# Supplementary material for: Improving de novo protein binder design with deep learning
Source: Nat Commun. 2023 May 6;14:2625. doi: 10.1038/s41467-023-38328-5 (PMC10163288; doi:10.1038/s41467-023-38328-5)
Supplement: Supplementary file 4 — Source Data File [file 41467_2023_38328_MOESM4_ESM.zip]

Archive with 68 entries (53 files):
- all_data/
- all_data/retrospective_analysis/
- all_data/retrospective_analysis/retrospective_analysis_more_scores.sc
- all_data/retrospective_analysis/af2_rmsd_graphs1_data.sc
- all_data/README
- all_data/prospective_analysis/
- all_data/prospective_analysis/enrichment_plots_data.sc
- all_data/octet_data/
- all_data/octet_data/ltk_500nM_octet.csv
- all_data/octet_data/il10ra_1000nM_octet.csv
- all_data/octet_data/alk_500nM_octet.csv
- all_data/octet_data/il2ra_500nM_octet.csv
- all_data/experimental_structure_agreement/
- all_data/experimental_structure_agreement/af2_initial_guess_template/
- all_data/experimental_structure_agreement/af2_initial_guess_template/LCB1_complex_af2pred.pdb
- all_data/experimental_structure_agreement/af2_initial_guess_template/FGFR2_complex_af2pred.pdb
- all_data/experimental_structure_agreement/af2_initial_guess_template/IL7_complex_af2pred.pdb
- all_data/experimental_structure_agreement/af2_initial_guess_template/TrkA_complex_af2pred.pdb
- all_data/experimental_structure_agreement/af2_initial_guess_template/LCB3_complex_af2pred.pdb
- all_data/experimental_structure_agreement/af2_MSA/
- all_data/experimental_structure_agreement/af2_MSA/LCB1.pdb
- all_data/experimental_structure_agreement/af2_MSA/FGFR2.pdb
- all_data/experimental_structure_agreement/af2_MSA/TrkA.pdb
- all_data/experimental_structure_agreement/af2_MSA/LCB3.pdb
- all_data/experimental_structure_agreement/af2_MSA/IL7.pdb
- all_data/experimental_structure_agreement/af2_monomer_pred/
- all_data/experimental_structure_agreement/af2_monomer_pred/IL7_monomer_af2pred.pdb
- all_data/experimental_structure_agreement/af2_monomer_pred/LCB1_monomer_af2pred.pdb
- all_data/experimental_structure_agreement/af2_monomer_pred/FGFR2_monomer_af2pred.pdb
- all_data/experimental_structure_agreement/af2_monomer_pred/TrkA_monomer_af2pred.pdb
- all_data/experimental_structure_agreement/af2_monomer_pred/LCB3_monomer_af2pred.pdb
- all_data/experimental_structure_agreement/af2_template/
- all_data/experimental_structure_agreement/af2_template/LCB3_design_af2pred.pdb
- all_data/experimental_structure_agreement/af2_template/TrkA_design_af2pred.pdb
- all_data/experimental_structure_agreement/af2_template/IL7_design_af2pred.pdb
- all_data/experimental_structure_agreement/af2_template/FGFR2_design_af2pred.pdb
- all_data/experimental_structure_agreement/af2_template/LCB1_design_af2pred.pdb
- all_data/experimental_structure_agreement/rf2_complex_pred/
- all_data/experimental_structure_agreement/rf2_complex_pred/LCB1_design_rf2pred.pdb
- all_data/experimental_structure_agreement/rf2_complex_pred/LCB3_design_rf2pred.pdb
- all_data/experimental_structure_agreement/rf2_complex_pred/TrkA_design_rf2pred.pdb
- all_data/experimental_structure_agreement/rf2_complex_pred/IL7_design_rf2pred.pdb
- all_data/experimental_structure_agreement/rf2_complex_pred/FGFR2_design_rf2pred.pdb
- all_data/experimental_structure_agreement/rf2_monomer_pred/
- all_data/experimental_structure_agreement/rf2_monomer_pred/FGFR2_design_rf2pred.pdb
- all_data/experimental_structure_agreement/rf2_monomer_pred/LCB1_design_rf2pred.pdb
- all_data/experimental_structure_agreement/rf2_monomer_pred/IL7_design_rf2pred.pdb
- all_data/experimental_structure_agreement/rf2_monomer_pred/LCB3_design_rf2pred.pdb
- all_data/experimental_structure_agreement/rf2_monomer_pred/TrkA_design_rf2pred.pdb
- all_data/experimental_structure_agreement/rosetta_models/
- all_data/experimental_structure_agreement/rosetta_models/FGFR2_design.pdb
- all_data/experimental_structure_agreement/rosetta_models/LCB1_design.pdb
- all_data/experimental_structure_agreement/rosetta_models/LCB3_design.pdb
- all_data/experimental_structure_agreement/rosetta_models/TrkA_design.pdb
- all_data/experimental_structure_agreement/rosetta_models/IL7_design.pdb
- all_data/experimental_structure_agreement/experimentally_determined_structure/
- all_data/experimental_structure_agreement/experimentally_determined_structure/TrkA_experimental.pdb
- all_data/experimental_structure_agreement/experimentally_determined_structure/FGFR2_experimental.pdb
- all_data/experimental_structure_agreement/experimentally_determined_structure/LCB3_experimental.pdb
- all_data/experimental_structure_agreement/experimentally_determined_structure/LCB1_experimental.pdb
- all_data/experimental_structure_agreement/experimentally_determined_structure/IL7_experimental.pdb
- all_data/efficiency_benchmark/
- all_data/efficiency_benchmark/MPNN_FR_benchmark_runs_combined.sc
- all_data/efficiency_benchmark/ppi_fastdesign.xml
- all_data/efficiency_benchmark/ppi_fastdesign.flags
- all_data/efficiency_benchmark/FastDesign_benchmark_runs_combined.sc
- all_data/YSD_gates/
- all_data/YSD_gates/example_FACS_gates.pptx
