# Supplementary material for: Improving de novo protein binder design with deep learning
Source: Nat Commun. 2023 May 6;14:2625. doi: 10.1038/s41467-023-38328-5 (PMC10163288; doi:10.1038/s41467-023-38328-5)
Supplement: Supplementary file 4 — Source Data File [file 41467_2023_38328_MOESM4_ESM.zip › all_data/retrospective_analysis/retrospective_analysis_more_scores.sc]

RF2_pAE_interaction	pAE_interaction_no_guess	RF2_plddt_monomer	kd_lb	low_conf	lowest_conc	highest_conc	AF2_plddt_monomer	pAE_interaction	avid_lb	avid_doesnt_agree	AF2_complex_RMSD	kd_ub	target	DAN_interface_lddt	Rosetta ddG	description	avid_ub
26.188	13.514	0.957	inf	False	5.0	1000.0	93.725	13.032	92624.23740795208	False	3.896	inf	TrkA	0.753639	-51.061	longxing_Cationpi_EHEE_rd4_0560.min_rise1.28_000000003_0001_0004	420313.6171589566
24.438	24.849	0.96	inf	False	5.0	1000.0	94.878	11.336	62211.3597896054	False	1.755	inf	TrkA	0.694544	-51.327	bcov_original_r1_HEEH_15568_000000002_0001_1_20_H_.._EHEE_rd4_0073.min_rise1.34_0001_0001_0001	inf
26.438	24.123	0.962	inf	False	5.0	1000.0	93.846	21.209	66038.61201295495	False	5.997	inf	TrkA	0.744425	-50.151	longxing_Cationpi_EHEE_rd4_0068.min_rise1.55_000000005_0001_0002	2281429.239969858
26.406	26.377	0.792	inf	False	5.0	1000.0	79.409	25.99	46617.59391035469	False	13.699	inf	TrkA	0.754875	-56.723	bcov_6ala_r1_HEEH_10552_000000000_0001_44_64_H_.._EHEE_rd4_0058.min_rise1.38_0001_0002_0001_0001	240755.67254507483
21.0	19.875	0.863	inf	False	5.0	1000.0	87.018	16.659	0.0	False	1.799	inf	TrkA	0.744791	-59.151	bcov_original_r1_HEEH_10552_000000000_0001_44_64_H_.._EHEE_rd4_0136.min_rise1.61_0001_0002_0001_0001	inf
27.812	21.798	0.958	inf	False	5.0	1000.0	70.663	12.912	41370.747599469774	False	2.387	inf	TrkA	0.768508	-54.642	bcov_revert_r1_HEEH_10552_000000000_0001_44_64_H_.._EHEE_rd4_0195.min_rise1.76_0001_0002_0001_0001	969546.98033044
27.062	27.186	0.834	inf	False	5.0	1000.0	71.217	21.939	51494.82566681241	False	4.754	inf	TrkA	0.772525	-54.174	bcov_revert_r1_HEEH_10552_000000000_0001_44_64_H_.._EHEE_rd4_0463.min_rise1.36_0001_0001_0001_0001	969546.98033044
27.391	25.922	0.836	2991.236078415059	False	5.0	1000.0	93.037	24.528	14408.797837047428	False	6.755	inf	TrkA	0.746768	-61.042	bcov_revert_r1_HEEH_10552_000000000_0001_44_64_H_.._EHEE_rd4_0758.min_rise1.36_0001_0001_0001	124843.47792384586
26.875	26.433	0.937	inf	False	5.0	1000.0	95.343	24.995	44798.59145493265	False	12.905	inf	TrkA	0.776487	-53.896	bcov_revert_r1_HEEH_10552_000000000_0001_44_64_H_.._EHEE_rd4_0422.min_rise1.23_0001_0001_0001	inf
26.531	27.442	0.795	2.713960655606187	True	5.0	1000.0	82.668	26.953	31623.96180877104	False	18.42	inf	TrkA	0.726315	-54.978	bcov_6ala_r1_HEEH_10552_000000000_0001_44_64_H_.._EHEE_rd4_0228.min_rise1.28_0001_0001_0001	607385.3187769928
27.859	26.292	0.939	inf	False	5.0	1000.0	85.766	27.039	35281.853186198714	False	34.111	inf	TrkA	0.748463	-56.155	bcov_6ala_r1_HEEH_24497_000000002_0001_43_64_H_.._EHEE_rd4_0758.min_rise1.36_0001_0002_0001_0001	613459.1719647631
27.703	26.828	0.8	inf	False	5.0	1000.0	82.535	27.206	74413.96097137137	False	14.502	inf	TrkA	0.739178	-55.11	bcov_6ala_r1_HEEH_10552_000000000_0001_44_64_H_.._EHEE_rd4_0040.min_rise1.45_0001_0001_0001	209448.5198297398
26.047	11.164	0.953	inf	False	5.0	1000.0	91.456	10.535	47083.769849458185	False	2.056	inf	TrkA	0.763098	-56.791	bcov_original_r1_HEEH_10552_000000000_0001_44_64_H_.._EHEE_rd4_0042.min_rise1.67_0001_0001_0001_0001	555356.5856164588
26.203	27.046	0.924	inf	False	5.0	1000.0	92.442	26.471	87256.22151921566	False	18.942	inf	TrkA	0.730281	-55.126	bcov_revert_r1_HEEH_10552_000000000_0001_44_64_H_.._EHEE_rd4_0518.min_rise1.41_0001_0001_0001	inf
25.344	15.034	0.968	203.74162658345904	False	5.0	1000.0	95.47	13.181	80579.65663019574	False	1.441	inf	TrkA	0.788035	-54.28	bcov_revert_r1_HEEH_10552_000000000_0001_44_64_H_.._EHEE_rd4_0042.min_rise1.67_0001_0002_0001_0001	1692644.638443297
28.359	23.521	0.726	inf	False	5.0	1000.0	72.679	23.261	44798.59145493265	False	19.136	inf	TrkA	0.639985	-52.362	bcov_6ala_r1_ems_3hM_208_000000000_0001_25_43_H_.._EHEE_rd4_0136.min_rise1.61_0001_0001_0001	233675.08382994364
26.891	26.108	0.955	inf	False	5.0	1000.0	93.584	26.205	76668.77840276492	False	39.54	inf	TrkA	0.742603	-58.581	bcov_6ala_r1_HEEH_10552_000000000_0001_44_64_H_.._EHEE_rd4_0515.min_rise1.28_0001_0001_0001_0001	inf
26.562	26.642	0.945	1.6016615021113594	True	5.0	1000.0	89.938	12.4	32908.02147029403	False	1.756	inf	TrkA	0.745769	-49.889	bcov_revert_r1_HEEH_10552_000000000_0001_44_64_H_.._EHEE_rd4_0035.min_rise1.22_0001_0002_0001_0001	139283.9166072451
21.484	26.983	0.945	inf	False	5.0	1000.0	87.251	27.372	142083.52333105067	False	34.317	inf	TrkA	0.696129	-49.453	bcov_6ala_r1_HEEH_24497_000000002_0001_43_64_H_.._EHEE_rd4_0255.min_rise1.21_0001_0001_0001	922490.6843071491
24.859	24.19	0.947	inf	False	5.0	1000.0	94.49	23.079	55761.51727845679	False	8.936	inf	TrkA	0.736999	-54.725	bcov_revert_r1_HEEH_10552_000000000_0001_44_64_H_.._EHEE_rd4_0545.min_rise1.50_0001_0001_0001	199283.0799380192
23.734	24.282	0.918	64900.45442000541	False	1.0	1000.0	85.138	26.14	30771.21919964973	False	22.29	inf	FGFR2	0.713968	-49.247	rif_fastrot_EHEE_rd4_0686.min_rise1.27_000000007_0001_0001	123918.75273684337
27.531	26.495	0.804	inf	False	5.0	1000.0	92.161	27.019	72947.71196095618	False	28.727	inf	TrkA	0.729356	-55.233	bcov_revert_r1_HEEH_10552_000000000_0001_44_64_H_.._EHEE_rd4_0938.min_rise1.47_0001_0001_0001	inf
23.453	26.509	0.963	18897.196915965284	False	1.0	1000.0	90.81	26.288	14882.792194270349	False	22.56	inf	FGFR2	0.732638	-47.383	rif_fastrot_cor_EHEE_rd4_0686.min_rise1.27_000000009_0001_0001	88350.7671655625
25.203	26.943	0.978	inf	False	5.0	1000.0	94.47	26.806	48030.15362343236	False	21.752	inf	TrkA	0.705948	-59.89	longxing_Normal_EHEE_rd4_0657.min_rise1.58_000000006_0001_0001	507784.6428830316
27.281	27.365	0.96	460.715071020336	False	5.0	1000.0	94.233	27.317	12411.010449849093	False	39.349	inf	TrkA	0.760621	-55.607	bcov_original_r1_HEEH_10552_000000000_0001_44_64_H_.._EHEE_rd4_0630.min_rise1.42_0001_0001_0001	139283.9166072451
23.641	26.463	0.955	inf	False	5.0	1000.0	91.767	26.241	64096.42620259025	False	15.678	inf	TrkA	0.749869	-50.808	longxing_Cationpi_EHEE_rd4_0250.min_rise1.41_000000002_0001_0003	inf
27.344	11.191	0.964	inf	False	5.0	1000.0	95.052	9.335	68039.6479955594	False	1.286	inf	TrkA	0.765059	-55.278	bcov_6ala_r1_HEEH_10552_000000000_0001_44_64_H_.._EHEE_rd4_0155.min_rise1.38_0001_0001_0001_0001	2044899.1376236037
25.781	15.899	0.946	inf	False	5.0	1000.0	95.409	17.345	45246.577369482	False	1.794	inf	TrkA	0.751276	-46.484	bcov_revert_r1_HEEH_10552_000000000_0001_44_64_H_.._EHEE_rd4_0224.min_rise1.32_0001_0001_0001	inf
24.766	10.569	0.828	inf	False	5.0	1000.0	94.155	8.826	32582.19947553862	False	1.171	inf	TrkA	0.79175	-53.905	bcov_revert_r1_HEEH_10552_000000000_0001_44_64_H_.._EHEE_rd4_0155.min_rise1.38_0001_0001_0001_0001	549858.0055608508
22.219	26.757	0.955	62991.74165608438	False	1.0	1000.0	93.253	26.73	59341.07008747829	False	29.693	inf	FGFR2	0.833042	-45.88	rif_fastrot_EHEE_rd4_0938.min_rise1.47_000000003_0001	158917.37329235635
24.094	24.474	0.968	392.9076083850353	False	5.0	1000.0	94.311	24.898	32908.02147029403	False	11.719	inf	TrkA	0.757809	-53.7	longxing_Cationpi_EHEE_rd4_0614.min_rise1.39_000000001_0001_0003	497779.27936774027
28.625	26.994	0.849	inf	False	5.0	1000.0	72.688	27.427	142083.52333105067	False	37.014	inf	TrkA	0.759702	-64.75	bcov_6ala_r1_HEEH_10552_000000000_0001_44_64_H_.._EHEE_rd4_0592.min_rise1.29_0001_0001_0001	1281053.6670940882
24.969	26.862	0.917	inf	False	5.0	1000.0	85.731	26.554	58025.65848364638	False	22.35	inf	TrkA	0.688716	-59.527	bcov_6ala_r1_ems_3hM_208_000000000_0001_25_43_H_.._EHEE_rd4_0283.min_rise1.31_0001_0001_0001	inf
28.922	26.229	0.729	inf	False	5.0	1000.0	61.251	26.583	48510.45515966663	False	40.693	inf	TrkA	0.764138	-51.961	bcov_6ala_r1_HEEH_10552_000000000_0001_44_64_H_.._EHEE_rd4_0463.min_rise1.36_0001_0001_0001_0001	inf
25.125	26.014	0.957	inf	False	5.0	1000.0	95.149	20.614	37452.39810769605	False	3.423	inf	TrkA	0.749794	-47.035	bcov_original_r1_HEEH_10552_000000000_0001_44_64_H_.._EHEE_rd4_0017.min_rise1.65_0001_0001_0001_0001	271289.5179700464
28.359	26.894	0.795	inf	False	5.0	1000.0	91.568	27.118	41370.747599469774	False	16.857	inf	TrkA	0.732921	-57.562	bcov_revert_r1_HEEH_10552_000000000_0001_44_64_H_.._EHEE_rd4_0025.min_rise1.65_0001_0001_0001_0001	inf
18.938	20.767	0.954	inf	False	5.0	1000.0	92.6	7.923	33905.16742886542	False	1.273	inf	TrkA	0.763448	-51.189	longxing_CationpiFixed_EHEE_rd4_0297.min_rise1.29_000000003_0001_0003	691261.1499339269
22.812	23.648	0.917	10196.995181544386	False	1.0	1000.0	89.192	23.719	24476.713640586448	False	15.947	inf	FGFR2	0.744508	-43.703	rif_fastrot_EHEE_rd4_0572.min_rise1.26_000000001_0001_0001	inf
25.609	26.073	0.812	inf	False	5.0	1000.0	78.161	26.147	30693.90577003325	False	16.621	inf	TrkA	0.705374	-55.99	bcov_original_r1_HEEH_10552_000000000_0001_44_64_H_.._EHEE_rd4_0713.min_rise1.68_0001_0001_0001_0001	625789.7013212546
29.5	24.948	0.702	2.741100262162249	True	5.0	1000.0	70.887	22.275	71510.35384859936	False	8.874	inf	TrkA	0.767526	-59.194	longxing_CationpiFixed_EHEE_rd4_0912.min_rise1.30_000000000_0001_0001	365657.2825371142
26.484	8.484	0.917	inf	False	5.0	1000.0	95.501	20.968	31940.20142685877	False	4.716	inf	TrkA	0.763087	-52.872	bcov_revert_r1_HEEH_10552_000000000_0001_44_64_H_.._EHEE_rd4_0806.min_rise1.23_0001_0002_0001_0001	inf
27.312	26.453	0.767	inf	False	5.0	1000.0	87.706	23.544	48030.15362343236	False	9.1	inf	TrkA	0.765066	-61.155	bcov_6ala_r1_HEEH_10552_000000000_0001_44_64_H_.._EHEE_rd4_0243.min_rise1.50_0001_0001_0001	1457958.570394206
26.5	26.89	0.851	inf	False	5.0	1000.0	90.161	27.208	43915.882222265136	False	36.047	inf	TrkA	0.726609	-50.212	bcov_6ala_r1_HEEH_24497_000000002_0001_43_64_H_.._EEHEE_rd4_0700.min_rise1.31_0001_0002_0001_0001	433049.5400724902
26.594	27.425	0.928	inf	False	5.0	1000.0	90.373	27.13	80579.65663019574	False	34.316	inf	TrkA	0.698533	-51.158	bcov_revert_r1_HEEH_14223_000000004_0001_1_21_H_.._HHH_rd4_0277.min_rise1.80_0001_0001_0001	inf
28.141	26.648	0.945	inf	False	5.0	1000.0	89.921	27.025	91707.16575044752	False	23.71	inf	TrkA	0.649612	-41.01	bcov_6ala_r1_HEEH_24497_000000002_0001_43_64_H_.._HHH_rd4_0869.min_rise1.84_0001_0001_0001	inf
29.297	27.095	0.842	inf	False	5.0	1000.0	73.051	27.628	42624.32262248132	False	22.131	inf	TrkA	0.698102	-48.701	bcov_revert_r1_HEEH_10552_000000000_0001_44_64_H_.._HHH_rd4_0192.min_rise1.48_0001_0001_0001	inf
27.625	27.213	0.945	inf	False	5.0	1000.0	92.832	27.297	72225.45738708528	False	32.297	inf	TrkA	0.698433	-45.251	bcov_6ala_r1_HEEH_13973_000000000_0001_1_20_H_.._HHH_rd4_0159.min_rise1.85_0001_0001_0001	inf
27.078	23.096	0.968	inf	False	5.0	1000.0	86.477	18.011	77435.46618679262	False	2.978	inf	TrkA	0.747338	-54.253	longxing_Cationpi_HHH_rd2_0205.min_rise1.94_000000002_0001_0003	inf
25.938	26.652	0.96	inf	False	5.0	1000.0	91.944	27.095	110792.2477629242	False	30.864	inf	TrkA	0.702142	-42.849	bcov_6ala_r1_HEEH_10552_000000000_0001_44_64_H_.._HHH_rd4_0012.min_rise1.81_0001_0001_0001	inf
26.984	25.602	0.946	inf	False	5.0	1000.0	89.91	18.079	75158.10058108513	False	3.564	inf	TrkA	0.781885	-55.15	longxing_Normal_HHH_rd4_0236.min_rise1.22_000000000_0001_0002	3714961.5122173615
25.75	23.303	0.964	inf	False	5.0	1000.0	91.072	21.267	46617.59391035469	False	4.882	inf	TrkA	0.71084	-53.821	longxing_CationpiFixed_HHH_rd2_0205.min_rise1.94_000000002_0001_0004	inf
25.516	20.801	0.956	inf	False	5.0	1000.0	93.443	21.25	61595.40573228253	False	8.086	inf	TrkA	0.72585	-56.447	longxing_Cationpi_HHH_0014.min_rise1.22_000000000_0001_0003	1268369.9674198884
26.375	20.861	0.771	inf	False	5.0	1000.0	90.023	19.351	68720.04447551504	False	7.35	inf	TrkA	0.751027	-51.375	bcov_revert_r1_HEEH_13973_000000000_0001_1_20_H_.._EEHEE_rd4_0525.min_rise1.27_0001_0001_0001	inf
26.562	26.72	0.95	inf	False	5.0	1000.0	89.98	26.37	43481.07150719317	False	15.649	inf	TrkA	0.687795	-56.413	longxing_Normal_HHH_rd4_0027.min_rise1.77_000000001_0001_0003	487971.0610408191
23.359	25.306	0.961	170.7605674852203	False	1.0	1000.0	81.503	24.413	12442.271957917816	False	11.118	inf	FGFR2	0.808929	-54.752	pol_EEHEE_rd4_0125.min_rise1.54_000000004_0001	inf
26.156	27.134	0.956	inf	False	5.0	1000.0	92.167	27.301	41784.455075464495	False	16.087	inf	TrkA	0.736207	-49.635	bcov_6ala_r1_HEEH_24497_000000002_0001_43_64_H_.._HHH_rd4_0235.min_rise1.87_0001_0001_0001	1443523.3370239653
28.156	27.217	0.784	inf	False	5.0	1000.0	72.759	26.463	60381.732900973	False	16.273	inf	TrkA	0.762367	-53.24	bcov_6ala_r1_HEEH_24497_000000002_0001_43_64_H_.._EEHEE_rd4_0081.min_rise1.27_0001_0001_0001	inf
27.594	22.758	0.735	inf	False	5.0	1000.0	82.063	25.299	53585.72208313597	False	10.506	inf	TrkA	0.735765	-52.393	bcov_original_r1_HEEH_24497_000000002_0001_43_64_H_.._EEHEE_rd4_0081.min_rise1.27_0001_0001_0001	207374.77210865312
23.547	25.891	0.891	inf	False	5.0	1000.0	92.584	24.557	82199.30772846263	False	7.182	inf	TrkA	0.671026	-54.3	bcov_revert_r1_HEEH_24497_000000002_0001_43_64_H_.._EEHEE_rd4_0349.min_rise1.41_0001_0001_0001	inf
28.328	27.567	0.95	inf	False	5.0	1000.0	75.983	27.316	44355.04104448781	False	44.453	inf	TrkA	0.731566	-48.577	bcov_revert_r1_HEEH_10552_000000000_0001_44_64_H_.._HHH_rd4_0072.min_rise1.38_0001_0001_0001	412031.7784128583
26.375	19.145	0.879	inf	False	5.0	1000.0	94.702	26.406	31623.96180877104	False	36.479	inf	TrkA	0.763913	-47.873	bcov_revert_r1_HEEH_24497_000000002_0001_43_64_H_.._EEHEE_rd4_0197.min_rise1.49_0001_0001_0001	inf
26.375	24.356	0.788	inf	False	5.0	1000.0	83.36	26.786	59783.89396135936	False	35.675	inf	TrkA	0.741194	-51.292	bcov_revert_r1_HEEH_24497_000000002_0001_43_64_H_.._EEHEE_rd4_0048.min_rise1.57_0001_0001_0001	1136870.0843857315
27.344	26.756	0.959	13881.448984050385	False	1.0	1000.0	87.22	26.521	23756.85711319943	False	28.069	inf	FGFR2	0.785729	-48.989	rif_fastrot_cor_EEHEE_rd4_0953.min_rise1.28_000000001_0001_0001	86609.90801447166
27.531	26.11	0.801	inf	False	5.0	1000.0	96.177	26.497	105415.02219924796	False	36.787	inf	TrkA	0.711744	-47.137	bcov_revert_r1_HEEH_24497_000000002_0001_43_64_H_.._EEHEE_rd4_0173.min_rise1.52_0001_0001_0001	inf
27.625	26.51	0.958	inf	False	5.0	1000.0	90.626	27.349	31623.96180877104	False	18.535	inf	TrkA	0.625433	-50.019	bcov_6ala_r1_HEEH_24497_000000002_0001_43_64_H_.._HHH_rd4_0090.min_rise1.55_0001_0001_0001_0001	inf
27.297	26.635	0.958	inf	False	5.0	1000.0	89.797	26.517	54662.79509700697	False	41.872	inf	TrkA	0.714854	-49.498	bcov_6ala_r1_HEEH_13973_000000000_0001_1_20_H_.._HHH_rd4_0161.min_rise1.51_0001_0001_0001	786719.6697643908
25.188	26.661	0.958	170.7605674852203	False	1.0	1000.0	92.205	26.517	12819.28524051469	False	26.681	inf	FGFR2	0.716194	-43.478	rif_fastrot_EEHEE_rd4_0081.min_rise1.27_000000000_0001_0001	inf
25.359	25.756	0.863	inf	False	5.0	1000.0	96.373	10.338	47554.6075479528	False	3.185	inf	TrkA	0.764315	-54.162	bcov_revert_r1_HEEH_24497_000000002_0001_43_64_H_.._EEHEE_rd4_0308.min_rise1.27_0001_0001_0001	inf
29.453	26.229	0.879	inf	False	5.0	1000.0	75.299	26.907	54121.579303967264	False	23.467	inf	TrkA	0.673815	-48.349	bcov_6ala_r1_HEEH_24497_000000002_0001_43_64_H_.._HHH_rd4_0265.min_rise1.59_0001_0001_0001	inf
28.781	26.195	0.88	inf	False	5.0	1000.0	77.446	26.883	89010.07157175185	False	19.286	inf	TrkA	0.725941	-50.528	bcov_6ala_r1_HEEH_13973_000000000_0001_1_20_H_.._HHH_rd4_0400.min_rise1.65_0001_0001_0001	inf
27.891	25.341	0.814	inf	False	5.0	1000.0	94.387	24.831	54662.79509700697	False	14.834	inf	TrkA	0.74415	-48.704	bcov_revert_r1_HEEH_13973_000000000_0001_1_20_H_.._EEHEE_rd4_0156.min_rise1.37_0001_0001_0001	778930.3661033581
28.078	26.653	0.947	inf	False	5.0	1000.0	91.562	24.946	58605.91506848288	False	10.869	inf	TrkA	0.699008	-60.709	longxing_CationpiFixed_HHH_rd4_0445.min_rise1.51_000000003_0001_0003	inf
27.281	26.639	0.945	inf	False	5.0	1000.0	93.226	26.649	83021.30080574732	False	43.275	inf	TrkA	0.731053	-52.875	bcov_6ala_r1_HEEH_24497_000000002_0001_43_64_H_.._HHH_rd4_0228.min_rise1.79_0001_0001_0001	inf
10.969	7.761	0.934	inf	False	5.0	1000.0	79.687	7.746	101301.76434669712	False	1.878	inf	TrkA	0.712576	-53.892	longxing_CationpiFixed_HHH_rd4_0558.min_rise1.37_000000001_0001_0001	inf
28.422	25.614	0.821	inf	False	5.0	1000.0	94.621	25.21	59783.89396135936	False	13.091	inf	TrkA	0.752416	-51.343	bcov_original_r1_ems_3hM_208_000000000_0001_25_43_H_.._EEHEE_rd4_0391.min_rise1.38_0001_0001_0001	inf
27.062	25.912	0.894	inf	False	5.0	1000.0	88.646	26.884	95430.84442565044	False	17.811	inf	TrkA	0.617018	-47.235	bcov_6ala_r1_HEEH_13973_000000000_0001_1_20_H_.._HHH_rd4_0311.min_rise1.29_0001_0001_0001	inf
26.672	21.383	0.858	inf	False	5.0	1000.0	84.469	20.223	37081.58228484754	False	3.98	inf	TrkA	0.735378	-53.447	bcov_6ala_r1_HEEH_10552_000000000_0001_44_64_H_.._EEHEE_rd4_0384.min_rise1.60_0001_0002_0001_0001	1008914.475615248
28.359	26.731	0.916	inf	False	5.0	1000.0	89.499	26.774	43050.56584870616	False	43.117	inf	TrkA	0.68232	-51.13	bcov_6ala_r1_HEEH_13973_000000000_0001_1_20_H_.._HHH_rd4_0685.min_rise1.40_0001_0001_0001	583685.3528721202
25.562	25.916	0.952	inf	False	5.0	1000.0	96.633	26.602	40961.13623709883	False	23.31	inf	TrkA	0.76123	-46.83	bcov_revert_r1_HEEH_24497_000000002_0001_43_64_H_.._EEHEE_rd4_0797.min_rise1.42_0001_0001_0001	inf
24.719	24.897	0.961	6388.040285370182	False	1.0	1000.0	75.451	25.994	24968.69558476227	False	20.058	inf	FGFR2	0.841563	-46.838	rif_fastrot_EEHEE_rd4_0204.min_rise1.44_000000001_0001_0001	inf
22.984	26.759	0.945	inf	False	1.0	1000.0	91.354	26.663	6388.040285370182	False	25.186	inf	FGFR2	0.757037	-49.128	rif_fastrot_EEHEE_rd4_0621.min_rise1.29_000000002_0001_0001	inf
26.5	27.486	0.961	inf	False	5.0	1000.0	85.897	26.891	38587.24322275736	False	15.513	inf	TrkA	0.665414	-50.674	longxing_Cationpi_HHH_rd4_0098.min_rise1.63_000000001_0001_0004	inf
11.242	10.452	0.916	inf	False	5.0	1000.0	89.64	10.295	76668.77840276492	False	2.423	inf	TrkA	0.769014	-60.186	longxing_CationpiFixed_HHH_rd3_0127.min_rise1.35_000000000_0001_0003	inf
28.141	26.348	0.672	inf	False	5.0	1000.0	79.832	26.302	45246.577369482	False	16.415	inf	TrkA	0.733984	-45.158	bcov_6ala_r1_HEEH_24497_000000002_0001_43_64_H_.._EEHEE_rd4_0255.min_rise1.40_0001_0002_0001_0001	544413.8668919312
27.734	26.465	0.929	inf	False	5.0	1000.0	93.555	26.008	67365.98811441532	False	13.263	inf	TrkA	0.732388	-53.887	bcov_6ala_r1_HEEH_14223_000000004_0001_1_21_H_.._HHH_rd2_0139.min_rise2.01_0001_0001_0001	1984758.9564832053
28.625	6.7	0.881	inf	False	5.0	1000.0	94.696	5.629	28345.307011078792	False	1.229	inf	TrkA	0.695869	-54.786	longxing_CationpiFixed_HHH_rd3_0055.min_rise1.58_000000005_0001_0001	inf
25.312	26.493	0.947	inf	False	5.0	1000.0	88.319	19.611	50984.97590773503	False	2.938	inf	TrkA	0.703368	-46.295	longxing_CationpiFixed_HHH_rd4_0299.min_rise1.55_000000001_0001_0002	inf
26.625	26.917	0.944	inf	False	5.0	1000.0	94.37	27.18	69407.24492027024	False	24.061	inf	TrkA	0.717528	-53.078	bcov_revert_r1_HEEH_13973_000000000_0001_1_20_H_.._EEHEE_rd4_0064.min_rise1.65_0001_0001_0001	inf
29.078	26.692	0.96	inf	False	5.0	1000.0	90.115	26.85	45699.04314317685	False	35.689	inf	TrkA	0.703374	-50.111	bcov_revert_r1_ems_p1-15H-GBBL-14H-GBL-16H_0941_0001_0001_0001_000000000_0001_36_52_H_.._HHH_rd4_0686.min_rise1.55_0001_0001_0001	1517157.5347660794
21.75	26.034	0.961	11956.778792268758	False	1.0	1000.0	93.139	25.675	0.0	False	15.681	inf	FGFR2	0.836155	-47.561	pol_EEHEE_rd4_0125.min_rise1.54_000000026_0001_0001	inf
26.859	22.129	0.944	inf	False	5.0	1000.0	85.657	14.038	49485.51530837591	False	2.591	inf	TrkA	0.713593	-51.702	longxing_Normal_HHH_rd3_0186.min_rise1.29_000000001_0001_0004	913357.1131753962
28.078	23.731	0.887	inf	False	5.0	1000.0	76.616	17.921	73677.18908056579	False	6.168	inf	TrkA	0.752997	-54.697	bcov_6ala_r1_HEEH_10552_000000000_0001_44_64_H_.._EEHEE_rd4_0349.min_rise1.41_0001_0001_0001	171652.37624679474
28.266	27.199	0.875	inf	False	5.0	1000.0	77.885	25.465	29204.198158821448	False	11.774	inf	TrkA	0.600422	-54.586	bcov_revert_r1_ems_3hM_208_000000000_0001_25_43_H_.._HHH_rd4_0692.min_rise1.46_0001_0001_0001	507784.6428830316
25.188	27.103	0.886	inf	False	5.0	1000.0	88.076	8.682	42202.29962621909	False	2.914	inf	TrkA	0.680822	-50.111	bcov_6ala_r1_HEEH_24497_000000002_0001_43_64_H_.._EEHEE_rd4_0007.min_rise1.60_0001_0003_0001_0001	inf
28.344	27.022	0.892	inf	False	5.0	1000.0	88.429	27.142	80579.65663019574	False	16.911	inf	TrkA	0.686822	-49.583	bcov_6ala_r1_HEEH_24497_000000002_0001_43_64_H_.._HHH_rd4_0599.min_rise1.55_0001_0001_0001	inf
6.805	27.297	0.948	inf	False	5.0	1000.0	86.431	9.281	68720.04447551504	False	0.995	inf	TrkA	0.715463	-46.619	bcov_6ala_r1_HEEH_24497_000000002_0001_43_64_H_.._HHH_0434.min_rise1.34_0001_0003_0001_0001	2149209.54508323
28.266	26.348	0.869	inf	False	5.0	1000.0	90.157	26.824	54662.79509700697	False	24.357	inf	TrkA	0.720291	-45.753	bcov_6ala_r1_HEEH_24497_000000002_0001_43_64_H_.._EEHEE_rd3_1685.min_rise1.61_0001_0001_0001	inf
22.547	27.369	0.951	8871.008208895317	False	1.0	1000.0	87.444	26.978	0.0	False	30.101	29277.759234292786	FGFR2	0.764924	-59.0	pol_EEHEE_rd3_0081.min_rise1.33_000000022_0001_0001	3962.248454976548
27.422	22.46	0.98	inf	False	5.0	1000.0	87.315	21.121	52529.87166271531	False	4.781	inf	TrkA	0.811265	-52.034	longxing_Cationpi_HHH_rd3_0226.min_rise1.34_000000002_0001_0001	inf
27.078	26.453	0.932	inf	False	5.0	1000.0	91.429	26.531	58605.91506848288	False	36.552	inf	TrkA	0.689819	-51.303	bcov_6ala_r1_HEEH_13973_000000000_0001_1_20_H_.._HHH_rd4_0800.min_rise1.40_0001_0001_0001	1243378.0682481022
25.375	27.036	0.969	inf	False	5.0	1000.0	88.404	26.665	70802.33054316764	False	17.286	inf	TrkA	0.690638	-58.586	longxing_CationpiFixed_HHH_rd4_0241.min_rise1.26_000000000_0001_0004	inf
29.453	20.699	0.928	inf	False	5.0	1000.0	94.287	17.433	41784.455075464495	False	3.582	inf	TrkA	0.701801	-55.317	longxing_CationpiFixed_HHH_rd2_0175.min_rise1.93_000000005_0001_0002	inf
28.594	26.443	0.963	inf	False	5.0	1000.0	86.677	25.929	128626.3601484161	False	13.581	inf	TrkA	0.761192	-54.166	longxing_CationpiFixed_HHH_rd3_0226.min_rise1.34_000000008_0001_0003	inf
27.875	26.885	0.949	inf	False	5.0	1000.0	87.627	24.742	67365.98811441532	False	7.63	inf	TrkA	0.733061	-51.81	bcov_6ala_r1_HEEH_10552_000000000_0001_44_64_H_.._HHH_rd4_0027.min_rise1.77_0001_0001_0001	250531.3182806516
28.328	26.757	0.919	inf	False	5.0	1000.0	83.325	26.721	32582.19947553862	False	18.902	inf	TrkA	0.738176	-51.592	bcov_revert_r1_HEEH_24497_000000002_0001_43_64_H_.._EEHEE_rd4_0081.min_rise1.27_0001_0001_0001	613459.1719647631
13.0	25.928	0.934	inf	False	5.0	1000.0	88.974	9.112	30089.114567231903	False	1.071	inf	TrkA	0.766071	-53.153	bcov_6ala_r1_HEEH_14223_000000004_0001_1_21_H_.._HHH_rd4_0019.min_rise1.38_0001_0001_0001	inf
14.094	9.077	0.969	inf	False	5.0	1000.0	88.098	8.168	49980.3704614597	False	3.425	inf	TrkA	0.749952	-58.061	longxing_CationpiFixed_HHH_rd3_0154.min_rise1.20_000000001_0001_0004	1333069.583003312
27.875	26.38	0.975	170.7605674852203	False	1.0	1000.0	90.614	26.214	23756.85711319943	False	19.839	inf	FGFR2	0.759176	-48.297	rif_fastrot_cor_HHH_rd2_0148.min_rise1.47_000000000_0001_0001	inf
28.031	27.06	0.957	inf	False	5.0	1000.0	88.74	27.591	44798.59145493265	False	29.956	inf	TrkA	0.702873	-47.462	bcov_6ala_r1_HEEH_14223_000000004_0001_1_21_H_.._HHH_rd4_0291.min_rise1.96_0001_0001_0001	1125613.944936369
28.109	25.992	0.844	inf	False	5.0	1000.0	82.848	26.103	47554.6075479528	False	44.043	inf	TrkA	0.722798	-46.278	bcov_revert_r1_HEEH_24497_000000002_0001_43_64_H_.._EEHEE_rd4_0374.min_rise1.36_0001_0001_0001	185874.92665583588
18.562	27.243	0.964	27307.894639193448	False	1.0	1000.0	91.81	27.016	0.0	False	22.312	138252.22998674202	FGFR2	0.742874	-49.356	rif_normal_EEHEE_rd4_0309.min_rise1.48_000000010_0001	3962.248454976548
27.5	26.86	0.96	inf	False	5.0	1000.0	91.995	26.91	81385.45319649775	False	36.817	inf	TrkA	0.712821	-52.923	bcov_6ala_r1_HEEH_13973_000000000_0001_1_20_H_.._HHH_rd4_0291.min_rise1.96_0001_0001_0001	inf
24.297	26.278	0.957	inf	False	5.0	1000.0	93.03	26.953	82199.30772846263	False	20.388	inf	TrkA	0.698648	-48.182	bcov_6ala_r1_HEEH_24497_000000002_0001_43_64_H_.._HHH_rd2_0021.min_rise1.44_0001_0001_0001_0001	inf
27.25	26.523	0.973	inf	False	5.0	1000.0	92.589	26.604	54121.579303967264	False	44.071	inf	TrkA	0.766018	-50.525	bcov_revert_r1_HEEH_10552_000000000_0001_44_64_H_.._HHH_rd4_0005.min_rise1.66_0001_0001_0001	347910.35775759065
23.891	25.639	0.947	inf	False	5.0	1000.0	89.672	22.255	60985.55022998277	False	5.337	inf	TrkA	0.763021	-54.427	longxing_CationpiFixed_HHH_rd4_0867.min_rise1.65_000000001_0001_0003	2004606.5460480384
28.344	26.962	0.954	inf	False	5.0	1000.0	93.528	26.691	68720.04447551504	False	12.237	inf	TrkA	0.700515	-49.874	bcov_revert_r1_HEEH_24497_000000002_0001_43_64_H_.._HHH_rd3_0022.min_rise1.55_0001_0001_0001	inf
27.312	25.287	0.864	inf	False	5.0	1000.0	84.685	26.738	56319.1324512414	False	23.634	inf	TrkA	0.73448	-51.116	bcov_6ala_r1_HEEH_13973_000000000_0001_1_20_H_.._EEHEE_rd4_0691.min_rise1.24_0001_0001_0001	877718.2332551221
11.102	26.903	0.969	inf	False	5.0	1000.0	81.06	8.02	24415.21530784185	False	1.926	inf	TrkA	0.753905	-53.412	longxing_CationpiFixed_HHH_rd4_0752.min_rise1.65_000000001_0001_0001	inf
27.406	26.153	0.812	inf	False	5.0	1000.0	92.503	26.839	39756.47527965014	False	30.491	inf	TrkA	0.751852	-52.347	bcov_revert_r1_HEEH_24497_000000002_0001_43_64_H_.._EEHEE_rd4_0953.min_rise1.28_0001_0001_0001	inf
26.312	26.864	0.92	inf	False	5.0	1000.0	89.489	26.896	44798.59145493265	False	39.0	inf	TrkA	0.707415	-46.544	bcov_6ala_r1_HEEH_13973_000000000_0001_1_20_H_.._HHH_rd4_0566.min_rise1.53_0001_0001_0001	403913.1246082323
27.938	23.827	0.714	inf	False	5.0	1000.0	79.224	27.005	111900.17024055352	False	29.563	inf	TrkA	0.718705	-50.043	bcov_6ala_r1_HEEH_24497_000000002_0001_43_64_H_.._EEHEE_rd4_0023.min_rise1.56_0001_0001_0001	inf
29.062	26.946	0.815	inf	False	5.0	1000.0	72.569	26.013	19615.091361274644	False	16.156	inf	TrkA	0.691512	-53.201	bcov_6ala_r1_HEEH_14223_000000004_0001_1_21_H_.._HHH_rd4_0431.min_rise1.32_0001_0001_0001	296705.35043747927
25.359	26.166	0.898	inf	False	5.0	1000.0	78.767	26.289	83021.30080574732	False	29.65	inf	TrkA	0.644349	-53.547	bcov_6ala_r1_HEEH_24497_000000002_0001_43_64_H_.._HHH_rd4_0519.min_rise1.40_0001_0002_0001_0001	inf
27.188	23.095	0.741	inf	False	5.0	1000.0	72.392	22.462	47083.769849458185	False	4.818	inf	TrkA	0.726949	-57.099	longxing_CationpiFixed_HHH_0606.min_rise1.57_000000000_0001_0003	877718.2332551221
27.953	26.439	0.924	inf	False	5.0	1000.0	81.583	4.617	80579.65663019574	False	1.255	inf	TrkA	0.708825	-52.137	bcov_6ala_r1_HEEH_13973_000000000_0001_1_20_H_.._HHH_rd4_0579.min_rise1.58_0001_0001_0001	inf
28.984	26.686	0.885	inf	False	5.0	1000.0	76.388	27.28	73677.18908056579	False	23.451	inf	TrkA	0.6072	-44.054	bcov_6ala_r1_HEEH_24497_000000002_0001_43_64_H_.._HHH_rd4_0568.min_rise1.40_0001_0001_0001	inf
29.016	25.419	0.863	inf	False	5.0	1000.0	75.571	26.206	78991.91905714711	False	17.584	inf	TrkA	0.744007	-55.848	bcov_revert_r1_HEEH_24497_000000002_0001_43_64_H_.._EEHEE_rd3_0343.min_rise1.47_0001_0001_0001	inf
28.312	18.728	0.95	inf	False	5.0	1000.0	90.99	18.885	28628.76008118955	False	12.894	inf	TrkA	0.71629	-58.364	bcov_6ala_r1_ems_3hM_208_000000000_0001_25_43_H_.._HHH_rd4_0991.min_rise1.60_0001_0001_0001	inf
24.203	27.01	0.85	inf	False	5.0	1000.0	91.527	27.043	96385.15286990684	False	15.064	inf	TrkA	0.712834	-49.632	longxing_Cationpi_HHH_rd4_0154.min_rise1.69_000000000_0001_0001	inf
27.25	26.777	0.949	inf	False	5.0	1000.0	91.33	13.248	55209.42304797698	False	2.939	inf	TrkA	0.776882	-54.855	bcov_revert_r1_HEEH_10552_000000000_0001_44_64_H_.._HHH_rd4_0518.min_rise1.72_0001_0001_0001	1517157.5347660794
28.391	26.966	0.949	484.2161698749083	False	5.0	1000.0	86.034	27.018	64737.39046461608	False	43.435	inf	TrkA	0.685495	-44.681	bcov_6ala_r1_HEEH_10552_000000000_0001_44_64_H_.._HHH_rd4_0072.min_rise1.38_0001_0001_0001	601371.6027494974
23.938	18.062	0.912	inf	False	5.0	1000.0	88.394	11.043	36714.43790578969	False	2.967	inf	TrkA	0.633754	-42.103	bcov_6ala_r1_HEEH_24497_000000002_0001_43_64_H_.._EEHEE_rd4_0116.min_rise1.50_0001_0002_0001_0001	inf
24.719	27.119	0.973	6388.040285370182	False	1.0	1000.0	92.517	26.989	24968.69558476227	False	27.729	inf	FGFR2	0.776155	-48.456	rif_normal_EEHEE_rd4_0621.min_rise1.29_000000001_0001_0001	inf
26.0	21.251	0.89	0.830539070031161	True	5.0	1000.0	87.415	17.961	21240.33321206368	False	3.615	inf	TrkA	0.737076	-52.468	bcov_revert_r1_HEEH_10552_000000000_0001_44_64_H_.._EEHEE_rd4_0153.min_rise1.53_0001_0001_0001	271289.5179700464
28.344	26.487	0.943	inf	False	5.0	1000.0	86.545	26.574	82199.30772846263	False	40.331	inf	TrkA	0.668938	-52.559	bcov_6ala_r1_HEEH_13973_000000000_0001_1_20_H_.._HHH_rd4_0422.min_rise1.54_0001_0001_0001	inf
25.266	26.578	0.952	inf	False	5.0	1000.0	94.06	26.555	68720.04447551504	False	39.138	inf	TrkA	0.713282	-53.426	bcov_6ala_r1_HEEH_13973_000000000_0001_1_20_H_.._HHH_rd4_0265.min_rise1.59_0001_0001_0001	inf
27.109	26.274	0.932	inf	False	5.0	1000.0	91.414	20.143	89010.07157175185	False	4.994	inf	TrkA	0.73346	-53.746	longxing_CationpiFixed_HHH_rd2_0094.min_rise1.66_000000001_0001_0004	inf
28.609	27.496	0.928	inf	False	5.0	1000.0	86.11	27.3	71510.35384859936	False	42.144	inf	TrkA	0.729747	-54.673	bcov_revert_r1_HEEH_14223_000000004_0001_1_21_H_.._HHH_rd4_0172.min_rise1.45_0001_0001_0001	inf
25.734	24.471	0.827	inf	False	5.0	1000.0	96.463	26.033	45699.04314317685	False	41.6	inf	TrkA	0.740329	-50.478	bcov_revert_r1_HEEH_24497_000000002_0001_43_64_H_.._EEHEE_rd4_0132.min_rise1.35_0001_0001_0001_0001	inf
28.0	23.316	0.976	inf	False	5.0	1000.0	91.33	23.552	37826.92208877303	False	13.174	inf	TrkA	0.718587	-63.244	longxing_Motif2_ems_p1-14H-GBL-14H-GBL-14H_0054_0001_0001_0002_0001_0002_0002	inf
26.719	22.829	0.972	inf	False	5.0	1000.0	95.577	22.71	37826.92208877303	False	11.325	inf	TrkA	0.743027	-62.434	longxing_Motif2_ems_p1-14H-GBL-14H-GBL-14H_0054_0001_0001_0002_0001_0003_0002	inf
8.891	25.884	0.979	inf	False	5.0	1000.0	95.487	26.192	55761.51727845679	False	43.906	inf	TrkA	0.704612	-49.211	bcov_revert_r1_ems_3hM_355_000000003_0001_41_59_H_.._ems_p1-14H-GBL-14H-GBL-14H_0146_0001_0001_0001_0001_0001_0001_0001	inf
23.359	24.267	0.975	55348.487456232666	False	1.0	1000.0	95.857	7.442	0.0	False	1.095	inf	FGFR2	0.776994	-60.162	Motif1187_p1-14H-GBL-14H-GBL-14H_0083_0001_0001_0002_0002_8734_0001	3962.248454976548
10.875	17.459	0.992	71690.4779015791	False	1.0	1000.0	94.86	7.002	17451.244303838463	False	1.327	inf	FGFR2	0.805267	-56.875	ems_p1-14H-GBL-14H-GBL-14H_0089_0001_0001_0002_000000020_0001	84062.7234317657
23.953	19.703	0.984	40657.73396894298	False	1.0	1000.0	95.308	16.554	31703.61791261833	False	9.236	inf	FGFR2	0.773528	-63.101	Motif0042_p1-14H-GBL-14H-GBL-14H_0089_0001_0001_0001_0001_4711_0001	145304.48316480216
11.617	26.595	0.983	inf	False	5.0	1000.0	94.743	22.744	44355.04104448781	False	5.447	inf	TrkA	0.715765	-52.194	bcov_revert_r1_HEEH_13973_000000000_0001_1_20_H_.._ems_p1-14H-GBL-14H-GBL-14H_0303_0001_0001_0002_0001_0003_0001_0001	308752.7774536965
24.422	27.216	0.928	6388.040285370182	False	1.0	1000.0	84.511	26.725	70277.89226701231	False	15.752	inf	FGFR2	0.78287	-61.943	Motif1188_HHH_eva_0442_0001_5066_0001	inf
27.031	27.254	0.989	inf	False	5.0	1000.0	95.759	4.882	50984.97590773503	False	1.105	inf	TrkA	0.715554	-59.062	longxing_CationpiFixed_ems_p1-14H-GBL-14H-GBL-14H_0138_0001_0001_0002_000000000_0001_0002	inf
24.75	26.362	0.939	inf	False	5.0	1000.0	85.027	22.685	39362.84681153477	False	6.098	inf	TrkA	0.704441	-49.112	bcov_revert_r1_ems_3hM_355_000000003_0001_41_59_H_.._ems_p1-14H-GBL-14H-GBL-14H_0028_0001_0001_0002_0001_0002_0001_0001	222333.824312822
24.062	6.443	0.974	139634.7522866093	False	1.0	1000.0	95.74	6.027	0.0	False	1.007	inf	FGFR2	0.739964	-68.225	Motif1062_p1-14H-GBL-14H-GBL-14H_0146_0001_0001_0002_0002_5705_0001	3962.248454976548
27.969	27.324	0.967	inf	False	5.0	1000.0	94.8	13.523	49980.3704614597	False	2.606	inf	TrkA	0.703694	-61.352	bcov_revert_r1_HEEH_10552_000000000_0001_44_64_H_.._ems_p1-14H-GBL-14H-GBL-14H_0083_0001_0001_0002_0001_0001_0001	1563128.925227024
27.078	23.605	0.966	inf	False	5.0	1000.0	81.331	23.574	54662.79509700697	False	15.641	inf	TrkA	0.699954	-52.114	bcov_revert_r1_ems_3hM_1656_000000000_0001_45_63_H_.._ems_p1-14H-GBL-14H-GBL-14H_0576_0001_0001_0001_0001_0005_0001_0001	619593.7636844101
26.359	25.974	0.977	inf	False	5.0	1000.0	94.127	26.095	50480.174166074336	False	42.937	inf	TrkA	0.748604	-55.4	bcov_6ala_r1_HEEH_24497_000000002_0001_43_64_H_.._ems_p1-14H-GBL-14H-GBL-14H_0504_0001_0001_0001_0001_0005_0001_0001	1136870.0843857315
27.0	26.431	0.947	inf	False	5.0	1000.0	96.821	26.538	56319.1324512414	False	42.883	inf	TrkA	0.697607	-67.973	bcov_revert_r1_HEEH_10552_000000000_0001_44_64_H_.._ems_p1-14H-GBL-14H-GBL-14H_0586_0001_0001_0001_0001_0001_0001_0001	inf
23.578	24.694	0.967	inf	False	5.0	1000.0	91.561	23.228	53055.1703793425	False	7.17	inf	TrkA	0.686851	-53.575	longxing_CationpiFixed_ems_p1-14H-GBL-14H-GBL-14H_0461_0001_0001_0001_000000002_0001_0002	inf
27.344	13.503	0.971	inf	False	5.0	1000.0	86.849	8.049	69407.24492027024	False	1.605	inf	TrkA	0.737623	-55.408	longxing_Cationpi_ems_p1-14H-GBL-14H-GBL-14H_0576_0001_0001_0001_000000005_0001_0002	inf
19.922	26.404	0.913	32020.65409174448	False	1.0	1000.0	93.242	25.704	29570.536826635675	False	19.241	inf	FGFR2	0.698194	-57.103	Grafting_Motif0111_p1-14H-GBL-14H-GBL-14H_0083_0001_0001_0001_0001	160506.54702528004
28.188	23.731	0.952	inf	False	5.0	1000.0	80.094	22.971	102314.78199016396	False	7.24	inf	TrkA	0.679371	-61.777	longxing_CationpiFixed_HHH_eva_0444_000000003_0001_0003	inf
25.953	26.605	0.981	inf	False	5.0	1000.0	96.245	26.597	101301.76434669712	False	40.886	inf	TrkA	0.752166	-63.71	bcov_original_r1_ems_3hM_355_000000003_0001_41_59_H_.._ems_p1-14H-GBL-14H-GBL-14H_0146_0001_0001_0002_0001_0001_0001_0001	inf
26.812	26.32	0.969	26504.773497447288	False	1.0	1000.0	94.284	26.025	32990.91193137843	False	20.135	inf	FGFR2	0.766982	-61.584	ems_p1-14H-GBL-14H-GBL-14H_0586_0001_0001_0001_000000009_0001	263974.1748520543
22.984	25.112	0.939	inf	False	1.0	1000.0	84.584	25.763	12819.28524051469	False	17.185	inf	FGFR2	0.663064	-51.487	Grafting_Motif0612_HHH_eva_0603_0001_0002	inf
26.812	9.909	0.976	inf	False	5.0	1000.0	87.912	8.127	73677.18908056579	False	1.795	inf	TrkA	0.707507	-59.369	longxing_Cationpi_ems_p1-14H-GBL-14H-GBL-14H_0576_0001_0001_0001_000000013_0001_0003	inf
25.328	26.514	0.983	inf	False	5.0	1000.0	93.408	24.794	46156.03357460857	False	12.87	inf	TrkA	0.722778	-56.186	longxing_Motif4_ems_p1-14H-GBL-14H-GBL-14H_0112_0001_0001_0002_0001_0003_0004	851904.6698538795
23.094	25.338	0.982	29277.759234292786	False	1.0	1000.0	92.927	24.439	49610.16203575814	False	17.314	inf	FGFR2	0.737733	-56.099	Grafting_Motif0388_p1-14H-GBL-14H-GBL-14H_0089_0001_0001_0002_0001	545785.1652693497
24.172	25.792	0.979	59341.07008747829	False	1.0	1000.0	93.418	24.63	39856.61598759239	False	17.433	inf	FGFR2	0.704802	-61.353	Grafting_Motif0324_p1-14H-GBL-14H-GBL-14H_0089_0001_0001_0002_0001	145304.48316480216
26.047	25.796	0.986	inf	False	5.0	1000.0	92.873	25.843	82199.30772846263	False	15.694	inf	TrkA	0.714357	-57.807	longxing_Motif4_ems_p1-14H-GBL-14H-GBL-14H_0112_0001_0001_0001_0001_0001_0001	inf
23.797	26.607	0.977	inf	False	5.0	1000.0	91.955	25.624	59783.89396135936	False	10.563	inf	TrkA	0.751766	-49.613	bcov_6ala_r1_ems_3hM_1717_000000004_0001_1_19_H_.._HHH_eva_0446_0001_0003_0001_0001	inf
16.734	26.181	0.99	121477.06375536066	False	1.0	1000.0	96.313	8.775	0.0	False	1.505	inf	FGFR2	0.759537	-58.712	ems_p1-14H-GBL-14H-GBL-14H_0089_0001_0001_0002_000000013_0001	3962.248454976548
9.875	19.382	0.969	inf	False	5.0	1000.0	89.994	10.492	52009.77392348056	False	1.73	inf	TrkA	0.740353	-51.597	bcov_original_r1_HEEH_13973_000000000_0001_1_20_H_.._ems_p1-14H-GBL-14H-GBL-14H_0598_0001_0001_0002_0001_0002_0001_0001	inf
24.594	21.267	0.979	inf	False	5.0	1000.0	92.683	5.297	54121.579303967264	False	1.066	inf	TrkA	0.739831	-49.29	bcov_original_r1_HEEH_13973_000000000_0001_1_20_H_.._ems_p1-14H-GBL-14H-GBL-14H_0054_0001_0001_0002_0001_0001_0001	inf
28.625	27.6	0.945	inf	False	5.0	1000.0	84.199	27.597	40154.0400324466	False	29.429	inf	TrkA	0.620227	-57.461	longxing_Motif3_ems_p1-14H-GBL-14H-GBL-14H_0198_0001_0001_0001_0001_0002	inf
6.535	7.894	0.966	inf	False	5.0	1000.0	95.688	7.239	54662.79509700697	False	7.54	inf	TrkA	0.71724	-54.044	bcov_6ala_r1_ems_3hM_208_000000000_0001_25_43_H_.._ems_p1-14H-GBL-14H-GBL-14H_0598_0001_0001_0002_0001_0001_0001_0001	inf
16.641	26.726	0.987	28135.35115465565	False	1.0	1000.0	95.546	26.299	22829.872732471453	False	21.82	inf	FGFR2	0.758831	-55.635	Grafting_Motif0272_p1-14H-GBL-14H-GBL-14H_0089_0001_0001_0002_0001_0001	121477.06375536066
13.68	26.538	0.935	138252.22998674202	False	1.0	1000.0	93.778	26.065	0.0	False	23.257	inf	FGFR2	0.781327	-52.182	Grafting_Motif0176_p1-14H-GBL-14H-GBL-14H_0581_0001_0001_0001_0001	8274.149519891873
27.078	27.657	0.958	inf	False	5.0	1000.0	84.68	27.353	53585.72208313597	False	18.027	inf	TrkA	0.703509	-54.558	bcov_revert_r1_HEEH_24497_000000002_0001_43_64_H_.._ems_p1-14H-GBL-14H-GBL-14H_0500_0001_0001_0001_0001_0004_0001_0001	inf
26.297	27.047	0.97	inf	False	5.0	1000.0	95.413	27.109	40555.58043277109	False	36.376	inf	TrkA	0.675643	-67.655	longxing_CationpiFixed_ems_p1-14H-GBL-14H-GBL-14H_0237_0001_0001_0001_000000001_0001_0002	424516.7533305464
25.875	27.126	0.988	inf	False	5.0	1000.0	96.356	27.154	104371.30910816624	False	44.293	inf	TrkA	0.662147	-46.605	bcov_revert_r1_ems_3hM_862_000000002_0001_23_41_H_.._ems_p1-14H-GBL-14H-GBL-14H_0657_0001_0001_0002_0001_0001_0001	inf
27.391	26.502	0.97	inf	False	5.0	1000.0	92.736	26.791	79781.8382477185	False	36.323	inf	TrkA	0.583042	-54.431	bcov_6ala_r1_ems_p1-15H-GBL-16H-GBL-15H_0593_0001_0001_0002_000000000_0001_19_33_H_.._ems_p1-14H-GBL-14H-GBL-14H_0100_0001_0001_0001_0001_0002_0001_0001	inf
26.688	26.473	0.979	inf	False	5.0	1000.0	93.028	12.304	60381.732900973	False	2.201	inf	TrkA	0.708442	-62.804	longxing_Motif4_ems_p1-14H-GBL-14H-GBL-14H_0652_0001_0001_0002_0001_0002_0002	inf
23.078	26.496	0.945	inf	False	1.0	1000.0	88.786	25.704	39856.61598759239	False	16.586	inf	FGFR2	0.762646	-62.606	Grafting_Motif0042_p1-14H-GBL-14H-GBL-14H_0576_0001_0001_0001_0001	inf
24.062	9.914	0.986	inf	False	5.0	1000.0	94.558	6.156	60381.732900973	False	1.904	inf	TrkA	0.741003	-57.547	longxing_Normal_HHH_eva_0441_000000001_0001_0003	756022.1392615924
27.125	26.122	0.888	46735.01676597515	False	1.0	1000.0	91.074	26.171	30771.21919964973	False	20.349	inf	FGFR2	0.73476	-59.195	Grafting_Motif0413_p1-14H-GBL-14H-GBL-14H_0146_0001_0001_0002_0001	95671.2206726144
20.203	26.057	0.961	103598.22284096412	False	1.0	1000.0	90.69	6.665	0.0	False	1.825	inf	FGFR2	0.943389	-56.463	ems_p1-14H-GBL-14H-GBL-14H_0036_0001_0001_0001_000000017_0001	3962.248454976548
25.094	21.387	0.979	inf	False	5.0	1000.0	96.869	19.666	28345.307011078792	False	5.559	inf	TrkA	0.779795	-51.947	bcov_revert_r1_ems_3hM_355_000000003_0001_41_59_H_.._HHH_eva_0441_0001_0002_0001_0001	inf
8.961	8.751	0.961	89234.27483721818	False	1.0	1000.0	89.93	7.859	4001.870939526316	False	2.641	inf	FGFR2	0.780112	-64.691	Grafting_Motif0042_HHH_eva_0443_0001	7565.384417752718
27.016	27.091	0.969	inf	False	5.0	1000.0	91.993	27.342	52009.77392348056	False	33.391	inf	TrkA	0.691719	-57.465	bcov_revert_r1_HEEH_10552_000000000_0001_44_64_H_.._ems_p1-14H-GBL-14H-GBL-14H_0652_0001_0001_0002_0001_0002_0001_0001	inf
26.906	26.826	0.967	inf	False	5.0	1000.0	92.001	26.55	78209.82084866046	False	14.119	inf	TrkA	0.648683	-60.64	longxing_Normal_HHH_eva_0442_000000002_0001_0001	inf
7.371	26.244	0.982	23756.85711319943	False	1.0	1000.0	94.236	7.328	29866.242194902	False	3.983	inf	FGFR2	0.775965	-63.372	Grafting_Motif0263_p1-14H-GBL-14H-GBL-14H_0054_0001_0001_0002_0001	266613.91660057456
27.438	27.25	0.973	inf	False	5.0	1000.0	90.338	14.684	53055.1703793425	False	3.794	inf	TrkA	0.769883	-53.842	longxing_Motif2_ems_p1-14H-GBL-14H-GBL-15H_0656_0001_0001_0002_0001_0002_0004	1796776.3915143048
24.859	26.276	0.979	inf	False	5.0	1000.0	96.816	26.354	60985.55022998277	False	43.667	inf	TrkA	0.710966	-55.335	bcov_6ala_r1_ems_3hM_355_000000003_0001_41_59_H_.._ems_p1-14H-GBL-14H-GBL-14H_0146_0001_0001_0001_0001_0001_0001_0001	1443523.3370239653
25.25	26.929	0.94	inf	False	5.0	1000.0	88.378	22.748	58025.65848364638	False	9.185	inf	TrkA	0.69003	-51.936	bcov_revert_r1_ems_3hM_208_000000000_0001_25_43_H_.._ems_p1-14H-GBL-14H-GBL-14H_0146_0001_0001_0002_0001_0001_0001_0001	989034.8746350833
26.266	26.764	0.935	64900.45442000541	False	1.0	1000.0	81.231	26.123	50607.32629267686	False	19.985	inf	FGFR2	0.734637	-52.595	Grafting_Motif0272_p1-14H-GBL-14H-GBL-14H_0581_0001_0001_0001_0001_0001	142441.4108075701
14.016	25.147	0.958	149707.3543091789	False	1.0	1000.0	94.616	23.204	15956.36764953946	False	8.28	inf	FGFR2	0.726776	-65.471	Grafting_Motif0324_p1-14H-GBL-14H-GBL-14H_0586_0001_0001_0002_0001	66204.95355384737
27.156	26.353	0.954	inf	False	5.0	1000.0	86.174	25.903	93550.47978203149	False	15.151	inf	TrkA	0.739873	-55.027	bcov_6ala_r1_ems_3hM_1656_000000000_0001_45_63_H_.._ems_p1-14H-GBL-14H-GBL-14H_0146_0001_0001_0001_0001_0001_0001_0001	inf
19.047	26.114	0.979	4001.870939526316	False	1.0	1000.0	95.436	25.631	14735.437816109245	False	20.245	inf	FGFR2	0.861324	-63.052	Grafting_Motif0042_HHH_eva_0603_0001	inf
28.812	27.593	0.936	inf	False	5.0	1000.0	76.728	27.684	44355.04104448781	False	44.023	inf	TrkA	0.584725	-57.108	bcov_6ala_r1_ems_3hM_208_000000000_0001_25_43_H_.._HHH_eva_0604_0001_0002_0001_0001	inf
23.0	24.271	0.969	42308.60100559525	False	1.0	1000.0	85.081	20.166	9049.315473894092	False	7.117	inf	FGFR2	0.783998	-66.562	Motif0050_p1-14H-GBL-14H-GBL-14H_0054_0001_0001_0002_0001_1663_0001	201782.89512298416
28.453	27.008	0.975	inf	False	5.0	1000.0	92.888	7.709	45246.577369482	False	2.314	inf	TrkA	0.778486	-54.354	longxing_Motif2_ems_p1-14H-GBL-14H-GBL-15H_0656_0001_0001_0002_0001_0002_0001	1231067.3943050508
21.359	25.536	0.973	80782.62492162197	False	1.0	1000.0	94.313	12.019	14160.466108629793	False	0.811	inf	FGFR2	0.727779	-59.196	Grafting_Motif0184_p1-14H-GBL-14H-GBL-14H_0586_0001_0001_0001_0001_0002	127673.6148635225
14.18	23.598	0.979	inf	False	5.0	1000.0	88.338	24.707	46156.03357460857	False	14.134	inf	TrkA	0.677759	-47.613	bcov_revert_r1_ems_3hM_1656_000000000_0001_45_63_H_.._ems_p1-14H-GBL-14H-GBL-14H_0303_0001_0001_0002_0001_0001_0001_0001	437380.0354732147
25.5	9.338	0.98	21506.772829084694	False	1.0	1000.0	93.963	25.145	23521.640706138038	False	18.467	inf	FGFR2	0.723947	-71.792	Grafting_Motif0042_p1-14H-GBL-14H-GBL-14H_0083_0001_0001_0001_0001	243775.72164448485
18.516	22.719	0.989	15181.936317375146	False	1.0	1000.0	94.586	26.31	0.0	False	22.415	inf	FGFR2	0.764082	-56.536	ems_p1-14H-GBL-14H-GBL-14H_0089_0001_0001_0001_000000002_0001	inf
28.312	21.219	0.97	inf	False	5.0	1000.0	83.216	20.989	41370.747599469774	False	5.242	inf	TrkA	0.736985	-52.947	longxing_Cationpi_ems_p1-14H-GBL-14H-GBL-14H_0044_0001_0001_0001_000000010_0001_0001	inf
25.172	26.817	0.989	inf	False	5.0	1000.0	96.707	26.804	62211.3597896054	False	27.575	inf	TrkA	0.718858	-50.589	bcov_6ala_r1_HEEH_24497_000000002_0001_43_64_H_.._ems_p1-14H-GBL-14H-GBL-14H_0089_0001_0001_0001_0001_0002_0001_0001	1319870.8742607066
27.703	27.501	0.937	inf	False	5.0	1000.0	80.176	27.397	90799.17401034418	False	17.298	inf	TrkA	0.686618	-46.606	bcov_6ala_r1_ems_3hM_1656_000000000_0001_45_63_H_.._ems_p1-14H-GBL-14H-GBL-14H_0146_0001_0001_0002_0001_0002_0001_0001	inf
13.664	23.53	0.98	19469.80087971592	False	1.0	1000.0	96.124	6.596	18897.196915965284	False	1.015	inf	FGFR2	0.774871	-57.793	Motif0319_p1-14H-GBL-14H-GBL-14H_0083_0001_0001_0002_0001_3738_0001	220686.9806756205
16.219	25.248	0.981	149707.3543091789	False	1.0	1000.0	94.865	7.219	0.0	False	0.989	inf	FGFR2	0.781887	-64.765	Motif0913_p1-14H-GBL-14H-GBL-14H_0146_0001_0001_0002_0001_9512_0001	3962.248454976548
17.656	10.198	0.981	inf	False	5.0	1000.0	86.961	9.068	38587.24322275736	False	1.595	inf	TrkA	0.740868	-54.249	longxing_CationpiFixed_ems_p1-14H-GBL-14H-GBL-14H_0652_0001_0001_0001_000000000_0001_0001	507784.6428830316
25.891	26.94	0.977	13339.799626613389	False	1.0	1000.0	92.391	26.182	29277.759234292786	False	17.751	inf	FGFR2	0.753839	-53.3	Grafting_Motif0176_p1-14H-GBL-14H-GBL-14H_0036_0001_0001_0001_0001	inf
27.281	15.364	0.979	inf	False	5.0	1000.0	92.705	12.256	61595.40573228253	False	2.199	inf	TrkA	0.697267	-48.254	bcov_original_r1_HEEH_13973_000000000_0001_1_20_H_.._ems_p1-14H-GBL-14H-GBL-14H_0091_0001_0001_0001_0001_0002_0001_0001	1255811.848930584
25.078	26.77	0.951	inf	False	5.0	1000.0	89.998	26.591	68039.6479955594	False	22.44	inf	TrkA	0.667597	-49.01	longxing_Cationpi_ems_p1-14H-GBL-14H-GBL-14H_0655_0001_0001_0002_000000007_0001_0004	inf
7.504	16.12	0.987	inf	False	5.0	1000.0	96.165	12.127	128626.3601484161	False	7.424	inf	TrkA	0.706779	-50.119	bcov_6ala_r1_ems_3hM_208_000000000_0001_25_43_H_.._ems_p1-14H-GBL-14H-GBL-14H_0657_0001_0001_0002_0001_0001_0001_0001	4312954.986078739
24.234	25.476	0.977	145304.48316480216	False	1.0	1000.0	94.442	8.716	16439.86154568813	False	5.479	inf	FGFR2	0.722681	-54.965	Motif0050_p1-14H-GBL-14H-GBL-14H_0581_0001_0001_0001_0001_4297_0001	115581.25799444312
15.328	23.748	0.949	143865.82491564588	False	1.0	1000.0	92.234	19.853	6200.1689655452055	False	5.203	inf	FGFR2	0.742915	-59.109	ems_p1-14H-GBL-14H-GBL-14H_0581_0001_0001_0002_000000016_0001	97594.2122081339
26.344	26.309	0.959	inf	False	5.0	1000.0	92.947	26.417	89900.17228746942	False	37.293	inf	TrkA	0.717719	-52.206	bcov_6ala_r1_HEEH_24497_000000002_0001_43_64_H_.._ems_p1-14H-GBL-14H-GBL-14H_0083_0001_0001_0002_0001_0004_0001_0001	inf
29.297	26.845	0.987	inf	False	5.0	1000.0	87.459	9.581	16562.541557440058	False	1.272	inf	TrkA	0.758966	-59.916	longxing_Motif2_HHH_eva_0449_0001_0003_0001	inf
5.883	26.146	0.978	18897.196915965284	False	1.0	1000.0	94.805	5.474	16604.260161145023	False	1.438	inf	FGFR2	0.76978	-64.04	Motif0042_p1-14H-GBL-14H-GBL-14H_0146_0001_0001_0001_0001_197_0001	70980.67118968235
6.57	26.675	0.983	inf	False	5.0	1000.0	74.279	5.309	70101.31736947286	False	1.845	inf	TrkA	0.716111	-59.586	longxing_Motif2_ems_p1-14H-GBL-14H-GBL-15H_0610_0001_0001_0002_0001_0002_0003	inf
26.453	17.357	0.982	inf	False	5.0	1000.0	96.289	16.46	41370.747599469774	False	4.251	inf	TrkA	0.736722	-47.903	bcov_revert_r1_ems_3hM_355_000000003_0001_41_59_H_.._ems_p1-14H-GBL-14H-GBL-14H_0036_0001_0001_0002_0001_0001_0001_0001	inf
25.969	26.746	0.979	inf	False	5.0	1000.0	94.335	26.601	59191.97421916775	False	12.603	inf	TrkA	0.700983	-47.174	bcov_6ala_r1_HEEH_13973_000000000_0001_1_20_H_.._ems_p1-14H-GBL-14H-GBL-14H_0504_0001_0001_0002_0001_0001_0001_0001	1060379.2535629969
26.828	17.115	0.949	inf	False	5.0	1000.0	86.983	13.806	33569.47270184692	False	3.242	inf	TrkA	0.691497	-48.548	longxing_Cationpi_ems_p1-14H-GBL-14H-GBL-14H_0028_0001_0001_0002_000000008_0001_0003	inf
23.359	26.175	0.965	15641.964169727937	False	1.0	1000.0	95.088	21.647	30164.90461685104	False	7.795	inf	FGFR2	0.763749	-51.497	Grafting_Motif0042_p1-14H-GBL-14H-GBL-14H_0083_0001_0001_0002_0001_0002	474812.8831286154
28.0	26.539	0.988	inf	False	5.0	1000.0	88.371	26.606	65384.76436926229	False	44.399	inf	TrkA	0.624579	-48.343	bcov_revert_r1_ems_p1-15H-GBL-16H-GBL-15H_0593_0001_0001_0002_000000000_0001_19_33_H_.._ems_p1-14H-GBL-14H-GBL-14H_0083_0001_0001_0001_0001_0001_0001	inf
23.141	25.81	0.939	inf	False	5.0	1000.0	85.616	15.082	37452.39810769605	False	3.082	inf	TrkA	0.734446	-50.695	bcov_6ala_r1_HEEH_13973_000000000_0001_1_20_H_.._ems_p1-14H-GBL-14H-GBL-14H_0028_0001_0001_0001_0001_0001_0001_0001	843469.9701523568
26.516	25.712	0.955	52140.77888667118	False	1.0	1000.0	92.109	24.999	25725.272029676114	False	14.209	inf	FGFR2	0.927879	-59.968	HHH_eva_0441_000000023_0001	102572.49786234064
25.172	23.509	0.954	70980.67118968235	False	1.0	1000.0	73.472	8.043	15798.383811425198	False	0.909	inf	FGFR2	0.768402	-63.221	ems_p1-14H-GBL-14H-GBL-14H_0083_0001_0001_0001_000000021_0001	125157.94026421166
24.766	26.71	0.927	148225.10327641465	False	1.0	1000.0	84.963	26.45	0.0	False	15.752	inf	FGFR2	0.76334	-58.957	HHH_eva_0603_000000023_0001	3962.248454976548
27.781	17.259	0.968	inf	False	5.0	1000.0	87.639	20.32	50984.97590773503	False	5.427	inf	TrkA	0.735185	-62.836	longxing_CationpiFixed_ems_p1-14H-GBL-14H-GBL-14H_0044_0001_0001_0001_000000010_0001_0001	1159721.1730818865
22.594	25.519	0.978	13339.799626613389	False	1.0	1000.0	92.825	24.204	75347.41277103158	False	19.507	inf	FGFR2	0.746647	-65.125	Grafting_Motif0042_p1-14H-GBL-14H-GBL-14H_0581_0001_0001_0002_0001	inf
21.812	25.039	0.964	50607.32629267686	False	1.0	1000.0	89.852	22.094	0.0	False	9.33	inf	FGFR2	0.760356	-54.857	Motif0582_p1-14H-GBL-14H-GBL-14H_0598_0001_0001_0002_0001_6287_0001	3962.248454976548
24.578	16.009	0.936	inf	False	5.0	1000.0	84.034	11.735	42624.32262248132	False	5.973	inf	TrkA	0.650719	-55.485	longxing_Motif3_ems_p1-14H-GBL-14H-GBL-14H_0046_0001_0001_0002_0001_0003	331024.767769336
28.656	7.342	0.971	inf	False	5.0	1000.0	93.077	6.309	34932.52790712748	False	2.772	inf	TrkA	0.781774	-53.188	longxing_Motif2_ems_p1-14H-GBL-14H-GBL-15H_0656_0001_0001_0001_0001_0002	941032.7470617242
27.141	20.395	0.974	13339.799626613389	False	1.0	1000.0	91.973	21.463	23288.75317439412	False	8.461	inf	FGFR2	0.728154	-55.382	Grafting_Motif0042_p1-14H-GBL-14H-GBL-14H_0586_0001_0001_0001_0001	484356.6220794995
28.578	26.951	0.927	inf	False	5.0	1000.0	87.109	26.746	48510.45515966663	False	41.961	inf	TrkA	0.699593	-64.915	longxing_Motif2_HHH_eva_0614_0001_0002_0004	inf
25.297	26.537	0.985	inf	False	5.0	1000.0	95.325	26.864	75158.10058108513	False	37.798	inf	TrkA	0.610445	-47.036	bcov_revert_r1_HEEH_24497_000000002_0001_43_64_H_.._ems_p1-14H-GBL-14H-GBL-14H_0138_0001_0001_0002_0001_0001_0001_0001	inf
23.891	26.563	0.95	112182.03029448996	False	1.0	1000.0	90.89	25.663	0.0	False	15.597	inf	FGFR2	0.74403	-57.668	Motif1086_p1-14H-GBL-14H-GBL-14H_0576_0001_0001_0001_0001_2372_0001	3962.248454976548
25.562	26.265	0.989	inf	False	5.0	1000.0	96.808	25.935	75158.10058108513	False	15.028	inf	TrkA	0.710459	-48.016	bcov_revert_r1_HEEH_24497_000000002_0001_43_64_H_.._ems_p1-14H-GBL-14H-GBL-14H_0657_0001_0001_0001_0001_0005_0001_0001	inf
26.688	26.797	0.937	inf	False	5.0	1000.0	86.919	26.787	83021.30080574732	False	17.379	inf	TrkA	0.720003	-60.996	bcov_6ala_r1_HEEH_24497_000000002_0001_43_64_H_.._ems_p1-14H-GBL-14H-GBL-14H_0504_0001_0001_0001_0001_0003_0001_0001	inf
12.234	26.279	0.979	6388.040285370182	False	1.0	1000.0	95.916	25.692	10096.034833212274	False	20.973	inf	FGFR2	0.833218	-58.57	Grafting_Motif0042_p1-14H-GBL-14H-GBL-14H_0036_0001_0001_0001_0001	inf
27.969	26.858	0.976	inf	False	5.0	1000.0	93.567	26.81	59783.89396135936	False	37.449	inf	TrkA	0.665673	-57.355	longxing_Motif3_ems_p1-14H-GBL-14H-GBL-14H_0054_0001_0001_0002_0001_0001	inf
12.25	5.512	0.969	1.786923039978068	True	5.0	1000.0	94.55	5.339	54121.579303967264	False	1.656	inf	TrkA	0.695965	-51.934	bcov_revert_r1_HEEH_13973_000000000_0001_1_20_H_.._ems_p1-14H-GBL-14H-GBL-14H_0504_0001_0001_0002_0001_0001_0001_0001	327747.2948211245
26.109	26.71	0.982	inf	False	5.0	1000.0	95.942	26.788	64737.39046461608	False	41.809	inf	TrkA	0.738433	-46.219	bcov_revert_r1_ems_3hM_355_000000003_0001_41_59_H_.._ems_p1-14H-GBL-14H-GBL-14H_0146_0001_0001_0002_0001_0001_0001_0001	inf
24.938	13.995	0.959	inf	False	5.0	1000.0	89.919	22.135	49980.3704614597	False	6.226	inf	TrkA	0.706496	-52.242	longxing_CationpiFixed_ems_p1-14H-GBL-14H-GBL-14H_0028_0001_0001_0001_000000003_0001_0001	inf
26.031	26.009	0.98	inf	False	5.0	1000.0	81.093	26.507	98322.49444259211	False	37.359	inf	TrkA	0.677454	-43.194	bcov_revert_r1_HEEH_24497_000000002_0001_43_64_H_.._ems_p1-14H-GBL-14H-GBL-14H_0146_0001_0001_0001_0001_0001_0001_0001	inf
26.906	7.38	0.97	inf	False	5.0	1000.0	84.682	6.787	49485.51530837591	False	1.66	inf	TrkA	0.714059	-58.446	longxing_CationpiFixed_ems_p1-14H-GBL-14H-GBL-14H_0576_0001_0001_0002_000000002_0001_0001	1103434.9033784624
25.797	9.75	0.977	101556.928576575	False	1.0	1000.0	95.026	9.174	0.0	False	1.097	inf	FGFR2	0.763893	-65.086	Motif0913_p1-14H-GBL-14H-GBL-14H_0146_0001_0001_0001_0001_5677_0001	3962.248454976548
25.141	26.54	0.988	inf	False	5.0	1000.0	96.529	26.344	94485.98457985188	False	20.534	inf	TrkA	0.713911	-55.273	bcov_revert_r1_HEEH_24497_000000002_0001_43_64_H_.._ems_p1-14H-GBL-14H-GBL-14H_0089_0001_0001_0002_0001_0002_0001_0001	inf
26.625	26.903	0.955	inf	False	5.0	1000.0	89.552	24.425	35281.853186198714	False	12.097	inf	TrkA	0.697685	-59.923	bcov_revert_r1_ems_3hM_208_000000000_0001_25_43_H_.._ems_p1-14H-GBL-14H-GBL-14H_0044_0001_0001_0001_0001_0001_0001_0001	inf
25.391	21.834	0.955	inf	False	5.0	1000.0	88.784	27.049	71510.35384859936	False	14.811	inf	TrkA	0.697752	-52.713	longxing_CationpiFixed_ems_p1-14H-GBL-14H-GBL-14H_0028_0001_0001_0002_000000003_0001_0002	2701906.7587600937
25.75	25.369	0.99	7641.038261930236	False	1.0	1000.0	95.352	24.878	9323.51878206856	False	18.738	inf	FGFR2	0.777326	-55.778	Grafting_Motif0184_HHH_eva_0443_0001_0001	inf
26.906	26.447	0.97	inf	False	5.0	1000.0	92.811	26.43	47554.6075479528	False	18.241	inf	TrkA	0.760884	-55.07	bcov_original_r1_ems_3hM_1656_000000000_0001_45_63_H_.._ems_p1-14H-GBL-14H-GBL-14H_0044_0001_0001_0001_0001_0002_0001_0001	inf
24.562	26.355	0.928	6388.040285370182	False	1.0	1000.0	87.21	25.743	39071.28319536556	False	18.823	inf	FGFR2	0.743695	-70.801	Grafting_Motif0042_p1-14H-GBL-14H-GBL-14H_0036_0001_0001_0002_0001	inf
24.891	26.492	0.974	8959.71829098426	False	1.0	1000.0	92.57	25.581	25725.272029676114	False	17.648	inf	FGFR2	0.742117	-53.809	Grafting_Motif0176_p1-14H-GBL-14H-GBL-14H_0036_0001_0001_0002_0001	inf
24.438	26.512	0.978	7641.038261930236	False	1.0	1000.0	94.393	25.858	34330.47524934922	False	20.38	inf	FGFR2	0.752314	-53.652	Grafting_Motif0263_p1-14H-GBL-14H-GBL-14H_0586_0001_0001_0001_0001	inf
25.156	9.445	0.953	inf	False	5.0	1000.0	82.671	8.918	54662.79509700697	False	1.837	inf	TrkA	0.755875	-57.604	longxing_Motif4_ems_p1-14H-GBL-14H-GBL-14H_0112_0001_0001_0002_0001_0002_0003	1610493.2947903285
25.156	27.198	0.958	inf	False	5.0	1000.0	87.906	27.232	64737.39046461608	False	41.949	inf	TrkA	0.690302	-50.978	bcov_6ala_r1_ems_3hM_862_000000002_0001_23_41_H_.._ems_p1-14H-GBL-14H-GBL-14H_0579_0001_0001_0001_0001_0001_0001_0001	163321.34619498893
25.516	27.002	0.953	inf	False	5.0	1000.0	92.566	27.132	86392.29853387698	False	40.768	inf	TrkA	0.672829	-52.249	longxing_CationpiFixed_ems_p1-14H-GBL-14H-GBL-14H_0655_0001_0001_0002_000000003_0001_0003	inf
19.516	26.083	0.975	6388.040285370182	False	1.0	1000.0	96.35	22.848	72407.38268059494	False	9.196	inf	FGFR2	0.75776	-64.941	Motif0042_p1-14H-GBL-14H-GBL-14H_0083_0001_0001_0002_0001_0001_1315_0001	inf
13.195	18.562	0.973	149707.3543091789	False	1.0	1000.0	93.501	7.861	0.0	False	3.738	inf	FGFR2	0.798545	-59.479	Motif0612_p1-14H-GBL-14H-GBL-14H_0576_0001_0001_0002_0001_6521_0001	3962.248454976548
5.887	26.898	0.959	inf	False	5.0	1000.0	89.063	7.249	43050.56584870616	False	2.217	inf	TrkA	0.709575	-60.381	longxing_Motif2_ems_p1-14H-GBL-14H-GBL-15H_0164_0001_0001_0002_0001_0004	inf
6.883	14.583	0.966	239.50484210002443	False	1.0	1000.0	92.593	10.943	29277.759234292786	False	2.259	inf	FGFR2	0.773935	-65.588	Motif0603_p1-14H-GBL-14H-GBL-14H_0576_0001_0001_0001_0001_1486_0001	inf
26.062	18.033	0.985	inf	False	5.0	1000.0	92.749	7.243	49980.3704614597	False	1.208	inf	TrkA	0.708069	-58.9	longxing_Motif4_ems_p1-14H-GBL-14H-GBL-14H_0112_0001_0001_0002_0001_0001_0003	560910.1514726237
10.477	26.283	0.983	149707.3543091789	False	1.0	1000.0	93.932	25.09	9702.091031930851	False	18.428	inf	FGFR2	0.670445	-52.092	Grafting_Motif0324_p1-14H-GBL-14H-GBL-14H_0089_0001_0001_0001_0001	85752.3841727443
17.766	18.38	0.942	13881.448984050385	False	1.0	1000.0	90.848	6.757	15487.09323735441	False	2.731	inf	FGFR2	0.748525	-59.894	Grafting_Motif0042_p1-14H-GBL-14H-GBL-14H_0576_0001_0001_0002_0001	300427.23460704414
23.5	26.508	0.988	inf	False	5.0	1000.0	96.65	26.457	84690.0289519428	False	20.326	inf	TrkA	0.72203	-56.436	bcov_6ala_r1_HEEH_24497_000000002_0001_43_64_H_.._ems_p1-14H-GBL-14H-GBL-14H_0089_0001_0001_0002_0001_0002_0001_0001	inf
29.188	27.376	0.902	inf	False	5.0	1000.0	86.802	26.506	48995.55971126333	False	8.795	inf	TrkA	0.68484	-58.62	longxing_Motif3_ems_p1-14H-GBL-14H-GBL-14H_0167_0001_0001_0001_0001_0004	691261.1499339269
27.047	27.106	0.987	inf	False	5.0	1000.0	94.847	27.159	38587.24322275736	False	43.843	inf	TrkA	0.715659	-55.327	longxing_Motif4_ems_p1-14H-GBL-14H-GBL-14H_0504_0001_0001_0002_0001_0002	384309.4788387622
27.797	25.537	0.875	inf	False	5.0	1000.0	86.333	25.549	46156.03357460857	False	12.84	inf	TrkA	0.77189	-55.848	longxing_Motif2_HHH_eva_0695_0001_0002_0004	1243378.0682481022
28.547	25.962	0.955	inf	False	5.0	1000.0	94.263	9.292	66038.61201295495	False	2.199	inf	TrkA	0.780122	-59.063	longxing_Motif2_ems_p1-14H-GBL-14H-GBL-15H_0656_0001_0001_0002_0001_0001_0004	inf
23.938	9.316	0.989	22603.83438858558	False	1.0	1000.0	96.402	7.796	24968.69558476227	False	2.173	inf	FGFR2	0.728923	-66.038	ems_p1-14H-GBL-14H-GBL-15H_0132_0001_0001_0002_000000005_0001	238972.3768694098
25.266	26.595	0.944	16277.090639295197	False	1.0	1000.0	90.564	8.954	18897.196915965284	False	1.199	inf	FGFR2	0.76221	-60.102	Motif0034_p1-14H-GBL-14H-GBL-15H_0603_0001_0001_0001_0001_1530_0001	283016.0449021645
4.867	26.831	0.957	inf	False	5.0	1000.0	82.942	5.971	28345.307011078792	False	2.191	inf	TrkA	0.758014	-55.271	bcov_6ala_r1_HEEH_13973_000000000_0001_1_20_H_.._ems_p1-14H-GBL-14H-GBL-15H_0055_0001_0001_0002_0001_0002_0001_0001	860423.7165524188
22.828	24.465	0.979	7641.038261930236	False	1.0	1000.0	90.993	20.386	17625.75674687683	False	2.442	inf	FGFR2	0.73642	-54.572	Motif0005_p1-14H-GBL-14H-GBL-15H_0553_0001_0001_0001_0001_0001_8001_0001	inf
23.797	25.536	0.949	54800.48262993329	False	1.0	1000.0	90.201	5.418	51113.39955560366	False	1.52	inf	FGFR2	0.909515	-61.955	HHH_eva_0448_000000011_0001	106737.35259126802
24.469	16.266	0.981	10196.995181544386	False	1.0	1000.0	95.647	7.709	19086.16888512492	False	1.7	inf	FGFR2	0.749779	-53.087	Grafting_Motif0042_p1-14H-GBL-14H-GBL-15H_0678_0001_0001_0002_0001	inf
28.078	26.397	0.979	inf	False	5.0	1000.0	92.633	26.708	45699.04314317685	False	35.426	inf	TrkA	0.743633	-55.695	bcov_revert_r1_HEEH_24497_000000002_0001_43_64_H_.._ems_p1-14H-GBL-14H-GBL-15H_0594_0001_0001_0002_0001_0004_0001_0001	inf
25.562	24.493	0.975	20260.352869333896	False	1.0	1000.0	94.78	14.351	15956.36764953946	False	2.1	inf	FGFR2	0.87719	-53.782	Motif1011_p1-14H-GBL-14H-GBL-15H_0453_0001_0001_0002_0001_0001_3549_0001	91938.1625990606
27.516	26.331	0.958	128950.35101215758	False	1.0	1000.0	86.159	20.361	0.0	False	5.425	inf	FGFR2	0.731867	-65.921	Grafting_Motif0612_p1-14H-GBL-14H-GBL-15H_0621_0001_0001_0002_0001_0001	6917.332258835404
27.516	26.698	0.959	13339.799626613389	False	1.0	1000.0	91.463	26.479	33320.82105069218	False	22.625	inf	FGFR2	0.788498	-60.415	Motif0016_p1-14H-GBL-14H-GBL-15H_0603_0001_0001_0001_0001_0001_8328_0001	693002.3349972072
28.922	11.62	0.976	inf	False	5.0	1000.0	90.146	6.789	50480.174166074336	False	1.93	inf	TrkA	0.762097	-53.735	longxing_Motif2_HHH_eva_0470_0001_0004	inf
28.125	27.044	0.966	0.7083013780156343	True	5.0	1000.0	86.183	26.852	76668.77840276492	False	46.61	inf	TrkA	0.68884	-44.958	bcov_6ala_r1_ems_3hM_1656_000000000_0001_45_63_H_.._ems_p1-14H-GBL-14H-GBL-15H_0021_0001_0001_0002_0001_0003_0001_0001	843469.9701523568
27.766	26.338	0.955	inf	False	5.0	1000.0	84.076	25.322	56882.32377575375	False	10.411	inf	TrkA	0.717333	-54.208	bcov_revert_r1_HEEH_24497_000000002_0001_43_64_H_.._ems_p1-14H-GBL-14H-GBL-15H_0603_0001_0001_0001_0001_0001_0001_0001	1148238.7852295896
6.266	25.186	0.967	4001.870939526316	False	1.0	1000.0	93.947	5.751	14735.437816109245	False	1.964	inf	FGFR2	0.722086	-62.798	Motif1320_p1-14H-GBL-14H-GBL-15H_0164_0001_0001_0001_0002_2994_0001	inf
9.344	25.888	0.927	32990.91193137843	False	1.0	1000.0	92.893	25.138	7416.316456967657	False	13.612	inf	FGFR2	0.75854	-57.628	Grafting_Motif0433_p1-14H-GBL-14H-GBL-15H_0603_0001_0001_0001_0001	inf
6.434	26.061	0.982	22603.83438858558	False	1.0	1000.0	95.817	9.845	29866.242194902	False	1.897	inf	FGFR2	0.732833	-70.383	Motif1129_HHH_eva_0448_0001_1004_0001	345333.35913508624
23.859	26.862	0.98	18341.43315008457	False	1.0	1000.0	94.734	22.202	8440.459925241697	False	7.958	inf	FGFR2	0.775262	-64.047	Grafting_Motif0263_p1-14H-GBL-14H-GBL-15H_0678_0001_0001_0001_0001_0002	77630.5147254065
7.93	26.819	0.971	6917.332258835404	False	1.0	1000.0	93.794	7.052	0.0	False	1.231	22158.4495525788	FGFR2	0.762416	-64.471	Motif0913_HHH_eva_0450_0001_9719_0001	3962.248454976548
27.688	26.262	0.978	inf	False	5.0	1000.0	90.169	24.42	48995.55971126333	False	6.707	inf	TrkA	0.6902	-53.215	longxing_Motif1_ems_p1-14H-GBL-14H-GBL-15H_0390_0001_0001_0001_0001_0003_0004	771218.1842607501
23.703	25.366	0.983	149707.3543091789	False	1.0	1000.0	95.974	24.294	0.0	False	24.031	inf	FGFR2	0.773686	-60.523	Motif0367_HHH_eva_0448_0001_4182_0001	3962.248454976548
28.359	14.682	0.765	inf	False	5.0	1000.0	78.895	7.269	12787.076477489973	False	3.115	inf	TrkA	0.759549	-69.742	longxing_Motif2_ems_p1-14H-GBL-15H-GBL-15H_0038_0001_0001_0002_0001_0001_0001	inf
4.488	23.148	0.98	154.58731412034106	False	1.0	1000.0	96.127	5.939	0.0	False	1.701	397.83625765142455	FGFR2	0.810995	-66.863	ems_p1-14H-GBL-14H-GBL-15H_0678_0001_0001_0002_000000003_0001	3962.248454976548
16.438	24.294	0.972	37546.735184468096	False	1.0	1000.0	95.834	24.149	41064.311308632365	False	19.093	inf	FGFR2	0.778519	-60.801	Grafting_Motif0413_p1-14H-GBL-14H-GBL-15H_0164_0001_0001_0002_0001_0002	312625.7850453006
19.734	24.64	0.948	92857.54422505126	False	1.0	1000.0	94.122	7.16	0.0	False	2.685	inf	FGFR2	0.703554	-57.906	Motif0111_p1-14H-GBL-14H-GBL-15H_0132_0001_0001_0002_0001_8273_0001	3962.248454976548
24.031	25.875	0.988	17.841679792763923	False	1.0	1000.0	96.344	24.277	0.0	False	21.45	40.74832531668636	FGFR2	0.833935	-54.279	Grafting_Motif0394_p1-14H-GBL-14H-GBL-15H_0097_0001_0001_0001_0001_0001	5183.448606105971
24.578	26.294	0.982	inf	False	5.0	1000.0	95.275	26.555	78209.82084866046	False	29.721	inf	TrkA	0.633039	-47.077	bcov_revert_r1_EEHEE_20342_000000009_0001_25_44_H_.._HHH_eva_0451_0001_0001_0001	inf
12.461	26.236	0.968	14589.54239218736	False	1.0	1000.0	91.772	25.854	8871.008208895317	False	19.987	inf	FGFR2	0.75931	-62.02	Motif1388_p1-14H-GBL-14H-GBL-15H_0132_0001_0001_0002_0001_2498_0001	335177.1561272736
26.625	25.806	0.976	inf	False	1.0	1000.0	95.854	12.171	11956.778792268758	False	2.459	inf	FGFR2	0.776119	-58.66	Grafting_Motif0042_p1-14H-GBL-14H-GBL-15H_0621_0001_0001_0002_0001	inf
8.18	6.938	0.967	84062.7234317657	False	1.0	1000.0	96.075	5.414	0.0	False	2.367	inf	FGFR2	0.737931	-71.932	Motif1243_p1-14H-GBL-14H-GBL-15H_0164_0001_0001_0001_0001_7136_0001	3962.248454976548
26.766	26.597	0.967	inf	False	5.0	1000.0	92.788	27.13	72947.71196095618	False	28.681	inf	TrkA	0.737168	-61.117	bcov_revert_r1_HEEH_10552_000000000_0001_44_64_H_.._ems_p1-14H-GBL-14H-GBL-15H_0656_0001_0001_0002_0001_0002_0001_0001	inf
19.828	26.214	0.932	239.50484210002443	False	1.0	1000.0	89.997	8.459	21506.772829084694	False	1.494	inf	FGFR2	0.726654	-66.172	Grafting_Motif0612_p1-14H-GBL-14H-GBL-15H_0678_0001_0001_0001_0001_0002	inf
27.922	26.945	0.989	inf	False	5.0	1000.0	96.332	26.714	38587.24322275736	False	18.747	inf	TrkA	0.699899	-50.242	bcov_revert_r1_ems_3hM_208_000000000_0001_25_43_H_.._HHH_eva_0451_0001_0001_0001_0001	517991.1142049804
11.82	16.687	0.987	inf	False	1.0	1000.0	96.109	11.473	35020.51780186106	False	1.766	inf	FGFR2	0.814943	-58.78	Grafting_Motif0272_p1-14H-GBL-14H-GBL-15H_0621_0001_0001_0001_0001	inf
26.734	26.62	0.985	24968.69558476227	False	1.0	1000.0	93.151	25.185	44026.49986391241	False	18.122	inf	FGFR2	0.798289	-66.899	Grafting_Motif0413_p1-14H-GBL-14H-GBL-15H_0453_0001_0001_0002_0001_0002	389130.2728129669
25.125	26.491	0.973	20667.5859620075	False	1.0	1000.0	88.236	25.791	19086.16888512492	False	23.985	inf	FGFR2	0.70528	-59.365	ems_p1-14H-GBL-14H-GBL-15H_0453_0001_0001_0002_000000010_0001	132857.675598177
28.562	5.156	0.984	inf	False	5.0	1000.0	94.959	4.226	53055.1703793425	False	1.357	inf	TrkA	0.811923	-68.378	longxing_Motif2_ems_p1-14H-GBL-16H-GBL-14H_0390_0001_0001_0002_0001_0002_0004	1346400.2788333462
8.914	26.993	0.963	inf	False	5.0	1000.0	92.941	26.217	42624.32262248132	False	17.468	inf	TrkA	0.680926	-55.622	bcov_6ala_r1_ems_3hM_208_000000000_0001_25_43_H_.._ems_p1-14H-GBL-14H-GBL-15H_0390_0001_0001_0002_0001_0002_0001_0001	inf
13.531	26.201	0.979	84062.7234317657	False	1.0	1000.0	96.081	25.687	0.0	False	23.621	inf	FGFR2	0.768272	-59.231	HHH_eva_0450_000000011_0001	3962.248454976548
24.656	25.04	0.989	3962.248454976548	False	1.0	1000.0	96.862	23.811	0.0	False	15.584	11605.131696726274	FGFR2	0.786425	-63.445	Grafting_Motif0324_HHH_eva_0451_0001	28700.87171286417
20.828	20.333	0.963	24968.69558476227	False	1.0	1000.0	85.237	19.404	16770.302762756484	False	18.657	inf	FGFR2	0.761417	-61.433	HHH_eva_0693_000000023_0001	125157.94026421166
11.25	23.576	0.979	149707.3543091789	False	1.0	1000.0	92.905	26.211	0.0	False	23.833	inf	FGFR2	0.802932	-66.218	HHH_eva_0450_000000010_0001	3962.248454976548
25.781	26.0	0.975	inf	False	5.0	1000.0	94.802	25.137	32908.02147029403	False	12.261	inf	TrkA	0.709088	-60.302	longxing_Motif2_HHH_eva_0609_0001_0002_0001	492850.77165122767
24.062	25.796	0.98	83230.41923937207	False	1.0	1000.0	94.734	20.046	0.0	False	7.333	inf	FGFR2	0.761026	-62.608	mot_H_normal_3h_hb1_3627_000000010_0001_51_57_H_._p1-14H-GBL-14H-GBL-15H_0097_0001_0001_0001_0001_0001	3962.248454976548
22.359	26.526	0.979	149707.3543091789	False	1.0	1000.0	93.728	6.941	0.0	False	2.395	inf	FGFR2	0.760051	-59.688	ems_p1-14H-GBL-14H-GBL-15H_0132_0001_0001_0002_000000004_0001	3962.248454976548
27.375	26.895	0.976	inf	False	5.0	1000.0	91.745	26.853	45246.577369482	False	14.659	inf	TrkA	0.723674	-46.41	bcov_original_r1_ems_3hM_1656_000000000_0001_45_63_H_.._HHH_eva_0451_0001_0003_0001_0001	347910.35775759065
29.156	25.936	0.968	inf	False	5.0	1000.0	84.775	7.907	44798.59145493265	False	2.084	inf	TrkA	0.755385	-63.626	longxing_Motif2_ems_p1-14H-GBL-16H-GBL-14H_0553_0001_0001_0001_0001_0001_0002	168270.14630604305
26.672	27.106	0.97	inf	False	5.0	1000.0	94.089	26.746	48030.15362343236	False	18.085	inf	TrkA	0.713373	-57.716	bcov_revert_r1_ems_3hM_1656_000000000_0001_45_63_H_.._ems_p1-14H-GBL-14H-GBL-15H_0621_0001_0001_0001_0001_0003_0001_0001	inf
5.832	7.931	0.985	23288.75317439412	False	1.0	1000.0	96.289	7.779	22158.4495525788	False	2.333	inf	FGFR2	0.720101	-60.968	HHH_eva_0448_000000022_0001	205838.7313149564
26.328	26.271	0.943	inf	False	5.0	1000.0	87.109	6.316	33569.47270184692	False	1.204	inf	TrkA	0.751598	-68.872	longxing_Motif1_ems_p1-14H-GBL-14H-GBL-15H_0336_0001_0001_0001_0001_0001_0003	inf
27.844	26.504	0.98	inf	False	5.0	1000.0	95.934	7.079	66698.99813308443	False	2.193	inf	TrkA	0.707071	-54.931	bcov_6ala_r1_HEEH_24497_000000002_0001_43_64_H_.._ems_p1-14H-GBL-14H-GBL-15H_0055_0001_0001_0002_0001_0002_0001_0001	inf
26.844	26.899	0.869	inf	False	5.0	1000.0	88.3	26.37	55761.51727845679	False	13.514	inf	TrkA	0.687575	-47.757	longxing_CationpiFixed_ems_p1-14H-GBL-14H-BBL-15H_0047_0001_0001_0001_000000003_0001_0003	869027.9537179421
26.516	26.393	0.983	inf	False	5.0	1000.0	94.887	24.315	69407.24492027024	False	18.528	inf	TrkA	0.72892	-48.238	bcov_revert_r1_HEEH_13973_000000000_0001_1_20_H_.._ems_p1-14H-GBL-14H-GBL-15H_0164_0001_0001_0002_0001_0002_0001_0001	inf
16.328	18.487	0.98	6986.505581423763	False	1.0	1000.0	95.963	7.854	29277.759234292786	False	1.504	inf	FGFR2	0.802038	-57.948	ems_p1-14H-GBL-14H-GBL-15H_0621_0001_0001_0001_000000001_0001	inf
7.133	8.482	0.955	72407.38268059494	False	1.0	1000.0	87.938	7.418	0.0	False	2.602	inf	FGFR2	0.70684	-60.135	Grafting_Motif0612_p1-14H-GBL-14H-GBL-15H_0621_0001_0001_0001_0001_0002	5183.448606105971
26.156	25.581	0.983	1935.542858891254	False	1.0	1000.0	96.214	8.321	0.0	False	1.5	6647.4203369977495	FGFR2	0.746253	-65.875	Grafting_Motif0182_p1-14H-GBL-14H-GBL-15H_0164_0001_0001_0001_0001	3962.248454976548
26.75	27.078	0.983	inf	False	5.0	1000.0	91.152	27.13	79781.8382477185	False	29.582	inf	TrkA	0.727411	-60.632	bcov_6ala_r1_HEEH_15440_000000001_0001_1_21_H_.._ems_p1-14H-GBL-14H-GBL-15H_0635_0001_0001_0001_0001_0001_0001	inf
22.016	22.182	0.957	35020.51780186106	False	1.0	1000.0	92.469	11.455	33320.82105069218	False	1.377	inf	FGFR2	0.791983	-52.51	Motif1086_HHH_eva_0451_0001_9346_0001	197806.97492695283
23.172	25.818	0.818	inf	False	1.0	1000.0	88.444	19.909	8871.008208895317	False	5.246	inf	FGFR2	0.692354	-49.926	rif_normal_ems_bGM_332_0001_000000005_0001	inf
28.125	26.457	0.943	20059.755316172163	False	1.0	1000.0	87.113	26.646	28987.88042999283	False	32.844	inf	FGFR2	0.76181	-70.603	Grafting_Motif0263_p1-14H-GBL-14H-GBL-15H_0621_0001_0001_0002_0001_0001	322098.6589579584
19.672	15.489	0.989	15181.936317375146	False	1.0	1000.0	95.852	10.014	32990.91193137843	False	2.417	inf	FGFR2	0.751852	-60.467	HHH_eva_0451_000000019_0001	551243.0169220436
20.969	26.605	0.976	inf	False	5.0	1000.0	94.185	26.801	59783.89396135936	False	21.755	inf	TrkA	0.649155	-58.686	bcov_revert_r1_ems_3hM_1656_000000000_0001_45_63_H_.._ems_p1-14H-GBL-14H-GBL-15H_0164_0001_0001_0001_0001_0001_0001_0001	1092509.8053252096
28.875	14.766	0.972	inf	False	5.0	1000.0	93.04	14.467	70802.33054316764	False	15.438	inf	TrkA	0.646697	-50.826	bcov_revert_r1_ems_3hM_208_000000000_0001_25_43_H_.._HHH_eva_0447_0001_0001_0001	inf
24.969	24.24	0.954	136883.39602647716	False	1.0	1000.0	91.151	25.101	0.0	False	16.76	inf	FGFR2	0.894929	-62.158	Motif1388_p1-14H-GBL-14H-GBL-15H_0336_0001_0001_0002_0001_0001_5003_0001	3962.248454976548
19.734	14.402	0.964	107804.72611718078	False	1.0	1000.0	94.075	14.574	0.0	False	2.767	inf	FGFR2	0.761845	-63.919	HHH_eva_0450_000000009_0001	3962.248454976548
26.984	26.255	0.978	inf	False	5.0	1000.0	95.868	26.696	36350.92861959373	False	41.477	inf	TrkA	0.682282	-53.728	bcov_6ala_r1_HEEH_24497_000000002_0001_43_64_H_.._ems_p1-14H-GBL-14H-GBL-15H_0674_0001_0001_0001_0001_0001_0001_0001	1268369.9674198884
21.172	26.601	0.97	307.14867247062	False	1.0	1000.0	93.659	25.937	21939.05896294929	False	21.056	inf	FGFR2	0.757211	-63.601	ems_p1-14H-GBL-14H-GBL-15H_0164_0001_0001_0001_000000004_0001	inf
19.594	25.76	0.986	94723.9808639746	False	1.0	1000.0	96.639	24.731	0.0	False	26.944	inf	FGFR2	0.732058	-59.922	Grafting_Motif0263_HHH_eva_0448_0001_0001	3962.248454976548
9.047	21.831	0.974	inf	False	5.0	1000.0	86.752	17.45	36714.43790578969	False	4.58	inf	TrkA	0.675284	-55.366	bcov_6ala_r1_HEEH_14223_000000004_0001_1_21_H_.._ems_p1-14H-GBL-14H-GBL-15H_0621_0001_0001_0001_0001_0002_0001_0001	inf
28.188	26.952	0.926	inf	False	5.0	1000.0	78.139	10.801	89010.07157175185	False	4.05	inf	TrkA	0.6905	-52.788	longxing_Motif2_ems_p1-14H-GBL-16H-GBL-14H_0759_0001_0001_0001_0001_0004_0003	412031.7784128583
28.047	27.442	0.948	inf	False	5.0	1000.0	88.73	26.76	64737.39046461608	False	17.079	inf	TrkA	0.739201	-60.976	bcov_6ala_r1_HEEH_10552_000000000_0001_44_64_H_.._ems_p1-14H-GBL-14H-GBL-15H_0021_0001_0001_0001_0001_0001_0001	175102.58900935523
26.641	26.222	0.981	inf	False	5.0	1000.0	95.163	26.253	40154.0400324466	False	42.447	inf	TrkA	0.736576	-54.411	bcov_6ala_r1_HEEH_24497_000000002_0001_43_64_H_.._ems_p1-14H-GBL-14H-GBL-15H_0390_0001_0001_0001_0001_0005_0001_0001	1029193.656575114
26.375	26.778	0.969	8356.891015090783	False	1.0	1000.0	90.083	26.185	22380.03404810456	False	22.288	inf	FGFR2	0.704307	-58.4	Motif1187_p1-14H-GBL-14H-GBL-15H_0453_0001_0001_0002_0001_0001_1_5039_0001	inf
13.227	25.76	0.977	23756.85711319943	False	1.0	1000.0	86.757	11.409	41889.703965935936	False	3.2	inf	FGFR2	0.796332	-53.29	Motif0162_p1-14H-GBL-14H-GBL-15H_0678_0001_0001_0001_0001_8860_0001	377686.0090526621
27.25	26.817	0.979	inf	False	1.0	1000.0	93.537	25.946	35020.51780186106	False	19.52	inf	FGFR2	0.793026	-55.622	Motif1086_p1-14H-GBL-14H-GBL-15H_0164_0001_0001_0002_0001_6237_0001	inf
28.562	27.187	0.977	0.9546832440871756	True	5.0	1000.0	84.964	26.689	68720.04447551504	False	20.506	inf	TrkA	0.721913	-65.466	longxing_Motif2_HHH_eva_0457_0001_0004	2236476.070943887
26.484	25.263	0.962	inf	False	1.0	1000.0	81.931	24.951	12819.28524051469	False	13.497	inf	FGFR2	0.819577	-62.865	Motif1280_p1-14H-GBL-14H-GBL-15H_0553_0001_0001_0001_0001_2315_0001	inf
26.781	26.643	0.938	inf	False	5.0	1000.0	89.452	27.001	56882.32377575375	False	29.386	inf	TrkA	0.724283	-56.797	bcov_6ala_r1_HEEH_10552_000000000_0001_44_64_H_.._ems_p1-14H-GBL-14H-GBL-15H_0553_0001_0001_0001_0001_0004_0001_0001	inf
27.641	26.821	0.949	inf	False	5.0	1000.0	90.163	27.412	55761.51727845679	False	19.299	inf	TrkA	0.616478	-59.091	longxing_Cationpi_HHH_eva_0701_000000000_0001_0001	826850.2795337277
24.547	26.163	0.989	149707.3543091789	False	1.0	1000.0	96.192	24.972	0.0	False	22.297	inf	FGFR2	0.847764	-66.487	mot_H_normal_47ddd8bf318dacf0874fc339bd1df968_0001_000000000_0001_39_44_H_._p1-14H-GBL-14H-GBL-15H_0097_0001_0001_0001_0001_0001	3962.248454976548
21.25	17.175	0.981	17278.459706770744	False	1.0	1000.0	96.47	13.561	15031.620116213033	False	5.957	inf	FGFR2	0.734677	-59.413	Motif0319_HHH_eva_0448_0001_184_0001	241362.10063810408
28.5	27.544	0.984	inf	False	5.0	1000.0	87.933	9.166	35634.67171806072	False	2.25	inf	TrkA	0.745608	-63.022	longxing_Motif2_ems_p1-14H-GBL-16H-GBL-14H_0419_0001_0001_0001_0001_0001_0003	inf
14.281	26.108	0.972	307.14867247062	False	1.0	1000.0	92.421	6.254	10611.034075865757	False	2.432	inf	FGFR2	0.895507	-66.22	Motif1214_p1-14H-GBL-14H-GBL-15H_0621_0001_0001_0001_0001_9674_0001	inf
23.484	20.816	0.984	28135.35115465565	False	1.0	1000.0	92.734	25.42	14882.792194270349	False	18.788	inf	FGFR2	0.720545	-59.167	ems_p1-14H-GBL-14H-GBL-15H_0453_0001_0001_0002_000000001_0001	76861.8957677293
25.203	23.384	0.975	inf	False	5.0	1000.0	92.471	25.037	103337.92981006567	False	12.764	inf	TrkA	0.738446	-56.4	bcov_revert_r1_ems_3hM_1656_000000000_0001_45_63_H_.._HHH_eva_0451_0001_0003_0001_0001	inf
7.387	23.748	0.973	19469.80087971592	False	1.0	1000.0	93.836	7.062	19469.80087971592	False	1.647	inf	FGFR2	0.729116	-67.429	Grafting_Motif0182_HHH_eva_0448_0001_0001	225122.7889872004
18.594	25.321	0.974	28700.87171286417	False	1.0	1000.0	90.711	25.737	6581.604294057173	False	21.068	inf	FGFR2	0.815554	-62.479	Grafting_Motif0363_p1-14H-GBL-14H-GBL-15H_0453_0001_0001_0002_0001	585155.5703408365
28.516	25.423	0.985	inf	False	5.0	1000.0	95.799	25.591	12535.120554347568	False	19.812	inf	TrkA	0.784801	-51.232	longxing_Motif2_ems_p1-14H-GBL-16H-GBL-14H_0390_0001_0001_0002_0001_0001_0004	inf
23.453	26.491	0.981	73862.77107247488	False	1.0	1000.0	95.546	25.606	0.0	False	14.926	2526465.020264587	FGFR2	0.732095	-56.353	Grafting_Motif0042_HHH_eva_0448_0001_0002	3962.248454976548
19.094	23.103	0.935	44911.43251117703	False	1.0	1000.0	69.525	18.207	40255.182147468346	False	4.483	inf	FGFR2	0.796098	-58.639	Motif0104_p1-14H-GBL-14H-GBL-15H_0603_0001_0001_0001_0001_0002_6939_0001	94723.9808639746
6.965	26.757	0.979	28700.87171286417	False	1.0	1000.0	94.503	26.059	46735.01676597515	False	19.123	inf	FGFR2	0.728818	-63.74	Grafting_Motif0182_p1-14H-GBL-14H-GBL-15H_0605_0001_0001_0001_0001_0001	460848.706473754
28.453	27.428	0.962	inf	False	5.0	1000.0	76.266	27.506	59191.97421916775	False	25.241	inf	TrkA	0.69668	-55.646	bcov_revert_r1_ems_3hM_1656_000000000_0001_45_63_H_.._ems_p1-14H-GBL-14H-GBL-15H_0132_0001_0001_0002_0001_0002_0001_0001	inf
23.672	25.557	0.953	9606.030724684022	False	1.0	1000.0	81.235	8.525	23521.640706138038	False	2.921	inf	FGFR2	0.752716	-59.977	Grafting_Motif0184_HHH_eva_0449_0001_0002	inf
26.203	26.802	0.976	inf	False	5.0	1000.0	92.511	26.774	89900.17228746942	False	17.926	inf	TrkA	0.688137	-55.21	bcov_6ala_r1_HEEH_15440_000000001_0001_1_21_H_.._ems_p1-14H-GBL-14H-GBL-15H_0541_0001_0001_0002_0001_0001_0001	inf
27.203	26.385	0.982	inf	False	5.0	1000.0	95.294	26.431	56882.32377575375	False	38.696	inf	TrkA	0.661865	-51.876	bcov_6ala_r1_ems_3hM_862_000000002_0001_23_41_H_.._ems_p1-14H-GBL-14H-GBL-15H_0678_0001_0001_0002_0001_0001_0001	inf
5.969	17.178	0.979	95671.2206726144	False	1.0	1000.0	93.581	6.003	0.0	False	1.551	inf	FGFR2	0.79102	-64.259	Motif0191_p1-14H-GBL-14H-GBL-15H_0336_0001_0001_0001_0001_7454_0001	3962.248454976548
8.008	20.846	0.969	inf	False	5.0	1000.0	84.482	10.118	68720.04447551504	False	2.837	inf	TrkA	0.751792	-57.048	longxing_Motif2_ems_p1-14H-GBL-14H-GBL-16H_0660_0001_0001_0002_0001_0002_0001	inf
28.109	26.374	0.964	170.7605674852203	False	1.0	1000.0	94.428	25.941	22380.03404810456	False	19.042	inf	FGFR2	0.74157	-62.869	Grafting_Motif0263_p1-14H-GBL-14H-GBL-15H_0164_0001_0001_0002_0001	inf
19.312	25.853	0.99	117904.4412801316	False	1.0	1000.0	95.944	25.375	0.0	False	17.693	inf	FGFR2	0.76599	-65.78	Grafting_Motif0042_p1-14H-GBL-14H-GBL-15H_0132_0001_0001_0001_0001	3962.248454976548
9.539	10.698	0.986	10196.995181544386	False	1.0	1000.0	96.773	8.125	13607.929599108313	False	4.421	inf	FGFR2	0.762146	-71.777	Grafting_Motif0182_p1-14H-GBL-14H-GBL-15H_0097_0001_0001_0001_0001_0001	inf
7.492	26.581	0.983	inf	False	5.0	1000.0	91.16	26.959	45699.04314317685	False	25.93	inf	TrkA	0.564886	-41.131	bcov_6ala_r1_HEEH_24497_000000002_0001_43_64_H_.._HHH_eva_0606_0001_0001_0001_0001	inf
22.688	26.967	0.982	inf	False	5.0	1000.0	90.696	10.409	41784.455075464495	False	1.166	inf	TrkA	0.754824	-50.558	longxing_Motif1_ems_p1-14H-GBL-14H-GBL-15H_0605_0001_0001_0001_0001_0002_0003	inf
23.75	26.199	0.983	inf	False	1.0	1000.0	95.011	25.583	0.0	False	18.17	inf	FGFR2	0.79497	-65.756	Grafting_Motif0374_p1-14H-GBL-14H-GBL-15H_0336_0001_0001_0002_0001_0002	inf
6.172	26.211	0.983	inf	False	1.0	1000.0	94.742	6.418	24968.69558476227	False	1.785	inf	FGFR2	0.835752	-66.345	Motif0273_p1-14H-GBL-14H-GBL-15H_0336_0001_0001_0001_0001_6633_0001	inf
25.344	26.873	0.979	inf	False	5.0	1000.0	91.21	27.095	54121.579303967264	False	36.827	inf	TrkA	0.676725	-62.795	bcov_6ala_r1_ems_3hM_1656_000000000_0001_45_63_H_.._ems_p1-14H-GBL-14H-GBL-15H_0132_0001_0001_0002_0001_0002_0001_0001	inf
20.906	25.96	0.985	8959.71829098426	False	1.0	1000.0	94.936	24.166	7794.623130995031	False	13.151	inf	FGFR2	0.768449	-61.436	ems_p1-14H-GBL-14H-GBL-15H_0097_0001_0001_0001_000000003_0001	inf
28.969	27.096	0.852	inf	False	5.0	1000.0	86.956	27.544	53055.1703793425	False	31.481	inf	TrkA	0.665296	-48.462	bcov_6ala_r1_ems_3hM_1717_000000004_0001_1_19_H_.._ems_p1-14H-GBL-14H-GBL-15H_0390_0001_0001_0001_0001_0002_0001_0001	698173.7614332667
27.094	27.116	0.948	inf	False	5.0	1000.0	89.15	27.03	36714.43790578969	False	30.222	inf	TrkA	0.752939	-54.497	longxing_Motif2_ems_p1-14H-GBL-14H-GBL-16H_0635_0001_0001_0001_0001_0002_0003	inf
26.484	6.195	0.981	145304.48316480216	False	1.0	1000.0	94.009	5.929	0.0	False	1.567	inf	FGFR2	0.827268	-64.449	Motif1017_p1-14H-GBL-14H-GBL-15H_0097_0001_0001_0001_0001_2707_0001	3962.248454976548
29.469	26.254	0.682	inf	False	5.0	1000.0	72.102	26.136	33905.16742886542	False	19.778	inf	TrkA	0.697041	-47.813	bcov_6ala_r1_HEEH_24497_000000002_0001_43_64_H_.._ems_bGC_167_0001_0001_0002_0001_0001	931715.5911502212
27.031	25.595	0.984	33320.82105069218	False	1.0	1000.0	95.433	6.923	0.0	False	1.609	130239.854522279	FGFR2	0.726404	-58.713	Motif1009_p1-14H-GBL-14H-GBL-15H_0336_0001_0001_0002_0001_763_0001	3962.248454976548
25.656	26.025	0.987	24476.713640586448	False	1.0	1000.0	97.066	25.027	17802.014314345575	False	18.413	inf	FGFR2	0.710173	-67.263	Motif1129_HHH_eva_0448_0002_588_0001	75347.41277103158
5.68	25.674	0.979	inf	False	1.0	1000.0	94.21	24.617	6781.0334857714015	False	18.006	inf	FGFR2	0.863618	-69.296	Grafting_Motif0182_p1-14H-GBL-14H-GBL-15H_0621_0001_0001_0001_0001	inf
20.766	26.037	0.978	35724.43020967852	False	1.0	1000.0	88.033	25.272	0.0	False	21.09	220686.9806756205	FGFR2	0.771244	-55.882	Motif1129_p1-14H-GBL-14H-GBL-15H_0021_0001_0001_0002_0001_0002_1_887_0001	3962.248454976548
8.672	25.681	0.989	8959.71829098426	False	1.0	1000.0	97.147	18.378	14302.070769716098	False	2.643	inf	FGFR2	0.746368	-53.726	ems_p1-14H-GBL-14H-GBL-15H_0132_0001_0001_0001_000000027_0001	inf
5.484	26.026	0.968	9606.030724684022	False	1.0	1000.0	94.608	6.423	34673.78000184267	False	2.14	inf	FGFR2	0.787896	-67.7	Motif1320_p1-14H-GBL-14H-GBL-15H_0164_0001_0001_0001_0001_5227_0001	inf
26.859	26.587	0.933	inf	False	5.0	1000.0	92.091	26.806	39756.47527965014	False	17.28	inf	TrkA	0.706849	-51.781	bcov_revert_r1_HEEH_13973_000000000_0001_1_20_H_.._ems_p1-14H-GBL-14H-BBL-15H_0013_0001_0001_0001_0001_0002_0001_0001	922490.6843071491
27.359	20.965	0.975	inf	False	5.0	1000.0	93.827	7.218	44355.04104448781	False	1.449	inf	TrkA	0.751553	-55.634	longxing_Motif1_ems_p1-14H-GBL-14H-GBL-15H_0656_0001_0001_0002_0001_0002_0004	inf
19.109	26.624	0.973	13339.799626613389	False	1.0	1000.0	92.534	25.848	21293.834484242296	False	17.541	inf	FGFR2	0.730639	-53.772	mot_H_normal_HEEH_06813_000000019_0001_52_62_H_._p1-14H-GBL-14H-GBL-15H_0164_0001_0001_0001_0001_0002_0001_0001	442866.5487016088
19.375	26.495	0.977	6451.920688223888	False	1.0	1000.0	95.132	25.03	0.0	False	20.628	18159.834802063942	FGFR2	0.73789	-60.856	ems_p1-14H-GBL-14H-GBL-15H_0336_0001_0001_0002_000000019_0001	3962.248454976548
8.375	25.062	0.97	138252.22998674202	False	1.0	1000.0	85.933	17.154	0.0	False	6.559	inf	FGFR2	0.74432	-62.428	Motif1104_p1-14H-GBL-14H-GBL-15H_0097_0001_0001_0001_0001_0001_6247_0001	3962.248454976548
20.219	26.723	0.991	inf	False	1.0	1000.0	94.409	6.61	0.0	False	1.239	inf	FGFR2	0.766865	-62.138	HHH_eva_0451_000000003_0001	inf
28.594	26.477	0.99	inf	False	5.0	1000.0	96.044	26.748	54662.79509700697	False	21.946	inf	TrkA	0.593732	-47.973	bcov_original_r1_ems_p1-15H-GBL-16H-GBL-15H_0593_0001_0001_0002_000000000_0001_19_33_H_.._ems_p1-14H-GBL-14H-GBL-15H_0097_0001_0001_0001_0001_0001_0001_0001	inf
28.172	26.39	0.974	inf	False	5.0	1000.0	84.267	11.008	47554.6075479528	False	2.52	inf	TrkA	0.708878	-55.381	bcov_6ala_r1_HEEH_13973_000000000_0001_1_20_H_.._ems_p1-14H-GBL-14H-GBL-15H_0453_0001_0001_0002_0001_0001_0001_0001	1159721.1730818865
19.672	26.241	0.981	inf	False	5.0	1000.0	95.373	26.784	62211.3597896054	False	34.244	inf	TrkA	0.673378	-56.082	bcov_6ala_r1_HEEH_24497_000000002_0001_43_64_H_.._ems_p1-14H-GBL-14H-GBL-15H_0656_0001_0001_0001_0001_0002_0001_0001	inf
28.172	26.726	0.954	inf	False	5.0	1000.0	90.2	26.784	76668.77840276492	False	42.711	inf	TrkA	0.748429	-59.407	bcov_6ala_r1_HEEH_15568_000000002_0001_1_20_H_.._HHH_eva_0580_0001_0001_0001_0001	inf
7.566	25.075	0.961	46735.01676597515	False	1.0	1000.0	91.816	7.594	19861.1438773982	False	1.584	inf	FGFR2	0.765663	-60.447	Motif0612_p1-14H-GBL-14H-GBL-15H_0164_0001_0001_0002_0001_6005_0001	97594.2122081339
26.719	26.736	0.938	inf	False	5.0	1000.0	82.299	26.711	52529.87166271531	False	18.168	inf	TrkA	0.682666	-56.07	bcov_revert_r1_ems_3hM_208_000000000_0001_25_43_H_.._ems_p1-14H-GBL-14H-GBL-15H_0132_0001_0001_0001_0001_0001_0001_0001	1472538.156098149
10.75	7.909	0.986	170.7605674852203	False	1.0	1000.0	96.385	6.776	52140.77888667118	False	1.317	inf	FGFR2	0.773182	-63.669	Motif1088_p1-14H-GBL-14H-GBL-15H_0097_0001_0001_0001_0001_0002_3315_0001	inf
13.039	15.832	0.978	11376.464755147808	False	1.0	1000.0	95.515	6.43	21293.834484242296	False	6.867	inf	FGFR2	0.853694	-59.978	Motif1209_p1-14H-GBL-14H-GBL-15H_0336_0001_0001_0001_0001_0002_7959_0001	591007.1260442443
23.906	24.35	0.978	25725.272029676114	False	1.0	1000.0	76.83	21.448	35370.72297987969	False	8.072	inf	FGFR2	0.848385	-62.006	Motif1108_HHH_eva_0606_0001_8711_0001	288704.6674046974
28.25	26.945	0.99	inf	False	5.0	1000.0	95.864	27.243	20009.35469763629	False	30.968	inf	TrkA	0.567857	-46.015	bcov_revert_r1_ems_p1-15H-GBL-16H-GBL-15H_0593_0001_0001_0002_000000000_0001_19_33_H_.._ems_p1-14H-GBL-14H-GBL-15H_0097_0001_0001_0001_0001_0001_0001_0001	inf
8.195	10.81	0.973	149707.3543091789	False	1.0	1000.0	95.119	8.508	0.0	False	1.572	inf	FGFR2	0.830256	-52.451	ems_p1-14H-GBL-14H-GBL-15H_0621_0001_0001_0001_000000020_0001	3962.248454976548
22.438	26.622	0.987	inf	False	1.0	1000.0	95.877	25.599	30771.21919964973	False	17.99	inf	FGFR2	0.746476	-51.014	ems_p1-14H-GBL-14H-GBL-15H_0132_0001_0001_0002_000000023_0001	inf
21.25	25.845	0.973	116737.07057438765	False	1.0	1000.0	94.524	24.23	0.0	False	15.136	inf	FGFR2	0.786412	-62.786	Motif0157_p1-14H-GBL-14H-GBL-15H_0097_0001_0001_0001_0001_0001_5918_0001	3962.248454976548
25.766	26.246	0.974	24968.69558476227	False	1.0	1000.0	91.07	25.715	23058.17145979618	False	20.969	inf	FGFR2	0.739256	-56.113	Grafting_Motif0176_p1-14H-GBL-14H-GBL-15H_0605_0001_0001_0001_0001	76100.88689874196
27.906	27.028	0.917	inf	False	5.0	1000.0	85.614	27.071	60381.732900973	False	35.529	inf	TrkA	0.684216	-47.915	bcov_revert_r1_HEEH_24497_000000002_0001_43_64_H_.._ems_p1-14H-GBL-14H-GBL-15H_0453_0001_0001_0002_0001_0003_0001_0001	inf
17.891	25.768	0.981	104634.20506937384	False	1.0	1000.0	95.868	25.048	0.0	False	21.777	inf	FGFR2	0.780853	-67.408	Motif1197_p1-14H-GBL-14H-GBL-15H_0097_0001_0001_0001_0001_7990_0001	3962.248454976548
28.297	25.433	0.988	inf	False	5.0	1000.0	94.541	4.809	44355.04104448781	False	1.857	inf	TrkA	0.763921	-64.836	longxing_Motif2_ems_p1-14H-GBL-16H-GBL-14H_0390_0001_0001_0001_0001_0003_0001	inf
19.984	26.35	0.988	149707.3543091789	False	1.0	1000.0	95.92	25.204	17107.385848287853	False	18.919	inf	FGFR2	0.755073	-68.623	Motif1129_p1-14H-GBL-14H-GBL-15H_0678_0001_0001_0002_0001_4114_0001	42731.68701565115
24.703	24.1	0.971	inf	False	1.0	1000.0	93.911	25.681	10298.965133359836	False	13.587	inf	FGFR2	0.78549	-58.136	Motif0087_HHH_eva_0450_0001_4222_0001	inf
22.547	25.139	0.99	68211.02985148253	False	1.0	1000.0	95.605	8.233	0.0	False	2.528	inf	FGFR2	0.760107	-66.684	ems_p1-14H-GBL-14H-GBL-15H_0097_0001_0001_0001_000000019_0001	3962.248454976548
18.266	26.855	0.974	29277.759234292786	False	1.0	1000.0	94.968	24.972	27307.894639193448	False	12.224	inf	FGFR2	0.758564	-58.191	Grafting_Motif0042_p1-14H-GBL-14H-GBL-15H_0678_0001_0001_0001_0001	135528.11487770008
24.938	26.332	0.975	13339.799626613389	False	1.0	1000.0	91.761	24.529	26504.773497447288	False	24.023	inf	FGFR2	0.778911	-67.089	Grafting_Motif0042_HHH_eva_0448_0001_0001	551243.0169220436
28.25	9.102	0.98	inf	False	5.0	1000.0	95.156	7.997	62833.47338750149	False	1.053	inf	TrkA	0.711251	-58.09	longxing_Motif1_ems_p1-14H-GBL-14H-GBL-15H_0453_0001_0001_0002_0001_0002_0004	inf
22.0	23.623	0.836	10196.995181544386	False	1.0	1000.0	73.917	21.76	11490.229402699271	False	16.689	inf	FGFR2	0.722883	-48.743	rif_normal_ems_bGM_332_0001_000000002_0001	inf
7.406	9.373	0.983	138252.22998674202	False	1.0	1000.0	95.931	8.422	0.0	False	3.16	inf	FGFR2	0.784456	-58.267	Motif0612_p1-14H-GBL-14H-GBL-15H_0336_0001_0001_0002_0001_7143_0001	3962.248454976548
28.766	26.601	0.946	inf	False	5.0	1000.0	89.685	16.84	94485.98457985188	False	4.514	inf	TrkA	0.668419	-51.332	bcov_6ala_r1_HEEH_24497_000000002_0001_43_64_H_.._ems_p1-14H-GBL-14H-GBL-15H_0621_0001_0001_0002_0001_0003_0001_0001	inf
24.547	23.322	0.969	37546.735184468096	False	1.0	1000.0	90.168	23.686	34673.78000184267	False	16.91	inf	FGFR2	0.779647	-60.575	Motif1523_p1-14H-GBL-14H-GBL-15H_0603_0001_0001_0001_0001_8188_0001	87476.00709461627
28.625	25.924	0.987	inf	False	5.0	1000.0	94.75	4.063	53055.1703793425	False	1.205	inf	TrkA	0.782502	-65.311	longxing_Motif2_ems_p1-14H-GBL-16H-GBL-14H_0390_0001_0001_0001_0001_0001_0001	1268369.9674198884
27.922	27.072	0.979	inf	False	5.0	1000.0	92.617	23.433	37452.39810769605	False	11.984	inf	TrkA	0.763655	-58.331	longxing_Motif2_ems_p1-14H-GBL-16H-GBL-14H_0419_0001_0001_0002_0001_0001_0001	inf
18.812	25.595	0.975	85752.3841727443	False	1.0	1000.0	95.333	24.79	6451.920688223888	False	16.277	inf	FGFR2	0.798519	-62.117	Motif0273_HHH_eva_0450_0001_525_0001	87476.00709461627
21.609	25.399	0.97	149707.3543091789	False	1.0	1000.0	94.897	9.627	0.0	False	1.783	inf	FGFR2	0.760405	-66.545	Motif0418_p1-14H-GBL-14H-GBL-15H_0097_0001_0001_0001_0001_9136_0001	6262.170655200651
11.008	27.439	0.968	inf	False	5.0	1000.0	79.008	26.172	54662.79509700697	False	8.869	inf	TrkA	0.68841	-52.605	longxing_Cationpi_ems_p1-14H-GBL-14H-GBL-15H_0028_0001_0001_0002_000000000_0001_0004	inf
13.812	25.469	0.992	92857.54422505126	False	1.0	1000.0	95.939	5.886	0.0	False	1.388	inf	FGFR2	0.775587	-64.082	ems_p1-14H-GBL-14H-GBL-15H_0678_0001_0001_0002_000000017_0001	3962.248454976548
21.828	25.832	0.965	11376.464755147808	False	1.0	1000.0	92.518	13.832	11376.464755147808	False	2.306	inf	FGFR2	0.772113	-68.389	Motif1088_p1-14H-GBL-14H-GBL-15H_0164_0001_0001_0002_0001_2552_0001	315752.04289575387
28.312	27.521	0.809	inf	False	5.0	1000.0	66.871	27.198	101301.76434669712	False	43.731	inf	TrkA	0.672847	-53.479	bcov_6ala_r1_ems_3hM_1656_000000000_0001_45_63_H_.._HHH_eva_0605_0001_0001_0001_0001	inf
26.109	26.696	0.979	8959.71829098426	False	1.0	1000.0	90.595	12.322	32664.269238988527	False	3.566	inf	FGFR2	0.723121	-62.455	Motif1187_p1-14H-GBL-14H-GBL-15H_0453_0001_0001_0002_0001_0002_4015_0001	inf
28.484	27.578	0.915	inf	False	5.0	1000.0	81.497	27.352	35634.67171806072	False	27.715	inf	TrkA	0.669265	-51.109	bcov_6ala_r1_HEEH_24497_000000002_0001_43_64_H_.._HHH_eva_0606_0001_0002_0001_0001	464287.7211253978
23.297	24.737	0.985	127673.6148635225	False	1.0	1000.0	96.073	22.294	4692.50840342928	False	10.783	inf	FGFR2	0.793575	-77.645	Grafting_Motif0042_p1-14H-GBL-14H-GBL-15H_0097_0001_0001_0001_0001	9049.315473894092
21.094	26.092	0.924	58171.8165743342	False	1.0	1000.0	75.903	24.245	32990.91193137843	False	10.888	inf	FGFR2	0.752909	-67.49	Grafting_Motif0324_p1-14H-GBL-14H-GBL-15H_0621_0001_0001_0002_0001	114436.88910340916
25.453	26.802	0.979	inf	False	5.0	1000.0	94.599	26.547	66698.99813308443	False	23.078	inf	TrkA	0.693187	-49.974	bcov_6ala_r1_HEEH_24497_000000002_0001_43_64_H_.._ems_p1-14H-GBL-14H-GBL-15H_0579_0001_0001_0001_0001_0004_0001_0001	1814744.1554294487
8.984	24.777	0.982	40657.73396894298	False	1.0	1000.0	93.13	25.668	37922.20253631274	False	23.421	inf	FGFR2	0.756924	-61.556	Motif0418_p1-14H-GBL-14H-GBL-15H_0605_0001_0001_0001_0001_0002_6476_0001	163732.7286204881
26.438	26.122	0.979	inf	False	5.0	1000.0	95.9	20.919	49980.3704614597	False	5.11	inf	TrkA	0.724256	-57.18	bcov_original_r1_ems_3hM_355_000000003_0001_41_59_H_.._ems_p1-14H-GBL-14H-GBL-15H_0621_0001_0001_0001_0001_0002_0001_0001	inf
26.094	26.975	0.972	11376.464755147808	False	1.0	1000.0	91.528	26.209	42731.68701565115	False	17.35	inf	FGFR2	0.758911	-67.393	Grafting_Motif0263_p1-14H-GBL-14H-GBL-15H_0132_0001_0001_0001_0001	1151131.029675997
26.094	26.807	0.974	inf	False	5.0	1000.0	93.782	22.113	111900.17024055352	False	4.614	inf	TrkA	0.657496	-51.553	bcov_6ala_r1_HEEH_10552_000000000_0001_44_64_H_.._ems_p1-14H-GBL-14H-GBL-15H_0453_0001_0001_0002_0001_0001_0001	inf
27.266	21.909	0.986	inf	False	5.0	1000.0	95.433	21.082	26438.179615449902	False	11.987	inf	TrkA	0.706265	-51.627	bcov_revert_r1_HEEH_14223_000000004_0001_1_21_H_.._ems_p1-14H-GBL-14H-GBL-15H_0097_0001_0001_0001_0001_0001_0001_0001	inf
26.203	26.242	0.985	4001.870939526316	False	1.0	1000.0	92.877	25.726	11263.826490245368	False	12.386	inf	FGFR2	0.658514	-47.517	mot_H_normal_7cf2a164dd1dda7714d81555d2b1cb79_0001_1_000000000_0001_38_47_H_._p1-14H-GBL-14H-GBL-15H_0678_0001_0001_0001_0001_0001_0001_0001	inf
9.281	8.583	0.907	inf	False	5.0	1000.0	94.378	6.246	71510.35384859936	False	0.797	inf	TrkA	0.76837	-58.213	bcov_original_r1_HEEH_10552_000000000_0001_44_64_H_.._ems_p1-14H-GBL-14H-GBL-15H_0621_0001_0001_0002_0001_0002_0001_0001	inf
7.027	25.645	0.984	307.14867247062	False	1.0	1000.0	95.697	8.092	17107.385848287853	False	1.565	inf	FGFR2	0.770222	-70.214	Grafting_Motif0182_p1-14H-GBL-14H-GBL-15H_0097_0001_0001_0001_0001_0002	inf
20.016	26.981	0.98	76100.88689874196	False	1.0	1000.0	95.225	26.323	13339.799626613389	False	20.469	inf	FGFR2	0.785426	-57.914	Grafting_Motif0272_HHH_eva_0451_0001	191989.50105547096
8.102	24.207	0.974	inf	False	5.0	1000.0	96.37	5.012	71510.35384859936	False	1.414	inf	TrkA	0.733385	-53.733	longxing_Cationpi_ems_p1-14H-GBL-14H-GBL-15H_0621_0001_0001_0001_000000002_0001_0004	inf
18.719	25.211	0.938	inf	False	1.0	1000.0	87.775	9.904	16277.090639295197	False	2.121	inf	FGFR2	0.76425	-64.175	Grafting_Motif0176_p1-14H-GBL-14H-GBL-15H_0553_0001_0001_0001_0001	inf
6.703	26.344	0.985	32664.269238988527	False	1.0	1000.0	96.881	8.985	9231.206714919375	False	2.08	inf	FGFR2	0.758128	-69.325	Motif1320_HHH_eva_0448_0001_156_0001	31703.61791261833
15.539	7.938	0.99	149707.3543091789	False	1.0	1000.0	96.493	7.335	0.0	False	1.451	inf	FGFR2	0.751388	-69.674	ems_p1-14H-GBL-14H-GBL-15H_0132_0001_0001_0002_000000003_0001	3962.248454976548
28.281	27.36	0.845	inf	False	5.0	1000.0	94.964	27.257	59191.97421916775	False	13.02	inf	TrkA	0.713723	-52.107	bcov_revert_r1_HEEH_24497_000000002_0001_43_64_H_.._ems_p1-14H-GBL-14H-GBL-15H_0621_0001_0001_0002_0001_0003_0001_0001	1626598.2277382328
22.828	20.235	0.984	9606.030724684022	False	1.0	1000.0	94.892	24.062	7717.44864454953	False	18.852	inf	FGFR2	0.79652	-72.194	Motif1320_p1-14H-GBL-14H-GBL-15H_0097_0001_0001_0001_0001_7914_0001	inf
10.273	25.382	0.937	4600.047449690495	False	1.0	1000.0	85.97	24.76	47202.36693363493	False	21.345	inf	FGFR2	0.777237	-62.116	mot_H_fastrot_cor_ems_3hM_1062_000000000_0001_47_55_H_._HHH_eva_0606_0001_0001_0001	inf
24.047	26.892	0.986	13339.799626613389	False	1.0	1000.0	94.979	26.064	48632.64585409093	False	15.941	inf	FGFR2	0.751448	-62.522	Grafting_Motif0263_p1-14H-GBL-14H-GBL-15H_0678_0001_0001_0002_0001_0002	1001441.3689487732
27.547	27.002	0.921	inf	False	5.0	1000.0	92.223	27.431	72947.71196095618	False	28.511	inf	TrkA	0.729618	-54.237	bcov_6ala_r1_ems_3hM_1656_000000000_0001_45_63_H_.._HHH_eva_0451_0001_0003_0001_0001	inf
26.891	26.637	0.987	inf	False	5.0	1000.0	93.932	26.636	42202.29962621909	False	36.91	inf	TrkA	0.744053	-54.317	longxing_Normal_HHH_eva_0430_000000005_0001_0001	733787.639982483
26.109	26.776	0.97	inf	False	5.0	1000.0	93.879	25.515	50480.174166074336	False	10.238	inf	TrkA	0.698846	-39.415	bcov_revert_r1_HEEH_24497_000000002_0001_43_64_H_.._ems_p1-14H-GBL-14H-GBL-15H_0656_0001_0001_0001_0001_0003_0001_0001	inf
23.0	26.757	0.97	10717.144416624422	False	1.0	1000.0	89.807	26.657	28135.35115465565	False	22.801	inf	FGFR2	0.829473	-54.678	Grafting_Motif0413_p1-14H-GBL-14H-GBL-15H_0621_0001_0001_0002_0001_0001	inf
24.25	25.549	0.941	138252.22998674202	False	1.0	1000.0	82.336	17.932	11490.229402699271	False	3.256	inf	FGFR2	0.756019	-58.389	Motif0394_p1-14H-GBL-14H-GBL-15H_0603_0001_0001_0001_0001_6801_0001	155786.0732206222
26.828	26.926	0.934	inf	False	5.0	1000.0	90.57	14.751	65384.76436926229	False	3.965	inf	TrkA	0.771876	-67.209	longxing_Motif2_ems_p1-14H-GBL-16H-GBL-14H_0120_0001_0001_0001_0001_0002_0003	inf
8.57	25.757	0.98	inf	False	1.0	1000.0	96.847	6.406	58753.53474007748	False	1.376	inf	FGFR2	0.767578	-62.98	mot_H_fastrot_cor_3c06db0087383a8ea5c94fb00883e66c_0001_000000001_0001_25_29_H_._p1-14H-GBL-14H-GBL-15H_0164_0001_0001_0002_0001_0001	inf
26.719	22.255	0.976	inf	False	5.0	1000.0	93.96	5.794	47554.6075479528	False	1.229	inf	TrkA	0.706351	-51.64	bcov_6ala_r1_HEEH_13973_000000000_0001_1_20_H_.._ems_p1-14H-GBL-14H-GBL-15H_0594_0001_0001_0002_0001_0002_0001_0001	698173.7614332667
21.188	20.968	0.986	13339.799626613389	False	1.0	1000.0	95.658	11.081	16770.302762756484	False	4.628	inf	FGFR2	0.723987	-65.684	Grafting_Motif0355_HHH_eva_0451_0001	352274.5596537007
28.422	26.534	0.835	inf	False	5.0	1000.0	68.214	26.357	68720.04447551504	False	17.817	inf	TrkA	0.735279	-56.76	bcov_revert_r1_HEEH_10552_000000000_0001_44_64_H_.._ems_p1-14H-GBL-14H-BBL-15H_0013_0001_0001_0001_0001_0002_0001_0001	inf
13.0	26.272	0.961	5840.839631762862	False	1.0	1000.0	96.166	25.799	10932.559019398568	False	20.647	inf	FGFR2	0.831256	-65.786	Grafting_Motif0676_p1-14H-GBL-14H-GBL-15H_0605_0001_0001_0001_0001	inf
27.031	26.755	0.984	inf	False	5.0	1000.0	95.866	26.231	35634.67171806072	False	18.814	inf	TrkA	0.729062	-62.074	bcov_revert_r1_HEEH_10552_000000000_0001_44_64_H_.._ems_p1-14H-GBL-14H-GBL-15H_0656_0001_0001_0001_0001_0001_0001	inf
6.266	7.308	0.986	149707.3543091789	False	1.0	1000.0	96.037	6.784	0.0	False	2.124	inf	FGFR2	0.771094	-64.771	HHH_eva_0451_000000017_0001	3962.248454976548
16.516	26.264	0.992	10717.144416624422	False	1.0	1000.0	97.02	25.358	9606.030724684022	False	16.734	inf	FGFR2	0.748182	-56.801	Motif1129_p1-14H-GBL-14H-GBL-15H_0132_0001_0001_0002_0001_4169_0001	inf
25.391	26.166	0.965	27037.519444746016	False	1.0	1000.0	96.345	7.67	0.0	False	2.121	inf	FGFR2	0.706497	-62.896	Grafting_Motif0042_p1-14H-GBL-14H-GBL-15H_0164_0001_0001_0001_0001	3962.248454976548
27.031	27.093	0.919	22603.83438858558	False	1.0	1000.0	82.617	25.516	28135.35115465565	False	25.397	inf	FGFR2	0.739521	-70.338	Grafting_Motif0042_p1-14H-GBL-14H-GBL-15H_0453_0001_0001_0002_0001_0001	269280.05576658045
19.562	26.94	0.991	inf	False	1.0	1000.0	95.983	13.178	0.0	False	1.778	inf	FGFR2	0.755222	-57.299	ems_p1-14H-GBL-14H-GBL-15H_0132_0001_0001_0002_000000015_0001	inf
21.859	21.618	0.955	32664.269238988527	False	1.0	1000.0	93.568	15.197	19861.1438773982	False	4.595	inf	FGFR2	0.749552	-67.679	Grafting_Motif0612_p1-14H-GBL-14H-GBL-15H_0605_0001_0001_0001_0001_0002	49118.97231263188
16.656	22.898	0.978	29866.242194902	False	1.0	1000.0	90.507	17.079	0.0	False	2.656	158917.37329235635	FGFR2	0.873438	-59.264	Motif1280_p1-14H-GBL-14H-GBL-15H_0605_0001_0001_0001_0002_3029_0001	3962.248454976548
7.055	17.358	0.968	inf	False	1.0	1000.0	96.033	11.27	28416.704666202186	False	2.381	inf	FGFR2	0.705534	-63.036	ems_p1-14H-GBL-14H-GBL-15H_0132_0001_0001_0002_000000026_0001	inf
28.938	26.425	0.857	inf	False	5.0	1000.0	78.684	26.749	43481.07150719317	False	16.095	inf	TrkA	0.672002	-57.844	longxing_Motif2_HHH_eva_0593_0001_0002_0001	inf
20.75	23.664	0.91	inf	False	1.0	1000.0	92.677	24.959	25982.52474997289	False	16.406	inf	FGFR2	0.816907	-66.413	Grafting_Motif0413_HHH_eva_0606_0001_0001	inf
22.281	25.147	0.979	inf	False	1.0	1000.0	95.968	9.132	15487.09323735441	False	1.058	inf	FGFR2	0.839853	-58.041	Motif1008_p1-14H-GBL-14H-GBL-15H_0453_0001_0001_0002_0001_0001_7893_0001	inf
16.078	26.634	0.991	4001.870939526316	False	1.0	1000.0	93.732	5.744	49118.97231263188	False	0.953	inf	FGFR2	0.768843	-62.427	Motif1320_p1-14H-GBL-14H-GBL-15H_0132_0001_0001_0002_0001_8734_0001	inf
26.797	27.115	0.975	inf	False	1.0	1000.0	89.6	26.076	37922.20253631274	False	20.82	inf	FGFR2	0.728469	-60.39	Grafting_Motif0263_p1-14H-GBL-14H-GBL-15H_0678_0001_0001_0002_0001_0001	inf
26.469	27.537	0.961	inf	False	5.0	1000.0	90.928	27.367	92624.23740795208	False	17.853	inf	TrkA	0.524087	-50.179	longxing_CationpiFixed_HHH_eva_0701_000000002_0001_0001	inf
26.906	26.562	0.977	2014.1336604891012	False	1.0	1000.0	95.475	25.596	0.0	False	16.784	3962.248454976548	FGFR2	0.744446	-65.906	Grafting_Motif0355_HHH_eva_0448_0001_0001	3962.248454976548
26.844	18.595	0.95	40657.73396894298	False	1.0	1000.0	92.143	24.177	8871.008208895317	False	9.675	inf	FGFR2	0.790497	-59.748	Motif1388_p1-14H-GBL-14H-GBL-15H_0605_0001_0001_0001_0001_2080_0001	1221948.7839831451
25.797	23.238	0.974	inf	False	5.0	1000.0	94.354	8.012	38973.11565498496	False	2.06	inf	TrkA	0.753732	-53.278	longxing_Motif2_ems_p1-14H-GBL-14H-GBL-16H_0065_0001_0001_0001_0001_0002	inf
25.703	26.624	0.979	32020.65409174448	False	1.0	1000.0	95.209	25.245	21721.840557375515	False	17.227	inf	FGFR2	0.765147	-71.695	HHH_eva_0448_000000013_0001	125157.94026421166
26.203	26.588	0.962	6388.040285370182	False	1.0	1000.0	90.552	26.134	5502.335144986156	False	24.093	inf	FGFR2	0.727187	-58.143	Motif0013_HHH_eva_0693_0001_3745_0001	inf
28.344	27.237	0.915	inf	False	5.0	1000.0	91.368	27.021	50984.97590773503	False	18.86	inf	TrkA	0.734766	-53.511	bcov_revert_r1_HEEH_24497_000000002_0001_43_64_H_.._HHH_eva_0606_0001_0002_0001_0001	1373462.924437896
16.922	26.036	0.984	31389.72070556268	False	1.0	1000.0	94.583	25.727	23994.42568433144	False	21.548	inf	FGFR2	0.770487	-62.465	Motif1129_p1-14H-GBL-14H-GBL-15H_0678_0001_0001_0002_0002_4004_0001	243775.72164448485
11.562	25.395	0.978	inf	False	5.0	1000.0	91.963	21.686	45246.577369482	False	4.439	inf	TrkA	0.702453	-62.196	longxing_Motif1_ems_p1-14H-GBL-14H-GBL-15H_0603_0001_0001_0001_0001_0003	inf
25.953	26.743	0.931	inf	False	5.0	1000.0	69.182	27.077	100298.77658088817	False	43.993	inf	TrkA	0.654599	-47.418	bcov_6ala_r1_ems_3hM_1717_000000004_0001_1_19_H_.._HHH_eva_0605_0001_0002_0001_0001	inf
26.453	26.722	0.975	4001.870939526316	False	1.0	1000.0	88.306	25.747	32990.91193137843	False	23.532	inf	FGFR2	0.722429	-58.202	Grafting_Motif0263_p1-14H-GBL-14H-GBL-15H_0453_0001_0001_0002_0001_0001	inf
20.281	25.395	0.967	72407.38268059494	False	1.0	1000.0	92.55	6.521	0.0	False	1.571	inf	FGFR2	0.789587	-63.354	Motif1320_p1-14H-GBL-14H-GBL-15H_0132_0001_0001_0002_0002_4453_0001	3962.248454976548
23.156	26.894	0.968	131542.25306750188	False	1.0	1000.0	88.38	17.582	7416.316456967657	False	5.017	inf	FGFR2	0.752793	-57.355	HHH_eva_0701_000000018_0001	81590.45117083825
22.312	26.705	0.966	4600.047449690495	False	1.0	1000.0	89.837	26.24	33320.82105069218	False	18.57	inf	FGFR2	0.819895	-57.109	Grafting_Motif0413_HHH_eva_0451_0001_0002	inf
23.109	26.051	0.967	inf	False	1.0	1000.0	94.285	25.949	11263.826490245368	False	17.321	inf	FGFR2	0.790169	-70.924	Grafting_Motif0413_p1-14H-GBL-14H-GBL-15H_0336_0001_0001_0002_0001	inf
28.688	26.951	0.954	inf	False	5.0	1000.0	86.235	26.126	39756.47527965014	False	19.127	inf	TrkA	0.622807	-57.444	longxing_Motif3_ems_p1-14H-GBL-14H-BBL-15H_0013_0001_0001_0001_0001_0002_0003	826850.2795337277
11.062	23.843	0.98	134186.2523541586	False	1.0	1000.0	94.975	11.963	0.0	False	2.4	inf	FGFR2	0.826154	-58.254	ems_p1-14H-GBL-14H-GBL-15H_0605_0001_0001_0001_000000008_0001	3962.248454976548
27.672	27.281	0.983	inf	False	5.0	1000.0	94.431	27.189	103337.92981006567	False	42.495	inf	TrkA	0.679308	-53.998	bcov_6ala_r1_ems_3hM_208_000000000_0001_25_43_H_.._ems_p1-14H-GBL-14H-GBL-15H_0132_0001_0001_0002_0001_0001_0001_0001	inf
24.625	27.35	0.981	inf	False	5.0	1000.0	85.853	27.563	52529.87166271531	False	18.983	inf	TrkA	0.696513	-60.642	bcov_6ala_r1_HEEH_10552_000000000_0001_44_64_H_.._ems_p1-14H-GBL-14H-GBL-15H_0674_0001_0001_0002_0001_0001_0001	869027.9537179421
15.336	8.963	0.982	13881.448984050385	False	1.0	1000.0	95.982	12.892	11041.884609592542	False	3.371	inf	FGFR2	0.751519	-63.528	Grafting_Motif0612_p1-14H-GBL-14H-GBL-15H_0678_0001_0001_0001_0001_0001	141031.09980947524
26.984	22.091	0.98	inf	False	5.0	1000.0	95.712	13.328	38587.24322275736	False	9.265	inf	TrkA	0.5744	-43.075	bcov_6ala_r1_ems_3hM_698_000000000_0001_1_19_H_.._ems_p1-14H-GBL-14H-GBL-15H_0164_0001_0001_0001_0001_0001_0001_0001	inf
21.0	25.513	0.976	52662.18667553793	False	1.0	1000.0	93.606	20.712	8030.808006487299	False	9.084	inf	FGFR2	0.762687	-66.457	Motif0037_p1-14H-GBL-14H-GBL-15H_0336_0001_0001_0001_0001_8167_0001	77630.5147254065
22.781	24.745	0.912	inf	False	5.0	1000.0	83.683	18.874	52529.87166271531	False	15.037	inf	TrkA	0.709693	-48.205	bcov_6ala_r1_ems_3hM_1656_000000000_0001_45_63_H_.._ems_p1-14H-GBL-14H-GBL-15H_0678_0001_0001_0002_0001_0003_0001_0001	inf
28.344	24.466	0.955	inf	False	5.0	1000.0	87.203	12.473	30693.90577003325	False	3.405	inf	TrkA	0.686852	-56.148	longxing_Motif2_ems_p1-14H-GBL-14H-GBL-16H_0016_0001_0001_0002_0001_0001_0003	459690.8129954431
19.781	26.352	0.981	85752.3841727443	False	1.0	1000.0	93.733	26.023	7056.370637237993	False	22.825	inf	FGFR2	0.753569	-68.308	Motif0273_p1-14H-GBL-14H-GBL-15H_0621_0001_0001_0001_0001_8924_0001	53188.80854229334
27.094	26.221	0.982	inf	False	5.0	1000.0	94.576	26.453	45246.577369482	False	32.787	inf	TrkA	0.667951	-48.423	bcov_6ala_r1_EEHEE_20342_000000009_0001_25_44_H_.._ems_p1-14H-GBL-14H-GBL-15H_0164_0001_0001_0002_0001_0001_0001_0001	inf
22.328	18.403	0.979	87476.00709461627	False	1.0	1000.0	93.444	12.083	0.0	False	4.282	inf	FGFR2	0.790341	-62.573	ems_p1-14H-GBL-14H-GBL-15H_0336_0001_0001_0002_000000016_0001	3962.248454976548
29.016	27.128	0.965	inf	False	5.0	1000.0	73.932	22.641	40555.58043277109	False	4.914	inf	TrkA	0.685741	-49.345	bcov_original_r1_ems_p1-15H-GBBL-14H-GBL-16H_0941_0001_0001_0001_000000000_0001_36_52_H_.._ems_p1-14H-GBL-14H-GBL-15H_0097_0001_0001_0001_0001_0001_0001	inf
26.031	26.78	0.906	inf	False	5.0	1000.0	93.746	26.875	102314.78199016396	False	46.33	inf	TrkA	0.719616	-47.366	bcov_6ala_r1_HEEH_24497_000000002_0001_43_64_H_.._ems_bGM_397_0001_0001_0001	inf
12.023	25.87	0.962	inf	False	1.0	1000.0	93.202	19.179	48151.13450900089	False	3.213	inf	FGFR2	0.704784	-64.182	ems_p1-14H-GBL-14H-GBL-15H_0453_0001_0001_0002_000000022_0001	inf
6.883	24.791	0.974	9606.030724684022	False	1.0	1000.0	95.349	12.022	54257.90359399333	False	2.962	inf	FGFR2	0.785015	-55.126	Motif0050_p1-14H-GBL-14H-GBL-15H_0164_0001_0001_0001_0001_0002_6875_0001	inf
29.344	24.105	0.875	inf	False	5.0	1000.0	81.659	26.048	30089.114567231903	False	16.947	inf	TrkA	0.719354	-52.691	longxing_Motif2_HHH_eva_0625_0001_0004	441753.8358279471
25.672	25.887	0.984	55348.487456232666	False	1.0	1000.0	95.438	21.754	12566.694677497004	False	7.706	inf	FGFR2	0.698639	-63.818	Grafting_Motif1153_HHH_eva_0448_0001_0001	154243.63685210107
25.891	26.688	0.975	inf	False	5.0	1000.0	94.795	26.71	83021.30080574732	False	38.245	inf	TrkA	0.700583	-56.273	bcov_6ala_r1_HEEH_24497_000000002_0001_43_64_H_.._ems_p1-14H-GBL-14H-GBL-15H_0453_0001_0001_0002_0001_0004_0001_0001	inf
28.453	27.157	0.907	inf	False	5.0	1000.0	90.826	27.77	53585.72208313597	False	22.147	inf	TrkA	0.603589	-62.514	longxing_Cationpi_HHH_eva_0701_000000002_0001_0004	726522.4158242401
21.578	26.026	0.979	16277.090639295197	False	1.0	1000.0	93.661	25.303	0.0	False	23.057	inf	FGFR2	0.815944	-60.424	mot_H_normal_47ddd8bf318dacf0874fc339bd1df968_0001_000000000_0001_36_44_H_._p1-14H-GBL-14H-GBL-15H_0336_0001_0001_0002_0001_0001_0001	33654.029261199066
8.344	7.825	0.974	7641.038261930236	False	1.0	1000.0	92.535	7.241	5081.314190869504	False	1.618	inf	FGFR2	0.736351	-60.518	Grafting_Motif0182_p1-14H-GBL-14H-GBL-15H_0453_0001_0001_0002_0001_0002	inf
26.969	26.528	0.962	inf	False	5.0	1000.0	89.653	25.944	57451.14701351133	False	15.802	inf	TrkA	0.733733	-61.475	bcov_6ala_r1_HEEH_13973_000000000_0001_1_20_H_.._ems_p1-14H-GBL-14H-GBL-15H_0021_0001_0001_0002_0001_0001_0001_0001	748536.7715461305
20.109	26.684	0.967	13881.448984050385	False	1.0	1000.0	91.679	25.877	36081.67451177526	False	15.5	inf	FGFR2	0.72374	-63.966	Motif1187_p1-14H-GBL-14H-GBL-15H_0605_0001_0001_0001_0001_7248_0001	686140.9257398099
24.297	26.993	0.981	170.7605674852203	False	1.0	1000.0	90.598	26.484	43159.003885807695	False	20.091	inf	FGFR2	0.814786	-66.755	Motif1129_p1-14H-GBL-14H-GBL-15H_0605_0001_0001_0001_0001_0002_742_0001	inf
23.406	26.7	0.967	126409.51966685388	False	1.0	1000.0	93.137	24.889	4082.3085454107854	False	19.101	inf	FGFR2	0.744518	-63.398	Grafting_Motif0042_p1-14H-GBL-14H-GBL-15H_0453_0001_0001_0002_0001_0002	14735.437816109245
28.141	26.743	0.963	inf	False	5.0	1000.0	88.304	23.1	46156.03357460857	False	6.113	inf	TrkA	0.730851	-44.526	bcov_6ala_r1_HEEH_10552_000000000_0001_44_64_H_.._ems_p1-14H-GBL-14H-GBL-15H_0028_0001_0001_0002_0001_0001_0001_0001	517991.1142049804
22.953	11.057	0.97	95671.2206726144	False	1.0	1000.0	94.846	7.613	0.0	False	2.54	inf	FGFR2	0.907711	-53.404	HHH_eva_0450_000000002_0001	3962.248454976548
27.906	26.431	0.98	inf	False	5.0	1000.0	88.404	27.059	72947.71196095618	False	32.679	inf	TrkA	0.711245	-52.172	bcov_6ala_r1_ems_3hM_1717_000000004_0001_1_19_H_.._HHH_eva_0606_0001_0002_0001_0001	inf
18.172	25.349	0.979	149707.3543091789	False	1.0	1000.0	94.649	11.71	0.0	False	3.941	inf	FGFR2	0.721389	-58.45	Grafting_Motif0042_p1-14H-GBL-14H-GBL-15H_0605_0001_0001_0001_0001	3962.248454976548
24.156	26.442	0.983	4600.047449690495	False	1.0	1000.0	94.891	25.234	18524.84748158539	False	22.653	inf	FGFR2	0.782277	-68.698	Grafting_Motif0042_p1-14H-GBL-14H-GBL-15H_0336_0001_0001_0002_0001	inf
25.625	25.876	0.983	37922.20253631274	False	1.0	1000.0	95.725	24.947	55901.97233079493	False	16.19	inf	FGFR2	0.744281	-63.015	Motif0224_p1-14H-GBL-14H-GBL-15H_0678_0001_0001_0001_0001_0001_7846_0001	854050.4922925164
28.703	25.891	0.979	inf	False	5.0	1000.0	91.395	26.609	38973.11565498496	False	39.896	inf	TrkA	0.638224	-49.371	bcov_revert_r1_ems_p1-15H-GBBL-14H-GBL-16H_0941_0001_0001_0001_000000000_0001_36_52_H_.._ems_p1-14H-GBL-14H-GBL-15H_0097_0001_0001_0001_0001_0001_0001	437380.0354732147
26.031	26.396	0.968	12692.361624271984	False	1.0	1000.0	87.524	22.118	34330.47524934922	False	5.468	inf	FGFR2	0.75116	-64.733	Grafting_Motif0042_p1-14H-GBL-14H-GBL-15H_0132_0001_0001_0002_0001	773160.7693215369
6.816	8.438	0.988	125157.94026421166	False	1.0	1000.0	96.065	7.607	0.0	False	1.251	inf	FGFR2	0.735678	-58.355	HHH_eva_0448_000000019_0001	3962.248454976548
26.656	27.072	0.907	10717.144416624422	False	1.0	1000.0	94.737	26.558	22380.03404810456	False	21.334	inf	FGFR2	0.806339	-66.853	Motif1019_HHH_eva_0588_0001_5493_0001	inf
21.016	25.571	0.985	17625.75674687683	False	1.0	1000.0	94.264	12.93	25982.52474997289	False	3.993	inf	FGFR2	0.73112	-64.453	Motif0263_p1-14H-GBL-14H-GBL-15H_0678_0001_0001_0001_0001_0002_5019_0001	345333.35913508624
7.293	26.546	0.983	149707.3543091789	False	1.0	1000.0	93.406	11.903	0.0	False	2.769	inf	FGFR2	0.747689	-61.111	Motif0082_p1-14H-GBL-14H-GBL-15H_0336_0001_0001_0002_0001_6976_0001	3962.248454976548
26.953	26.676	0.748	inf	False	5.0	1000.0	80.409	17.24	60985.55022998277	False	4.067	inf	TrkA	0.708826	-56.557	longxing_Motif2_HHH_eva_0590_0001_0001_0001	inf
6.516	12.876	0.976	inf	False	5.0	1000.0	91.906	7.229	85536.92924146229	False	7.431	inf	TrkA	0.738236	-54.719	bcov_revert_r1_ems_3hM_208_000000000_0001_25_43_H_.._ems_p1-14H-GBL-14H-GBL-15H_0594_0001_0001_0002_0001_0001_0001_0001	inf
22.031	26.604	0.954	inf	False	5.0	1000.0	91.59	23.7	59191.97421916775	False	6.345	inf	TrkA	0.704384	-51.068	longxing_Motif2_HHH_eva_0590_0001_0002_0002	inf
10.531	26.352	0.963	76100.88689874196	False	1.0	1000.0	88.71	26.059	0.0	False	21.697	inf	FGFR2	0.702098	-54.503	Motif0606_p1-14H-GBL-14H-GBL-15H_0453_0001_0001_0002_0001_8853_0001	3962.248454976548
16.125	24.808	0.973	8959.71829098426	False	1.0	1000.0	94.741	5.306	34673.78000184267	False	0.8	inf	FGFR2	0.828394	-66.607	Grafting_Motif0182_p1-14H-GBL-14H-GBL-15H_0678_0001_0001_0002_0001	inf
21.812	25.638	0.975	149707.3543091789	False	1.0	1000.0	92.215	23.878	0.0	False	12.553	inf	FGFR2	0.747526	-58.184	Motif0111_p1-14H-GBL-14H-GBL-15H_0097_0001_0001_0001_0001_7588_0001	3962.248454976548
27.078	26.712	0.98	239.50484210002443	False	1.0	1000.0	80.569	26.251	73131.45650740094	False	17.873	inf	FGFR2	0.752987	-45.023	mot_H_fastrot_HHH_eva_0342_000000000_0001_9_18_H_._p1-14H-GBL-14H-GBL-15H_0021_0001_0001_0002_0001_0001_0001	inf
28.5	26.721	0.98	inf	False	1.0	1000.0	92.538	26.535	48632.64585409093	False	28.074	inf	FGFR2	0.762195	-55.05	mot_H_normal_HEEH_06813_000000019_0001_52_62_H_._p1-14H-GBL-14H-GBL-15H_0336_0001_0001_0002_0001_0001_0001	inf
20.953	26.512	0.974	13339.799626613389	False	1.0	1000.0	95.422	25.419	15956.36764953946	False	20.237	inf	FGFR2	0.731896	-47.982	mot_H_normal_3h_hb1_3627_000000010_0001_51_57_H_._p1-14H-GBL-14H-GBL-15H_0164_0001_0001_0001_0001_0001_0001	335177.1561272736
21.391	26.77	0.982	inf	False	5.0	1000.0	86.575	5.287	65384.76436926229	False	2.018	inf	TrkA	0.733882	-58.639	longxing_Motif4_ems_p1-14H-GBL-16H-GBL-14H_0120_0001_0001_0001_0001_0005_0001	inf
28.969	25.4	0.977	inf	False	5.0	1000.0	92.346	5.791	40961.13623709883	False	2.895	inf	TrkA	0.796133	-59.665	longxing_Motif2_ems_p1-15H-GBL-16H-GBL-14H_0186_0001_0001_0002_0001_0002_0003	inf
27.812	27.25	0.973	inf	False	5.0	1000.0	89.276	21.758	109695.29481477637	False	3.421	inf	TrkA	0.684871	-62.472	bcov_6ala_r1_HEEH_10552_000000000_0001_44_64_H_.._ems_p1-14H-GBL-14H-GBL-16H_0635_0001_0001_0002_0001_0001_0001_0001	inf
28.047	26.872	0.973	3.768850254379133	True	5.0	1000.0	93.368	4.786	65384.76436926229	False	2.298	inf	TrkA	0.753167	-64.21	longxing_Motif2_ems_p1-15H-GBL-16H-GBL-14H_0746_0001_0001_0001_0001_0003_0001	255566.99777809303
25.625	27.157	0.987	inf	False	5.0	1000.0	94.731	26.904	85536.92924146229	False	41.693	inf	TrkA	0.69834	-51.502	bcov_6ala_r1_ems_3hM_1656_000000000_0001_45_63_H_.._ems_p1-14H-GBL-14H-GBL-16H_0429_0001_0001_0002_0001_0001_0001_0001	inf
6.707	5.978	0.965	inf	False	5.0	1000.0	93.511	5.6	33569.47270184692	False	0.988	inf	TrkA	0.713844	-58.822	longxing_CationpiFixed_ems_p1-14H-GBL-14H-GBL-16H_0619_0001_0001_0002_000000016_0001_0001	677640.574388714
12.578	19.824	0.973	1602.126081576227	False	1.0	1000.0	92.543	16.137	0.0	False	2.418	3962.248454976548	FGFR2	0.783395	-64.549	ems_p1-14H-GBL-16H-GBL-14H_0419_0001_0001_0002_000000016_0001	12566.694677497004
7.227	26.771	0.949	inf	False	5.0	1000.0	80.475	14.064	57451.14701351133	False	4.632	inf	TrkA	0.796148	-59.242	bcov_6ala_r1_HEEH_13973_000000000_0001_1_20_H_.._ems_p1-14H-GBL-14H-GBL-16H_0136_0001_0001_0001_0001_0001_0001_0001	inf
27.656	26.493	0.984	inf	False	5.0	1000.0	93.66	26.881	39362.84681153477	False	17.833	inf	TrkA	0.763893	-52.299	bcov_6ala_r1_ems_3hM_1656_000000000_0001_45_63_H_.._ems_p1-14H-GBL-14H-GBL-16H_0078_0001_0001_0002_0001_0002_0001_0001	inf
6.695	26.305	0.984	13881.448984050385	False	1.0	1000.0	95.249	7.218	12692.361624271984	False	1.594	inf	FGFR2	0.840594	-55.309	ems_p1-14H-GBL-14H-GBL-16H_0618_0001_0001_0002_000000026_0001	248675.6136495389
21.312	26.851	0.929	inf	False	5.0	1000.0	85.147	25.595	46617.59391035469	False	7.928	inf	TrkA	0.738819	-66.189	longxing_Motif1_ems_p1-14H-GBL-16H-GBL-14H_0419_0001_0001_0001_0001_0001_0003	1114469.2524122458
28.375	24.729	0.972	inf	False	5.0	1000.0	91.457	18.763	35634.67171806072	False	6.424	inf	TrkA	0.778809	-60.425	longxing_Motif2_ems_p1-15H-GBL-16H-GBL-14H_0033_0001_0001_0002_0001_0003_0003	inf
26.734	26.093	0.956	inf	False	5.0	1000.0	90.244	26.254	37826.92208877303	False	19.986	inf	TrkA	0.644998	-63.811	longxing_Motif3_HHH_eva_0612_0001_0001_0002	1008914.475615248
26.0	26.55	0.931	11956.778792268758	False	1.0	1000.0	91.537	26.557	28416.704666202186	False	27.997	inf	FGFR2	0.714648	-58.707	Grafting_Motif0184_HHH_eva_0615_0001	699932.3583471797
25.203	26.175	0.942	inf	False	5.0	1000.0	88.046	5.984	59191.97421916775	False	2.327	inf	TrkA	0.720483	-49.095	longxing_Motif2_ems_p1-14H-GBL-16H-GBL-15H_0690_0001_0001_0001_0001_0001_0001	inf
28.156	27.543	0.958	inf	False	5.0	1000.0	77.732	27.611	70101.31736947286	False	21.239	inf	TrkA	0.695935	-50.605	bcov_6ala_r1_HEEH_10552_000000000_0001_44_64_H_.._ems_p1-14H-GBL-16H-GBL-14H_0912_0001_0001_0001_0001_0001_0001_0001	199283.0799380192
28.328	27.431	0.987	inf	False	5.0	1000.0	95.781	5.511	52009.77392348056	False	1.806	inf	TrkA	0.753872	-54.648	longxing_Motif4_ems_p1-14H-GBL-16H-GBL-14H_0390_0001_0001_0001_0001_0001_0004	inf
21.312	11.505	0.976	15181.936317375146	False	1.0	1000.0	95.389	8.676	13473.197622879508	False	2.348	inf	FGFR2	0.785263	-55.681	mot_H_fastrot_cor_ems_3hM_1062_000000000_0001_47_55_H_._3h_hb1_5571_0001_0001_0001_0001	188206.54941228413
7.332	18.494	0.97	8356.891015090783	False	1.0	1000.0	91.428	6.173	0.0	False	2.332	inf	FGFR2	0.900546	-66.032	Motif1108_p1-14H-GBL-14H-GBL-16H_0618_0001_0001_0002_0001_9353_0001	3962.248454976548
5.43	6.193	0.976	17.841679792763923	False	1.0	1000.0	95.421	6.311	0.0	False	1.722	39.94542232789567	FGFR2	0.785023	-65.726	Grafting_Motif0363_HHH_eva_0612_0001_0002	6388.040285370182
27.438	26.449	0.971	inf	False	5.0	1000.0	92.423	26.58	55209.42304797698	False	34.936	inf	TrkA	0.67839	-46.209	bcov_6ala_r1_ems_3hM_862_000000002_0001_23_41_H_.._ems_p1-14H-GBL-14H-GBL-16H_0538_0001_0001_0001_0001_0002_0001_0001	inf
28.672	26.479	0.979	inf	False	5.0	1000.0	91.562	26.962	94485.98457985188	False	22.063	inf	TrkA	0.647066	-55.846	bcov_original_r1_ems_3hM_1656_000000000_0001_45_63_H_.._ems_p1-14H-GBL-14H-GBL-16H_0628_0001_0001_0001_0001_0002_0001_0001	inf
24.75	24.458	0.954	inf	False	5.0	1000.0	86.746	5.957	105415.02219924796	False	2.271	inf	TrkA	0.785485	-62.801	longxing_Motif4_HHH_eva_0469_0001_0001_0001	inf
7.566	25.331	0.981	inf	False	5.0	1000.0	91.535	5.349	45699.04314317685	False	1.1	inf	TrkA	0.793263	-59.042	longxing_Motif2_ems_p1-15H-GBL-16H-GBL-14H_0288_0001_0001_0002_0001_0002_0001	inf
24.859	9.937	0.975	inf	False	5.0	1000.0	94.531	7.613	45699.04314317685	False	1.927	inf	TrkA	0.714231	-51.482	longxing_CationpiFixed_ems_p1-14H-GBL-14H-GBL-16H_0619_0001_0001_0001_000000009_0001_0003	1268369.9674198884
6.652	23.623	0.983	48151.13450900089	False	1.0	1000.0	88.411	23.45	0.0	False	14.085	inf	FGFR2	0.865114	-55.725	ems_p1-14H-GBL-14H-GBL-16H_0618_0001_0001_0002_000000000_0001	21083.00443984384
6.641	26.526	0.981	239.50484210002443	False	1.0	1000.0	95.616	7.059	33990.56955381108	False	1.242	inf	FGFR2	0.796442	-62.738	Grafting_Motif0182_p1-14H-GBL-14H-GBL-16H_0429_0001_0001_0002_0001_0003	inf
26.328	25.42	0.974	68211.02985148253	False	1.0	1000.0	96.362	23.68	0.0	False	24.071	inf	FGFR2	0.803045	-65.232	Grafting_Motif0042_HHH_eva_0612_0001	3962.248454976548
28.969	26.772	0.965	inf	False	5.0	1000.0	92.125	27.235	54662.79509700697	False	21.315	inf	TrkA	0.705691	-45.351	bcov_6ala_r1_ems_3hM_1656_000000000_0001_45_63_H_.._HHH_eva_0471_0001_0001_0001	inf
27.734	26.619	0.962	inf	False	5.0	1000.0	81.274	26.682	31000.844827733607	False	11.389	inf	TrkA	0.653329	-40.258	bcov_6ala_r1_HEEH_24497_000000002_0001_43_64_H_.._HHH_eva_0607_0001_0003_0001_0001	399913.98476062645
17.344	26.971	0.963	inf	False	5.0	1000.0	87.822	27.018	43915.882222265136	False	26.873	inf	TrkA	0.719826	-50.424	bcov_revert_r1_ems_3hM_208_000000000_0001_25_43_H_.._HHH_eva_0455_0001_0001_0001_0001	1443523.3370239653
28.609	26.946	0.988	inf	False	5.0	1000.0	93.527	4.94	37826.92208877303	False	1.277	inf	TrkA	0.797466	-58.456	longxing_Motif2_ems_p1-15H-GBL-16H-GBL-14H_0081_0001_0001_0001_0001_0001_0003	inf
9.211	26.883	0.959	inf	False	5.0	1000.0	93.909	15.132	73677.18908056579	False	3.058	inf	TrkA	0.737346	-52.754	bcov_original_r1_ems_3hM_847_000000000_0001_1_20_H_.._ems_p1-14H-GBL-14H-GBL-16H_0426_0001_0001_0001_0001_0001_0001	inf
26.188	26.902	0.96	5235.283092167034	False	1.0	1000.0	83.709	26.683	21506.772829084694	False	20.453	inf	FGFR2	0.820865	-65.599	Grafting_Motif0413_p1-14H-GBL-14H-GBL-16H_0008_0001_0001_0001_0001	inf
24.188	7.049	0.973	86609.90801447166	False	1.0	1000.0	86.15	6.676	0.0	False	1.858	inf	FGFR2	0.795547	-71.968	ems_p1-14H-GBL-14H-GBL-16H_0618_0001_0001_0001_000000005_0001	3962.248454976548
26.703	8.438	0.975	37922.20253631274	False	1.0	1000.0	95.599	7.764	4692.50840342928	False	1.505	193909.39606602545	FGFR2	0.832849	-67.61	Motif0367_p1-14H-GBL-14H-GBL-16H_0618_0001_0001_0002_0001_4386_0001	11721.183013693546
5.746	11.821	0.96	5840.839631762862	False	1.0	1000.0	92.02	8.42	10611.034075865757	False	1.454	inf	FGFR2	0.754674	-62.335	HHH_eva_0612_000000025_0001	inf
27.938	26.68	0.953	inf	False	5.0	1000.0	93.695	10.209	50480.174166074336	False	2.809	inf	TrkA	0.728865	-55.716	bcov_revert_r1_HEEH_10552_000000000_0001_44_64_H_.._HHH_eva_0612_0001_0001_0001_0001	inf
24.922	26.772	0.972	8356.891015090783	False	1.0	1000.0	88.28	25.967	33320.82105069218	False	24.797	inf	FGFR2	0.828371	-63.311	Grafting_Motif0324_p1-14H-GBL-14H-GBL-16H_0618_0001_0001_0002_0001	inf
29.031	27.302	0.982	inf	False	5.0	1000.0	79.912	27.316	35281.853186198714	False	21.327	inf	TrkA	0.781566	-65.033	longxing_Motif2_ems_p1-14H-GBL-16H-GBL-15H_0839_0001_0001_0001_0001_0001_0003	150824.52308429743
29.406	27.066	0.942	inf	False	5.0	1000.0	78.278	27.39	50984.97590773503	False	33.997	inf	TrkA	0.67209	-68.511	longxing_Motif3_HHH_eva_0609_0001_0002_0001	826850.2795337277
5.34	5.916	0.979	101556.928576575	False	1.0	1000.0	93.395	5.638	0.0	False	1.474	inf	FGFR2	0.83867	-54.99	ems_p1-14H-GBL-16H-GBL-14H_0419_0001_0001_0002_000000025_0001	3962.248454976548
26.609	27.172	0.928	inf	False	5.0	1000.0	83.233	25.434	68720.04447551504	False	12.685	inf	TrkA	0.676405	-46.971	bcov_revert_r1_ems_3hM_208_000000000_0001_25_43_H_.._ems_p1-14H-GBL-16H-GBL-14H_0827_0001_0001_0002_0001_0001_0001_0001	inf
27.766	26.774	0.985	inf	False	5.0	1000.0	95.18	27.188	45699.04314317685	False	33.671	inf	TrkA	0.741843	-53.273	bcov_6ala_r1_ems_3hM_1656_000000000_0001_45_63_H_.._ems_p1-14H-GBL-14H-GBL-16H_0450_0001_0001_0002_0001_0001_0001_0001	428761.9208638514
8.469	26.784	0.952	21939.05896294929	False	1.0	1000.0	92.182	26.325	20260.352869333896	False	18.046	inf	FGFR2	0.703855	-54.171	Grafting_Motif0263_p1-14H-GBL-14H-GBL-16H_0426_0001_0001_0001_0001	165370.0559066928
26.516	25.37	0.988	inf	False	5.0	1000.0	96.432	25.537	46156.03357460857	False	43.953	inf	TrkA	0.717898	-56.375	bcov_6ala_r1_ems_3hM_355_000000003_0001_41_59_H_.._ems_p1-14H-GBL-14H-GBL-16H_0450_0001_0001_0001_0001_0001_0001_0001	inf
18.891	11.232	0.984	inf	False	5.0	1000.0	87.942	5.518	72225.45738708528	False	1.437	inf	TrkA	0.743035	-54.867	longxing_Cationpi_ems_p1-14H-GBL-15H-GBL-15H_0038_0001_0001_0002_000000003_0001_0001	inf
26.156	25.973	0.982	inf	False	5.0	1000.0	94.837	4.094	40961.13623709883	False	1.138	inf	TrkA	0.784963	-61.731	longxing_Motif2_ems_p1-14H-GBL-16H-GBL-15H_0059_0001_0001_0001_0001_0002_0003	inf
19.781	5.889	0.972	149707.3543091789	False	1.0	1000.0	95.765	5.691	0.0	False	1.648	inf	FGFR2	0.76578	-58.407	HHH_eva_0607_000000002_0001	3962.248454976548
11.547	26.411	0.981	11956.778792268758	False	1.0	1000.0	94.204	25.602	9510.921509588134	False	16.314	inf	FGFR2	0.793872	-51.312	mot_H_fastrot_ems_3hM_3402_000000020_0001_49_59_H_._3h_hb1_5571_0001_0001_0001	inf
29.188	27.177	0.895	inf	False	5.0	1000.0	69.207	26.783	45699.04314317685	False	15.26	inf	TrkA	0.720418	-58.63	longxing_Motif2_ems_p1-14H-GBL-14H-GABBL-15H_0894_0001_0001_0001_0001_0002_0003	inf
28.281	25.589	0.948	inf	False	5.0	1000.0	84.03	11.89	47554.6075479528	False	5.539	inf	TrkA	0.719281	-56.767	longxing_Motif2_ems_p1-14H-GBL-16H-GBL-15H_0184_0001_0001_0001_0001_0002_0003	inf
21.516	25.909	0.984	11376.464755147808	False	1.0	1000.0	96.18	24.746	44911.43251117703	False	15.189	inf	FGFR2	0.849387	-64.086	ems_p1-14H-GBL-14H-GBL-16H_0008_0001_0001_0001_000000002_0001	1209850.28117143
29.312	25.932	0.949	inf	False	5.0	1000.0	84.96	22.982	42624.32262248132	False	6.664	inf	TrkA	0.689217	-67.162	longxing_Motif1_HHH_eva_0453_0001_0003	inf
27.484	26.684	0.971	inf	False	5.0	1000.0	91.197	15.092	42624.32262248132	False	2.596	inf	TrkA	0.745131	-50.432	longxing_CationpiFixed_HHH_eva_0470_000000010_0001_0001	1049880.4490722734
14.945	25.336	0.959	148225.10327641465	False	1.0	1000.0	91.306	24.794	0.0	False	18.81	inf	FGFR2	0.734228	-65.383	Grafting_Motif0612_HHH_eva_0452_0001_0001	3962.248454976548
20.109	27.164	0.97	inf	False	5.0	1000.0	92.586	26.97	37452.39810769605	False	18.144	inf	TrkA	0.710005	-61.318	bcov_original_r1_ems_3hM_1656_000000000_0001_45_63_H_.._ems_p1-14H-GBL-14H-GBL-16H_0450_0001_0001_0001_0001_0005_0001_0001	inf
20.047	27.384	0.948	6388.040285370182	False	1.0	1000.0	84.926	26.894	24721.480776992328	False	19.95	inf	FGFR2	0.660207	-51.654	rif_fastrot_cor_ems_p1-14H-GBL-14H-GBL-16H_0660_0001_0001_0002_000000000_0001_0001	inf
17.125	26.661	0.978	11376.464755147808	False	1.0	1000.0	88.97	26.199	10196.995181544386	False	19.145	inf	FGFR2	0.751248	-58.723	HHH_eva_0454_000000009_0001	201782.89512298416
28.188	27.217	0.972	inf	False	5.0	1000.0	88.32	27.201	46617.59391035469	False	42.103	inf	TrkA	0.647586	-49.593	bcov_revert_r1_ems_3hM_1656_000000000_0001_45_63_H_.._HHH_eva_0454_0001_0004_0001_0001	inf
5.746	26.327	0.967	170.7605674852203	False	1.0	1000.0	91.309	24.925	42308.60100559525	False	11.582	inf	FGFR2	0.882528	-65.799	HHH_eva_0607_000000012_0001	inf
6.199	15.756	0.98	32020.65409174448	False	1.0	1000.0	96.532	6.326	0.0	False	1.231	inf	FGFR2	0.756835	-63.766	Grafting_Motif0182_HHH_eva_0612_0001_0002	3962.248454976548
7.996	26.856	0.962	inf	False	5.0	1000.0	86.646	17.404	23697.167437323507	False	3.302	inf	TrkA	0.770968	-51.669	longxing_Cationpi_HHH_eva_0590_000000005_0001_0004	inf
6.25	7.267	0.97	inf	False	5.0	1000.0	92.956	6.691	25406.57095435364	False	1.395	inf	TrkA	0.762695	-70.597	longxing_Motif1_ems_p1-14H-GBL-14H-GBL-16H_0016_0001_0001_0002_0001_0001_0004	inf
27.891	27.261	0.988	inf	False	5.0	1000.0	89.424	11.479	54121.579303967264	False	3.356	inf	TrkA	0.745325	-55.298	longxing_Motif2_ems_p1-14H-GBL-16H-GBL-15H_0270_0001_0001_0001_0001_0004_0002	1293864.20376503
24.562	25.774	0.98	76861.8957677293	False	1.0	1000.0	93.371	25.575	0.0	False	17.526	inf	FGFR2	0.950914	-58.174	HHH_eva_0456_000000004_0001	3962.248454976548
27.625	9.615	0.972	inf	False	5.0	1000.0	85.652	7.497	58025.65848364638	False	1.782	inf	TrkA	0.717885	-50.779	longxing_Cationpi_HHH_eva_0471_000000004_0001_0002	inf
23.109	26.069	0.97	9606.030724684022	False	1.0	1000.0	94.539	25.04	14020.263473890873	False	13.402	inf	FGFR2	0.759674	-65.797	Grafting_Motif0355_HHH_eva_0455_0001	inf
28.578	27.059	0.984	inf	False	5.0	1000.0	95.11	5.293	43050.56584870616	False	0.665	inf	TrkA	0.767366	-61.48	longxing_Motif2_HHH_eva_0513_0001_0001_0004	inf
27.094	27.361	0.977	inf	False	5.0	1000.0	85.046	27.628	0.0	False	29.489	inf	TrkA	0.582081	-55.204	longxing_Motif3_ems_p1-14H-GBL-14H-GBL-16H_0235_0001_0001_0001_0001_0002	inf
7.215	26.233	0.981	inf	False	5.0	1000.0	91.081	19.522	50984.97590773503	False	4.888	inf	TrkA	0.713043	-41.073	bcov_6ala_r1_HEEH_14223_000000004_0001_1_21_H_.._ems_p1-14H-GBL-14H-GBL-16H_0429_0001_0001_0002_0001_0004_0001_0001	inf
26.344	9.9	0.888	25725.272029676114	False	1.0	1000.0	80.658	8.824	23756.85711319943	False	2.426	inf	FGFR2	0.692906	-62.414	Motif0409_p1-14H-GBL-16H-GBL-14H_0419_0001_0001_0002_0001_4707_0001	83230.41923937207
28.938	26.879	0.98	inf	False	5.0	1000.0	80.178	16.948	39756.47527965014	False	2.978	inf	TrkA	0.748446	-60.703	longxing_Cationpi_ems_p1-14H-GBL-16H-GBL-14H_0120_0001_0001_0001_000000003_0001_0002	inf
28.234	27.076	0.971	inf	False	5.0	1000.0	88.282	27.078	66038.61201295495	False	15.267	inf	TrkA	0.71445	-56.144	longxing_Motif4_ems_p1-14H-GBL-14H-GBL-16H_0065_0001_0001_0001_0001_0001_0003	inf
25.5	26.523	0.984	inf	False	5.0	1000.0	95.915	26.707	42624.32262248132	False	25.171	inf	TrkA	0.723595	-61.041	bcov_6ala_r1_ems_3hM_1717_000000004_0001_1_19_H_.._ems_p1-14H-GBL-14H-GBL-16H_0450_0001_0001_0002_0001_0001_0001_0001	inf
28.688	27.167	0.985	inf	False	5.0	1000.0	93.388	27.042	58605.91506848288	False	15.281	inf	TrkA	0.641652	-47.918	bcov_revert_r1_ems_4hM_1773_000000000_0001_1_15_H_.._HHH_eva_0455_0001_0001_0001	inf
27.391	26.557	0.954	inf	False	5.0	1000.0	85.639	26.577	45246.577369482	False	40.261	inf	TrkA	0.7045	-56.195	bcov_revert_r1_HEEH_10552_000000000_0001_44_64_H_.._ems_p1-14H-GBL-14H-GBL-16H_0065_0001_0001_0001_0001_0001_0001_0001	437380.0354732147
28.781	27.362	0.97	inf	False	5.0	1000.0	88.716	27.398	42624.32262248132	False	45.164	inf	TrkA	0.637745	-54.285	bcov_original_r1_ems_p1-15H-GBBL-14H-GBL-16H_0941_0001_0001_0001_000000000_0001_36_52_H_.._HHH_eva_0454_0001_0001_0001	inf
27.391	26.746	0.984	inf	False	5.0	1000.0	95.134	4.529	50480.174166074336	False	1.067	inf	TrkA	0.827898	-64.486	longxing_Motif4_HHH_eva_0469_0001_0002_0004	inf
28.906	9.99	0.944	inf	False	5.0	1000.0	79.892	7.053	90799.17401034418	False	3.007	inf	TrkA	0.745445	-54.439	longxing_Motif2_ems_p1-14H-GBL-14H-GABBL-15H_0181_0001_0001_0002_0001_0004	inf
9.562	26.644	0.952	24476.713640586448	False	1.0	1000.0	94.326	25.638	35370.72297987969	False	25.876	inf	FGFR2	0.700393	-54.795	Grafting_Motif0182_p1-14H-GBL-14H-GBL-16H_0429_0001_0001_0002_0001_0001	306465.82202264614
19.547	8.211	0.984	10196.995181544386	False	1.0	1000.0	96.145	7.576	12442.271957917816	False	1.233	inf	FGFR2	0.786091	-63.382	Motif0582_HHH_eva_0455_0001_2726_0001	inf
27.188	17.453	0.944	inf	False	5.0	1000.0	85.449	26.283	87256.22151921566	False	7.391	inf	TrkA	0.70111	-59.054	longxing_CationpiFixed_ems_p1-14H-GBL-16H-GBL-14H_0148_0001_0001_0001_000000002_0001_0004	inf
28.703	27.382	0.983	inf	False	5.0	1000.0	88.216	26.939	49485.51530837591	False	11.712	inf	TrkA	0.746322	-52.939	longxing_Motif1_ems_p1-14H-GBL-14H-GBL-16H_0654_0001_0001_0001_0001_0002_0004	inf
25.031	26.993	0.985	32990.91193137843	False	1.0	1000.0	93.815	26.822	0.0	False	24.836	inf	FGFR2	0.935422	-63.205	HHH_eva_0456_000000001_0001	3962.248454976548
28.438	23.597	0.961	inf	False	5.0	1000.0	86.882	11.341	56319.1324512414	False	2.635	inf	TrkA	0.764527	-58.707	longxing_Motif2_ems_p1-15H-GBL-16H-GBL-14H_0033_0001_0001_0002_0001_0001_0003	1319870.8742607066
12.164	14.162	0.979	149707.3543091789	False	1.0	1000.0	94.912	12.007	0.0	False	4.285	inf	FGFR2	0.737837	-67.328	ems_p1-14H-GBL-16H-GBL-14H_0419_0001_0001_0002_000000010_0001	108882.77337835266
26.672	18.934	0.971	inf	False	5.0	1000.0	94.581	18.093	70101.31736947286	False	3.474	inf	TrkA	0.716294	-49.969	bcov_revert_r1_HEEH_10552_000000000_0001_44_64_H_.._HHH_eva_0470_0001_0003_0001_0001	inf
25.703	26.535	0.982	inf	False	5.0	1000.0	94.94	26.23	62211.3597896054	False	13.744	inf	TrkA	0.715538	-62.127	longxing_CationpiFixed_HHH_eva_0452_000000002_0001_0002	inf
28.062	26.998	0.971	inf	False	5.0	1000.0	89.885	27.264	52529.87166271531	False	38.907	inf	TrkA	0.680603	-52.696	bcov_6ala_r1_ems_3hM_1656_000000000_0001_45_63_H_.._ems_p1-14H-GBL-14H-GBL-16H_0429_0001_0001_0002_0001_0003_0001_0001	inf
18.266	13.287	0.954	90126.61758559028	False	1.0	1000.0	84.618	12.932	0.0	False	2.942	inf	FGFR2	0.692442	-57.803	HHH_eva_0453_000000006_0001	3962.248454976548
27.656	26.177	0.979	inf	False	5.0	1000.0	94.618	26.636	25917.243030536138	False	39.31	inf	TrkA	0.716494	-54.965	bcov_6ala_r1_HEEH_24497_000000002_0001_43_64_H_.._ems_p1-14H-GBL-14H-GBL-16H_0078_0001_0001_0002_0001_0003_0001_0001	318108.29536332045
29.328	6.856	0.965	inf	False	5.0	1000.0	89.88	5.874	40555.58043277109	False	1.137	inf	TrkA	0.80431	-55.796	longxing_Motif2_ems_p1-15H-GBL-16H-GBL-14H_0437_0001_0001_0001_0001_0005_0003	392034.0993634212
7.277	6.301	0.959	92857.54422505126	False	1.0	1000.0	94.205	6.122	0.0	False	2.441	inf	FGFR2	0.808439	-73.466	HHH_eva_0612_000000004_0001	3962.248454976548
28.953	26.833	0.981	inf	False	5.0	1000.0	93.173	5.077	37081.58228484754	False	1.104	inf	TrkA	0.738606	-46.067	longxing_Motif2_ems_p1-15H-GBL-16H-GBL-14H_0008_0001_0001_0001_0001_0003_0002	inf
28.703	27.273	0.985	inf	False	5.0	1000.0	95.112	5.495	53585.72208313597	False	1.284	inf	TrkA	0.769779	-60.375	longxing_Motif4_ems_p1-14H-GBL-16H-GBL-14H_0390_0001_0001_0002_0001_0001_0004	1743933.4636327678
28.328	25.746	0.978	inf	False	5.0	1000.0	94.354	26.856	48510.45515966663	False	21.244	inf	TrkA	0.773355	-58.336	longxing_Motif4_ems_p1-14H-GBL-16H-GBL-14H_0008_0001_0001_0002_0001_0001_0004	inf
28.672	27.2	0.955	inf	False	5.0	1000.0	65.372	26.94	43915.882222265136	False	17.401	inf	TrkA	0.691332	-56.735	bcov_6ala_r1_HEEH_24997_000000001_0001_43_64_H_.._ems_p1-14H-GBL-14H-GBL-16H_0618_0001_0001_0001_0001_0002_0001_0001	inf
19.297	26.833	0.977	inf	False	5.0	1000.0	86.21	7.588	66038.61201295495	False	1.445	inf	TrkA	0.716447	-63.119	bcov_revert_r1_HEEH_13973_000000000_0001_1_20_H_.._ems_p1-14H-GBL-14H-GBL-16H_0001_0001_0001_0001_0001_0003_0001_0001	inf
29.938	26.445	0.809	inf	False	5.0	1000.0	69.62	26.569	74413.96097137137	False	15.585	inf	TrkA	0.682222	-51.476	longxing_CationpiFixed_HHH_eva_0611_000000004_0001_0002	inf
26.344	26.635	0.968	inf	False	5.0	1000.0	95.264	5.335	60381.732900973	False	1.668	inf	TrkA	0.718301	-61.384	longxing_CationpiFixed_ems_p1-14H-GBL-14H-GBL-16H_0016_0001_0001_0002_000000010_0001_0001	1194861.8843474386
28.406	27.161	0.975	inf	False	5.0	1000.0	90.593	27.174	36350.92861959373	False	18.309	inf	TrkA	0.696109	-61.531	longxing_Motif4_ems_p1-14H-GBL-14H-GBL-16H_0065_0001_0001_0002_0001_0001_0002	341055.14925751474
27.156	27.431	0.973	inf	False	5.0	1000.0	88.558	27.631	39756.47527965014	False	28.947	inf	TrkA	0.750259	-62.214	longxing_Motif2_ems_p1-14H-GBL-16H-GBL-15H_0188_0001_0001_0001_0001_0001_0003	inf
22.266	25.968	0.985	149707.3543091789	False	1.0	1000.0	95.541	6.816	0.0	False	1.099	inf	FGFR2	0.765027	-66.628	ems_p1-14H-GBL-14H-GBL-16H_0429_0001_0001_0002_000000007_0001	3962.248454976548
28.203	27.08	0.981	2111.556020683778	False	5.0	1000.0	89.928	10.111	0.0	False	2.381	3991.816142372666	TrkA	0.762379	-59.61	longxing_Motif2_ems_p1-14H-GBL-16H-GBL-15H_0729_0001_0001_0001_0001_0001_0002	3991.816142372666
28.891	5.615	0.972	inf	False	5.0	1000.0	82.946	5.49	59191.97421916775	False	3.934	inf	TrkA	0.757957	-55.872	longxing_Motif2_ems_p1-14H-GBL-16H-GBL-15H_0184_0001_0001_0001_0001_0003_0002	1346400.2788333462
20.5	23.046	0.981	75347.41277103158	False	1.0	1000.0	89.209	23.139	0.0	False	9.703	inf	FGFR2	0.824259	-69.386	Grafting_Motif0263_p1-14H-GBL-14H-GBL-16H_0618_0001_0001_0002_0001_0002	3962.248454976548
28.203	24.514	0.966	inf	False	5.0	1000.0	81.874	21.91	40555.58043277109	False	6.559	inf	TrkA	0.72672	-52.463	bcov_6ala_r1_HEEH_10552_000000000_0001_44_64_H_.._ems_p1-14H-GBL-14H-GBL-16H_0618_0001_0001_0002_0001_0001_0001_0001	inf
26.672	26.649	0.978	inf	False	5.0	1000.0	96.244	26.817	40961.13623709883	False	36.291	inf	TrkA	0.702746	-52.42	bcov_6ala_r1_HEEH_24497_000000002_0001_43_64_H_.._ems_p1-14H-GBL-14H-GBL-16H_0628_0001_0001_0001_0001_0004_0001_0001	771218.1842607501
13.766	20.258	0.979	15181.936317375146	False	1.0	1000.0	93.748	13.26	0.0	False	2.942	inf	FGFR2	0.783313	-66.934	Motif1187_p1-14H-GBL-14H-GBL-16H_0618_0001_0001_0001_0001_0001_3971_0001	inf
26.281	26.205	0.968	inf	False	5.0	1000.0	94.766	5.86	64096.42620259025	False	1.754	inf	TrkA	0.697666	-52.003	longxing_Cationpi_ems_p1-14H-GBL-14H-GBL-16H_0635_0001_0001_0001_000000008_0001_0002	inf
28.156	26.629	0.973	inf	False	5.0	1000.0	90.368	5.899	46156.03357460857	False	0.991	inf	TrkA	0.769868	-54.419	longxing_Motif2_ems_p1-14H-GBL-16H-GBL-15H_0076_0001_0001_0001_0001_0002_0002	420313.6171589566
21.656	26.526	0.988	148225.10327641465	False	1.0	1000.0	95.155	25.852	0.0	False	22.619	inf	FGFR2	0.753087	-42.684	mot_H_fastrot_cor_ems_3hM_199_000000020_0001_56_61_H_._p1-14H-GBL-14H-GBL-16H_0008_0001_0001_0001_0001_0001	3962.248454976548
18.109	22.101	0.979	inf	False	1.0	1000.0	95.32	6.224	42308.60100559525	False	1.177	inf	FGFR2	0.81876	-72.024	Motif1320_HHH_eva_0456_0001_2362_0001	inf
26.359	26.559	0.985	109971.60111213606	False	1.0	1000.0	92.504	25.279	0.0	False	18.151	inf	FGFR2	0.743	-50.377	Motif1187_HHH_eva_0471_0001_4860_0001	12319.081146453298
29.172	23.707	0.97	inf	False	5.0	1000.0	85.785	5.733	60985.55022998277	False	0.926	inf	TrkA	0.805035	-56.338	longxing_Motif2_ems_p1-15H-GBL-16H-GBL-14H_0437_0001_0001_0002_0001_0003_0004	inf
10.867	11.035	0.937	146757.52799645005	False	1.0	1000.0	84.217	10.76	0.0	False	2.321	inf	FGFR2	0.892681	-55.129	ems_p1-14H-GBL-14H-GBL-16H_0618_0001_0001_0001_000000001_0001	5235.283092167034
24.766	26.174	0.925	inf	False	1.0	1000.0	79.312	23.933	32340.860632661886	False	9.233	inf	FGFR2	0.775098	-54.479	Motif1019_HHH_eva_0609_0001_3943_0001	inf
28.906	26.931	0.977	inf	False	5.0	1000.0	88.439	27.199	48510.45515966663	False	48.78	inf	TrkA	0.756869	-62.31	longxing_Motif2_ems_p1-15H-GBL-16H-GBL-14H_0294_0001_0001_0001_0001_0002_0004	979242.4501337452
12.188	26.339	0.955	inf	False	5.0	1000.0	85.709	6.609	44798.59145493265	False	1.265	inf	TrkA	0.782562	-63.426	longxing_Motif4_ems_p1-14H-GBL-16H-GBL-14H_0120_0001_0001_0002_0001_0005_0003	inf
17.656	26.504	0.977	130239.854522279	False	1.0	1000.0	92.366	9.763	13339.799626613389	False	4.458	inf	FGFR2	0.771887	-63.062	Grafting_Motif0324_p1-14H-GBL-16H-GBL-14H_0419_0001_0001_0002_0001	76861.8957677293
26.719	26.228	0.948	46735.01676597515	False	1.0	1000.0	86.186	25.974	14882.792194270349	False	19.247	inf	FGFR2	0.751468	-62.65	Grafting_Motif0355_HHH_eva_0453_0001	102572.49786234064
28.406	25.88	0.983	inf	False	5.0	1000.0	91.88	12.973	62833.47338750149	False	2.394	inf	TrkA	0.751774	-57.749	longxing_Motif2_ems_p1-14H-GBL-16H-GBL-15H_0105_0001_0001_0002_0001_0002	1359864.2816216806
25.266	26.949	0.979	32020.65409174448	False	1.0	1000.0	91.946	25.722	29570.536826635675	False	20.288	inf	FGFR2	0.744064	-68.648	Motif0042_HHH_eva_0607_0001_2687_0001	162111.61249553296
25.891	26.449	0.877	11956.778792268758	False	1.0	1000.0	88.71	25.536	14020.263473890873	False	15.977	inf	FGFR2	0.831101	-45.701	Grafting_Motif0413_HHH_eva_0454_0001	348786.6927264367
28.625	7.712	0.966	inf	False	5.0	1000.0	88.51	6.286	41370.747599469774	False	2.626	inf	TrkA	0.785166	-60.768	longxing_Motif2_ems_p1-14H-GBL-16H-GBL-15H_0076_0001_0001_0001_0001_0001_0003	651199.2726115993
22.547	11.76	0.945	93786.11966730168	False	1.0	1000.0	92.978	9.539	18341.43315008457	False	2.239	inf	FGFR2	0.742997	-68.651	Motif1119_p1-14H-GBL-14H-GBL-16H_0429_0001_0001_0002_0001_7831_0001	37174.985331156575
24.312	26.646	0.933	5840.839631762862	False	1.0	1000.0	86.581	22.437	41474.95442171872	False	9.511	inf	FGFR2	0.803088	-51.3	Motif0138_HHH_eva_0612_0001_4420_0001	inf
24.719	26.585	0.969	24968.69558476227	False	1.0	1000.0	94.543	24.022	5502.335144986156	False	7.549	inf	FGFR2	0.799401	-69.762	Grafting_Motif0042_p1-14H-GBL-16H-GBL-14H_0419_0001_0001_0001_0001	inf
20.578	26.989	0.971	148225.10327641465	False	1.0	1000.0	83.175	19.628	0.0	False	5.318	inf	FGFR2	0.798069	-67.278	ems_p1-14H-GBL-14H-GBL-16H_0618_0001_0001_0001_000000003_0001	3962.248454976548
27.5	26.954	0.936	inf	False	5.0	1000.0	90.908	27.325	33569.47270184692	False	32.208	inf	TrkA	0.640946	-55.84	bcov_6ala_r1_EEHEE_20342_000000009_0001_25_44_H_.._ems_p1-14H-GBL-14H-GBL-16H_0235_0001_0001_0001_0001_0003_0001_0001	inf
30.0	19.852	0.953	inf	False	5.0	1000.0	93.383	19.513	56882.32377575375	False	19.283	inf	TrkA	0.664985	-59.001	longxing_Motif1_ems_p1-14H-GBL-14H-GBL-16H_0162_0001_0001_0001_0001_0001_0001	inf
27.047	27.489	0.979	inf	False	5.0	1000.0	94.2	27.369	58605.91506848288	False	19.078	inf	TrkA	0.746214	-49.086	bcov_6ala_r1_HEEH_10552_000000000_0001_44_64_H_.._HHH_eva_0452_0001_0001_0001_0001	inf
27.484	5.389	0.981	inf	False	5.0	1000.0	93.602	5.19	58605.91506848288	False	1.239	inf	TrkA	0.78076	-52.328	longxing_Motif2_HHH_eva_0474_0001_0002_0002	inf
28.469	26.692	0.951	inf	False	5.0	1000.0	94.438	26.553	38587.24322275736	False	42.629	inf	TrkA	0.519589	-49.585	bcov_6ala_r1_ems_p1-15H-GBL-16H-GBL-15H_0593_0001_0001_0002_000000000_0001_19_33_H_.._ems_p1-14H-GBL-14H-GBL-16H_0136_0001_0001_0001_0001_0001_0001_0001	446171.3741862269
19.109	24.144	0.976	18524.84748158539	False	1.0	1000.0	89.095	10.602	0.0	False	1.413	78406.8198726606	FGFR2	0.787539	-69.894	ems_p1-14H-GBL-14H-GBL-16H_0618_0001_0001_0001_000000007_0001	3962.248454976548
21.859	26.133	0.969	41064.311308632365	False	1.0	1000.0	91.397	23.311	14160.466108629793	False	10.44	inf	FGFR2	0.753518	-64.201	Grafting_Motif0042_HHH_eva_0454_0001	80782.62492162197
27.578	26.105	0.98	inf	False	5.0	1000.0	95.09	25.96	34932.52790712748	False	19.967	inf	TrkA	0.790709	-54.339	longxing_Motif2_HHH_eva_0520_0001_0001_0002	inf
24.391	24.032	0.983	21506.772829084694	False	1.0	1000.0	97.253	13.54	27856.783321441224	False	1.793	inf	FGFR2	0.879824	-67.661	Grafting_Motif0042_HHH_eva_0607_0001	288704.6674046974
26.094	25.794	0.99	inf	False	5.0	1000.0	97.345	8.099	50984.97590773503	False	1.632	inf	TrkA	0.775454	-57.114	bcov_revert_r1_HEEH_13973_000000000_0001_1_20_H_.._HHH_eva_0456_0001_0001_0001	inf
11.539	26.701	0.982	inf	False	1.0	1000.0	94.572	25.449	17625.75674687683	False	19.858	inf	FGFR2	0.719217	-53.447	Motif1187_p1-14H-GBL-14H-GBL-16H_0008_0001_0001_0001_0001_0002_8384_0001	inf
8.664	26.537	0.969	inf	False	5.0	1000.0	89.791	26.225	55761.51727845679	False	6.793	inf	TrkA	0.725349	-55.313	bcov_6ala_r1_ems_3hM_149_000000000_0001_22_42_H_.._ems_p1-14H-GBL-16H-GBL-14H_0419_0001_0001_0001_0001_0001_0001_0001	inf
27.891	26.835	0.968	inf	False	5.0	1000.0	85.991	26.799	70101.31736947286	False	23.88	inf	TrkA	0.641951	-57.268	bcov_revert_r1_ems_3hM_208_000000000_0001_25_43_H_.._ems_p1-14H-GBL-14H-GBL-16H_0351_0001_0001_0002_0001_0002_0001_0001	inf
18.297	26.32	0.979	51113.39955560366	False	1.0	1000.0	94.22	25.378	0.0	False	20.345	inf	FGFR2	0.761421	-60.678	ems_p1-14H-GBL-14H-GBL-16H_0429_0001_0001_0002_000000020_0001	3962.248454976548
25.969	24.639	0.962	46735.01676597515	False	1.0	1000.0	92.694	8.356	14160.466108629793	False	1.035	inf	FGFR2	0.823369	-61.843	Grafting_Motif0263_p1-14H-GBL-16H-GBL-14H_0419_0001_0001_0002_0001_0001	119083.48569293278
10.117	26.497	0.936	inf	False	5.0	1000.0	86.297	10.744	54121.579303967264	False	2.28	inf	TrkA	0.720267	-48.852	bcov_revert_r1_HEEH_13973_000000000_0001_1_20_H_.._ems_p1-14H-GBL-16H-GBL-14H_0148_0001_0001_0001_0001_0001_0001	1243378.0682481022
28.594	26.048	0.982	inf	False	5.0	1000.0	95.011	26.869	34932.52790712748	False	34.616	inf	TrkA	0.748589	-65.665	longxing_Motif2_ems_p1-15H-GBL-16H-GBL-14H_0008_0001_0001_0001_0001_0001_0003	inf
28.828	13.758	0.975	inf	False	5.0	1000.0	87.617	7.526	50984.97590773503	False	1.406	inf	TrkA	0.707519	-58.843	longxing_Motif4_HHH_eva_0454_0001_0001_0003	inf
28.984	27.036	0.917	inf	False	5.0	1000.0	83.749	27.398	29496.24014040968	False	36.622	inf	TrkA	0.747087	-58.246	longxing_Motif1_HHH_eva_0471_0001_0002_0004	625789.7013212546
28.297	27.392	0.988	inf	False	5.0	1000.0	95.791	6.051	38205.19130966072	False	1.762	inf	TrkA	0.770563	-58.337	longxing_Motif4_ems_p1-14H-GBL-16H-GBL-14H_0390_0001_0001_0001_0001_0001_0003	inf
8.055	27.052	0.968	inf	False	5.0	1000.0	89.707	7.873	64096.42620259025	False	1.756	inf	TrkA	0.747979	-50.753	bcov_original_r1_HEEH_13973_000000000_0001_1_20_H_.._ems_p1-14H-GBL-14H-GBL-16H_0426_0001_0001_0001_0001_0003_0001_0001	inf
27.406	26.374	0.975	inf	False	5.0	1000.0	95.409	27.08	59783.89396135936	False	28.048	inf	TrkA	0.632892	-54.013	bcov_6ala_r1_EEHEE_20342_000000009_0001_25_44_H_.._ems_p1-14H-GBL-14H-GBL-16H_0618_0001_0001_0002_0001_0001_0001_0001	inf
28.688	27.674	0.961	inf	False	5.0	1000.0	88.796	27.752	33569.47270184692	False	37.615	inf	TrkA	0.702087	-43.5	bcov_revert_r1_ems_3hM_208_000000000_0001_25_43_H_.._HHH_eva_0612_0001_0001_0001_0001	inf
27.672	27.81	0.965	inf	False	5.0	1000.0	84.593	27.512	42202.29962621909	False	17.898	inf	TrkA	0.720244	-58.331	bcov_revert_r1_HEEH_24497_000000002_0001_43_64_H_.._ems_p1-14H-GBL-14H-GBL-16H_0628_0001_0001_0001_0001_0004_0001_0001	inf
26.031	26.964	0.966	inf	False	5.0	1000.0	90.968	26.826	55209.42304797698	False	23.072	inf	TrkA	0.712005	-58.141	bcov_original_r1_ems_3hM_1656_000000000_0001_45_63_H_.._HHH_eva_0452_0001_0005_0001_0001	549858.0055608508
28.781	27.1	0.986	inf	False	5.0	1000.0	91.946	11.822	53585.72208313597	False	3.51	inf	TrkA	0.794517	-68.427	longxing_Motif2_ems_p1-14H-GBL-16H-GBL-15H_0839_0001_0001_0001_0001_0001_0002	inf
22.969	25.735	0.958	inf	False	1.0	1000.0	91.255	18.916	6138.78115400515	False	8.703	inf	FGFR2	0.739793	-60.65	Grafting_Motif0263_HHH_eva_0612_0001_0001	inf
27.0	25.488	0.983	inf	False	5.0	1000.0	89.595	6.111	59191.97421916775	False	1.623	inf	TrkA	0.774869	-64.838	longxing_Motif2_ems_p1-14H-GBL-16H-GBL-15H_0839_0001_0001_0002_0001_0002_0002	inf
27.641	27.121	0.982	inf	False	5.0	1000.0	94.645	5.678	60381.732900973	False	1.85	inf	TrkA	0.743794	-59.399	longxing_Motif4_ems_p1-14H-GBL-16H-GBL-14H_0120_0001_0001_0002_0001_0001_0002	inf
27.922	26.207	0.962	inf	False	5.0	1000.0	92.765	26.225	72225.45738708528	False	41.879	inf	TrkA	0.739463	-56.776	bcov_revert_r1_HEEH_10552_000000000_0001_44_64_H_.._HHH_eva_0471_0001_0003_0001_0001	inf
28.203	27.485	0.982	inf	False	5.0	1000.0	85.773	26.913	43050.56584870616	False	13.499	inf	TrkA	0.693093	-57.174	longxing_Motif1_ems_p1-14H-GBL-14H-GBL-16H_0618_0001_0001_0002_0001_0001_0003	inf
20.516	25.486	0.962	inf	False	1.0	1000.0	91.46	23.425	9231.206714919375	False	17.354	inf	FGFR2	0.771894	-58.169	Motif0016_HHH_eva_0696_0001_3225_0001	inf
28.531	19.097	0.979	inf	False	5.0	1000.0	93.121	19.789	42624.32262248132	False	3.488	inf	TrkA	0.735847	-67.331	longxing_Motif1_ems_p1-14H-GBL-14H-GBL-16H_0229_0001_0001_0002_0001_0001_0003	inf
28.547	26.58	0.981	inf	False	5.0	1000.0	90.298	25.388	40154.0400324466	False	17.549	inf	TrkA	0.773221	-62.682	longxing_Motif2_ems_p1-14H-GBL-16H-GBL-15H_0105_0001_0001_0001_0001_0001_0002	539023.6305860701
28.453	27.272	0.981	inf	False	5.0	1000.0	88.297	6.598	41784.455075464495	False	1.891	inf	TrkA	0.785049	-60.479	longxing_Motif2_ems_p1-15H-GBL-16H-GBL-14H_0294_0001_0001_0001_0001_0001_0004	351389.4613351668
16.406	18.285	0.979	7641.038261930236	False	1.0	1000.0	95.786	9.118	21939.05896294929	False	1.46	inf	FGFR2	0.91165	-60.482	HHH_eva_0607_000000000_0001	inf
24.406	27.374	0.96	inf	False	5.0	1000.0	92.814	27.284	77435.46618679262	False	18.373	inf	TrkA	0.71906	-56.272	bcov_revert_r1_ems_3hM_208_000000000_0001_25_43_H_.._HHH_eva_0452_0001_0003_0001_0001	inf
17.672	26.621	0.97	6388.040285370182	False	1.0	1000.0	93.917	24.31	70277.89226701231	False	24.594	inf	FGFR2	0.734652	-52.634	Grafting_Motif0263_p1-14H-GBL-14H-GBL-16H_0227_0001_0001_0001_0001_0001	inf
23.781	25.788	0.983	12692.361624271984	False	1.0	1000.0	96.279	23.864	4600.047449690495	False	16.387	inf	FGFR2	0.783954	-60.988	Grafting_Motif0042_HHH_eva_0455_0001	inf
27.938	26.72	0.912	inf	False	5.0	1000.0	93.057	26.549	37081.58228484754	False	23.661	inf	TrkA	0.760037	-62.638	bcov_original_r1_HEEH_24497_000000002_0001_43_64_H_.._ems_p1-14H-GBL-14H-GBL-16H_0618_0001_0001_0002_0001_0004_0001_0001	351389.4613351668
5.641	24.36	0.984	inf	False	5.0	1000.0	95.744	4.836	48030.15362343236	False	1.392	inf	TrkA	0.738253	-57.197	longxing_Cationpi_ems_p1-14H-GBL-16H-GBL-14H_0120_0001_0001_0002_000000009_0001_0002	inf
29.203	25.188	0.98	inf	False	5.0	1000.0	89.974	8.446	49980.3704614597	False	1.49	inf	TrkA	0.712209	-56.77	longxing_Motif1_ems_p1-14H-GBL-14H-GBL-16H_0618_0001_0001_0001_0001_0002_0004	inf
11.852	26.475	0.971	inf	False	5.0	1000.0	93.725	26.596	78209.82084866046	False	43.885	inf	TrkA	0.720651	-52.749	bcov_revert_r1_ems_3hM_1656_000000000_0001_45_63_H_.._HHH_eva_0607_0001_0003_0001_0001	inf
26.547	27.458	0.947	inf	False	5.0	1000.0	91.116	26.916	34932.52790712748	False	15.953	inf	TrkA	0.683372	-59.653	bcov_6ala_r1_HEEH_13973_000000000_0001_1_20_H_.._HHH_eva_0452_0001_0001_0001_0001	inf
26.891	27.002	0.968	inf	False	5.0	1000.0	88.565	26.973	43050.56584870616	False	26.797	inf	TrkA	0.729344	-63.735	bcov_original_r1_HEEH_10552_000000000_0001_44_64_H_.._ems_p1-14H-GBL-14H-GBL-16H_0351_0001_0001_0002_0001_0002_0001_0001	719329.1245784563
28.406	26.466	0.977	inf	False	5.0	1000.0	90.672	24.285	97349.00439860598	False	8.937	inf	TrkA	0.706988	-54.213	longxing_Motif2_ems_p1-15H-GBL-16H-GBL-14H_0015_0001_0001_0002_0001_0001	inf
28.859	23.508	0.986	inf	False	5.0	1000.0	94.463	7.268	53585.72208313597	False	1.155	inf	TrkA	0.743183	-60.506	longxing_Motif4_HHH_eva_0455_0001_0003	inf
29.031	27.335	0.973	inf	False	5.0	1000.0	89.214	27.404	63461.80812137644	False	15.832	inf	TrkA	0.623673	-48.229	bcov_revert_r1_ems_3hM_1656_000000000_0001_45_63_H_.._ems_p1-14H-GBL-14H-GBL-16H_0116_0001_0001_0002_0001_0003_0001_0001	inf
27.844	26.054	0.971	inf	False	5.0	1000.0	89.131	5.06	82199.30772846263	False	1.376	inf	TrkA	0.759223	-60.222	longxing_CationpiFixed_HHH_eva_0624_000000018_0001_0002	197309.9801366525
13.719	25.277	0.889	10196.995181544386	False	1.0	1000.0	93.933	25.581	22603.83438858558	False	15.104	inf	FGFR2	0.787943	-59.161	Grafting_Motif0413_HHH_eva_0608_0001	inf
28.766	20.342	0.98	inf	False	5.0	1000.0	83.433	7.12	49485.51530837591	False	1.877	inf	TrkA	0.723764	-58.896	longxing_CationpiFixed_ems_p1-14H-GBL-15H-GBL-15H_0038_0001_0001_0002_000000014_0001_0003	inf
28.812	27.957	0.921	2219.2665990878177	False	5.0	1000.0	80.458	27.964	19038.21442595381	False	39.219	inf	TrkA	0.692067	-65.181	longxing_Motif2_ems_p1-14H-GBL-14H-GABBL-15H_0874_0001_0001_0001_0001_0002_0001	77435.46618679262
23.344	16.526	0.978	39461.996027319175	False	1.0	1000.0	87.53	25.124	21083.00443984384	False	14.817	inf	FGFR2	0.791345	-67.635	Motif1316_p1-14H-GBL-14H-GBL-16H_0618_0001_0001_0001_0001_0002_1697_0001	101556.928576575
29.344	26.77	0.823	inf	False	5.0	1000.0	80.726	23.24	53585.72208313597	False	8.496	inf	TrkA	0.705382	-52.561	longxing_Motif2_HHH_eva_0748_0001_0001_0001	895360.3697435497
27.797	16.2	0.96	inf	False	5.0	1000.0	86.539	5.437	87256.22151921566	False	1.625	inf	TrkA	0.742731	-63.165	longxing_CationpiFixed_ems_p1-14H-GBL-15H-GBL-15H_0038_0001_0001_0002_000000009_0001_0004	250531.3182806516
24.922	24.837	0.98	5840.839631762862	False	1.0	1000.0	94.639	23.95	44466.764862551485	False	13.893	inf	FGFR2	0.776146	-69.916	ems_p1-14H-GBL-14H-GBL-16H_0429_0001_0001_0002_000000026_0001	inf
6.41	6.798	0.977	135528.11487770008	False	1.0	1000.0	93.593	6.506	0.0	False	2.178	inf	FGFR2	0.762314	-58.672	Grafting_Motif0182_p1-14H-GBL-14H-GBL-16H_0618_0001_0001_0001_0001	3962.248454976548
24.719	27.389	0.934	inf	False	5.0	1000.0	93.404	27.54	38587.24322275736	False	35.416	inf	TrkA	0.713337	-59.194	bcov_revert_r1_HEEH_24497_000000002_0001_43_64_H_.._ems_p1-14H-GBL-14H-GBL-16H_0235_0001_0001_0001_0001_0002_0001_0001	478356.1033632186
28.984	26.996	0.959	inf	False	5.0	1000.0	82.768	27.046	53055.1703793425	False	38.11	inf	TrkA	0.574563	-58.811	longxing_Motif3_HHH_eva_0609_0001_0001_0003	1796776.3915143048
6.996	26.329	0.981	4001.870939526316	False	1.0	1000.0	94.592	23.879	29866.242194902	False	6.623	inf	FGFR2	0.790201	-58.783	Motif1397_p1-14H-GBL-14H-GBL-16H_0008_0001_0001_0001_0001_9670_0001	inf
19.0	25.87	0.971	4001.870939526316	False	1.0	1000.0	94.526	24.849	19086.16888512492	False	19.828	inf	FGFR2	0.790265	-53.105	Grafting_Motif0355_HHH_eva_0612_0001	inf
26.422	26.706	0.959	inf	False	5.0	1000.0	94.414	26.725	41370.747599469774	False	38.767	inf	TrkA	0.652531	-51.137	bcov_6ala_r1_EEHEE_20342_000000009_0001_25_44_H_.._HHH_eva_0452_0001_0002_0001_0001	inf
19.969	26.275	0.965	inf	False	1.0	1000.0	91.974	24.456	28700.87171286417	False	15.86	inf	FGFR2	0.756457	-54.766	HHH_eva_0612_000000020_0001	inf
28.781	26.919	0.94	inf	False	5.0	1000.0	92.824	27.063	59191.97421916775	False	30.857	inf	TrkA	0.655074	-54.45	bcov_revert_r1_EEHEE_20342_000000009_0001_25_44_H_.._ems_p1-14H-GBL-14H-GBL-16H_0618_0001_0001_0002_0001_0004_0001_0001	inf
28.625	27.59	0.862	inf	False	5.0	1000.0	74.293	26.562	41370.747599469774	False	15.585	inf	TrkA	0.703473	-60.254	longxing_Motif2_ems_p1-15H-GBL-16H-GBL-14H_0630_0001_0001_0002_0001_0001_0004	1218878.6082228238
8.422	8.616	0.956	inf	False	5.0	1000.0	82.393	7.644	59191.97421916775	False	1.458	inf	TrkA	0.712477	-48.265	longxing_Cationpi_ems_p1-14H-GBL-16H-GBL-14H_0008_0001_0001_0002_000000000_0001_0001	inf
24.969	19.72	0.926	122691.83439291436	False	1.0	1000.0	84.362	19.537	0.0	False	6.839	inf	FGFR2	0.722081	-75.237	Motif1005_HHH_eva_0453_0001_0003_4035_0001	3962.248454976548
24.172	25.86	0.961	48151.13450900089	False	1.0	1000.0	93.092	24.22	0.0	False	24.197	504023.4432059813	FGFR2	0.787223	-66.63	Grafting_Motif0042_p1-14H-GBL-14H-GBL-16H_0227_0001_0001_0001_0001	3962.248454976548
21.391	23.033	0.974	138252.22998674202	False	1.0	1000.0	90.731	20.789	0.0	False	16.758	inf	FGFR2	0.697964	-55.8	Motif1187_p1-14H-GBL-16H-GBL-14H_0419_0001_0001_0002_0001_7724_0001	25982.52474997289
19.266	26.675	0.954	261.2847806474816	False	5.0	1000.0	84.188	26.93	66038.61201295495	False	42.016	inf	TrkA	0.682886	-54.876	bcov_revert_r1_ems_3hM_1656_000000000_0001_45_63_H_.._ems_p1-14H-GBL-14H-GBL-16H_0538_0001_0001_0001_0001_0001_0001_0001	392034.0993634212
28.344	26.533	0.974	119083.48569293278	False	1.0	1000.0	92.055	9.692	7056.370637237993	False	1.33	inf	FGFR2	0.786055	-63.587	Motif0612_p1-14H-GBL-14H-GBL-16H_0227_0001_0001_0001_0001_0001_6647_0001	100551.4144322526
28.359	26.78	0.987	inf	False	5.0	1000.0	96.06	26.929	37452.39810769605	False	45.033	inf	TrkA	0.741683	-63.978	longxing_Motif2_ems_p1-15H-GBL-16H-GBL-14H_0008_0001_0001_0002_0001_0001_0001	inf
27.156	26.465	0.973	inf	False	5.0	1000.0	93.925	26.766	66698.99813308443	False	37.7	inf	TrkA	0.709351	-48.192	bcov_revert_r1_HEEH_24497_000000002_0001_43_64_H_.._ems_p1-14H-GBL-14H-GBL-16H_0078_0001_0001_0002_0001_0003_0001_0001	inf
22.875	27.265	0.943	4001.870939526316	False	1.0	1000.0	86.057	26.101	27856.783321441224	False	19.246	inf	FGFR2	0.790592	-66.367	Motif1067_p1-14H-GBL-14H-GBL-16H_0008_0001_0001_0001_0001_1375_0001	inf
27.984	27.083	0.979	inf	False	5.0	1000.0	90.378	27.14	40961.13623709883	False	27.99	inf	TrkA	0.706729	-55.932	bcov_revert_r1_HEEH_24497_000000002_0001_43_64_H_.._ems_p1-14H-GBL-14H-GBL-16H_0618_0001_0001_0001_0001_0001_0001_0001	inf
9.141	18.948	0.939	inf	False	5.0	1000.0	81.298	7.916	69407.24492027024	False	1.323	inf	TrkA	0.735686	-63.807	longxing_Cationpi_ems_p1-14H-GBL-16H-GBL-14H_0148_0001_0001_0001_000000002_0001_0004	inf
27.938	26.812	0.987	inf	False	5.0	1000.0	93.781	26.929	57451.14701351133	False	48.156	inf	TrkA	0.736282	-49.33	longxing_Motif2_HHH_eva_0517_0001_0003_0001	inf
29.219	21.691	0.941	inf	False	5.0	1000.0	91.333	6.128	52009.77392348056	False	1.982	inf	TrkA	0.677004	-54.709	longxing_Motif4_HHH_eva_0625_0001_0004	inf
27.609	25.694	0.982	inf	False	5.0	1000.0	94.469	4.235	40961.13623709883	False	1.806	inf	TrkA	0.760351	-61.508	longxing_Motif2_ems_p1-15H-GBL-16H-GBL-14H_0761_0001_0001_0002_0001_0002_0001	inf
28.266	6.589	0.956	inf	False	5.0	1000.0	89.148	6.014	54662.79509700697	False	1.278	inf	TrkA	0.779357	-64.697	longxing_Motif4_ems_p1-14H-GBL-16H-GBL-14H_0148_0001_0001_0001_0001_0002_0003	904313.9734409858
25.344	26.53	0.98	20059.755316172163	False	1.0	1000.0	94.578	7.027	0.0	False	1.123	inf	FGFR2	0.954914	-54.759	HHH_eva_0456_000000000_0001	3962.248454976548
27.594	27.233	0.896	inf	False	5.0	1000.0	76.199	27.263	18849.71725341964	False	43.659	inf	TrkA	0.622785	-53.899	longxing_CationpiFixed_ems_p1-14H-GBL-16H-GBL-14H_0827_0001_0001_0001_000000007_0001_0001	327747.2948211245
28.141	25.585	0.976	29.857581676249403	False	5.0	1000.0	93.9	24.199	56882.32377575375	False	3.946	inf	TrkA	0.742164	-50.378	bcov_revert_r1_HEEH_10552_000000000_0001_44_64_H_.._ems_p1-14H-GBL-16H-GBL-14H_0092_0001_0001_0002_0001_0001_0001_0001	209448.5198297398
19.938	12.199	0.981	5840.839631762862	False	1.0	1000.0	92.315	8.873	39856.61598759239	False	3.032	inf	FGFR2	0.76633	-59.658	Motif1187_p1-14H-GBL-14H-GBL-16H_0008_0001_0001_0001_0001_0001_766_0001	inf
23.578	26.681	0.95	128950.35101215758	False	1.0	1000.0	90.027	26.393	15333.75568054891	False	25.35	inf	FGFR2	0.729481	-60.33	Grafting_Motif0042_p1-14H-GBL-16H-GBL-14H_0419_0001_0001_0002_0001_0002	234263.6769624644
28.469	27.634	0.991	inf	False	5.0	1000.0	90.111	27.852	20009.35469763629	False	40.177	inf	TrkA	0.781534	-62.879	longxing_Motif2_ems_p1-15H-GBL-16H-GBL-14H_0372_0001_0001_0001_0001_0002_0004	inf
27.156	27.098	0.974	inf	False	5.0	1000.0	86.366	23.007	78991.91905714711	False	4.082	inf	TrkA	0.746797	-58.084	bcov_revert_r1_HEEH_10552_000000000_0001_44_64_H_.._ems_p1-14H-GBL-14H-GBL-16H_0426_0001_0001_0001_0001_0001_0001	inf
27.328	26.321	0.98	inf	False	5.0	1000.0	94.976	26.76	68039.6479955594	False	23.225	inf	TrkA	0.676428	-53.123	bcov_revert_r1_HEEH_24497_000000002_0001_43_64_H_.._ems_p1-14H-GBL-14H-GBL-16H_0618_0001_0001_0002_0001_0001_0001_0001	inf
18.578	18.083	0.974	149707.3543091789	False	1.0	1000.0	84.322	16.308	0.0	False	10.245	inf	FGFR2	0.734297	-58.273	Motif0050_p1-14H-GBL-14H-GBL-16H_0227_0001_0001_0001_0001_6714_0001	5235.283092167034
28.844	26.055	0.974	inf	False	5.0	1000.0	94.788	26.712	56319.1324512414	False	16.234	inf	TrkA	0.718686	-51.448	bcov_6ala_r1_HEEH_13973_000000000_0001_1_20_H_.._ems_p1-14H-GBL-14H-GBL-16H_0426_0001_0001_0001_0001_0003_0001_0001	inf
25.312	26.616	0.984	inf	False	5.0	1000.0	94.946	26.767	71510.35384859936	False	36.969	inf	TrkA	0.694479	-55.363	bcov_revert_r1_HEEH_24497_000000002_0001_43_64_H_.._ems_p1-14H-GBL-14H-GBL-16H_0426_0001_0001_0001_0001_0001_0001_0001	inf
10.641	24.661	0.94	inf	False	1.0	1000.0	87.201	24.855	27037.519444746016	False	14.743	inf	FGFR2	0.82169	-71.865	Motif1005_HHH_eva_0609_0001_0001_3064_0001	inf
28.234	26.547	0.98	inf	False	5.0	1000.0	94.283	12.238	83021.30080574732	False	2.582	inf	TrkA	0.713524	-49.042	longxing_CationpiFixed_ems_p1-14H-GBL-16H-GBL-14H_0120_0001_0001_0002_000000021_0001_0003	inf
16.406	26.8	0.915	149707.3543091789	False	1.0	1000.0	85.918	7.963	0.0	False	1.481	inf	FGFR2	0.78236	-53.296	mot_H_fastrot_cor_ems_3hM_199_000000020_0001_56_61_H_._p1-14H-GBL-14H-GBL-16H_0618_0001_0001_0001_0001_0001_0001	3962.248454976548
27.281	27.427	0.976	inf	False	5.0	1000.0	90.838	27.237	35634.67171806072	False	24.391	inf	TrkA	0.711842	-52.436	bcov_6ala_r1_HEEH_15440_000000001_0001_1_21_H_.._ems_p1-14H-GBL-16H-GBL-14H_0364_0001_0001_0001_0001_0001_0001	324502.27210012364
25.062	26.176	0.977	15641.964169727937	False	1.0	1000.0	95.763	25.226	14302.070769716098	False	23.4	inf	FGFR2	0.804621	-69.533	Grafting_Motif0042_p1-14H-GBL-14H-GBL-16H_0429_0001_0001_0002_0001_0002	112182.03029448996
20.844	23.954	0.964	inf	False	1.0	1000.0	91.161	22.124	0.0	False	14.543	inf	FGFR2	0.832465	-62.697	HHH_eva_0609_000000022_0001	inf
18.203	26.056	0.961	22380.03404810456	False	1.0	1000.0	89.342	7.998	7794.623130995031	False	1.535	inf	FGFR2	0.777705	-72.221	Grafting_Motif0394_HHH_eva_0471_0001	inf
26.188	26.826	0.982	inf	False	5.0	1000.0	92.661	26.806	81385.45319649775	False	43.919	inf	TrkA	0.705738	-50.706	bcov_6ala_r1_HEEH_24497_000000002_0001_43_64_H_.._ems_p1-14H-GBL-14H-GBL-16H_0235_0001_0001_0001_0001_0001_0001_0001	inf
15.859	27.081	0.98	inf	False	5.0	1000.0	79.711	6.499	62211.3597896054	False	3.165	inf	TrkA	0.753902	-58.537	longxing_Normal_HHH_eva_0594_000000003_0001_0001	inf
28.359	26.988	0.971	inf	False	5.0	1000.0	92.803	27.093	91707.16575044752	False	15.196	inf	TrkA	0.699771	-59.927	longxing_Motif4_ems_p1-14H-GBL-14H-GBL-16H_0065_0001_0001_0002_0001_0002_0003	inf
20.844	26.185	0.974	11956.778792268758	False	1.0	1000.0	95.321	20.781	17625.75674687683	False	9.219	inf	FGFR2	0.748799	-51.42	mot_H_normal_3h_hb1_5890_000000015_0001_54_62_H_._HHH_eva_0471_0001_0001	163732.7286204881
28.547	26.966	0.985	inf	False	5.0	1000.0	95.303	27.216	36350.92861959373	False	29.772	inf	TrkA	0.734643	-59.848	longxing_Motif2_ems_p1-15H-GBL-16H-GBL-14H_0008_0001_0001_0001_0001_0002_0002	222333.824312822
24.172	24.409	0.977	inf	False	5.0	1000.0	92.403	6.127	58025.65848364638	False	1.519	inf	TrkA	0.772854	-61.44	longxing_CationpiFixed_ems_p1-14H-GBL-16H-GBL-14H_0120_0001_0001_0002_000000010_0001_0003	979242.4501337452
29.031	26.877	0.989	inf	False	5.0	1000.0	95.479	26.86	62833.47338750149	False	40.884	inf	TrkA	0.755815	-50.033	bcov_6ala_r1_HEEH_13973_000000000_0001_1_20_H_.._ems_p1-14H-GBL-14H-GBL-16H_0162_0001_0001_0001_0001_0001_0001_0001	inf
27.5	26.312	0.991	inf	False	5.0	1000.0	74.634	26.985	83851.51381380485	False	14.826	inf	TrkA	0.738012	-48.29	bcov_revert_r1_HEEH_13973_000000000_0001_1_20_H_.._ems_p1-14H-GBL-14H-GBL-16H_0654_0001_0001_0001_0001_0001_0001	inf
28.844	27.296	0.918	inf	False	5.0	1000.0	74.85	27.196	102314.78199016396	False	22.959	inf	TrkA	0.6817	-50.517	bcov_6ala_r1_HEEH_10552_000000000_0001_44_64_H_.._ems_p1-14H-GBL-16H-GBL-14H_0390_0001_0001_0002_0001_0001_0001	inf
7.672	26.298	0.975	8959.71829098426	False	1.0	1000.0	90.74	25.374	7794.623130995031	False	21.525	inf	FGFR2	0.75873	-53.044	Motif1309_HHH_eva_0696_0001_9563_0001	inf
25.203	26.613	0.979	inf	False	5.0	1000.0	94.607	27.198	53055.1703793425	False	23.133	inf	TrkA	0.688766	-64.144	bcov_6ala_r1_HEEH_10552_000000000_0001_44_64_H_.._HHH_eva_0607_0001_0001_0001	inf
27.531	27.023	0.954	inf	False	5.0	1000.0	83.022	14.942	74413.96097137137	False	1.825	inf	TrkA	0.703509	-55.75	bcov_revert_r1_HEEH_10552_000000000_0001_44_64_H_.._HHH_eva_0608_0001_0001_0001	inf
5.621	11.829	0.978	92857.54422505126	False	1.0	1000.0	91.272	10.63	0.0	False	1.883	inf	FGFR2	0.744844	-55.923	HHH_eva_0454_000000005_0001	3962.248454976548
13.164	14.555	0.973	9510.921509588134	False	1.0	1000.0	93.615	8.998	0.0	False	2.535	31389.72070556268	FGFR2	0.775332	-69.034	ems_p1-14H-GBL-16H-GBL-14H_0419_0001_0001_0002_000000012_0001	3962.248454976548
27.406	26.928	0.978	inf	False	5.0	1000.0	90.028	5.861	40555.58043277109	False	1.523	inf	TrkA	0.761843	-52.53	longxing_Normal_ems_p1-14H-GBL-16H-GBL-14H_0008_0001_0001_0002_000000002_0001_0001	712207.054038075
28.5	27.296	0.975	inf	False	5.0	1000.0	69.214	11.489	51494.82566681241	False	3.135	inf	TrkA	0.700619	-65.754	longxing_Cationpi_ems_p1-14H-GBL-15H-GBL-15H_0038_0001_0001_0002_000000014_0001_0002	inf
23.094	26.92	0.984	1379.9904589745347	False	1.0	1000.0	94.336	25.845	0.0	False	16.907	3962.248454976548	FGFR2	0.768316	-53.745	Motif1187_HHH_eva_0456_0001_2634_0001	3962.248454976548
15.477	26.534	0.985	inf	False	5.0	1000.0	94.268	10.483	53055.1703793425	False	3.508	inf	TrkA	0.713137	-54.978	bcov_6ala_r1_ems_3hC_1805_000000000_0001_47_64_H_.._HHH_eva_0607_0001_0001_0001	inf
28.062	26.428	0.975	inf	False	5.0	1000.0	94.169	26.93	76668.77840276492	False	34.778	inf	TrkA	0.660459	-50.804	longxing_Motif3_ems_p1-14H-GBL-16H-GBL-14H_0912_0001_0001_0001_0001_0002_0003	inf
15.227	26.026	0.96	4600.047449690495	False	1.0	1000.0	82.835	25.582	27580.97358558535	False	12.772	inf	FGFR2	0.757976	-59.937	Motif0030_HHH_eva_0609_0001_7412_0001	inf
20.0	26.61	0.978	5840.839631762862	False	1.0	1000.0	91.457	19.388	11152.303455688474	False	2.919	inf	FGFR2	0.774228	-55.818	Motif1388_p1-14H-GBL-14H-GBL-16H_0618_0001_0001_0002_0001_6369_0001	inf
28.641	26.723	0.982	1.666695381759704	True	5.0	1000.0	95.206	26.528	40555.58043277109	False	22.619	inf	TrkA	0.755531	-59.927	longxing_Motif2_ems_p1-15H-GBL-16H-GBL-14H_0008_0001_0001_0002_0001_0002_0001	166604.10525350814
6.973	10.788	0.979	inf	False	5.0	1000.0	93.386	10.979	49980.3704614597	False	2.469	inf	TrkA	0.669884	-52.004	longxing_CationpiFixed_ems_p1-14H-GBL-14H-GBL-16H_0429_0001_0001_0002_000000004_0001_0002	inf
30.188	26.759	0.812	inf	False	5.0	1000.0	64.454	25.67	9487.025090146455	False	13.362	inf	TrkA	0.738479	-56.443	longxing_Motif2_HHH_eva_0634_0001_0002_0002	inf
27.297	21.018	0.934	inf	False	5.0	1000.0	83.593	20.025	69407.24492027024	False	18.887	inf	TrkA	0.731406	-51.927	longxing_Cationpi_ems_bGM_631_000000001_0001_0004	2350558.8273701854
23.328	25.021	0.945	16277.090639295197	False	1.0	1000.0	89.225	19.116	35020.51780186106	False	4.08	inf	FGFR2	0.714862	-62.887	Grafting_Motif0176_HHH_eva_0613_0001_0001	514154.3144144222
28.281	26.046	0.937	239.50484210002443	False	1.0	1000.0	88.512	18.512	1935.542858891254	False	4.545	inf	FGFR2	0.767164	-53.879	mot_H_buried_HEEH_21875_000000000_0001_8_17_H_._3h_hb1_4147_0001_0001_0001	inf
12.875	26.566	0.967	2582.9894484523907	False	1.0	1000.0	89.516	19.752	0.0	False	4.004	6078.001142579353	FGFR2	0.758393	-57.054	Grafting_Motif0263_p1-14H-GBL-16H-GBL-14H_0419_0001_0001_0001_0001_0001	3962.248454976548
27.781	19.807	0.981	inf	False	5.0	1000.0	92.017	24.716	40154.0400324466	False	7.446	inf	TrkA	0.662788	-62.165	longxing_Motif1_ems_p1-14H-GBL-14H-GBL-16H_0450_0001_0001_0001_0001_0002_0003	inf
25.641	26.436	0.954	inf	False	5.0	1000.0	91.882	26.861	43050.56584870616	False	23.692	inf	TrkA	0.670061	-57.079	bcov_6ala_r1_HEEH_14223_000000004_0001_1_21_H_.._ems_p1-14H-GBL-14H-GBL-16H_0008_0001_0001_0001_0001_0002_0001_0001	inf
25.031	26.991	0.984	2116.8747194187467	False	1.0	1000.0	90.215	26.966	0.0	False	24.755	6647.4203369977495	FGFR2	0.938821	-64.806	HHH_eva_0456_000000010_0001	3962.248454976548
19.688	26.336	0.968	10717.144416624422	False	1.0	1000.0	88.815	25.742	9606.030724684022	False	21.603	inf	FGFR2	0.709883	-52.712	Motif1379_HHH_eva_0696_0001_0003_1_4802_0001	inf
27.453	23.285	0.973	inf	False	5.0	1000.0	89.571	24.493	38973.11565498496	False	9.88	inf	TrkA	0.679529	-58.704	longxing_Motif1_ems_p1-14H-GBL-14H-GBL-16H_0003_0001_0001_0002_0001_0002_0004	459690.8129954431
6.746	27.266	0.959	inf	False	5.0	1000.0	89.372	26.795	31310.853276010963	False	15.1	inf	TrkA	0.70909	-67.459	bcov_revert_r1_HEEH_13973_000000000_0001_1_20_H_.._ems_p1-14H-GBL-14H-GBL-16H_0078_0001_0001_0002_0001_0002_0001_0001	inf
25.984	25.535	0.98	83230.41923937207	False	1.0	1000.0	96.503	24.36	28700.87171286417	False	19.826	inf	FGFR2	0.769806	-56.599	HHH_eva_0452_000000001_0001	87476.00709461627
26.188	26.683	0.977	inf	False	5.0	1000.0	94.154	26.655	82199.30772846263	False	23.014	inf	TrkA	0.65734	-56.842	bcov_6ala_r1_ems_3hM_208_000000000_0001_25_43_H_.._ems_p1-14H-GBL-14H-GBL-16H_0162_0001_0001_0001_0001_0004_0001_0001	inf
16.922	24.567	0.968	43159.003885807695	False	1.0	1000.0	86.201	19.07	8440.459925241697	False	2.214	inf	FGFR2	0.762327	-62.044	Grafting_Motif1153_p1-14H-GBL-16H-GBL-14H_0419_0001_0001_0002_0001_0001	222893.85048237687
20.906	26.941	0.986	inf	False	5.0	1000.0	96.743	25.317	97349.00439860598	False	14.583	inf	TrkA	0.768744	-60.364	longxing_Motif2_HHH_eva_0513_0001_0005_0002	inf
27.734	27.3	0.967	inf	False	5.0	1000.0	80.991	8.463	40154.0400324466	False	1.463	inf	TrkA	0.759481	-56.563	longxing_Motif4_ems_p1-14H-GBL-16H-GBL-14H_0120_0001_0001_0001_0001_0004_0004	inf
29.703	26.565	0.851	inf	False	5.0	1000.0	77.079	24.351	54121.579303967264	False	8.422	inf	TrkA	0.680217	-54.865	longxing_Motif2_HHH_eva_0635_0001_0002_0002	inf
25.688	26.356	0.976	inf	False	5.0	1000.0	92.493	26.573	24173.48050281374	False	9.158	inf	TrkA	0.732296	-48.995	bcov_6ala_r1_HEEH_24497_000000002_0001_43_64_H_.._ems_p1-14H-GBL-14H-GBL-16H_0116_0001_0001_0002_0001_0002_0001_0001	inf
28.031	6.512	0.985	inf	False	5.0	1000.0	87.136	5.405	58025.65848364638	False	1.573	inf	TrkA	0.712034	-60.157	longxing_Cationpi_ems_p1-14H-GBL-16H-GBL-14H_0419_0001_0001_0001_000000006_0001_0002	979242.4501337452
26.969	8.761	0.903	inf	False	5.0	1000.0	84.486	17.769	46156.03357460857	False	18.365	inf	TrkA	0.748577	-55.715	longxing_Motif2_ems_p1-14H-GBL-14H-GABBL-15H_0752_0001_0001_0002_0001_0005_0004	inf
26.141	26.162	0.979	23058.17145979618	False	1.0	1000.0	93.533	24.792	6324.79236175265	False	23.314	inf	FGFR2	0.738724	-60.447	Grafting_Motif0070_p1-14H-GBL-16H-GBL-14H_0419_0001_0001_0002_0001	22829.872732471453
28.031	26.312	0.926	inf	False	5.0	1000.0	94.925	5.018	76668.77840276492	False	1.557	inf	TrkA	0.799249	-69.786	longxing_Motif2_ems_p1-15H-GBL-16H-GBL-14H_0746_0001_0001_0001_0001_0002_0001	178622.15104844322
29.906	26.551	0.849	inf	False	5.0	1000.0	96.317	26.394	59191.97421916775	False	25.219	inf	TrkA	0.699099	-52.687	longxing_Motif2_HHH_eva_0721_0001_0003_0001	inf
27.094	27.213	0.982	inf	False	5.0	1000.0	91.337	27.089	31623.96180877104	False	24.74	inf	TrkA	0.769343	-47.464	bcov_revert_r1_HEEH_24997_000000001_0001_43_64_H_.._HHH_eva_0607_0001_0003_0001_0001	inf
5.551	25.736	0.969	17107.385848287853	False	1.0	1000.0	93.446	6.941	0.0	False	2.07	inf	FGFR2	0.774832	-64.655	Motif1243_HHH_eva_0612_0001_0001_7318_0001	10932.559019398568
24.781	26.169	0.83	31389.72070556268	False	1.0	1000.0	78.941	24.573	10505.974332540363	False	9.85	inf	FGFR2	0.768728	-63.227	Motif0034_HHH_eva_0457_0001_4529_0001	70980.67118968235
28.219	24.933	0.988	inf	False	5.0	1000.0	94.515	10.578	43050.56584870616	False	4.105	inf	TrkA	0.778571	-57.975	longxing_Motif2_ems_p1-15H-GBL-16H-GBL-14H_0288_0001_0001_0002_0001_0003_0004	inf
28.703	22.716	0.891	inf	False	5.0	1000.0	82.431	16.672	29791.2025418138	False	1.997	inf	TrkA	0.72976	-63.496	longxing_Motif2_ems_p1-14H-GBL-16H-GBL-15H_0270_0001_0001_0001_0001_0003_0001	334335.01544702897
8.617	26.525	0.973	11376.464755147808	False	1.0	1000.0	90.605	26.429	10196.995181544386	False	32.992	inf	FGFR2	0.755507	-39.655	mot_H_fastrot_cor_6a0dbe623ca6136048b91531f2a2c636_0001_1_000000003_0001_18_23_H_._HHH_eva_0454_0001_0001_0001	234263.6769624644
18.828	27.047	0.969	19469.80087971592	False	1.0	1000.0	85.991	26.735	28700.87171286417	False	26.71	inf	FGFR2	0.882814	-67.681	Motif1243_p1-14H-GBL-14H-GBL-16H_0618_0001_0001_0002_0001_4215_0001	331858.5704230436
23.703	26.807	0.97	inf	False	5.0	1000.0	91.008	6.451	28915.047682001463	False	1.937	inf	TrkA	0.695499	-60.552	longxing_Motif3_ems_p1-14H-GBL-16H-GBL-14H_0148_0001_0001_0002_0001_0001_0003	290859.0828717571
22.531	26.536	0.967	inf	False	5.0	1000.0	93.308	15.369	83851.51381380485	False	3.669	inf	TrkA	0.757899	-55.281	longxing_Motif2_ems_p1-15H-GBL-16H-GBL-14H_0281_0001_0001_0002_0001_0001_0004	287979.2899720365
15.062	25.926	0.98	149707.3543091789	False	1.0	1000.0	91.235	10.163	0.0	False	2.301	inf	FGFR2	0.765202	-65.234	Motif1134_p1-14H-GBL-16H-GBL-14H_0419_0001_0001_0002_0001_3603_0001	3962.248454976548
28.031	26.934	0.886	inf	False	5.0	1000.0	80.402	25.154	67365.98811441532	False	7.359	inf	TrkA	0.65617	-54.157	bcov_6ala_r1_HEEH_24497_000000002_0001_43_64_H_.._ems_p1-14H-GBL-16H-GBL-14H_0168_0001_0001_0001_0001_0002_0001_0001	inf
27.984	26.873	0.967	inf	False	5.0	1000.0	92.114	8.205	59191.97421916775	False	1.681	inf	TrkA	0.755973	-61.487	longxing_CationpiFixed_ems_p1-14H-GBL-16H-GBL-14H_0148_0001_0001_0002_000000014_0001_0004	341055.14925751474
28.781	26.248	0.97	inf	False	5.0	1000.0	92.004	11.586	54121.579303967264	False	2.464	inf	TrkA	0.759965	-58.628	longxing_Motif2_HHH_eva_0515_0001_0001_0004	inf
28.0	21.48	0.976	inf	False	5.0	1000.0	91.408	5.49	35634.67171806072	False	1.813	inf	TrkA	0.793443	-63.376	longxing_Motif2_ems_p1-15H-GBL-16H-GBL-14H_0186_0001_0001_0002_0001_0004_0002	inf
27.344	27.475	0.972	inf	False	5.0	1000.0	89.329	27.246	58025.65848364638	False	16.673	inf	TrkA	0.719915	-46.922	bcov_6ala_r1_HEEH_10552_000000000_0001_44_64_H_.._ems_p1-14H-GBL-16H-GBL-14H_0419_0001_0001_0001_0001_0002_0001_0001	inf
25.25	26.61	0.985	inf	False	5.0	1000.0	95.423	5.151	70802.33054316764	False	2.58	inf	TrkA	0.732773	-52.123	longxing_Cationpi_ems_p1-14H-GBL-16H-GBL-14H_0120_0001_0001_0001_000000007_0001_0002	inf
18.0	10.926	0.979	367.3951092362416	False	1.0	1000.0	96.125	17.872	0.0	False	15.237	1165.232876292417	FGFR2	0.755832	-76.16	Grafting_Motif0042_HHH_eva_0456_0001	3962.248454976548
17.828	27.676	0.973	inf	False	5.0	1000.0	92.257	27.688	79781.8382477185	False	23.627	inf	TrkA	0.648945	-47.596	bcov_revert_r1_ems_3hM_1656_000000000_0001_45_63_H_.._ems_p1-14H-GBL-14H-GBL-16H_0426_0001_0001_0001_0001_0005_0001_0001	inf
18.469	6.538	0.972	23288.75317439412	False	1.0	1000.0	93.199	6.209	7565.384417752718	False	1.961	inf	FGFR2	0.808676	-62.303	Motif1134_p1-14H-GBL-14H-GBL-16H_0618_0001_0001_0001_0001_9225_0001	209976.0898143866
17.859	16.878	0.976	82406.3556825467	False	1.0	1000.0	93.031	7.0	0.0	False	8.781	inf	FGFR2	0.812094	-58.695	Motif0037_p1-14H-GBL-14H-GBL-16H_0618_0001_0001_0002_0001_4403_0001	3962.248454976548
24.562	27.463	0.982	inf	False	5.0	1000.0	88.576	26.903	67365.98811441532	False	42.013	inf	TrkA	0.750401	-59.204	longxing_Motif4_ems_p1-14H-GBL-16H-GBL-14H_0912_0001_0001_0001_0001_0002	inf
28.562	27.6	0.992	inf	False	5.0	1000.0	91.327	27.74	34586.66129418559	False	39.613	inf	TrkA	0.772709	-57.552	longxing_Motif2_ems_p1-15H-GBL-16H-GBL-14H_0261_0001_0001_0001_0001_0001_0004	380504.4344938244
28.391	27.793	0.984	inf	False	5.0	1000.0	93.494	26.963	54121.579303967264	False	15.401	inf	TrkA	0.75077	-59.578	bcov_6ala_r1_HEEH_10552_000000000_0001_44_64_H_.._ems_p1-14H-GBL-14H-GBL-16H_0078_0001_0001_0002_0001_0001_0001	inf
25.016	25.684	0.98	inf	False	5.0	1000.0	94.111	6.807	74413.96097137137	False	1.45	inf	TrkA	0.716098	-52.393	bcov_revert_r1_HEEH_14223_000000004_0001_1_21_H_.._ems_p1-14H-GBL-14H-GBL-16H_0426_0001_0001_0001_0001_0001_0001_0001	inf
28.969	8.956	0.96	inf	False	5.0	1000.0	85.517	8.143	42202.29962621909	False	1.824	inf	TrkA	0.770829	-51.6	longxing_Motif2_ems_p1-15H-GBL-16H-GBL-14H_0584_0001_0001_0001_0001_0002_0001	inf
23.344	26.57	0.985	inf	False	5.0	1000.0	90.225	6.113	39756.47527965014	False	1.565	inf	TrkA	0.712847	-57.302	longxing_CationpiFixed_ems_p1-14H-GBL-14H-GBL-16H_0450_0001_0001_0002_000000005_0001_0001	inf
19.078	26.745	0.96	20059.755316172163	False	1.0	1000.0	89.612	13.579	18524.84748158539	False	3.479	inf	FGFR2	0.723752	-57.014	Motif1129_p1-14H-GBL-14H-GBL-16H_0227_0001_0001_0001_0001_0001_9579_0001	188206.54941228413
28.656	26.61	0.972	inf	False	5.0	1000.0	93.252	25.794	97349.00439860598	False	16.788	inf	TrkA	0.575146	-45.968	bcov_revert_r1_ems_p1-15H-GBL-16H-GBL-15H_0593_0001_0001_0002_000000000_0001_19_33_H_.._ems_p1-14H-GBL-14H-GBL-16H_0136_0001_0001_0001_0001_0001_0001_0001	inf
27.312	27.118	0.978	inf	False	5.0	1000.0	93.318	27.181	41784.455075464495	False	17.118	inf	TrkA	0.684973	-57.715	bcov_6ala_r1_HEEH_10552_000000000_0001_44_64_H_.._ems_p1-14H-GBL-14H-GBL-16H_0450_0001_0001_0001_0001_0001_0001	835118.7823290656
24.297	10.892	0.96	28416.704666202186	False	1.0	1000.0	84.195	24.306	0.0	False	11.269	inf	FGFR2	0.681699	-63.171	Motif1404_HHH_eva_0453_0001_6479_0001	3962.248454976548
11.961	23.918	0.961	19.513182429296027	False	1.0	1000.0	90.604	24.315	5840.839631762862	False	11.29	inf	FGFR2	0.790277	-66.347	Motif1004_HHH_eva_0609_0001_0001_8981_0001	inf
23.422	26.874	0.984	12692.361624271984	False	1.0	1000.0	95.564	23.586	4290.5473088358485	False	12.247	inf	FGFR2	0.800429	-46.175	mot_H_fastrot_cor_ems_3hM_199_000000020_0001_57_61_H_._p1-14H-GBL-14H-GBL-16H_0426_0001_0001_0001_0001_0001_0001	61139.16385219888
14.672	26.075	0.922	66204.95355384737	False	1.0	1000.0	88.475	25.339	15956.36764953946	False	16.065	inf	FGFR2	0.732218	-57.221	Motif0054_HHH_eva_0609_0001_0001_7365_0001	141031.09980947524
23.234	26.507	0.97	95671.2206726144	False	1.0	1000.0	93.104	23.005	16115.931326034866	False	10.17	inf	FGFR2	0.769247	-56.061	Grafting_Motif0042_HHH_eva_0555_0001	205838.7313149564
29.0	6.281	0.95	inf	False	5.0	1000.0	91.084	5.236	62833.47338750149	False	1.6	inf	TrkA	0.773142	-60.455	longxing_CationpiFixed_ems_p1-14H-GBL-16H-GBL-14H_0148_0001_0001_0001_000000009_0001_0003	inf
23.719	9.399	0.986	inf	False	5.0	1000.0	94.802	8.42	109695.29481477637	False	1.545	inf	TrkA	0.693542	-60.079	longxing_CationpiFixed_ems_p1-14H-GBL-14H-GBL-16H_0426_0001_0001_0001_000000005_0001_0003	inf
21.609	26.864	0.958	inf	False	5.0	1000.0	93.725	27.043	70101.31736947286	False	21.397	inf	TrkA	0.70426	-44.021	bcov_revert_r1_EEHEE_20342_000000009_0001_25_44_H_.._ems_p1-14H-GBL-14H-GBL-16H_0008_0001_0001_0001_0001_0003_0001_0001	inf
29.281	24.544	0.957	inf	False	5.0	1000.0	76.214	7.087	9393.09414865985	False	1.335	inf	TrkA	0.782929	-66.287	longxing_Motif4_ems_p1-14H-GBL-16H-GBL-14H_0553_0001_0001_0001_0001_0002_0003	inf
28.875	25.894	0.979	inf	False	5.0	1000.0	94.132	4.363	26702.56141160442	False	1.688	inf	TrkA	0.779867	-63.127	longxing_Motif2_ems_p1-15H-GBL-16H-GBL-14H_0186_0001_0001_0002_0001_0006_0001	inf
28.109	27.109	0.977	inf	False	5.0	1000.0	88.663	27.489	68039.6479955594	False	42.439	inf	TrkA	0.733865	-58.767	bcov_6ala_r1_ems_3hM_1656_000000000_0001_45_63_H_.._HHH_eva_0454_0001_0004_0001_0001	2044899.1376236037
29.375	27.561	0.893	inf	False	5.0	1000.0	74.711	27.742	40961.13623709883	False	37.759	inf	TrkA	0.695124	-54.849	longxing_Motif2_ems_p1-14H-GBL-14H-GABBL-15H_0133_0001_0001_0001_0001_0004_0001	inf
8.039	25.26	0.955	47674.39060297123	False	1.0	1000.0	96.069	6.382	28416.704666202186	False	1.439	inf	FGFR2	0.804808	-68.763	Motif1316_HHH_eva_0456_0001_1881_0001	98570.15433021514
23.203	24.044	0.87	inf	False	5.0	1000.0	80.637	23.973	30693.90577003325	False	8.399	inf	TrkA	0.704785	-59.831	bcov_6ala_r1_HEEH_24997_000000001_0001_43_64_H_.._ems_p1-14H-GBL-14H-GBL-16H_0351_0001_0001_0002_0001_0002_0001_0001	483139.6643968512
10.906	27.119	0.976	8610.113169739052	False	1.0	1000.0	84.856	26.57	0.0	False	23.513	24476.713640586448	FGFR2	0.926412	-61.76	Motif1108_p1-14H-GBL-14H-GBL-16H_0227_0001_0001_0001_0001_0002_2646_0001	3962.248454976548
22.672	26.437	0.953	inf	False	1.0	1000.0	87.496	24.999	36081.67451177526	False	23.441	inf	FGFR2	0.746051	-60.901	Grafting_Motif0263_HHH_eva_0454_0001	inf
28.297	27.243	0.977	inf	False	5.0	1000.0	89.642	6.091	56319.1324512414	False	1.81	inf	TrkA	0.761615	-56.748	longxing_Motif2_ems_p1-14H-GBL-16H-GBL-15H_0118_0001_0001_0002_0001_0001_0001	inf
28.391	27.045	0.976	inf	False	5.0	1000.0	90.128	8.404	29496.24014040968	False	2.655	inf	TrkA	0.76313	-57.722	longxing_Motif2_ems_p1-15H-GBL-16H-GBL-14H_0033_0001_0001_0002_0001_0002_0004	inf
28.469	27.433	0.975	inf	False	5.0	1000.0	87.605	27.566	36350.92861959373	False	32.884	inf	TrkA	0.666429	-55.811	bcov_revert_r1_ems_p1-15H-GBBL-14H-GBL-16H_0941_0001_0001_0001_000000000_0001_36_52_H_.._HHH_eva_0454_0001_0001_0001	inf
13.75	26.886	0.985	8356.891015090783	False	1.0	1000.0	94.523	20.556	8524.86452449412	False	5.233	inf	FGFR2	0.783235	-53.614	mot_H_normal_HEEH_06813_000000019_0001_52_62_H_._p1-14H-GBL-14H-GBL-16H_0008_0001_0001_0001_0001_0002_0001_0001	inf
26.625	27.103	0.947	inf	False	5.0	1000.0	80.11	7.978	23934.13911169676	False	2.074	inf	TrkA	0.760956	-60.772	longxing_Motif4_ems_p1-14H-GBL-16H-GBL-14H_0120_0001_0001_0001_0001_0001_0001	inf
27.984	27.057	0.972	inf	False	5.0	1000.0	90.001	24.343	47083.769849458185	False	4.542	inf	TrkA	0.702829	-54.204	bcov_6ala_r1_HEEH_13973_000000000_0001_1_20_H_.._HHH_eva_0455_0001_0002_0001_0001	664288.3779910933
15.828	19.406	0.975	inf	False	5.0	1000.0	87.862	8.553	22323.803673351737	False	1.878	inf	TrkA	0.685513	-56.305	longxing_Cationpi_ems_p1-14H-GBL-14H-GBL-16H_0619_0001_0001_0002_000000018_0001_0004	416152.0961969864
28.156	26.622	0.978	307.14867247062	False	1.0	1000.0	91.482	26.291	15487.09323735441	False	24.146	inf	FGFR2	0.77231	-54.486	mot_H_fastrot_cor_3h_hb1_1377_000000001_0001_32_41_H_._p1-14H-GBL-14H-GBL-16H_0618_0001_0001_0001_0001_0001	inf
26.453	26.75	0.979	inf	False	5.0	1000.0	91.673	24.46	40961.13623709883	False	7.879	inf	TrkA	0.692023	-59.297	bcov_revert_r1_HEEH_10552_000000000_0001_44_64_H_.._HHH_eva_0609_0001_0002_0001_0001	941032.7470617242
26.312	26.842	0.979	inf	False	5.0	1000.0	89.925	27.159	28628.76008118955	False	31.028	inf	TrkA	0.692015	-49.556	bcov_revert_r1_ems_3hM_1656_000000000_0001_45_63_H_.._ems_p1-14H-GBL-14H-GBL-16H_0329_0001_0001_0002_0001_0004_0001_0001	677640.574388714
24.938	27.602	0.957	inf	False	5.0	1000.0	78.687	27.179	80579.65663019574	False	15.21	inf	TrkA	0.705015	-42.46	bcov_original_r1_EEHEE_20342_000000009_0001_25_44_H_.._ems_p1-14H-GBL-14H-GBL-16H_0229_0001_0001_0002_0001_0002_0001_0001	inf
9.469	8.186	0.978	36806.916169461925	False	1.0	1000.0	93.025	7.964	12319.081146453298	False	2.306	inf	FGFR2	0.748285	-71.051	Motif0833_p1-14H-GBL-16H-GBL-14H_0419_0001_0001_0001_0001_3041_0001	54257.90359399333
12.508	22.936	0.976	inf	False	5.0	1000.0	91.283	23.411	88128.78373440787	False	8.803	inf	TrkA	0.672893	-52.649	longxing_Motif1_ems_p1-14H-GBL-14H-GBL-16H_0003_0001_0001_0002_0001_0002_0001	inf
16.297	26.612	0.986	11376.464755147808	False	1.0	1000.0	93.882	25.856	10196.995181544386	False	16.162	inf	FGFR2	0.752377	-63.09	Grafting_Motif0263_HHH_eva_0607_0001	277439.5107363632
28.484	19.838	0.967	inf	False	5.0	1000.0	85.041	22.661	54121.579303967264	False	12.515	inf	TrkA	0.620332	-51.736	bcov_revert_r1_ems_3hM_208_000000000_0001_25_43_H_.._ems_p1-14H-GBL-14H-GBL-16H_0001_0001_0001_0001_0001_0002_0001_0001	inf
27.359	27.618	0.843	inf	False	5.0	1000.0	82.51	27.586	23697.167437323507	False	36.661	inf	TrkA	0.61504	-53.177	longxing_Cationpi_ems_p1-14H-GBL-16H-GBL-14H_0827_0001_0001_0001_000000007_0001_0004	497779.27936774027
26.75	24.985	0.968	inf	False	5.0	1000.0	91.809	17.149	59783.89396135936	False	1.826	inf	TrkA	0.70787	-53.213	bcov_6ala_r1_HEEH_10552_000000000_0001_44_64_H_.._ems_p1-14H-GBL-14H-GBL-16H_0001_0001_0001_0001_0001_0001_0001	inf
27.953	23.952	0.976	inf	False	5.0	1000.0	82.057	5.813	80579.65663019574	False	2.039	inf	TrkA	0.788142	-53.567	longxing_Motif2_ems_p1-15H-GBL-16H-GBL-14H_0294_0001_0001_0002_0001_0002_0003	inf
18.812	21.438	0.928	51624.53355115964	False	1.0	1000.0	89.615	20.272	4376.787309743447	False	7.812	inf	FGFR2	0.763727	-61.256	HHH_eva_0609_000000023_0001	22158.4495525788
26.688	24.535	0.983	inf	False	5.0	1000.0	95.11	5.043	58605.91506848288	False	1.426	inf	TrkA	0.748996	-56.436	longxing_Motif4_ems_p1-14H-GBL-16H-GBL-14H_0120_0001_0001_0002_0001_0004_0004	inf
15.844	26.348	0.97	50106.26365611567	False	1.0	1000.0	87.629	23.293	7717.44864454953	False	10.583	inf	FGFR2	0.822197	-63.181	Grafting_Motif0070_p1-14H-GBL-14H-GBL-16H_0618_0001_0001_0001_0001	24968.69558476227
28.266	26.847	0.882	inf	False	5.0	1000.0	91.891	5.73	57451.14701351133	False	2.176	inf	TrkA	0.689986	-61.196	longxing_Motif3_ems_p1-14H-GBL-16H-GBL-14H_0148_0001_0001_0002_0001_0002_0002	931715.5911502212
27.188	23.439	0.978	inf	False	5.0	1000.0	90.112	8.202	45246.577369482	False	1.519	inf	TrkA	0.756406	-66.339	longxing_Cationpi_ems_p1-14H-GBL-16H-GBL-14H_0120_0001_0001_0002_000000001_0001_0004	inf
16.641	25.678	0.949	inf	False	1.0	1000.0	92.482	20.126	9702.091031930851	False	9.926	inf	FGFR2	0.718561	-56.137	Grafting_Motif0324_HHH_eva_0609_0001	inf
27.328	25.258	0.971	inf	False	5.0	1000.0	85.524	22.857	30693.90577003325	False	7.431	inf	TrkA	0.673922	-52.698	bcov_6ala_r1_HEEH_14223_000000004_0001_1_21_H_.._HHH_eva_0454_0001_0001_0001	inf
27.141	27.079	0.986	inf	False	5.0	1000.0	89.591	27.076	57451.14701351133	False	24.877	inf	TrkA	0.715531	-54.339	longxing_Motif2_ems_p1-15H-GBL-16H-GBL-14H_0015_0001_0001_0002_0001_0002	inf
22.875	20.883	0.979	307.14867247062	False	1.0	1000.0	95.095	24.184	14882.792194270349	False	19.655	inf	FGFR2	0.754966	-54.567	Grafting_Motif0272_p1-14H-GBL-14H-GBL-16H_0426_0001_0001_0001_0001_0002	inf
26.625	26.772	0.972	inf	False	1.0	1000.0	88.689	26.467	19664.49888851309	False	23.892	inf	FGFR2	0.832871	-62.73	Motif1320_p1-14H-GBL-14H-GBL-16H_0618_0001_0001_0002_0001_0001_1_861_0001	inf
28.062	27.378	0.988	inf	False	5.0	1000.0	91.35	4.785	58605.91506848288	False	1.099	inf	TrkA	0.768317	-51.838	longxing_Motif2_ems_p1-15H-GBL-16H-GBL-14H_0007_0001_0001_0001_0001_0001_0004	1796776.3915143048
27.078	7.16	0.957	inf	False	5.0	1000.0	84.978	6.718	78991.91905714711	False	1.809	inf	TrkA	0.718577	-48.984	longxing_CationpiFixed_ems_p1-14H-GBL-16H-GBL-14H_0120_0001_0001_0001_000000007_0001_0001	922490.6843071491
27.0	21.962	0.737	37546.735184468096	False	1.0	1000.0	80.946	21.54	30771.21919964973	False	6.569	inf	FGFR2	0.719797	-56.239	rif_normal_ems_bGC_182_0002_000000000_0001_0001	96627.9328793406
26.562	27.109	0.956	inf	False	5.0	1000.0	90.941	27.022	57451.14701351133	False	46.667	inf	TrkA	0.711933	-55.069	longxing_Motif2_HHH_eva_0683_0001_0001_0002	inf
24.891	27.533	0.981	inf	False	5.0	1000.0	92.204	27.107	72947.71196095618	False	16.515	inf	TrkA	0.653502	-56.543	bcov_revert_r1_EEHEE_20342_000000009_0001_25_44_H_.._HHH_eva_0452_0001_0002_0001_0001	inf
28.578	27.017	0.986	inf	False	5.0	1000.0	92.494	4.661	43915.882222265136	False	2.022	inf	TrkA	0.78513	-57.04	longxing_Motif2_ems_p1-15H-GBL-16H-GBL-14H_0048_0001_0001_0001_0001_0003_0004	inf
20.625	23.363	0.968	4600.047449690495	False	1.0	1000.0	93.033	18.648	18159.834802063942	False	17.285	inf	FGFR2	0.75164	-60.894	HHH_eva_0612_000000003_0001	inf
28.375	27.146	0.984	inf	False	5.0	1000.0	93.554	5.083	58605.91506848288	False	1.066	inf	TrkA	0.755212	-65.673	longxing_Motif4_ems_p1-14H-GBL-16H-GBL-14H_0390_0001_0001_0002_0001_0002_0003	inf
25.281	26.534	0.977	16277.090639295197	False	1.0	1000.0	89.062	26.378	4164.3629471735485	False	19.851	132857.675598177	FGFR2	0.818413	-59.753	HHH_eva_0456_000000005_0001	10932.559019398568
26.406	25.904	0.968	92857.54422505126	False	1.0	1000.0	94.725	7.595	0.0	False	5.662	inf	FGFR2	0.775393	-57.848	Grafting_Motif0263_p1-14H-GBL-14H-GBL-16H_0618_0001_0001_0001_0001_0001	3962.248454976548
27.828	26.562	0.982	149707.3543091789	False	1.0	1000.0	92.874	9.819	0.0	False	0.802	inf	FGFR2	0.824886	-64.983	Motif1134_p1-14H-GBL-14H-GBL-16H_0618_0001_0001_0002_0001_5215_0001	3962.248454976548
5.75	6.519	0.976	881.8896862875133	False	1.0	1000.0	84.913	6.514	0.0	False	1.477	2482.20208996926	FGFR2	0.813758	-68.676	Motif1017_p1-14H-GBL-14H-GBL-16H_0618_0001_0001_0001_0001_0002_126_0001	3962.248454976548
23.516	26.451	0.985	inf	False	5.0	1000.0	96.852	5.364	52529.87166271531	False	1.058	inf	TrkA	0.766971	-56.836	bcov_original_r1_HEEH_13973_000000000_0001_1_20_H_.._HHH_eva_0456_0001_0001_0001	inf
29.078	27.018	0.967	inf	False	5.0	1000.0	87.609	26.81	50480.174166074336	False	23.871	inf	TrkA	0.697942	-54.66	longxing_Motif2_ems_p1-14H-GBL-14H-GABBL-15H_0133_0001_0001_0001_0001_0001_0001	222333.824312822
28.953	18.202	0.946	163.68524992059602	False	5.0	1000.0	79.048	9.967	49485.51530837591	False	1.396	inf	TrkA	0.725073	-61.099	longxing_CationpiFixed_ems_p1-14H-GBL-16H-GBL-14H_0008_0001_0001_0002_000000001_0001_0001	231361.4691385579
26.344	25.682	0.969	inf	False	5.0	1000.0	93.555	25.977	75909.68158689591	False	33.788	inf	TrkA	0.690264	-54.513	bcov_revert_r1_HEEH_24497_000000002_0001_43_64_H_.._HHH_eva_0612_0001_0004_0001_0001	inf
28.391	26.873	0.979	5711.365926343783	False	5.0	1000.0	90.684	27.076	16075.4396602935	False	32.65	inf	TrkA	0.769529	-65.455	longxing_Motif2_ems_p1-14H-GBL-16H-GBL-15H_0839_0001_0001_0002_0001_0002_0003	75158.10058108513
20.953	26.264	0.982	24476.713640586448	False	1.0	1000.0	96.047	19.597	22829.872732471453	False	3.016	inf	FGFR2	0.751938	-65.184	Grafting_Motif0355_p1-14H-GBL-14H-GBL-16H_0008_0001_0001_0001_0001_0002	199785.04467622217
18.719	18.521	0.978	53720.69662771622	False	1.0	1000.0	95.09	11.662	0.0	False	1.737	inf	FGFR2	0.881813	-58.103	ems_p1-14H-GBL-14H-GBL-16H_0426_0001_0001_0001_000000005_0001	3962.248454976548
26.172	26.317	0.978	inf	False	1.0	1000.0	93.046	25.76	14160.466108629793	False	26.689	inf	FGFR2	0.762254	-54.924	HHH_eva_0454_000000000_0001	inf
28.75	22.803	0.956	inf	False	5.0	1000.0	87.381	23.133	56882.32377575375	False	9.826	inf	TrkA	0.713904	-58.086	longxing_Motif2_HHH_eva_0721_0001_0001_0001	inf
8.82	27.319	0.969	inf	False	5.0	1000.0	79.26	7.078	62211.3597896054	False	1.858	inf	TrkA	0.750773	-47.044	longxing_Cationpi_ems_p1-14H-GBL-16H-GBL-14H_0067_0001_0001_0002_000000004_0001_0004	271289.5179700464
26.453	24.923	0.963	inf	False	5.0	1000.0	85.229	5.736	45246.577369482	False	2.025	inf	TrkA	0.740361	-51.302	longxing_Motif2_ems_p1-14H-GBL-16H-GBL-15H_0690_0001_0001_0001_0001_0002_0004	inf
27.219	26.953	0.959	inf	False	5.0	1000.0	87.448	23.487	110792.2477629242	False	6.854	inf	TrkA	0.707827	-46.243	bcov_revert_r1_HEEH_24497_000000002_0001_43_64_H_.._ems_p1-14H-GBL-16H-GBL-14H_0148_0001_0001_0001_0001_0002_0001_0001	inf
27.328	24.931	0.984	8356.891015090783	False	1.0	1000.0	94.235	24.412	22158.4495525788	False	17.131	inf	FGFR2	0.77307	-64.529	Motif1187_p1-14H-GBL-14H-GBL-16H_0227_0001_0001_0001_0001_0002_7722_0001	inf
21.109	7.018	0.979	1479.5365566369765	False	1.0	1000.0	96.283	6.469	0.0	False	2.735	5612.932081400366	FGFR2	0.742994	-70.521	Motif0157_HHH_eva_0607_0001_0001_8307_0001	3962.248454976548
6.5	7.163	0.983	149707.3543091789	False	1.0	1000.0	94.966	6.838	0.0	False	1.092	inf	FGFR2	0.746	-64.049	Grafting_Motif0182_p1-14H-GBL-14H-GBL-16H_0008_0001_0001_0001_0001	3962.248454976548
23.328	26.466	0.991	6516.439895106119	False	1.0	1000.0	95.836	25.529	0.0	False	21.53	inf	FGFR2	0.955822	-54.209	HHH_eva_0456_000000002_0001	inf
8.469	14.015	0.962	12692.361624271984	False	1.0	1000.0	92.482	24.999	17625.75674687683	False	17.858	inf	FGFR2	0.775335	-65.281	Grafting_Motif0042_HHH_eva_0471_0001	400921.309209472
28.453	27.362	0.957	inf	False	5.0	1000.0	82.322	27.388	43050.56584870616	False	29.322	inf	TrkA	0.628799	-47.316	bcov_revert_r1_ems_3hM_1656_000000000_0001_45_63_H_.._ems_p1-14H-GBL-16H-GBL-14H_0860_0001_0001_0001_0001_0001_0001	1125613.944936369
27.125	26.249	0.956	inf	False	5.0	1000.0	93.135	25.786	46156.03357460857	False	13.077	inf	TrkA	0.760161	-66.417	bcov_revert_r1_HEEH_24497_000000002_0001_43_64_H_.._ems_p1-14H-GBL-14H-GBL-16H_0008_0001_0001_0001_0001_0003_0001_0001	inf
29.125	26.311	0.954	inf	False	5.0	1000.0	81.297	27.016	43915.882222265136	False	25.435	inf	TrkA	0.671777	-58.733	bcov_6ala_r1_HEEH_24497_000000002_0001_43_64_H_.._ems_p1-14H-GBL-14H-GBL-16H_0229_0001_0001_0002_0001_0001_0001_0001	inf
12.359	26.735	0.959	inf	False	5.0	1000.0	94.481	26.86	37081.58228484754	False	36.476	inf	TrkA	0.701331	-49.946	bcov_6ala_r1_ems_3hM_208_000000000_0001_25_43_H_.._HHH_eva_0452_0001_0003_0001_0001	inf
23.625	25.075	0.98	42308.60100559525	False	1.0	1000.0	95.547	18.079	23994.42568433144	False	9.722	inf	FGFR2	0.708113	-61.185	Grafting_Motif0324_HHH_eva_0555_0001	92857.54422505126
10.492	26.781	0.98	148225.10327641465	False	1.0	1000.0	92.385	6.915	0.0	False	1.354	inf	FGFR2	0.797895	-62.248	Motif1185_p1-14H-GBL-14H-GBL-16H_0618_0001_0001_0001_0001_4605_0001	3962.248454976548
27.75	26.628	0.975	inf	False	5.0	1000.0	95.23	24.338	70101.31736947286	False	11.803	inf	TrkA	0.73875	-55.845	bcov_original_r1_HEEH_14223_000000004_0001_1_21_H_.._HHH_eva_0456_0001_0001_0001_0001	inf
6.016	6.633	0.982	93786.11966730168	False	1.0	1000.0	89.85	6.526	0.0	False	1.281	inf	FGFR2	0.873218	-63.857	Motif1017_p1-14H-GBL-14H-GBL-16H_0618_0001_0001_0002_0001_0003_2051_0001	3962.248454976548
26.984	26.334	0.974	6986.505581423763	False	1.0	1000.0	88.338	24.692	8030.808006487299	False	25.941	inf	FGFR2	0.795534	-64.385	Grafting_Motif1153_HHH_eva_0471_0001	inf
26.234	11.279	0.959	inf	False	5.0	1000.0	89.44	8.565	48510.45515966663	False	1.208	inf	TrkA	0.74283	-59.511	longxing_Cationpi_ems_p1-14H-GBL-14H-GBL-16H_0635_0001_0001_0001_000000014_0001_0003	950443.0745323404
25.938	25.014	0.983	inf	False	5.0	1000.0	94.175	5.063	59191.97421916775	False	1.62	inf	TrkA	0.691815	-53.961	longxing_CationpiFixed_ems_p1-14H-GBL-16H-GBL-14H_0120_0001_0001_0002_000000015_0001_0004	inf
27.609	27.485	0.971	inf	False	5.0	1000.0	87.591	27.133	60381.732900973	False	17.724	inf	TrkA	0.729518	-53.721	longxing_Motif1_ems_p1-14H-GBL-14H-GBL-16H_0618_0001_0001_0001_0001_0003_0001	inf
26.844	26.675	0.967	inf	False	5.0	1000.0	84.457	26.904	44798.59145493265	False	28.933	inf	TrkA	0.693169	-57.788	bcov_6ala_r1_HEEH_24497_000000002_0001_43_64_H_.._ems_p1-14H-GBL-14H-GBL-16H_0618_0001_0001_0001_0001_0001_0001_0001	607385.3187769928
28.828	19.948	0.972	inf	False	5.0	1000.0	91.039	4.98	39362.84681153477	False	1.287	inf	TrkA	0.79677	-64.607	longxing_Motif2_HHH_eva_0515_0001_0003_0002	inf
28.688	26.221	0.974	inf	False	5.0	1000.0	82.857	5.488	55209.42304797698	False	3.038	inf	TrkA	0.744303	-61.928	longxing_Motif2_ems_p1-15H-GBL-16H-GBL-14H_0294_0001_0001_0002_0001_0001_0004	inf
14.656	15.382	0.959	inf	False	5.0	1000.0	75.553	13.305	68039.6479955594	False	3.909	inf	TrkA	0.761335	-59.96	longxing_CationpiFixed_ems_p1-14H-GBL-16H-GBL-14H_0390_0001_0001_0002_000000006_0001_0002	inf
28.156	26.972	0.984	inf	False	5.0	1000.0	93.358	6.116	37081.58228484754	False	2.833	inf	TrkA	0.742632	-60.125	longxing_Motif4_ems_p1-14H-GBL-16H-GBL-14H_0120_0001_0001_0001_0001_0002_0002	inf
24.5	20.703	0.973	119083.48569293278	False	1.0	1000.0	87.072	11.224	11263.826490245368	False	2.68	inf	FGFR2	0.77729	-63.579	Motif1187_p1-14H-GBL-14H-GBL-16H_0227_0001_0001_0001_0001_0001_7868_0001	29570.536826635675
28.516	24.067	0.902	inf	False	5.0	1000.0	79.51	9.301	64096.42620259025	False	1.477	inf	TrkA	0.715411	-50.015	longxing_Motif4_ems_p1-14H-GBL-16H-GBL-14H_0873_0001_0001_0001_0001_0001_0003	373006.99391611
27.344	23.377	0.953	inf	False	5.0	1000.0	92.383	21.521	26176.415460841472	False	6.478	inf	TrkA	0.684376	-61.93	longxing_Motif1_ems_p1-14H-GBL-14H-GBL-16H_0635_0001_0001_0002_0001_0001_0002	inf
27.047	26.375	0.988	inf	False	5.0	1000.0	92.984	11.236	51494.82566681241	False	1.539	inf	TrkA	0.784592	-55.92	longxing_Motif2_HHH_eva_0472_0001_0002_0003	268603.4831386601
7.18	13.209	0.986	inf	False	5.0	1000.0	89.729	12.39	35634.67171806072	False	4.323	inf	TrkA	0.760987	-59.586	longxing_Motif4_ems_p1-14H-GBL-14H-GBL-16H_0116_0001_0001_0002_0001_0002_0004	inf
26.922	27.193	0.954	inf	False	5.0	1000.0	88.594	27.385	72947.71196095618	False	15.362	inf	TrkA	0.714262	-52.864	bcov_6ala_r1_HEEH_10552_000000000_0001_44_64_H_.._ems_p1-14H-GBL-14H-GBL-16H_0426_0001_0001_0001_0001_0001_0001	inf
26.438	19.657	0.881	inf	False	5.0	1000.0	75.059	19.344	58605.91506848288	False	10.405	inf	TrkA	0.720802	-55.376	bcov_6ala_r1_ems_3hM_1656_000000000_0001_45_63_H_.._ems_p1-14H-GBL-14H-GBL-16H_0618_0001_0001_0002_0001_0003_0001_0001	inf
27.344	11.851	0.901	101556.928576575	False	1.0	1000.0	82.893	11.267	0.0	False	2.098	inf	FGFR2	0.758889	-54.654	mot_H_fastrot_cor_ems_3hM_199_000000020_0001_57_61_H_._p1-14H-GBL-14H-GBL-16H_0618_0001_0001_0001_0001_0001	3962.248454976548
17.875	25.626	0.958	53720.69662771622	False	1.0	1000.0	93.674	24.85	0.0	False	17.568	inf	FGFR2	0.803651	-59.789	Motif1092_HHH_eva_0609_0001_0002_356_0001	3962.248454976548
11.969	25.421	0.978	27580.97358558535	False	1.0	1000.0	92.21	7.597	25470.566366015937	False	1.28	inf	FGFR2	0.846277	-62.306	HHH_eva_0607_000000005_0001	84903.35066608341
16.078	25.98	0.978	44466.764862551485	False	1.0	1000.0	89.903	25.864	41474.95442171872	False	19.961	inf	FGFR2	0.831084	-61.545	Motif0319_p1-14H-GBL-14H-GBL-16H_0618_0001_0001_0001_0001_0002_3765_0001	177299.08311747792
25.656	26.584	0.98	inf	False	1.0	1000.0	92.927	26.395	5393.917405142779	False	23.23	inf	FGFR2	0.781836	-55.212	mot_H_normal_HHH_eva_0323_000000006_0001_51_58_H_._p1-14H-GBL-14H-GBL-16H_0429_0001_0001_0002_0001_0001_0001	inf
27.469	26.593	0.982	inf	False	5.0	1000.0	93.507	4.896	49980.3704614597	False	1.862	inf	TrkA	0.780563	-64.736	longxing_Motif2_ems_p1-15H-GBL-16H-GBL-14H_0746_0001_0001_0001_0001_0004_0001	560910.1514726237
18.766	15.995	0.985	inf	False	1.0	1000.0	94.564	25.591	0.0	False	20.906	inf	FGFR2	0.784096	-63.118	Grafting_Motif0263_p1-14H-GBL-14H-GBL-16H_0008_0001_0001_0001_0001_0001	inf
26.578	26.552	0.969	inf	False	5.0	1000.0	79.434	26.931	47554.6075479528	False	13.854	inf	TrkA	0.630318	-47.222	bcov_6ala_r1_HEEH_10552_000000000_0001_44_64_H_.._ems_p1-14H-GBL-14H-GBL-16H_0660_0001_0001_0002_0001_0001_0001_0001	388152.5736271501
5.262	26.594	0.979	55348.487456232666	False	1.0	1000.0	92.063	6.887	17980.034457489044	False	1.472	inf	FGFR2	0.766532	-60.395	ems_p1-14H-GBL-14H-GBL-16H_0227_0001_0001_0001_000000020_0001	113303.85059743492
23.047	25.346	0.98	11376.464755147808	False	1.0	1000.0	94.383	24.146	15956.36764953946	False	23.546	inf	FGFR2	0.825014	-61.861	Grafting_Motif1153_p1-14H-GBL-14H-GBL-16H_0618_0001_0001_0001_0001	438481.731387732
24.938	26.163	0.965	142441.4108075701	False	1.0	1000.0	93.61	7.587	0.0	False	1.303	inf	FGFR2	0.779196	-65.081	Grafting_Motif0612_p1-14H-GBL-14H-GBL-16H_0426_0001_0001_0001_0001	3962.248454976548
18.375	26.712	0.974	inf	False	1.0	1000.0	91.985	25.935	22829.872732471453	False	26.23	inf	FGFR2	0.713517	-46.987	pol_ems_p1-14H-GBL-14H-GBL-16H_0065_0001_0001_0001_000000010_0001_0001	inf
26.625	26.145	0.96	46735.01676597515	False	1.0	1000.0	93.144	6.396	11376.464755147808	False	2.183	inf	FGFR2	0.77485	-61.584	mot_H_fastrot_ems_3hM_256_000000003_0001_6_15_H_._HHH_eva_0612_0001_0002_0001_0001	32664.269238988527
22.125	26.875	0.977	64257.87566337165	False	1.0	1000.0	86.905	18.067	0.0	False	7.32	inf	FGFR2	0.804728	-56.742	mot_H_normal_3h_hb1_201_000000012_0001_24_34_H_._p1-14H-GBL-14H-GBL-16H_0008_0001_0001_0001_0001_0001_0001	3962.248454976548
29.188	26.988	0.797	inf	False	5.0	1000.0	65.706	27.465	46156.03357460857	False	37.301	inf	TrkA	0.773567	-61.235	longxing_Motif2_HHH_eva_0648_0001_0002_0004	147852.68413321977
26.484	25.152	0.973	inf	False	5.0	1000.0	79.423	5.276	108609.2027869074	False	1.739	inf	TrkA	0.745928	-58.899	longxing_CationpiFixed_ems_p1-15H-GBL-16H-GBL-14H_0294_0001_0001_0002_000000012_0001_0003	inf
28.781	7.66	0.925	inf	False	5.0	1000.0	91.579	6.685	32259.60344112738	False	2.127	inf	TrkA	0.7242	-57.191	longxing_Motif1_HHH_eva_0697_0001_0004	420313.6171589566
28.484	25.528	0.976	inf	False	5.0	1000.0	95.051	7.234	46156.03357460857	False	2.0	inf	TrkA	0.714973	-54.477	longxing_Motif2_ems_p1-14H-GBL-14H-GABBL-16H_0122_0001_0001_0002_0001_0002_0001	inf
27.859	19.368	0.972	inf	False	5.0	1000.0	90.093	7.143	51494.82566681241	False	1.103	inf	TrkA	0.753292	-57.601	longxing_CationpiFixed_ems_p1-14H-GBL-14H-GABBL-15H_0025_0001_0001_0001_000000006_0001_0004	843469.9701523568
28.219	25.398	0.979	inf	False	5.0	1000.0	92.71	4.364	32908.02147029403	False	2.392	inf	TrkA	0.78714	-55.41	longxing_Motif2_ems_p1-14H-GBL-16H-GBL-16H_0042_0001_0001_0001_0001_0002_0003	1136870.0843857315
28.281	26.789	0.969	inf	False	5.0	1000.0	90.21	25.544	40555.58043277109	False	12.819	inf	TrkA	0.764628	-56.773	longxing_CationpiFixed_HHH_eva_0520_000000001_0001_0004	1103434.9033784624
27.688	26.857	0.979	inf	False	5.0	1000.0	93.833	27.335	78991.91905714711	False	33.983	inf	TrkA	0.731918	-48.157	bcov_revert_r1_HEEH_24997_000000001_0001_43_64_H_.._HHH_eva_0512_0001_0001_0001_0001	inf
25.453	26.823	0.991	inf	False	5.0	1000.0	93.563	6.288	53585.72208313597	False	2.343	inf	TrkA	0.750427	-53.623	longxing_CationpiFixed_HHH_eva_0512_000000001_0001_0002	950443.0745323404
24.406	26.605	0.831	inf	False	5.0	1000.0	77.119	5.941	31310.853276010963	False	1.309	inf	TrkA	0.72641	-60.079	longxing_Motif2_HHH_eva_0690_0001_0002_0002	inf
28.25	27.471	0.984	inf	False	5.0	1000.0	71.249	27.718	58605.91506848288	False	21.054	inf	TrkA	0.665593	-50.13	bcov_6ala_r1_ems_p1-15H-GBL-16H-GBL-15H_0593_0001_0001_0002_000000000_0001_19_33_H_.._ems_p1-15H-GBL-16H-GBL-14H_0261_0001_0001_0002_0001_0003_0001_0001	inf
27.484	6.423	0.986	inf	False	5.0	1000.0	94.296	5.254	26176.415460841472	False	1.879	inf	TrkA	0.721809	-48.71	longxing_CationpiFixed_ems_p1-15H-GBL-16H-GBL-14H_0036_0001_0001_0002_000000007_0001_0002	369313.8553624856
11.266	25.187	0.964	4001.870939526316	False	1.0	1000.0	93.36	23.889	13744.008895099403	False	24.867	inf	FGFR2	0.851023	-54.479	Grafting_Motif1153_HHH_eva_0720_0001	inf
25.625	26.516	0.982	inf	False	5.0	1000.0	90.0	5.093	38587.24322275736	False	2.442	inf	TrkA	0.772323	-58.581	longxing_CationpiFixed_ems_p1-15H-GBL-16H-GBL-14H_0380_0001_0001_0001_000000004_0001_0002	inf
27.344	26.411	0.988	inf	False	5.0	1000.0	97.031	26.51	59191.97421916775	False	40.223	inf	TrkA	0.688184	-47.95	bcov_revert_r1_HEEH_15440_000000001_0001_1_21_H_.._HHH_eva_0703_0001_0002_0001_0001	inf
26.641	26.589	0.99	inf	False	5.0	1000.0	94.658	4.924	113019.17194295891	False	1.749	inf	TrkA	0.723635	-54.784	longxing_CationpiFixed_ems_p1-14H-GBL-16H-GBL-15H_0105_0001_0001_0002_000000004_0001_0001	810558.0624779218
28.422	27.435	0.972	inf	False	5.0	1000.0	90.805	27.122	46617.59391035469	False	21.668	inf	TrkA	0.738264	-54.306	longxing_Motif2_HHH_eva_0480_0001_0004_0001	147852.68413321977
5.297	25.811	0.959	29277.759234292786	False	1.0	1000.0	90.897	6.244	0.0	False	1.693	inf	FGFR2	0.762174	-59.459	Motif0848_p1-15H-GBL-16H-GBL-14H_0153_0001_0001_0002_0001_4813_0001	7056.370637237993
28.125	26.902	0.973	inf	False	5.0	1000.0	92.237	27.019	61595.40573228253	False	39.385	inf	TrkA	0.679546	-44.575	bcov_revert_r1_HEEH_10552_000000000_0001_44_64_H_.._ems_p1-15H-GBL-16H-GBL-14H_0634_0001_0001_0001_0001_0001_0001_0001	inf
25.891	26.149	0.984	inf	False	5.0	1000.0	96.291	26.153	43915.882222265136	False	43.726	inf	TrkA	0.714255	-53.843	bcov_6ala_r1_HEEH_15440_000000001_0001_1_21_H_.._ems_p1-14H-GBL-14H-GABBL-15H_0454_0001_0001_0002_0001_0002_0001_0001	inf
28.719	27.124	0.925	inf	False	5.0	1000.0	88.619	27.197	70101.31736947286	False	35.14	inf	TrkA	0.736069	-50.984	bcov_6ala_r1_HEEH_24497_000000002_0001_43_64_H_.._ems_p1-14H-GBL-14H-GABBL-15H_0023_0001_0001_0002_0001_0004_0001_0001	inf
26.844	26.424	0.964	inf	False	1.0	1000.0	88.442	25.802	11605.131696726274	False	22.467	inf	FGFR2	0.740807	-63.06	Grafting_Motif0263_HHH_eva_0626_0001	inf
12.172	26.632	0.984	74601.39878319953	False	1.0	1000.0	97.147	25.778	0.0	False	21.155	inf	FGFR2	0.890787	-48.241	Grafting_Motif0394_HHH_eva_0475_0001_0001	3962.248454976548
22.719	17.252	0.982	10196.995181544386	False	1.0	1000.0	92.802	19.765	17980.034457489044	False	17.642	inf	FGFR2	0.678826	-49.861	mot_H_fastrot_cor_abde7b46eeb91f9ac4683c589f713694_0001_000000000_0001_42_46_H_._HHH_eva_0515_0001_0001_0001	inf
26.547	26.127	0.95	602.7115461911444	False	5.0	1000.0	90.545	11.729	40154.0400324466	False	2.301	inf	TrkA	0.724668	-55.687	bcov_6ala_r1_HEEH_13973_000000000_0001_1_20_H_.._ems_p1-15H-GBL-16H-GBL-14H_0008_0001_0001_0002_0001_0001_0001	197309.9801366525
27.797	26.799	0.987	inf	False	5.0	1000.0	91.394	4.817	55209.42304797698	False	1.158	inf	TrkA	0.76133	-60.411	longxing_Motif4_HHH_eva_0474_0001_0001_0003	802532.7351266561
26.031	27.178	0.955	inf	False	5.0	1000.0	86.37	27.388	58605.91506848288	False	39.446	inf	TrkA	0.69218	-52.324	bcov_6ala_r1_ems_3hM_847_000000000_0001_1_20_H_.._HHH_eva_0474_0001_0001_0001	197309.9801366525
25.688	24.998	0.831	16277.090639295197	False	1.0	1000.0	79.273	23.308	9702.091031930851	False	17.586	inf	FGFR2	0.715518	-60.894	Grafting_Motif0204_HHH_eva_0616_0001	545785.1652693497
5.492	9.023	0.988	149707.3543091789	False	1.0	1000.0	97.174	7.627	0.0	False	1.399	inf	FGFR2	0.800898	-63.7	Grafting_Motif0182_p1-14H-GBL-16H-GBL-15H_0102_0001_0001_0002_0001	3962.248454976548
24.016	27.179	0.923	258.69780262126903	False	5.0	1000.0	88.466	26.665	28915.047682001463	False	19.202	inf	TrkA	0.74049	-60.511	bcov_6ala_r1_HEEH_10552_000000000_0001_44_64_H_.._ems_p1-15H-GBL-16H-GBL-14H_0640_0001_0001_0002_0001_0003_0001_0001	265944.0427115445
28.422	26.549	0.97	inf	False	5.0	1000.0	90.734	25.848	92624.23740795208	False	14.786	inf	TrkA	0.63467	-60.701	longxing_Motif3_HHH_eva_0564_0001_0003_0002	inf
27.781	28.156	0.977	338.4307621385244	False	5.0	1000.0	85.908	27.898	23000.237248457976	False	27.298	inf	TrkA	0.692486	-44.339	bcov_revert_r1_HEEH_14223_000000004_0001_1_21_H_.._ems_p1-15H-GBL-16H-GBL-14H_0380_0001_0001_0002_0001_0002_0001_0001	168270.14630604305
27.484	25.453	0.924	41064.311308632365	False	1.0	1000.0	81.263	21.41	38301.42456167589	False	11.88	inf	FGFR2	0.698537	-63.244	Motif1062_p1-14H-GBL-14H-GABBL-15H_0181_0001_0001_0001_0001_7594_0001	91027.88376144606
25.406	27.279	0.876	inf	False	5.0	1000.0	64.032	27.117	37452.39810769605	False	17.696	inf	TrkA	0.709238	-50.183	bcov_revert_r1_HEEH_10552_000000000_0001_44_64_H_.._HHH_eva_0722_0001_0001_0001_0001	inf
21.203	26.245	0.971	4834.696100561584	False	1.0	1000.0	80.88	22.861	0.0	False	7.89	16604.260161145023	FGFR2	0.743124	-56.287	Grafting_Motif0184_HHH_eva_0514_0001	32020.65409174448
25.984	27.09	0.977	inf	False	5.0	1000.0	92.22	4.698	52009.77392348056	False	2.619	inf	TrkA	0.75392	-57.733	longxing_Cationpi_ems_p1-14H-GBL-16H-GBL-15H_0188_0001_0001_0001_000000009_0001_0003	619593.7636844101
27.672	26.875	0.989	inf	False	5.0	1000.0	90.677	14.544	46156.03357460857	False	3.002	inf	TrkA	0.770767	-49.803	longxing_Motif2_HHH_eva_0478_0001_0001_0004	229070.7615233249
18.531	20.7	0.967	79190.88807138728	False	1.0	1000.0	80.196	19.25	0.0	False	18.378	inf	FGFR2	0.743336	-59.376	Motif1104_p1-15H-GBL-16H-GBL-14H_0039_0001_0001_0002_0001_0001_9229_0001	8696.214301436432
28.281	27.42	0.987	inf	False	5.0	1000.0	93.203	27.423	48030.15362343236	False	18.782	inf	TrkA	0.746667	-45.603	bcov_original_r1_ems_3hM_1656_000000000_0001_45_63_H_.._ems_p1-15H-GBL-16H-GBL-14H_0261_0001_0001_0001_0001_0003_0001_0001	inf
26.125	26.135	0.99	131542.25306750188	False	1.0	1000.0	95.185	7.535	0.0	False	2.669	inf	FGFR2	0.830179	-66.091	HHH_eva_0512_000000017_0001	3962.248454976548
6.336	6.287	0.983	105680.54712006748	False	1.0	1000.0	96.208	6.033	0.0	False	1.135	inf	FGFR2	0.816231	-67.468	Motif0601_HHH_eva_0518_0001_5443_0001	3962.248454976548
28.375	26.628	0.974	inf	False	5.0	1000.0	89.699	6.981	51494.82566681241	False	1.688	inf	TrkA	0.808924	-57.383	longxing_Motif2_HHH_eva_0524_0001_0002_0002	inf
10.578	26.362	0.982	6388.040285370182	False	1.0	1000.0	88.837	26.033	16604.260161145023	False	24.796	inf	FGFR2	0.812126	-57.179	HHH_eva_0517_000000028_0001	inf
29.016	19.773	0.921	inf	False	5.0	1000.0	76.686	20.278	55761.51727845679	False	5.944	inf	TrkA	0.726955	-48.757	longxing_Cationpi_ems_p1-15H-GBL-16H-GBL-14H_0033_0001_0001_0002_000000000_0001_0002	203288.66984477325
24.094	26.122	0.977	170.7605674852203	False	1.0	1000.0	90.934	17.189	1352.7991951519805	False	9.503	inf	FGFR2	0.801165	-56.744	Motif0133_p1-14H-GBL-14H-GABBL-15H_0590_0001_0001_0001_0001_9002_0001	inf
26.953	22.387	0.986	inf	False	5.0	1000.0	92.746	23.994	42624.32262248132	False	7.005	inf	TrkA	0.724659	-44.81	longxing_Cationpi_ems_p1-15H-GBL-16H-GBL-14H_0081_0001_0001_0001_000000003_0001_0001	507784.6428830316
12.047	11.901	0.945	inf	False	5.0	1000.0	82.978	11.628	44798.59145493265	False	1.417	inf	TrkA	0.737335	-51.032	longxing_CationpiFixed_ems_p1-15H-GBL-16H-GBL-14H_0640_0001_0001_0002_000000014_0001_0002	544413.8668919312
29.172	26.315	0.965	inf	False	5.0	1000.0	82.423	26.534	24415.21530784185	False	35.84	inf	TrkA	0.639752	-61.469	longxing_Motif3_HHH_eva_0698_0001_0002_0004	inf
29.203	26.922	0.747	inf	False	5.0	1000.0	76.292	26.874	43915.882222265136	False	24.593	inf	TrkA	0.718598	-62.762	longxing_Motif2_HHH_eva_0663_0001_0003_0002	459690.8129954431
22.156	26.703	0.987	119083.48569293278	False	1.0	1000.0	96.32	25.501	0.0	False	18.191	inf	FGFR2	0.691356	-53.954	Grafting_Motif0042_HHH_eva_0513_0001_0002	3962.248454976548
27.609	27.059	0.884	inf	False	5.0	1000.0	91.888	27.173	34932.52790712748	False	45.298	inf	TrkA	0.712988	-55.622	bcov_revert_r1_HEEH_24497_000000002_0001_43_64_H_.._HHH_eva_0682_0001_0002_0001_0001	inf
22.797	25.844	0.954	99555.85587351736	False	1.0	1000.0	96.416	14.638	16439.86154568813	False	1.7	inf	FGFR2	0.798766	-54.962	HHH_eva_0512_000000003_0001	97594.2122081339
27.297	27.219	0.958	inf	False	5.0	1000.0	84.779	25.565	28915.047682001463	False	8.875	inf	TrkA	0.753502	-64.35	longxing_Motif1_HHH_eva_0720_0001_0002_0001	233675.08382994364
22.281	17.022	0.98	11721.183013693546	False	1.0	1000.0	95.116	20.352	5132.127332778194	False	5.407	inf	FGFR2	0.895742	-60.807	HHH_eva_0518_000000022_0001	22829.872732471453
26.156	25.921	0.979	149707.3543091789	False	1.0	1000.0	96.026	24.8	0.0	False	19.873	inf	FGFR2	0.839678	-55.454	Grafting_Motif0433_p1-14H-GBL-16H-GBL-15H_0188_0001_0001_0001_0001_0001	4376.787309743447
29.188	27.516	0.954	inf	False	5.0	1000.0	69.49	26.639	26969.58702572044	False	21.434	inf	TrkA	0.727577	-60.495	longxing_Motif2_ems_p1-15H-GBBL-14H-GBL-16H_0123_0001_0001_0002_0001_0003_0001	inf
20.203	26.462	0.945	8783.176444450803	False	1.0	1000.0	86.213	8.347	22603.83438858558	False	2.048	inf	FGFR2	0.75397	-62.386	Grafting_Motif0070_p1-14H-GBL-14H-GABBL-15H_0299_0001_0001_0002_0001	434140.328106665
25.172	26.531	0.979	19469.80087971592	False	1.0	1000.0	91.173	26.494	0.0	False	29.876	51624.53355115964	FGFR2	0.934054	-62.999	Grafting_Motif0823_p1-15H-GBL-16H-GBL-14H_0089_0001_0001_0002_0001	3962.248454976548
29.141	26.953	0.985	inf	False	5.0	1000.0	86.892	27.341	79781.8382477185	False	37.793	inf	TrkA	0.666859	-57.77	bcov_revert_r1_HEEH_24997_000000001_0001_43_64_H_.._ems_p1-14H-GBL-16H-GBL-15H_0242_0001_0001_0002_0001_0001_0001_0001	inf
28.344	27.366	0.9	inf	False	5.0	1000.0	83.384	14.673	50480.174166074336	False	1.11	inf	TrkA	0.743225	-52.599	bcov_original_r1_HEEH_10552_000000000_0001_44_64_H_.._HHH_eva_0516_0001_0001_0001_0001	998925.2233814328
4.738	7.208	0.987	8959.71829098426	False	1.0	1000.0	96.893	6.165	0.0	False	1.067	18897.196915965284	FGFR2	0.850753	-67.404	Motif1341_p1-15H-GBL-16H-GBL-14H_0089_0001_0001_0002_0001_2840_0001	12819.28524051469
26.406	8.431	0.975	inf	False	5.0	1000.0	91.82	6.096	47083.769849458185	False	1.821	inf	TrkA	0.770401	-51.581	longxing_Cationpi_HHH_eva_0518_000000001_0001_0003	473619.9043200181
7.152	23.165	0.968	149707.3543091789	False	1.0	1000.0	88.949	11.914	0.0	False	1.826	inf	FGFR2	0.737714	-60.857	Motif0549_p1-15H-GBL-16H-GBL-14H_0153_0001_0001_0002_0001_4997_0001	3962.248454976548
28.156	20.846	0.853	inf	False	5.0	1000.0	79.067	17.655	72225.45738708528	False	7.444	inf	TrkA	0.690245	-61.364	bcov_6ala_r1_ems_3hC_1805_000000000_0001_47_64_H_.._HHH_eva_0433_0001_0001_0001	inf
27.031	27.071	0.97	inf	False	5.0	1000.0	86.993	17.245	62211.3597896054	False	3.875	inf	TrkA	0.664895	-54.263	longxing_CationpiFixed_ems_p1-15H-GBL-16H-GBL-14H_0746_0001_0001_0001_000000000_0001_0003	inf
17.406	27.656	0.975	inf	False	5.0	1000.0	88.154	19.405	30693.90577003325	False	6.476	inf	TrkA	0.777126	-57.264	longxing_Motif2_ems_p1-15H-GBL-16H-GBL-15H_0595_0001_0001_0001_0001_0001_0003	517991.1142049804
17.859	13.955	0.973	101556.928576575	False	1.0	1000.0	95.349	12.233	0.0	False	3.68	inf	FGFR2	0.835597	-59.465	HHH_eva_0472_000000003_0001	3962.248454976548
21.984	26.319	0.978	43159.003885807695	False	1.0	1000.0	96.191	25.895	5840.839631762862	False	19.791	373946.5436164976	FGFR2	0.915086	-66.02	Grafting_Motif0042_p1-14H-GBL-16H-GBL-15H_0188_0001_0001_0001_0001_0002	39071.28319536556
25.625	27.27	0.955	inf	False	5.0	1000.0	94.246	27.299	57451.14701351133	False	35.086	inf	TrkA	0.692622	-47.511	bcov_original_r1_HEEH_10552_000000000_0001_44_64_H_.._ems_p1-15H-GBL-16H-GBL-14H_0598_0001_0001_0001_0001_0001_0001_0001	1359864.2816216806
27.984	6.671	0.975	584.9858887753625	False	5.0	1000.0	88.623	6.073	30693.90577003325	False	1.641	inf	TrkA	0.781377	-60.242	longxing_Motif2_ems_p1-15H-GBL-16H-GBL-15H_0098_0001_0001_0001_0001_0004	222333.824312822
8.094	27.186	0.874	inf	False	5.0	1000.0	80.896	6.765	65384.76436926229	False	2.342	inf	TrkA	0.720953	-53.167	longxing_Cationpi_HHH_eva_0436_000000006_0001_0002	inf
25.922	25.739	0.978	149707.3543091789	False	1.0	1000.0	95.408	21.433	5669.061402214373	False	17.513	inf	FGFR2	0.730563	-62.567	ems_p1-15H-GBL-16H-GBL-14H_0441_0001_0001_0002_000000002_0001	20260.352869333896
28.609	26.865	0.974	inf	False	5.0	1000.0	90.411	26.878	46156.03357460857	False	37.47	inf	TrkA	0.707848	-54.949	bcov_6ala_r1_EEHEE_20342_000000009_0001_25_44_H_.._ems_p1-14H-GBL-16H-GBL-15H_0102_0001_0001_0001_0001_0002_0001_0001	inf
5.609	5.977	0.969	inf	False	5.0	1000.0	90.329	5.607	66698.99813308443	False	1.894	inf	TrkA	0.755381	-61.363	longxing_CationpiFixed_ems_p1-14H-GBL-16H-GBL-15H_0188_0001_0001_0001_000000008_0001_0003	inf
20.219	25.49	0.966	12.720642052946806	False	1.0	1000.0	94.881	8.409	15487.09323735441	False	1.537	50.217907702939854	FGFR2	0.898448	-64.618	Motif0242_p1-15H-GBL-16H-GBL-14H_0732_0001_0001_0001_0001_0002_1300_0001	352274.5596537007
27.891	27.277	0.993	0.6412159975086171	True	5.0	1000.0	89.233	25.429	50480.174166074336	False	10.28	inf	TrkA	0.742898	-63.195	longxing_Motif4_ems_p1-14H-GBL-16H-GBL-15H_0102_0001_0001_0002_0001_0003_0004	inf
24.359	27.046	0.962	inf	False	5.0	1000.0	86.787	27.315	95430.84442565044	False	39.896	inf	TrkA	0.757479	-55.796	longxing_CationpiFixed_HHH_eva_0698_000000005_0001_0002	inf
25.859	26.711	0.966	inf	False	5.0	1000.0	92.236	9.102	31623.96180877104	False	2.05	inf	TrkA	0.742565	-56.18	bcov_6ala_r1_HEEH_10552_000000000_0001_44_64_H_.._ems_p1-14H-GBL-16H-GBL-15H_0270_0001_0001_0001_0001_0005_0001_0001	318108.29536332045
27.609	27.174	0.971	inf	False	5.0	1000.0	87.827	26.949	37452.39810769605	False	30.158	inf	TrkA	0.785202	-59.638	longxing_Motif2_ems_p1-15H-GBL-16H-GBL-15H_0230_0001_0001_0001_0001_0003	inf
27.797	27.37	0.785	inf	False	5.0	1000.0	75.149	27.244	75158.10058108513	False	17.452	inf	TrkA	0.74642	-51.872	longxing_CationpiFixed_ems_p1-15H-GBL-16H-GBL-14H_0630_0001_0001_0002_000000005_0001_0004	inf
29.812	26.675	0.902	inf	False	5.0	1000.0	87.945	26.941	35634.67171806072	False	45.801	inf	TrkA	0.715987	-56.38	longxing_Motif2_ems_p1-15H-GBBL-14H-GBL-16H_0197_0001_0001_0002_0001_0001_0004	950443.0745323404
28.031	26.564	0.98	inf	False	5.0	1000.0	89.878	26.673	30390.005712904243	False	40.777	inf	TrkA	0.703974	-46.23	bcov_revert_r1_EEHEE_20342_000000009_0001_25_44_H_.._ems_p1-14H-GBL-16H-GBL-15H_0076_0001_0001_0001_0001_0002_0001_0001	inf
28.047	26.936	0.986	inf	False	5.0	1000.0	92.991	27.232	44798.59145493265	False	21.125	inf	TrkA	0.784659	-68.887	longxing_Motif4_ems_p1-14H-GBL-16H-GBL-15H_0839_0001_0001_0001_0001_0001_0001	inf
27.656	26.53	0.956	148225.10327641465	False	1.0	1000.0	90.956	6.71	0.0	False	1.328	inf	FGFR2	0.830973	-59.467	Motif1090_p1-15H-GBL-16H-GBL-14H_0039_0001_0001_0002_0001_2266_0001	3962.248454976548
26.75	18.44	0.972	inf	False	5.0	1000.0	90.5	8.574	46617.59391035469	False	2.877	inf	TrkA	0.662462	-51.585	bcov_revert_r1_HEEH_24497_000000002_0001_43_64_H_.._ems_p1-15H-GBL-16H-GBL-14H_0380_0001_0001_0001_0001_0003_0001_0001	inf
15.172	26.069	0.99	21293.834484242296	False	1.0	1000.0	95.967	25.334	0.0	False	18.448	73862.77107247488	FGFR2	0.818519	-59.467	Grafting_Motif0394_p1-14H-GBL-16H-GBL-15H_0102_0001_0001_0002_0001_0002	3962.248454976548
27.766	27.012	0.977	inf	False	5.0	1000.0	92.523	17.644	54662.79509700697	False	3.794	inf	TrkA	0.740578	-54.384	longxing_CationpiFixed_HHH_eva_0473_000000006_0001_0002	243163.2292705253
28.078	26.648	0.983	inf	False	5.0	1000.0	93.049	25.85	42202.29962621909	False	12.175	inf	TrkA	0.702877	-43.014	longxing_CationpiFixed_ems_p1-15H-GBL-16H-GBL-14H_0294_0001_0001_0001_000000008_0001_0004	380504.4344938244
22.703	22.977	0.973	6986.505581423763	False	1.0	1000.0	92.907	22.759	20462.95639802725	False	6.669	inf	FGFR2	0.741513	-63.475	Motif0290_p1-14H-GBL-14H-GABBL-15H_0244_0001_0001_0001_0001_6098_0001	inf
28.688	23.816	0.883	inf	False	5.0	1000.0	84.424	23.347	37452.39810769605	False	5.43	inf	TrkA	0.73564	-57.041	longxing_Motif2_HHH_eva_0438_0001_0002_0002	inf
28.266	27.015	0.981	inf	False	5.0	1000.0	93.927	27.426	40555.58043277109	False	22.01	inf	TrkA	0.735429	-53.977	bcov_revert_r1_HEEH_10552_000000000_0001_44_64_H_.._ems_p1-15H-GBL-16H-GBL-14H_0598_0001_0001_0001_0001_0002_0001_0001	inf
27.906	21.516	0.841	inf	False	5.0	1000.0	87.344	8.824	41784.455075464495	False	2.19	inf	TrkA	0.708338	-53.257	longxing_Motif1_ems_p1-14H-GBL-14H-GABBL-15H_0894_0001_0001_0001_0001_0003	802532.7351266561
23.688	5.527	0.988	148225.10327641465	False	1.0	1000.0	97.05	5.285	0.0	False	0.979	inf	FGFR2	0.819202	-66.068	HHH_eva_0475_000000008_0001	3962.248454976548
27.453	26.479	0.978	inf	False	5.0	1000.0	93.782	26.004	64096.42620259025	False	14.983	inf	TrkA	0.720936	-57.842	bcov_revert_r1_HEEH_10552_000000000_0001_44_64_H_.._ems_p1-15H-GBL-16H-GBL-14H_0761_0001_0001_0002_0001_0002_0001_0001	inf
27.734	13.279	0.881	inf	False	5.0	1000.0	85.137	11.797	68720.04447551504	False	4.647	inf	TrkA	0.687254	-63.676	longxing_CationpiFixed_ems_p1-14H-GBL-14H-GABBL-15H_0068_0001_0001_0002_000000007_0001_0003	inf
28.156	26.58	0.936	inf	False	5.0	1000.0	88.833	26.493	36714.43790578969	False	42.073	inf	TrkA	0.653209	-55.277	bcov_revert_r1_HEEH_24997_000000001_0001_43_64_H_.._ems_p1-15H-GBL-16H-GBL-14H_0441_0001_0001_0002_0001_0001_0001	inf
20.953	23.242	0.937	21506.772829084694	False	1.0	1000.0	85.167	18.724	26769.82123242178	False	8.471	inf	FGFR2	0.865078	-75.279	HHH_eva_0719_000000025_0001	201782.89512298416
28.312	26.853	0.962	inf	False	5.0	1000.0	89.389	14.812	66038.61201295495	False	3.07	inf	TrkA	0.609209	-61.67	longxing_Motif3_ems_p1-14H-GBL-14H-GABBL-15H_0242_0001_0001_0001_0001_0002_0002	inf
13.648	13.497	0.96	126409.51966685388	False	1.0	1000.0	86.413	13.083	0.0	False	16.687	inf	FGFR2	0.731812	-55.727	Grafting_Motif0176_p1-15H-GBL-16H-GBL-14H_0186_0001_0001_0002_0001	3962.248454976548
20.953	25.338	0.966	6388.040285370182	False	1.0	1000.0	84.185	23.39	20667.5859620075	False	11.218	inf	FGFR2	0.779124	-62.205	Motif1134_HHH_eva_0626_0002_7736_0001	inf
21.594	26.455	0.986	76861.8957677293	False	1.0	1000.0	94.406	25.874	0.0	False	23.436	inf	FGFR2	0.927663	-69.84	Motif1238_HHH_eva_0475_0001_5738_0001	5340.512282319589
28.062	27.183	0.981	inf	False	5.0	1000.0	88.63	27.757	58025.65848364638	False	36.185	inf	TrkA	0.747067	-64.455	longxing_Motif2_HHH_eva_0477_0001_0001_0003	inf
26.031	26.846	0.986	inf	False	5.0	1000.0	96.434	26.718	57451.14701351133	False	46.01	inf	TrkA	0.745494	-53.236	bcov_6ala_r1_ems_3hM_862_000000002_0001_23_41_H_.._ems_p1-15H-GBL-16H-GBL-14H_0437_0001_0001_0002_0001_0001_0001	inf
8.641	10.314	0.972	inf	False	5.0	1000.0	82.942	8.256	34244.219103154035	False	1.676	inf	TrkA	0.722333	-56.632	longxing_Cationpi_ems_p1-14H-GBL-14H-GABBL-15H_0590_0001_0001_0002_000000005_0001_0002	inf
28.484	26.347	0.974	inf	False	5.0	1000.0	90.408	26.478	33905.16742886542	False	41.808	inf	TrkA	0.764528	-48.604	longxing_Motif2_ems_p1-14H-GBL-16H-GBL-16H_0638_0001_0001_0002_0001_0001_0001	351389.4613351668
28.328	27.043	0.988	inf	False	5.0	1000.0	93.072	9.639	51494.82566681241	False	2.059	inf	TrkA	0.758171	-61.805	longxing_Motif2_HHH_eva_0521_0001_0002_0003	1159721.1730818865
27.953	22.377	0.973	inf	False	5.0	1000.0	82.686	20.379	35281.853186198714	False	3.558	inf	TrkA	0.790776	-54.946	longxing_Motif1_ems_p1-15H-GBL-16H-GBL-14H_0033_0001_0001_0002_0001_0001_0004	inf
28.391	27.203	0.807	inf	False	5.0	1000.0	67.037	27.4	81385.45319649775	False	44.86	inf	TrkA	0.653816	-58.414	bcov_6ala_r1_HEEH_10552_000000000_0001_44_64_H_.._ems_p1-14H-GBL-14H-GABBL-15H_0023_0001_0001_0002_0001_0001_0001_0001	inf
19.109	26.537	0.981	inf	False	1.0	1000.0	93.6	25.936	11956.778792268758	False	15.886	inf	FGFR2	0.753499	-58.552	Grafting_Motif0176_p1-14H-GBL-14H-GABBL-15H_0454_0001_0001_0002_0001_0001	inf
26.75	11.399	0.891	0.737061254251595	True	5.0	1000.0	66.345	10.252	65384.76436926229	False	5.44	inf	TrkA	0.724713	-61.315	longxing_CationpiFixed_ems_p1-14H-GBL-14H-GABBL-15H_0068_0001_0001_0002_000000010_0001_0003	245594.86156323075
24.531	25.869	0.98	26242.349997472596	False	1.0	1000.0	93.747	25.441	4333.452781924209	False	19.933	inf	FGFR2	0.826679	-61.616	Grafting_Motif0263_p1-14H-GBL-14H-GABBL-15H_0148_0001_0001_0002_0001	19469.80087971592
19.812	6.243	0.973	inf	False	5.0	1000.0	93.842	5.744	64737.39046461608	False	1.347	inf	TrkA	0.708448	-54.752	longxing_Cationpi_HHH_eva_0473_000000001_0001_0002	inf
10.977	25.437	0.983	149707.3543091789	False	1.0	1000.0	95.541	9.156	0.0	False	1.729	inf	FGFR2	0.775837	-69.473	HHH_eva_0513_000000025_0001	3962.248454976548
24.781	26.442	0.974	1249.2873601104316	False	1.0	1000.0	90.11	25.634	0.0	False	18.445	3962.248454976548	FGFR2	0.78748	-61.637	Grafting_Motif0355_p1-14H-GBL-14H-GABBL-15H_0244_0001_0001_0001_0001	3962.248454976548
11.297	26.826	0.901	17802.014314345575	False	1.0	1000.0	95.477	15.144	0.0	False	4.204	33990.56955381108	FGFR2	0.788876	-62.028	Motif0037_HHH_eva_0475_0001_386_0001	3962.248454976548
26.188	22.083	0.912	49118.97231263188	False	1.0	1000.0	89.495	21.379	4931.87349218287	False	13.592	inf	FGFR2	0.77734	-63.507	Grafting_Motif0182_p1-14H-GBL-16H-GBL-15H_0188_0001_0001_0001_0001_0001	inf
28.453	26.937	0.989	inf	False	5.0	1000.0	90.414	4.435	8848.719587039175	False	1.154	inf	TrkA	0.841564	-65.182	longxing_Motif2_ems_p1-14H-GBL-16H-GBL-16H_0773_0001_0001_0002_0001_0001_0001	inf
24.766	26.441	0.993	111071.31712325732	False	1.0	1000.0	97.099	25.984	0.0	False	21.84	inf	FGFR2	0.850316	-57.965	Grafting_Motif1153_p1-14H-GBL-16H-GBL-15H_0102_0001_0001_0002_0001	3962.248454976548
29.016	26.469	0.982	inf	False	5.0	1000.0	96.641	26.833	45699.04314317685	False	42.342	inf	TrkA	0.747368	-56.362	bcov_revert_r1_EEHEE_20342_000000009_0001_25_44_H_.._HHH_eva_0475_0001_0003_0001_0001	inf
28.797	25.505	0.965	inf	False	5.0	1000.0	93.03	25.606	76668.77840276492	False	18.967	inf	TrkA	0.748195	-62.564	longxing_Motif2_ems_p1-14H-GBL-14H-GABBL-16H_0122_0001_0001_0002_0001_0004_0004	inf
25.391	26.457	0.947	103598.22284096412	False	1.0	1000.0	92.187	25.242	0.0	False	22.131	inf	FGFR2	0.775457	-58.109	Grafting_Motif0263_HHH_eva_0510_0001_0001	3962.248454976548
26.688	26.508	0.949	inf	False	5.0	1000.0	95.64	26.516	47554.6075479528	False	38.117	inf	TrkA	0.654017	-51.638	bcov_revert_r1_HEEH_15440_000000001_0001_1_21_H_.._ems_p1-14H-GBL-14H-GABBL-15H_0239_0001_0001_0002_0001_0001_0001	inf
6.125	6.673	0.98	inf	False	5.0	1000.0	91.047	5.733	33237.10168499699	False	3.585	inf	TrkA	0.78802	-53.772	longxing_CationpiFixed_ems_p1-15H-GBL-16H-GBL-14H_0640_0001_0001_0002_000000001_0001_0004	inf
22.266	8.848	0.984	8356.891015090783	False	1.0	1000.0	95.651	8.016	9416.753969889236	False	3.028	37174.985331156575	FGFR2	0.756247	-52.942	HHH_eva_0563_000000013_0001	35020.51780186106
25.672	26.955	0.99	41064.311308632365	False	1.0	1000.0	95.185	26.209	8440.459925241697	False	19.663	inf	FGFR2	0.79318	-55.894	Grafting_Motif0263_HHH_eva_0472_0001	40657.73396894298
26.562	25.219	0.912	58753.53474007748	False	1.0	1000.0	82.83	22.352	0.0	False	5.882	inf	FGFR2	0.826653	-59.738	Grafting_Motif0176_p1-14H-GBL-14H-GABBL-15H_0023_0001_0001_0002_0001_0002	10298.965133359836
28.344	25.631	0.963	inf	False	5.0	1000.0	93.715	25.427	97349.00439860598	False	16.51	inf	TrkA	0.739731	-53.436	longxing_Cationpi_ems_p1-14H-GBL-14H-GABBL-15H_0255_0001_0001_0002_000000001_0001_0001	inf
25.391	22.828	0.968	inf	False	5.0	1000.0	92.174	5.462	65384.76436926229	False	1.871	inf	TrkA	0.723397	-62.103	longxing_Motif4_ems_p1-15H-GBL-16H-GBL-14H_0634_0001_0001_0002_0001_0003	1659292.8521157706
27.688	27.423	0.933	inf	False	5.0	1000.0	81.541	27.606	71510.35384859936	False	46.108	inf	TrkA	0.73436	-51.174	bcov_revert_r1_HEEH_10552_000000000_0001_44_64_H_.._HHH_eva_0682_0001_0002_0001_0001	inf
29.0	24.244	0.987	inf	False	5.0	1000.0	95.298	7.566	8937.206782909574	False	2.064	inf	TrkA	0.773902	-50.324	longxing_Motif2_ems_p1-14H-GBL-16H-GBL-16H_0071_0001_0001_0002_0001_0003	inf
28.406	26.579	0.902	inf	False	5.0	1000.0	82.409	26.713	70802.33054316764	False	20.711	inf	TrkA	0.701957	-54.027	longxing_Motif4_HHH_eva_0748_0001_0003_0004	2520117.216030773
24.531	24.48	0.905	36806.916169461925	False	1.0	1000.0	84.187	24.066	0.0	False	14.014	inf	FGFR2	0.784969	-61.784	Grafting_Motif0263_HHH_eva_0646_0001_0002	3962.248454976548
28.203	27.288	0.978	inf	False	5.0	1000.0	94.703	27.703	92624.23740795208	False	39.542	inf	TrkA	0.749108	-49.548	bcov_revert_r1_ems_3hM_1717_000000004_0001_1_19_H_.._ems_p1-15H-GBL-16H-GBL-14H_0261_0001_0001_0002_0001_0003_0001_0001	inf
22.141	26.671	0.96	52140.77888667118	False	1.0	1000.0	91.381	25.772	0.0	False	19.255	inf	FGFR2	0.750976	-57.656	Grafting_Motif0413_HHH_eva_0702_0001	23058.17145979618
22.391	26.305	0.953	11376.464755147808	False	1.0	1000.0	94.396	7.239	9799.111942250149	False	1.61	inf	FGFR2	0.811	-60.486	Grafting_Motif0263_HHH_eva_0518_0001_0001	243775.72164448485
28.281	14.417	0.892	inf	False	5.0	1000.0	84.729	10.906	19038.21442595381	False	1.912	inf	TrkA	0.739464	-53.562	longxing_CationpiFixed_ems_p1-14H-GBL-16H-GBL-15H_0773_0001_0001_0002_000000010_0001_0001	inf
24.797	25.48	0.967	11376.464755147808	False	1.0	1000.0	92.225	20.441	20667.5859620075	False	4.687	inf	FGFR2	0.719089	-54.418	Motif1137_HHH_eva_0519_0001_7730_0001	567946.2315777976
29.203	26.984	0.939	inf	False	5.0	1000.0	86.975	27.186	41784.455075464495	False	50.373	inf	TrkA	0.741168	-54.737	longxing_Motif2_HHH_eva_0700_0001_0006_0003	inf
24.484	26.621	0.955	inf	False	5.0	1000.0	86.368	14.415	62211.3597896054	False	1.834	inf	TrkA	0.739842	-55.493	bcov_revert_r1_HEEH_10552_000000000_0001_44_64_H_.._ems_p1-15H-GBL-16H-GBL-14H_0640_0001_0001_0002_0001_0001_0001_0001	inf
17.359	15.798	0.984	inf	False	1.0	1000.0	93.669	15.68	29277.759234292786	False	3.703	inf	FGFR2	0.725489	-63.379	ems_p1-15H-GBL-16H-GBL-14H_0015_0001_0001_0002_000000018_0001	inf
22.391	27.904	0.967	inf	False	5.0	1000.0	81.312	8.11	39362.84681153477	False	2.342	inf	TrkA	0.782031	-62.529	longxing_Motif1_ems_p1-14H-GBL-16H-GBL-15H_0270_0001_0001_0002_0001_0003_0004	inf
27.922	24.578	0.897	inf	False	5.0	1000.0	87.438	23.855	50480.174166074336	False	14.453	inf	TrkA	0.722038	-55.719	longxing_Motif2_HHH_eva_0574_0001_0004_0004	inf
24.844	6.197	0.953	inf	False	5.0	1000.0	91.817	5.12	46156.03357460857	False	3.269	inf	TrkA	0.758316	-47.988	longxing_Cationpi_ems_p1-15H-GBL-16H-GBL-14H_0193_0001_0001_0001_000000002_0001_0002	inf
26.844	25.812	0.942	inf	False	5.0	1000.0	82.191	20.948	46617.59391035469	False	11.225	inf	TrkA	0.692002	-48.334	longxing_CationpiFixed_ems_p1-14H-GBL-14H-GABBL-15H_0133_0001_0001_0001_000000008_0001_0001	922490.6843071491
27.234	26.876	0.976	inf	False	5.0	1000.0	87.997	9.748	25917.243030536138	False	3.335	inf	TrkA	0.771822	-55.515	longxing_Motif2_HHH_eva_0700_0001_0007_0004	403913.1246082323
28.672	27.128	0.914	inf	False	5.0	1000.0	80.821	26.82	40154.0400324466	False	16.135	inf	TrkA	0.668723	-47.566	bcov_revert_r1_HEEH_13973_000000000_0001_1_20_H_.._ems_p1-14H-GBL-14H-GABBL-15H_0255_0001_0001_0002_0001_0001_0001_0001	589522.2064008408
28.359	27.282	0.926	inf	False	5.0	1000.0	87.833	27.521	56882.32377575375	False	43.57	inf	TrkA	0.690295	-50.233	bcov_6ala_r1_EEHEE_20342_000000009_0001_25_44_H_.._ems_p1-15H-GBL-16H-GBL-14H_0437_0001_0001_0002_0001_0003_0001_0001	inf
28.844	27.102	0.984	inf	False	5.0	1000.0	91.451	9.28	58025.65848364638	False	1.811	inf	TrkA	0.816757	-51.677	bcov_original_r1_HEEH_10552_000000000_0001_44_64_H_.._ems_p1-15H-GBL-16H-GBL-14H_0261_0001_0001_0002_0001_0004_0001_0001	inf
18.969	15.857	0.934	40657.73396894298	False	1.0	1000.0	93.366	6.618	11490.229402699271	False	1.134	inf	FGFR2	0.795972	-73.702	Grafting_Motif0042_HHH_eva_0517_0001_0002	780892.3770147514
28.109	27.259	0.955	inf	False	5.0	1000.0	72.283	8.148	26969.58702572044	False	1.784	inf	TrkA	0.722987	-60.49	longxing_Cationpi_ems_p1-15H-GBL-16H-GBL-14H_0624_0001_0001_0001_000000017_0001_0002	inf
5.938	5.12	0.987	inf	False	5.0	1000.0	93.169	4.937	43915.882222265136	False	2.306	inf	TrkA	0.738063	-57.851	longxing_Cationpi_ems_p1-14H-GBL-16H-GBL-15H_0773_0001_0001_0002_000000017_0001_0002	171652.37624679474
23.281	24.854	0.979	inf	False	5.0	1000.0	94.626	6.538	54662.79509700697	False	2.874	inf	TrkA	0.742216	-48.805	longxing_Cationpi_ems_p1-14H-GBL-14H-GABBL-15H_0023_0001_0001_0002_000000007_0001_0004	inf
26.078	25.382	0.985	inf	False	5.0	1000.0	91.053	4.597	59783.89396135936	False	1.083	inf	TrkA	0.767326	-60.273	longxing_Cationpi_HHH_eva_0516_000000017_0001_0002	384309.4788387622
29.0	26.601	0.943	inf	False	5.0	1000.0	78.844	26.994	44355.04104448781	False	25.12	inf	TrkA	0.680478	-56.603	longxing_Motif1_HHH_eva_0553_0001_0005_0004	inf
26.688	26.431	0.987	inf	False	5.0	1000.0	96.636	15.869	33237.10168499699	False	4.111	inf	TrkA	0.764904	-51.802	longxing_Motif2_HHH_eva_0723_0001_0001_0003	inf
27.406	26.366	0.944	inf	False	5.0	1000.0	94.59	20.473	48030.15362343236	False	3.113	inf	TrkA	0.723408	-55.665	bcov_6ala_r1_HEEH_10552_000000000_0001_44_64_H_.._HHH_eva_0720_0001_0002_0001_0001	inf
18.281	13.158	0.962	24968.69558476227	False	1.0	1000.0	94.103	8.17	17802.014314345575	False	1.154	inf	FGFR2	0.83216	-60.878	HHH_eva_0563_000000016_0001	112182.03029448996
27.688	27.193	0.975	inf	False	5.0	1000.0	91.257	5.449	127352.8318301151	False	2.191	inf	TrkA	0.752594	-54.116	longxing_CationpiFixed_ems_p1-15H-GBL-16H-GBL-14H_0048_0001_0001_0001_000000002_0001_0003	inf
28.531	27.244	0.988	inf	False	5.0	1000.0	90.847	27.371	87256.22151921566	False	36.538	inf	TrkA	0.783808	-52.828	longxing_Motif2_HHH_eva_0521_0001_0001_0004	inf
22.578	25.141	0.944	139634.7522866093	False	1.0	1000.0	84.174	22.41	0.0	False	13.925	inf	FGFR2	0.736762	-54.596	Grafting_Motif0263_p1-14H-GBL-14H-GABBL-15H_0299_0001_0001_0002_0001	3962.248454976548
28.172	27.411	0.986	inf	False	5.0	1000.0	90.156	12.208	80579.65663019574	False	3.381	inf	TrkA	0.751907	-48.713	longxing_Motif2_HHH_eva_0480_0001_0003_0001	inf
27.062	27.234	0.852	120274.32054986196	False	1.0	1000.0	75.062	26.588	0.0	False	33.529	inf	FGFR2	0.684432	-45.222	rif_normal_ems_bGM_668_000000003_0001_0001	17980.034457489044
19.766	25.41	0.977	73862.77107247488	False	1.0	1000.0	96.141	8.964	0.0	False	1.016	inf	FGFR2	0.753449	-62.383	Grafting_Motif0263_HHH_eva_0513_0001_0002	3962.248454976548
26.109	26.759	0.902	inf	False	5.0	1000.0	81.564	22.444	34244.219103154035	False	4.821	inf	TrkA	0.653001	-49.387	bcov_6ala_r1_HEEH_24497_000000002_0001_43_64_H_.._ems_p1-15H-GBL-16H-GBL-14H_0437_0001_0001_0002_0001_0001_0001_0001	inf
19.438	26.569	0.979	4001.870939526316	False	1.0	1000.0	93.989	25.561	6078.001142579353	False	20.641	inf	FGFR2	0.753476	-65.351	Grafting_Motif0355_HHH_eva_0702_0001_0002	inf
9.188	17.056	0.98	81590.45117083825	False	1.0	1000.0	92.563	5.98	0.0	False	0.654	inf	FGFR2	0.78707	-66.968	ems_p1-14H-GBL-14H-GABBL-15H_0148_0001_0001_0001_000000021_0001	3962.248454976548
25.516	27.252	0.982	inf	False	5.0	1000.0	84.409	8.459	26969.58702572044	False	2.124	inf	TrkA	0.760731	-66.944	longxing_CationpiFixed_ems_p1-14H-GBL-16H-GBL-15H_0773_0001_0001_0002_000000009_0001_0002	inf
22.328	8.185	0.987	inf	False	5.0	1000.0	93.793	6.729	29496.24014040968	False	1.813	inf	TrkA	0.730464	-66.228	longxing_Cationpi_ems_p1-14H-GBL-16H-GBL-15H_0773_0001_0001_0002_000000000_0001_0004	inf
25.234	26.851	0.982	inf	False	5.0	1000.0	89.409	27.2	32582.19947553862	False	40.367	inf	TrkA	0.651184	-54.415	longxing_Motif3_ems_p1-15H-GBL-16H-GBL-14H_0153_0001_0001_0002_0001_0002_0004	539023.6305860701
18.266	20.886	0.97	6200.1689655452055	False	1.0	1000.0	94.116	9.063	40657.73396894298	False	1.464	inf	FGFR2	0.773619	-55.754	HHH_eva_0510_000000020_0001	inf
26.891	25.765	0.917	inf	False	5.0	1000.0	96.394	26.737	46156.03357460857	False	33.665	inf	TrkA	0.710911	-60.777	bcov_revert_r1_HEEH_10552_000000000_0001_44_64_H_.._ems_p1-14H-GBL-14H-GABBL-15H_0023_0001_0001_0002_0001_0003_0001_0001	inf
25.703	26.839	0.977	inf	False	5.0	1000.0	93.017	27.38	74413.96097137137	False	44.452	inf	TrkA	0.686225	-50.513	bcov_revert_r1_ems_3hM_1656_000000000_0001_45_63_H_.._HHH_eva_0472_0001_0001_0001_0001	inf
29.016	26.621	0.844	inf	False	5.0	1000.0	89.359	26.543	53055.1703793425	False	47.728	inf	TrkA	0.722637	-52.912	longxing_Motif2_HHH_eva_0629_0001_0002	inf
27.406	26.568	0.874	inf	False	5.0	1000.0	71.368	18.308	47554.6075479528	False	2.645	inf	TrkA	0.734812	-53.31	longxing_Motif2_HHH_eva_0663_0001_0001_0001	inf
18.984	24.292	0.954	46735.01676597515	False	1.0	1000.0	88.483	23.665	25470.566366015937	False	19.834	inf	FGFR2	0.735967	-59.339	Grafting_Motif0433_HHH_eva_0703_0001	154243.63685210107
26.984	26.358	0.966	inf	False	5.0	1000.0	90.012	26.593	46617.59391035469	False	40.048	inf	TrkA	0.692773	-60.535	bcov_6ala_r1_HEEH_10552_000000000_0001_44_64_H_.._HHH_eva_0563_0001_0001_0001_0001	inf
27.875	26.924	0.804	inf	False	5.0	1000.0	66.423	22.845	106469.17242124052	False	8.79	inf	TrkA	0.720847	-67.011	bcov_revert_r1_HEEH_15568_000000002_0001_1_20_H_.._HHH_eva_0634_0001_0001_0001	inf
9.172	10.094	0.89	inf	False	5.0	1000.0	83.495	9.6	62211.3597896054	False	6.495	inf	TrkA	0.691132	-56.806	longxing_CationpiFixed_ems_p1-14H-GBL-16H-GBL-15H_0828_0001_0001_0002_000000003_0001_0002	341055.14925751474
25.688	23.192	0.96	inf	False	5.0	1000.0	92.714	5.238	52529.87166271531	False	1.94	inf	TrkA	0.764619	-53.298	longxing_CationpiFixed_ems_p1-15H-GBL-16H-GBL-14H_0437_0001_0001_0001_000000004_0001_0003	158518.0895631363
28.203	26.291	0.986	inf	False	5.0	1000.0	95.185	9.99	44798.59145493265	False	1.679	inf	TrkA	0.773127	-55.701	bcov_6ala_r1_HEEH_10552_000000000_0001_44_64_H_.._ems_p1-15H-GBL-16H-GBL-14H_0261_0001_0001_0001_0001_0004_0001_0001	1206810.503190914
21.656	26.004	0.965	42308.60100559525	False	1.0	1000.0	91.462	25.661	39461.996027319175	False	20.353	inf	FGFR2	0.808456	-60.664	Grafting_Motif0204_HHH_eva_0702_0001	109971.60111213606
27.656	25.874	0.976	inf	False	5.0	1000.0	94.635	27.167	24173.48050281374	False	28.125	inf	TrkA	0.669545	-45.768	bcov_revert_r1_HEEH_10552_000000000_0001_44_64_H_.._ems_p1-15H-GBL-16H-GBL-14H_0634_0001_0001_0002_0001_0001_0001_0001	533686.7629565056
29.531	27.306	0.868	inf	False	5.0	1000.0	72.862	14.44	73677.18908056579	False	1.673	inf	TrkA	0.748213	-69.294	longxing_Motif1_ems_p1-15H-GBL-16H-GBL-14H_0094_0001_0001_0001_0001_0001_0002	inf
28.125	26.736	0.853	345.23322045750854	False	5.0	1000.0	69.611	25.595	55761.51727845679	False	10.691	inf	TrkA	0.731942	-54.669	longxing_Motif1_ems_p1-15H-GBL-16H-GBL-14H_0153_0001_0001_0002_0001_0001_0004	441753.8358279471
28.25	27.124	0.932	inf	False	5.0	1000.0	87.144	25.764	77435.46618679262	False	8.459	inf	TrkA	0.726867	-59.74	longxing_CationpiFixed_HHH_eva_0597_000000014_0001_0001	inf
14.969	20.454	0.981	inf	False	1.0	1000.0	94.265	15.198	46272.29382769814	False	2.026	inf	FGFR2	0.827117	-61.061	HHH_eva_0472_000000008_0001	inf
28.844	10.138	0.983	inf	False	5.0	1000.0	93.84	7.729	53585.72208313597	False	2.175	inf	TrkA	0.704194	-51.914	longxing_CationpiFixed_ems_p1-15H-GBL-16H-GBL-14H_0008_0001_0001_0001_000000003_0001_0003	191507.1228084344
26.75	26.526	0.958	149707.3543091789	False	1.0	1000.0	93.609	26.344	5287.635923088707	False	25.495	inf	FGFR2	0.833152	-65.506	Grafting_Motif0823_HHH_eva_0512_0001	62368.061045628165
27.656	26.722	0.969	inf	False	5.0	1000.0	88.957	25.707	56319.1324512414	False	20.138	inf	TrkA	0.598784	-51.485	bcov_revert_r1_ems_p1-15H-GBL-16H-GBL-15H_0593_0001_0001_0002_000000000_0001_19_33_H_.._ems_p1-15H-GBL-16H-GBL-14H_0574_0001_0001_0001_0001_0001_0001_0001	1415080.224511289
11.211	27.381	0.734	inf	False	5.0	1000.0	69.363	26.723	53055.1703793425	False	14.946	inf	TrkA	0.675827	-51.827	longxing_Cationpi_HHH_eva_0550_000000006_0001_0004	inf
27.5	25.12	0.976	inf	False	5.0	1000.0	84.903	5.973	109695.29481477637	False	3.24	inf	TrkA	0.764002	-51.771	longxing_Cationpi_ems_p1-15H-GBL-16H-GBL-14H_0294_0001_0001_0002_000000012_0001_0003	inf
21.391	25.835	0.94	10196.995181544386	False	1.0	1000.0	87.835	13.253	19664.49888851309	False	2.766	inf	FGFR2	0.715586	-52.895	Grafting_Motif1153_HHH_eva_0646_0001_0001	inf
28.219	26.496	0.98	inf	False	5.0	1000.0	97.095	26.873	46617.59391035469	False	35.691	inf	TrkA	0.580054	-50.889	bcov_revert_r1_ems_p1-15H-GBL-16H-GBL-15H_0593_0001_0001_0002_000000000_0001_19_33_H_.._ems_p1-15H-GBL-16H-GBL-14H_0281_0001_0001_0002_0001_0001_0001_0001	inf
18.391	26.194	0.985	65549.45896420539	False	1.0	1000.0	94.383	7.46	0.0	False	1.531	inf	FGFR2	0.747357	-62.185	Grafting_Motif1153_HHH_eva_0513_0001_0002	3962.248454976548
25.203	22.423	0.975	39461.996027319175	False	1.0	1000.0	95.316	18.533	0.0	False	11.424	283016.0449021645	FGFR2	0.881636	-60.048	Motif1067_HHH_eva_0518_0001_0002_5696_0001	3962.248454976548
23.172	25.625	0.974	93786.11966730168	False	1.0	1000.0	93.259	17.243	0.0	False	3.239	inf	FGFR2	0.82321	-69.808	Motif0730_HHH_eva_0512_0001_0001_1395_0001	3962.248454976548
27.859	27.024	0.978	inf	False	5.0	1000.0	90.534	27.029	99305.71938701792	False	19.798	inf	TrkA	0.670234	-44.637	bcov_6ala_r1_HEEH_24497_000000002_0001_43_64_H_.._HHH_eva_0510_0001_0001_0001_0001	inf
19.891	24.418	0.976	421.2501370614127	False	5.0	1000.0	78.449	26.472	23462.542017152013	False	14.111	inf	TrkA	0.628096	-47.384	longxing_CationpiFixed_ems_p1-14H-GBL-16H-GBL-15H_0839_0001_0001_0002_000000000_0001_0003	207374.77210865312
25.188	26.12	0.974	inf	False	1.0	1000.0	93.476	25.468	10932.559019398568	False	18.487	inf	FGFR2	0.73863	-60.717	Grafting_Motif0042_HHH_eva_0519_0001	inf
28.281	26.927	0.912	inf	False	5.0	1000.0	78.728	27.037	48995.55971126333	False	36.17	inf	TrkA	0.669657	-54.211	bcov_6ala_r1_ems_3hM_1656_000000000_0001_45_63_H_.._ems_p1-15H-GBL-16H-GBL-14H_0011_0001_0001_0002_0001_0001_0001_0001	inf
27.625	26.473	0.806	646.1883557946032	False	5.0	1000.0	76.979	20.674	40555.58043277109	False	6.512	inf	TrkA	0.743774	-62.544	bcov_revert_r1_HEEH_10552_000000000_0001_44_64_H_.._ems_p1-14H-GBL-14H-GABBL-15H_0068_0001_0001_0002_0001_0001_0001_0001	209448.5198297398
25.344	17.823	0.979	inf	False	5.0	1000.0	90.17	9.758	68039.6479955594	False	2.34	inf	TrkA	0.767146	-58.581	longxing_Motif2_ems_p1-15H-GBL-16H-GBL-15H_0642_0001_0001_0002_0001_0001_0001	inf
29.109	27.47	0.871	inf	False	5.0	1000.0	76.974	13.313	37826.92208877303	False	2.012	inf	TrkA	0.749845	-54.073	longxing_Motif2_ems_p1-14H-GBL-14H-GABBL-16H_0218_0001_0001_0001_0001_0006_0004	424516.7533305464
4.625	26.372	0.986	70277.89226701231	False	1.0	1000.0	95.797	5.854	0.0	False	1.003	inf	FGFR2	0.78725	-65.495	HHH_eva_0513_000000004_0001	12819.28524051469
19.672	25.937	0.983	39856.61598759239	False	1.0	1000.0	94.486	20.992	0.0	False	8.669	inf	FGFR2	0.758503	-64.796	Grafting_Motif0184_p1-15H-GBL-16H-GBL-14H_0186_0001_0001_0002_0001_0001	7270.185723916943
20.766	26.93	0.99	19664.49888851309	False	1.0	1000.0	95.872	7.962	0.0	False	1.119	64257.87566337165	FGFR2	0.906164	-59.121	Grafting_Motif1153_HHH_eva_0475_0001	3962.248454976548
27.984	27.058	0.98	inf	False	5.0	1000.0	94.207	11.615	40555.58043277109	False	3.774	inf	TrkA	0.752173	-59.656	longxing_Motif2_ems_p1-14H-GBL-16H-GBL-16H_0441_0001_0001_0002_0001_0003_0001	inf
27.0	26.799	0.981	inf	False	5.0	1000.0	86.887	26.053	30693.90577003325	False	12.714	inf	TrkA	0.698189	-52.262	bcov_revert_r1_HEEH_10552_000000000_0001_44_64_H_.._ems_p1-14H-GBL-16H-GBL-15H_0242_0001_0001_0002_0001_0002_0001_0001	446171.3741862269
17.688	24.917	0.984	inf	False	1.0	1000.0	93.993	21.76	0.0	False	8.167	inf	FGFR2	0.807949	-51.662	Motif1229_HHH_eva_0517_0001_2914_0001	inf
28.688	26.339	0.979	inf	False	5.0	1000.0	83.094	26.049	110792.2477629242	False	19.167	inf	TrkA	0.730625	-66.287	bcov_6ala_r1_ems_3hM_862_000000002_0001_23_41_H_.._ems_p1-14H-GBL-16H-GBL-15H_0807_0001_0001_0001_0001_0001_0001	inf
25.891	26.438	0.955	79982.79695210105	False	1.0	1000.0	91.629	26.086	33654.029261199066	False	30.144	inf	FGFR2	0.759687	-58.407	mot_H_normal_ems_3hC_187_0002_000000003_0001_29_38_H_._p1-15H-GBL-16H-GBL-14H_0039_0001_0001_0002_0001_0001_0001	152716.47213079306
27.953	26.531	0.979	inf	False	5.0	1000.0	92.769	26.621	48030.15362343236	False	35.877	inf	TrkA	0.727279	-53.221	bcov_revert_r1_HEEH_10552_000000000_0001_44_64_H_.._ems_p1-15H-GBL-16H-GBL-14H_0066_0001_0001_0001_0001_0004_0001_0001	860423.7165524188
24.594	26.949	0.99	71.66968932305669	False	5.0	1000.0	93.662	4.398	100298.77658088817	False	1.724	inf	TrkA	0.760719	-57.432	longxing_CationpiFixed_ems_p1-14H-GBL-16H-GBL-15H_0102_0001_0001_0002_000000006_0001_0003	989034.8746350833
28.797	26.849	0.904	inf	False	5.0	1000.0	88.383	27.225	45699.04314317685	False	24.191	inf	TrkA	0.662972	-52.278	bcov_original_r1_HEEH_15440_000000001_0001_1_21_H_.._ems_p1-14H-GBL-16H-GBL-15H_0076_0001_0001_0001_0001_0001_0001_0001	950443.0745323404
8.922	18.596	0.964	202.2324967765027	False	1.0	1000.0	93.654	15.804	0.0	False	7.568	397.83625765142455	FGFR2	0.870854	-52.304	ems_p1-15H-GBL-16H-GBL-14H_0732_0001_0001_0001_000000021_0001	3962.248454976548
26.953	26.333	0.985	inf	False	5.0	1000.0	94.792	26.617	72225.45738708528	False	38.06	inf	TrkA	0.718837	-44.166	bcov_revert_r1_HEEH_10552_000000000_0001_44_64_H_.._ems_p1-14H-GBL-16H-GBL-15H_0242_0001_0001_0001_0001_0002_0001_0001	2925777.8517052
25.812	26.585	0.978	inf	False	5.0	1000.0	93.792	26.51	51494.82566681241	False	43.108	inf	TrkA	0.692574	-57.36	bcov_6ala_r1_HEEH_15440_000000001_0001_1_21_H_.._HHH_eva_0434_0001_0003_0001_0001	inf
7.461	26.669	0.982	inf	False	5.0	1000.0	94.96	9.07	126091.91270308418	False	1.562	inf	TrkA	0.756062	-58.291	bcov_revert_r1_HEEH_10552_000000000_0001_44_64_H_.._ems_p1-14H-GBL-16H-GBL-15H_0270_0001_0001_0001_0001_0005_0001_0001	inf
22.234	26.833	0.902	57025.60197464388	False	1.0	1000.0	87.142	26.449	51113.39955560366	False	17.673	inf	FGFR2	0.696522	-54.58	mot_P_fastrot_cor_EHEE_hb1_5290_000000000_0001_48_52_59_61_P_._bGM_668_0001_0001	277439.5107363632
21.453	26.889	0.979	22603.83438858558	False	1.0	1000.0	92.713	26.713	7641.038261930236	False	24.768	inf	FGFR2	0.7691	-54.888	Grafting_Motif0263_p1-15H-GBL-16H-GBL-14H_0015_0001_0001_0002_0001	inf
27.234	26.969	0.944	inf	False	5.0	1000.0	84.492	26.917	34586.66129418559	False	43.855	inf	TrkA	0.741904	-53.746	bcov_6ala_r1_HEEH_10552_000000000_0001_44_64_H_.._ems_p1-15H-GBL-16H-GBL-14H_0037_0001_0001_0002_0001_0002_0001_0001	274002.41314974707
26.203	7.507	0.974	inf	False	5.0	1000.0	90.203	6.905	61595.40573228253	False	2.19	inf	TrkA	0.753332	-54.591	longxing_CationpiFixed_ems_p1-15H-GBL-16H-GBL-14H_0294_0001_0001_0002_000000014_0001_0004	2024652.6115085208
27.219	25.148	0.813	inf	False	5.0	1000.0	74.89	25.301	58605.91506848288	False	8.545	inf	TrkA	0.734165	-57.908	longxing_CationpiFixed_HHH_eva_0748_000000005_0001_0001	1243378.0682481022
25.625	26.438	0.959	inf	False	5.0	1000.0	89.948	26.582	68720.04447551504	False	39.112	inf	TrkA	0.628818	-44.68	bcov_revert_r1_HEEH_24497_000000002_0001_43_64_H_.._HHH_eva_0519_0001_0002_0001_0001	inf
10.648	13.512	0.926	inf	False	5.0	1000.0	87.45	11.602	14845.398820307808	False	3.179	inf	TrkA	0.729764	-55.569	longxing_CationpiFixed_ems_p1-14H-GBL-16H-GBL-15H_0773_0001_0001_0002_000000011_0001_0001	inf
26.172	26.291	0.982	inf	False	5.0	1000.0	93.607	26.981	62211.3597896054	False	41.142	inf	TrkA	0.743154	-51.679	longxing_Cationpi_ems_p1-14H-GBL-16H-GBL-15H_0690_0001_0001_0002_000000004_0001_0002	1547652.401214877
26.203	27.502	0.932	1598.100701195806	False	5.0	1000.0	85.082	27.543	24905.961135529466	False	39.73	inf	TrkA	0.701469	-61.081	longxing_CationpiFixed_ems_p1-14H-GBL-16H-GBL-15H_0827_0001_0001_0001_000000002_0001_0001	105415.02219924796
27.156	26.434	0.982	inf	False	5.0	1000.0	94.233	26.487	64096.42620259025	False	42.213	inf	TrkA	0.759299	-57.511	bcov_6ala_r1_HEEH_10552_000000000_0001_44_64_H_.._ems_p1-14H-GBL-16H-GBL-15H_0242_0001_0001_0002_0001_0003_0001_0001	inf
26.703	27.165	0.979	inf	False	5.0	1000.0	88.342	27.155	76668.77840276492	False	18.082	inf	TrkA	0.76164	-60.527	longxing_Motif1_ems_p1-15H-GBL-16H-GBL-14H_0094_0001_0001_0001_0001_0002_0004	inf
28.453	26.82	0.938	inf	False	5.0	1000.0	85.821	26.882	78991.91905714711	False	41.636	inf	TrkA	0.653145	-38.808	bcov_revert_r1_ems_3hM_847_000000000_0001_1_20_H_.._HHH_eva_0597_0001_0001_0001	inf
23.391	23.463	0.972	inf	False	1.0	1000.0	93.33	6.968	39071.28319536556	False	1.889	inf	FGFR2	0.767453	-64.643	Grafting_Motif0433_p1-14H-GBL-14H-GABBL-15H_0590_0001_0001_0001_0001	inf
26.766	27.043	0.986	inf	False	5.0	1000.0	95.428	26.992	38587.24322275736	False	42.168	inf	TrkA	0.737948	-56.241	bcov_original_r1_HEEH_10552_000000000_0001_44_64_H_.._ems_p1-15H-GBL-16H-GBL-14H_0007_0001_0001_0001_0001_0002_0001_0001	691261.1499339269
25.266	6.173	0.987	inf	False	5.0	1000.0	83.387	6.053	64737.39046461608	False	1.829	inf	TrkA	0.746671	-59.216	longxing_CationpiFixed_HHH_eva_0431_000000004_0001_0001	inf
9.164	26.972	0.979	inf	False	5.0	1000.0	81.464	22.749	36714.43790578969	False	4.562	inf	TrkA	0.740386	-50.775	longxing_Motif1_ems_p1-15H-GBL-16H-GBL-14H_0037_0001_0001_0002_0001_0001_0001	950443.0745323404
21.984	25.62	0.972	107804.72611718078	False	1.0	1000.0	94.172	15.71	0.0	False	2.273	inf	FGFR2	0.803276	-66.073	Grafting_Motif0263_HHH_eva_0473_0001	3962.248454976548
22.156	11.796	0.954	58171.8165743342	False	1.0	1000.0	93.612	15.362	0.0	False	2.584	inf	FGFR2	0.811835	-70.067	Grafting_Motif0823_p1-14H-GBL-16H-GBL-15H_0188_0001_0001_0001_0001	3962.248454976548
28.391	27.153	0.986	inf	False	5.0	1000.0	94.177	27.18	33237.10168499699	False	21.675	inf	TrkA	0.665984	-50.809	longxing_Motif3_ems_p1-15H-GBL-16H-GBL-14H_0561_0001_0001_0001_0001_0001_0001	497779.27936774027
27.219	26.927	0.868	inf	False	5.0	1000.0	84.253	11.675	40961.13623709883	False	5.238	inf	TrkA	0.772043	-57.639	bcov_revert_r1_HEEH_13973_000000000_0001_1_20_H_.._HHH_eva_0436_0001_0002_0001_0001	1136870.0843857315
20.156	24.838	0.959	13339.799626613389	False	1.0	1000.0	89.888	23.383	50106.26365611567	False	24.704	inf	FGFR2	0.787343	-56.598	Grafting_Motif0433_HHH_eva_0720_0001	1031786.0438692884
28.703	25.365	0.976	inf	False	5.0	1000.0	88.796	7.017	37081.58228484754	False	1.375	inf	TrkA	0.779315	-58.967	longxing_Motif4_ems_p1-15H-GBL-16H-GBL-14H_0186_0001_0001_0002_0001_0001_0002	inf
27.141	26.517	0.905	inf	False	5.0	1000.0	94.433	26.352	40555.58043277109	False	23.312	inf	TrkA	0.749204	-55.037	bcov_6ala_r1_HEEH_24497_000000002_0001_43_64_H_.._ems_p1-14H-GBL-14H-GABBL-15H_0068_0001_0001_0002_0001_0002_0001_0001	inf
28.453	27.4	0.934	inf	False	5.0	1000.0	77.867	27.77	48030.15362343236	False	28.35	inf	TrkA	0.679281	-54.282	bcov_revert_r1_EEHEE_20342_000000009_0001_25_44_H_.._HHH_eva_0511_0001_0002_0001_0001	inf
25.391	27.016	0.971	inf	False	5.0	1000.0	88.827	26.564	30390.005712904243	False	19.592	inf	TrkA	0.74172	-67.104	longxing_Motif1_ems_p1-14H-GBL-16H-GBL-15H_0076_0001_0001_0001_0001_0001_0001	528402.7356005003
23.406	24.82	0.973	11376.464755147808	False	1.0	1000.0	90.815	7.671	9139.80862863304	False	1.421	inf	FGFR2	0.751084	-67.951	ems_p1-15H-GBL-16H-GBL-14H_0015_0001_0001_0002_000000004_0001	inf
25.344	27.6	0.979	inf	False	5.0	1000.0	85.494	9.748	12288.129158266418	False	1.941	inf	TrkA	0.749791	-64.21	longxing_CationpiFixed_ems_p1-14H-GBL-16H-GBL-15H_0773_0001_0001_0002_000000004_0001_0003	inf
27.219	26.273	0.947	inf	False	5.0	1000.0	88.646	10.008	49485.51530837591	False	1.761	inf	TrkA	0.767462	-59.11	longxing_Motif4_ems_p1-15H-GBL-16H-GBL-14H_0746_0001_0001_0001_0001_0001_0004	inf
28.391	24.831	0.913	inf	False	5.0	1000.0	79.714	23.799	39362.84681153477	False	16.263	inf	TrkA	0.581199	-52.63	longxing_Motif2_HHH_eva_0700_0001_0002_0004	inf
27.438	27.615	0.931	inf	False	5.0	1000.0	72.683	27.34	43481.07150719317	False	13.179	inf	TrkA	0.661844	-53.778	longxing_CationpiFixed_ems_p1-14H-GBL-14H-GABBL-15H_0894_0001_0001_0002_000000002_0001_0001	851904.6698538795
27.656	26.591	0.987	inf	False	5.0	1000.0	94.68	18.837	87256.22151921566	False	4.208	inf	TrkA	0.737191	-53.301	bcov_revert_r1_HEEH_10552_000000000_0001_44_64_H_.._ems_p1-14H-GBL-16H-GBL-15H_0242_0001_0001_0002_0001_0003_0001_0001	inf
16.484	17.29	0.985	149707.3543091789	False	1.0	1000.0	93.632	14.667	0.0	False	7.952	inf	FGFR2	0.733311	-54.733	mot_H_normal_HEEHE_2363_000000001_0001_43_52_H_._HHH_eva_0515_0001_0001	3962.248454976548
29.641	26.691	0.97	inf	False	5.0	1000.0	90.744	6.391	31940.20142685877	False	1.994	inf	TrkA	0.730211	-55.592	longxing_CationpiFixed_ems_p1-14H-GBL-16H-GBL-15H_0773_0001_0001_0002_000000006_0001_0004	inf
29.641	26.905	0.771	inf	False	5.0	1000.0	66.327	27.408	75909.68158689591	False	36.174	inf	TrkA	0.703411	-58.873	longxing_CationpiFixed_HHH_eva_0634_000000003_0001_0001	inf
27.641	26.871	0.933	inf	False	5.0	1000.0	95.778	4.225	58605.91506848288	False	1.528	inf	TrkA	0.803728	-64.938	longxing_Motif2_ems_p1-14H-GBL-16H-GBL-16H_0049_0001_0001_0002_0001_0002	inf
28.266	27.358	0.902	inf	False	5.0	1000.0	71.756	16.51	48995.55971126333	False	3.887	inf	TrkA	0.698633	-52.662	bcov_6ala_r1_HEEH_10552_000000000_0001_44_64_H_.._HHH_eva_0646_0001_0002_0001_0001	inf
29.688	27.526	0.922	inf	False	5.0	1000.0	79.59	26.735	95430.84442565044	False	14.597	inf	TrkA	0.686456	-54.951	bcov_revert_r1_HEEH_13973_000000000_0001_1_20_H_.._HHH_eva_0616_0001_0003_0001_0001	inf
29.531	26.451	0.914	inf	False	5.0	1000.0	84.195	12.893	100298.77658088817	False	2.256	inf	TrkA	0.732887	-55.815	longxing_CationpiFixed_ems_p1-14H-GBL-14H-GABBL-15H_0068_0001_0001_0002_000000003_0001_0003	233675.08382994364
21.844	26.172	0.973	60533.82559623658	False	1.0	1000.0	91.177	15.506	6138.78115400515	False	5.311	inf	FGFR2	0.803892	-67.477	Motif0046_HHH_eva_0514_0001_9018_0001	15956.36764953946
21.766	25.506	0.979	81590.45117083825	False	1.0	1000.0	92.157	22.994	4420.555182840876	False	6.097	inf	FGFR2	0.796077	-54.967	Grafting_Motif0042_HHH_eva_0475_0001_0002	6917.332258835404
24.969	14.973	0.992	inf	False	5.0	1000.0	96.105	8.53	30390.005712904243	False	2.045	inf	TrkA	0.751109	-59.456	bcov_original_r1_HEEH_10552_000000000_0001_44_64_H_.._ems_p1-14H-GBL-16H-GBL-15H_0270_0001_0001_0001_0001_0005_0001_0001	583685.3528721202
29.672	26.403	0.931	inf	False	5.0	1000.0	85.46	26.217	39756.47527965014	False	36.465	inf	TrkA	0.752409	-60.019	longxing_Motif2_HHH_eva_0438_0001_0003_0003	inf
16.812	11.614	0.904	120274.32054986196	False	1.0	1000.0	89.83	19.375	19861.1438773982	False	6.987	inf	FGFR2	0.755275	-53.668	Grafting_Motif0272_p1-14H-GBL-14H-GABBL-15H_0023_0001_0001_0002_0001_0002	70277.89226701231
5.027	26.328	0.983	23756.85711319943	False	1.0	1000.0	96.076	26.518	15487.09323735441	False	25.5	inf	FGFR2	0.843788	-66.102	Grafting_Motif0042_HHH_eva_0518_0001	89234.27483721818
28.922	25.162	0.981	inf	False	5.0	1000.0	94.817	24.345	37452.39810769605	False	18.344	inf	TrkA	0.751237	-61.707	longxing_Motif2_ems_p1-15H-GBL-16H-GBL-15H_0056_0001_0001_0002_0001_0001_0002	969546.98033044
26.734	21.476	0.977	2054.617747064932	False	1.0	1000.0	94.115	17.882	0.0	False	10.913	3962.248454976548	FGFR2	0.731319	-63.747	Motif1117_p1-15H-GBL-16H-GBL-14H_0186_0001_0001_0002_0001_2261_0001	3962.248454976548
27.828	26.643	0.873	inf	False	5.0	1000.0	78.913	14.913	80579.65663019574	False	1.623	inf	TrkA	0.72483	-58.143	longxing_Motif1_HHH_eva_0553_0001_0001_0003	inf
29.75	27.174	0.896	inf	False	5.0	1000.0	81.878	26.623	40555.58043277109	False	10.95	inf	TrkA	0.669073	-49.584	longxing_Motif2_ems_p1-14H-GBL-14H-GABBL-16H_0171_0001_0001_0001_0001_0002_0002	inf
27.359	26.379	0.96	inf	False	5.0	1000.0	93.742	24.874	44355.04104448781	False	9.533	inf	TrkA	0.753134	-59.269	longxing_CationpiFixed_ems_p1-15H-GBL-16H-GBL-14H_0294_0001_0001_0002_000000003_0001_0002	420313.6171589566
29.266	26.966	0.944	inf	False	5.0	1000.0	85.922	21.891	39362.84681153477	False	3.751	inf	TrkA	0.716511	-53.083	bcov_original_r1_HEEH_24497_000000002_0001_43_64_H_.._ems_p1-14H-GBL-14H-GABBL-15H_0847_0001_0001_0001_0001_0002_0001_0001	412031.7784128583
28.984	26.953	0.891	inf	False	5.0	1000.0	79.952	26.931	29791.2025418138	False	46.153	inf	TrkA	0.765611	-60.685	longxing_Motif2_ems_p1-14H-GBL-14H-GABBL-16H_0218_0001_0001_0001_0001_0004_0002	inf
28.375	27.354	0.978	inf	False	5.0	1000.0	75.636	27.352	66038.61201295495	False	42.348	inf	TrkA	0.74472	-55.21	bcov_6ala_r1_HEEH_10552_000000000_0001_44_64_H_.._HHH_eva_0518_0001_0003_0001_0001	inf
28.062	26.878	0.994	inf	False	5.0	1000.0	97.044	17.846	111900.17024055352	False	5.029	inf	TrkA	0.780236	-55.61	longxing_Motif2_HHH_eva_0522_0001_0003	inf
24.844	27.138	0.981	inf	False	5.0	1000.0	93.094	11.729	40961.13623709883	False	2.51	inf	TrkA	0.776131	-51.178	longxing_Cationpi_ems_p1-15H-GBL-16H-GBL-14H_0732_0001_0001_0001_000000009_0001_0003	inf
27.969	14.131	0.968	inf	False	5.0	1000.0	86.332	9.786	49980.3704614597	False	1.255	inf	TrkA	0.75248	-59.143	longxing_Motif1_ems_p1-15H-GBL-16H-GBL-14H_0437_0001_0001_0002_0001_0002_0004	1443523.3370239653
27.469	27.24	0.987	inf	False	5.0	1000.0	95.232	27.28	56882.32377575375	False	38.229	inf	TrkA	0.636348	-57.059	longxing_Motif3_ems_p1-15H-GBL-16H-GBL-14H_0153_0001_0001_0002_0001_0001_0004	922490.6843071491
26.609	26.569	0.982	6986.505581423763	False	1.0	1000.0	96.414	26.199	43590.5939246658	False	24.026	inf	FGFR2	0.786767	-51.651	Grafting_Motif0272_HHH_eva_0475_0001	inf
26.0	26.896	0.983	inf	False	5.0	1000.0	95.164	6.682	105415.02219924796	False	1.011	inf	TrkA	0.793262	-61.355	longxing_Motif2_ems_p1-14H-GBL-16H-GBL-16H_0042_0001_0001_0001_0001_0001_0002	inf
27.703	24.824	0.92	0.6100950199739836	True	5.0	1000.0	79.392	25.35	33237.10168499699	False	11.162	inf	TrkA	0.635865	-44.811	longxing_Cationpi_ems_p1-14H-GBL-16H-GBL-15H_0839_0001_0001_0002_000000002_0001_0002	305695.8192610854
14.414	26.887	0.971	inf	False	5.0	1000.0	87.638	22.644	58605.91506848288	False	2.767	inf	TrkA	0.717137	-51.294	bcov_revert_r1_HEEH_24497_000000002_0001_43_64_H_.._HHH_eva_0431_0001_0003_0001_0001	inf
28.062	27.391	0.983	inf	False	5.0	1000.0	92.268	27.475	56319.1324512414	False	45.589	inf	TrkA	0.694047	-55.583	bcov_6ala_r1_HEEH_24497_000000002_0001_43_64_H_.._HHH_eva_0682_0001_0001_0001_0001	inf
27.766	27.305	0.99	inf	False	5.0	1000.0	95.868	24.955	82199.30772846263	False	6.933	inf	TrkA	0.781237	-59.896	longxing_CationpiFixed_ems_p1-15H-GBL-16H-GBL-14H_0037_0001_0001_0001_000000005_0001_0003	inf
27.375	26.341	0.983	inf	False	5.0	1000.0	96.057	7.893	62211.3597896054	False	1.567	inf	TrkA	0.779595	-52.157	longxing_Cationpi_HHH_eva_0518_000000008_0001_0003	inf
11.758	12.639	0.943	inf	False	1.0	1000.0	90.222	13.9	17107.385848287853	False	11.961	inf	FGFR2	0.72899	-46.766	ems_p1-14H-GBL-14H-GABBL-15H_0299_0001_0001_0002_000000021_0001	inf
28.375	26.929	0.989	inf	False	5.0	1000.0	94.109	27.052	55761.51727845679	False	39.979	inf	TrkA	0.670448	-50.549	bcov_revert_r1_ems_p1-15H-GBL-16H-GBL-15H_0593_0001_0001_0002_000000000_0001_19_33_H_.._ems_p1-15H-GBL-16H-GBL-14H_0372_0001_0001_0001_0001_0001_0001_0001	250531.3182806516
25.203	6.406	0.94	inf	False	5.0	1000.0	84.002	5.918	32582.19947553862	False	2.162	inf	TrkA	0.747585	-55.348	longxing_Cationpi_ems_p1-15H-GBL-16H-GBL-14H_0630_0001_0001_0002_000000002_0001_0002	428761.9208638514
27.75	26.868	0.981	inf	False	5.0	1000.0	90.797	26.656	91707.16575044752	False	15.135	inf	TrkA	0.702042	-57.785	longxing_Motif4_ems_p1-15H-GBL-16H-GBL-14H_0634_0001_0001_0002_0001_0002	260703.89443343255
25.984	27.412	0.874	inf	False	5.0	1000.0	90.398	25.091	45246.577369482	False	8.02	inf	TrkA	0.616169	-54.247	longxing_Motif3_HHH_eva_0516_0001_0002_0001	1532329.1101137386
24.609	27.467	0.974	inf	False	5.0	1000.0	92.771	27.549	43050.56584870616	False	37.751	inf	TrkA	0.720519	-52.326	bcov_6ala_r1_HEEH_15440_000000001_0001_1_21_H_.._ems_p1-15H-GBL-16H-GBL-14H_0634_0001_0001_0002_0001_0001_0001	inf
28.859	27.182	0.98	inf	False	5.0	1000.0	86.867	27.185	18114.20777959487	False	46.271	inf	TrkA	0.788251	-61.568	longxing_Motif2_HHH_eva_0437_0001_0003	607385.3187769928
16.812	21.243	0.978	3151.737998292286	False	1.0	1000.0	91.362	18.852	0.0	False	16.965	8959.71829098426	FGFR2	0.824518	-59.843	Grafting_Motif0042_p1-15H-GBL-16H-GBL-14H_0089_0001_0001_0002_0001	3962.248454976548
26.906	26.921	0.833	6388.040285370182	False	1.0	1000.0	80.567	22.533	23994.42568433144	False	7.576	inf	FGFR2	0.732623	-61.079	Grafting_Motif0182_p1-14H-GBL-14H-GABBL-15H_0025_0001_0001_0002_0001	inf
13.781	10.842	0.978	10196.995181544386	False	1.0	1000.0	95.29	13.699	18524.84748158539	False	17.362	inf	FGFR2	0.746807	-60.812	Motif0050_p1-15H-GBL-16H-GBL-14H_0441_0001_0001_0002_0001_700_0001	inf
28.016	26.727	0.975	inf	False	5.0	1000.0	75.133	18.088	39362.84681153477	False	6.848	inf	TrkA	0.557517	-59.604	longxing_Motif3_ems_p1-15H-GBL-16H-GBL-14H_0037_0001_0001_0001_0001_0003_0004	450633.0879280887
26.969	26.337	0.986	inf	False	5.0	1000.0	96.205	26.391	27786.7924821868	False	40.107	inf	TrkA	0.720857	-52.449	bcov_revert_r1_HEEH_10552_000000000_0001_44_64_H_.._HHH_eva_0474_0001_0003_0001_0001	512862.4893118614
13.023	26.778	0.953	33654.029261199066	False	1.0	1000.0	87.564	25.663	0.0	False	23.21	inf	FGFR2	0.775175	-62.627	Grafting_Motif0176_HHH_eva_0434_0001_0002	8610.113169739052
8.219	27.07	0.981	19469.80087971592	False	1.0	1000.0	89.61	26.362	17802.014314345575	False	15.128	inf	FGFR2	0.819681	-57.69	Motif0133_p1-14H-GBL-14H-GABBL-15H_0590_0001_0001_0002_0001_876_0001	205838.7313149564
29.25	26.514	0.873	inf	False	5.0	1000.0	78.155	26.985	72947.71196095618	False	44.684	inf	TrkA	0.62795	-61.821	longxing_Motif3_HHH_eva_0432_0001_0001_0003	inf
25.266	25.593	0.919	inf	False	1.0	1000.0	90.09	24.191	9231.206714919375	False	17.56	inf	FGFR2	0.709907	-63.03	Grafting_Motif0176_p1-14H-GBL-14H-GABBL-15H_0299_0001_0001_0002_0001	inf
13.086	26.154	0.979	95671.2206726144	False	1.0	1000.0	95.605	24.508	0.0	False	14.415	inf	FGFR2	0.778822	-63.288	Grafting_Motif0042_HHH_eva_0513_0001_0001	3962.248454976548
26.406	27.561	0.948	inf	False	5.0	1000.0	82.884	27.269	49485.51530837591	False	13.034	inf	TrkA	0.683604	-51.352	bcov_6ala_r1_HEEH_15440_000000001_0001_1_21_H_.._ems_p1-14H-GBL-16H-GBL-15H_0828_0001_0001_0002_0001_0001_0001_0001	inf
26.969	6.352	0.989	1084.1030456949618	False	5.0	1000.0	93.776	5.506	0.0	False	1.675	1989.1812882574889	TrkA	0.748629	-55.916	longxing_Cationpi_HHH_eva_0513_000000006_0001_0002	3991.816142372666
27.281	27.263	0.979	inf	False	5.0	1000.0	88.833	27.385	72947.71196095618	False	40.381	inf	TrkA	0.703018	-48.07	bcov_revert_r1_ems_3hM_1656_000000000_0001_45_63_H_.._ems_p1-14H-GBL-16H-GBL-15H_0102_0001_0001_0001_0001_0002_0001_0001	inf
18.734	24.634	0.99	2269.5762226704405	False	1.0	1000.0	96.647	14.801	12692.361624271984	False	2.115	9702.091031930851	FGFR2	0.904581	-71.134	ems_p1-15H-GBL-16H-GBL-14H_0089_0001_0001_0002_000000012_0001	143865.82491564588
27.016	10.598	0.919	inf	False	5.0	1000.0	78.626	9.507	37826.92208877303	False	2.634	inf	TrkA	0.732278	-56.199	longxing_Motif2_ems_p1-14H-GBL-14H-GABBL-16H_0887_0001_0001_0001_0001_0003_0003	276742.4372812447
25.594	26.635	0.984	inf	False	5.0	1000.0	95.945	26.753	79781.8382477185	False	44.932	inf	TrkA	0.691306	-48.948	bcov_revert_r1_ems_3hM_355_000000003_0001_41_59_H_.._ems_p1-14H-GBL-16H-GBL-15H_0102_0001_0001_0001_0001_0002_0001_0001	337678.3656014995
18.953	19.714	0.974	21939.05896294929	False	1.0	1000.0	92.75	19.4	23994.42568433144	False	7.755	inf	FGFR2	0.701575	-54.173	Motif1217_p1-15H-GBL-16H-GBL-14H_0015_0001_0001_0002_0001_3404_0001	238972.3768694098
27.922	4.912	0.98	inf	False	5.0	1000.0	86.152	4.767	46156.03357460857	False	2.368	inf	TrkA	0.739425	-53.739	longxing_Cationpi_ems_p1-15H-GBL-16H-GBL-14H_0008_0001_0001_0001_000000002_0001_0001	240755.67254507483
26.969	26.708	0.962	282.93397680268754	False	5.0	1000.0	88.815	12.04	45246.577369482	False	3.455	inf	TrkA	0.731711	-55.889	bcov_revert_r1_HEEH_10552_000000000_0001_44_64_H_.._ems_p1-15H-GBL-16H-GBL-14H_0015_0001_0001_0002_0001_0001_0001_0001	185874.92665583588
22.906	26.5	0.925	inf	False	1.0	1000.0	84.779	25.613	68211.02985148253	False	21.679	inf	FGFR2	0.686692	-44.934	mot_H_fastrot_cor_ems_3hM_199_000000020_0001_56_61_H_._bGM_715_0001_0001_0001	inf
26.438	24.89	0.965	22603.83438858558	False	1.0	1000.0	93.126	10.445	30771.21919964973	False	1.015	inf	FGFR2	0.751009	-64.161	Motif1229_HHH_eva_0510_0002_6152_0001	294507.63121953217
15.969	24.818	0.943	64257.87566337165	False	1.0	1000.0	89.654	21.839	24476.713640586448	False	18.366	inf	FGFR2	0.766834	-56.858	HHH_eva_0719_000000010_0001	127673.6148635225
27.0	26.904	0.973	inf	False	5.0	1000.0	92.335	5.611	67365.98811441532	False	3.22	inf	TrkA	0.726795	-51.753	longxing_CationpiFixed_ems_p1-14H-GBL-16H-GBL-15H_0188_0001_0001_0002_000000006_0001_0004	inf
16.875	27.491	0.98	inf	False	5.0	1000.0	91.729	14.537	59191.97421916775	False	3.134	inf	TrkA	0.687192	-49.665	bcov_revert_r1_ems_3hM_149_000000000_0001_22_42_H_.._ems_p1-14H-GBL-16H-GBL-15H_0102_0001_0001_0001_0001_0001_0001	inf
18.531	11.433	0.984	148225.10327641465	False	1.0	1000.0	91.117	13.637	0.0	False	3.367	inf	FGFR2	0.842211	-64.69	Grafting_Motif0355_p1-14H-GBL-16H-GBL-15H_0188_0001_0001_0001_0001	10824.315860790672
18.391	24.231	0.959	11956.778792268758	False	1.0	1000.0	90.011	17.143	24234.36994117473	False	5.106	inf	FGFR2	0.786052	-57.743	ems_p1-15H-GBL-16H-GBL-14H_0015_0001_0001_0002_000000008_0001	596917.1973046871
27.094	27.242	0.974	inf	False	5.0	1000.0	89.837	6.588	45246.577369482	False	1.391	inf	TrkA	0.785566	-66.685	longxing_Motif4_ems_p1-14H-GBL-16H-GBL-15H_0059_0001_0001_0001_0001_0001_0003	inf
28.578	27.684	0.944	inf	False	5.0	1000.0	81.873	27.171	34932.52790712748	False	16.956	inf	TrkA	0.656303	-53.465	longxing_Motif2_ems_p1-14H-GBL-14H-GABBL-16H_0171_0001_0001_0001_0001_0002_0003	inf
28.703	26.174	0.952	inf	False	5.0	1000.0	81.777	26.692	38587.24322275736	False	30.825	inf	TrkA	0.666179	-55.861	bcov_6ala_r1_HEEH_24497_000000002_0001_43_64_H_.._ems_p1-15H-GBL-16H-GBL-14H_0372_0001_0001_0001_0001_0004_0001_0001	inf
20.656	26.232	0.969	3412.8806258336194	False	1.0	1000.0	91.872	16.196	0.0	False	1.919	11605.131696726274	FGFR2	0.73802	-53.023	Grafting_Motif0263_HHH_eva_0513_0001_0001	3962.248454976548
28.109	26.994	0.978	inf	False	5.0	1000.0	94.101	27.814	52009.77392348056	False	30.074	inf	TrkA	0.66527	-54.428	bcov_revert_r1_EEHEE_20342_000000009_0001_25_44_H_.._ems_p1-14H-GBL-16H-GBL-15H_0270_0001_0001_0001_0001_0001_0001_0001	inf
29.047	26.864	0.925	inf	False	5.0	1000.0	89.543	26.108	37452.39810769605	False	18.802	inf	TrkA	0.713479	-50.707	longxing_Motif2_HHH_eva_0704_0001_0003_0001	860423.7165524188
27.203	4.921	0.982	inf	False	5.0	1000.0	91.655	4.674	26702.56141160442	False	1.184	inf	TrkA	0.830079	-51.771	longxing_CationpiFixed_HHH_eva_0518_000000003_0001_0003	inf
26.125	26.929	0.865	inf	False	5.0	1000.0	81.759	26.781	44798.59145493265	False	15.347	inf	TrkA	0.657673	-43.221	bcov_revert_r1_HEEH_14223_000000004_0001_1_21_H_.._ems_p1-14H-GBL-14H-GABBL-15H_0068_0001_0001_0002_0001_0003_0001_0001	741125.5163823069
10.539	26.599	0.983	inf	False	1.0	1000.0	94.473	26.388	30466.55366301957	False	25.466	inf	FGFR2	0.813761	-63.619	Grafting_Motif0823_HHH_eva_0475_0001	inf
29.5	23.778	0.882	inf	False	5.0	1000.0	83.994	23.038	44355.04104448781	False	10.373	inf	TrkA	0.729677	-53.39	longxing_Motif2_ems_p1-15H-GBBL-14H-GBL-16H_0152_0001_0001_0002_0001_0002	209448.5198297398
7.781	11.981	0.96	inf	False	5.0	1000.0	85.202	6.421	52529.87166271531	False	1.595	inf	TrkA	0.761555	-53.102	longxing_CationpiFixed_HHH_eva_0436_000000006_0001_0004	inf
28.188	26.839	0.989	inf	False	5.0	1000.0	91.11	27.219	108609.2027869074	False	33.907	inf	TrkA	0.763915	-54.564	longxing_Motif1_HHH_eva_0514_0001_0001_0002	inf
23.0	20.401	0.96	inf	False	5.0	1000.0	88.824	15.856	16075.4396602935	False	4.463	inf	TrkA	0.769537	-64.753	longxing_Motif2_ems_p1-15H-GBL-16H-GBL-15H_0098_0001_0001_0002_0001_0002_0001	inf
14.406	26.698	0.984	57595.85799439036	False	1.0	1000.0	94.315	15.106	13076.952873849028	False	2.489	inf	FGFR2	0.77003	-54.457	Grafting_Motif0184_p1-14H-GBL-16H-GBL-15H_0102_0001_0001_0002_0001	148225.10327641465
27.641	26.355	0.994	inf	False	5.0	1000.0	97.743	26.345	85536.92924146229	False	38.828	inf	TrkA	0.620258	-53.091	bcov_original_r1_ems_p1-15H-GBL-16H-GBL-15H_0593_0001_0001_0002_000000000_0001_19_33_H_.._ems_p1-15H-GBL-16H-GBL-14H_0037_0001_0001_0001_0001_0001_0001_0001	inf
27.5	26.849	0.792	307.14867247062	False	1.0	1000.0	67.08	23.959	27580.97358558535	False	13.971	inf	FGFR2	0.834439	-60.334	Motif1454_p1-15H-GBL-16H-GBL-14H_0441_0001_0001_0002_0001_3331_0001	inf
26.641	26.64	0.977	inf	False	5.0	1000.0	85.563	26.762	60985.55022998277	False	22.85	inf	TrkA	0.733299	-53.543	longxing_Cationpi_ems_p1-15H-GBL-16H-GBL-14H_0294_0001_0001_0002_000000011_0001_0003	2004606.5460480384
28.641	27.193	0.963	inf	False	5.0	1000.0	82.769	14.484	56319.1324512414	False	1.106	inf	TrkA	0.756222	-50.055	bcov_original_r1_HEEH_10552_000000000_0001_44_64_H_.._ems_p1-15H-GBL-16H-GBL-14H_0561_0001_0001_0001_0001_0003_0001_0001	inf
26.828	26.599	0.95	inf	False	5.0	1000.0	88.618	26.591	47554.6075479528	False	41.154	inf	TrkA	0.635626	-55.268	bcov_6ala_r1_HEEH_24997_000000001_0001_43_64_H_.._HHH_eva_0703_0001_0001_0001	inf
23.188	25.353	0.958	inf	False	1.0	1000.0	90.26	24.434	8696.214301436432	False	23.826	inf	FGFR2	0.791771	-57.023	Grafting_Motif0204_HHH_eva_0720_0001	inf
28.641	27.089	0.951	inf	False	5.0	1000.0	76.452	11.709	24173.48050281374	False	3.36	inf	TrkA	0.782181	-60.969	longxing_Motif1_ems_p1-15H-GBL-16H-GBL-14H_0584_0001_0001_0001_0001_0001	inf
5.422	25.312	0.989	131542.25306750188	False	1.0	1000.0	96.8	5.216	0.0	False	1.069	inf	FGFR2	0.815918	-66.54	HHH_eva_0475_000000012_0001	3962.248454976548
27.969	27.132	0.914	inf	False	5.0	1000.0	82.007	23.459	72947.71196095618	False	8.11	inf	TrkA	0.677851	-52.778	bcov_revert_r1_HEEH_13973_000000000_0001_1_20_H_.._HHH_eva_0433_0001_0004_0001_0001	inf
27.969	26.313	0.946	inf	False	5.0	1000.0	89.879	26.346	58025.65848364638	False	37.093	inf	TrkA	0.629308	-57.733	bcov_6ala_r1_ems_3hM_208_000000000_0001_25_43_H_.._ems_p1-14H-GBL-14H-GABBL-15H_0068_0001_0001_0002_0001_0004_0001_0001	inf
28.25	25.061	0.989	inf	False	5.0	1000.0	94.772	9.443	66038.61201295495	False	1.625	inf	TrkA	0.789558	-61.05	longxing_Motif4_ems_p1-15H-GBL-16H-GBL-14H_0288_0001_0001_0001_0001_0001_0002	inf
27.188	27.263	0.974	inf	False	5.0	1000.0	91.025	5.038	100298.77658088817	False	2.058	inf	TrkA	0.748285	-49.684	longxing_Cationpi_ems_p1-15H-GBL-16H-GBL-14H_0048_0001_0001_0001_000000009_0001_0001	inf
15.141	26.86	0.986	inf	False	5.0	1000.0	93.473	25.736	56319.1324512414	False	17.118	inf	TrkA	0.575156	-51.173	bcov_revert_r1_ems_p1-15H-GBL-16H-GBL-15H_0593_0001_0001_0002_000000000_0001_19_33_H_.._ems_p1-14H-GBL-16H-GBL-15H_0102_0001_0001_0002_0001_0001_0001	877718.2332551221
23.531	26.287	0.936	69582.07155149728	False	1.0	1000.0	88.383	12.939	7794.623130995031	False	1.655	inf	FGFR2	0.732372	-64.876	Motif0437_HHH_eva_0514_0001_669_0001	19277.030573976142
29.203	27.085	0.932	inf	False	5.0	1000.0	76.173	24.619	36714.43790578969	False	8.81	inf	TrkA	0.653711	-56.986	longxing_Motif2_HHH_eva_0700_0001_0002_0002	inf
24.766	26.216	0.919	inf	False	5.0	1000.0	73.839	17.792	109695.29481477637	False	3.884	inf	TrkA	0.737955	-50.738	bcov_revert_r1_HEEH_13973_000000000_0001_1_20_H_.._HHH_eva_0511_0001_0002_0001_0001	inf
28.297	26.741	0.972	inf	False	5.0	1000.0	89.058	26.835	44355.04104448781	False	45.89	inf	TrkA	0.676578	-48.498	bcov_revert_r1_ems_3hM_1656_000000000_0001_45_63_H_.._ems_p1-14H-GBL-16H-GBL-15H_0105_0001_0001_0001_0001_0002_0001_0001	inf
18.828	25.557	0.982	20462.95639802725	False	1.0	1000.0	95.486	21.977	0.0	False	5.875	inf	FGFR2	0.780837	-60.883	HHH_eva_0472_000000007_0001	3962.248454976548
27.062	26.47	0.957	103598.22284096412	False	1.0	1000.0	96.562	25.121	0.0	False	18.193	inf	FGFR2	0.851328	-58.316	Grafting_Motif0042_HHH_eva_0510_0001	3962.248454976548
26.266	26.962	0.979	inf	False	5.0	1000.0	82.474	20.088	60381.732900973	False	5.48	inf	TrkA	0.72244	-57.502	longxing_CationpiFixed_ems_p1-15H-GBL-16H-GBL-14H_0323_0001_0001_0002_000000012_0001_0002	1159721.1730818865
26.906	26.593	0.911	inf	False	5.0	1000.0	79.311	26.505	20209.448244612635	False	12.073	inf	TrkA	0.756889	-55.747	longxing_Motif2_HHH_eva_0648_0001_0001_0003	inf
28.203	27.535	0.992	inf	False	5.0	1000.0	91.737	27.778	30390.005712904243	False	24.201	inf	TrkA	0.665638	-47.603	bcov_revert_r1_ems_3hM_1656_000000000_0001_45_63_H_.._ems_p1-15H-GBL-16H-GBL-14H_0037_0001_0001_0001_0001_0002_0001_0001	441753.8358279471
14.477	27.592	0.906	inf	False	5.0	1000.0	70.165	13.662	33569.47270184692	False	3.327	inf	TrkA	0.716782	-52.181	longxing_Motif2_ems_p1-14H-GBL-14H-GABBL-16H_0150_0001_0001_0002_0001_0004	327747.2948211245
26.547	26.436	0.974	121477.06375536066	False	1.0	1000.0	92.633	25.523	0.0	False	21.649	inf	FGFR2	0.845846	-50.852	Grafting_Motif0374_HHH_eva_0472_0001	3962.248454976548
20.562	26.247	0.987	29.342994342328204	False	1.0	1000.0	95.286	22.613	19664.49888851309	False	5.103	3962.248454976548	FGFR2	0.820669	-64.628	HHH_eva_0472_000000006_0001	inf
28.484	26.836	0.915	inf	False	5.0	1000.0	80.386	25.539	30693.90577003325	False	9.241	inf	TrkA	0.68246	-57.078	longxing_Motif1_HHH_eva_0553_0001_0005_0001	771218.1842607501
26.641	27.388	0.872	inf	False	5.0	1000.0	88.443	6.862	39756.47527965014	False	1.665	inf	TrkA	0.731964	-56.051	longxing_Motif4_ems_p1-15H-GBL-16H-GBL-14H_0630_0001_0001_0002_0001_0004	376737.0638552714
27.484	11.93	0.929	inf	False	5.0	1000.0	85.854	10.82	50480.174166074336	False	5.855	inf	TrkA	0.73381	-53.598	longxing_Motif1_ems_p1-14H-GBL-14H-GABBL-15H_0068_0001_0001_0002_0001_0003_0001	inf
29.438	26.494	0.936	inf	False	5.0	1000.0	82.98	16.367	28064.660407008687	False	2.497	inf	TrkA	0.716779	-62.603	longxing_Motif2_HHH_eva_0627_0001_0002_0003	inf
28.891	25.274	0.873	inf	False	5.0	1000.0	83.127	26.606	31940.20142685877	False	14.761	inf	TrkA	0.652799	-55.025	longxing_Motif2_HHH_eva_0438_0001_0001_0003	inf
26.219	26.883	0.95	inf	False	5.0	1000.0	89.266	27.253	40961.13623709883	False	34.603	inf	TrkA	0.672789	-50.475	bcov_6ala_r1_HEEH_14223_000000004_0001_1_21_H_.._ems_p1-14H-GBL-14H-GABBL-15H_0847_0001_0001_0001_0001_0002_0001_0001	577906.2899723959
28.625	26.366	0.947	inf	False	5.0	1000.0	87.092	26.721	54662.79509700697	False	45.811	inf	TrkA	0.72682	-62.672	longxing_Motif2_HHH_eva_0627_0001_0001_0002	inf
24.234	25.16	0.971	5840.839631762862	False	1.0	1000.0	96.031	24.386	10824.315860790672	False	20.543	inf	FGFR2	0.908566	-61.124	Grafting_Motif0263_HHH_eva_0720_0001	inf
29.328	22.375	0.875	inf	False	5.0	1000.0	88.12	25.468	36350.92861959373	False	12.535	inf	TrkA	0.701649	-49.501	longxing_Motif2_HHH_eva_0438_0001_0002_0003	1092509.8053252096
8.008	26.216	0.989	inf	False	1.0	1000.0	93.609	8.199	0.0	False	1.126	inf	FGFR2	0.798406	-54.736	Motif1229_HHH_eva_0513_0001_0001_7723_0001	inf
16.281	25.897	0.979	52662.18667553793	False	1.0	1000.0	96.426	5.933	20059.755316172163	False	1.397	inf	FGFR2	0.761774	-64.153	ems_p1-14H-GBL-16H-GBL-15H_0188_0001_0001_0001_000000025_0001	91027.88376144606
18.344	19.995	0.969	15641.964169727937	False	1.0	1000.0	91.805	18.875	53720.69662771622	False	4.853	inf	FGFR2	0.783202	-74.507	Motif1088_p1-15H-GBL-16H-GBL-14H_0015_0001_0001_0002_0001_6647_0001	837222.3235883901
26.953	27.18	0.98	inf	False	5.0	1000.0	91.555	4.855	46156.03357460857	False	1.492	inf	TrkA	0.799114	-59.008	longxing_Motif4_ems_p1-15H-GBL-16H-GBL-14H_0081_0001_0001_0001_0001_0001_0002	778930.3661033581
27.922	7.483	0.98	inf	False	5.0	1000.0	89.919	5.819	52009.77392348056	False	1.469	inf	TrkA	0.758263	-50.919	longxing_CationpiFixed_ems_p1-15H-GBL-16H-GBL-14H_0081_0001_0001_0001_000000006_0001_0002	719329.1245784563
29.469	27.682	0.901	inf	False	5.0	1000.0	80.241	27.611	66038.61201295495	False	20.173	inf	TrkA	0.722076	-54.503	longxing_Motif2_ems_p1-14H-GBL-14H-GABBL-16H_0181_0001_0001_0002_0001_0003_0003	inf
26.062	26.91	0.983	inf	False	5.0	1000.0	94.132	26.594	59191.97421916775	False	16.995	inf	TrkA	0.689802	-66.178	longxing_Motif3_HHH_eva_0472_0001_0001	1060379.2535629969
26.719	27.237	0.986	inf	False	5.0	1000.0	88.693	26.819	48030.15362343236	False	19.774	inf	TrkA	0.756898	-60.39	longxing_Motif4_ems_p1-15H-GBL-16H-GBL-14H_0066_0001_0001_0001_0001_0002_0003	inf
26.891	26.483	0.982	5725.752016236521	False	1.0	1000.0	92.398	13.501	0.0	False	3.705	11263.826490245368	FGFR2	0.795092	-70.3	HHH_eva_0516_000000019_0001	3962.248454976548
28.031	27.214	0.988	inf	False	5.0	1000.0	92.992	4.518	64096.42620259025	False	1.545	inf	TrkA	0.796412	-60.535	longxing_CationpiFixed_ems_p1-15H-GBL-16H-GBL-14H_0372_0001_0001_0001_000000003_0001_0001	inf
27.562	26.402	0.974	5235.283092167034	False	1.0	1000.0	91.784	26.748	21293.834484242296	False	28.44	inf	FGFR2	0.722924	-41.334	mot_H_fastrot_fd0e1cfc12a63ed5dd95d41f8e0b3ef5_0001_000000006_0001_57_62_H_._HHH_eva_0513_0001_0001_0001_0001	inf
23.312	26.396	0.966	7565.384417752718	False	1.0	1000.0	93.639	6.386	0.0	False	1.313	57595.85799439036	FGFR2	0.840702	-72.899	Motif0242_p1-15H-GBL-16H-GBL-14H_0732_0001_0001_0001_0001_0001_9082_0001	10196.995181544386
29.516	26.716	0.849	inf	False	5.0	1000.0	79.808	25.846	32908.02147029403	False	10.403	inf	TrkA	0.717632	-55.958	longxing_Motif1_HHH_eva_0597_0001_0002_0002	595417.4284648496
22.766	11.277	0.95	inf	False	5.0	1000.0	84.581	10.715	66698.99813308443	False	2.448	inf	TrkA	0.776878	-60.276	longxing_Cationpi_ems_p1-14H-GBL-16H-GBL-15H_0773_0001_0001_0002_000000015_0001_0001	inf
27.734	27.021	0.95	inf	False	5.0	1000.0	83.204	10.61	44798.59145493265	False	2.971	inf	TrkA	0.654474	-48.066	bcov_6ala_r1_HEEH_10552_000000000_0001_44_64_H_.._ems_p1-15H-GBL-16H-GBL-14H_0561_0001_0001_0001_0001_0003_0001_0001	1387197.5536822758
14.633	27.499	0.978	inf	False	5.0	1000.0	92.118	27.402	49980.3704614597	False	22.846	inf	TrkA	0.664892	-56.901	longxing_Motif3_HHH_eva_0514_0001_0001_0004	560910.1514726237
24.75	27.241	0.971	inf	False	5.0	1000.0	89.9	27.315	104371.30910816624	False	39.148	inf	TrkA	0.675527	-58.5	longxing_CationpiFixed_HHH_eva_0519_000000005_0001_0001	inf
28.125	26.167	0.786	inf	False	5.0	1000.0	74.078	26.415	116443.76587200256	False	47.376	inf	TrkA	0.712552	-56.95	bcov_6ala_r1_HEEH_24497_000000002_0001_43_64_H_.._ems_bGC_226_0002_0001_0001_0001_0001	544413.8668919312
24.875	25.574	0.97	24968.69558476227	False	1.0	1000.0	92.107	8.701	23058.17145979618	False	1.297	inf	FGFR2	0.776608	-55.881	Grafting_Motif0042_HHH_eva_0517_0001_0001	149707.3543091789
26.156	26.565	0.984	51624.53355115964	False	1.0	1000.0	93.479	17.849	4082.3085454107854	False	6.499	inf	FGFR2	0.883712	-61.866	Motif0115_p1-14H-GBL-14H-GABBL-15H_0244_0001_0001_0001_0001_643_0001	11263.826490245368
29.453	27.238	0.796	inf	False	5.0	1000.0	90.381	27.39	56319.1324512414	False	30.56	inf	TrkA	0.691139	-52.037	longxing_Cationpi_HHH_eva_0550_000000007_0001_0002	inf
9.891	24.677	0.985	80782.62492162197	False	1.0	1000.0	91.866	12.623	7270.185723916943	False	4.195	inf	FGFR2	0.736526	-56.13	HHH_eva_0516_000000013_0001	27856.783321441224
11.039	26.392	0.97	inf	False	5.0	1000.0	88.553	15.118	62833.47338750149	False	1.616	inf	TrkA	0.775803	-66.144	longxing_Motif1_HHH_eva_0720_0001_0001_0003	inf
25.969	26.268	0.99	78406.8198726606	False	1.0	1000.0	94.483	24.433	6848.843820629108	False	11.195	inf	FGFR2	0.787668	-52.097	Motif1187_HHH_eva_0517_0001_1998_0001	23521.640706138038
27.891	26.927	0.992	inf	False	5.0	1000.0	94.566	5.306	77435.46618679262	False	1.025	inf	TrkA	0.76456	-47.848	longxing_CationpiFixed_HHH_eva_0512_000000003_0001_0004	inf
26.562	24.187	0.983	inf	False	5.0	1000.0	93.464	25.948	49485.51530837591	False	12.165	inf	TrkA	0.727459	-48.736	bcov_revert_r1_HEEH_10552_000000000_0001_44_64_H_.._ems_p1-15H-GBL-16H-GBL-14H_0081_0001_0001_0001_0001_0003_0001_0001	inf
25.172	25.363	0.976	425.4626384320271	False	5.0	1000.0	94.44	11.646	24659.36746092029	False	3.336	inf	TrkA	0.697592	-47.936	bcov_revert_r1_HEEH_13973_000000000_0001_1_20_H_.._ems_p1-14H-GBL-14H-GABBL-15H_0239_0001_0001_0002_0001_0001_0001_0001	205321.55654322112
29.0	25.549	0.903	inf	False	5.0	1000.0	83.071	9.291	21452.73654418433	False	2.428	inf	TrkA	0.763022	-52.8	longxing_CationpiFixed_ems_p1-14H-GBL-16H-GBL-15H_0773_0001_0001_0002_000000008_0001_0001	inf
27.938	26.636	0.833	inf	False	5.0	1000.0	96.469	27.067	47083.769849458185	False	46.619	inf	TrkA	0.685632	-66.897	bcov_revert_r1_HEEH_10552_000000000_0001_44_64_H_.._HHH_eva_0703_0001_0001_0001_0001	inf
28.188	26.775	0.97	inf	False	5.0	1000.0	93.389	27.201	62211.3597896054	False	33.647	inf	TrkA	0.684654	-39.303	bcov_revert_r1_ems_3hM_862_000000002_0001_23_41_H_.._HHH_eva_0475_0001_0001_0001	inf
26.016	26.953	0.949	inf	False	5.0	1000.0	81.183	27.182	45246.577369482	False	45.731	inf	TrkA	0.667606	-56.094	bcov_6ala_r1_ems_3hM_862_000000002_0001_23_41_H_.._HHH_eva_0434_0001_0001_0001	inf
27.984	26.997	0.973	inf	False	5.0	1000.0	90.579	26.758	43050.56584870616	False	16.148	inf	TrkA	0.789034	-59.906	longxing_CationpiFixed_HHH_eva_0518_000000001_0001_0003	318108.29536332045
27.391	27.25	0.989	149.6639426430639	False	5.0	1000.0	86.783	5.183	69407.24492027024	False	1.435	inf	TrkA	0.744149	-61.552	longxing_Motif4_ems_p1-14H-GBL-16H-GBL-15H_0102_0001_0001_0002_0001_0004_0001	512862.4893118614
28.641	27.497	0.942	inf	False	5.0	1000.0	85.199	27.034	37452.39810769605	False	16.757	inf	TrkA	0.69268	-52.585	bcov_original_r1_ems_p1-15H-GBL-16H-GBL-15H_0593_0001_0001_0002_000000000_0001_19_33_H_.._ems_p1-15H-GBL-16H-GBL-14H_0186_0001_0001_0002_0001_0002_0001_0001	inf
16.219	25.184	0.91	146757.52799645005	False	1.0	1000.0	92.543	16.194	0.0	False	1.56	inf	FGFR2	0.792054	-65.312	Motif0255_p1-14H-GBL-14H-GABBL-15H_0023_0001_0001_0002_0001_0002_5492_0001	3962.248454976548
24.844	27.089	0.979	inf	False	5.0	1000.0	95.22	27.226	52009.77392348056	False	37.128	inf	TrkA	0.696629	-48.331	bcov_6ala_r1_HEEH_15440_000000001_0001_1_21_H_.._HHH_eva_0475_0001_0001_0001	inf
28.594	27.46	0.975	inf	False	5.0	1000.0	90.994	10.408	39362.84681153477	False	1.587	inf	TrkA	0.779127	-56.694	longxing_Motif4_ems_p1-15H-GBL-16H-GBL-14H_0048_0001_0001_0001_0001_0003_0003	inf
23.062	27.048	0.973	inf	False	5.0	1000.0	87.36	27.153	59783.89396135936	False	19.467	inf	TrkA	0.765722	-61.079	longxing_Motif2_ems_p1-15H-GBL-16H-GBL-15H_0642_0001_0001_0002_0001_0002_0003	inf
27.938	27.033	0.961	inf	False	5.0	1000.0	82.705	11.151	67365.98811441532	False	2.795	inf	TrkA	0.642207	-55.289	longxing_CationpiFixed_ems_p1-15H-GBL-16H-GBL-14H_0039_0001_0001_0002_000000005_0001_0004	inf
28.578	27.359	0.968	inf	False	5.0	1000.0	85.243	27.615	35281.853186198714	False	39.085	inf	TrkA	0.738518	-65.758	longxing_Motif1_HHH_eva_0472_0001_0002	756022.1392615924
26.797	26.601	0.951	inf	False	5.0	1000.0	87.242	15.061	54662.79509700697	False	5.198	inf	TrkA	0.684533	-50.352	bcov_revert_r1_ems_p1-15H-GBL-16H-GBL-15H_0593_0001_0001_0002_000000000_0001_19_33_H_.._HHH_eva_0720_0001_0002_0001_0001	1888430.0452639463
23.828	26.838	0.969	149707.3543091789	False	1.0	1000.0	94.575	25.227	4041.889648921575	False	20.233	inf	FGFR2	0.67879	-66.047	Grafting_Motif0823_HHH_eva_0473_0001	17107.385848287853
27.688	27.053	0.971	inf	False	5.0	1000.0	86.626	24.062	23934.13911169676	False	5.516	inf	TrkA	0.705604	-59.609	longxing_Motif1_HHH_eva_0433_0001_0004_0003	inf
26.484	26.965	0.975	inf	False	5.0	1000.0	91.051	27.317	62833.47338750149	False	33.729	inf	TrkA	0.766958	-59.237	longxing_CationpiFixed_HHH_eva_0516_000000010_0001_0002	231361.4691385579
21.578	5.299	0.962	inf	False	5.0	1000.0	86.525	4.821	59191.97421916775	False	1.861	inf	TrkA	0.774834	-57.058	longxing_CationpiFixed_ems_p1-15H-GBL-16H-GBL-14H_0323_0001_0001_0002_000000007_0001_0004	1092509.8053252096
6.215	27.094	0.964	inf	False	5.0	1000.0	91.116	5.994	98322.49444259211	False	1.582	inf	TrkA	0.772273	-65.289	longxing_CationpiFixed_ems_p1-14H-GBL-16H-GBL-15H_0188_0001_0001_0001_000000000_0001_0004	inf
17.641	25.711	0.987	149707.3543091789	False	1.0	1000.0	96.195	8.259	0.0	False	1.392	inf	FGFR2	0.76234	-61.049	mot_H_normal_3h_hb1_5890_000000015_0001_54_62_H_._HHH_eva_0474_0001_0003_0001_0001	3962.248454976548
24.062	26.929	0.989	inf	False	5.0	1000.0	96.844	5.331	41370.747599469774	False	0.847	inf	TrkA	0.723317	-57.656	longxing_CationpiFixed_ems_p1-14H-GBL-16H-GBL-15H_0773_0001_0001_0002_000000019_0001_0003	inf
25.531	7.457	0.988	149707.3543091789	False	1.0	1000.0	96.997	6.4	0.0	False	0.926	inf	FGFR2	0.843003	-66.403	HHH_eva_0475_000000005_0001	78406.8198726606
22.5	26.685	0.877	27856.783321441224	False	1.0	1000.0	92.732	15.65	0.0	False	4.015	112182.03029448996	FGFR2	0.775034	-65.262	Motif1134_HHH_eva_0472_0002_5450_0001	3962.248454976548
21.094	18.554	0.949	148225.10327641465	False	1.0	1000.0	78.037	18.01	0.0	False	17.511	inf	FGFR2	0.778758	-60.87	Grafting_Motif0042_HHH_eva_0703_0001	3962.248454976548
25.188	26.715	0.989	83230.41923937207	False	1.0	1000.0	94.832	26.049	0.0	False	22.449	inf	FGFR2	0.772452	-62.435	Grafting_Motif0374_HHH_eva_0517_0001	3962.248454976548
28.531	26.619	0.944	1.4791075252956587	True	5.0	1000.0	92.426	25.773	60985.55022998277	False	12.83	inf	TrkA	0.739019	-52.597	longxing_CationpiFixed_ems_p1-14H-GBL-14H-GABBL-15H_0255_0001_0001_0002_000000005_0001_0001	178622.15104844322
6.105	7.617	0.982	inf	False	5.0	1000.0	88.891	7.212	25406.57095435364	False	1.885	inf	TrkA	0.76604	-63.285	longxing_CationpiFixed_ems_p1-14H-GBL-16H-GBL-15H_0773_0001_0001_0002_000000018_0001_0004	441753.8358279471
26.75	20.453	0.97	inf	False	5.0	1000.0	92.191	7.634	36714.43790578969	False	1.895	inf	TrkA	0.753777	-50.641	longxing_Motif4_ems_p1-15H-GBL-16H-GBL-14H_0746_0001_0001_0001_0001_0002_0003	786719.6697643908
5.316	8.571	0.987	inf	False	5.0	1000.0	93.346	7.486	66698.99813308443	False	2.144	inf	TrkA	0.727667	-50.214	longxing_CationpiFixed_ems_p1-14H-GBL-16H-GBL-15H_0773_0001_0001_0002_000000014_0001_0001	inf
26.359	25.755	0.956	inf	False	5.0	1000.0	87.805	4.416	32582.19947553862	False	1.801	inf	TrkA	0.732771	-60.889	longxing_Cationpi_ems_p1-15H-GBL-16H-GBL-14H_0323_0001_0001_0002_000000005_0001_0004	222333.824312822
27.25	27.602	0.966	inf	False	5.0	1000.0	92.653	27.669	86392.29853387698	False	38.625	inf	TrkA	0.699833	-60.319	bcov_6ala_r1_HEEH_10552_000000000_0001_44_64_H_.._ems_p1-15H-GBL-16H-GBL-14H_0441_0001_0001_0002_0001_0001_0001	213658.43507831747
29.047	25.802	0.957	inf	False	5.0	1000.0	86.969	25.868	37452.39810769605	False	34.052	inf	TrkA	0.764366	-65.382	longxing_Motif2_ems_p1-14H-GBL-14H-GABBL-16H_0171_0001_0001_0001_0001_0001_0004	inf
24.5	26.767	0.962	35724.43020967852	False	1.0	1000.0	89.988	25.426	28987.88042999283	False	15.434	inf	FGFR2	0.83542	-54.035	Motif0018_p1-14H-GBL-14H-GABBL-15H_0023_0001_0001_0002_0001_0002_8338_0001	100551.4144322526
23.703	27.086	0.974	inf	False	5.0	1000.0	84.333	27.433	87256.22151921566	False	38.893	inf	TrkA	0.747484	-57.849	bcov_revert_r1_HEEH_10552_000000000_0001_44_64_H_.._ems_p1-15H-GBL-16H-GBL-14H_0640_0001_0001_0002_0001_0003_0001_0001	inf
22.766	27.178	0.941	142441.4108075701	False	1.0	1000.0	85.748	19.452	4692.50840342928	False	4.471	inf	FGFR2	0.846641	-64.064	Motif1280_HHH_eva_0514_0001_7197_0001	46272.29382769814
13.422	23.781	0.981	1650.6721039740655	False	1.0	1000.0	92.67	8.14	0.0	False	1.855	6200.1689655452055	FGFR2	0.786403	-65.089	Motif1134_HHH_eva_0472_0001_9023_0001	12442.271957917816
28.172	26.863	0.978	inf	False	5.0	1000.0	91.388	22.995	72225.45738708528	False	5.113	inf	TrkA	0.750521	-57.965	longxing_Motif1_HHH_eva_0513_0001_0001_0001	inf
20.062	16.518	0.932	8356.891015090783	False	1.0	1000.0	95.085	16.376	7270.185723916943	False	17.234	inf	FGFR2	0.867742	-64.246	Grafting_Motif0042_HHH_eva_0720_0001_0002	inf
27.25	26.056	0.983	inf	False	5.0	1000.0	93.717	4.756	26438.179615449902	False	1.892	inf	TrkA	0.784524	-60.639	longxing_CationpiFixed_ems_p1-15H-GBL-16H-GBL-14H_0288_0001_0001_0002_000000008_0001_0002	inf
26.656	27.065	0.974	2.3376685854112718	True	5.0	1000.0	90.597	27.3	70802.33054316764	False	20.462	inf	TrkA	0.746276	-59.307	bcov_6ala_r1_HEEH_10552_000000000_0001_44_64_H_.._ems_p1-15H-GBL-16H-GBL-14H_0081_0001_0001_0001_0001_0002_0001_0001	369313.8553624856
26.188	4.845	0.984	inf	False	5.0	1000.0	88.822	4.45	32582.19947553862	False	1.856	inf	TrkA	0.740551	-55.536	longxing_Cationpi_HHH_eva_0473_000000004_0001_0004	274002.41314974707
28.875	23.658	0.833	135.48881486268468	False	5.0	1000.0	75.497	23.155	68720.04447551504	False	7.322	inf	TrkA	0.744249	-69.304	longxing_Motif1_ems_p1-14H-GBL-14H-GABBL-15H_0023_0001_0001_0002_0001_0003_0004	2236476.070943887
20.719	26.03	0.958	114436.88910340916	False	1.0	1000.0	92.498	8.997	0.0	False	3.881	inf	FGFR2	0.903096	-69.716	ems_p1-15H-GBL-16H-GBL-14H_0732_0001_0001_0001_000000015_0001	3962.248454976548
15.227	10.427	0.925	inf	False	5.0	1000.0	87.725	7.601	43481.07150719317	False	1.977	inf	TrkA	0.710604	-50.723	longxing_Cationpi_ems_p1-14H-GBL-14H-GABBL-15H_0181_0001_0001_0001_000000016_0001_0001	inf
26.578	26.801	0.977	11376.464755147808	False	1.0	1000.0	93.88	26.688	5502.335144986156	False	22.458	inf	FGFR2	0.858723	-51.093	mot_H_fastrot_cor_3h_hb1_2383_000000002_0001_27_35_H_._HHH_eva_0520_0001_0001_0001	132857.675598177
22.859	26.892	0.889	13207.722402587528	False	1.0	1000.0	92.71	25.992	0.0	False	14.262	26242.349997472596	FGFR2	0.944156	-64.23	Motif0037_p1-15H-GBL-16H-GBL-14H_0732_0001_0001_0001_0001_6822_0001	8696.214301436432
26.734	27.268	0.987	inf	False	5.0	1000.0	93.558	27.395	64096.42620259025	False	38.39	inf	TrkA	0.749849	-58.48	bcov_revert_r1_HEEH_10552_000000000_0001_44_64_H_.._ems_p1-15H-GBL-16H-GBL-14H_0007_0001_0001_0001_0001_0002_0001_0001	inf
29.219	26.777	0.958	inf	False	5.0	1000.0	79.751	25.17	53055.1703793425	False	8.72	inf	TrkA	0.724829	-55.402	longxing_Motif4_ems_p1-15H-GBL-16H-GBL-14H_0007_0001_0001_0001_0001_0002	698173.7614332667
9.773	25.986	0.989	2433.292902626465	False	1.0	1000.0	97.136	15.502	0.0	False	1.263	4600.047449690495	FGFR2	0.804208	-58.871	Motif0242_p1-15H-GBL-16H-GBL-14H_0089_0001_0001_0002_0001_2429_0001	8111.116086552178
19.812	26.627	0.98	13881.448984050385	False	1.0	1000.0	96.647	16.99	12566.694677497004	False	2.736	inf	FGFR2	0.782671	-61.68	HHH_eva_0475_000000003_0001	175543.6466509684
25.547	26.897	0.911	inf	False	5.0	1000.0	87.759	9.015	38973.11565498496	False	1.758	inf	TrkA	0.698123	-48.675	bcov_revert_r1_ems_3hM_3116_000000001_0001_46_63_H_.._ems_p1-15H-GBL-16H-GBL-14H_0437_0001_0001_0001_0001_0001_0001_0001	756022.1392615924
27.0	25.947	0.968	inf	False	5.0	1000.0	90.699	12.398	48030.15362343236	False	6.167	inf	TrkA	0.707077	-50.826	bcov_6ala_r1_HEEH_24497_000000002_0001_43_64_H_.._HHH_eva_0646_0001_0001_0001_0001	inf
19.203	26.247	0.983	25725.272029676114	False	1.0	1000.0	94.777	9.436	0.0	False	1.51	inf	FGFR2	0.753789	-60.812	Grafting_Motif0184_HHH_eva_0515_0001_0001	20059.755316172163
20.219	26.946	0.966	inf	False	5.0	1000.0	92.594	20.393	41370.747599469774	False	3.963	inf	TrkA	0.720867	-49.327	bcov_revert_r1_ems_3hM_149_000000000_0001_22_42_H_.._HHH_eva_0472_0001_0001_0001	inf
25.109	27.364	0.981	inf	False	5.0	1000.0	92.357	27.439	55761.51727845679	False	34.436	inf	TrkA	0.670159	-53.734	bcov_6ala_r1_HEEH_24497_000000002_0001_43_64_H_.._ems_p1-15H-GBL-16H-GBL-14H_0037_0001_0001_0001_0001_0004_0001_0001	inf
27.953	27.42	0.947	inf	False	5.0	1000.0	91.371	27.349	70101.31736947286	False	23.61	inf	TrkA	0.659642	-56.318	bcov_revert_r1_ems_3hM_208_000000000_0001_25_43_H_.._ems_p1-14H-GBL-14H-GABBL-15H_0688_0001_0001_0002_0001_0002_0001_0001	inf
28.109	21.591	0.907	inf	False	5.0	1000.0	88.51	20.83	53055.1703793425	False	4.907	inf	TrkA	0.709637	-46.046	longxing_Cationpi_ems_p1-14H-GBL-14H-GABBL-15H_0181_0001_0001_0001_000000009_0001_0003	inf
25.5	18.402	0.963	120274.32054986196	False	1.0	1000.0	89.706	25.715	0.0	False	19.275	inf	FGFR2	0.757355	-64.65	Grafting_Motif0111_p1-15H-GBL-16H-GBL-14H_0441_0001_0001_0002_0001	17278.459706770744
29.531	26.401	0.932	inf	False	5.0	1000.0	87.62	26.415	37081.58228484754	False	35.98	inf	TrkA	0.786529	-59.678	longxing_Motif2_ems_p1-14H-GBL-14H-GABBL-16H_0171_0001_0001_0001_0001_0006_0004	inf
27.328	10.9	0.908	inf	False	5.0	1000.0	78.662	7.594	75158.10058108513	False	2.784	inf	TrkA	0.691781	-49.341	longxing_CationpiFixed_ems_p1-14H-GBL-14H-GABBL-15H_0894_0001_0001_0002_000000000_0001_0003	inf
26.797	21.252	0.971	7641.038261930236	False	1.0	1000.0	88.265	20.049	24721.480776992328	False	15.782	inf	FGFR2	0.789233	-57.56	Grafting_Motif0042_HHH_eva_0720_0001_0001	inf
29.578	27.288	0.929	inf	False	5.0	1000.0	81.116	27.127	29204.198158821448	False	37.535	inf	TrkA	0.697297	-53.456	longxing_Motif2_ems_p1-14H-GBL-16H-GBL-16H_0025_0001_0001_0002_0001_0004	931715.5911502212
23.812	26.753	0.983	inf	False	5.0	1000.0	95.884	7.848	54662.79509700697	False	2.241	inf	TrkA	0.758584	-56.822	bcov_revert_r1_HEEH_10552_000000000_0001_44_64_H_.._ems_p1-14H-GBL-16H-GBL-15H_0270_0001_0001_0002_0001_0001_0001_0001	1415080.224511289
7.734	26.166	0.979	inf	False	5.0	1000.0	93.812	7.243	74413.96097137137	False	1.182	inf	TrkA	0.725706	-49.509	bcov_revert_r1_HEEH_13973_000000000_0001_1_20_H_.._HHH_eva_0434_0001_0001_0001_0001	inf
28.781	27.091	0.916	inf	False	5.0	1000.0	86.928	27.23	78209.82084866046	False	24.674	inf	TrkA	0.708161	-57.711	longxing_Motif4_HHH_eva_0749_0001_0001_0003	5007206.844745658
11.992	21.965	0.951	43159.003885807695	False	1.0	1000.0	86.656	13.714	22158.4495525788	False	3.788	inf	FGFR2	0.758359	-61.297	Motif0848_HHH_eva_0514_0001_1514_0001	91938.1625990606
9.883	26.038	0.99	9897.103061672658	False	1.0	1000.0	96.14	22.871	0.0	False	9.178	23756.85711319943	FGFR2	0.841981	-57.522	mot_H_fastrot_3h_hb1_3344_000000001_0001_47_55_H_._p1-14H-GBL-16H-GBL-15H_0102_0001_0001_0002_0001_0002_0001_0001	3962.248454976548
14.508	23.864	0.974	128950.35101215758	False	1.0	1000.0	93.119	17.191	0.0	False	4.262	inf	FGFR2	0.718066	-60.259	HHH_eva_0510_000000025_0001	6581.604294057173
26.625	26.886	0.988	91.91150266083292	False	5.0	1000.0	94.664	5.51	63461.80812137644	False	1.602	inf	TrkA	0.740707	-58.762	longxing_CationpiFixed_ems_p1-14H-GBL-16H-GBL-15H_0105_0001_0001_0001_000000005_0001_0003	279509.8616540569
26.297	26.863	0.989	0.520302005	True	5.0	1000.0	90.955	10.579	50480.174166074336	False	1.76	inf	TrkA	0.742862	-58.742	longxing_Motif1_ems_p1-15H-GBL-16H-GBL-14H_0033_0001_0001_0002_0001_0002_0003	989034.8746350833
28.391	25.667	0.963	inf	False	5.0	1000.0	90.74	25.683	47083.769849458185	False	21.361	inf	TrkA	0.713749	-64.395	longxing_Motif2_ems_p1-14H-GBL-14H-GABBL-16H_0122_0001_0001_0002_0001_0003_0001	inf
21.344	26.454	0.839	18341.43315008457	False	1.0	1000.0	85.344	13.251	4123.1316308648975	False	6.709	inf	FGFR2	0.791453	-50.822	Motif0324_HHH_eva_0646_0001_9151_0001	inf
25.0	4.696	0.987	2241.459265078693	False	5.0	1000.0	93.663	4.314	15758.68999146506	False	2.003	inf	TrkA	0.74102	-61.012	longxing_CationpiFixed_ems_p1-14H-GBL-16H-GBL-15H_0105_0001_0001_0002_000000006_0001_0003	101301.76434669712
25.266	25.639	0.919	2.660484908936562	True	5.0	1000.0	85.872	25.521	45246.577369482	False	11.982	inf	TrkA	0.706418	-53.536	longxing_Motif4_ems_p1-14H-GBL-16H-GBL-15H_0827_0001_0001_0001_0001_0001_0004	517991.1142049804
25.344	22.102	0.945	inf	False	5.0	1000.0	82.498	6.172	48995.55971126333	False	1.849	inf	TrkA	0.734119	-50.699	longxing_CationpiFixed_ems_p1-15H-GBL-16H-GBL-14H_0584_0001_0001_0001_000000006_0001_0001	528402.7356005003
6.887	7.95	0.929	inf	False	5.0	1000.0	89.106	7.53	61595.40573228253	False	1.186	inf	TrkA	0.7504	-50.155	longxing_Cationpi_HHH_eva_0719_000000001_0001_0003	inf
22.406	26.588	0.972	11376.464755147808	False	1.0	1000.0	89.572	25.791	14589.54239218736	False	21.812	inf	FGFR2	0.734277	-54.032	mot_H_normal_HEEHE_2363_000000001_0001_43_52_H_._p1-15H-GBL-16H-GBL-14H_0153_0001_0001_0002_0001_0001_0001_0001	404930.522301567
28.984	27.206	0.815	inf	False	5.0	1000.0	74.526	26.65	37081.58228484754	False	19.052	inf	TrkA	0.723066	-50.342	longxing_Motif2_HHH_eva_0729_0001_0002_0004	inf
26.297	26.681	0.949	inf	False	5.0	1000.0	90.767	27.222	55209.42304797698	False	20.16	inf	TrkA	0.718179	-52.779	longxing_CationpiFixed_ems_p1-14H-GBL-14H-GABBL-16H_0763_0001_0001_0002_000000002_0001_0003	802532.7351266561
6.648	11.183	0.941	inf	False	5.0	1000.0	79.399	8.556	35281.853186198714	False	1.62	inf	TrkA	0.722172	-69.167	bcov_6ala_r1_HEEH_13973_000000000_0001_1_20_H_.._HHH_eva_0477_0001_0001_0001_0001	826850.2795337277
28.094	26.601	0.976	inf	False	5.0	1000.0	93.818	4.504	64737.39046461608	False	1.398	inf	TrkA	0.737969	-57.662	longxing_Motif2_HHH_eva_0776_0001_0002_0004	inf
25.641	27.235	0.852	inf	False	5.0	1000.0	79.355	26.75	64737.39046461608	False	14.889	inf	TrkA	0.650119	-55.583	bcov_revert_r1_ems_3hM_208_000000000_0001_25_43_H_.._ems_p1-14H-GBL-16H-GBL-16H_0004_0001_0001_0002_0001_0001_0001_0001	1578760.2144792953
25.344	20.859	0.861	inf	False	5.0	1000.0	93.031	20.255	50984.97590773503	False	5.729	inf	TrkA	0.750154	-53.127	longxing_CationpiFixed_HHH_eva_0684_000000000_0001_0004	1293864.20376503
28.75	26.971	0.935	inf	False	5.0	1000.0	78.254	27.706	44798.59145493265	False	15.866	inf	TrkA	0.628265	-55.915	bcov_revert_r1_ems_3hM_2106_000000001_0001_45_62_H_.._HHH_eva_0648_0001_0002_0001_0001	inf
25.562	27.317	0.97	inf	False	5.0	1000.0	84.908	27.279	57451.14701351133	False	21.241	inf	TrkA	0.661056	-52.918	longxing_Motif3_ems_p1-15H-GBL-16H-GBL-15H_0230_0001_0001_0001_0001_0001_0001	155394.65695827475
24.922	27.026	0.892	inf	False	5.0	1000.0	92.905	26.889	52529.87166271531	False	41.568	inf	TrkA	0.69131	-49.589	bcov_revert_r1_ems_3hM_847_000000000_0001_1_20_H_.._HHH_eva_0598_0001_0001_0001	inf
29.609	26.772	0.89	inf	False	5.0	1000.0	79.056	27.011	54121.579303967264	False	42.511	inf	TrkA	0.758401	-51.153	longxing_Motif2_ems_p1-14H-GBL-16H-GABBL-15H_0530_0001_0001_0001_0001_0002_0004	inf
27.109	6.688	0.973	inf	False	5.0	1000.0	94.598	6.407	56882.32377575375	False	1.857	inf	TrkA	0.694589	-54.937	longxing_CationpiFixed_ems_p1-14H-GBL-14H-GABBL-16H_0710_0001_0001_0001_000000013_0001_0002	inf
26.453	25.715	0.958	inf	False	5.0	1000.0	91.045	26.283	39362.84681153477	False	12.606	inf	TrkA	0.733013	-51.644	bcov_6ala_r1_ems_3hM_1656_000000000_0001_45_63_H_.._ems_p1-15H-GBL-16H-GBL-15H_0056_0001_0001_0002_0001_0002_0001_0001	358452.3895080035
25.5	8.773	0.973	11.717784142035496	False	5.0	1000.0	87.753	7.524	67365.98811441532	False	1.814	inf	TrkA	0.702886	-65.158	longxing_CationpiFixed_ems_p1-14H-GBL-16H-GBL-16H_0661_0001_0001_0001_000000007_0001_0002	260703.89443343255
19.203	22.663	0.982	2385.347419494628	False	1.0	1000.0	95.924	18.462	0.0	False	8.586	3962.248454976548	FGFR2	0.774797	-62.643	Motif0037_p1-14H-GBL-16H-GBL-16H_0049_0001_0001_0002_0001_4567_0001	3962.248454976548
19.5	26.947	0.955	170.7605674852203	False	1.0	1000.0	87.736	25.932	10096.034833212274	False	26.351	inf	FGFR2	0.735875	-50.417	Motif0133_HHH_eva_0560_0001_0002_2965_0001	inf
24.109	27.263	0.983	61.732649259527925	False	5.0	1000.0	90.506	27.175	59783.89396135936	False	9.966	inf	TrkA	0.690024	-49.526	longxing_Cationpi_ems_p1-14H-GBL-16H-GBL-16H_0773_0001_0001_0001_000000017_0001_0004	274002.41314974707
16.906	18.795	0.849	inf	False	5.0	1000.0	78.614	20.565	66038.61201295495	False	10.198	inf	TrkA	0.692835	-47.359	bcov_6ala_r1_HEEH_13973_000000000_0001_1_20_H_.._ems_p1-14H-GBL-16H-GBL-16H_0697_0001_0001_0001_0001_0002_0001_0001	1726666.7956760095
25.828	19.478	0.836	inf	False	5.0	1000.0	76.058	19.512	62833.47338750149	False	19.439	inf	TrkA	0.664556	-49.722	bcov_6ala_r1_HEEH_14223_000000004_0001_1_21_H_.._HHH_eva_0629_0001_0003_0001_0001	inf
26.359	27.113	0.875	170.7605674852203	False	1.0	1000.0	88.779	26.892	4290.5473088358485	False	26.849	inf	FGFR2	0.760654	-52.447	Grafting_Motif0323_HHH_eva_0598_0001	inf
29.5	26.635	0.982	inf	False	5.0	1000.0	94.339	26.05	29204.198158821448	False	20.011	inf	TrkA	0.720949	-57.576	longxing_Cationpi_ems_p1-14H-GBL-16H-GBL-16H_0137_0001_0001_0002_000000012_0001_0002	533686.7629565056
27.312	24.729	0.746	inf	False	5.0	1000.0	72.212	13.08	73677.18908056579	False	2.064	inf	TrkA	0.639397	-42.325	bcov_revert_r1_HEEH_24497_000000002_0001_43_64_H_.._ems_bGC_151_0001_0001_0001_0001_0001	424516.7533305464
28.734	26.702	0.834	inf	False	5.0	1000.0	64.463	23.929	39362.84681153477	False	5.159	inf	TrkA	0.723651	-52.43	bcov_6ala_r1_HEEH_24497_000000002_0001_43_64_H_.._ems_p1-14H-GBL-16H-GBL-16H_0776_0001_0001_0001_0001_0003_0001_0001	705155.4990475986
18.156	26.813	0.994	5840.839631762862	False	1.0	1000.0	96.999	25.951	5557.358496436012	False	22.051	inf	FGFR2	0.81226	-62.331	Grafting_Motif0394_HHH_eva_0523_0001	inf
28.359	27.889	0.988	inf	False	5.0	1000.0	88.945	27.393	18295.349857390836	False	26.624	inf	TrkA	0.724834	-54.454	longxing_CationpiFixed_HHH_eva_0495_000000001_0001_0002	inf
28.203	25.84	0.895	inf	False	5.0	1000.0	87.19	26.045	30089.114567231903	False	44.576	inf	TrkA	0.634517	-55.679	bcov_revert_r1_ems_p1-15H-GBL-16H-GBL-15H_0593_0001_0001_0002_000000000_0001_19_33_H_.._HHH_eva_0601_0001_0001_0001	inf
27.094	26.922	0.932	inf	False	5.0	1000.0	88.185	26.638	40154.0400324466	False	12.69	inf	TrkA	0.696612	-52.669	longxing_Motif3_ems_p1-15H-GBL-16H-GBL-15H_0230_0001_0001_0002_0001_0004_0002	inf
25.844	26.673	0.944	inf	False	5.0	1000.0	86.701	26.982	35991.01843524129	False	19.128	inf	TrkA	0.708958	-47.972	bcov_revert_r1_HEEH_10552_000000000_0001_44_64_H_.._ems_p1-14H-GBL-14H-GABBL-16H_0710_0001_0001_0002_0001_0001_0001_0001	376737.0638552714
29.062	26.547	0.967	inf	False	5.0	1000.0	90.446	26.48	51494.82566681241	False	19.465	inf	TrkA	0.713717	-54.031	longxing_Motif2_HHH_eva_0458_0001_0002_0003	inf
28.578	26.281	0.94	239.50484210002443	False	1.0	1000.0	92.152	26.398	39461.996027319175	False	33.09	inf	FGFR2	0.787203	-51.592	mot_H_normal_3h_hb1_4705_000000000_0001_24_34_H_._p1-15H-GBL-16H-GBL-15H_0606_0001_0001_0001_0001_0002_0001	inf
27.281	25.89	0.982	inf	False	5.0	1000.0	88.851	10.908	42202.29962621909	False	1.742	inf	TrkA	0.702708	-55.23	longxing_Cationpi_ems_p1-14H-GBL-16H-GBL-16H_0726_0001_0001_0001_000000004_0001_0004	1401069.529219097
26.219	27.064	0.806	inf	False	1.0	1000.0	83.186	26.455	13744.008895099403	False	19.373	inf	FGFR2	0.746327	-57.58	pol_ems_bGM_638_000000009_0001_0001	inf
27.625	23.909	0.939	inf	False	5.0	1000.0	84.224	7.258	53585.72208313597	False	2.2	inf	TrkA	0.741244	-58.219	longxing_Motif2_ems_p1-14H-GBL-16H-GABBL-15H_0035_0001_0001_0002_0001_0003_0001	810558.0624779218
19.016	26.629	0.969	97594.2122081339	False	1.0	1000.0	88.543	25.334	0.0	False	15.164	inf	FGFR2	0.768419	-65.585	Motif1004_HHH_eva_0547_0001_0001_2299_0001	3962.248454976548
20.656	16.857	0.931	43159.003885807695	False	1.0	1000.0	77.945	19.625	26769.82123242178	False	18.353	inf	FGFR2	0.798725	-52.481	pol_ems_bGM_465_0001_000000007_0001_0001	95671.2206726144
6.203	17.689	0.962	inf	False	5.0	1000.0	81.995	15.881	34932.52790712748	False	1.866	inf	TrkA	0.747017	-56.765	longxing_Motif1_ems_p1-14H-GBL-14H-GABBL-16H_0171_0001_0001_0001_0001_0003_0004	inf
21.062	25.626	0.966	inf	False	1.0	1000.0	91.867	8.211	24476.713640586448	False	1.494	inf	FGFR2	0.784406	-56.226	Grafting_Motif0176_HHH_eva_0440_0001	inf
25.469	26.222	0.983	inf	False	5.0	1000.0	93.846	4.335	43915.882222265136	False	2.447	inf	TrkA	0.774228	-56.497	longxing_Cationpi_ems_p1-15H-GBL-16H-GBL-15H_0056_0001_0001_0001_000000008_0001_0003	677640.574388714
13.82	19.685	0.963	4376.787309743447	False	1.0	1000.0	91.537	10.958	0.0	False	7.232	13339.799626613389	FGFR2	0.728982	-59.788	ems_p1-14H-GBL-16H-GBL-16H_0210_0001_0001_0001_000000013_0001	3962.248454976548
26.484	24.961	0.987	inf	False	5.0	1000.0	95.067	9.027	40154.0400324466	False	1.864	inf	TrkA	0.771831	-56.588	longxing_CationpiFixed_ems_p1-15H-GBL-16H-GBL-15H_0593_0001_0001_0002_000000010_0001_0004	487971.0610408191
23.812	6.0	0.976	inf	False	5.0	1000.0	92.555	5.546	60381.732900973	False	2.102	inf	TrkA	0.766404	-58.567	longxing_Cationpi_HHH_eva_0477_000000005_0001_0004	inf
22.875	23.517	0.92	46735.01676597515	False	1.0	1000.0	89.439	21.734	23994.42568433144	False	9.136	inf	FGFR2	0.754275	-65.068	Motif0180_HHH_eva_0662_0001_0002_9518_0001	99555.85587351736
15.109	26.022	0.987	8356.891015090783	False	1.0	1000.0	94.319	25.323	7270.185723916943	False	20.547	inf	FGFR2	0.811795	-61.963	Grafting_Motif1153_HHH_eva_0523_0001	inf
14.398	26.106	0.87	4600.047449690495	False	1.0	1000.0	79.944	23.377	15487.09323735441	False	8.21	inf	FGFR2	0.694262	-49.88	HHH_eva_0684_000000001_0001	inf
28.031	26.656	0.981	inf	False	5.0	1000.0	95.191	26.629	31310.853276010963	False	46.14	inf	TrkA	0.658941	-44.069	bcov_revert_r1_ems_3hM_1656_000000000_0001_45_63_H_.._ems_p1-15H-GBL-16H-GBL-15H_0229_0001_0001_0001_0001_0002_0001_0001	512862.4893118614
28.031	9.465	0.949	inf	False	5.0	1000.0	85.817	8.894	29791.2025418138	False	1.847	inf	TrkA	0.735975	-60.054	longxing_CationpiFixed_ems_p1-15H-GBL-16H-GBL-15H_0535_0001_0001_0002_000000010_0001_0004	inf
22.484	20.364	0.962	6388.040285370182	False	1.0	1000.0	88.595	16.902	12566.694677497004	False	7.73	inf	FGFR2	0.708647	-62.834	Motif1134_HHH_eva_0629_0001_9277_0001	inf
29.547	26.798	0.829	inf	False	5.0	1000.0	74.353	26.884	35991.01843524129	False	40.056	inf	TrkA	0.706534	-52.21	bcov_revert_r1_HEEH_10552_000000000_0001_44_64_H_.._ems_p1-14H-GBL-14H-GABBL-16H_0682_0001_0001_0001_0001_0003_0001_0001	inf
27.625	26.815	0.824	inf	False	5.0	1000.0	71.645	26.134	53055.1703793425	False	19.344	inf	TrkA	0.744588	-66.344	longxing_Motif2_ems_p1-14H-GBL-16H-GABBL-15H_0064_0001_0001_0001_0001_0001_0002	1183031.5686608318
29.078	27.239	0.922	inf	False	5.0	1000.0	76.542	24.124	45246.577369482	False	12.816	inf	TrkA	0.670375	-42.634	bcov_6ala_r1_HEEH_14223_000000004_0001_1_21_H_.._ems_p1-14H-GBL-14H-GABBL-16H_0181_0001_0001_0001_0001_0002_0001_0001	293767.6737004743
11.617	26.76	0.977	inf	False	5.0	1000.0	95.018	26.213	58605.91506848288	False	12.372	inf	TrkA	0.680649	-56.965	bcov_revert_r1_ems_p1-15H-GBL-16H-GBL-15H_0593_0001_0001_0002_000000000_0001_19_33_H_.._ems_p1-15H-GBL-16H-GBL-15H_0056_0001_0001_0001_0001_0001_0001	inf
25.703	26.324	0.989	inf	False	5.0	1000.0	92.982	8.356	54121.579303967264	False	3.114	inf	TrkA	0.710771	-48.226	longxing_CationpiFixed_ems_p1-15H-GBL-16H-GBL-15H_0015_0001_0001_0002_000000007_0001_0002	213658.43507831747
20.594	21.538	0.906	136883.39602647716	False	1.0	1000.0	94.728	18.285	0.0	False	17.748	inf	FGFR2	0.798177	-65.058	HHH_eva_0478_000000019_0001	3962.248454976548
25.578	27.254	0.994	inf	False	5.0	1000.0	94.81	13.021	30089.114567231903	False	2.163	inf	TrkA	0.758014	-60.252	longxing_CationpiFixed_ems_p1-15H-GBL-16H-GBL-15H_0348_0001_0001_0002_000000005_0001_0002	inf
25.688	26.747	0.948	32990.91193137843	False	1.0	1000.0	83.28	25.514	6324.79236175265	False	19.105	inf	FGFR2	0.805289	-66.008	Motif1028_HHH_eva_0560_0001_2780_0001	131542.25306750188
25.797	25.866	0.941	inf	False	1.0	1000.0	90.396	7.32	21506.772829084694	False	1.745	inf	FGFR2	0.869474	-61.586	ems_p1-14H-GBL-14H-GABBL-16H_0069_0001_0001_0001_000000002_0001	inf
6.527	27.325	0.992	inf	False	5.0	1000.0	96.713	27.507	34586.66129418559	False	26.51	inf	TrkA	0.583134	-49.64	bcov_revert_r1_ems_p1-15H-GBL-16H-GBL-15H_0593_0001_0001_0002_000000000_0001_19_33_H_.._ems_p1-15H-GBL-16H-GBL-15H_0348_0001_0001_0002_0001_0002_0001_0001	inf
27.25	26.621	0.917	inf	False	5.0	1000.0	71.905	13.546	43481.07150719317	False	2.051	inf	TrkA	0.732158	-56.841	longxing_Motif2_ems_p1-14H-GBL-16H-GABBL-15H_0596_0001_0001_0001_0001_0003_0004	inf
18.031	10.429	0.981	inf	False	5.0	1000.0	89.308	9.008	56882.32377575375	False	2.016	inf	TrkA	0.796944	-64.321	longxing_Motif1_ems_p1-14H-GBL-16H-GBL-16H_0722_0001_0001_0001_0001_0002_0002	inf
25.109	25.856	0.89	inf	False	1.0	1000.0	85.049	25.792	6713.894540367732	False	15.664	inf	FGFR2	0.716214	-66.341	Motif0021_HHH_eva_0581_0001_2599_0001	inf
23.734	26.846	0.97	inf	False	5.0	1000.0	91.4	27.135	40961.13623709883	False	26.6	inf	TrkA	0.68057	-60.994	longxing_Motif3_ems_p1-15H-GBL-16H-GBL-15H_0230_0001_0001_0001_0001_0002_0004	533686.7629565056
27.969	20.519	0.961	inf	False	5.0	1000.0	86.419	24.563	37452.39810769605	False	10.6	inf	TrkA	0.57525	-59.658	longxing_Motif1_HHH_eva_0700_0001_0002_0004	555356.5856164588
26.828	9.916	0.982	inf	False	5.0	1000.0	86.781	7.268	38587.24322275736	False	1.689	inf	TrkA	0.705307	-46.97	longxing_Cationpi_ems_p1-14H-GBL-16H-GBL-16H_0422_0001_0001_0002_000000001_0001_0004	inf
25.156	26.62	0.991	99555.85587351736	False	1.0	1000.0	93.212	10.514	0.0	False	7.273	inf	FGFR2	0.845095	-56.145	mot_H_normal_3h_hb1_5890_000000015_0001_54_62_H_._HHH_eva_0523_0001_0001	3962.248454976548
27.047	25.972	0.841	inf	False	5.0	1000.0	92.092	7.012	38205.19130966072	False	4.436	inf	TrkA	0.809462	-70.789	longxing_Motif2_ems_p1-14H-GBL-16H-GABBL-15H_0064_0001_0001_0001_0001_0005_0004	inf
26.766	25.83	0.831	inf	False	1.0	1000.0	68.113	24.826	21506.772829084694	False	18.788	inf	FGFR2	0.70159	-47.285	rif_fastrot_cor_HHH_eva_0648_000000000_0001_0001	inf
23.0	26.965	0.99	15181.936317375146	False	1.0	1000.0	95.415	26.133	11041.884609592542	False	24.017	inf	FGFR2	0.812927	-46.717	mot_H_fastrot_cor_3h_hb1_5971_000000012_0001_53_59_H_._p1-15H-GBBL-14H-GBL-16H_0532_0001_0001_0002_0001_0001_0001	218501.96106497064
27.734	26.598	0.951	inf	False	5.0	1000.0	91.092	26.994	35281.853186198714	False	16.231	inf	TrkA	0.715516	-57.397	longxing_Motif3_ems_p1-14H-GBL-14H-GABBL-16H_0069_0001_0001_0001_0001_0001_0004	inf
29.281	27.609	0.877	inf	False	5.0	1000.0	78.491	27.687	40154.0400324466	False	42.407	inf	TrkA	0.712259	-55.433	longxing_Motif2_ems_p1-14H-GBL-16H-GABBL-15H_0520_0001_0001_0001_0001_0002_0004	inf
24.672	26.687	0.933	126409.51966685388	False	1.0	1000.0	88.102	20.049	11956.778792268758	False	3.395	inf	FGFR2	0.694511	-44.938	rif_normal_ems_bGM_616_0001_000000014_0001_0001	173805.590743533
23.672	26.776	0.98	239.50484210002443	False	1.0	1000.0	93.208	24.51	20462.95639802725	False	19.551	inf	FGFR2	0.813672	-51.704	mot_H_normal_0bdae3ea1698efd2bf3dd1808e7bd07d_0001_1_000000022_0001_26_31_H_._HHH_eva_0480_0001_0001_0001	inf
29.0	23.705	0.847	inf	False	5.0	1000.0	69.199	17.02	22102.775914209666	False	2.825	inf	TrkA	0.704565	-53.442	longxing_CationpiFixed_ems_p1-14H-GBL-16H-GBL-16H_0741_0001_0001_0001_000000007_0001_0001	inf
20.266	25.652	0.964	170.7605674852203	False	1.0	1000.0	96.684	23.114	13339.799626613389	False	9.05	inf	FGFR2	0.777473	-60.71	Grafting_Motif0184_p1-14H-GBL-14H-GABBL-16H_0763_0001_0001_0002_0001_0001	inf
26.922	26.085	0.936	inf	False	5.0	1000.0	78.526	14.888	42624.32262248132	False	3.175	inf	TrkA	0.677869	-47.153	bcov_6ala_r1_HEEH_24497_000000002_0001_43_64_H_.._HHH_eva_0630_0001_0005_0001_0001	inf
22.828	26.297	0.96	inf	False	5.0	1000.0	87.274	25.818	28345.307011078792	False	12.812	inf	TrkA	0.703031	-52.464	longxing_Cationpi_ems_p1-15H-GBL-16H-GBL-15H_0535_0001_0001_0002_000000011_0001_0003	384309.4788387622
23.375	26.882	0.958	inf	False	5.0	1000.0	92.246	27.568	54662.79509700697	False	46.034	inf	TrkA	0.73056	-63.342	bcov_revert_r1_HEEH_10552_000000000_0001_44_64_H_.._ems_p1-15H-GBBL-14H-GBL-16H_0040_0001_0001_0002_0001_0004_0001_0001	365657.2825371142
23.531	14.547	0.983	57595.85799439036	False	1.0	1000.0	94.182	10.255	10401.954784693442	False	2.71	inf	FGFR2	0.759237	-72.227	Motif1119_HHH_eva_0724_0001_2747_0001	170380.93397072155
25.438	27.345	0.974	inf	False	5.0	1000.0	84.141	22.457	127352.8318301151	False	5.843	inf	TrkA	0.683604	-54.75	bcov_6ala_r1_HEEH_10552_000000000_0001_44_64_H_.._ems_p1-15H-GBL-16H-GBL-15H_0230_0001_0001_0001_0001_0001_0001_0001	inf
26.359	26.812	0.822	inf	False	5.0	1000.0	67.663	26.983	37452.39810769605	False	19.216	inf	TrkA	0.615863	-64.491	bcov_6ala_r1_ems_3hC_1805_000000000_0001_47_64_H_.._HHH_eva_0648_0001_0001_0001	240755.67254507483
18.781	19.667	0.965	inf	False	1.0	1000.0	94.929	8.24	174.19285489167314	False	2.097	inf	FGFR2	0.757746	-60.62	Grafting_Motif0184_HHH_eva_0662_0001_0002	inf
27.625	26.805	0.985	inf	False	5.0	1000.0	93.984	26.876	59191.97421916775	False	31.373	inf	TrkA	0.663772	-50.88	bcov_revert_r1_EEHEE_20342_000000009_0001_25_44_H_.._HHH_eva_0477_0001_0001_0001	inf
22.844	27.013	0.986	inf	False	5.0	1000.0	93.388	26.983	71510.35384859936	False	28.099	inf	TrkA	0.74753	-56.503	longxing_CationpiFixed_ems_p1-15H-GBL-16H-GBL-15H_0593_0001_0001_0002_000000022_0001_0001	299672.40394185425
27.328	26.787	0.908	inf	False	5.0	1000.0	77.765	26.897	48995.55971126333	False	36.555	inf	TrkA	0.690742	-53.083	bcov_6ala_r1_ems_3hM_3116_000000001_0001_46_63_H_.._HHH_eva_0684_0001_0001_0001	1387197.5536822758
21.812	25.417	0.975	17625.75674687683	False	1.0	1000.0	93.995	6.463	20059.755316172163	False	4.566	inf	FGFR2	0.799956	-55.91	Grafting_Motif0184_p1-14H-GBL-14H-GABBL-16H_0215_0001_0001_0002_0001	269280.05576658045
27.422	27.27	0.978	inf	False	5.0	1000.0	91.758	27.214	45699.04314317685	False	20.263	inf	TrkA	0.687049	-54.46	longxing_Motif3_ems_p1-15H-GBL-16H-GBL-15H_0230_0001_0001_0002_0001_0001_0002	inf
26.422	26.516	0.964	inf	False	1.0	1000.0	89.762	26.141	73862.77107247488	False	25.571	inf	FGFR2	0.763765	-52.311	Motif0115_p1-14H-GBL-14H-GABBL-16H_0188_0001_0001_0001_0001_7494_0001	inf
27.516	27.162	0.977	inf	False	5.0	1000.0	88.977	27.136	54662.79509700697	False	14.122	inf	TrkA	0.666698	-58.4	bcov_revert_r1_ems_3hM_208_000000000_0001_25_43_H_.._ems_p1-14H-GBL-16H-GBL-16H_0661_0001_0001_0001_0001_0001_0001	inf
26.125	24.413	0.962	1700.6891193965814	False	1.0	1000.0	83.696	22.222	0.0	False	17.809	3962.248454976548	FGFR2	0.792345	-65.978	Grafting_Motif0042_HHH_eva_0524_0001	3962.248454976548
29.625	8.908	0.9	inf	False	5.0	1000.0	82.427	7.385	66698.99813308443	False	2.002	inf	TrkA	0.713364	-59.507	longxing_CationpiFixed_HHH_eva_0479_000000018_0001_0001	1869732.7180831172
28.0	26.654	0.972	116737.07057438765	False	1.0	1000.0	87.747	24.134	0.0	False	13.152	inf	FGFR2	0.686131	-51.869	Motif0205_p1-15H-GBL-16H-GBL-15H_0606_0001_0001_0001_0001_2031_0001	5132.127332778194
24.531	26.537	0.975	inf	False	5.0	1000.0	86.883	6.122	82199.30772846263	False	3.73	inf	TrkA	0.746606	-46.57	longxing_Motif2_ems_p1-14H-GBL-16H-GABBL-15H_0108_0001_0001_0001_0001_0002	inf
27.547	26.906	0.958	151.16058206949464	False	5.0	1000.0	91.628	26.006	55761.51727845679	False	14.308	inf	TrkA	0.709521	-57.474	longxing_CationpiFixed_HHH_eva_0700_000000011_0001_0003	1243378.0682481022
16.484	8.65	0.969	inf	False	5.0	1000.0	88.094	7.862	40555.58043277109	False	2.749	inf	TrkA	0.714709	-57.449	longxing_Motif2_ems_p1-15H-GABBL-14H-GBL-16H_0139_0001_0001_0002_0001_0001_0001	inf
27.484	26.598	0.958	inf	False	5.0	1000.0	94.157	11.318	40555.58043277109	False	1.415	inf	TrkA	0.783722	-63.073	longxing_Motif1_HHH_eva_0723_0001_0002	inf
28.984	26.793	0.908	inf	True	5.0	1000.0	81.964	26.319	0.0	False	15.209	inf	TrkA	0.699595	-58.924	longxing_Motif1_HHH_eva_0438_0001_0004_0003	inf
10.266	27.126	0.968	inf	False	5.0	1000.0	91.433	8.244	38587.24322275736	False	2.271	inf	TrkA	0.754847	-61.162	longxing_Motif2_ems_p1-14H-GBL-16H-GABBL-15H_0596_0001_0001_0001_0001_0004_0001	1019003.6203713992
7.145	7.269	0.955	inf	False	5.0	1000.0	87.137	7.335	58025.65848364638	False	2.869	inf	TrkA	0.779947	-54.772	longxing_CationpiFixed_ems_p1-14H-GBL-14H-GABBL-16H_0813_0001_0001_0001_000000007_0001_0002	inf
12.984	26.971	0.934	30771.21919964973	False	1.0	1000.0	79.822	26.228	8959.71829098426	False	20.075	inf	FGFR2	0.78062	-61.165	Motif1426_p1-14H-GBL-14H-GABBL-16H_0181_0001_0001_0002_0001_4962_0001	33320.82105069218
28.125	25.385	0.914	inf	False	5.0	1000.0	76.421	17.44	55761.51727845679	False	8.617	inf	TrkA	0.698204	-64.344	longxing_Motif1_HHH_eva_0636_0001_0001_0001	1194861.8843474386
25.375	26.402	0.972	inf	False	1.0	1000.0	95.717	26.098	26769.82123242178	False	21.639	inf	FGFR2	0.785455	-66.486	mot_H_fastrot_fd0e1cfc12a63ed5dd95d41f8e0b3ef5_0001_000000006_0001_57_62_H_._p1-15H-GBL-16H-GBL-15H_0056_0001_0001_0001_0001_0001_0001_0001	inf
27.75	27.0	0.947	inf	False	5.0	1000.0	89.507	24.336	94485.98457985188	False	12.17	inf	TrkA	0.596121	-49.716	bcov_6ala_r1_ems_3hM_208_000000000_0001_25_43_H_.._ems_p1-14H-GBL-16H-GBL-16H_0004_0001_0001_0002_0001_0001_0001_0001	inf
22.391	25.823	0.917	inf	False	1.0	1000.0	85.569	25.193	4464.7607346692885	False	13.09	inf	FGFR2	0.761675	-62.113	Motif0022_p1-14H-GBL-14H-GABBL-16H_0215_0001_0001_0002_0001_5536_0001	inf
19.422	8.645	0.992	23288.75317439412	False	1.0	1000.0	97.421	7.414	0.0	False	1.606	inf	FGFR2	0.847496	-62.533	HHH_eva_0522_000000009_0001	15181.936317375146
26.859	19.057	0.975	inf	False	5.0	1000.0	87.35	7.24	11124.283024561062	False	1.5	inf	TrkA	0.730328	-57.932	longxing_CationpiFixed_ems_p1-14H-GBL-14H-GABBL-16H_0268_0001_0001_0001_000000005_0001_0001	inf
27.406	27.214	0.961	inf	False	5.0	1000.0	85.752	26.307	36350.92861959373	False	13.671	inf	TrkA	0.723232	-58.044	longxing_Motif4_ems_p1-15H-GBBL-14H-GBL-16H_0043_0001_0001_0001_0001_0003	inf
25.344	5.712	0.99	inf	False	5.0	1000.0	91.091	5.222	63461.80812137644	False	1.882	inf	TrkA	0.781408	-48.288	longxing_CationpiFixed_HHH_eva_0523_000000006_0001_0002	1429231.0267564028
21.891	24.318	0.993	inf	False	5.0	1000.0	92.564	4.745	59191.97421916775	False	2.705	inf	TrkA	0.73717	-49.339	longxing_CationpiFixed_ems_p1-15H-GBL-16H-GBL-15H_0348_0001_0001_0001_000000000_0001_0003	632047.5983344665
21.453	20.104	0.737	18897.196915965284	False	1.0	1000.0	67.358	19.874	30164.90461685104	False	7.906	inf	FGFR2	0.719109	-55.118	rif_normal_ems_bGM_638_0001_000000014_0001	362948.8310857676
22.625	25.563	0.861	inf	False	5.0	1000.0	92.041	16.871	75158.10058108513	False	4.74	inf	TrkA	0.737268	-59.68	longxing_CationpiFixed_ems_p1-14H-GBL-14H-GABBL-16H_0763_0001_0001_0002_000000006_0001_0004	inf
27.703	26.994	0.977	584.9858887753625	False	5.0	1000.0	87.313	6.885	23697.167437323507	False	0.991	inf	TrkA	0.791289	-60.392	longxing_Motif4_ems_p1-14H-GBL-16H-GBL-16H_0773_0001_0001_0001_0001_0001_0001	337678.3656014995
25.922	26.328	0.899	inf	False	5.0	1000.0	73.529	27.84	19615.091361274644	False	18.54	inf	TrkA	0.71257	-44.957	bcov_6ala_r1_HEEH_14223_000000004_0001_1_21_H_.._HHH_eva_0648_0001_0003_0001_0001	inf
27.812	26.781	0.969	inf	False	5.0	1000.0	89.573	7.362	31623.96180877104	False	4.202	inf	TrkA	0.767856	-60.754	longxing_Motif2_ems_p1-14H-GBL-16H-GABBL-15H_0064_0001_0001_0002_0001_0001_0002	583685.3528721202
28.266	27.359	0.959	inf	False	5.0	1000.0	91.88	23.412	98322.49444259211	False	7.761	inf	TrkA	0.682569	-55.197	longxing_CationpiFixed_ems_p1-14H-GBL-14H-GABBL-16H_0710_0001_0001_0001_000000015_0001_0003	inf
26.562	26.807	0.937	inf	False	5.0	1000.0	85.979	27.289	49980.3704614597	False	34.756	inf	TrkA	0.701331	-47.577	longxing_CationpiFixed_HHH_eva_0627_000000016_0001_0004	inf
24.641	26.871	0.979	inf	False	5.0	1000.0	89.426	19.661	38587.24322275736	False	14.273	inf	TrkA	0.716328	-56.923	bcov_6ala_r1_ems_3hM_208_000000000_0001_25_43_H_.._ems_p1-15H-GBL-16H-GBL-15H_0659_0001_0001_0001_0001_0001_0001_0001	inf
21.891	25.749	0.984	inf	False	1.0	1000.0	92.852	24.87	8959.71829098426	False	19.408	inf	FGFR2	0.766844	-53.422	Grafting_Motif0042_HHH_eva_0724_0001	inf
24.203	26.181	0.96	inf	False	5.0	1000.0	86.831	26.386	38587.24322275736	False	15.432	inf	TrkA	0.717224	-51.114	longxing_Cationpi_ems_p1-15H-GBL-16H-GBL-15H_0535_0001_0001_0002_000000014_0001_0004	794586.8664620352
28.875	27.145	0.927	inf	False	5.0	1000.0	91.943	10.952	36350.92861959373	False	1.595	inf	TrkA	0.747799	-55.767	bcov_6ala_r1_HEEH_10552_000000000_0001_44_64_H_.._ems_p1-14H-GBL-16H-GBL-16H_0422_0001_0001_0002_0001_0003_0001_0001	inf
28.672	27.281	0.986	inf	False	5.0	1000.0	86.94	26.963	40555.58043277109	False	18.979	inf	TrkA	0.698899	-52.689	longxing_CationpiFixed_HHH_eva_0495_000000000_0001_0002	inf
27.562	23.135	0.956	inf	False	5.0	1000.0	87.541	18.089	50984.97590773503	False	4.773	inf	TrkA	0.71558	-54.701	longxing_CationpiFixed_ems_p1-15H-GBL-16H-GBL-15H_0098_0001_0001_0001_000000010_0001_0001	inf
25.094	24.549	0.657	68893.14014999727	False	1.0	1000.0	63.27	24.109	63621.659072645154	False	19.212	inf	FGFR2	0.762583	-54.507	Motif0115_bGM_435_0002_0001_4996_0001	315752.04289575387
26.375	26.52	0.987	inf	False	5.0	1000.0	97.105	26.2	51494.82566681241	False	13.105	inf	TrkA	0.71403	-44.168	bcov_revert_r1_ems_3hM_1656_000000000_0001_45_63_H_.._ems_p1-15H-GBL-16H-GBL-15H_0229_0001_0001_0002_0001_0001_0001_0001	inf
25.938	23.23	0.878	inf	False	5.0	1000.0	93.323	6.638	35634.67171806072	False	1.268	inf	TrkA	0.703336	-50.265	bcov_revert_r1_HEEH_13973_000000000_0001_1_20_H_.._HHH_eva_0598_0001_0001_0001_0001	inf
27.203	25.684	0.988	inf	False	5.0	1000.0	94.824	5.096	55209.42304797698	False	2.263	inf	TrkA	0.766725	-51.046	longxing_CationpiFixed_ems_p1-15H-GBL-16H-GBL-15H_0048_0001_0001_0001_000000003_0001_0001	1675885.7806369294
16.406	26.451	0.85	13881.448984050385	False	1.0	1000.0	86.217	25.542	0.0	False	16.813	inf	FGFR2	0.719628	-60.582	Motif0041_HHH_eva_0684_0001_4226_0001	15487.09323735441
28.719	26.012	0.986	inf	False	5.0	1000.0	92.365	26.182	49485.51530837591	False	42.408	inf	TrkA	0.780261	-61.121	longxing_Motif2_ems_p1-15H-GBL-16H-GBL-16H_0076_0001_0001_0001_0001_0001_0002	inf
6.887	6.97	0.962	inf	False	5.0	1000.0	94.251	6.876	25406.57095435364	False	2.491	inf	TrkA	0.724367	-53.821	longxing_Cationpi_HHH_eva_0664_000000012_0001_0003	inf
26.375	26.108	0.992	59934.48078835312	False	1.0	1000.0	97.009	8.835	55901.97233079493	False	1.015	inf	FGFR2	0.765946	-62.237	Grafting_Motif0263_HHH_eva_0522_0001_0001	179072.07394865248
28.078	26.487	0.9	21939.05896294929	False	1.0	1000.0	92.887	26.0	20874.26182162755	False	18.611	inf	FGFR2	0.768408	-57.688	Grafting_Motif0355_HHH_eva_0482_0001_0002	157343.93395282826
27.359	26.212	0.968	inf	False	5.0	1000.0	88.589	26.004	43050.56584870616	False	11.579	inf	TrkA	0.583616	-57.285	longxing_Motif1_HHH_eva_0700_0001_0003_0003	inf
20.219	25.55	0.94	95671.2206726144	False	1.0	1000.0	89.198	25.386	22603.83438858558	False	18.059	inf	FGFR2	0.753017	-58.189	Motif0029_HHH_eva_0684_0001_787_0001	162111.61249553296
28.219	26.76	0.901	inf	False	5.0	1000.0	91.969	26.949	67365.98811441532	False	46.591	inf	TrkA	0.700282	-46.261	bcov_6ala_r1_ems_3hM_847_000000000_0001_1_20_H_.._HHH_eva_0617_0001_0001_0001	inf
25.984	10.238	0.969	inf	False	5.0	1000.0	86.871	9.506	51494.82566681241	False	2.734	inf	TrkA	0.732418	-58.917	longxing_CationpiFixed_ems_p1-15H-GBL-16H-GBL-15H_0535_0001_0001_0002_000000007_0001_0004	632047.5983344665
8.742	26.44	0.97	inf	False	5.0	1000.0	90.664	8.651	54121.579303967264	False	2.368	inf	TrkA	0.701393	-47.624	bcov_6ala_r1_HEEH_10552_000000000_0001_44_64_H_.._ems_p1-14H-GBL-14H-GABBL-16H_0827_0001_0001_0002_0001_0001_0001_0001	inf
19.203	26.452	0.99	13881.448984050385	False	1.0	1000.0	95.688	25.815	12566.694677497004	False	22.193	inf	FGFR2	0.772045	-65.517	Motif1175_p1-14H-GBL-16H-GBL-16H_0049_0001_0001_0002_0001_6276_0001	231944.2346163016
25.266	21.725	0.757	8959.71829098426	False	1.0	1000.0	67.813	20.979	34330.47524934922	False	11.961	inf	FGFR2	0.696629	-65.158	Motif1089_ems_bGC_211_0001_357_0001	inf
26.312	26.312	0.958	inf	False	5.0	1000.0	87.143	25.426	20411.54272705877	False	7.402	inf	TrkA	0.768331	-55.491	longxing_Motif2_HHH_eva_0554_0001_0001_0004	inf
27.875	19.849	0.93	inf	False	5.0	1000.0	79.409	14.741	74413.96097137137	False	1.878	inf	TrkA	0.740228	-57.76	longxing_CationpiFixed_ems_p1-15H-GBL-16H-GBL-15H_0535_0001_0001_0002_000000000_0001_0004	inf
26.969	5.138	0.954	inf	False	5.0	1000.0	84.885	4.554	41370.747599469774	False	1.639	inf	TrkA	0.765732	-64.31	longxing_CationpiFixed_HHH_eva_0479_000000002_0001_0001	756022.1392615924
22.641	21.502	0.983	125157.94026421166	False	1.0	1000.0	94.038	8.4	0.0	False	1.174	inf	FGFR2	0.79617	-56.147	Grafting_Motif0042_HHH_eva_0478_0001_0001	3962.248454976548
24.891	26.179	0.953	5235.283092167034	False	1.0	1000.0	89.663	25.678	11263.826490245368	False	14.543	inf	FGFR2	0.784118	-65.559	Grafting_Motif0374_p1-14H-GBL-14H-GABBL-16H_0069_0001_0001_0001_0001	inf
14.43	22.597	0.992	149707.3543091789	False	1.0	1000.0	97.06	19.851	5899.248028080495	False	16.556	inf	FGFR2	0.826684	-63.897	Motif0242_HHH_eva_0522_0001_5993_0001	29570.536826635675
29.078	27.33	0.912	inf	False	5.0	1000.0	71.878	27.389	32259.60344112738	False	37.298	inf	TrkA	0.692483	-56.795	longxing_Motif2_ems_p1-14H-GBL-16H-GABBL-15H_0014_0001_0001_0001_0001_0001	497779.27936774027
26.953	22.594	0.908	145304.48316480216	False	1.0	1000.0	78.009	20.567	0.0	False	15.689	inf	FGFR2	0.751292	-63.608	Motif1188_HHH_eva_0560_0002_3005_0001	3962.248454976548
28.719	27.043	0.811	inf	False	5.0	1000.0	83.409	26.798	31623.96180877104	False	24.54	inf	TrkA	0.761326	-66.444	longxing_Motif2_ems_p1-14H-GBL-16H-GABBL-15H_0064_0001_0001_0001_0001_0002_0004	607385.3187769928
24.297	18.796	0.976	61750.55549072092	False	1.0	1000.0	94.303	24.295	0.0	False	13.2	inf	FGFR2	0.775248	-58.803	Grafting_Motif0184_p1-15H-GBL-16H-GBL-15H_0027_0001_0001_0001_0001_0002	3962.248454976548
7.891	20.92	0.964	inf	False	5.0	1000.0	89.862	7.699	51494.82566681241	False	1.978	inf	TrkA	0.764309	-59.995	longxing_CationpiFixed_ems_p1-15H-GBL-16H-GBL-15H_0535_0001_0001_0002_000000013_0001_0003	1206810.503190914
23.562	24.202	0.987	149707.3543091789	False	1.0	1000.0	96.411	6.444	0.0	False	1.143	inf	FGFR2	0.841192	-75.386	Motif1285_p1-14H-GBL-16H-GBL-16H_0049_0001_0001_0002_0001_6180_0001	3962.248454976548
26.141	27.421	0.958	7641.038261930236	False	1.0	1000.0	83.102	26.421	12442.271957917816	False	23.739	inf	FGFR2	0.686986	-54.148	Grafting_Motif0612_p1-14H-GBL-16H-GBL-16H_0177_0001_0001_0001_0001	inf
7.863	24.826	0.885	inf	False	1.0	1000.0	80.661	7.342	44026.49986391241	False	1.154	inf	FGFR2	0.838125	-70.009	Motif1167_HHH_eva_0598_0001_8238_0001	inf
26.422	27.216	0.978	inf	False	5.0	1000.0	94.973	27.314	33237.10168499699	False	18.156	inf	TrkA	0.685694	-44.166	bcov_revert_r1_HEEH_24497_000000002_0001_43_64_H_.._HHH_eva_0724_0001_0003_0001_0001	inf
6.742	19.744	0.97	inf	False	5.0	1000.0	94.941	10.512	31940.20142685877	False	1.271	inf	TrkA	0.763311	-58.436	longxing_CationpiFixed_HHH_eva_0664_000000002_0001_0003	inf
23.375	26.415	0.959	22603.83438858558	False	1.0	1000.0	90.339	20.698	4290.5473088358485	False	7.346	inf	FGFR2	0.868922	-59.328	Grafting_Motif0263_p1-14H-GBL-16H-GBL-16H_0049_0001_0001_0002_0001_0001	470111.76547387626
25.625	26.968	0.867	148225.10327641465	False	1.0	1000.0	79.205	26.295	0.0	False	13.751	inf	FGFR2	0.749762	-66.649	Grafting_Motif1153_HHH_eva_0482_0001	4123.1316308648975
24.672	26.705	0.991	inf	False	5.0	1000.0	91.68	5.776	61595.40573228253	False	1.748	inf	TrkA	0.765446	-52.836	longxing_CationpiFixed_HHH_eva_0521_000000003_0001_0004	1306802.8458026787
25.594	26.187	0.839	inf	False	5.0	1000.0	87.44	25.059	76668.77840276492	False	8.404	inf	TrkA	0.712203	-65.182	longxing_Motif4_HHH_eva_0747_0001_0001_0001	inf
28.531	26.942	0.86	inf	False	5.0	1000.0	75.752	27.017	41370.747599469774	False	43.199	inf	TrkA	0.575794	-64.62	longxing_Motif3_ems_p1-15H-GBBL-14H-GBL-16H_0197_0001_0001_0002_0001_0004_0004	inf
26.328	6.304	0.988	inf	False	5.0	1000.0	95.04	5.39	56882.32377575375	False	1.299	inf	TrkA	0.786458	-56.884	longxing_CationpiFixed_ems_p1-15H-GBL-16H-GBL-15H_0048_0001_0001_0001_000000005_0001_0004	1194861.8843474386
23.766	24.594	0.937	13881.448984050385	False	1.0	1000.0	74.95	21.112	25982.52474997289	False	5.601	inf	FGFR2	0.82917	-55.907	Motif0016_HHH_eva_0688_0001_0002_1786_0001	499033.1120851305
28.344	27.055	0.943	inf	False	5.0	1000.0	70.104	27.435	31623.96180877104	False	34.136	inf	TrkA	0.650774	-63.107	longxing_Motif3_ems_p1-15H-GBBL-14H-GBL-16H_0123_0001_0001_0002_0001_0002_0004	733787.639982483
21.672	7.041	0.993	inf	False	5.0	1000.0	93.713	4.756	72947.71196095618	False	1.546	inf	TrkA	0.759566	-55.003	longxing_CationpiFixed_ems_p1-15H-GBL-16H-GBL-15H_0348_0001_0001_0002_000000008_0001_0004	inf
17.281	8.427	0.973	inf	False	5.0	1000.0	92.771	7.322	30693.90577003325	False	1.531	inf	TrkA	0.730752	-58.864	longxing_Cationpi_ems_p1-14H-GBL-14H-GABBL-16H_0763_0001_0001_0002_000000003_0001_0003	inf
19.703	26.387	0.991	29277.759234292786	False	1.0	1000.0	96.279	7.121	8610.113169739052	False	1.558	inf	FGFR2	0.831825	-57.752	Grafting_Motif0111_p1-14H-GBL-16H-GBL-16H_0049_0001_0001_0002_0001	117904.4412801316
17.531	26.924	0.857	inf	False	1.0	1000.0	75.801	25.515	25218.382540609862	False	15.973	inf	FGFR2	0.737349	-56.797	Motif0022_HHH_eva_0581_0001_0002_6673_0001	inf
27.516	26.976	0.96	inf	False	5.0	1000.0	79.312	11.73	36714.43790578969	False	1.216	inf	TrkA	0.785777	-61.747	bcov_original_r1_HEEH_10552_000000000_0001_44_64_H_.._ems_p1-15H-GBL-16H-GBL-15H_0433_0001_0001_0002_0001_0002_0001_0001	539023.6305860701
14.023	26.393	0.972	143865.82491564588	False	1.0	1000.0	91.998	24.742	0.0	False	14.593	inf	FGFR2	0.769479	-67.147	Motif1045_HHH_eva_0547_0001_0001_9195_0001	3962.248454976548
26.766	27.214	0.988	inf	False	5.0	1000.0	88.019	6.952	22323.803673351737	False	2.101	inf	TrkA	0.744693	-48.985	longxing_CationpiFixed_ems_p1-15H-GBL-16H-GBL-15H_0048_0001_0001_0001_000000000_0001_0004	441753.8358279471
18.453	17.252	0.987	36806.916169461925	False	1.0	1000.0	93.567	17.621	34330.47524934922	False	16.686	inf	FGFR2	0.765792	-61.859	HHH_eva_0523_000000003_0001	96627.9328793406
26.062	24.313	0.943	inf	False	5.0	1000.0	90.633	12.492	70101.31736947286	False	1.418	inf	TrkA	0.695335	-54.683	longxing_Motif1_ems_p1-14H-GBL-14H-GABBL-16H_0150_0001_0001_0002_0001_0001_0003	2446000.941502315
26.344	25.848	0.983	inf	False	5.0	1000.0	93.034	8.767	92624.23740795208	False	2.427	inf	TrkA	0.742012	-57.02	bcov_revert_r1_HEEH_13973_000000000_0001_1_20_H_.._ems_p1-14H-GBL-14H-GABBL-16H_0827_0001_0001_0001_0001_0002_0001_0001	inf
24.844	26.086	0.992	149707.3543091789	False	1.0	1000.0	97.106	10.061	0.0	False	1.185	inf	FGFR2	0.802281	-60.852	Grafting_Motif0042_HHH_eva_0522_0001	3962.248454976548
25.875	23.557	0.966	33654.029261199066	False	1.0	1000.0	94.301	19.388	15956.36764953946	False	9.384	inf	FGFR2	0.763227	-63.886	Grafting_Motif0111_p1-15H-GBL-16H-GBL-15H_0027_0001_0001_0001_0001	83230.41923937207
26.328	27.412	0.978	inf	False	5.0	1000.0	89.779	5.145	41370.747599469774	False	1.692	inf	TrkA	0.743977	-48.293	longxing_CationpiFixed_ems_p1-14H-GBL-16H-GBL-16H_0441_0001_0001_0002_000000006_0001_0004	inf
27.812	26.961	0.893	inf	False	5.0	1000.0	90.977	27.566	35991.01843524129	False	22.201	inf	TrkA	0.719369	-62.234	bcov_6ala_r1_HEEH_10552_000000000_0001_44_64_H_.._ems_p1-15H-GBBL-14H-GBL-16H_0533_0001_0001_0002_0001_0004_0001_0001	826850.2795337277
27.297	26.217	0.976	11.717784142035496	False	5.0	1000.0	95.066	7.041	77435.46618679262	False	2.673	inf	TrkA	0.732702	-60.462	longxing_CationpiFixed_HHH_eva_0664_000000010_0001_0002	835118.7823290656
21.0	25.781	0.979	22380.03404810456	False	1.0	1000.0	91.468	8.388	0.0	False	1.9	84903.35066608341	FGFR2	0.754317	-56.177	Motif1187_HHH_eva_0478_0001_7467_0001	3962.248454976548
28.859	27.296	0.913	inf	False	5.0	1000.0	87.771	7.465	36350.92861959373	False	1.05	inf	TrkA	0.733546	-62.086	longxing_Motif4_HHH_eva_0757_0001_0002_0003	inf
27.797	27.136	0.926	inf	False	5.0	1000.0	75.03	26.707	55209.42304797698	False	16.13	inf	TrkA	0.684957	-48.032	bcov_revert_r1_ems_3hM_1717_000000004_0001_1_19_H_.._ems_p1-14H-GBL-16H-GBL-16H_0004_0001_0001_0002_0001_0001_0001_0001	213658.43507831747
24.812	26.748	0.96	inf	False	5.0	1000.0	85.97	19.657	42624.32262248132	False	3.232	inf	TrkA	0.700145	-60.023	longxing_Cationpi_ems_p1-14H-GBL-14H-GABBL-16H_0243_0001_0001_0002_000000011_0001_0003	523171.02534703055
25.297	24.259	0.962	23.74996817475121	False	5.0	1000.0	92.796	24.174	40555.58043277109	False	10.16	inf	TrkA	0.747312	-57.093	longxing_Cationpi_ems_p1-14H-GBL-14H-GABBL-16H_0122_0001_0001_0002_000000003_0001_0003	441753.8358279471
11.352	14.155	0.971	inf	False	5.0	1000.0	88.835	10.676	34932.52790712748	False	2.577	inf	TrkA	0.775007	-51.096	longxing_CationpiFixed_ems_p1-14H-GBL-14H-GABBL-16H_0215_0001_0001_0002_000000005_0001_0003	inf
20.578	25.254	0.969	149707.3543091789	False	1.0	1000.0	92.883	6.698	5393.917405142779	False	1.002	inf	FGFR2	0.81737	-56.783	Grafting_Motif0184_HHH_eva_0664_0001_0002	26504.773497447288
25.891	15.569	0.962	149707.3543091789	False	1.0	1000.0	95.665	8.999	0.0	False	1.643	inf	FGFR2	0.824792	-69.419	ems_p1-14H-GBL-14H-GABBL-16H_0069_0001_0001_0001_000000001_0001	45814.15230465168
23.453	27.554	0.994	inf	False	5.0	1000.0	94.079	27.586	13306.283058652729	False	41.979	inf	TrkA	0.724348	-59.181	bcov_revert_r1_ems_3hM_355_000000003_0001_41_59_H_.._ems_p1-15H-GBL-16H-GBL-15H_0026_0001_0001_0002_0001_0003_0001_0001	inf
29.531	17.01	0.844	inf	False	5.0	1000.0	74.025	15.647	59191.97421916775	False	3.075	inf	TrkA	0.732428	-68.447	longxing_Motif1_HHH_eva_0617_0001_0001_0002	inf
29.094	27.203	0.96	inf	False	5.0	1000.0	83.559	27.322	40154.0400324466	False	46.213	inf	TrkA	0.725424	-61.779	longxing_Motif4_ems_p1-15H-GBBL-14H-GBL-16H_0043_0001_0001_0001_0001_0002	inf
6.32	8.707	0.962	inf	False	5.0	1000.0	87.912	7.677	55209.42304797698	False	2.392	inf	TrkA	0.762247	-54.18	longxing_Cationpi_ems_p1-15H-GBL-16H-GBL-15H_0535_0001_0001_0002_000000015_0001_0001	193422.19403651851
21.516	26.533	0.965	4600.047449690495	False	1.0	1000.0	91.892	25.831	17107.385848287853	False	19.82	inf	FGFR2	0.768998	-58.346	ems_p1-14H-GBL-14H-GABBL-16H_0763_0001_0001_0002_000000018_0001	inf
26.406	26.899	0.99	inf	False	5.0	1000.0	92.517	27.721	50984.97590773503	False	34.349	inf	TrkA	0.716234	-51.358	bcov_6ala_r1_ems_3hM_1656_000000000_0001_45_63_H_.._ems_p1-15H-GBL-16H-GBL-15H_0229_0001_0001_0002_0001_0002_0001_0001	inf
20.984	26.038	0.965	60533.82559623658	False	1.0	1000.0	91.014	22.028	11041.884609592542	False	9.656	inf	FGFR2	0.711695	-63.23	Motif1134_p1-14H-GBL-16H-GBL-16H_0697_0001_0001_0001_0001_6104_0001	540381.3517518321
28.031	24.767	0.924	inf	False	5.0	1000.0	72.727	9.237	39362.84681153477	False	0.702	inf	TrkA	0.660439	-51.884	bcov_revert_r1_HEEH_15568_000000002_0001_1_20_H_.._ems_p1-14H-GBL-14H-GABBL-16H_0243_0001_0001_0001_0001_0001_0001_0001	inf
28.75	24.089	0.91	inf	False	5.0	1000.0	73.362	20.947	42624.32262248132	False	2.981	inf	TrkA	0.685664	-49.621	bcov_revert_r1_HEEH_24497_000000002_0001_43_64_H_.._ems_p1-14H-GBL-16H-GBL-16H_0776_0001_0001_0001_0001_0003_0001_0001	835118.7823290656
27.609	27.127	0.987	1376.523199697871	False	5.0	1000.0	96.264	26.932	21030.03288323139	False	20.404	inf	TrkA	0.777775	-65.571	bcov_revert_r1_HEEH_10552_000000000_0001_44_64_H_.._ems_p1-14H-GBL-16H-GBL-16H_0773_0001_0001_0002_0001_0001_0001_0001	113019.17194295891
29.312	27.34	0.955	inf	False	5.0	1000.0	73.854	27.419	46617.59391035469	False	37.87	inf	TrkA	0.647482	-57.007	bcov_revert_r1_HEEH_13973_000000000_0001_1_20_H_.._HHH_eva_0691_0001_0001_0001	inf
27.828	27.387	0.981	13.74002345077639	False	5.0	1000.0	87.244	27.399	86392.29853387698	False	12.992	inf	TrkA	0.669134	-61.357	longxing_CationpiFixed_ems_p1-14H-GBL-16H-GBL-16H_0773_0001_0001_0001_000000019_0001_0003	523171.02534703055
28.281	27.354	0.957	981.4243448105796	False	5.0	1000.0	78.917	27.563	13846.571509029083	False	25.551	inf	TrkA	0.762403	-56.007	longxing_Motif2_HHH_eva_0459_0001_0002_0001	184034.58084736211
24.125	6.075	0.981	inf	False	5.0	1000.0	93.731	4.946	53055.1703793425	False	2.044	inf	TrkA	0.769841	-60.6	longxing_Motif4_ems_p1-14H-GBL-16H-GBL-16H_0042_0001_0001_0001_0001_0002_0002	1333069.583003312
25.875	22.938	0.959	inf	False	5.0	1000.0	91.997	12.111	49485.51530837591	False	1.303	inf	TrkA	0.692445	-51.572	longxing_Cationpi_HHH_eva_0648_000000000_0001_0002	inf
11.758	26.628	0.974	170.7605674852203	False	1.0	1000.0	88.6	25.654	14302.070769716098	False	18.737	inf	FGFR2	0.837473	-66.235	Motif0034_HHH_eva_0547_0001_0002_4198_0001	inf
23.438	27.253	0.951	inf	False	5.0	1000.0	91.191	8.132	35991.01843524129	False	2.23	inf	TrkA	0.745009	-55.923	longxing_CationpiFixed_ems_p1-15H-GBL-16H-GBL-15H_0135_0001_0001_0001_000000001_0001_0001	260703.89443343255
20.203	26.77	0.965	inf	False	5.0	1000.0	82.095	5.996	62833.47338750149	False	1.082	inf	TrkA	0.762419	-47.901	bcov_original_r1_HEEH_13973_000000000_0001_1_20_H_.._ems_p1-15H-GBL-16H-GBL-15H_0656_0001_0001_0002_0001_0001_0001	inf
24.141	26.836	0.991	inf	False	5.0	1000.0	92.435	4.902	86392.29853387698	False	1.538	inf	TrkA	0.768989	-49.537	longxing_CationpiFixed_HHH_eva_0523_000000004_0001_0003	inf
21.094	26.146	0.961	inf	False	1.0	1000.0	88.905	25.619	0.0	False	21.059	inf	FGFR2	0.771686	-52.63	Motif1003_p1-14H-GBL-16H-GBL-16H_0210_0001_0001_0001_0001_5743_0001	inf
21.047	25.679	0.943	88350.7671655625	False	1.0	1000.0	90.991	21.385	0.0	False	9.129	inf	FGFR2	0.73772	-60.378	Motif1523_HHH_eva_0560_0001_0001_7869_0001	8192.227247417706
26.375	23.914	0.98	inf	False	5.0	1000.0	94.219	7.912	62833.47338750149	False	1.569	inf	TrkA	0.771047	-62.27	longxing_CationpiFixed_ems_p1-15H-GBL-16H-GBL-15H_0593_0001_0001_0002_000000016_0001_0003	1401069.529219097
28.266	23.581	0.933	inf	False	5.0	1000.0	84.363	8.712	48030.15362343236	False	3.629	inf	TrkA	0.730226	-53.339	longxing_CationpiFixed_HHH_eva_0479_000000000_0001_0004	inf
29.406	26.698	0.825	inf	False	5.0	1000.0	78.564	25.369	39756.47527965014	False	12.963	inf	TrkA	0.720999	-55.428	bcov_6ala_r1_HEEH_10552_000000000_0001_44_64_H_.._ems_p1-14H-GBL-14H-GABBL-16H_0763_0001_0001_0001_0001_0001_0001_0001	1359864.2816216806
23.297	27.024	0.984	inf	False	5.0	1000.0	85.949	5.557	28064.660407008687	False	1.405	inf	TrkA	0.755138	-60.119	longxing_CationpiFixed_HHH_eva_0478_000000002_0001_0001	inf
28.469	26.74	0.977	inf	False	5.0	1000.0	92.183	27.017	44798.59145493265	False	34.87	inf	TrkA	0.766806	-63.267	longxing_Motif1_ems_p1-15H-GBL-16H-GBL-15H_0043_0001_0001_0002_0001_0001	549858.0055608508
27.203	27.218	0.978	6388.040285370182	False	1.0	1000.0	83.916	26.591	10401.954784693442	False	19.187	inf	FGFR2	0.815596	-54.222	Motif0489_HHH_eva_0547_0001_6973_0001	inf
28.344	27.502	0.957	inf	False	5.0	1000.0	85.141	27.245	34244.219103154035	False	15.79	inf	TrkA	0.709005	-51.67	bcov_revert_r1_HEEH_24497_000000002_0001_43_64_H_.._ems_p1-14H-GBL-14H-GABBL-16H_0144_0001_0001_0001_0001_0002_0001_0001	613459.1719647631
27.094	27.043	0.988	inf	False	5.0	1000.0	91.78	11.225	57451.14701351133	False	2.517	inf	TrkA	0.760022	-58.181	longxing_Motif2_ems_p1-15H-GBL-16H-GBL-16H_0039_0001_0001_0001_0001_0001_0002	inf
27.656	25.915	0.944	inf	False	5.0	1000.0	73.797	10.743	42202.29962621909	False	1.155	inf	TrkA	0.734509	-61.887	longxing_Motif1_HHH_eva_0630_0001_0001_0003	inf
6.812	8.365	0.983	inf	False	5.0	1000.0	91.083	8.115	38973.11565498496	False	1.383	inf	TrkA	0.748717	-52.481	longxing_CationpiFixed_ems_p1-15H-GBL-16H-GBL-15H_0593_0001_0001_0001_000000009_0001_0003	1148238.7852295896
20.578	23.49	0.95	15181.936317375146	False	1.0	1000.0	82.865	20.026	36081.67451177526	False	18.84	inf	FGFR2	0.767851	-71.362	Motif1231_p1-14H-GBL-14H-GABBL-16H_0181_0001_0001_0002_0001_8675_0001	596917.1973046871
24.641	18.567	0.941	307.14867247062	False	1.0	1000.0	95.76	16.843	21939.05896294929	False	14.873	inf	FGFR2	0.726694	-66.642	Motif1079_HHH_eva_0521_0001_6785_0001	inf
28.203	27.461	0.966	1376.523199697871	False	5.0	1000.0	86.639	27.455	24415.21530784185	False	21.335	inf	TrkA	0.657024	-57.778	longxing_Motif3_ems_p1-14H-GBL-16H-GBL-16H_0776_0001_0001_0002_0001_0004	88128.78373440787
27.703	27.659	0.922	inf	False	5.0	1000.0	78.765	27.704	50984.97590773503	False	21.45	inf	TrkA	0.710839	-59.838	longxing_Motif1_HHH_eva_0636_0001_0003_0003	601371.6027494974
25.625	13.418	0.971	inf	False	5.0	1000.0	85.372	19.233	20821.81473587265	False	5.573	inf	TrkA	0.670532	-53.542	bcov_6ala_r1_HEEH_24497_000000002_0001_43_64_H_.._HHH_eva_0723_0001_0002_0001_0001	inf
25.656	27.356	0.979	inf	False	5.0	1000.0	90.762	7.29	13174.537681834376	False	2.254	inf	TrkA	0.764071	-69.562	longxing_Motif4_HHH_eva_0476_0001_0001_0003	inf
26.375	26.301	0.993	inf	False	5.0	1000.0	97.684	4.995	65384.76436926229	False	1.666	inf	TrkA	0.757339	-62.12	bcov_original_r1_HEEH_10552_000000000_0001_44_64_H_.._ems_p1-15H-GBL-16H-GBL-15H_0229_0001_0001_0001_0001_0001_0001_0001	inf
9.367	26.813	0.99	inf	False	5.0	1000.0	94.188	21.515	38587.24322275736	False	3.895	inf	TrkA	0.794976	-51.74	longxing_CationpiFixed_ems_p1-15H-GBL-16H-GBL-15H_0229_0001_0001_0002_000000005_0001_0003	979242.4501337452
28.469	27.401	0.978	2403.1477183986635	False	5.0	1000.0	79.179	27.142	26969.58702572044	False	27.557	inf	TrkA	0.735018	-68.909	longxing_Motif2_ems_p1-15H-GBL-16H-GBL-16H_0076_0001_0001_0001_0001_0002_0003	65384.76436926229
22.641	25.275	0.957	inf	False	1.0	1000.0	87.281	25.885	56460.99205410282	False	16.097	inf	FGFR2	0.758322	-64.905	Grafting_Motif0176_HHH_eva_0618_0001_0002	inf
6.945	6.166	0.983	inf	False	5.0	1000.0	92.717	5.642	55761.51727845679	False	1.607	inf	TrkA	0.763018	-50.245	longxing_CationpiFixed_ems_p1-15H-GBL-16H-GBL-15H_0656_0001_0001_0001_000000004_0001_0002	inf
26.047	26.72	0.991	96627.9328793406	False	1.0	1000.0	95.554	9.645	0.0	False	7.765	inf	FGFR2	0.812725	-52.643	mot_H_normal_08dd35154ab242ac59caf189bac741ae_0001_000000004_0001_43_48_H_._HHH_eva_0522_0001_0001_0001_0001	3962.248454976548
6.16	9.57	0.987	170.7605674852203	False	1.0	1000.0	96.013	8.799	11838.394843830469	False	1.636	inf	FGFR2	0.8822	-71.507	Grafting_Motif0182_p1-14H-GBL-16H-GBL-16H_0049_0001_0001_0002_0001_0001	inf
5.191	19.533	0.983	24476.713640586448	False	1.0	1000.0	96.438	6.235	0.0	False	0.894	114436.88910340916	FGFR2	0.828617	-68.64	Motif1134_HHH_eva_0724_0001_6246_0001	3962.248454976548
19.156	25.992	0.931	132857.675598177	False	1.0	1000.0	93.027	26.082	0.0	False	18.806	inf	FGFR2	0.790313	-65.809	Motif1119_HHH_eva_0522_0001_0002_3901_0001	3962.248454976548
26.828	26.005	0.894	inf	False	5.0	1000.0	75.065	26.473	47554.6075479528	False	37.795	inf	TrkA	0.707752	-56.482	bcov_revert_r1_HEEH_13973_000000000_0001_1_20_H_.._HHH_eva_0690_0001_0001_0001	inf
23.109	26.137	0.937	inf	False	5.0	1000.0	83.173	18.582	40154.0400324466	False	16.314	inf	TrkA	0.689302	-54.417	longxing_CationpiFixed_HHH_eva_0574_000000002_0001_0003	468930.5983366521
15.992	21.311	0.981	inf	False	5.0	1000.0	86.525	20.899	34586.66129418559	False	3.647	inf	TrkA	0.747085	-58.771	longxing_Motif1_ems_p1-14H-GBL-14H-GABBL-16H_0827_0001_0001_0001_0001_0002_0001	inf
27.828	26.486	0.985	inf	False	5.0	1000.0	87.004	26.256	35281.853186198714	False	42.312	inf	TrkA	0.763991	-58.747	bcov_revert_r1_HEEH_10552_000000000_0001_44_64_H_.._HHH_eva_0522_0001_0006_0001_0001	inf
26.625	7.892	0.984	inf	False	5.0	1000.0	94.659	6.142	52529.87166271531	False	2.464	inf	TrkA	0.720705	-58.247	longxing_CationpiFixed_HHH_eva_0724_000000007_0001_0004	inf
26.594	26.095	0.994	inf	False	5.0	1000.0	97.763	26.813	75158.10058108513	False	35.465	inf	TrkA	0.801213	-55.347	bcov_original_r1_HEEH_10552_000000000_0001_44_64_H_.._ems_p1-15H-GBL-16H-GBL-15H_0229_0001_0001_0001_0001_0005_0001_0001	inf
24.656	26.775	0.963	inf	False	1.0	1000.0	89.737	26.111	16770.302762756484	False	16.476	inf	FGFR2	0.908622	-64.187	Grafting_Motif0460_HHH_eva_0664_0001	inf
24.797	25.648	0.965	inf	False	5.0	1000.0	92.864	15.738	65384.76436926229	False	1.973	inf	TrkA	0.70751	-49.707	bcov_revert_r1_HEEH_10552_000000000_0001_44_64_H_.._HHH_eva_0684_0001_0001_0001_0001	inf
14.773	26.515	0.987	57025.60197464388	False	1.0	1000.0	97.27	23.447	0.0	False	9.265	inf	FGFR2	0.80961	-57.548	Grafting_Motif0263_HHH_eva_0724_0001_0002	4206.00657664528
14.172	14.542	0.98	19469.80087971592	False	1.0	1000.0	95.585	8.772	13881.448984050385	False	1.035	inf	FGFR2	0.792035	-64.168	Motif0833_HHH_eva_0478_0001_7441_0001	97594.2122081339
26.844	26.376	0.979	inf	False	5.0	1000.0	94.195	9.577	28064.660407008687	False	2.27	inf	TrkA	0.746721	-51.328	longxing_Motif2_HHH_eva_0727_0001_0003_0003	inf
27.125	26.765	0.964	inf	False	1.0	1000.0	87.635	26.907	19086.16888512492	False	17.244	inf	FGFR2	0.734931	-57.285	Motif1210_p1-14H-GBL-14H-GABBL-16H_0555_0001_0001_0001_0001_5200_0001	inf
11.727	26.668	0.981	inf	False	5.0	1000.0	94.377	5.837	58025.65848364638	False	2.106	inf	TrkA	0.728135	-54.551	longxing_CationpiFixed_ems_p1-14H-GBL-14H-GABBL-16H_0061_0001_0001_0001_000000000_0001_0002	989034.8746350833
19.766	25.704	0.939	4001.870939526316	False	1.0	1000.0	78.16	22.726	22829.872732471453	False	14.576	inf	FGFR2	0.835796	-62.566	Motif1188_HHH_eva_0581_0001_0003_1524_0001	inf
28.922	27.124	0.976	inf	False	5.0	1000.0	87.997	27.099	68039.6479955594	False	25.354	inf	TrkA	0.635665	-56.586	longxing_Motif3_ems_p1-15H-GBBL-14H-GBL-16H_0532_0001_0001_0002_0001_0001_0002	inf
29.031	27.797	0.948	inf	False	5.0	1000.0	76.625	27.843	55761.51727845679	False	30.196	inf	TrkA	0.63074	-54.538	bcov_6ala_r1_HEEH_24497_000000002_0001_43_64_H_.._ems_p1-14H-GBL-16H-GBL-16H_0773_0001_0001_0002_0001_0001_0001_0001	inf
27.891	27.16	0.993	inf	False	5.0	1000.0	96.582	6.388	56882.32377575375	False	2.193	inf	TrkA	0.752403	-50.187	longxing_CationpiFixed_ems_p1-15H-GBL-16H-GBL-15H_0229_0001_0001_0002_000000011_0001_0004	1472538.156098149
29.547	21.255	0.908	inf	False	5.0	1000.0	88.632	19.055	38205.19130966072	False	8.753	inf	TrkA	0.638104	-48.135	bcov_6ala_r1_HEEH_24497_000000002_0001_43_64_H_.._ems_p1-14H-GBL-14H-GABBL-16H_0069_0001_0001_0001_0001_0001_0001_0001	inf
28.172	22.91	0.933	inf	False	5.0	1000.0	84.711	15.613	38973.11565498496	False	4.013	inf	TrkA	0.648509	-67.681	longxing_Motif3_ems_p1-14H-GBL-16H-GBL-16H_0210_0001_0001_0001_0001_0001_0003	inf
23.188	18.14	0.977	20260.352869333896	False	1.0	1000.0	92.132	16.145	0.0	False	23.962	75347.41277103158	FGFR2	0.749982	-60.447	Grafting_Motif0072_HHH_eva_0439_0001	3962.248454976548
18.906	26.367	0.956	30771.21919964973	False	1.0	1000.0	86.724	25.628	9702.091031930851	False	11.332	inf	FGFR2	0.842937	-64.79	Grafting_Motif0413_p1-14H-GBL-14H-GABBL-16H_0813_0001_0001_0002_0001	inf
23.547	18.444	0.887	8356.891015090783	False	1.0	1000.0	77.437	15.814	78406.8198726606	False	3.888	inf	FGFR2	0.757375	-71.026	Motif0319_p1-14H-GBL-14H-GABBL-16H_0813_0001_0001_0002_0001_0002_3866_0001	inf
28.672	27.312	0.979	inf	False	5.0	1000.0	92.433	27.183	49980.3704614597	False	18.271	inf	TrkA	0.75516	-65.425	longxing_Motif4_ems_p1-15H-GBL-16H-GBL-15H_0535_0001_0001_0002_0001_0002_0003	147852.68413321977
22.125	22.532	0.942	33320.82105069218	False	1.0	1000.0	78.216	20.248	0.0	False	6.375	971989.126428854	FGFR2	0.759567	-65.785	Motif0133_HHH_eva_0560_0001_0001_3820_0001	3962.248454976548
23.719	9.63	0.875	42308.60100559525	False	1.0	1000.0	94.675	8.923	19277.030573976142	False	7.924	inf	FGFR2	0.798635	-53.868	Motif0180_HHH_eva_0525_0001_0002_421_0001	91027.88376144606
27.484	27.124	0.979	inf	False	5.0	1000.0	92.988	27.205	49485.51530837591	False	35.488	inf	TrkA	0.776866	-62.129	longxing_Motif2_ems_p1-15H-GBL-16H-GBL-16H_0014_0001_0001_0001_0001_0003_0002	inf
27.812	27.414	0.936	inf	False	5.0	1000.0	72.241	27.599	55209.42304797698	False	43.233	inf	TrkA	0.553554	-50.688	longxing_Motif3_ems_p1-15H-GBL-16H-GBL-15H_0043_0001_0001_0001_0001_0001_0001	inf
28.5	26.755	0.986	inf	False	5.0	1000.0	94.149	4.924	30390.005712904243	False	1.23	inf	TrkA	0.797936	-64.256	longxing_Motif2_ems_p1-15H-GBL-16H-GBL-16H_0076_0001_0001_0001_0001_0004_0002	inf
22.516	22.517	0.988	1509.2752414253764	False	1.0	1000.0	95.175	18.404	0.0	False	11.032	3962.248454976548	FGFR2	0.79566	-53.654	HHH_eva_0524_000000028_0001	24968.69558476227
28.984	26.762	0.766	inf	False	5.0	1000.0	68.875	27.559	18114.20777959487	False	22.048	inf	TrkA	0.692647	-48.388	bcov_revert_r1_ems_3hM_208_000000000_0001_25_43_H_.._HHH_eva_0648_0001_0001_0001	inf
26.984	26.984	0.988	inf	False	5.0	1000.0	90.938	27.251	83021.30080574732	False	21.42	inf	TrkA	0.72327	-47.817	longxing_Cationpi_ems_p1-14H-GBL-16H-GBL-16H_0049_0001_0001_0002_000000009_0001_0001	inf
26.188	27.223	0.979	inf	False	5.0	1000.0	91.861	5.016	26438.179615449902	False	1.784	inf	TrkA	0.771236	-71.122	longxing_Motif4_HHH_eva_0476_0001_0002_0003	351389.4613351668
28.891	26.472	0.866	inf	False	5.0	1000.0	89.13	26.672	45246.577369482	False	43.204	inf	TrkA	0.717584	-60.812	longxing_Motif4_HHH_eva_0629_0001_0002_0002	253036.63146345827
26.609	25.123	0.889	31389.72070556268	False	1.0	1000.0	73.181	23.65	28987.88042999283	False	15.142	inf	FGFR2	0.665923	-59.025	Motif1031_HHH_eva_0684_0001_0001_646_0001	155786.0732206222
27.422	17.243	0.92	34330.47524934922	False	1.0	1000.0	78.924	12.821	25982.52474997289	False	3.003	inf	FGFR2	0.742978	-63.721	Motif1115_HHH_eva_0581_0001_6702_0001	109971.60111213606
27.641	25.914	0.989	inf	False	5.0	1000.0	93.762	9.172	28915.047682001463	False	1.957	inf	TrkA	0.73705	-46.695	longxing_Motif2_HHH_eva_0727_0001_0002_0003	365657.2825371142
28.688	21.992	0.967	inf	False	5.0	1000.0	68.922	23.388	37452.39810769605	False	8.532	inf	TrkA	0.617987	-51.419	longxing_Motif3_ems_p1-15H-GBBL-14H-GBL-16H_0152_0001_0001_0001_0001_0003_0001	285128.0098733033
28.75	26.116	0.868	inf	False	5.0	1000.0	85.636	7.186	52009.77392348056	False	2.602	inf	TrkA	0.734956	-51.192	longxing_Motif2_HHH_eva_0576_0001_0002_0001	inf
25.891	26.949	0.941	inf	False	5.0	1000.0	86.368	21.811	58025.65848364638	False	4.388	inf	TrkA	0.724557	-63.422	longxing_Motif4_ems_p1-15H-GBBL-14H-GBL-16H_0185_0001_0001_0002_0001_0002_0003	inf
26.828	27.016	0.987	inf	False	5.0	1000.0	92.353	27.2	59191.97421916775	False	38.648	inf	TrkA	0.691556	-51.339	longxing_CationpiFixed_HHH_eva_0495_000000004_0001_0004	inf
26.141	26.33	0.958	inf	False	1.0	1000.0	89.779	25.645	12566.694677497004	False	20.25	inf	FGFR2	0.809822	-58.996	mot_H_normal_3h_hb1_2146_000000000_0001_28_36_H_._3h_hb1_5138_0001_0001_0001_0001	inf
5.348	5.982	0.973	inf	False	5.0	1000.0	88.947	5.973	44355.04104448781	False	1.308	inf	TrkA	0.759237	-56.958	longxing_CationpiFixed_ems_p1-15H-GBL-16H-GBL-15H_0670_0001_0001_0002_000000002_0001_0003	217952.96962339195
15.695	22.881	0.991	149707.3543091789	False	1.0	1000.0	95.404	8.572	0.0	False	8.159	inf	FGFR2	0.873951	-63.123	Motif1134_HHH_eva_0523_0002_696_0001	3962.248454976548
28.375	24.172	0.927	inf	False	5.0	1000.0	76.18	9.034	50984.97590773503	False	1.857	inf	TrkA	0.742351	-64.917	longxing_Motif4_HHH_eva_0630_0001_0001_0001	inf
24.203	25.137	0.908	149707.3543091789	False	1.0	1000.0	81.911	9.358	0.0	False	1.883	inf	FGFR2	0.749279	-57.929	Motif1231_HHH_eva_0560_0001_3623_0001	4464.7607346692885
27.047	27.245	0.905	inf	False	5.0	1000.0	74.039	26.621	45699.04314317685	False	13.875	inf	TrkA	0.680127	-55.68	bcov_6ala_r1_HEEH_24497_000000002_0001_43_64_H_.._ems_p1-14H-GBL-14H-GABBL-16H_0181_0001_0001_0001_0001_0002_0001_0001	inf
21.406	16.247	0.985	38684.438807292674	False	1.0	1000.0	96.59	15.256	27307.894639193448	False	4.187	inf	FGFR2	0.748648	-72.706	Motif0601_HHH_eva_0724_0001_5605_0001	96627.9328793406
20.953	11.297	0.923	8959.71829098426	False	1.0	1000.0	78.879	9.91	59341.07008747829	False	2.565	inf	FGFR2	0.731465	-67.057	Motif1104_p1-14H-GBL-14H-GABBL-16H_0813_0001_0001_0001_0001_2153_0001	inf
24.875	18.906	0.988	24968.69558476227	False	1.0	1000.0	86.612	7.793	9510.921509588134	False	1.38	inf	FGFR2	0.871053	-64.154	Grafting_Motif0182_HHH_eva_0522_0001	74601.39878319953
12.875	26.493	0.944	29277.759234292786	False	1.0	1000.0	88.204	26.231	13473.197622879508	False	20.216	inf	FGFR2	0.676742	-49.802	Motif1388_HHH_eva_0732_0001_7693_0001	78406.8198726606
28.625	27.235	0.987	inf	False	5.0	1000.0	93.282	18.534	86392.29853387698	False	2.776	inf	TrkA	0.734379	-56.408	longxing_Motif4_ems_p1-15H-GBL-16H-GBL-15H_0545_0001_0001_0001_0001_0001_0002	inf
25.75	26.972	0.996	inf	False	5.0	1000.0	97.363	5.216	66698.99813308443	False	1.13	inf	TrkA	0.801093	-46.862	longxing_CationpiFixed_ems_p1-15H-GBL-16H-GBL-15H_0026_0001_0001_0002_000000010_0001_0004	inf
26.844	24.69	0.805	47674.39060297123	False	1.0	1000.0	84.085	20.725	21939.05896294929	False	17.903	inf	FGFR2	0.759706	-57.525	mot_H_fastrot_cor_3h_hb1_3344_000000001_0001_47_52_H_._3h_hb1_3683_0001_0001_0001	143865.82491564588
21.188	22.125	0.981	6647.4203369977495	False	1.0	1000.0	95.5	12.035	0.0	False	1.815	22829.872732471453	FGFR2	0.731286	-48.786	Motif1187_p1-14H-GBL-16H-GBL-16H_0049_0001_0001_0002_0001_0002_1278_0001	3962.248454976548
26.328	16.292	0.937	inf	False	5.0	1000.0	72.286	12.55	75909.68158689591	False	3.082	inf	TrkA	0.72182	-46.731	longxing_CationpiFixed_ems_p1-14H-GBL-14H-GABBL-16H_0144_0001_0001_0001_000000004_0001_0002	inf
23.797	27.901	0.984	inf	False	5.0	1000.0	93.987	27.772	58605.91506848288	False	26.492	inf	TrkA	0.694247	-54.104	bcov_6ala_r1_HEEH_24497_000000002_0001_43_64_H_.._HHH_eva_0440_0001_0001_0001_0001	inf
26.0	27.066	0.983	inf	False	5.0	1000.0	87.883	27.244	39756.47527965014	False	24.926	inf	TrkA	0.775117	-56.043	longxing_Motif1_HHH_eva_0524_0001_0002_0004	539023.6305860701
21.859	25.924	0.962	50106.26365611567	False	1.0	1000.0	89.463	24.325	5031.004149375744	False	10.667	inf	FGFR2	0.811524	-59.532	Motif0041_HHH_eva_0547_0001_7530_0001	16770.302762756484
4.926	4.576	0.99	inf	False	5.0	1000.0	90.747	4.59	58605.91506848288	False	1.53	inf	TrkA	0.795491	-56.907	longxing_Cationpi_ems_p1-15H-GBL-16H-GBL-15H_0545_0001_0001_0001_000000005_0001_0002	1039485.593140866
28.625	25.239	0.975	inf	False	5.0	1000.0	86.848	13.548	31310.853276010963	False	3.141	inf	TrkA	0.713898	-56.565	longxing_CationpiFixed_ems_p1-14H-GBL-16H-GBL-16H_0422_0001_0001_0002_000000002_0001_0002	365657.2825371142
28.797	27.055	0.979	inf	False	5.0	1000.0	93.81	25.221	28064.660407008687	False	8.9	inf	TrkA	0.74157	-60.905	longxing_Motif2_ems_p1-14H-GBL-16H-GABBL-15H_0014_0001_0001_0002_0001_0002_0003	inf
23.359	26.272	0.866	35020.51780186106	False	1.0	1000.0	81.337	25.592	32664.269238988527	False	16.842	inf	FGFR2	0.713005	-66.358	Grafting_Motif0070_p1-14H-GBL-16H-GBL-16H_0177_0001_0001_0001_0001	115581.25799444312
24.531	26.916	0.905	inf	False	5.0	1000.0	88.301	13.377	69407.24492027024	False	2.474	inf	TrkA	0.71876	-55.7	longxing_CationpiFixed_ems_p1-14H-GBL-14H-GABBL-16H_0763_0001_0001_0002_000000007_0001_0001	2281429.239969858
25.703	27.263	0.97	inf	False	5.0	1000.0	92.285	6.556	31940.20142685877	False	2.446	inf	TrkA	0.726181	-46.785	longxing_CationpiFixed_ems_p1-15H-GBL-16H-GBL-15H_0536_0001_0001_0001_000000000_0001_0002	376737.0638552714
28.359	26.174	0.929	35724.43020967852	False	1.0	1000.0	82.069	25.031	9416.753969889236	False	22.912	inf	FGFR2	0.818285	-62.958	Motif1443_p1-14H-GBL-14H-GABBL-16H_0181_0001_0001_0002_0001_8810_0001	47202.36693363493
29.234	27.021	0.956	inf	False	5.0	1000.0	71.759	27.143	61595.40573228253	False	20.417	inf	TrkA	0.714498	-65.075	bcov_6ala_r1_HEEH_15568_000000002_0001_1_20_H_.._HHH_eva_0750_0001_0001_0001_0001	inf
16.297	10.602	0.968	inf	False	5.0	1000.0	87.978	10.276	49485.51530837591	False	2.312	inf	TrkA	0.712613	-55.661	bcov_6ala_r1_HEEH_13973_000000000_0001_1_20_H_.._ems_p1-14H-GBL-16H-GBL-16H_0137_0001_0001_0002_0001_0001_0001	inf
28.172	27.229	0.993	inf	False	5.0	1000.0	94.647	7.151	40961.13623709883	False	1.111	inf	TrkA	0.75986	-46.216	longxing_CationpiFixed_HHH_eva_0522_000000005_0001_0001	inf
26.938	17.114	0.874	10196.995181544386	False	1.0	1000.0	76.149	17.826	39856.61598759239	False	19.012	inf	FGFR2	0.745323	-60.373	Grafting_Motif0324_HHH_eva_0525_0001	inf
22.656	17.787	0.902	42731.68701565115	False	1.0	1000.0	74.235	23.354	22603.83438858558	False	11.689	inf	FGFR2	0.72568	-58.648	Grafting_Motif0111_p1-14H-GBL-14H-GABBL-16H_0813_0001_0001_0001_0001_0001	111071.31712325732
7.934	7.453	0.884	inf	False	5.0	1000.0	79.969	7.024	59191.97421916775	False	2.073	inf	TrkA	0.723824	-54.002	longxing_CationpiFixed_ems_p1-15H-GBL-16H-GBL-15H_0535_0001_0001_0002_000000020_0001_0003	inf
23.547	26.065	0.986	1935.542858891254	False	1.0	1000.0	95.209	24.398	0.0	False	13.222	5235.283092167034	FGFR2	0.79685	-58.48	ems_p1-14H-GBL-16H-GBL-16H_0049_0001_0001_0002_000000023_0001	3962.248454976548
25.531	24.742	0.989	inf	False	5.0	1000.0	81.104	25.125	34586.66129418559	False	13.551	inf	TrkA	0.738948	-51.033	longxing_Cationpi_ems_p1-14H-GBL-16H-GBL-16H_0773_0001_0001_0001_000000010_0001_0002	inf
27.438	27.198	0.88	inf	False	5.0	1000.0	69.22	27.512	56882.32377575375	False	26.063	inf	TrkA	0.679826	-62.216	bcov_revert_r1_HEEH_10552_000000000_0001_44_64_H_.._HHH_eva_0601_0001_0002_0001_0001	inf
28.297	25.867	0.991	inf	False	5.0	1000.0	93.356	25.951	65384.76436926229	False	21.516	inf	TrkA	0.730758	-57.938	longxing_Motif2_ems_p1-15H-GBL-16H-GBL-16H_0520_0001_0001_0002_0001_0001_0002	inf
25.984	27.383	0.983	inf	False	5.0	1000.0	85.443	27.188	66038.61201295495	False	31.146	inf	TrkA	0.701608	-46.402	bcov_revert_r1_HEEH_13973_000000000_0001_1_20_H_.._HHH_eva_0439_0001_0001_0001_0001	163321.34619498893
26.5	25.443	0.864	inf	False	1.0	1000.0	77.44	19.874	12319.081146453298	False	2.806	inf	FGFR2	0.782088	-56.299	Motif1335_HHH_eva_0581_0002_7715_0001	inf
23.609	25.37	0.924	4001.870939526316	False	1.0	1000.0	84.615	16.755	14020.263473890873	False	4.087	inf	FGFR2	0.777775	-61.904	ems_p1-14H-GBL-14H-GABBL-16H_0763_0001_0001_0002_000000013_0001	inf
26.688	22.218	0.927	89234.27483721818	False	1.0	1000.0	86.694	20.698	4164.3629471735485	False	18.745	inf	FGFR2	0.839965	-61.804	Motif1304_p1-14H-GBL-14H-GABBL-16H_0181_0001_0001_0002_0001_626_0001	17980.034457489044
25.812	23.145	0.977	inf	False	5.0	1000.0	89.254	22.092	42202.29962621909	False	5.205	inf	TrkA	0.682251	-58.412	bcov_6ala_r1_HEEH_10552_000000000_0001_44_64_H_.._ems_p1-15H-GBL-16H-GBL-15H_0015_0001_0001_0001_0001_0001_0001	inf
9.867	10.215	0.908	inf	False	5.0	1000.0	85.446	10.144	64737.39046461608	False	2.796	inf	TrkA	0.686991	-53.894	bcov_original_r1_HEEH_24497_000000002_0001_43_64_H_.._ems_p1-14H-GBL-16H-GBL-16H_0776_0001_0001_0001_0001_0001_0001_0001	1626598.2277382328
23.781	24.158	0.921	27580.97358558535	False	1.0	1000.0	95.406	20.784	4646.047924187404	False	6.518	inf	FGFR2	0.752557	-66.389	Motif0437_HHH_eva_0565_0001_0001_4630_0001	34330.47524934922
28.875	24.916	0.903	inf	False	5.0	1000.0	89.347	26.788	47554.6075479528	False	18.44	inf	TrkA	0.643749	-56.401	longxing_Motif1_HHH_eva_0438_0001_0004_0004	inf
24.891	25.925	0.987	91938.1625990606	False	1.0	1000.0	96.332	25.117	0.0	False	21.262	inf	FGFR2	0.73568	-61.372	Motif1187_p1-14H-GBL-16H-GBL-16H_0049_0001_0001_0002_0001_0001_8431_0001	3962.248454976548
26.672	26.295	0.91	inf	False	5.0	1000.0	80.322	25.844	101301.76434669712	False	10.695	inf	TrkA	0.742278	-50.567	bcov_revert_r1_HEEH_13973_000000000_0001_1_20_H_.._ems_p1-14H-GBL-14H-GABBL-16H_0181_0001_0001_0001_0001_0001_0001_0001	inf
10.766	27.176	0.969	inf	False	5.0	1000.0	85.693	12.898	57451.14701351133	False	2.612	inf	TrkA	0.731588	-47.821	bcov_revert_r1_HEEH_13973_000000000_0001_1_20_H_.._ems_p1-14H-GBL-14H-GABBL-16H_0827_0001_0001_0001_0001_0001_0001_0001	inf
20.906	26.258	0.966	5287.635923088707	False	1.0	1000.0	95.168	18.885	9799.111942250149	False	5.528	inf	FGFR2	0.829758	-61.047	Grafting_Motif0374_HHH_eva_0478_0001_0001	inf
28.641	27.572	0.911	inf	False	5.0	1000.0	80.602	27.622	104371.30910816624	False	20.804	inf	TrkA	0.598872	-64.958	bcov_revert_r1_ems_3hC_1603_0002_000000002_0001_46_64_H_.._ems_p1-14H-GBL-16H-GBL-16H_0004_0001_0001_0002_0001_0001_0001	inf
20.344	24.347	0.984	149707.3543091789	False	1.0	1000.0	95.075	21.092	0.0	False	17.692	inf	FGFR2	0.822198	-61.579	Grafting_Motif0070_HHH_eva_0440_0001	3962.248454976548
25.141	26.211	0.983	142441.4108075701	False	1.0	1000.0	95.302	6.09	0.0	False	1.172	inf	FGFR2	0.84564	-56.367	mot_H_normal_3h_hb1_5890_000000015_0001_54_62_H_._HHH_eva_0524_0001_0002_0001_0001	3962.248454976548
27.5	19.97	0.722	inf	False	5.0	1000.0	66.398	19.858	70802.33054316764	False	10.206	inf	TrkA	0.716712	-56.584	bcov_revert_r1_ems_3hM_208_000000000_0001_25_43_H_.._ems_bGC_126_0002_0001_0001_0001	inf
25.469	26.361	0.915	6986.505581423763	False	1.0	1000.0	83.415	25.555	14589.54239218736	False	23.525	inf	FGFR2	0.76181	-63.337	Motif0046_p1-14H-GBL-14H-GABBL-16H_0181_0001_0001_0002_0001_7726_0001	inf
29.188	28.14	0.931	inf	False	5.0	1000.0	88.404	22.0	46156.03357460857	False	4.069	inf	TrkA	0.682731	-51.232	bcov_revert_r1_HEEH_13973_000000000_0001_1_20_H_.._ems_p1-14H-GBL-16H-GBL-16H_0025_0001_0001_0001_0001_0002_0001_0001	inf
11.57	15.84	0.975	inf	False	5.0	1000.0	86.775	10.717	75909.68158689591	False	2.262	inf	TrkA	0.759383	-63.033	longxing_Motif1_ems_p1-14H-GBL-14H-GABBL-16H_0217_0001_0001_0002_0001_0001_0004	inf
28.172	27.451	0.977	inf	False	5.0	1000.0	74.396	27.493	50480.174166074336	False	22.106	inf	TrkA	0.672518	-63.023	longxing_Motif3_HHH_eva_0495_0001_0001_0004	inf
27.156	26.488	0.985	inf	False	5.0	1000.0	96.285	18.386	48510.45515966663	False	4.734	inf	TrkA	0.711376	-52.684	bcov_6ala_r1_HEEH_15568_000000002_0001_1_20_H_.._ems_p1-14H-GBL-16H-GBL-16H_0726_0001_0001_0001_0001_0001_0001_0001	inf
22.109	26.307	0.948	170.7605674852203	False	1.0	1000.0	89.45	22.007	9897.103061672658	False	8.859	inf	FGFR2	0.789371	-61.08	Grafting_Motif0413_p1-15H-GBL-16H-GBL-15H_0606_0001_0001_0001_0001	inf
18.703	21.743	0.984	125157.94026421166	False	1.0	1000.0	91.629	14.209	0.0	False	16.698	inf	FGFR2	0.756127	-65.802	HHH_eva_0522_000000012_0001	3962.248454976548
23.484	26.761	0.957	inf	False	5.0	1000.0	87.036	6.678	25155.020746884777	False	1.237	inf	TrkA	0.745899	-55.554	bcov_6ala_r1_HEEH_13973_000000000_0001_1_20_H_.._ems_p1-14H-GBL-14H-GABBL-16H_0181_0001_0001_0002_0001_0001_0001	inf
26.5	14.318	0.937	inf	False	5.0	1000.0	83.787	9.313	10797.1195063977	False	2.345	inf	TrkA	0.743968	-50.851	longxing_Cationpi_ems_p1-15H-GBL-16H-GBL-15H_0535_0001_0001_0002_000000010_0001_0004	inf
28.719	9.491	0.974	inf	False	5.0	1000.0	88.856	5.826	35634.67171806072	False	3.056	inf	TrkA	0.733394	-50.681	longxing_Motif2_ems_p1-15H-GABBL-14H-GBL-16H_0013_0001_0001_0001_0001_0001_0002	998925.2233814328
26.625	6.711	0.99	inf	False	5.0	1000.0	92.028	5.307	58025.65848364638	False	1.456	inf	TrkA	0.777329	-58.613	longxing_CationpiFixed_HHH_eva_0524_000000002_0001_0004	1218878.6082228238
9.102	26.607	0.88	inf	False	5.0	1000.0	81.457	10.348	75909.68158689591	False	4.131	inf	TrkA	0.717676	-53.39	longxing_CationpiFixed_ems_p1-14H-GBL-14H-GABBL-16H_0169_0001_0001_0002_000000011_0001_0001	inf
27.141	24.36	0.982	68211.02985148253	False	1.0	1000.0	95.659	11.79	12819.28524051469	False	3.603	inf	FGFR2	0.721391	-71.356	Motif0598_HHH_eva_0522_0001_0002_1003_0001	97594.2122081339
25.906	27.485	0.988	inf	False	5.0	1000.0	90.604	5.337	46156.03357460857	False	1.259	inf	TrkA	0.779104	-68.195	longxing_Motif4_HHH_eva_0477_0001_0004	258122.66775587367
21.625	26.471	0.917	132857.675598177	False	1.0	1000.0	82.699	25.069	0.0	False	14.048	inf	FGFR2	0.684151	-50.137	Grafting_Motif0363_p1-15H-GBL-16H-GBL-15H_0606_0001_0001_0001_0001	3962.248454976548
24.188	7.684	0.959	20059.755316172163	False	1.0	1000.0	94.826	7.135	32990.91193137843	False	1.5	inf	FGFR2	0.703268	-58.508	Grafting_Motif0612_HHH_eva_0732_0001_0002	362948.8310857676
10.922	26.616	0.953	inf	False	5.0	1000.0	85.085	8.248	40154.0400324466	False	1.937	inf	TrkA	0.714156	-57.613	longxing_CationpiFixed_ems_p1-14H-GBL-14H-GABBL-16H_0243_0001_0001_0002_000000000_0001_0001	373006.99391611
5.355	26.378	0.993	64900.45442000541	False	1.0	1000.0	96.414	25.474	0.0	False	17.608	inf	FGFR2	0.86479	-59.933	Grafting_Motif0204_HHH_eva_0523_0001	33654.029261199066
23.578	13.535	0.981	inf	False	5.0	1000.0	84.855	7.153	34932.52790712748	False	1.284	inf	TrkA	0.743841	-53.944	longxing_Cationpi_HHH_eva_0478_000000003_0001_0004	inf
27.484	26.836	0.944	inf	False	5.0	1000.0	70.161	26.935	72225.45738708528	False	45.204	inf	TrkA	0.681893	-56.352	bcov_original_r1_ems_3hM_1656_000000000_0001_45_63_H_.._HHH_eva_0617_0001_0003_0001_0001	inf
26.734	23.082	0.771	5235.283092167034	False	1.0	1000.0	70.371	24.501	32990.91193137843	False	9.133	inf	FGFR2	0.704905	-64.81	Motif1089_HHH_eva_0684_0001_0002_7302_0001	inf
28.719	26.293	0.968	21506.772829084694	False	1.0	1000.0	84.864	24.958	39071.28319536556	False	26.213	inf	FGFR2	0.736555	-57.01	Grafting_Motif0042_HHH_eva_0525_0001_0001	400921.309209472
26.672	26.064	0.976	inf	False	1.0	1000.0	93.665	24.591	0.0	False	17.685	inf	FGFR2	0.727942	-57.904	Motif0016_p1-14H-GBL-14H-GABBL-16H_0827_0001_0001_0002_0001_0002_1580_0001	inf
5.457	5.842	0.975	inf	False	5.0	1000.0	94.099	5.439	29204.198158821448	False	0.885	inf	TrkA	0.758753	-52.922	longxing_Cationpi_ems_p1-15H-GBL-16H-GBL-15H_0656_0001_0001_0002_000000003_0001_0002	inf
29.891	27.08	0.813	inf	False	5.0	1000.0	68.346	27.608	94485.98457985188	False	35.556	inf	TrkA	0.615714	-55.337	longxing_Motif3_ems_p1-15H-GBBL-14H-GBL-16H_0437_0001_0001_0001_0001_0003_0001	inf
8.0	25.755	0.99	74601.39878319953	False	1.0	1000.0	93.812	20.787	5447.85657919421	False	3.387	inf	FGFR2	0.886013	-60.43	HHH_eva_0523_000000020_0001	41064.311308632365
28.594	26.741	0.838	122691.83439291436	False	1.0	1000.0	95.427	25.948	8030.808006487299	False	20.373	inf	FGFR2	0.712502	-66.933	Grafting_Motif0666_p1-14H-GBL-16H-GBL-16H_0177_0001_0001_0001_0001	46272.29382769814
23.5	20.918	0.986	inf	False	5.0	1000.0	93.575	18.68	75158.10058108513	False	2.344	inf	TrkA	0.755597	-55.82	longxing_Motif1_ems_p1-15H-GBL-16H-GBL-15H_0348_0001_0001_0001_0001_0002_0003	inf
27.5	5.958	0.985	inf	False	5.0	1000.0	92.023	5.7	83021.30080574732	False	1.573	inf	TrkA	0.757175	-51.192	longxing_Cationpi_HHH_eva_0524_000000001_0001_0001	inf
26.656	23.382	0.816	7641.038261930236	False	1.0	1000.0	91.052	9.81	17451.244303838463	False	1.377	inf	FGFR2	0.848819	-60.001	HHH_eva_0664_000000025_0001	inf
23.5	25.754	0.946	10196.995181544386	False	1.0	1000.0	87.484	21.94	12692.361624271984	False	8.277	inf	FGFR2	0.674024	-46.344	pol_ems_bGM_422_0002_000000015_0001_0001	inf
22.141	26.272	0.96	30771.21919964973	False	1.0	1000.0	88.418	24.99	28416.704666202186	False	18.565	inf	FGFR2	0.805149	-52.595	Motif0016_HHH_eva_0688_0001_0001_9172_0001	97594.2122081339
16.531	24.694	0.888	10096.034833212274	False	1.0	1000.0	79.089	25.833	20667.5859620075	False	14.847	inf	FGFR2	0.764204	-69.24	Motif0070_p1-14H-GBL-16H-GBL-16H_0177_0001_0001_0001_0001_7549_0001	396951.7912965067
27.766	27.916	0.96	inf	False	5.0	1000.0	82.191	27.796	13573.739348131645	False	22.561	inf	TrkA	0.673015	-54.53	longxing_CationpiFixed_ems_p1-14H-GBL-16H-GBL-16H_0773_0001_0001_0001_000000010_0001_0004	inf
13.938	11.123	0.96	inf	False	5.0	1000.0	89.761	9.026	83851.51381380485	False	5.428	inf	TrkA	0.703899	-51.21	longxing_Motif3_ems_p1-15H-GBL-16H-GBL-15H_0230_0001_0001_0002_0001_0002_0001	inf
17.828	27.234	0.989	inf	False	5.0	1000.0	93.789	27.522	40154.0400324466	False	19.372	inf	TrkA	0.699484	-52.374	bcov_6ala_r1_HEEH_24497_000000002_0001_43_64_H_.._ems_p1-14H-GBL-14H-GABBL-16H_0215_0001_0001_0002_0001_0001_0001_0001	inf
24.984	26.677	0.918	54800.48262993329	False	1.0	1000.0	86.603	25.813	16115.931326034866	False	17.415	inf	FGFR2	0.83369	-51.001	Grafting_Motif0666_p1-15H-GBL-16H-GBL-15H_0606_0001_0001_0001_0001_0001	122691.83439291436
26.0	26.903	0.978	inf	False	1.0	1000.0	90.257	27.105	0.0	False	28.262	inf	FGFR2	0.854198	-74.515	Motif0547_HHH_eva_0478_0001_6290_0001	inf
26.891	26.152	0.956	inf	False	5.0	1000.0	89.134	9.875	84690.0289519428	False	2.899	inf	TrkA	0.762049	-56.225	bcov_6ala_r1_HEEH_13973_000000000_0001_1_20_H_.._ems_p1-14H-GBL-14H-GABBL-16H_0779_0001_0001_0001_0001_0002_0001_0001	inf
25.281	25.558	0.959	84062.7234317657	False	1.0	1000.0	86.227	20.699	10096.034833212274	False	8.775	inf	FGFR2	0.801957	-72.091	Grafting_Motif0204_HHH_eva_0437_0001_0001	179072.07394865248
25.125	25.95	0.966	inf	False	1.0	1000.0	95.811	24.1	13473.197622879508	False	11.721	inf	FGFR2	0.908607	-59.392	Grafting_Motif0374_p1-14H-GBL-14H-GABBL-16H_0215_0001_0001_0002_0001_0001	inf
28.359	26.147	0.94	inf	False	5.0	1000.0	90.841	21.267	57451.14701351133	False	5.063	inf	TrkA	0.751119	-58.615	longxing_Motif1_HHH_eva_0664_0001_0002_0001	160103.27045876748
26.641	24.407	0.783	20667.5859620075	False	1.0	1000.0	67.338	19.798	24721.480776992328	False	3.81	inf	FGFR2	0.761244	-62.821	Motif1426_HHH_eva_0581_0001_1256_0001	263974.1748520543
22.734	26.416	0.962	58753.53474007748	False	1.0	1000.0	92.708	25.482	0.0	False	20.153	inf	FGFR2	0.751524	-60.646	Grafting_Motif0324_p1-15H-GBL-16H-GBL-15H_0027_0001_0001_0001_0001_0001	3962.248454976548
27.062	27.132	0.93	inf	False	5.0	1000.0	84.686	26.199	54662.79509700697	False	16.083	inf	TrkA	0.726968	-52.828	longxing_Cationpi_ems_p1-15H-GBBL-14H-GBL-16H_0185_0001_0001_0001_000000001_0001_0002	inf
14.016	26.443	0.918	inf	False	5.0	1000.0	89.392	26.149	36350.92861959373	False	42.926	inf	TrkA	0.713328	-52.841	bcov_revert_r1_HEEH_10552_000000000_0001_44_64_H_.._HHH_eva_0684_0001_0003_0001_0001	544413.8668919312
18.906	16.629	0.981	32664.269238988527	False	1.0	1000.0	91.313	15.781	0.0	False	3.009	inf	FGFR2	0.787163	-60.18	Grafting_Motif0042_HHH_eva_0521_0001	3962.248454976548
22.797	25.316	0.903	39856.61598759239	False	1.0	1000.0	81.456	23.7	8440.459925241697	False	10.122	inf	FGFR2	0.753811	-64.38	ems_p1-14H-GBL-14H-GABBL-16H_0813_0001_0001_0001_000000001_0001	86609.90801447166
27.125	26.906	0.902	inf	False	5.0	1000.0	83.607	26.989	50984.97590773503	False	43.038	inf	TrkA	0.681409	-44.597	bcov_revert_r1_ems_3hM_847_000000000_0001_1_20_H_.._HHH_eva_0617_0001_0001_0001	inf
27.078	26.757	0.99	inf	False	5.0	1000.0	75.851	5.183	41784.455075464495	False	2.308	inf	TrkA	0.744847	-54.742	longxing_CationpiFixed_ems_p1-14H-GBL-16H-GBL-16H_0773_0001_0001_0001_000000008_0001_0001	826850.2795337277
28.859	27.034	0.99	inf	False	5.0	1000.0	96.239	27.309	47083.769849458185	False	34.015	inf	TrkA	0.705512	-48.994	bcov_revert_r1_ems_3hM_862_000000002_0001_23_41_H_.._ems_p1-14H-GBL-16H-GBL-16H_0726_0001_0001_0001_0001_0001_0001	473619.9043200181
29.203	27.144	0.938	inf	False	5.0	1000.0	77.939	26.7	56882.32377575375	False	10.053	inf	TrkA	0.71769	-63.259	bcov_6ala_r1_HEEH_10552_000000000_0001_44_64_H_.._ems_p1-15H-GBL-16H-GBL-15H_0229_0001_0001_0001_0001_0004_0001_0001	inf
28.812	22.462	0.98	inf	False	5.0	1000.0	94.288	4.834	30089.114567231903	False	1.233	inf	TrkA	0.773837	-59.945	longxing_Motif2_ems_p1-15H-GBL-16H-GBL-16H_0076_0001_0001_0001_0001_0003_0003	794586.8664620352
27.391	27.366	0.993	inf	False	5.0	1000.0	94.784	26.903	72225.45738708528	False	10.43	inf	TrkA	0.758501	-47.115	bcov_original_r1_HEEH_24497_000000002_0001_43_64_H_.._HHH_eva_0522_0001_0005_0001_0001	inf
27.516	26.162	0.967	76861.8957677293	False	1.0	1000.0	76.355	25.306	7872.569362304986	False	20.565	inf	FGFR2	0.80525	-67.784	Motif1047_p1-14H-GBL-14H-GABBL-16H_0181_0001_0001_0002_0001_5339_0001	42731.68701565115
25.547	26.966	0.847	35724.43020967852	False	1.0	1000.0	87.46	26.681	22158.4495525788	False	20.153	inf	FGFR2	0.710019	-45.137	rif_fastrot_cor_ems_bGM_616_0001_000000002_0001_0001	139634.7522866093
26.016	26.295	0.84	4600.047449690495	False	1.0	1000.0	73.443	25.983	10505.974332540363	False	17.112	inf	FGFR2	0.709494	-54.566	rif_normal_ems_bGC_216_000000015_0001_0001	inf
29.234	27.208	0.98	inf	False	5.0	1000.0	88.73	8.642	22772.51212718614	False	2.248	inf	TrkA	0.727271	-47.514	longxing_Motif2_HHH_eva_0528_0001_0003_0002	inf
26.047	10.007	0.991	inf	False	5.0	1000.0	90.387	8.723	41370.747599469774	False	2.29	inf	TrkA	0.775648	-53.408	longxing_Motif2_HHH_eva_0528_0001_0002_0004	inf
28.25	27.196	0.979	inf	False	5.0	1000.0	91.502	27.294	46617.59391035469	False	45.879	inf	TrkA	0.781619	-68.845	longxing_Motif2_ems_p1-15H-GBL-16H-GBL-16H_0014_0001_0001_0001_0001_0001_0004	184034.58084736211
25.594	6.609	0.968	inf	False	5.0	1000.0	90.079	4.865	36350.92861959373	False	1.025	inf	TrkA	0.760093	-59.222	longxing_CationpiFixed_ems_p1-14H-GBL-16H-GBL-16H_0464_0001_0001_0002_000000001_0001_0003	inf
21.906	26.081	0.93	inf	False	1.0	1000.0	81.508	25.464	28700.87171286417	False	11.214	inf	FGFR2	0.744364	-64.588	Grafting_Motif0204_HHH_eva_0598_0001	inf
24.594	25.432	0.976	inf	False	5.0	1000.0	91.388	8.258	35281.853186198714	False	1.25	inf	TrkA	0.730789	-53.408	longxing_CationpiFixed_ems_p1-15H-GBL-16H-GBL-15H_0659_0001_0001_0001_000000004_0001_0001	392034.0993634212
7.062	26.683	0.979	inf	False	5.0	1000.0	93.95	7.547	66698.99813308443	False	1.412	inf	TrkA	0.754832	-49.172	bcov_6ala_r1_HEEH_13973_000000000_0001_1_20_H_.._HHH_eva_0440_0001_0003_0001_0001	inf
26.969	11.387	0.988	inf	False	5.0	1000.0	95.022	8.361	33569.47270184692	False	1.644	inf	TrkA	0.75028	-61.23	longxing_CationpiFixed_ems_p1-15H-GBL-16H-GBL-15H_0015_0001_0001_0002_000000003_0001_0002	492850.77165122767
27.484	27.166	0.975	inf	False	5.0	1000.0	85.212	26.844	64737.39046461608	False	17.22	inf	TrkA	0.793833	-58.006	longxing_Motif4_ems_p1-15H-GBL-16H-GBL-15H_0545_0001_0001_0001_0001_0002_0003	1008914.475615248
20.844	27.391	0.897	inf	False	1.0	1000.0	77.065	26.416	0.0	False	16.569	inf	FGFR2	0.713604	-48.646	rif_normal_ems_bGC_216_000000014_0001_0001	inf
26.391	26.351	0.993	inf	False	5.0	1000.0	97.903	26.805	36714.43790578969	False	28.037	inf	TrkA	0.596117	-55.112	bcov_original_r1_ems_p1-15H-GBL-16H-GBL-15H_0593_0001_0001_0002_000000000_0001_19_33_H_.._ems_p1-15H-GBL-16H-GBL-15H_0229_0001_0001_0002_0001_0002_0001_0001	inf
21.484	25.139	0.958	10717.144416624422	False	1.0	1000.0	93.079	22.515	47202.36693363493	False	22.069	inf	FGFR2	0.852705	-62.913	Motif0006_p1-14H-GBL-14H-GABBL-16H_0813_0001_0001_0001_0001_7158_0001	inf
22.703	24.017	0.896	29.342994342328204	False	1.0	1000.0	80.573	16.531	32340.860632661886	False	3.616	inf	FGFR2	0.76289	-65.149	Motif1523_HHH_eva_0581_0001_7303_0001	inf
28.25	27.091	0.824	inf	False	5.0	1000.0	84.158	22.108	56882.32377575375	False	6.644	inf	TrkA	0.605683	-56.6	longxing_Motif3_ems_p1-14H-GBL-16H-GBL-16H_0004_0001_0001_0002_0001_0003_0001	inf
29.891	27.503	0.94	inf	False	5.0	1000.0	89.062	15.308	49980.3704614597	False	2.337	inf	TrkA	0.67641	-60.698	longxing_Motif4_ems_p1-14H-GBL-16H-GBL-16H_0025_0001_0001_0001_0001_0002	inf
29.609	26.981	0.836	1.8780740737721937	True	5.0	1000.0	78.06	19.827	37826.92208877303	False	4.606	inf	TrkA	0.726835	-55.152	longxing_CationpiFixed_HHH_eva_0438_000000007_0001_0001	712207.054038075
21.875	26.335	0.932	76861.8957677293	False	1.0	1000.0	80.973	17.04	12947.478092919822	False	8.305	inf	FGFR2	0.72426	-62.106	Motif0022_HHH_eva_0560_0001_0001_563_0001	56460.99205410282
23.406	26.101	0.981	6388.040285370182	False	1.0	1000.0	94.795	25.223	20874.26182162755	False	13.742	inf	FGFR2	0.751884	-61.025	HHH_eva_0724_000000025_0001	inf
28.344	27.285	0.991	inf	False	5.0	1000.0	96.038	6.94	54121.579303967264	False	0.925	inf	TrkA	0.768063	-54.11	longxing_Motif4_ems_p1-15H-GBL-16H-GBL-15H_0229_0001_0001_0002_0001_0003	inf
23.547	26.644	0.991	6986.505581423763	False	1.0	1000.0	95.909	25.039	6078.001142579353	False	21.154	inf	FGFR2	0.79746	-59.834	Motif0823_HHH_eva_0521_0001_2650_0001	inf
22.203	22.32	0.736	5840.839631762862	False	1.0	1000.0	68.334	19.338	16277.090639295197	False	7.859	inf	FGFR2	0.722563	-54.838	rif_normal_ems_bGM_638_0001_000000007_0001	inf
22.578	26.426	0.892	15641.964169727937	False	1.0	1000.0	85.713	24.463	23521.640706138038	False	10.804	inf	FGFR2	0.70545	-59.227	rif_fastrot_cor_ems_bGM_638_0002_000000001_0001_0001	370244.10259059136
25.484	26.044	0.981	inf	False	5.0	1000.0	91.321	26.135	57451.14701351133	False	38.764	inf	TrkA	0.663646	-47.61	bcov_6ala_r1_EEHEE_20342_000000009_0001_25_44_H_.._HHH_eva_0440_0001_0001_0001_0001	inf
6.758	10.751	0.984	61139.16385219888	False	1.0	1000.0	95.729	8.342	4883.043061567203	False	1.262	inf	FGFR2	0.823004	-64.785	HHH_eva_0724_000000018_0001	10824.315860790672
22.562	25.2	0.951	20059.755316172163	False	1.0	1000.0	93.817	20.354	18524.84748158539	False	11.379	inf	FGFR2	0.781042	-68.989	Motif0628_HHH_eva_0565_0001_0001_107_0001	207897.11862810576
6.121	8.945	0.975	inf	False	1.0	1000.0	95.619	8.379	5081.314190869504	False	2.139	inf	FGFR2	0.789661	-61.336	Grafting_Motif0182_HHH_eva_0480_0001_0001	inf
28.109	26.568	0.937	inf	False	5.0	1000.0	89.39	10.387	46156.03357460857	False	11.096	inf	TrkA	0.702582	-52.583	bcov_revert_r1_HEEH_10552_000000000_0001_44_64_H_.._ems_p1-14H-GBL-14H-GABBL-16H_0710_0001_0001_0001_0001_0002_0001_0001	inf
24.672	26.252	0.981	inf	False	5.0	1000.0	87.345	23.632	34244.219103154035	False	9.637	inf	TrkA	0.709395	-48.074	bcov_revert_r1_HEEH_13973_000000000_0001_1_20_H_.._ems_p1-14H-GBL-14H-GABBL-16H_0904_0001_0001_0001_0001_0005_0001_0001	632047.5983344665
28.938	26.858	0.834	inf	False	5.0	1000.0	82.707	26.025	47554.6075479528	False	16.764	inf	TrkA	0.72291	-61.68	bcov_revert_r1_ems_3hM_2106_000000001_0001_45_62_H_.._HHH_eva_0750_0001_0003_0001_0001	inf
26.188	26.221	0.987	inf	False	5.0	1000.0	87.297	27.022	17757.286324472974	False	31.948	inf	TrkA	0.560585	-49.141	bcov_6ala_r1_ems_p1-15H-GBL-16H-GBL-15H_0593_0001_0001_0002_000000000_0001_19_33_H_.._ems_p1-15H-GBL-16H-GBL-15H_0545_0001_0001_0001_0001_0001_0001_0001	inf
25.641	26.799	0.986	inf	False	5.0	1000.0	94.311	17.195	45246.577369482	False	4.406	inf	TrkA	0.650731	-52.11	longxing_Motif3_ems_p1-15H-GBL-16H-GBL-15H_0230_0001_0001_0001_0001_0004_0003	450633.0879280887
27.047	15.802	0.944	inf	False	5.0	1000.0	86.632	17.881	41370.747599469774	False	19.076	inf	TrkA	0.754566	-67.806	longxing_Motif2_ems_p1-15H-GBL-16H-GBL-16H_0521_0001_0001_0002_0001_0002_0002	inf
26.781	27.136	0.966	inf	False	5.0	1000.0	92.752	18.656	54662.79509700697	False	5.273	inf	TrkA	0.669794	-53.825	longxing_Motif3_ems_p1-15H-GBL-16H-GBL-15H_0230_0001_0001_0002_0001_0002_0003	168270.14630604305
26.953	27.16	0.842	inf	False	5.0	1000.0	69.504	27.273	47554.6075479528	False	19.546	inf	TrkA	0.697492	-52.139	bcov_6ala_r1_HEEH_10552_000000000_0001_44_64_H_.._HHH_eva_0750_0001_0001_0001_0001	344465.7007500895
7.062	9.398	0.988	inf	False	1.0	1000.0	95.88	8.421	11956.778792268758	False	1.92	inf	FGFR2	0.840844	-61.307	ems_p1-14H-GBL-16H-GBL-16H_0049_0001_0001_0002_000000014_0001	inf
25.047	27.518	0.967	165.32210241980195	False	5.0	1000.0	86.568	27.652	72225.45738708528	False	29.066	inf	TrkA	0.691319	-56.032	longxing_CationpiFixed_ems_p1-15H-GBL-16H-GBL-15H_0255_0001_0001_0001_000000005_0001_0001	395954.4403570556
14.766	15.676	0.98	56460.99205410282	False	1.0	1000.0	91.791	12.968	0.0	False	4.208	871216.9071875956	FGFR2	0.809224	-69.204	Motif0242_HHH_eva_0478_0001_6559_0001	3962.248454976548
19.516	24.616	0.826	148225.10327641465	False	1.0	1000.0	69.302	10.302	0.0	False	2.097	inf	FGFR2	0.76676	-57.074	Motif0036_HHH_eva_0688_0001_6769_0001	4981.192227104693
22.734	26.576	0.801	18341.43315008457	False	1.0	1000.0	83.202	25.12	70277.89226701231	False	16.703	inf	FGFR2	0.737214	-54.673	rif_fastrot_cor_ems_bGM_638_0002_000000004_0001_0001	2403844.777720444
20.188	25.667	0.936	inf	False	1.0	1000.0	83.926	24.575	31389.72070556268	False	16.769	inf	FGFR2	0.677857	-59.237	Motif0021_HHH_eva_0684_0001_0001_287_0001	inf
26.953	17.8	0.942	inf	False	1.0	1000.0	84.459	16.022	0.0	False	1.742	inf	FGFR2	0.66374	-53.833	Grafting_Motif0182_HHH_eva_0629_0001	inf
27.516	25.406	0.984	inf	False	5.0	1000.0	92.815	26.492	32582.19947553862	False	19.948	inf	TrkA	0.822579	-60.5	longxing_Motif4_ems_p1-15H-GBL-16H-GBL-15H_0230_0001_0001_0002_0001_0003	inf
24.625	24.201	0.947	13207.722402587528	False	1.0	1000.0	81.464	17.755	0.0	False	2.635	27856.783321441224	FGFR2	0.726759	-64.931	Motif0016_HHH_eva_0581_0001_0001_7658_0001	3962.248454976548
16.312	26.217	0.973	715.5918968756697	False	1.0	1000.0	91.163	12.958	8111.116086552178	False	2.826	inf	FGFR2	0.870816	-55.331	HHH_eva_0524_000000005_0001	inf
28.672	27.025	0.985	inf	False	5.0	1000.0	91.677	5.512	40555.58043277109	False	1.31	inf	TrkA	0.760548	-55.229	longxing_Motif4_HHH_eva_0524_0001_0001_0004	771218.1842607501
27.594	21.763	0.868	inf	False	5.0	1000.0	80.349	17.061	55209.42304797698	False	2.484	inf	TrkA	0.683055	-54.935	longxing_Motif4_ems_p1-14H-GBL-16H-GBL-16H_0025_0001_0001_0002_0001_0001_0004	inf
27.484	26.55	0.936	69582.07155149728	False	1.0	1000.0	90.133	25.925	22380.03404810456	False	28.548	inf	FGFR2	0.659802	-50.116	Grafting_Motif0042_p1-14H-GBL-16H-GBL-16H_0177_0001_0001_0002_0001_0003	139634.7522866093
28.797	27.362	0.767	inf	False	5.0	1000.0	65.627	26.758	79781.8382477185	False	24.764	inf	TrkA	0.755629	-50.69	bcov_6ala_r1_HEEH_13973_000000000_0001_1_20_H_.._HHH_eva_0747_0001_0002_0001_0001	305695.8192610854
26.531	26.105	0.936	15181.936317375146	False	1.0	1000.0	70.952	23.864	21721.840557375515	False	12.501	inf	FGFR2	0.734866	-62.563	HHH_eva_0628_000000002_0001	362948.8310857676
26.781	25.843	0.97	inf	False	5.0	1000.0	91.849	26.387	47083.769849458185	False	26.905	inf	TrkA	0.708794	-53.591	longxing_Motif2_HHH_eva_0752_0001_0003	inf
27.578	26.832	0.977	inf	False	5.0	1000.0	92.449	26.333	35634.67171806072	False	10.858	inf	TrkA	0.713415	-60.154	bcov_6ala_r1_ems_3hM_355_000000003_0001_41_59_H_.._HHH_eva_0565_0001_0002_0001_0001	inf
28.109	27.715	0.906	inf	False	5.0	1000.0	79.799	26.675	28915.047682001463	False	11.516	inf	TrkA	0.618525	-56.944	bcov_6ala_r1_HEEH_10552_000000000_0001_44_64_H_.._HHH_eva_0601_0001_0001_0001_0001	549858.0055608508
27.859	26.678	0.986	inf	False	5.0	1000.0	92.495	27.383	64096.42620259025	False	25.137	inf	TrkA	0.671857	-48.408	bcov_6ala_r1_ems_3hM_1656_000000000_0001_45_63_H_.._HHH_eva_0522_0001_0002_0001_0001	inf
8.414	8.476	0.989	20059.755316172163	False	1.0	1000.0	95.743	7.864	9702.091031930851	False	1.194	inf	FGFR2	0.786595	-66.999	Motif1341_HHH_eva_0523_0001_0002_6442_0001	92857.54422505126
6.297	5.848	0.92	inf	False	5.0	1000.0	87.219	5.748	34586.66129418559	False	2.008	inf	TrkA	0.738594	-59.833	longxing_CationpiFixed_HHH_eva_0750_000000014_0001_0004	inf
27.859	27.092	0.978	inf	False	5.0	1000.0	87.643	27.303	44355.04104448781	False	31.255	inf	TrkA	0.705426	-51.678	bcov_6ala_r1_HEEH_10552_000000000_0001_44_64_H_.._ems_p1-15H-GBL-16H-GBL-15H_0048_0001_0001_0001_0001_0003_0001_0001	455139.4188073699
26.938	27.089	0.994	inf	False	5.0	1000.0	96.159	12.943	48510.45515966663	False	3.594	inf	TrkA	0.741877	-54.766	longxing_Motif4_ems_p1-15H-GBL-16H-GBL-15H_0048_0001_0001_0001_0001_0003_0002	inf
24.688	24.145	0.971	inf	False	5.0	1000.0	89.637	24.917	48030.15362343236	False	15.535	inf	TrkA	0.712006	-52.995	longxing_Cationpi_HHH_eva_0477_000000013_0001_0001	inf
27.406	27.301	0.967	inf	False	5.0	1000.0	90.068	27.09	59191.97421916775	False	12.457	inf	TrkA	0.703383	-52.502	longxing_CationpiFixed_ems_p1-14H-GBL-16H-GBL-16H_0071_0001_0001_0002_000000006_0001_0004	664288.3779910933
15.688	10.54	0.922	inf	False	5.0	1000.0	87.299	10.638	63461.80812137644	False	5.324	inf	TrkA	0.743522	-58.293	longxing_CationpiFixed_HHH_eva_0601_000000002_0001_0001	inf
25.266	23.997	0.967	inf	False	5.0	1000.0	90.398	4.483	52529.87166271531	False	1.699	inf	TrkA	0.72592	-55.223	longxing_Cationpi_HHH_eva_0479_000000000_0001_0002	670931.2617710036
16.203	26.007	0.929	inf	False	1.0	1000.0	69.546	22.559	37546.735184468096	False	7.064	inf	FGFR2	0.849126	-58.073	Motif0133_HHH_eva_0688_0001_0002_3510_0001	inf
27.344	27.416	0.989	inf	False	5.0	1000.0	91.278	5.528	47083.769849458185	False	1.262	inf	TrkA	0.759651	-66.055	longxing_Motif4_ems_p1-14H-GBL-16H-GBL-16H_0773_0001_0001_0002_0001_0001_0004	inf
29.734	27.717	0.968	inf	False	5.0	1000.0	83.142	27.268	65384.76436926229	False	43.449	inf	TrkA	0.677393	-49.977	longxing_Motif2_HHH_eva_0772_0001_0003	inf
27.781	26.781	0.839	inf	False	5.0	1000.0	72.772	20.358	43050.56584870616	False	2.422	inf	TrkA	0.714911	-56.599	longxing_Motif1_HHH_eva_0496_0001_0001_0004	613459.1719647631
25.188	26.856	0.97	inf	False	5.0	1000.0	92.792	10.51	18849.71725341964	False	3.137	inf	TrkA	0.729341	-53.995	longxing_Motif2_HHH_eva_0729_0001_0001_0003	inf
28.469	26.897	0.817	inf	False	5.0	1000.0	75.549	25.604	81385.45319649775	False	12.723	inf	TrkA	0.639286	-48.549	bcov_6ala_r1_HEEH_10552_000000000_0001_44_64_H_.._ems_p1-14H-GBL-14H-GABBL-16H_0710_0001_0001_0002_0001_0001_0001_0001	255566.99777809303
26.25	27.346	0.96	inf	False	5.0	1000.0	92.185	26.126	43915.882222265136	False	20.448	inf	TrkA	0.747416	-50.127	longxing_Motif4_ems_p1-14H-GBL-16H-GBL-16H_0638_0001_0001_0001_0001_0001_0001	324502.27210012364
15.984	27.192	0.982	97594.2122081339	False	1.0	1000.0	89.87	25.666	0.0	False	23.399	inf	FGFR2	0.819009	-68.791	Motif1134_HHH_eva_0478_0001_366_0001	4981.192227104693
28.234	27.012	0.95	inf	False	5.0	1000.0	82.991	26.632	22547.041710085272	False	8.544	inf	TrkA	0.706431	-49.685	bcov_6ala_r1_HEEH_10552_000000000_0001_44_64_H_.._HHH_eva_0522_0001_0006_0001_0001	inf
26.172	26.777	0.995	inf	False	5.0	1000.0	97.202	5.04	55209.42304797698	False	1.883	inf	TrkA	0.804858	-55.321	longxing_CationpiFixed_ems_p1-15H-GBL-16H-GBL-15H_0026_0001_0001_0002_000000005_0001_0003	931715.5911502212
25.219	26.766	0.987	13339.799626613389	False	1.0	1000.0	95.741	10.588	12692.361624271984	False	2.464	inf	FGFR2	0.836128	-64.359	Grafting_Motif0823_HHH_eva_0521_0001	271972.85632424644
10.805	24.904	0.983	44911.43251117703	False	1.0	1000.0	95.776	15.058	41889.703965935936	False	2.414	inf	FGFR2	0.77377	-61.603	Grafting_Motif0263_HHH_eva_0724_0001_0001	95671.2206726144
28.453	24.746	0.994	inf	False	5.0	1000.0	90.718	17.894	62211.3597896054	False	6.505	inf	TrkA	0.776995	-53.038	longxing_Motif2_HHH_eva_0528_0001_0001_0001	inf
26.547	26.753	0.963	inf	False	5.0	1000.0	91.501	6.68	32582.19947553862	False	1.637	inf	TrkA	0.687619	-53.183	longxing_CationpiFixed_ems_p1-14H-GBL-16H-GBL-16H_0464_0001_0001_0002_000000000_0001_0004	351389.4613351668
27.734	26.271	0.872	52662.18667553793	False	1.0	1000.0	79.833	24.542	21939.05896294929	False	20.277	inf	FGFR2	0.758547	-75.978	Motif1071_p1-14H-GBL-14H-GABBL-16H_0181_0001_0001_0002_0001_7414_0001	106737.35259126802
4.586	25.093	0.99	10196.995181544386	False	1.0	1000.0	96.898	6.291	9049.315473894092	False	1.43	inf	FGFR2	0.844033	-72.232	Motif1229_HHH_eva_0522_0001_0002_2920_0001	inf
28.359	27.437	0.909	inf	False	5.0	1000.0	84.474	11.938	34932.52790712748	False	1.616	inf	TrkA	0.729849	-53.654	longxing_Motif4_ems_p1-14H-GBL-16H-GBL-16H_0210_0001_0001_0001_0001_0002_0004	279509.8616540569
27.625	10.169	0.895	inf	False	5.0	1000.0	91.915	8.251	72947.71196095618	False	1.914	inf	TrkA	0.707876	-58.181	longxing_CationpiFixed_HHH_eva_0629_000000000_0001_0001	inf
21.766	26.276	0.984	26504.773497447288	False	1.0	1000.0	95.222	22.343	4333.452781924209	False	3.563	inf	FGFR2	0.801899	-62.138	Grafting_Motif1153_HHH_eva_0480_0001	22158.4495525788
25.0	27.176	0.883	inf	False	5.0	1000.0	91.889	25.509	61595.40573228253	False	12.748	inf	TrkA	0.709363	-58.014	longxing_Motif1_HHH_eva_0551_0001_0001_0001	inf
19.344	25.921	0.989	inf	False	1.0	1000.0	96.875	21.844	4082.3085454107854	False	5.201	inf	FGFR2	0.825661	-54.541	Grafting_Motif0263_HHH_eva_0522_0001_0002	inf
24.344	26.258	0.838	inf	False	1.0	1000.0	86.086	25.513	33990.56955381108	False	13.869	inf	FGFR2	0.743499	-63.006	pol_ems_bGM_638_000000006_0001_0001	inf
28.953	27.02	0.866	inf	False	5.0	1000.0	75.598	24.214	48510.45515966663	False	7.585	inf	TrkA	0.736275	-62.036	longxing_Motif1_HHH_eva_0617_0001_0002_0004	146388.7961715049
25.906	15.234	0.942	inf	False	5.0	1000.0	83.439	12.62	35281.853186198714	False	6.369	inf	TrkA	0.619754	-62.832	longxing_Motif3_ems_p1-14H-GBL-14H-GABBL-16H_0217_0001_0001_0002_0001_0002_0003	302669.12798127247
26.359	26.239	0.963	inf	False	5.0	1000.0	83.582	6.851	33905.16742886542	False	2.65	inf	TrkA	0.77572	-54.258	longxing_Motif2_ems_p1-14H-GBL-16H-GABBL-15H_0546_0001_0001_0001_0001_0001_0001	inf
7.957	26.47	0.967	inf	False	1.0	1000.0	87.184	26.003	8030.808006487299	False	21.439	inf	FGFR2	0.72641	-54.184	pol_HHH_eva_0547_000000012_0001_0001	inf
28.422	27.177	0.992	inf	False	5.0	1000.0	95.493	4.437	36714.43790578969	False	1.226	inf	TrkA	0.780518	-63.38	longxing_CationpiFixed_ems_p1-14H-GBL-16H-GBL-16H_0773_0001_0001_0001_000000002_0001_0003	inf
12.555	26.022	0.99	17625.75674687683	False	1.0	1000.0	96.736	11.303	16115.931326034866	False	1.833	inf	FGFR2	0.913327	-56.918	pol_HHH_eva_0521_000000024_0001_0001	180862.79468813917
24.906	27.293	0.825	307.14867247062	False	1.0	1000.0	83.828	26.945	15181.936317375146	False	19.439	inf	FGFR2	0.714491	-53.508	rif_normal_ems_bGM_638_000000021_0001_0001	inf
26.859	11.446	0.96	4082.3085454107854	False	1.0	1000.0	91.559	12.598	0.0	False	19.348	9996.074092289393	FGFR2	0.67611	-57.934	Motif0493_HHH_eva_0629_0001_357_0001	3962.248454976548
20.453	20.956	0.769	7641.038261930236	False	1.0	1000.0	69.823	19.372	22829.872732471453	False	8.609	inf	FGFR2	0.737023	-58.419	rif_fastrot_ems_bGM_638_000000011_0001	inf
28.703	26.88	0.955	inf	False	5.0	1000.0	89.487	7.432	27786.7924821868	False	4.827	inf	TrkA	0.790206	-62.428	longxing_Motif2_ems_p1-14H-GBL-16H-GABBL-15H_0064_0001_0001_0002_0001_0003_0002	inf
9.719	26.316	0.974	inf	False	5.0	1000.0	92.025	13.024	54662.79509700697	False	1.831	inf	TrkA	0.768511	-69.274	longxing_Motif1_ems_p1-14H-GBL-14H-GABBL-16H_0069_0001_0001_0001_0001_0003_0004	inf
27.141	26.534	0.985	inf	False	5.0	1000.0	88.527	5.512	23000.237248457976	False	0.99	inf	TrkA	0.7479	-45.803	longxing_Cationpi_HHH_eva_0524_000000003_0001_0003	497779.27936774027
27.828	19.893	0.895	239.50484210002443	False	1.0	1000.0	77.365	16.384	31703.61791261833	False	5.199	inf	FGFR2	0.68871	-62.394	Grafting_Motif0263_HHH_eva_0705_0001_0001	inf
21.609	26.459	0.804	inf	False	1.0	1000.0	89.395	21.839	0.0	False	6.987	inf	FGFR2	0.731139	-60.182	Grafting_Motif0272_p1-14H-GBL-16H-GABBL-15H_0133_0001_0001_0002_0001_0002	inf
26.766	27.146	0.926	inf	False	5.0	1000.0	89.973	27.185	54662.79509700697	False	31.177	inf	TrkA	0.56314	-46.185	bcov_6ala_r1_ems_3hM_1656_000000000_0001_45_63_H_.._ems_p1-14H-GBL-16H-GABBL-15H_0546_0001_0001_0001_0001_0002_0001_0001	inf
23.531	26.142	0.972	inf	False	1.0	1000.0	91.148	25.456	4164.3629471735485	False	20.519	inf	FGFR2	0.721176	-57.994	ems_p1-14H-GBL-16H-GABBL-15H_0247_0001_0001_0001_000000026_0001	inf
25.953	20.616	0.975	34330.47524934922	False	1.0	1000.0	95.509	17.926	32020.65409174448	False	6.17	inf	FGFR2	0.782233	-62.047	ems_p1-14H-GBL-16H-GABBL-15H_0265_0001_0001_0002_000000013_0001	94723.9808639746
25.562	4.723	0.985	inf	False	5.0	1000.0	93.384	4.591	61595.40573228253	False	1.873	inf	TrkA	0.758706	-53.653	longxing_Cationpi_HHH_eva_0526_000000006_0001_0002	inf
26.656	24.366	0.935	10505.974332540363	False	1.0	1000.0	86.34	22.515	23058.17145979618	False	16.551	inf	FGFR2	0.793452	-63.649	Motif1129_p1-14H-GBL-16H-GABBL-15H_0117_0001_0001_0001_0001_3790_0001	253673.9934838945
6.453	8.385	0.967	0.0	False	1.0	1000.0	94.21	8.839	0.0	False	4.39	3.9710769211154777	FGFR2	0.78115	-55.501	Motif0437_p1-14H-GBL-16H-GABBL-15H_0498_0001_0001_0001_0001_8154_0001	3962.248454976548
28.031	26.868	0.929	11376.464755147808	False	1.0	1000.0	76.754	26.589	4509.408342015984	False	26.1	inf	FGFR2	0.731968	-57.231	Grafting_Motif0374_HHH_eva_0760_0001_0001	61750.55549072092
24.594	24.4	0.967	inf	False	5.0	1000.0	89.805	18.097	53585.72208313597	False	4.245	inf	TrkA	0.457963	-48.083	longxing_Motif3_HHH_eva_0752_0001_0001_0003	inf
25.656	23.823	0.952	inf	False	5.0	1000.0	83.488	4.742	53055.1703793425	False	1.972	inf	TrkA	0.77136	-61.968	longxing_CationpiFixed_ems_p1-14H-GBL-16H-GABBL-15H_0596_0001_0001_0001_000000007_0001_0002	inf
24.875	24.355	0.869	inf	False	5.0	1000.0	75.8	23.218	21452.73654418433	False	17.875	inf	TrkA	0.657302	-43.003	bcov_revert_r1_ems_3hM_208_000000000_0001_25_43_H_.._ems_bGM_714_0001_0001_0001_0001	657711.2653377157
24.0	22.39	0.931	42308.60100559525	False	1.0	1000.0	66.227	22.752	13607.929599108313	False	7.002	inf	FGFR2	0.724987	-56.668	pol_3h_hb1_5499_000000022_0001_0001	98570.15433021514
27.062	24.25	0.892	307.14867247062	False	1.0	1000.0	83.815	20.419	25982.52474997289	False	9.213	inf	FGFR2	0.793215	-48.934	rif_fastrot_cor_ems_bGM_697_0002_000000001_0001_0001	inf
25.234	26.189	0.964	23756.85711319943	False	1.0	1000.0	92.697	26.027	12076.346580191455	False	18.54	inf	FGFR2	0.799741	-52.489	mot_H_fastrot_cor_28d5766f54aec9c0f75e1a9ca58fd34c_0001_1_000000008_0001_43_49_H_._3h_hb1_3375_0001_0001	113303.85059743492
6.812	6.553	0.97	8959.71829098426	False	1.0	1000.0	93.067	6.409	7794.623130995031	False	1.829	inf	FGFR2	0.795154	-68.83	ems_p1-14H-GBL-16H-GABBL-15H_0498_0001_0001_0001_000000022_0001	inf
24.094	26.837	0.977	inf	False	5.0	1000.0	94.813	26.496	60381.732900973	False	17.672	inf	TrkA	0.688527	-40.697	bcov_6ala_r1_HEEH_14223_000000004_0001_1_21_H_.._ems_p1-15H-GBL-16H-GBL-16H_0456_0001_0001_0001_0001_0001_0001_0001	1231067.3943050508
8.445	26.377	0.993	536.2231683555707	False	1.0	1000.0	97.566	9.623	0.0	False	2.738	1261.7802337115368	FGFR2	0.801234	-51.982	mot_H_fastrot_cor_ems_3hM_199_000000020_0001_56_61_H_._p1-14H-GBL-16H-GABBL-15H_0117_0001_0001_0002_0001_0001_0001	3962.248454976548
8.094	7.604	0.972	inf	False	5.0	1000.0	90.909	7.099	60381.732900973	False	1.588	inf	TrkA	0.709023	-60.158	longxing_Motif1_ems_p1-15H-GABBL-14H-GBL-16H_0201_0001_0001_0002_0001_0001_0003	inf
25.125	25.656	0.863	inf	False	1.0	1000.0	70.097	24.149	11956.778792268758	False	14.356	inf	FGFR2	0.76422	-48.188	pol_ems_bGM_718_0002_000000011_0001_0001	inf
27.625	26.893	0.967	inf	False	5.0	1000.0	94.0	12.091	64737.39046461608	False	2.191	inf	TrkA	0.714847	-55.781	bcov_revert_r1_HEEH_10552_000000000_0001_44_64_H_.._HHH_eva_0777_0001_0002_0001_0001	inf
25.672	26.424	0.921	inf	False	5.0	1000.0	86.842	21.238	76668.77840276492	False	4.45	inf	TrkA	0.743796	-54.696	longxing_Motif2_HHH_eva_0709_0001_0002_0001	inf
28.984	26.821	0.95	inf	False	5.0	1000.0	88.807	26.849	29791.2025418138	False	42.46	inf	TrkA	0.589773	-56.598	bcov_6ala_r1_HEEH_15568_000000002_0001_1_20_H_.._HHH_eva_0752_0001_0001_0001	inf
27.984	27.003	0.983	inf	False	5.0	1000.0	94.412	21.107	66038.61201295495	False	7.997	inf	TrkA	0.611702	-54.741	longxing_Motif3_HHH_eva_0483_0001_0001_0001	1726666.7956760095
6.543	9.55	0.977	66204.95355384737	False	1.0	1000.0	96.848	9.404	0.0	False	1.627	inf	FGFR2	0.804689	-64.074	Grafting_Motif0363_p1-14H-GBL-16H-GABBL-15H_0117_0001_0001_0001_0001_0001	3962.248454976548
24.078	21.115	0.973	5840.839631762862	False	1.0	1000.0	91.871	14.795	31389.72070556268	False	3.089	inf	FGFR2	0.832474	-59.778	Motif1320_p1-14H-GBL-16H-GABBL-15H_0606_0001_0001_0001_0002_2834_0001	inf
19.5	24.619	0.966	inf	False	5.0	1000.0	92.982	23.759	38587.24322275736	False	7.337	inf	TrkA	0.708179	-53.418	longxing_Motif1_HHH_eva_0773_0001_0001_0004	560910.1514726237
27.109	26.981	0.983	inf	False	5.0	1000.0	81.039	27.199	37826.92208877303	False	21.906	inf	TrkA	0.751047	-50.161	longxing_Cationpi_ems_p1-14H-GBL-16H-GABBL-15H_0530_0001_0001_0002_000000004_0001_0004	794586.8664620352
13.898	9.284	0.984	inf	False	1.0	1000.0	96.958	8.439	0.0	False	1.498	inf	FGFR2	0.754265	-68.752	Grafting_Motif0182_HHH_eva_0777_0001	inf
24.234	24.931	0.962	11376.464755147808	False	1.0	1000.0	96.204	10.475	10196.995181544386	False	0.974	inf	FGFR2	0.77658	-70.885	Grafting_Motif1153_p1-14H-GBL-16H-GABBL-15H_0530_0001_0001_0001_0001	212075.8507125306
28.625	26.808	0.8	inf	False	5.0	1000.0	71.922	27.482	32582.19947553862	False	25.812	inf	TrkA	0.651758	-39.782	bcov_revert_r1_HEEH_24497_000000002_0001_43_64_H_.._ems_bGM_67_0002_0001_0002_0001_0001	inf
25.781	26.73	0.762	13339.799626613389	False	1.0	1000.0	70.403	24.624	15181.936317375146	False	11.695	inf	FGFR2	0.708137	-53.282	rif_fastrot_cor_ems_bGC_198_000000000_0001	318909.56332471163
27.516	27.999	0.985	inf	False	5.0	1000.0	90.005	10.346	52529.87166271531	False	2.76	inf	TrkA	0.742657	-48.149	bcov_revert_r1_HEEH_24497_000000002_0001_43_64_H_.._ems_p1-15H-GBL-16H-GBL-16H_0039_0001_0001_0002_0001_0003_0001_0001	inf
27.141	26.995	0.97	inf	False	5.0	1000.0	87.753	6.052	52009.77392348056	False	1.66	inf	TrkA	0.735331	-56.429	longxing_Cationpi_ems_p1-15H-GBL-16H-GBL-16H_0456_0001_0001_0001_000000014_0001_0004	inf
16.469	25.271	0.99	6986.505581423763	False	1.0	1000.0	96.319	8.957	4123.1316308648975	False	1.684	inf	FGFR2	0.844151	-63.316	Grafting_Motif1153_p1-15H-GBL-16H-GBL-16H_0434_0001_0001_0001_0001	inf
22.969	20.039	0.935	20059.755316172163	False	1.0	1000.0	83.198	20.574	25218.382540609862	False	17.068	inf	FGFR2	0.638724	-56.481	Motif1187_p1-14H-GBL-16H-GABBL-15H_0247_0001_0001_0002_0001_0001_4322_0001	280213.90584372706
27.906	24.765	0.934	inf	False	5.0	1000.0	70.758	13.789	41370.747599469774	False	3.369	inf	TrkA	0.692772	-48.286	longxing_Motif2_ems_p1-14H-GBL-16H-GABBL-16H_0067_0001_0001_0001_0001_0001_0003	inf
6.219	7.254	0.972	135528.11487770008	False	1.0	1000.0	92.662	7.889	0.0	False	1.946	inf	FGFR2	0.768118	-69.036	Motif0182_p1-14H-GBL-16H-GABBL-15H_0498_0001_0001_0001_0001_0001_6169_0001	3962.248454976548
13.812	24.411	0.98	149707.3543091789	False	1.0	1000.0	95.429	23.953	9606.030724684022	False	19.504	inf	FGFR2	0.735483	-58.809	Grafting_Motif0042_p1-15H-GBL-16H-GBL-16H_0014_0001_0001_0001_0001_0002	46735.01676597515
29.062	26.756	0.843	31389.72070556268	False	1.0	1000.0	84.514	22.716	28987.88042999283	False	18.249	inf	FGFR2	0.857629	-52.83	mot_H_fastrot_cor_85931e5ecd843587efdb8cd577e0fb5b_0001_000000016_0001_36_43_H_._3h_hb1_3752_0001_0001_0001	180862.79468813917
24.016	23.564	0.765	15956.36764953946	False	1.0	1000.0	65.527	21.215	0.0	False	9.301	46272.29382769814	FGFR2	0.743213	-48.698	pol_ems_bGM_695_0001_000000006_0001_0001	3962.248454976548
22.312	26.21	0.984	inf	False	1.0	1000.0	93.721	25.225	0.0	False	18.768	inf	FGFR2	0.760486	-61.306	Grafting_Motif0263_p1-14H-GBL-16H-GABBL-15H_0252_0001_0001_0002_0001_0001	inf
25.297	26.31	0.964	inf	False	5.0	1000.0	93.541	16.761	51494.82566681241	False	3.156	inf	TrkA	0.732243	-54.627	bcov_original_r1_HEEH_10552_000000000_0001_44_64_H_.._ems_p1-15H-GBL-16H-GBL-16H_0076_0001_0001_0001_0001_0002_0001_0001	998925.2233814328
27.609	27.067	0.969	inf	False	5.0	1000.0	64.98	26.939	70802.33054316764	False	10.779	inf	TrkA	0.721117	-55.005	bcov_6ala_r1_HEEH_13973_000000000_0001_1_20_H_.._ems_p1-15H-GABBL-14H-GBL-16H_0427_0001_0001_0001_0001_0001_0001	inf
26.453	9.985	0.821	inf	False	1.0	1000.0	73.013	10.027	17625.75674687683	False	4.285	inf	FGFR2	0.768464	-74.896	Grafting_Motif0042_p1-15H-GABBL-14H-GBL-16H_0611_0001_0001_0001_0001_0001	inf
29.219	26.972	0.912	inf	False	5.0	1000.0	93.046	26.84	60985.55022998277	False	21.688	inf	TrkA	0.692946	-52.557	bcov_original_r1_ems_3hM_1656_000000000_0001_45_63_H_.._HHH_eva_0463_0001_0003_0001_0001	inf
13.852	26.952	0.966	inf	False	5.0	1000.0	85.72	26.928	38973.11565498496	False	33.981	inf	TrkA	0.617236	-48.604	bcov_6ala_r1_ems_3hM_208_000000000_0001_25_43_H_.._ems_p1-15H-GBL-16H-GBL-16H_0456_0001_0001_0002_0001_0003_0001_0001	inf
26.422	26.559	0.897	inf	False	5.0	1000.0	83.123	11.863	86392.29853387698	False	3.565	inf	TrkA	0.680055	-47.82	bcov_6ala_r1_HEEH_24497_000000002_0001_43_64_H_.._ems_bGC_75_0002_0001_0002_0001_0001	inf
23.297	24.834	0.868	13881.448984050385	False	1.0	1000.0	84.506	16.901	12566.694677497004	False	9.399	inf	FGFR2	0.773273	-72.464	Motif0016_HHH_eva_0556_0001_0003_6296_0001	177299.08311747792
25.516	26.745	0.977	inf	False	5.0	1000.0	93.509	26.998	58605.91506848288	False	16.966	inf	TrkA	0.696102	-53.912	bcov_6ala_r1_HEEH_10552_000000000_0001_44_64_H_.._ems_p1-14H-GBL-16H-GABBL-15H_0117_0001_0001_0002_0001_0002_0001_0001	inf
26.719	22.195	0.955	inf	False	5.0	1000.0	91.971	20.564	90799.17401034418	False	4.677	inf	TrkA	0.781681	-58.481	longxing_Motif1_ems_bGM_52_0001_0003	inf
23.391	26.653	0.836	6388.040285370182	False	1.0	1000.0	71.901	25.762	16770.302762756484	False	15.579	inf	FGFR2	0.812878	-60.565	Grafting_Motif0695_HHH_eva_0699_0001	inf
7.418	9.728	0.96	68211.02985148253	False	1.0	1000.0	88.896	8.008	0.0	False	1.313	inf	FGFR2	0.736177	-59.039	HHH_eva_0705_000000025_0001	3962.248454976548
28.281	17.437	0.973	inf	False	5.0	1000.0	84.385	10.506	23230.23962094257	False	1.737	inf	TrkA	0.724519	-66.596	longxing_Motif1_ems_p1-15H-GABBL-14H-GBL-16H_0666_0001_0001_0001_0001_0003	inf
27.0	27.143	0.962	inf	False	5.0	1000.0	88.489	26.419	41370.747599469774	False	15.077	inf	TrkA	0.688352	-53.148	bcov_6ala_r1_ems_3hM_208_000000000_0001_25_43_H_.._ems_p1-14H-GBL-16H-GABBL-15H_0252_0001_0001_0002_0001_0003_0001_0001	inf
18.938	25.051	0.974	59934.48078835312	False	1.0	1000.0	95.185	25.063	6451.920688223888	False	16.455	inf	FGFR2	0.721592	-65.185	Grafting_Motif0324_p1-14H-GBL-16H-GABBL-15H_0133_0001_0001_0002_0001	212075.8507125306
26.391	26.408	0.992	22829.872732471453	False	1.0	1000.0	93.732	25.982	0.0	False	23.916	inf	FGFR2	0.755969	-62.965	Grafting_Motif0042_p1-15H-GBL-16H-GBL-16H_0434_0001_0001_0001_0001_0001	3962.248454976548
26.406	27.171	0.953	24476.713640586448	False	1.0	1000.0	85.991	26.683	22603.83438858558	False	19.632	inf	FGFR2	0.80062	-64.963	Motif1510_HHH_eva_0527_0002_8233_0001	92857.54422505126
26.266	26.631	0.964	inf	False	5.0	1000.0	85.492	26.87	24905.961135529466	False	21.564	inf	TrkA	0.697175	-63.066	bcov_revert_r1_HEEH_10552_000000000_0001_44_64_H_.._ems_p1-14H-GBL-16H-GABBL-15H_0076_0001_0001_0002_0001_0002_0001_0001	756022.1392615924
27.953	27.186	0.946	inf	False	5.0	1000.0	82.547	27.051	37081.58228484754	False	13.843	inf	TrkA	0.623759	-54.398	bcov_6ala_r1_ems_3hM_208_000000000_0001_25_43_H_.._HHH_eva_0461_0001_0001_0001_0001	inf
26.938	27.192	0.945	inf	False	5.0	1000.0	79.207	23.209	31000.844827733607	False	4.02	inf	TrkA	0.669165	-44.106	longxing_Cationpi_ems_p1-15H-GBL-16H-GBL-16H_0014_0001_0001_0001_000000005_0001_0001	inf
21.031	26.955	0.951	inf	False	1.0	1000.0	89.973	25.889	69582.07155149728	False	18.332	inf	FGFR2	0.779665	-62.553	mot_H_normal_HEEH_06813_000000019_0001_52_62_H_._3h_hb1_2009_0001_0001_0001	inf
29.047	20.839	0.938	inf	False	5.0	1000.0	90.033	12.285	127352.8318301151	False	3.262	inf	TrkA	0.68154	-61.653	longxing_Motif2_ems_p1-14H-GBL-16H-GABBL-16H_0067_0001_0001_0002_0001_0001_0004	inf
18.438	25.294	0.913	inf	False	1.0	1000.0	84.122	21.743	10298.965133359836	False	5.813	inf	FGFR2	0.877736	-59.706	ems_p1-14H-GBL-16H-GABBL-15H_0530_0001_0001_0001_000000025_0001	inf
25.297	16.163	0.969	28135.35115465565	False	1.0	1000.0	92.638	21.798	8610.113169739052	False	17.707	inf	FGFR2	0.777994	-66.125	Grafting_Motif0042_p1-14H-GBL-16H-GABBL-15H_0265_0001_0001_0001_0001_0001	115581.25799444312
24.266	25.073	0.887	21506.772829084694	False	1.0	1000.0	84.584	13.922	35724.43020967852	False	2.004	inf	FGFR2	0.835907	-60.327	Motif1129_p1-14H-GBL-16H-GABBL-15H_0252_0001_0001_0001_0001_0001_361_0001	366578.31939662487
6.004	12.33	0.983	79190.88807138728	False	1.0	1000.0	94.4	7.524	4376.787309743447	False	2.043	inf	FGFR2	0.81067	-64.304	ems_p1-15H-GBL-16H-GBL-16H_0014_0001_0001_0001_000000017_0001	9702.091031930851
27.859	26.581	0.978	inf	False	5.0	1000.0	93.948	27.02	47554.6075479528	False	28.118	inf	TrkA	0.738589	-57.876	longxing_Motif2_ems_p1-14H-GBL-16H-GABBL-16H_0096_0001_0001_0001_0001_0001_0002	inf
15.242	21.425	0.963	74601.39878319953	False	1.0	1000.0	87.061	12.287	37546.735184468096	False	2.244	inf	FGFR2	0.771979	-58.408	Motif0493_p1-15H-GABBL-14H-GBL-16H_0651_0001_0001_0001_0001_0002_3166_0001	139634.7522866093
26.156	26.756	0.978	inf	False	5.0	1000.0	94.602	27.173	31000.844827733607	False	24.785	inf	TrkA	0.756508	-59.029	longxing_Motif2_ems_p1-14H-GBL-16H-GABBL-16H_0096_0001_0001_0001_0001_0002_0002	inf
24.375	24.806	0.98	50607.32629267686	False	1.0	1000.0	84.984	24.611	5132.127332778194	False	17.224	inf	FGFR2	0.839413	-71.927	Grafting_Motif0042_HHH_eva_0528_0001_0001	8610.113169739052
26.516	24.438	0.931	10717.144416624422	False	1.0	1000.0	69.717	23.367	15333.75568054891	False	16.659	inf	FGFR2	0.712731	-71.091	Grafting_Motif0176_HHH_eva_0576_0001	inf
24.812	26.994	0.97	inf	False	5.0	1000.0	89.836	5.06	47083.769849458185	False	1.211	inf	TrkA	0.773375	-59.271	longxing_CationpiFixed_ems_p1-15H-GBL-16H-GBL-16H_0456_0001_0001_0002_000000005_0001_0002	inf
9.344	13.218	0.947	inf	False	5.0	1000.0	85.227	13.001	78991.91905714711	False	2.555	inf	TrkA	0.736105	-52.673	longxing_CationpiFixed_ems_p1-14H-GBL-16H-GABBL-15H_0546_0001_0001_0001_000000004_0001_0001	178622.15104844322
23.203	25.403	0.973	10196.995181544386	False	1.0	1000.0	90.596	24.418	14020.263473890873	False	8.959	inf	FGFR2	0.790741	-54.044	mot_H_fastrot_cor_3h_hb1_3344_000000008_0001_48_54_H_._HHH_eva_0459_0001_0001_0001_0001	inf
25.891	25.254	0.911	119083.48569293278	False	1.0	1000.0	93.778	24.155	0.0	False	18.154	inf	FGFR2	0.798527	-52.966	Grafting_Motif0176_p1-14H-GBL-16H-GABBL-15H_0571_0001_0001_0002_0001_0001	4376.787309743447
11.508	7.198	0.966	170.7605674852203	False	1.0	1000.0	91.368	8.253	32990.91193137843	False	1.518	inf	FGFR2	0.752032	-55.934	Motif0050_p1-15H-GABBL-14H-GBL-16H_0651_0001_0001_0001_0001_9135_0001	inf
25.703	27.217	0.914	inf	False	5.0	1000.0	86.094	8.339	71510.35384859936	False	1.787	inf	TrkA	0.74751	-62.124	longxing_Motif4_ems_p1-15H-GBL-16H-GBL-16H_0456_0001_0001_0001_0001_0003	inf
21.719	24.365	0.981	12566.694677497004	False	1.0	1000.0	92.106	23.954	0.0	False	11.288	73131.45650740094	FGFR2	0.85953	-56.748	ems_p1-15H-GBL-16H-GBL-16H_0014_0001_0001_0001_000000018_0001	3962.248454976548
6.926	8.764	0.954	21506.772829084694	False	1.0	1000.0	91.519	7.85	28700.87171286417	False	2.014	inf	FGFR2	0.816565	-63.109	ems_p1-14H-GBL-16H-GABBL-15H_0571_0001_0001_0002_000000010_0001	294507.63121953217
27.922	27.285	0.975	inf	False	5.0	1000.0	94.131	25.857	35991.01843524129	False	15.186	inf	TrkA	0.713928	-47.394	bcov_revert_r1_HEEH_24497_000000002_0001_43_64_H_.._ems_p1-15H-GBL-16H-GBL-16H_0030_0001_0001_0001_0001_0003_0001_0001	inf
9.492	25.934	0.97	86609.90801447166	False	1.0	1000.0	94.017	24.203	0.0	False	18.35	inf	FGFR2	0.914987	-70.872	Motif1197_HHH_eva_0460_0001_9711_0001	3962.248454976548
25.797	19.622	0.97	inf	False	5.0	1000.0	75.35	7.807	38973.11565498496	False	3.134	inf	TrkA	0.755058	-55.792	longxing_Cationpi_ems_p1-14H-GBL-16H-GABBL-15H_0247_0001_0001_0002_000000000_0001_0004	inf
24.0	22.96	0.958	1.666695381759704	True	5.0	1000.0	87.93	4.843	39362.84681153477	False	1.932	inf	TrkA	0.782975	-64.492	longxing_Cationpi_ems_p1-14H-GBL-16H-GABBL-15H_0596_0001_0001_0001_000000001_0001_0004	305695.8192610854
[truncated: 601,209 more rows]
