# Supplementary material for: Improving de novo protein binder design with deep learning
Source: Nat Commun. 2023 May 6;14:2625. doi: 10.1038/s41467-023-38328-5 (PMC10163288; doi:10.1038/s41467-023-38328-5)
Supplement: Supplementary file 4 — Source Data File [file 41467_2023_38328_MOESM4_ESM.zip › all_data/README]

Figure 1:
- Data on retrospective success rates: ./retrospective_analysis/af2_rmsd_graphs1_data.sc

Figure 2:
- Data on prospective campaigns: ./prospective_analysis/enrichment_plots_data.sc
- Efficiency benchmarking study:
        - Scores of designs: ./efficiency_benchmark/FastDesign_benchmark_runs_combined.sc
                             ./efficiency_benchmark/MPNN_FR_benchmark_runs_combined.sc
        - Set of docks used as input for benchmark:
                ./efficiency_benchmark/starting_docks.silent
        - Rosetta xml and flags used for benchmarking:
                ./efficiency_benchmark/ppi_fastdesign.flags
                ./efficiency_benchmark/ppi_fastdesign.xml
        - MPNN-FastRelax for benchmarking was done using the default args in the
        github repo

Supplementary Figure 1:
- The experimentally determined structures and their predicted structures are provided in:
        ./experimental_structure_agreement

Supplementary Figure 2:
- The experimentally determined structures and their predicted structures are provided in:
        ./experimental_structure_agreement

Supplementary Figure 3:
- The experimentally determined structures and their predicted structures are provided in:
        ./experimental_structure_agreement

Supplementary Figure 4:
- Data on retrospective success rates: ./retrospective_analysis/af2_rmsd_graphs1_data.sc

Supplementary Figure 5:
- Data on retrospective scores including more methods of scoring binders:
        ./retrospective_analysis/retrospective_analysis_more_scores.sc

Supplementary Figure 6:
- Data on retrospective scores including more methods of scoring binders:
        ./retrospective_analysis/retrospective_analysis_more_scores.sc

Supplementary Figure 7:
- Data on prospective campaigns: ./prospective_analysis/enrichment_plots_data.sc

Supplementary Figure 8:
- Screenshot of example gates used in FACS sorting: ./YSD_gates/example_FACS_gates.pptx

Supplementary Figure 9:
- Data from BLI measurements: ./octet_data
