# Supplementary material for: Improving de novo protein binder design with deep learning
Source: Nat Commun. 2023 May 6;14:2625. doi: 10.1038/s41467-023-38328-5 (PMC10163288; doi:10.1038/s41467-023-38328-5)
Supplement: Supplementary file 4 — Source Data File [file 41467_2023_38328_MOESM4_ESM.zip › all_data/prospective_analysis/enrichment_plots_data.sc]

bc1 bc2 bc3 bc4 bc5 bc6 bc7 sequence description target method af2_alone old_rosetta is_binder kd_lb kd_ub low_conf lowest_conc highest_conc
132.0 0.0 0.0 0.0 0.0 0.0 0.0 SSSSSVEEEVRELFEEAQEVLEEGDLKRAIELSRRLLELAAEHNDEEAAKLARELVKLLGSSSSS il10ra_site1_sap_19_mot_HHH_b1_01011_000000096_0001_1_19_H_._HHH_b1_07527_0001_0000100007_0000002_0_0001_af2pred_0001 il10ra af2_rosetta False True False inf inf False 10.0 1000.0
215.0 0.0 0.0 0.0 0.0 0.0 0.0 SSSSDQEYVQEALRLVLEAFRLALRGNPEEARELLEEALELAEKGGNPRLARVIRHLLQALSSSS il10ra_site1_normal_mot_HHH_b2_05323_000000159_0001_1_18_H_._HHH_b1_00659_af2_0001_0000100005_0000002_0 il10ra rosetta_normal False True False inf inf False 10.0 1000.0
416.0 0.0 0.0 0.0 0.0 0.0 0.0 SSSSSEEQEEIRKLLEEALKLAREGNPEEAREVLEEALRLAEEAGDTTLAFQVRFLLELLSSSSS il10ra_site1_sap_17_mot_2fa031a62b9321f410fa37cb4b35ac9e_0001_af2_000000160_0001_1_14_H_._HHH_b2_02757_af2_0001_0000100001_0000002_0_0001_af2pred_0001 il10ra af2_rosetta False True False inf inf False 10.0 1000.0
111.0 0.0 0.0 0.0 0.0 0.0 0.0 SSSSSELEEELRELEEKAKELLERGDPEKAFQVLWRAAKVAAELNDKEALRELAELLREVFSSSS il10ra_site1_normal_mot_HHH_b2_00033_000000036_0001_41_54_H_._HHH_b1_00510_af2_0001_0001000017_0000002_0 il10ra rosetta_normal False True False inf inf False 10.0 1000.0
133.0 0.0 0.0 0.0 0.0 0.0 0.0 SSSSTDERFEKVKEAVERAVELQRNGDPEEARRVLEEALELAEEANDQILVRILQKLLERLSSSS il10ra_site1_sap_13_mot_ems_3hM_3349_000000004_0001_25_42_H_._32063319e58c7a3ce97db74413982e08_0001_1_0001_0000400021_0000002_0_0001 il10ra rosetta_sap False True False inf inf False 10.0 1000.0
252.0 0.0 0.0 0.0 0.0 0.0 0.0 SSSDETEEASELAAEAIRLAIRLGDEEIFQELWELFKLVIREGDPEVTERLEELLEELRERSSSS il10ra_site1_normal_mot_HHH_b2_00033_000000036_0001_41_54_H_._HHH_b1_00990_0001_0000100001_0000001_0 il10ra rosetta_normal False True False inf inf False 10.0 1000.0
41.0 0.0 0.0 0.0 0.0 0.0 0.0 SSSDEEERTRLAVEIVWRLRYEYNLSNEDARLLNRLAAELVDEGVSEEEIEEILRRLAEELSSSS il2ra_site1_2b5i_normal_mot_22370d59370c406a0c205a431f537cfa_0001_af2_000000141_0001_1_31_H_._HHH_b1_03885_0001_0000200019_0000001_0 il2ra rosetta_normal False False False inf inf False 10.0 1000.0
65.0 0.0 0.0 0.0 0.0 0.0 0.0 SSSSSSDEAEEYVRAAIELAKDAEDPEQARRVLELALKLARSINDPELVEEIEELLEELSSSSSS il2ra_site2_3nfp_normal_mot_HHH_b2_03679_000000086_0001_41_56_H_._HHH_b2_07687_0001_0000300013_0000001_0 il2ra rosetta_normal False True False inf inf False 10.0 1000.0
370.0 0.0 0.0 0.0 0.0 0.0 0.0 SSSSDEEIQRVSELSLRIFRLLLRGNEEEARELLEEAIELAQEIGDEQLLRVLEHLLQVASSSSS il10ra_site1_normal_mot_HHH_b2_03708_000000000_0001_1_18_H_._HHH_b1_01365_0001_0000200017_0000001_0 il10ra rosetta_normal False True False inf inf False 10.0 1000.0
215.0 0.0 0.0 0.0 0.0 0.0 0.0 SSSSNEENEEIWRLIREALELLAEGDPEEAREVAEEAEELAREANNPVLLFAIRLLLRDINSSSS il10ra_site1_normal_mot_HHH_b2_03220_af2_000000223_0001_23_40_H_._HHH_b2_00966_0001_0000200034_0000001_0 il10ra rosetta_normal False True False inf inf False 10.0 1000.0
231.0 0.0 0.0 0.0 0.0 0.0 0.0 SSSSDKELRRRAYELSREIVELASEGDEERAEELLREVEEIAEEANSKLMEFIVEILKRDLSSSS il10ra_site1_sap_24_mot_39ab2cb694c8b9c1dc7e65c0d672c93e_0001_000000036_0001_53_65_H_._HHH_b2_00700_af2_0001_0000200009_0000001_0_0001 il10ra rosetta_sap False True False inf inf False 10.0 1000.0
173.0 0.0 0.0 0.0 0.0 0.0 0.0 SVEEKLKELLEELGVPPHEIEVILFALERLAEQNGDPERAVRILSWSLQQAGNPELAEAVERALK il10ra_site1_normal_mot_HEEHE_1605_000000211_0001_40_56_H_._6a4d44608330000f36d08f4dbbd7f703_0001_0001_0000500016_0000001_0 il10ra rosetta_normal True False False inf inf False 10.0 1000.0
430.0 0.0 0.0 0.0 0.0 0.0 0.0 SSSSSLEEQVRAAERFLRWLYEAGDPEAARRIAEAILEAVKKDGNEELFERLEEILEEINSSSSS il10ra_site1_sap_20_mot_HHH_b1_05056_000000217_0001_1_20_H_._HHH_b1_04549_0001_0000200019_0000001_1_0001 il10ra rosetta_sap True False False inf inf False 10.0 1000.0
67.0 0.0 0.0 0.0 0.0 0.0 0.0 SSSSSKAERYLEVAVLLLEEALKEGDEEVARRLLEVVESLAEALNDEEIQERLEEIREELSSSSS il2ra_site2_3nfp_normal_mot_HHH_b1_05627_af2_000000038_0001_43_56_H_._HHH_b2_03760_0001_0000100003_0000001_0 il2ra rosetta_normal False True False inf inf False 10.0 1000.0
50.0 34973.0 0.0 0.0 0.0 0.0 0.0 SSSSDEEEHEVTRLFSEASRAWKEGNPEEAQRLLEEALELAREIGDPRAEEQIRFMLERLRSSSS il2ra_site1_2b5i_normal_mot_HHH_b1_06258_af2_000000112_0001_42_56_H_._HHH_b1_00260_0001_0000100006_0000001_0 il2ra rosetta_normal False False False inf inf False 10.0 1000.0
151.0 0.0 0.0 0.0 0.0 0.0 0.0 SSSSDEELQEALRLVLEAFRALLRGDEEKARELLQRALELAEEANDPRAALAIRALLEALNSSSS il10ra_site1_sap_13_mot_HHH_b1_01827_000000263_0001_1_19_H_._HHH_b2_02299_0001_0000200019_0000001_0_0001 il10ra rosetta_sap False True False inf inf False 10.0 1000.0
185.0 0.0 0.0 0.0 0.0 0.0 0.0 SSSSDEAREEVEKLLEEAEKAEEEGDHEAVLRLLLRAVQLAFHGKDEELLREVWRLVHELSSSSS il10ra_site1_sap_24_mot_HHH_b2_07346_af2_000000031_0001_38_52_H_._HHH_b1_02819_af2_0001_0000500023_0000002_0_0001 il10ra rosetta_sap False True False inf inf False 10.0 1000.0
284.0 0.0 0.0 0.0 0.0 0.0 0.0 SSSSDVEERVKELLEEIERAYEEGDLHEAFRLMDEVFHVAAKNQNEELLQEISELLQRLSGSSSS il2ra_site2_2erj_sap_25_mot_35d2dc24e2c4431f89e6f806b163ecf8_0001_af2_000000103_0001_35_49_H_._HHH_b2_01993_0001_0000500009_0000001_0_0001 il2ra rosetta_sap False True False inf inf False 10.0 1000.0
155.0 0.0 0.0 0.0 0.0 0.0 0.0 SSSSSSDDEELKEELKELLEEGDEEKLKKVVEEAAELAARLGDFELFALALQALKVLQSSSSSSS il2ra_site2_3nfp_normal_mot_HHH_b1_02297_000000279_0001_41_58_H_._HHH_b2_07606_0001_0000500068_0000001_0_af2pred_0001_af2pred il2ra af2_rosetta False True False inf inf False 10.0 1000.0
184.0 0.0 0.0 0.0 0.0 0.0 0.0 SSSSSREWARAAARTMLEALERNNDEENFEELREVVEEVEKEGDPRLVLKLYALLAEIYKKSSSS il2ra_site2_3nfp_sap_11_mot_HHH_b2_06897_000000042_0001_40_57_H_._HHH_b2_07419_0001_0000200035_0000001_0_0001 il2ra rosetta_sap False True False inf inf False 10.0 1000.0
249.0 0.0 0.0 0.0 0.0 0.0 0.0 SSSSSSEEQDERSVRNLLEAAKRVPDPERARKSLHFAKHLVEAANDEELKELVERAEEELSSSSS il10ra_site1_sap_17_mot_HHH_b1_06348_000000162_0001_1_15_H_._HHH_b2_06921_0001_0000200013_0000001_0_0001_af2pred_0001 il10ra af2_rosetta False True False inf inf False 10.0 1000.0
266.0 0.0 0.0 0.0 0.0 0.0 0.0 SSSSSEEERELLRLAVRIKRLLEEGDKEEVEKLAEELLELAKELGDPHAEFLARLILEELSSSSS il10ra_site1_normal_mot_HHH_b2_05813_000000266_0001_1_19_H_._HHH_b1_01854_0001_0000400040_0000002_0_af2pred_0001 il10ra af2_rosetta False True False inf inf False 10.0 1000.0
287.0 0.0 0.0 0.0 0.0 0.0 0.0 SSSDAEQALLAAEVALRILLEDGNPERAQRALHFWAHLDEAAGNPELAEELREIFERLEEELSSS il10ra_site1_normal_mot_0750aae41c39e4229e2ea8fa354cc919_0001_1_000000144_0001_37_51_H_._HHH_b1_03276_0001_0000200009_0000001_0_af2pred_0001 il10ra af2_rosetta False True False inf inf False 10.0 1000.0
152.0 0.0 0.0 0.0 0.0 0.0 0.0 SSSSDKEEVEEVQRELKRLLEEGDEEELEELLKEAFQLAAKLRDDELAYALLRLFAELRSGSSSS il10ra_site1_normal_mot_HHH_b1_00456_000000263_0001_1_17_H_._HHH_b2_02667_0001_0000400035_0000001_0_af2pred_0001 il10ra af2_rosetta False True False inf inf False 10.0 1000.0
284.0 0.0 0.0 0.0 0.0 0.0 0.0 DEEREVELALRFLARAAGVKSVEVTTENGEVTVTVENVSPEAKETIEAAVLALRALGLNVSFETR il10ra_site1_normal_mot_e1dd4851c59bc1cdde016f988f6856bd_0001_1_000000200_0001_16_31_H_._HEEHE_0473_0001_0000400018_0000001_0_af2pred_0001 il10ra af2_rosetta False True False inf inf False 10.0 1000.0
126.0 0.0 0.0 0.0 0.0 0.0 0.0 SSSSSDEEAEELYELSREALRIDDPEEAEEVVEEAFELAEKAGNRVLLKNIEYLLRDLRSSSSSS il10ra_site1_sap_27_mot_HHH_b2_01776_000000118_0001_38_52_H_._HHH_b2_02060_0001_0000100005_0000001_0_0001 il10ra rosetta_sap False True False inf inf False 10.0 1000.0
313.0 0.0 0.0 0.0 0.0 0.0 0.0 SSSSDEETEEIYELLRRAAELLAEGNPEEAKEVLEEARELAEEINSEMFRFAVRLLLRDLSSSSS il10ra_site1_normal_mot_HHH_b1_06914_000000280_0001_1_18_H_._HHH_b1_05137_0001_0000100004_0000001_0 il10ra rosetta_normal False True False inf inf False 10.0 1000.0
180.0 0.0 0.0 0.0 0.0 0.0 0.0 SSSSSSRQKRQHAEAIIWFAKWIPDRDIRRVALEHAEELAREINDEELLREIEELLEELNSSSSS il10ra_site1_sap_21_mot_HHH_b1_02397_af2_000000085_0001_39_57_H_._HHH_b2_03598_0001_0000200008_0000002_0_0001 il10ra rosetta_sap True False False inf inf False 10.0 1000.0
228.0 0.0 0.0 0.0 0.0 0.0 0.0 DLQELLQEDAEHASKWAGVTSVHVEVENGHVTVTVEADNNLAKALLLLLREAARQAGLEVEITIE il2ra_site1_3nfp_sap_9_mot_HHH_b1_00630_af2_000000193_0001_42_55_H_._HHH_b1_08000_af2_0001_0000100001_0000001_0_0001_af2pred_0001_af2pred_1 il2ra af2_rosetta False True False inf inf False 10.0 1000.0
49.0 0.0 0.0 0.0 0.0 0.0 0.0 SSSSSNKAARIMVEDALEFAKQIEDPEDRRKWLEQAEEMAKRARDPELERLVKEVKERLSSSSSS 2011731_c0151_0001_10_18_H_._HHH_b2_05499_0001_0001 NaN NaN NaN NaN False inf inf False 10.0 1000.0
251.0 0.0 0.0 0.0 0.0 0.0 0.0 SSSSDREERDAKVTVRALVFYNNLSEEQEELLEELARELLERGVSLEELSRALAELVLELRSSSS il10ra_site1_sap_22_mot_HHH_b1_05088_af2_000000046_0001_20_36_H_._HHH_b2_06324_0001_0000400020_0000001_0_0001_af2pred_0001 il10ra af2_rosetta True True False inf inf False 10.0 1000.0
120.0 0.0 0.0 0.0 0.0 0.0 0.0 SSSSSSLVEEAKRLYEEGQALLAAGDLERLAEVIEELRKKYEETKHLAYESALRALERALSSSSS il10ra_site1_normal_mot_HHH_b1_02881_000000027_0001_1_20_H_._HHH_b1_06219_0001_0000400018_0000001_1_af2pred_dldesign_0_af2pred il10ra af2_mpnn True False False inf inf False 10.0 1000.0
173.0 0.0 0.0 0.0 0.0 0.0 0.0 SSSSDERAEEAYELLRELIEAVRNGNEEEFEKIAERIEELIRELGSELFRFVLEHLERDLGSSSS il10ra_site1_normal_mot_HHH_b2_03425_000000200_0001_22_39_H_._HHH_b2_05523_af2_0001_0000200005_0000001_0 il10ra rosetta_normal False True False inf inf False 10.0 1000.0
146.0 0.0 0.0 0.0 0.0 0.0 0.0 SSSSSSEAEQVYELSREILEVLAEGDEERAKELLEELEELAEESNDPLAEAILRALRSNLSSSSS il10ra_site1_normal_mot_HHH_b2_07144_000000289_0001_1_18_H_._HHH_b2_03346_0001_0000400043_0000002_0_af2pred_0001 il10ra af2_rosetta False True False inf inf False 10.0 1000.0
99.0 0.0 0.0 0.0 0.0 0.0 0.0 SSSSDEEEIEELQKEAEELRERGNPEEALLVLAQAIILAQRLGNEELAEELLELLIEIFRNSSSS il10ra_site1_normal_mot_HHH_b1_01879_000000050_0001_1_18_H_._HHH_b1_05693_af2_0001_0000500020_0000001_0_af2pred_0001 il10ra af2_rosetta False True False inf inf False 10.0 1000.0
94.0 0.0 0.0 0.0 0.0 0.0 0.0 SSSSDYEERVKELLEELRELLEEGDEEKFEELVFEVSQLIFENNDFELFAELTEIFEEFIRSSSS il2ra_site2_2erj_sap_23_mot_HHH_b1_06697_000000025_0001_41_54_H_._HHH_b2_03690_0001_0000400021_0000001_0_0001 il2ra rosetta_sap False True False inf inf False 10.0 1000.0
147.0 0.0 0.0 0.0 0.0 0.0 0.0 SSSSSNPKEFLKKALEYAKWLLEQGDEESAAYVVAAARDMIERAGDPELRKMLEEFEEELSSSSS il10ra_site1_sap_34_mot_HHH_b1_01513_af2_000000021_0001_1_16_H_._HHH_b2_07752_0001_0000400029_0000002_0_0001_af2pred_dldesign_0_af2pred il10ra af2_mpnn True False False inf inf False 10.0 1000.0
122.0 0.0 0.0 0.0 0.0 0.0 0.0 SSSSSDKEEVEEEVEEILRRAEETDDLREAYKLAVRALRLAAELGDPELQELVRRVVERLSSSSS il2ra_site2_2erj_normal_mot_HHH_b2_01275_af2_000000073_0001_23_39_H_._HHH_b2_00463_0001_0000300023_0000001_0 il2ra rosetta_normal False True False inf inf False 10.0 1000.0
115.0 0.0 0.0 0.0 0.0 0.0 0.0 SSSSNEEMARELVRAALRIARQVPDKETLKHALIAAQLLAEETNDPELEELAKEIEELEESSSSS il10ra_site1_sap_16_mot_HHH_b1_06048_000000117_0001_42_56_H_._HHH_b1_06438_0001_0000600027_0000002_1_0001 il10ra rosetta_sap False True False inf inf False 10.0 1000.0
238.0 1.0 308.0 0.0 8.0 0.0 0.0 SSSSNEEYDELYELLRELIELVREGDEEEFERLLKEVKELAEELNDFATRFVVRLLERDLTSSSS il10ra_site1_normal_mot_HHH_b1_02492_000000051_0001_1_21_H_._HHH_b2_07864_af2_0001_0000300025_0000001_1 il10ra rosetta_normal False True False 314.59661571089913 inf False 10.0 1000.0
151.0 0.0 0.0 0.0 0.0 0.0 0.0 SSSSDYEEEVRELLERVEELLENGNPEEAEKALARASHIAFRHNDSELFFEIAELAYRVFQSSSS il2ra_site2_3nfp_sap_23_mot_HHH_b1_06431_000000233_0001_39_56_H_._HHH_b1_02296_af2_0001_0000200009_0000001_0_0001 il2ra rosetta_sap False True False inf inf False 10.0 1000.0
216.0 0.0 0.0 0.0 0.0 0.0 0.0 SSSSDREEVRKLLEELEEAVERNDDELFRELLRRIAQLIFEIGDFELFAILAELRAKFVQSSSSS il2ra_site2_3nfp_sap_17_mot_HHH_b1_05627_af2_000000038_0001_43_56_H_._HHH_b2_05199_af2_0001_0000300015_0000001_0_0001 il2ra rosetta_sap False True False inf inf False 10.0 1000.0
62.0 0.0 0.0 0.0 0.0 0.0 0.0 SSSSTEEVYKLLREAAELLDEGNPEEARKVLEEAREIAEELNNELFKIQLEFLLRTIEEYSSSSS il10ra_site1_normal_mot_HHH_b1_05860_000000142_0001_1_19_H_._HHH_b1_06300_0001_0000100004_0000002_0 il10ra rosetta_normal False True False inf inf False 10.0 1000.0
244.0 0.0 0.0 0.0 0.0 0.0 0.0 SSSSDEEEEEALRLLIRLFRLLEEGDEEEARELAEEARRVAEELNDPLTRAAIKLMLEHLSSSSS il10ra_site1_sap_17_mot_HHH_b2_02267_000000141_0001_1_20_H_._HHH_b2_04031_af2_0001_0000600017_0000002_0_0001_af2pred_0001 il10ra af2_rosetta False True False inf inf False 10.0 1000.0
96.0 0.0 0.0 0.0 0.0 0.0 0.0 SSSSAEEIFEAVLEALRLAAERNDEEAFRELLELSIRWVERGDPELEEELEELAKEILERLSSSS il10ra_site1_sap_14_mot_a4073ed34bad1529e7d46a7d39fa26d0_0001_af2_000000058_0001_1_11_H_._HHH_b2_04068_0001_0000200015_0000001_0_0001 il10ra rosetta_sap False True False inf inf False 10.0 1000.0
304.0 0.0 0.0 0.0 0.0 0.0 0.0 DHLFVWQLRFAVERGNLEAVLEKLAEMAKRAGDPERLKAVEIAIELLRKGVPPEEVVEIFEELLR il10ra_site1_sap_23_mot_HHH_b1_06174_af2_000000107_0001_40_57_H_._HHH_b1_02529_0001_0000200009_0000001_0_0001 il10ra rosetta_sap False True False inf inf False 10.0 1000.0
66.0 0.0 0.0 0.0 0.0 0.0 0.0 SSSSDELEELLERLEEALEEGDQEEFIELAQEVSSLALELGDQEVLKQVWELVQEFERLHSSSSS il10ra_site1_normal_mot_HHH_b2_02337_000000026_0001_38_52_H_._HHH_b2_07301_0001_0000100002_0000002_0 il10ra rosetta_normal False True False inf inf False 10.0 1000.0
507.0 0.0 0.0 0.0 0.0 0.0 0.0 SSSSDVERYIKLAIRFAEALAEAGNPEAARRLIRIAIQIARREGNPELVRELEELLEQLEGSSSS il10ra_site1_normal_mot_HHH_b1_05185_000000011_0001_22_39_H_._HHH_b1_06411_0001_0000300023_0000002_0 il10ra rosetta_normal False True False inf inf False 10.0 1000.0
143.0 0.0 0.0 0.0 0.0 0.0 0.0 SSSSDEEERRSEELRQRVEEAEEEGDIHLVVRLLRELLEAAKELNDPELLKFIHEVIRSLSSSSS il10ra_site1_normal_mot_HHH_b2_03438_af2_000000049_0001_18_34_H_._HHH_b2_02820_0001_0000300012_0000001_0_af2pred_0001 il10ra af2_rosetta False True False inf inf False 10.0 1000.0
78.0 0.0 0.0 0.0 0.0 0.0 0.0 SSSSEEAYEISRKANEEAVELEEEGDPEKAEEVVEEALERVERLNNFSAFFALEHLLRLIRSSSS il10ra_site1_normal_mot_HHH_b2_03038_000000109_0001_1_20_H_._HHH_b2_06173_0001_0000600025_0000002_0 il10ra rosetta_normal False True False inf inf False 10.0 1000.0
135.0 0.0 0.0 0.0 0.0 0.0 0.0 SSSSDAAELARELLEELIEAYENNDPEEFEEIFEEARRLLEEAGNDNAVAVLERIFRLEEGSSSS il10ra_site1_normal_mot_2fa031a62b9321f410fa37cb4b35ac9e_0001_af2_000000160_0001_1_14_H_._HHH_b1_04099_0001_0000300025_0000002_0 il10ra rosetta_normal False True False inf inf False 10.0 1000.0
84.0 0.0 0.0 0.0 0.0 0.0 0.0 SSSSSDEEIREEVERLLEEAEKIEDTREASKVLEEAYRLARELGDFELADLIYEVARREISSSSS il2ra_site1_3nfp_normal_mot_0eddeacbb14b769e73e254714f31e2f9_0001_af2_000000052_0001_37_51_H_._HHH_b2_04546_0001_0000800019_0000001_0 il2ra rosetta_normal False True False inf inf False 10.0 1000.0
96.0 0.0 0.0 0.0 0.0 0.0 0.0 SSSSSDQEEQLIRALLWFAEWTSNPTARRLMLEQAERHARELGNEELREEVERVEKELEESSSSS il10ra_site1_sap_23_mot_HHH_b1_08616_000000009_0001_1_19_H_._HHH_b2_04715_af2_0001_0000100004_0000001_0_0001 il10ra rosetta_sap True False False inf inf False 10.0 1000.0
188.0 0.0 0.0 0.0 0.0 0.0 0.0 SSSSDEESERVLEEAEKLIERLLEEGDPHEAAKVAEEYLRILAELGDPEAKERLLRFALKLSSSS il2ra_site1_3nfp_normal_mot_HHH_b1_06045_af2_000000189_0001_3_17_H_._HHH_b1_06127_0001_0000100001_0000001_0_af2pred_0001_af2pred_1 il2ra af2_rosetta False True False inf inf False 10.0 1000.0
68.0 0.0 0.0 0.0 0.0 0.0 0.0 SSSSDEDEELVERLLEEAKESDDEKERFELSAEAYLVADESNNDELRRLIIEVNAELAQKSSSSS il10ra_site1_normal_mot_2c1a291787c6f40772924d4e9068d803_0001_af2_000000187_0001_34_48_H_._HHH_b2_03338_0002_0000400034_0000001_0 il10ra rosetta_normal True False False inf inf False 10.0 1000.0
125.0 0.0 0.0 0.0 0.0 0.0 0.0 SSSSSELEEEVRKLIEEARELLERGNPEEARRVLAKAADLAFQARNFELFALLNELMELVTSSSS il2ra_site2_3nfp_normal_mot_HHH_b1_07095_000000265_0001_1_20_H_._HHH_b1_00955_0001_0000100022_0000001_0 il2ra rosetta_normal False True False inf inf False 10.0 1000.0
194.0 0.0 0.0 0.0 0.0 0.0 0.0 SSSSDEEQLIEALVRSAKYLAKRVEDPEEREELERLAEELEREGDPRLLAELYELVARIYLSSSS il2ra_site2_3nfp_normal_mot_HHH_b1_02676_000000052_0001_38_56_H_._HHH_b2_04155_0001_0000100010_0000001_0 il2ra rosetta_normal False True False inf inf False 10.0 1000.0
115.0 0.0 0.0 0.0 0.0 0.0 0.0 SSSSSDADEIYELLRRALELLANGNPEEARKVLEEAEELAEEAGNWTFRFAIELLQREANSSSSS il10ra_site1_sap_13_mot_HHH_b1_08411_af2_000000053_0001_1_20_H_._HHH_b2_01294_af2_0001_0000100012_0000002_0_0001 il10ra rosetta_sap False True False inf inf False 10.0 1000.0
208.0 0.0 0.0 0.0 0.0 0.0 0.0 SSSSSELAEEALELLREADELFKNGDEEEAEKVLEEAERIAEEGGNRSLLKLLRSALRLIRSSSS il2ra_site1_2b5i_sap_12_mot_ab7d8a294c6210bf73dc5e3fe74162db_0001_af2_000000011_0001_1_14_H_._HHH_b2_05214_af2_0001_0000100003_0000001_0_0001_af2pred_0001_af2pred il2ra af2_rosetta True False False inf inf False 10.0 1000.0
184.0 0.0 0.0 0.0 0.0 0.0 0.0 SSSSSSDLEEEIEELIERAKKVEDPARAASILIEAVLLALELGNEELFREVSRLFEEVYSSSSSS il2ra_site2_2erj_normal_mot_HHH_eva_0142_000000014_0001_43_61_H_._HHH_b1_01907_0001_0000500019_0000001_0 il2ra rosetta_normal False True False inf inf False 10.0 1000.0
67.0 0.0 0.0 0.0 0.0 0.0 0.0 SSSSDEELEEEIEELLREVEELGNPLIAESIRRLLEDFRQHGDPDLLELAREATELARKAGSSSS il10ra_site1_sap_20_mot_HHH_b2_07440_af2_000000021_0001_1_18_H_._HHH_b1_07372_0001_0000200039_0000001_1_0001_af2pred_0001 il10ra af2_rosetta False True False inf inf False 10.0 1000.0
254.0 0.0 0.0 0.0 0.0 0.0 0.0 SSSSDRLRRLYELAVRIAKLLAEGDEEETEKAIEEAEELAEEEKSDNAKEILEDLKKRVNSSSSS il2ra_site2_2erj_sap_22_mot_678ce523d3521e26f84bf18760a59296_0001_000000113_0001_1_12_H_._HHH_b1_03364_0001_0000900007_0000001_1_0001 il2ra rosetta_sap False True False inf inf False 10.0 1000.0
139.0 0.0 0.0 0.0 0.0 0.0 0.0 SSSSSYEERVRELLERAEELLEEGDLEKVKELLEEAKEVAKELGDRELIELVWRFLEEIVRSSSS il2ra_site1_3nfp_sap_24_mot_HHH_b1_07882_000000017_0001_39_56_H_._HHH_b2_00888_0001_0000100005_0000001_0_0001_af2pred_0001_af2pred_1_swapped il2ra af2_rosetta False True False inf inf False 10.0 1000.0
260.0 0.0 0.0 0.0 0.0 0.0 0.0 SSSLHETYELAVEATHLIARLLEEGNPEEAEKVLEEFLKRLEELDDPNAARLLQETFEVQKSSSS il2ra_site2_2erj_sap_18_mot_af86707857d369f3e1d85dcabc5f9321_0001_000000201_0001_14_29_H_._HHH_b2_03212_af2_0001_0000400015_0000001_0_0001 il2ra rosetta_sap False True False inf inf False 10.0 1000.0
191.0 0.0 0.0 0.0 0.0 0.0 0.0 SSSSDRAVEEIWRLLREALRIDDLEEARELVEEAQELAEERNNRVMRKVIEFLLEQLRRQSSSSS il10ra_site1_sap_16_mot_HHH_b1_03328_af2_000000129_0001_1_21_H_._963dea14d5f61e40fbb13539fee36e1a_0001_0001_0000100003_0000002_0_0001 il10ra rosetta_sap False True False inf inf False 10.0 1000.0
312.0 0.0 0.0 0.0 0.0 0.0 0.0 SSSSDERARELVEFLLRDARLLAEHGNRRAIEWIFELVRALLRAIGDPEVEEILEEIEELGSSSS il2ra_site1_1z92_normal_mot_HHH_b1_06519_000000232_0001_23_40_H_._HHH_b1_01718_0001_0000100003_0000001_0 il2ra rosetta_normal False True False inf inf False 10.0 1000.0
80.0 0.0 0.0 0.0 0.0 0.0 0.0 SSSSSEEEKEAEKIVEELVEEFGLDEEAKEALRLDAERALENGISPKSIRRALEDAARRTSSSSS il2ra_site1_1z92_sap_19_mot_ems_3hM_2358_af2_000000278_0001_1_21_H_._HHH_b2_00289_af2_0001_0000400016_0000001_0_0001_af2pred_0001_af2pred_1_swapped il2ra af2_rosetta False True False inf inf False 10.0 1000.0
247.0 0.0 0.0 0.0 0.0 0.0 0.0 SSSSDQEELEELLREANELFKNGDPEEARRVLEEAIELAREAGDRALLRFLEVALKIIEASSSSS il2ra_site1_2b5i_normal_mot_HHH_b2_04910_000000118_0001_1_19_H_._HHH_b1_02607_0001_0000400026_0000001_1_af2pred_0001_af2pred_1 il2ra af2_rosetta True False False inf inf False 10.0 1000.0
104.0 0.0 0.0 0.0 0.0 0.0 0.0 SSSSSSAEEAARFFLKAAKQLEDPELVKRALRFAAWLAKSRNDEELLKEIEELLKEVEEGSSSSS il10ra_site1_normal_mot_HHH_b1_04940_000000219_0001_1_18_H_._HHH_b1_07862_0001_0000100003_0000001_0_af2pred_0001 il10ra af2_rosetta False True False inf inf False 10.0 1000.0
186.0 0.0 0.0 0.0 0.0 0.0 0.0 SSSSNFAEFAREMARALFKLIEISGNPRARERLEMLLRDLEMLGNEEVIEEVEELIEQLRNSSSS il2ra_site1_1z92_sap_17_mot_HHH_b1_07624_af2_000000183_0001_1_21_H_._HHH_b2_00527_0001_0000100009_0000001_0_0001 il2ra rosetta_sap False True False inf inf False 10.0 1000.0
74.0 0.0 0.0 0.0 0.0 0.0 0.0 SSSSSDEEEELERFVEELVKELGLSEEQKRFLELLVEQLEESGASEELAREQLEFSARELSSSSS il2ra_site2_2erj_normal_mot_90f6a21de4ed711cb697bb9f61d9c40c_0001_af2_000000135_0001_36_50_H_._HHH_b1_06682_af2_0001_0000600010_0000001_0_af2pred_0001_af2pred il2ra af2_rosetta False True False inf inf False 10.0 1000.0
165.0 0.0 0.0 0.0 0.0 0.0 0.0 SSSDEEELRKVLEEIEKALEEGDVQKLNELIAEAIRLVERVNDPELLRILWELMREIHEKLSSSS il2ra_site2_2erj_sap_18_mot_HHH_b1_00133_000000007_0001_39_52_H_._HHH_b1_08152_0001_0000600018_0000001_0_0001 il2ra rosetta_sap False True False inf inf False 10.0 1000.0
185.0 0.0 0.0 0.0 0.0 0.0 0.0 SSSSSDREVAERSARRLLEAAKQIDDDEYVRLTLRFAKALAEDVNDEELKKEIEEVIEELSSSSS il10ra_site1_normal_mot_HHH_b2_03801_000000188_0001_20_36_H_._HHH_b1_01557_0001_0000600034_0000001_0 il10ra rosetta_normal True False False inf inf False 10.0 1000.0
223.0 0.0 0.0 0.0 0.0 0.0 0.0 SSSSSAEEAFRLAEEVIKRLREITDPEEIEELAEEVRRELEELGNPEAARQIEHLARLERSSSSS il10ra_site1_sap_14_mot_HHH_b1_06789_af2_000000041_0001_1_20_H_._HHH_b2_04588_af2_0001_0000300012_0000001_0_0001 il10ra rosetta_sap False True False inf inf False 10.0 1000.0
56.0 0.0 0.0 0.0 0.0 0.0 0.0 SSSSSEEERYAELSLMFARQLIEAGSEEAAREFIRIAIDVVKRLNDPEVAEQLEELLEELSSSSS il10ra_site1_sap_24_mot_HHH_b2_02354_af2_000000157_0001_40_56_H_._HHH_b2_02898_af2_0001_0000900025_0000001_0_0001 il10ra rosetta_sap True False False inf inf False 10.0 1000.0
93.0 0.0 0.0 0.0 0.0 0.0 0.0 SSSSSSSENEEVAELLREAAQIEDKEEARKIVEEALELAEELGNKLLALIAKFVLKRLSSSSSSS il10ra_site1_sap_14_mot_HHH_b2_05343_000000235_0001_19_35_H_._HHH_b2_06220_0001_0000300034_0000001_0_0001_af2pred_0001 il10ra af2_rosetta False True False inf inf False 10.0 1000.0
228.0 0.0 0.0 0.0 0.0 0.0 0.0 SSSSDEEEVEEIEEKIERAIEEGNEEEALELLLRALRLAYELRDEELLRRLWELVRLVADSSSSS il10ra_site1_normal_mot_HHH_b1_05056_000000217_0001_1_20_H_._HHH_b2_00620_0001_0000100002_0000003_0 il10ra rosetta_normal False True False inf inf False 10.0 1000.0
242.0 0.0 0.0 0.0 0.0 0.0 0.0 PERLLEELLELAKRDPDPEVREIVEEVEEVLKRDPEEALELLLELLRELGDPAAVRLVELLLRLL il2ra_site1_3nfp_sap_15_mot_HHH_b1_04357_000000099_0001_1_19_H_._HHH_b1_03761_0001_0000500037_0000001_0_0001_af2pred_0001_af2pred_swapped il2ra af2_rosetta False True False inf inf False 10.0 1000.0
186.0 0.0 0.0 0.0 0.0 0.0 0.0 SSSSDDEVLELSVEAFRLALRGDPEKAQEVLEEALELAEELGNERAAEMIENMLKILRRKSSSSS il10ra_site1_sap_7_mot_HHH_b2_01447_af2_000000258_0001_1_20_H_._HHH_b2_03513_af2_0001_0000100003_0000001_0_0001 il10ra rosetta_sap False True False inf inf False 10.0 1000.0
36.0 0.0 0.0 0.0 0.0 0.0 0.0 SSSSSSDFLEVLRRLEEALAAGRLEEARRLLEELREIAEKRKSPRLLKIVEMAREALESSSSSSS il2ra_site1_2b5i_sap_16_mot_HHH_b2_00318_000000002_0001_42_56_H_._HHH_b2_02760_0001_0000400035_0000001_1_0001_af2pred_dldesign_0_af2pred il2ra af2_mpnn True False False inf inf False 10.0 1000.0
15.0 0.0 0.0 0.0 0.0 0.0 0.0 SSSSSSDLEELVEELEEAVREGDTEKAARIAQEAVRLAFQLSDEEALQELWELIKEVASSSSSSS il10ra_site1_sap_20_mot_HHH_b2_07144_000000289_0001_1_18_H_._HHH_b2_07383_0001_0000300040_0000001_1_0001 il10ra rosetta_sap False True False inf inf True 10.0 1000.0
143.0 0.0 0.0 0.0 0.0 0.0 0.0 SSSSSEHERIRELIERVDELLRRGNDEEAEKLLEELKELAEETNSPVLKRLIEAAEELVELSSSS il2ra_site1_1z92_normal_mot_HHH_b1_05003_000000111_0001_1_20_H_._HHH_b1_04654_af2_0001_0000400010_0000001_0_af2pred_0001_af2pred_1 il2ra af2_rosetta True False False inf inf False 10.0 1000.0
138.0 0.0 0.0 0.0 0.0 0.0 0.0 SSSSTEENREIYELLRRASELDFEGNPEEAKEVLEEAERLAEENNNLNLLAQVEFLLRLISSSSS il10ra_site1_normal_mot_HHH_b1_06837_000000150_0001_20_37_H_._HHH_b1_05137_0001_0000100003_0000001_0 il10ra rosetta_normal False True False inf inf False 10.0 1000.0
79.0 0.0 0.0 0.0 0.0 0.0 0.0 DSKAIKWLLEAAKRFGSLETDLRILIRLLAQARRVPPEEAAEILLRILEELGDPEAEEIVREIVK il2ra_site1_1z92_sap_20_mot_HHH_b2_05734_000000004_0001_1_18_H_._HHH_b1_01340_0001_0000200019_0000001_0_0001 il2ra rosetta_sap False True False inf inf False 10.0 1000.0
251.0 0.0 0.0 0.0 0.0 0.0 0.0 SSSSDLRREAYELSRKIAELLSEGNPEEAQELLEELRKIIEELGNELLEFILRHLEQDLNSSSSS il10ra_site1_normal_mot_HHH_b1_02062_000000185_0001_1_20_H_._HHH_b1_06352_0001_0000500034_0000002_0 il10ra rosetta_normal False True False inf inf False 10.0 1000.0
321.0 0.0 0.0 0.0 0.0 0.0 0.0 SSSSDEEEERLEKLLEEAKELIEEGNPREALEVLLEAVRLAMKLGDEEALQEIWRLVQKLKSSSS il10ra_site1_sap_17_mot_1f0bf248c09923a0581b66a675a8b92c_0001_af2_000000190_0001_52_65_H_._HHH_b2_04143_0001_0000200022_0000001_0_0001 il10ra rosetta_sap False True False inf inf False 10.0 1000.0
112.0 0.0 0.0 0.0 0.0 0.0 0.0 SSSSSDRELQEAARLIQRLYKRGDKEELKRALEEAIELAEEENDEKARELLEWLLEDLRNSSSSS il2ra_site1_3nfp_normal_mot_HHH_b1_04285_af2_000000144_0001_40_53_H_._HHH_b2_02112_0001_0000400032_0000001_0 il2ra rosetta_normal False True False inf inf False 10.0 1000.0
149.0 0.0 0.0 0.0 0.0 0.0 0.0 SSSSSEVQERVEELLEEAEELIKEGDYEEAREVIEEAHRLIRETGDRELFELLLEAIRRLSSSSS il2ra_site1_3nfp_normal_mot_HHH_b2_06121_000000007_0001_22_38_H_._HHH_b2_01497_af2_0001_0000100001_0000001_0_af2pred_0001_af2pred il2ra af2_rosetta False True False inf inf False 10.0 1000.0
103.0 0.0 0.0 0.0 0.0 0.0 0.0 SSSSDEEEAEKLLEELERALEEGDEELFEKLAEKVSQVVYKLGDPQLFAALQELLFLAQQASSSS il2ra_site2_2erj_normal_mot_HHH_b1_03097_000000125_0001_21_38_H_._HHH_b1_03595_af2_0001_0001000037_0000001_0 il2ra rosetta_normal False True False inf inf False 10.0 1000.0
151.0 0.0 0.0 0.0 0.0 0.0 0.0 SSSSSSPTAEAIALFKKADELYKAGKYEEAKKLLEEARELAEKNGNKSLAKAIKLALESISSSSS il2ra_site1_2b5i_normal_mot_HHH_b2_04910_000000118_0001_1_19_H_._HHH_b1_06846_af2_0001_0000300021_0000001_0_af2pred_dldesign_0_af2pred il2ra af2_mpnn True False False inf inf False 10.0 1000.0
47.0 0.0 0.0 0.0 0.0 0.0 0.0 SSSSSSDNSELISRVIHLRKEGNPEEARELLEEAIELAQENNDEDSVRYLEAVLALLRSSSSSSS il2ra_site2_3nfp_sap_21_mot_HHH_b2_05281_000000198_0001_39_56_H_._HHH_b1_02391_0001_0000600024_0000001_0_0001 il2ra rosetta_sap False True False inf inf False 10.0 1000.0
145.0 0.0 0.0 0.0 0.0 0.0 0.0 SSSSDSVEWLQEMIERAFENNDRRQLRVLIKILEKAAEQFGDPEVEKLLEEAERLLEELNSSSSS il2ra_site1_3nfp_sap_8_mot_93ec910cbd4ebb8dd092c1ac1e61ab37_0001_1_af2_000000101_0001_16_31_H_._22fa1065b69cf192845a0250a7ccff51_0001_1_0001_0000400021_0000001_0_0001 il2ra rosetta_sap False True False inf inf False 10.0 1000.0
155.0 0.0 0.0 0.0 0.0 0.0 0.0 TERRRIIELLDEAAKHVPPEVFELLLRVLRLLARGDPEEARKLLEEAIELVGDPLLKEALELLEK il2ra_site1_2b5i_sap_9_mot_HHH_b1_06258_af2_000000112_0001_42_56_H_._HHH_b1_08418_af2_0001_0000200024_0000001_0_0001_af2pred_0001_af2pred_1 il2ra af2_rosetta True False False inf inf False 10.0 1000.0
175.0 0.0 0.0 0.0 0.0 0.0 0.0 SSSSDELREEVFELSEEAAKLHHEGDEEEAERVLEEAEELAREGGDRLFLMQVEFILRKISSSSS il10ra_site1_sap_23_mot_HHH_b2_06321_af2_000000133_0001_42_55_H_._HHH_b2_05427_af2_0001_0000400018_0000001_0_0001 il10ra rosetta_sap False True False inf inf False 10.0 1000.0
306.0 0.0 0.0 0.0 0.0 0.0 0.0 SSSSDVEEEVERLLEEIRRLIEEGDEEKAKRLLREVAHLAVEANNWELFARVAELATELFSSSSS il2ra_site2_3nfp_sap_19_mot_HHH_b2_02633_000000119_0001_1_18_H_._HHH_b2_08153_0001_0000200006_0000001_0_0001 il2ra rosetta_sap False True False inf inf False 10.0 1000.0
343.0 0.0 0.0 0.0 0.0 0.0 0.0 SSSSDAEEAAELLLRKLEELGDEESFEELEELLEKLKETGDPEDLMELYALALEIYKRRHSSSSS il2ra_site2_3nfp_sap_16_mot_ems_3hM_1278_af2_000000151_0001_43_60_H_._HHH_b1_08177_0001_0000200024_0000001_0_0001 il2ra rosetta_sap False True False inf inf False 10.0 1000.0
183.0 0.0 0.0 0.0 0.0 0.0 0.0 TAVEEDLEEAVEKNDEELLREFIELLLRDAGDPRLVEQLLKILVKRLGLPPEVLERLRKLLEELT il2ra_site1_1z92_sap_29_mot_HHH_b2_01810_000000233_0001_40_54_H_._HHH_b1_05292_af2_0001_0000500027_0000001_0_0001_af2pred_0001_af2pred il2ra af2_rosetta True False False inf inf False 10.0 1000.0
87.0 0.0 0.0 0.0 0.0 0.0 0.0 SSSSDEEEELKRLIEELEELLERNDEERFARVAQRASQLALESGNAELLKVIWELVQRLRSSSSS il10ra_site1_normal_mot_HHH_b2_02337_000000026_0001_38_52_H_._HHH_b1_01460_af2_0001_0000100008_0000002_0 il10ra rosetta_normal False True False inf inf False 10.0 1000.0
393.0 0.0 0.0 0.0 0.0 0.0 0.0 SSSSDRSEEALRRALEELERLVKEGDEEEAKFWLEQLEKMARRANDEEILRLVEELKKLLSSSSS 2011731_c0151_0001_10_18_H_._HHH_b1_03120_0001_0001 NaN NaN NaN NaN False inf inf False 10.0 1000.0
182.0 0.0 0.0 0.0 0.0 0.0 0.0 SEKEPFIKPLEDFLATIGSKDYKIELSDDELIIDVKNAKEKLDEFLKELIKELYKKKKKIHVEVD 2012150_c0147_0001_dldesign_0 NaN NaN NaN NaN False inf inf False 10.0 1000.0
291.0 0.0 0.0 0.0 0.0 0.0 0.0 SSSSDELLQRALELFQRAFRLALRGNPEEARELAEEAEELAEEANDERLLKMIRDLLESLSSSSS il10ra_site1_sap_25_mot_HHH_b1_01779_000000096_0001_43_57_H_._HHH_b2_01312_af2_0001_0000400022_0000001_0_0001 il10ra rosetta_sap False True False inf inf False 10.0 1000.0
157.0 0.0 0.0 0.0 0.0 0.0 0.0 SSSSDLEEAVEELEQLLREGDPEKVSKVAWELLRILHKVTDPELLREAARVLEEALEFLQKSSSS il2ra_site2_2erj_normal_mot_HHH_b1_04294_af2_000000096_0001_1_18_H_._HHH_b1_00002_0001_0000600021_0000001_0 il2ra rosetta_normal False True False inf inf False 10.0 1000.0
148.0 0.0 0.0 0.0 0.0 0.0 0.0 SSSSSNDEEAAHIFIEALRLAHELGDEETFREVIQLAVKYFREGDPRYLEEVEELLEELRSSSSS il10ra_site1_normal_mot_HHH_b1_04065_000000255_0001_41_56_H_._HHH_b2_01603_0001_0000200013_0000001_0_af2pred_0001 il10ra af2_rosetta False True False inf inf False 10.0 1000.0
201.0 0.0 0.0 0.0 0.0 0.0 0.0 DEEEFEREIEKAIKRAARVDDVEVSVSNGRVEVTVNGNDVQARAALRIVELLVRSAGFEVTVTFE il2ra_site1_3nfp_normal_mot_ems_3hM_3354_af2_000000165_0001_44_63_H_._HEEHE_2367_0001_0000200020_0000001_0 il2ra rosetta_normal False True False inf inf False 10.0 1000.0
213.0 0.0 0.0 0.0 0.0 0.0 0.0 SSSSDRLEKALRIAVRVAVEAAGLSPEQQEELEELARELAERGVDPLEAIKILDKRALELSSSSS il2ra_site1_1z92_sap_8_mot_6e12af4a48b4634929ba45889b8be782_0001_af2_000000007_0001_36_50_H_._HHH_b2_01103_0001_0000200009_0000001_0_0001 il2ra rosetta_sap False True False inf inf False 10.0 1000.0
153.0 0.0 0.0 0.0 0.0 0.0 0.0 SSSSSVHEAAQLLLRVARALKEGDEELLEELRKELEELLKKLDDERARLAVRAALAAIKNFSSSS il10ra_site1_normal_mot_HHH_b2_06767_000000020_0001_41_56_H_._HHH_b2_06012_0001_0000200016_0000002_0_af2pred_0001 il10ra af2_rosetta False True False inf inf False 10.0 1000.0
197.0 0.0 0.0 0.0 0.0 0.0 0.0 DLMKRVVRAVLKIIWRAGVPRITVRNNDGEVRVTIHGDDEAARAAEELIREVAEELNANVEVTVE il2ra_site1_2b5i_sap_14_mot_HHH_b2_03242_af2_000000120_0001_1_19_H_._ems_p1-14H-GBL-16H-GABBL-15H_0264_0001_0001_0001_0001_0000200016_0000001_1_0001 il2ra rosetta_sap False True False inf inf False 10.0 1000.0
130.0 0.0 0.0 0.0 0.0 0.0 0.0 SSSSSDEVEELLEEVERLLREGNEEEAERVILRAAALAAEANDFEAFAKVSELRERIAGSSSSSS il2ra_site2_3nfp_sap_14_mot_HHH_b1_03818_000000217_0001_1_20_H_._HHH_b2_00677_af2_0001_0000400015_0000001_0_0001 il2ra rosetta_sap True False False inf inf False 10.0 1000.0
98.0 0.0 0.0 0.0 0.0 0.0 0.0 SSSSSSTEEEIERIVRELAEEFGLSEDAIRAVELAAKRNGASEREIEMMIRFQARAMSSSSSSSS il10ra_site1_sap_16_mot_HHH_b1_07527_000000076_0001_1_15_H_._HHH_b1_02962_0001_0000100003_0000001_1_0001 il10ra rosetta_sap True False False inf inf False 10.0 1000.0
191.0 0.0 0.0 0.0 0.0 0.0 0.0 SSSSSPEREKIKKLIEEAKEAKAAGKRREALELLEEAYKLASELGDEELEAEVEALAKEVSSSSS il2ra_site1_2b5i_sap_15_mot_HHH_b1_08426_af2_000000046_0001_39_52_H_._1e759223bb6b7646c131a6179565dc37_0001_0001_0000300037_0000001_0_0001_af2pred_dldesign_0_af2pred il2ra af2_mpnn True False False inf inf False 10.0 1000.0
251.0 0.0 0.0 0.0 0.0 0.0 0.0 SSSSSSDLEEEVEELLEEAKHIEDPKRANQVLVQAALLARRLGDQELEEAVLRVDEETSSSSSSS il2ra_site2_2erj_sap_27_mot_HHH_b2_03845_000000122_0001_43_56_H_._HHH_b2_05868_0001_0000100002_0000001_0_0001_af2pred_0001_1_af2pred_swapped il2ra af2_rosetta False True False inf inf False 10.0 1000.0
277.0 0.0 0.0 0.0 0.0 0.0 0.0 SSSSDEEQRVAELLFRVVRLFAEGNPEEAEKVLEEAKRLAEELGDEELERYVEIAENFVRSSSSS il10ra_site1_normal_mot_HHH_b1_02708_af2_000000019_0001_23_39_H_._HHH_b2_02879_af2_0001_0000300013_0000001_0 il10ra rosetta_normal True False False inf inf False 10.0 1000.0
175.0 0.0 0.0 0.0 0.0 0.0 0.0 SSSSNPEVEKLMEELEEAAKTDEQWELYRKAKKEIIKLLLQGKPEEAKKLAEETLEEIKALSSSS il2ra_site1_2b5i_normal_mot_HHH_b1_06833_000000178_0001_1_19_H_._HHH_b1_00669_af2_0001_0000400022_0000001_0_af2pred_dldesign_0_af2pred il2ra af2_mpnn True False False inf inf False 10.0 1000.0
180.0 0.0 0.0 0.0 0.0 0.0 0.0 SSSSAAAREETRALIEKVKKLYEAGNYEEADKVLHEAARLAWLAKDPELLKEVEDVASKLSSSSS 2011926_c0002_0001_26_41_H_._HHH_b2_06555_0001_0001_dldesign_0_af2pred NaN NaN NaN NaN False inf inf False 10.0 1000.0
235.0 0.0 0.0 0.0 0.0 0.0 0.0 SSSSSSEEYEEEVRELLEEAERIEDERERNEVLLEALKLAIQGQDPELLRLVWRVVHRLSSSSSS il10ra_site1_sap_14_mot_564a9b831269b2f1d390e2a66eecb176_0001_1_af2_000000064_0001_36_49_H_._HHH_b1_02782_af2_0001_0000300012_0000001_0_0001 il10ra rosetta_sap False True False inf inf False 10.0 1000.0
90.0 0.0 0.0 0.0 0.0 0.0 0.0 SSSSSKEEEAFEKAREALERLARANNEELLKILAEDAARLLRLAGNPELAERLEEILEELRSSSS il10ra_site1_normal_mot_HHH_b1_05099_000000057_0001_40_58_H_._HHH_b1_07262_0001_0000100008_0000002_1_af2pred_0001 il10ra af2_rosetta False True False inf inf False 10.0 1000.0
214.0 0.0 0.0 0.0 0.0 0.0 0.0 SSSSTSEELEQLLHELWRAVKRNDKELARELTEQIEELAEELGNRAAKFLAKQALKAVELVSSSS il10ra_site1_sap_13_mot_2fa031a62b9321f410fa37cb4b35ac9e_0001_af2_000000160_0001_1_14_H_._HHH_b1_00672_0001_0000300018_0000001_0_0001 il10ra rosetta_sap False True False inf inf False 10.0 1000.0
268.0 0.0 0.0 0.0 0.0 0.0 0.0 SSSSSDRRQEVLRLSLRAFRLALRGNPEEAKEVLEEALELAEEGNDERLFEMLRRLLETLSSSSS il10ra_site1_sap_22_mot_HHH_b1_07527_000000076_0001_1_15_H_._HHH_b1_07772_0001_0000100002_0000002_0_0001 il10ra rosetta_sap False True False inf inf False 10.0 1000.0
190.0 0.0 0.0 0.0 0.0 0.0 0.0 SSSSSEEEVLELARRVIEALKNGNPEEAEKLIEEIERLAEELNDPRVKAIARLLREALEHSSSSS il10ra_site1_sap_15_mot_HHH_b1_06798_000000292_0001_1_19_H_._HHH_b2_08144_0001_0000200006_0000001_0_0001_af2pred_0001 il10ra af2_rosetta False True False inf inf False 10.0 1000.0
128.0 0.0 0.0 0.0 0.0 0.0 0.0 SSSSSIAEEVFRLLREAAELYHEGDKEKAEEILKEAEELAEEANDEIAKVIIEFLKRAIENSSSS il10ra_site1_normal_mot_8756ee2cf497b5429c717dfc0c0bcfd6_0001_000000186_0001_1_13_H_._HHH_b1_06578_af2_0001_0000300032_0000001_1_af2pred_0001 il10ra af2_rosetta False True False inf inf False 10.0 1000.0
181.0 0.0 0.0 0.0 0.0 0.0 0.0 SSSSSDEKEEALRLSLEAFRLLLRGDREQAEEVLKEALRLAEELGNERLARVIRDLLQAISSSSS il10ra_site1_normal_mot_HHH_b1_05326_000000242_0001_1_20_H_._HHH_b2_06441_af2_0001_0000200013_0000001_0 il10ra rosetta_normal False True False inf inf False 10.0 1000.0
91.0 0.0 0.0 0.0 0.0 0.0 0.0 SSSSDEEEERIEELLEEAERLIEEGNPEEALEILLEATRLALKLGNEELLQRVWELIKRLESSSS il10ra_site1_sap_16_mot_39a7b8d0c4c3fc04bafbda6ce6101d3a_0001_1_af2_000000014_0001_34_48_H_._HHH_b1_05621_0001_0000900026_0000001_0_0001 il10ra rosetta_sap False True False inf inf False 10.0 1000.0
180.0 0.0 0.0 0.0 0.0 0.0 0.0 SSSSDEEIEERVEELLEEAEHVTDVQEWFRILREALELAAELGDPELQRLVREASRRFIKGSSSS il10ra_site1_sap_19_mot_HHH_b2_00573_000000208_0001_39_53_H_._HHH_b1_02071_0001_0000300025_0000001_0_0001_af2pred_0001 il10ra af2_rosetta False True False inf inf False 10.0 1000.0
79.0 0.0 0.0 0.0 0.0 0.0 0.0 SSSSSPEGERLRELIRKANELYQQGKYDEAKKLLEEALELAKKLGSTLLVKFLESCLKQISSSSS il2ra_site1_2b5i_normal_mot_HHH_b2_04910_000000118_0001_1_19_H_._HHH_b1_04606_0001_0000100006_0000001_0_af2pred_dldesign_0_af2pred il2ra af2_mpnn True False False inf inf False 10.0 1000.0
227.0 0.0 0.0 0.0 0.0 0.0 0.0 SIIEEDLREAVEKNDEELLREFIRLLLEDSGNPELVKKLLRILVRRLGLPPEVLERLQELLEELT il2ra_site1_1z92_sap_15_mot_HHH_b2_04857_af2_000000020_0001_39_57_H_._HHH_b1_04489_af2_0001_0000100006_0000001_0_0001_af2pred_0001_af2pred il2ra af2_rosetta True False False inf inf False 10.0 1000.0
100.0 0.0 0.0 0.0 0.0 0.0 0.0 SSSSSNDEVFEEVRRLLEEAAQIEDPEEAREVVEEAQRLAEETGNELLELAVEYLLELVGSSSSS il10ra_site1_sap_21_mot_5fda0655e6834f3f331eaa9f580e88ed_0001_af2_000000239_0001_36_50_H_._6586f062cc7817236c67ed8004cc3ec0_0001_0001_0000200013_0000001_0_0001_af2pred_0001 il10ra af2_rosetta False True False inf inf False 10.0 1000.0
159.0 0.0 0.0 0.0 0.0 0.0 0.0 SSSSSSDLAALEAEARRLADAGKRREALELLDAAYKAAAAAGDEEAEERLYELAKTLKSSSSSSS il2ra_site1_2b5i_sap_9_mot_0921d739bb7547bb6fa23329820ad62a_0001_000000012_0001_54_65_H_._HHH_b2_02673_0001_0000100006_0000001_0_0001_af2pred_dldesign_0_af2pred il2ra af2_mpnn True False False inf inf False 10.0 1000.0
126.0 0.0 0.0 0.0 0.0 0.0 0.0 SSSSSLEKRVAELLEEVIRLAHEGNPEEARRLLEELLELLEELNNPELFAAVEANLRRVRKSSSS il2ra_site2_2erj_normal_mot_HHH_b1_07584_000000201_0001_42_55_H_._HHH_b1_05881_0001_0000300010_0000001_0_af2pred_0001_af2pred il2ra af2_rosetta False True False inf inf False 10.0 1000.0
184.0 0.0 0.0 0.0 0.0 0.0 0.0 SSSSDEEEAEKILEQAERVLENGNPEEARELLEEAAHLAVQNGDFELLTKILRLLEEVERRSSSS il2ra_site2_3nfp_normal_mot_HHH_b1_00660_af2_000000090_0001_40_57_H_._HHH_b1_05518_af2_0001_0000100003_0000001_0_1_af2pred_0001_af2pred il2ra af2_rosetta False True False inf inf False 10.0 1000.0
69.0 0.0 0.0 0.0 0.0 0.0 0.0 SSSSSEVLEELERMIELAIQSARSLGDPEVEEKLEELLERLREEGDPRAALEAYELAARAYSSSS il2ra_site2_3nfp_sap_17_mot_HHH_b2_07946_000000046_0001_20_36_H_._HHH_b2_06724_0001_0001200050_0000001_0_0001 il2ra rosetta_sap False True False inf inf False 10.0 1000.0
85.0 0.0 0.0 0.0 0.0 0.0 0.0 SSSSSDERQEALELAQEAFRALLRGDEEEAERLLREALELAERGNDERLARLIEILLHTLSSSSS il10ra_site1_normal_mot_HHH_b1_04275_000000150_0001_22_39_H_._HHH_b2_08116_af2_0001_0000400013_0000001_1 il10ra rosetta_normal False True False inf inf False 10.0 1000.0
118.0 0.0 0.0 0.0 0.0 0.0 0.0 SSSSSMMNNLIKYIYELKLKYNLDLETLKKLERLAFEKIEEGKSEEEIKKELEEIAKEASSSSSS 2012023_c0025_0001_11_20_H_._HHH_b2_08121_0001_0002_dldesign_0_af2pred NaN NaN NaN NaN False inf inf False 10.0 1000.0
300.0 0.0 0.0 0.0 0.0 0.0 0.0 DEAHRLDLEQARKQGLPPEKAVRAVIRAIAQIERVPPEEAAEILLEVLEKLGDPELAEIAEELTP il2ra_site1_1z92_sap_11_mot_HHH_b1_04488_000000139_0001_42_58_H_._HHH_b2_08307_af2_0001_0000200009_0000001_0_0001_af2pred_0001_af2pred_1_swapped il2ra af2_rosetta False True False inf inf False 10.0 1000.0
275.0 0.0 0.0 0.0 0.0 0.0 0.0 SSSSDEAYELTRRAIEEAIELFREGNREEAEELLQEVLREVRELGNTAAEFSLEHLLRALSSSSS il10ra_site1_normal_mot_HHH_b1_03613_af2_000000245_0001_1_20_H_._HHH_b2_02982_0001_0000100004_0000001_0 il10ra rosetta_normal False True False inf inf False 10.0 1000.0
43.0 0.0 0.0 0.0 0.0 0.0 0.0 SSSSDEEELEELLEELERLIEEGDRERAFELIHRILELAYRLNDPEALRRLWELVKRLAKSSSSS il10ra_site1_sap_27_mot_HHH_b1_04514_000000156_0001_1_18_H_._HHH_b2_02171_af2_0001_0000500039_0000002_1_0001 il10ra rosetta_sap False True False inf inf False 10.0 1000.0
229.0 0.0 0.0 0.0 0.0 0.0 0.0 SSSSDEELHELFELANELLRLLTEGDEERIEELREELEKLAEEAGSPALVRMVREAVRANLSSSS il2ra_site2_2erj_sap_18_mot_HHH_b1_07609_af2_000000145_0001_21_36_H_._HHH_b1_06048_0001_0000200020_0000001_0_0001 il2ra rosetta_sap False True False inf inf False 10.0 1000.0
206.0 0.0 0.0 0.0 0.0 0.0 0.0 SSSSLEERVVELAFEAVELLANGNPEEAEEVLEEARELAEELNDEELRRYVEIAEHFVKSHSSSS il10ra_site1_sap_24_mot_HHH_b1_06914_000000280_0001_1_18_H_._HHH_b1_06388_0001_0000100003_0000002_0_0001 il10ra rosetta_sap False True False inf inf False 10.0 1000.0
249.0 0.0 0.0 0.0 0.0 0.0 0.0 SSSNERERASELFVKAAELIQEGDDEEARKLLEELRELVEEIGDPRLEVSVRFLEALLRAASSSS il10ra_site1_normal_mot_65b8060e20531850bca9f2e11f97d954_0001_af2_000000137_0001_17_31_H_._HHH_b1_08628_0001_0000100002_0000001_0_af2pred_0001 il10ra af2_rosetta False True False inf inf False 10.0 1000.0
84.0 0.0 0.0 0.0 0.0 0.0 0.0 NLKRMLEQFRKAGDPLIEEIAEVLEEARRRGDREVLEEIYRLIMKFIRGELPPEEVLELVERLLK il2ra_site1_3nfp_sap_23_mot_HHH_b1_06312_000000077_0001_1_18_H_._HHH_b1_02183_af2_0001_0000300006_0000001_0_0001 il2ra rosetta_sap False True False inf inf False 10.0 1000.0
88.0 0.0 0.0 0.0 0.0 0.0 0.0 SSSSSDEELEEEVERLLEEAERVDLEEAYELLREAAKLAHELNDEELSQLIQKVLRRILESSSSS il10ra_site1_normal_mot_HHH_b2_03438_af2_000000049_0001_18_34_H_._HHH_b2_07194_0001_0000100001_0000001_0 il10ra rosetta_normal False True False inf inf False 10.0 1000.0
71.0 0.0 0.0 0.0 0.0 0.0 0.0 SSSSDEEQRVAELLFRVVRLWYEGNPEEAEEVLKEAERLAKELGDEELERYVEIAELFVRSSSSS il10ra_site1_normal_mot_HHH_b1_05672_af2_000000246_0001_1_19_H_._HHH_b2_02879_af2_0001_0000400017_0000002_0 il10ra rosetta_normal True False False inf inf False 10.0 1000.0
275.0 0.0 0.0 0.0 0.0 0.0 0.0 SSSSSEEEEELKEFIEELVREFGLSEEVQKELEEIARFALEQGIDEEDIKKWLKLFAEETSSSSS il2ra_site2_2erj_sap_24_mot_HHH_b1_07975_000000000_0001_41_57_H_._HHH_b1_08466_af2_0001_0000800020_0000001_0_0001_af2pred_0001_af2pred il2ra af2_rosetta False True False inf inf False 10.0 1000.0
164.0 0.0 0.0 0.0 0.0 0.0 0.0 SSSSSPEGKKIRELIKEAEALKKAGKEEEAKKKLEEALELAKKLGSKLKVRFIESCLKLVSSSSS il2ra_site1_2b5i_normal_mot_HHH_b2_04910_000000118_0001_1_19_H_._HHH_b1_07011_0001_0000300017_0000001_0_af2pred_dldesign_0_af2pred il2ra af2_mpnn True False False inf inf False 10.0 1000.0
201.0 0.0 0.0 0.0 0.0 0.0 0.0 SSSSDEAERRLFELFREASRLLREGNPEEAKKVTEELEELAEQLGDERAKRLVELLKRLNSSSSS il10ra_site1_sap_19_mot_HHH_b1_06789_af2_000000041_0001_1_20_H_._HHH_b2_05039_0001_0000300017_0000001_0_0001_af2pred_0001 il10ra af2_rosetta False True False inf inf False 10.0 1000.0
193.0 0.0 0.0 0.0 0.0 0.0 0.0 SSSSSEAFRRSFRLVEAMIESLRSRGDEEYLQEIEELLEEAEEKKDPRLLLEAFKLALEAYSSSS il2ra_site2_3nfp_sap_26_mot_HHH_b1_06800_000000145_0001_39_52_H_._d0d4bb967d3a74cfb2645cd31ab01004_0001_af2_0001_0000100002_0000001_0_0001 il2ra rosetta_sap False True False inf inf False 10.0 1000.0
137.0 0.0 0.0 0.0 0.0 0.0 0.0 SSSSSDVEELEEEIKRLLEEGDPEEAKELLKEVSQLAFERRDHELFALVLDLLELLARLESSSSS il2ra_site2_3nfp_normal_mot_HHH_b2_07840_000000026_0001_18_34_H_._HHH_b1_05957_af2_0001_0000700038_0000001_0 il2ra rosetta_normal False True False inf inf False 10.0 1000.0
123.0 0.0 0.0 0.0 0.0 0.0 0.0 SSSSNDLAEKVLRILKEANELAKNGDPEEAEELLRELVEELRELGNKALVKFVEAALKLARSSSS il2ra_site1_2b5i_normal_mot_HHH_b2_04910_000000118_0001_1_19_H_._HHH_b1_03479_0001_0000300021_0000001_0_af2pred_0001_af2pred_1 il2ra af2_rosetta False False False inf inf False 10.0 1000.0
70.0 0.0 0.0 0.0 0.0 0.0 0.0 SSSSNSREILLESAEEMLRLAEEKNDEEALKRLLEQLERFLKFAGDPRVEELIEELRKLLGSSSS il2ra_site1_1z92_sap_17_mot_8b347a0de1c9f22fb2e23e9a493f891b_0001_000000262_0001_37_51_H_._46d73865503fbedcaf0f3a45445d594c_0001_0001_0000100012_0000001_0_0001_af2pred_0001_af2pred_1 il2ra af2_rosetta False True False inf inf False 10.0 1000.0
195.0 0.0 0.0 0.0 0.0 0.0 0.0 SSSSSSEEYEERVEELLERLEEVSPQEAYELLREAIELAAEANDKELFELIMEALERWLRSSSSS il10ra_site1_normal_mot_HHH_b2_02736_000000092_0001_22_38_H_._HHH_b1_07991_0001_0000100004_0000001_0 il10ra rosetta_normal False True False inf inf False 10.0 1000.0
44.0 0.0 0.0 0.0 0.0 0.0 0.0 SSSSSTKFYELAQRALRFAFRLSDQETLQRIWELIKEYVEHGDPRIEEELEELLEELEERSSSSS il10ra_site1_normal_mot_HHH_b2_00984_000000042_0001_1_20_H_._HHH_b1_02950_0001_0000600024_0000001_0 il10ra rosetta_normal False True False inf inf False 10.0 1000.0
198.0 0.0 0.0 0.0 0.0 0.0 0.0 SSSSDEQVLEVVLEYAEAVAALRGDEELLERIEELAEEYKEEGDPRYVREVARLLAERATSSSSS il2ra_site2_3nfp_sap_23_mot_ems_3hM_287_af2_000000177_0001_46_64_H_._HHH_b2_01015_af2_0001_0000600024_0000001_0_0001 il2ra rosetta_sap False True False inf inf False 10.0 1000.0
156.0 0.0 0.0 0.0 0.0 0.0 0.0 SSSSSSSDFQELALRALRLLIKRNDKELFQELWRLVKEIAEHGDPELREELEEFLEEISSSSSSS il10ra_site1_normal_mot_HHH_b2_00033_000000036_0001_41_54_H_._HHH_b1_08598_0001_0000300016_0000002_0 il10ra rosetta_normal False True False inf inf False 10.0 1000.0
106.0 0.0 0.0 0.0 0.0 0.0 0.0 SSSSSDWEVYVRVWELLHEAAKIEDEEEREQVLEEARRLAEERNSPLLEMFVERLAEELSSSSSS il2ra_site2_2erj_sap_30_mot_64bd02d26d05ce9f1a62b616cea0b888_0001_af2_000000029_0001_36_49_H_._HHH_b2_07503_af2_0001_0000300057_0000001_0_0001 il2ra rosetta_sap False True False inf inf False 10.0 1000.0
175.0 0.0 0.0 0.0 0.0 0.0 0.0 SSSSSEEAEEAIRLIEELNRLFHEGDEEEFEKLAEEVREFAERANNRSLEKFLELAEKSLSSSSS il2ra_site1_1z92_normal_mot_3d621733409fa4d2bc95fa1761ba6d8e_0001_af2_000000005_0001_1_12_H_._HHH_b2_04933_0001_0000200013_0000001_0_af2pred_0001_af2pred_1 il2ra af2_rosetta False True False inf inf False 10.0 1000.0
234.0 0.0 0.0 0.0 0.0 0.0 0.0 SSSSDEELREIYELLVRLLQAIYEGDEEEAEKLLEEVRRVIEEANNENAEEHLRFLEQELKSSSS il2ra_site2_2erj_normal_mot_HHH_b2_01204_af2_000000056_0001_19_34_H_._HHH_b2_01388_0001_0000600058_0000001_0 il2ra rosetta_normal False True False inf inf False 10.0 1000.0
78.0 0.0 0.0 0.0 0.0 0.0 0.0 SSSSDEVEELLREIRELLEEGDTYEAAQLLVRVSEIAAKLGDPELVKIVLELYKILKEKASSSSS il2ra_site2_3nfp_sap_7_mot_HHH_b2_00746_000000285_0001_20_36_H_._HHH_b2_00413_af2_0001_0000200017_0000001_0_0001 il2ra rosetta_sap False True False inf inf False 10.0 1000.0
289.0 0.0 0.0 0.0 0.0 0.0 0.0 SSSSSEATRLAREALKLLLELAEEGDPEEVERLAEEVKEELEELGNELAARQIEFAAKRLKSSSS il10ra_site1_normal_mot_HHH_b2_00612_000000251_0001_1_14_H_._HHH_b2_04913_0002_0000500043_0000001_0_af2pred_0001 il10ra af2_rosetta False True False inf inf False 10.0 1000.0
80.0 0.0 0.0 0.0 0.0 0.0 0.0 SEEEELEEELEKAGVPPETIEAILRDLKRAEKLTGDPEWAAKAVAMVLRKWGDPEAARIVEEFIK il2ra_site1_1z92_sap_15_mot_9053287a88fd35e5e7b7820c009b1930_0001_000000002_0001_34_47_H_._a237db91e5dae9a764afea8a79d812a9_0001_0001_0000100014_0000001_0_0001 il2ra rosetta_sap True False False inf inf False 10.0 1000.0
141.0 0.0 0.0 0.0 0.0 0.0 0.0 SSSSSEEEEKLKLSLRFLKFAIEQGSERSAEHLIRAIRELVERSNNEEAKERLEELERLLKSSSS il10ra_site1_sap_13_mot_b26a303360aa2756ef5b79665ce52f45_0001_000000179_0001_1_11_H_._HHH_b1_06404_af2_0001_0002300049_0000001_0_0001_af2pred_0001 il10ra af2_rosetta False True False inf inf False 10.0 1000.0
156.0 0.0 0.0 0.0 0.0 0.0 0.0 SSSSDEEVRELIEELEELREHVSPELEEYIENTLIFAKALLESGDPEAAERLLRAALQAIRSSSS il10ra_site1_normal_mot_HHH_b2_05797_000000294_0001_1_19_H_._HHH_b1_02457_0001_0000300030_0000002_0 il10ra rosetta_normal False True False inf inf False 10.0 1000.0
60.0 0.0 0.0 0.0 0.0 0.0 0.0 SSSSSEEREELLKLSREVIELKQNGNPEEARELVEEAIRLAEELGNLNILAILRFLEEILSSSSS il10ra_site1_normal_mot_8756ee2cf497b5429c717dfc0c0bcfd6_0001_000000186_0001_1_13_H_._HHH_b1_06988_0001_0000100013_0000001_1_af2pred_0001 il10ra af2_rosetta False True False inf inf False 10.0 1000.0
26.0 0.0 0.0 0.0 0.0 0.0 0.0 SSSSSDSEEYLRAALLLAREAIKRGDKELAEKHLRLIAKLAEDAKDEEALKEAEELLEEVGSSSS il2ra_site2_3nfp_normal_mot_HHH_b1_04762_000000120_0001_42_54_H_._HHH_b1_01332_af2_0001_0000100001_0000001_0 il2ra rosetta_normal False True False inf inf True 10.0 1000.0
145.0 0.0 0.0 0.0 0.0 0.0 0.0 SSSSDIAERLVELALEAARLAAERGDPEAVRRALEQAEHLAKLNNNPELEEEVKELEEELSSSSS il10ra_site1_sap_11_mot_HHH_b1_00456_000000263_0001_1_17_H_._HHH_b2_06141_0001_0000200005_0000001_0_0001_af2pred_0001 il10ra af2_rosetta False True False inf inf False 10.0 1000.0
165.0 0.0 0.0 0.0 0.0 0.0 0.0 SSSSSDEEEVEERIEQLLEEAKKIDDEEELQIVLLEAAVLALLLGDPEIIREVRRVAEELSSSSS il2ra_site2_3nfp_normal_mot_HHH_b2_00531_000000244_0001_40_57_H_._HHH_b2_00538_0001_0000500026_0000001_0_af2pred_0001_1_af2pred_swapped il2ra af2_rosetta False True False inf inf False 10.0 1000.0
173.0 0.0 0.0 0.0 0.0 0.0 0.0 SSSSSSDEYREAYELIEEAFHIEDEEEARELLEEAKELAERAGNWALRFAIQLLLEDLSSSSSSS il10ra_site1_sap_14_mot_HHH_b1_08411_af2_000000053_0001_1_20_H_._HHH_b1_08108_0001_0000200028_0000001_0_0001 il10ra rosetta_sap False True False inf inf False 10.0 1000.0
217.0 0.0 0.0 0.0 0.0 0.0 0.0 SHEVAQRLVRLALEFGSLERVLRDLIKSARRAGDPELVELLEEALRLVEEGDPEEAVRLAEEALE il2ra_site1_3nfp_sap_10_mot_HHH_b2_07963_000000084_0001_1_20_H_._HHH_b2_07386_0001_0000100006_0000001_0_0001_af2pred_0001_af2pred_1 il2ra af2_rosetta False True False inf inf False 10.0 1000.0
256.0 0.0 0.0 0.0 0.0 0.0 0.0 DDEESLKRSVELAAEVAGVPSVEVEEHNGKYHVTIEGDDIQARHVAKLIERAAKAFNIDLEVEVE il2ra_site1_3nfp_sap_12_mot_HHH_b2_07963_000000178_0001_1_20_H_._85c313cd81705ef13366c17583bb23ef_0001_0001_0000300011_0000001_0_0001 il2ra rosetta_sap False True False inf inf False 10.0 1000.0
79.0 0.0 0.0 0.0 0.0 0.0 0.0 SSSSDEEEERIEELAEEAERLDDLHRVYELLNEMTRIASRANNQELVELVARLLEEIAKKFSSSS il2ra_site2_2erj_sap_24_mot_ems_p1-14H-GABBL-16H-GABBL-15H_0014_0001_0001_0001_000000124_0001_40_55_H_._098064ffb003ae9d220488cec4d80c2b_0001_af2_0001_0000300019_0000001_0_0001 il2ra rosetta_sap False True False inf inf False 10.0 1000.0
283.0 0.0 0.0 0.0 0.0 0.0 0.0 DSEEALRMAAEVSAKAAGVPDVEVEVENGTLEVEFTGTTHKLKLVLRLLEKFARWFGLDFETSSE il2ra_site2_2erj_sap_27_mot_HHH_b2_01204_af2_000000056_0001_19_34_H_._HHH_b2_02801_0001_0000200018_0000001_0_0001 il2ra rosetta_sap False True False inf inf False 10.0 1000.0
218.0 0.0 0.0 0.0 0.0 0.0 0.0 SSSSSASERVIRLIREAFKLLHEGNPEEAEELIEEAKKIAEENNNRALRRAIEAAERALRSSSSS il10ra_site1_sap_17_mot_HHH_b2_05984_000000071_0001_38_52_H_._HHH_b2_07300_af2_0001_0000300006_0000001_0_0001_af2pred_0001 il10ra af2_rosetta False True False inf inf False 10.0 1000.0
187.0 0.0 0.0 0.0 0.0 0.0 0.0 SSSSSSEELREAYRLIREAFEIEDPEEARKVVEEALELAEEANNEVFAFSIRHLLRDLRSSSSSS il10ra_site1_normal_mot_HHH_b2_04680_000000215_0001_1_16_H_._HHH_b1_07510_0001_0000500033_0000001_0 il10ra rosetta_normal False True False inf inf False 10.0 1000.0
37.0 0.0 0.0 0.0 0.0 0.0 0.0 SSSSDTEEEAEELLREAKELLERGNPEEALEILSRAAALAYRSGDHELFAKISEVMHELNSSSSS il2ra_site2_3nfp_normal_mot_HHH_b2_03978_000000149_0001_1_20_H_._HHH_b2_02394_0001_0000100002_0000001_0 il2ra rosetta_normal False True False inf inf False 10.0 1000.0
62.0 0.0 0.0 0.0 0.0 0.0 0.0 SSSDTREMARLAARIASKLAAEFGLSKEQILELLKLADELTLRGVSEEEVEQILRELAHELSSSS il2ra_site1_1z92_sap_11_mot_HHH_b1_07881_000000176_0001_43_56_H_._HHH_b1_05185_0001_0000200007_0000001_0_0001 il2ra rosetta_sap False True False inf inf False 10.0 1000.0
120.0 0.0 0.0 0.0 0.0 0.0 0.0 SSSSSSDLEEEVEELLEEAKEIEDPEEAQRVLAEATHLALELGDEELLQLVWEVVKEHSSSSSSS il10ra_site1_normal_mot_HHH_b1_05056_000000217_0001_1_20_H_._HHH_b2_01983_0001_0000100001_0000001_1 il10ra rosetta_normal False True False inf inf False 10.0 1000.0
400.0 0.0 0.0 0.0 0.0 0.0 0.0 SSSSSEEEAEKLFEEAEEALKRGDLEEAIELLQKLSRLVVKLGDEELTRLVFELAKLIRELSSSS il10ra_site1_normal_mot_6bb093d23f5042b6c551c363657da53b_0001_1_000000153_0001_51_65_H_._HHH_b2_00812_af2_0001_0000900073_0000001_0 il10ra rosetta_normal False True False inf inf False 10.0 1000.0
43.0 0.0 0.0 0.0 0.0 0.0 0.0 SSSSAAARAFARETCQRLYELKKAGDEAGFEAAYAEARARLAAMGDPEALRLLEVTYELLSSSSS il10ra_site1_sap_14_mot_HHH_b1_03314_af2_000000278_0001_42_55_H_._HHH_b1_00297_af2_0001_0000200014_0000002_0_0001_af2pred_dldesign_0_af2pred il10ra af2_mpnn True False False inf inf False 10.0 1000.0
669.0 0.0 0.0 0.0 0.0 0.0 0.0 SSSSTEAAKRVIALLWRAELLYKRGDEEEVRKLLEEAKRIAKERGDDDLLEHIERFERRLSSSSS 2012023_c0025_0001_11_20_H_._HHH_b2_07286_0001_0001 NaN NaN NaN NaN False inf inf False 10.0 1000.0
158.0 0.0 0.0 0.0 0.0 0.0 0.0 SSSSSEEAEELYRLLREVARLDHDGDPEEARRLVEEALELAEELNDPIFARQFEFLLRLINSSSS il10ra_site1_sap_24_mot_HHH_b1_07463_af2_000000297_0001_37_56_H_._HHH_b2_07128_af2_0001_0000200014_0000001_0_0001 il10ra rosetta_sap False True False inf inf False 10.0 1000.0
98.0 0.0 0.0 0.0 0.0 0.0 0.0 SSSSSSDVEELIEEAKELLEKGDPEAKEVLMEALLLAARLGDDEAAHEILKLLAESTTSSSSSSS il10ra_site1_sap_18_mot_HHH_b2_00943_af2_000000149_0001_1_17_H_._HHH_b2_08055_0001_0000100005_0000001_0_0001_af2pred_0001 il10ra af2_rosetta False True False inf inf False 10.0 1000.0
160.0 0.0 0.0 0.0 0.0 0.0 0.0 SSSSSDNEEALRLSIHAFRLALRGNPEEARELLEEALELAERANNEKLFRQIEELLETLHSSSSS il10ra_site1_normal_mot_HHH_b1_05326_000000242_0001_1_20_H_._HHH_b2_04330_af2_0001_0000100008_0000001_0 il10ra rosetta_normal False True False inf inf False 10.0 1000.0
195.0 0.0 0.0 0.0 0.0 0.0 0.0 SSSSEEERVVELAFRAVRLLANGNPEEAEKVLEEAKELAEELNDEELQRYVEIALHFVRAHSSSS il10ra_site1_normal_mot_HHH_b2_00475_000000107_0001_44_57_H_._HHH_b1_06647_af2_0001_0000800045_0000002_0 il10ra rosetta_normal False True False inf inf False 10.0 1000.0
290.0 0.0 0.0 0.0 0.0 0.0 0.0 SSSSSEQEEAERLVEEVEELLKEGDPERAERLLKEASLVVAELGDEELFIALLQLRELLESSSSS il2ra_site2_3nfp_normal_mot_HHH_b1_00660_af2_000000090_0001_40_57_H_._HHH_b2_00996_0001_0000300009_0000001_1_af2pred_0001_af2pred_swapped il2ra af2_rosetta False True False inf inf False 10.0 1000.0
167.0 0.0 0.0 0.0 0.0 0.0 0.0 SSSSSDLRQLYELLNELMKAIENGDEELFEELVREIRELAEELDSENAREMLEVLERSFKSSSSS il2ra_site2_2erj_sap_19_mot_HHH_b2_03659_000000135_0001_38_56_H_._HHH_b2_01839_0001_0000100005_0000001_0_0001 il2ra rosetta_sap False True False inf inf False 10.0 1000.0
173.0 0.0 0.0 0.0 0.0 0.0 0.0 SSSSDLEKASKIAEEIIKLLSHGDPEEAERLLEELEELAKELGSELAKWLVEELEEAIKLRSSSS il2ra_site1_3nfp_normal_mot_HHH_b1_03420_af2_000000029_0001_41_57_H_._HHH_b2_05734_af2_0001_0000300011_0000001_0 il2ra rosetta_normal False True False inf inf False 10.0 1000.0
152.0 0.0 0.0 0.0 0.0 0.0 0.0 DFLEEFSKAVERVAEIVGVPHVSVSVSNGSVEVTFEGDDLQARAASKIVEEMARAAGIKVEVTVE il2ra_site1_3nfp_normal_mot_ems_3hM_3354_af2_000000165_0001_44_63_H_._HEEHE_2118_0001_0000200030_0000001_1 il2ra rosetta_normal False True False inf inf False 10.0 1000.0
139.0 0.0 0.0 0.0 0.0 0.0 0.0 SLEDVLTAALQEAFDIPREVAQAALDQLRAQAKTDEELAQAVAAALELAGRPELAARAREALRRS il10ra_site1_normal_mot_6805e7cfcec1a9f49da1e1cd80eb4878_0001_af2_000000116_0001_1_14_H_._b175c77b65581325a115f305b9dd1fb0_0001_1_0001_0000200004_0000001_1_af2pred_dldesign_0_af2pred il10ra af2_mpnn True False False inf inf False 10.0 1000.0
108.0 0.0 0.0 0.0 0.0 0.0 0.0 SSSSSDEERLRELQEELRELLEEGDEEEAERVARELARLAFELGDEEAWAEALRILEELESSSSS il2ra_site2_3nfp_sap_26_mot_7cf5847eaa050a71bc877a27954f5424_0001_1_af2_000000114_0001_17_30_H_._f45a65fa70d066dfb2bff9ecbb6071cf_0001_0001_0000600018_0000001_1_0001_af2pred_0001_af2pred il2ra af2_rosetta False True False inf inf False 10.0 1000.0
138.0 0.0 0.0 0.0 0.0 0.0 0.0 SSSSDLERSLRIAVEAAVEQAGLSEEQREELEKLVEELVERGVDFKEASKILDRVALELESSSSS il2ra_site1_1z92_sap_23_mot_HHH_b2_02540_000000162_0001_1_16_H_._12a7ffe86416d83887ddd0891a48ef14_0001_0001_0000600022_0000001_0_0001_af2pred_0001_af2pred il2ra af2_rosetta False True False inf inf False 10.0 1000.0
110.0 0.0 0.0 0.0 0.0 0.0 0.0 SSSSSSEEQEEFRRLEEELEEAKNAQEFYEILRRLIEVASEARDPELLRLVIELLRRFLKSSSSS il10ra_site1_normal_mot_HHH_b2_00800_af2_000000047_0001_1_20_H_._HHH_b1_07634_0001_0000400033_0000002_0 il10ra rosetta_normal False True False inf inf False 10.0 1000.0
95.0 0.0 0.0 0.0 0.0 0.0 0.0 SSSSSSGIDKAVRIAVEAAGLSAEDEERLRAEAKERLAKGMKKSDIYKWLNREASALAEKSSSSS il2ra_site1_1z92_normal_mot_HHH_b2_07758_000000290_0001_1_17_H_._HHH_b2_02649_0001_0000100014_0000001_0_af2pred_dldesign_0_af2pred il2ra af2_mpnn True False False inf inf False 10.0 1000.0
110.0 0.0 0.0 0.0 0.0 0.0 0.0 SSSSDQEEHIARLIEKLARLLAKNGNPEDAKKTVENALHAAKVLNDEEAHEILEELLKELSSSSS il10ra_site1_sap_20_mot_49468d6c54d8157f7969f91124172a68_0001_af2_000000173_0001_37_51_H_._HHH_b2_03073_0001_0000400027_0000001_0_0001_af2pred_0001 il10ra af2_rosetta False True False inf inf False 10.0 1000.0
170.0 0.0 0.0 0.0 0.0 0.0 0.0 SSSSSTEEEIEELIKKAEEAAENGDPRKAFELLAEASRYALELGDAELLQEIWELIKKLNSSSSS il10ra_site1_normal_mot_HHH_b2_00984_000000042_0001_1_20_H_._HHH_b2_02613_af2_0001_0000700025_0000001_0 il10ra rosetta_normal False True False inf inf False 10.0 1000.0
59.0 0.0 0.0 0.0 0.0 0.0 0.0 SSSSSDEEYEERVEELLEEAQKSDDPDERYRLLREAIEVAAEGNDPELQRLVAEASAEIFSSSSS il10ra_site1_normal_mot_HHH_b1_02881_000000046_0001_1_20_H_._HHH_b2_03598_0001_0000100004_0000001_0 il10ra rosetta_normal True False False inf inf False 10.0 1000.0
114.0 0.0 0.0 0.0 0.0 0.0 0.0 SSSSSSDEVLELSLEAFRLSLRGDPEEAREVLEEALELARERGDERLAHVIEDLLKAASSSSSSS il10ra_site1_sap_16_mot_HHH_b1_06914_000000033_0001_1_18_H_._HHH_b2_07672_0001_0000100004_0000002_0_0001 il10ra rosetta_sap False True False inf inf False 10.0 1000.0
307.0 0.0 0.0 0.0 0.0 0.0 0.0 DEEVDSRAIRKLLERAAKVPSVEVEVENNKVTVTVEGNDEAARLAEEAARQAAKSLKVSVEVHEE il2ra_site1_3nfp_normal_mot_46d73865503fbedcaf0f3a45445d594c_0001_af2_000000151_0001_1_12_H_._HEEHE_1653_0001_0000300017_0000001_0 il2ra rosetta_normal False True False inf inf False 10.0 1000.0
170.0 0.0 0.0 0.0 0.0 0.0 0.0 SSSSSDEEVRRLLEEAERALEEGDPELVRFLLLLALEAALQLRDEELEREVRHVAKELNRSSSSS il2ra_site2_3nfp_normal_mot_HHH_b1_01086_af2_000000264_0001_39_53_H_._HHH_b2_00528_0001_0000100004_0000001_0_af2pred_0001_af2pred il2ra af2_rosetta False True False inf inf False 10.0 1000.0
32.0 0.0 0.0 0.0 0.0 0.0 0.0 SSSSSKELARFASRVVAELADELGLSREQMKILIRLAWELLLRGLSEEEIEELLRREAERLSSSS 2012023_c0025_0001_4_20_H_._HHH_b1_00137_0001_0001 NaN NaN NaN NaN False inf inf True 10.0 1000.0
48.0 0.0 0.0 0.0 0.0 0.0 0.0 SSSSSNEEFLELLQEAIRLAFRNSDEELLQALWRLAKEYGEEGDEKYREELEELIEEVGSSSSSS il10ra_site1_sap_16_mot_HHH_b2_00612_000000251_0001_1_14_H_._HHH_b1_01579_af2_0001_0000400023_0000001_0_0001 il10ra rosetta_sap False True False inf inf False 10.0 1000.0
195.0 0.0 0.0 0.0 0.0 0.0 0.0 DEERLEELAEELGVPPQARHLAKLILRARKQGFPPEEAERAVERYARLLGIPPEVIELAKELVRR il2ra_site1_3nfp_normal_mot_ems_3hC_775_af2_000000149_0001_42_60_H_._592181844b486e9d3e72ee682cc18b0b_0001_0001_0000400025_0000001_0 il2ra rosetta_normal False True False inf inf False 10.0 1000.0
57.0 0.0 0.0 0.0 0.0 0.0 0.0 SSSSTREAARIALHAVRRAFELGDEEFIRRSARFVRWLYEETGDPEVEEALEEIEELLERLSSSS il10ra_site1_normal_mot_HHH_b2_00441_000000147_0001_1_18_H_._HHH_b1_03059_0001_0000200008_0000001_0_af2pred_0001 il10ra af2_rosetta False True False inf inf False 10.0 1000.0
30.0 0.0 0.0 0.0 0.0 0.0 0.0 SSSDEDHELTRFAVRVVWQLMVRLGLSAEQAHELNKLAVELVDEGYSEEEIEKILRELAEELSSS il2ra_site1_2b5i_sap_10_mot_HHH_b1_02271_000000068_0001_1_16_H_._HHH_b2_04442_af2_0001_0000300031_0000001_0_0001 il2ra rosetta_sap False False False inf inf True 10.0 1000.0
52.0 0.0 0.0 0.0 0.0 0.0 0.0 SSSSSSSAREEVKALIEKAKKTDDVEETSKLLQRAARLAWLAGDPELLAEVEKAAGEISSSSSSS 2011926_c0002_0001_26_41_H_._HHH_b1_00222_0001_dldesign_0_af2pred NaN NaN NaN NaN False inf inf False 10.0 1000.0
234.0 0.0 0.0 0.0 0.0 0.0 0.0 SRLEAIARAIRFLAERAGVPHVEVTVENGELHVTVEGNDQAARELKLAARWLARAANVPLEVESE il10ra_site1_sap_22_mot_HHH_b2_07784_af2_000000103_0001_19_36_H_._HHH_b1_05257_af2_0001_0000400005_0000001_0_0001_af2pred_0001 il10ra af2_rosetta False True False inf inf False 10.0 1000.0
133.0 0.0 0.0 0.0 0.0 0.0 0.0 SSSSSSWRELAREAMFLAARKGDQQASVEVIRIYAAVEQGEAPEEWAEEALKELIEELKSSSSSS il10ra_site1_sap_18_mot_HHH_b2_00943_af2_000000149_0001_1_17_H_._HHH_b2_04128_af2_0001_0000300012_0000002_0_0001 il10ra rosetta_sap True False False inf inf False 10.0 1000.0
185.0 0.0 0.0 0.0 0.0 0.0 0.0 SSSSDLEERIEELEEEIKELEERGDKERVLRLLQEILQLIYHLQDKEKLRRLWEKLAKSRSSSSS il10ra_site1_sap_19_mot_HHH_b1_05056_000000217_0001_1_20_H_._HHH_b1_06884_0001_0000200009_0000002_0_0001 il10ra rosetta_sap False True False inf inf False 10.0 1000.0
196.0 0.0 0.0 0.0 0.0 0.0 0.0 SSSDLEEEIEELLERIEELLKEGDREEALRLLQEAIRLIFRLGDQELLKELWELLREVAEKSSSS il10ra_site1_normal_mot_HHH_b2_08186_000000021_0001_43_56_H_._HHH_b1_04492_0001_0000100010_0000001_0 il10ra rosetta_normal False True False inf inf False 10.0 1000.0
261.0 0.0 0.0 0.0 0.0 0.0 0.0 DLLEEFERAVERIAEIAGVPHVEVEVRNGKVHVTFEGDDLQAKAASRIVEESARAFGIKVEVTVE il2ra_site1_3nfp_normal_mot_ems_3hM_3354_af2_000000165_0001_44_63_H_._HEEHE_2118_af2_0001_0000400032_0000001_0 il2ra rosetta_normal False True False inf inf False 10.0 1000.0
134.0 0.0 0.0 0.0 0.0 0.0 0.0 SVLTIIIELVSKNPDDEALRIAYAALAAKKQGDPEALKHLQELLEELEEEGDPSAEEALRLLEEG il2ra_site2_2erj_normal_mot_HHH_b2_06291_af2_000000033_0001_23_39_H_._4949e777cf0084a35dc4178a1d33e300_0001_0001_0000300010_0000001_0 il2ra rosetta_normal False True False inf inf False 10.0 1000.0
13.0 0.0 0.0 0.0 0.0 0.0 0.0 SSSDKEEAEELYEQAKELLERGNPEEALRVLRRAATLAFESGDEELFSRLAELAHEIARAGSSSS il2ra_site2_2erj_sap_15_mot_HHH_b1_08207_af2_000000250_0001_43_57_H_._HHH_b2_05116_0001_0000200024_0000001_0_0001 il2ra rosetta_sap False True False inf inf True 10.0 1000.0
140.0 0.0 0.0 0.0 0.0 0.0 0.0 SSSSSDRIEKLAEILEKFARLSGNEEALEVVEEALEAFRKGELDDEQVLELLEEALRLLHSSSSS il2ra_site1_1z92_normal_mot_HHH_b1_00199_000000288_0001_44_57_H_._ems_p1-16H-GBL-16H-GABBL-15H_0053_0001_0001_0001_af2_0001_0000200005_0000001_0 il2ra rosetta_normal False True False inf inf False 10.0 1000.0
248.0 0.0 0.0 0.0 0.0 0.0 0.0 SSSSSTQEVARRSAKFLLEAAKQIDDDEYVRLTLRFAKLSAEAVNDEELKEEIEEVIEELSSSSS il10ra_site1_sap_18_mot_HHH_b2_00816_af2_000000077_0001_1_19_H_._HHH_b1_04432_af2_0001_0000400023_0000001_1_0001 il10ra rosetta_sap True False False inf inf False 10.0 1000.0
179.0 0.0 0.0 0.0 0.0 0.0 0.0 SSSSSDYEELVAEALHVAFELNDDEALRRIRKLLRRYYRHGDPRIKEELERLVKELREKGSSSSS 2012150_c0109_0001_43_55_H_._HHH_b2_07556_0001_0001 NaN NaN NaN NaN False inf inf False 10.0 1000.0
111.0 0.0 0.0 0.0 0.0 0.0 0.0 SSSSSSPTEELVALIREAAELLGEGKYEEAKELLDKAKELAEKQNNPLALAALARLEKELSSSSS il10ra_site1_normal_mot_HHH_b1_06837_000000150_0001_20_37_H_._HHH_b2_04232_0001_0000100011_0000001_0_af2pred_dldesign_0_af2pred il10ra af2_mpnn True False False inf inf False 10.0 1000.0
368.0 0.0 0.0 0.0 0.0 0.0 0.0 SSSSDEENQEALELSIHAFRLALRGNPEEAEELLRRALELAEEGGNERLARVIRELLQAIKSSSS il10ra_site1_normal_mot_HHH_b1_08176_000000188_0001_1_20_H_._HHH_b1_00383_af2_0001_0000700029_0000001_0 il10ra rosetta_normal False True False inf inf False 10.0 1000.0
238.0 0.0 0.0 0.0 0.0 0.0 0.0 SSSSSEEARKILELIEEADKLFKEGNEEEARELLERAKELAEERGSESLLRLVEAALRELSSSSS il2ra_site1_2b5i_normal_mot_HHH_b2_04910_000000118_0001_1_19_H_._HHH_b1_06419_0001_0000300019_0000001_0_af2pred_0001_af2pred il2ra af2_rosetta False False False inf inf False 10.0 1000.0
213.0 0.0 0.0 0.0 0.0 0.0 0.0 SSSSDEEEVERLLEEAQELIRQGNPREALEALAEAAHIAFENNNSELFARIAEVLLELAKLSSSS il2ra_site2_3nfp_sap_20_mot_HHH_b1_03818_000000217_0001_1_20_H_._HHH_b2_08227_af2_0001_0000600024_0000001_0_0001 il2ra rosetta_sap False True False inf inf False 10.0 1000.0
102.0 0.0 0.0 0.0 0.0 0.0 0.0 SSSSDLEKEIFHLLIEAYHLLQRGDEEEARELLEEAKELAEELNDPALLRAVEVLLAKLDSSSSS il10ra_site1_sap_23_mot_HHH_b2_03708_000000000_0001_1_18_H_._HHH_b1_08343_0001_0000300038_0000001_0_0001 il10ra rosetta_sap True False False inf inf False 10.0 1000.0
93.0 0.0 0.0 0.0 0.0 0.0 0.0 SSSSSSEVERAVRRLLHAARHLDEEYRELALKFAEALAKSENNEELQELVREVKEELERSSSSSS il10ra_site1_normal_mot_HHH_b2_00441_000000147_0001_1_18_H_._HHH_b2_05319_0001_0000300022_0000001_0 il10ra rosetta_normal False True False inf inf False 10.0 1000.0
75.0 0.0 0.0 0.0 0.0 0.0 0.0 SSSSDREERIEHLLERAEELAEEGNPEEALRLLMEALRLAFELGDEELLQEIWEVARKVASSSSS il10ra_site1_normal_mot_HHH_b2_00273_000000062_0001_23_39_H_._HHH_b1_02914_0001_0001000048_0000001_0 il10ra rosetta_normal False True False inf inf False 10.0 1000.0
343.0 0.0 0.0 0.0 0.0 0.0 0.0 SSSSSTEYLERLAERIEKAVDDREQAERLFKRFLEDAEKTGDERQLERLEELAREVLEKLSSSSS il2ra_site1_3nfp_normal_mot_66bb1f637706d7249e1dd387c51866da_0001_1_000000092_0001_54_65_H_._HHH_b2_01012_0001_0000100007_0000001_0_af2pred_0001_af2pred_1_swapped il2ra af2_rosetta False True False inf inf False 10.0 1000.0
62.0 0.0 0.0 0.0 0.0 0.0 0.0 SSSSDEEEEELEELLKELRKAVEEGDEEKVEQLASRIALLAFELNDFEAFAEASELMRELISSSS il2ra_site2_3nfp_normal_mot_HHH_b1_05628_af2_000000064_0001_19_35_H_._HHH_b2_05903_af2_0001_0000800026_0000001_0 il2ra rosetta_normal False True False inf inf False 10.0 1000.0
189.0 0.0 0.0 0.0 0.0 0.0 0.0 SSSDTARRSLEFAIKLAKELLELGDPERARLVVREAVKFARQLGDEELLKLAEELLEEIEKSSSS il10ra_site1_normal_mot_HHH_b2_05686_000000041_0001_1_18_H_._HHH_b2_06530_0001_0000100014_0000001_0 il10ra rosetta_normal False True False inf inf False 10.0 1000.0
55.0 1.0 0.0 0.0 0.0 0.0 0.0 SSSSDKEELLQEFQKIAFELSRLGDTQAFRLVAELAEEADKEGDPRYLEEAEEILEEVRRSSSSS il2ra_site1_3nfp_normal_mot_HHH_b1_08527_000000299_0001_1_18_H_._HHH_b1_00781_0001_0000300028_0000001_1 il2ra rosetta_normal True False False inf inf False 10.0 1000.0
40.0 0.0 0.0 0.0 0.0 0.0 0.0 SSSSSKEEIRAQTRYRLAAARELEDPAERELTLRVAEAEAKYLGDEELLAEIEEVRAELSSSSSS il10ra_site1_sap_19_mot_HHH_b1_06789_af2_000000041_0001_1_20_H_._HHH_b2_02212_af2_0001_0000300005_0000002_0_0001_af2pred_dldesign_0_af2pred il10ra af2_mpnn True False False inf inf False 10.0 1000.0
144.0 0.0 0.0 0.0 0.0 0.0 0.0 SSSSDEVREIAELVAKVAAKFKLDWEDLKILDEVALRLLERGVSEEEIEELLEEEAEKLQSSSSS il2ra_site1_1z92_sap_20_mot_HHH_b2_03302_000000138_0001_21_37_H_._HHH_b1_01973_af2_0001_0000200009_0000001_0_0001 il2ra rosetta_sap False True False inf inf False 10.0 1000.0
205.0 0.0 0.0 0.0 0.0 0.0 0.0 SSSSSDEERLLELFLESLRQAREEGDEELAHDSVRYAIAAARLLNDEETLKELEEILKELSSSSS il2ra_site2_3nfp_normal_mot_HHH_b1_05785_af2_000000002_0001_41_57_H_._HHH_b2_01971_0001_0000200009_0000001_0 il2ra rosetta_normal False True False inf inf False 10.0 1000.0
50.0 0.0 0.0 0.0 0.0 0.0 0.0 SSSSDEEEERIRELAEEAKRIDDLHEVYELLNEMTRIASEANDQELVELVAELFEEIAELFSSSS il2ra_site2_2erj_sap_27_mot_e63b485c515f68499f2ec453e144b8a1_0001_af2_000000187_0001_54_65_H_._38c1efbf0224450141ac84ec5489883f_0001_af2_0001_0000400018_0000001_0_0001 il2ra rosetta_sap False True False inf inf False 10.0 1000.0
125.0 0.0 0.0 0.0 0.0 0.0 0.0 SSSSSDNEEVYRLSKEAAELMADGDEEEAKRVLEEAEELAEELGSRILLKILRFLLRSLNSSSSS il10ra_site1_sap_15_mot_HHH_b1_07380_000000129_0001_1_20_H_._HHH_b2_04671_0001_0000100002_0000001_0_0001 il10ra rosetta_sap False True False inf inf False 10.0 1000.0
40.0 0.0 0.0 0.0 0.0 0.0 0.0 SSSSSDEEVEERIEELSEEAKHVDAETAFELLKEMAELAKEVNDPELEQFVKEVAAELISSSSSS il10ra_site1_normal_mot_HHH_b1_00814_af2_000000078_0001_43_57_H_._HHH_b1_00467_0001_0000400018_0000001_0_af2pred_0001 il10ra af2_rosetta False True False inf inf False 10.0 1000.0
278.0 0.0 0.0 0.0 0.0 0.0 0.0 SSSSDLEEEVRELLEEAKRIEDPEEVRELLREAAAIAARARDPELSYLILRVFAELTKERSSSSS il10ra_site1_sap_17_mot_HHH_b2_00076_000000055_0001_40_55_H_._HHH_b1_07763_af2_0001_0000100002_0000002_0_0001_af2pred_0001 il10ra af2_rosetta False True False inf inf False 10.0 1000.0
91.0 0.0 0.0 0.0 0.0 0.0 0.0 SSSSDREEAEELFQLVWEAIKKGDKELLEKLEEEVEELLKETGDPNVRALLELIRLALEVLSSSS il10ra_site1_sap_20_mot_HHH_b2_06321_af2_000000133_0001_42_55_H_._HHH_b1_07996_af2_0001_0000400031_0000002_0_0001 il10ra rosetta_sap False True False inf inf False 10.0 1000.0
158.0 0.0 0.0 0.0 0.0 0.0 0.0 SSSSSDEYVRLTLRFAKQLAEAGDPEAAEAMLRAARQIAERNGDEEAQRLVEELEEELEKSSSSS il10ra_site1_sap_17_mot_1817edcbb30e3b4d8c1983a6c7bdefe8_0001_000000096_0001_36_51_H_._HHH_b1_06688_0001_0000100005_0000001_1_0001 il10ra rosetta_sap True False False inf inf False 10.0 1000.0
180.0 0.0 0.0 0.0 0.0 0.0 0.0 SSSSSELEEFAREVVEELVKEFNLSERQQKSLEYIARLAVELGADEEEIEKALRRFAEFLGSSSS il2ra_site1_1z92_sap_10_mot_ems_4hC_799_0001_000000043_0001_18_33_H_._5202e8ad13ee9de4b1286d7ece000ddb_0001_af2_0001_0000400030_0000001_0_0001_af2pred_0001_af2pred_1_swapped il2ra af2_rosetta True False False inf inf False 10.0 1000.0
197.0 0.0 0.0 0.0 0.0 0.0 0.0 SSSSSEELLRDAVEAAVRAAGLSEEAKERLERELEELLRRGVDEREIAKILIQLAWRLQKNSSSS 2011958_c0083_0001_57_65_H_._HHH_b1_05697_0001_0001_0001 NaN NaN NaN NaN False inf inf False 10.0 1000.0
194.0 0.0 0.0 0.0 0.0 0.0 0.0 SSSSSEIEEEVRELLEEIERLLREGDFEEARKVSEEVLKIARKGNDKEAEKLIKEAVKRNSSSSS il2ra_site1_3nfp_sap_7_mot_HHH_b1_00258_000000025_0001_42_56_H_._HHH_b1_08208_0001_0000200008_0000001_0_0001_af2pred_0001_af2pred_swapped il2ra af2_rosetta False True False inf inf False 10.0 1000.0
258.0 0.0 0.0 0.0 0.0 0.0 0.0 SSSSSEELLRRLLKAAEQLLEKGNPELAKLTLRDAIAAARALGDEELLRLLEELLEEIEKSSSSS il10ra_site1_normal_mot_HHH_b2_00622_af2_000000153_0001_40_57_H_._HHH_b1_00148_0001_0000300014_0000001_0_af2pred_0001 il10ra af2_rosetta False True False inf inf False 10.0 1000.0
187.0 0.0 0.0 0.0 0.0 0.0 0.0 SSSSDIEEEVEKLLEKAKELLEEGDEEEARRALARAAHLAAELRDFELFALVNEVLELLGSSSSS il2ra_site2_3nfp_normal_mot_HHH_b1_07095_000000265_0001_1_20_H_._HHH_b2_06077_af2_0001_0000200003_0000001_0 il2ra rosetta_normal False True False inf inf False 10.0 1000.0
94.0 0.0 0.0 0.0 0.0 0.0 0.0 SSSSSDAIEDVARNLEKLAREKGNEEAEEVVEEALEAFRKGILSLRQVFELLNRAMQLLSSSSSS il2ra_site2_2erj_sap_24_mot_HHH_b1_00821_000000191_0001_1_20_H_._HHH_b1_05660_0001_0000900016_0000001_0_0001 il2ra rosetta_sap False True False inf inf False 10.0 1000.0
72.0 0.0 0.0 0.0 0.0 0.0 0.0 SSSSDLEEEVEELLEEAERIEDPREATELLQEATHLALRAQDPELLKLVWEVVQEIGKLLSSSSS il10ra_site1_normal_mot_HHH_b1_00999_000000080_0001_41_55_H_._HHH_b2_02899_0001_0000400029_0000001_0 il10ra rosetta_normal False True False inf inf False 10.0 1000.0
49.0 0.0 0.0 0.0 0.0 0.0 0.0 SSSSDEEEQELIEAAKRLARLLIRGNKEEVERLLEEVERLAEELNDERFLKILEDLKRALSSSSS il10ra_site1_sap_16_mot_HHH_b2_01986_af2_000000130_0001_1_18_H_._HHH_b2_06750_0001_0000100006_0000001_0_0001 il10ra rosetta_sap False True False inf inf False 10.0 1000.0
75.0 0.0 0.0 0.0 0.0 0.0 0.0 SSSSSQEELELRVLIRLAKSALRDGNPRAARILLEFARELAEELGTPLVEEVERLLEELNSSSSS il10ra_site1_sap_18_mot_HHH_b2_02745_000000002_0001_1_20_H_._HHH_b2_07311_0001_0000300008_0000002_0_0001_af2pred_0001 il10ra af2_rosetta False True False inf inf False 10.0 1000.0
87.0 0.0 0.0 0.0 0.0 0.0 0.0 SSSSDEEEIEKLLEELREALERGDEELFTRILDRVMRLIIELGDRELAEELQHLFRLVSRLSSSS il10ra_site1_normal_mot_HHH_b2_06230_000000269_0001_23_39_H_._HHH_b1_07932_af2_0001_0000100001_0000002_0 il10ra rosetta_normal False True False inf inf False 10.0 1000.0
89.0 0.0 0.0 0.0 0.0 0.0 0.0 SSSSDEEKRLVELLERLAKEAAENGDPELAERLLEAAIQIAELSGDPELEEELEELLEEISSSSS il10ra_site1_normal_mot_HHH_b1_04592_af2_000000261_0001_39_52_H_._HHH_b1_08709_af2_0001_0000100004_0000001_0_af2pred_0001 il10ra af2_rosetta False True False inf inf False 10.0 1000.0
280.0 0.0 0.0 0.0 0.0 0.0 0.0 SSSSDAREKFAERVVEDFVKLAGLDEEEKEQLEEVARELVERGLSNMEIARELARLAEELSSSSS il2ra_site1_1z92_sap_18_mot_HHH_b1_03544_000000035_0001_24_41_H_._HHH_b1_08306_0001_0000500045_0000001_0_0001 il2ra rosetta_sap True False False inf inf False 10.0 1000.0
114.0 0.0 0.0 0.0 0.0 0.0 0.0 SSSSSELEEFIEELKRKFNLSEEAEELLEEAAEFAKEAGVDERLIERALELHAERLAEQLSSSSS il2ra_site2_2erj_normal_mot_HHH_b2_01455_000000042_0001_1_17_H_._HHH_b1_05944_0001_0000100002_0000001_0_af2pred_0001_af2pred il2ra af2_rosetta False True False inf inf False 10.0 1000.0
367.0 0.0 0.0 0.0 0.0 0.0 0.0 SSSSTEEHHELYRISREIAELEAEGNPEEARRLLEQLEELAEELNDFIVRFVVRLLEESLSSSSS il10ra_site1_normal_mot_HHH_b1_07380_000000129_0001_1_20_H_._HHH_b1_04763_0001_0000400043_0000001_0 il10ra rosetta_normal False True False inf inf False 10.0 1000.0
206.0 0.0 0.0 0.0 0.0 0.0 0.0 SSSSDEEAEEFWRLIREAIEAQKEGDEELAKELAELLEELAKERNDESAAKAVEELLKALKSSSS il2ra_site1_3nfp_sap_19_mot_HHH_b1_02247_af2_000000083_0001_41_56_H_._819758749a7565068ab34538b75d2992_0001_1_af2_0001_0000900039_0000001_0_0001 il2ra rosetta_sap False True False inf inf False 10.0 1000.0
227.0 0.0 0.0 0.0 0.0 0.0 0.0 SSSSDVEERLEELLKELEELVEEGDTEKFARVAQEAVRLAFRAQDEEVLQRLWELVKELASSSSS il10ra_site1_sap_15_mot_HHH_b1_03653_af2_000000109_0001_1_20_H_._HHH_b1_05348_0001_0000100001_0000001_1_0001 il10ra rosetta_sap False True False inf inf False 10.0 1000.0
346.0 0.0 0.0 0.0 0.0 0.0 0.0 SSSSDVEEREKELEEELERLLEEGDDEEFLRVLREAVRLAQENGNEELLRRLMELAEEAKSSSSS il10ra_site1_sap_16_mot_6792f2186577ebd01aa11eb855ed7b57_0001_af2_000000149_0001_1_16_H_._HHH_b2_07280_0001_0000200007_0000001_0_0001_af2pred_0001 il10ra af2_rosetta False True False inf inf False 10.0 1000.0
112.0 0.0 0.0 0.0 0.0 0.0 0.0 SSSSNAEYLIRQAAKAARLLLEAGDPEEAERALRIAERSAEQENNEELKEEIRRLEEEVRSSSSS il10ra_site1_sap_18_mot_HHH_b2_01999_000000006_0001_1_18_H_._HHH_b2_08069_af2_0001_0000200010_0000001_0_0001 il10ra rosetta_sap True False False inf inf False 10.0 1000.0
138.0 0.0 0.0 0.0 0.0 0.0 0.0 SEEERIEIAVEHVAELANAPSVEVEVSNGEVTVTVEGDDEAARYVRLFLEALARILNIPLEIHVE il10ra_site1_sap_14_mot_HHH_b1_06348_000000162_0001_1_15_H_._HHH_b1_08757_0001_0000400019_0000001_0_0001_af2pred_0001 il10ra af2_rosetta False True False inf inf False 10.0 1000.0
142.0 0.0 0.0 0.0 0.0 0.0 0.0 SSSSSLEEEVERLLEEAEKAVENGNPEEARRLLQEATELAFRANNPELFFLIAELLFKLNQSSSS il2ra_site2_3nfp_normal_mot_HHH_b1_02962_000000041_0001_43_56_H_._HHH_b2_06621_af2_0001_0000200008_0000001_0 il2ra rosetta_normal False True False inf inf False 10.0 1000.0
81.0 0.0 0.0 0.0 0.0 0.0 0.0 SSSSNEEVKQLVELIREAAELHHKGNREEAKEVLEEAKELAEELGNPLAELLIEFLERQNSSSSS il10ra_site1_sap_19_mot_HHH_b1_08697_af2_000000298_0001_1_18_H_._HHH_b2_01157_0001_0000100005_0000001_0_0001_af2pred_0001 il10ra af2_rosetta False True False inf inf False 10.0 1000.0
90.0 0.0 0.0 0.0 0.0 0.0 0.0 SSSSSESEERARELAEEVNKLLANGDPEEAEEVLKELEELAEELNDNTARILLELLRRWLSSSSS il2ra_site2_2erj_sap_22_mot_HHH_b2_00138_000000178_0001_20_37_H_._HHH_b2_06234_af2_0001_0000100003_0000001_0_0001_af2pred_0001_1_af2pred_swapped il2ra af2_rosetta False True False inf inf False 10.0 1000.0
158.0 0.0 0.0 0.0 0.0 0.0 0.0 SSSSDAERLAERAKRAAKIAEELGNPEEARLLLELVAEELEELGNPELAEELRELLQELKSSSSS il2ra_site2_2erj_normal_mot_HHH_b2_02727_000000149_0001_42_55_H_._HHH_b1_01540_0001_0000300008_0000001_1_af2pred_0001_1_af2pred_swapped il2ra af2_rosetta False True False inf inf False 10.0 1000.0
178.0 0.0 0.0 0.0 0.0 0.0 0.0 SPLDELIALLAEVMGVPPEEVRRRLAELTAVTGDPREALRALVARAILRDPSHKEELESLLAKVE il10ra_site1_sap_22_mot_HHH_b1_02809_af2_000000277_0001_40_57_H_._HHH_b2_00372_af2_0001_0000300014_0000002_0_0001_af2pred_dldesign_0_af2pred il10ra af2_mpnn True False False inf inf False 10.0 1000.0
224.0 0.0 0.0 0.0 0.0 0.0 0.0 SSSSSDKAEEYIKAALELLREATDPEVRKEHEEVIRAAIESRNNEELRELLEEIEEKLHSSSSSS il2ra_site2_3nfp_sap_24_mot_HHH_b1_01193_af2_000000053_0001_43_57_H_._HHH_b1_07165_0001_0000200006_0000001_0_0001 il2ra rosetta_sap False True False inf inf False 10.0 1000.0
216.0 0.0 0.0 0.0 0.0 0.0 0.0 SSSSSDDAERAIRILLRAAKQIEDEERVKLAIRFAEALAESAGNEELVEELRQILEELRSSSSSS il10ra_site1_sap_23_mot_HHH_b1_02896_af2_000000065_0001_1_17_H_._HHH_b2_02550_af2_0001_0000300010_0000002_0_0001_af2pred_0001 il10ra af2_rosetta False True False inf inf False 10.0 1000.0
345.0 0.0 0.0 0.0 0.0 0.0 0.0 SSSSDEEEEEARELLEEAKKISDPREALLVLLEAVALAVRGGDDELLEELSRLAHEVLERSSSSS il2ra_site2_2erj_sap_28_mot_HHH_b1_02841_000000060_0001_43_57_H_._HHH_b2_04121_0001_0000100007_0000001_0_0001_af2pred_0001_1_af2pred_swapped il2ra af2_rosetta False True False inf inf False 10.0 1000.0
269.0 0.0 0.0 0.0 0.0 0.0 0.0 SSSSSDVKERAEELFEELRRLIEEGDEEELEKVFHELVELALKYRDREAAKIAARILKEFSSSSS il10ra_site1_sap_14_mot_HHH_b2_06602_000000226_0001_1_16_H_._HHH_b2_00791_0001_0000300021_0000001_0_0001_af2pred_0001 il10ra af2_rosetta False True False inf inf False 10.0 1000.0
234.0 0.0 0.0 0.0 0.0 0.0 0.0 SSSSSDEAERAVRLLLRAAKQIENEEAVRLTLRDAKFTAEFLNDEELQELVREVAEELLSSSSSS il10ra_site1_normal_mot_HHH_b2_03801_000000188_0001_20_36_H_._HHH_b2_00015_0002_0000300022_0000002_1_af2pred_0001 il10ra af2_rosetta False True False inf inf False 10.0 1000.0
245.0 0.0 0.0 0.0 0.0 0.0 0.0 SSSSDAEELAEEVIEELEELRKRGNHQEVFEAIEEAIKRLIELNDQEALRLLLRFLRELLSSSSS il10ra_site1_sap_18_mot_HHH_b1_02665_000000293_0001_1_18_H_._HHH_b2_04412_af2_0001_0000100001_0000001_0_0001 il10ra rosetta_sap False True False inf inf False 10.0 1000.0
5.0 0.0 0.0 0.0 0.0 0.0 0.0 SSSSDEIDQEIDRLFHEASEAWRKGNREEAEKLLEEAIELARRGNDENILKDLEQMLERLGSSSS il2ra_site1_2b5i_sap_18_mot_e546d17bf4683a1997b2b4e1ffd0191e_0001_1_af2_000000072_0001_20_33_H_._HHH_b2_01886_0001_0000500046_0000001_0_0001 il2ra rosetta_sap False False False inf inf True 10.0 1000.0
240.0 0.0 1.0 0.0 0.0 0.0 0.0 SSSDEELFEEANKVFKALARGKITEEWEEIVEELIKIAEELGDERLAEDLEHLLRIIQELLKSSS il2ra_site1_2b5i_normal_mot_HHH_b1_06520_000000001_0001_1_19_H_._HHH_eva_0123_af2_0001_0000100004_0000001_0_af2pred_0001_af2pred il2ra af2_rosetta True False False inf inf False 10.0 1000.0
207.0 0.0 0.0 0.0 0.0 0.0 0.0 SSSSSDEVEEEVRRLLEEARHIPDLREAYRLAVEALHIASKGNSDEALELVHKWLEEQGSSSSSS il2ra_site2_2erj_normal_mot_HHH_b1_05749_af2_000000086_0001_23_39_H_._HHH_b2_03852_af2_0001_0000600008_0000001_0 il2ra rosetta_normal False True False inf inf False 10.0 1000.0
72.0 0.0 0.0 0.0 0.0 0.0 0.0 DAELSNRIYELAERGDPVAFLLFALLAEVLYKGDPELRRLLEEALEALERGNPEEAEEIVKEALR il2ra_site2_3nfp_normal_mot_HHH_b2_08245_000000023_0001_41_55_H_._72a79b14e1a0e827e78e129a6f5f8f0c_0001_1_0001_0000100007_0000001_0 il2ra rosetta_normal False True False inf inf False 10.0 1000.0
390.0 1.0 0.0 0.0 0.0 0.0 0.0 SSSSDVEEEVERLLEEAKEAYKEGDLHEVYRLVVEALHLASKNQDPELLKLVAKVFEELQSSSSS il2ra_site2_2erj_sap_19_mot_HHH_b2_06912_000000039_0001_38_52_H_._HHH_b1_00662_af2_0001_0000900011_0000001_0_0001 il2ra rosetta_sap False True False inf inf False 10.0 1000.0
218.0 0.0 0.0 0.0 0.0 0.0 0.0 SSSSDVEERLKQLLEELEELARKLDLRRFLEVAKEISRLVQEHDDEEAYRLLRRILREAAGSSSS il2ra_site1_3nfp_sap_25_mot_HHH_b1_02174_af2_000000144_0001_1_18_H_._HHH_b1_08546_0001_0000100002_0000001_1_0001_af2pred_0001_af2pred_swapped il2ra af2_rosetta False True False inf inf False 10.0 1000.0
67.0 0.0 0.0 0.0 0.0 0.0 0.0 SSSSSEHDELYELARRLIELAFEGDEEEVERLAEEAKELAKELNNEVLLRVIEWALRMHNSSSSS il10ra_site1_normal_mot_HHH_b2_03434_000000017_0001_1_19_H_._HHH_b2_02344_0001_0000500077_0000001_0 il10ra rosetta_normal False True False inf inf False 10.0 1000.0
194.0 0.0 0.0 0.0 0.0 0.0 0.0 SSSSDLEEEVEELLEELKHAKSEEEYAELALRVVRVAYESNDPELLEEVWEVIKEVASRLSSSSS il10ra_site1_sap_17_mot_802863e75c239dc72d0ffd0be86c571b_0001_1_000000009_0001_36_49_H_._HHH_b1_01883_af2_0001_0000500024_0000001_0_0001 il10ra rosetta_sap False True False inf inf False 10.0 1000.0
144.0 0.0 0.0 0.0 0.0 0.0 0.0 SSSSDEEYIRLALKFAKWLLEAGDPEAAKHILRAAADVARKAGNEEALEELEKLLKEVEEKSSSS il10ra_site1_sap_23_mot_HHH_b2_02463_af2_000000222_0001_1_19_H_._HHH_b1_06062_af2_0001_0000400023_0000001_0_0001 il10ra rosetta_sap True False False inf inf False 10.0 1000.0
140.0 0.0 0.0 0.0 0.0 0.0 0.0 SSSSSSDIHERVREEFEEAAERNDLHALYEIANRLTHLASKLNDPELLELARELVERASSSSSSS il2ra_site2_2erj_sap_10_mot_HHH_b2_07568_000000046_0001_18_34_H_._HHH_b1_08658_0001_0000400009_0000001_0_0001 il2ra rosetta_sap False True False inf inf False 10.0 1000.0
69.0 0.0 0.0 0.0 0.0 0.0 0.0 SSSSSDEQEIFERVSELLLRLYHASEEEAEELLEEARRLAEENNSPELERYVEFARRDFSSSSSS il2ra_site2_2erj_normal_mot_HHH_b2_02572_000000008_0001_42_59_H_._HHH_b1_00676_0001_0000600027_0000001_0 il2ra rosetta_normal False True False inf inf False 10.0 1000.0
172.0 0.0 0.0 0.0 0.0 0.0 0.0 SSSSSSSEEEVEELLEEAKRIEDRHEVSYLLIRAYAIAYRLGDPELRRLVKEVAQELSSSSSSSS il10ra_site1_normal_mot_HHH_b1_05357_000000034_0001_23_39_H_._HHH_b2_00694_0002_0000100006_0000001_0_af2pred_0001 il10ra af2_rosetta False True False inf inf False 10.0 1000.0
66.0 0.0 0.0 0.0 0.0 0.0 0.0 SSSSSEEQEESARLALELSELALKGDEEKFEEVLEEAKQFAEERNDEFLLRFIRFLERYLSSSSS il2ra_site2_2erj_normal_mot_HHH_b1_00839_000000020_0001_43_57_H_._HHH_b2_02614_0001_0000200002_0000001_0 il2ra rosetta_normal False True False inf inf False 10.0 1000.0
271.0 0.0 0.0 0.0 0.0 0.0 0.0 SSSSDEALRRLFRLAVEILHALARGDPEEFEELVKELRELAKELNNREVEKLLEHLERLARSSSS il2ra_site2_2erj_normal_mot_ca9fcc9ace360711d783d1260e4fbff1_0001_1_af2_000000007_0001_15_32_H_._HHH_b2_05327_af2_0001_0000100002_0000001_0 il2ra rosetta_normal False True False inf inf False 10.0 1000.0
247.0 0.0 0.0 0.0 0.0 0.0 0.0 SSSSTIEELRELAELLKELSKTDEEEFERVFEEARKLAEEHGDKVARWLLEQYKRNLKERSSSSS il2ra_site1_3nfp_sap_15_mot_HHH_b2_01582_af2_000000000_0001_1_16_H_._HHH_b2_07153_0001_0000400022_0000001_0_0001 il2ra rosetta_sap False True False inf inf False 10.0 1000.0
222.0 0.0 0.0 0.0 0.0 0.0 0.0 SSSSDEEVREAIEILRRAAELHSNGNPEEAEELLERAEELAERAGNLLLLVAIRFLLKLVRSSSS il10ra_site1_normal_mot_HHH_b1_02997_000000220_0001_39_52_H_._HHH_b1_03964_0001_0000100002_0000001_1_af2pred_0001 il10ra af2_rosetta False True False inf inf False 10.0 1000.0
126.0 0.0 0.0 0.0 0.0 0.0 0.0 SSSSSPEVLARIAEARRLHAAGRWREAFDLLNELKKELDAKGADEEAQLVEDAYEALLRESSSSS il2ra_site1_2b5i_sap_14_mot_HHH_b1_01346_af2_000000027_0001_1_20_H_._HHH_b2_00868_0001_0000100002_0000001_0_0001_af2pred_dldesign_0_af2pred il2ra af2_mpnn True False False inf inf False 10.0 1000.0
112.0 0.0 0.0 0.0 0.0 0.0 0.0 SSSSSEESQRLYELFRRASELDFEGDEEEAREVLEEAVEIAREAGNPVLLFQAEWFLERVSSSSS il10ra_site1_normal_mot_HHH_b2_01235_000000294_0001_1_18_H_._HHH_b2_07943_0001_0000200033_0000002_0 il10ra rosetta_normal False True False inf inf False 10.0 1000.0
206.0 0.0 0.0 0.0 0.0 0.0 0.0 SSSSSDEEREEAEELIEEARQIPDPHRAAAVAIDAAHLAARANDEELLEEIRELFVRIYESSSSS il2ra_site2_2erj_normal_mot_af86707857d369f3e1d85dcabc5f9321_0001_000000201_0001_14_29_H_._HHH_b2_07982_0001_0000700014_0000001_0 il2ra rosetta_normal False True False inf inf False 10.0 1000.0
77.0 0.0 0.0 0.0 0.0 0.0 0.0 SSSSNAEERIKELSREALKLDRNGNPEEARELLEEALRLAQENDSPAARKTIEQNLRLLGSSSSS il2ra_site2_2erj_normal_mot_b21041926606bcd66a54c4cea8303fc2_0001_1_af2_000000031_0001_15_29_H_._HHH_b2_06190_0001_0000100002_0000001_0_af2pred_0001_1_af2pred_swapped il2ra af2_rosetta False True False inf inf False 10.0 1000.0
9.0 0.0 0.0 0.0 0.0 0.0 0.0 SSSSDEHQRASELAVKAAELIKEGDEEKAREVIEELEEIVEKIGDEKLKKSVRALKASLRSSSSS il10ra_site1_normal_mot_65b8060e20531850bca9f2e11f97d954_0001_af2_000000137_0001_17_31_H_._HHH_b1_08154_0001_0000100009_0000001_0_af2pred_0001 il10ra af2_rosetta False True False inf inf True 10.0 1000.0
257.0 0.0 0.0 0.0 0.0 0.0 0.0 SSSSSEEEELEELLRELEELAKEGDEEKFAQLFVEVSKLAWEARDEEVSKRLIELAVEFFSSSSS il10ra_site1_normal_mot_HHH_b1_04065_000000255_0001_41_56_H_._HHH_b1_08168_0001_0000500034_0000001_0_af2pred_0001 il10ra af2_rosetta False True False inf inf False 10.0 1000.0
185.0 0.0 0.0 0.0 0.0 0.0 0.0 SSSSDELEELYKLAVELLHLVYRGDEEEFEEVAKRVRELVEELQSESAREILEFLEEEIKSSSSS il2ra_site2_2erj_normal_mot_HHH_b1_04373_af2_000000118_0001_18_33_H_._HHH_b1_00954_af2_0001_0000100003_0000001_0 il2ra rosetta_normal False True False inf inf False 10.0 1000.0
221.0 0.0 0.0 0.0 0.0 0.0 0.0 SSSSTEETHEVYRLSREALELIFEGDREEVEEILERLEEIAREFNNPFVEFVLRALERALGSSSS il10ra_site1_normal_mot_1c3c3e46dde0d4e4be3ec3dd9add6289_0001_000000096_0001_34_50_H_._HHH_b1_01049_0001_0000100004_0000001_1 il10ra rosetta_normal False True False inf inf False 10.0 1000.0
131.0 0.0 0.0 0.0 0.0 0.0 0.0 SSSDEEDLELAIEYALIAARLWGDEEVVKEIEELLERFRKEGDREYTTEVWELAREILEEGSSSS il2ra_site2_3nfp_normal_mot_HHH_b2_07670_af2_000000034_0001_1_17_H_._HHH_b1_07540_af2_0001_0000500026_0000001_0 il2ra rosetta_normal False True False inf inf False 10.0 1000.0
164.0 0.0 0.0 0.0 0.0 0.0 0.0 SSSSSEEYEEALKLSRELKELLREGDEEEIRRVAEELEKLARELNDPIAERLVEDVLRSASSSSS il2ra_site1_3nfp_normal_mot_HHH_b1_07204_af2_000000238_0001_41_55_H_._HHH_b1_04029_af2_0001_0000200007_0000001_0 il2ra rosetta_normal False True False inf inf False 10.0 1000.0
200.0 0.0 0.0 0.0 0.0 0.0 0.0 SSSSNAAERWTEEAERLAKELGDEELVEELRELLEEAVKKGDMEVARELIKVIAKVQLKARSSSS il2ra_site1_3nfp_sap_8_mot_HHH_b1_04964_af2_000000227_0001_40_57_H_._81d5ae1f4baf8c7fe012e9a1203c0b55_0001_0001_0000600026_0000001_0_0001 il2ra rosetta_sap False True False inf inf False 10.0 1000.0
269.0 0.0 0.0 0.0 0.0 0.0 0.0 SSSSSEELKELIELIRRVAELDSEGNPEEARRLLEEAQKLAEELGDTTAEAQLRFLEEILNSSSS il10ra_site1_normal_mot_8756ee2cf497b5429c717dfc0c0bcfd6_0001_000000186_0001_1_13_H_._HHH_b1_03955_af2_0001_0000100005_0000002_0_af2pred_0001 il10ra af2_rosetta False True False inf inf False 10.0 1000.0
118.0 1259.0 1.0 1.0 0.0 0.0 0.0 SSSSDEEQQELLELLRELFELALRGDEEEARRLAEELLELARELNDERVFRIVKDQQEVLSSSSS il10ra_site1_normal_mot_HHH_b2_05323_000000159_0001_1_18_H_._HHH_b2_05518_af2_0001_0000100006_0000002_0 il10ra rosetta_normal False True False inf inf False 10.0 1000.0
151.0 0.0 0.0 0.0 0.0 0.0 0.0 SSSSSEYYEEVKRLLQEVVELLRNGDPEEAEKLLRELQELVEENNDDATRAQVEFLLELVRSSSS il10ra_site1_normal_mot_HHH_b2_07784_af2_000000103_0001_19_36_H_._HHH_b1_02165_af2_0001_0000400013_0000002_0 il10ra rosetta_normal False True False inf inf False 10.0 1000.0
231.0 0.0 0.0 0.0 0.0 0.0 0.0 SSSSSDVRKEAVEILRRALELARQGDHEEAEKLLEEALELAKEGNNEQLQRKIEHDLKSASSSSS il2ra_site1_3nfp_normal_mot_HHH_b1_03753_af2_000000088_0001_41_54_H_._HHH_b2_08116_af2_0001_0000300023_0000001_0_af2pred_0001_af2pred il2ra af2_rosetta False True False inf inf False 10.0 1000.0
80.0 0.0 0.0 0.0 0.0 0.0 0.0 SSSSDLKKKVEELLAQLRAAQTAEERWNLLVEAYKLAKESKDEELLKKVEEVAKEAAERLSSSSS il10ra_site1_sap_15_mot_ems_3hM_3349_af2_000000045_0001_25_42_H_._4ed9a5f8f545a7adfbbbb13291f3784e_0001_0001_0000300024_0000001_0_0001_af2pred_dldesign_0_af2pred il10ra af2_mpnn True False False inf inf False 10.0 1000.0
247.0 0.0 0.0 0.0 0.0 0.0 0.0 SSSSSEEDEEIVKLLREVAEVHREGDEERAEELLEEIERLIEEANNEIARAIVEFLKKILSSSSS il10ra_site1_normal_mot_HHH_b2_04275_000000272_0001_20_36_H_._HHH_b1_07500_0001_0000100002_0000002_0_af2pred_0001 il10ra af2_rosetta False True False inf inf False 10.0 1000.0
68.0 0.0 0.0 0.0 0.0 0.0 0.0 SSSSDEEEEELEKLLEKLRELLKEGDAHKVSRLVKRILQLARKLEDEEVHREVEELLRRAASSSS il2ra_site1_3nfp_sap_14_mot_891b8491a18eb46c9ad5c1702b87f9cc_0001_000000120_0001_18_33_H_._HHH_b2_03173_0001_0000100001_0000001_0_0001_af2pred_0001_af2pred il2ra af2_rosetta False True False inf inf False 10.0 1000.0
326.0 0.0 0.0 0.0 0.0 0.0 0.0 NEEQERAEDALRASARFLEEANVDPRLVELMIQFQARALQHLIQNPENQEFVQEVAEKLIEEVCS il10ra_site1_normal_mot_e1dd4851c59bc1cdde016f988f6856bd_0001_1_000000200_0001_16_31_H_._ems_3hM_201_0001_0000600034_0000002_0 il10ra rosetta_normal False True False inf inf False 10.0 1000.0
241.0 0.0 0.0 0.0 0.0 0.0 0.0 SSSSSNLEEHVRRAIRAARIAAERGNPRIARLILELIAIFVREAGDEELLKLLEEVLEELSSSSS il10ra_site1_sap_34_mot_HHH_b1_03763_000000209_0001_22_38_H_._HHH_b1_03453_0001_0000300018_0000001_0_0001_af2pred_0001 il10ra af2_rosetta False True False inf inf False 10.0 1000.0
240.0 1788.0 0.0 0.0 0.0 0.0 0.0 SSSSSSDEVHELFKEALRLKRAGKKEEAKKLLEEAIAKARAAGDTKAVAELEYFLSKLSSSSSSS il2ra_site1_2b5i_normal_mot_HHH_b2_06044_000000134_0001_1_20_H_._HHH_b1_07499_af2_0001_0000500033_0000001_0_af2pred_dldesign_0_af2pred il2ra af2_mpnn True False False inf inf False 10.0 1000.0
191.0 0.0 0.0 0.0 0.0 0.0 0.0 SSSSDEEERVRQALRFAEALRKSGSPEAAESLLRFLLQTLKRLGDEELFEEVERLLEELRKSSSS il10ra_site1_normal_mot_HHH_b2_06795_000000133_0001_42_56_H_._HHH_b1_06187_0001_0000300027_0000002_0 il10ra rosetta_normal False True False inf inf False 10.0 1000.0
157.0 0.0 0.0 0.0 0.0 0.0 0.0 SSSSSYEVAELAAEAVELFQEGNPEEAREVLEEALELARELGNEWAREYIEARLLLLERASSSSS il2ra_site2_3nfp_normal_mot_cdc2c7e6ec3782e52408388447766025_0001_000000024_0001_37_50_H_._HHH_b2_05893_0001_0000100003_0000001_0 il2ra rosetta_normal False True False inf inf False 10.0 1000.0
134.0 0.0 0.0 0.0 0.0 0.0 0.0 SSSSSSDEEEEVEELLEEAKHIEDPRERTEVLLEALRVALQLGDPKLLQLVWRVVKRLSSSSSSS il10ra_site1_normal_mot_HHH_b1_05056_000000217_0001_1_20_H_._HHH_b1_07876_0001_0000200010_0000001_0 il10ra rosetta_normal False True False inf inf False 10.0 1000.0
80.0 0.0 0.0 0.0 0.0 0.0 0.0 SSSSSSEEVFELIREAAELLADGNPEEAREVLEEAQRLAEEENSPNMLMNLRYLEEQVNSSSSSS il10ra_site1_sap_11_mot_HHH_b1_01082_af2_000000031_0001_3_19_H_._HHH_b1_05633_0001_0000200008_0000001_0_0001 il10ra rosetta_sap True False False inf inf False 10.0 1000.0
53.0 0.0 0.0 0.0 0.0 0.0 0.0 SSSSDVAEEVKRAIEEALRLLRNGDPEEAERLLEELEEKLEERGNQLAIMAVRYALEIVQESSSS il10ra_site1_sap_22_mot_ems_3hM_1776_000000199_0001_44_63_H_._HHH_b1_04086_af2_0001_0000100003_0000001_0_0001 il10ra rosetta_sap False True False inf inf False 10.0 1000.0
105.0 0.0 0.0 0.0 0.0 0.0 0.0 SSSSSPENEELVRLIREVAELLYDGKPEEAREKLKEAEELTEKLGDEIFKRNIELLRKELESSSS il10ra_site1_sap_16_mot_HHH_b2_00943_af2_000000149_0001_1_17_H_._HHH_b1_06222_0001_0000300032_0000001_0_0001_af2pred_dldesign_0_af2pred il10ra af2_mpnn True False False inf inf False 10.0 1000.0
82.0 0.0 0.0 0.0 0.0 0.0 0.0 SSSSSPQERAFLRKYLEYAIKRIPDPAVQARLQAALARLEAEGDTETARAAAEEADEHLLSSSSS il2ra_site1_2b5i_normal_mot_2548690152cc24afdf538b66510d0e06_0001_af2_000000000_0001_37_51_H_._HHH_b2_05999_0001_0000400038_0000001_0_af2pred_dldesign_0_af2pred il2ra af2_mpnn True False False inf inf False 10.0 1000.0
338.0 0.0 0.0 0.0 0.0 0.0 0.0 SSSSDTEEEVEKVLEEAREAYEEGDLRRVYELAVEALRIASENNDDEALRLVREFFEEIASSSSS il2ra_site2_2erj_sap_23_mot_HHH_b1_07741_000000192_0001_1_20_H_._HHH_b2_04348_0001_0000100001_0000001_0_0001 il2ra rosetta_sap False True False inf inf False 10.0 1000.0
97.0 0.0 0.0 0.0 0.0 0.0 0.0 SSSSSEEARKAAEFLLRAAEEIPDPEKARLAIRFAIHLAKYANDPELVEELEEVLRELERSSSSS il10ra_site1_normal_mot_HHH_b1_02809_af2_000000277_0001_40_57_H_._HHH_b1_08623_0001_0000100005_0000002_0_af2pred_0001 il10ra af2_rosetta False True False inf inf False 10.0 1000.0
182.0 0.0 0.0 0.0 0.0 0.0 0.0 SSSSSEEAHRLSEEALEAAHRGDFEEAKKLAEEALKIAEEEGDERLAEYIEKLLEQIEKTGSSSS il2ra_site1_3nfp_normal_mot_1cd86ef9f1587ae5d14d35bbbd8e7f1d_0001_1_000000087_0001_34_49_H_._HHH_b2_06542_af2_0001_0000200009_0000001_0_af2pred_0001_af2pred_swapped il2ra af2_rosetta False True False inf inf False 10.0 1000.0
91.0 0.0 0.0 0.0 0.0 0.0 0.0 SSSSDASRRIYELLREAMELLDEGNPEEAEEVLEEAKELAEEANNLLFLLQIEFILREVTSSSSS il10ra_site1_sap_13_mot_HHH_b1_00169_000000276_0001_1_18_H_._HHH_b2_07690_af2_0001_0000100004_0000001_0_0001 il10ra rosetta_sap False True False inf inf False 10.0 1000.0
89.0 0.0 0.0 0.0 0.0 0.0 0.0 SSSSSEAEELFEKTTKELKALLAAGKVDEAYKLLKEAIEKLVELNAPELARALANLFLEGSSSSS il10ra_site1_normal_mot_HHH_b1_05370_000000138_0001_1_16_H_._HHH_b1_04757_af2_0001_0000100005_0000001_0_af2pred_dldesign_0_af2pred il10ra af2_mpnn True False False inf inf False 10.0 1000.0
95.0 0.0 0.0 0.0 0.0 0.0 0.0 SSSSDIEEEVEELLEEARHIPDEHEVAQLLFEAMRLAWENNDPELVMKVVQFAAEMLNERSSSSS il10ra_site1_sap_20_mot_HHH_b2_04275_000000272_0001_20_36_H_._HHH_b1_03183_0001_0000200025_0000001_0_0001 il10ra rosetta_sap False True False inf inf False 10.0 1000.0
13.0 0.0 0.0 0.0 0.0 0.0 0.0 SSSSSDEYQEEVEELLERAEHIPDPEERYKLLKEAIQLAVEANDEELERLVIEVLRRLLHSSSSS il10ra_site1_normal_mot_HHH_b1_04015_af2_000000074_0001_1_17_H_._HHH_b1_02994_0001_0000400033_0000001_0 il10ra rosetta_normal False True False inf inf True 10.0 1000.0
168.0 0.0 0.0 0.0 0.0 0.0 0.0 SSSSSSDEASQEIMELLRRALQIEDPEEARELVEEALELAEENNNMLFLWQAEFLLKRLSSSSSS il10ra_site1_sap_24_mot_674797ffa33fc4f31d963a7257083862_0001_000000202_0001_1_12_H_._HHH_b2_05362_0001_0000300013_0000001_0_0001 il10ra rosetta_sap True False False inf inf False 10.0 1000.0
185.0 0.0 0.0 0.0 0.0 0.0 0.0 SSSSDEALRRLAERLVEDFVRLADLSEEDEERLQELAEKLVERGVSAQELARILEELARKLSSSS il2ra_site1_1z92_sap_14_mot_HHH_b2_02521_000000078_0001_19_35_H_._HHH_b1_04803_af2_0001_0000100001_0000001_0_0001 il2ra rosetta_sap True False False inf inf False 10.0 1000.0
120.0 0.0 0.0 0.0 0.0 0.0 0.0 SSSSSDYEEEVEELLEEAERIEDPEEAARVLQKAVRLAIHAQDPELLRLVWEVVHKIAGSSSSSS il10ra_site1_sap_20_mot_HHH_b1_05056_000000217_0001_1_20_H_._HHH_b2_07317_0001_0000300031_0000001_0_0001 il10ra rosetta_sap False True False inf inf False 10.0 1000.0
108.0 0.0 0.0 0.0 0.0 0.0 0.0 SSSSSSSEEEVEELLEEAQKIDDPRERNRALVRALQIAIQSQDPELLQEVWRVIKELGSSSSSSS il10ra_site1_normal_mot_HHH_b1_00999_000000080_0001_41_55_H_._HHH_b2_03012_0001_0000300027_0000002_0 il10ra rosetta_normal False True False inf inf False 10.0 1000.0
210.0 0.0 0.0 0.0 0.0 0.0 0.0 SSSSSSRSAETQLRAVEHVLKLGDEEYARLAARFLLAIARALNDPEYSEIAEEILEELNSSSSSS il10ra_site1_sap_13_mot_HHH_b2_05540_000000178_0001_1_18_H_._HHH_b1_08523_0001_0000100004_0000001_0_0001 il10ra rosetta_sap True False False inf inf False 10.0 1000.0
68.0 0.0 0.0 0.0 0.0 0.0 0.0 SSSSSEEQKEFQEIAREVLKLIQEGDHEEAERLIERLEELARKANSPAAKLLVERLKKRVSSSSS il2ra_site1_3nfp_normal_mot_HHH_b1_05162_af2_000000139_0001_1_18_H_._HHH_b1_04304_0001_0000400051_0000001_0_af2pred_0001_af2pred il2ra af2_rosetta False True False inf inf False 10.0 1000.0
137.0 0.0 0.0 0.0 0.0 0.0 0.0 SSSSSNSAERLERLLREAWRAAKEGDPEEAKKILEEALELAEEAGNKSAARSIRIALEMLSSSSS il2ra_site1_3nfp_sap_22_mot_1d0af4279e6cd48282cc3e51f763a6be_0001_000000077_0001_33_47_H_._HHH_b2_02973_0001_0000500016_0000001_0_0001 il2ra rosetta_sap False True False inf inf False 10.0 1000.0
216.0 0.0 0.0 0.0 0.0 0.0 0.0 SELEEARELVEEDPEEVAKEAREIARERGDPQMEETLELLLEAIERDPDNRAALYLLAQALAALR il10ra_site1_sap_11_mot_HHH_b2_02287_000000121_0001_1_22_H_._HHH_b2_06223_af2_0001_0000400021_0000001_1_0001 il10ra rosetta_sap False True False inf inf False 10.0 1000.0
90.0 0.0 0.0 0.0 0.0 0.0 0.0 SSSSTEELRELLELVERAFRAAREGDEELVEELLEEAKELAEKLGDKIARRLLEDIEKNLSSSSS il2ra_site1_3nfp_sap_13_mot_128f4ffdc04e91eb29c4fde961ab618d_0001_000000128_0001_20_34_H_._1b95bd2019fc3dfb9cd1cac0defa3d0f_0001_0001_0000300011_0000001_0_0001 il2ra rosetta_sap False True False inf inf False 10.0 1000.0
75.0 0.0 0.0 0.0 0.0 0.0 0.0 SSSSDELEELLKQAEELIEEGDPEEARQVLARAADVAYELGDHEAFAEIADLILLVLELESSSSS il2ra_site2_3nfp_normal_mot_HHH_b1_06613_af2_000000098_0001_23_40_H_._HHH_b1_08035_af2_0001_0000100004_0000001_0 il2ra rosetta_normal False True False inf inf False 10.0 1000.0
305.0 0.0 0.0 0.0 0.0 0.0 0.0 SSSSNLLEEAFELMREANELARRGDDEEAKKVLEEAERLAREAGSRALLKSIESALEQLESSSSS il2ra_site1_2b5i_sap_23_mot_80f7b4c21c45092860cd8bceb88a7fbb_0001_000000060_0001_1_12_H_._2104f07ea29b6e977b17d6fd601e7e07_0001_0001_0000200012_0000001_0_0001_af2pred_0001_af2pred_1 il2ra af2_rosetta True False False inf inf False 10.0 1000.0
70.0 0.0 0.0 0.0 0.0 0.0 0.0 SSSSSSEAEELVERLVEELNLSEEEKELLEEVAKQLEESGYNEELAERWLRMIVEALEKNSSSSS il2ra_site2_2erj_sap_28_mot_HHH_b1_03572_af2_000000164_0001_41_56_H_._HHH_b1_00072_0001_0000100006_0000001_0_0001_af2pred_0001_1_af2pred_swapped il2ra af2_rosetta False True False inf inf False 10.0 1000.0
354.0 0.0 0.0 0.0 0.0 0.0 0.0 SSSSSKEEEFELVRRVRRALSEGDPEEAKRIVEELKELAEKLNNPDLRRIAEILERDVRRKSSSS 2011926_c0002_0001_26_41_H_._HHH_b1_01707_0001_0003_0001 NaN NaN NaN NaN False inf inf False 10.0 1000.0
44.0 0.0 0.0 0.0 0.0 0.0 0.0 SSSSSSSLLEEALEEIERLLEEGNSEEALRLAYKVAAELLSKDLELAREFFELAQELASSSSSSS il2ra_site2_2erj_sap_17_mot_cf89365494dbba80ae51c8475d1ce666_0001_af2_000000081_0001_35_48_H_._HHH_b2_08186_0001_0000400039_0000001_0_0001 il2ra rosetta_sap False True False inf inf False 10.0 1000.0
36.0 0.0 0.0 0.0 0.0 0.0 0.0 SSSSDKLVTFIRISVKKLYKIYKKTGEPAYLDRMKELLKLAKEIGDAELVAYIEALIEELESSSS 2011852_c0128_0001_2_16_H_._HHH_b1_03628_0001_dldesign_0_af2pred NaN NaN NaN NaN False inf inf False 10.0 1000.0
135.0 0.0 0.0 0.0 0.0 0.0 0.0 SSSSNWLEKALKRFVEDAVRSAGLSEEEQKELEELAEELARRGVDSREAARILAEVAFRLLSSSS il2ra_site1_3nfp_sap_21_mot_HHH_b1_05128_000000175_0001_22_38_H_._HHH_b2_00648_0001_0001200017_0000001_0_0001_af2pred_0001_af2pred il2ra af2_rosetta False True False inf inf False 10.0 1000.0
479.0 0.0 0.0 0.0 0.0 0.0 0.0 SSSSSDVEERAREIFEELEEALERRDADELYKLLRELIELAHEFNSEEVEELVHRIVKRFSSSSS il10ra_site1_sap_22_mot_HHH_b1_06701_000000046_0001_23_39_H_._ems_3hC_1315_0002_0001_0000300020_0000001_0_0001 il10ra rosetta_sap False True False inf inf False 10.0 1000.0
158.0 0.0 0.0 0.0 0.0 0.0 0.0 SSSSSDREERIEELLEQAERLAEEGNPEEATRLLAEAVRLIFELGDHELLRELWELVHKLSSSSS il10ra_site1_sap_13_mot_HHH_b2_00943_af2_000000149_0001_1_17_H_._HHH_b1_05738_0001_0000300015_0000001_0_0001 il10ra rosetta_sap False True False inf inf False 10.0 1000.0
46.0 0.0 0.0 0.0 0.0 0.0 0.0 SSSDRELTHFAVRVVWELAVRLGLSFEQRRELNQLAAELVDEGFSEEEIEEILREEAEKLKSSSS il2ra_site1_2b5i_normal_mot_22370d59370c406a0c205a431f537cfa_0001_af2_000000141_0001_1_31_H_._HHH_b2_03163_af2_0001_0000300027_0000001_0 il2ra rosetta_normal False False False inf inf False 10.0 1000.0
208.0 0.0 0.0 0.0 0.0 0.0 0.0 SSSSSERAIRFHLDMARQAFRLNNREALKAATYAARALVELHKDPELERLLEEIEELLEELSSSS il10ra_site1_sap_18_mot_HHH_b1_07768_000000240_0001_18_35_H_._HHH_b1_02264_0001_0000100004_0000001_0_0001 il10ra rosetta_sap True False False inf inf False 10.0 1000.0
55.0 0.0 0.0 0.0 0.0 0.0 0.0 SSSSDEEEEELERLKEEIEEAIKKNDEELALRLIIELLRLAFRARDPEAVKAAWELAKLIESSSS il10ra_site1_normal_mot_HHH_b1_05937_af2_000000262_0001_20_37_H_._HHH_b2_04780_af2_0001_0000400025_0000002_0 il10ra rosetta_normal False True False inf inf False 10.0 1000.0
301.0 0.0 0.0 0.0 0.0 0.0 0.0 SSSSDEANERVWELLREALHIDDPEEAREVVEEAAEIAEERNNRVLLHNIRFLLRQLEKGSSSSS il10ra_site1_sap_17_mot_HHH_b1_06914_000000280_0001_1_18_H_._HHH_b2_08155_0001_0000100009_0000001_0_0001 il10ra rosetta_sap False True False inf inf False 10.0 1000.0
100.0 0.0 0.0 0.0 0.0 0.0 0.0 SSDYELSIKLIVAHAAQFVSPEQAKKLEELLEKDEELALEIAHYLARVDQEEAEEWIKELVEMSS il2ra_site2_3nfp_sap_19_mot_HHH_b1_05208_af2_000000289_0001_23_38_H_._HHH_b1_06843_0002_0000700032_0000001_0_0001 il2ra rosetta_sap False True False inf inf False 10.0 1000.0
174.0 0.0 0.0 0.0 0.0 0.0 0.0 SSSDLEERVEKIVKELKELLEEGDPDEFYKLLRELIELAHEYNDEEAEELAHELIREFIRKSSSS il10ra_site1_normal_mot_HHH_b2_00988_000000064_0001_1_19_H_._HHH_b1_01270_af2_0001_0000100003_0000001_0 il10ra rosetta_normal False True False inf inf False 10.0 1000.0
79.0 0.0 0.0 0.0 0.0 0.0 0.0 SSSSSDREEFRRAVKSALRLAKQISDPELLKDAIAWAEALALMLGDDELERLVEEVEEELSSSSS il2ra_site2_3nfp_normal_mot_HHH_b1_06586_000000201_0001_1_18_H_._HHH_b1_04442_0001_0000500037_0000001_0 il2ra rosetta_normal False True False inf inf False 10.0 1000.0
121.0 0.0 0.0 0.0 0.0 0.0 0.0 SSSSSSDEERRRVKELLERAKRVSEEEARELLQEATRIAARAGDWELQRLVMEVFRELSSSSSSS 2011731_c0151_0001_10_18_H_._HHH_b2_05800_0001_0001 NaN NaN NaN NaN False inf inf False 10.0 1000.0
112.0 0.0 0.0 0.0 0.0 0.0 0.0 TEERREEAEELAGGDPELASLILLALRLLERGVPPEEIEEKLRLFAELLGIPPEKVEEALELAEP il2ra_site2_2erj_normal_mot_2fe55654ba661275baf09010e83dfa6f_0001_1_af2_000000002_0001_33_48_H_._afa99cb2f1b48a14133d328b841439c2_0001_af2_0001_0000300034_0000001_1_af2pred_0001_af2pred il2ra af2_rosetta False True False inf inf False 10.0 1000.0
94.0 0.0 0.0 0.0 0.0 0.0 0.0 SSSSSDREEVLELSLEALRLALRGNPEEARKVLEEAAELAEELGDERLLRVIESLLEVLNSSSSS il10ra_site1_normal_mot_9368472692dc9678e81f248f6367350b_0001_000000260_0001_20_35_H_._HHH_b2_02427_0001_0000200010_0000001_0 il10ra rosetta_normal False True False inf inf False 10.0 1000.0
204.0 0.0 0.0 0.0 0.0 0.0 0.0 SSSSSDEEELERRIELLEQAAEARGDPEVLRKIEELLEEFRKEGDPRYTLKAYELLRRAYSSSSS il2ra_site2_3nfp_normal_mot_HHH_b1_05547_af2_000000149_0001_21_38_H_._HHH_b1_04376_0001_0000200015_0000001_0 il2ra rosetta_normal False True False inf inf False 10.0 1000.0
92.0 0.0 0.0 0.0 0.0 0.0 0.0 SSSSSTDSTEVLRLIREALHIEDPEEAREVLEEAEEIARELGNEQLERAVETAKRAIERSSSSSS il10ra_site1_sap_16_mot_HHH_b1_06341_af2_000000167_0001_17_35_H_._HHH_b1_02933_0001_0000200014_0000001_0_0001_af2pred_0001 il10ra af2_rosetta False True False inf inf False 10.0 1000.0
177.0 0.0 0.0 0.0 0.0 0.0 0.0 SSSSDLEAEKERVVAEARALAKTDLRAALEALDEIYKKLADAGLDELADEVYDLALELLKSSSSS il2ra_site1_2b5i_normal_mot_HHH_b1_02271_000000068_0001_1_16_H_._HHH_b1_07377_0001_0000200018_0000001_0_af2pred_dldesign_0_af2pred il2ra af2_mpnn True False False inf inf False 10.0 1000.0
245.0 0.0 0.0 0.0 0.0 0.0 0.0 SSSSSDLAREVYELLREAVELLHEGDREEARKVLEEAEELAEEAGNLNMLFNVEMLQRIASSSSS il10ra_site1_sap_18_mot_HHH_b1_07466_000000214_0001_1_19_H_._HHH_b1_05714_0001_0000200012_0000001_0_0001 il10ra rosetta_sap False True False inf inf False 10.0 1000.0
182.0 0.0 0.0 0.0 0.0 0.0 0.0 SSSSEYVELSLRFARWLYEEGDERALRRVFEAIETILENDGDPEIEEILEEVEELIRKLEGSSSS il10ra_site1_normal_mot_HHH_b1_04940_000000219_0001_1_18_H_._HHH_b1_07612_0001_0000200015_0000001_0 il10ra rosetta_normal True False False inf inf False 10.0 1000.0
191.0 0.0 0.0 0.0 0.0 0.0 0.0 SSSSDESEEVLEEVEELLREAWERGDVELYYEIARRAVEILEELNDPEALQRLFELAKHISSSSS il2ra_site1_3nfp_sap_8_mot_HHH_b1_05162_af2_000000139_0001_1_18_H_._HHH_b2_03092_0001_0000300045_0000001_0_0001 il2ra rosetta_sap False True False inf inf False 10.0 1000.0
168.0 0.0 0.0 0.0 0.0 0.0 0.0 SSSSDEVSEEVMRLLEKASELAQNGDREEAQRLAEEARELAEEANNPILRLSVEYLLRSINSSSS il10ra_site1_sap_14_mot_HHH_b1_06789_af2_000000041_0001_1_20_H_._HHH_b1_02399_af2_0001_0000100006_0000001_0_0001 il10ra rosetta_sap True False False inf inf False 10.0 1000.0
172.0 0.0 0.0 0.0 0.0 0.0 0.0 SSSSDEELKFAYEAANRLMHLISNGNPEEARELVEEAREELERLGNPELAEALEEHFRLLRSSSS il2ra_site2_2erj_normal_mot_6ec3e94b46d95805cdcdc10c0c108f03_0001_af2_000000040_0001_36_50_H_._HHH_b1_04625_0001_0000500028_0000001_0 il2ra rosetta_normal False True False inf inf False 10.0 1000.0
288.0 0.0 0.0 0.0 0.0 0.0 0.0 SSSSDDEALELSLEAFRLALHGNPEEAEEVAEEALRLARELGDERLAEVIEHMLESIRSASSSSS il10ra_site1_sap_17_mot_aff62e40800cfbf30c5099bd910ef069_0001_000000130_0001_18_32_H_._4d38eb9c16805ff794392fe48eb80f74_0001_0001_0000200012_0000001_0_0001 il10ra rosetta_sap False True False inf inf False 10.0 1000.0
137.0 0.0 0.0 0.0 0.0 0.0 0.0 DEELRELAELLRRGDREAYRLLLRLLIRIERGDPEAEEKLEEAIRLARELGDEYVVESLEALLEV il2ra_site2_2erj_normal_mot_HHH_b1_06099_000000027_0001_20_36_H_._b0b48449b8979d840ab1151e5fe11a36_0001_af2_0001_0000400013_0000001_0 il2ra rosetta_normal False True False inf inf False 10.0 1000.0
145.0 0.0 0.0 0.0 0.0 0.0 0.0 SSSSDLEEEVRRLLEEIEELIKRGDEEEALNLLLEAIELAAKANNEELLEEIARLARELQRSSSS il2ra_site2_2erj_normal_mot_af86707857d369f3e1d85dcabc5f9321_0001_000000171_0001_14_29_H_._HHH_b2_02620_0001_0000200010_0000001_0_af2pred_0001_af2pred il2ra af2_rosetta False True False inf inf False 10.0 1000.0
83.0 0.0 0.0 0.0 0.0 0.0 0.0 SSSSSDTSIKKFVRVIAEIAGLSEEQKEQLEELAEELLEEGYSDREILEILNKLAAELHNSSSSS il2ra_site1_1z92_normal_mot_HHH_b1_03515_000000289_0001_1_19_H_._HHH_b1_05176_af2_0001_0000300060_0000001_0_af2pred_0001_af2pred il2ra af2_rosetta True False False inf inf False 10.0 1000.0
173.0 0.0 0.0 0.0 0.0 0.0 0.0 DREQREASDALIEAAAKLQLRNVDPEEVERVIQEVAEELQEEIQDPENQKAVQFLAEFLIKRVCS il2ra_site1_3nfp_normal_mot_HHH_b2_05101_000000267_0001_1_16_H_._ems_3hM_201_0001_0001300038_0000001_1 il2ra rosetta_normal False True False inf inf False 10.0 1000.0
160.0 0.0 0.0 0.0 0.0 0.0 0.0 DEEEAISLAIRHQAEWAGVPSVEVSFSNGELTVTFEGDDRSVRQAILAARAMADLYRLTLTYSEE il10ra_site1_sap_20_mot_HHH_b1_01167_000000070_0001_1_20_H_._HHH_b1_00963_0001_0000100014_0000002_0_0001 il10ra rosetta_sap False True False inf inf False 10.0 1000.0
266.0 0.0 0.0 0.0 0.0 0.0 0.0 SSSSSDNEVMREVVKLLYKAARIPDEEERRKVLEEAERVARRHNDPAAEAQVRRDKKRLSSSSSS 2011926_c0038_0001_50_62_H_._HHH_b2_05452_0001_0001_0001 NaN NaN NaN NaN False inf inf False 10.0 1000.0
163.0 0.0 0.0 0.0 0.0 0.0 0.0 SEAEEIIKLIAELLGTPPERVRERVEDAAEIVNRPPEEAAAYLLAQVALELGDPELEKEAKRLSR il2ra_site2_3nfp_sap_15_mot_HHH_b1_02990_000000128_0001_41_58_H_._HHH_b1_03794_0001_0000400021_0000001_0_0001 il2ra rosetta_sap False True False inf inf False 10.0 1000.0
262.0 0.0 0.0 0.0 0.0 0.0 0.0 SSSSDEAYELVRKAIEEALKLYRNGNPEEARELIEQVIEELRELGNVAAVWAAEHVLRVLRSSSS il10ra_site1_normal_mot_HHH_b1_05254_000000006_0001_1_19_H_._HHH_b2_03913_0001_0000200009_0000001_0 il10ra rosetta_normal False True False inf inf False 10.0 1000.0
157.0 0.0 0.0 0.0 0.0 0.0 0.0 SSSDPKALAETAAAIVEELEEKYNLNLEQSAVLERLAVELVWKGVSPEEIRRRLEALAKELSSSS il2ra_site1_2b5i_sap_8_mot_HHH_b1_04517_000000040_0001_39_52_H_._HHH_b2_05314_0001_0000400027_0000001_0_0001_af2pred_dldesign_0_af2pred il2ra af2_mpnn True False False inf inf False 10.0 1000.0
87.0 0.0 0.0 0.0 0.0 0.0 0.0 SSSSDTAKRVSELLREAAERAREGDEERVKELLKEAKEIAEEFGDPIVERLIKQYEENLRRSSSS il2ra_site1_3nfp_sap_14_mot_HHH_b2_00162_af2_000000036_0001_22_38_H_._HHH_b1_02469_0001_0000400012_0000001_0_0001 il2ra rosetta_sap False True False inf inf False 10.0 1000.0
208.0 1.0 0.0 0.0 0.0 0.0 0.0 SSSSDEEELKELVERLAKELGASEEAKELAELSARNAAEAGASEEIIEAFLEALLRMAARRSSSS il2ra_site2_2erj_sap_18_mot_HHH_b2_04662_000000013_0001_42_56_H_._HHH_b1_02138_0001_0000200008_0000001_0_0001_af2pred_0001_1_af2pred_swapped il2ra af2_rosetta False True False inf inf False 10.0 1000.0
215.0 0.0 0.0 0.0 0.0 0.0 0.0 SSSSSAAERVLELIREAIELLNNGNPEEAEKVLEEAKEIAEENNNLVLRHALKRIEEEIKSSSSS il10ra_site1_normal_mot_HHH_b2_07579_000000275_0001_1_19_H_._HHH_b2_04470_0001_0000100008_0000001_0_af2pred_0001 il10ra af2_rosetta False True False inf inf False 10.0 1000.0
93.0 0.0 0.0 0.0 0.0 0.0 0.0 SSSSTAVEEVLRAIERVLELLHRGDEEEAEKLAEEALEIAREAGNLNLRALLEAMLRRARSSSSS il10ra_site1_sap_28_mot_HHH_b2_08004_000000101_0001_1_17_H_._HHH_b1_04916_af2_0001_0000100001_0000001_0_0001_af2pred_0001 il10ra af2_rosetta False True False inf inf False 10.0 1000.0
298.0 0.0 0.0 0.0 0.0 0.0 0.0 SSSSSRELFETLVRLMQAAAEGDEELFEKLFEEAQRLAEELGSDNAKEAIEQLKRLIEELLSSSS il2ra_site2_2erj_sap_14_mot_HHH_b2_03387_af2_000000185_0001_39_52_H_._HHH_b1_04906_af2_0001_0000200008_0000001_0_0001 il2ra rosetta_sap False True False inf inf False 10.0 1000.0
132.0 0.0 0.0 0.0 0.0 0.0 0.0 SSSSSRLERWARALVRIAAHLARLSEEQKEELERVAKEAVERGLDPEEIERLLDKVADELASSSS il2ra_site1_1z92_sap_13_mot_HHH_b2_05238_af2_000000252_0001_38_55_H_._HHH_b1_08154_af2_0001_0000200002_0000001_1_0001_af2pred_0001_af2pred_swapped il2ra af2_rosetta True False False inf inf False 10.0 1000.0
187.0 0.0 0.0 0.0 0.0 0.0 0.0 DAEEVLEEAAKLVKEGNPEEAKRLLEELVEKLGDPALRVLLKIVERLLREGDEERVHKLLHKLAR il2ra_site1_1z92_normal_mot_9c3e5e2d2b9ffb70dc788f52fbfab6d5_0001_1_af2_000000019_0001_53_65_H_._1120a227123fe120892103896c8fe6e4_0001_1_0001_0000100002_0000001_0_af2pred_0001_af2pred_1 il2ra af2_rosetta True False False inf inf False 10.0 1000.0
428.0 0.0 0.0 0.0 0.0 0.0 0.0 SSSSDVAERAWELSRRALELLAEGNPEEARELLEEAEELLEERGNRVLLFNVELLLRDLNSSSSS il10ra_site1_normal_mot_HHH_b2_03220_af2_000000223_0001_23_40_H_._HHH_b1_08499_0001_0000100001_0000001_0 il10ra rosetta_normal False True False inf inf False 10.0 1000.0
253.0 0.0 0.0 0.0 0.0 0.0 0.0 SSSSSSDAVREAQELLREAAQIEDEEERREIVEEALELAEKAGNKILELSIRYLLEKLSSSSSSS il10ra_site1_sap_21_mot_HHH_b1_08133_000000195_0001_1_19_H_._HHH_b2_02138_0001_0000100003_0000001_0_0001 il10ra rosetta_sap True False False inf inf False 10.0 1000.0
88.0 0.0 0.0 0.0 0.0 0.0 0.0 SSSSSNEAVELLREVVELMAEGNPEEAEKLIEEAEKVAEEEGSDVIKWQLEYIKKHIENSSSSSS il10ra_site1_sap_20_mot_HHH_b2_07873_af2_000000172_0001_1_19_H_._HHH_b2_08048_af2_0001_0000100001_0000001_0_0001 il10ra rosetta_sap True False False inf inf False 10.0 1000.0
115.0 0.0 0.0 0.0 0.0 0.0 0.0 SSSSDKSEEYLRIALELIEEAIEDGNPEVARRLIETARAMAESHNDEEVLERLEELLEEISSSSS il2ra_site2_3nfp_sap_26_mot_ems_p1-15H-GBL-16H-GBL-14H_0089_0001_0001_0001_af2_000000072_0001_19_33_H_._HHH_b1_04644_0001_0000200032_0000001_0_0001 il2ra rosetta_sap False True False inf inf False 10.0 1000.0
67.0 0.0 0.0 0.0 1.0 0.0 0.0 SSSSNEELKELLKLIREAAELLFEGNPEEARKLIKEAQELAEELGDTTAKVILEFLEKQANSSSS il10ra_site1_sap_23_mot_9c3e5e2d2b9ffb70dc788f52fbfab6d5_0001_1_000000198_0001_1_14_H_._HHH_b1_00922_0001_0001300058_0000001_0_0001_af2pred_0001 il10ra af2_rosetta False True False inf inf False 10.0 1000.0
78.0 0.0 0.0 0.0 0.0 0.0 0.0 SSSSSEEEIEELLRELRELVEEGDLRRLLELIREVRKLAAELNDPEALEEVLELLRRALRSSSSS il10ra_site1_sap_28_mot_HHH_b1_02665_000000293_0001_1_18_H_._HHH_b2_00739_0001_0000400033_0000001_0_0001_af2pred_0001 il10ra af2_rosetta False True False inf inf False 10.0 1000.0
341.0 0.0 0.0 0.0 0.0 0.0 0.0 SSSSTALETVEERAEKAFENNNKYQLEALYKLLREALERRGNPEAEEVLEKVEELLRELQSSSSS il2ra_site1_3nfp_sap_17_mot_HHH_b1_07644_af2_000000110_0001_40_57_H_._HEEHE_2706_0001_0000400054_0000001_0_0001_af2pred_0001_af2pred il2ra af2_rosetta False True False inf inf False 10.0 1000.0
156.0 0.0 0.0 0.0 0.0 0.0 0.0 SSSSDVEELIEEAHRLIEEGDTNEAARALVEATHLATRAGDPELARLLLELYRLILEQYGSSSSS il2ra_site2_3nfp_sap_22_mot_HHH_b1_04032_000000208_0001_43_56_H_._HHH_b1_07323_0001_0000500012_0000001_0_0001 il2ra rosetta_sap False True False inf inf False 10.0 1000.0
159.0 0.0 0.0 0.0 0.0 0.0 0.0 SSSSSEHQELYELIRELIELVAEGDREEFEELYEEVEKLAEELNSWVARMILKYLREQVESSSSS il10ra_site1_sap_20_mot_HHH_b2_02337_000000026_0001_38_52_H_._HHH_b2_02238_af2_0001_0000100004_0000001_0_0001 il10ra rosetta_sap False True False inf inf False 10.0 1000.0
85.0 0.0 0.0 0.0 0.0 0.0 0.0 SSSSNPNEEIVELIREAAELLAEGKPEEARELLERARALAEAANNPILIATVDFLLKQVESSSSS il10ra_site1_normal_mot_HHH_b1_05860_000000142_0001_1_19_H_._HHH_b2_02987_af2_0001_0000200006_0000001_0_af2pred_dldesign_0_af2pred il10ra af2_mpnn True False False inf inf False 10.0 1000.0
99.0 0.0 0.0 0.0 0.0 0.0 0.0 SSSSSEEEKRLEELLERIEELIEEGDPEKAEELLSEAFELAYRNNDEEVAAILIELAHLVFSSSS il2ra_site2_2erj_normal_mot_HHH_b2_04303_af2_000000294_0001_21_38_H_._HHH_b2_03312_0001_0000400028_0000001_0 il2ra rosetta_normal False True False inf inf False 10.0 1000.0
133.0 0.0 0.0 0.0 0.0 0.0 0.0 SSSSDLLHRVMQKLLELAEKARSEEEARVALEVYILALEATETNDEELAEEARRLLEELENSSSS il2ra_site2_3nfp_sap_21_mot_HHH_b1_04762_000000120_0001_42_54_H_._HHH_b2_02550_0001_0000200009_0000001_0_0001 il2ra rosetta_sap False True False inf inf False 10.0 1000.0
124.0 0.0 0.0 0.0 0.0 0.0 0.0 SSSSDEEERVEELIEEAEELIEEGDPRRASELLAEAVRHAFRSKDEELLRRVWEIVHKLKSSSSS il10ra_site1_normal_mot_HHH_b2_00837_af2_000000287_0001_40_54_H_._HHH_b1_04782_af2_0001_0000400014_0000001_0 il10ra rosetta_normal False True False inf inf False 10.0 1000.0
44.0 0.0 0.0 0.0 0.0 0.0 0.0 SSSDEEEERARELLEEAEELFEKGNPHEAARVFQEAMRVAAEGGDEELMREIQRLSMELQRSSSS il10ra_site1_sap_22_mot_HHH_b1_00999_000000080_0001_41_55_H_._HHH_b2_04871_af2_0001_0000400010_0000001_0_0001 il10ra rosetta_sap False True False inf inf False 10.0 1000.0
180.0 0.0 0.0 0.0 0.0 0.0 0.0 SSSSDDEALKLSLEALRLALRGNPEEAQEVAEKALELAEEEGDERLARIIEELLQTIRNQSSSSS il10ra_site1_normal_mot_HHH_b1_06125_000000022_0001_1_19_H_._HHH_b1_03671_af2_0001_0000200007_0000001_0 il10ra rosetta_normal False True False inf inf False 10.0 1000.0
188.0 0.0 0.0 0.0 0.0 0.0 0.0 SSSSDESAELARRAVKLAVEIEEDPRRKEELEEEIEELLELLEELGNKTAVLSVEYMLELLSSSS il10ra_site1_normal_mot_HHH_b1_05021_af2_000000076_0001_42_56_H_._HHH_b1_01424_0001_0000300015_0000001_0_af2pred_0001 il10ra af2_rosetta False True False inf inf False 10.0 1000.0
138.0 0.0 0.0 0.0 0.0 0.0 0.0 SSSSSDEEEEEFKELRREAEEAKNADERYEVIKRLIEIASELNDEELERLVHEIIHRLLRSSSSS il10ra_site1_sap_11_mot_HHH_b1_00103_000000293_0001_1_15_H_._HHH_b2_04504_0001_0000400018_0000001_1_0001 il10ra rosetta_sap False True False inf inf False 10.0 1000.0
137.0 0.0 0.0 0.0 0.0 0.0 0.0 SSSNEAEKQLELSAEKALEAGYSPKSIRLALRRAVELLVREFNLSEEEREKLEQLAEELAEGSSS il2ra_site1_1z92_normal_mot_01209686ea234b34325f918445e6eade_0001_af2_000000154_0001_18_33_H_._HHH_b1_01160_af2_0001_0000100015_0000001_0_af2pred_0001_af2pred_1_swapped il2ra af2_rosetta True False False inf inf False 10.0 1000.0
207.0 0.0 0.0 0.0 0.0 0.0 0.0 SSSSDEEELRRQAEELLEEAEELSKRDPEKASRVAAKAVRIALRANDEELLQEIWEFVKRLSSSS il10ra_site1_sap_27_mot_HHH_b1_02665_000000293_0001_1_18_H_._HHH_b2_00293_0001_0000200009_0000001_0_0001 il10ra rosetta_sap False True False inf inf False 10.0 1000.0
298.0 0.0 0.0 0.0 0.0 0.0 0.0 SSSSSELEEQVERLLEEAEELRERGDPEEAIRVLLRAVRLAIRASNEELLQAVWRLVKQVSSSSS il10ra_site1_sap_16_mot_HHH_b2_08127_af2_000000022_0001_1_18_H_._HHH_b1_04128_0001_0000200024_0000001_0_0001 il10ra rosetta_sap False True False inf inf False 10.0 1000.0
71.0 0.0 0.0 0.0 0.0 0.0 0.0 SSSSSSDELEELIEKIEEALEEGDEELVLKLMVRLAHLANENNDEEATEFALRVAEELKSSSSSS il10ra_site1_sap_9_mot_ems_3hM_3637_000000290_0001_1_19_H_._HHH_b1_05617_0001_0000100001_0000001_1_0001_af2pred_0001 il10ra af2_rosetta False True False inf inf False 10.0 1000.0
94.0 0.0 0.0 0.0 0.0 0.0 0.0 SSSSSSQEEVLELIREAWEIDDLEEAREVLEEALELAKELGDEQLRELVERLLRQLELLSSSSSS il10ra_site1_normal_mot_HHH_b1_02997_000000220_0001_39_52_H_._HHH_b2_02758_0001_0000200017_0000001_0_af2pred_0001 il10ra af2_rosetta False True False inf inf False 10.0 1000.0
256.0 0.0 0.0 0.0 0.0 0.0 0.0 SSSSSDDHEVYERVVELLKEANKIDDPEEREEVLREAEELAREARSEVLRRSVEDVAKANSSSSS il2ra_site2_3nfp_sap_24_mot_HHH_b2_06039_000000024_0001_38_52_H_._ems_3hC_444_0001_af2_0001_0000300021_0000001_0_0001 il2ra rosetta_sap False True False inf inf False 10.0 1000.0
64.0 0.0 0.0 0.0 0.0 0.0 0.0 SSSSSHQEEYLRAALLLAREAIERGDEEFARRLLKLVIKAAEDLGDEEVLEEAQRLLEEISSSSS il2ra_site2_3nfp_normal_mot_HHH_b1_07543_000000150_0001_38_55_H_._HHH_b2_03463_0001_0000300019_0000001_0 il2ra rosetta_normal False True False inf inf False 10.0 1000.0
45.0 0.0 0.0 0.0 0.0 0.0 0.0 SSSSSLAEEFQRIAEEIRELLRHDNREEAEKLLEELRELAEELNSPVVRIFVKLMEKRVRSSSSS il2ra_site1_3nfp_normal_mot_HHH_b1_05070_af2_000000282_0001_43_57_H_._HHH_b1_05642_af2_0001_0000500010_0000001_0_af2pred_0001_af2pred_1_swapped il2ra af2_rosetta False True False inf inf False 10.0 1000.0
100.0 0.0 0.0 0.0 0.0 0.0 0.0 SSSSSHAEAIVRIYREAVEFLYESGNPERAEHSARAALRALELLGNPELVEELERWLQELLSSSS il10ra_site1_normal_mot_7d538683ae38ff56261eb02f12605454_0001_af2_000000062_0001_54_65_H_._HHH_b1_03098_0001_0000400031_0000002_0 il10ra rosetta_normal True False False inf inf False 10.0 1000.0
360.0 0.0 0.0 0.0 0.0 0.0 0.0 SSSSSSDEDVKEVAELLFKAARIEDEEERREVLEQAREVAEKTNNEALKRYIEFQERDLSSSSSS il2ra_site2_2erj_normal_mot_b21041926606bcd66a54c4cea8303fc2_0001_1_af2_000000031_0001_15_29_H_._HHH_b2_03606_0001_0000700028_0000001_0 il2ra rosetta_normal False True False inf inf False 10.0 1000.0
67.0 0.0 0.0 0.0 0.0 0.0 0.0 SSSNAERSIERMLEAVKDLLKQGDREYAKLALRFLEHEIRWLGDEELEEILEELKELLEELSSSS il10ra_site1_sap_21_mot_HHH_b1_07478_000000026_0001_21_37_H_._HHH_b1_05924_0001_0000500028_0000001_0_0001 il10ra rosetta_sap True False False inf inf False 10.0 1000.0
177.0 0.0 0.0 0.0 0.0 0.0 0.0 SSSSDLEEKFIKLAQEAIRYAFRKRDEEALRALWRLVHEFLKKGDPEILEELEELLEELEGSSSS il10ra_site1_sap_12_mot_HHH_b1_02881_000000046_0001_1_20_H_._HHH_b1_03212_0001_0000100004_0000001_0_0001 il10ra rosetta_sap False True False inf inf False 10.0 1000.0
179.0 0.0 0.0 0.0 0.0 0.0 0.0 SSSSDELQQQVAIAEWIAEEEGDDELLRQLEELLERYEREGDPRVREELEELAKEIIKLSTSSSS il2ra_site2_3nfp_normal_mot_HHH_b2_01278_000000069_0001_18_35_H_._HHH_b2_04693_0001_0000500017_0000001_0_af2pred_0001_af2pred il2ra af2_rosetta False True False inf inf False 10.0 1000.0
52.0 0.0 0.0 0.0 0.0 0.0 0.0 TEVSQLIDEALEKKDPRLLEEAVEILAERFNIPPEKAKRLLEKLIKQIFPPEEQEILEELAKRVP il2ra_site1_1z92_sap_21_mot_22370d59370c406a0c205a431f537cfa_0001_000000027_0001_1_14_H_._HHH_b1_05276_0001_0000300011_0000001_1_0001_af2pred_0001_af2pred_1_swapped il2ra af2_rosetta True False False inf inf False 10.0 1000.0
41.0 0.0 0.0 0.0 0.0 0.0 0.0 SSSSSVEDTQEILRLLRKASELEDKEEALKVVEKAVELARKLGNEILLADAEYLLADVKAESSSS il10ra_site1_normal_mot_HHH_b2_06979_000000158_0001_42_57_H_._HHH_b1_00897_af2_0001_0000100002_0000002_0_af2pred_dldesign_0_af2pred il10ra af2_mpnn True False False inf inf False 10.0 1000.0
246.0 0.0 0.0 0.0 0.0 0.0 0.0 SSSSSDQEVRELLEEARELLEEGDPEEAEEVLRRASQIAFELQNHELFALVVRLLEEILQSSSSS il2ra_site2_3nfp_normal_mot_HHH_b1_00660_af2_000000090_0001_40_57_H_._HHH_b1_04936_0001_0000200021_0000001_0_af2pred_0001_1_af2pred_swapped il2ra af2_rosetta False True False inf inf False 10.0 1000.0
354.0 0.0 0.0 0.0 0.0 0.0 0.0 SSSSDEEEVERLLEEAQELIRQGNPEEAREALARATHIAYENRNAELFALIAEVLLLLAKLSSSS il2ra_site2_3nfp_normal_mot_HHH_b2_02437_000000052_0001_42_56_H_._HHH_b1_07210_0001_0000400027_0000001_0 il2ra rosetta_normal False True False inf inf False 10.0 1000.0
120.0 0.0 0.0 0.0 0.0 0.0 0.0 SSSSSSRREFMEKLEELYKEYEKTKNPELKKKIDELIAEARAAGNPRLIRFGDFVRDLLESSSSS il2ra_site1_2b5i_normal_mot_HHH_b1_02271_000000068_0001_1_16_H_._HHH_b1_08580_af2_0001_0000400029_0000001_0_af2pred_dldesign_0_af2pred il2ra af2_mpnn True False False inf inf False 10.0 1000.0
222.0 0.0 0.0 0.0 0.0 0.0 0.0 SSSSDERVKLTLRFAEALAKHGDRRAVELLLRAARQLAERDGDEELEELIEEVEERVRELLSSSS il10ra_site1_normal_mot_HHH_b2_01397_000000078_0001_23_39_H_._HHH_b2_08075_0001_0000300026_0000002_0_af2pred_0001 il10ra af2_rosetta False True False inf inf False 10.0 1000.0
56.0 0.0 0.0 0.0 0.0 0.0 0.0 SSSSSDSEEVRELLKRALEALENGNPEEARELAEEALEIAREAGSENLRKFIEVALKLINGSSSS il2ra_site1_3nfp_sap_20_mot_HHH_b1_08027_af2_000000041_0001_1_17_H_._HHH_b1_02266_0001_0000200013_0000001_0_0001_af2pred_0001_af2pred il2ra af2_rosetta False True False inf inf False 10.0 1000.0
223.0 0.0 0.0 0.0 0.0 0.0 0.0 SSSSDQEVFERVAEAIKEAIELLRNGNPEEAQKVIEEAIELAEEAGNRVMVWVLRWLLKRISSSS il10ra_site1_sap_15_mot_HHH_b2_04275_000000272_0001_20_36_H_._HHH_b2_06886_0001_0000100002_0000001_0_0001 il10ra rosetta_sap False True False inf inf False 10.0 1000.0
169.0 0.0 0.0 0.0 0.0 0.0 0.0 SSSSNIEEAAEHLLKELRELGDEESVEELEHLLERLREEGDPKLEFELFALIAEIQNELLSSSSS il2ra_site2_3nfp_sap_22_mot_HHH_b1_04960_000000149_0001_23_39_H_._HHH_b1_02593_af2_0001_0000200007_0000001_0_0001 il2ra rosetta_sap False True False inf inf False 10.0 1000.0
137.0 0.0 0.0 0.0 0.0 0.0 0.0 SSSSSSLRANVEKLLEEAKRIEDEERRRLVLEFARVAAERLNDPELERLVEEVIRRLEGSSSSSS 2011926_c0002_0001_26_41_H_._HHH_b1_08068_0001_0001 NaN NaN NaN NaN False inf inf False 10.0 1000.0
219.0 0.0 0.0 0.0 0.0 0.0 0.0 SSSSDEEREELEELIRELEELLKNGDPERALRVIQRAIRLAFQSNDPELLRELWEVIKRHFSSSS il10ra_site1_sap_16_mot_HHH_b1_00682_000000235_0001_1_20_H_._HHH_b1_05074_0001_0000100010_0000001_0_0001 il10ra rosetta_sap False True False inf inf False 10.0 1000.0
180.0 0.0 0.0 0.0 0.0 0.0 0.0 SSSSMSPRELARALFERARALLEAKEDPLLARRLALLARRIARRAGDEELVAEIDALLERLSSSS il2ra_site1_2b5i_sap_25_mot_0e5a94e4a5addaac739760efb25f0f5d_0001_000000246_0001_18_32_H_._HHH_b2_02129_0001_0000200019_0000001_0_0001_af2pred_dldesign_0_af2pred il2ra af2_mpnn True False False inf inf False 10.0 1000.0
80.0 0.0 0.0 0.0 0.0 0.0 0.0 SSSDEESERIALFARLMAEYAEEQGDPELARRSLELAIRRLRELGDEEFVEELERLLEELNSSSS il2ra_site2_2erj_sap_26_mot_HHH_b1_04373_af2_000000118_0001_18_33_H_._HHH_b2_03966_0001_0000600025_0000001_0_0001_af2pred_0001_1_af2pred_swapped il2ra af2_rosetta False True False inf inf False 10.0 1000.0
191.0 0.0 0.0 0.0 0.0 0.0 0.0 SSSSNEAMRLVQEALRLARRHDDHEASQELYRLIHEALRKGDPELLREARELAEEIIEELGSSSS il2ra_site1_3nfp_sap_9_mot_HHH_b1_01335_af2_000000258_0001_39_53_H_._HHH_b2_03358_0001_0000500034_0000001_0_0001 il2ra rosetta_sap False True False inf inf False 10.0 1000.0
369.0 0.0 0.0 0.0 0.0 0.0 0.0 SSSSTEERQELVELLREIFRLLLRGNPEEAKELIEEAQKLAKELGNESALRVLESLEQIVDSSSS il10ra_site1_normal_mot_HHH_b2_04677_000000098_0001_1_19_H_._HHH_b1_03771_0001_0000500041_0000001_0 il10ra rosetta_normal False True False inf inf False 10.0 1000.0
79.0 0.0 0.0 0.0 0.0 0.0 0.0 SSSSDLEEEVRELLEEIRELIKRGDEEEAEKLLHEAAELAFENNNFELFALISELFELLVRSSSS il2ra_site2_2erj_normal_mot_HHH_b2_01031_af2_000000243_0001_19_35_H_._HHH_b2_02620_af2_0001_0000600009_0000001_1 il2ra rosetta_normal False True False inf inf False 10.0 1000.0
25.0 0.0 0.0 0.0 0.0 0.0 0.0 SSSSSPNHRRMAAQAKEEAEEALKEGDKETVKKLIEELEALARLLRDPEALAAAKELKEKLSSSS il2ra_site1_2b5i_sap_9_mot_HHH_b2_04463_af2_000000056_0001_43_55_H_._HHH_b2_03111_af2_0001_0000100011_0000001_1_0001_af2pred_dldesign_0_af2pred il2ra af2_mpnn True False False inf inf True 10.0 1000.0
100.0 0.0 0.0 0.0 0.0 0.0 0.0 SSSSSLAEELVEAHLALLEEALRQGDEESARRAIEIAEAVIEQLDNEELQELLEELKELLSSSSS il2ra_site2_3nfp_sap_23_mot_HHH_b1_06158_af2_000000274_0001_1_17_H_._297f351de040020aa651d6b40cb4c2be_0001_1_af2_0001_0000100001_0000001_0_0001 il2ra rosetta_sap False True False inf inf False 10.0 1000.0
51.0 0.0 0.0 0.0 0.0 0.0 0.0 SLRDILERLLETRDPALVDEAEAAATAAAEADPNNLKAILTLQALRAYRLTGDPSIVEQALNIAE il10ra_site1_sap_11_mot_HHH_b1_03873_af2_000000091_0001_1_14_H_._456536b65d10dbd81ff7701267a43f31_0001_1_0001_0000800029_0000001_0_0001_af2pred_dldesign_0_af2pred il10ra af2_mpnn True False False inf inf False 10.0 1000.0
206.0 0.0 0.0 0.0 0.0 0.0 0.0 SSSSSDANHEALELVLEAMHAMLRGDREEAERLLEEALELAREGNNERLAKQIEILLENASSSSS il10ra_site1_sap_17_mot_HEEHE_1605_000000211_0001_40_56_H_._9e622f7d73aa0ff91040b48e8c7f7504_0001_1_af2_0001_0000600013_0000002_0_0001 il10ra rosetta_sap False True False inf inf False 10.0 1000.0
228.0 0.0 0.0 0.0 0.0 0.0 0.0 SSSSDLREFAEEVVKRLVEELGLDEEQEEALEWAAEAAEEAGLDEELIEKWLRRMAEFLKSSSSS il2ra_site2_2erj_sap_25_mot_6ec3e94b46d95805cdcdc10c0c108f03_0001_af2_000000040_0001_36_50_H_._HHH_b1_00647_0001_0000300023_0000001_0_0001 il2ra rosetta_sap False True False inf inf False 10.0 1000.0
91.0 0.0 0.0 0.0 0.0 0.0 0.0 SSSSSSSEVEELLREAEELLERGNPEEALRVIMEALRLALREGDEELFQELWELAKRVASSSSSS il10ra_site1_sap_12_mot_HHH_b2_03328_af2_000000127_0001_1_19_H_._HHH_b1_02894_0001_0000200006_0000001_0_0001 il10ra rosetta_sap False True False inf inf False 10.0 1000.0
219.0 0.0 0.0 0.0 0.0 0.0 0.0 SSSSSSTEELFELIEELAKLVRENDEERAEEILERIEELAKELNNRLFEIQARFLFRRLESSSSS il10ra_site1_sap_12_mot_HHH_b2_05343_000000235_0001_19_35_H_._HHH_b1_05240_0001_0000400031_0000001_1_0001 il10ra rosetta_sap False True False inf inf False 10.0 1000.0
54.0 0.0 0.0 0.0 0.0 0.0 0.0 SSSSSDEEEEEVEELLERAKHTEDKHELYALLALAAAIAAENDDEELERLVKKVLQELQNSSSSS il2ra_site2_3nfp_sap_21_mot_HHH_b2_01071_af2_000000008_0001_40_57_H_._075aee7f5d3771457fc9f4d4e0efb7bf_0001_0001_0000400016_0000001_0_0001_af2pred_0001_af2pred il2ra af2_rosetta False True False inf inf False 10.0 1000.0
136.0 0.0 0.0 0.0 0.0 0.0 0.0 SSSSAREEVERLIEEAIDVYIDDEDPEKAIELLERALELARAYGDPYLERAARMLLNHILKSSSS 2011958_y6889_0001_55_64_H_._HHH_b2_03596_0001_dldesign_0_af2pred NaN NaN NaN NaN False inf inf False 10.0 1000.0
46.0 0.0 0.0 0.0 0.0 0.0 0.0 SSSSSTEELQEASEKVLKLLREADRDPERAEELLKRARELIEEVNSRALKFILERIEELLSSSSS il2ra_site1_3nfp_sap_4_mot_ems_3hC_617_000000125_0001_25_41_H_._HHH_b1_07175_0001_0000300021_0000001_0_0001_af2pred_0001_1_af2pred_swapped il2ra af2_rosetta False True False inf inf False 10.0 1000.0
22.0 0.0 0.0 0.0 0.0 0.0 0.0 SSSSSNKQIARDTAQRLLDAAKQMDDLEARRRALEYALALAEAINDEELIAEIRALLAELSSSSS il10ra_site1_normal_mot_HHH_b2_03801_000000188_0001_20_36_H_._HHH_b1_01557_0001_0000600034_0000001_0_af2pred_dldesign_0_af2pred il10ra af2_mpnn True False False inf inf True 10.0 1000.0
74.0 0.0 0.0 0.0 0.0 0.0 0.0 SSSSSKQEEYLRIALEIAERAAEQGDPEAARESLEAALLLAEALRNEELLEEIRQLLEEIGSSSS il2ra_site2_3nfp_normal_mot_HHH_b1_05627_af2_000000038_0001_43_56_H_._HHH_b2_03758_0001_0000400029_0000001_0 il2ra rosetta_normal False True False inf inf False 10.0 1000.0
457.0 0.0 0.0 0.0 0.0 0.0 0.0 SSSSSSDEEIEEIVKELVERFNLSEEEEKILERDAKQALEQGFSEKSIKRALRAAAERLSSSSSS il2ra_site1_1z92_sap_17_mot_0152819cca26c81f8eead0111e16a660_0001_000000247_0001_36_50_H_._HHH_b1_04373_0001_0000400037_0000001_0_0001_af2pred_0001_af2pred il2ra af2_rosetta False True False inf inf False 10.0 1000.0
52.0 0.0 0.0 0.0 0.0 0.0 0.0 SSSSSEEHQELYELLREAIELRAEGNPEEAREVLEEAEELAREAGNENFEVQLRFLQREIDSSSS il10ra_site1_normal_mot_HHH_b2_02736_000000092_0001_22_38_H_._HHH_b1_04037_0001_0000200022_0000001_0 il10ra rosetta_normal False True False inf inf False 10.0 1000.0
134.0 0.0 0.0 0.0 0.0 0.0 0.0 SSSSSEVEEEVREILEEAKHIEDPEEREKVLSKAAELAFENNDFEAWSLVSEVFRELAESSSSSS il2ra_site2_2erj_normal_mot_HHH_b1_03609_af2_000000077_0001_42_55_H_._HHH_b2_01692_0001_0000500006_0000001_0 il2ra rosetta_normal False True False inf inf False 10.0 1000.0
106.0 0.0 0.0 0.0 0.0 0.0 0.0 SSSSDDDELLVEAFIREVEELLKRGDPHRARSILHLARAVVKRLGNEELKEVLEELRKEIESSSS il2ra_site1_2b5i_sap_8_mot_HHH_b2_07873_af2_000000005_0001_23_39_H_._HHH_b1_04022_0001_0000300020_0000001_0_0001 il2ra rosetta_sap True False False inf inf False 10.0 1000.0
358.0 1.0 0.0 0.0 0.0 0.0 0.0 SSSSSEEEHLVKTALRLAEEALRAGDPESARRLVRAARILAEENNDEELERLVEEVEKLVNSSSS il10ra_site1_normal_mot_HHH_b2_02116_af2_000000165_0001_41_55_H_._HHH_b2_02079_af2_0001_0000200009_0000001_0 il10ra rosetta_normal True False False inf inf False 10.0 1000.0
196.0 0.0 0.0 0.0 0.0 0.0 0.0 SSSSLRERYEELNELSKRLSEAAENNDKETIEELLEELRELVEETGDPALRLLLRLIKAQLSSSS il2ra_site2_2erj_sap_20_mot_HHH_b2_06331_000000250_0001_1_15_H_._95ea16d1e5c3ef04f4ccc51fe24bf1b3_0001_0001_0000300018_0000001_0_0001 il2ra rosetta_sap False True False inf inf False 10.0 1000.0
404.0 0.0 0.0 0.0 0.0 0.0 0.0 SSSSAEEAAEFVERDVERLLEEGDPQAAESALRLLERYAEASRSEYLREVVKELERLIEELSSSS il2ra_site2_2erj_normal_mot_HHH_b2_02500_af2_000000175_0001_19_35_H_._HHH_b1_00111_0001_0000100002_0000001_0 il2ra rosetta_normal False True False inf inf False 10.0 1000.0
178.0 0.0 0.0 0.0 0.0 0.0 0.0 DEREALLRRIGTARRAALAAGDLEAAEALYNLAVELLRNPDPNDAAALAEAAARTDALAAAAAAS il10ra_site1_sap_20_mot_b26a303360aa2756ef5b79665ce52f45_0001_000000179_0001_1_11_H_._HHH_b2_00074_0001_0000400020_0000002_0_0001_af2pred_dldesign_0_af2pred il10ra af2_mpnn True False False inf inf False 10.0 1000.0
293.0 0.0 0.0 0.0 0.0 0.0 0.0 SSSSDEAEERVKELLERAEEARKRGDPFKAFALLAEALFIAWQLGDEELIQEVSEVTEHLRSSSS il2ra_site2_3nfp_normal_mot_HHH_b1_05437_000000005_0001_40_57_H_._HHH_b1_02636_af2_0001_0000500018_0000001_0 il2ra rosetta_normal False True False inf inf False 10.0 1000.0
98.0 0.0 0.0 0.0 0.0 0.0 0.0 SSSSDVEEEIEELLREAKKLAENGNPEEASYLITRAFALATQNRNEELRREVQELAIEETESSSS il10ra_site1_sap_22_mot_HHH_b2_06812_af2_000000299_0001_41_56_H_._44e4ab65238a46b1c89eac5211a0a491_0001_1_0001_0000400022_0000001_0_0001_af2pred_0001 il10ra af2_rosetta False True False inf inf False 10.0 1000.0
260.0 0.0 0.0 0.0 0.0 0.0 0.0 SSSSDAEELVRRLLEEAEEAAERNDPARVYQLLAEAYRIAFENNDREALRFVSEVSVEIFSSSSS il2ra_site2_2erj_normal_mot_HHH_b1_05630_000000190_0001_1_20_H_._HHH_b2_02707_0001_0000500014_0000001_0 il2ra rosetta_normal False True False inf inf False 10.0 1000.0
46.0 0.0 0.0 0.0 0.0 0.0 0.0 SSSSDEEVIRLIMKAAHLLIQGDPEQARELVEEAKELAEELNDPELERLVEIILRAVEAASSSSS il10ra_site1_sap_22_mot_HHH_b2_02736_000000092_0001_22_38_H_._HHH_b1_07250_0002_0000100006_0000001_0_0001 il10ra rosetta_sap False True False inf inf False 10.0 1000.0
248.0 0.0 0.0 0.0 0.0 0.0 0.0 DPEKEKLEEEIREVLERFEKGKIDPEEAKELLSRLAFKAARLGDDEAVELAIRAYAAIHQAEQRS il10ra_site1_normal_mot_HHH_b2_00277_af2_000000172_0001_1_17_H_._HHH_eva_0065_0002_0000400034_0000001_0 il10ra rosetta_normal True False False inf inf False 10.0 1000.0
149.0 0.0 0.0 0.0 0.0 0.0 0.0 SSSSSDEFARIAQKAVRLAYELGDEETLQLLWELLREYIERGDPELQEELEELLEELERRSSSSS il10ra_site1_normal_mot_HHH_b2_08186_000000021_0001_43_56_H_._HHH_b2_04824_af2_0001_0000200004_0000001_0 il10ra rosetta_normal False True False inf inf False 10.0 1000.0
141.0 0.0 0.0 0.0 0.0 0.0 0.0 SSSSNKEEDVRSALKAAELAAEAGDEETVKRALKIAELSAEQSNDPELEREVRELEEKFESSSSS il10ra_site1_sap_15_mot_HHH_b1_04704_af2_000000076_0001_43_57_H_._HHH_b2_05371_0001_0000400025_0000001_0_0001_af2pred_0001 il10ra af2_rosetta False True False inf inf False 10.0 1000.0
350.0 0.0 0.0 0.0 0.0 0.0 0.0 SSSSSTEAVELLREVVELIAEGNPEEAEKLIEEAEKVAEEEGNDVILWQLEYLKRHIEDSSSSSS il10ra_site1_normal_mot_8756ee2cf497b5429c717dfc0c0bcfd6_0001_000000186_0001_1_13_H_._HHH_b1_01406_af2_0001_0000300010_0000002_0 il10ra rosetta_normal True False False inf inf False 10.0 1000.0
150.0 0.0 0.0 0.0 0.0 0.0 0.0 SSSSDLEEEVERLIKQAEELLEEGNPEEAEELLSEAFTLAYEANDPRLAALVIELMHLVARSSSS il2ra_site2_2erj_normal_mot_HHH_b1_08231_000000000_0001_20_37_H_._HHH_b1_05068_af2_0001_0000400013_0000001_0 il2ra rosetta_normal False True False inf inf False 10.0 1000.0
540.0 0.0 0.0 0.0 0.0 0.0 0.0 SSSSDELEKNARYIVRAMVETAGLSEEQEEELRELARELVERGLSWREIFEILDRLAAKLSSSSS il2ra_site1_1z92_normal_mot_HHH_b2_07758_000000290_0001_1_17_H_._HHH_b2_04931_0001_0000200015_0000001_1_af2pred_0001_af2pred_1 il2ra af2_rosetta True False False inf inf False 10.0 1000.0
105.0 0.0 0.0 0.0 0.0 0.0 0.0 SSSSDAEERVKELEKELREAEEEGDEELLEKLAFELFALASDLQDRRLASLAARLLFELRSSSSS il2ra_site2_3nfp_normal_mot_HHH_b1_05628_af2_000000064_0001_19_35_H_._HHH_b1_08457_0001_0000200016_0000001_0 il2ra rosetta_normal True False False inf inf False 10.0 1000.0
292.0 0.0 0.0 0.0 0.0 0.0 0.0 SELLKKAFELQRRQGTPPEQVVEALVFLLAMRHNIPPEEAKELLLEIAEELGDPELEELVEKILR il10ra_site1_sap_25_mot_HHH_b2_03038_000000109_0001_1_20_H_._HHH_b2_05280_af2_0001_0000200012_0000001_0_0001 il10ra rosetta_sap False True False inf inf False 10.0 1000.0
135.0 0.0 0.0 0.0 0.0 0.0 0.0 SSSDREEVEELIEEVEELIRQGDYRRASELLAEAMELALRAQDAELLLRLYELLREIFERNSSSS il2ra_site2_2erj_sap_26_mot_678ce523d3521e26f84bf18760a59296_0001_000000113_0001_1_12_H_._f3ed0478f97ec8155d1bdca7070205eb_0001_0001_0000100004_0000001_0_0001 il2ra rosetta_sap False True False inf inf False 10.0 1000.0
65.0 0.0 0.0 0.0 0.0 0.0 0.0 SSSSSSSYRELVEALIEKAKKEEDPLLRNKILTLARRVARKGEDPELIARVEALREELSSSSSSS il2ra_site1_2b5i_sap_9_mot_HHH_b1_07759_af2_000000221_0001_42_56_H_._HHH_b2_06866_af2_0001_0000600029_0000001_0_0001_af2pred_dldesign_0_af2pred il2ra af2_mpnn True False False inf inf False 10.0 1000.0
183.0 0.0 0.0 0.0 0.0 0.0 0.0 SSSSSEEEEESKRLLRELEELLEEGDEERFIQVAQRAAQFAFERSDQELLRAIWELVKKLSSSSS il10ra_site1_normal_mot_HHH_b2_02337_000000026_0001_38_52_H_._HHH_b2_02614_0001_0000100001_0000001_0 il10ra rosetta_normal False True False inf inf False 10.0 1000.0
182.0 0.0 0.0 0.0 0.0 0.0 0.0 SSSSSAQELYELSRRASELDLEGNPEEAERLLEEAIKLAEELGNETLLATLRNLLRLIERSSSSS il10ra_site1_normal_mot_HHH_b2_01235_000000294_0001_1_18_H_._HHH_b1_00824_0001_0000500046_0000002_0 il10ra rosetta_normal False True False inf inf False 10.0 1000.0
86.0 0.0 0.0 0.0 0.0 0.0 0.0 SEYDELFRRAVRLLPPEAIELLFRVLKRAIKNGDEELARELVEEVLELAKHDPREAEEFLQEILK il2ra_site1_3nfp_normal_mot_HHH_b1_04735_000000141_0001_19_38_H_._80d2c3d53f8320a55307537ed575e81c_0001_0001_0000400031_0000001_0 il2ra rosetta_normal False True False inf inf False 10.0 1000.0
201.0 0.0 0.0 0.0 0.0 0.0 0.0 TREELIEELAKLLGLPPETVEEDLERFERLAGDPRLAVKAFLQVLKKQGELTPEVEELLEQIERT il2ra_site1_1z92_normal_mot_54e474eed2d0515e81978198f0f96ec2_0001_000000202_0001_15_30_H_._544ef0e38e907b7890d4414ebae48784_0001_1_0001_0000300011_0000001_0 il2ra rosetta_normal False True False inf inf False 10.0 1000.0
91.0 0.0 0.0 0.0 0.0 0.0 0.0 SSSSSDEEVREEVEELLEEAKHIEDPEEREKVLRRAALLAYELGDFELFALVLLVIERLRSSSSS il2ra_site2_3nfp_normal_mot_HHH_b1_00660_af2_000000090_0001_40_57_H_._HHH_b1_03317_0001_0000400024_0000001_0_af2pred_0001_af2pred il2ra af2_rosetta False True False inf inf False 10.0 1000.0
125.0 0.0 0.0 0.0 0.0 0.0 0.0 SSSSSSDPQKLFEEASKAYDAGKLEEAKELLEKARAAALAAGRHALARFIERCLKSLKSSSSSSS il2ra_site1_3nfp_sap_18_mot_HHH_b1_05070_af2_000000282_0001_43_57_H_._HHH_b1_01516_af2_0001_0000200009_0000001_0_0001_af2pred_dldesign_0_af2pred il2ra af2_mpnn True False False inf inf False 10.0 1000.0
369.0 0.0 46.0 0.0 0.0 0.0 0.0 SSSSSDEEEEVEKLLEEAEKIEDHEERLRVLLEALRLAFRLQNPELLQKVWEVFRRLAGSSSSSS il10ra_site1_sap_14_mot_HHH_b2_00099_af2_000000010_0001_1_19_H_._ems_3hC_453_0002_0001_0000400024_0000002_0_0001 il10ra rosetta_sap False True False 38.54288136297833 inf False 10.0 1000.0
54.0 0.0 0.0 0.0 0.0 0.0 0.0 SSSSSALELVLEVFRLALRGNPEEALELLEEALELAREAGNERLVRVIEELAQALEAELGSSSSS il10ra_site1_normal_mot_HHH_b2_05323_000000159_0001_1_18_H_._HHH_b2_06508_0001_0000600022_0000001_0 il10ra rosetta_normal False True False inf inf False 10.0 1000.0
144.0 0.0 0.0 0.0 0.0 0.0 0.0 SSSSSDEHRQALRISREIRELLKEGDPEEVEELLKELEELAKKVNDEAAKILVERLKKKLESSSS il2ra_site1_3nfp_sap_17_mot_HHH_b2_05178_af2_000000174_0001_1_19_H_._HHH_b2_00929_af2_0001_0000100002_0000001_1_0001_af2pred_0001_af2pred_1 il2ra af2_rosetta False True False inf inf False 10.0 1000.0
72.0 0.0 0.0 0.0 0.0 0.0 0.0 SSSSDEEEEEVEKLIEELKRAIENNDPELLARLARRALKLALELGDEELLQEIRKLFRRALSSSS il10ra_site1_normal_mot_HHH_b1_02397_af2_000000085_0001_39_57_H_._HHH_b2_07136_af2_0001_0000100007_0000001_0_af2pred_0001 il10ra af2_rosetta False True False inf inf False 10.0 1000.0
297.0 0.0 0.0 0.0 0.0 0.0 0.0 SSSDVAERVQELSREAAELDLQGNPEEAEEVVEEALELAEEGNNDVLRVTLEYLLRLIRENSSSS il10ra_site1_normal_mot_8756ee2cf497b5429c717dfc0c0bcfd6_0001_000000186_0001_1_13_H_._HHH_b1_02500_0001_0000100009_0000001_0 il10ra rosetta_normal True False False inf inf False 10.0 1000.0
138.0 0.0 0.0 0.0 0.0 0.0 0.0 SSSSTEASELLWEILEAAEQGDHEKAERLLEEAKELAEELGDEALKRQLEIFERLLEDLKSSSSS il2ra_site1_1z92_normal_mot_HHH_b1_00226_000000119_0001_43_56_H_._HHH_b1_02233_af2_0001_0000200029_0000001_0 il2ra rosetta_normal False True False inf inf False 10.0 1000.0
330.0 0.0 0.0 0.0 0.0 0.0 0.0 SSSSSEEVERLIEEAERALEEGNPEEAKKILKRAAQLAFELNDPELFFKVAELAYELAQRGSSSS il2ra_site2_3nfp_sap_7_mot_HHH_b2_05605_000000133_0001_1_20_H_._HHH_b2_05232_af2_0001_0000500021_0000001_0_0001 il2ra rosetta_sap False True False inf inf False 10.0 1000.0
165.0 0.0 0.0 0.0 0.0 0.0 0.0 SSSSDAEEEVRELALEFSHLLRNGDEEKAEEVLKEIERLAEESNDPQAKLILRLLELKLESSSSS il10ra_site1_normal_mot_7d538683ae38ff56261eb02f12605454_0001_af2_000000062_0001_54_65_H_._HHH_b2_03877_0001_0000200010_0000002_0_af2pred_0001 il10ra af2_rosetta False True False inf inf False 10.0 1000.0
114.0 0.0 0.0 0.0 0.0 0.0 0.0 SSSSSEIERLYELARRAAELIHEGDREEAREVVEEARELAEELNNLAARAVLEFLEKHINSSSSS il10ra_site1_normal_mot_8756ee2cf497b5429c717dfc0c0bcfd6_0001_000000186_0001_1_13_H_._HHH_b2_06282_af2_0001_0000100003_0000001_0_af2pred_0001 il10ra af2_rosetta False True False inf inf False 10.0 1000.0
22.0 0.0 0.0 0.0 0.0 0.0 0.0 SSSSDVAHRLYELSRRAAELLANGNPEEAREVVEEAEELAEENNNPVLLFTIRHLLQSINSSSSS il10ra_site1_normal_mot_HHH_b1_06914_000000280_0001_1_18_H_._HHH_b1_05715_0001_0000300028_0000002_0 il10ra rosetta_normal False True False inf inf True 10.0 1000.0
132.0 0.0 0.0 0.0 0.0 0.0 0.0 SSSSDEDERYLELALHFAEALLEDGDPEAARLILKAAADIARKAGDEELLEEIERLLEEIGSSSS il10ra_site1_sap_27_mot_HHH_b2_02567_af2_000000093_0001_41_57_H_._HHH_b1_03852_0001_0000400038_0000002_0_0001 il10ra rosetta_sap False True False inf inf False 10.0 1000.0
125.0 0.0 0.0 0.0 0.0 0.0 0.0 SSSSTEELHELSRLVEEAYRALSEGNEEEVRKLLEEARQLAEELNDKVARRLLEEIEKRLSSSSS il2ra_site1_3nfp_normal_mot_HHH_b1_00630_af2_000000193_0001_42_55_H_._HHH_b2_03971_0001_0000100002_0000001_0 il2ra rosetta_normal False True False inf inf False 10.0 1000.0
189.0 0.0 0.0 0.0 0.0 0.0 0.0 SSSSSDEELLEEAKRLLEEGNLEEAFRVLAEAASEAIELGDEELAHEIAALAIEVAEKLGSSSSS il2ra_site2_3nfp_sap_25_mot_HHH_b2_07498_000000293_0001_1_14_H_._HHH_b1_01574_0001_0000100004_0000001_0_0001_af2pred_0001_1_af2pred_swapped il2ra af2_rosetta False True False inf inf False 10.0 1000.0
105.0 0.0 0.0 0.0 0.0 0.0 0.0 SSSSDEEEERILELSLEAFRLALRGNPEEAREVLEEALELAREAGNERAVEILEDLLQALSSSSS il10ra_site1_normal_mot_HHH_b2_07440_af2_000000021_0001_1_18_H_._HHH_b1_07357_0001_0000500040_0000001_0 il10ra rosetta_normal False True False inf inf False 10.0 1000.0
107.0 0.0 0.0 0.0 0.0 0.0 0.0 AKRRELRRLIEAGDREAFTALAEELVARVHADPHDFEARSALIYAVYLLERTDPELAARIRAAVE 2012023_c0025_0001_11_20_H_._5e27e483d83c7ac4651c8eb9d40dc098_0001_0001_0002_dldesign_0_af2pred NaN NaN NaN NaN False inf inf False 10.0 1000.0
146.0 0.0 0.0 0.0 0.0 0.0 0.0 SSSSSDEEEKEVEELLEEAKRIPDPRERNEILLEALRIALHLGNEELLQLVWRVVKELGSSSSSS il10ra_site1_normal_mot_HHH_b1_00999_000000080_0001_41_55_H_._HHH_b1_02031_af2_0001_0000400012_0000002_0 il10ra rosetta_normal False True False inf inf False 10.0 1000.0
78.0 0.0 0.0 0.0 0.0 0.0 0.0 SSSSSIEERIVQLLLRALRLHAEGNPEEAERLIEEAEELAEELGDPELQRYIRILLHFVKSSSSS il10ra_site1_normal_mot_HHH_b2_00475_000000107_0001_44_57_H_._HHH_b1_00662_0001_0000900056_0000001_0 il10ra rosetta_normal False True False inf inf False 10.0 1000.0
151.0 0.0 0.0 0.0 0.0 0.0 0.0 SSSSSDEEEAEQVVERLVEEFGLSEEDKEVLERLAKQALERGLSEKSIHRALHFAAERAGSSSSS il2ra_site1_1z92_normal_mot_HHH_b2_04375_000000267_0001_42_56_H_._HHH_b2_06256_0001_0000200013_0000001_0_af2pred_0001_af2pred_1_swapped il2ra af2_rosetta False True False inf inf False 10.0 1000.0
129.0 0.0 0.0 0.0 0.0 0.0 0.0 SSSSDEEEIRELIQRAREALEEGDRHRAFFIVAEAAFIAWQNNNEEALRELSQLALEIFERSSSS il2ra_site2_3nfp_normal_mot_HHH_b2_05281_000000198_0001_39_56_H_._HHH_b1_02402_0001_0000900024_0000001_0 il2ra rosetta_normal False True False inf inf False 10.0 1000.0
350.0 0.0 0.0 0.0 0.0 0.0 0.0 SSSSSSDEEEVEELLEEAKHITDLREAYRLLNEALRIASESQNEELLELILKVLEELASSSSSSS il2ra_site2_2erj_normal_mot_HHH_b1_01129_af2_000000281_0001_18_33_H_._HHH_b2_07712_0001_0000200009_0000001_0 il2ra rosetta_normal False True False inf inf False 10.0 1000.0
67.0 0.0 0.0 0.0 0.0 0.0 0.0 SSSSSDDLHEAYELAVRLLRLAANNDPEQFEEVSERLRELAERLQSDTLKEAIENLERFFSSSSS il2ra_site2_2erj_sap_21_mot_90f6a21de4ed711cb697bb9f61d9c40c_0001_af2_000000135_0001_36_50_H_._0a69b5c9b02373fb877a90f2b4b0d8e1_0001_1_0001_0000100002_0000001_0_0001 il2ra rosetta_sap False True False inf inf False 10.0 1000.0
173.0 0.0 0.0 0.0 0.0 0.0 0.0 DEELLREILEKLKKVPDPEVRELAEEAEELLERGNPERAAQVLIRAIFLAGDPELLKLLWEANKK il10ra_site1_normal_mot_HHH_b2_02262_af2_000000007_0001_40_53_H_._429e03ef57af3a05afeb6c1314328484_0001_1_af2_0001_0000500025_0000001_0 il10ra rosetta_normal False True False inf inf False 10.0 1000.0
123.0 0.0 0.0 0.0 0.0 0.0 0.0 SSSSDATEEFVERMVKWFGLDEEAKEILEEVVEELKERGVDWKEAAHILIEAAAKLQNNKSSSSS il2ra_site1_3nfp_sap_15_mot_HHH_b1_08274_000000052_0001_43_57_H_._HHH_b2_03144_0001_0000600064_0000001_1_0001 il2ra rosetta_sap False True False inf inf False 10.0 1000.0
37.0 0.0 0.0 0.0 0.0 0.0 0.0 SSSSSEDEERIEELIERIEELLKEGDEEKVLKLLLELAQLALKTEDEEATRFVLEVAELLSSSSS il10ra_site1_sap_25_mot_HHH_b1_01879_000000050_0001_1_18_H_._HHH_b1_03473_af2_0001_0000100001_0000001_1_0001_af2pred_0001 il10ra af2_rosetta False True False inf inf False 10.0 1000.0
146.0 0.0 0.0 0.0 0.0 0.0 0.0 SSSSSNEAARRVTELLRRALRIEDDEERERLLEEAQRLAEEFNDKIAKWLVEQVERLLEESSSSS il2ra_site1_3nfp_sap_15_mot_HHH_b1_01231_af2_000000170_0001_1_16_H_._HHH_b1_02696_0001_0000100002_0000001_0_0001 il2ra rosetta_sap False True False inf inf False 10.0 1000.0
303.0 0.0 0.0 0.0 0.0 0.0 0.0 SSSSSSEEEAVEYHKRLLESALRLGNEELLKMLLRAAEMLAERLNDEELRELVEEIEEKYSSSSS il2ra_site1_1z92_sap_17_mot_30aa582283ecb64a35315be28fff3e94_0001_000000110_0001_35_49_H_._210159fdb1b1f1ad465d550914d6d852_0001_0001_0000300032_0000001_0_0001 il2ra rosetta_sap False True False inf inf False 10.0 1000.0
10.0 0.0 0.0 0.0 0.0 0.0 0.0 SSSSDTEEEAEKLFERLEELLEEGDEQAVNEVLTKLVRLAKEKDDPEAARLVWEIMRKNDSSSSS il2ra_site2_2erj_sap_27_mot_HHH_b1_00004_000000238_0001_1_17_H_._HHH_b1_07428_0001_0000600005_0000001_0_0001 il2ra rosetta_sap False True False inf inf True 10.0 1000.0
214.0 0.0 0.0 0.0 0.0 0.0 0.0 SSSSDESEELERRVMKELIRLVWRGNREEAERLVKRVEERLKELGDEEAVEALRQALELASSSSS 2012023_c0025_0001_4_20_H_._HHH_b1_01536_0001_0001 NaN NaN NaN NaN False inf inf False 10.0 1000.0
230.0 0.0 0.0 0.0 0.0 0.0 0.0 SSSSADEVAELLREASRLLFEGELEKALELVEKARELAEAAGDPELIKAVDIVENAVLANSSSSS il10ra_site1_normal_mot_HHH_b2_07336_af2_000000224_0001_1_17_H_._HHH_b2_00864_0001_0000100004_0000001_0_af2pred_dldesign_0_af2pred il10ra af2_mpnn True False False inf inf False 10.0 1000.0
30.0 0.0 0.0 0.0 0.0 0.0 0.0 SSSSSSDVEERVEELLEEAEEIEDPREAARVLLEALRFALQASDERALQLVWEVVKRISSSSSSS il10ra_site1_normal_mot_HHH_b1_05056_000000217_0001_1_20_H_._HHH_b2_02768_0001_0000400021_0000001_1 il10ra rosetta_normal False True False inf inf True 10.0 1000.0
316.0 0.0 0.0 0.0 0.0 0.0 0.0 SSSSSSTWEFSTEALVEHLEEEGNPELAEELKRLLEEIREEGDPELRLELYKLLREIWSSSSSSS il2ra_site2_3nfp_normal_mot_HHH_b1_04497_000000281_0001_1_18_H_._HHH_b2_05984_0001_0000600034_0000001_0 il2ra rosetta_normal False True False inf inf False 10.0 1000.0
211.0 0.0 0.0 0.0 0.0 0.0 0.0 SSSSDEDFELARRFIELVIELLRRGNKEEAQEVLKELEELAEETNNPILRHLLELLQRQLKSSSS il10ra_site1_sap_26_mot_HHH_b1_05185_000000011_0001_22_39_H_._HHH_b1_08225_0002_0000200012_0000001_0_0001 il10ra rosetta_sap False True False inf inf False 10.0 1000.0
171.0 0.0 0.0 0.0 0.0 0.0 0.0 SSSSDEDEEYIRMTLEFAKWLIEEGDERAARHFLRAAIELAERLNDEEILEELERLLQELSSSSS il10ra_site1_sap_16_mot_HHH_b2_00984_000000042_0001_1_20_H_._4c4ac6cabe4c261757e68d3976ab26f5_0001_af2_0001_0000600027_0000001_0_0001 il10ra rosetta_sap True False False inf inf False 10.0 1000.0
107.0 0.0 0.0 0.0 0.0 0.0 0.0 SSSSSSEVEEEIEELIERAKRIPDPHEAFAVLARALRLAEELNDPELLREVRELLRELRSSSSSS il2ra_site2_3nfp_sap_22_mot_HHH_b1_04312_000000268_0001_22_39_H_._HHH_b1_01863_af2_0001_0000200011_0000001_0_0001_af2pred_0001_af2pred il2ra af2_rosetta False True False inf inf False 10.0 1000.0
51.0 0.0 0.0 0.0 0.0 0.0 0.0 SSSSSQADEFLERLAEELFEEGDEKQIRAILKLVRHALETLGNPIAEEVARIIEELLEKLSSSSS il2ra_site1_3nfp_normal_mot_cc4219192d8ccd35c40e7b68f9a57604_0001_af2_000000124_0001_16_32_H_._HHH_b1_08473_0001_0000600030_0000001_0 il2ra rosetta_normal False True False inf inf False 10.0 1000.0
149.0 0.0 0.0 0.0 0.0 0.0 0.0 SSSSDERTDEVYKLIREAMELARNGNPEEAEKVLEEAKHIAEEAGNYAALFSIRHLERDLKSSSS il10ra_site1_normal_mot_HHH_b1_07527_000000076_0001_1_15_H_._HHH_b2_06940_af2_0001_0000100005_0000001_1 il10ra rosetta_normal False True False inf inf False 10.0 1000.0
120.0 0.0 0.0 0.0 0.0 0.0 0.0 SSSSDAEEEVEELLKELEELVKRNDEEERVEVAFLIARLIQELGDPELAEELSRILVEFLQSSSS il10ra_site1_sap_23_mot_HHH_b2_03220_af2_000000223_0001_23_40_H_._HHH_b1_03860_0001_0000400043_0000001_0_0001_af2pred_0001 il10ra af2_rosetta False True False inf inf False 10.0 1000.0
210.0 0.0 0.0 0.0 0.0 0.0 0.0 SSSSDALERLAKNIFEILEKALELGNEKAIERWLEMLERQAEDTNDELARELLREIREKLSSSSS il2ra_site1_2b5i_normal_mot_d4f58537f9d5e1f361f6ea2252377c33_0001_1_000000167_0001_1_13_H_._HHH_b1_03920_0001_0000100001_0000001_0 il2ra rosetta_normal False True False inf inf False 10.0 1000.0
164.0 0.0 0.0 0.0 0.0 0.0 0.0 SSSSEEEVHKVEVGFKIAKESKSKIALENLIQYAKELYEKTKDERVKEILEKAEKELKELESSSS il10ra_site1_normal_mot_49468d6c54d8157f7969f91124172a68_0001_af2_000000173_0001_37_51_H_._HHH_b1_02831_0001_0000200008_0000002_0_af2pred_dldesign_0_af2pred il10ra af2_mpnn True False False inf inf False 10.0 1000.0
145.0 0.0 0.0 0.0 0.0 0.0 0.0 SSSSDEEEREELKERIEEAIEKNDPELLLKLAIEAAQLALQLEDRELTELVLEAAELLRRLSSSS il10ra_site1_normal_mot_HHH_b2_02463_af2_000000222_0001_1_19_H_._HHH_b1_06264_af2_0001_0000100001_0000001_0_af2pred_0001 il10ra af2_rosetta False True False inf inf False 10.0 1000.0
176.0 0.0 0.0 0.0 0.0 0.0 0.0 SSSSDVEEEIEELLREAKKLAENGNPERATHLIIEAYALADQNNNEELREEVAELLRRLLDSSSS il10ra_site1_sap_22_mot_HHH_b2_06812_af2_000000299_0001_41_56_H_._44e4ab65238a46b1c89eac5211a0a491_0001_1_0001_0000400022_0000001_0_0001 il10ra rosetta_sap True False False inf inf False 10.0 1000.0
221.0 0.0 0.0 0.0 0.0 0.0 0.0 SSSDEEEVRKLLEEAEKKLEEGNPEEAHRLLAEASQLAWELRNFEAFALVADVAYRFFQSNSSSS il2ra_site2_3nfp_sap_22_mot_HHH_b2_05281_000000198_0001_39_56_H_._HHH_b1_07793_0001_0000100002_0000001_0_0001 il2ra rosetta_sap False True False inf inf False 10.0 1000.0
194.0 0.0 0.0 0.0 0.0 0.0 0.0 SSSSSSDRVERIVRLLLLSAERTEDEEVLRAALRLARQVAEANGDEEAEKLVEEVQERLSSSSSS il10ra_site1_sap_26_mot_HHH_b1_04693_000000238_0001_19_36_H_._HHH_b2_01018_0001_0000100004_0000002_0_0001_af2pred_0001 il10ra af2_rosetta False True False inf inf False 10.0 1000.0
111.0 0.0 0.0 0.0 0.0 0.0 0.0 SSSSDIRERVLRLIREILELLRRGNEEEARELLEEAQELAEEGNNPLLRRSLEALERDLNSSSSS il10ra_site1_sap_21_mot_HHH_b1_03314_af2_000000278_0001_42_55_H_._HHH_b1_07761_af2_0001_0000300012_0000001_0_0001_af2pred_0001 il10ra af2_rosetta False True False inf inf False 10.0 1000.0
166.0 0.0 0.0 0.0 0.0 0.0 0.0 SSSSSSSEAEEVWRLLREALHIDDEEEVQELLEEAKRLAEELNSEVLRIVIEFLERDLSSSSSSS il10ra_site1_normal_mot_HHH_b2_03220_af2_000000223_0001_23_40_H_._HHH_b1_01843_af2_0001_0000200015_0000002_0 il10ra rosetta_normal False True False inf inf False 10.0 1000.0
138.0 0.0 0.0 0.0 0.0 0.0 0.0 SSSSEEEEVRELLEEARELLEEGDKYEALELVAEASELASKKNNEELARLILELFEEIQRLSSSS il2ra_site2_3nfp_normal_mot_HHH_b2_04451_000000238_0001_21_37_H_._HHH_b1_07051_af2_0001_0000200015_0000001_0 il2ra rosetta_normal False True False inf inf False 10.0 1000.0
188.0 0.0 0.0 0.0 0.0 0.0 0.0 SSSSSDREERLKQVLELLRRILESDDPEEREELLEEAERLIEEAGNELLRVLLEFLRKALSSSSS il10ra_site1_sap_20_mot_HHH_b1_02397_af2_000000085_0001_39_57_H_._HHH_b2_04780_af2_0001_0000200009_0000002_0_0001_af2pred_0001 il10ra af2_rosetta False True False inf inf False 10.0 1000.0
106.0 0.0 0.0 0.0 0.0 0.0 0.0 SSSSDLEEEVRKLLEEVEELLKEGNRFEALELLLRAHKLAVENDNPELVRKELELYAELASSSSS il2ra_site2_3nfp_normal_mot_49a7c9051cacde34b31d84fabeb7f3ea_0001_af2_000000030_0001_39_52_H_._HHH_b2_01636_af2_0001_0000100007_0000001_0 il2ra rosetta_normal False True False inf inf False 10.0 1000.0
91.0 0.0 0.0 0.0 0.0 0.0 0.0 SSSSSRYLELTIRFIEMLLEDGDTEAARFFIKALKDIAKRNNDPEAEERAEELERIVEELSSSSS il10ra_site1_sap_11_mot_HHH_b2_06600_af2_000000211_0001_1_16_H_._HHH_b2_08166_af2_0001_0000400020_0000002_0_0001 il10ra rosetta_sap False True False inf inf False 10.0 1000.0
171.0 0.0 0.0 0.0 0.0 0.0 0.0 SSSSSEVEEEVKRLYEEAERLLEEGNPEEAEEVLLRASAIAYQNNDFELFALLVELMRKIASSSS il2ra_site2_3nfp_normal_mot_HHH_b1_04960_000000149_0001_23_39_H_._HHH_b1_02627_af2_0001_0000200011_0000001_0 il2ra rosetta_normal False True False inf inf False 10.0 1000.0
280.0 0.0 0.0 0.0 0.0 0.0 0.0 SADEYAVRMLKKDGFPPEKIVERLVKTAERVYNIPPEEAIKWLLEWLEELGDPLAEVVKELEERK il2ra_site1_3nfp_sap_6_mot_HHH_b1_00258_000000025_0001_42_56_H_._HHH_b2_05877_0001_0000100002_0000001_0_0001 il2ra rosetta_sap False True False inf inf False 10.0 1000.0
265.0 0.0 0.0 0.0 0.0 0.0 0.0 SSSSSREEAARTAAREIEELLEEGDEEEFKRLLRMLEIQVRLSRDEKAREVLEELRERLNSSSSS il10ra_site1_normal_mot_HHH_b2_07938_000000207_0001_42_56_H_._HHH_b2_03378_0001_0000600036_0000002_0 il10ra rosetta_normal False True False inf inf False 10.0 1000.0
164.0 0.0 0.0 0.0 0.0 0.0 0.0 SSSSSEETREARELFHEADELDKEGDPEEAERTLEEALEIARQGGSRQLARMIESALRQLESSSS il2ra_site1_2b5i_normal_mot_HHH_b2_04910_000000118_0001_1_19_H_._HHH_b2_07216_0001_0000100001_0000001_1 il2ra rosetta_normal True False False inf inf False 10.0 1000.0
63.0 0.0 0.0 0.0 0.0 0.0 0.0 SSSSDETEEVAKILEEAAELDLEGNPEEARELVEEALRIAEELRNDVLRAQAEYLLRIIENSSSS il10ra_site1_normal_mot_8756ee2cf497b5429c717dfc0c0bcfd6_0001_000000186_0001_1_13_H_._HHH_b1_04775_af2_0001_0000600024_0000001_0 il10ra rosetta_normal True False False inf inf False 10.0 1000.0
109.0 0.0 0.0 0.0 0.0 0.0 0.0 SSSSSSDAEETVRIALRVAKLLTDPEDVRRALELAEKLARQANDPELEELVEEVEEELSSSSSSS il10ra_site1_sap_24_mot_HHH_b1_06174_af2_000000107_0001_40_57_H_._HHH_b1_02318_0001_0000200024_0000001_0_0001_af2pred_0001 il10ra af2_rosetta False True False inf inf False 10.0 1000.0
60.0 0.0 0.0 0.0 0.0 0.0 0.0 SSSSDVEEEVERLIEEAERLLEEGDPREAARVLQEAVRLAYESGDEELLQLIWELVHEIAKSSSS il10ra_site1_sap_11_mot_HHH_b1_00456_000000263_0001_1_17_H_._HHH_b2_01341_af2_0001_0000100005_0000002_0_0001 il10ra rosetta_sap False True False inf inf False 10.0 1000.0
143.0 0.0 0.0 0.0 0.0 0.0 0.0 SSEELLEELVEITVENNSPHVLRKILRALEAFLGDPEEAERLLEELIEKVLGDPEEAERLVREAK il2ra_site1_3nfp_sap_20_mot_HHH_b2_03042_af2_000000210_0001_23_39_H_._HEEHE_1101_0001_0000200023_0000001_0_0001_af2pred_0001_af2pred_1 il2ra af2_rosetta False True False inf inf False 10.0 1000.0
198.0 0.0 0.0 0.0 0.0 0.0 0.0 SAEEVLQRQVERDPDDASALHLLLLVLAAKEGDPELVQLLRRANELSREGNPEEAREILQEAIER il10ra_site1_normal_mot_HHH_b2_00943_af2_000000149_0001_1_17_H_._d3c612d18aab0e0945b39b51a1e20ad4_0001_1_af2_0001_0000500040_0000001_0_af2pred_0001 il10ra af2_rosetta False True False inf inf False 10.0 1000.0
123.0 0.0 0.0 0.0 0.0 0.0 0.0 SSSSSDEEEEEIEELLERMKRIKDEEEFEKLVSEASVLIFRANNFELFDELARIFREFASSSSSS il2ra_site2_2erj_normal_mot_HHH_b2_05198_af2_000000162_0001_40_52_H_._HHH_b1_05937_0001_0000100004_0000001_0 il2ra rosetta_normal False True False inf inf False 10.0 1000.0
151.0 0.0 0.0 0.0 0.0 0.0 0.0 SSSSSPEGKEVLRLLEEAEAALKAGDEAGARALLEKALEIAKKAKSNLFVKFVEAALKALESSSS il2ra_site1_2b5i_normal_mot_HHH_b1_08745_af2_000000166_0001_39_57_H_._HHH_b1_02799_0001_0000100008_0000001_0_af2pred_dldesign_0_af2pred il2ra af2_mpnn True False False inf inf False 10.0 1000.0
53.0 0.0 0.0 0.0 0.0 0.0 0.0 SSSSSSSETEEEVRRLLEEAEQVSDIQEAYELLEEASRLALELEDEEAFQLVDEVAKRLSSSSSS il2ra_site2_2erj_normal_mot_HHH_b1_01239_000000175_0001_43_57_H_._HHH_b2_02641_0001_0000400036_0000001_0_af2pred_0001_af2pred il2ra af2_rosetta False True False inf inf False 10.0 1000.0
146.0 0.0 0.0 0.0 0.0 0.0 0.0 SSSSSSEVSYLAIRVLALARQKGDEEVVRLAREILRRYLEGKMSREEAEEELKKLEEEAKSSSSS il10ra_site1_normal_mot_HHH_b1_05357_000000034_0001_23_39_H_._ems_p1-16H-GBL-16H-GABBL-15H_0194_0001_0001_0001_0001_0000300024_0000001_0_af2pred_0001 il10ra af2_rosetta False True False inf inf False 10.0 1000.0
75.0 0.0 0.0 0.0 0.0 0.0 0.0 SALEEILEEARERGDEEVVRVAELLLEAERTRDPELSREALKLVARLLLKGNPLARELAKLMQNH il2ra_site1_3nfp_normal_mot_305f2cde7908e03ad37cbc015c4ad608_0001_000000190_0001_1_13_H_._051c0c936a156ad947a69d9f7fa35b99_0001_0001_0000200005_0000001_1_af2pred_0001_af2pred_swapped il2ra af2_rosetta False True False inf inf False 10.0 1000.0
84.0 0.0 0.0 0.0 0.0 0.0 0.0 SSSSSEEVEELIEEARELIEEGDPEKALEVLREAFHRAYELNDLELFSRLAELTHEIARALSSSS il2ra_site2_2erj_sap_25_mot_HHH_b2_04462_000000161_0001_43_56_H_._HHH_b1_00464_af2_0001_0000100003_0000001_0_0001 il2ra rosetta_sap False True False inf inf False 10.0 1000.0
254.0 0.0 0.0 0.0 0.0 0.0 0.0 SSSSSDLEEIAKELVEELQREFNLDEAAKRDLEKFAEFLVKKGVSPELVEKNLRYVVRVTSSSSS il2ra_site1_1z92_sap_22_mot_HHH_b1_04602_000000153_0001_1_19_H_._HHH_b1_00136_0001_0000300046_0000001_0_0001_af2pred_0001_af2pred_1 il2ra af2_rosetta True True False inf inf False 10.0 1000.0
43.0 0.0 0.0 0.0 0.0 0.0 0.0 SSSSSSDEEAFELLREAAEAAREDPEEAEEILERAREIAEEAGNELLLWQIEFLLRRLSSSSSSS il10ra_site1_sap_22_mot_HHH_b2_05343_000000235_0001_19_35_H_._1c4a7000c98f6bc3c941df408db38b63_0001_0001_0000300003_0000002_0_0001 il10ra rosetta_sap True False False inf inf False 10.0 1000.0
150.0 0.0 0.0 0.0 0.0 0.0 0.0 SSSSDLKEYVEIARHFAEAALKNGTPEMAERIMELLLEALRHAGNPELVEEAEELLEEIQNSSSS il10ra_site1_sap_21_mot_HHH_b2_08186_000000021_0001_43_56_H_._HHH_b1_00499_af2_0001_0000400004_0000001_0_0001 il10ra rosetta_sap False True False inf inf False 10.0 1000.0
154.0 0.0 0.0 0.0 0.0 0.0 0.0 SSSSSSEEEEIVEELVEEFGLSERQKRSLKIAAEIAKELGASEEEIRRDLERFAEFLKRRSSSSS il2ra_site1_1z92_sap_18_mot_a6fd39a3fea750eb5223871b70f163d0_0001_af2_000000011_0001_17_33_H_._HHH_b2_00897_0001_0000300009_0000001_0_0001_af2pred_0001_af2pred_swapped il2ra af2_rosetta True False False inf inf False 10.0 1000.0
303.0 0.0 0.0 0.0 0.0 0.0 0.0 SSSSSRLEEFVEWILLAVRVAETERQREVIREALEHAKFRAEELNDEEAKELLREAEELLKSSSS il2ra_site2_3nfp_normal_mot_HHH_b1_06415_000000189_0001_43_56_H_._HHH_b1_00482_0001_0000100005_0000001_0 il2ra rosetta_normal False True False inf inf False 10.0 1000.0
265.0 1.0 0.0 0.0 0.0 0.0 0.0 SSSSSDESHEYLRAVLLLAEEASEEDPELARKLAELLERAIKDAGDEELQELVEELLERLSSSSS il2ra_site2_3nfp_sap_18_mot_HHH_b2_05132_000000098_0001_38_52_H_._461c5b8021308318a9a61a4e77c13547_0001_af2_0001_0000900009_0000001_0_0001 il2ra rosetta_sap False True False inf inf False 10.0 1000.0
146.0 0.0 0.0 0.0 0.0 0.0 0.0 SSSSDELERVFELLRRAAELHSDGDKEEAEKLLEEAEELAEELGNELLRWQIEFLLRALDSSSSS il10ra_site1_normal_mot_HHH_b2_06857_af2_000000179_0001_42_54_H_._HHH_b1_05676_af2_0001_0000100011_0000002_0 il10ra rosetta_normal False True False inf inf False 10.0 1000.0
188.0 0.0 0.0 0.0 0.0 0.0 0.0 SSSSDREEEIVRKIVEELGLSESIKHFLEWAARLLLEAGLSEEEVEERLKEMAERQARQDSSSSS il10ra_site1_sap_16_mot_HHH_b2_04251_af2_000000037_0001_42_56_H_._HHH_b1_00525_0001_0000300039_0000002_0_0001 il10ra rosetta_sap False True False inf inf False 10.0 1000.0
165.0 0.0 0.0 0.0 0.0 0.0 0.0 SSSSSEIEEYREEIEKLLEEGNWEEAMRLLVEAVRLALRLGDPELLRELWELIKEVAERRQSSSS il10ra_site1_sap_16_mot_HHH_b1_04693_000000238_0001_19_36_H_._HHH_b2_05159_0001_0000200012_0000001_0_0001 il10ra rosetta_sap False True False inf inf False 10.0 1000.0
291.0 0.0 0.0 0.0 0.0 0.0 0.0 SSSSDKNKAAADYWTEALKTAYAQGNKEAIASSLHGARTLAELINDPELKKVVDEVAAKISSSSS il10ra_site1_sap_16_mot_HHH_b1_06789_af2_000000041_0001_1_20_H_._HHH_b2_01747_af2_0001_0001300030_0000002_0_0001_af2pred_dldesign_0_af2pred il10ra af2_mpnn True False False inf inf False 10.0 1000.0
147.0 0.0 0.0 0.0 0.0 0.0 0.0 SSSSDEAREEVERLLEEAEEALEEGDEELVIRLLFEAVRLAMHGKDAELLRAVWELFESLSSSSS il10ra_site1_sap_36_mot_HHH_b1_05512_000000094_0001_1_18_H_._HHH_b1_00459_af2_0001_0000200011_0000001_0_0001 il10ra rosetta_sap False True False inf inf False 10.0 1000.0
250.0 0.0 0.0 0.0 0.0 0.0 0.0 SSSSDKEEVAYLLLRAYAAASQGNPEEAEELLEEAERIAEENNNERLKISIEIAKRAVRELSSSS il10ra_site1_normal_mot_HHH_b1_05357_000000034_0001_23_39_H_._HHH_b1_03844_0001_0000100001_0000001_0_af2pred_0001 il10ra af2_rosetta False True False inf inf False 10.0 1000.0
164.0 0.0 0.0 0.0 0.0 0.0 0.0 SSSSSDRARLSTRVYELLRKALRIDDEEEVEELLKEAEELARELGNRILEHAIEAAKRALSSSSS il10ra_site1_normal_mot_HHH_b2_06497_000000202_0001_1_20_H_._HHH_b2_00092_af2_0001_0000800020_0000001_0_af2pred_0001 il10ra af2_rosetta True True False inf inf False 10.0 1000.0
178.0 0.0 0.0 0.0 0.0 0.0 0.0 SSSSSEEEKEIEKLLEELERAIEENDPELALRLLQRILQLIFRLGNAELFREVWELAKRIASSSS il10ra_site1_normal_mot_HHH_b2_05454_000000273_0001_1_18_H_._HHH_b1_00591_af2_0001_0000100005_0000002_0 il10ra rosetta_normal False True False inf inf False 10.0 1000.0
104.0 0.0 0.0 0.0 0.0 0.0 0.0 SSSSSDEEERIEELLEELEEVLREGDDERASEIAIEAVQLAQEAGDQEALQLVWRLFQNNSSSSS il10ra_site1_normal_mot_HHH_b1_01821_000000158_0001_23_39_H_._HHH_b2_00650_af2_0001_0000600028_0000001_0 il10ra rosetta_normal False True False inf inf False 10.0 1000.0
236.0 0.0 0.0 0.0 0.0 0.0 0.0 SSSSDKREEYVKAALELAKLAAEQGNPEIAEKHLRLAELFAEAVNNEELEELVRKVAEELSSSSS il2ra_site2_3nfp_normal_mot_HHH_b1_05627_af2_000000038_0001_43_56_H_._HHH_b2_01306_af2_0001_0000900014_0000001_1 il2ra rosetta_normal False True False inf inf False 10.0 1000.0
97.0 0.0 0.0 0.0 0.0 0.0 0.0 SSSSTEELYELVKKAIERAIELFRNGDPEQAEEVLEEILEEVEKRGNVNILISLEHLLRVLSSSS il10ra_site1_normal_mot_HHH_b1_03333_000000091_0001_1_17_H_._HHH_b2_04212_0001_0000200013_0000002_0 il10ra rosetta_normal False True False inf inf False 10.0 1000.0
211.0 0.0 0.0 0.0 0.0 0.0 0.0 SSSSSALEFLERLAKRAFEEGDRRALRLLLEIIEKVLERTGTPEAEEVLEYIEELLRRLESSSSS il2ra_site1_3nfp_sap_19_mot_119b7766384adbe86006a62bce89dba1_0001_af2_000000092_0001_18_32_H_._3633a07a64a68e62d76074d72b379c70_0001_1_af2_0001_0000100004_0000001_1_0001_af2pred_0001_af2pred_swapped il2ra af2_rosetta False True False inf inf False 10.0 1000.0
73.0 0.0 0.0 0.0 0.0 0.0 0.0 SSSSAEESFELARRAVELVIRLYKEGNPEEAEKVVEEVKRELEELGNPLAARQLEALRRILSSSS il10ra_site1_normal_mot_HHH_b2_00092_000000181_0001_22_39_H_._HHH_b2_05043_0001_0000300048_0000003_0 il10ra rosetta_normal False True False inf inf False 10.0 1000.0
76.0 0.0 0.0 0.0 0.0 0.0 0.0 SSSSSDELEEFIEELVKELGLDEEAKETLERLLEKLQEQGVSERAIRRALERMARRMRGSSSSSS il2ra_site1_1z92_normal_mot_01209686ea234b34325f918445e6eade_0001_af2_000000154_0001_18_33_H_._HHH_b1_01021_0001_0000100004_0000001_0_af2pred_0001_1_af2pred_swapped il2ra af2_rosetta False True False inf inf False 10.0 1000.0
170.0 0.0 0.0 0.0 0.0 0.0 0.0 DEVSEVIYELFEEGDPELAALLFWVRALVLEKDDPELEEELEKLIELAKRDPEEAKELAERLARK il2ra_site2_3nfp_sap_13_mot_HHH_b2_01155_000000159_0001_38_52_H_._HHH_b1_01485_0001_0000400030_0000001_1_0001 il2ra rosetta_sap True False False inf inf False 10.0 1000.0
169.0 0.0 0.0 0.0 0.0 0.0 0.0 SSSSSSEVEALLKQLAAAASKVSPEKAAKLYDTMVEVHRLLQAGKPEEALALAQAALAEVSSSSS il10ra_site1_normal_mot_2c1a291787c6f40772924d4e9068d803_0001_af2_000000222_0001_34_48_H_._HHH_b1_08635_0001_0000300024_0000002_0_af2pred_dldesign_0_af2pred il10ra af2_mpnn True False False inf inf False 10.0 1000.0
173.0 0.0 0.0 0.0 0.0 0.0 0.0 SSSSDEAAEEAWELMREANELLRNGDPEEARKVLEEALELAERAGSKSLAKSIEVMLRLFESSSS il2ra_site1_2b5i_sap_15_mot_HHH_b1_02715_000000105_0001_23_40_H_._9daacd37e3baa650618043516f9fc948_0001_af2_0001_0000300013_0000001_1_0001_af2pred_0001_af2pred_1 il2ra af2_rosetta True False False inf inf False 10.0 1000.0
64.0 0.0 0.0 0.0 0.0 0.0 0.0 SSSSSEEERYLELAVRFLEQLLEQGDEEAARSMLRVVKDLAERLGDEEIKEELEEIEKELSSSSS il10ra_site1_normal_mot_HHH_b1_04940_000000219_0001_1_18_H_._HHH_b2_00218_0001_0000100003_0000001_0 il10ra rosetta_normal True False False inf inf False 10.0 1000.0
222.0 0.0 0.0 0.0 0.0 0.0 0.0 SSSSSDQELIEEAEELAEEAIEKADNRAARFLLRQALEALRLTGDPKAAEILFNLARIVLSSSSS il10ra_site1_sap_15_mot_HHH_b2_00093_af2_000000025_0001_40_54_H_._HHH_b1_03548_0001_0000100008_0000001_0_0001 il10ra rosetta_sap False True False inf inf False 10.0 1000.0
367.0 0.0 0.0 0.0 0.0 0.0 0.0 DDEEKEELERYIGNPRQALSLLTSVRYLKRKGVPPEEIEKALERLLKKLGLPPEVREIIKRIIEK 2011958_y6889_0001_25_40_H_._afd5189ee673dc998a2be7740f4a3997_0001_0001_0001 NaN NaN NaN NaN False inf inf False 10.0 1000.0
87.0 0.0 0.0 0.0 0.0 0.0 0.0 SSSSSLRREAIETVEALLKAGKTEEAKKVVDKLREYAEEKKDPALERLVEFLEEAIADALESSSS il2ra_site1_2b5i_sap_12_mot_HHH_b2_08262_af2_000000095_0001_1_15_H_._HHH_b2_06947_af2_0001_0000200004_0000001_0_0001_af2pred_dldesign_0_af2pred il2ra af2_mpnn True False False inf inf False 10.0 1000.0
73.0 0.0 0.0 0.0 0.0 0.0 0.0 TSELIYELLELIARGEVPPEEIREIIEEIAERAGVPPEDVVRLLKALARQINNPEVERLLEEVLR il2ra_site1_1z92_sap_25_mot_HHH_b2_06555_af2_000000230_0001_23_40_H_._HHH_b1_06444_0001_0000100006_0000001_0_0001_af2pred_0001_af2pred_1 il2ra af2_rosetta False True False inf inf False 10.0 1000.0
470.0 0.0 0.0 0.0 0.0 0.0 0.0 SSSSDMAEREHERAEQNLRHLVEAGDPEKVKLFVKLVKSILEELGNPELVEELEKLLEELNSSSS il10ra_site1_sap_19_mot_HHH_b1_07743_af2_000000164_0001_42_55_H_._HHH_eva_0456_af2_0001_0000400013_0000001_0_0001_af2pred_0001 il10ra af2_rosetta False True False inf inf False 10.0 1000.0
146.0 0.0 0.0 0.0 0.0 0.0 0.0 SSSSDEEELEQLVERLAKELGASEEAKELAELSAKNLKEAGHSEEEIELFLRLLLELDTRRSSSS il2ra_site2_2erj_sap_32_mot_HHH_b2_01204_af2_000000051_0001_19_34_H_._HHH_b1_05381_0001_0000300037_0000001_0_0001_af2pred_0001_1_af2pred_swapped il2ra af2_rosetta False True False inf inf False 10.0 1000.0
364.0 0.0 0.0 0.0 0.0 0.0 0.0 SSSSSEFQRLAQRAVQLAFRLSDQEVLRRIWELFKRYIEEGDPRLEEELEELLEELEERGSSSSS il10ra_site1_normal_mot_HHH_b1_01821_000000158_0001_23_39_H_._HHH_b1_04578_0001_0000500034_0000001_1 il10ra rosetta_normal False True False inf inf False 10.0 1000.0
217.0 0.0 0.0 0.0 0.0 0.0 0.0 SSSSDEFKERAKRMIEAVIRSLRSLGDEETLERVEELLEQFEKEGDPRYALRIYELALEAYSSSS il2ra_site2_3nfp_sap_20_mot_HHH_b1_01819_af2_000000097_0001_1_20_H_._640647f06b73f3c3f2841c6adbc5d152_0001_af2_0001_0000700025_0000001_0_0001 il2ra rosetta_sap False True False inf inf False 10.0 1000.0
169.0 0.0 0.0 0.0 0.0 0.0 0.0 SSSSTEELHHLSRLVERAYKALAEGNEEEVRELLEEARELAEELNDKVARRLLREIEKRLSSSSS il2ra_site1_3nfp_normal_mot_HHH_b1_00630_af2_000000193_0001_42_55_H_._HHH_b2_03971_0001_0000500036_0000001_0 il2ra rosetta_normal False True False inf inf False 10.0 1000.0
130.0 0.0 0.0 0.0 0.0 0.0 0.0 SSSSSSREEVLRLSQEAFHLLLRGDPEEAKEVLEEARELAEELGDERLLKVIRDLLKVIDSSSSS il10ra_site1_sap_14_mot_HHH_b2_02337_000000026_0001_38_52_H_._HHH_b2_04470_0001_0000100009_0000001_0_0001 il10ra rosetta_sap False True False inf inf False 10.0 1000.0
185.0 0.0 0.0 0.0 0.0 0.0 0.0 SSSSDEEVERLVEELVREFNLSERQERSLRIAARAAEEFGADPRVVERDLERFVEFLKRKGSSSS il2ra_site1_1z92_normal_mot_1581cc1c700002558836ca695aafbf97_0001_1_af2_000000099_0001_17_32_H_._HHH_b2_05050_0001_0000200016_0000001_0 il2ra rosetta_normal True False False inf inf False 10.0 1000.0
178.0 0.0 0.0 0.0 0.0 0.0 0.0 SSSSTESERVAELIREAARAENDGNPEEAEELLEEAKELAEEANNDVLRFQIEYLERLLKESSSS il10ra_site1_normal_mot_8756ee2cf497b5429c717dfc0c0bcfd6_0001_000000186_0001_1_13_H_._HHH_b2_06621_af2_0001_0000100003_0000002_0 il10ra rosetta_normal True False False inf inf False 10.0 1000.0
157.0 0.0 0.0 0.0 0.0 0.0 0.0 SSSSSDTQELWERVAELLQEAAHIEDPEEAREVLEEARELAEEGNDPALERYVEYVRRDLSSSSS il2ra_site2_2erj_normal_mot_HHH_b1_03107_000000098_0001_39_52_H_._HHH_b2_02929_0001_0000400028_0000001_0 il2ra rosetta_normal False True False inf inf False 10.0 1000.0
111.0 0.0 0.0 0.0 0.0 0.0 0.0 SSSSSEFERVEELFREASELFRNGNPEEARKVLEEALELARETGDPTAAKDLERMLEFANSSSSS il2ra_site1_2b5i_normal_mot_HHH_b1_01949_af2_000000041_0001_1_19_H_._HHH_b1_05336_af2_0001_0000200009_0000001_0 il2ra rosetta_normal True False False inf inf False 10.0 1000.0
78.0 0.0 0.0 0.0 0.0 0.0 0.0 SSSSDEEDEELLRLVLEAFRLALRGNEEEARRVLEEAEELAEKLNNEKVLKMVRDLLKALSSSSS il10ra_site1_sap_18_mot_HHH_b2_06497_000000202_0001_1_20_H_._HHH_b1_07903_0001_0000400029_0000001_0_0001 il10ra rosetta_sap False True False inf inf False 10.0 1000.0
176.0 0.0 0.0 0.0 0.0 0.0 0.0 SSSSSRLERSLKIAVRVAVRVAGLSEEEQEELEELAEELARRGIDALEAIKILDRRAAELDSSSS il2ra_site1_1z92_normal_mot_HHH_b1_03515_000000289_0001_1_19_H_._HHH_b1_04203_af2_0001_0000100008_0000001_0 il2ra rosetta_normal False True False inf inf False 10.0 1000.0
96.0 0.0 0.0 0.0 0.0 0.0 0.0 SSSSSDAEDLAKKAIEIAEELEEEGNPELARISLRNAALAAKDRNDEEALEEIEKVLEELSSSSS il10ra_site1_sap_33_mot_HHH_b2_05343_000000235_0001_19_35_H_._HHH_b1_03268_0001_0000300049_0000002_0_0001_af2pred_0001 il10ra af2_rosetta False True False inf inf False 10.0 1000.0
200.0 0.0 0.0 0.0 0.0 0.0 0.0 SSSSHEEILRLARKAVRLFLNGNPEEAKEVAQEALRLAEELGDEELAKYLRQLLESIEINGSSSS il10ra_site1_normal_mot_HHH_b1_05826_af2_000000294_0001_1_18_H_._HHH_b1_06555_af2_0001_0000100002_0000001_0_af2pred_0001 il10ra af2_rosetta False True False inf inf False 10.0 1000.0
289.0 0.0 1.0 0.0 0.0 0.0 0.0 SSSSSDRADRIYELLRRIIELIREGDEEEARELLEEVEELVEEANNDTLRFVLRFLKRELSSSSS il10ra_site1_normal_mot_HHH_b1_02492_000000051_0001_1_21_H_._HHH_b1_05494_0001_0000500037_0000001_0 il10ra rosetta_normal False True False inf inf False 10.0 1000.0
73.0 0.0 0.0 0.0 0.0 0.0 0.0 SSSSSSSNERQRVEALLYYASLSRSPEAARIALERAVELATALGDEELLARARAALAEISSSSSS il10ra_site1_sap_18_mot_HHH_b2_01235_000000294_0001_1_18_H_._HHH_b2_06844_0001_0000100004_0000001_1_0001_af2pred_dldesign_0_af2pred il10ra af2_mpnn True False False inf inf False 10.0 1000.0
92.0 0.0 0.0 0.0 0.0 0.0 0.0 SSSSDRELTHFAVRVIWRLRVEFGLSAEQARELDRIAAHLVNEGVSEEEIEEILREVAEELSSSS il2ra_site1_2b5i_normal_mot_22370d59370c406a0c205a431f537cfa_0001_af2_000000141_0001_1_31_H_._HHH_b1_01338_af2_0001_0000100004_0000001_0 il2ra rosetta_normal False False False inf inf False 10.0 1000.0
20.0 0.0 0.0 0.0 0.0 0.0 0.0 SSSSSDEEIEERVRELLEEAEKIKDKREALELLEEASKLAAELDDPELLELIDEVAQRLSSSSSS il2ra_site2_2erj_normal_mot_HHH_b1_00941_000000060_0001_45_58_H_._HHH_b1_02002_0001_0000100008_0000001_0_af2pred_0001_1_af2pred_swapped il2ra af2_rosetta False True False inf inf True 10.0 1000.0
187.0 0.0 0.0 0.0 0.0 0.0 0.0 SSSSEEEFKEFKKVIEELTRLTREGDEEEFERLFERLHRRLEEEGDEVRLLSLEFLYRRDSSSSS il10ra_site1_normal_mot_HHH_b2_07145_000000158_0001_24_40_H_._HHH_b1_00992_0001_0000100009_0000002_0 il10ra rosetta_normal False True False inf inf False 10.0 1000.0
235.0 0.0 0.0 0.0 0.0 0.0 0.0 SSSSMEEEVNSLLEEAEELLKKGKPDEVFALIKKATELAAAAEDGELLQKVRDFARKVLESSSSS il10ra_site1_normal_mot_HHH_b1_00814_af2_000000078_0001_43_57_H_._HHH_b2_04332_0003_0000300022_0000001_0_af2pred_dldesign_0_af2pred il10ra af2_mpnn True False False inf inf False 10.0 1000.0
77.0 0.0 0.0 0.0 0.0 0.0 0.0 SSSSTEAEEVAELIREAAKLEREGDPEEAKEVLEEAREIAEENNNDVALWQVEYLLRKLNSSSSS il10ra_site1_normal_mot_8756ee2cf497b5429c717dfc0c0bcfd6_0001_000000186_0001_1_13_H_._HHH_b1_04937_af2_0001_0000500020_0000001_0 il10ra rosetta_normal True False False inf inf False 10.0 1000.0
124.0 0.0 0.0 0.0 0.0 0.0 0.0 SSSSSSEEEEVRELLEEAERIPDPEERKRLLARAAYAAARAGDEELWQLVMEVYFRLSNSSSSSS il10ra_site1_normal_mot_HHH_b2_07535_000000205_0001_20_36_H_._HHH_b1_08712_0001_0000100008_0000003_0 il10ra rosetta_normal True False False inf inf False 10.0 1000.0
143.0 0.0 0.0 0.0 0.0 0.0 0.0 DNIEIARILDELIRKVPPEVAELLYRVMHLAVRGDPEEARKVLEEILELVGDPLVKELLELVEKL il2ra_site1_3nfp_sap_13_mot_HHH_b2_00770_af2_000000063_0001_1_19_H_._HHH_b1_01043_0001_0000300015_0000001_0_0001 il2ra rosetta_sap False True False inf inf False 10.0 1000.0
58.0 0.0 0.0 0.0 0.0 0.0 0.0 SSSSDVEEEVKELLKEAEELREEGDPEEAAKVLQEAVHLAYQAQDPELLHLVWEVVKRLGTSSSS il10ra_site1_sap_26_mot_HHH_b2_06602_000000226_0001_1_16_H_._HHH_b1_07649_af2_0001_0000100001_0000002_0_0001 il10ra rosetta_sap False True False inf inf False 10.0 1000.0
266.0 0.0 0.0 0.0 0.0 0.0 0.0 DEEEAEELLREILKEHGNEEVLERDLERTERLFGDPKEALFALINAALQIHGDPRLKEALELVRK il2ra_site1_1z92_sap_16_mot_ems_3hM_2197_000000181_0001_1_19_H_._HHH_b1_04507_af2_0001_0000800028_0000001_0_0001 il2ra rosetta_sap False True False inf inf False 10.0 1000.0
344.0 0.0 0.0 0.0 0.0 0.0 0.0 SSSSDREEELKELLEELERLVEEGDPEEVRRLAREISELVWKYNDHEAFAALNEILAKHYRSSSS il2ra_site2_3nfp_sap_13_mot_HHH_b1_04644_af2_000000261_0001_42_57_H_._HHH_b2_04983_af2_0001_0000500031_0000001_0_0001 il2ra rosetta_sap False True False inf inf False 10.0 1000.0
38.0 0.0 0.0 0.0 0.0 0.0 0.0 SSSSSSDIEEEVKELLEEAKRISDKREALRVLQEASELASKLNDEELLELIDEVLQELSSSSSSS il2ra_site2_2erj_normal_mot_HHH_b1_02757_000000121_0001_41_57_H_._HHH_b2_06753_0001_0000100007_0000001_0_af2pred_0001_1_af2pred_swapped il2ra af2_rosetta False True False inf inf False 10.0 1000.0
98.0 0.0 0.0 0.0 0.0 0.0 0.0 SSSSMTLEEQVKEYLKKVDELKAQGKLDEAKKLLILARKVARKSGNEELLAEVEAKLKELSSSSS il2ra_site1_2b5i_normal_mot_f5ff40796168375b462bec8614a1db4a_0001_1_000000138_0001_53_65_H_._HHH_b2_01747_af2_0001_0000400018_0000001_0_af2pred_dldesign_0_af2pred il2ra af2_mpnn True False False inf inf False 10.0 1000.0
94.0 0.0 0.0 0.0 0.0 0.0 0.0 SEKAIEQIVRAIKKQARDPEVEEILEEVEELLKKDPEEAIRLLLELAEKLGDKIAERLLRQLLEL il2ra_site1_3nfp_normal_mot_HHH_b2_04095_af2_000000160_0001_43_56_H_._5a7f42ee72c73fa248482b5f4de50dd1_0001_0001_0000100002_0000001_0 il2ra rosetta_normal False True False inf inf False 10.0 1000.0
141.0 0.0 0.0 0.0 0.0 0.0 0.0 SSSSDEQERAVERFARAMLEAVERDPRIREEAEKYVRMMHWFAKDPEVREVIEEILEELRSSSSS il10ra_site1_sap_25_mot_HHH_b1_04582_000000276_0001_1_18_H_._HHH_b1_00915_0001_0000200030_0000002_0_0001 il10ra rosetta_sap False True False inf inf False 10.0 1000.0
247.0 0.0 0.0 0.0 0.0 0.0 0.0 SSSSSEKKKQWDLLVKTYRLIKEGKLEEAKKLLEELRAAAEKSGDPTLLHAVEVLEEELESSSSS il10ra_site1_sap_27_mot_HHH_b2_02497_000000141_0001_1_20_H_._HHH_b2_04046_0001_0000400045_0000001_0_0001_af2pred_dldesign_0_af2pred il10ra af2_mpnn True False False inf inf False 10.0 1000.0
150.0 0.0 0.0 0.0 0.0 0.0 0.0 DEEKEERVRKRAKRNPRDALVLAIFIARKKGDEELTEKLEELAELLLRGEVPPEELVELALELLR il2ra_site1_2b5i_normal_mot_0e5a94e4a5addaac739760efb25f0f5d_0001_000000246_0001_18_32_H_._cf88cf85650e0ae85d215619de225a54_0001_0001_0000300012_0000001_0_af2pred_0001_af2pred il2ra af2_rosetta False True False inf inf False 10.0 1000.0
205.0 0.0 0.0 0.0 0.0 0.0 0.0 SSSDEEELQEELERLVEELVKELGLSQRLERFLRLQVELLIEQGASREEAERFIKASAKLLSSSS il2ra_site2_2erj_normal_mot_90f6a21de4ed711cb697bb9f61d9c40c_0001_af2_000000135_0001_36_50_H_._HHH_b2_04566_af2_0001_0000800023_0000001_0_af2pred_0001_af2pred il2ra af2_rosetta False True False inf inf False 10.0 1000.0
302.0 0.0 0.0 0.0 0.0 0.0 0.0 SSSSDEEEEAERLEKELRELEENNDEERLRRLAEEAAEFARQTNDEELFAIALEIRRKLDSSSSS il2ra_site2_3nfp_sap_25_mot_HHH_b1_00784_000000093_0001_41_55_H_._3aefc51b0440b32321f790e365bc563e_0001_1_0001_0000300021_0000001_0_0001_af2pred_0001_af2pred il2ra af2_rosetta False True False inf inf False 10.0 1000.0
218.0 0.0 0.0 0.0 0.0 0.0 0.0 SSSDEERAEELRKEIEELLKRGDDEEAEELLEELLRLAAHLRDPELSYAALRLFALLTQLHSSSS il10ra_site1_sap_22_mot_HHH_b1_05185_000000011_0001_22_39_H_._HHH_b2_01732_0001_0000200022_0000002_0_0001_af2pred_0001 il10ra af2_rosetta False True False inf inf False 10.0 1000.0
137.0 0.0 0.0 0.0 0.0 0.0 0.0 SSSSDEEDRLVFEVAAQAYLLFDKGNEEEARKVLKELEELAEELNDPRARLYVRALEELLSSSSS il10ra_site1_normal_mot_2c1a291787c6f40772924d4e9068d803_0001_af2_000000187_0001_34_48_H_._HHH_b2_04100_0001_0000400022_0000002_0 il10ra rosetta_normal True False False inf inf False 10.0 1000.0
62.0 0.0 0.0 0.0 0.0 0.0 0.0 SSSSDEELKEVLELLRQAVRLALRGNPEKAEEVLEEAEELAREANDERALRMIEDMKRALKSSSS il10ra_site1_sap_26_mot_HHH_b1_02637_000000294_0001_42_59_H_._HHH_b2_04435_0001_0000300037_0000001_0_0001 il10ra rosetta_sap False True False inf inf False 10.0 1000.0
85.0 0.0 0.0 0.0 0.0 0.0 0.0 SSSDLEERFEEIYREIEELLKEGDPWKVAQLLLELSKLALEIGDPELARRVLELYKKLKEISSSS il2ra_site2_3nfp_sap_16_mot_HHH_b1_07617_000000090_0001_22_38_H_._HHH_b2_07140_0001_0000300012_0000001_0_0001 il2ra rosetta_sap False True False inf inf False 10.0 1000.0
58.0 0.0 0.0 0.0 0.0 0.0 0.0 SSSSSEDEERIELTLRFARFLLENGDPEAARFLVEAAIELAKRNNNPELLEEAEKLEEEINSSSS il10ra_site1_normal_mot_HHH_b1_03260_000000175_0001_42_57_H_._HHH_b1_05644_af2_0001_0000300015_0000001_0_af2pred_0001 il10ra af2_rosetta False True False inf inf False 10.0 1000.0
118.0 0.0 0.0 0.0 0.0 0.0 0.0 DEEDALRLAAEIAAKAAGVDSFEVEVSNGKLTLTVEGDEHLAEVIRKAVERFFEFFGVDVEVTYE il2ra_site1_1z92_sap_13_mot_HHH_b1_00697_000000055_0001_1_18_H_._HHH_b2_06296_0001_0000600021_0000001_0_0001 il2ra rosetta_sap False True False inf inf False 10.0 1000.0
86.0 0.0 0.0 0.0 0.0 0.0 0.0 SSSSSSDEAEEYLEELERLLEENDAHRFAQVTKEALRVANRENDEELSKLIERLLKRAASSSSSS il2ra_site1_3nfp_normal_mot_HHH_b2_03322_af2_000000115_0001_43_57_H_._HHH_b1_01335_af2_0001_0000200002_0000001_0 il2ra rosetta_normal True False False inf inf False 10.0 1000.0
94.0 0.0 0.0 0.0 0.0 0.0 0.0 SSSSTEEFLRLLQEALRLAIRLRDPEALQEIWELIREYIREGDPRLEEELEELVEELRRRGSSSS il10ra_site1_normal_mot_HHH_b2_00984_000000042_0001_1_20_H_._HHH_b1_07343_0001_0000600038_0000001_0 il10ra rosetta_normal False True False inf inf False 10.0 1000.0
50.0 0.0 0.0 0.0 0.0 0.0 0.0 SSSSDRSREFNRLAREVLELLQEGDKEEAEKVLEELKKHAEELGDPNAKRMVEFLEKKVNSSSSS il2ra_site1_3nfp_sap_19_mot_HHH_b1_01736_000000293_0001_24_39_H_._HHH_b2_06675_0001_0000200013_0000001_0_0001_af2pred_0001_af2pred il2ra af2_rosetta False True False inf inf False 10.0 1000.0
285.0 0.0 0.0 0.0 0.0 0.0 0.0 DLEEILERIEEILEELNTKMARDLLRAIEWLKRAAPPEEVIKAILWAAEAAGDPEVVRLLREAVK il2ra_site1_3nfp_sap_20_mot_HHH_b1_05070_af2_000000282_0001_43_57_H_._HHH_b2_02281_0001_0000300009_0000001_1_0001 il2ra rosetta_sap False True False inf inf False 10.0 1000.0
98.0 0.0 0.0 0.0 0.0 0.0 0.0 SSSSDERSREQAEFVVRLAAEFGLDLEQIKILDEVARELEERGYSPEEIKEILEEVAEELGSSSS il2ra_site1_1z92_normal_mot_HHH_b2_05172_af2_000000284_0001_1_18_H_._HHH_b2_08134_af2_0001_0000400053_0000001_0 il2ra rosetta_normal False True False inf inf False 10.0 1000.0
104.0 0.0 0.0 0.0 0.0 0.0 0.0 DETEEALIELLLKAKSPSEIELIIRYIELSLKDTGDPRLEELLELAERLLRGDPEAEELLRELLP il2ra_site2_2erj_normal_mot_HHH_b1_08185_000000063_0001_41_55_H_._3a06290c8baa6e8619b69186753886c6_0001_af2_0001_0000100009_0000001_0 il2ra rosetta_normal False True False inf inf False 10.0 1000.0
121.0 0.0 0.0 0.0 0.0 0.0 0.0 SSSSDEEEERVEELLKQIRELYEKGDFEEVSRLLQEITEIAYKSNNPELLRLLHELLEELTSSSS il2ra_site2_2erj_sap_23_mot_HHH_b1_06078_000000236_0001_23_39_H_._HHH_b2_00884_0001_0000300007_0000001_0_0001_af2pred_0001_af2pred il2ra af2_rosetta False True False inf inf False 10.0 1000.0
284.0 0.0 0.0 0.0 0.0 0.0 0.0 SSSSSRELEEVQELIKEALRLLEEGNPEEARRVLEEAEELAEEAGNPLLEHIVRSLLEQVRSSSS il10ra_site1_normal_mot_b26a303360aa2756ef5b79665ce52f45_0001_000000179_0001_1_11_H_._HHH_b1_05267_0001_0000100009_0000001_0_af2pred_0001 il10ra af2_rosetta False True False inf inf False 10.0 1000.0
230.0 0.0 0.0 0.0 0.0 0.0 0.0 SSSSLEEEVERLLKEAEEALEEGDKFEAFAILADAAALVAERDNEELYRKIAELSLEVFEKSSSS il2ra_site2_3nfp_sap_21_mot_HHH_b1_05437_000000005_0001_40_57_H_._HHH_b1_08057_af2_0001_0000300017_0000001_0_0001 il2ra rosetta_sap False True False inf inf False 10.0 1000.0
146.0 0.0 0.0 0.0 0.0 0.0 0.0 SSSSSEEADRIYELMRAMIEAQKRGDDELVEELLREVAELAEERGDERLLRQVQWALRALKSSSS il2ra_site1_3nfp_sap_14_mot_HHH_b1_07180_af2_000000260_0001_1_19_H_._HHH_b2_00258_0001_0000300036_0000001_0_0001 il2ra rosetta_sap False True False inf inf False 10.0 1000.0
113.0 0.0 0.0 0.0 0.0 0.0 0.0 SSSSSLELIQAALEIVLELAEELGLSEEDAHRLAELAAKLAARGVSEEEIREILEEEAEQLSSSS il2ra_site1_1z92_sap_30_mot_HHH_b1_02756_000000071_0001_20_37_H_._HHH_b1_08486_af2_0001_0000300012_0000001_0_0001_af2pred_0001_af2pred il2ra af2_rosetta True False False inf inf False 10.0 1000.0
358.0 0.0 0.0 0.0 0.0 0.0 0.0 SSSSDAWEFAAEVSIEALELYKEGNPEEAERLVEEAEEIAKELNDPHALEYLEHLLKHIRHSSSS il2ra_site2_2erj_sap_20_mot_HHH_b1_08290_000000297_0001_19_37_H_._HEEHE_0898_0001_0000100005_0000001_0_0001 il2ra rosetta_sap False True False inf inf False 10.0 1000.0
169.0 0.0 0.0 0.0 0.0 0.0 0.0 SSSSSDVAEQSLRLAALRAKREGNEEALEVVEEAIEAYEKGLADDLEIYELLYEAYELLKSSSSS il2ra_site2_3nfp_sap_30_mot_HHH_b1_04805_af2_000000202_0001_1_19_H_._ems_3hC_59_0002_0001_0001100056_0000001_0_0001 il2ra rosetta_sap False True False inf inf False 10.0 1000.0
108.0 0.0 0.0 0.0 0.0 0.0 0.0 SSSSDEQRELVELIREAAELHAEGNPEEAERVAREAEELAEELNDEIARIIIEFLLEQISSSSSS il10ra_site1_normal_mot_HHH_b1_02997_000000220_0001_39_52_H_._HHH_b2_03513_0001_0000200020_0000002_0_af2pred_0001 il10ra af2_rosetta False True False inf inf False 10.0 1000.0
92.0 0.0 0.0 0.0 0.0 0.0 0.0 NWEEKLKIVESSVKKIRKISKEEKDKEKLKTEMKKIEKEIRKKIKDEEVLLWMLILVRVSIKRSG 2011852_c0047_0001 NaN NaN NaN NaN False inf inf False 10.0 1000.0
200.0 0.0 0.0 0.0 0.0 0.0 0.0 SSSSSSDIEEKVKELLEEAERIDDPERLSYVLIRAFALATKNNNEELRKEVEEVAKKLVSSSSSS il10ra_site1_normal_mot_HHH_b2_00277_af2_000000172_0001_1_17_H_._HHH_b1_03809_0001_0000700027_0000001_0_af2pred_0001 il10ra af2_rosetta False True False inf inf False 10.0 1000.0
79.0 0.0 0.0 0.0 0.0 0.0 0.0 SSSSSDEEEFRERVRELLEEAEHIPDPREALKVLQEASRLALKADDPELIEEVLEAARRSSSSSS il2ra_site2_2erj_normal_mot_HHH_b1_02757_000000121_0001_41_57_H_._HHH_b1_00835_0001_0000300010_0000001_0_af2pred_0001_1_af2pred_swapped il2ra af2_rosetta False True False inf inf False 10.0 1000.0
180.0 0.0 0.0 0.0 0.0 0.0 0.0 SSSSDLEEEVEELLEELKQAKSREEFARLALEVLRVAIQSNDPELLEEVWEVIKRVAERLSSSSS il10ra_site1_sap_21_mot_ems_4hM_4976_0002_af2_000000176_0001_48_63_H_._d30c92881be5d2f229e465dffc40e224_0001_af2_0001_0001100022_0000001_0_0001 il10ra rosetta_sap False True False inf inf False 10.0 1000.0
132.0 0.0 0.0 0.0 0.0 0.0 0.0 SSSSSELEEFIEELVEKFNLSEEAERELRLLARLLLERGVDEEEIKLTLELLARMHEDQLSSSSS il2ra_site2_2erj_normal_mot_HHH_b2_02154_af2_000000141_0001_43_57_H_._HHH_b1_05944_af2_0001_0000300035_0000001_0_af2pred_0001_1_af2pred_swapped il2ra af2_rosetta False True False inf inf False 10.0 1000.0
143.0 0.0 0.0 0.0 0.0 0.0 0.0 SSSSNELARFATEVVWRLIYRLGLSREQAQRLNRIASELVWRGFSEEEIEEILQEEAEELKSSSS il2ra_site1_2b5i_normal_mot_22370d59370c406a0c205a431f537cfa_0001_af2_000000027_0001_1_31_H_._HHH_b2_03163_af2_0001_0000200016_0000001_0 il2ra rosetta_normal False False False inf inf False 10.0 1000.0
183.0 0.0 0.0 0.0 0.0 0.0 0.0 SSSSTNERITELIRKAAEAYGAGKPEEALALLNEAKALADAEGIKSYQPTIDYLLSQVALASSSS il10ra_site1_sap_21_mot_cff26900b2948c323735a169404cbef0_0001_1_000000271_0001_18_33_H_._3f00252fc529791599e8cc5ffc065fdd_0001_0001_0000500019_0000002_0_0001_af2pred_dldesign_0_af2pred il10ra af2_mpnn True False False inf inf False 10.0 1000.0
246.0 1.0 0.0 0.0 0.0 0.0 0.0 SSSSDEEELEELEEEVKELVRRGDPHEAAYLVLRAFAIALKLNDPELKRRVRELAELVLDSSSSS il10ra_site1_normal_mot_HHH_b1_05357_000000034_0001_23_39_H_._HHH_b1_01999_0001_0000200009_0000001_1_af2pred_0001 il10ra af2_rosetta False True False inf inf False 10.0 1000.0
254.0 0.0 0.0 0.0 0.0 0.0 0.0 DEELLAEAISLSLQKTAGVESVDVKVSNNKITVTFKGNDERVQAARYWVERMARMLGIPVDIQVR 2011731_c0007_0001_36_48_H_._HEEHE_3092_0001_0001 NaN NaN NaN NaN False inf inf False 10.0 1000.0
136.0 0.0 0.0 0.0 0.0 0.0 0.0 SSSSTELIQRAFELLELLKELNDEENLIELARVLTKVVAEGDPELEKELEEVIKEIEEQVNSSSS il10ra_site1_sap_15_mot_HHH_b2_03438_af2_000000049_0001_18_34_H_._HHH_b1_00102_0001_0000200018_0000001_0_0001 il10ra rosetta_sap False True False inf inf False 10.0 1000.0
61.0 0.0 0.0 0.0 0.0 0.0 0.0 SSSSTAAEFLLRQALEAAELLLEQGDEEKAEWALEIVERLAKEANDPEALRLAEELLEELSSSSS il10ra_site1_sap_21_mot_HHH_b1_05056_000000217_0001_1_20_H_._HHH_b1_07511_0001_0000400017_0000001_0_0001 il10ra rosetta_sap False True False inf inf False 10.0 1000.0
115.0 0.0 0.0 0.0 0.0 0.0 0.0 SSSSSDEEKLEEARELYEEGNPEEARKILLHLVSEAEEKGDRELLFRIMALANEVAAALISSSSS il2ra_site2_3nfp_sap_20_mot_ce0e691d864d74cc0dee145e42b7b696_0001_1_af2_000000051_0001_34_49_H_._HHH_b1_03816_af2_0001_0000500031_0000001_0_0001 il2ra rosetta_sap False True False inf inf False 10.0 1000.0
147.0 0.0 0.0 0.0 0.0 0.0 0.0 SSSSDELAREIDRLLKRLAKAIREGDEELIEKLEERIEELIEEANDELAQRLLEQLRERLSSSSS il2ra_site1_3nfp_sap_25_mot_HHH_b1_03725_af2_000000070_0001_39_57_H_._HHH_b1_00503_af2_0001_0000100001_0000001_0_0001 il2ra rosetta_sap False True False inf inf False 10.0 1000.0
162.0 0.0 0.0 0.0 0.0 0.0 0.0 SSSSSDFRELDRLVVELAEKFGLDHEQEHILLRVASRLLTKGVSEEEIEEILEEVAKELSSSSSS il2ra_site1_1z92_normal_mot_HHH_b2_04965_af2_000000085_0001_3_17_H_._HHH_b1_08099_af2_0001_0000100007_0000001_0 il2ra rosetta_normal False True False inf inf False 10.0 1000.0
94.0 0.0 0.0 0.0 0.0 0.0 0.0 SSSSDEEELERLREEIEKLIEEGDKLEVAELVMELSELAARLQDEEAVKFVIRVYEWLKGSSSSS il2ra_site2_3nfp_sap_12_mot_HHH_b1_04084_000000061_0001_23_39_H_._HHH_b1_08671_af2_0001_0000100012_0000001_0_0001 il2ra rosetta_sap False True False inf inf False 10.0 1000.0
175.0 0.0 0.0 0.0 0.0 0.0 0.0 SSSSSSEEIAELIREALELDRKGNPEEAQKLLEEAEKLAEEANNLVLRIAVEKALKNLEGSSSSS il10ra_site1_sap_20_mot_HHH_b2_02463_af2_000000222_0001_1_19_H_._HHH_b1_01108_0001_0000200012_0000001_0_0001_af2pred_0001 il10ra af2_rosetta False True False inf inf False 10.0 1000.0
104.0 0.0 0.0 0.0 0.0 0.0 0.0 SSSSSEEELEELEKQVEKLIEEGNLREAMRVIAEAIRLAMRLGDEETLRELWELVQEIGRESSSS il10ra_site1_sap_25_mot_HHH_b1_05083_af2_000000148_0001_42_57_H_._HHH_b1_01020_0001_0000100003_0000001_0_0001 il10ra rosetta_sap False True False inf inf False 10.0 1000.0
76.0 0.0 0.0 0.0 0.0 0.0 0.0 SSSSDNELVRAATRIVWKLRRELNLSREEAQLLHRVAAELVDEGVSPEELEEILREYAEEISSSS il2ra_site1_2b5i_normal_mot_22370d59370c406a0c205a431f537cfa_0001_af2_000000027_0001_1_31_H_._HHH_b2_03062_0001_0000200012_0000001_0 il2ra rosetta_normal False False False inf inf False 10.0 1000.0
167.0 0.0 0.0 0.0 0.0 0.0 0.0 SSSSSSAERSARQAVRIAVELAELSEEQKKELEELAEELVEEGLDPLEILKILDELARRLSSSSS il2ra_site1_1z92_sap_20_mot_HHH_b2_02540_000000162_0001_1_16_H_._HHH_b1_04044_0001_0000300016_0000001_0_0001 il2ra rosetta_sap True False False inf inf False 10.0 1000.0
60.0 0.0 0.0 0.0 0.0 0.0 0.0 SSSSSAEELTRQALRAARLALEAGDLEAARRALETARALAEKAGNAELLEEIAALERELESSSSS il10ra_site1_sap_21_mot_HHH_b1_04638_000000131_0001_21_38_H_._HHH_b1_01673_0001_0000100003_0000001_0_0001_af2pred_dldesign_0_af2pred il10ra af2_mpnn True False False inf inf False 10.0 1000.0
133.0 0.0 0.0 0.0 0.0 0.0 0.0 SSAEDERLEREIEELEELKKKLTNPEAKKLLTLAIRALRKAIRHRDPGAAELARELREKALSLKS il2ra_site1_2b5i_sap_23_mot_HHH_b2_04131_000000150_0001_1_16_H_._HHH_b1_04838_0001_0000300009_0000001_0_0001_af2pred_dldesign_0_af2pred il2ra af2_mpnn True False False inf inf False 10.0 1000.0
109.0 0.0 0.0 0.0 0.0 0.0 0.0 SSSSSSDIAELAQEALHRAIQLGDEEVFQAIWELAKKYAREGDPRYREELEELLEELRSSSSSSS il10ra_site1_sap_23_mot_9c3e5e2d2b9ffb70dc788f52fbfab6d5_0001_1_000000198_0001_1_14_H_._HHH_b1_04873_0001_0000200016_0000002_0_0001 il10ra rosetta_sap False True False inf inf False 10.0 1000.0
307.0 0.0 0.0 0.0 0.0 0.0 0.0 DESELRDLRRAEELGIPPEQAVRAVIRAIARIDRVPPEEAAEILLQILEKLGDPELAEIAEELTP il2ra_site1_1z92_normal_mot_b1fbee8209167eaadba3689d49187f1a_0001_1_af2_000000018_0001_16_31_H_._ca9eff2b9947dfa32b90907aa01746fa_0001_af2_0001_0000200014_0000001_0 il2ra rosetta_normal False True False inf inf False 10.0 1000.0
117.0 0.0 0.0 0.0 0.0 0.0 0.0 TAVERLVRLLAKDGVPPEEIAERLYEDAEKVGNLEALEEELEELVKKTGDPTLKRILEVLEELVR il2ra_site1_3nfp_normal_mot_3a6c29ce16e7a142d506a79bd9648f85_0001_1_af2_000000100_0001_17_31_H_._1b0870e2a35aab0289d4b93f27226a6f_0001_af2_0001_0000800013_0000001_1 il2ra rosetta_normal False True False inf inf False 10.0 1000.0
76.0 0.0 0.0 0.0 0.0 0.0 0.0 SSSSSEARALVRRSLAAARELLERGLPEEARKLVEYALELAKQAGDEELLAEAEALLAELESSSS il10ra_site1_normal_mot_HHH_b2_00622_af2_000000153_0001_40_57_H_._HHH_b2_08153_af2_0001_0000100006_0000001_0_af2pred_dldesign_0_af2pred il10ra af2_mpnn True False False inf inf False 10.0 1000.0
210.0 0.0 0.0 0.0 0.0 0.0 0.0 SSSSSDEEYREEVEELLEEAEKIEDLHEVLRLLIEALRIAFKVGDDELLKLIWEVAREHSSSSSS il10ra_site1_normal_mot_HHH_b1_05937_af2_000000262_0001_20_37_H_._HHH_b2_01038_af2_0001_0000600008_0000001_0 il10ra rosetta_normal False True False inf inf False 10.0 1000.0
85.0 0.0 0.0 0.0 0.0 0.0 0.0 SSSSSDQEEELVEAALRLAKQIDDPEARELILLAAEIRAEELNNEELEELVEEVKQELKSSSSSS il10ra_site1_normal_mot_HHH_b1_06994_000000193_0001_40_55_H_._HHH_b1_07438_0001_0000400027_0000002_1 il10ra rosetta_normal False True False inf inf False 10.0 1000.0
129.0 1.0 0.0 0.0 0.0 0.0 0.0 SSSSSEAERLAEIVFELAEEFGLDTEQFNELARLASRLAFRGVSEEEIEKLLEELAERLSSSSSS il2ra_site1_2b5i_normal_mot_22370d59370c406a0c205a431f537cfa_0001_af2_000000027_0001_1_31_H_._HHH_b2_07174_0001_0000500033_0000001_0_af2pred_0001_af2pred_1 il2ra af2_rosetta True False False inf inf False 10.0 1000.0
207.0 0.0 0.0 0.0 0.0 0.0 0.0 SSSSTEERKEVERIFRELFKAAREGDEEKAEELAEELEELARERGDKLYLRSAEAALKLLSSSSS il2ra_site1_3nfp_normal_mot_HHH_b2_01680_af2_000000278_0001_1_15_H_._HHH_b2_04095_af2_0001_0000100003_0000001_0 il2ra rosetta_normal False True False inf inf False 10.0 1000.0
143.0 0.0 0.0 0.0 0.0 0.0 0.0 SSSSSSPREDIEALIAEARALHEAGEPERARRLLTLARRLARKHDDAEALARIAEVEAELSSSSS il2ra_site1_2b5i_sap_7_mot_HHH_b1_00824_af2_000000079_0001_41_56_H_._706564c13a40034bb3de594a58ae2d05_0001_0001_0000300014_0000001_0_0001_af2pred_dldesign_0_af2pred il2ra af2_mpnn True False False inf inf False 10.0 1000.0
152.0 0.0 0.0 0.0 0.0 0.0 0.0 SSSSSDEEYEEEVERLLEEAKRIEDPDEWYRLLKEALELAAELGDEELQKLIMKVNRERISSSSS il10ra_site1_sap_23_mot_HHH_b1_06174_af2_000000107_0001_40_57_H_._HHH_b2_03963_0001_0000300024_0000001_0_0001 il10ra rosetta_sap True False False inf inf False 10.0 1000.0
177.0 0.0 0.0 0.0 0.0 0.0 0.0 SSSSSEREEVWELLKEALELRAEGNPEEAEKVLERAREIAEELGSQLFEIIIKMLQEAIEQSSSS il10ra_site1_sap_25_mot_HHH_b1_03763_000000209_0001_22_38_H_._HHH_b2_07522_0001_0000500082_0000001_0_0001 il10ra rosetta_sap False True False inf inf False 10.0 1000.0
131.0 0.0 0.0 0.0 0.0 0.0 0.0 SSSSQEAYELSRRAIEEVSRLFEEGNREEARQLAEELEELLRELGNVAALFAAEILLRALESSSS il10ra_site1_normal_mot_HHH_b2_02736_000000092_0001_22_38_H_._HHH_b1_03692_0001_0000200033_0000001_0 il10ra rosetta_normal False True False inf inf False 10.0 1000.0
135.0 0.0 0.0 0.0 0.0 0.0 0.0 SSSSDEEERVIELLAQAVELANNGNPEEARKAIEEAEEIARELGDEFLERYIEFALRDIESSSSS il2ra_site2_2erj_sap_24_mot_720936397f2d31669eff21710c18a4fc_0001_000000071_0001_37_51_H_._HHH_b2_07963_af2_0001_0000200006_0000001_0_0001 il2ra rosetta_sap False True False inf inf False 10.0 1000.0
162.0 0.0 0.0 0.0 0.0 0.0 0.0 SSSSSTDESERIIELLREAVQIPDPEEAEEVLREAEELAERLGNELLRFIVEWLLKRLGSSSSSS il10ra_site1_sap_26_mot_HHH_b2_02736_000000092_0001_22_38_H_._HHH_b2_05977_0001_0000100003_0000001_0_0001_af2pred_0001 il10ra af2_rosetta False True False inf inf False 10.0 1000.0
233.0 0.0 0.0 0.0 0.0 0.0 0.0 SSSNSYEIVREAIEEANELARNGNEEEAEELLEEAIRLLREAGNNAAVFALEQLLRLIEEQSSSS il10ra_site1_normal_mot_HHH_b2_02043_000000010_0001_1_19_H_._HHH_b1_02566_af2_0001_0000600031_0000001_0 il10ra rosetta_normal False True False inf inf False 10.0 1000.0
209.0 0.0 0.0 0.0 0.0 0.0 0.0 SSDEYFERQVKRVQELAEEKNDEEVRELAEEALELFERAREEKDSEKAHEAIKIVARLQLLVSSS il2ra_site1_3nfp_sap_14_mot_119b7766384adbe86006a62bce89dba1_0001_af2_000000052_0001_18_32_H_._HHH_b2_03369_0001_0000100001_0000001_0_0001_af2pred_0001_1_af2pred_swapped il2ra af2_rosetta False True False inf inf False 10.0 1000.0
162.0 0.0 0.0 0.0 0.0 0.0 0.0 SSSSDEELQQALELSLEAFRLALRGNPEEARKVLEEAEELVREAGDPQLLETIEELLKALSSSSS il10ra_site1_normal_mot_HHH_b1_04771_000000013_0001_40_56_H_._HHH_b1_02827_0001_0000100001_0000002_0 il10ra rosetta_normal False True False inf inf False 10.0 1000.0
143.0 0.0 0.0 0.0 0.0 0.0 0.0 SSSSSTKEAIQIVWRLVKEFGLSREQERYLERVAQELLERGLSEEEIEKILRRLAEELSSSSSSS 2012023_c0025_0001_11_20_H_._HHH_b2_05340_0001_0001_0001 NaN NaN NaN NaN False inf inf False 10.0 1000.0
272.0 0.0 0.0 0.0 0.0 0.0 0.0 SSSSDLEEEVRELLKRAEELLEKGNPEEARKLIAEAVQLVYENRNAELFYLVAEVAFKLHQSSSS il2ra_site2_3nfp_normal_mot_HHH_b2_05281_000000198_0001_39_56_H_._HHH_b1_08465_0001_0000200009_0000001_0 il2ra rosetta_normal False True False inf inf False 10.0 1000.0
130.0 0.0 0.0 0.0 0.0 0.0 0.0 PKKIEIKVPGMEIVIWIDKDSMEIRMKNADEMMKMLSEYMKMILKQNLKEEHMIRIMLEWMKHLS 2012023_c0110_0001 NaN NaN NaN NaN False inf inf False 10.0 1000.0
76.0 0.0 0.0 0.0 0.0 0.0 0.0 SSSSNRRETLLEIERLFKEAEEEEDKEKAKELLEKALELAKKAKDEAAVKQIEEELEELKSSSSS il2ra_site1_2b5i_normal_mot_ems_3hM_3687_af2_000000248_0001_45_64_H_._HHH_b2_00860_af2_0001_0000400030_0000001_0_af2pred_dldesign_0_af2pred il2ra af2_mpnn True False False inf inf False 10.0 1000.0
227.0 0.0 0.0 0.0 0.0 0.0 0.0 SSSSLEERIEELYELIEELLKRGDVQRVNEVLTEILRLAEEIGDPEVIRLAWEALRLSVERHSSS il2ra_site2_2erj_sap_18_mot_HHH_b1_04373_af2_000000118_0001_18_33_H_._HHH_b2_03515_0001_0000500015_0000001_0_0001 il2ra rosetta_sap False True False inf inf False 10.0 1000.0
170.0 0.0 0.0 0.0 0.0 0.0 0.0 SSSSSDEADELLIRAYEALLNGDPEKAEELLEQAEEKARELGDPHLLRQIEEALKTLKNGSSSSS il2ra_site2_3nfp_sap_22_mot_HHH_b1_03745_000000053_0001_41_56_H_._HHH_b1_00387_af2_0001_0000100001_0000001_0_0001 il2ra rosetta_sap False True False inf inf False 10.0 1000.0
194.0 0.0 0.0 0.0 0.0 0.0 0.0 SSSSSDELHRAYELANILLHLVARNDREEFEEISEEFRELVERLQSENAREILEALERLLSSSSS il2ra_site2_2erj_sap_21_mot_098419f8c790fd6be31b71e918b1b3ba_0001_1_000000064_0001_16_32_H_._HHH_b1_01372_0001_0000200009_0000001_0_0001 il2ra rosetta_sap False True False inf inf False 10.0 1000.0
321.0 0.0 0.0 0.0 0.0 0.0 0.0 SSSSDEAQEVLELIRKALELLNNGNPEEAKEVLEEALRLAEEGNNPILRHIIEFLEEQVESSSSS il10ra_site1_normal_mot_HHH_b2_02053_af2_000000006_0001_3_19_H_._HHH_b2_04663_0001_0000200030_0000002_0_af2pred_0001 il10ra af2_rosetta False True False inf inf False 10.0 1000.0
29.0 0.0 0.0 0.0 0.0 0.0 0.0 SSSSDEERVRELLERAEELLERGNPEEARKLLAEAAHVAWEANNPELFMAVAEFLFRHAQSSSSS il2ra_site2_3nfp_sap_13_mot_HHH_b1_06788_af2_000000115_0001_19_36_H_._HHH_b1_05865_0001_0000300012_0000001_1_0001 il2ra rosetta_sap False True False inf inf True 10.0 1000.0
137.0 0.0 0.0 0.0 0.0 0.0 0.0 SSSSDQDRELVEAAIRLVEQLLEWGDPEAARFALWSAKLLAEEINNPELEKRLEELEEEVNSSSS il10ra_site1_sap_26_mot_HHH_b2_02736_000000092_0001_22_38_H_._HHH_b1_07250_0001_0000200033_0000002_0_0001 il10ra rosetta_sap False True False inf inf False 10.0 1000.0
377.0 0.0 0.0 0.0 0.0 0.0 0.0 SSSSSDLEELIEEIARELAEENNDEDLREELEKAAERLKKLGTSHERARKILEKLVKAARSSSSS il2ra_site1_1z92_sap_14_mot_HHH_b1_05862_af2_000000270_0001_22_38_H_._HHH_b1_06212_0001_0000200007_0000001_0_0001_af2pred_0001_af2pred_1 il2ra af2_rosetta True False False inf inf False 10.0 1000.0
163.0 0.0 0.0 0.0 0.0 0.0 0.0 SSSSDEELQRALELVLEAFRLALRGDPEEARRVLEEALELAEEANDERLAEQIRAMLRAVKSSSS il10ra_site1_sap_25_mot_9c3e5e2d2b9ffb70dc788f52fbfab6d5_0001_1_000000198_0001_1_14_H_._HHH_b1_04864_0001_0000300029_0000001_0_0001 il10ra rosetta_sap False True False inf inf False 10.0 1000.0
246.0 0.0 0.0 0.0 0.0 0.0 0.0 SSSSSDHKEAWERVAELLARLAEVSEEELEKLLEEAERLAREVNDPFLERYVEFAERDVKSSSSS il2ra_site2_2erj_normal_mot_HHH_b2_05866_000000027_0001_43_57_H_._HHH_b2_01310_0001_0000100005_0000001_1 il2ra rosetta_normal False True False inf inf False 10.0 1000.0
304.0 0.0 0.0 0.0 0.0 0.0 0.0 SSSSDLSEEVFKLIREAAELLRKGNPEEAEKVLEKAEELAQEAGNEVFRFAIRFLLRDIEESSSS il10ra_site1_normal_mot_HHH_b2_07579_000000275_0001_1_19_H_._HHH_b2_02232_0001_0000300044_0000001_0 il10ra rosetta_normal False True False inf inf False 10.0 1000.0
100.0 0.0 0.0 0.0 0.0 0.0 0.0 SSSSDKEVHQIAFEALVRAQRLADRGDPEEAQRLLEELVEELEELGNPRLAEAARVAIEWFSSSS il10ra_site1_sap_13_mot_HHH_b1_03574_000000194_0001_1_18_H_._HHH_b2_00707_0001_0000100003_0000002_0_0001 il10ra rosetta_sap True False False inf inf False 10.0 1000.0
22.0 0.0 0.0 0.0 0.0 0.0 0.0 SEEEEAEREAKEKGLVSPKAIKLAKRFIEEAQRQLPPEEALREVLRILRRAGDPEAALFVELVLR il2ra_site1_3nfp_normal_mot_66bb1f637706d7249e1dd387c51866da_0001_1_000000092_0001_54_65_H_._ce8578411c818e85008b652dcd9ad55d_0001_1_af2_0001_0000300006_0000001_0_af2pred_0001_af2pred_1 il2ra af2_rosetta True False False inf inf True 10.0 1000.0
16.0 0.0 0.0 0.0 0.0 0.0 0.0 SRVPLFLRAAAEIDPRVARNCRIIYETAKKLGAEDEEILRAIKKYVSRLDPALLERIEARVAELE il2ra_site1_1z92_sap_16_mot_bc38a9f498cb1f18218c93d69bbf9b39_0001_af2_000000137_0001_15_32_H_._HHH_b2_03878_0001_0000300033_0000001_0_0001_af2pred_dldesign_0_af2pred il2ra af2_mpnn True False False inf inf True 10.0 1000.0
167.0 0.0 0.0 0.0 0.0 0.0 0.0 SSSSSQEEKLAKAIVRVLVQAAGLSEEQKRELEELAEKLVEEGVDPLEIIKILDRLAAELGSSSS il2ra_site1_1z92_normal_mot_HHH_b1_03515_000000289_0001_1_19_H_._HHH_b1_05136_0001_0000200025_0000001_0 il2ra rosetta_normal False True False inf inf False 10.0 1000.0
155.0 0.0 0.0 0.0 0.0 0.0 0.0 SSSSSEEARELFREADEADRRGDQEEAEELLEEALRLAREAGNRALARMIESALEHVRDHGSSSS il2ra_site1_2b5i_normal_mot_HHH_b2_04910_000000118_0001_1_19_H_._HHH_b1_02435_af2_0001_0000700035_0000001_0 il2ra rosetta_normal False False False inf inf False 10.0 1000.0
137.0 0.0 0.0 0.0 0.0 0.0 0.0 SSSSSNVRELAVQASRLANEAGDPEAARRVLEIRIRYVQGKLSDEEARELIEEIIEELLSSSSSS il10ra_site1_sap_23_mot_39a7b8d0c4c3fc04bafbda6ce6101d3a_0001_1_af2_000000014_0001_34_48_H_._f92699a6f451d299c9dcfce864df6914_0001_0001_0000500018_0000002_0_0001_af2pred_0001 il10ra af2_rosetta True True False inf inf False 10.0 1000.0
196.0 0.0 0.0 0.0 0.0 0.0 0.0 SSSSSALEAEVEATLAEARRLADAGRRREALEALEKIQKKLDEEDREDLEDRVVALAKELSSSSS il2ra_site1_2b5i_normal_mot_HHH_b1_05608_000000027_0001_1_14_H_._HHH_b1_07838_af2_0001_0000100003_0000001_0_af2pred_dldesign_0_af2pred il2ra af2_mpnn True False False inf inf False 10.0 1000.0
295.0 0.0 0.0 0.0 0.0 0.0 0.0 SSSSDELSRRIMELIEKAMELDLEGNPEEARELLEEAEKLAEEKGDPLMEVQLRWLLERINSSSS il10ra_site1_sap_21_mot_HHH_b1_01874_000000035_0001_1_20_H_._HHH_b1_07467_0001_0000100001_0000003_0_0001 il10ra rosetta_sap True False False inf inf False 10.0 1000.0
152.0 0.0 0.0 0.0 0.0 0.0 0.0 SSSSSEEEELKILATFALSWAQHLEDPELRRELEELAEELEEKGDPELAEEILRLLLEISSSSSS il2ra_site2_3nfp_normal_mot_HHH_b1_04429_af2_000000130_0001_1_18_H_._HHH_b2_03321_0001_0000100007_0000001_0_af2pred_0001_af2pred il2ra af2_rosetta False True False inf inf False 10.0 1000.0
146.0 0.0 0.0 0.0 0.0 0.0 0.0 SSSSELEEYVKAAIDLLRRAVEEGDERAVEHLAHLAEATAEDINNPELLEEVQRLVKEFEESSSS il2ra_site2_3nfp_sap_26_mot_HHH_b2_05281_000000198_0001_39_56_H_._cd2bdebb681eda360e2a82a7dcebc495_0001_1_af2_0001_0000200009_0000001_0_0001 il2ra rosetta_sap False True False inf inf False 10.0 1000.0
115.0 0.0 0.0 0.0 0.0 0.0 0.0 SSSSDERELWRILLKALRAAYQNGDKELLEAIWELARRYAEEGDPRYVEEVEELVEEVEKSSSSS il10ra_site1_sap_13_mot_cffd2965c37bdde328b01796c783dcd7_0001_1_af2_000000013_0001_37_51_H_._32d9be0a7eede691a12a55b788178704_0001_af2_0001_0000500014_0000001_0_0001 il10ra rosetta_sap False True False inf inf False 10.0 1000.0
195.0 0.0 0.0 0.0 0.0 0.0 0.0 SSSSDEEAREAYELSREAVELDSDGNREEAEEVAEEAERLAKEAGNRVVLVVIRWLLRRIGSSSS il10ra_site1_sap_15_mot_05ca327611f5605f0dd8494b449afcbf_0001_1_000000248_0001_35_51_H_._HHH_b1_07234_af2_0001_0000300013_0000001_0_0001 il10ra rosetta_sap False True False inf inf False 10.0 1000.0
168.0 0.0 0.0 0.0 0.0 0.0 0.0 DLEEELERLLREQGLPPKMVRLLLDMLRLLAEKLGDPEEAAERLIERLRRAGTPQAARLLEELLK il2ra_site1_3nfp_sap_12_mot_806eb045a8cbe0685dcd243f9811a1cd_0001_af2_000000070_0001_52_62_H_._45d91642349a1af72601d12b97c7d28f_0001_0001_0000300027_0000001_0_0001 il2ra rosetta_sap False True False inf inf False 10.0 1000.0
136.0 0.0 0.0 0.0 0.0 0.0 0.0 SSSSSDEEYEEEVEELLEEAKRIPDPEEAARVLAEAVHAAAELGNPELLRLVWRVVHEISSSSSS il10ra_site1_sap_28_mot_HHH_b2_03076_000000205_0001_1_19_H_._HHH_b1_03492_af2_0001_0000200019_0000001_0_0001 il10ra rosetta_sap False True False inf inf False 10.0 1000.0
182.0 0.0 0.0 0.0 0.0 0.0 0.0 SSSSSSSHEIDVRIALKVAKLTDDEEMIKRALEIAERTARIGNDPELEQLVEEVKEELESSSSSS il10ra_site1_normal_mot_HHH_b1_06789_af2_000000041_0001_1_20_H_._HHH_b2_05831_af2_0001_0000600036_0000002_0_af2pred_0001 il10ra af2_rosetta False True False inf inf False 10.0 1000.0
88.0 0.0 0.0 0.0 0.0 0.0 0.0 SSSSSESEEYLRAALELARRAIEEGDREAAERILKMIRLAAEDAKDEEALRLAEELLEEVGSSSS il2ra_site2_3nfp_sap_18_mot_HHH_b1_03716_000000142_0001_40_56_H_._HHH_b2_01825_0002_0000300055_0000001_1_0001 il2ra rosetta_sap False True False inf inf False 10.0 1000.0
270.0 0.0 0.0 0.0 0.0 0.0 0.0 SKILVRFLRDLEKVLGDPEEAVRKVVKDFEKVLNVPPEEAREALKRMLKSVDEELAEEVEELLEK il2ra_site1_3nfp_sap_14_mot_HHH_b1_02124_000000258_0001_1_20_H_._HHH_b2_08053_0001_0000200008_0000001_0_0001 il2ra rosetta_sap False True False inf inf False 10.0 1000.0
190.0 0.0 0.0 0.0 0.0 0.0 0.0 SSSSSSDREEEIEELIEEAKQIPDPREAAEVLARAVRLALENSNEELLQEIWELVLRLSSSSSSS il10ra_site1_sap_20_mot_HHH_b1_02397_af2_000000085_0001_39_57_H_._HHH_b2_04674_0001_0000100007_0000001_0_0001 il10ra rosetta_sap False True False inf inf False 10.0 1000.0
292.0 0.0 0.0 0.0 0.0 0.0 0.0 SSSSSDLEEFAQEVVERLVEELGLSEEVKEALKRDAELLVRLGFSERSLERALKLHAERDSSSSS il2ra_site1_1z92_normal_mot_01209686ea234b34325f918445e6eade_0001_af2_000000154_0001_18_33_H_._HHH_b2_03766_af2_0001_0000200011_0000001_1 il2ra rosetta_normal False True False inf inf False 10.0 1000.0
97.0 0.0 0.0 0.0 0.0 0.0 0.0 SSSSSEEELREIFEEAEELIEEALRKKDPELRHRVFRLIRELAELGDPEAALRLSKLFNSGSSSS il10ra_site1_sap_21_mot_HHH_b2_00984_000000042_0001_1_20_H_._HHH_b1_03130_af2_0001_0000400023_0000002_0_0001_af2pred_0001 il10ra af2_rosetta False True False inf inf False 10.0 1000.0
164.0 0.0 0.0 0.0 0.0 0.0 0.0 SSSSSSDLEELLEELEKAVEEGDKEKALRIAMEALRLAAQLNDEEAFQELWRLAKEVASSSSSSS il10ra_site1_sap_14_mot_HHH_b2_02116_af2_000000165_0001_41_55_H_._HHH_b1_06459_0001_0000200026_0000001_0_0001 il10ra rosetta_sap False True False inf inf False 10.0 1000.0
283.0 0.0 0.0 0.0 0.0 0.0 0.0 SSSDIEEEIQRLFEEAKELLENGNPEEARKLISRAFELAYEANDPRLAARLQELAAKIFHGSSSS il2ra_site2_2erj_normal_mot_HHH_b1_08162_af2_000000254_0001_40_56_H_._HHH_b1_05945_0001_0000500015_0000001_0 il2ra rosetta_normal False True False inf inf False 10.0 1000.0
112.0 0.0 0.0 0.0 0.0 0.0 0.0 SSSSSEEAEEATELLREAVELARNGNPEEAEEVLREAEELAREANSLVLRVIIEFLLKRLSSSSS il10ra_site1_sap_21_mot_HHH_b1_06789_af2_000000041_0001_1_20_H_._HHH_b2_02564_0001_0000200010_0000001_0_0001_af2pred_0001 il10ra af2_rosetta False True False inf inf False 10.0 1000.0
277.0 0.0 0.0 0.0 0.0 0.0 0.0 SSSSDLEERVRELLERAEELLEKGNPEEARKFIAEAVELVYENRNAELFFLVAEVAFKLAQSSSS il2ra_site2_3nfp_normal_mot_HHH_b2_05281_000000198_0001_39_56_H_._HHH_b1_08465_0001_0000600035_0000001_0 il2ra rosetta_normal False True False inf inf False 10.0 1000.0
207.0 0.0 0.0 0.0 0.0 0.0 0.0 SSSSDELEELVEAAMRLAEQAAENGDPRAARLLLRALLQLLERENSPLFEEVEELLERIEESSSS il10ra_site1_sap_24_mot_HHH_b2_00441_000000175_0001_1_18_H_._HHH_b2_02636_0001_0000300021_0000001_0_0001 il10ra rosetta_sap False True False inf inf False 10.0 1000.0
132.0 0.0 0.0 0.0 0.0 0.0 0.0 SSSSSSSEVEEEVERLLEEAERIPDPKKARKLLVRAHYVARKNNNDELKELVHKVDEELSSSSSS il2ra_site2_2erj_normal_mot_9f5b7fc4e9d6b3037bff8dd1fb84ce76_0001_000000082_0001_16_32_H_._HHH_b2_05667_0001_0000100006_0000001_0_af2pred_0001_1_af2pred_swapped il2ra af2_rosetta False True False inf inf False 10.0 1000.0
104.0 0.0 0.0 0.0 0.0 0.0 0.0 SSSSDDIERRVELAIRFAEFLAEQGDPEAARLLIRAALQIAKKNNNEELEEKLQELLEELESSSS il10ra_site1_normal_mot_HHH_b1_08477_000000091_0001_40_57_H_._HHH_b1_07800_0001_0000400015_0000001_0_af2pred_0001 il10ra af2_rosetta False True False inf inf False 10.0 1000.0
139.0 0.0 0.0 0.0 0.0 0.0 0.0 SSSSSDPLRELVEELIEEAKKEPDKNLAHKKLLLARRVARKANDPELVARVEAVLKELESSSSSS il2ra_site1_2b5i_normal_mot_f5ff40796168375b462bec8614a1db4a_0001_1_000000138_0001_53_65_H_._HHH_b1_00016_0001_0000100002_0000001_0_af2pred_dldesign_0_af2pred il2ra af2_mpnn True False False inf inf False 10.0 1000.0
174.0 0.0 0.0 0.0 0.0 0.0 0.0 SSSDHEEISEILWKALRLAWNGNFEEAQKVLEEARELAEERNDERLERRIRYDLRALERFRSSSS il2ra_site1_3nfp_sap_24_mot_HHH_b2_04252_000000281_0001_1_19_H_._HHH_b1_04735_af2_0001_0000200008_0000001_0_0001 il2ra rosetta_sap False True False inf inf False 10.0 1000.0
159.0 0.0 0.0 0.0 0.0 0.0 0.0 SSSSSEEEIEERVKELLEEAKRIPDPKERSYVLIEAFALANRLNDDELKKLVEEVALELLSSSSS il10ra_site1_normal_mot_HHH_b2_00277_af2_000000172_0001_1_17_H_._HHH_b1_03696_0001_0000500029_0000002_0_af2pred_0001 il10ra af2_rosetta False True False inf inf False 10.0 1000.0
143.0 0.0 0.0 0.0 0.0 0.0 0.0 SSSSSSEAFREILELIREALEIDDPEEARELIEQARELAEENNDELLRRLIELVERELNSSSSSS il10ra_site1_sap_17_mot_HHH_b2_05972_af2_000000208_0001_1_16_H_._HHH_b2_02653_af2_0001_0000300007_0000001_0_0001_af2pred_0001 il10ra af2_rosetta False True False inf inf False 10.0 1000.0
254.0 0.0 0.0 0.0 0.0 0.0 0.0 SSSSSEEEERIEELIEEIERLIEEGNPEEALELLLEALRLAFRANNPELLQELWELLQRLASSSS il10ra_site1_normal_mot_HHH_b2_08186_000000021_0001_43_56_H_._HHH_b1_08356_0001_0000100003_0000001_0 il10ra rosetta_normal False True False inf inf False 10.0 1000.0
154.0 0.0 0.0 0.0 0.0 0.0 0.0 SSSSSEEEEEIERLQEELRELAEKGDDERFLRVYQRILQLVYRLGDAELLRELWELLRKRQSSSS il10ra_site1_normal_mot_HHH_b2_08186_000000021_0001_43_56_H_._HHH_b1_08296_af2_0001_0000500011_0000001_0 il10ra rosetta_normal False True False inf inf False 10.0 1000.0
91.0 0.0 0.0 0.0 0.0 0.0 0.0 SSSSSEELHRLYELANELLHLWAENDEEEAREVAEELLELAEKAQSRTAREVARRILEELSSSSS il2ra_site2_2erj_sap_25_mot_HHH_b2_05486_000000159_0001_39_55_H_._HHH_b1_00992_0001_0000100004_0000001_0_0001 il2ra rosetta_sap False True False inf inf False 10.0 1000.0
158.0 0.0 0.0 0.0 0.0 0.0 0.0 SSSSSSSNAYELSREILEVLYEGDEEEAERLLKELEELAEELNDPIAKAAVEALRSALSSSSSSS il10ra_site1_normal_mot_HHH_b2_07144_000000289_0001_1_18_H_._HHH_b1_07702_0001_0000300014_0000001_1_af2pred_0001 il10ra af2_rosetta False True False inf inf False 10.0 1000.0
171.0 0.0 0.0 0.0 0.0 0.0 0.0 SSSSSDIEERVEELIEELEELLKNGDPERASHVAVEALRLIYRLGDAELLRELWELFASLSSSSS il10ra_site1_sap_24_mot_HHH_b1_01513_af2_000000021_0001_1_16_H_._HHH_b2_03132_0001_0000300007_0000001_0_0001 il10ra rosetta_sap False True False inf inf False 10.0 1000.0
171.0 0.0 0.0 0.0 0.0 0.0 0.0 SSSDEEEQVERLIEEAEKLLEEGNPEEALEVLRRAAELAFRLNNHELFAEIAELTEAIARASSSS il2ra_site2_2erj_normal_mot_HHH_b2_01353_af2_000000049_0001_23_39_H_._HHH_b2_08022_af2_0001_0000500015_0000001_0 il2ra rosetta_normal False True False inf inf False 10.0 1000.0
322.0 0.0 0.0 0.0 0.0 0.0 0.0 SSRERLRRAREEGTLEELVERLLRRAAETTGDPERAKRILKSDLKKAGIPPEEVERLVKEAEELR il2ra_site1_3nfp_sap_19_mot_HHH_b2_07201_af2_000000232_0001_1_20_H_._HHH_b1_07563_af2_0001_0000500024_0000001_0_0001_af2pred_0001_af2pred_1 il2ra af2_rosetta False True False inf inf False 10.0 1000.0
153.0 0.0 0.0 0.0 0.0 0.0 0.0 SSSSDHEEDLLRAVILLARLAYEQGDPEAAERHLRMAEKTARDAGNEELLKEIEKLLEEINSSSS il2ra_site2_3nfp_sap_17_mot_HHH_b1_07052_000000239_0001_40_58_H_._3f793dc3d3e05f21786c6523247b6786_0001_1_0001_0000300009_0000001_0_0001 il2ra rosetta_sap False True False inf inf False 10.0 1000.0
277.0 0.0 0.0 0.0 0.0 0.0 0.0 SSSSDEEVEEEVKRLLEEAEKTPDPEERLELLLEALRIAYENQDAELLQEIWEVIRKLGGSSSSS il10ra_site1_normal_mot_HHH_b1_00999_000000080_0001_41_55_H_._HHH_b2_04871_af2_0001_0000500014_0000002_0 il10ra rosetta_normal False True False inf inf False 10.0 1000.0
42.0 0.0 0.0 0.0 0.0 0.0 0.0 SSSSSEEVEKLIEEAKELLERGNPEEAEKVLRRAALEAAKAGDFELFAELNRLLEKVLELGSSSS il2ra_site2_3nfp_sap_27_mot_HHH_b1_04032_000000208_0001_43_56_H_._1e732a8f1387564f994c80782a8510f9_0001_1_0001_0000300013_0000001_0_0001_af2pred_0001_af2pred il2ra af2_rosetta False True False inf inf False 10.0 1000.0
132.0 0.0 0.0 0.0 0.0 0.0 0.0 SSSSSKEERLLRLMRELLELARRLNNEEELRILEHLLKALAEQLNDEEAEELLEELRELLSSSSS il10ra_site1_sap_14_mot_HHH_b2_04275_000000272_0001_20_36_H_._HHH_b2_04661_af2_0001_0000400028_0000002_0_0001_af2pred_0001 il10ra af2_rosetta False True False inf inf False 10.0 1000.0
239.0 0.0 0.0 0.0 0.0 0.0 0.0 SSSSSDEEELVEAAFRIAEQALEYGDEERFRALLIALELIAEEANDPEARRLVEELEELGSSSSS il10ra_site1_sap_10_mot_6d7a5e300d552f8fe4195b5ca7ab279b_0001_000000114_0001_17_31_H_._06d841987633609111226104c7934927_0001_1_af2_0001_0000400003_0000002_0_0001 il10ra rosetta_sap False True False inf inf False 10.0 1000.0
122.0 0.0 0.0 0.0 0.0 0.0 0.0 SSSSDKQEEYIRIAIEIARRAAEQGDPEVARRILETVFQAAEDANDEELLKEIEELLEELSSSSS il2ra_site2_3nfp_sap_18_mot_HHH_b2_04503_af2_000000107_0001_38_55_H_._HHH_b1_05537_0001_0000700018_0000001_0_0001 il2ra rosetta_sap False True False inf inf False 10.0 1000.0
591.0 0.0 0.0 0.0 0.0 0.0 0.0 SSSSDRKERVIELIMRVARLLIRGDREEAEELLEEIRELVEKLGDEALERALEILEQAIKASSSS il10ra_site1_sap_22_mot_HHH_b2_02736_000000092_0001_22_38_H_._HHH_b1_06841_0001_0000100008_0000001_0_0001 il10ra rosetta_sap False True False inf inf False 10.0 1000.0
165.0 0.0 0.0 0.0 0.0 0.0 0.0 DQEHEDAIKTAVESGNPNLLRLVEAALLALKLHGDPLFEELLELIEELVEEGNPIAEELLRRIEP il2ra_site2_3nfp_normal_mot_b82ca2e1c409d160386ac3cc6d7ba40c_0001_000000212_0001_53_65_H_._3fb99943767767075383c8503bf007d5_0001_af2_0001_0000200020_0000001_0 il2ra rosetta_normal False True False inf inf False 10.0 1000.0
110.0 0.0 0.0 0.0 0.0 0.0 0.0 SSSSSPELEALAKKAIEEADKAKEAGDRRKALEILEEAHKKLAAADDEELADLMHEKALELSSSS il2ra_site1_2b5i_normal_mot_ems_3hM_3687_af2_000000248_0001_45_64_H_._HHH_b2_05772_af2_0001_0000200011_0000001_0_af2pred_dldesign_0_af2pred il2ra af2_mpnn True False False inf inf False 10.0 1000.0
100.0 0.0 0.0 0.0 0.0 0.0 0.0 SSSSSEEFLRLSLRFAKLLLEDGDPEAARLILRAAVDLAKKEGNEELLKELEELLEEIRGSSSSS il10ra_site1_normal_mot_HHH_b1_00992_000000182_0001_23_40_H_._HHH_b1_03045_0001_0000100005_0000001_0_af2pred_0001 il10ra af2_rosetta False True False inf inf False 10.0 1000.0
116.0 0.0 0.0 0.0 0.0 0.0 0.0 SLEEEVEELLREAGVPPSDIKNLKRLIELAKEQGVPPEDILRDLIRLLEFLGDPEAARLLQELLK il2ra_site1_1z92_sap_18_mot_22aa8d8ad8dce7f663ea8fa348a52261_0001_000000005_0001_37_51_H_._a4d94f43bc0d423f3d0edd362bd39fea_0001_af2_0001_0000100001_0000001_0_0001_af2pred_0001_af2pred_1 il2ra af2_rosetta True True False inf inf False 10.0 1000.0
161.0 0.0 0.0 0.0 0.0 0.0 0.0 SSSSSRAEKVREILEEVVELQRQGDKEEAERLLEELLEELEELGDVNSLVNVEYLLRAVRKSSSS il10ra_site1_sap_19_mot_HHH_b1_01585_000000217_0001_1_18_H_._HHH_b1_05870_af2_0001_0000200018_0000002_0_0001 il10ra rosetta_sap False True False inf inf False 10.0 1000.0
103.0 0.0 0.0 0.0 0.0 0.0 0.0 SSSSDPGAVDLARELFEEARRVEDPRERLRLLRLALRAARKGKDEELVAEIEAEIAEVLESSSSS il2ra_site1_2b5i_normal_mot_f5ff40796168375b462bec8614a1db4a_0001_1_000000138_0001_53_65_H_._HHH_b1_02204_0001_0000500049_0000001_0_af2pred_dldesign_0_af2pred il2ra af2_mpnn True False False inf inf False 10.0 1000.0
191.0 0.0 0.0 0.0 0.0 0.0 0.0 SSSSSEFEREARELFEEAKELLEEGDPKEVVKIIRRLAELARRFDNPKAVELALRLARELFSSSS il10ra_site1_normal_mot_HHH_b2_06054_000000214_0001_39_53_H_._HHH_b1_07805_0001_0000200011_0000001_0_af2pred_0001 il10ra af2_rosetta False True False inf inf False 10.0 1000.0
198.0 0.0 0.0 0.0 0.0 0.0 0.0 SSSSSDENREAYELVEEAFKIEDPEERERLLEEAQELAEEAGNFSLLFAIRHALEDARRGSSSSS il10ra_site1_sap_23_mot_HHH_b1_07527_000000076_0001_1_15_H_._HHH_b2_01966_af2_0001_0000300022_0000001_0_0001 il10ra rosetta_sap False True False inf inf False 10.0 1000.0
46.0 0.0 0.0 0.0 0.0 0.0 0.0 SSSSDEEEIYELIKELARLLIRNDPERAEELLEELRELAEKLNDPAVERAVEILEEALEATSSSS il10ra_site1_normal_mot_HHH_b1_03900_000000129_0001_1_16_H_._HHH_b1_05120_af2_0001_0001200013_0000001_0 il10ra rosetta_normal False True False inf inf False 10.0 1000.0
75.0 0.0 0.0 0.0 0.0 0.0 0.0 SEEELEELIEELEKAPDPDERAAAYDLKHALEQGIPPEAVLRAVIRNLEAAGNPEVAKKLQEILK il2ra_site1_1z92_normal_mot_01209686ea234b34325f918445e6eade_0001_af2_000000154_0001_18_33_H_._8f8e71037d2208c0bcbb37bb3b3df6f7_0001_0001_0000600019_0000001_0_af2pred_0001_af2pred_1 il2ra af2_rosetta False True False inf inf False 10.0 1000.0
88.0 0.0 0.0 0.0 0.0 0.0 0.0 SSSSDQEVRELLEEVEELLERGDYEEARRLLERAAELARQLGDRELILKIIELRELLDELSSSSS il2ra_site2_3nfp_normal_mot_HHH_b1_00660_af2_000000090_0001_40_57_H_._HHH_b2_06895_0001_0000600025_0000001_0_af2pred_0001_af2pred_1_swapped il2ra af2_rosetta False True False inf inf False 10.0 1000.0
149.0 0.0 0.0 0.0 0.0 0.0 0.0 SSSSSDEREARVEAEALLFFARYATNPEAVELALKLAEELAEEVNDEELKRKIEEVKEELSSSSS il10ra_site1_sap_23_mot_HHH_b1_07286_af2_000000054_0001_1_19_H_._HHH_b2_05043_0001_0000100017_0000001_0_0001_af2pred_0001 il10ra af2_rosetta False True False inf inf False 10.0 1000.0
300.0 0.0 0.0 0.0 0.0 0.0 0.0 SSSSDVEERVRELLEQAEELREEGNPEEVLRLLAEATHLALENNDFEAYALIAEVTLKLQQSSSS il2ra_site2_3nfp_normal_mot_HHH_b2_05132_000000098_0001_38_52_H_._HHH_b2_07492_0001_0000400049_0000001_0 il2ra rosetta_normal False True False inf inf False 10.0 1000.0
191.0 0.0 0.0 0.0 0.0 0.0 0.0 SEEEELRALAEAAARGDKAALKKLSEIARKADEDPEYREKLERMIEILDELGQPKLAALLRRGLE il2ra_site1_2b5i_normal_mot_HHH_b2_01684_af2_000000128_0001_1_17_H_._6f78d487b2114cba39c339ce838aa349_0001_1_af2_0001_0000500025_0000001_0_af2pred_dldesign_0_af2pred il2ra af2_mpnn True False False inf inf False 10.0 1000.0
80.0 0.0 0.0 0.0 0.0 0.0 0.0 SSSSSEEEEKLEELVKELEELVEEGDEEKVLELALRAIQLAFELSDQEVLQRLHELVRSLQSSSS il10ra_site1_normal_mot_HHH_b2_00273_000000062_0001_23_39_H_._HHH_b2_07916_af2_0001_0000100002_0000001_0 il10ra rosetta_normal False True False inf inf False 10.0 1000.0
472.0 0.0 0.0 0.0 0.0 0.0 0.0 SSSSSHHEAAKLLLLVARAADEGDEELLEELEKELRELLKKLDDEKARLAVRFALWLIEALSSSS il10ra_site1_normal_mot_HHH_b2_06767_000000020_0001_41_56_H_._HHH_b2_06012_0001_0000400029_0000003_0_af2pred_0001 il10ra af2_rosetta False True False inf inf False 10.0 1000.0
325.0 0.0 0.0 0.0 0.0 0.0 0.0 SSSSDLEELYELSRRAAELDSEGNPEEAQEVLEEAERIAEEAGDRLFLLQLRFLLKMIRGSSSSS il10ra_site1_sap_27_mot_HHH_b1_02492_000000051_0001_1_21_H_._HHH_b1_05859_0001_0000300036_0000001_0_0001 il10ra rosetta_sap False True False inf inf False 10.0 1000.0
161.0 0.0 0.0 0.0 0.0 0.0 0.0 SSSSKAEELFEEAQDFAVENDDAETRKKIGKIIGHYFATKDPETATKELEKIIKEAKEKLESSSS 2011958_y6889_0001_55_64_H_._HHH_b1_04962_0001_dldesign_0_af2pred NaN NaN NaN NaN False inf inf False 10.0 1000.0
116.0 0.0 0.0 0.0 0.0 0.0 0.0 SSSSDREEEVKELIEKLREAVEEGDEELVFKLTIRALSLAIEINNPELREEVARLAREAINSSSS il10ra_site1_sap_11_mot_47763b419dcba15278d0659274068abf_0001_af2_000000068_0001_35_48_H_._0aba0880d6a430e09be20104961ad3ed_0001_0001_0000100007_0000001_0_0001_af2pred_0001 il10ra af2_rosetta False True False inf inf False 10.0 1000.0
54.0 0.0 0.0 0.0 0.0 0.0 0.0 SSSSDEAYRVAREAVERASELLERGNPEEAEELLEEAIRIVEELGNEAAVFSLRHLLRVVRSSSS il10ra_site1_normal_mot_HHH_b1_00682_000000211_0001_1_20_H_._HHH_b2_08013_af2_0001_0000100007_0000001_0 il10ra rosetta_normal False True False inf inf False 10.0 1000.0
338.0 0.0 0.0 0.0 0.0 0.0 0.0 SSSSDREELLRAVLRLLEQALEIGDEHAFRRLLEAAKRAAELNNDEEILQLLEELEKEVNSSSSS il10ra_site1_normal_mot_HHH_b2_03183_af2_000000055_0001_40_56_H_._HHH_b1_07720_af2_0001_0000100002_0000001_0 il10ra rosetta_normal False True False inf inf False 10.0 1000.0
150.0 0.0 0.0 0.0 0.0 0.0 0.0 SSSSDAAEALSEQLKKALELALENNDEEALEWALRNAKNVARLANDEELEEVIEEVEKLISSSSS il10ra_site1_sap_18_mot_HHH_b2_02022_af2_000000170_0001_1_16_H_._HHH_b2_06062_af2_0001_0000600006_0000001_0_0001 il10ra rosetta_sap False True False inf inf False 10.0 1000.0
286.0 0.0 0.0 0.0 0.0 0.0 0.0 SSSSDDRERLLKRAAEAALEVYERVGDPRLKKVLELLLKLAREAGNEEVVELIEEFLEELSSSSS il10ra_site1_sap_27_mot_39a7b8d0c4c3fc04bafbda6ce6101d3a_0001_1_af2_000000014_0001_34_48_H_._HHH_b2_05925_af2_0001_0000200001_0000001_0_0001_af2pred_0001 il10ra af2_rosetta False True False inf inf False 10.0 1000.0
119.0 0.0 0.0 0.0 0.0 0.0 0.0 SSSSNPLAEEARRLFLKANELYQAGKEEEAKELLKKALEIAKKGKCNSLIKAIELALKNLSSSSS il2ra_site1_2b5i_sap_15_mot_HHH_eva_0271_af2_000000019_0001_1_17_H_._b0be08dbeb19038e97ce33ab5425b229_0001_af2_0001_0000200010_0000001_0_0001_af2pred_dldesign_0_af2pred il2ra af2_mpnn True False False inf inf False 10.0 1000.0
320.0 0.0 0.0 0.0 0.0 0.0 0.0 SSSSDEEEFAEESIRLAEESAHALRDEELLERLKELLEQLEKEGDPRYALEAYALLREAYGSSSS il2ra_site2_3nfp_normal_mot_HHH_b1_04781_af2_000000057_0001_1_18_H_._HHH_b1_02713_0001_0000300026_0000001_0 il2ra rosetta_normal False True False inf inf False 10.0 1000.0
144.0 0.0 0.0 0.0 0.0 0.0 0.0 SSSSDEQVERSLKRAVEIAVRMAGLSEEQKEELEKLAEELAERGVDFLEALRIVDELAVKLSSSS il2ra_site1_1z92_sap_18_mot_HHH_b1_01765_000000215_0001_19_35_H_._HHH_b1_01738_0001_0000300026_0000001_0_0001 il2ra rosetta_sap True False False inf inf False 10.0 1000.0
191.0 0.0 0.0 0.0 0.0 0.0 0.0 SSSSDSAEIAVKVLEESLRRAKELGDEEYARNAARFLLHIARWAGDEEVQEFAEEVLEELSSSSS il10ra_site1_sap_21_mot_HHH_b1_03314_af2_000000278_0001_42_55_H_._HHH_b2_06165_0001_0000200009_0000001_0_0001 il10ra rosetta_sap False True False inf inf False 10.0 1000.0
146.0 0.0 0.0 0.0 0.0 0.0 0.0 SSSSDEEVRERVEELLEEAKKVEDPKEVAELLTRAFALATRNRDEELRELVKKVAQEVSESSSSS il10ra_site1_normal_mot_HHH_b2_00277_af2_000000172_0001_1_17_H_._HHH_b2_05212_0001_0000100013_0000001_0_af2pred_0001 il10ra af2_rosetta False True False inf inf False 10.0 1000.0
61.0 0.0 0.0 0.0 0.0 0.0 0.0 SSSSSDRELVEEAIRILREAAKIDDKEEVEELLEEARKLAEEANNIQLELQIKFIEEMLSSSSSS il10ra_site1_normal_mot_HHH_b1_05021_af2_000000076_0001_42_56_H_._HHH_b2_06583_af2_0001_0000500008_0000001_0_af2pred_0001 il10ra af2_rosetta False True False inf inf False 10.0 1000.0
246.0 0.0 0.0 0.0 0.0 0.0 0.0 SSSSDELAQELLELVLEAVRLALRGNPEEAEELLEEAEELARKVGDERALEMVEDLLKALSSSSS il10ra_site1_sap_20_mot_HHH_b1_07932_000000020_0001_21_38_H_._HHH_b1_03085_af2_0001_0000300024_0000001_0_0001 il10ra rosetta_sap False True False inf inf False 10.0 1000.0
235.0 0.0 0.0 0.0 0.0 0.0 0.0 SSSSSELEERVRELLEEAREAYEEGDLEEVYRLAVEALHLVSENNDQELQEEIAEFLEELSSSSS il2ra_site2_2erj_normal_mot_HHH_b2_01204_af2_000000056_0001_19_34_H_._HHH_b2_03231_af2_0001_0000300024_0000001_1 il2ra rosetta_normal False True False inf inf False 10.0 1000.0
136.0 0.0 0.0 0.0 0.0 0.0 0.0 SSSSDESEEYLRAALELAKEAIELGDREAAEKTLKLIRLAAEDANDEEALELAEELLREVGSSSS il2ra_site2_3nfp_sap_19_mot_HHH_b1_06238_000000047_0001_1_16_H_._HHH_b2_02140_0001_0000100001_0000001_0_0001 il2ra rosetta_sap False True False inf inf False 10.0 1000.0
137.0 0.0 0.0 0.0 0.0 0.0 0.0 SSSSQESYRLAREFIEEIIRLQEEGDREEAERLAEELLELLRELGDQNTTYAVEVLLRAVRSSSS il10ra_site1_sap_8_mot_05ca327611f5605f0dd8494b449afcbf_0001_1_000000248_0001_35_51_H_._HHH_b2_07461_af2_0001_0000100001_0000001_0_0001 il10ra rosetta_sap False True False inf inf False 10.0 1000.0
114.0 0.0 0.0 0.0 0.0 0.0 0.0 SSSSDEYREEVERLLEEAEEAAERGDPRKAARLLQEATRLALEAQDPELLQLVWEVVQRIASSSS il10ra_site1_normal_mot_HHH_b1_05056_000000217_0001_1_20_H_._HHH_b1_01607_0001_0000100005_0000001_0 il10ra rosetta_normal False True False inf inf False 10.0 1000.0
305.0 0.0 0.0 0.0 0.0 0.0 0.0 SSSDKEEAEELYEEAKELLERGNPEEALRVLRRASTLAFESGDEELFNRLSELVEKILRLGSSSS il2ra_site2_2erj_normal_mot_HHH_b2_01353_af2_000000049_0001_23_39_H_._HHH_b1_00778_0001_0001200048_0000001_0 il2ra rosetta_normal False True False inf inf False 10.0 1000.0
113.0 0.0 0.0 0.0 0.0 0.0 0.0 SSSSSLEEVVERAKELAKEVTDQRVRFELRLLAFELERTGDPRLEELLERLIRLVEEALKGSSSS il2ra_site2_3nfp_sap_17_mot_73f63e3ba0c5fbd29b02c38bc3203c89_0001_1_000000101_0001_17_33_H_._HHH_b1_05402_0001_0000200013_0000001_0_0001_af2pred_0001_af2pred il2ra af2_rosetta False True False inf inf False 10.0 1000.0
504.0 0.0 0.0 0.0 0.0 0.0 0.0 SSSSEAEKIALEALVKAERLLQRGNPEEAEKVLEEAEEELRELNDPRAVLIIELALRLIRESSSS il10ra_site1_sap_18_mot_HHH_b2_02927_000000097_0001_42_56_H_._HHH_b1_04520_af2_0001_0000600010_0000002_0_0001_af2pred_0001 il10ra af2_rosetta False True False inf inf False 10.0 1000.0
257.0 0.0 0.0 0.0 0.0 0.0 0.0 SSSSSNEYEEVKRAIEEAIRLYREGNPEEARRLLEEVIEEAEEAGNFAAVWSLEHLLRLLSSSSS il10ra_site1_normal_mot_HHH_b1_01082_af2_000000031_0001_3_19_H_._HHH_b2_03832_af2_0001_0000500020_0000001_0 il10ra rosetta_normal False True False inf inf False 10.0 1000.0
177.0 0.0 156.0 0.0 0.0 0.0 0.0 SSSSSSDSEEEVEELLEEAKQIEDRRRRSHVLIRAYAIANRANDPELEELVKKVAIELSSSSSSS il10ra_site1_normal_mot_HHH_b1_05357_000000034_0001_23_39_H_._HHH_b2_01639_0001_0000100001_0000002_0 il10ra rosetta_normal True False False 155.21600734750578 inf False 10.0 1000.0
169.0 0.0 0.0 0.0 0.0 0.0 0.0 SSSSSDAKEEAEELLEEAEELIKQGDPRAIEVLLRAVRLAFEAGDKELLRELWELAHRLKSSSSS il10ra_site1_sap_16_mot_HHH_b2_07873_af2_000000172_0001_1_19_H_._HHH_b2_06046_0001_0000200005_0000001_0_0001 il10ra rosetta_sap False True False inf inf False 10.0 1000.0
172.0 0.0 0.0 0.0 0.0 0.0 0.0 PEELVEEIIELIERGDPRAEEAAMKLAHEAWERNDPELFFVAALLAAAVFDGDPRYLEEAERSLR il2ra_site2_3nfp_sap_9_mot_HHH_b1_07033_af2_000000007_0001_23_39_H_._b07f7a83e2292eca9764c844902b0b3e_0001_1_0001_0000600016_0000001_1_0001 il2ra rosetta_sap False True False inf inf False 10.0 1000.0
64.0 0.0 0.0 0.0 0.0 0.0 0.0 SSSSSDELHRAYELAALLLHLVARNDREEFEEIAEEFREIVERLNSDNAREFLEQMEKQLSSSSS il2ra_site2_2erj_sap_18_mot_af86707857d369f3e1d85dcabc5f9321_0001_000000201_0001_14_29_H_._HHH_b2_07982_0001_0000700014_0000001_0_0001 il2ra rosetta_sap False True False inf inf False 10.0 1000.0
101.0 0.0 0.0 0.0 0.0 0.0 0.0 SSSSSAKEYVEEMARLKYEAYEKTGDEKAREWLEFMLRFAEVRGNEELREFVEKLIEELHRSSSS il2ra_site1_1z92_sap_10_mot_919c246ba0fc10ef4578bdc7f1052ff8_0001_af2_000000062_0001_37_52_H_._HHH_b1_05429_0001_0000400029_0000001_1_0001 il2ra rosetta_sap False True False inf inf False 10.0 1000.0
73.0 0.0 0.0 0.0 0.0 0.0 0.0 SSSSSEELRRLYKLAVRLLRLLSEGDEEQLEEILEEIEELAEKLQSETAEELLRHVKERLSSSSS il2ra_site2_2erj_normal_mot_HHH_b2_01275_af2_000000073_0001_23_39_H_._HHH_b2_01451_af2_0001_0000100001_0000001_0 il2ra rosetta_normal False True False inf inf False 10.0 1000.0
116.0 0.0 0.0 0.0 0.0 0.0 0.0 SSSSDESVKAAEELAREAFERGDREELLLLLLFAELTAEASNDPELEELVEEIEQLLERLRSSSS il2ra_site2_2erj_normal_mot_118502477c40609e6006f550458cdfaf_0001_af2_000000174_0001_16_29_H_._HHH_b1_02677_af2_0001_0000300009_0000001_0 il2ra rosetta_normal False True False inf inf False 10.0 1000.0
251.0 0.0 0.0 0.0 0.0 0.0 0.0 SSSSTLERSIEHMLRAIERARELGDEEYVKLALKFVKRSAEALNDEEARRLVEELEERLRSSSSS il10ra_site1_sap_25_mot_HHH_b1_02665_000000293_0001_1_18_H_._a4073ed34bad1529e7d46a7d39fa26d0_0001_af2_0001_0000400008_0000001_0_0001 il10ra rosetta_sap True False False inf inf False 10.0 1000.0
427.0 0.0 0.0 0.0 0.0 0.0 0.0 NELEEELEELVERGDEEKVAELAVKVAKEKGSFSPEQLEALRRFIEALFRDNKKVAEHLARLVID il10ra_site1_sap_19_mot_HHH_b2_05984_000000071_0001_38_52_H_._919c246ba0fc10ef4578bdc7f1052ff8_0001_0001_0000100004_0000001_0_0001 il10ra rosetta_sap False True False inf inf False 10.0 1000.0
207.0 0.0 0.0 0.0 0.0 0.0 0.0 SSSSDELHELFRLANEILHALSRGDEERVRELLEELERLAEEANSDNAKEIVEALEKHLDSSSSS il2ra_site2_2erj_sap_21_mot_HHH_b1_08207_af2_000000250_0001_43_57_H_._HHH_b1_04130_af2_0001_0000200012_0000001_0_0001 il2ra rosetta_sap False True False inf inf False 10.0 1000.0
288.0 0.0 0.0 0.0 0.0 0.0 0.0 SSSSDEEEKQVRRLLRAAEFAEEQGDERAAKILLRLALLLARLLNNEELVEEVERLLEELSSSSS il10ra_site1_normal_mot_HHH_b1_02809_af2_000000277_0001_40_57_H_._HHH_b2_04730_af2_0001_0000100007_0000001_0_af2pred_0001 il10ra af2_rosetta False True False inf inf False 10.0 1000.0
89.0 0.0 0.0 0.0 0.0 0.0 0.0 DPRVVEVLREVIEKFADDPEAQRLVREASRLLNNGNPEKALELLLELAEELGDPELERKVEELLK il10ra_site1_normal_mot_HHH_b1_05757_000000171_0001_42_57_H_._20bd334181f53d5e88893876e50d2750_0001_0001_0000100001_0000001_0_af2pred_0001 il10ra af2_rosetta False True False inf inf False 10.0 1000.0
140.0 0.0 0.0 0.0 0.0 0.0 0.0 SSSSSDEEDERKVEELLEEAERVSREEASELLFKALRIAAELKNEELLRLILEVAIRIVSSSSSS il10ra_site1_sap_18_mot_HHH_b2_01494_af2_000000274_0001_37_50_H_._HHH_b2_08057_0001_0000700022_0000002_0_0001_af2pred_0001 il10ra af2_rosetta False True False inf inf False 10.0 1000.0
149.0 0.0 0.0 0.0 0.0 0.0 0.0 SSSTEEVIRKAARVAQEAIRLAIQRSDQETFEQLWELFKRIIREGDPELLEELERLLEELRSSSS il10ra_site1_sap_25_mot_HHH_b1_06128_000000102_0001_1_20_H_._HHH_b1_04347_0001_0000300023_0000001_0_0001 il10ra rosetta_sap False True False inf inf False 10.0 1000.0
140.0 0.0 0.0 0.0 0.0 0.0 0.0 GEELLKKIEEKAGGDPARIEQILLDLAHEALRKNDEELLEEVIEAIALLSDTPPEWARKQAEAVP il2ra_site1_1z92_sap_11_mot_HHH_b2_08161_000000286_0001_23_39_H_._c9d962b5daa49a68032752cb3d68fa00_0001_1_0002_0000200020_0000001_0_0001_af2pred_0001_af2pred il2ra af2_rosetta False True False inf inf False 10.0 1000.0
193.0 0.0 0.0 0.0 0.0 0.0 0.0 SSSDENQRALELSQKAFRLALRGNPEEAREVLEEALELAEEGGNERLAEQIRILLETLEAGSSSS il10ra_site1_sap_18_mot_ems_3hM_3073_000000042_0001_1_18_H_._HHH_b1_01029_0001_0000100003_0000002_0_0001 il10ra rosetta_sap False True False inf inf False 10.0 1000.0
129.0 0.0 0.0 0.0 0.0 0.0 0.0 SSSSDEREEYLRAALLLLELAVELGDREAARSLTETAREAAEALNDEEILEALERLIEELESSSS il2ra_site2_3nfp_normal_mot_HHH_b1_05918_af2_000000127_0001_23_40_H_._HHH_b2_06926_0001_0000300016_0000001_0 il2ra rosetta_normal False True False inf inf False 10.0 1000.0
75.0 0.0 0.0 0.0 0.0 0.0 0.0 SSSSSDEAEKLLEEAEELLEEGDTERVEELARRVYQLAYQNNDPELAAAAIELVHAVARRSSSSS il2ra_site2_2erj_sap_15_mot_HHH_b1_00449_000000059_0001_39_52_H_._HHH_b2_03041_af2_0001_0000100003_0000001_0_0001 il2ra rosetta_sap False True False inf inf False 10.0 1000.0
253.0 0.0 0.0 0.0 0.0 0.0 0.0 SSSSDAEELYELSRKALELLANGNPEEARKLLEEAQEIAEEANNQVILFNIRFLLRQVERQSSSS il10ra_site1_normal_mot_HHH_b2_02053_af2_000000006_0001_3_19_H_._HHH_b1_02427_0001_0000200022_0000001_0 il10ra rosetta_normal False True False inf inf False 10.0 1000.0
142.0 0.0 0.0 0.0 0.0 0.0 0.0 SSSSDEEQERLLELLREIFRLALRGDPEEAEKLLKEVHELAEELGDEKAREMVEDLEATLRSSSS il10ra_site1_sap_21_mot_HHH_b2_01397_000000078_0001_23_39_H_._118502477c40609e6006f550458cdfaf_0001_0001_0000400042_0000002_0_0001 il10ra rosetta_sap False True False inf inf False 10.0 1000.0
173.0 0.0 0.0 0.0 0.0 0.0 0.0 SSSSSSEHEKSQRVIDLIRKAFEVDKEEAKKLLDEALKLAEELKSPTLIHAVEAARRALESSSSS il10ra_site1_normal_mot_HHH_b2_07913_000000228_0001_1_19_H_._HHH_b2_01981_af2_0001_0000700029_0000001_0_af2pred_dldesign_0_af2pred il10ra af2_mpnn True False False inf inf False 10.0 1000.0
273.0 0.0 0.0 0.0 0.0 0.0 0.0 SSSSDEEEEESEELERELEELLRRGDQERFNRLAQEISQFAFEVNDEELLRRVWELVRKFASSSS il10ra_site1_normal_mot_HHH_b2_02337_000000026_0001_38_52_H_._HHH_b1_02815_0001_0000600033_0000001_0 il10ra rosetta_normal False True False inf inf False 10.0 1000.0
193.0 0.0 0.0 0.0 0.0 0.0 0.0 DPRKEELEEEIERVLEEFEKGKIDPEQAEELLAELIYIAARLGDEEALKLALQAFAKIRKALQES il10ra_site1_sap_25_mot_HHH_b2_05111_af2_000000002_0001_42_56_H_._HHH_b1_02823_0001_0000300034_0000001_0_0001_af2pred_0001 il10ra af2_rosetta False True False inf inf False 10.0 1000.0
420.0 0.0 0.0 0.0 0.0 0.0 0.0 SSSSSEAFELARRAIEELIELAEEGDPEKVEELAEEVAERLEELGNQLAARQIKYLAKVELSSSS il10ra_site1_sap_18_mot_HHH_b2_08144_af2_000000046_0001_38_52_H_._HHH_b2_06268_0001_0000100001_0000003_0_0001 il10ra rosetta_sap False True False inf inf False 10.0 1000.0
179.0 0.0 0.0 0.0 0.0 0.0 0.0 SIKEDFEQAKKNGLSPEKAAYVLIKALAIMERVPPEEAIEILLRAAREKGDEELFEVVQELAEDP il2ra_site1_1z92_sap_7_mot_bc38a9f498cb1f18218c93d69bbf9b39_0001_af2_000000137_0001_15_32_H_._1af3d26173322421766602107bf007ea_0001_af2_0001_0000400003_0000001_0_0001_af2pred_0001_af2pred_1_swapped il2ra af2_rosetta False True False inf inf False 10.0 1000.0
169.0 0.0 0.0 0.0 0.0 0.0 0.0 SSSSSSDEESFEYAKAAAILAGDEELLKEVEELEERYRQEGDPEYQRLVARLALEIAFSSSSSSS il2ra_site2_3nfp_normal_mot_HHH_b1_04997_af2_000000181_0001_40_57_H_._HHH_b1_02356_0001_0000700006_0000001_0 il2ra rosetta_normal False True False inf inf False 10.0 1000.0
105.0 0.0 0.0 0.0 0.0 0.0 0.0 SSSSSEVEQLAEAVLEVAEANNDEELVRRLEELLEQLEEEGDHRYAWEMLELLLELRERLSSSSS il2ra_site2_2erj_normal_mot_HHH_b1_02466_000000018_0001_22_38_H_._HHH_b1_07558_0001_0000100002_0000001_0 il2ra rosetta_normal False True False inf inf False 10.0 1000.0
165.0 0.0 0.0 0.0 0.0 0.0 0.0 SSSSNEDLHELYKILVRLLRLVAEGDREELEELLKEAEKLAERLQSPNVEEIIELLKRKGSSSSS il2ra_site2_2erj_sap_11_mot_HHH_b1_06697_000000025_0001_41_54_H_._HHH_b1_00902_0001_0000600018_0000001_0_0001 il2ra rosetta_sap False True False inf inf False 10.0 1000.0
202.0 0.0 0.0 0.0 0.0 0.0 0.0 SSSSNELLRELYELLRELAQLVYEGDEERAKELIEEIEELAKELNITVAEEVLRTLQRHLNSSSS il2ra_site2_2erj_normal_mot_HHH_b2_02303_000000050_0001_43_56_H_._HHH_b2_07721_af2_0001_0000100009_0000001_0 il2ra rosetta_normal False True False inf inf False 10.0 1000.0
260.0 0.0 0.0 0.0 0.0 0.0 0.0 SSSSSSEEERRERVEELLERARKIEDPEEVAKLEFEAVHLARRLRDPELERLIQEVAQENSSSSS 2011926_c0002_0001_26_41_H_._HHH_b2_05018_0001_0001 NaN NaN NaN NaN False inf inf False 10.0 1000.0
132.0 0.0 0.0 0.0 0.0 0.0 0.0 SSSSDREEELQRLIEELEKLLEEGDEEKLLKLLQELARAAQEANDPEATRVVLRVARELKSSSSS il10ra_site1_sap_29_mot_HEEHE_1605_000000211_0001_40_56_H_._2012b86ae8029c2c8ab6d311e818aa61_0001_af2_0001_0000100002_0000001_0_0001_af2pred_0001 il10ra af2_rosetta False True False inf inf False 10.0 1000.0
177.0 0.0 0.0 0.0 0.0 0.0 0.0 SSSSSDEEEEEVEELLQEAERIEDPRERIEVLLRAVQIALHLGNPELLRKIWEVFRKLVSSSSSS il10ra_site1_sap_16_mot_HHH_b2_06497_000000202_0001_1_20_H_._HHH_b2_00195_0001_0000400029_0000001_0_0001 il10ra rosetta_sap False True False inf inf False 10.0 1000.0
66.0 1.0 0.0 0.0 0.0 0.0 0.0 SSSSSDEEERVFQLLVRLQRLLDEGDEERLRELLEEAKELAEELNDPVLRRAIEIIEELGSSSSS il10ra_site1_normal_mot_HHH_b2_05813_000000266_0001_1_19_H_._HHH_b1_02254_0001_0000200018_0000001_0 il10ra rosetta_normal True False False inf inf False 10.0 1000.0
34.0 0.0 0.0 0.0 0.0 0.0 0.0 SSSSDELERALRRLLQALKHAIELGDEERARLTIKDIEHSARFLKDEEVQRLVEELREELESSSS il10ra_site1_normal_mot_HHH_b1_04940_000000219_0001_1_18_H_._HHH_b1_08156_0002_0000100002_0000002_0_af2pred_0001 il10ra af2_rosetta False True False inf inf False 10.0 1000.0
63.0 0.0 0.0 0.0 0.0 0.0 0.0 SSSDIFERVLELYKEASKLLRNGNPEEAEEVVEEALRLAEEGNDENARKDLQNLLELIRRTSSSS il2ra_site1_2b5i_sap_12_mot_HHH_b2_04997_af2_000000138_0001_1_34_H_._HHH_b1_01670_0001_0000100005_0000001_0_0001_af2pred_0001_af2pred_1 il2ra af2_rosetta False True False inf inf False 10.0 1000.0
44.0 0.0 0.0 0.0 0.0 0.0 0.0 SSSSSDEEVEELLEEAKELAEEGDPRKAIKVLAEAVRLAIHNGDKEALQAVWRLVEELARSSSSS il10ra_site1_sap_24_mot_HHH_b2_02933_000000199_0001_1_19_H_._HHH_b1_00824_0001_0000100001_0000002_0_0001 il10ra rosetta_sap False True False inf inf False 10.0 1000.0
201.0 0.0 0.0 0.0 0.0 0.0 0.0 SSSSSEELSELRRRAMEAARRGDLEEARRLLEEAEEIARELGDEKQLEKIEHDLKLIELFESSSS il2ra_site1_3nfp_normal_mot_HHH_b1_03753_af2_000000088_0001_41_54_H_._HHH_b2_07336_0001_0000200012_0000001_0_af2pred_0001_af2pred il2ra af2_rosetta False True False inf inf False 10.0 1000.0
173.0 0.0 0.0 0.0 0.0 0.0 0.0 SSSSSEREELYELSQRALELWAEGNPEEAEELLREAERLAEELGSRVLLINLRYALERLSSSSSS il10ra_site1_sap_21_mot_HHH_b1_03763_000000209_0001_22_38_H_._HHH_b1_06027_0001_0000700036_0000001_0_0001 il10ra rosetta_sap False True False inf inf False 10.0 1000.0
278.0 0.0 0.0 0.0 0.0 0.0 0.0 SSSSDLEEVYELAVRALRLLAEGNPEEAEKVLKEAEEILEKAGNEDAVRFLEELFELFERSSSSS il2ra_site2_2erj_normal_mot_HHH_b1_04373_af2_000000118_0001_18_33_H_._HHH_b1_05737_0001_0000200011_0000001_0 il2ra rosetta_normal False True False inf inf False 10.0 1000.0
88.0 0.0 0.0 0.0 0.0 0.0 0.0 SSSSSNEEVQEAQELMREANEIEDPEEARRVAEEAVEILEEAGNRVALFAAELILRDLRSSSSSS il10ra_site1_sap_11_mot_1c3c3e46dde0d4e4be3ec3dd9add6289_0001_000000096_0001_34_50_H_._HHH_b2_04467_0001_0000100002_0000002_0_0001 il10ra rosetta_sap False True False inf inf False 10.0 1000.0
283.0 0.0 0.0 0.0 0.0 0.0 0.0 SLLEKLQELAERTNDPELRAVIRLVENAIRISNTPPEEALELLLEDLRRAGDPEAVRIVEEVLER il2ra_site1_3nfp_sap_17_mot_HHH_b1_01231_af2_000000170_0001_1_16_H_._HHH_b1_01666_0001_0000200012_0000001_1_0001_af2pred_0001_af2pred_1 il2ra af2_rosetta False True False inf inf False 10.0 1000.0
280.0 0.0 0.0 0.0 0.0 0.0 0.0 SSSSSDEEIRERVEELIEELEKVSSDEAYELLREAIELAAELNDPELFRLVLEAIREWLHSSSSS il10ra_site1_sap_27_mot_HHH_b1_03754_af2_000000016_0001_40_56_H_._HHH_b2_03275_0001_0000100008_0000001_0_0001 il10ra rosetta_sap False True False inf inf False 10.0 1000.0
46.0 0.0 0.0 0.0 0.0 0.0 0.0 SSSSSSSDVEEEVRELLEEAEEDPDRAAELLRRAAELAAELNDPELLRLVVEVVQRITSSSSSSS il10ra_site1_normal_mot_HHH_b2_07731_000000003_0001_42_56_H_._HHH_b2_03755_0001_0000300014_0000001_1_af2pred_0001 il10ra af2_rosetta False True False inf inf False 10.0 1000.0
146.0 0.0 0.0 0.0 0.0 0.0 0.0 SSSSSDREEVLKLSQEAFRLALRGNPEEARKVLEEAEELAEELGNERALRVIEDLLRVLNSSSSS il10ra_site1_normal_mot_HHH_b1_04771_000000013_0001_40_56_H_._HHH_b2_02427_0001_0000100003_0000002_0 il10ra rosetta_normal False True False inf inf False 10.0 1000.0
67.0 0.0 0.0 0.0 0.0 0.0 0.0 SSSSSSREKYYRALELIREAENEDDPVKAREKLEEALKLARELGHKGLEKVIEYGLEELSSSSSS 2011958_c0122_0001_47_59_H_._HHH_b1_07324_0001_dldesign_0_af2pred NaN NaN NaN NaN False inf inf False 10.0 1000.0
105.0 0.0 0.0 0.0 0.0 0.0 0.0 SSSSSDPLAKAKAAIKEAEELAKKDKRKAIELLEKAYKEAGAANNDEAEKLLEDKFKELLSSSSS il2ra_site1_2b5i_sap_16_mot_HHH_b2_03161_000000036_0001_1_18_H_._HHH_b1_04838_af2_0001_0000100002_0000001_0_0001_af2pred_dldesign_0_af2pred il2ra af2_mpnn True False False inf inf False 10.0 1000.0
128.0 0.0 0.0 0.0 0.0 0.0 0.0 SSSSDVEEEVKELLAEAFQIRDPEERKEVLEQAERLAEENNDPRLKVLVKAAKFIIKAAFSSSSS il10ra_site1_normal_mot_3af0db62db2b275566dae2e03bf881fa_0001_000000003_0001_37_50_H_._HHH_b2_08305_0001_0000500051_0000001_0_af2pred_0001 il10ra af2_rosetta False True False inf inf False 10.0 1000.0
24.0 0.0 0.0 0.0 0.0 0.0 0.0 SSSSSEEEAAQILIQAAERAIKAGDKRSAERFIEFLERQVEDEGDEELEKIVEELKELLKSSSSS il2ra_site1_1z92_normal_mot_HHH_b2_05238_af2_000000252_0001_38_55_H_._HHH_b1_08154_af2_0001_0000200002_0000001_1 il2ra rosetta_normal False True False inf inf True 10.0 1000.0
206.0 0.0 0.0 0.0 0.0 0.0 0.0 SSSSDETEEIARRARKRLIRLLWRGNEEEVEKLAREAVRRLEELGDPELAQLIREALEDLLSSSS 2012023_c0025_0001_11_20_H_._HHH_b1_03872_0001_0001 NaN NaN NaN NaN False inf inf False 10.0 1000.0
104.0 0.0 0.0 0.0 0.0 0.0 0.0 SLERYVERAEELDPRLEELLKRALELIQELGDPELARLLIKVVALLELGDPETEKEAEELLRQIE il2ra_site1_3nfp_normal_mot_HHH_b1_05690_000000100_0001_1_15_H_._11405e7faed88c9d08fdae67291e590b_0001_1_0001_0000100004_0000001_0 il2ra rosetta_normal False True False inf inf False 10.0 1000.0
210.0 0.0 0.0 0.0 0.0 0.0 0.0 SEEEEEAEELLKKSLPPRAVEALKFLAEAVKEGNPSAERKLRVDLKAARQLGDEAVVRAIELLLK il2ra_site1_3nfp_normal_mot_HHH_b1_03753_af2_000000088_0001_41_54_H_._8822628e7dce7141ff94e8fdab707b8c_0001_1_0001_0000100001_0000001_0_af2pred_0001_af2pred_swapped il2ra af2_rosetta True False False inf inf False 10.0 1000.0
275.0 0.0 0.0 0.0 0.0 0.0 0.0 SSSSDRAARWALRLARAAVRLNNEEQLRFLFEDVELHLERTGDPEVEEILEEIEELIQLLSSSSS il2ra_site1_1z92_sap_13_mot_0152819cca26c81f8eead0111e16a660_0001_000000247_0001_36_50_H_._HHH_b1_05979_0001_0000200015_0000001_0_0001 il2ra rosetta_sap False True False inf inf False 10.0 1000.0
117.0 0.0 0.0 0.0 0.0 0.0 0.0 SSSSSEEERRVVQLLLEALRAIREGDEEKVEELLEEARRLAEELNNPELELLVKLVEAQRESSSS il10ra_site1_sap_20_mot_HHH_b2_01447_af2_000000258_0001_1_20_H_._HHH_b1_05841_af2_0001_0000300026_0000001_0_0001_af2pred_0001 il10ra af2_rosetta False True False inf inf False 10.0 1000.0
145.0 0.0 0.0 0.0 0.0 0.0 0.0 SELEEIAERALRLGDEEVQLVAAALLLAEQANSPRLKEAAEELVERLVEKGNPLAEELLRLIKEK il10ra_site1_sap_18_mot_HHH_b1_03314_af2_000000278_0001_42_55_H_._HHH_b1_08718_af2_0001_0001700043_0000001_0_0001_af2pred_0001 il10ra af2_rosetta False True False inf inf False 10.0 1000.0
204.0 0.0 0.0 0.0 0.0 0.0 0.0 SSSSDEELEERVKQFAEELVKELGLDEHAREALEKDAEAAVRLGFSERSIKLALERAARRASSSS il2ra_site1_1z92_sap_18_mot_HHH_b1_00368_000000203_0001_23_39_H_._d7cfadeb27be910639eb6e95e3396c32_0001_af2_0001_0000300014_0000001_0_0001 il2ra rosetta_sap False True False inf inf False 10.0 1000.0
93.0 0.0 0.0 0.0 0.0 0.0 0.0 SSSSSDREERIEELLREAERLAEEGNPEEATRLLAEAVRLIFELGDEELLEELWELVKRLSSSSS il10ra_site1_normal_mot_HHH_b2_02337_000000026_0001_38_52_H_._HHH_b1_06658_0001_0000100021_0000001_0 il10ra rosetta_normal False True False inf inf False 10.0 1000.0
438.0 0.0 0.0 0.0 0.0 0.0 0.0 SSSSDKEKEELEEALEEALEAARALGDEEVVERIEELLEEFRREGDPKYTLEAYRLSREAYSSSS il2ra_site2_3nfp_normal_mot_HHH_b1_05547_af2_000000149_0001_21_38_H_._HHH_b1_01193_0001_0000600015_0000001_1 il2ra rosetta_normal False True False inf inf False 10.0 1000.0
50.0 0.0 0.0 0.0 0.0 0.0 0.0 SSSSDEEEELVEAAIRLAKQLLEWGNPEAARLIIEAAEMLVEELGNEELQEKLEEVREELNSSSS il10ra_site1_sap_20_mot_HHH_b1_03230_000000248_0001_1_19_H_._HHH_b2_06429_af2_0001_0000500013_0000001_0_0001 il10ra rosetta_sap False True False inf inf False 10.0 1000.0
122.0 0.0 0.0 0.0 0.0 0.0 0.0 SSSSSSDLEELLEELEELLEEGNLEEALELAKELLHLAIQNGDEEILQAVWRLIKRATSSSSSSS il10ra_site1_sap_24_mot_HHH_b1_05937_af2_000000262_0001_20_37_H_._HHH_b2_03447_af2_0001_0000600015_0000002_0_0001 il10ra rosetta_sap False True False inf inf False 10.0 1000.0
355.0 0.0 0.0 0.0 0.0 0.0 0.0 SSSSSEESREFQELSREVSKLIQEGDREEAEELLKELERLARELNSPIAELLVKLLEELLGSSSS il2ra_site1_3nfp_normal_mot_ems_3hC_921_af2_000000143_0001_22_40_H_._HHH_b2_03092_0001_0000300056_0000001_0_af2pred_0001_af2pred_1_swapped il2ra af2_rosetta False True False inf inf False 10.0 1000.0
115.0 0.0 0.0 0.0 0.0 0.0 0.0 SSSSDEYLKKAIRALFRAIKRAIELGDEEVVRLALKDLRFLAREHNDEEAEELLKELEELLSSSS il10ra_site1_normal_mot_HHH_b2_00441_000000147_0001_1_18_H_._HHH_b1_04947_af2_0001_0000200007_0000001_0_af2pred_0001 il10ra af2_rosetta False True False inf inf False 10.0 1000.0
137.0 0.0 0.0 0.0 0.0 0.0 0.0 SSSSSEKTRRALELFREADEADRRGNPEEAQELLEEALRVAEEGGSRALFRMIRAALEQVSSSSS il2ra_site1_2b5i_sap_15_mot_HHH_b2_04274_000000042_0001_1_19_H_._HHH_b2_02498_0001_0000200018_0000001_0_0001 il2ra rosetta_sap True False False inf inf False 10.0 1000.0
91.0 0.0 0.0 0.0 0.0 0.0 0.0 SSSSDLEERVRELLEEAQELLERGNPEEAEKVVLRAASLASEAGDFELFAAANRLAEKIHKSSSS il2ra_site2_3nfp_normal_mot_HHH_b1_05628_af2_000000064_0001_19_35_H_._HHH_b1_04724_af2_0001_0000300023_0000001_0_af2pred_0001_af2pred il2ra af2_rosetta False True False inf inf False 10.0 1000.0
162.0 0.0 0.0 0.0 0.0 0.0 0.0 SSSSSDEEEAEQIFEEARRLAEELGNRAARFLVRQALKAYRLTGDPKVLEIVERLLRILRSSSSS il10ra_site1_sap_19_mot_HHH_b1_03685_af2_000000224_0001_1_18_H_._HHH_b1_01544_af2_0001_0000300003_0000001_0_0001 il10ra rosetta_sap False True False inf inf False 10.0 1000.0
273.0 0.0 0.0 0.0 0.0 0.0 0.0 SSSSDEELLRLSLRFAKWLEEQGDPEAARFILEAALEIARDNGDEELVEEIEELLEKLRGSSSSS il10ra_site1_normal_mot_HHH_b2_06199_000000213_0001_1_17_H_._HHH_b1_05925_0001_0000300042_0000001_0_af2pred_0001 il10ra af2_rosetta False True False inf inf False 10.0 1000.0
146.0 0.0 0.0 0.0 0.0 0.0 0.0 SSSSDVEEEVERLLEEAKHIEDPEELAEVLLEATELAWKNNDPELIHLVAKVAKEIKEELSSSSS il10ra_site1_normal_mot_HHH_b1_04175_af2_000000064_0001_24_41_H_._HHH_b2_08305_0001_0000100006_0000001_0_af2pred_0001 il10ra af2_rosetta False True False inf inf False 10.0 1000.0
271.0 0.0 0.0 0.0 0.0 0.0 0.0 DEEVEELIEELRKRDLQLAILLKIVVEAIKRIGNPEAEELLREAIELIKEGNPEEAKRVLREAVK il2ra_site1_3nfp_sap_14_mot_0eddeacbb14b769e73e254714f31e2f9_0001_af2_000000052_0001_37_51_H_._HHH_b2_07712_af2_0001_0000100003_0000001_0_0001 il2ra rosetta_sap False True False inf inf False 10.0 1000.0
159.0 0.0 0.0 0.0 0.0 0.0 0.0 SSSSTEESEELYELLREAAELHHDGNPEEARELLEEAEELAREAGNDVALATIEYLLRLAGSSSS il10ra_site1_normal_mot_8756ee2cf497b5429c717dfc0c0bcfd6_0001_000000186_0001_1_13_H_._HHH_b2_00624_0001_0000100003_0000003_0 il10ra rosetta_normal True False False inf inf False 10.0 1000.0
81.0 0.0 0.0 0.0 0.0 0.0 0.0 SSSSSSDEEEERVEELLERAKHISDLEEVYKLLNEALHLAAKHNDHELLRLILEFVERHSSSSSS il2ra_site2_2erj_normal_mot_HHH_b1_01129_af2_000000281_0001_18_33_H_._HHH_b2_07905_0001_0000400048_0000001_0 il2ra rosetta_normal False True False inf inf False 10.0 1000.0
179.0 0.0 0.0 0.0 0.0 0.0 0.0 SSSSSSEKDFERRVKLLEEALKEIKDEAARAEITALLKEAEKNKDNVLLRRAMELANSVLSSSSS il2ra_site1_2b5i_normal_mot_HHH_b1_01574_000000118_0001_1_19_H_._HHH_b1_03987_0001_0000500015_0000001_0_af2pred_dldesign_0_af2pred il2ra af2_mpnn True False False inf inf False 10.0 1000.0
84.0 0.0 0.0 0.0 0.0 0.0 0.0 SSSSSDEADRLYKLLREALELLANGNPEEAEEILEEVIKLAEELNNFVFVFAARHLERDISSSSS il10ra_site1_normal_mot_HHH_b1_06912_af2_000000235_0001_1_15_H_._HHH_b1_07203_af2_0001_0000200016_0000002_0 il10ra rosetta_normal False True False inf inf False 10.0 1000.0
194.0 0.0 0.0 0.0 0.0 0.0 0.0 SSSSSDEEAREEAEELEEEAHKVDEEERFKLARRISELAKRYQDPRISEIAFRLLELLASSSSSS il10ra_site1_normal_mot_HHH_b2_03800_000000151_0001_21_37_H_._HHH_b1_01641_0001_0000300017_0000001_0_af2pred_0001 il10ra af2_rosetta False True False inf inf False 10.0 1000.0
70.0 0.0 0.0 0.0 0.0 0.0 0.0 SSSSSSNERQRIRAILYYARLSSNPDAAKKALEYAIELAKKINDEELLAEAQAELEKLKSSSSSS il10ra_site1_normal_mot_d2735b3c0fe9b97dc03c9ec5d23a03fd_0001_1_af2_000000071_0001_17_32_H_._HHH_b1_04565_af2_0001_0000200013_0000002_0_af2pred_dldesign_0_af2pred il10ra af2_mpnn True False False inf inf False 10.0 1000.0
69.0 0.0 0.0 0.0 0.0 0.0 0.0 SSSSSSSEEEQVEELLEEARHIDDPKERFRVLREALEVASELGNPELFKLIREFVQEILSSSSSS il10ra_site1_normal_mot_HHH_b1_00814_af2_000000078_0001_43_57_H_._HHH_b2_00573_0001_0000100015_0000001_0_af2pred_0001 il10ra af2_rosetta False True False inf inf False 10.0 1000.0
110.0 0.0 0.0 0.0 0.0 0.0 0.0 SSSSNKEEIEKLIEEIEKLLEAGKPEEALELLRELTRKAIEGKDPEVIAKAVELGKKIEEESSSS il10ra_site1_sap_31_mot_HHH_b1_05937_af2_000000262_0001_20_37_H_._HHH_b2_05910_0001_0000300018_0000002_0_0001_af2pred_dldesign_0_af2pred il10ra af2_mpnn True False False inf inf False 10.0 1000.0
56.0 0.0 0.0 0.0 0.0 0.0 0.0 SSSSSEKAEELFEEARELIEELLERGDPREASRVVEEAARRLFRLGNPELAEELLEYARRSSSSS il2ra_site1_3nfp_normal_mot_HHH_b1_07440_af2_000000231_0001_1_19_H_._HHH_b1_08742_af2_0001_0000200019_0000001_0_af2pred_0001_af2pred_1_swapped il2ra af2_rosetta False True False inf inf False 10.0 1000.0
224.0 0.0 0.0 0.0 0.0 0.0 0.0 SSSSSSDEEEEVEKLLEEAKHIEDEFELYAVLADAARIAFELKDEELRRLVKEVRHELSSSSSSS il2ra_site2_3nfp_sap_26_mot_HHH_b1_00015_000000185_0001_19_35_H_._HHH_b2_06138_0001_0000600047_0000001_0_0001_af2pred_0001_af2pred il2ra af2_rosetta False True False inf inf False 10.0 1000.0
321.0 0.0 0.0 0.0 0.0 0.0 0.0 SSSSDEEEVRRLLEEAQEAFEEGDLELVFRLRDKALHVASKTQNQELIELVARVTEEIQKSSSSS il2ra_site2_2erj_normal_mot_HHH_b1_04462_000000080_0001_40_56_H_._HHH_b2_05347_0001_0000300010_0000001_0 il2ra rosetta_normal False True False inf inf False 10.0 1000.0
125.0 0.0 0.0 0.0 0.0 0.0 0.0 SSSSDEEELLERVEELIERAKEENDNRLAWEALRVAVEIAELGDEEAARRAAELLLEFFRSSSSS il2ra_site2_2erj_sap_15_mot_HHH_b1_03107_000000098_0001_39_52_H_._HHH_b2_05540_0001_0000100002_0000001_0_0001 il2ra rosetta_sap False True False inf inf False 10.0 1000.0
95.0 0.0 0.0 0.0 0.0 0.0 0.0 SSSSDETQEVFELFERAIELHSEGDHEEAERLLEEAERLAEELGNRLMRFQIEFAQRLLDSSSSS il10ra_site1_sap_17_mot_HHH_b1_02004_000000220_0001_1_19_H_._HHH_b2_05056_af2_0001_0000400040_0000002_0_0001 il10ra rosetta_sap False True False inf inf False 10.0 1000.0
247.0 0.0 0.0 0.0 0.0 0.0 0.0 SSSSSEKKELVEELLAEARRLEREGRPEEARRLLLLARRVAKKAKDEELIKKVEALLKELESSSS il2ra_site1_2b5i_sap_18_mot_HHH_b1_01384_af2_000000011_0001_43_55_H_._HHH_b1_03047_af2_0001_0000200010_0000001_0_0001_af2pred_dldesign_0_af2pred il2ra af2_mpnn True False False inf inf False 10.0 1000.0
194.0 0.0 0.0 0.0 0.0 0.0 0.0 SSSSSSQEALELSLEAFRAALRGDEERARELIEEAEELAQEEGDERLLKILEDLLKALSSSSSSS il10ra_site1_sap_24_mot_HHH_b2_04050_000000291_0001_1_20_H_._HHH_b2_07950_af2_0001_0000400018_0000002_0_0001 il10ra rosetta_sap False True False inf inf False 10.0 1000.0
16.0 0.0 0.0 0.0 0.0 0.0 0.0 SSSSNREELKRLYELAVRLLHLLFRGDEEKVEEVLEELKELAEKLQSDTAREVVERVQEKLSSSS il2ra_site2_2erj_normal_mot_HHH_b2_01275_af2_000000073_0001_23_39_H_._HHH_b1_03567_af2_0001_0000300025_0000001_0 il2ra rosetta_normal False True False inf inf True 10.0 1000.0
102.0 0.0 0.0 0.0 0.0 0.0 0.0 SSSSSDKEELEELLELLEKAVEEGDREEFRELLRRATNLAYKLRDHEAFALLAELINWLISSSSS il2ra_site2_3nfp_normal_mot_HHH_b1_07556_000000077_0001_42_55_H_._HHH_b1_04552_0001_0000600035_0000001_0 il2ra rosetta_normal False True False inf inf False 10.0 1000.0
76.0 0.0 0.0 0.0 0.0 0.0 0.0 SSSDEAYEAAKRAIERAIELARNGDPEEAQELLREAIELAEELNTQAARWSLEHLLKLIEQSSSS il10ra_site1_sap_21_mot_5fda0655e6834f3f331eaa9f580e88ed_0001_af2_000000239_0001_36_50_H_._HHH_b2_05691_0001_0000700031_0000001_0_0001 il10ra rosetta_sap False True False inf inf False 10.0 1000.0
74.0 0.0 0.0 0.0 0.0 0.0 0.0 SSSSDEEVSRYALEVLRELWKLLSSGDPEEAKRLLEEAEEFLRERNDPTAVRDLQRLVEIGSSSS il2ra_site1_2b5i_sap_22_mot_HHH_b1_00368_000000051_0001_1_18_H_._HHH_b2_06351_af2_0001_0000800038_0000001_0_0001 il2ra rosetta_sap True False False inf inf False 10.0 1000.0
91.0 0.0 0.0 0.0 0.0 0.0 0.0 SSSSSDEIEEEVLELIAEAAHIPDPREAVEVLEHALELAEEYGNELLRRYLELSLKDQRGSSSSS il2ra_site2_2erj_normal_mot_HHH_b2_02303_000000050_0001_43_56_H_._HHH_b2_05996_0001_0000100001_0000001_0 il2ra rosetta_normal False True False inf inf False 10.0 1000.0
234.0 0.0 0.0 0.0 0.0 0.0 0.0 SSSSSDEEELERRVEELLEEAKRIPDPREAMKLLQEASELAAKNNDEELLELVLRVFREASSSSS il2ra_site2_2erj_normal_mot_HHH_b1_02757_000000121_0001_41_57_H_._HHH_b2_00384_0001_0000100002_0000001_0_af2pred_0001_1_af2pred_swapped il2ra af2_rosetta False True False inf inf False 10.0 1000.0
318.0 0.0 0.0 0.0 0.0 0.0 0.0 SSSSNESERVRELFELADRLDKNGNPEEAEEVLKEAEELAEEANNRHLQRQVEAAKRAFESSSSS il2ra_site1_2b5i_normal_mot_HHH_b2_04910_000000118_0001_1_19_H_._HHH_b1_07300_af2_0001_0000300009_0000001_0 il2ra rosetta_normal True False False inf inf False 10.0 1000.0
157.0 0.0 0.0 0.0 0.0 0.0 0.0 SSSSSEEEKRLKELIEELERLLEEGDEEKVLKVLLELSHLAIKLSDPEAIKLALRVAEELSSSSS il10ra_site1_normal_mot_6bb093d23f5042b6c551c363657da53b_0001_1_000000153_0001_51_65_H_._HHH_b2_05733_af2_0001_0001000045_0000001_0_af2pred_0001 il10ra af2_rosetta False True False inf inf False 10.0 1000.0
81.0 0.0 0.0 0.0 0.0 0.0 0.0 SSSSDKAEEYARIALELAKRALEDGDPESAKRILETALLAARDQGDPELQEEIERLLEEISSSSS il2ra_site2_3nfp_sap_21_mot_HHH_b1_00660_af2_000000199_0001_40_57_H_._HHH_b2_02243_0001_0000400028_0000001_0_0001 il2ra rosetta_sap False True False inf inf False 10.0 1000.0
191.0 0.0 0.0 0.0 0.0 0.0 0.0 SSSSSDKEEALRLFLEANEAKQAGKAEEARRLLLEAERLARAAGANTLLRIIQSALENLESSSSS il2ra_site1_2b5i_normal_mot_HHH_b2_04910_000000118_0001_1_19_H_._HHH_b1_05819_af2_0001_0000400035_0000001_0_af2pred_dldesign_0_af2pred il2ra af2_mpnn True False False inf inf False 10.0 1000.0
71.0 0.0 0.0 0.0 0.0 0.0 0.0 SSSSSDEEVQERVKELLEEAEKTSDPEERERLLAEATQLAYELRDSELFYLIAEVLYELGSSSSS il2ra_site2_3nfp_normal_mot_HHH_b2_02437_000000052_0001_42_56_H_._HHH_b2_00069_af2_0001_0000300011_0000001_0 il2ra rosetta_normal False True False inf inf False 10.0 1000.0
174.0 0.0 0.0 0.0 0.0 0.0 0.0 SSSSDVERVEEAQELLRQAAEIEDPEEARELLERAKELAEEAGNETLKISIEYLERQLERSSSSS il10ra_site1_normal_mot_05ca327611f5605f0dd8494b449afcbf_0001_1_000000248_0001_35_51_H_._HHH_b2_01978_0001_0000100002_0000001_0 il10ra rosetta_normal True False False inf inf False 10.0 1000.0
158.0 0.0 0.0 0.0 0.0 0.0 0.0 SSSSDVEEELEELLEEAKRIEDLDRAAYVLIRAFALATERRDPELEEFVKRAALEISEEGSSSSS il10ra_site1_sap_15_mot_b26a303360aa2756ef5b79665ce52f45_0001_000000179_0001_1_11_H_._HHH_b1_01396_0001_0000100011_0000001_0_0001_af2pred_0001 il10ra af2_rosetta False True False inf inf False 10.0 1000.0
171.0 0.0 0.0 0.0 0.0 0.0 0.0 SSSSSDQEEAWERVAKLLAELSHVSEEEFEKLLEEAEELAKEANSPALKRYVEYARRDHSSSSSS il2ra_site2_2erj_normal_mot_HHH_b2_05976_000000049_0001_1_19_H_._HHH_b2_01889_af2_0001_0000400014_0000001_0 il2ra rosetta_normal False True False inf inf False 10.0 1000.0
149.0 0.0 0.0 0.0 0.0 0.0 0.0 SSSSDAKELAKLAAEELERLFRAGNPSAARKMFEIARRFLQRANDPEAERILEELYRRLEGSSSS 2011731_c0013_0001_47_63_H_._HHH_b1_00543_0001_0001 NaN NaN NaN NaN False inf inf False 10.0 1000.0
270.0 0.0 0.0 0.0 0.0 0.0 0.0 SSSSVEEALKLLEELEKAIGEGNKEEAKELIEKLKKLIEEAGLKGLLKILELAKEEAEYLISSSS 2011958_c0122_0001_47_59_H_._HHH_b1_08288_0001_dldesign_0_af2pred NaN NaN NaN NaN False inf inf False 10.0 1000.0
110.0 0.0 0.0 0.0 0.0 0.0 0.0 SSSSDEEEEEVRELLRQAEEAEEEGDTEKALELVEEAERLAREIDNPELYEEVLEVLRRIASSSS il2ra_site1_3nfp_normal_mot_HHH_b1_01335_af2_000000105_0001_39_53_H_._HHH_b2_06296_0001_0000500034_0000001_0_af2pred_0001_af2pred_swapped il2ra af2_rosetta False True False inf inf False 10.0 1000.0
243.0 0.0 0.0 0.0 0.0 0.0 0.0 SDLKLRVSHLIIQIYALAHQQQDPRLRELAEELARLAVEAAARNDEEKLKEVLEEAEEVVREGSS il10ra_site1_normal_mot_HHH_b1_05357_000000034_0001_23_39_H_._ems_3hC_894_af2_0001_0000100001_0000001_0 il10ra rosetta_normal True False False inf inf False 10.0 1000.0
223.0 0.0 0.0 0.0 0.0 0.0 0.0 SSSSSEEQERLRELLEKANKLDKNGNPEEAREVLEEAEELAEELGDKSARRLIEAALKLLESSSS il2ra_site1_2b5i_normal_mot_HHH_b2_04910_000000118_0001_1_19_H_._HHH_b2_07406_0001_0000200016_0000001_0_af2pred_0001_af2pred_1 il2ra af2_rosetta False False False inf inf False 10.0 1000.0
209.0 0.0 0.0 0.0 0.0 0.0 0.0 SSSSSDREEELQVEALLWFAKQIHNPEALEIALEEAERIARELGNEELEEEVEEVKKELSSSSSS il10ra_site1_normal_mot_HHH_b2_08143_000000031_0001_38_55_H_._HHH_b2_03077_af2_0001_0000600033_0000001_0 il10ra rosetta_normal True False False inf inf False 10.0 1000.0
67.0 0.0 0.0 0.0 0.0 0.0 0.0 SSSSSPEGKKLRELFEKAEELFKAGKPEEAKKVLEEALELAKKLGMTSMLKMIESALKEISSSSS il2ra_site1_2b5i_normal_mot_HHH_b2_04910_000000118_0001_1_19_H_._HHH_b2_01005_0001_0000600047_0000001_0_af2pred_dldesign_0_af2pred il2ra af2_mpnn True False False inf inf False 10.0 1000.0
296.0 0.0 0.0 0.0 0.0 0.0 0.0 SSSSNEKFEHVMEAIEEIMKLINDGNPEEARELAEKLEELIEELGNRLAKWQLEFVLKHTSSSSS il10ra_site1_sap_16_mot_HHH_b1_02665_000000293_0001_1_18_H_._HHH_b1_07993_0001_0000300023_0000001_0_0001 il10ra rosetta_sap False True False inf inf False 10.0 1000.0
165.0 0.0 0.0 0.0 0.0 0.0 0.0 DDEESIERAIERAAKLAGVPGVEVEVSNNKIHVEFEGNNEQARAASKIVEEMARAINLEIEVRFE il2ra_site1_3nfp_sap_6_mot_HHH_b1_03236_000000173_0001_17_33_H_._HHH_b1_02291_0001_0000100005_0000001_0_0001 il2ra rosetta_sap False True False inf inf False 10.0 1000.0
97.0 0.0 0.0 0.0 0.0 0.0 0.0 SSSSNEELKKLYELANRIMHALANGDEELFEELLQELKELAEKLDSENAKELAELLEEHGSSSSS il2ra_site2_2erj_normal_mot_6ec3e94b46d95805cdcdc10c0c108f03_0001_af2_000000040_0001_36_50_H_._HHH_b2_07873_af2_0001_0000300042_0000001_0 il2ra rosetta_normal False True False inf inf False 10.0 1000.0
248.0 0.0 0.0 0.0 0.0 0.0 0.0 SSSSDDRVDELFRKASRLYQNGNPEEAKEVVEKALELAEELGDEKLREELEFMLERIERARSSSS il2ra_site1_2b5i_normal_mot_HHH_b1_03543_af2_000000000_0001_42_54_H_._HHH_b1_06556_af2_0001_0000200023_0000001_0 il2ra rosetta_normal False False False inf inf False 10.0 1000.0
90.0 0.0 0.0 0.0 0.0 0.0 0.0 SSSDERQEILELIIEAARLLFRGNPEEARKLAEEAEELVEELNDPALQRAVEILKEAIEINSSSS il10ra_site1_normal_mot_HHH_b1_07256_000000044_0001_1_17_H_._HHH_b1_03517_0001_0000300021_0000001_0 il10ra rosetta_normal False True False inf inf False 10.0 1000.0
195.0 0.0 0.0 0.0 0.0 0.0 0.0 SPEYTVEIHGANPEAVRRFAEALGAEVEENGETLTIEVDDPKKAELISKLAEAARVEFELEKSES il2ra_site1_1z92_normal_mot_00a0fa73c9dbd8f1f8571bd9de0225d9_0001_af2_000000011_0001_1_12_H_._ems_ferrM_5132_0002_af2_0001_0000100002_0000001_0_af2pred_0001_af2pred il2ra af2_rosetta False True False inf inf False 10.0 1000.0
184.0 0.0 0.0 0.0 0.0 0.0 0.0 SSSTREAYELAAEASARLSRLARKGNEEEVERVSEEVIERLEEAGNPEAAKFIRKLTEALLSSSS il2ra_site2_2erj_sap_21_mot_HHH_b1_04496_000000138_0001_40_57_H_._HHH_b1_08401_0001_0000100001_0000001_0_0001 il2ra rosetta_sap False True False inf inf False 10.0 1000.0
143.0 0.0 0.0 0.0 0.0 0.0 0.0 SSSSTSEEIYRLSRELAEAISEGDEELIEELLEEIRRLIEELGNLNLRFILEFLEKDARASSSSS il10ra_site1_normal_mot_HHH_b1_02062_000000185_0001_1_20_H_._HHH_b1_06709_0001_0000300031_0000002_0 il10ra rosetta_normal False True False inf inf False 10.0 1000.0
201.0 0.0 0.0 0.0 0.0 0.0 0.0 SSSSTREELKEMIELALESLESRGDEEAVERVEKLLEEFEKTGDPRIALEVYEIAREAYKSSSSS il2ra_site2_3nfp_sap_8_mot_HHH_b2_00729_000000274_0001_42_55_H_._HHH_b1_06486_af2_0001_0000400017_0000001_0_0001 il2ra rosetta_sap False True False inf inf False 10.0 1000.0
75.0 0.0 0.0 0.0 0.0 0.0 0.0 SSSSSDLEEEVRKLLEEARQIEDLREAAYALTRAFAIAVRNNNEELEREVKEVAKEVMHLSSSSS il10ra_site1_normal_mot_HHH_b2_00277_af2_000000172_0001_1_17_H_._HHH_b2_00497_0001_0000300029_0000002_1_af2pred_0001 il10ra af2_rosetta False True False inf inf False 10.0 1000.0
386.0 0.0 0.0 0.0 0.0 0.0 0.0 SSSSTERVRELIQKALRLAYEGNLEEAREVLREAEELARELNDESLERFLELLEKAIELHSSSSS il2ra_site1_3nfp_normal_mot_HHH_b1_01231_af2_000000170_0001_1_16_H_._HHH_b1_07288_0001_0000400014_0000001_0 il2ra rosetta_normal False True False inf inf False 10.0 1000.0
158.0 0.0 0.0 0.0 0.0 0.0 0.0 SSSSSSSSVRRLAAEAVRFAMELGDDETFQRLWELYKRYIEEGDPRYEEEIEELLEELSSSSSSS il10ra_site1_normal_mot_HHH_b2_00033_000000036_0001_41_54_H_._HHH_b1_02211_0001_0000400014_0000001_0 il10ra rosetta_normal False True False inf inf False 10.0 1000.0
142.0 0.0 0.0 0.0 0.0 0.0 0.0 SSSSDELEEYAELALRFAEIAARNGDPETAKRILRVAIEALRNAGNPELVEELEELLEELSSSSS il10ra_site1_normal_mot_2b57f6184e3cbf08022d7a5dd7fdd81c_0001_af2_000000095_0001_34_50_H_._HHH_b1_00771_0001_0000300018_0000001_0 il10ra rosetta_normal False True False inf inf False 10.0 1000.0
218.0 0.0 0.0 0.0 0.0 0.0 0.0 SSSSSQMEELLEAARKFLEQALRLGNEEIARSAAMALRVAAEIAGDEEAKEYVEEVEKRLSSSSS il10ra_site1_sap_19_mot_HHH_b2_02463_af2_000000222_0001_1_19_H_._HHH_b1_00181_0001_0000200021_0000002_0_0001 il10ra rosetta_sap False True False inf inf False 10.0 1000.0
138.0 0.0 0.0 0.0 0.0 0.0 0.0 SSSSSDDERAEEQAKAAFRFARSADEETRRFVEWSLEFLAEDFNDPELEKLLRELRELLSSSSSS il10ra_site1_sap_14_mot_HHH_b2_07442_000000239_0001_40_54_H_._HHH_b2_03913_0001_0000100003_0000002_0_0001 il10ra rosetta_sap False True False inf inf False 10.0 1000.0
105.0 0.0 0.0 0.0 0.0 0.0 0.0 SSSSSQEELLKLLQEAFRLALRGNPEEAKEVLEEAREIAEELGDERALKMAEDLLRAIEGSSSSS il10ra_site1_sap_13_mot_HHH_b1_03327_000000294_0001_1_19_H_._HHH_b1_04707_0001_0000500018_0000002_0_0001 il10ra rosetta_sap False True False inf inf False 10.0 1000.0
310.0 0.0 0.0 0.0 0.0 0.0 0.0 SSSSDKAEEYLEAALIALEEAIEEGNEEAVEELIRAIKLLAENANDEEIERLLEKLEEEFSSSSS il2ra_site2_3nfp_normal_mot_HHH_b1_05627_af2_000000038_0001_43_56_H_._HHH_b1_04379_0001_0000600032_0000001_0 il2ra rosetta_normal False True False inf inf False 10.0 1000.0
184.0 0.0 0.0 0.0 0.0 0.0 0.0 SSSSSDEEEVRELLEEAERLAENGNPEEALQLLLEAASIAWRNNNEELYELVSRVAHELISSSSS il2ra_site2_3nfp_sap_18_mot_HHH_b1_02297_000000279_0001_41_58_H_._HHH_b2_03552_0001_0000100005_0000001_0_0001 il2ra rosetta_sap False True False inf inf False 10.0 1000.0
130.0 0.0 0.0 0.0 0.0 0.0 0.0 SSSSSEEEEELKELLEKAKELIENGNPQEALEVLAEAVRLALKLGDQEAFQQIWELIKRLGSSSS il10ra_site1_normal_mot_HHH_b2_00033_000000036_0001_41_54_H_._HHH_b2_05176_af2_0002_0000400015_0000001_0 il10ra rosetta_normal False True False inf inf False 10.0 1000.0
117.0 0.0 0.0 0.0 0.0 0.0 0.0 SSSSSRAEELAEAAKRFLEWLLKEGDPEAARFIAEAAIQALRNLGNPELAEQIEELYEELSSSSS il10ra_site1_sap_20_mot_HHH_b1_05426_000000183_0001_42_56_H_._HHH_b1_08425_af2_0001_0000600024_0000001_0_0001_af2pred_0001 il10ra af2_rosetta False True False inf inf False 10.0 1000.0
97.0 0.0 0.0 0.0 0.0 0.0 0.0 SSSSTVEESLKVTLELIEQLLRLGDRERAREIIEILKKYIEEARDEEAREILEKLEEEVNSSSSS il10ra_site1_sap_19_mot_HHH_b1_06798_000000292_0001_1_19_H_._HHH_b1_00992_0001_0000100011_0000001_0_0001 il10ra rosetta_sap False True False inf inf False 10.0 1000.0
26.0 0.0 0.0 0.0 0.0 0.0 0.0 SSSSDEEELRELVEELVKELGLSEEAKRMLEISLERLLEMGQDEREIEEMLRFQARALKASSSSS il10ra_site1_sap_18_mot_HHH_b1_06788_af2_000000238_0001_19_36_H_._HHH_b1_07121_0001_0000300019_0000002_0_0001 il10ra rosetta_sap False True False inf inf True 10.0 1000.0
224.0 0.0 0.0 0.0 0.0 0.0 0.0 SSSSSDVEELEELVEELIEELDDPRDRRKLELTLRFARALLENGDPEAARRLLRAVLEALSSSSS il10ra_site1_normal_mot_HHH_b1_07466_000000214_0001_1_19_H_._HHH_b1_01142_0001_0000100007_0000001_0 il10ra rosetta_normal False True False inf inf False 10.0 1000.0
259.0 0.0 0.0 0.0 0.0 0.0 0.0 SSSSSELAQRARELLHEAQELMKQGNEEEARRVLEEAYEIAEEGNSPVILLFVRRALEDLSSSSS il2ra_site1_2b5i_sap_17_mot_HHH_b1_05608_000000027_0001_1_14_H_._HHH_b1_05678_af2_0001_0000300018_0000001_1_0001 il2ra rosetta_sap True False False inf inf False 10.0 1000.0
106.0 0.0 0.0 0.0 0.0 0.0 0.0 SSSSSLERKVELAIRFAEALLKAGNPEAAERLIRLLLDVVRRLGNEELAEELERILEEIRKSSSS il10ra_site1_normal_mot_HHH_b1_07466_000000214_0001_1_19_H_._HHH_b1_02849_af2_0001_0000300013_0000002_0 il10ra rosetta_normal False True False inf inf False 10.0 1000.0
103.0 0.0 0.0 0.0 0.0 0.0 0.0 SSSSDDEVSQEIYELIQKAAELANEGDEEEAEKVLERAKELAEELGNRLFLMQIEFLERHASSSS il10ra_site1_sap_19_mot_HHH_eva_0271_af2_000000157_0001_1_17_H_._HHH_b1_07722_0001_0000200013_0000001_0_0001 il10ra rosetta_sap False True False inf inf False 10.0 1000.0
77.0 0.0 0.0 0.0 0.0 0.0 0.0 SSSSDASEEVARLLRRVVELDNEGDEEEARELLEEARRLAEEANNDVVLVQVEYLERLLNSSSSS il10ra_site1_sap_22_mot_HHH_b2_07873_af2_000000172_0001_1_19_H_._HHH_b2_07566_af2_0001_0000300011_0000001_0_0001 il10ra rosetta_sap True False False inf inf False 10.0 1000.0
253.0 0.0 0.0 0.0 0.0 0.0 0.0 SSSSSDPLAEARRVVEEARELAKTDRRAALELLNEAYKYFGEKDDEEAMDLLEEAAREILSSSSS il2ra_site1_2b5i_normal_mot_HHH_b1_02271_000000068_0001_1_16_H_._HHH_b2_00382_0001_0000200012_0000001_0_af2pred_dldesign_0_af2pred il2ra af2_mpnn True False False inf inf False 10.0 1000.0
47.0 0.0 0.0 0.0 0.0 0.0 0.0 SSSSDKAHRYLRAFLRLIELAIEAGDREAARRHLEAAKLLAEAKEDEEIEELLEELEELINSSSS il2ra_site2_3nfp_normal_mot_HHH_b1_04158_af2_000000151_0001_42_56_H_._HHH_b1_01821_0001_0000500022_0000001_0 il2ra rosetta_normal False True False inf inf False 10.0 1000.0
83.0 0.0 0.0 0.0 0.0 0.0 0.0 SSSSDEKAEEWLEFLRQQLEIAKRNNNERLLEWALELLEALARLHNDPEAEELIKELQELLSSSS il2ra_site1_1z92_sap_24_mot_HHH_b1_08133_000000119_0001_1_19_H_._HHH_b1_00473_af2_0001_0000100001_0000001_0_0001 il2ra rosetta_sap False True False inf inf False 10.0 1000.0
101.0 0.0 0.0 0.0 0.0 0.0 0.0 SLEEELRELLKELGIPPEEIEAILRDLERAERFAGDPKRALKMLLRALESLGDPAAEAVRELLER il2ra_site1_1z92_sap_7_mot_35b94aac26684153dbcc4bf06a514b74_0001_1_000000013_0001_17_31_H_._2c46b57de5df830a699d451437f22a7b_0001_0001_0000200026_0000001_0_0001_af2pred_0001_af2pred_1_swapped il2ra af2_rosetta True False False inf inf False 10.0 1000.0
142.0 0.0 0.0 0.0 0.0 0.0 0.0 SSSSTEANQEALELVLEAFRLLLRGDPEEAERVLKEAEELAREGNNPRLVEMIENLLRTQKSSSS il10ra_site1_sap_16_mot_HHH_b1_02766_af2_000000078_0001_42_56_H_._HHH_b2_00444_af2_0001_0000200003_0000001_0_0001 il10ra rosetta_sap False True False inf inf False 10.0 1000.0
312.0 1.0 0.0 0.0 0.0 0.0 0.0 SSSSDEEAEEIEEELEELLKRGDLEEAKKLLRRLLELAVHLRDPELAYAAIRIFAIINRLSSSSS il10ra_site1_normal_mot_HHH_b1_05357_000000034_0001_23_39_H_._HHH_b1_07367_af2_0001_0000600023_0000001_0_af2pred_0001 il10ra af2_rosetta False True False inf inf False 10.0 1000.0
106.0 0.0 0.0 0.0 0.0 0.0 0.0 SSSSDAAQRVYELLREAVEALHEGDKEEAEEILREARELAEEANDMVMLMVIEMLERLIEDSSSS il10ra_site1_sap_24_mot_HHH_b2_01310_000000089_0001_41_55_H_._HHH_b2_00454_af2_0001_0000300016_0000001_0_0001 il10ra rosetta_sap False True False inf inf False 10.0 1000.0
43.0 0.0 0.0 0.0 0.0 0.0 0.0 SSSSSSEKREEARRLIEEAKKEKNLREALKLLEEAVKLAEELNDEELAEEAERLARELLSSSSSS il2ra_site1_2b5i_normal_mot_HHH_b1_02271_000000068_0001_1_16_H_._HHH_b2_02493_af2_0001_0000400015_0000001_0_af2pred_dldesign_0_af2pred il2ra af2_mpnn True False False inf inf False 10.0 1000.0
123.0 0.0 0.0 0.0 0.0 0.0 0.0 SSSSDEELEEYTRLAERFAEALYKSGDPEAARLLLRNLLQALKRLGDEELFERAEELLEELSSSS il10ra_site1_normal_mot_HHH_b1_01011_000000096_0001_1_19_H_._HHH_b2_02684_af2_0001_0000300011_0000001_0 il10ra rosetta_normal False True False inf inf False 10.0 1000.0
129.0 0.0 0.0 0.0 0.0 0.0 0.0 SSSSTLEFSVEFVIRAAELLLEAGNPERARYLLRRAKEIFEEAGDEEAVELLEEALERVEGSSSS il10ra_site1_sap_16_mot_HHH_b2_07144_000000289_0001_1_18_H_._HHH_b2_05024_0001_0000200022_0000002_1_0001 il10ra rosetta_sap False True False inf inf False 10.0 1000.0
180.0 0.0 0.0 0.0 0.0 0.0 0.0 SSSSNREELIEAALRLLEQAIELGDPRAARFLIIAIKIAVEETNDEEAREELERLEELLNSSSSS il10ra_site1_normal_mot_HHH_b2_03183_af2_000000055_0001_40_56_H_._HHH_b2_08078_0001_0000100001_0000002_0 il10ra rosetta_normal False True False inf inf False 10.0 1000.0
163.0 0.0 0.0 0.0 0.0 0.0 0.0 DLKRDLERSEEFFGDPRQALKAALRAIAAREGDPEEAVKALKEVLEELNDPELERLLKELAEKRR il2ra_site1_1z92_sap_25_mot_HHH_b2_05274_af2_000000237_0001_23_40_H_._HHH_b2_00297_0001_0000400044_0000001_0_0001_af2pred_0001_af2pred_swapped il2ra af2_rosetta False True False inf inf False 10.0 1000.0
324.0 0.0 0.0 0.0 0.0 0.0 0.0 SSSSDEENQEALELSLEAVELLLRGNPEEAKEVLEEALELAERGNNERLARVIEDLLRVIDSSSS il10ra_site1_normal_mot_HHH_b1_03094_000000294_0001_1_20_H_._HHH_b1_08744_0001_0000100004_0000001_0 il10ra rosetta_normal False True False inf inf False 10.0 1000.0
176.0 0.0 0.0 0.0 0.0 0.0 0.0 SSSSSSEELKEVQKLIREAVQIEDPEEARKIAEEALELAKEANNELLRLIIEFLLEQLGSSSSSS il10ra_site1_sap_7_mot_HHH_b1_03250_000000283_0001_1_15_H_._HHH_b1_01506_0001_0000100002_0000003_0_0001_af2pred_0001 il10ra af2_rosetta False True False inf inf False 10.0 1000.0
173.0 0.0 0.0 0.0 0.0 0.0 0.0 SSSSSSEEELRERVEELLEEAEQITNWEEAIEVLLEALQLAIQGQDPELLQRVWEVVHRLSSSSS il10ra_site1_sap_22_mot_HHH_b2_05454_000000273_0001_1_18_H_._HHH_b1_05327_0001_0000200017_0000001_0_0001 il10ra rosetta_sap False True False inf inf False 10.0 1000.0
111.0 0.0 0.0 0.0 0.0 0.0 0.0 DEEELIEKLEEAAKNRDVELLKELLEELLELLGTPAIEFMLRQFERKLRRDEEAAVKLVRRSVEL il2ra_site1_1z92_sap_17_mot_HHH_b1_05862_af2_000000270_0001_22_38_H_._HHH_b1_05895_0001_0000300010_0000001_0_0001_af2pred_0001_af2pred_1 il2ra af2_rosetta True True False inf inf False 10.0 1000.0
91.0 0.0 0.0 0.0 0.0 0.0 0.0 SYLELLVELVKRISPETAEDVEEYIKFAKRSGLPPERILQRLLRLARDAGDEELTEIIEEVLEEH il2ra_site1_1z92_normal_mot_HHH_b2_00494_000000030_0001_41_54_H_._0a28df53656836c8faf163f96bad2529_0001_1_0001_0000200039_0000001_1 il2ra rosetta_normal False True False inf inf False 10.0 1000.0
108.0 0.0 0.0 0.0 0.0 0.0 0.0 SSSSDRQERIIEILVRNIERALKAGNPRAARRLLEELERLAKELNDEEAEELVKELKELINSSSS il2ra_site1_1z92_sap_19_mot_HHH_b2_06842_af2_000000285_0001_42_55_H_._acc43fb67f959da0cf4372ddf554ea88_0001_0001_0000500016_0000001_0_0001_af2pred_0001_af2pred_1 il2ra af2_rosetta True False False inf inf False 10.0 1000.0
187.0 0.0 0.0 0.0 0.0 0.0 0.0 SSSSSTSAEHLVRLALLAVELAAKLDPEKAERALEIAELLARQANNEELEERVEELKKELSSSSS il10ra_site1_normal_mot_HHH_b1_06789_af2_000000041_0001_1_20_H_._HHH_b1_02475_0001_0000600043_0000001_0_1_af2pred_0001 il10ra af2_rosetta False True False inf inf False 10.0 1000.0
365.0 0.0 0.0 0.0 0.0 0.0 0.0 SSSSSDEEYEEEVERLLEEAEKIEDPREVAELLLKAVHLAWRAQDPELLRLVWRVVKELASSSSS il10ra_site1_sap_35_mot_HHH_b1_01513_af2_000000021_0001_1_16_H_._HHH_b2_03408_af2_0001_0000300008_0000001_0_0001 il10ra rosetta_sap False True False inf inf False 10.0 1000.0
303.0 0.0 0.0 0.0 0.0 0.0 0.0 SSSSDSREVYELLRRAAELLHDGNPEEAREVLEEAHKIAEEANNRVMEAVIRRMLEVVEELSSSS il10ra_site1_sap_15_mot_HHH_b1_05088_af2_000000046_0001_20_36_H_._HHH_b2_03488_0001_0000400042_0000001_0_0001 il10ra rosetta_sap False True False inf inf False 10.0 1000.0
177.0 0.0 1.0 0.0 0.0 0.0 0.0 SSSSSSDVEELLEEAEELAERGDPRWSRVLQEAVRHAIELGDAELLREIWELVQEIAKSSSSSSS il10ra_site1_normal_mot_HHH_b2_02337_000000026_0001_38_52_H_._HHH_b2_03336_0001_0000100004_0000001_0 il10ra rosetta_normal False True False inf inf False 10.0 1000.0
76.0 0.0 0.0 0.0 0.0 0.0 0.0 SSSSTESVEEVSRIALQVIELFKEGNPEEAREILEEAIEKFRELNDETAVRYLEYLRRDISSSSS il2ra_site2_2erj_normal_mot_HHH_b2_05633_000000270_0001_38_52_H_._HHH_b1_01874_0001_0000700038_0000001_0 il2ra rosetta_normal False True False inf inf False 10.0 1000.0
120.0 0.0 0.0 0.0 0.0 0.0 0.0 SSSSSSEDAREQVDELIEEAKKLEDPLERRKILTLARLIAKKAKDEELLKRIEEVEAELSSSSSS il2ra_site1_2b5i_sap_14_mot_HHH_b1_03046_af2_000000154_0001_39_55_H_._HHH_b1_00888_af2_0001_0000300015_0000001_0_0001_af2pred_dldesign_0_af2pred il2ra af2_mpnn True False False inf inf False 10.0 1000.0
224.0 0.0 0.0 0.0 0.0 0.0 0.0 SSSSDLEEAAERLVEEIVEKLGLSEEQERVLRRLAELAVEAGLSERSIKRALEREAEFDRSSSSS il2ra_site1_1z92_sap_33_mot_HHH_b2_03816_af2_000000009_0001_40_54_H_._HHH_b2_06209_af2_0001_0000400019_0000001_0_0001_af2pred_0001_af2pred il2ra af2_rosetta False True False inf inf False 10.0 1000.0
48.0 0.0 0.0 0.0 0.0 0.0 0.0 SSSSDEEEYIRLALRFARWALEAGSPRSARIALRAAKEMAERLGDEELLELVEKLLEELESSSSS il10ra_site1_sap_11_mot_HHH_b1_05084_000000041_0001_41_57_H_._HHH_b2_07221_0001_0000300028_0000001_0_0001 il10ra rosetta_sap True False False inf inf False 10.0 1000.0
29.0 0.0 0.0 0.0 0.0 0.0 0.0 SEEEEIEERLRELGVPPAQVRAVLRFFEQALKQGYPPEEVLEIIVRYLEKMGDPELARAVREVLK il2ra_site1_3nfp_sap_15_mot_HHH_b2_00809_af2_000000121_0001_23_40_H_._HHH_b2_00375_af2_0001_0000100006_0000001_0_0001 il2ra rosetta_sap False True False inf inf True 10.0 1000.0
290.0 0.0 0.0 0.0 0.0 0.0 0.0 SSSSSAVEELAEALIRTLEKEGDPESAERVEELLEELREKGDPRVEEELARLIWELLRERFSSSS il2ra_site2_2erj_sap_5_mot_HHH_b1_07788_af2_000000168_0001_1_20_H_._HHH_b1_03903_0001_0000100003_0000001_0_0001 il2ra rosetta_sap False True False inf inf False 10.0 1000.0
135.0 0.0 0.0 0.0 0.0 0.0 0.0 SSSSTELMRLAVRIVYELAKEFNLSREQRRILLEVAHEALERGLSPEEIKELLERVARKLGSSSS 2011926_c0038_0001_50_62_H_._HHH_b2_05214_0001_0001_0001 NaN NaN NaN NaN False inf inf False 10.0 1000.0
152.0 0.0 0.0 0.0 0.0 0.0 0.0 SSSSSSDRRRRIYELIHRAFEIDDEEEVRELLEEAKELAEEANDRLFLLQVEVVERAISSSSSSS il10ra_site1_sap_21_mot_HHH_b1_08477_000000091_0001_40_57_H_._HHH_b2_03698_af2_0001_0000800004_0000001_0_0001 il10ra rosetta_sap False True False inf inf False 10.0 1000.0
241.0 0.0 0.0 0.0 0.0 0.0 0.0 SSSSSDVEEELEEAEKLAEERGNRAALFLLRQALEALELAGDPRVREIIRSLVRIVEEELSSSSS il10ra_site1_sap_17_mot_HHH_b1_08133_000000195_0001_1_19_H_._HHH_b2_02059_0001_0000200018_0000001_0_0001 il10ra rosetta_sap False True False inf inf False 10.0 1000.0
149.0 0.0 0.0 0.0 0.0 0.0 0.0 SSSSDEAYRIAREAIEEAIELQRNGNPEEAEELLREAIREVEELGNTAARWALRHLLRLVSSSSS il10ra_site1_normal_mot_HHH_b2_07006_000000108_0001_1_19_H_._HHH_b2_08013_af2_0001_0000100001_0000001_0 il10ra rosetta_normal False True False inf inf False 10.0 1000.0
96.0 0.0 0.0 0.0 0.0 0.0 0.0 SSSSSLNQEVIELIKEAAELLSEGKPEEAKEVLEKALELAKKANNPLLVYTVEYLLSRLESSSSS il10ra_site1_sap_24_mot_HHH_b1_03314_af2_000000278_0001_42_55_H_._HHH_b2_01456_af2_0001_0000400018_0000001_0_0001_af2pred_dldesign_0_af2pred il10ra af2_mpnn True False False inf inf False 10.0 1000.0
363.0 0.0 0.0 0.0 0.0 0.0 0.0 SSSSSSSEEERAEELLEEAKEIEDPKERNEVLLEALRLAIQLQDPELLRLVWRVVHELSSSSSSS il10ra_site1_sap_21_mot_HHH_b2_02337_000000026_0001_38_52_H_._HHH_b1_04531_0002_0000100002_0000001_0_0001 il10ra rosetta_sap False True False inf inf False 10.0 1000.0
138.0 0.0 0.0 0.0 0.0 0.0 0.0 SSSSSDEEKLRLAIRFAKHLVEAGDPEAARIILEAAIRVARLLGDEELLEEAEEVLERLDSSSSS il10ra_site1_normal_mot_HHH_b1_01779_000000096_0001_43_57_H_._HHH_b2_05490_af2_0001_0000100007_0000001_0_af2pred_0001 il10ra af2_rosetta False True False inf inf False 10.0 1000.0
158.0 0.0 0.0 0.0 0.0 0.0 0.0 SSSSSYEELRELMKLAAEARALAYEGNPEEAREILEEALRLARELNSDNAREVLERLLEELSSSS il2ra_site2_2erj_sap_24_mot_4428453eb85d3cbdb794fa6b82d21c19_0001_000000044_0001_14_30_H_._7b66ed016c170d635ef469617b4fe817_0001_0001_0000200012_0000001_1_0001 il2ra rosetta_sap False True False inf inf False 10.0 1000.0
346.0 0.0 0.0 0.0 0.0 0.0 0.0 TKVSVEEAREEAGGDPEAAVEILLRIIEEQTDAPPRNAIIFLRILARKLGDPEIEEILEELQRRR il2ra_site1_1z92_sap_21_mot_HHH_b1_06433_af2_000000071_0001_43_55_H_._1be45adfb33e20f6866665fef51ac9fc_0001_1_af2_0001_0000300007_0000001_0_0001_af2pred_0001_af2pred_1 il2ra af2_rosetta True False False inf inf False 10.0 1000.0
356.0 0.0 0.0 0.0 0.0 0.0 0.0 SSSSSDDERYVELALRFAEWLIEAGDPRAARIVLRVALRLAEEINNPELFERIEELLEELSSSSS il10ra_site1_sap_17_mot_HHH_b2_04976_af2_000000223_0001_1_17_H_._HHH_b1_00122_0001_0000100010_0000002_0_0001 il10ra rosetta_sap True False False inf inf False 10.0 1000.0
57.0 0.0 0.0 0.0 0.0 0.0 0.0 SSSSSSDAEELVRELLEEAREIEDLRELYRVLVEALRIASEFQDEEAQELILEFLEEQSSSSSSS il2ra_site2_2erj_normal_mot_HHH_b2_06646_af2_000000081_0001_19_36_H_._HHH_b2_06250_0001_0000200012_0000001_1 il2ra rosetta_normal False True False inf inf False 10.0 1000.0
89.0 0.0 0.0 0.0 0.0 0.0 0.0 SSSSSEEKLEAAIKFIEWLIEAGDPEAARLLAEIALELARDLNDEEVEERVRELLREIEENSSSS il10ra_site1_sap_17_mot_ems_3hM_2400_000000184_0001_1_19_H_._HHH_b2_02810_0001_0000100004_0000001_0_0001_af2pred_0001 il10ra af2_rosetta False True False inf inf False 10.0 1000.0
369.0 0.0 0.0 0.0 0.0 0.0 0.0 SSSSSDLEERVEELLEEAEELSKRDPQKALQVLLEAVRIALEISNAELLQELWELIKKIASSSSS il10ra_site1_normal_mot_HHH_b2_00984_000000042_0001_1_20_H_._HHH_b2_06733_0001_0000500035_0000001_0 il10ra rosetta_normal False True False inf inf False 10.0 1000.0
93.0 0.0 0.0 0.0 0.0 0.0 0.0 SSSSAEKGRRARELAEAAEEAWKKGDKEELEKLLEELRKLAEETKDKFLKLLVEQIEAELSSSSS il2ra_site1_2b5i_normal_mot_9ebc464cd7f6471d5ebf9a8082ac34f1_0001_af2_000000289_0001_54_65_H_._HHH_b2_05733_0001_0000300009_0000001_0_af2pred_dldesign_0_af2pred il2ra af2_mpnn True False False inf inf False 10.0 1000.0
88.0 0.0 0.0 0.0 0.0 0.0 0.0 SSSSDEEYRLAFLLALVKLAIEQNDPELVELALRRAEKLAKELNDEEVLRELEELEEKFNSSSSS il2ra_site2_3nfp_normal_mot_HHH_b1_07498_000000011_0001_1_19_H_._HHH_b2_02720_0001_0000200008_0000001_0_af2pred_0001_af2pred_1 il2ra af2_rosetta False True False inf inf False 10.0 1000.0
209.0 0.0 0.0 0.0 0.0 0.0 0.0 SSSSTEENEELYRLLRELIELVHEGDEEEFERLLEEVERLAKELNNFAIRFVVRLLERDLTSSSS il10ra_site1_normal_mot_HHH_b2_03425_000000200_0001_22_39_H_._HHH_b2_07864_af2_0001_0000400039_0000001_0 il10ra rosetta_normal False True False inf inf False 10.0 1000.0
32.0 0.0 0.0 0.0 0.0 0.0 0.0 SSSSDELERIYELLREVIELIKEGDDEEAEELMKELEELIREANSPVMEVLLRFLERELNSSSSS il10ra_site1_normal_mot_HHH_b2_03425_000000200_0001_22_39_H_._HHH_b1_08665_0001_0000100007_0000001_0 il10ra rosetta_normal False True False inf inf True 10.0 1000.0
144.0 0.0 0.0 0.0 0.0 0.0 0.0 SSSSSSSDAEEEVERLLEEAEEDPRHALELLQEAIHLAVQASDPELLRAVWEVLKRLASSSSSSS il10ra_site1_sap_25_mot_HHH_b1_06816_000000239_0001_1_19_H_._HHH_b1_08396_af2_0001_0000100002_0000002_0_0001 il10ra rosetta_sap False True False inf inf False 10.0 1000.0
56.0 0.0 0.0 0.0 0.0 0.0 0.0 SSSSSSDLEERVRKLLEEAKHIEDLEEVERLEFEAVRLARRARDEELLKLVEEVAKENSSSSSSS 2011926_c0002_0001_26_41_H_._HHH_b1_05075_0001_0001 NaN NaN NaN NaN False inf inf False 10.0 1000.0
83.0 0.0 0.0 0.0 0.0 0.0 0.0 SSSSTLEESVKFALRVAEQLLELGDPERARELLEKLLKLLEEAGDEELIERVEELLREVEESSSS il10ra_site1_normal_mot_HHH_b1_06057_000000129_0001_22_38_H_._HHH_b1_07369_0001_0000100008_0000001_0 il10ra rosetta_normal False True False inf inf False 10.0 1000.0
129.0 0.0 0.0 0.0 0.0 0.0 0.0 SSSSSSNLYELLREITELLKRGNPEEAEELLEELKKEVEEKNDERAKRQAELLERLIKSSSSSSS il10ra_site1_sap_21_mot_HHH_b2_02900_000000189_0001_39_52_H_._HHH_b1_05382_0001_0000300031_0000002_0_0001_af2pred_0001 il10ra af2_rosetta False True False inf inf False 10.0 1000.0
247.0 0.0 0.0 0.0 0.0 0.0 0.0 SSSSDEEQEELFRLLEELAELAHEGDEEKVEKLTEEVEELARELGNPLFEWQARWLLRRLSSSSS il10ra_site1_sap_19_mot_HHH_b1_02881_000000046_0001_1_20_H_._HHH_b2_01166_0001_0000200017_0000001_0_0001 il10ra rosetta_sap True False False inf inf False 10.0 1000.0
110.0 0.0 0.0 0.0 0.0 0.0 0.0 DVEELLKLARELGDELVEEVAEFLAEELEKDPDNEAVRYAVKMLLDALERNPEYAKRAAELALRA il2ra_site1_3nfp_sap_24_mot_HHH_b1_01291_000000078_0001_42_56_H_._7f39e2d7389de0c2f60e905c27398b6a_0001_1_af2_0001_0000700016_0000001_0_0001 il2ra rosetta_sap False True False inf inf False 10.0 1000.0
54.0 0.0 0.0 0.0 0.0 0.0 0.0 SSSSSSEAEEEIRELLEEAEQIEDKLERSRVLQQALLLARRNNDPELEELVHKVARELLSSSSSS il10ra_site1_sap_25_mot_HHH_b1_01879_000000050_0001_1_18_H_._HHH_b1_01497_af2_0001_0000200008_0000001_1_0001_af2pred_0001 il10ra af2_rosetta False True False inf inf False 10.0 1000.0
166.0 0.0 0.0 0.0 0.0 0.0 0.0 SSSSSDYHELEFEAVHVARRLRDEEALRRIQELAQEYQQKGDPRIKEELERLVKELREKGSSSSS 2011926_c0002_0001_26_41_H_._HHH_b2_07556_0001_0001 NaN NaN NaN NaN False inf inf False 10.0 1000.0
98.0 0.0 0.0 0.0 0.0 0.0 0.0 SSSSDEEVQEIIKLLREAAEIEDKEEAQEVVEEALELARELGNELLAINVEFLLEDLRQGSSSSS il10ra_site1_normal_mot_HHH_b2_06979_000000158_0001_42_57_H_._HHH_b2_06581_af2_0001_0000100005_0000001_0 il10ra rosetta_normal False True False inf inf False 10.0 1000.0
50.0 0.0 0.0 0.0 0.0 0.0 0.0 SSSSSELEEYLEAAVLLLEEALKEGDEEIAEKLLELVLKAAEDANDDEIERRLEEIEKELSSSSS il2ra_site2_3nfp_normal_mot_HHH_b2_03679_000000086_0001_41_56_H_._HHH_b2_03760_0001_0000100002_0000001_0 il2ra rosetta_normal False True False inf inf False 10.0 1000.0
209.0 0.0 0.0 0.0 0.0 0.0 0.0 SSSSSSDIEEIVEELLEEAEHVDEEERSKLLQEAVQFAIQGQDPELLRLVWRVVKELGKSSSSSS il10ra_site1_sap_23_mot_HHH_b1_02809_af2_000000277_0001_40_57_H_._HHH_b1_00736_af2_0001_0000600067_0000001_0_0001 il10ra rosetta_sap False True False inf inf False 10.0 1000.0
97.0 0.0 0.0 0.0 0.0 0.0 0.0 SSSSDEESREARELFHRADELDKRGNPEEAEEVLEEALELARRAGSPQLAKMIESALRQLGSSSS il2ra_site1_2b5i_normal_mot_HHH_b2_04910_000000118_0001_1_19_H_._HHH_b2_07787_0001_0000300030_0000001_0 il2ra rosetta_normal True False False inf inf False 10.0 1000.0
101.0 0.0 0.0 0.0 0.0 0.0 0.0 SSSSDPEREALEKALRYLKFLIEAGDKEAVEKYLAKLRFLAEQLKDAEAEKELAELEKKLSSSSS il10ra_site1_sap_19_mot_HHH_b2_05984_000000071_0001_38_52_H_._HHH_b2_02479_0001_0000300006_0000001_0_0001_af2pred_dldesign_0_af2pred il10ra af2_mpnn True False False inf inf False 10.0 1000.0
272.0 0.0 0.0 0.0 0.0 0.0 0.0 SSSSSSEFSRRVDELIRLLLKARSEEEIERVFEEVRRLAEEANDPLAKRLVELAYRLARSSSSSS il2ra_site1_3nfp_sap_8_mot_9410bc1eedee1757c7b766bec531e3ee_0001_1_000000027_0001_33_48_H_._HHH_b1_02973_0001_0000500027_0000001_0_0001_af2pred_0001_af2pred il2ra af2_rosetta False True False inf inf False 10.0 1000.0
200.0 0.0 0.0 0.0 0.0 0.0 0.0 PEELIEELAEKAGVPPEEVERVLREIKELLNLPPEQAVKSVRQLSEQEGDPRWALEVAERAARLT il10ra_site1_sap_15_mot_HHH_b2_00984_000000042_0001_1_20_H_._HHH_b2_07448_0001_0000300046_0000002_0_0001 il10ra rosetta_sap False True False inf inf False 10.0 1000.0
146.0 0.0 0.0 0.0 0.0 0.0 0.0 SSSSSEEVEKLIEEAKELLEEGNPEEAEELLAKALYLASRAGDRELALRITRLIAEILQSSSSSS il10ra_site1_normal_mot_HHH_b1_03031_af2_000000117_0001_17_33_H_._HHH_b2_06828_af2_0001_0000700028_0000002_0_af2pred_0001 il10ra af2_rosetta False True False inf inf False 10.0 1000.0
404.0 0.0 0.0 0.0 0.0 0.0 0.0 SSSSSEETERLYKLSREALEARENGNPEEAQEILEEALEIAEEGNNFNFLFNLRFLLRDLKSSSS il10ra_site1_normal_mot_HHH_b2_02053_af2_000000006_0001_3_19_H_._HHH_b2_05958_0001_0000100008_0000001_0 il10ra rosetta_normal False True False inf inf False 10.0 1000.0
144.0 0.0 0.0 0.0 0.0 0.0 0.0 SEEEEEEIEELERQLREAVKRNDKELIREIIKLITRFVYKFADDPEAFKLYSLAEEALLLVAQKS il2ra_site2_3nfp_normal_mot_HHH_b2_05132_000000098_0001_38_52_H_._ems_3hC_866_af2_0001_0000300046_0000001_0 il2ra rosetta_normal False True False inf inf False 10.0 1000.0
48.0 0.0 0.0 0.0 0.0 0.0 0.0 SSSSDQAMEVVVKFVLEVAEETARKDPERARHQLEALLEHLRQAGDPELIEEVEELLEELSSSSS il10ra_site1_sap_13_mot_8677146645409c09fa773dfa88d80d04_0001_1_000000098_0001_1_14_H_._HHH_b1_02768_0001_0000100002_0000002_0_0001 il10ra rosetta_sap False True False inf inf False 10.0 1000.0
111.0 0.0 0.0 0.0 0.0 0.0 0.0 SSSSSDEELRRLLEEADEAAKNGNPEEAEKILEEAEKLAEEANDRSLRRAIEAILKMIKGSSSSS il2ra_site1_2b5i_normal_mot_HHH_b2_04910_000000118_0001_1_19_H_._HHH_b2_05414_0001_0000100006_0000001_0_af2pred_0001_af2pred_1 il2ra af2_rosetta False False False inf inf False 10.0 1000.0
114.0 0.0 0.0 0.0 0.0 0.0 0.0 SSSSDEIEELLNRIFELLQQGDLEEAEELIEEVRRLAEELGDERLLRAVQLLTAALKLRASSSSS il2ra_site2_3nfp_sap_14_mot_HHH_b1_07674_000000021_0001_42_55_H_._HHH_b2_04277_af2_0001_0000200006_0000001_0_0001 il2ra rosetta_sap False True False inf inf False 10.0 1000.0
219.0 0.0 0.0 0.0 0.0 0.0 0.0 SSSSSLEDAKEARELFLEANTLSDVAARRALLERALELAEKAKCNLLARLIRWALANLDSSSSSS il2ra_site1_2b5i_normal_mot_HHH_b2_04461_000000219_0001_1_19_H_._HHH_b2_07080_0001_0000900018_0000001_0_af2pred_dldesign_0_af2pred il2ra af2_mpnn True False False inf inf False 10.0 1000.0
249.0 0.0 0.0 0.0 0.0 0.0 0.0 SSSSDEEHLEAATRLIRAAAWALNDPELERRAEELLEEIKEHGDPELKQELAELTHEAFELSSSS il2ra_site2_3nfp_normal_mot_HHH_b1_08498_000000146_0001_21_37_H_._HHH_b1_08008_0001_0000100001_0000001_0 il2ra rosetta_normal False True False inf inf False 10.0 1000.0
89.0 0.0 0.0 0.0 0.0 0.0 0.0 SSSSSDLVAEVERLIEEARRLAAAGRRREALELLEKAKKLADKADNEELIEKIEELAKELSSSSS il2ra_site1_2b5i_sap_18_mot_7e99ea63bd1fd31fd38892308a688dde_0001_1_af2_000000005_0001_35_49_H_._771ca5fb7044fd74913a74cac1256c5f_0001_0001_0000400028_0000001_0_0001_af2pred_dldesign_0_af2pred il2ra af2_mpnn True False False inf inf False 10.0 1000.0
427.0 0.0 0.0 0.0 0.0 0.0 0.0 SSSSDEEEERFEELERLARELGNYILEHVLKFMLEIFEQTGDPRALRSAEESVRLIEEARSSSSS il10ra_site1_sap_20_mot_HHH_b2_06602_000000226_0001_1_16_H_._HHH_b1_03811_0001_0000900013_0000001_0_0001 il10ra rosetta_sap False True False inf inf False 10.0 1000.0
62.0 0.0 0.0 0.0 0.0 0.0 0.0 SSSSSDEAEEEVRELLEEAEKIPDAEEAYKLLKEAIEIAIENNDPEAERLVHEAIRKWLHSSSSS il10ra_site1_sap_25_mot_HHH_b2_00894_000000003_0001_1_20_H_._HHH_b2_00894_0001_0000300026_0000002_0_0001 il10ra rosetta_sap False True False inf inf False 10.0 1000.0
249.0 0.0 0.0 0.0 0.0 0.0 0.0 SSSSSAQEEARELLEEAEELLRQGNPEEALKALQRAVRLAIRASDEELLQEIWRLVLEAASSSSS il10ra_site1_sap_12_mot_b26a303360aa2756ef5b79665ce52f45_0001_000000179_0001_1_11_H_._HHH_b2_03096_0001_0000100002_0000001_0_0001 il10ra rosetta_sap False True False inf inf False 10.0 1000.0
242.0 0.0 0.0 0.0 0.0 0.0 0.0 DEEEEIRRAVELAAKLARIPEVEVSESNGQFHVEIRGDDVQARHVSRLIEQAAKAFGIDVEVEYE il2ra_site1_3nfp_normal_mot_ems_3hC_775_af2_000000149_0001_42_60_H_._HEEHE_2142_af2_0001_0000300007_0000001_0 il2ra rosetta_normal False True False inf inf False 10.0 1000.0
257.0 0.0 0.0 0.0 0.0 0.0 0.0 SSSSSEAARLFREYFKQADEADKRGNPEEAEELLEELIRLLRELNNPAFVRSAEVALKNLKSSSS il2ra_site1_2b5i_normal_mot_HHH_b2_04910_000000118_0001_1_19_H_._HHH_b1_05382_0001_0000100006_0000001_0 il2ra rosetta_normal True False False inf inf False 10.0 1000.0
222.0 0.0 0.0 0.0 0.0 0.0 0.0 SSSSDEEVEELLEEAREAAEEGDPERAIRLVLEALRLAIQARDPELLQAVWELVREIAELLSSSS il10ra_site1_sap_24_mot_HHH_b1_01754_af2_000000279_0001_1_18_H_._HHH_b1_03088_af2_0001_0000600018_0000002_0_0001 il10ra rosetta_sap False True False inf inf False 10.0 1000.0
112.0 0.0 0.0 0.0 0.0 0.0 0.0 SSSSDEERVLRLLIEALKLAFNGDPEEAEKLLEEAERIAEESNDERLEEAIEQAANIVKSASSSS il10ra_site1_sap_22_mot_HHH_b1_02397_af2_000000085_0001_39_57_H_._HHH_b2_02441_0001_0000100003_0000001_0_0001_af2pred_0001 il10ra af2_rosetta False True False inf inf False 10.0 1000.0
160.0 0.0 0.0 0.0 0.0 0.0 0.0 SSSSSSLEELTKEASELVARSNDRELLKELTKLIYHLTMTKDPRLVEELEAFLARARAEESSSSS il2ra_site1_2b5i_normal_mot_0e5a94e4a5addaac739760efb25f0f5d_0001_000000289_0001_18_32_H_._HHH_b1_07823_0001_0000400013_0000001_0_af2pred_dldesign_0_af2pred il2ra af2_mpnn True False False inf inf False 10.0 1000.0
35.0 0.0 0.0 0.0 0.0 0.0 0.0 SSSSTWREVWEEVAELLALAAHIDDEEEAERVLEEARRVAEENNDEILRRYVEFVLRDFKSSSSS il2ra_site2_2erj_normal_mot_HHH_b1_03107_000000098_0001_39_52_H_._HHH_b2_03853_0001_0000200008_0000001_0 il2ra rosetta_normal False True False inf inf False 10.0 1000.0
371.0 0.0 0.0 0.0 0.0 0.0 0.0 SSSSSSEEEYKERVEELLEEAKKIEDRARVSHILIRAYAIAHELGDEELREEITKVAQELSSSSS il10ra_site1_normal_mot_HHH_b1_05357_000000034_0001_23_39_H_._HHH_b2_08306_af2_0001_0000300010_0000002_0 il10ra rosetta_normal True False False inf inf False 10.0 1000.0
92.0 0.0 0.0 0.0 0.0 0.0 0.0 SSSSDEEYRIKVGDLIEEASHDDDRETFLAKLEEAREVAEAGKDPLLVKLVRQYERRFLRSSSSS 2011852_c0010_0001_2_20_H_._HHH_b2_00455_0001_dldesign_0_af2pred NaN NaN NaN NaN False inf inf False 10.0 1000.0
124.0 0.0 0.0 0.0 0.0 0.0 0.0 SSSSNEKVLRRIVEMLVKAAGLSEEAEEILREELEELLREGVDAEEIIKILDELARRLAENSSSS il2ra_site1_1z92_sap_10_mot_HHH_b1_08504_af2_000000168_0001_42_54_H_._HHH_b2_05427_0001_0000300019_0000001_0_0001 il2ra rosetta_sap False True False inf inf False 10.0 1000.0
207.0 0.0 0.0 0.0 0.0 0.0 0.0 DLLLELAAEAWERGDEDLFALVSAALHAKQQGVPPEEIEEELKRIVELAGIPPEVLELVEEAVRT il2ra_site2_3nfp_sap_30_mot_ems_3hM_287_af2_000000177_0001_46_64_H_._389fc1b6a7361b8bfcefbbec9e626cb8_0001_af2_0001_0000500034_0000001_0_0001 il2ra rosetta_sap False True False inf inf False 10.0 1000.0
68.0 0.0 0.0 0.0 0.0 0.0 0.0 SSSSSEELHRIYELANRILHAISRNNPEEVEELIEEAEELIREANNEAAEKILETLKRLFNSSSS il2ra_site2_2erj_sap_17_mot_678ce523d3521e26f84bf18760a59296_0001_000000113_0001_1_12_H_._HHH_b1_07656_af2_0001_0000100001_0000001_0_0001 il2ra rosetta_sap False True False inf inf False 10.0 1000.0
66.0 0.0 0.0 0.0 0.0 0.0 0.0 SSSSDEEEKEIEELLERVKELLKEGDPHEAFALLADALYLAVQINNEELRKAVSELTRELYSSSS il2ra_site2_3nfp_normal_mot_HHH_b2_07129_000000128_0001_19_36_H_._HHH_b2_06031_0001_0000100003_0000001_1 il2ra rosetta_normal False True False inf inf False 10.0 1000.0
200.0 0.0 0.0 0.0 0.0 0.0 0.0 SSSSSSEEEEERVEELLEEAKKIEDPEEVKKLLREATNLAYKLNNFELFALVADALSQLYSSSSS il2ra_site2_3nfp_normal_mot_HHH_b2_07946_000000046_0001_20_36_H_._HHH_b2_02452_af2_0001_0000100002_0000001_0 il2ra rosetta_normal False True False inf inf False 10.0 1000.0
88.0 0.0 0.0 0.0 0.0 0.0 0.0 SSSSSDEEVRERVEELLEELEHVSPEEQTRLLREAARLAAEAEDPELKELVLEALEKVLSSSSSS il10ra_site1_sap_22_mot_HHH_b2_04681_000000155_0001_43_57_H_._HHH_b2_07873_af2_0001_0000100003_0000002_0_0001_af2pred_0001 il10ra af2_rosetta False True False inf inf False 10.0 1000.0
289.0 0.0 0.0 0.0 0.0 0.0 0.0 SEEEKEELEKRVIERVDEAELHSDPVRLEEMLAEIRKEVREASDDEEFVRRVERFLDRLRKRLLR 2012023_c0004_0001_dldesign_0 NaN NaN NaN NaN False inf inf False 10.0 1000.0
100.0 0.0 0.0 0.0 0.0 0.0 0.0 SSSSSSDFAEIAAEAARIAFRLSDPELLQEVWELFRRYIEEGDERYEEELERLLEEIGSSSSSSS il10ra_site1_normal_mot_HHH_b2_06786_000000018_0001_41_57_H_._HHH_b1_03836_af2_0001_0000300012_0000002_0 il10ra rosetta_normal False True False inf inf False 10.0 1000.0
337.0 0.0 0.0 0.0 0.0 0.0 0.0 SSSSSSDKELIRFVIELAAKLGLSAEQSEELIKLLAQLEKRGISPEEIQEILKEYAEKLSSSSSS il2ra_site1_3nfp_sap_20_mot_HHH_b2_01313_af2_000000007_0001_1_16_H_._HHH_b2_00572_0001_0000500025_0000001_0_0001_af2pred_0001_1_af2pred_swapped il2ra af2_rosetta False True False inf inf False 10.0 1000.0
81.0 0.0 0.0 0.0 0.0 0.0 0.0 SSSSDEAWERVAELLIQALELFKEGNPEEAKELLEEAREVAEEANSPFLERYVEFARRALSSSSS il2ra_site2_2erj_normal_mot_HHH_b2_05804_000000098_0001_44_58_H_._HHH_b2_05738_af2_0001_0000100013_0000001_0 il2ra rosetta_normal False True False inf inf False 10.0 1000.0
90.0 0.0 0.0 0.0 0.0 0.0 0.0 SSSSSSEDQERVEELLERAEKTSDPEERERLLAEALRIAYEAGDSELFMLVAEVAFELRQSSSSS il2ra_site2_3nfp_normal_mot_HHH_b2_01155_000000159_0001_38_52_H_._HHH_b2_03822_0001_0000600040_0000001_0 il2ra rosetta_normal False True False inf inf False 10.0 1000.0
206.0 0.0 0.0 0.0 0.0 0.0 0.0 SSSSDLEEVLRELEEALAEGDEELIRKLFEEVEELAKHVPDEELRSEAERLLLFAELLLRHSSSS il2ra_site2_2erj_normal_mot_HHH_b2_06080_000000063_0001_42_56_H_._HHH_b2_01714_0001_0001400013_0000001_0_af2pred_0001_af2pred il2ra af2_rosetta False True False inf inf False 10.0 1000.0
124.0 0.0 0.0 0.0 0.0 0.0 0.0 SSSSDEIEERLKELREELEELTDPQELFELIREMIELASEANSPEAARFVLEVIREWLEGSSSSS il10ra_site1_normal_mot_HHH_b2_05343_000000235_0001_19_35_H_._HHH_b2_03467_0001_0000300029_0000001_0 il10ra rosetta_normal False True False inf inf False 10.0 1000.0
346.0 0.0 0.0 0.0 0.0 0.0 0.0 SARELLKQLEKELGDPREALRIALEFVERLAGDPRLAVQFLKRVLRKLNDPELEELLRELEEELR il2ra_site1_1z92_sap_19_mot_HHH_b1_02658_af2_000000167_0001_43_56_H_._HEEHE_3358_0001_0000100005_0000001_0_0001_af2pred_0001_af2pred_swapped il2ra af2_rosetta False True False inf inf False 10.0 1000.0
163.0 0.0 0.0 0.0 0.0 0.0 0.0 SSSSSSKRLELLLRLAKWLLEQGNPEVAREILRAAIELAEREGDPELLEQLEELLEEIENSSSSS il10ra_site1_normal_mot_HHH_b1_00992_000000182_0001_23_40_H_._HHH_b1_04461_0001_0000600029_0000001_0_af2pred_0001 il10ra af2_rosetta False True False inf inf False 10.0 1000.0
98.0 0.0 0.0 0.0 0.0 0.0 0.0 SSSSDEEEVRELLERAEELRKEGNPEEAEELLKRAALIAIEANDHELFALIVEVLERVLQSSSSS il2ra_site2_3nfp_normal_mot_HHH_b1_00660_af2_000000090_0001_40_57_H_._HHH_b1_02249_0001_0000400045_0000001_0_af2pred_0001_af2pred_swapped il2ra af2_rosetta False True False inf inf False 10.0 1000.0
230.0 0.0 0.0 0.0 0.0 0.0 0.0 SSSSDEREVYELSERISELDQEGDIERAEELLEEAERIAEELGNLNMLAVLEFLREILERNSSSS il10ra_site1_normal_mot_HHH_b2_01235_000000294_0001_1_18_H_._HHH_b1_06388_0001_0000100001_0000001_0 il10ra rosetta_normal False True False inf inf False 10.0 1000.0
67.0 0.0 0.0 0.0 0.0 0.0 0.0 SSSSSNQDVLDLILRVRELIAAGRYEEARRLLEEARALAAALGSELFDGPLARLEAEIEAASSSS il10ra_site1_normal_mot_HHH_b2_03220_af2_000000223_0001_23_40_H_._HHH_b1_06679_0001_0000100002_0000002_0_af2pred_dldesign_0_af2pred il10ra af2_mpnn True False False inf inf False 10.0 1000.0
136.0 0.0 0.0 0.0 0.0 0.0 0.0 SDEWEKRLAEMMLEWAEFIAKDISNDELREEAERLVEEAKEIDDPEEARRVAARVALIAAEVLKS il2ra_site2_3nfp_sap_18_mot_HHH_b2_00232_000000252_0001_23_39_H_._HHH_b1_05163_0001_0000100002_0000001_0_0001 il2ra rosetta_sap False True False inf inf False 10.0 1000.0
145.0 0.0 0.0 0.0 0.0 0.0 0.0 SSSSSDREEVLELAILALRLALRGNPEEARKVLEEAFELAEELGSEQALRVIEELLRTLNSSSSS il10ra_site1_normal_mot_HHH_b1_03094_000000294_0001_1_20_H_._HHH_b2_02427_0001_0000400035_0000001_0 il10ra rosetta_normal False True False inf inf False 10.0 1000.0
258.0 0.0 0.0 0.0 0.0 0.0 0.0 SSSSEEAEELLEQAKELLEKGNPEEALKLLRKAFLIAYRLGDHELAAELQTLAHEAVRLEASSSS il2ra_site2_2erj_normal_mot_af86707857d369f3e1d85dcabc5f9321_0001_000000201_0001_14_29_H_._HHH_b2_01431_af2_0001_0000100004_0000001_0 il2ra rosetta_normal False True False inf inf False 10.0 1000.0
213.0 0.0 0.0 0.0 0.0 0.0 0.0 SSSSSLEHSLRLAVEILVKLAGLSEEQEKELEELVRELVERGVSFHEALRILSRLAHELLSSSSS il2ra_site1_1z92_sap_12_mot_HHH_b1_08207_af2_000000294_0001_43_57_H_._495ec863fae791885bcf86a35e6e9113_0001_af2_0001_0000500015_0000001_0_0001_af2pred_0001_af2pred_1 il2ra af2_rosetta False True False inf inf False 10.0 1000.0
98.0 0.0 0.0 0.0 0.0 0.0 0.0 SSSSSSDEEEVEELLEEARHVPDPFERAYLLVRAFAVAARSRNPELEELVKEVAIKLSSSSSSSS il10ra_site1_sap_17_mot_HHH_b1_03763_000000209_0001_22_38_H_._HHH_b2_07616_0001_0000200007_0000001_0_0001_af2pred_0001 il10ra af2_rosetta False True False inf inf False 10.0 1000.0
8.0 0.0 0.0 0.0 0.0 0.0 0.0 SSSSTEEAKELVRFVLRLAWKFGLSLEQMQELAELLDELVARGVDPEEIRRLLEELAKELSSSSS il2ra_site1_2b5i_sap_10_mot_HHH_b1_06833_000000178_0001_1_19_H_._HHH_b2_00933_0001_0000100002_0000001_1_0001 il2ra rosetta_sap False True False inf inf True 10.0 1000.0
147.0 0.0 0.0 0.0 0.0 0.0 0.0 SSSSSSEIEEEVEELLERAKHIPDKEELSHVLIQAYAVANRGGNEELRELVREVAIRLVSSSSSS il10ra_site1_normal_mot_HHH_b1_05357_000000034_0001_23_39_H_._HHH_b2_01604_af2_0001_0000400004_0000001_0 il10ra rosetta_normal True False False inf inf False 10.0 1000.0
159.0 0.0 0.0 0.0 0.0 0.0 0.0 SSSSSEENRELYELSREAMELLRNGNPEEAEKVLEEARELAEEAGNFVALFVIRHVLRVLRSSSS il10ra_site1_sap_24_mot_HHH_b2_03434_000000017_0001_1_19_H_._HHH_b1_00954_af2_0001_0000300029_0000001_0_0001 il10ra rosetta_sap False True False inf inf False 10.0 1000.0
156.0 0.0 640.0 0.0 5.0 12.0 0.0 SSSSSPVSKKIFELIKEAEKLKKEGKEEEAKKLLEEALKLAQENNRPSLARFVQAMLDQLESSSS il2ra_site1_2b5i_sap_13_mot_HHH_b1_03378_af2_000000136_0001_23_39_H_._b8b0fbdce6c3aad50316cb256bd66e7b_0001_1_0001_0000100005_0000001_0_0001_af2pred_dldesign_0_af2pred il2ra af2_mpnn True False False 663.5246782443343 inf False 10.0 1000.0
34.0 0.0 0.0 0.0 0.0 0.0 0.0 SSSSSPQEELVRLVREIAELLSEGKLEEAKKLLEKAKELAEKLGDKVTLRTLEYLEKQLESSSSS il10ra_site1_normal_mot_HHH_b2_04275_000000272_0001_20_36_H_._HHH_b2_04520_0001_0000200024_0000001_1_af2pred_dldesign_0_af2pred il10ra af2_mpnn True False False inf inf False 10.0 1000.0
19.0 0.0 0.0 0.0 0.0 0.0 0.0 SSSSSSEYEERIEELIEEARRVSEEEAEKLLSEAFELAFRNNDVEIASEVIELVAELARASSSSS il2ra_site2_2erj_normal_mot_8a316d4779eb53efc793250774d75e68_0001_af2_000000043_0001_18_32_H_._HHH_b1_04199_0001_0000200023_0000001_1 il2ra rosetta_normal False True False inf inf True 10.0 1000.0
426.0 0.0 0.0 0.0 0.0 0.0 0.0 SSSSSEFERRLEELLKELEELVRQGNDEEFRRVAAEIAHLAFEGNDSEAYFRLAELAYEFISSSS il2ra_site2_3nfp_sap_15_mot_HHH_b2_06897_000000042_0001_40_57_H_._493fd54309310d9249ba1f7ad6a52a72_0001_1_af2_0001_0000300025_0000001_0_0001 il2ra rosetta_sap False True False inf inf False 10.0 1000.0
77.0 0.0 0.0 0.0 0.0 0.0 0.0 SSSSSSDEVEELAEEARRLAEEEGDEERAELVEAALRLYEQVGSEAFREALEAILRILSSSSSSS il10ra_site1_normal_mot_HHH_b1_06994_000000193_0001_40_55_H_._HHH_b2_08260_0001_0000100002_0000002_0 il10ra rosetta_normal False True False inf inf False 10.0 1000.0
99.0 0.0 0.0 0.0 0.0 0.0 0.0 SSSSSLHREVYELLREAAELDHEGNPEEAREVVEEALRIAEELGNWAFAEQARFLLRLIENSSSS il10ra_site1_sap_24_mot_HHH_b1_02881_000000046_0001_1_20_H_._HHH_b1_02292_0001_0000300031_0000001_0_0001 il10ra rosetta_sap False True False inf inf False 10.0 1000.0
196.0 0.0 0.0 0.0 0.0 0.0 0.0 SSMEFAVEQLVRKFERSPEARESATRILSRLLGIPPEEVEELLKELVELYRKDPEKAAELLKKLA il2ra_site1_1z92_sap_19_mot_7891c0d1f2c7eedbb314a075540956e2_0001_1_af2_000000230_0001_54_65_H_._HHH_b1_04373_af2_0001_0000400030_0000001_1_0001 il2ra rosetta_sap False True False inf inf False 10.0 1000.0
140.0 0.0 0.0 0.0 0.0 0.0 0.0 SSSSSEEERIEELLEELEKAIENNDPEKARELIREILHLIFELKNVELYSRLEELIFRLYSSSSS il2ra_site2_3nfp_normal_mot_HHH_b2_07186_000000286_0001_42_55_H_._HHH_b1_03616_0001_0000300026_0000001_0 il2ra rosetta_normal False True False inf inf False 10.0 1000.0
269.0 0.0 0.0 0.0 0.0 0.0 0.0 SSSSDELEELERELKEALERGDREEFLRLVQEVLRLAIRLGDQEALQEVWRLLEEFRKRISSSSS il10ra_site1_normal_mot_HHH_b2_08186_000000021_0001_43_56_H_._HHH_b2_07301_af2_0001_0000300015_0000001_0 il10ra rosetta_normal False True False inf inf False 10.0 1000.0
154.0 0.0 0.0 0.0 0.0 0.0 0.0 SSSSDTEEYAEEVAERLRELIQEGDFEEARRLAQEASKFVKERRNTEAADILYEVLREIISSSSS il2ra_site1_3nfp_normal_mot_0eddeacbb14b769e73e254714f31e2f9_0001_af2_000000052_0001_37_51_H_._HHH_b2_04962_0001_0000400014_0000001_0 il2ra rosetta_normal False True False inf inf False 10.0 1000.0
60.0 0.0 0.0 0.0 0.0 0.0 0.0 DEEETFEKAVEELAKVAGVPSVTVEEHNGRFTVTVEGSDSDARNALKLIELAARARGLEVELREG il2ra_site1_3nfp_normal_mot_46d73865503fbedcaf0f3a45445d594c_0001_af2_000000151_0001_1_12_H_._HEEHE_2114_af2_0001_0000200007_0000001_0 il2ra rosetta_normal False True False inf inf False 10.0 1000.0
57.0 0.0 0.0 0.0 0.0 0.0 0.0 SSSSDLHERVEKLFRELFELAQRNDEEEVERVAEELEKLLEQNNNESSLRSVRNALKLLKSSSSS il2ra_site1_3nfp_normal_mot_HHH_b1_08723_000000044_0001_1_15_H_._HHH_b1_08624_0001_0000200017_0000001_0 il2ra rosetta_normal False True False inf inf False 10.0 1000.0
186.0 0.0 0.0 0.0 0.0 0.0 0.0 DLLELAFELQRRQGTPPEDVIRALLYLAHAANDPERVELLEEVLKLLEDGDPERAEELLKEASKR il10ra_site1_sap_24_mot_HHH_b2_00475_000000107_0001_44_57_H_._HHH_b1_04576_0001_0000500027_0000001_0_0001 il10ra rosetta_sap False True False inf inf False 10.0 1000.0
138.0 0.0 0.0 0.0 0.0 0.0 0.0 SSSSDEEVKKETLKVQLEALRLLRNGNPEEARKVLEEAFEYLEELGNRRALEAVELLLEEISSSS il10ra_site1_normal_mot_HHH_b2_06142_af2_000000101_0001_1_18_H_._HHH_b1_07925_af2_0001_0000100002_0000002_0_af2pred_0001 il10ra af2_rosetta False True False inf inf False 10.0 1000.0
30.0 0.0 0.0 0.0 0.0 0.0 0.0 SSSSSNEEVYELIQEALELLANGDPEEAERVLEEAQEIAEELGSPVMRHAVEYALKQVRGSSSSS il10ra_site1_sap_20_mot_HHH_b1_02997_000000220_0001_39_52_H_._HHH_b1_05632_af2_0001_0000100001_0000004_0_0001 il10ra rosetta_sap True False False inf inf True 10.0 1000.0
83.0 0.0 0.0 0.0 0.0 0.0 0.0 SSSSDEEVKELLEKAEELLEEGNPEEALRVVRRASELAFRLGNFELFAEVAELAREIAERGSSSS il2ra_site2_2erj_normal_mot_HHH_b2_01353_af2_000000049_0001_23_39_H_._HHH_b1_01973_af2_0001_0000800016_0000001_0 il2ra rosetta_normal False True False inf inf False 10.0 1000.0
339.0 0.0 0.0 0.0 0.0 0.0 0.0 SSSSDEWEELWRLIRELIELQRQGDEEEFEELFEEVIRLARELNDENAVRAAELVARAHNSSSSS il2ra_site1_3nfp_normal_mot_HHH_b1_08357_af2_000000270_0001_1_19_H_._HHH_b1_08168_af2_0001_0000800059_0000001_0 il2ra rosetta_normal False True False inf inf False 10.0 1000.0
84.0 0.0 0.0 0.0 0.0 0.0 0.0 SSSSDSEEIYRLSREAAELLREGNPEEAEEVLEEALRLAEEAGNFSILFNLEHLLRDIRGSSSSS il10ra_site1_normal_mot_HHH_b2_07144_000000289_0001_1_18_H_._HHH_b2_07034_0001_0000100011_0000002_1 il10ra rosetta_normal False True False inf inf False 10.0 1000.0
205.0 0.0 0.0 0.0 0.0 0.0 0.0 SSSSSSSSEEEVEKILEEAEEVDDQREANEILLRALRLAFELQDPEALRLVWKVVKELSSSSSSS il10ra_site1_normal_mot_HHH_b1_05056_000000217_0001_1_20_H_._HHH_b2_04080_0001_0000400030_0000001_0 il10ra rosetta_normal False True False inf inf False 10.0 1000.0
384.0 0.0 0.0 0.0 0.0 0.0 0.0 SSSSDEVEEAVRLLREALKLYAEGNPEEAKKVVEEAKEVAEEGNNPLLKFLIESLERRINRSSSS il10ra_site1_normal_mot_HHH_b2_08144_af2_000000046_0001_38_52_H_._HHH_b1_01389_af2_0001_0000500024_0000001_0_af2pred_0001 il10ra af2_rosetta False True False inf inf False 10.0 1000.0
210.0 0.0 0.0 0.0 0.0 0.0 0.0 SSSSSSSEVEEILRLQEEALHIEDPEEAREVLEEAIELAEKAGDEVIVKILRRLLKLLSSSSSSS il10ra_site1_normal_mot_HHH_b2_07579_000000275_0001_1_19_H_._HHH_b2_01201_0001_0000100002_0000001_1_af2pred_0001 il10ra af2_rosetta False True False inf inf False 10.0 1000.0
159.0 0.0 0.0 0.0 0.0 0.0 0.0 SSSSDEEREELEELIEELERLLKNGDPEEALRVAQRAIRLAFQLNDPELLRELWEVIKRNFSSSS il10ra_site1_sap_12_mot_HHH_b2_03425_000000200_0001_22_39_H_._HHH_b1_00059_0001_0000100004_0000001_0_0001 il10ra rosetta_sap False True False inf inf False 10.0 1000.0
122.0 0.0 0.0 0.0 0.0 0.0 0.0 SSSSSEEEQRFAQEVTVRVARLLQRGNPEEARELLEEAIEEAKELGNRKAKKHLEHLLKLLSSSS il10ra_site1_normal_mot_HHH_b2_05813_000000266_0001_1_19_H_._HHH_b1_04335_0001_0000200017_0000002_0_af2pred_0001 il10ra af2_rosetta False True False inf inf False 10.0 1000.0
183.0 0.0 0.0 0.0 0.0 0.0 0.0 SSSSSSDAAELAAEALRLAFRLGDEEAVQEIWELFRRYFEEGDPRYEEALEELIEELRSSSSSSS il10ra_site1_normal_mot_HHH_b2_07569_000000265_0001_38_56_H_._HHH_b1_08651_af2_0001_0000100005_0000002_0 il10ra rosetta_normal False True False inf inf False 10.0 1000.0
130.0 0.0 0.0 0.0 0.0 0.0 0.0 SSSSSDEEEEEVEELLEEAKRIPDPEERERVLLRASTLAAEARDHELVALVLEVLEKLSSSSSSS il2ra_site2_3nfp_normal_mot_HHH_b1_00660_af2_000000090_0001_40_57_H_._HHH_b2_01268_0001_0000100006_0000001_0_af2pred_0001_1_af2pred_swapped il2ra af2_rosetta False True False inf inf False 10.0 1000.0
158.0 0.0 0.0 0.0 0.0 0.0 0.0 SSSSSSDLEEQAEELLEEVEKIDNPEERTEVARKAIKLAVRAGNPELAREISRTATKLSSSSSSS il10ra_site1_normal_mot_HHH_b1_06816_000000239_0001_1_19_H_._HHH_b2_02034_0001_0000300012_0000001_0_af2pred_0001 il10ra af2_rosetta False True False inf inf False 10.0 1000.0
217.0 0.0 0.0 0.0 0.0 0.0 0.0 SSSSDEEEVERLLEEAEEARKEGDPELVIRLLREAVQIAFRSRNPELLRRIWEVVKRLGKSSSSS il10ra_site1_sap_19_mot_HHH_b2_08004_000000101_0001_1_17_H_._HHH_b2_01013_af2_0001_0000100003_0000002_0_0001 il10ra rosetta_sap False True False inf inf False 10.0 1000.0
30.0 0.0 0.0 0.0 0.0 0.0 0.0 DLEREFENRLKFIARAANVRSVTVEEENGKIHVTIEGTERAAEIAAKSAEILAEKLGVEVEVTTE il10ra_site1_normal_mot_e1dd4851c59bc1cdde016f988f6856bd_0001_1_000000200_0001_16_31_H_._HEEHE_3305_0001_0000100005_0000001_0_af2pred_0001 il10ra af2_rosetta False True False inf inf True 10.0 1000.0
116.0 0.0 0.0 0.0 0.0 0.0 0.0 SSSSDESHELAVRAVLRAARLFIRGNPEEAERLLEEVLKELRELGDEEAEEVIERALEVFKSSSS il10ra_site1_sap_16_mot_HHH_b1_00814_af2_000000078_0001_43_57_H_._HHH_b2_04839_af2_0001_0000200006_0000001_0_0001 il10ra rosetta_sap False True False inf inf False 10.0 1000.0
150.0 0.0 0.0 0.0 0.0 0.0 0.0 SSSSDLEEEVEKAKEEAEELLKRGNEEEAQELLFKIQIKAYQNNNRELARELAELIIEILRSSSS il10ra_site1_normal_mot_HHH_b1_01879_000000050_0001_1_18_H_._HHH_b2_01804_0001_0000300022_0000001_0_af2pred_0001 il10ra af2_rosetta True True False inf inf False 10.0 1000.0
76.0 0.0 0.0 0.0 0.0 0.0 0.0 SSSSSSPAAVEVNRLLEEALKEEDPDKRFALIKKATQLAGDAEDGALLQKVAEVARKLLESSSSS il10ra_site1_normal_mot_HHH_b1_00814_af2_000000078_0001_43_57_H_._HHH_b2_06398_0001_0000300036_0000001_0_af2pred_dldesign_0_af2pred il10ra af2_mpnn True False False inf inf False 10.0 1000.0
158.0 0.0 0.0 0.0 0.0 0.0 0.0 SSSSSDAAEEVYELSREAMELARKGNPEEAEKVLEEAEKLAEEANNRILQVVVRFALRALSSSSS il10ra_site1_sap_23_mot_HHH_b1_00982_af2_000000222_0001_1_20_H_._14d82ceff8a195a39001b8830cdb77ae_0001_1_0001_0000300007_0000001_0_0001 il10ra rosetta_sap False True False inf inf False 10.0 1000.0
124.0 0.0 0.0 0.0 0.0 0.0 0.0 SSSSSDEEVRELLEEAEEARERGNPEEARRLLLEALRLIFQLRDPELLRQLWELVHKLFSSSSSS il10ra_site1_sap_14_mot_HHH_b1_00456_000000263_0001_1_17_H_._HHH_b2_02299_0001_0000100002_0000001_0_0001 il10ra rosetta_sap False True False inf inf False 10.0 1000.0
101.0 0.0 0.0 0.0 0.0 0.0 0.0 SSSSDEELREEAEELLKEIRELIEEGDDERAAQLLLRVTRIAWELNDEELLQLIAELHELNSSSS il10ra_site1_normal_mot_HHH_b1_04175_af2_000000064_0001_24_41_H_._HHH_b1_05042_0001_0000100011_0000001_0 il10ra rosetta_normal True False False inf inf False 10.0 1000.0
362.0 0.0 0.0 0.0 0.0 0.0 0.0 SSSSDEEVRQRLRALLWFARQISNREAARLAVREAAELAKEEGDEELLREIEELLEELENSSSSS il10ra_site1_sap_16_mot_802863e75c239dc72d0ffd0be86c571b_0001_1_000000009_0001_36_49_H_._HHH_b1_01385_0001_0000100003_0000001_1_0001 il10ra rosetta_sap True False False inf inf False 10.0 1000.0
172.0 0.0 0.0 0.0 0.0 0.0 0.0 SSSSDKSERYLEVALRLVEEAEEEGDEEVLRSHIHVALELAHAIGDEETFEKLHELLERLSSSSS il2ra_site2_3nfp_normal_mot_HHH_b1_05627_af2_000000038_0001_43_56_H_._HHH_b2_01669_0001_0000600006_0000001_0 il2ra rosetta_normal False True False inf inf False 10.0 1000.0
67.0 0.0 0.0 0.0 0.0 0.0 0.0 SSSSSDELEEEVEELLEQAKRIPDPFERFAALAEAAALVIENNNEELEELVKKVSRELQSSSSSS il2ra_site2_3nfp_normal_mot_HHH_b1_01086_000000225_0001_20_36_H_._HHH_b1_05415_0001_0000400024_0000001_0_af2pred_0001_af2pred il2ra af2_rosetta False True False inf inf False 10.0 1000.0
371.0 0.0 0.0 0.0 0.0 0.0 0.0 SSSSSEIAQEVYELLREAIELLADGNPEEAEEVVREALELAEEAGNEVLAWQARFLLREIESSSS il10ra_site1_normal_mot_HHH_b2_02736_000000092_0001_22_38_H_._HHH_b1_02879_af2_0001_0000300020_0000001_0 il10ra rosetta_normal False True False inf inf False 10.0 1000.0
176.0 0.0 0.0 0.0 0.0 0.0 0.0 SPELDRIIELYEAGKPEEAALLAAALRRRAREAGDPERVAGLFEILCLLYAGKPEEARALAERLS il10ra_site1_sap_36_mot_HHH_b2_02736_000000092_0001_22_38_H_._HHH_b1_05500_af2_0001_0000400033_0000001_0_0001_af2pred_dldesign_0_af2pred il10ra af2_mpnn True False False inf inf False 10.0 1000.0
107.0 0.0 0.0 0.0 0.0 0.0 0.0 SSSSDVADELYKLSREALELLANGNPEEAREVVEEAEELARENNNPVLLFSIEYLARQIESSSSS il10ra_site1_normal_mot_HHH_b2_00479_000000091_0001_1_12_H_._HHH_b1_05715_0001_0000500051_0000001_0 il10ra rosetta_normal True False False inf inf False 10.0 1000.0
33.0 0.0 0.0 0.0 0.0 0.0 0.0 SSSSSSEENRRAYELLEEAFEVEDPEEAEELLREAEKLAEEAGNWALLFAIRLLLKDLKSSSSSS il10ra_site1_sap_11_mot_HHH_b2_06497_000000202_0001_1_20_H_._HHH_b2_07590_0001_0000200012_0000001_0_0001 il10ra rosetta_sap False True False inf inf False 10.0 1000.0
157.0 1.0 0.0 0.0 0.0 0.0 0.0 SSSSSDTEEELAELFLRVAKLREEGDEEEAKKLLEEIERLAEESNDERAKQAVRFLRQLLSSSSS il10ra_site1_normal_mot_HHH_b2_06795_000000133_0001_42_56_H_._HHH_b2_06257_0001_0000200018_0000001_0 il10ra rosetta_normal False True False inf inf False 10.0 1000.0
353.0 0.0 0.0 0.0 0.0 0.0 0.0 SEEEVLRKLEELAKTPEERALVRLIEQAVEVYNIPPEEALRLLLETLRKAGDPRAELVEELARLG il2ra_site1_3nfp_normal_mot_46d73865503fbedcaf0f3a45445d594c_0001_af2_000000151_0001_1_12_H_._83e3d52192ce5e5dff776c34d7d6184e_0001_1_0001_0000300011_0000001_1_af2pred_0001_af2pred_1 il2ra af2_rosetta False True False inf inf False 10.0 1000.0
34.0 0.0 0.0 0.0 0.0 0.0 0.0 SSSSSSDEAQRIFELIEEAMQIEDPEEAQELLEEALELAEELNSWNLRVNVEYALEMLSSSSSSS il10ra_site1_sap_20_mot_ems_3hC_416_0001_000000048_0001_1_19_H_._HHH_b1_02452_af2_0001_0000100004_0000002_0_0001 il10ra rosetta_sap False True False inf inf False 10.0 1000.0
57.0 0.0 0.0 0.0 0.0 0.0 0.0 SSSSSSSAEESVRRLLHAARQLDDEEYVRLSLRFAKFLAEQANDEELEREIEELEERLSSSSSSS il10ra_site1_normal_mot_HHH_b1_03754_af2_000000016_0001_40_56_H_._HHH_b1_01843_0001_0000300022_0000002_0 il10ra rosetta_normal True False False inf inf False 10.0 1000.0
157.0 0.0 0.0 0.0 0.0 1.0 0.0 SLEELVEEVEEKVPDPLLVAALRYALAAVLLRNDPELRRLLEEAVRLLEEGDPERAAELLAKILH il2ra_site2_3nfp_sap_20_mot_HHH_b1_01080_000000101_0001_40_56_H_._HHH_b1_05979_0001_0001800050_0000001_0_0001 il2ra rosetta_sap False True False inf inf False 10.0 1000.0
186.0 0.0 0.0 0.0 0.0 0.0 0.0 SSSSDERSKRVQELLEEAARLFQNGDPEEAREVLEEALRLAEELGNPAARKFIEATLRTASSSSS il2ra_site1_3nfp_normal_mot_HHH_b1_01159_af2_000000075_0001_1_20_H_._HHH_b1_00388_af2_0001_0000200007_0000001_0_af2pred_0001_af2pred_1 il2ra af2_rosetta True False False inf inf False 10.0 1000.0
221.0 0.0 0.0 0.0 0.0 0.0 0.0 DVEEELRELAKELGLPPEELEELLERLERRSDAPPEVALRHLLIVLKLAGSAETVKRFVEKLEKS il2ra_site1_1z92_sap_20_mot_HHH_b1_00285_000000009_0001_24_39_H_._HHH_b1_00621_0001_0000100001_0000001_0_0001 il2ra rosetta_sap True False False inf inf False 10.0 1000.0
167.0 0.0 0.0 0.0 0.0 0.0 0.0 DKLLEILDALEERDPSYRLLLKAFRKALEAGRLSARQLAYDVKELAERLGDPELAAAAEEVEENL 2012023_y2701_0001_51_62_H_._5ae9b4ed4578324eac179637ae59069e_0001_1_0001_0001_dldesign_0_af2pred NaN NaN NaN NaN False inf inf False 10.0 1000.0
109.0 0.0 0.0 0.0 0.0 0.0 0.0 SSSSSSSAEEYLEEVEELLEEGNPEEALRLLVEALRVAYQESDEEALQALWRLAKRIASSSSSSS il10ra_site1_sap_16_mot_HHH_b1_02641_af2_000000230_0001_39_52_H_._HHH_b2_05156_af2_0001_0001000022_0000001_0_0001 il10ra rosetta_sap False True False inf inf False 10.0 1000.0
368.0 0.0 0.0 0.0 0.0 0.0 0.0 SSSSTEELFEKVRRLIKEAVELYRNGNPEEARRLLEELREELEELGNQALLWSVEHLLRLLSSSS il10ra_site1_normal_mot_HHH_b2_07145_000000158_0001_24_40_H_._HHH_b1_07887_0001_0000100009_0000001_0 il10ra rosetta_normal False True False inf inf False 10.0 1000.0
225.0 0.0 0.0 0.0 0.0 0.0 0.0 NLNEEDLEEAVRKNDEELLRKFIELLLKDAGDPHRVKLLLKVLVRRLGLPPEVLERLEELLEELT il2ra_site1_1z92_sap_12_mot_HHH_b1_07323_af2_000000200_0001_41_57_H_._HHH_b2_07083_0001_0000300019_0000001_0_0001_af2pred_0001_af2pred il2ra af2_rosetta False True False inf inf False 10.0 1000.0
172.0 0.0 0.0 0.0 0.0 0.0 0.0 DLEEILQRIEEILEELNTKMARDLLKAIEFLRRAAPPEEVIKAILWAAEAAGDPEVVRLLREAVK il2ra_site1_3nfp_normal_mot_HHH_b1_01158_af2_000000001_0001_41_55_H_._7bb551d7edbef81cbb21b497237068a3_0001_0001_0000500024_0000001_0 il2ra rosetta_normal False True False inf inf False 10.0 1000.0
138.0 0.0 0.0 0.0 0.0 0.0 0.0 SSSSSSSKELEEIVKLIREALEIDDEEEAEQVLRRAEELAEENNNKLALLIIEFALRQLSSSSSS il10ra_site1_normal_mot_HHH_b1_06912_af2_000000235_0001_1_15_H_._HHH_b2_01017_af2_0001_0000100001_0000002_0_af2pred_0001 il10ra af2_rosetta False True False inf inf False 10.0 1000.0
224.0 0.0 0.0 0.0 0.0 0.0 0.0 SSSSDQEEELLEAAIRLVEQALEWGDEELARMMIAAIEMLAREVGDEEAEEFVEKVKEKLSSSSS il10ra_site1_sap_16_mot_HHH_b2_00262_000000269_0001_18_35_H_._0747388746a55ac07d1e89ee11861e50_0001_af2_0002_0001100025_0000002_0_0001 il10ra rosetta_sap False True False inf inf False 10.0 1000.0
307.0 0.0 0.0 0.0 0.0 0.0 0.0 SSSSDEWYEKLKKLIEEIVKAERNNDPELVEELLKELEELIEQRNDWAARFDLELLERAHSSSSS il10ra_site1_sap_21_mot_HHH_b2_00800_af2_000000047_0001_1_20_H_._HHH_b2_03457_af2_0001_0000400023_0000001_0_0001 il10ra rosetta_sap False True False inf inf False 10.0 1000.0
251.0 0.0 0.0 0.0 0.0 0.0 0.0 SSSSSSEQETRAIRLLLETSLEAGDEEALKKLLRAAKRIAKLANDPELQRLIEEIEEELSSSSSS il10ra_site1_sap_15_mot_HHH_b2_07006_000000108_0001_1_19_H_._HHH_b2_04667_0001_0000300007_0000001_0_0001_af2pred_0001 il10ra af2_rosetta False True False inf inf False 10.0 1000.0
213.0 0.0 0.0 0.0 0.0 0.0 0.0 SSSSTDRELAEAALRLIEQLVKNGDPEAAEMHLLALELLVRLTGDPELERILEEAEELVEKSSSS il10ra_site1_sap_23_mot_HHH_b1_04100_af2_000000180_0001_1_19_H_._HHH_b2_02944_0001_0000100014_0000001_0_0001 il10ra rosetta_sap False True False inf inf False 10.0 1000.0
106.0 0.0 0.0 0.0 0.0 0.0 0.0 SSSSNLEERALHLLVRAFRLAENGNPEEAERVLEELKELVEENNDEELRRAVLSLERFLGSSSSS il10ra_site1_normal_mot_HHH_b2_00262_000000269_0001_18_35_H_._HHH_b1_07801_0001_0000100014_0000001_0_af2pred_0001 il10ra af2_rosetta False True False inf inf False 10.0 1000.0
244.0 0.0 0.0 0.0 0.0 0.0 0.0 SSSSSSSDEEEVRELLEEAEEIENPEELARVLQEATHFALRAQNQELLREVWEVVKRLSSSSSSS il10ra_site1_normal_mot_HHH_b2_02337_000000026_0001_38_52_H_._HHH_b1_06806_0001_0000400015_0000001_1 il10ra rosetta_normal False True False inf inf False 10.0 1000.0
106.0 0.0 299.0 0.0 0.0 9.0 0.0 SSSSSSSAKEEAEELLEEAREIEDKHEATRLLYRAARLAAKAHDDELIKEIMEVFARLSSSSSSS il10ra_site1_sap_21_mot_HHH_b2_06321_af2_000000133_0001_22_38_H_._HHH_b2_05043_0001_0000300054_0000003_0_0001 il10ra rosetta_sap False True False 305.3443757803778 inf False 10.0 1000.0
137.0 0.0 0.0 0.0 0.0 0.0 0.0 SEEEEIIQLLAEVAGLPPEAVERLVEQVRRLANVPPKDALRLTAKAALQITGDPRVEEALELAEK il2ra_site1_1z92_sap_26_mot_HHH_b2_02540_000000162_0001_1_16_H_._HHH_b2_07770_0001_0000300023_0000001_0_0001_af2pred_0001_af2pred_1 il2ra af2_rosetta False True False inf inf False 10.0 1000.0
125.0 0.0 0.0 0.0 0.0 0.0 0.0 SSSSSDYEEEVEELLEEAERIENPEEAAEVLQRATRLALEAQDPELLQLVWRVVKEIAGSSSSSS il10ra_site1_normal_mot_HHH_b1_05056_000000217_0001_1_20_H_._HHH_b2_00128_0001_0000100005_0000001_0 il10ra rosetta_normal False True False inf inf False 10.0 1000.0
247.0 0.0 0.0 0.0 0.0 0.0 0.0 SSSSDREERVRELLKEAEEALEKGNPEEAKELLQEATHLAYEARDSELFFLIAELLFKVEHSSSS il2ra_site2_3nfp_normal_mot_HHH_b2_08245_000000023_0001_41_55_H_._HHH_b1_02678_0001_0000100007_0000001_0 il2ra rosetta_normal False True False inf inf False 10.0 1000.0
270.0 0.0 0.0 0.0 0.0 0.0 0.0 SSSSDEELREFAEEVVERLVEEFGLDEELERLLRRLAEKLVEAGFSPKSIELALRAAVERLSSSS il2ra_site1_1z92_sap_31_mot_HHH_b1_00484_000000059_0001_1_21_H_._3bb7d9e44b5839af8d8f44c30c46ab63_0001_af2_0001_0000200019_0000001_0_0001_af2pred_0001_af2pred il2ra af2_rosetta False True False inf inf False 10.0 1000.0
245.0 0.0 0.0 0.0 0.0 0.0 0.0 SSSSDLEEELEELLRELEELIREGDREKFLRLVQEIIRLAFRTGDPEVLQKLWELVREFASSSSS il10ra_site1_normal_mot_HHH_b1_05056_000000217_0001_1_20_H_._HHH_b2_02752_0001_0000200015_0000001_0 il10ra rosetta_normal False True False inf inf False 10.0 1000.0
210.0 0.0 0.0 0.0 0.0 0.0 0.0 SLEEILEELKEEYKDDPDIKILLELLERLARIKGDPKEAAEYLLKIAEKAGDEKAQEVLKSVLET il2ra_site1_3nfp_normal_mot_HHH_b2_03135_af2_000000097_0001_42_55_H_._8ec5799815994991cb8689a80b606799_0001_0001_0000800052_0000001_0_af2pred_0001_af2pred il2ra af2_rosetta False True False inf inf False 10.0 1000.0
222.0 0.0 0.0 0.0 0.0 0.0 0.0 SSSSSEYVKEVEKLLRRVAQLLREGDEEEAKELLKEAREIAEEAGNPILRVIVEFLLRILESSSS il10ra_site1_normal_mot_HHH_b1_06788_af2_000000238_0001_19_36_H_._HHH_b2_03036_0001_0000200010_0000002_0_af2pred_0001 il10ra af2_rosetta False True False inf inf False 10.0 1000.0
182.0 0.0 0.0 0.0 0.0 0.0 0.0 SSSSDETQEALRLVIEAFRLLARGDPEEAKRVLEEALELAEEAGTPLAEVIRNLLEAIEASSSSS il10ra_site1_sap_26_mot_HHH_b2_03328_af2_000000127_0001_1_19_H_._HHH_b1_04763_0001_0000200024_0000001_0_0001 il10ra rosetta_sap False True False inf inf False 10.0 1000.0
456.0 0.0 0.0 0.0 0.0 0.0 0.0 SLEEKFEKVAREVGLPPVDIRAVKRIIEEARERGIPPERIIEALRDLARALRDPDLEEVVELLER il2ra_site1_3nfp_normal_mot_22aa8d8ad8dce7f663ea8fa348a52261_0001_000000276_0001_17_32_H_._a3b61943b7af24100a309c62926c5c00_0001_0001_0000100005_0000001_0_af2pred_0001_af2pred_1_swapped il2ra af2_rosetta False True False inf inf False 10.0 1000.0
129.0 0.0 0.0 0.0 0.0 0.0 0.0 SSSSSEEIQEAMRLLEEASELDQNGNPEEAEKVLEEAEKIAEEGGNWSLRHALKHLLRVIRSSSS il10ra_site1_sap_12_mot_39ab2cb694c8b9c1dc7e65c0d672c93e_0001_000000010_0001_53_65_H_._HHH_b1_04946_0001_0000700037_0000001_0_0001 il10ra rosetta_sap False True False inf inf False 10.0 1000.0
76.0 0.0 0.0 0.0 0.0 0.0 0.0 SSSSSHAEEIVRITLEMAEEAKEEGDEQLFRALLWFARIAAEERNDPEAERLVEEFEEEFSSSSS il10ra_site1_sap_29_mot_86ab9fa9a2f9995d0bea9dc24d8c997f_0001_1_af2_000000014_0001_16_33_H_._66c2fca85847babee3b8944584cfd08f_0001_1_0001_0000600028_0000001_0_0001 il10ra rosetta_sap True False False inf inf False 10.0 1000.0
369.0 0.0 0.0 0.0 0.0 0.0 0.0 SSSDEAYELVRRAIEEVIELFRKGNPEEAERLLEEVEELLKELNNDAALWSIEHLLRLLRNSSSS il10ra_site1_normal_mot_HHH_b2_00230_000000227_0001_1_19_H_._HHH_b2_06456_0001_0000100007_0000001_0 il10ra rosetta_normal False True False inf inf False 10.0 1000.0
157.0 0.0 0.0 0.0 0.0 0.0 0.0 SSSSSNDEVYELLRELIELVKEGDEEQFERLVEEIRKLIEELGNEVLRHILEFLERLFHSSSSSS il10ra_site1_normal_mot_HHH_b2_07006_000000108_0001_1_19_H_._HHH_b1_07927_af2_0001_0000200003_0000001_0 il10ra rosetta_normal False True False inf inf False 10.0 1000.0
198.0 0.0 0.0 0.0 0.0 0.0 0.0 SSSSSSSEEEQEVHALIFFARISDNEDAAKISLELAKKIAEEINNEELREEIEELEKELSSSSSS il10ra_site1_normal_mot_a6c796b944619e241e020fd597ddb6da_0001_af2_000000092_0001_15_31_H_._HHH_b2_01778_af2_0001_0000100002_0000002_0_af2pred_0001 il10ra af2_rosetta False True False inf inf False 10.0 1000.0
449.0 0.0 0.0 0.0 0.0 0.0 0.0 SSSSSAEEAFKLSREIMKLLKEGNEEEAKKLIEELKEWAEEANDPIAERLARQLEEALRRSSSSS il2ra_site1_3nfp_sap_16_mot_HHH_b2_02744_000000262_0001_1_20_H_._HHH_b2_06351_0001_0000200035_0000001_0_0001 il2ra rosetta_sap False True False inf inf False 10.0 1000.0
46.0 0.0 0.0 0.0 0.0 0.0 0.0 SSSSTDKHLLEVAMEILRLALEQGDEELAERIIKQLELQIKLTNDEEAQEELEELKRLLESSSSS il10ra_site1_sap_21_mot_HHH_b2_02053_af2_000000006_0001_3_19_H_._HHH_b1_00300_0001_0000300025_0000001_0_0001_af2pred_0001 il10ra af2_rosetta False True False inf inf False 10.0 1000.0
179.0 0.0 0.0 0.0 0.0 0.0 0.0 SSSSSDNEEALRLSLEAFRLALRGDPEEARRVLEEALELAEEAGNERLARLIEDMLRLLSSSSSS il10ra_site1_sap_16_mot_HHH_b1_06789_af2_000000041_0001_1_20_H_._HHH_b1_06879_af2_0001_0000300030_0000001_0_0001 il10ra rosetta_sap False True False inf inf False 10.0 1000.0
126.0 0.0 0.0 0.0 0.0 0.0 0.0 SPEERIAAGIRAAAAQAGVPRVEVEFKDGVVRVTLTGDPEACAAALTKAEAIAKLNNLKLEVELR il10ra_site1_sap_19_mot_HHH_b1_07527_000000076_0001_1_15_H_._HHH_b1_00461_af2_0001_0000100005_0000001_0_0001_af2pred_dldesign_0_af2pred il10ra af2_mpnn True False False inf inf False 10.0 1000.0
258.0 0.0 0.0 0.0 0.0 0.0 0.0 SSSSDTEEYLRAVLALAKEALENGDPEFARRLAELALQAAEDANDPELFEEIRELLEEIEGSSSS il2ra_site2_3nfp_sap_20_mot_HHH_b1_04032_000000208_0001_43_56_H_._HHH_b2_08352_af2_0001_0000400042_0000001_0_0001 il2ra rosetta_sap False True False inf inf False 10.0 1000.0
132.0 0.0 0.0 0.0 0.0 0.0 0.0 SSSSTLEFSVKFALREAEELLEEGDPEKARIILERLLEHLKEAGDEELFEEVEHLLREVEGSSSS il10ra_site1_normal_mot_HHH_b1_06798_000000292_0001_1_19_H_._HHH_b2_05133_0001_0000100004_0000001_0 il10ra rosetta_normal False True False inf inf False 10.0 1000.0
132.0 0.0 0.0 0.0 0.0 0.0 0.0 SSSSDEEYVRRALRFARALLESGNPEAARSLARQAEEVARRLGNPELEELVREVLEEIEQKSSSS il10ra_site1_normal_mot_HHH_b2_00622_af2_000000153_0001_40_57_H_._HHH_b2_01543_0001_0000500021_0000003_0 il10ra rosetta_normal False True False inf inf False 10.0 1000.0
98.0 0.0 0.0 0.0 0.0 0.0 0.0 SSSSSDLAEKAIRILLRAVKELEDPERARLALEDAKFAAENANNPELQEEIERLLEELERSSSSS il10ra_site1_normal_mot_HHH_b1_04100_af2_000000180_0001_1_19_H_._HHH_b1_06500_0001_0000100003_0000001_1_af2pred_0001 il10ra af2_rosetta False True False inf inf False 10.0 1000.0
349.0 0.0 0.0 0.0 0.0 0.0 0.0 SSSSNESEELERLFRRLFELAQNNDEEELEKLLEELEKLAEELNNRVAQIAVEQAKRILRSSSSS il2ra_site1_3nfp_normal_mot_HHH_b1_01159_af2_000000107_0001_1_20_H_._HHH_b1_07692_af2_0001_0000400008_0000001_0 il2ra rosetta_normal False True False inf inf False 10.0 1000.0
151.0 0.0 0.0 0.0 0.0 0.0 0.0 SSSSSEEREADRLLARAYELLLRGNPEEARRLLERAEELAEEAGDETLLKQIEWALKALENSSSS il2ra_site2_3nfp_normal_mot_0136b98644bc9a8eb58b95019b738ebb_0001_1_000000071_0001_1_13_H_._HHH_b2_00169_0001_0000500015_0000001_0 il2ra rosetta_normal False True False inf inf False 10.0 1000.0
31.0 0.0 0.0 0.0 0.0 0.0 0.0 STVERVIEDLRRLGDPRAEELAEILEELLRRGVPPREVLEEAAKVAEELGDPIAAELLRRAARLL il2ra_site1_3nfp_normal_mot_HHH_b1_07644_af2_000000110_0001_40_57_H_._91f0cba056638229c376853e1afea4e2_0001_1_0001_0000500039_0000001_0_af2pred_0001_af2pred_1 il2ra af2_rosetta False True False inf inf True 10.0 1000.0
253.0 0.0 0.0 0.0 0.0 0.0 0.0 TARERLRELEEELGDPEQAVKWLFEKAHEQGLPPRNARIFVRKLIARLLNVPPEEAEELLERALK il2ra_site1_1z92_sap_15_mot_HHH_b1_03703_af2_000000171_0001_39_56_H_._ems_3hM_2546_af2_0001_0000600021_0000001_0_0001_af2pred_0001_af2pred_1 il2ra af2_rosetta True False False inf inf False 10.0 1000.0
207.0 0.0 0.0 0.0 0.0 0.0 0.0 SSSSNLERHIEHMLRAIEHARKAGDEEYVRLALKFVKASAEANNDEEAERLVEELEERLRSSSSS il10ra_site1_sap_25_mot_HHH_b1_04100_af2_000000180_0001_1_19_H_._HHH_b1_04026_0001_0000100001_0000003_0_0001 il10ra rosetta_sap True False False inf inf False 10.0 1000.0
398.0 0.0 0.0 0.0 0.0 0.0 0.0 SSSSDEEQEEALRLSIEAFRLALRGNPEEARKLLEEALELAEELGDERLAEVIRILLETATSSSS il10ra_site1_sap_23_mot_39a7b8d0c4c3fc04bafbda6ce6101d3a_0001_1_af2_000000014_0001_34_48_H_._HHH_b2_06439_af2_0001_0000200006_0000001_0_0001 il10ra rosetta_sap False True False inf inf False 10.0 1000.0
192.0 0.0 0.0 0.0 0.0 0.0 0.0 EEELDVRHLARALARAARVPKVEIEIENNRVTVTVEGDDEAARRALEAAEQFWRLLGYEVELEIE il2ra_site1_3nfp_normal_mot_HHH_b1_02869_af2_000000018_0001_41_55_H_._HEEHE_2123_0001_0000100006_0000001_0 il2ra rosetta_normal False True False inf inf False 10.0 1000.0
162.0 0.0 0.0 0.0 0.0 0.0 0.0 SSSSDAAELAAAASRLAIRLNDPELFQRLWELAKRIAEEGDPELREELQEIVEELEELISSSSSS il10ra_site1_normal_mot_HHH_b2_00033_000000036_0001_41_54_H_._HHH_b1_00748_0001_0000200008_0000001_0 il10ra rosetta_normal False True False inf inf False 10.0 1000.0
154.0 0.0 0.0 0.0 0.0 0.0 0.0 SSSSTEEVYKLLREAAELLDNGNPEEARKVLEEAREIAEELNNELLEIQLEFLLKDIEEHSSSSS il10ra_site1_normal_mot_HHH_b1_05860_000000142_0001_1_19_H_._HHH_b1_06300_0001_0000200017_0000002_0 il10ra rosetta_normal False True False inf inf False 10.0 1000.0
133.0 0.0 0.0 0.0 0.0 0.0 0.0 SDVVEFIARVAEKFVEELIKEAQTEEVRELLEEVKETIEEAVEKNDLEKVWEALKKAAELRKLIS il10ra_site1_sap_18_mot_HHH_b1_05357_000000034_0001_23_39_H_._HHH_b2_06286_0001_0000500033_0000001_0_0001 il10ra rosetta_sap False True False inf inf False 10.0 1000.0
119.0 0.0 0.0 0.0 0.0 0.0 0.0 SSSSDEEEEELKELLREAKELIEEGNPQEAIEVLRRAVRLALRLGDEEALQEIWELVHRLKSSSS il10ra_site1_sap_13_mot_HHH_b2_07784_af2_000000103_0001_19_36_H_._HHH_b2_04412_af2_0001_0000600023_0000001_1_0001 il10ra rosetta_sap False True False inf inf False 10.0 1000.0
72.0 0.0 0.0 0.0 0.0 0.0 0.0 SSSSDEFERVFELFLQASRLFANGNPEEAREVVEEAIKLAREGGDEELEEQLEHFLRAIRGSSSS il2ra_site1_2b5i_normal_mot_HHH_b1_01419_af2_000000080_0001_42_53_H_._HHH_b1_05324_af2_0001_0000100004_0000001_0_af2pred_0001_af2pred_1 il2ra af2_rosetta True False False inf inf False 10.0 1000.0
289.0 0.0 0.0 0.0 0.0 0.0 0.0 SDTKKFIQLLWRAEKLVEEKGDDEARKVVETAHRLYVEAAWENDPEKQKKAQKLVKKAIKLVSSS 2012023_c0025_0001_11_20_H_._ems_3hC_185_0002_0001_0001 NaN NaN NaN NaN False inf inf False 10.0 1000.0
438.0 0.0 0.0 0.0 0.0 1.0 0.0 SSSSSEEDRELVEFIFRLFAEFGLSSEQSKELAQLAAELLDKGVSVEEIKELLRELAEELSSSSS il2ra_site1_2b5i_normal_mot_HHH_b2_00256_000000050_0001_19_35_H_._HHH_b1_06795_0001_0000200025_0000001_0_af2pred_0001_af2pred il2ra af2_rosetta False False False inf inf False 10.0 1000.0
202.0 0.0 0.0 0.0 0.0 0.0 0.0 SSSSSDYQEQILELIEEADKLDKNGNPEEARKVLEEALELAEEANNPSLARSIRLMLKLLSSSSS il2ra_site1_2b5i_sap_10_mot_037013d2e522ae4c653b5903b31fcd5c_0001_000000014_0001_34_49_H_._HHH_b1_07018_0001_0000300020_0000001_0_0001_af2pred_0001_af2pred il2ra af2_rosetta False False False inf inf False 10.0 1000.0
72.0 0.0 0.0 0.0 0.0 0.0 0.0 SSSSDEEEELEELREELRELAKEGDLERFLRVAMEVLHIAFQLGDSEVFHELMELAKKIDSSSSS il10ra_site1_sap_16_mot_HHH_b1_07527_000000076_0001_1_15_H_._HHH_b1_02879_af2_0001_0000200010_0000001_0_0001 il10ra rosetta_sap False True False inf inf False 10.0 1000.0
252.0 1.0 0.0 0.0 0.0 0.0 0.0 SSSSDEEVERLVEELVEEFNLSEEEEKELRRIARSAEELGADPELVKKALEHFVEFLKRKGSSSS il2ra_site1_1z92_normal_mot_1581cc1c700002558836ca695aafbf97_0001_1_af2_000000099_0001_17_32_H_._HHH_b2_05050_0001_0000200017_0000001_0_af2pred_0001_af2pred il2ra af2_rosetta False True False inf inf False 10.0 1000.0
124.0 0.0 0.0 0.0 0.0 0.0 0.0 SSSSKAEEVRRLLEEAERLFAAGDPEKALEVAEEALKLVKEIGHKGLLKMIESLKKDILESSSSS 2011958_c0122_0001_47_59_H_._HHH_b1_00291_0001_dldesign_0_af2pred NaN NaN NaN NaN False inf inf False 10.0 1000.0
128.0 0.0 0.0 0.0 0.0 0.0 0.0 SSSSDTLEWSVRFLLEEVRRLLELGNEEQAEELLRKLLELLEEANDEELTREVQELLEELSSSSS il10ra_site1_normal_mot_HHH_b1_05879_000000258_0001_1_19_H_._HHH_b2_00580_0001_0000100016_0000002_0 il10ra rosetta_normal False True False inf inf False 10.0 1000.0
386.0 0.0 0.0 0.0 0.0 0.0 0.0 SSSSSSDEVHDLALEAFRLKRAGKKEEAKKKLEEALKLAKEAKDEKLIAEVTYLLESLSSSSSSS il2ra_site1_2b5i_normal_mot_HHH_b1_08157_af2_000000055_0001_42_55_H_._HHH_b1_04993_af2_0001_0000200013_0000001_0_af2pred_dldesign_0_af2pred il2ra af2_mpnn True False False inf inf False 10.0 1000.0
151.0 0.0 0.0 0.0 0.0 0.0 0.0 SSSSSDAQEEALRLVLKALRLLLRGNPEEARELLEEAEELAREAGDERLLEMIENLLKTNSSSSS il10ra_site1_sap_20_mot_HHH_b2_07579_000000275_0001_1_19_H_._HHH_b2_07036_0001_0000200009_0000001_0_0001 il10ra rosetta_sap False True False inf inf False 10.0 1000.0
9.0 0.0 0.0 0.0 0.0 0.0 0.0 SSSSSLEKLFEIFEKAARLFLEQGNPEAAKRLVEAAIEDARKAGDEELLELLEELLEEVRRSSSS il2ra_site1_3nfp_sap_15_mot_eb5a5eebac1e5153f932cc6c3f4b2787_0001_af2_000000065_0001_18_33_H_._208e20f37e868f9baeee1912733167ef_0001_af2_0001_0000500015_0000001_0_0001_af2pred_0001_af2pred il2ra af2_rosetta False True False inf inf True 10.0 1000.0
213.0 0.0 0.0 0.0 0.0 0.0 0.0 SSSSDTEVREQVIKLAREIFRLLLRGNPEEAEEVLKELEEVAEKYNDPAAREMVKILRQAVSSSS il10ra_site1_sap_14_mot_HHH_b1_03559_000000151_0001_22_39_H_._ems_p1-15H-GBL-16H-GBL-16H_0017_0001_0001_0002_af2_0001_0000300022_0000001_1_0001 il10ra rosetta_sap False True False inf inf False 10.0 1000.0
108.0 0.0 0.0 0.0 0.0 0.0 0.0 SSSSDEEEYERRVEELLEEAEKISDEREVERLLSEAALLAYEARDFELFALVNEVLARLVSSSSS il2ra_site2_3nfp_normal_mot_HHH_b1_02297_000000279_0001_41_58_H_._HHH_b2_01197_0001_0000500018_0000001_0 il2ra rosetta_normal False True False inf inf False 10.0 1000.0
139.0 0.0 0.0 0.0 0.0 0.0 0.0 SSSSDQERMLRLALEALEAAARLGDEEMFEKSLEYIKAAALLANDEEVKEEVERLEEEFHSSSSS il2ra_site2_3nfp_sap_16_mot_HHH_b2_06150_000000217_0001_39_53_H_._HHH_b1_00010_0001_0000400034_0000001_0_0001 il2ra rosetta_sap False True False inf inf False 10.0 1000.0
91.0 0.0 0.0 0.0 0.0 0.0 0.0 SSSSDEENKEVMRLVRKASELDQNGDPEEARRVLEEAEQLAEELGNHALRFSLEHLLRLLSSSSS il10ra_site1_normal_mot_HHH_b2_01447_af2_000000258_0001_1_20_H_._HHH_b1_07315_0001_0000100015_0000001_0 il10ra rosetta_normal False True False inf inf False 10.0 1000.0
181.0 0.0 0.0 0.0 0.0 0.0 0.0 SSSSSKEEIEELLEELRRLVEEGDEERFEELAALVTHLAFELRDPRLFFLVAELAYLFRQSSSSS il2ra_site2_3nfp_normal_mot_HHH_b2_05281_000000198_0001_39_56_H_._HHH_b1_04885_0001_0000100005_0000001_0 il2ra rosetta_normal False True False inf inf False 10.0 1000.0
166.0 0.0 0.0 0.0 0.0 0.0 0.0 SSSSSDEHYRRNLRRFLKLLKEQGDEEALRSLLRAAKEVAKALNDEELEEEVEEILRELKSSSSS il10ra_site1_normal_mot_HHH_b1_06667_af2_000000019_0001_42_58_H_._HHH_b2_04021_af2_0001_0000400012_0000001_0 il10ra rosetta_normal False True False inf inf False 10.0 1000.0
127.0 0.0 0.0 0.0 0.0 0.0 0.0 SSSSDEEELEELIEEIEELIKQGNPEEAIRLLAELVRLALELGDEEVLKIAWRLAKLIKELSSSS il10ra_site1_normal_mot_HHH_b2_01310_000000089_0001_41_55_H_._HHH_b1_07630_af2_0002_0000100002_0000001_0_1_af2pred_0001 il10ra af2_rosetta False True False inf inf False 10.0 1000.0
93.0 1.0 0.0 0.0 0.0 0.0 0.0 SSSSSSSDVYELLREAAELNHEGNPEEARKVLEEAEELAEELGNDVFRAQIEYMLELASSSSSSS il10ra_site1_normal_mot_8756ee2cf497b5429c717dfc0c0bcfd6_0001_000000186_0001_1_13_H_._HHH_b1_06454_0001_0000300028_0000001_0 il10ra rosetta_normal True False False inf inf False 10.0 1000.0
144.0 0.0 0.0 0.0 0.0 0.0 0.0 SSSSSDRDELYELIEEALELLARGNPEEAERVLEEARELAEELGNRVFLVVIRFLLKDIKSSSSS il10ra_site1_sap_23_mot_HHH_b1_03574_000000194_0001_1_18_H_._HHH_b1_05868_0001_0000200012_0000002_0_0001 il10ra rosetta_sap False True False inf inf False 10.0 1000.0
169.0 0.0 0.0 0.0 0.0 0.0 0.0 SSSSSDDQEVLEALREAFRLALRGNPEEAEKVLEEAEELAERAGDERLLEMIRNLLETLRSSSSS il10ra_site1_sap_20_mot_HHH_b1_03327_000000294_0001_1_19_H_._HHH_b2_05924_af2_0001_0000200004_0000001_0_0001 il10ra rosetta_sap False True False inf inf False 10.0 1000.0
74.0 0.0 0.0 0.0 0.0 0.0 0.0 SSSSDERAQEALELSKEAFRAALRGNPEEAQELVEEALKVAEEAGDERLAEIIRSLLEAIRSSSS il10ra_site1_sap_21_mot_HHH_b2_02053_af2_000000006_0001_3_19_H_._HHH_b1_03521_0001_0000200013_0000001_1_0001 il10ra rosetta_sap False True False inf inf False 10.0 1000.0
125.0 0.0 0.0 0.0 0.0 0.0 0.0 SSSSDSSRFALEVVLKLVRELGLDLEQIRALLEVAREADEKGLSEEEIEELLREVAEELSSSSSS il2ra_site1_1z92_sap_16_mot_HHH_b2_02639_000000145_0001_40_57_H_._ems_3hC_505_0001_af2_0001_0000300022_0000001_0_0001_af2pred_0001_af2pred_swapped il2ra af2_rosetta False True False inf inf False 10.0 1000.0
153.0 0.0 0.0 0.0 0.0 0.0 0.0 SSSSSDEEEVEKLLEKAEEAAERGNPEEANKLLAEAVRLAYQARNEELLREIWEVVRRLGSSSSS il10ra_site1_sap_14_mot_2fa031a62b9321f410fa37cb4b35ac9e_0001_af2_000000160_0001_1_14_H_._HHH_b1_01441_af2_0001_0000100002_0000002_0_0001 il10ra rosetta_sap False True False inf inf False 10.0 1000.0
93.0 0.0 0.0 0.0 0.0 0.0 0.0 SSSSSTEENEEIWKLLHEALRIPDKEEAERLVEEAIEIAEEANNEVLLIQARFALRAIKLSSSSS il10ra_site1_normal_mot_HHH_b2_03220_af2_000000223_0001_23_40_H_._HHH_b1_01997_0001_0000400021_0000002_0 il10ra rosetta_normal False True False inf inf False 10.0 1000.0
89.0 0.0 0.0 0.0 0.0 0.0 0.0 SFAEALEELIEELGNPEEAAEELVKLLEKEGVPPRDALLLVLKAAKRLGDPEVRRLIEELLRELD il2ra_site1_1z92_sap_21_mot_HHH_b2_01043_000000048_0001_39_52_H_._HHH_b2_05877_0001_0000200009_0000001_0_0001_af2pred_0001_af2pred_1_swapped il2ra af2_rosetta True False False inf inf False 10.0 1000.0
224.0 0.0 0.0 0.0 0.0 0.0 0.0 SSSSSSDEFEELLEEAKRLAEEEGDEKIRIAIRIAERSYRESGDPKIKKLLKALLRLLSSSSSSS il10ra_site1_normal_mot_HHH_b1_01880_000000285_0001_23_39_H_._HHH_b2_02582_0001_0000100002_0000002_0_af2pred_0001 il10ra af2_rosetta False True False inf inf False 10.0 1000.0
156.0 0.0 0.0 0.0 0.0 0.0 0.0 SSSSSDEHREEVEELLEEAKKIDDDKERWQVLLEAFHIAFENNDEELEEEVKEVAIKLVASSSSS il10ra_site1_normal_mot_HHH_b1_06363_000000103_0001_21_38_H_._HHH_b2_01051_0001_0000400032_0000001_0_af2pred_0001 il10ra af2_rosetta False True False inf inf False 10.0 1000.0
92.0 0.0 0.0 0.0 0.0 0.0 0.0 SSSSSEREEVYRLLREAIELRDEGNPEEAEKVLEEAREIAEELGDWAFLMNIEFLEEQIKRSSSS il10ra_site1_sap_20_mot_1f0bf248c09923a0581b66a675a8b92c_0001_af2_000000188_0001_52_65_H_._HHH_b1_01266_0001_0000300032_0000001_0_0001 il10ra rosetta_sap False True False inf inf False 10.0 1000.0
273.0 0.0 0.0 0.0 0.0 0.0 0.0 SSSSDEEERLEELLKELEELSRKRDFHRFAEVFSEILELVEENNDEEAALIAFRIMREHFGSSSS il2ra_site2_2erj_normal_mot_HHH_b2_04744_000000294_0001_42_58_H_._HHH_b1_07967_af2_0001_0000500022_0000001_0 il2ra rosetta_normal False True False inf inf False 10.0 1000.0
21.0 0.0 0.0 0.0 0.0 0.0 0.0 SSSSNEAEEAVRRALESAERAYELGDPELVEQALRFAEALAKALNDPELQELVEEVKEELSSSSS il10ra_site1_normal_mot_HHH_b1_08477_000000091_0001_40_57_H_._HHH_b2_03987_af2_0002_0000600012_0000001_0 il10ra rosetta_normal True False False inf inf True 10.0 1000.0
74.0 0.0 0.0 0.0 0.0 0.0 0.0 SSSSDEEEERIEELLEEARRRFEEGDPERVLRLLLEALQLAYRTSDPELLKEIWELLKELSSSSS il10ra_site1_normal_mot_HHH_b2_08186_000000021_0001_43_56_H_._HHH_b2_03966_af2_0001_0000200007_0000002_0 il10ra rosetta_normal False True False inf inf False 10.0 1000.0
386.0 0.0 0.0 0.0 0.0 0.0 0.0 SSSSDSEELAQEAIEEAWELFQRGNREEAEKVLEEAIRELRELNDERQVRFLEFLLRAVRGSSSS il10ra_site1_normal_mot_HHH_b1_01563_af2_000000118_0001_40_54_H_._HHH_b1_07449_0001_0000100007_0000002_0 il10ra rosetta_normal False True False inf inf False 10.0 1000.0
89.0 0.0 0.0 0.0 0.0 0.0 0.0 SSSSDEEIERILKLIQEAFRLALRGDPEEAKRLLEEAEELAEEINDPRLLRMARDLLEAINSSSS il10ra_site1_sap_11_mot_HHH_b2_03438_af2_000000049_0001_18_34_H_._HHH_b2_03634_0001_0000200045_0000001_0_0001 il10ra rosetta_sap False True False inf inf False 10.0 1000.0
31.0 0.0 0.0 0.0 0.0 0.0 0.0 SSSSNEEDKLLLVERLAELAIEHTSDEEEQEELEELLEELERKGDPRIAEELARIASEILLSSSS il2ra_site2_3nfp_normal_mot_b0be08dbeb19038e97ce33ab5425b229_0001_000000099_0001_16_33_H_._HHH_b2_02124_0001_0000500034_0000001_0_af2pred_0001_1_af2pred_swapped il2ra af2_rosetta False True False inf inf True 10.0 1000.0
240.0 0.0 0.0 0.0 0.0 0.0 0.0 SSSSDKYEEIKKAIERIIKLLEEGDRERAEEVLEELEEIVEESGDWAQRFVVELLERDIKASSSS il10ra_site1_sap_11_mot_HHH_b2_00943_af2_000000149_0001_1_17_H_._HHH_b2_04042_0001_0000500018_0000001_0_0001 il10ra rosetta_sap False True False inf inf False 10.0 1000.0
222.0 0.0 0.0 0.0 0.0 0.0 0.0 SSSSDVEEEVRRLIEEAEELLERGNPREAMKLIAEALQHALRAGNPELFQELWEIAKEIAKSSSS il10ra_site1_sap_22_mot_HHH_b2_06812_af2_000000299_0001_41_56_H_._6b926b9cc833b1484481a9987f373d78_0001_0001_0000100001_0000002_0_0001 il10ra rosetta_sap False True False inf inf False 10.0 1000.0
254.0 0.0 0.0 0.0 0.0 0.0 0.0 DAEEIAEAVEELLEFAARLDSVSVTVENGELHVTVEGDDVQARHALKLAEHAAKAFGIEVTVETE il2ra_site1_3nfp_sap_16_mot_cc4219192d8ccd35c40e7b68f9a57604_0001_af2_000000124_0001_16_32_H_._HHH_b2_07250_af2_0001_0000100007_0000001_0_0001 il2ra rosetta_sap False True False inf inf False 10.0 1000.0
111.0 0.0 0.0 0.0 0.0 0.0 0.0 SSSSDDEELNRLLEEILRLAFEGDEEEAQRLIEELEKLAEELNDEAIRKFLEDILRALELLSSSS il2ra_site1_3nfp_normal_mot_HHH_b1_05396_000000293_0001_1_19_H_._HHH_b1_06882_0001_0000700048_0000001_1 il2ra rosetta_normal False True False inf inf False 10.0 1000.0
115.0 0.0 0.0 0.0 0.0 0.0 0.0 SSSSSSDELEELIEKIEEALEEGDEELVRELLQKLSRYAVELNDHEASRFAIEVAEELESSSSSS il10ra_site1_normal_mot_6bb093d23f5042b6c551c363657da53b_0001_1_000000153_0001_51_65_H_._HHH_b2_07765_af2_0001_0000500007_0000001_0 il10ra rosetta_normal True False False inf inf False 10.0 1000.0
138.0 0.0 0.0 0.0 0.0 0.0 0.0 SSSSDEAEKAIRILLQAAKRLEEQGNEEFAKLALRDALAAAKAINDEELFKEVRRLLEELNSSSS il10ra_site1_normal_mot_HHH_b1_02809_af2_000000277_0001_40_57_H_._HHH_b2_02247_af2_0001_0000100005_0000002_0_af2pred_0001 il10ra af2_rosetta False True False inf inf False 10.0 1000.0
169.0 0.0 0.0 0.0 0.0 0.0 0.0 SSSSSDEREVWERVAELLSRAAHVEDEEEAERLLREARELAEELGSPFLERYVEYARRAHSSSSS il2ra_site2_2erj_normal_mot_HHH_b2_05264_af2_000000057_0001_44_57_H_._HHH_b2_07172_0001_0000200008_0000001_0 il2ra rosetta_normal False True False inf inf False 10.0 1000.0
59.0 0.0 0.0 0.0 0.0 0.0 0.0 SSSSSEEAKEFDRLLREASKALEEGDEELVKELLKELEEIAEKRNSPIAKRLVKLLKEQLSSSSS il2ra_site1_3nfp_sap_15_mot_HHH_b1_06663_af2_000000256_0001_40_55_H_._HHH_b2_00970_af2_0001_0000100005_0000001_0_0001_af2pred_0001_af2pred_1_swapped il2ra af2_rosetta False True False inf inf False 10.0 1000.0
104.0 0.0 0.0 0.0 0.0 0.0 0.0 SSSSSSEAEQHARALLWFARLVSNPEARRIMLELAEEAAEEAGDEELLEEIEEELRKVGSSSSSS il10ra_site1_sap_19_mot_HHH_b1_00814_af2_000000078_0001_43_57_H_._HHH_b2_02041_0001_0000100001_0000002_0_0001 il10ra rosetta_sap True False False inf inf False 10.0 1000.0
302.0 0.0 1.0 0.0 0.0 0.0 0.0 SSSSNVEEYHEELARALYKLIKLTGNPRSREQLEMFLHQARLLGDEELQRLIEELLEELRSSSSS il2ra_site1_1z92_normal_mot_HHH_b2_07217_af2_000000241_0001_1_19_H_._HHH_b1_01429_0001_0000200039_0000001_0 il2ra rosetta_normal False True False inf inf False 10.0 1000.0
153.0 0.0 0.0 0.0 0.0 0.0 0.0 SSSSDAEEFVRLTLRFVKFLLEQGDKEAAKRFLEAAKRLVKLEGNEELEEKLEELEEEVNSSSSS il10ra_site1_sap_23_mot_HHH_b2_07144_000000289_0001_1_18_H_._HHH_b1_01684_0001_0000400046_0000001_0_0001_af2pred_0001 il10ra af2_rosetta False True False inf inf False 10.0 1000.0
187.0 0.0 0.0 0.0 0.0 0.0 0.0 SSSSLRELLERAEELYHRYMETKDPRLLKELEKLLEEIKKSGDKFAIKVSEQALELAREESSSSS il2ra_site1_2b5i_normal_mot_HHH_b1_00824_af2_000000079_0001_41_56_H_._HHH_b1_00886_0001_0000500020_0000001_0_af2pred_dldesign_0_af2pred il2ra af2_mpnn True False False inf inf False 10.0 1000.0
280.0 0.0 0.0 0.0 0.0 0.0 0.0 SSSSDWLHELYELAVELLHLSARRDKEEFERVYEEIRRLVEETNSESAKRILEHIQRLFEGSSSS il2ra_site2_2erj_sap_12_mot_HHH_b1_00376_000000139_0001_38_52_H_._HHH_b1_01250_0001_0000300012_0000001_0_0001 il2ra rosetta_sap False True False inf inf False 10.0 1000.0
339.0 0.0 0.0 0.0 0.0 0.0 0.0 SSSSSKREEAIELLREAAELLADGNPEEAEELLEEARRLAEEANNLILRIAIEFLLEQLESSSSS il10ra_site1_normal_mot_HHH_b1_02997_000000220_0001_39_52_H_._HHH_b1_06600_0001_0000400038_0000001_0_af2pred_0001 il10ra af2_rosetta False True False inf inf False 10.0 1000.0
122.0 0.0 0.0 0.0 0.0 0.0 0.0 SSSSSEEEEEVRELLEEAKHIDDPREAAQVLLEATHLAWELGDEELLQLVHEVAEEVRKRASSSS il10ra_site1_normal_mot_HHH_b2_03495_af2_000000088_0001_20_36_H_._HHH_b2_06881_af2_0001_0000100005_0000001_0 il10ra rosetta_normal False True False inf inf False 10.0 1000.0
190.0 0.0 0.0 0.0 0.0 0.0 0.0 SSSSDKEEIEELLEELEEALRRGDFHTFYRISREVYHLIVELGDEELAEVLARLAEEIMEQSSSS il2ra_site2_2erj_sap_21_mot_HHH_b1_00941_000000060_0001_45_58_H_._HHH_b1_04651_0001_0000200027_0000001_0_0001 il2ra rosetta_sap False True False inf inf False 10.0 1000.0
97.0 0.0 0.0 0.0 0.0 0.0 0.0 SSSSDELQKRVEELLKRISELLQEGDEEEARKLIEEVEELAEEANSPAAKLLAERLERLVDSSSS il2ra_site1_3nfp_sap_24_mot_bca1cc675e315f79de6ed5a5a20872d8_0001_000000179_0001_36_50_H_._beb1d263b9c7401a962785d3a1373af0_0001_af2_0001_0000600024_0000001_0_0001_af2pred_0001_af2pred_1_swapped il2ra af2_rosetta False True False inf inf False 10.0 1000.0
74.0 0.0 0.0 0.0 0.0 0.0 0.0 SSSSSSDLEELAVEAVELANEGNPEEARKVVEEAIELAEEEGDEYALRYLELALEDIRSSSSSSS il2ra_site2_2erj_sap_21_mot_HHH_b1_05735_000000112_0001_20_37_H_._520760a1b3033c0d7e8c6ec61dbb0d93_0001_1_0001_0000200013_0000001_0_0001 il2ra rosetta_sap False True False inf inf False 10.0 1000.0
186.0 0.0 0.0 0.0 0.0 0.0 0.0 SSSSTLEWSVKFALRSARILAKEDPERAKEQLEKALKHVRQAGNEELREEIEELIEELESSSSSS il10ra_site1_normal_mot_HHH_b1_07768_000000240_0001_18_35_H_._HHH_b1_07377_0001_0000600043_0000001_0 il10ra rosetta_normal False True False inf inf False 10.0 1000.0
111.0 0.0 0.0 0.0 0.0 0.0 0.0 SSSSSDEEVRERIEELLEEAEQISDEEEAVQVLFEALRLADELGDEEIFRAVIEVAIRLHSSSSS il10ra_site1_sap_11_mot_HHH_b1_07768_000000240_0001_18_35_H_._HHH_b1_01268_0001_0000200021_0000002_0_0001_af2pred_0001 il10ra af2_rosetta False True False inf inf False 10.0 1000.0
100.0 0.0 0.0 0.0 0.0 0.0 0.0 SKEELEEIAELVEEGDPEAQRLAKEFLKEHLGVPPEHVEEAVEYLARHAGRPPEEVLSLMLRLYG il10ra_site1_normal_mot_bc09c72237e61002eddc20b9c710af39_0001_1_000000136_0001_54_65_H_._791c408cb5e71e67ed545e9073e8da87_0001_0001_0000200017_0000001_0 il10ra rosetta_normal False True False inf inf False 10.0 1000.0
86.0 0.0 0.0 0.0 0.0 0.0 0.0 SSSSDKEESERALRIVYEIASKFGLDHELAHHLAEIAYELLEQGVSEEELREILEEFAEEYSSSS il2ra_site2_2erj_normal_mot_HHH_b1_05749_af2_000000086_0001_23_39_H_._HHH_b2_04008_0001_0000400022_0000001_0 il2ra rosetta_normal False True False inf inf False 10.0 1000.0
86.0 0.0 0.0 0.0 0.0 0.0 0.0 SSSSSRLERSLKLAARIAAKLAGLDEEEERELEEIAEELAERGVDFEEALRILDEVANELGSSSS il2ra_site1_1z92_sap_28_mot_HHH_b1_06519_000000232_0001_23_40_H_._HHH_b1_03304_0001_0000600030_0000001_0_0001_af2pred_0001_af2pred_swapped il2ra af2_rosetta True False False inf inf False 10.0 1000.0
113.0 0.0 441.0 3.0 1.0 4.0 0.0 SSSSDDVFHRAWKLFREVAELLEEGDEERIEELLEEIEELYRATNNPALKAMLRAIRLRLNSSSS il10ra_site1_sap_20_mot_HHH_b1_06497_af2_000000119_0001_1_18_H_._4e2ac67898ad60a133cbede7db6c2933_0001_af2_0001_0000200008_0000002_0_0001 il10ra rosetta_sap False True False 454.61616735453833 inf False 10.0 1000.0
220.0 0.0 0.0 0.0 0.0 0.0 0.0 SSSSDEEEAEELFHEASRAWKNGNPEEAEELLEKALELAERENDETAERDIRFMLEHVRQSSSSS il2ra_site1_2b5i_sap_19_mot_HHH_b1_08546_af2_000000241_0001_22_37_H_._HHH_b1_05409_0001_0000300014_0000001_0_0001 il2ra rosetta_sap False False False inf inf False 10.0 1000.0
186.0 0.0 0.0 0.0 0.0 0.0 0.0 SSSSSDEKEVWEEVAELLARAAHIKDDEEVRELLEEAERLARELNSPFLERYVEYVRRDHSSSSS il2ra_site2_2erj_normal_mot_HHH_b1_03107_000000098_0001_39_52_H_._HHH_b2_06061_0001_0000100001_0000001_0 il2ra rosetta_normal False True False inf inf False 10.0 1000.0
47.0 0.0 0.0 0.0 0.0 0.0 0.0 SSSSDDEVEELLQILAQLSARNPEFAEELFEVLVEVYRLLANGNPEEARRLAEEAIERVEKSSSS il10ra_site1_normal_mot_HHH_b1_01879_000000050_0001_1_18_H_._HHH_b1_03808_0002_0000400012_0000001_0_af2pred_0001 il10ra af2_rosetta False True False inf inf False 10.0 1000.0
123.0 0.0 0.0 0.0 0.0 0.0 0.0 SSSSDELQEVMELIRRLSEAIQEGDEELVEKLAEEAERLARELNNPILEFSVRHAVRLFENSSSS il10ra_site1_normal_mot_HHH_b2_01447_af2_000000258_0001_1_20_H_._HHH_b1_04789_af2_0001_0000200017_0000001_0 il10ra rosetta_normal False True False inf inf False 10.0 1000.0
60.0 0.0 0.0 0.0 0.0 0.0 0.0 SSSSDEERKEVEELLEEAEHIEDPLERAYVLSKAYALAVEIRDPEAERLVKEVARRLSERSSSSS il10ra_site1_sap_11_mot_HHH_b1_06789_af2_000000041_0001_1_20_H_._HHH_b2_05339_af2_0001_0000600013_0000001_0_0001_af2pred_0001 il10ra af2_rosetta False True False inf inf False 10.0 1000.0
277.0 0.0 0.0 0.0 0.0 0.0 0.0 SSSSTDESYRLAKEVIEKAIELIRNGNPEEARELLEEALEELEKLGDQIAVMQLRHLLELASSSS il10ra_site1_sap_16_mot_HHH_b1_05704_af2_000000048_0001_1_18_H_._HHH_b1_07589_0001_0000200021_0000001_0_0001 il10ra rosetta_sap False True False inf inf False 10.0 1000.0
109.0 0.0 0.0 0.0 0.0 0.0 0.0 SSSSDEEEERVRELLEEARELAKNGNPEEAWEVLREASELAFELGDFELWAEIAELLRELASSSS il2ra_site2_2erj_normal_mot_HHH_b1_03609_af2_000000077_0001_42_55_H_._HHH_b1_04774_af2_0001_0000200008_0000001_0 il2ra rosetta_normal False True False inf inf False 10.0 1000.0
23.0 0.0 0.0 0.0 0.0 0.0 0.0 SLEELIEEAERRGNPDVALLVRDAARALQLGLPPEKIKMVLERAAERAGIPPESLEEAKEIVEKG il2ra_site1_1z92_sap_18_mot_HHH_b2_06343_000000059_0001_18_35_H_._HHH_b1_02126_af2_0001_0000100002_0000001_0_0001 il2ra rosetta_sap False True False inf inf True 10.0 1000.0
374.0 0.0 0.0 0.0 0.0 0.0 0.0 SSSSDLYEEVKEVIERAVELLREGNPEEAEELLEELAEKLEKLGNFAALFSVEHLARVVGSSSSS il10ra_site1_normal_mot_HHH_b1_06994_000000193_0001_40_55_H_._HHH_b2_00363_0001_0000100002_0000001_0 il10ra rosetta_normal False True False inf inf False 10.0 1000.0
110.0 0.0 0.0 0.0 0.0 0.0 0.0 SSSSDEEELRRRVEELLEEAEEIDDPEERRKVLAEATNLAYEGRDFELFALVAEVLFKLGSSSSS il2ra_site2_3nfp_normal_mot_HHH_b1_05437_000000005_0001_40_57_H_._HHH_b2_02858_0001_0000400023_0000001_0 il2ra rosetta_normal False True False inf inf False 10.0 1000.0
210.0 0.0 0.0 0.0 0.0 0.0 0.0 SSSSSSSEEEVERLLEEAEHIDDPEERRKVLLKASRIALENNNFELFAEVILVAERLRSSSSSSS il2ra_site2_3nfp_normal_mot_HHH_b1_00660_af2_000000090_0001_40_57_H_._HHH_b1_01870_0001_0000500057_0000001_0_af2pred_0001_af2pred il2ra af2_rosetta False True False inf inf False 10.0 1000.0
117.0 0.0 0.0 0.0 0.0 0.0 0.0 SSSSSDSEEYIRAALRLAEKAIEEGDPELAEKILRMVLKAAEDNGDPIREEIEKLLEELESSSSS il2ra_site2_3nfp_sap_18_mot_HHH_b2_02944_000000124_0001_23_39_H_._d4ecb90dab11370dfe9ea0118649096c_0001_1_af2_0001_0000300022_0000001_0_0001 il2ra rosetta_sap False True False inf inf False 10.0 1000.0
107.0 0.0 0.0 0.0 0.0 0.0 0.0 SSSSSSLEELYELANEILEALQRGDPEEVEELLREAEELARELDSPNAEEIVKWLEEHLSSSSSS il2ra_site2_2erj_normal_mot_c2bf78bdce995293a161f7082e24b401_0001_af2_000000082_0001_17_32_H_._HHH_b1_05222_0001_0000200027_0000001_0 il2ra rosetta_normal False True False inf inf False 10.0 1000.0
106.0 0.0 0.0 0.0 0.0 0.0 0.0 SSSSSSDEEEVERLLEEAKEVPDPEERSYLLVRAFAVAYRSNDPELERLVEEVAKRLSESSSSSS il10ra_site1_normal_mot_HHH_b1_05357_000000034_0001_23_39_H_._HHH_b2_00663_0001_0000400021_0000002_1_af2pred_0001 il10ra af2_rosetta False True False inf inf False 10.0 1000.0
291.0 0.0 0.0 0.0 0.0 0.0 0.0 SREAAELIQKLLEERPRDDLLSIIFALKADAKYLGNPEYVEKRVEELLEETGDPRLEEVLKLLKK il2ra_site2_3nfp_sap_29_mot_HHH_b1_07052_000000239_0001_40_58_H_._5f20bd37ef72b54d9d5808571b4331c8_0001_0001_0000400061_0000001_0_0001_af2pred_0001_1_af2pred_swapped il2ra af2_rosetta False True False inf inf False 10.0 1000.0
182.0 0.0 0.0 0.0 0.0 0.0 0.0 SSSDEEQQVLELLARAARLAWRGNPEEARELVEEAEELAKELNDPKLEIAVRFWKRLDEERSSSS il10ra_site1_normal_mot_0750aae41c39e4229e2ea8fa354cc919_0001_1_000000144_0001_37_51_H_._HHH_b2_02525_0001_0000100006_0000001_0 il10ra rosetta_normal True False False inf inf False 10.0 1000.0
110.0 0.0 0.0 0.0 0.0 0.0 0.0 SSSSDELRERIEELLEELEKLVKEGDLARVQEVAQEIAELLRELGDPELAKELNRLLQEAMSSSS il2ra_site2_2erj_normal_mot_HHH_b1_01197_000000128_0001_38_49_H_._HHH_b1_08340_0001_0000300010_0000001_0 il2ra rosetta_normal False True False inf inf False 10.0 1000.0
178.0 0.0 0.0 0.0 0.0 0.0 0.0 SSSSSSDEEEELEELAEKAKKITDPREAQKVVEEMVELVKRSGDPELHEFLREVMRELASSSSSS il2ra_site1_3nfp_normal_mot_136a1b26558f6d63e39c8b7f62c9aa34_0001_af2_000000044_0001_17_31_H_._HHH_b2_05289_0001_0000500029_0000001_0_af2pred_0001_af2pred il2ra af2_rosetta False True False inf inf False 10.0 1000.0
60.0 0.0 0.0 0.0 0.0 0.0 0.0 SSSSDRSERIYELSREIARAISDGDREEAEELIEEAEKLIEELGDRLLKFILEHLERQLNSSSSS il10ra_site1_sap_24_mot_HHH_b1_03314_af2_000000278_0001_42_55_H_._HHH_b2_05844_af2_0001_0000100003_0000002_0_0001 il10ra rosetta_sap False True False inf inf False 10.0 1000.0
310.0 0.0 0.0 0.0 0.0 0.0 0.0 SSSSNEVLRIAEEAVELLHELLKRGDEEEAEEVLREARELLEELGNQLAVESLEYMFRSDSSSSS il10ra_site1_sap_16_mot_HHH_b2_07873_af2_000000172_0001_1_19_H_._HHH_b1_08172_af2_0001_0000100006_0000001_1_0001 il10ra rosetta_sap True False False inf inf False 10.0 1000.0
79.0 0.0 0.0 0.0 0.0 0.0 0.0 SSSSDEELEVFALAVVIDLLEEYGLDDEQALRLSRLAWQLAEEGFSEEEIEEILRKVAEELSSSS il2ra_site2_3nfp_normal_mot_HHH_b2_00444_000000178_0001_41_57_H_._HHH_b1_08207_0001_0001000029_0000001_0_af2pred_0001_af2pred il2ra af2_rosetta False True False inf inf False 10.0 1000.0
115.0 0.0 0.0 0.0 0.0 0.0 0.0 SSSSSNKELIRRVWRLLLKAKHIEDPEERRKVLEEAERLARENDNTALEKTVERVLRELNSSSSS 2012023_c0025_0001_11_20_H_._HHH_b2_04144_0001_0001 NaN NaN NaN NaN False inf inf False 10.0 1000.0
82.0 0.0 0.0 0.0 0.0 0.0 0.0 SSSSDEELRYAFEAAARLMHLISNGNPEEAQELVEEARRELERLGNPELAEALEELFEFALSSSS il2ra_site2_2erj_normal_mot_64bd02d26d05ce9f1a62b616cea0b888_0001_af2_000000037_0001_36_50_H_._HHH_b1_04625_0001_0000100006_0000001_0 il2ra rosetta_normal False True False inf inf False 10.0 1000.0
224.0 0.0 0.0 0.0 0.0 0.0 0.0 SSSSDIEEEIKKLIEEAEELEEEGDPEKALRVLWEAARLAFENNNAELSVRIARLAMELDSSSSS il2ra_site2_2erj_sap_20_mot_35d2dc24e2c4431f89e6f806b163ecf8_0001_af2_000000103_0001_35_49_H_._HHH_b1_04470_af2_0001_0000100002_0000001_0_0001 il2ra rosetta_sap False True False inf inf False 10.0 1000.0
76.0 0.0 0.0 0.0 0.0 0.0 0.0 SIEEDLELSLRRGIPPEQIVRVAIRTLESDGIPPEEAIELVLEAARKLNDPELEEIAEELLRKLP il2ra_site1_1z92_sap_13_mot_HHH_b2_04969_af2_000000243_0001_39_51_H_._HHH_b2_07732_af2_0001_0000100009_0000001_0_0001_af2pred_0001_af2pred il2ra af2_rosetta True False False inf inf False 10.0 1000.0
96.0 0.0 0.0 0.0 0.0 0.0 0.0 SDLEARVAHLIIVIFALAHEKQDPRLEELAKELARLAVEAAIHNDEEKLEEVEERAREVVESGSS il10ra_site1_normal_mot_HHH_b1_05357_000000034_0001_23_39_H_._ems_3hC_894_0002_af2_0001_0000300010_0000002_0_af2pred_0001 il10ra af2_rosetta False True False inf inf False 10.0 1000.0
193.0 0.0 0.0 0.0 0.0 0.0 0.0 SSSSDEEIREEVEELLEEAEKTSDVDEAYELLRRAIELASEGNDPELMRLVMEVSRRWLRSSSSS il10ra_site1_sap_23_mot_HHH_b2_07442_000000239_0001_40_54_H_._HHH_b1_01311_0001_0000400033_0000001_0_0001 il10ra rosetta_sap False True False inf inf False 10.0 1000.0
102.0 0.0 0.0 0.0 0.0 0.0 0.0 SSSSKLEEYIRAALIAVEEALEEGDPEAAEKSLEAAKQAAELARDEELLEEVERLEELLKSSSSS il2ra_site2_3nfp_normal_mot_HHH_b1_05627_af2_000000038_0001_43_56_H_._HHH_b1_07216_0001_0000300022_0000001_0 il2ra rosetta_normal False True False inf inf False 10.0 1000.0
99.0 0.0 0.0 0.0 0.0 0.0 0.0 SSSSSEEEEVEERVEELLERAKQIEDEEEVAELLLEATQLAIHANDRELLQEVWKVIKELSSSSS il10ra_site1_normal_mot_HHH_b2_00984_000000042_0001_1_20_H_._HHH_b2_01628_0001_0000200011_0000001_0 il10ra rosetta_normal False True False inf inf False 10.0 1000.0
206.0 0.0 0.0 0.0 0.0 0.0 0.0 SSSSSSEDYRELVEELIEEAKKEKDPLLRKKLLTLARRVAKKAKDEELIKKVEEVEEEIKSSSSS il2ra_site1_2b5i_normal_mot_f5ff40796168375b462bec8614a1db4a_0001_1_000000138_0001_53_65_H_._HHH_b1_03868_0001_0000300029_0000001_0_af2pred_dldesign_0_af2pred il2ra af2_mpnn True False False inf inf False 10.0 1000.0
145.0 0.0 0.0 0.0 0.0 0.0 0.0 SSSSSSAEEALRMVEELVEKNDREEIEYILMFLELTLKATGSPEIEEAFELVEELLEQLRRSSSS il2ra_site2_2erj_sap_19_mot_HHH_b2_07688_000000103_0001_43_57_H_._HHH_b2_07873_af2_0001_0000200034_0000001_0_0001 il2ra rosetta_sap False True False inf inf False 10.0 1000.0
210.0 0.0 0.0 0.0 0.0 0.0 0.0 SALELLEEFLKKWPDKEYLEELLRADERDYGDPERAAEILARLMLEMNPDDEELREVLEEIRELR il2ra_site1_3nfp_sap_18_mot_HHH_b2_07488_000000163_0001_1_17_H_._HHH_b2_01265_af2_0001_0000100006_0000001_0_0001 il2ra rosetta_sap False True False inf inf False 10.0 1000.0
98.0 0.0 0.0 0.0 0.0 0.0 0.0 SSSSTEELRKAQELIKQISELAKEGNPEEAEKVLEELRKLAEEANSPALKLFVERLERDIKSSSS il2ra_site1_3nfp_sap_18_mot_HHH_b2_00809_af2_000000121_0001_23_40_H_._HHH_b2_06352_af2_0001_0000300042_0000001_0_0001_af2pred_0001_af2pred_1_swapped il2ra af2_rosetta False True False inf inf False 10.0 1000.0
111.0 0.0 0.0 0.0 0.0 0.0 0.0 SSSSDDEEYLEMALRFIEWAIKVGDEESAKRMIKAAEDIAKRLGNEEILERLEELLERLNSSSSS il10ra_site1_sap_20_mot_HHH_b2_04087_000000122_0001_42_56_H_._HHH_b2_08070_0001_0000400010_0000001_0_0001 il10ra rosetta_sap True False False inf inf False 10.0 1000.0
232.0 0.0 0.0 0.0 0.0 0.0 0.0 SSSSSEEEERISELLQRIVRLVAEGDPERAQELLEEVRELIEEAGDDEFERYLEILERFLNSSSS il10ra_site1_normal_mot_HHH_b1_02708_af2_000000019_0001_23_39_H_._HHH_b1_04932_0001_0000500050_0000001_0 il10ra rosetta_normal False True False inf inf False 10.0 1000.0
103.0 0.0 0.0 0.0 0.0 0.0 0.0 SSSSDVEERIEQLLEKAERILEEHKDPEEAHRIVAEAARLAWENNDQEAFSRVAELYLKIDSSSS il2ra_site2_3nfp_normal_mot_HHH_b1_03376_000000004_0001_41_55_H_._HHH_b1_07054_0002_0000100008_0000001_0_af2pred_0001_1_af2pred_swapped il2ra af2_rosetta False True False inf inf False 10.0 1000.0
49.0 0.0 0.0 0.0 0.0 0.0 0.0 SSSSSAEARRLRELLLEADRLFQAGKEEEARATLERALELAKKAKANNTLKMIQSALENLGSSSS il2ra_site1_2b5i_normal_mot_HHH_b2_04910_000000118_0001_1_19_H_._HHH_b1_05884_0001_0000300017_0000001_0_af2pred_dldesign_0_af2pred il2ra af2_mpnn True False False inf inf False 10.0 1000.0
66.0 0.0 0.0 0.0 0.0 0.0 0.0 SSSSSDTEEEVEELLEEAKRISDPEEVIQLLLEAAAAAAKHRDRELFAAVIAVAQKLIQSSSSSS il2ra_site2_3nfp_sap_11_mot_HHH_b2_07186_000000286_0001_42_55_H_._HHH_b1_07704_0001_0000200010_0000001_0_0001 il2ra rosetta_sap False True False inf inf False 10.0 1000.0
104.0 0.0 0.0 0.0 0.0 0.0 0.0 SSSSSDELERLAEQALEAAKTVEDPERARLALRLARAHALLNNNEELLEEIEELEKEINSSSSSS il2ra_site2_3nfp_sap_21_mot_HHH_b2_05281_000000198_0001_39_56_H_._HHH_b1_03483_0001_0000300023_0000001_1_0001 il2ra rosetta_sap False True False inf inf False 10.0 1000.0
125.0 0.0 0.0 0.0 0.0 0.0 0.0 SSSSDERLRQLYELANLLMHLAAKGDEEEFEKVLKEAKELAEELDSENARELLEDLERLLSSSSS il2ra_site2_2erj_sap_25_mot_HHH_b2_05804_000000098_0001_44_58_H_._HHH_b2_04034_0001_0000100007_0000001_0_0001 il2ra rosetta_sap False True False inf inf False 10.0 1000.0
187.0 0.0 0.0 0.0 0.0 0.0 0.0 SLTEEDLREAVEKNDEEELRKFIELLLRDAGDPKYVKRLLKILVKRLGLPPEVLERLEELLEELT il2ra_site1_1z92_sap_10_mot_HHH_b2_07834_af2_000000183_0001_23_39_H_._HHH_b2_03932_0001_0000300026_0000001_0_0001_af2pred_0001_af2pred_swapped il2ra af2_rosetta False True False inf inf False 10.0 1000.0
208.0 0.0 0.0 0.0 0.0 0.0 0.0 SSSSSDAERAARSAVRAVRFLLELNDEERFEIALRVAKASAKDAGDEEVEEILEEIERRLSSSSS il10ra_site1_sap_18_mot_HHH_b1_06788_af2_000000238_0001_19_36_H_._HHH_b2_05035_0001_0000300028_0000001_0_0001_af2pred_0001 il10ra af2_rosetta False True False inf inf False 10.0 1000.0
193.0 0.0 2.0 0.0 0.0 0.0 0.0 SSSSDEIAEDTARLALRAVELAGDERAKERARHLVELAIEQAKDPEVQRLLEEILERLEELSSSS il10ra_site1_sap_19_mot_HHH_b2_03565_000000130_0001_23_39_H_._HHH_b2_05873_0001_0000600060_0000001_0_0001_af2pred_0001 il10ra af2_rosetta False True False inf inf False 10.0 1000.0
153.0 1.0 0.0 0.0 0.0 0.0 0.0 SSSSSREEIRRLIEEALRLAFNGNPEEAKKLLEEALRLAEEENDEKLFRIVERDLRSLEGSSSSS il2ra_site1_3nfp_sap_20_mot_HHH_b2_05178_af2_000000174_0001_1_19_H_._HHH_b2_01749_0001_0001100031_0000001_1_0001_af2pred_0001_af2pred_1_swapped il2ra af2_rosetta False True False inf inf False 10.0 1000.0
317.0 0.0 0.0 0.0 0.0 0.0 0.0 DEEEELRELVRKNPEARRLFAKLIFALAHGDEERLEKLEEEIQELIERTGDPALEAVLLLLELLR il2ra_site1_3nfp_sap_26_mot_HHH_b2_01680_af2_000000278_0001_1_15_H_._HHH_b1_00713_0001_0000300023_0000001_0_0001_af2pred_0001_af2pred_1 il2ra af2_rosetta True False False inf inf False 10.0 1000.0
352.0 0.0 0.0 0.0 0.0 0.0 0.0 SSSSTQEASELFVRIVELIEEGDEEEARRLIEELEEIAEKLNDPKARLSLRFIRALLEAYFSSSS il10ra_site1_normal_mot_HHH_b2_07488_000000216_0001_1_17_H_._HHH_b1_07994_0001_0000200015_0000001_0 il10ra rosetta_normal False True False inf inf False 10.0 1000.0
143.0 0.0 0.0 0.0 0.0 0.0 0.0 GPKIVERLAEQLGVPPEVIELIKRVLEKLEKHPENRELHELLNEIAEALARGDIELVEELVEEAH il2ra_site1_3nfp_normal_mot_HHH_b1_03481_000000088_0001_17_33_H_._8e6453a357ce3577210587ee391b8721_0001_0001_0000300022_0000001_0 il2ra rosetta_normal False True False inf inf False 10.0 1000.0
85.0 0.0 0.0 0.0 0.0 0.0 0.0 SSSSDRERSLELLLRAAERLLEEGDEHRLRAVLREAKILAKILGDEEVLRRLEELEELLNSSSSS il10ra_site1_normal_mot_7f9b3cf633cfd27bca007b62ade1be3b_0001_1_000000138_0001_17_32_H_._HHH_b2_04541_0002_0000300021_0000001_0_af2pred_0001 il10ra af2_rosetta False True False inf inf False 10.0 1000.0
84.0 0.0 0.0 0.0 0.0 0.0 0.0 SSSSSSDAQRVFRLSERAAELASNGNPEEAEEVLEEAEKIAEEANDRLLQHQVRFMLELLSSSSS il10ra_site1_sap_25_mot_HHH_b1_04275_000000001_0001_22_39_H_._HHH_b2_07325_af2_0001_0000200012_0000001_0_0001 il10ra rosetta_sap False True False inf inf False 10.0 1000.0
86.0 0.0 0.0 0.0 0.0 0.0 0.0 DLLEELRELVERLGNEELLVILFSAIADLINEDPEEAQRVLEELVRLLEEGNYEEAERLAREVLK il2ra_site2_3nfp_normal_mot_HHH_b1_07556_000000077_0001_42_55_H_._51cc31007119fa75359d0ea3f4aa2c22_0001_1_0001_0000100003_0000001_0 il2ra rosetta_normal False True False inf inf False 10.0 1000.0
185.0 0.0 0.0 0.0 0.0 0.0 0.0 SSSDAHRRIYELSRRVAELDHDGDTEEAREVLEEAQELAKEAGDRVLLAVLEFLEELLERLSSSS il10ra_site1_sap_14_mot_HHH_b1_05254_000000006_0001_1_19_H_._HHH_b2_02801_0001_0000600080_0000001_0_0001 il10ra rosetta_sap False True False inf inf False 10.0 1000.0
93.0 0.0 0.0 0.0 0.0 0.0 0.0 SSSSSSSLSELALRALQLAYKIPDPEESEELLQLIWEALKKGDEEELREIVERLEEELSSSSSSS il10ra_site1_normal_mot_HHH_b2_08186_000000021_0001_43_56_H_._HHH_b1_04390_0001_0000200019_0000001_0 il10ra rosetta_normal False True False inf inf False 10.0 1000.0
97.0 0.0 0.0 0.0 0.0 0.0 0.0 SSSSSSPERRQFDLVFRARNAAARGDYARLRELLAELRELADATDDEQLRAIAAELEARLSSSSS il2ra_site1_2b5i_normal_mot_HHH_b2_04052_af2_000000090_0001_1_15_H_._HHH_b2_00976_0001_0000100008_0000001_0_af2pred_dldesign_0_af2pred il2ra af2_mpnn True False False inf inf False 10.0 1000.0
61.0 0.0 0.0 0.0 0.0 0.0 0.0 SSSSDEHERIVRLMLRVARLFIEGNPEEAEKLLEEAEELAKELNDPELQRAIELLKRALKSSSSS il10ra_site1_normal_mot_HHH_b1_01975_000000257_0001_1_17_H_._HHH_b1_01232_af2_0001_0000200004_0000001_1 il10ra rosetta_normal False True False inf inf False 10.0 1000.0
98.0 0.0 0.0 0.0 0.0 0.0 0.0 SSSSDREARRLLQEALRLAINGNPEEAKEVAEEAEKVAREEGNESLRKHIELLLKAIELLLSSSS il2ra_site1_3nfp_normal_mot_HHH_b2_05178_af2_000000174_0001_1_19_H_._HHH_b1_00627_af2_0001_0000200014_0000001_0 il2ra rosetta_normal False True False inf inf False 10.0 1000.0
123.0 0.0 0.0 0.0 0.0 0.0 0.0 SSSSSSDVEELLEEARELAEEGDPQWARVLAEAVRHAYENGDEELLREIWELVKEIGHSSSSSSS il10ra_site1_normal_mot_HHH_b1_00999_000000080_0001_41_55_H_._HHH_b2_03336_0001_0000100008_0000002_0 il10ra rosetta_normal False True False inf inf False 10.0 1000.0
108.0 0.0 0.0 0.0 0.0 0.0 0.0 SSSSEEELQELLRRAKELLEEGNPEEALRLLAEALEIALELGDRELAFEIMALASEVAELLSSSS il2ra_site2_3nfp_normal_mot_HHH_b1_01964_000000000_0001_19_36_H_._HHH_b1_06573_0001_0000100005_0000001_0_af2pred_0001_af2pred il2ra af2_rosetta False True False inf inf False 10.0 1000.0
63.0 0.0 0.0 0.0 0.0 0.0 0.0 SSSSSKAEEYLRAVVLVIELALEAGDHESARSALHAAEQLAKDLGDEELLERLEELAERVNSSSS il2ra_site2_3nfp_normal_mot_HHH_b1_06797_000000164_0001_24_40_H_._HHH_b2_08062_0001_0000200006_0000001_0 il2ra rosetta_normal False True False inf inf False 10.0 1000.0
137.0 0.0 0.0 0.0 0.0 0.0 0.0 SSSSSDEVEEEVEELLEEARQIEDKEKALRLVLEALRFAIQNQNKELLRLVWKVVHEVAQSSSSS il10ra_site1_sap_20_mot_HHH_b2_05540_000000178_0001_1_18_H_._HHH_b2_06309_0001_0000100008_0000001_0_0001 il10ra rosetta_sap False True False inf inf False 10.0 1000.0
188.0 0.0 0.0 0.0 0.0 0.0 0.0 SSSSSSEENVRRAEEIIREILKLVEDPFARETLEILLKVLERSGSAAAALFAERILRRVKSSSSS 2012150_c0059_0001_5_21_H_._HHH_b2_06810_0001_0001 NaN NaN NaN NaN False inf inf False 10.0 1000.0
227.0 0.0 14.0 0.0 0.0 0.0 0.0 SSSSSDNEEALELSLEAFRLLLRGDPEQAREVLEEALELAERAGNERLARIIEDQLRILSSSSSS il10ra_site1_normal_mot_HHH_b2_05323_000000159_0001_1_18_H_._HHH_b1_01966_0001_0000200024_0000001_0 il10ra rosetta_normal False True False 4.722090542530762 inf True 10.0 1000.0
144.0 0.0 0.0 0.0 0.0 0.0 0.0 SSSSDTEELREEVEELLRKLEELGDEEAVRQLRILLKAAEQNKNPRSLEAAARLAEDALKLSSSS il10ra_site1_sap_20_mot_HHH_b1_03314_af2_000000278_0001_42_55_H_._HHH_b2_01043_0001_0000400013_0000001_0_0001_af2pred_0001 il10ra af2_rosetta False True False inf inf False 10.0 1000.0
171.0 0.0 0.0 0.0 0.0 0.0 0.0 SSSSSDEQVRELARAVFRLFEQGALDPRFVEESLEALLELLGDPEVEELLREAKEEAEERSSSSS il10ra_site1_normal_mot_513c16ae44941e68898e0f7c259e5a28_0001_1_000000056_0001_35_50_H_._HHH_eva_0741_0001_0000400011_0000001_0 il10ra rosetta_normal False True False inf inf False 10.0 1000.0
78.0 0.0 0.0 0.0 0.0 0.0 0.0 SSSDLEEVTKEYVERAEELGNPLLARFLERLLEDAEKLGLSEEELRRILEASFRAVEEADKSSSS il2ra_site2_2erj_sap_15_mot_HHH_b1_04373_af2_000000118_0001_18_33_H_._HHH_b2_01250_0001_0001100009_0000001_1_0001 il2ra rosetta_sap False True False inf inf False 10.0 1000.0
239.0 0.0 0.0 0.0 0.0 0.0 0.0 SSSSSERREEVIRLLREALQLLYEGDEEEARRLAEEAEELAEEANSPLLKLLVERLKEEINSSSS il10ra_site1_sap_15_mot_HHH_b1_06804_000000054_0001_40_54_H_._HHH_b1_05559_0001_0000100001_0000001_0_0001_af2pred_0001 il10ra af2_rosetta False True False inf inf False 10.0 1000.0
266.0 0.0 0.0 0.0 0.0 0.0 0.0 SSSSDELEELIEEIEELIEEGNLEEAQELIQEAVRHAFRLKDEEALQRLWELAKLVGELLSSSSS il10ra_site1_normal_mot_HHH_b1_00999_000000080_0001_41_55_H_._HHH_b1_02494_af2_0001_0000100011_0000001_0 il10ra rosetta_normal False True False inf inf False 10.0 1000.0
136.0 0.0 0.0 0.0 0.0 0.0 0.0 SSSSSSSDSVEDTVQAYIDEARKLEDKELAKKILRLALRLAKKANNPELIAKVEAVLKELSSSSS il2ra_site1_2b5i_sap_10_mot_HHH_b1_06833_000000178_0001_1_19_H_._HHH_b1_04646_af2_0001_0000200012_0000001_0_0001_af2pred_dldesign_0_af2pred il2ra af2_mpnn True False False inf inf False 10.0 1000.0
173.0 0.0 0.0 0.0 0.0 0.0 0.0 SSSSDEEAEELFKEIHERLEELLKRGDSHEAARLADEAIRELARLGDPELAQELLRRAFELSSSS il2ra_site1_3nfp_normal_mot_1cd86ef9f1587ae5d14d35bbbd8e7f1d_0001_1_000000087_0001_34_49_H_._HHH_b1_03653_af2_0001_0000200011_0000001_0 il2ra rosetta_normal False True False inf inf False 10.0 1000.0
219.0 0.0 0.0 0.0 0.0 0.0 0.0 SSSSSDMEELYRRIAELLRRLREVSPEEREELLREAKELAEELNNEYLKRAIEHMARAVNSSSSS il10ra_site1_sap_25_mot_HHH_b2_05540_000000178_0001_1_18_H_._ems_p1-15H-GBL-16H-GABBL-16H_0381_0001_0001_0001_0001_0000500025_0000002_0_0001 il10ra rosetta_sap False True False inf inf False 10.0 1000.0
168.0 0.0 0.0 0.0 0.0 0.0 0.0 SSSSSKAERYVEVALKVAELALRDGDPEVARRIVELAEQAARSQNNEELEEEIEELQEKINSSSS il2ra_site2_3nfp_sap_16_mot_HHH_b1_05400_af2_000000127_0001_43_57_H_._5fa2c1a30f04debedfe40931e4d0b367_0001_0001_0000200007_0000001_1_0001 il2ra rosetta_sap False True False inf inf False 10.0 1000.0
179.0 0.0 0.0 0.0 0.0 0.0 0.0 SSSSDLEELARAAVRLIEQAIEWGDEERAKFALLALEMAAEETNDPELRELLEELEKLLRGSSSS il10ra_site1_sap_13_mot_8756ee2cf497b5429c717dfc0c0bcfd6_0001_000000186_0001_1_13_H_._HHH_b2_05518_af2_0001_0000600027_0000001_0_0001 il10ra rosetta_sap False True False inf inf False 10.0 1000.0
123.0 0.0 0.0 0.0 0.0 0.0 0.0 SSSSSSDLLKRAISLIWRLEKEGDEELVERLRKLAEEVWEHGDPRLREELERLIREIRSSSSSSS 2012023_c0025_0001_11_20_H_._HHH_b2_04654_0001_0001 NaN NaN NaN NaN False inf inf False 10.0 1000.0
161.0 0.0 0.0 0.0 0.0 0.0 0.0 SSSSSELAHIAVEVWELQKEGDEERIEELLERLEELLEKTGDPYVETVLTFAESVLRALRSSSSS il10ra_site1_sap_28_mot_HHH_b2_01776_000000118_0001_38_52_H_._HHH_b1_02180_af2_0001_0000400031_0000001_0_0001 il10ra rosetta_sap False True False inf inf False 10.0 1000.0
204.0 0.0 0.0 0.0 0.0 0.0 0.0 SSSSSKEAWELAARASIEALELYKRGNPEEAERLLEEALEEVEKLGDEIAARYLEHARRHLSSSS il2ra_site2_2erj_normal_mot_HHH_b2_00484_af2_000000139_0001_42_55_H_._HHH_b2_04766_af2_0001_0000300006_0000001_0 il2ra rosetta_normal False True False inf inf False 10.0 1000.0
91.0 0.0 0.0 0.0 0.0 0.0 0.0 SSSSSKEEAEQLLVEAMELRNEGNPEEAKEVAEEALKLAEEGGDRATAWLIEQLLRALELSSSSS il10ra_site1_sap_23_mot_HHH_b2_01705_af2_000000069_0001_44_57_H_._HHH_b2_06012_0001_0000500032_0000003_0_0001 il10ra rosetta_sap True False False inf inf False 10.0 1000.0
113.0 0.0 0.0 0.0 0.0 0.0 0.0 SSSSSDELEALLQSAENLAKRIEDPEERRELEELIEELKEEGDPELAFELYELVAEILLGSSSSS il2ra_site2_3nfp_normal_mot_HHH_b1_02096_000000221_0001_22_38_H_._HHH_b2_01811_0001_0000200024_0000001_1 il2ra rosetta_normal False True False inf inf False 10.0 1000.0
58.0 0.0 0.0 0.0 0.0 0.0 0.0 SSSSSEVEETIRVLLRAIRELIKRDPERARLAIRDAKVAIEHANDPELEKLLEELEEELESSSSS il10ra_site1_sap_23_mot_HHH_b2_02736_000000092_0001_22_38_H_._HHH_b1_07390_af2_0001_0000300014_0000002_0_0001_af2pred_0001 il10ra af2_rosetta False True False inf inf False 10.0 1000.0
154.0 0.0 0.0 0.0 0.0 0.0 0.0 SSSSSSSDEERVRELLEEAEKIDDEEEFVYVLIRAWAIANQSNNEELRREVEEVAQKLLSSSSSS il10ra_site1_sap_20_mot_39a7b8d0c4c3fc04bafbda6ce6101d3a_0001_1_af2_000000014_0001_34_48_H_._HHH_b2_04505_0001_0000500012_0000002_0_0001_af2pred_0001 il10ra af2_rosetta False True False inf inf False 10.0 1000.0
242.0 0.0 0.0 0.0 0.0 0.0 0.0 SSSDEEVKERLEELLEELVKELNLSEEAERFLRRVVEFLLREGASEEEAERIVEASAEILASSSS il2ra_site2_2erj_normal_mot_90f6a21de4ed711cb697bb9f61d9c40c_0001_af2_000000135_0001_36_50_H_._HHH_b2_00034_0002_0000700042_0000001_0_af2pred_0001_af2pred_1 il2ra af2_rosetta False True False inf inf False 10.0 1000.0
317.0 0.0 0.0 0.0 0.0 0.0 0.0 SSSSDEERHRLAELILRVARLMFRGNPEEAKELIEEAEELAKELGDERAERMLEDLERILNSSSS il10ra_site1_sap_17_mot_HHH_b2_07688_000000045_0001_1_20_H_._HHH_b2_03262_af2_0001_0000600051_0000001_1_0001 il10ra rosetta_sap False True False inf inf False 10.0 1000.0
145.0 0.0 0.0 0.0 0.0 0.0 0.0 SSSSSDNHEIYRLSREALELFANGNPEEAEKVLEEAERLAEELGNRVLLFALRRLARAVNSSSSS il10ra_site1_sap_21_mot_HHH_b2_04679_000000194_0001_21_38_H_._HHH_b2_04966_0001_0000200027_0000001_0_0001 il10ra rosetta_sap False True False inf inf False 10.0 1000.0
158.0 0.0 0.0 0.0 0.0 0.0 0.0 SSSSSRETLREMIELALRALRDLGDEEAVELVEELLEEFEKTGDPKIALEVYEILLRATQSSSSS il2ra_site2_3nfp_sap_8_mot_HHH_b1_07347_000000014_0001_1_18_H_._HHH_b1_05293_0001_0001500057_0000001_1_0001 il2ra rosetta_sap False True False inf inf False 10.0 1000.0
72.0 0.0 0.0 0.0 0.0 0.0 0.0 DLKEAFKEAVEQLARVAGVPSVEVEEENGRFEVTVEGTNNDARVAKKVIEEAARSFGIEVELSEG il2ra_site1_3nfp_sap_13_mot_HHH_b1_00678_af2_000000150_0001_43_56_H_._HHH_b2_04216_af2_0001_0000100003_0000001_0_0001 il2ra rosetta_sap False True False inf inf False 10.0 1000.0
70.0 0.0 0.0 0.0 0.0 0.0 0.0 SSSSSSRAIEVALEAARQASENIDDEELRERLEELIEELEEKNDPEVALEIYKLLREIYKSSSSS il2ra_site2_3nfp_sap_23_mot_HHH_b1_06158_af2_000000274_0001_1_17_H_._HHH_b1_03883_0001_0000300010_0000001_0_0001 il2ra rosetta_sap False True False inf inf False 10.0 1000.0
168.0 0.0 0.0 0.0 0.0 0.0 0.0 SSSSSDRQEALEVVLHAFRAALRGDREKAEELVEEALEIAEEAGNERLIEMLRRLLKTISSSSSS il10ra_site1_sap_29_mot_0eddeacbb14b769e73e254714f31e2f9_0001_af2_000000127_0001_37_51_H_._HHH_b2_03913_af2_0001_0000600015_0000001_0_0001 il10ra rosetta_sap False True False inf inf False 10.0 1000.0
121.0 0.0 0.0 0.0 0.0 0.0 0.0 SSSSSSEEAKRVLEILIRAAKQIEDPEKAKLALRAAKLSAESAGDEELLEEIRQLLEELNSSSSS il10ra_site1_normal_mot_HHH_b2_00622_af2_000000153_0001_40_57_H_._HHH_b1_08750_0001_0000700033_0000001_0_af2pred_0001 il10ra af2_rosetta False True False inf inf False 10.0 1000.0
164.0 0.0 0.0 0.0 0.0 0.0 0.0 SSSSSSDIEEEVEKLLEEAKRIDDPARRSHVLIQAYALADQNNNEELKELVREVLQELVSSSSSS il10ra_site1_sap_15_mot_HHH_b2_04013_af2_000000040_0001_22_39_H_._HHH_b2_06082_0001_0000200012_0000002_0_0001 il10ra rosetta_sap True False False inf inf False 10.0 1000.0
205.0 0.0 0.0 0.0 0.0 0.0 0.0 SSSSSSEEREEVEELLEEAEHVDDLRELARILAEAVRFAYEGKDEEALQLVWEVVRRLFSSSSSS il10ra_site1_normal_mot_HHH_b1_05056_000000217_0001_1_20_H_._HHH_b2_03866_0001_0000200011_0000001_0 il10ra rosetta_normal False True False inf inf False 10.0 1000.0
107.0 0.0 0.0 0.0 0.0 0.0 0.0 SSSSDRRRRVYELLRRAVELDLEGDEEEAEEVLREAQELAEEANNPMMLHQVRFLLEILEGSSSS il10ra_site1_sap_16_mot_HHH_b2_07488_000000216_0001_1_17_H_._HHH_b1_00459_0001_0000500040_0000001_0_0001 il10ra rosetta_sap False True False inf inf False 10.0 1000.0
283.0 0.0 0.0 0.0 0.0 0.0 0.0 TFVEEAIEEIEKRDEELSELLRKVYELAHEKQDPELFRLLIRALAAVQQGNPEKAKKLLKEAEER il2ra_site1_3nfp_sap_10_mot_HHH_b1_06312_000000077_0001_1_18_H_._HHH_b1_02469_af2_0001_0000200012_0000001_0_0001 il2ra rosetta_sap False True False inf inf False 10.0 1000.0
95.0 0.0 0.0 0.0 0.0 0.0 0.0 SSSSDLEEEVERLLEEAKRLLEEGNPEEARKVLSRAFEIAYQLGNIELASEIIELAEKIVNSSSS il2ra_site2_2erj_normal_mot_HHH_b1_08162_af2_000000254_0001_40_56_H_._HHH_b2_07130_0001_0000100005_0000001_0 il2ra rosetta_normal False True False inf inf False 10.0 1000.0
188.0 0.0 0.0 0.0 0.0 0.0 0.0 SSSSDEEKRALHLALRAAELIQEGDEEEARKVIEELEEIVEKIGDEKLKLTVRFEKALLRSSSSS il10ra_site1_sap_21_mot_HHH_b1_00682_000000211_0001_1_20_H_._HHH_b2_04588_0001_0000400026_0000001_0_0001_af2pred_0001 il10ra af2_rosetta False True False inf inf False 10.0 1000.0
205.0 0.0 0.0 0.0 0.0 0.0 0.0 SSSSTEAERVRELLRRVAELLRKGNPEEAREVLREALELAEELGNLALEIAARFLEEIINSSSSS il10ra_site1_sap_20_mot_HHH_b2_03425_000000200_0001_22_39_H_._HHH_b1_07284_af2_0001_0000400022_0000001_0_0001_af2pred_0001 il10ra af2_rosetta False True False inf inf False 10.0 1000.0
85.0 0.0 0.0 0.0 0.0 0.0 0.0 SSSSDEEEEVKELLREAKELLERGNPEEAEKVVRRAASIAAQLGDHELFAAASRLMEEIHNSSSS il2ra_site2_3nfp_normal_mot_HHH_b1_05628_af2_000000064_0001_19_35_H_._HHH_b1_04724_af2_0001_0000200013_0000001_0_af2pred_0001_1_af2pred_swapped il2ra af2_rosetta False True False inf inf False 10.0 1000.0
186.0 0.0 0.0 0.0 0.0 0.0 0.0 SSSSSSLEDEVYRLYKEATELYRQGKVEEAKEVLKKALELAKKGKFKVQEKQLKELLEKLSSSSS il2ra_site1_2b5i_normal_mot_HHH_b2_04353_af2_000000128_0001_1_17_H_._HHH_b1_06468_af2_0001_0000100002_0000001_0_af2pred_dldesign_0_af2pred il2ra af2_mpnn True False False inf inf False 10.0 1000.0
155.0 0.0 0.0 0.0 0.0 0.0 0.0 SEDEEEAEKLLKRIVPPFAVRMLKILAEAVKRGNPNAKRRLEYDERSARHLGDEDVVEAIELLRK il2ra_site1_3nfp_sap_23_mot_ems_3hC_921_af2_000000143_0001_22_40_H_._HHH_b1_07723_0001_0000200012_0000001_0_0001 il2ra rosetta_sap True False False inf inf False 10.0 1000.0
98.0 0.0 0.0 0.0 0.0 0.0 0.0 SSSSSDKEVERLLEEAEELLEEGNPEEAIHVLLEAVRLALEEGDEELLQEVWELVLRLAHSSSSS il10ra_site1_sap_22_mot_HHH_b2_06480_af2_000000075_0001_1_18_H_._HHH_b2_07088_0001_0000300019_0000001_0_0001 il10ra rosetta_sap False True False inf inf False 10.0 1000.0
202.0 0.0 0.0 0.0 0.0 0.0 0.0 SSSSSDEEEEEVEELLEEAKHIEDHEKRLEILLEATHLALRAQDPELVQLVWEVFRRLIESSSSS il10ra_site1_normal_mot_HHH_b2_00345_af2_000000013_0001_42_56_H_._HHH_b2_01857_0001_0000100002_0000002_0 il10ra rosetta_normal False True False inf inf False 10.0 1000.0
50.0 0.0 0.0 0.0 0.0 0.0 0.0 SSSSDVRQEVNRLLREIMRLINEGDPEEAEELVEEAERLIREANDEWARRLLEQLKEKIDSSSSS il2ra_site1_3nfp_sap_20_mot_HHH_b1_01159_af2_000000107_0001_1_20_H_._HHH_b1_08125_0001_0000600030_0000001_0_0001 il2ra rosetta_sap False True False inf inf False 10.0 1000.0
139.0 0.0 0.0 0.0 0.0 0.0 0.0 SSSSDDEELVRELLEEAEEAYEEGDLELVYELAVKALHVASKSNDPELQRLVAKFVEELASSSSS il2ra_site2_2erj_normal_mot_HHH_b1_04373_af2_000000118_0001_18_33_H_._HHH_b2_03810_0001_0000100007_0000001_0 il2ra rosetta_normal False True False inf inf False 10.0 1000.0
147.0 0.0 0.0 0.0 0.0 0.0 0.0 SSSSSDEEETRERVEELLEEAKRIPDFHEAFKLLQEADQLAVEYDDPELLELVQRVAQKLSSSSS il2ra_site2_2erj_normal_mot_HHH_b1_06554_af2_000000190_0001_44_57_H_._HHH_b2_03035_0001_0000100005_0000001_0_af2pred_0001_af2pred il2ra af2_rosetta False True False inf inf False 10.0 1000.0
175.0 0.0 0.0 0.0 0.0 0.0 0.0 SSSSSEANREIYELLREAVELDHEGDPEEAEEVLREAQEIAEENNNRVLLALIEWLLKRIGSSSS il10ra_site1_sap_15_mot_HHH_b1_00456_000000263_0001_1_17_H_._HHH_b1_05058_af2_0001_0000100002_0000001_0_0001 il10ra rosetta_sap False True False inf inf False 10.0 1000.0
41.0 0.0 0.0 0.0 0.0 0.0 0.0 SSSSDVEERVEELLREAEELLERGNPEEAFVVLSEASHIAARNDNPELLRLLLELHEQIFSSSSS il2ra_site2_2erj_normal_mot_HHH_b2_04899_000000077_0001_20_36_H_._HHH_b1_07730_0001_0000100001_0000001_0 il2ra rosetta_normal False True False inf inf False 10.0 1000.0
201.0 0.0 0.0 0.0 0.0 0.0 0.0 SSSSSEEYELIKKIIEEVHRLQEEGDPEEAEELLRELAKLLEENNNLVALANVERLLRLLSSSSS il10ra_site1_normal_mot_HHH_b1_04514_000000156_0001_1_18_H_._HHH_b2_03570_af2_0001_0000200014_0000001_0 il10ra rosetta_normal False True False inf inf False 10.0 1000.0
241.0 0.0 0.0 0.0 0.0 0.0 0.0 SSSSSEEEKARELLEKIEEALREGDEELFRELAEELSRLIREIGDPELFIRLAELLLEFDSSSSS il2ra_site2_3nfp_sap_18_mot_HHH_b1_06589_000000230_0001_37_50_H_._6169ea741eebcbe25a7a19b2986e1e54_0001_1_0001_0000100004_0000001_0_0001_af2pred_0001_af2pred_swapped il2ra af2_rosetta False True False inf inf False 10.0 1000.0
144.0 0.0 0.0 0.0 0.0 0.0 0.0 DLERAVRKFAEVAAKLAGVPSVEVELRNNEIHVTVEGNEEASETLERLIRAAARLLGVPVTVETE il2ra_site1_1z92_sap_16_mot_e13e5361d6bfe40ac0affc314a60e3b1_0001_af2_000000276_0001_36_50_H_._HHH_b1_08148_0001_0000100003_0000001_0_0001_af2pred_0001_af2pred_1_swapped il2ra af2_rosetta False True False inf inf False 10.0 1000.0
54.0 0.0 0.0 0.0 0.0 0.0 0.0 SSSSSAEEYIEEMARALYRTIEAKGNPRARERLELLLRQARLLGDEELRELIEQLLEELRSSSSS il2ra_site1_1z92_normal_mot_HHH_b1_03815_000000162_0001_1_20_H_._HHH_b1_01429_0001_0000100018_0000001_0 il2ra rosetta_normal False True False inf inf False 10.0 1000.0
162.0 1.0 0.0 0.0 0.0 0.0 0.0 SSSSDEELQEVLELLRRAIRLALRGNPEEAEKVLEEARRLAEEINDERIRKMIESLEKALRSSSS il10ra_site1_sap_15_mot_HHH_b1_05357_000000034_0001_23_39_H_._HHH_b2_00617_0001_0000100006_0000001_0_0001 il10ra rosetta_sap False True False inf inf False 10.0 1000.0
189.0 0.0 0.0 0.0 0.0 0.0 0.0 SSSSTIAEEAVRWLVHSLRRAKELGNEEYARAAARFLLAEARRVGDEEAEELAEEVLEELSSSSS il10ra_site1_sap_18_mot_HHH_b2_01162_af2_000000234_0001_1_19_H_._HHH_b2_00001_0002_0000800077_0000001_0_0001 il10ra rosetta_sap True False False inf inf False 10.0 1000.0
120.0 0.0 0.0 0.0 0.0 0.0 0.0 SSSSSEEEARELVEEARRALEEGNPQEAEEIAIRLLLLAQEVGDPEVRRLLEELARRLARLSSSS il2ra_site2_2erj_normal_mot_HHH_b2_08130_000000073_0001_1_17_H_._HHH_b1_02674_0001_0000200002_0000001_0_1_af2pred_0001_1_af2pred_swapped il2ra af2_rosetta False True False inf inf False 10.0 1000.0
185.0 0.0 0.0 0.0 0.0 0.0 0.0 SSSSDEEEKEVEELLEKAIRLAEERGDRAAVWLLRQALMALKLAGDPEALEIAEQMARIVLSSSS il10ra_site1_sap_19_mot_HHH_b1_04771_000000013_0001_40_56_H_._HHH_b2_07595_af2_0001_0000300007_0000002_0_0001 il10ra rosetta_sap False True False inf inf False 10.0 1000.0
273.0 0.0 0.0 0.0 0.0 0.0 0.0 SSSSNERERLYELLRRLIELSRHRDEEEFEKVYEEIQELVEELNNLLARFVLEIIERAFEGSSSS il10ra_site1_normal_mot_HHH_b2_03425_000000200_0001_22_39_H_._HHH_b1_07967_af2_0001_0000300014_0000002_0 il10ra rosetta_normal False True False inf inf False 10.0 1000.0
109.0 0.0 0.0 0.0 0.0 0.0 0.0 SSSSSSSAVEQLLRHAQEAYENGNEELARRLLEKFLEALKKANIEDDFEEVEELLKELSSSSSSS il2ra_site1_3nfp_normal_mot_HHH_b1_00232_af2_000000283_0001_22_38_H_._HHH_b2_06365_0001_0000100005_0000001_0_af2pred_0001_af2pred_swapped il2ra af2_rosetta False True False inf inf False 10.0 1000.0
135.0 0.0 0.0 0.0 0.0 0.0 0.0 SSSSSKEEIKKEAEELIEELKKKGYNLPLRILEFALKEIEETNSEKYYEQLKKLIEKIKKSSSSS il2ra_site1_2b5i_sap_20_mot_HHH_b1_01934_af2_000000023_0001_42_56_H_._317e649a6280ec284eb7dfe5badee235_0001_af2_0001_0000600013_0000001_0_0001_af2pred_dldesign_0_af2pred il2ra af2_mpnn True False False inf inf False 10.0 1000.0
76.0 1.0 0.0 0.0 0.0 0.0 0.0 SSSSDEEEEEVEELLEEAKHIEDPRERARVLQEASHLALRAGDPEALQLVWRVVKELARRSSSSS il10ra_site1_normal_mot_HHH_b2_02927_000000097_0001_42_56_H_._HHH_b2_00498_0001_0000200027_0000001_1 il10ra rosetta_normal False True False inf inf False 10.0 1000.0
283.0 0.0 0.0 0.0 0.0 0.0 0.0 SSSSTEELERLYELLRRIAELHSEGNPEEAKELIEEAEELAERLGNELVRFQLEFLHRQVDSSSS il10ra_site1_normal_mot_HHH_b2_06857_af2_000000179_0001_42_54_H_._HHH_b1_03771_af2_0001_0000300018_0000001_0 il10ra rosetta_normal False True False inf inf False 10.0 1000.0
216.0 0.0 0.0 0.0 0.0 0.0 0.0 SSSSSEEARRVARLLIEAIELAEKGNPEEAREVLEEAREIAEEAGDDILRATVEVARELVESSSS il10ra_site1_normal_mot_HHH_b1_07743_af2_000000164_0001_42_55_H_._HHH_b2_01433_0001_0000200017_0000001_0_af2pred_0001 il10ra af2_rosetta False True False inf inf False 10.0 1000.0
71.0 0.0 0.0 0.0 0.0 0.0 0.0 SSSSSVLARKILKLAKKSMRRALAEGDEAAAADVTAAALAELRALGDEAAVAALEAFAASLSSSS il2ra_site1_2b5i_normal_mot_a7d4ab743ae57deeac5d741f7278d18b_0001_af2_000000162_0001_36_49_H_._HHH_b2_04392_af2_0001_0000400026_0000001_0_af2pred_dldesign_0_af2pred il2ra af2_mpnn True False False inf inf False 10.0 1000.0
438.0 0.0 0.0 0.0 0.0 0.0 0.0 SSSSDEEVEELLEEAKRLLEEGNPEEAHKVVSKAFELAYEEGNPELFSLVAELALEILRKSSSSS il2ra_site2_2erj_normal_mot_HHH_b2_08028_000000126_0001_18_34_H_._HHH_b1_05763_af2_0001_0000300014_0000001_1 il2ra rosetta_normal False True False inf inf False 10.0 1000.0
160.0 0.0 0.0 0.0 0.0 0.0 0.0 SSSSQEEYQEFAEIVAEALRKLMEEGDEETLEELLRLLEEAIRHLDPELFEEVEELAQKVLSSSS il10ra_site1_normal_mot_HHH_b2_07642_af2_000000000_0001_1_18_H_._HHH_b1_05285_af2_0001_0000300016_0000001_0 il10ra rosetta_normal False True False inf inf False 10.0 1000.0
470.0 0.0 0.0 0.0 0.0 0.0 0.0 SSSSSEKEELEELLREAHELYENGNPEEARKVLEEAIELAEELNSENAVKFLRAILRLAKSSSSS il2ra_site1_3nfp_normal_mot_HHH_b1_08723_000000044_0001_1_15_H_._HHH_b1_04612_af2_0001_0000600036_0000001_0_af2pred_0001_af2pred il2ra af2_rosetta True False False inf inf False 10.0 1000.0
89.0 0.0 0.0 0.0 0.0 0.0 0.0 SSSSSEWLRRLYELANRALHLHANGNPEEAREVLEEARELAEELNSESVRELVEELLRLLSSSSS il2ra_site2_2erj_normal_mot_6ec3e94b46d95805cdcdc10c0c108f03_0001_af2_000000040_0001_36_50_H_._HHH_b1_06878_af2_0001_0000200008_0000001_0 il2ra rosetta_normal False True False inf inf False 10.0 1000.0
195.0 0.0 0.0 0.0 0.0 0.0 0.0 SSSSTLERTAKRLVEDFIKLAGLSEEQQELLRKLAEELVEEGFSPQEIARILEEVAIKLEESSSS il2ra_site1_1z92_normal_mot_30aa582283ecb64a35315be28fff3e94_0001_000000110_0001_35_49_H_._HHH_b1_05084_0001_0000100006_0000001_0 il2ra rosetta_normal True False False inf inf False 10.0 1000.0
167.0 0.0 0.0 0.0 0.0 0.0 0.0 SSSSSDEEVQQLAARAAARAQRLGDEERVERLFQLRVKLYNEGDPRVEEELEELAREVLESSSSS il10ra_site1_normal_mot_2c1a291787c6f40772924d4e9068d803_0001_af2_000000222_0001_34_48_H_._HHH_b1_03643_af2_0001_0000200006_0000001_0 il10ra rosetta_normal True False False inf inf False 10.0 1000.0
177.0 0.0 0.0 0.0 0.0 0.0 0.0 SSSSSEERVEELLEEARELAKEGNPEEAREILREAAEIAYELRNHELFALIAEVIFLVVQLSSSS il2ra_site2_3nfp_normal_mot_HHH_b2_03377_000000137_0001_25_41_H_._HHH_b1_03268_af2_0001_0000100007_0000001_0 il2ra rosetta_normal False True False inf inf False 10.0 1000.0
289.0 0.0 0.0 0.0 0.0 0.0 0.0 SSSSSDEVYELLREIMELLREGDEERVRELLEQIEELVKELGNFVFEFSLRVLEEQFERLFSSSS il10ra_site1_normal_mot_HHH_b1_07527_000000076_0001_1_15_H_._HHH_b1_07772_0001_0000200016_0000001_0 il10ra rosetta_normal False True False inf inf False 10.0 1000.0
83.0 0.0 0.0 0.0 0.0 0.0 0.0 SSSSSDWLEELYRLLEEIMRLLAEGNHEEAERLLEELKELAKKADSLAAEEVAELLEQHLSSSSS il2ra_site2_2erj_normal_mot_HHH_b1_01029_000000103_0001_43_57_H_._HHH_b2_05337_af2_0001_0000400037_0000001_0 il2ra rosetta_normal False True False inf inf False 10.0 1000.0
116.0 0.0 0.0 0.0 0.0 0.0 0.0 SSSSDEELEETLRELREAAEEGDLELFWELARKALELARELGDEEALREIQRLVRLILENASSSS il10ra_site1_normal_mot_HHH_b1_00929_000000068_0001_1_20_H_._HHH_b1_00134_0001_0000500065_0000001_0 il10ra rosetta_normal False True False inf inf False 10.0 1000.0
186.0 0.0 0.0 0.0 0.0 0.0 0.0 SSSSSSDEEEVEELLEEARHIEDREERAELLLEALRIAYEAKNPELIQLVWEAIREIYGSSSSSS il10ra_site1_normal_mot_HHH_b2_02757_000000230_0001_1_19_H_._HHH_b2_07153_0001_0000100007_0000002_1 il10ra rosetta_normal False True False inf inf False 10.0 1000.0
65.0 0.0 0.0 0.0 0.0 0.0 0.0 SSSSSEEQERVSELLIRAFAAATQGNPEEAERLLEEAEEVAQEGNDPRLEQMVEIVKRELSSSSS il10ra_site1_sap_18_mot_HHH_b2_07145_000000158_0001_24_40_H_._394de4c172568015e4b749d6fe9a249d_0001_af2_0001_0000900017_0000001_1_0001_af2pred_0001 il10ra af2_rosetta True True False inf inf False 10.0 1000.0
118.0 0.0 0.0 0.0 0.0 0.0 0.0 SSSSSPVGEELRRLLEEAERLKKAGKDEEAKRLLEEALRLAREANLPRAARFIELALEQLESSSS il2ra_site1_2b5i_normal_mot_HHH_b2_04910_000000118_0001_1_19_H_._HHH_b1_02561_af2_0001_0000500020_0000001_0_af2pred_dldesign_0_af2pred il2ra af2_mpnn True False False inf inf False 10.0 1000.0
165.0 0.0 0.0 0.0 0.0 0.0 0.0 GPRRLMLELALRLGDPKEALRILLEILEEELGDPEEARELLREVIERAARVPPERAEQALEEAEK il2ra_site1_3nfp_normal_mot_d9cc8bee132a485d0ac603caa35b40b0_0001_000000230_0001_14_29_H_._09c2afe89fb4cbada1505b3a46965288_0001_af2_0001_0000300018_0000001_1 il2ra rosetta_normal False True False inf inf False 10.0 1000.0
87.0 0.0 0.0 0.0 0.0 0.0 0.0 SSSSSSDRDERAVRLLLRAAKLVEDEELVKAALRLAEQVARAAGDEEAEKLVEEVKEELSSSSSS il10ra_site1_sap_15_mot_HHH_b2_02053_af2_000000006_0001_3_19_H_._HHH_b2_05903_0001_0000800036_0000001_0_0001_af2pred_0001 il10ra af2_rosetta False True False inf inf False 10.0 1000.0
190.0 0.0 0.0 0.0 0.0 0.0 0.0 SSSSDEEEEELRELIEELEELLKRGDREEVSRLAQRALRLAFRLRDPEALQRIWKILRKVSSSSS il10ra_site1_normal_mot_HHH_b2_08186_000000021_0001_43_56_H_._HHH_b2_03507_af2_0001_0000100001_0000001_1 il10ra rosetta_normal False True False inf inf False 10.0 1000.0
69.0 0.0 0.0 0.0 0.0 0.0 0.0 SSSSDEELRRVYELIREAARLHHEGNPEEARKVLEEAEELAEEANNELLLFQVEFMLRAVNSSSS il10ra_site1_normal_mot_HHH_b2_08144_af2_000000046_0001_38_52_H_._HHH_b1_01529_af2_0001_0000300029_0000001_0 il10ra rosetta_normal False True False inf inf False 10.0 1000.0
61.0 0.0 0.0 0.0 0.0 0.0 0.0 SSSSSSAARRAIEEAIEEAEEAGDEEAVAELRELLAQLDAGKISPREALLRANALLKELESSSSS il2ra_site1_2b5i_normal_mot_HHH_b1_00095_000000044_0001_1_14_H_._HHH_eva_0532_0001_0000100001_0000001_0_af2pred_dldesign_0_af2pred il2ra af2_mpnn True False False inf inf False 10.0 1000.0
241.0 0.0 0.0 0.0 0.0 0.0 0.0 SSSSSDELEELLEQIEELLKEGDKEEAKKLLRRVTHLAYERRDFEIFYEVAELLYLLEKLSSSSS il2ra_site2_3nfp_normal_mot_HHH_b1_05437_000000005_0001_40_57_H_._HHH_b1_08057_af2_0001_0000100005_0000001_0 il2ra rosetta_normal False True False inf inf False 10.0 1000.0
185.0 0.0 0.0 0.0 0.0 0.0 0.0 SSSSSSSEEIEEEVRRLLEEAERVDQEEANRLLLEALQLAIEAQDAELLQEIWEVFRELSSSSSS il10ra_site1_normal_mot_HHH_b1_01821_000000158_0001_23_39_H_._HHH_b2_00259_0001_0000800036_0000001_0 il10ra rosetta_normal False True False inf inf False 10.0 1000.0
147.0 0.0 0.0 0.0 0.0 0.0 0.0 SSSSDEEEEKLEKFVEELVEKFNLDERTEELLRESLKVALSAGVNPELIQRFLERSAKAQSSSSS il2ra_site2_2erj_sap_12_mot_HHH_b1_08231_000000052_0001_20_37_H_._HHH_b1_06388_af2_0001_0000300009_0000001_0_0001 il2ra rosetta_sap False True False inf inf False 10.0 1000.0
168.0 0.0 0.0 0.0 0.0 0.0 0.0 DSLEELAREAREEGDPALLDAVTWAIVLEEQGVPPERIEKMVRYYLEALGVPPEEIEEILELLKK il2ra_site2_3nfp_sap_24_mot_HHH_b2_04927_af2_000000190_0001_39_52_H_._3c6ad1a4bc7d4f5cf55cee527202d42a_0001_af2_0001_0000900035_0000001_0_0001 il2ra rosetta_sap True False False inf inf False 10.0 1000.0
76.0 0.0 0.0 0.0 0.0 0.0 0.0 SSSSSEAEEYLEAALLLLERAIELGDKEAFESTLEAVRLAAESNNDEEVEKRVEELEKEFKSSSS il2ra_site2_3nfp_sap_17_mot_HHH_b2_07840_000000026_0001_18_34_H_._HHH_b2_07529_0001_0000700032_0000001_0_0001 il2ra rosetta_sap False True False inf inf False 10.0 1000.0
127.0 0.0 0.0 0.0 0.0 0.0 0.0 SSSDLEVLKRLDEFVLELAEEYGLDEEVARRLLHTVSKLFARGVSEEEIEKILEEIVEEYKSSSS il2ra_site1_1z92_normal_mot_HHH_b1_02362_af2_000000131_0001_1_17_H_._HHH_b1_08295_0001_0000100004_0000001_0 il2ra rosetta_normal False True False inf inf False 10.0 1000.0
313.0 0.0 0.0 0.0 0.0 0.0 0.0 SRILERFVKIARKRGNPEFARVVEILLEVLEQDPRLKRAIDKILFELVSGKLPPEEAEELAKELK il2ra_site1_3nfp_sap_18_mot_ems_3hM_2054_af2_000000130_0001_3_20_H_._HHH_b2_07863_0001_0000600021_0000001_0_0001 il2ra rosetta_sap False True False inf inf False 10.0 1000.0
72.0 0.0 0.0 0.0 0.0 0.0 0.0 SSSSSDEEEAKKAYELLEEANQIEDPEEARRLLEEAKKLAEEVNNRALLKFIERALEQLGSSSSS il2ra_site1_2b5i_normal_mot_HHH_b2_03466_af2_000000069_0001_42_56_H_._HHH_b2_05266_af2_0001_0000200015_0000001_0 il2ra rosetta_normal False False False inf inf False 10.0 1000.0
238.0 0.0 0.0 0.0 0.0 0.0 0.0 SSSSDDEEKIRLTLRFAEWLLEQGDPEAAEFYLKAAEELARRINNEELEEKIKELQEEVRSSSSS il10ra_site1_sap_27_mot_HHH_b2_08186_000000021_0001_43_56_H_._HHH_b2_05088_af2_0002_0000900025_0000001_0_0001_af2pred_0001 il10ra af2_rosetta True True False inf inf False 10.0 1000.0
225.0 0.0 0.0 0.0 0.0 0.0 0.0 SSSSSREERLEKLLEELEEALERGDWERAVRLAQEAVRLAFRANDPEFFQELWELFKRAVSSSSS il10ra_site1_sap_22_mot_9c3e5e2d2b9ffb70dc788f52fbfab6d5_0001_1_000000198_0001_1_14_H_._HHH_b1_02251_0001_0000200020_0000002_0_0001 il10ra rosetta_sap False True False inf inf False 10.0 1000.0
97.0 0.0 0.0 0.0 0.0 0.0 0.0 SSSSSDLEEDAKYLVEFLVELNGLSEEQEERLEKLAEELVKRGLDAAEIARALMKLAARLSSSSS il2ra_site1_3nfp_sap_13_mot_HHH_b1_02647_af2_000000015_0001_39_52_H_._HHH_b1_04164_0001_0000400045_0000001_0_0001 il2ra rosetta_sap False True False inf inf False 10.0 1000.0
104.0 0.0 0.0 0.0 0.0 0.0 0.0 SSSSDEEEEFMELFLRAFSIANRLNDEEVRRELHELAILFLEHGDPRVEERIKELLEELRSSSSS il10ra_site1_sap_22_mot_HHH_b2_00076_000000055_0001_40_55_H_._HHH_b1_06547_af2_0001_0000300016_0000001_0_0001_af2pred_0001 il10ra af2_rosetta False True False inf inf False 10.0 1000.0
135.0 0.0 0.0 0.0 0.0 0.0 0.0 SSSSDWRREVRELLRRVDEAAKRGNPEEAEELLEEAERIAEEADNRSAERFIRESKRLVRLSSSS il2ra_site2_2erj_sap_13_mot_HHH_b1_03596_000000047_0001_40_56_H_._ems_3hM_1289_0001_0000200003_0000001_0_0001_af2pred_0001_af2pred il2ra af2_rosetta False True False inf inf False 10.0 1000.0
260.0 0.0 0.0 0.0 0.0 0.0 0.0 SSSSDEEVEELEEEAEEQLERLLREGNHQEAFRLLEEVARRLLELGDPEAVRRLIHFFIRISSSS il10ra_site1_sap_25_mot_HHH_b1_03260_000000175_0001_42_57_H_._HHH_b2_05910_0001_0000300016_0000002_0_0001 il10ra rosetta_sap False True False inf inf False 10.0 1000.0
99.0 0.0 0.0 0.0 0.0 0.0 0.0 SSSSSDEEEIEELIEQAKRIEDPEERFKVLSRAFELAYKLGNIELAAEIAELALEAEEEGSSSSS il2ra_site2_2erj_sap_26_mot_3b06bd03f1c6bceadc68eab912867b79_0001_000000296_0001_36_50_H_._HHH_b2_01466_af2_0001_0000500007_0000001_0_0001 il2ra rosetta_sap False True False inf inf False 10.0 1000.0
142.0 0.0 0.0 0.0 0.0 0.0 0.0 SEEEQRRLAQEIFELGDEDAFAALADIMFAKIKGDPEAEESAEKAIEEIKKKDPELARLLEEALK il2ra_site2_3nfp_sap_19_mot_HHH_b2_06797_000000207_0001_22_38_H_._038fe1aee5932669f1ddd6e60ea7a8eb_0001_0001_0000800055_0000001_0_0001 il2ra rosetta_sap False True False inf inf False 10.0 1000.0
28.0 0.0 0.0 0.0 0.0 0.0 0.0 SSSSDEEEAREALKLLEEAQKIEDPEEVRELLEEALELAEKANNEVLKRAIEERLRALKKSSSSS il10ra_site1_normal_mot_HHH_b1_02997_000000220_0001_39_52_H_._HHH_b1_05536_0001_0000100001_0000001_1_af2pred_0001 il10ra af2_rosetta False True False inf inf True 10.0 1000.0
195.0 0.0 0.0 0.0 0.0 0.0 0.0 SSSSSDREEEIEELLRQAERLAEEGNPEEATRLLAEAVRLIFELGDEELLRELWELVRRLSSSSS il10ra_site1_normal_mot_HHH_b2_02337_000000026_0001_38_52_H_._HHH_b1_06658_0001_0000100013_0000001_0 il10ra rosetta_normal False True False inf inf False 10.0 1000.0
153.0 0.0 0.0 0.0 0.0 0.0 0.0 SSSSDLERQLRIVVRLAVEIAGLSEEDQKILEEVVEELVERGVSFKEAFQIIDRVAQELAESSSS il2ra_site1_1z92_sap_26_mot_HHH_b2_02379_000000163_0001_38_52_H_._HHH_b1_02798_0001_0000200014_0000001_0_0001_af2pred_0001_af2pred_1 il2ra af2_rosetta True False False inf inf False 10.0 1000.0
196.0 0.0 0.0 0.0 0.0 0.0 0.0 SSSSDRYVELAIKFAKALIKNGDLEAARRLLEAAAQIAEKLNNPELLEEIQELIKEVEELGSSSS il10ra_site1_normal_mot_HHH_b2_07521_000000141_0001_20_37_H_._HHH_b2_04176_0001_0000400030_0000001_0 il10ra rosetta_normal False True False inf inf False 10.0 1000.0
146.0 0.0 0.0 0.0 0.0 0.0 0.0 SSSSDEELHELYELAVRLLHLFARGDREEFEETAREARELAEERQSPTVREVVEWMLRELSSSSS il2ra_site2_2erj_sap_17_mot_HHH_b1_00449_000000059_0001_39_52_H_._HHH_b2_06170_0001_0000100002_0000001_0_0001 il2ra rosetta_sap False True False inf inf False 10.0 1000.0
62.0 0.0 0.0 0.0 0.0 0.0 0.0 SSSSSEHEEYLRAALALLEWALEEGDEELFRKLARLIEMAAEDAKDEEVLEEVRRLLEEFDSSSS il2ra_site2_3nfp_sap_20_mot_HHH_b1_01243_000000091_0001_42_57_H_._HHH_b2_00198_af2_0001_0000400017_0000001_0_0001 il2ra rosetta_sap False True False inf inf False 10.0 1000.0
81.0 0.0 0.0 0.0 0.0 0.0 0.0 SSSSSDEEDEERVEELLEEAKHVPDPHEVSRILAEALRLAFELQDPELLRAVWEVVRELNSSSSS il10ra_site1_normal_mot_HHH_b1_05056_000000217_0001_1_20_H_._HHH_b2_06393_af2_0001_0000900018_0000001_0 il10ra rosetta_normal False True False inf inf False 10.0 1000.0
237.0 0.0 0.0 0.0 0.0 0.0 0.0 SSSSDEEIEERVEELLERYERVPDPEERRKILQEAFRLAYEANDFELFALVVELREELERTSSSS il2ra_site2_3nfp_normal_mot_HHH_b1_00660_af2_000000090_0001_40_57_H_._HHH_b2_00792_af2_0001_0000100007_0000001_0 il2ra rosetta_normal False True False inf inf False 10.0 1000.0
257.0 0.0 0.0 0.0 0.0 0.0 0.0 SSSSDLEERLRELLEELEELVEEGDKERFREVAREVSQLVWENNDFEAFARLAELLYKITSSSSS il2ra_site2_3nfp_sap_17_mot_HHH_b1_06589_000000230_0001_37_50_H_._HHH_b2_07531_af2_0001_0000800044_0000001_0_0001 il2ra rosetta_sap False True False inf inf False 10.0 1000.0
146.0 0.0 0.0 0.0 0.0 0.0 0.0 SSSSDREEVRELLEQLEEAYEEGDREKFLRLIIRALRLIFRIGDDELIRELHELVKRLASSSSSS il10ra_site1_normal_mot_HHH_b1_05937_af2_000000262_0001_20_37_H_._HHH_b1_00702_0001_0000200012_0000002_0 il10ra rosetta_normal False True False inf inf False 10.0 1000.0
230.0 0.0 0.0 0.0 0.0 0.0 0.0 SSSSSSDEALELSRRAFKAALHGNPEEARELLEEALELAEERGDERLARIIQDLLKVLSSSSSSS il10ra_site1_normal_mot_HHH_b1_05326_000000242_0001_1_20_H_._HHH_b1_05311_0001_0000100004_0000001_0 il10ra rosetta_normal False True False inf inf False 10.0 1000.0
108.0 0.0 0.0 0.0 0.0 0.0 0.0 SSSSSSEAFDKVEDLFNEAMKLKDLEKRKEVLEKAIEVAEAGKDKKTVEQLKKYLELISSSSSSS il2ra_site1_2b5i_sap_14_mot_HHH_b1_05947_000000126_0001_42_56_H_._HHH_b2_02221_af2_0001_0000100001_0000001_0_0001_af2pred_dldesign_0_af2pred il2ra af2_mpnn True False False inf inf False 10.0 1000.0
44.0 0.0 0.0 0.0 0.0 0.0 0.0 KIEIHIVNASPQVIRLIEDLKEIPDVEVTTENYNEYTVHVTDERIAEELEHFARRAGVDVEVRMS il2ra_site1_1z92_sap_19_mot_HHH_b2_05238_af2_000000252_0001_38_55_H_._HHH_b2_07485_af2_0001_0000100002_0000001_1_0001_af2pred_0001_af2pred il2ra af2_rosetta True False False inf inf False 10.0 1000.0
273.0 0.0 0.0 0.0 0.0 0.0 0.0 DEEVLEEVEKEAGGDPERILELLLEIAEERGRFDPQQLKAAERFIRAAIELNTPSVELMLRALAA il10ra_site1_sap_18_mot_HHH_b1_00999_000000080_0001_41_55_H_._HHH_b1_01900_0001_0000200017_0000001_0_0001 il10ra rosetta_sap False True False inf inf False 10.0 1000.0
122.0 0.0 0.0 0.0 0.0 0.0 0.0 SSSSSEAERSLRRLIHAAEFLIKQGDPEAARRTLRFAAALARDAGNPELLEEIRELLEELGSSSS il10ra_site1_normal_mot_HHH_b2_00622_af2_000000153_0001_40_57_H_._HHH_b2_07019_0001_0000200036_0000001_0 il10ra rosetta_normal True False False inf inf False 10.0 1000.0
246.0 0.0 0.0 0.0 0.0 0.0 0.0 SSSSSSDAEELALELAQEAYERGDEERARKLLERFLEDLKRFNNEDNFEEVEELLKELSSSSSSS il2ra_site1_3nfp_normal_mot_HHH_b1_00232_af2_000000283_0001_22_38_H_._HHH_b2_06365_0001_0000100005_0000001_0_af2pred_0001_af2pred_1 il2ra af2_rosetta False True False inf inf False 10.0 1000.0
197.0 0.0 0.0 0.0 0.0 0.0 0.0 SSSSDEERAEELVEDLLELAKKIDDPKRALNIVLLALATAKKKNNEELEEEVERVLEELRSSSSS il2ra_site1_2b5i_sap_14_mot_HHH_b2_06557_000000121_0001_42_56_H_._HHH_b1_07957_0001_0000300032_0000001_1_0001_af2pred_0001_af2pred_1 il2ra af2_rosetta False False False inf inf False 10.0 1000.0
28.0 0.0 0.0 0.0 0.0 0.0 0.0 SSSSSSDEEEVRELLEEAKEVPDPHERSYLLLRAYAVANRANDPELRRLVREVAKKLLHSSSSSS il10ra_site1_normal_mot_HHH_b1_05357_000000034_0001_23_39_H_._HHH_b2_00663_0001_0000800048_0000001_0_af2pred_0001 il10ra af2_rosetta False True False inf inf True 10.0 1000.0
81.0 0.0 0.0 0.0 0.0 0.0 0.0 SSSSSKEEAEELLEEAEKALEEGDEEKAERLLRRAAEIAFEEGDEELFSEIAEEAHKVARASSSS il2ra_site2_2erj_normal_mot_HHH_b2_02252_af2_000000112_0001_23_39_H_._HHH_b2_02373_af2_0001_0000200006_0000001_0 il2ra rosetta_normal False True False inf inf False 10.0 1000.0
90.0 0.0 0.0 0.0 0.0 0.0 0.0 SSSSDAREVQRLIREAWRLLREGNPEEAQKLLEEAEEIAKEAGNELLERLLERLRKEIENSSSSS il10ra_site1_normal_mot_HHH_b2_03220_af2_000000223_0001_23_40_H_._HHH_b2_00330_0001_0000100005_0000002_1_af2pred_0001 il10ra af2_rosetta False True False inf inf False 10.0 1000.0
137.0 0.0 0.0 0.0 0.0 0.0 0.0 SSSSDEEIEERVKELLEEAEKTDDVDEFYELLREAIELAAEGRDPELLELVREILRRFLRSSSSS il10ra_site1_normal_mot_HHH_b1_05370_000000138_0001_1_16_H_._HHH_b2_06500_af2_0001_0000400005_0000002_0 il10ra rosetta_normal False True False inf inf False 10.0 1000.0
148.0 0.0 0.0 0.0 0.0 0.0 0.0 SSSSTEERQHLEAIIWFAEITRRENPHAARRALEFALEIAEELNDEEAAERIEELLREIRESSSS il10ra_site1_normal_mot_d2735b3c0fe9b97dc03c9ec5d23a03fd_0001_1_af2_000000071_0001_17_32_H_._HHH_b1_00695_0001_0000200018_0000001_0 il10ra rosetta_normal True False False inf inf False 10.0 1000.0
188.0 0.0 0.0 0.0 0.0 0.0 0.0 SSSSDERLELQAENIVRLVVRTAGLSEEDREELEEIAEELLKEGVDYREVAQIIEELALRLSSSS il2ra_site1_1z92_sap_13_mot_HHH_b1_03619_000000222_0001_22_39_H_._HHH_b1_03386_0001_0000500018_0000001_0_0001_af2pred_0001_af2pred il2ra af2_rosetta False True False inf inf False 10.0 1000.0
225.0 0.0 0.0 0.0 0.0 0.0 0.0 SEAEEVIEELIEALREGDEELVRRLEKELEKWLGSPDAVEFVAMLAERAAKGDPKAERLLEKLLR il2ra_site1_1z92_sap_9_mot_HHH_b2_04965_af2_000000085_0001_3_17_H_._HHH_b1_08109_af2_0001_0000100003_0000001_0_0001 il2ra rosetta_sap False True False inf inf False 10.0 1000.0
99.0 0.0 0.0 0.0 0.0 0.0 0.0 SSSSSSVEELAEEAQELAEERGDREAQDLVEAIKRLARQGALDPEFARISLELLIELLRESSSSS il10ra_site1_sap_20_mot_HHH_b1_05326_000000242_0001_1_20_H_._HHH_b2_05097_af2_0001_0000500014_0000002_0_0001 il10ra rosetta_sap False True False inf inf False 10.0 1000.0
162.0 0.0 0.0 0.0 0.0 0.0 0.0 SSSSDEELKELDELYHEASELWRRGNPEEAKRVLEEARKLAEELGDERAAKEIEFILRRASSSSS il2ra_site1_2b5i_sap_17_mot_HHH_b2_07052_af2_000000021_0001_1_15_H_._HHH_b2_07811_0001_0000200026_0000001_0_0001_af2pred_0001_af2pred_1 il2ra af2_rosetta False False False inf inf False 10.0 1000.0
201.0 0.0 0.0 0.0 0.0 0.0 0.0 SSSSDRLEELLERAEELIEEGDPEEAHKVLREAAEIAFKEGDFETFSKIAELLREVAQLESSSSS il2ra_site2_2erj_sap_30_mot_HHH_b2_00938_af2_000000099_0001_43_55_H_._c0f0c6b645b03e3acbc3a7421e1f7935_0001_1_af2_0001_0000300023_0000001_0_0001 il2ra rosetta_sap False True False inf inf False 10.0 1000.0
43.0 0.0 0.0 0.0 0.0 0.0 0.0 SSSSDEFLEEIEREVRELIEEGDQEEAERVLKRAAHEVSERRNHEEFAIVTLLLELLERFFSSSS il2ra_site2_3nfp_normal_mot_HHH_b1_00660_af2_000000090_0001_40_57_H_._HHH_b1_00725_af2_0001_0000100011_0000001_0_af2pred_0001_af2pred il2ra af2_rosetta False True False inf inf False 10.0 1000.0
154.0 0.0 0.0 0.0 0.0 0.0 0.0 SSSSSEAYRKIALEVFELAEEYARKGDPRYRERIEELLEEAEEAGDPALERYIELVLEELSSSSS il2ra_site2_2erj_sap_27_mot_HHH_b2_05955_000000258_0001_43_57_H_._d3e4cb6529674e0fd0d92c6b70156c02_0001_af2_0001_0000200012_0000001_0_0001 il2ra rosetta_sap False True False inf inf False 10.0 1000.0
132.0 0.0 0.0 0.0 0.0 0.0 0.0 SSSSSSREVVELLRKAAELLAEGNFEEAQRVLEEAEELAKEANDQTAEVLVEFLLKHVEQSSSSS il10ra_site1_sap_24_mot_HHH_b2_02354_af2_000000157_0001_40_56_H_._HHH_b1_08177_0001_0000200023_0000001_0_0001_af2pred_0001 il10ra af2_rosetta False True False inf inf False 10.0 1000.0
145.0 0.0 0.0 0.0 0.0 0.0 0.0 SSSSDEEEEELERFVEQLVKELGLSEEQEEVLRRLLERALEQGIDPEKIKRALERNAKILGSSSS il2ra_site1_1z92_normal_mot_01209686ea234b34325f918445e6eade_0001_af2_000000154_0001_18_33_H_._HHH_b2_08134_af2_0001_0000400045_0000001_0_af2pred_0001_af2pred_1 il2ra af2_rosetta False True False inf inf False 10.0 1000.0
71.0 0.0 0.0 0.0 0.0 0.0 0.0 SSSSSSSDEEEVEELLEEAKRIDDEHEFFAVLSLAAELAFRSDNEELERLVKEVARRKRSSSSSS il2ra_site2_3nfp_sap_13_mot_HHH_b2_00482_000000184_0001_1_21_H_._49678f45da0a336f03cbe5a93813d6e2_0001_1_af2_0001_0000300012_0000001_0_0001_af2pred_0001_1_af2pred_swapped il2ra af2_rosetta False True False inf inf False 10.0 1000.0
256.0 0.0 0.0 0.0 0.0 0.0 0.0 SSSSSDLHRLYELANELLRLLAEGDEERFEEVLEEAERLAEKLQDDNTKEFLELLERLLKSSSSS il2ra_site2_2erj_sap_23_mot_HHH_b2_05012_af2_000000134_0001_1_19_H_._HHH_b2_03538_0001_0000400015_0000001_0_0001 il2ra rosetta_sap False True False inf inf False 10.0 1000.0
149.0 0.0 0.0 0.0 0.0 0.0 0.0 SSSSSEEELEKLLEKVEELIEKNDPERAKEYIRRALHLAIELRDEHVLRKLLELWILVARLSSSS il10ra_site1_normal_mot_HHH_b1_05357_000000034_0001_23_39_H_._HHH_b1_04796_af2_0001_0000200012_0000001_0_af2pred_0001 il10ra af2_rosetta False True False inf inf False 10.0 1000.0
160.0 0.0 0.0 0.0 0.0 0.0 0.0 SSSSNEVAQEVYELLQRALELYDNGNPEEAQKLNEEAERVARENNNRTLEEIVRLVREELSSSSS 2011958_c0122_0001_47_59_H_._HHH_b1_02379_0001_0001 NaN NaN NaN NaN False inf inf False 10.0 1000.0
198.0 0.0 0.0 0.0 0.0 0.0 0.0 SSSSDEEEKAEELIREAEELAENGNPEEAARVAQEALRLILELGDEEALQLLWEAVRRLARSSSS il10ra_site1_normal_mot_HHH_b2_02337_000000026_0001_38_52_H_._HHH_b1_01890_af2_0001_0000100004_0000001_1 il10ra rosetta_normal False True False inf inf False 10.0 1000.0
280.0 0.0 0.0 0.0 0.0 0.0 0.0 SSSSSHIERLLRIALKALEYAVELGDEEAIRRTTKDIRASARDANDPEVEERAEELLREFGSSSS il10ra_site1_normal_mot_HHH_b1_04100_af2_000000180_0001_1_19_H_._HHH_b1_03786_0001_0000200014_0000001_0_af2pred_0001 il10ra af2_rosetta False True False inf inf False 10.0 1000.0
191.0 0.0 0.0 0.0 0.0 0.0 0.0 SSSSSDAAEEAEELAEEARHVEDPEERERILRKAAELAYRARDHEVFAEIHLVIEELERSSSSSS il2ra_site2_3nfp_sap_19_mot_HHH_b1_06699_000000048_0001_23_40_H_._ems_3hC_59_0001_0000100006_0000001_0_0001_af2pred_0001_af2pred il2ra af2_rosetta False True False inf inf False 10.0 1000.0
54.0 0.0 0.0 0.0 0.0 0.0 0.0 SSSSDVREEVRRLLQEALRAAVEGDPEEARELAEEALELAEERNDPQLEKFARRVLRDIRGSSSS il2ra_site1_3nfp_normal_mot_HHH_b1_01231_af2_000000170_0001_1_16_H_._HHH_b2_07700_af2_0001_0000100001_0000001_0 il2ra rosetta_normal True False False inf inf False 10.0 1000.0
236.0 0.0 0.0 0.0 0.0 0.0 0.0 SSSSDLEEEAEELLKELEELGNPVFVFALEHALRDVKATGDPEAKRVLEILIKWIEEALKGSSSS il10ra_site1_normal_mot_HHH_b2_07579_000000275_0001_1_19_H_._HHH_b2_02864_0001_0000100008_0000002_0 il10ra rosetta_normal False True False inf inf False 10.0 1000.0
203.0 0.0 0.0 0.0 0.0 0.0 0.0 SSSSSLNQKITDLIKEALDALAEGKPEEARKLLDEAEELAKKAKSPIMEHAIAAARRAVESSSSS il10ra_site1_sap_12_mot_HHH_b2_00092_000000181_0001_22_39_H_._HHH_b2_07100_0001_0000300011_0000002_0_0001_af2pred_dldesign_0_af2pred il10ra af2_mpnn True False False inf inf False 10.0 1000.0
109.0 0.0 0.0 0.0 0.0 0.0 0.0 SSSSDNAEFARKLAEEIQRLLEEGNEEEAEELLEEAKRILEELGDELTVRAIEYFFKAAKGSSSS il10ra_site1_normal_mot_HHH_b2_00612_000000251_0001_1_14_H_._HHH_b1_02085_0002_0000300016_0000002_0_af2pred_0001 il10ra af2_rosetta False True False inf inf False 10.0 1000.0
213.0 0.0 0.0 0.0 0.0 0.0 0.0 SSSSDEHEELERLLREAFELAKRGDEEEAREVLEEAIKLAEELNSREHLRSLEAAVRLIERSSSS il2ra_site1_3nfp_normal_mot_HHH_b1_05523_000000054_0001_1_19_H_._HHH_b2_04834_af2_0001_0000200024_0000001_0 il2ra rosetta_normal False True False inf inf False 10.0 1000.0
107.0 0.0 0.0 0.0 0.0 0.0 0.0 SSSSYEEVKELIEQIVELARNGNPEEAEKVLEELRELAEELNNPAVRFDVELLERDIKATSSSSS il10ra_site1_sap_13_mot_HHH_b1_00814_af2_000000078_0001_43_57_H_._HHH_b1_01095_af2_0001_0000100003_0000001_0_0001 il10ra rosetta_sap False True False inf inf False 10.0 1000.0
38.0 0.0 0.0 0.0 0.0 0.0 0.0 SSSSSEEVEKVYDLFKKALELWRAGKKEEARELLEEALALAEALGLTNYVADLKRFLSLLSSSSS il2ra_site1_2b5i_sap_11_mot_HHH_b1_06258_af2_000000112_0001_42_56_H_._HHH_b2_06437_af2_0001_0000300015_0000001_0_0001_af2pred_dldesign_0_af2pred il2ra af2_mpnn True False False inf inf False 10.0 1000.0
81.0 0.0 0.0 0.0 0.0 0.0 0.0 SSSSSVEELLEELRELRHKVDEELEEYIERTLRFARALLKDGNPEAAETLLRLAIDSVKGSSSSS il10ra_site1_sap_16_mot_HHH_b2_03220_af2_000000223_0001_23_40_H_._HHH_b2_07861_0001_0000300037_0000002_0_0001 il10ra rosetta_sap False True False inf inf False 10.0 1000.0
93.0 0.0 0.0 0.0 0.0 0.0 0.0 SSSSDDDEELLEAALRIAEQALEAGDPESARLILLAAARIAEELGNEELLEEIRRLLEEIRSSSS il10ra_site1_sap_17_mot_HHH_b1_03763_000000209_0001_22_38_H_._HHH_b1_06016_0001_0000500017_0000001_0_0001 il10ra rosetta_sap False True False inf inf False 10.0 1000.0
28.0 0.0 0.0 0.0 0.0 0.0 0.0 SSSSDDREELEELLEEIQRLLEEGDPERALELLQEALRFAFQLGDEEILQRLWELAKRVASSSSS il10ra_site1_sap_26_mot_HHH_b1_03763_000000278_0001_22_38_H_._HHH_b1_02328_af2_0001_0000400019_0000001_0_0001 il10ra rosetta_sap False True False inf inf True 10.0 1000.0
301.0 0.0 0.0 0.0 0.0 0.0 0.0 SSSSSESLEALEEMLEELFKEGNRSSIELILRFLEASYKKTGDPELERLIELARELLEELSSSSS il2ra_site2_2erj_sap_20_mot_HHH_b1_02757_000000041_0001_41_57_H_._HHH_b1_08686_0001_0000300033_0000001_0_0001 il2ra rosetta_sap False True False inf inf False 10.0 1000.0
179.0 0.0 0.0 0.0 0.0 0.0 0.0 SSSSSEEFEELVEEAQRLAKELGDENVLFLIRQVEKAYRRAGDEWAKEALESLLKELEELGSSSS il10ra_site1_normal_mot_HHH_b2_00943_af2_000000149_0001_1_17_H_._HHH_b2_02724_af2_0001_0000500018_0000002_0 il10ra rosetta_normal False True False inf inf False 10.0 1000.0
65.0 0.0 0.0 0.0 0.0 0.0 0.0 DEELERVKELLEELGDPQARALVKFLENAFKRARVPPEYVLKALEEALEKLGNPELVRLLQEAIK il2ra_site1_3nfp_normal_mot_891b8491a18eb46c9ad5c1702b87f9cc_0001_000000120_0001_18_33_H_._a977d6a2cfab3d20b8a840e59b1ed461_0001_1_0001_0000200009_0000001_0 il2ra rosetta_normal False True False inf inf False 10.0 1000.0
153.0 0.0 0.0 0.0 0.0 0.0 0.0 SSSDLEEKVKEILEELEELLERGDTEEALHLVWRALKEVAERGNKELFRLLRKVAQEILQLSSSS il10ra_site1_normal_mot_HHH_b1_07219_af2_000000236_0001_1_17_H_._HHH_b1_02823_0001_0000200019_0000001_0 il10ra rosetta_normal False True False inf inf False 10.0 1000.0
212.0 0.0 0.0 0.0 0.0 0.0 0.0 SSSSADEEFEFTREKYEEARELLQNGNPEEAEEVLEEAREYLKEAGNWAALFAVEVLLKQLSSSS il10ra_site1_sap_15_mot_HHH_b2_05813_000000266_0001_1_19_H_._ems_3hC_1310_0001_af2_0001_0000600040_0000002_0_0001 il10ra rosetta_sap False True False inf inf False 10.0 1000.0
112.0 0.0 0.0 0.0 0.0 0.0 0.0 SSSSDLYERVKEAIEEIVRLLREGNPEEAEELAEEAERLVKENNNETTLFQLEFLIRLVQRSSSS il10ra_site1_normal_mot_HHH_b2_07784_af2_000000103_0001_19_36_H_._HHH_b1_01959_0001_0000200017_0000002_0 il10ra rosetta_normal False True False inf inf False 10.0 1000.0
276.0 0.0 0.0 0.0 0.0 1.0 0.0 DEEKELAELIKKAVEKNDPELLEEVLRELLEELGNPREAAKLFHELLKKAGLDPREILEALRLVT il2ra_site1_3nfp_normal_mot_HHH_b2_03678_af2_000000278_0001_41_55_H_._31bff7180b20e3ed47766ceefd9934be_0001_af2_0001_0000300034_0000001_0_af2pred_0001_af2pred il2ra af2_rosetta False True False inf inf False 10.0 1000.0
179.0 0.0 0.0 0.0 0.0 0.0 0.0 SSSSDEEEEIKRLVREIVEELGLSEHTKEALERDAERDFELGLSERSIEMALRRAAERFLSSSSS il2ra_site1_1z92_sap_20_mot_HHH_b1_07192_af2_000000222_0001_1_19_H_._HHH_b1_06866_af2_0001_0000100001_0000001_0_0001 il2ra rosetta_sap False True False inf inf False 10.0 1000.0
261.0 0.0 0.0 0.0 0.0 0.0 0.0 SSSSSEEEEEEVKEVVERLVEELGLDEEEKKAFEKDAEQALKRGIDPRAVERVLELIAKLASSSS il2ra_site1_1z92_normal_mot_54e474eed2d0515e81978198f0f96ec2_0001_000000202_0001_15_30_H_._HHH_b1_02168_af2_0001_0000200012_0000001_0_af2pred_0001_af2pred_1_swapped il2ra af2_rosetta False True False inf inf False 10.0 1000.0
69.0 0.0 0.0 0.0 0.0 0.0 0.0 SSSSSEELREAIEISRRIAELLADGDKEEAEELLERLKELAEKLKNPLLEFLLRLLERELNSSSS il10ra_site1_normal_mot_HHH_b1_02062_000000185_0001_1_20_H_._HHH_b1_06583_0001_0000300010_0000001_0_af2pred_0001 il10ra af2_rosetta False True False inf inf False 10.0 1000.0
203.0 0.0 0.0 0.0 0.0 0.0 0.0 SSSSSSEIVELALKLARLALEKGDEEALQVVWEAIQAWARGELSEEEVKELLEEAEELLSSSSSS il10ra_site1_normal_mot_HHH_b2_00984_000000042_0001_1_20_H_._ems_p1-16H-GBL-16H-GABBL-15H_0053_0001_0001_0001_0001_0000400027_0000001_0 il10ra rosetta_normal False True False inf inf False 10.0 1000.0
160.0 0.0 0.0 0.0 0.0 0.0 0.0 SSSSSKSREVVELLRRALELAQQGNPEEAEELLEEARKLAEELNSPLLKHAVKAAERVVKGSSSS il10ra_site1_sap_26_mot_HHH_b1_01513_af2_000000021_0001_1_16_H_._HHH_b2_03098_af2_0002_0000600008_0000001_0_0001_af2pred_0001 il10ra af2_rosetta False True False inf inf False 10.0 1000.0
72.0 0.0 0.0 0.0 0.0 0.0 0.0 SSSSDERLHELYKLANELLRLEFEGDEERIEELLQRVRELAEELKSDAARELVERVEKKLSSSSS il2ra_site2_2erj_sap_12_mot_HHH_b1_05666_000000037_0001_42_55_H_._HHH_b2_06677_0001_0000400020_0000001_0_0001 il2ra rosetta_sap False True False inf inf False 10.0 1000.0
90.0 0.0 0.0 0.0 0.0 0.0 0.0 SSSSSEELRRLYELAVRILHLLARGDEEEVEELLQELEELARRLQSENAEEVVEAVKRTISSSSS il2ra_site2_2erj_sap_15_mot_HHH_b2_07568_000000046_0001_18_34_H_._HHH_b2_04504_af2_0001_0000100001_0000001_0_0001 il2ra rosetta_sap False True False inf inf False 10.0 1000.0
70.0 0.0 0.0 0.0 0.0 0.0 0.0 SSSSDEERREAEELFEELQELLEENDKFEVMQVLVKLFELASETGDEEAAELVIKIYKQALSSSS il2ra_site2_3nfp_sap_17_mot_HHH_b2_02902_af2_000000043_0001_44_57_H_._85951a6590fc85ab439bb9084ebbbcb9_0001_0001_0000300012_0000001_0_0001 il2ra rosetta_sap False True False inf inf False 10.0 1000.0
176.0 0.0 0.0 0.0 0.0 0.0 0.0 SSSSTEETEELYELLRELLELVFEGNEEEFERVVEEIHRLAEEGNNFIFLFSLREAEKSFNSSSS il10ra_site1_normal_mot_HHH_b2_02053_af2_000000006_0001_3_19_H_._HHH_b1_08287_0001_0000100005_0000001_0 il10ra rosetta_normal False True False inf inf False 10.0 1000.0
143.0 0.0 0.0 0.0 0.0 0.0 0.0 SSSSSSDNEEIWKLLREALHIPDPEEARKLVEEALELAEELGNELLAIQARFLERALGSSSSSSS il10ra_site1_normal_mot_HHH_b2_03220_af2_000000223_0001_23_40_H_._HHH_b2_04558_af2_0001_0001000054_0000001_0 il10ra rosetta_normal False True False inf inf False 10.0 1000.0
68.0 0.0 0.0 0.0 0.0 0.0 0.0 SLEEKLEELLKRDVEEAIRLVERVVRELLEEGDPQEASKVLELAIRLAAELDDPELSEALFELAR il2ra_site1_3nfp_normal_mot_HHH_b1_06045_af2_000000189_0001_3_17_H_._a9b97edc58e4c613f9eb791f71029db3_0001_1_0001_0000300028_0000001_0_af2pred_0001_af2pred_1_swapped il2ra af2_rosetta False True False inf inf False 10.0 1000.0
36.0 0.0 0.0 0.0 0.0 0.0 0.0 SSSSDELAREVYELSREAAELFAQGNEEEAREVLEEAERLAEENNNEFLLLQVRFLLRQIGSSSS il10ra_site1_normal_mot_HHH_b1_06914_000000280_0001_1_18_H_._HHH_b2_01688_0001_0000100008_0000002_0 il10ra rosetta_normal False True False inf inf False 10.0 1000.0
241.0 0.0 0.0 0.0 0.0 0.0 0.0 SSSSDEIEELEKRAEELLEKGNPEEALEVLRKAFELAWRNRDFETISKIAELTKEVARRLASSSS il2ra_site2_2erj_normal_mot_HHH_b2_03093_af2_000000119_0001_18_34_H_._HHH_b1_04436_af2_0001_0000200013_0000001_0 il2ra rosetta_normal False True False inf inf False 10.0 1000.0
135.0 0.0 0.0 0.0 0.0 0.0 0.0 SSSSQEEYEFAREAIEELIRLAREGNEEEFRRLAEEVREFLEEANNLSALFAIEHLVRLVLSSSS il10ra_site1_normal_mot_HHH_b2_00800_af2_000000047_0001_1_20_H_._HHH_b2_07930_0001_0000100001_0000001_0 il10ra rosetta_normal False True False inf inf False 10.0 1000.0
172.0 0.0 0.0 0.0 0.0 0.0 0.0 SSSSDEEEEALELVARAIELAHNGNPEEARRLLEELAKLLEELGNETLLRYVELALRHIRGSSSS il2ra_site2_2erj_normal_mot_HHH_b1_07584_000000201_0001_42_55_H_._HHH_b1_00265_af2_0001_0000300007_0000001_0 il2ra rosetta_normal False True False inf inf False 10.0 1000.0
133.0 0.0 0.0 0.0 0.0 0.0 0.0 DERRVDEYFVRMVAEAAGVPSVEVTVHNGKFHVTISGDDEAAEKVAEKIEEAAERATLDLEVEVE il2ra_site1_3nfp_sap_17_mot_HHH_b1_07180_af2_000000260_0001_1_19_H_._HHH_b2_06088_af2_0001_0000300034_0000001_0_0001 il2ra rosetta_sap False True False inf inf False 10.0 1000.0
274.0 0.0 0.0 0.0 0.0 0.0 0.0 SEEREEEAREILEEVLPPEAVEYYILLLKSASRSNNPRLERVVRRNIEAALGDPELARKVVELVK il2ra_site1_1z92_normal_mot_HHH_b1_03785_000000215_0001_1_20_H_._bef423f67012f639c2a89b71bdd22866_0001_0001_0000300012_0000001_0 il2ra rosetta_normal False True False inf inf False 10.0 1000.0
85.0 0.0 0.0 0.0 0.0 0.0 0.0 SSSSDVEEFLEEIKEELREALEKGDARLAARIFKEASKKLREKGNPELAEELYEFLRKLISSSSS il2ra_site1_3nfp_sap_17_mot_HHH_b1_06312_000000077_0001_1_18_H_._HHH_b1_02603_af2_0001_0000500014_0000001_0_0001_af2pred_0001_af2pred_1 il2ra af2_rosetta False True False inf inf False 10.0 1000.0
185.0 0.0 0.0 0.0 0.0 0.0 0.0 SSSSSEEIWELLRRLIEAIREGDEELARELIEEIRRLIEEAGNDNFRFQLEFAEEVAERELSSSS il10ra_site1_normal_mot_HHH_b2_02933_000000199_0001_1_19_H_._HHH_b1_08288_0001_0000100004_0000002_0 il10ra rosetta_normal False True False inf inf False 10.0 1000.0
198.0 0.0 0.0 0.0 0.0 0.0 0.0 SSSSSDTEEEVEQILEEAREAYEKGDLERVYELAVEALRLASENRDEEAQKLVLEVAEKLSSSSS il2ra_site2_2erj_normal_mot_HHH_b1_02968_000000142_0001_22_39_H_._HHH_b2_01127_af2_0001_0000200010_0000001_0 il2ra rosetta_normal False True False inf inf False 10.0 1000.0
128.0 0.0 0.0 0.0 0.0 0.0 0.0 SSSSTEHEEAFRLLERVVELHAEGDEEELEELLEEAEKIAQEANNDVILWQLEYLKRLLESSSSS il10ra_site1_sap_16_mot_HHH_b2_04274_000000146_0001_1_19_H_._HHH_b2_07966_0001_0000200054_0000002_0_0001 il10ra rosetta_sap True False False inf inf False 10.0 1000.0
169.0 0.0 0.0 0.0 0.0 0.0 0.0 SSSSDELRRLYELAVLLAHLLARGDREEAEEVLKEFEELAEELDSRNAEELVERVEKALDSSSSS il2ra_site2_2erj_sap_25_mot_e3be008b04150b5953e9f850c9479793_0001_000000253_0001_15_29_H_._HHH_b1_01649_af2_0001_0001400018_0000001_0_0001 il2ra rosetta_sap False True False inf inf False 10.0 1000.0
448.0 0.0 0.0 0.0 0.0 0.0 0.0 SSSSDLYEEVKEVIERAVELLREGNPEEAHRLLEELEEKLEELGNFAALFSVRHLARVVGSSSSS il10ra_site1_normal_mot_HHH_b1_03333_000000091_0001_1_17_H_._HHH_b2_00363_0001_0000100021_0000001_0 il10ra rosetta_normal False True False inf inf False 10.0 1000.0
96.0 0.0 0.0 0.0 0.0 0.0 0.0 SSSSSEELIRLLRAAVLVLEETLDEEEREELRRVLEELEEEGDPELAHELFQLLQRLQEGSSSSS il2ra_site2_3nfp_normal_mot_HHH_b1_04324_000000249_0001_1_20_H_._HHH_b2_01176_0001_0000200009_0000001_0 il2ra rosetta_normal False True False inf inf False 10.0 1000.0
206.0 0.0 0.0 0.0 0.0 0.0 0.0 SSSSSSDINELAQEAIHLAIQRGDEEVLREIWRLVHEYGKEGDPRYREELEELLEELRSSSSSSS il10ra_site1_sap_18_mot_HHH_b2_08144_af2_000000046_0001_38_52_H_._HHH_b2_07064_af2_0001_0000200009_0000002_0_0001 il10ra rosetta_sap False True False inf inf False 10.0 1000.0
139.0 0.0 0.0 0.0 0.0 0.0 0.0 SSSSDEAEERLEELLEEAERLLEEGDPREALRVLQEAVRFAIRAGDEETLQRIWELVKKVASSSS il10ra_site1_sap_25_mot_HHH_b2_03183_af2_000000055_0001_40_56_H_._HHH_b1_07492_0001_0000200020_0000001_0_0001 il10ra rosetta_sap False True False inf inf False 10.0 1000.0
170.0 0.0 0.0 0.0 0.0 0.0 0.0 SSSSNQEHHELYELSRRVAELAANGNPEEAREVLEELEKLAEELNDQLMEFIVRLLQRLLHSSSS il10ra_site1_sap_18_mot_HHH_b2_00092_000000181_0001_22_39_H_._HHH_b2_07320_0001_0000300035_0000001_0_0001 il10ra rosetta_sap False True False inf inf False 10.0 1000.0
77.0 0.0 0.0 0.0 0.0 0.0 0.0 SSSSSAEELLEEAKELVKEGDLKRALRKASIALWAARKKGDEELVREIEKLLREIRELLFSSSSS 2011926_c0041_0001_51_63_H_._HHH_b2_00108_0001_0001 NaN NaN NaN NaN False inf inf False 10.0 1000.0
174.0 0.0 0.0 0.0 0.0 0.0 0.0 SSSSEAEEVYKAIRRVLELREEGNEEEAEELLEKLIEKLEELGNRTLVVNARFLLKVLRRLSSSS il10ra_site1_sap_15_mot_d910f416147260c93593610934442136_0001_000000186_0001_34_49_H_._HHH_b2_05165_af2_0001_0000400004_0000002_0_0001 il10ra rosetta_sap False True False inf inf False 10.0 1000.0
56.0 0.0 0.0 0.0 0.0 0.0 0.0 SSSSDKEEEIERLLEQLKRAIEEGDEELARKLIREIAQLIYELQDFELFAILNELRALLASSSSS il2ra_site2_3nfp_normal_mot_HHH_b1_00660_af2_000000090_0001_40_57_H_._HHH_b1_05967_0001_0000100007_0000001_0 il2ra rosetta_normal False True False inf inf False 10.0 1000.0
84.0 0.0 0.0 0.0 0.0 0.0 0.0 SSSSDRERVEELLERAEEKFERGDEEEVRRLLAEATKLAYENRDSELFFLVAEVLFRLAQNSSSS il2ra_site2_3nfp_normal_mot_HHH_b2_06150_000000217_0001_39_53_H_._HHH_b2_05784_af2_0001_0000100004_0000001_0 il2ra rosetta_normal False True False inf inf False 10.0 1000.0
173.0 0.0 0.0 0.0 0.0 0.0 0.0 SSSSDEEEVRELIKQAEELLEEGDPEKASRVVARAAFIVIELGNVELARRLFELAREIFEASSSS il2ra_site2_2erj_normal_mot_HHH_b1_06608_000000059_0001_22_39_H_._HHH_b1_04589_0001_0001200014_0000001_0 il2ra rosetta_normal False True False inf inf False 10.0 1000.0
304.0 0.0 0.0 0.0 0.0 0.0 0.0 SDPEHARAALWMAEVYALLHNDEELRETVRELKEELKEAAENNDEEKVERVAEKAAELIEEALES il2ra_site2_3nfp_sap_21_mot_HHH_b2_07083_af2_000000083_0001_42_56_H_._HHH_b1_04356_0001_0000200033_0000001_0_0001 il2ra rosetta_sap False True False inf inf False 10.0 1000.0
119.0 0.0 0.0 0.0 0.0 0.0 0.0 SSSSDEEAEISLEAFREARRLFKNGNPEEAREILEEAIRELRELGNEELAETLENLLRFASSSSS il2ra_site2_2erj_sap_24_mot_HHH_b2_07139_000000086_0001_40_57_H_._HHH_b2_03334_0001_0000200015_0000001_0_0001 il2ra rosetta_sap False True False inf inf False 10.0 1000.0
256.0 0.0 0.0 0.0 0.0 0.0 0.0 SSSSSELERFIEELVRKFNLDEEAKELLEFAARQAKEEGADERWIRKILEQAARILLEANSSSSS 2011958_y9384_0001_48_56_H_._HHH_b1_05944_0001_0002_0001 NaN NaN NaN NaN False inf inf False 10.0 1000.0
177.0 0.0 0.0 0.0 0.0 0.0 0.0 SSSSSFEEAAQLQLRVSRAADEGDEELLEELRKELEELLKKLDDERARLAVRFALRLIEAHSSSS il10ra_site1_normal_mot_HHH_b2_06767_000000020_0001_41_56_H_._HHH_b2_06012_0001_0000100001_0000001_0 il10ra rosetta_normal True True False inf inf False 10.0 1000.0
71.0 0.0 0.0 0.0 0.0 0.0 0.0 SSSSSDLRELFELLNELDRLVYEGDEEEAQKLIEEIRRLAEELNSENAEEALRFLEEQLNSSSSS il2ra_site2_2erj_normal_mot_HHH_b1_00941_000000060_0001_45_58_H_._HHH_b2_06018_0001_0000100008_0000001_1 il2ra rosetta_normal False True False inf inf False 10.0 1000.0
190.0 0.0 0.0 0.0 0.0 0.0 0.0 SSSSTADEYLEELVQEAFEEGDRLQLRALIRLLRHALERLGNPIAKELLEKAEELLKELRSSSSS il2ra_site1_3nfp_normal_mot_7cbdf275c6f204f9d60ac8802deb44b6_0001_1_000000034_0001_19_33_H_._HHH_b1_00879_0001_0000200007_0000001_0 il2ra rosetta_normal False True False inf inf False 10.0 1000.0
106.0 0.0 0.0 0.0 0.0 0.0 0.0 SSSDSEETRFAVRVVWRLRWKYNLSDEDSHYLNEVAVRLLDEGYSEEEIEEILEEEAKKLSSSSS il2ra_site1_2b5i_sap_7_mot_HHH_b1_06833_000000178_0001_1_19_H_._48aadc431a6b245fcc562110268e3d14_0001_0001_0000300016_0000001_0_0001 il2ra rosetta_sap False False False inf inf False 10.0 1000.0
186.0 0.0 0.0 0.0 0.0 0.0 0.0 SSSSSSEEVEEEVERLLEEAKEIEDPEEAMRVLLEALQIALRNNNKELLQLVWRIIKELGSSSSS il10ra_site1_normal_mot_HHH_b1_00999_000000080_0001_41_55_H_._HHH_b2_01363_af2_0001_0000100001_0000002_0 il10ra rosetta_normal False True False inf inf False 10.0 1000.0
253.0 0.0 0.0 0.0 0.0 0.0 0.0 SSSSDLEEEAEKIVEEVVKKLGLSEEDREALEYDAEQALRAGISERAVRRVLERIAKLLRSSSSS il2ra_site1_1z92_normal_mot_c9a8daa1dfea21d1414aecde54be4f54_0001_1_af2_000000024_0001_32_46_H_._HHH_b2_06162_af2_0001_0000100010_0000001_0_af2pred_0001_af2pred_swapped il2ra af2_rosetta False True False inf inf False 10.0 1000.0
149.0 0.0 0.0 0.0 0.0 0.0 0.0 SSSSTELKELLKIVQRLFEEFNLSEEQAQELLQLAEELAKEGVSLEEIEELLRELAERLSSSSSS il2ra_site1_3nfp_sap_9_mot_HHH_b1_03716_af2_000000235_0001_20_37_H_._HHH_b1_05438_0001_0000400011_0000001_0_0001_af2pred_0001_af2pred_1 il2ra af2_rosetta False True False inf inf False 10.0 1000.0
157.0 0.0 0.0 0.0 0.0 0.0 0.0 SSSSSSEEEKSEELREKLEEAVENRDAHLVYRLLKEVLEFVFETNDEELLEVVRRAAHLLSSSSS il10ra_site1_normal_mot_HHH_b1_06914_000000280_0001_1_18_H_._HHH_b2_08355_af2_0001_0000500007_0000001_0_af2pred_0001 il10ra af2_rosetta False True False inf inf False 10.0 1000.0
175.0 0.0 0.0 0.0 0.0 0.0 0.0 SSSSDTEEEVREVLEEAKEAWEEGDLEQVYRLAVRALRIASENRDEEAQRLVLKWLEELVSSSSS il2ra_site2_2erj_normal_mot_HHH_b1_04373_af2_000000118_0001_18_33_H_._HHH_b2_07966_af2_0001_0000200008_0000001_0 il2ra rosetta_normal False True False inf inf False 10.0 1000.0
249.0 0.0 0.0 0.0 0.0 0.0 0.0 SSSSTEETREIIELFKEADRLDREGNEEEARKLLERALELAEEFGNKSLLRMVEFALRQLSSSSS il2ra_site1_2b5i_normal_mot_HHH_b2_04910_000000118_0001_1_19_H_._HHH_b1_06419_0001_0000500029_0000001_0 il2ra rosetta_normal True False False inf inf False 10.0 1000.0
438.0 0.0 0.0 0.0 0.0 0.0 0.0 SSSSSREERALEWALELLKSAVRLGNQERAEFVTRDIEMIARRLNDEEVLEEAEELLRRLTSSSS il2ra_site1_1z92_sap_16_mot_9b3351f2f66fbcc824ad33b4da01f8ef_0001_af2_000000012_0001_16_32_H_._HHH_b1_01088_0001_0000300029_0000001_0_0001 il2ra rosetta_sap False True False inf inf False 10.0 1000.0
157.0 0.0 0.0 0.0 0.0 0.0 0.0 SSSSSDITEEIMELIREFMELLKRGDEEEAQEVVERAEELARESGNRLLLWQIEWLKRLTSSSSS il10ra_site1_sap_26_mot_HHH_b2_05111_af2_000000002_0001_42_56_H_._HHH_b1_05767_af2_0001_0000300004_0000002_0_0001 il10ra rosetta_sap False True False inf inf False 10.0 1000.0
92.0 0.0 0.0 0.0 0.0 0.0 0.0 SSSSTKEAFEIAELAREIAEELGVDEKEIRLAAELALKLVARGVSEEEIEEILRELLEELSSSSS il2ra_site1_3nfp_normal_mot_HHH_b1_01080_af2_000000019_0001_3_16_H_._HHH_b2_03166_af2_0001_0000500008_0000001_1_af2pred_0001_af2pred_1 il2ra af2_rosetta False True False inf inf False 10.0 1000.0
204.0 0.0 0.0 0.0 0.0 0.0 0.0 SSSSDELLERVLELLREADELAKNGNPEEARRVLEEALEIVEELGSKNLRRLVEAMLKLASSSSS il2ra_site1_2b5i_sap_14_mot_HHH_b1_05188_af2_000000065_0001_43_56_H_._HHH_b1_02810_0001_0000100001_0000001_0_0001_af2pred_0001_af2pred il2ra af2_rosetta True False False inf inf False 10.0 1000.0
80.0 0.0 0.0 0.0 0.0 0.0 0.0 SSSSTLEEAVRFTLEVIRQRIELGDEEHARFIIEVLERAIREAGDEELLEELERLLEELNSSSSS il10ra_site1_normal_mot_HHH_b1_04708_000000014_0001_1_19_H_._HHH_b1_05863_0001_0000200030_0000001_1 il10ra rosetta_normal False True False inf inf False 10.0 1000.0
67.0 0.0 0.0 0.0 0.0 0.0 0.0 SSSSRERLLAAFEEASALYTAGKPEEALEALRAAEAEARAAGMNALARFLRICRENVEKLISSSS il2ra_site1_3nfp_normal_mot_HHH_b1_06312_000000199_0001_1_18_H_._HHH_b1_03473_af2_0001_0000400031_0000001_0_af2pred_dldesign_0_af2pred il2ra af2_mpnn True False False inf inf False 10.0 1000.0
103.0 0.0 0.0 0.0 0.0 0.0 0.0 DERELIRELVLSGDPILFAIANVLAEARILGDEEVVEEIEKLIEELEKGELPPEEVLRLVARLLR il2ra_site2_3nfp_normal_mot_HHH_b2_06320_000000197_0001_39_53_H_._3e5e4a15067cbc373d7c33478bca156f_0001_af2_0001_0000100002_0000001_0 il2ra rosetta_normal False True False inf inf False 10.0 1000.0
68.0 0.0 0.0 0.0 0.0 0.0 0.0 SSSSQEAAELFAEAWREAAKLFRNGNPEEAERVLEEYAELVRELGDERALEAIERALKFLTSSSS il2ra_site2_2erj_normal_mot_HHH_b2_03913_af2_000000182_0001_1_19_H_._HHH_b2_00910_af2_0001_0000200004_0000001_0 il2ra rosetta_normal False True False inf inf False 10.0 1000.0
132.0 0.0 0.0 0.0 0.0 0.0 0.0 SQNEEALKYLIEQNSPIIKFTIEALERAVELGDPSARELVEELLELAKELGNEEIEELLEEVLRR il10ra_site1_normal_mot_15066a8f41c19a04ca9a9f0a9d91fe83_0001_000000267_0001_1_12_H_._230fcc1677eb0c512f32732c1a7e1c83_0001_0001_0000200007_0000001_0 il10ra rosetta_normal False True False inf inf False 10.0 1000.0
269.0 1.0 0.0 0.0 0.0 0.0 0.0 SLEEQAELLLEIAPNPRALRRFLEVVLKTSGDPEDAEKFIEIVRKIARELGNEKLEEAAEEALRK il2ra_site1_1z92_sap_9_mot_96901828190b971c916e7b6b8058f7b9_0001_af2_000000268_0001_39_52_H_._2db9124b7b6a1130000dd07f88946ede_0001_1_af2_0001_0000100004_0000001_0_0001_af2pred_0001_af2pred il2ra af2_rosetta True True False inf inf False 10.0 1000.0
140.0 0.0 0.0 0.0 0.0 0.0 0.0 SSSSSKSNIDIKEVVDLADEVAEEDPELAKRLLLLALRIAKKSNDEEAIKEIEERLKELESSSSS il2ra_site1_2b5i_normal_mot_f5ff40796168375b462bec8614a1db4a_0001_1_000000138_0001_53_65_H_._HHH_b1_07482_0001_0000100004_0000001_0_af2pred_dldesign_0_af2pred il2ra af2_mpnn True False False inf inf False 10.0 1000.0
70.0 0.0 0.0 0.0 0.0 0.0 0.0 SSSSSDPVAEVEALIERARALHAAGRRREALAALDEAYKLADALNDEELADRIFDLAKELSSSSS il2ra_site1_2b5i_sap_16_mot_2cbe48e66a1f39b3fed734b245ab0a04_0001_000000015_0001_17_31_H_._HHH_b2_01962_af2_0001_0000200007_0000001_0_0001_af2pred_dldesign_0_af2pred il2ra af2_mpnn True False False inf inf False 10.0 1000.0
168.0 0.0 0.0 0.0 0.0 0.0 0.0 SLEELLERLAKLLGVDPSTVKSMLDALTKLTGDRRKAVRNFLTFLKKSGLLTPEVEALLRRIEEE il2ra_site1_1z92_sap_14_mot_22aa8d8ad8dce7f663ea8fa348a52261_0001_000000005_0001_37_51_H_._HEEHE_1847_af2_0002_0000300017_0000001_0_0001_af2pred_dldesign_0_af2pred il2ra af2_mpnn True False False inf inf False 10.0 1000.0
157.0 0.0 0.0 0.0 0.0 0.0 0.0 SSSSSSDEEEEVEELVEQAEKIEDEEKVIRLLLRAVQLALRLSDPELLHLVWRVFKELSSSSSSS il10ra_site1_sap_18_mot_HHH_b1_01886_000000262_0001_1_18_H_._HHH_b2_01511_0001_0000100015_0000001_0_0001 il10ra rosetta_sap False True False inf inf False 10.0 1000.0
87.0 0.0 0.0 0.0 0.0 0.0 0.0 SSSSSTAEKLSEFLFEQLKRKLELGNEKAVKRVSEMARKQAEESKDEELEKLVEEAERFLSSSSS il2ra_site1_1z92_normal_mot_HHH_b2_04090_000000052_0001_1_16_H_._HHH_b2_04723_0001_0000100003_0000001_0 il2ra rosetta_normal True False False inf inf False 10.0 1000.0
239.0 0.0 0.0 0.0 0.0 0.0 0.0 SSSSSDEEEILRLSVEAFRAALRGDKEEAEKLLERAEELAEEAGNERALEMIRNLLKSVRSSSSS il10ra_site1_sap_24_mot_HHH_b2_07006_000000108_0001_1_19_H_._HHH_b2_07019_0001_0000100023_0000001_0_0001 il10ra rosetta_sap False True False inf inf False 10.0 1000.0
166.0 0.0 0.0 0.0 0.0 0.0 0.0 SSSSDELEEYVKIAARFAENAAKSGSPEIARRILEVMLEVLKRNNNPELFEEVEELLEELSSSSS il10ra_site1_sap_26_mot_HHH_b1_03859_af2_000000004_0001_44_57_H_._HHH_b2_01614_af2_0001_0000800031_0000001_0_0001 il10ra rosetta_sap False True False inf inf False 10.0 1000.0
137.0 0.0 0.0 0.0 0.0 0.0 0.0 SSSSDEEEEKLARLMEKMVEAFIRNDKEEVEKLTEEAEELAKELGNEQLLKFLENLRRALSSSSS il10ra_site1_sap_17_mot_ems_4hM_4652_af2_000000118_0001_50_63_H_._HHH_b1_00111_0001_0000100006_0000002_0_0001 il10ra rosetta_sap False True False inf inf False 10.0 1000.0
69.0 1.0 0.0 0.0 0.0 0.0 0.0 SSSSNAAERFTERAEELAKELGDEELVELLRELLEEAQKKGDSRVARELIKVIAKVQLKYESSSS il2ra_site1_3nfp_normal_mot_HHH_b1_01417_af2_000000204_0001_1_19_H_._HHH_b1_00894_0001_0000100002_0000001_0 il2ra rosetta_normal False True False inf inf False 10.0 1000.0
375.0 0.0 0.0 0.0 0.0 0.0 0.0 SSSSSEEERIEELIERAEELLERGNPEEALRLVMEALRHAFRARNAELLKELWKLAKEIASSSSS il10ra_site1_normal_mot_39ab2cb694c8b9c1dc7e65c0d672c93e_0001_000000036_0001_53_65_H_._HHH_b1_05574_0001_0000200012_0000001_0 il10ra rosetta_normal False True False inf inf False 10.0 1000.0
163.0 0.0 0.0 0.0 0.0 0.0 0.0 SSSSSEEEERVLELLREVFRLALRGNPEEARKVLEEAKELAEEIGDERALKMIEDLERSISSSSS il10ra_site1_sap_12_mot_HHH_b2_02693_af2_000000213_0001_19_35_H_._HHH_b2_04018_af2_0001_0000100002_0000002_0_0001 il10ra rosetta_sap False True False inf inf False 10.0 1000.0
179.0 0.0 0.0 0.0 0.0 0.0 0.0 SSSSDRAREVYELSRRIAELLSRGDREEAEELLERARELIEELGDRLLKFILELLERQVNSSSSS il10ra_site1_sap_20_mot_HHH_b1_06804_000000054_0001_40_54_H_._HHH_b2_04909_0001_0000200021_0000001_0_0001 il10ra rosetta_sap False True False inf inf False 10.0 1000.0
253.0 0.0 0.0 0.0 0.0 0.0 0.0 SSSSSSNPTEKTYELIRKASLLEDKEEREKLLEEAEKLAKELNDKTALYTIDYLKSLLSSSSSSS il10ra_site1_normal_mot_HHH_b2_08144_af2_000000046_0001_38_52_H_._HHH_b2_00248_af2_0001_0000300023_0000001_0_af2pred_dldesign_0_af2pred il10ra af2_mpnn True False False inf inf False 10.0 1000.0
118.0 0.0 0.0 0.0 0.0 0.0 0.0 SSSSSDTDDELAEVVIRLAIELGLSIEQIKELHELAIELLQRGLSEEEIERLLEELAKRLSSSSS il2ra_site1_1z92_normal_mot_HHH_b2_04974_000000012_0001_1_17_H_._HHH_b2_02129_af2_0001_0000100009_0000001_0_af2pred_0001_af2pred il2ra af2_rosetta False True False inf inf False 10.0 1000.0
80.0 0.0 0.0 0.0 0.0 0.0 0.0 SSSSEDAQKAYELAREIDELLEEGDREEVEELLRELERIAEKLDSETLREAIENLEKQLEEASSS il2ra_site2_2erj_sap_27_mot_HHH_b2_01204_af2_000000051_0001_19_34_H_._HHH_b1_08325_af2_0001_0000600012_0000001_1_0001 il2ra rosetta_sap False True False inf inf False 10.0 1000.0
59.0 0.0 0.0 0.0 0.0 0.0 0.0 NDADRLIKEAIRLDPRFADLLYRLMRLLIKNPDDEELLEALEEVVELILEGDPEEARKVAEEILK il2ra_site1_3nfp_normal_mot_0eddeacbb14b769e73e254714f31e2f9_0001_af2_000000052_0001_37_51_H_._2ccf0a1412af474efb002135fd3db7a6_0001_af2_0001_0000300024_0000001_0 il2ra rosetta_normal False True False inf inf False 10.0 1000.0
158.0 0.0 0.0 0.0 0.0 0.0 0.0 SSSSDLEEIAEEIVKELVEEFGLSEHDEEALRKDAEAAVRLGFSPHSIELALRRAAERALSSSSS il2ra_site1_1z92_sap_17_mot_HHH_b1_01166_000000207_0001_22_38_H_._ems_3hC_185_af2_0001_0000100007_0000001_0_0001 il2ra rosetta_sap False True False inf inf False 10.0 1000.0
245.0 0.0 0.0 0.0 0.0 0.0 0.0 SSSSSSEEEEEVRELLEEAKHVPDAQEFFELLRKAIEVAAKANDPELARLVIEVLREWLRSSSSS il10ra_site1_normal_mot_HHH_b1_08411_af2_000000053_0001_1_20_H_._HHH_b2_01245_0001_0000300014_0000002_0 il10ra rosetta_normal False True False inf inf False 10.0 1000.0
112.0 0.0 0.0 0.0 0.0 0.0 0.0 SSSSDSEEIYRLLREVLELLDEGDQEEAEKLIEEIRRLIEEAGNFVAEFALRLIEQDLEYRSSSS il10ra_site1_normal_mot_HHH_b1_05860_000000142_0001_1_19_H_._HHH_b1_05723_0001_0000200010_0000002_0 il10ra rosetta_normal False True False inf inf False 10.0 1000.0
126.0 0.0 0.0 0.0 0.0 0.0 0.0 SSSSDEEEKELEELQELLKRLKEEGDRFELLRVLVRASQLAARLGDEEAVRRELELYEELASSSS il2ra_site2_3nfp_normal_mot_49a7c9051cacde34b31d84fabeb7f3ea_0001_af2_000000030_0001_39_52_H_._HHH_b2_06514_af2_0001_0000100001_0000001_1 il2ra rosetta_normal False True False inf inf False 10.0 1000.0
246.0 0.0 0.0 0.0 0.0 0.0 0.0 SSSSDLEEEAEEIVREVVEKLGLDEQDKELLERDAEFSLRNGVSEKSVKLALELAAKAMHSSSSS il2ra_site1_1z92_normal_mot_b1fbee8209167eaadba3689d49187f1a_0001_1_af2_000000019_0001_16_31_H_._HHH_b2_06162_0001_0000500028_0000001_0_af2pred_0001_af2pred_1 il2ra af2_rosetta True False False inf inf False 10.0 1000.0
255.0 0.0 0.0 0.0 0.0 0.0 0.0 SSSSSDEEEERVEELLELLEKAKSREELARVAKEVLHLAFRLNDPELLEEVWEIFAKAASSSSSS il10ra_site1_sap_28_mot_HEEHE_1605_000000211_0001_40_56_H_._2012b86ae8029c2c8ab6d311e818aa61_0001_af2_0001_0000300013_0000002_0_0001 il10ra rosetta_sap False True False inf inf False 10.0 1000.0
141.0 0.0 0.0 0.0 0.0 0.0 0.0 NSERFLEDLERSGDPLLEQIAEVLKEAKERGDFEVVQEIFKLIRKLLKGELPPEEVLRLVEELLK il2ra_site1_3nfp_normal_mot_HHH_b1_03125_af2_000000134_0001_40_57_H_._3e5e4a15067cbc373d7c33478bca156f_0001_af2_0001_0000600046_0000001_0 il2ra rosetta_normal False True False inf inf False 10.0 1000.0
34.0 0.0 0.0 0.0 0.0 0.0 0.0 SSSSDVQEEVERLLEEAEEAQERGNPEEAYRLIREAAELAHERNDEELARLVQEVARRIVSSSSS il10ra_site1_normal_mot_HHH_b2_03438_af2_000000049_0001_18_34_H_._HHH_b2_01341_0001_0000400023_0000002_0 il10ra rosetta_normal True False False inf inf False 10.0 1000.0
249.0 0.0 0.0 0.0 0.0 0.0 0.0 SSSNEEQLRKDARIIVETAVKLAGLSEEDEKILEEVAEKLVEEGFDLEEISRILDEVALELLSSS il2ra_site1_1z92_normal_mot_HHH_b1_01250_000000104_0001_1_17_H_._HHH_b2_06740_0001_0000100006_0000001_0_af2pred_0001_af2pred il2ra af2_rosetta True False False inf inf False 10.0 1000.0
41.0 0.0 0.0 0.0 0.0 0.0 0.0 SSSSDEELEEFEEEIEELLKEGDYERALRLIAEALRHAFQANDPEVLRRLWELAKEAARSSSSSS il10ra_site1_sap_19_mot_HHH_b1_00531_af2_000000024_0001_1_19_H_._HHH_b1_05833_af2_0001_0000100001_0000001_0_0001 il10ra rosetta_sap False True False inf inf False 10.0 1000.0
136.0 0.0 0.0 0.0 0.0 0.0 0.0 SSSSDEELEELFRLLREAIELHSEGNEEEAEKVLEEVIELARELGNRLMLLQAEFALRMISSSSS il10ra_site1_sap_13_mot_HHH_b1_04693_000000238_0001_19_36_H_._HHH_b1_07804_0001_0000300023_0000001_0_0001 il10ra rosetta_sap False True False inf inf False 10.0 1000.0
163.0 0.0 0.0 0.0 0.0 0.0 0.0 SSSSDSRERLAERLVEDLVRLAGLSEEQKEELEKVAEELVREGVDPHEIAKILEKLALELESSSS il2ra_site1_1z92_normal_mot_30aa582283ecb64a35315be28fff3e94_0001_000000110_0001_35_49_H_._HHH_b1_02957_af2_0001_0000100017_0000001_0_af2pred_0001_af2pred_1 il2ra af2_rosetta True False False inf inf False 10.0 1000.0
133.0 0.0 0.0 0.0 0.0 0.0 0.0 DEEEIELAIRYLIEFNANPPRVEISVENNEIEVTVEGTDEAARQAQIAVEAFARLKGIPVNVEER il10ra_site1_normal_mot_126ace9b790e630c13bc3545a3f0f279_0001_af2_000000260_0001_15_29_H_._HEEHE_2663_0001_0000500026_0000001_0_af2pred_0001 il10ra af2_rosetta False True False inf inf False 10.0 1000.0
70.0 0.0 0.0 0.0 0.0 0.0 0.0 TAEELIERLVRAAVELNNPKLLRKILEDLEKNLGDPEEAERVLKELIEKVLGDPEEAERLVEEAK il2ra_site1_3nfp_sap_13_mot_HHH_b1_08723_000000044_0001_1_15_H_._ab64a61eb8ed0a9ede620dc4fdff3441_0001_af2_0001_0000300008_0000001_0_0001_af2pred_0001_af2pred_1_swapped il2ra af2_rosetta False True False inf inf False 10.0 1000.0
151.0 0.0 0.0 0.0 0.0 0.0 0.0 SSSSSNEAEEVYELIREALQLLHEGDEEEAKEVLEEARELAEQLGNVNALWNVRYVLRQLSSSSS il10ra_site1_normal_mot_HHH_b1_02997_000000220_0001_39_52_H_._HHH_b1_02223_af2_0001_0000200006_0000002_0 il10ra rosetta_normal True False False inf inf False 10.0 1000.0
113.0 0.0 0.0 0.0 0.0 0.0 0.0 SSSSDDEEERVLRLIIEANRLIFKGNPEEAQEVIEEAEELVKELGDEVLRRALEQVQRVLESSSS il10ra_site1_normal_mot_HHH_b1_05937_af2_000000262_0001_20_37_H_._HHH_b1_08754_af2_0001_0000100001_0000001_0 il10ra rosetta_normal True False False inf inf False 10.0 1000.0
248.0 0.0 0.0 0.0 0.0 0.0 0.0 SSSSPEEEFHRLADEIDDLVAAGRLDEARALLAELQALAEAMKDPKLIKFARDRARYLERRESSS il2ra_site1_2b5i_normal_mot_517d2b11c41c928dd1a3662be3bb3df0_0001_000000298_0001_37_51_H_._HHH_b1_05252_af2_0001_0000300021_0000001_0_af2pred_dldesign_0_af2pred il2ra af2_mpnn True False False inf inf False 10.0 1000.0
211.0 0.0 0.0 0.0 0.0 0.0 0.0 DELEEELRELVKRGDEEKVAELAAKVAKEKGSFSPEQLRALKLFIRALFRDNEEVAEHLARTVIS il10ra_site1_sap_22_mot_HHH_b2_04057_000000065_0001_1_20_H_._HHH_b2_05849_0001_0000400020_0000001_1_0001 il10ra rosetta_sap False True False inf inf False 10.0 1000.0
229.0 0.0 0.0 0.0 0.0 0.0 0.0 SSSSSDEDEEYVRMSLRFAKWLAKYDPEAARRIVKAALDFARAHGDPLAEEIEELLEELESSSSS il10ra_site1_sap_20_mot_HHH_b1_05254_000000006_0001_1_19_H_._HHH_b1_07585_0001_0000200008_0000002_0_0001 il10ra rosetta_sap True False False inf inf False 10.0 1000.0
117.0 0.0 0.0 0.0 0.0 1.0 0.0 SSSSSAEFLIRQALRAVELALKAGDPEEARRALKIAELLAEQAGDPEVREEVEEMEEQINSSSSS il10ra_site1_sap_13_mot_HHH_b2_06864_af2_000000190_0001_1_20_H_._HHH_b2_05372_0001_0000100002_0000001_0_0001 il10ra rosetta_sap True False False inf inf False 10.0 1000.0
151.0 0.0 0.0 0.0 0.0 0.0 0.0 SSSSDVEKAKKLLEEAKAALEAGRPEEARRLLEEAAKIALDSDDVELKTEIVKLLHRVRLSSSSS il2ra_site1_2b5i_normal_mot_0e5a94e4a5addaac739760efb25f0f5d_0001_000000208_0001_18_32_H_._HHH_b2_05387_af2_0001_0000100003_0000001_0_af2pred_dldesign_0_af2pred il2ra af2_mpnn True False False inf inf False 10.0 1000.0
152.0 0.0 0.0 0.0 0.0 0.0 0.0 SSSDEEEEIEELLKELERLIERNDVARAYEVVERLYELILELNDEEAARILARLTRLVVEISSSS il2ra_site2_2erj_normal_mot_HHH_b2_00636_000000258_0001_1_19_H_._HHH_b1_05458_af2_0001_0000200021_0000001_1 il2ra rosetta_normal False True False inf inf False 10.0 1000.0
122.0 0.0 0.0 0.0 0.0 0.0 0.0 SSSSTEEEIERLLREAEEAEEEGNPEEAIEILLEAIRLAYQLGDEEVLQRIWELVLELAKRSSSS il10ra_site1_sap_13_mot_HHH_b1_06819_af2_000000053_0001_23_38_H_._ems_3hC_185_af2_0001_0000500012_0000001_0_0001 il10ra rosetta_sap False True False inf inf False 10.0 1000.0
173.0 0.0 0.0 0.0 0.0 0.0 0.0 SSSDLEEEIRELLEEVEELLKEGDHEEAARLLQELLRLIFRLGDAELLRILYELVRLLAELSSSS il10ra_site1_normal_mot_HHH_b1_02397_af2_000000085_0001_39_57_H_._HHH_b1_04458_af2_0001_0000400029_0000001_0 il10ra rosetta_normal False True False inf inf False 10.0 1000.0
58.0 0.0 0.0 0.0 0.0 0.0 0.0 SSSSTEALEEAARVLLRLSELLANGNPEEAEELVEEAEQRLEELGNPLLAEDVREYYERAKSSSS il2ra_site2_2erj_normal_mot_HHH_b1_00071_af2_000000225_0001_40_56_H_._HHH_b2_07268_0001_0000500020_0000001_0_af2pred_0001_af2pred il2ra af2_rosetta False True False inf inf False 10.0 1000.0
206.0 0.0 0.0 0.0 0.0 0.0 0.0 DAHEVAERAAELVKEGNPEEAERLLEELVRKTGDPALKFLLEQVEKLLERGNLESVHKLLHAAAR il2ra_site1_1z92_normal_mot_HHH_b2_06308_af2_000000104_0001_1_20_H_._1120a227123fe120892103896c8fe6e4_0001_1_0001_0000100007_0000001_0_af2pred_0001_af2pred_1 il2ra af2_rosetta True False False inf inf False 10.0 1000.0
81.0 0.0 0.0 0.0 0.0 0.0 0.0 SIEEILMELIFRFRDDPELFELLIEAYALLNEGNPEEAVEVLERVLREAGVPPEQVERLKEEAEK il10ra_site1_normal_mot_HHH_b1_07449_af2_000000024_0001_1_18_H_._a87409d3d07ab778cdfa687b5837bbba_0001_0001_0000100004_0000001_0_af2pred_0001 il10ra af2_rosetta False True False inf inf False 10.0 1000.0
178.0 0.0 0.0 0.0 0.0 0.0 0.0 SSSDQEMRELARAALRQVEQMHELNDPEAIRFMLIALEVLYERLGDPELKEIYEEAEELLGSSSS il10ra_site1_sap_25_mot_HHH_b1_05670_af2_000000039_0001_1_19_H_._HHH_b1_08315_0001_0000600031_0000001_0_0001 il10ra rosetta_sap False True False inf inf False 10.0 1000.0
146.0 0.0 0.0 0.0 0.0 0.0 0.0 SSSSNEELQEALELSLEALRLALRGNPEEAKEVLEKALELAERGNNPQLARQIEEMLRAQKSSSS il10ra_site1_normal_mot_HHH_b1_08176_000000188_0001_1_20_H_._HHH_b2_05776_af2_0001_0000100004_0000001_0 il10ra rosetta_normal False True False inf inf False 10.0 1000.0
29.0 0.0 0.0 0.0 0.0 0.0 0.0 SSSSSSTEEAERVWELIRRAQQVSPEEAEELLREAEEIAEEANNELLLIQIEFAARRNSSSSSSS il10ra_site1_normal_mot_HHH_b2_08144_af2_000000046_0001_38_52_H_._HHH_b2_04130_0001_0000200019_0000001_0 il10ra rosetta_normal False True False inf inf True 10.0 1000.0
68.0 0.0 0.0 0.0 0.0 0.0 0.0 SSSSSSDAERYIRLTLRFAKRLQDPEARKFMLEAALEMAERLGDEELREEIEELIERLSSSSSSS il10ra_site1_sap_24_mot_HHH_b1_07219_af2_000000236_0001_1_17_H_._HHH_b1_02526_af2_0001_0000300018_0000001_0_0001 il10ra rosetta_sap False True False inf inf False 10.0 1000.0
132.0 0.0 0.0 0.0 0.0 0.0 0.0 SSSSDEEEELRELIEEIEELQKEGDVDEFYKLARRVIEFAAEANNEELLRHLMEFLAHLFSSSSS il10ra_site1_normal_mot_HHH_b2_02497_000000220_0001_1_20_H_._HHH_b2_06953_af2_0001_0000400026_0000001_0 il10ra rosetta_normal False True False inf inf False 10.0 1000.0
397.0 0.0 0.0 0.0 0.0 0.0 0.0 SSSSDEENRELFELLEEAAELHHEGNPEEARKVLEEARELAEELGNRLFLIQIRFILRLLRSSSS il10ra_site1_sap_16_mot_HHH_b2_03220_af2_000000223_0001_23_40_H_._HHH_b1_06962_0001_0000300023_0000001_0_0001 il10ra rosetta_sap False True False inf inf False 10.0 1000.0
67.0 0.0 0.0 0.0 0.0 0.0 0.0 SSSSDRAEKWAFELAELLIRALERAGDPKAREQVEFLIEDLELLGNPELAEELRELLEEVDSSSS il2ra_site1_1z92_normal_mot_HHH_b1_05862_af2_000000270_0001_22_38_H_._HHH_b1_00437_0001_0000100007_0000001_0 il2ra rosetta_normal False True False inf inf False 10.0 1000.0
144.0 0.0 0.0 0.0 0.0 0.0 0.0 SSSSDVKRRILELLQRISELRDEGDEEKVRELLEEVKRLAEENNNFQARKMVEILERFLRSSSSS 2011731_c0013_0001_47_63_H_._HHH_b2_03905_0001_0001 NaN NaN NaN NaN False inf inf False 10.0 1000.0
84.0 0.0 0.0 0.0 0.0 0.0 0.0 SSSSRELALSAIEEIEALLAAGDPEAALELAEKAIEEISKLNLKGFLKILELALDQARAESSSSS 2011958_c0122_0001_47_59_H_._HHH_b2_04932_0001_dldesign_0_af2pred NaN NaN NaN NaN False inf inf False 10.0 1000.0
269.0 0.0 0.0 0.0 0.0 0.0 0.0 DAEFIILAAESAHKSPLARKLLEAHIEVLKQHNPERAELVQEVLELIEEGNPERAKEVAEEVEKR il2ra_site2_3nfp_normal_mot_HHH_b1_04032_000000208_0001_43_56_H_._7ecccec7bd2d3ab74121640ad5a1fb94_0001_0001_0000600018_0000001_0 il2ra rosetta_normal False True False inf inf False 10.0 1000.0
359.0 0.0 0.0 0.0 0.0 0.0 0.0 SSSSYEKVKEALREAVELQENGNPEEAQKLLERLLEELEEEGDWATLKAVEHLLKLVEQRSSSSS il10ra_site1_sap_21_mot_HHH_b2_07569_000000265_0001_38_56_H_._HHH_b2_01727_0001_0000300026_0000002_0_0001 il10ra rosetta_sap False True False inf inf False 10.0 1000.0
172.0 0.0 0.0 0.0 0.0 0.0 0.0 SSSSDVEEEVREILEQIEELLENGNPEEAAKLAEELYRLIAEAKDQEAADLLYEFLHRIISSSSS il2ra_site1_3nfp_sap_15_mot_HHH_b2_07409_000000012_0001_1_20_H_._16934e337390fad51c35c10e6cd388ee_0001_1_0001_0000200030_0000001_0_0001 il2ra rosetta_sap False True False inf inf False 10.0 1000.0
[truncated: 2,391,715 more chars]
