# Supplementary material for: Improving de novo protein binder design with deep learning
Source: Nat Commun. 2023 May 6;14:2625. doi: 10.1038/s41467-023-38328-5 (PMC10163288; doi:10.1038/s41467-023-38328-5)
Supplement: Supplementary file 4 — Source Data File [file 41467_2023_38328_MOESM4_ESM.zip › all_data/octet_data/ltk_500nM_octet.csv]

time (s)	DL Filtering Design 1	DL Filtering Design 2	Physical Filtering Design 1	Physical Filtering Design 2	ProteinMPNN Design 1	ProteinMPNN Design 2	ProteinMPNN Design 3	ProteinMPNN Design 4
0.0	0.0	0.0	0.0	0.0	0.0	0.0	0.0	0.0
0.2	-0.00209429	0.00481192	-0.00406619	-0.00806777	0.00457205	-0.00157304	0.00203734	0.00142934
0.4	-0.00105986	0.00505849	-0.00041472	0.0009668	0.00699065	0.00175	0.00437549	0.00479255
0.6	-0.00395742	0.00665894	0.00125509	-0.00294588	0.01000315	0.00293045	-0.00050902	0.00477458
0.8	-0.00169251	0.00947679	0.00223519	0.00146652	0.01024878	-2.38e-05	0.00527382	0.00627432
1.0	0.0011895	0.01380056	0.00297129	0.00048616	0.00884999	0.00155972	0.00362259	0.00413418
1.2	0.00237976	0.00783553	0.00040833	0.00118075	0.01007663	0.00423549	0.00880994	0.00323335
1.4	-0.00022609	0.01095144	0.00874943	0.00364276	0.00944407	0.00999284	0.00739587	0.00570009
1.6	0.00413712	0.01678291	0.00177933	0.00241988	0.01145959	0.00278083	0.00649486	0.00665074
1.8	0.00264193	0.0110802	0.00478826	0.00218518	0.01535816	0.00614604	0.00964799	0.00956848
2.0	0.00528606	0.00828164	0.00516672	0.00254217	0.01274753	0.00562942	0.00798209	0.01078395
2.2	0.00404503	0.01226942	0.00407452	0.00795819	0.01686049	0.00566765	0.00545131	0.00729325
2.4	0.00547453	0.01728675	0.00558729	-0.00142266	0.0118796	0.00393394	0.01178653	0.00860558
2.6	0.00619506	0.01715351	0.00817647	0.00519322	0.0162168	0.00531826	0.01105563	0.01117174
2.8	0.00481673	0.01364079	0.00736707	0.00581684	0.01343549	0.01070759	0.0060995	0.01065674
3.0	0.00884641	0.01293413	0.00678525	0.00358232	0.01690931	0.00451731	0.01060521	0.01150083
3.2	0.00728417	0.01427025	0.00638744	0.00268501	0.01474765	0.00853152	0.01151724	0.01240441
3.4	0.00497363	0.01759325	0.00477569	0.00565191	0.01562397	0.00822003	0.01028717	0.00995821
3.6	0.00798378	0.0186418	0.00638492	0.00415458	0.01613283	0.00478366	0.00999525	0.01386888
3.8	0.00517487	0.01664601	0.00299255	0.00839934	0.01587175	0.0087861	0.0143457	0.01098962
4.0	0.00694093	0.01445687	0.00677207	0.010044	0.01579242	0.0134769	0.01492722	0.01173448
4.2	0.01093215	0.01955179	0.0111146	0.00696479	0.01564085	0.00743434	0.0143015	0.01046624
4.4	0.01195361	0.01687945	0.0052618	0.00865768	0.01844009	0.0090552	0.01304207	0.01336273
4.6	0.00909208	0.0149913	0.01109239	0.00904604	0.0172363	0.01149425	0.01436138	0.01319929
4.8	0.00888307	0.02057818	0.00694702	0.01200235	0.01724513	0.00629939	0.01598428	0.01861848
5.0	0.0115867	0.01899024	0.01217633	0.01414001	0.0161166	0.01123485	0.01394587	0.0155241
5.2	0.00533948	0.01591463	0.0102286	0.01117472	0.0158504	0.01348322	0.01261767	0.0144704
5.4	0.00581941	0.01855245	0.00943345	0.0098795	0.01872134	0.00824715	0.01589345	0.01627224
5.6	0.00629624	0.01887077	0.0105163	0.01165183	0.01610923	0.01219722	0.01591024	0.01662393
5.8	0.00888857	0.01823238	0.00788062	0.01058782	0.01845467	0.01313086	0.01241873	0.01550033
6.0	0.01095856	0.02089319	0.00886671	0.00729016	0.02211189	0.01122996	0.01489866	0.01791424
6.2	0.0112494	0.0205732	0.00826889	0.01492127	0.02062032	0.01065847	0.01469583	0.0158144
6.4	0.01028374	0.02074054	0.01029692	0.01416662	0.01886789	0.01061992	0.01714157	0.01904262
6.6	0.01360436	0.02196597	0.01342334	0.01130029	0.02222504	0.01138689	0.01768727	0.01189531
6.8	0.0112649	0.0213514	0.01293756	0.01592289	0.01840186	0.0126917	0.01358707	0.01471654
7.0	0.01336586	0.02774489	0.01405963	0.0127261	0.02172494	0.01145689	0.01533503	0.02059182
7.2	0.015229	0.02372754	0.01062804	0.01455144	0.02164172	0.01229811	0.01687257	0.01805778
7.4	0.01558713	0.0235278	0.00697052	0.01454881	0.0187917	0.01298015	0.01848125	0.01519338
7.6	0.01464449	0.02290274	0.01038701	0.01209053	0.01951397	0.0156607	0.02006868	0.01983777
7.8	0.01290597	0.02369079	0.01033788	0.01209194	0.01880752	0.01047306	0.01466228	0.01793947
8.0	0.01049315	0.02348064	0.00815509	0.0134969	0.02211376	0.01735955	0.01559543	0.0174567
8.2	0.00907177	0.01858141	0.01596449	0.01361363	0.02134207	0.00917222	0.02118364	0.01304087
8.4	0.01714229	0.02320531	0.01513881	0.01285913	0.02464443	0.01510801	0.02099564	0.02166947
8.6	0.01092772	0.02549428	0.01899893	0.01446062	0.01802019	0.01255694	0.01741695	0.01751905
8.8	0.0162525	0.02472089	0.0106295	0.01634919	0.02106476	0.01228907	0.01984694	0.01507233
9.0	0.01099385	0.02334416	0.01357064	0.01604244	0.02075876	0.00885695	0.01864549	0.0200376
9.2	0.01153276	0.02627478	0.01923971	0.01310129	0.02194274	0.0120871	0.02022481	0.02053128
9.4	0.01340364	0.02828023	0.01053336	0.01505009	0.02227753	0.01249587	0.01862247	0.01328776
9.6	0.01443452	0.028589	0.01468846	0.01946307	0.02459556	0.01174317	0.0224877	0.02088359
9.8	0.01179098	0.02582311	0.01435319	0.01643359	0.02065793	0.01667741	0.01933886	0.01684791
10.0	0.01578139	0.02544009	0.01406545	0.02048964	0.02240445	0.01429158	0.01996601	0.02086213
10.2	0.0120408	0.02495273	0.01532587	0.01702438	0.02228346	0.01437239	0.01849883	0.02187671
10.4	0.01615237	0.0318782	0.01859367	0.01394331	0.02540407	0.01954357	0.02073213	0.01986645
10.6	0.0148799	0.02681495	0.01515624	0.01724032	0.02289996	0.01712539	0.0222983	0.02274558
10.8	0.01432572	0.02920066	0.01596164	0.01856343	0.0224533	0.01600659	0.025223	0.02327827
11.0	0.0122677	0.02545884	0.01350949	0.0140527	0.0224165	0.01676209	0.02189882	0.02301296
11.2	0.01584307	0.02904522	0.01827519	0.0217444	0.02246262	0.01719564	0.0178291	0.02246749
11.4	0.01578577	0.02767602	0.01554607	0.01562352	0.02509684	0.01530064	0.02079044	0.02093202
11.6	0.01618579	0.02774655	0.01663365	0.01834115	0.02779015	0.01248193	0.02532828	0.02266716
11.8	0.01361868	0.03265775	0.01563628	0.01768971	0.02320126	0.01832983	0.02125239	0.02207096
12.0	0.01581202	0.03012294	0.01458379	0.02162391	0.0219491	0.01614072	0.02021048	0.02252113
12.2	0.01190671	0.03156205	0.0153121	0.02095296	0.02491904	0.01548905	0.0229861	0.0213235
12.4	0.01964154	0.03066972	0.01370031	0.0177859	0.02642623	0.01666488	0.02406304	0.02104963
12.6	0.01373879	0.02936077	0.01803716	0.01949201	0.02354058	0.01397047	0.02227965	0.02471391
12.8	0.0177705	0.03221196	0.01707764	0.0212022	0.02337096	0.01935259	0.02284375	0.02501492
13.0	0.01629455	0.02913699	0.02231164	0.0180041	0.02471826	0.01592262	0.01772234	0.02029183
13.2	0.01869511	0.03665867	0.01859987	0.02360493	0.02143946	0.013733	0.02541417	0.02232917
13.4	0.01497429	0.03579985	0.01734444	0.02292925	0.02370887	0.01616048	0.0217742	0.02420843
13.6	0.01771042	0.03402877	0.01992402	0.01780499	0.02632607	0.01843524	0.02301921	0.02616229
13.8	0.01407196	0.03650475	0.01564796	0.02087119	0.02471132	0.02183125	0.02239867	0.02389008
14.0	0.0181636	0.03468836	0.01815851	0.01874513	0.02723126	0.01825065	0.02079148	0.02276492
14.2	0.01759232	0.03099369	0.0173124	0.02292667	0.02707443	0.01881825	0.02227788	0.02360261
14.4	0.01671228	0.03317433	0.01912512	0.02292806	0.02535003	0.02154276	0.02344492	0.02223139
14.6	0.01569432	0.0330325	0.01994082	0.01882116	0.02552531	0.01877355	0.02506423	0.02385703
14.8	0.01598329	0.02787805	0.01841086	0.02103977	0.0262369	0.01794684	0.02098622	0.02156508
15.0	0.01680644	0.03018272	0.01898064	0.02863017	0.02671525	0.02051669	0.02482257	0.02430953
15.2	0.02049637	0.03042894	0.02277174	0.02227616	0.02714532	0.01479557	0.02337847	0.02032191
15.4	0.01527751	0.03569767	0.01712988	0.02020322	0.02951939	0.01843713	0.0222541	0.02115398
15.6	0.01936088	0.03634633	0.02137675	0.02266937	0.02522008	0.01307282	0.02794335	0.02271053
15.8	0.01749587	0.03452679	0.01951154	0.02065332	0.02483839	0.02185944	0.02577583	0.02279842
16.0	0.02558665	0.03554364	0.0197679	0.02431699	0.0288095	0.01737538	0.02436749	0.02761427
16.2	0.02188108	0.03444803	0.02131731	0.01825333	0.02658748	0.02041244	0.02385272	0.02668513
16.4	0.020306	0.03547879	0.02002929	0.02453756	0.02721474	0.01832838	0.02519664	0.02543889
16.6	0.0161828	0.03411952	0.02024814	0.0225415	0.02682426	0.02304029	0.02721582	0.02585249
16.8	0.01769022	0.03595237	0.01925742	0.02310332	0.02635882	0.01991058	0.02871116	0.02361323
17.0	0.01392344	0.03917656	0.02465187	0.02368735	0.02943814	0.01560211	0.02402774	0.02453427
17.2	0.01912674	0.03432016	0.01896456	0.01973773	0.02788571	0.01749858	0.02524379	0.02484904
17.4	0.01673372	0.03097734	0.02338175	0.02058949	0.02203354	0.0213635	0.02092069	0.02636266
17.6	0.02138187	0.03846924	0.02240916	0.023872	0.02879529	0.01506668	0.02847101	0.02750817
17.8	0.01851334	0.04035825	0.02299682	0.02381707	0.02900894	0.01600333	0.02414826	0.02605765
18.0	0.02300745	0.03098846	0.02228815	0.02477091	0.02782973	0.02135693	0.02768902	0.02876259
18.2	0.01984822	0.03833822	0.02134262	0.0275087	0.03131443	0.01851628	0.0278637	0.02583883
18.4	0.02368535	0.03910172	0.02200627	0.02852361	0.02529573	0.02065415	0.02501208	0.02760641
18.6	0.01900396	0.04062305	0.0234952	0.0274905	0.02578712	0.02059803	0.0268782	0.02352232
18.8	0.02321928	0.03597663	0.02019173	0.02573272	0.02907465	0.01655912	0.02763405	0.0256485
19.0	0.02479804	0.03948254	0.02321961	0.02103015	0.03135743	0.02007988	0.03002593	0.02924898
19.2	0.02224659	0.03914735	0.02208183	0.02197409	0.02550548	0.02057283	0.02419542	0.02868622
19.4	0.02193153	0.03891921	0.01739133	0.02609253	0.02885716	0.02241953	0.02349596	0.02890571
19.6	0.02449134	0.03576917	0.02154457	0.0269878	0.03090413	0.01958613	0.03007845	0.02661373
19.8	0.02056103	0.0377448	0.02119191	0.02561549	0.02823706	0.02094914	0.02664059	0.02662787
20.0	0.02028743	0.03549907	0.02342295	0.02741641	0.02876647	0.02094576	0.02825475	0.02469746
20.2	0.01495939	0.03840971	0.02172708	0.0290378	0.02924071	0.02197941	0.03181376	0.02731677
20.4	0.01739221	0.03784778	0.02130315	0.02683121	0.02802066	0.01891954	0.03342808	0.02896235
20.6	0.01784729	0.04366808	0.02398841	0.02557892	0.02530308	0.02139135	0.02439115	0.02849468
20.8	0.02175175	0.03712473	0.02230553	0.02783405	0.02798856	0.02219601	0.02764585	0.02599335
21.0	0.01849714	0.03675224	0.02456916	0.03221577	0.02957728	0.01781945	0.02652526	0.02607278
21.2	0.01815355	0.04017633	0.02226487	0.02806502	0.03062203	0.02424062	0.0272513	0.02663834
21.4	0.02002694	0.04007236	0.02447075	0.02733152	0.03166306	0.02150744	0.02971119	0.02524509
21.6	0.01758205	0.04207188	0.0239281	0.02933156	0.03346447	0.02679039	0.03028573	0.02770792
21.8	0.01831296	0.03882879	0.02315426	0.02442553	0.02902221	0.01959433	0.02803902	0.02913026
22.0	0.02106665	0.04109874	0.02256429	0.02418838	0.03002939	0.02057238	0.02644786	0.02760874
22.2	0.01929021	0.0365399	0.02326198	0.03055361	0.02601327	0.01995463	0.0302351	0.02895174
22.4	0.01975639	0.03588662	0.02668296	0.02751021	0.03084367	0.02174795	0.02932963	0.03005999
22.6	0.02043181	0.03955334	0.0255255	0.02570552	0.03119669	0.02212433	0.02922442	0.02826553
22.8	0.01821817	0.04339068	0.02427792	0.0254308	0.03373855	0.02448351	0.02808723	0.02798195
23.0	0.02223895	0.04386324	0.02475825	0.02572094	0.03100526	0.02279085	0.03003102	0.02967891
23.2	0.02484504	0.0373527	0.02198669	0.03056564	0.02890547	0.02394551	0.0308994	0.03300905
23.4	0.0190963	0.04095326	0.02199787	0.02969066	0.0313182	0.02460161	0.02940306	0.02959915
23.6	0.02077805	0.04176553	0.02783073	0.02868176	0.0339128	0.02144451	0.0324763	0.02733526
23.8	0.02356597	0.0387706	0.02400355	0.02786095	0.03362041	0.02106405	0.03172309	0.02973579
24.0	0.02697621	0.03839848	0.02612401	0.03333456	0.03133726	0.01956682	0.02989712	0.02833658
24.2	0.02385581	0.04092281	0.02375679	0.02724802	0.02896529	0.0246072	0.03037191	0.03009674
24.4	0.02441061	0.03939179	0.02440151	0.03196856	0.03293608	0.02077222	0.03391958	0.02960662
24.6	0.01914534	0.03748183	0.02640752	0.03005248	0.02919501	0.02425175	0.03202236	0.02829954
24.8	0.02507028	0.04236293	0.02496818	0.03106106	0.03351115	0.02090948	0.0292784	0.03258332
25.0	0.02219261	0.03981369	0.02556822	0.03138793	0.03127972	0.02600307	0.03093793	0.02881984
25.2	0.02022697	0.04151418	0.02791112	0.03105683	0.0317239	0.02307798	0.0303445	0.03013724
25.4	0.02258807	0.03796023	0.02733968	0.03640452	0.02939489	0.02013238	0.02792296	0.03223236
25.6	0.02249333	0.04222094	0.02746897	0.03126932	0.02856969	0.02293639	0.03337674	0.02591122
25.8	0.02136455	0.04517117	0.02750513	0.03125393	0.03543013	0.02675398	0.0365486	0.02960316
26.0	0.02522522	0.04630348	0.02473315	0.03282893	0.03563549	0.02433481	0.03175903	0.02980116
26.2	0.02475549	0.04745353	0.02699286	0.03080982	0.03179307	0.01962278	0.0358591	0.02858906
26.4	0.02282303	0.04418369	0.03041591	0.02691951	0.03281033	0.02465945	0.0316252	0.03029553
26.6	0.01820478	0.0412689	0.0291787	0.02557003	0.03425404	0.02439118	0.03400846	0.02946266
26.8	0.02093785	0.0460994	0.02979335	0.02958035	0.02899811	0.02376557	0.02888614	0.03432063
27.0	0.02082525	0.05156498	0.02975496	0.03214417	0.02966825	0.02273811	0.03271947	0.02765925
27.2	0.01992751	0.04440475	0.02688227	0.03190599	0.03191208	0.0230678	0.03286056	0.03211688
27.4	0.02298705	0.04120996	0.023848	0.03380052	0.03457756	0.02590821	0.03196268	0.02971327
27.6	0.02448404	0.04632718	0.02388759	0.02990591	0.03158757	0.02146377	0.03490746	0.02979017
27.8	0.02263014	0.04520519	0.02838285	0.03726831	0.03032475	0.02327846	0.03340533	0.03021325
28.0	0.02688026	0.04198184	0.02602279	0.03354193	0.03663477	0.02688003	0.02919923	0.03136672
28.2	0.02295307	0.05083337	0.03048291	0.03039889	0.03380278	0.02699793	0.02979096	0.03285031
28.4	0.02214677	0.04494506	0.02634482	0.03259748	0.03436356	0.02195161	0.03393741	0.03133328
28.6	0.02015455	0.04536437	0.03124476	0.03483312	0.02991105	0.02475628	0.02924371	0.02888924
28.8	0.02036858	0.04250846	0.02871655	0.03002547	0.03348738	0.02650955	0.03307074	0.03247064
29.0	0.02388462	0.04807905	0.02956916	0.03177009	0.03335708	0.02326873	0.03285088	0.03215331
29.2	0.01680902	0.0416677	0.02813589	0.03604285	0.03210514	0.02790487	0.03500966	0.0283776
29.4	0.02427607	0.04846983	0.02885001	0.03308396	0.03718055	0.02568174	0.03355519	0.03171986
29.6	0.02358183	0.04391015	0.02695088	0.03440617	0.03322328	0.02628678	0.03496421	0.03459742
29.8	0.0234191	0.04372716	0.0295738	0.03704377	0.03415414	0.02532147	0.03457244	0.03078273
30.0	0.02312172	0.04715139	0.02638126	0.03483836	0.03920509	0.02894333	0.03441112	0.03327353
30.2	0.02644369	0.04774667	0.03298182	0.03334429	0.03559055	0.02432219	0.03596376	0.03317269
30.4	0.02321665	0.04785987	0.02723958	0.03463235	0.04166957	0.02545282	0.03302141	0.03093703
30.6	0.02663675	0.04948623	0.02797787	0.03684519	0.03516571	0.02397989	0.03420826	0.03100713
30.8	0.02188555	0.04549706	0.03386938	0.03643769	0.03314735	0.02383091	0.03432932	0.03314449
31.0	0.02876236	0.04849341	0.03144672	0.03654888	0.03452445	0.02506791	0.03125836	0.03513696
31.2	0.02244112	0.04800088	0.0257641	0.03504704	0.03976758	0.03069545	0.03189616	0.03399062
31.4	0.0258995	0.04421346	0.02924431	0.03458586	0.03896053	0.02657669	0.04049012	0.03236052
31.6	0.02510009	0.04936067	0.02650926	0.03665967	0.03896397	0.03115555	0.03100969	0.03511389
31.8	0.02414385	0.04295933	0.02865598	0.03867137	0.04069392	0.02496684	0.03432988	0.03260966
32.0	0.02966792	0.05422325	0.02995978	0.03828263	0.03422925	0.02446695	0.03681274	0.03271034
32.2	0.02947649	0.0491876	0.03077099	0.03473858	0.04123621	0.02696096	0.03578144	0.03643186
32.4	0.02735863	0.04842137	0.02997312	0.03579339	0.03665878	0.03125018	0.03674066	0.03457958
32.6	0.02883674	0.04627333	0.0274769	0.03262198	0.03851932	0.02880311	0.03854449	0.03509721
32.8	0.02631453	0.05032005	0.03130284	0.03492698	0.03777529	0.0262974	0.03541079	0.03298515
33.0	0.02486376	0.0493783	0.02370573	0.03618737	0.03869961	0.02585671	0.0364316	0.03491206
33.2	0.02308349	0.04761922	0.03219005	0.03643882	0.03807671	0.02520424	0.03772077	0.03289402
33.4	0.02819964	0.04816411	0.03182169	0.03887484	0.03498541	0.02606638	0.03675365	0.03306002
33.6	0.02565514	0.0447526	0.02993641	0.03636691	0.03645967	0.02682507	0.03603292	0.0350894
33.8	0.02475533	0.04601399	0.03041065	0.03695802	0.03546194	0.02851654	0.03421058	0.0357503
34.0	0.02789706	0.05049803	0.02724213	0.03868671	0.04023588	0.0285868	0.04053839	0.03009769
34.2	0.02554604	0.04646722	0.0343597	0.03532187	0.03899222	0.02757816	0.0346378	0.03487009
34.4	0.02289616	0.04784547	0.03311005	0.03832241	0.03938663	0.02589224	0.03531751	0.03484301
34.6	0.02573018	0.04926647	0.03038529	0.03464925	0.0371226	0.02872661	0.03830598	0.0371604
34.8	0.02592638	0.04949791	0.03329858	0.03376961	0.03590913	0.02852168	0.03095273	0.03424037
35.0	0.02648646	0.05247192	0.02752703	0.03851881	0.03836923	0.0318769	0.03327612	0.0332143
35.2	0.02430917	0.04909232	0.03160939	0.03724172	0.03642842	0.02723611	0.03938678	0.03519476
35.4	0.0275025	0.04748205	0.03056956	0.03914366	0.04021923	0.02808398	0.03286264	0.03461945
35.6	0.02470331	0.05692058	0.03105677	0.03798816	0.038104	0.02549087	0.03514431	0.03353003
35.8	0.02432143	0.05241577	0.03228799	0.03774968	0.03624911	0.02793883	0.03404378	0.034747
36.0	0.02849297	0.04951406	0.03244923	0.03431811	0.04185207	0.0274785	0.03623939	0.03745925
36.2	0.02670903	0.05445179	0.03594719	0.03275298	0.04016441	0.02809102	0.03476796	0.0352763
36.4	0.02511414	0.04950587	0.03152843	0.04063004	0.0364939	0.02650169	0.03995414	0.03668464
36.6	0.02592667	0.05259952	0.03189601	0.03700592	0.0356289	0.0298577	0.03798285	0.03657681
36.8	0.0277223	0.05661276	0.03299283	0.03981241	0.03945968	0.03239034	0.0361077	0.03460447
37.0	0.02565138	0.05417918	0.03358342	0.03926067	0.03802059	0.02920265	0.03833643	0.03570774
37.2	0.02468472	0.05479688	0.03517223	0.03982968	0.04042677	0.02850224	0.03984531	0.03498486
37.4	0.02645397	0.05312445	0.03244627	0.04157	0.03794134	0.02493772	0.03818965	0.03515166
37.6	0.0239859	0.05497551	0.03167216	0.04427338	0.03382339	0.02848981	0.03980773	0.03258717
37.8	0.02797665	0.05320287	0.03076485	0.04297435	0.03825951	0.03092566	0.03467446	0.03814996
38.0	0.02843886	0.05685666	0.03516458	0.03791113	0.03822481	0.03070181	0.03995601	0.03667651
38.2	0.02504339	0.0535806	0.03253836	0.03678591	0.03707489	0.03455223	0.03993961	0.03489342
38.4	0.02888979	0.05055258	0.03257791	0.04124626	0.03853696	0.03138769	0.03970086	0.0390127
38.6	0.02982762	0.05078999	0.03560538	0.04041022	0.03977168	0.02882712	0.04118825	0.03513293
38.8	0.02550279	0.05248459	0.03681858	0.04388185	0.03874139	0.03020602	0.04008492	0.03717155
39.01	0.0238617	0.05781316	0.03023207	0.04139867	0.04064309	0.02688454	0.03692028	0.03886982
39.2	0.02253194	0.0575663	0.03216962	0.03557419	0.04030143	0.02877024	0.04150226	0.03693582
39.4	0.02967388	0.05691983	0.03124732	0.04063505	0.03947891	0.02654272	0.03245285	0.03519505
39.6	0.03010121	0.05312681	0.034108	0.03969877	0.03885006	0.02762135	0.03965759	0.03323743
39.8	0.02839387	0.0545026	0.03278534	0.03966614	0.04155861	0.03256468	0.03870565	0.04028407
40.0	0.02656196	0.0535306	0.03659452	0.03787076	0.03962016	0.02999374	0.04082248	0.03555779
40.2	0.02576499	0.05281112	0.03181399	0.04168179	0.04058809	0.02991051	0.03942053	0.03846878
40.4	0.02755768	0.05703218	0.03862483	0.0394531	0.03969441	0.03172099	0.03632819	0.03494657
40.6	0.02664663	0.05261525	0.03318376	0.04254913	0.03825787	0.02879209	0.03908935	0.03742232
40.8	0.02726454	0.05335252	0.0339171	0.04100052	0.03929861	0.02823817	0.04206508	0.03930968
41.0	0.02853924	0.05149459	0.03514767	0.04215198	0.04118212	0.03037448	0.04100541	0.03980518
41.2	0.021755	0.05586941	0.03796187	0.0364634	0.0393113	0.03196125	0.03735641	0.03466341
41.4	0.02706958	0.0510551	0.03538902	0.04269399	0.04088811	0.02995773	0.04242684	0.03732238
41.6	0.02745064	0.0510264	0.03065761	0.04295325	0.04092662	0.02908755	0.03799599	0.04070167
41.8	0.02740159	0.05873499	0.0360485	0.04539296	0.04457466	0.02601654	0.03788412	0.04042524
42.0	0.02638704	0.05386514	0.0352503	0.03932694	0.04357583	0.0275573	0.03985608	0.04092958
42.2	0.02605589	0.05696753	0.03551432	0.04319313	0.0399408	0.03027994	0.03985561	0.0381659
42.4	0.03110617	0.05721596	0.03977349	0.04352109	0.0424559	0.02944447	0.03324686	0.03724451
42.6	0.02562111	0.05828605	0.03260155	0.04232177	0.04023297	0.02673372	0.04328554	0.03736586
42.8	0.0289229	0.05660826	0.0351951	0.04216609	0.04293754	0.02953739	0.03841423	0.03869174
43.0	0.02617729	0.05850555	0.03804612	0.04109138	0.04167528	0.03002558	0.03897517	0.04013294
43.2	0.0292129	0.05485014	0.0327707	0.04441155	0.04006404	0.03067047	0.03962518	0.04033995
43.4	0.03087159	0.05431563	0.03742408	0.04017551	0.03922022	0.02702966	0.04113033	0.03853047
43.6	0.02726115	0.05435096	0.03397819	0.03993495	0.04112704	0.02696718	0.04578438	0.04018998
43.8	0.02841132	0.05242227	0.03459897	0.04476925	0.04033634	0.03099299	0.03942943	0.04457367
44.0	0.03142752	0.05301525	0.03451112	0.04550568	0.04068144	0.0332734	0.04072752	0.04107627
44.2	0.02792186	0.0543308	0.0333582	0.04060363	0.0393925	0.02749417	0.04248202	0.03701633
44.4	0.03204734	0.05694717	0.03522314	0.03980179	0.04171688	0.03090128	0.04164539	0.04125529
44.6	0.03195861	0.05731924	0.03416494	0.04268415	0.04014998	0.03454507	0.04639999	0.03691781
44.8	0.02587155	0.05238739	0.03704806	0.04247553	0.0455724	0.03218161	0.04114916	0.04142293
45.0	0.03242012	0.05364081	0.03631651	0.04243387	0.03766335	0.0330399	0.0449228	0.04206375
45.2	0.0273327	0.05913334	0.03754087	0.04289882	0.0391538	0.02986437	0.04218345	0.03859182
45.4	0.0278912	0.06122886	0.03578634	0.04295061	0.04194238	0.03793488	0.04039405	0.04031212
45.6	0.02774236	0.05415912	0.03747772	0.04639749	0.04285869	0.03200021	0.04316789	0.03834841
45.8	0.02722465	0.05589224	0.03622921	0.04326051	0.03965626	0.03313866	0.04024123	0.04099304
46.0	0.02624038	0.05140816	0.03528012	0.04768312	0.03896034	0.03436551	0.04164509	0.03951537
46.2	0.02771104	0.05767287	0.03439442	0.0410649	0.04258431	0.03079405	0.04193888	0.0377044
46.4	0.0305919	0.05723256	0.03263717	0.04464329	0.04197006	0.03367176	0.04205212	0.04217109
46.6	0.02955597	0.05375914	0.03360964	0.04445356	0.04022181	0.03419659	0.0443971	0.03749316
46.8	0.03023596	0.06219158	0.03848845	0.04945268	0.04008152	0.0331099	0.04112094	0.03681108
47.0	0.02851957	0.05792983	0.03656593	0.0458256	0.04221694	0.02904191	0.04259918	0.04298043
47.2	0.02798329	0.05858265	0.03622176	0.0472787	0.04276157	0.03072972	0.04150355	0.04026165
47.4	0.02771913	0.05587588	0.03540672	0.04399011	0.04195287	0.03029284	0.04299252	0.04078455
47.6	0.02846259	0.06301729	0.038473	0.04550601	0.04364941	0.03157814	0.04321755	0.03864345
47.8	0.03261146	0.05670242	0.03701514	0.0441508	0.04345137	0.02897149	0.04219766	0.04240475
48.0	0.0250602	0.05630539	0.03643369	0.0430036	0.04358601	0.03458725	0.04032958	0.04168517
48.2	0.03089441	0.05570538	0.03359556	0.04476789	0.04281513	0.03196805	0.03769582	0.04419859
48.4	0.02709578	0.05561601	0.03761205	0.04461579	0.04935153	0.03119717	0.04308982	0.03884814
48.6	0.02984721	0.05938192	0.03612307	0.04308543	0.04119739	0.03324109	0.04048782	0.04359792
48.8	0.03291254	0.05710005	0.03573349	0.04513023	0.04250591	0.03537038	0.04908241	0.04070344
49.0	0.02901834	0.06335562	0.03325416	0.04551344	0.04668658	0.03413397	0.04504693	0.03767425
49.2	0.02784483	0.05936899	0.04036693	0.04244382	0.03661628	0.0276279	0.04269309	0.04306655
49.4	0.02875502	0.05663381	0.04119666	0.04915019	0.04824527	0.03532734	0.04660343	0.04253466
49.6	0.03370678	0.06154339	0.03576817	0.04303222	0.04068537	0.03016988	0.0451348	0.04585198
49.8	0.02877616	0.0588692	0.03462901	0.04175676	0.0410165	0.03548462	0.04344915	0.04404119
50.0	0.03050749	0.05800364	0.03978807	0.04691226	0.0435134	0.03313664	0.04607952	0.04339151
50.2	0.02999535	0.05933485	0.03781624	0.04589173	0.04246694	0.03307831	0.04227041	0.04400233
50.4	0.03005271	0.05816851	0.03983539	0.04719311	0.04431208	0.0344904	0.0441074	0.04047855
50.6	0.03120479	0.05751753	0.03610492	0.0435757	0.04397346	0.03181447	0.04725921	0.04304981
50.8	0.02889092	0.05971745	0.03705743	0.04778187	0.04205747	0.03398414	0.04307602	0.04113988
51.0	0.03360811	0.05994505	0.04081992	0.04580876	0.04362727	0.03569375	0.04243316	0.03843481
51.2	0.02977115	0.06110016	0.03828812	0.0443147	0.04532878	0.03285539	0.04347464	0.04091281
51.4	0.03040158	0.06039345	0.03801877	0.04404537	0.04604887	0.03493613	0.03895301	0.04452386
51.6	0.03009911	0.05826991	0.03550752	0.04853167	0.04651225	0.03573858	0.04421626	0.0377407
51.8	0.02868448	0.05558217	0.03949482	0.04624086	0.04218965	0.03548258	0.0436863	0.04203721
52.0	0.03007118	0.06036468	0.03927231	0.04585416	0.04361682	0.03503634	0.0443671	0.04075222
52.2	0.03136957	0.06102882	0.03774266	0.04808466	0.04555514	0.03165222	0.04673972	0.0443973
52.4	0.03142413	0.0596652	0.04070638	0.04876374	0.04498519	0.03692998	0.04311579	0.0410795
52.6	0.03023871	0.06573477	0.04114392	0.04543486	0.04378267	0.03279026	0.04034467	0.03923493
52.8	0.02648006	0.0586419	0.03990402	0.04588654	0.04243125	0.03594592	0.04513232	0.0430116
53.0	0.0284231	0.06513242	0.037776	0.04549593	0.0432127	0.02959046	0.04496159	0.04200381
53.2	0.03089607	0.0623381	0.04030421	0.04613615	0.04309053	0.03215406	0.04644172	0.04336749
53.4	0.0320448	0.06267209	0.03732583	0.04735111	0.04281351	0.03626704	0.04232813	0.04161403
53.6	0.0303749	0.05907982	0.03897099	0.04965442	0.04718063	0.03391233	0.04363026	0.04061027
53.8	0.03238374	0.06034272	0.04424946	0.04841481	0.04335891	0.03553093	0.04672172	0.04585483
54.0	0.02922594	0.06169627	0.03978204	0.04767351	0.04462116	0.0337127	0.04242532	0.04738707
54.2	0.03093205	0.06173818	0.0398424	0.04935389	0.04358554	0.03689547	0.04490482	0.04395483
54.4	0.03166289	0.06329694	0.04037913	0.04475187	0.04463113	0.03276129	0.04466378	0.04277745
54.6	0.03552856	0.06072284	0.04027789	0.04486977	0.04474538	0.03559047	0.04079829	0.04159657
54.8	0.03222825	0.06379372	0.04111682	0.04807155	0.04604694	0.03815914	0.0412282	0.039286
55.0	0.03079739	0.06064645	0.03892372	0.04620648	0.04604423	0.03248767	0.04831989	0.04896948
55.2	0.0326854	0.05959415	0.04036188	0.04787561	0.04206924	0.03833172	0.04841578	0.04330695
55.4	0.0354959	0.06316193	0.04011208	0.04659285	0.04558376	0.03459902	0.04827112	0.04138036
55.6	0.03182678	0.05912149	0.03561178	0.04551356	0.04819627	0.03095958	0.04597826	0.04630403
55.8	0.03415153	0.06508206	0.04432965	0.04962205	0.04452382	0.03297323	0.04217487	0.04341772
56.0	0.03220455	0.05829306	0.03854835	0.04886787	0.05039102	0.03548979	0.04767078	0.0443549
56.2	0.03054967	0.06104616	0.04165189	0.04914681	0.04572387	0.03513656	0.04311614	0.04397456
56.4	0.03592182	0.06320941	0.04118314	0.0485437	0.04996216	0.03335729	0.04727091	0.04703028
56.6	0.03104437	0.06355876	0.0392587	0.05122996	0.04941794	0.03165126	0.04756736	0.0470461
56.8	0.03313754	0.06496159	0.04162737	0.04938284	0.0455663	0.03763552	0.04550211	0.04462972
57.0	0.03259991	0.06532174	0.03957574	0.04762282	0.04413619	0.03109	0.04461202	0.04531537
57.2	0.02923921	0.06461478	0.04034844	0.04378774	0.04476007	0.04055015	0.04614381	0.04338734
57.4	0.03372686	0.06595979	0.04323528	0.04933427	0.04620383	0.03336962	0.04270751	0.04936472
57.6	0.03634525	0.06264888	0.04139401	0.04591748	0.04384346	0.03363597	0.04389962	0.0444663
57.8	0.03084297	0.06494593	0.04105588	0.04990706	0.04673582	0.03607862	0.05048303	0.04206285
58.0	0.0341918	0.06063566	0.03645792	0.05073234	0.04644977	0.03637343	0.04579848	0.04375674
58.2	0.02991712	0.06610852	0.04062177	0.0500812	0.04602482	0.03365844	0.04861133	0.04312929
58.4	0.0332402	0.06589272	0.03943247	0.05499347	0.04754572	0.03230524	0.04821819	0.04489433
58.6	0.03517683	0.06064498	0.03849051	0.0498726	0.04763982	0.03274368	0.04765641	0.04562267
58.8	0.03342582	0.0622771	0.04350718	0.04735992	0.04297592	0.03696181	0.04513872	0.04748424
59.0	0.03273666	0.06081844	0.04263547	0.05208114	0.04574547	0.03774229	0.04506781	0.04443433
59.2	0.03549867	0.06175754	0.04220049	0.04826523	0.04452876	0.0354194	0.04861681	0.04909624
59.4	0.03794424	0.06232097	0.04549303	0.0479439	0.04675286	0.03188969	0.04470452	0.0456173
59.6	0.03089582	0.06273775	0.04345637	0.05131115	0.04396757	0.03568347	0.04184102	0.0449971
59.8	0.03205231	0.06078757	0.042076	0.04768797	0.04756949	0.03396767	0.04513045	0.04550896
60.0	0.03603254	0.06832235	0.0499166	0.05213088	0.04808656	0.03944528	0.04636751	0.04530477
60.2	0.03499001	0.0682648	0.05408971	0.05124165	0.05610175	0.04040082	0.05089666	0.04429572
60.4	0.0397158	0.06722114	0.05194566	0.05804975	0.05369725	0.03975153	0.05150048	0.04918204
60.6	0.04224432	0.07119182	0.05430563	0.05543629	0.06002099	0.04019403	0.05171352	0.05024485
60.8	0.03712327	0.07178093	0.05139926	0.06108014	0.05089882	0.0438404	0.05326876	0.05010599
61.0	0.03739875	0.07516068	0.05464329	0.06134751	0.05114021	0.05058631	0.05663095	0.05583225
61.2	0.04127919	0.07540172	0.05331068	0.06359896	0.06064865	0.04612768	0.05462536	0.05414734
61.4	0.04290083	0.0730339	0.05482128	0.06074161	0.05453724	0.04667207	0.05436502	0.05288647
61.6	0.043888	0.07577766	0.05705214	0.06301448	0.05728041	0.04888153	0.05972061	0.05616098
61.8	0.04044279	0.07828603	0.05513383	0.06587756	0.060627	0.05188796	0.05744825	0.05727161
62.0	0.04224843	0.08090284	0.05899384	0.06470295	0.06502476	0.0547097	0.05984467	0.0569731
62.2	0.04437637	0.08201982	0.0615304	0.06626116	0.06023109	0.05224273	0.0620182	0.0648265
62.4	0.04701141	0.07499418	0.06201093	0.06846131	0.0639726	0.05319192	0.05836137	0.06121672
62.6	0.04836167	0.07896995	0.05733172	0.07056458	0.06410561	0.05394075	0.06161454	0.05907805
62.8	0.05184787	0.08677576	0.06208606	0.07149224	0.06122404	0.05373514	0.06271817	0.06264695
63.0	0.04908255	0.08226965	0.06318086	0.07107141	0.06863835	0.05110523	0.06234164	0.06030343
63.2	0.05436981	0.08727952	0.06341442	0.07194535	0.06460155	0.05533969	0.06287732	0.063746
63.4	0.05285985	0.08962457	0.06326685	0.06949379	0.06507042	0.05780704	0.0644371	0.06503479
63.6	0.04997829	0.08785709	0.06567369	0.0734404	0.06861028	0.05681302	0.06913336	0.06377382
63.8	0.05204682	0.08863206	0.06787105	0.07511961	0.06990025	0.06102936	0.06858844	0.06556409
64.0	0.05283497	0.08941467	0.06529506	0.07866454	0.0695128	0.06167751	0.07122678	0.06592565
64.2	0.05245451	0.08613526	0.06712062	0.07464746	0.0670101	0.0580764	0.07187658	0.06881116
64.4	0.05551438	0.08894846	0.06949191	0.07335798	0.07226691	0.06354069	0.06874678	0.06510492
64.6	0.05798502	0.08908549	0.06788556	0.08149538	0.07488696	0.06576299	0.06947049	0.07270131
64.8	0.0555045	0.09301894	0.06943056	0.07278161	0.0737362	0.05900829	0.07228251	0.07137042
65.0	0.05760282	0.08571795	0.06894689	0.08200021	0.07556519	0.06719303	0.0733683	0.073143
65.2	0.05515112	0.09249226	0.06979647	0.07866006	0.07718895	0.06701001	0.0745858	0.07586592
65.4	0.05648574	0.09755475	0.07186341	0.0797427	0.07660589	0.06373911	0.07393957	0.07600139
65.6	0.05502693	0.09057003	0.07249862	0.08292462	0.07591538	0.06918769	0.07895879	0.07453101
65.8	0.0573579	0.09617413	0.07770326	0.08194666	0.0770741	0.07100939	0.07970747	0.07439917
66.0	0.06134553	0.09025006	0.07389213	0.08369084	0.07632092	0.06847104	0.08166663	0.07643007
66.2	0.06139777	0.09550636	0.07335193	0.08425785	0.08041209	0.06932893	0.07784133	0.07869224
66.4	0.05971776	0.09455396	0.0721453	0.08517154	0.08148436	0.07551873	0.08133218	0.080519
66.6	0.05950503	0.09628295	0.07755091	0.08713153	0.08514526	0.07088366	0.08206405	0.07988741
66.8	0.06438711	0.09490268	0.07965187	0.08633407	0.08140112	0.0695357	0.077994	0.08029906
67.0	0.06564227	0.0948839	0.07768136	0.08702565	0.08395835	0.07384858	0.08106399	0.07855394
67.2	0.06723315	0.1024726	0.08345015	0.08915631	0.08185446	0.07411414	0.08136494	0.07854524
67.4	0.06186869	0.09817005	0.08231522	0.08713195	0.0812211	0.07621749	0.08485602	0.08426908
67.6	0.06217072	0.1034307	0.08333202	0.09285693	0.08906544	0.0771658	0.08349563	0.08742355
67.8	0.06680812	0.1019791	0.08648908	0.09244765	0.08744577	0.07424411	0.08732966	0.08606273
68.0	0.06917229	0.09935334	0.08097831	0.09207559	0.08646435	0.07785282	0.08834373	0.08640032
68.2	0.0685145	0.1069468	0.08433487	0.09328163	0.08780991	0.07672973	0.08687253	0.09013034
68.4	0.06789991	0.1062159	0.08256637	0.09274589	0.08688448	0.07886672	0.08838343	0.08849128
68.6	0.07309845	0.105937	0.08683211	0.09595347	0.09035527	0.08166633	0.08611468	0.0890126
68.8	0.06906429	0.1063569	0.08331288	0.09515572	0.08686526	0.08047868	0.09102889	0.08783981
69.0	0.07416352	0.1028712	0.08870227	0.09411135	0.08950656	0.08034471	0.08969667	0.09134346
69.2	0.07059614	0.1114159	0.08666465	0.09740971	0.09229995	0.08669835	0.08848123	0.09255888
69.4	0.07430178	0.1130541	0.0880505	0.0961834	0.09415929	0.08629613	0.0941944	0.09189968
69.6	0.07794433	0.106451	0.08831114	0.1002094	0.09256108	0.08399253	0.09597479	0.09565206
69.8	0.07058451	0.1044405	0.09379169	0.1010608	0.09399678	0.08584993	0.0934296	0.09374749
70.0	0.07683047	0.1121772	0.09337313	0.09838267	0.09654447	0.09041578	0.09281867	0.0911539
70.2	0.07689351	0.112221	0.08931749	0.1056086	0.09808181	0.0891329	0.09709537	0.095418
70.4	0.07264282	0.1106637	0.09369946	0.1038729	0.09588995	0.08813699	0.09399924	0.09444168
70.6	0.07889478	0.1117405	0.09165638	0.1052042	0.09653688	0.08561328	0.09371761	0.1001996
70.8	0.08027047	0.1152664	0.09629431	0.1066133	0.09641655	0.09163655	0.1016352	0.1005272
71.0	0.08247469	0.1173851	0.09270862	0.1020517	0.09862816	0.08669502	0.09726881	0.1018151
71.2	0.08070227	0.1176251	0.09721106	0.1078064	0.09824046	0.0922222	0.09813583	0.09567423
71.4	0.0824599	0.1161262	0.09393955	0.1027308	0.1017493	0.09511323	0.09768147	0.1008027
71.6	0.08228335	0.1194375	0.09990475	0.1112432	0.09853929	0.09059079	0.1006031	0.1023368
71.8	0.07885804	0.1173285	0.1012538	0.1077782	0.1047315	0.09469091	0.1013259	0.1022482
72.0	0.08491711	0.1163248	0.09758571	0.1072251	0.1033954	0.09610836	0.1029961	0.100413
72.2	0.08067227	0.117332	0.09749275	0.1137316	0.103755	0.09771732	0.1025131	0.1020165
72.4	0.08054505	0.1217393	0.1007001	0.1155435	0.1010055	0.09042948	0.1039562	0.1076295
72.6	0.08016111	0.1229095	0.09834384	0.1095645	0.1068534	0.09657869	0.1050137	0.1060341
72.8	0.08769596	0.1236726	0.1072842	0.1088228	0.1074796	0.093235	0.1046775	0.1043869
73.0	0.08553474	0.12682	0.1024905	0.1137743	0.1080923	0.09640417	0.1084357	0.106164
73.2	0.08638233	0.1259852	0.1014011	0.1119296	0.1052642	0.1005838	0.1080905	0.1087614
73.4	0.08851729	0.1291069	0.1068313	0.115975	0.1072712	0.1000401	0.1103842	0.1143382
73.6	0.09050296	0.124813	0.1029725	0.1123458	0.1099196	0.1047577	0.1063856	0.1157529
73.8	0.09261298	0.1254514	0.1049235	0.1172337	0.109677	0.1041175	0.1089047	0.1104399
74.0	0.08766954	0.1309197	0.1050015	0.1169637	0.1094532	0.1008127	0.1125726	0.1120023
74.2	0.08852655	0.1227162	0.102965	0.1201713	0.1113808	0.1056918	0.1097331	0.1131959
74.4	0.09123637	0.1267963	0.1116037	0.1194898	0.1093761	0.1042055	0.113013	0.1145802
74.6	0.09373396	0.1299154	0.1068766	0.118909	0.1113276	0.1074781	0.1135441	0.1143183
74.8	0.09752919	0.1297041	0.1113943	0.1218846	0.1139396	0.1073453	0.1109033	0.1156061
75.0	0.09677105	0.1289437	0.1079173	0.1216548	0.1140825	0.1145355	0.113387	0.115641
75.2	0.09225357	0.1335276	0.1101136	0.1226765	0.1151788	0.1072189	0.1151396	0.1201833
75.4	0.09185574	0.1278971	0.1108568	0.1260214	0.1157394	0.1037611	0.1118973	0.1191096
75.6	0.09756991	0.1330593	0.1139409	0.1225747	0.1212092	0.1122738	0.1127624	0.1166905
75.8	0.09472331	0.1360147	0.1161845	0.1248921	0.1186656	0.1087855	0.120808	0.1242499
76.0	0.0961365	0.1321703	0.1144431	0.1285088	0.1208485	0.1147456	0.1151605	0.1221777
76.2	0.09885112	0.1324994	0.1145704	0.1253562	0.1197805	0.1113622	0.1222086	0.1204449
76.4	0.09657456	0.136415	0.1143854	0.1265174	0.1235118	0.1141449	0.1241824	0.1183869
76.6	0.1009691	0.1373235	0.1142986	0.1264046	0.1209453	0.1128364	0.1232665	0.1237888
76.8	0.1028062	0.1388403	0.1209582	0.1298019	0.1222204	0.1149651	0.1241516	0.124501
77.01	0.1029568	0.1348833	0.1179841	0.1326828	0.1229349	0.1168924	0.1228418	0.1235583
77.2	0.1005868	0.1354621	0.11517	0.1286589	0.122699	0.1162898	0.1254769	0.1270863
77.4	0.1009723	0.1400717	0.1152332	0.1308058	0.1256006	0.1183059	0.1274439	0.1254147
77.6	0.1057578	0.1420068	0.1201241	0.1304807	0.1269071	0.1216844	0.1260456	0.1272051
77.8	0.101906	0.1410604	0.1149621	0.1313279	0.1276957	0.117344	0.1270049	0.129237
78.0	0.1049084	0.1430465	0.1199648	0.1347473	0.127118	0.1224463	0.1269816	0.127687
78.2	0.1046432	0.1392977	0.1229389	0.1349066	0.1263693	0.1224136	0.1234641	0.1327224
78.4	0.09981117	0.1395051	0.1239473	0.1344005	0.1269998	0.121089	0.1298385	0.1384689
78.6	0.1092385	0.1440135	0.1250344	0.1353655	0.1266303	0.1217638	0.1310541	0.1313083
78.8	0.1058077	0.1416552	0.1236569	0.1384964	0.1301735	0.1278385	0.129102	0.1304217
79.0	0.1070956	0.1495853	0.1249966	0.138269	0.1329122	0.1259747	0.1335357	0.1312033
79.2	0.1081201	0.1446524	0.1286543	0.1410082	0.1296939	0.1263888	0.1283229	0.1344643
79.4	0.1082162	0.1416211	0.1241654	0.1418699	0.1305725	0.1261854	0.1324674	0.1322059
79.6	0.1120745	0.1480875	0.1321161	0.1418857	0.1311053	0.124468	0.1331287	0.1398784
79.8	0.1113679	0.1467736	0.1321128	0.1441289	0.1350389	0.1257557	0.1349044	0.1357849
80.0	0.1133151	0.150764	0.1300599	0.1441179	0.1346855	0.1280086	0.134099	0.1361226
80.2	0.1161658	0.1490958	0.1279773	0.1437051	0.1320962	0.1314882	0.1348152	0.1398179
80.4	0.1134624	0.1464117	0.1305918	0.1422128	0.13296	0.1301816	0.138969	0.1386433
80.6	0.1143812	0.1498012	0.1342803	0.1494447	0.1338974	0.1332998	0.1414436	0.1441228
80.8	0.1165519	0.1531895	0.1300395	0.1452659	0.1390977	0.1285153	0.1368669	0.1411337
81.0	0.1184622	0.1499773	0.1325379	0.1483127	0.1419913	0.1326372	0.1396617	0.1430939
81.2	0.1142321	0.1571196	0.1357487	0.1454366	0.137036	0.1355076	0.1416079	0.1424366
81.4	0.1192939	0.157315	0.1313138	0.1466258	0.1420803	0.1331214	0.1420305	0.1437118
81.6	0.1165078	0.1601229	0.1361071	0.1473425	0.1413364	0.1363047	0.1405508	0.1433675
81.8	0.1183782	0.1603347	0.1370025	0.143141	0.1454886	0.1372807	0.1446521	0.1436094
82.0	0.119679	0.1566494	0.1371283	0.1509644	0.1423821	0.1387253	0.1463793	0.1464396
82.2	0.1215419	0.1551047	0.140027	0.149075	0.1407423	0.1377604	0.1458835	0.1464738
82.4	0.1220174	0.1611561	0.1397325	0.1552667	0.141077	0.1333141	0.1408553	0.1517872
82.6	0.1230957	0.1589342	0.1379671	0.1554425	0.1438715	0.1421228	0.1446448	0.146664
82.8	0.124451	0.1590764	0.1432737	0.152957	0.1455071	0.1411422	0.1459771	0.151088
83.0	0.1251397	0.1603712	0.1435961	0.1601698	0.1453284	0.1462937	0.1473647	0.1482133
83.2	0.1243731	0.1607746	0.1381409	0.1548217	0.1475681	0.1412188	0.1506586	0.1508331
83.4	0.1253344	0.1637412	0.1395015	0.1586244	0.1498533	0.1458502	0.1469517	0.1534012
83.6	0.1255511	0.1642426	0.1445666	0.1559917	0.14483	0.142648	0.1506236	0.1501957
83.8	0.1279924	0.1610081	0.1418264	0.1577337	0.149073	0.1422801	0.1503426	0.1576888
84.0	0.1294656	0.1618043	0.1420478	0.1595752	0.1513795	0.1450723	0.1533437	0.1538357
84.2	0.1244139	0.1636305	0.1427907	0.1594571	0.1473998	0.1423027	0.1517053	0.1545948
84.4	0.1280207	0.1616877	0.1446898	0.164786	0.1508403	0.1509753	0.1514733	0.1589379
84.6	0.129595	0.1675718	0.1477527	0.1621311	0.1509472	0.1494602	0.15625	0.1607857
84.8	0.1312	0.1701916	0.1485168	0.1636169	0.1544037	0.1458296	0.1555451	0.1568845
85.0	0.1282803	0.1704251	0.1474354	0.1619442	0.1541331	0.1531772	0.1599431	0.1572698
85.2	0.1339919	0.1616952	0.1505684	0.1586567	0.1573723	0.1493675	0.1568573	0.1635597
85.4	0.1321107	0.1666928	0.1512862	0.1615592	0.1563842	0.1533168	0.153315	0.1658759
85.6	0.1333759	0.1723281	0.1476813	0.1656059	0.1564505	0.1566712	0.1576012	0.1603068
85.8	0.1351587	0.1737515	0.1517081	0.1627903	0.1528594	0.156278	0.1601012	0.1651282
86.0	0.1316726	0.169797	0.1526607	0.164317	0.1571695	0.1517094	0.1574458	0.1680954
86.2	0.1348445	0.172515	0.1527804	0.167727	0.1538759	0.1546985	0.1577253	0.1667383
86.4	0.1345544	0.1711327	0.1562104	0.1692388	0.161118	0.1521141	0.1643237	0.1599149
86.6	0.1342588	0.1736805	0.1527628	0.1698642	0.1607436	0.1553212	0.1616492	0.1686823
86.8	0.1368784	0.1742423	0.1516804	0.169419	0.1629826	0.1580944	0.1646324	0.1655975
87.0	0.1363122	0.1752513	0.1520139	0.1702044	0.1623336	0.1594191	0.161187	0.1709969
87.2	0.1374381	0.176304	0.155663	0.1697854	0.1658534	0.1600351	0.158512	0.1672546
87.4	0.1395708	0.1765423	0.1638785	0.1771972	0.1672256	0.1576075	0.1616606	0.1672226
87.6	0.1421219	0.1771164	0.1555868	0.1756486	0.1677231	0.160817	0.1672304	0.1693061
87.8	0.1420708	0.1763696	0.1584896	0.1759791	0.1620818	0.1655464	0.1653777	0.168399
88.0	0.1392315	0.1816595	0.1587677	0.171504	0.1686356	0.160431	0.1677666	0.1675588
88.2	0.1427561	0.1774203	0.1617763	0.1729548	0.1677826	0.1617178	0.1653091	0.1696914
88.4	0.1437187	0.1745037	0.1598496	0.1733159	0.165005	0.164341	0.1663497	0.1730562
88.6	0.1433049	0.1845248	0.1590409	0.1779972	0.1670285	0.1651219	0.1725339	0.1719019
88.8	0.1405544	0.1804377	0.1655562	0.1755808	0.1670337	0.1681289	0.1683764	0.1728285
89.0	0.1461314	0.180802	0.1592611	0.179677	0.1693152	0.1665475	0.1717813	0.1787315
89.2	0.1465727	0.1826885	0.1665579	0.1790428	0.1701114	0.1694804	0.1741691	0.1760167
89.4	0.144606	0.1871365	0.1611987	0.1788781	0.1707512	0.1631505	0.1709625	0.1760287
89.6	0.1481558	0.1846141	0.1611422	0.1783689	0.1684736	0.1687882	0.1779522	0.1792594
89.8	0.1453988	0.1814761	0.1650179	0.1849475	0.1753745	0.1658893	0.1726627	0.1802985
90.0	0.1473742	0.1892672	0.163338	0.1781649	0.1751603	0.1683424	0.1740104	0.1801286
90.2	0.1531893	0.1868123	0.1688879	0.1784786	0.175491	0.1680882	0.1747739	0.179922
90.4	0.1483651	0.1883373	0.1688013	0.1822448	0.1765595	0.1697433	0.1746549	0.1844088
90.6	0.1511433	0.1891267	0.1638756	0.1862263	0.1772816	0.1729691	0.1761074	0.1843081
90.8	0.1507114	0.1888537	0.1709544	0.1846264	0.1737814	0.1777267	0.1761399	0.1858713
91.0	0.1503124	0.1835939	0.1716717	0.1880525	0.1794248	0.1763721	0.1759439	0.18392
91.2	0.1524683	0.1877633	0.1698329	0.1851115	0.177756	0.1760686	0.1785699	0.1873441
91.4	0.1527649	0.1913519	0.1704476	0.1917504	0.1751361	0.1766179	0.1776405	0.1886669
91.6	0.1564777	0.1933091	0.1673051	0.1870737	0.1786474	0.1738944	0.1829534	0.1935658
91.8	0.1542296	0.1916206	0.1735817	0.1926229	0.1806531	0.1746954	0.1826059	0.1909626
92.0	0.1528125	0.191757	0.1763455	0.1898309	0.181335	0.1746826	0.18294	0.1871155
92.2	0.1593264	0.1940309	0.1740091	0.1877485	0.1807635	0.1798308	0.1841387	0.1880154
92.4	0.1554272	0.1974251	0.1736035	0.1912118	0.1851854	0.1806266	0.1819749	0.1900243
92.6	0.1583074	0.1882351	0.1717348	0.1957958	0.1812058	0.1799771	0.1842923	0.1940444
92.8	0.1562268	0.1964856	0.1783843	0.1892264	0.1844486	0.1810632	0.184699	0.1929285
93.0	0.1571107	0.1917744	0.1754994	0.1945563	0.1808997	0.1856859	0.1909486	0.1912585
93.2	0.156126	0.1961491	0.1753495	0.1949976	0.1863249	0.1869648	0.1910712	0.1926278
93.4	0.1582266	0.1952693	0.1797488	0.1945489	0.1844844	0.1868034	0.1898309	0.1988019
93.6	0.1574621	0.1932053	0.1779874	0.1938779	0.1885888	0.1898253	0.1920904	0.1944682
93.8	0.1631676	0.1990568	0.1788622	0.1976412	0.1885919	0.1858126	0.1890772	0.1966984
94.0	0.1589811	0.1960777	0.1796644	0.1965605	0.1899212	0.1886382	0.1892811	0.1942325
94.2	0.157386	0.1977987	0.1789771	0.19595	0.1894076	0.1850491	0.1904649	0.1953713
94.4	0.158649	0.2015189	0.1833889	0.1988897	0.1899313	0.1852325	0.1890211	0.1953962
94.6	0.1633377	0.2024138	0.1808265	0.199802	0.1927804	0.191441	0.1931004	0.1982205
94.8	0.160463	0.2000106	0.186249	0.199921	0.1915032	0.1874179	0.1945288	0.200125
95.0	0.1613634	0.2042823	0.1861193	0.2016529	0.193887	0.1981212	0.193748	0.203199
95.2	0.1692214	0.2063571	0.1867666	0.2011278	0.1957492	0.1891328	0.1953921	0.1969409
95.4	0.1681411	0.2040737	0.1837945	0.2002	0.1907441	0.193475	0.1928121	0.2030631
95.6	0.1694661	0.2058435	0.1839029	0.2040238	0.196996	0.1934004	0.1943699	0.2022122
95.8	0.1682014	0.2048828	0.1871756	0.2048975	0.1964745	0.1908814	0.1966176	0.2013066
96.0	0.1728612	0.2065759	0.1878819	0.2005885	0.1962914	0.1962985	0.1929031	0.2053046
96.2	0.167484	0.205647	0.1894247	0.2054801	0.1955897	0.1923695	0.19871	0.2108955
96.4	0.1713731	0.2109207	0.1862336	0.2076773	0.1975677	0.1986816	0.2020164	0.2088446
96.6	0.1716982	0.2117537	0.1880033	0.2125363	0.1980141	0.1905328	0.194987	0.2086499
96.8	0.1720517	0.209012	0.18742	0.2091239	0.1976786	0.1973602	0.1976919	0.2090131
97.0	0.1737448	0.2110415	0.1920417	0.2066658	0.2008961	0.1962465	0.2039749	0.2089254
97.2	0.1758013	0.2084729	0.1917011	0.2120039	0.1981018	0.2017774	0.1991462	0.2103456
97.4	0.1730679	0.2098744	0.195346	0.2096228	0.2004468	0.2010763	0.1999446	0.2135816
97.6	0.1718846	0.2116433	0.1981918	0.2118191	0.2016165	0.1991049	0.2042214	0.2112274
97.8	0.1776729	0.2132639	0.1972815	0.2089974	0.2036534	0.203904	0.2009445	0.2097048
98.0	0.1734227	0.2131019	0.1971562	0.2138336	0.2046137	0.2017933	0.2062827	0.2123112
98.2	0.1784099	0.2169218	0.1978923	0.2162131	0.2082907	0.2035847	0.2031219	0.2132548
98.4	0.1767888	0.2138357	0.1977883	0.2171525	0.206281	0.2038908	0.2076545	0.2122126
98.6	0.1755725	0.215757	0.199513	0.2137394	0.2051034	0.2028654	0.2083056	0.2170506
98.8	0.1798272	0.2157054	0.2009881	0.2183381	0.2048629	0.2035938	0.2069002	0.2178165
99.0	0.181629	0.2168912	0.1966693	0.2167431	0.2041826	0.2072693	0.2038026	0.2202213
99.2	0.1790582	0.2201978	0.2015434	0.2183981	0.2111432	0.2047603	0.2078566	0.2129027
99.4	0.180827	0.217922	0.2048316	0.2198851	0.202866	0.2093241	0.2120499	0.2198085
99.6	0.1773695	0.2252541	0.2022598	0.2169342	0.2084584	0.2120621	0.2093905	0.2219895
99.8	0.1870338	0.2147355	0.2074942	0.2174471	0.2102251	0.2054484	0.2097919	0.2194126
100.0	0.1820066	0.2188925	0.2041072	0.21952	0.2093233	0.2134476	0.2162659	0.222372
100.2	0.1807789	0.219507	0.2055316	0.2232372	0.2073146	0.2124822	0.2164149	0.2203985
100.4	0.1846278	0.2196468	0.2056986	0.2196403	0.212953	0.2125311	0.2161768	0.2198284
100.6	0.1793014	0.2211552	0.2065274	0.2239014	0.2112252	0.2128692	0.2147327	0.2242971
100.8	0.1863057	0.2242554	0.2021351	0.218128	0.2142585	0.2128944	0.2202761	0.2254858
101.0	0.1893604	0.2238086	0.2041937	0.2216945	0.213631	0.2152124	0.21729	0.2209127
101.2	0.1850066	0.2217799	0.2078809	0.227295	0.2148753	0.2147299	0.2148569	0.2255252
101.4	0.185779	0.2209407	0.2083446	0.228542	0.2157468	0.2144672	0.2163361	0.2265444
101.6	0.1862378	0.2270019	0.2080711	0.2240471	0.2178624	0.2193584	0.2221017	0.2266879
101.8	0.1912035	0.2268082	0.2100721	0.2291268	0.2142626	0.2173699	0.2240742	0.2281452
102.0	0.1924266	0.225384	0.2168301	0.2254025	0.2171217	0.2230128	0.2204731	0.2277724
102.2	0.1878536	0.229186	0.2103157	0.230047	0.2194258	0.2179202	0.2231825	0.2276536
102.4	0.1953044	0.2276467	0.2130888	0.2270139	0.2148117	0.2188706	0.2190506	0.2259919
102.6	0.192757	0.2337906	0.2079321	0.2281039	0.2179673	0.2269406	0.2219747	0.2273919
102.8	0.1934878	0.2278011	0.2139568	0.2353381	0.2163505	0.2203372	0.2225532	0.2310373
103.0	0.1915197	0.2303582	0.2137681	0.2319383	0.2185765	0.2226549	0.2218558	0.2318236
103.2	0.194976	0.2354957	0.2147925	0.232885	0.2223565	0.2205263	0.2272043	0.229538
103.4	0.1940366	0.232177	0.2141023	0.2332999	0.2186318	0.2232398	0.2234692	0.2336778
103.6	0.1924599	0.2315395	0.2165869	0.2305858	0.2242307	0.2269565	0.2264037	0.2339562
103.8	0.1959305	0.2330351	0.2128115	0.2331485	0.223824	0.2273807	0.2293118	0.2339925
104.0	0.1931715	0.2358206	0.213314	0.2357612	0.2195552	0.2273882	0.224145	0.2321409
104.2	0.1965622	0.2349688	0.2185999	0.2367989	0.2275056	0.2246042	0.2320038	0.2379047
104.4	0.1993569	0.2380419	0.221778	0.2371506	0.2287033	0.2288094	0.2290618	0.2374086
104.6	0.1979578	0.2372032	0.2217118	0.2396639	0.22615	0.2327807	0.2326797	0.2350711
104.8	0.1951014	0.2401479	0.2190708	0.2399165	0.2271183	0.2311807	0.2327999	0.2358463
105.0	0.2006	0.2374576	0.218734	0.2413412	0.2258949	0.2290242	0.231666	0.2417116
105.2	0.2039163	0.2382332	0.2229973	0.2390775	0.2300913	0.2318548	0.2340098	0.2437706
105.4	0.1987567	0.2368793	0.2226142	0.2418889	0.2319048	0.2319799	0.2362569	0.2419264
105.6	0.1988422	0.2441287	0.2249201	0.2424733	0.2287201	0.2310185	0.2358331	0.242258
105.8	0.1981991	0.2423254	0.2255638	0.2436632	0.2339048	0.2384156	0.2358548	0.245389
106.0	0.2033575	0.2436753	0.2275079	0.2449088	0.2305628	0.2310024	0.2324885	0.245917
106.2	0.2010077	0.2457727	0.2261825	0.2430218	0.2343617	0.2388269	0.2367411	0.248874
106.4	0.2041256	0.2426293	0.2264355	0.2412828	0.2341822	0.2413948	0.2339855	0.2491627
106.6	0.2039194	0.2512425	0.2275576	0.2470737	0.2362627	0.2387969	0.2364687	0.2466581
106.8	0.2055538	0.2421758	0.2296265	0.2464536	0.2348764	0.2359591	0.2384511	0.2486989
107.0	0.2075695	0.2424217	0.2261716	0.2451931	0.2365308	0.2336233	0.242651	0.2467888
107.2	0.2092968	0.2453707	0.2285945	0.2492149	0.2376943	0.2381139	0.2396085	0.2484628
107.4	0.2076245	0.2455877	0.2309097	0.2470095	0.2382981	0.2378304	0.2400596	0.2517202
107.6	0.2123824	0.2444231	0.2314509	0.2482792	0.2384073	0.2398605	0.2415016	0.2505053
107.8	0.2075863	0.2500075	0.2308452	0.2501437	0.2385679	0.2403561	0.23896	0.2511428
108.0	0.2092818	0.2476311	0.2283655	0.2501608	0.241081	0.2436917	0.2397442	0.2527621
108.2	0.2068166	0.2542802	0.2299843	0.2510633	0.2400781	0.2424422	0.2370555	0.2549212
108.4	0.2072225	0.2455159	0.2339422	0.2530382	0.2400835	0.2418755	0.2431736	0.2557194
108.6	0.2117695	0.2516222	0.2336413	0.251651	0.2423764	0.243864	0.2468856	0.2572438
108.8	0.2113083	0.2511036	0.2404099	0.2543831	0.2412034	0.2451707	0.245439	0.2604103
109.0	0.2106198	0.2522599	0.2354061	0.251618	0.2428055	0.2455857	0.2433385	0.2622204
109.2	0.209674	0.2502603	0.2368102	0.2578815	0.2441499	0.2431784	0.2415425	0.2528154
109.4	0.2152864	0.2533878	0.2376714	0.2551044	0.2432552	0.2444924	0.2464307	0.259836
109.6	0.2162412	0.2518488	0.236964	0.2621591	0.2455615	0.2500076	0.2461562	0.2558184
109.8	0.2151823	0.2493053	0.2391761	0.2560452	0.2435011	0.2505102	0.2490753	0.2586771
110.0	0.2151715	0.2558116	0.236172	0.2552563	0.2468353	0.2505974	0.2542035	0.2571076
110.2	0.2169451	0.2552241	0.2409457	0.254392	0.2477987	0.2511365	0.2492245	0.2657106
110.4	0.2138765	0.2575682	0.2412087	0.258683	0.2456704	0.2508694	0.2506719	0.2598326
110.6	0.2174882	0.2548373	0.2373154	0.2618914	0.2496881	0.2501266	0.2469169	0.2635187
110.8	0.2181922	0.2595646	0.2442778	0.2618504	0.2469394	0.257151	0.2539293	0.2602266
111.0	0.2158947	0.2587868	0.240138	0.264535	0.2496074	0.2583431	0.2536748	0.2673085
111.2	0.2213948	0.259946	0.2416085	0.2643	0.25161	0.2571355	0.2550815	0.2696015
111.4	0.217104	0.2563903	0.24201	0.2627738	0.2530336	0.2550278	0.2567303	0.2649028
111.6	0.2187376	0.2647392	0.2427902	0.2621815	0.2529557	0.2595878	0.2517173	0.2654302
111.8	0.224458	0.2629609	0.2448236	0.2643579	0.2544841	0.2567486	0.2549573	0.268466
112.0	0.2229893	0.2659448	0.2452315	0.2608051	0.2565975	0.2539169	0.2617308	0.2621404
112.2	0.22499	0.2627007	0.2503058	0.2640339	0.2529848	0.2596569	0.2580454	0.2669373
112.4	0.2248348	0.2612194	0.2411826	0.2685914	0.2581914	0.2606626	0.2590637	0.2666914
112.6	0.2280905	0.261792	0.2467334	0.2668378	0.2516468	0.2638171	0.2603402	0.266005
112.8	0.224204	0.2662002	0.2521741	0.2732695	0.2565785	0.2618227	0.258566	0.2718711
113.0	0.224972	0.2645078	0.2478384	0.2680528	0.2614627	0.2577049	0.2596132	0.2718314
113.2	0.2267176	0.2624846	0.2506116	0.2673599	0.2588294	0.2623602	0.2582387	0.2748459
113.4	0.2283161	0.2663897	0.2508819	0.2684249	0.2600322	0.2632861	0.2567072	0.2736189
113.6	0.2267842	0.2672312	0.2510034	0.2705992	0.2576934	0.264969	0.2637665	0.2727594
113.8	0.2283399	0.264736	0.2522854	0.271129	0.2625498	0.2696526	0.2628484	0.2700096
114.0	0.2327579	0.2649674	0.2516603	0.2688229	0.2605864	0.2642276	0.2659247	0.2775616
114.2	0.2269052	0.2663126	0.2519738	0.2720423	0.2633213	0.2649626	0.2647107	0.2774514
114.4	0.2311869	0.2673881	0.2540537	0.2742909	0.261963	0.2635117	0.265757	0.2766014
114.6	0.2317635	0.2684951	0.2557481	0.2740868	0.2660397	0.2644468	0.2623986	0.2763359
114.8	0.2282076	0.2712507	0.2540714	0.2759658	0.2684646	0.265563	0.2648225	0.2743295
115.0	0.231704	0.2698604	0.2575655	0.27502	0.2628841	0.2711102	0.2632361	0.2778551
115.2	0.2313899	0.2760327	0.2589526	0.2752349	0.2655698	0.2694184	0.2679841	0.2828935
115.4	0.2344579	0.2779966	0.2575381	0.2780749	0.2645122	0.2699479	0.2707586	0.2871106
115.6	0.2339102	0.273542	0.2548519	0.278535	0.2683145	0.2696346	0.2689207	0.2826675
115.8	0.2372954	0.2767076	0.2573993	0.277145	0.2669612	0.269444	0.2695997	0.2822452
116.0	0.2314738	0.2746988	0.2602217	0.2805468	0.2673525	0.2735821	0.2691836	0.2829786
116.2	0.2327011	0.2742607	0.2575651	0.281388	0.2700435	0.2712476	0.2721731	0.2815698
116.4	0.2369935	0.2771405	0.263565	0.279938	0.2696181	0.2725358	0.2725036	0.2837571
116.6	0.2354542	0.2771641	0.2634467	0.2778247	0.2674202	0.2748905	0.272187	0.2850511
116.8	0.238733	0.2784529	0.2603367	0.2839667	0.2724515	0.2729908	0.2719215	0.2898673
117.0	0.2372534	0.2816262	0.2626012	0.2807178	0.2763429	0.276711	0.275221	0.2906827
117.2	0.244279	0.277692	0.2677996	0.2896996	0.2708324	0.2780758	0.2740381	0.283981
117.4	0.2380788	0.2777763	0.2612583	0.288855	0.2751375	0.276683	0.276735	0.289001
117.6	0.2391228	0.2790183	0.264211	0.2885894	0.2727537	0.2786882	0.2744689	0.2917714
117.8	0.2420715	0.2787348	0.2633133	0.2857241	0.2732855	0.2798016	0.2760009	0.2915694
118.0	0.2449903	0.2820574	0.2680406	0.2847836	0.2723252	0.2820676	0.2737744	0.2935013
118.2	0.2440827	0.2838476	0.2673188	0.2871933	0.2786802	0.2825336	0.2809144	0.2913417
118.4	0.2429102	0.2824529	0.2708462	0.2858831	0.274876	0.2808652	0.2804244	0.2898965
118.6	0.2434041	0.2845759	0.2689162	0.2903343	0.2789243	0.2786832	0.2825985	0.2967072
118.8	0.2476328	0.2873999	0.2686203	0.2897232	0.2768933	0.2809394	0.2800041	0.2956615
119.0	0.2457342	0.2838433	0.2714818	0.2938751	0.2767265	0.2840161	0.2817673	0.2929234
119.2	0.2473464	0.2828979	0.2689922	0.2922965	0.2795022	0.2836788	0.2833598	0.2958371
119.4	0.2458762	0.2836948	0.2721262	0.2913653	0.2784041	0.285568	0.2833651	0.2967388
119.6	0.2494902	0.2853772	0.272261	0.2938602	0.2802145	0.2857547	0.2800108	0.2991497
119.8	0.2482935	0.2824531	0.2736997	0.2950929	0.2779114	0.2821811	0.2855091	0.3017004
120.0	0.2504123	0.2854168	0.2741294	0.2913694	0.2838884	0.2862364	0.2853746	0.2958725
120.2	0.2494192	0.288238	0.2765633	0.2960246	0.2834463	0.2854763	0.2835803	0.3005676
120.4	0.2561126	0.283643	0.2753508	0.2983247	0.2842141	0.2866014	0.286417	0.2998672
120.6	0.2530673	0.2914068	0.2748259	0.2962434	0.2843244	0.2896215	0.284986	0.2990076
120.8	0.2536757	0.2885556	0.2765849	0.2943353	0.2850224	0.2889455	0.2909955	0.3012228
121.0	0.252736	0.289549	0.2738163	0.2974385	0.2855522	0.2889286	0.2877	0.3016863
121.2	0.2507372	0.2875468	0.2802707	0.2990958	0.2871588	0.2918243	0.2897769	0.298405
121.4	0.2524811	0.2916073	0.2775332	0.2970806	0.2869784	0.292991	0.2848793	0.3045529
121.6	0.2545221	0.2924848	0.2802023	0.3026659	0.291867	0.2965521	0.2865083	0.3018544
121.8	0.2534244	0.2969221	0.2815934	0.3002247	0.2881208	0.2972013	0.2899959	0.308578
122.0	0.255904	0.2940862	0.2759926	0.2991648	0.2921826	0.2946794	0.2931457	0.3053127
122.2	0.2572217	0.292185	0.2761447	0.2938403	0.2951245	0.2955163	0.2928778	0.3091161
122.4	0.2567318	0.2977745	0.274792	0.3031206	0.2932756	0.299559	0.2894513	0.3045063
122.6	0.2534469	0.2914939	0.2819989	0.3065054	0.2917923	0.2961139	0.2928067	0.3069398
122.8	0.257468	0.3009085	0.2836064	0.3036231	0.2965391	0.2974953	0.2965576	0.3131849
123.0	0.2577607	0.2932704	0.2876446	0.3088401	0.2944343	0.2976376	0.2960642	0.3095143
123.2	0.2610179	0.298261	0.2833953	0.305106	0.2881825	0.3002255	0.2988032	0.3061021
123.4	0.2614519	0.2985008	0.2832113	0.3047318	0.2909976	0.3006366	0.3001227	0.3070447
123.6	0.2588293	0.2996038	0.2838027	0.305797	0.2930846	0.298292	0.2964894	0.3068883
123.8	0.2631479	0.2998803	0.2872975	0.3029088	0.2925847	0.3075109	0.2988265	0.3147302
124.0	0.2593204	0.2996662	0.2827387	0.3110466	0.2939907	0.3004016	0.2966892	0.3145821
124.2	0.2610406	0.3035611	0.2889345	0.3085351	0.2984105	0.3002831	0.300178	0.3164597
124.4	0.2625107	0.3041943	0.2890054	0.3106774	0.2954542	0.3074214	0.2985864	0.3138929
124.6	0.2608905	0.2997455	0.2867644	0.3156391	0.2923967	0.3030552	0.3006078	0.3176987
124.8	0.2639629	0.2997065	0.2890254	0.3118827	0.2980048	0.3035839	0.2989369	0.3172565
125.0	0.2632548	0.3065745	0.288901	0.3078785	0.2986853	0.3054579	0.3012675	0.317825
125.2	0.273093	0.3064808	0.2915761	0.3132612	0.3000726	0.3105661	0.3022291	0.3160433
125.4	0.2620433	0.3062927	0.2866594	0.3120336	0.3013737	0.3053423	0.3037596	0.3178308
125.6	0.2668768	0.3028452	0.2910295	0.312307	0.3019958	0.3100887	0.3018593	0.3168322
125.8	0.2644121	0.3057669	0.2876812	0.3147151	0.2983815	0.3083903	0.305057	0.3175094
126.0	0.2685547	0.3033524	0.2940434	0.3139784	0.3010477	0.3150851	0.3070287	0.3172238
126.2	0.2701296	0.3065949	0.291421	0.3111435	0.3029617	0.3100504	0.3037167	0.3187002
126.4	0.2683252	0.305072	0.2951316	0.3193311	0.3054719	0.3120206	0.3097542	0.3226738
126.6	0.2687032	0.30773	0.2939433	0.317549	0.3039502	0.3150255	0.3065607	0.3214046
126.8	0.2665414	0.3071952	0.2966733	0.322283	0.3047933	0.3146899	0.3055427	0.3242632
127.0	0.2650723	0.3123888	0.297663	0.3158832	0.3068618	0.3145237	0.3065625	0.3217714
127.2	0.2726948	0.310413	0.2977498	0.3203111	0.3101963	0.3143664	0.3109499	0.324522
127.4	0.2684953	0.3070787	0.2980306	0.3208783	0.307533	0.3133159	0.3121938	0.3278495
127.6	0.276482	0.3109893	0.2971949	0.3215951	0.3099196	0.3137772	0.3128538	0.3311467
127.8	0.2706187	0.3096021	0.2982301	0.3249285	0.3102271	0.3137332	0.3102998	0.3269086
128.0	0.2747609	0.3108579	0.301897	0.3221733	0.3123284	0.3119463	0.3146257	0.3296838
128.2	0.2756009	0.3131818	0.3010369	0.3222537	0.3073526	0.3170282	0.3145383	0.3300993
128.4	0.2739588	0.3163552	0.3038862	0.3218712	0.3106116	0.3205866	0.3089273	0.3290824
128.6	0.2780078	0.310973	0.3005434	0.3239251	0.3128821	0.3177869	0.3137149	0.3264725
128.8	0.2779084	0.3161103	0.3022428	0.3278863	0.3121612	0.3217677	0.3142643	0.3334042
129.0	0.2762574	0.3170384	0.3009756	0.3285854	0.3133665	0.3218279	0.3151691	0.328647
129.2	0.2775724	0.3159672	0.3092618	0.3245673	0.3144173	0.3187039	0.3180273	0.3342219
129.4	0.2780707	0.3092269	0.3011036	0.3259189	0.3112826	0.3275627	0.3132035	0.3313787
129.6	0.2812486	0.317913	0.3030184	0.330558	0.3159967	0.3170362	0.3163067	0.3319702
129.8	0.2829095	0.3200929	0.3046354	0.3273484	0.3142177	0.3225378	0.3163869	0.3352153
130.0	0.2818228	0.3210044	0.3095713	0.3264149	0.3176961	0.3225735	0.3205543	0.3326784
130.2	0.2829964	0.3207898	0.3057826	0.3314203	0.3190959	0.32478	0.3186019	0.3336358
130.4	0.2808185	0.3156022	0.3077526	0.3313325	0.3191541	0.3261629	0.3212052	0.3364683
130.6	0.279922	0.3191063	0.3094881	0.3306318	0.3213739	0.3227223	0.3198949	0.3357803
130.8	0.283508	0.3185931	0.3093327	0.3331501	0.3221486	0.3256453	0.3236748	0.3429243
131.0	0.2820648	0.3223062	0.3121985	0.3303913	0.3184083	0.3282445	0.3226081	0.3406674
131.2	0.2832122	0.3234219	0.3116686	0.3307692	0.3165606	0.3304506	0.3249405	0.3377434
131.4	0.2860378	0.3192858	0.3079939	0.3366461	0.3185472	0.3289655	0.3211023	0.345695
131.6	0.2840253	0.3216041	0.3090704	0.3357869	0.322769	0.3295537	0.3193077	0.3450664
131.8	0.2917179	0.3202069	0.3097278	0.3363838	0.3213475	0.3299568	0.322264	0.3426076
132.0	0.2905253	0.3249488	0.3155546	0.3382741	0.3215382	0.332759	0.3244361	0.3495915
132.2	0.2850936	0.3277411	0.3128658	0.3392146	0.325223	0.329975	0.3228641	0.3449771
132.4	0.289789	0.3252384	0.3141506	0.3406428	0.3227582	0.3330095	0.3261892	0.3426431
132.6	0.2876504	0.3276327	0.3151258	0.3352399	0.3250071	0.3327761	0.3257563	0.3411587
132.8	0.2870623	0.3303617	0.3178371	0.3396196	0.3252369	0.3339863	0.3255125	0.3463591
133.0	0.288068	0.3301558	0.3161222	0.3339555	0.3295503	0.3321317	0.3309833	0.3456742
133.2	0.2874227	0.3278477	0.3163595	0.3384972	0.3275487	0.3373699	0.32902	0.3478577
133.4	0.2909349	0.3275176	0.3192583	0.3385512	0.3303783	0.3347476	0.3273805	0.348947
133.6	0.2918955	0.3291863	0.3169563	0.3417471	0.3272663	0.3383874	0.332056	0.3501308
133.8	0.2925664	0.3296119	0.3182848	0.3448731	0.3311625	0.3399138	0.331142	0.348785
134.0	0.2905954	0.3305989	0.320522	0.3429618	0.3301871	0.340332	0.3338278	0.3523616
134.2	0.2940638	0.3287984	0.3155394	0.3422742	0.3320497	0.3427071	0.3327317	0.3515456
134.4	0.2926089	0.3308506	0.3214218	0.3433348	0.3289003	0.3406451	0.3308385	0.3505898
134.6	0.2956749	0.3342606	0.3208175	0.3449256	0.3308009	0.3409079	0.3359027	0.3518362
134.8	0.2947055	0.3344803	0.3194411	0.3424746	0.3356887	0.3476069	0.3329954	0.3520425
135.0	0.2972677	0.3331086	0.3207858	0.3496743	0.3321956	0.3408937	0.3363329	0.3480722
135.2	0.2963735	0.3314945	0.3210239	0.3511931	0.3350392	0.3418264	0.335254	0.3508422
135.4	0.3006572	0.33082	0.3241037	0.347259	0.3331513	0.3421455	0.3333511	0.3532659
135.6	0.2981187	0.3343188	0.3257317	0.350379	0.3358774	0.3430169	0.3345101	0.3563877
135.8	0.3007242	0.3322767	0.3234462	0.3476515	0.3353774	0.3456503	0.3414785	0.3564288
136.0	0.3009725	0.3362315	0.3333958	0.3481291	0.336396	0.3438421	0.3348054	0.3565374
136.2	0.2969393	0.3419012	0.3234164	0.35361	0.3372065	0.3455452	0.3356461	0.3613354
136.4	0.2997895	0.3346449	0.3258314	0.3489273	0.3397665	0.35185	0.3401744	0.3603303
136.6	0.3038179	0.3400857	0.323853	0.3482211	0.3421009	0.3489527	0.3398208	0.358271
136.8	0.3016365	0.3381779	0.3309457	0.3494426	0.3399606	0.3499359	0.3437097	0.3599725
137.0	0.303268	0.3375516	0.3292707	0.3505066	0.3373482	0.354426	0.3391775	0.3602626
137.2	0.304266	0.3380733	0.3273019	0.3551039	0.3379111	0.3543062	0.3443908	0.364103
137.4	0.2981936	0.3409904	0.3327985	0.3505392	0.3433667	0.3504286	0.3423922	0.3648111
137.6	0.3057473	0.3418369	0.3306575	0.3570373	0.3406689	0.3564294	0.3484879	0.363105
137.8	0.302263	0.3416722	0.3296745	0.3563554	0.344115	0.353381	0.3442385	0.3640201
138.0	0.3008842	0.345377	0.3299974	0.3543302	0.3435165	0.3560029	0.3452739	0.3669561
138.2	0.3049295	0.3470451	0.3320908	0.3589523	0.3445379	0.3571914	0.3480909	0.3665043
138.4	0.3051601	0.3421473	0.3311529	0.3600987	0.3439641	0.3556451	0.3446982	0.3638523
138.6	0.3068964	0.3443045	0.3354762	0.3608827	0.3422199	0.3577453	0.346581	0.3650665
138.8	0.3084827	0.3420443	0.3362582	0.3540718	0.3437338	0.3580362	0.3485132	0.366666
139.0	0.3085227	0.3435048	0.3337992	0.3592169	0.3433612	0.3597655	0.3471537	0.3672719
139.2	0.30585	0.3473202	0.3380142	0.3569752	0.3521541	0.3577352	0.3521528	0.3707888
139.4	0.3118359	0.3434042	0.3410286	0.361053	0.3495227	0.3597957	0.3491296	0.3694898
139.6	0.3056335	0.347052	0.3351133	0.3603038	0.3456865	0.3622442	0.3507915	0.3727053
139.8	0.3062077	0.3546576	0.3387702	0.3635124	0.3481777	0.3633082	0.3488603	0.3673773
140.0	0.3112179	0.3469969	0.338544	0.3639884	0.3525678	0.3615233	0.3507955	0.3658962
140.2	0.3118589	0.3491015	0.3381751	0.3613551	0.3464606	0.3619542	0.3472349	0.3730115
140.4	0.3128767	0.3529791	0.3364967	0.3584703	0.3523629	0.3620226	0.3524681	0.3708413
140.6	0.3128263	0.3512596	0.3396798	0.3620312	0.3494292	0.3639575	0.3522477	0.3737823
140.8	0.3111413	0.3482614	0.3419789	0.3654034	0.3509755	0.3640264	0.3544245	0.3793651
141.0	0.3158064	0.3508418	0.3410581	0.3620169	0.3535841	0.3622414	0.3535459	0.3777309
141.2	0.3145899	0.3540812	0.3391906	0.3681773	0.3525126	0.3601334	0.3527742	0.3747434
141.4	0.3176692	0.352119	0.3431796	0.3705765	0.3581143	0.3694998	0.3516918	0.3724078
141.6	0.3140042	0.3516515	0.348479	0.3690773	0.3537686	0.3626029	0.3569119	0.376166
141.8	0.3121803	0.3541923	0.3467349	0.3675588	0.3550176	0.3655367	0.3504428	0.3767051
142.0	0.3159686	0.3520675	0.341656	0.3749181	0.3561487	0.3654905	0.359121	0.3805183
142.2	0.317421	0.3616235	0.3489789	0.3684261	0.3584342	0.3690323	0.3572723	0.3774484
142.4	0.3180091	0.3588303	0.3491753	0.3752148	0.3568548	0.3696191	0.3565675	0.3826056
142.6	0.3170858	0.3567739	0.3450097	0.3688873	0.35652	0.3691738	0.3618913	0.3792377
142.8	0.3217455	0.3532845	0.3428373	0.3759325	0.3594701	0.3702258	0.3570267	0.3798063
143.0	0.3193331	0.3566568	0.3470028	0.3730401	0.3596795	0.3688773	0.3605531	0.3797167
143.2	0.321649	0.3579649	0.3505855	0.3721255	0.3606997	0.370373	0.3587904	0.3853892
143.4	0.3190168	0.3608259	0.349017	0.3774032	0.3589387	0.368402	0.3602909	0.3838786
143.6	0.318077	0.3568787	0.3510262	0.3758147	0.3615985	0.3744924	0.3667805	0.3847128
143.8	0.3185857	0.3653528	0.3508515	0.3769687	0.3612092	0.3718548	0.3629488	0.3836236
144.0	0.3224951	0.3604685	0.349965	0.3819122	0.3604657	0.3742515	0.366192	0.3822926
144.2	0.3221082	0.3578173	0.3524821	0.3756837	0.3628096	0.3750186	0.3651197	0.3864067
144.4	0.3276902	0.3593186	0.3579684	0.3757261	0.3651309	0.3744413	0.3693508	0.3859444
144.6	0.3279027	0.3610318	0.3510082	0.3744797	0.3657749	0.3783343	0.3682199	0.3883615
144.8	0.3251973	0.3672213	0.3562413	0.3814042	0.3612611	0.3761055	0.3659713	0.3917388
145.0	0.3233943	0.3672933	0.35439	0.3850119	0.3689008	0.3758253	0.366945	0.3879643
145.21	0.3276259	0.3632627	0.351803	0.3760212	0.3688716	0.3794342	0.3696221	0.3874116
145.4	0.3281834	0.3673376	0.3580439	0.3797958	0.3661213	0.3785911	0.3696919	0.3893037
145.6	0.3282063	0.3683772	0.3615662	0.3833494	0.371702	0.379633	0.3681516	0.3911906
145.8	0.328966	0.367756	0.3548483	0.3828397	0.3687104	0.3794481	0.3691311	0.3894228
146.0	0.3291782	0.3678497	0.3615092	0.3821601	0.3692924	0.3797151	0.3674829	0.3934384
146.2	0.3295175	0.3702328	0.3574717	0.3819662	0.3669451	0.3836583	0.3710583	0.3933471
146.4	0.3328539	0.3668558	0.3605963	0.3867518	0.3699475	0.3759913	0.3735828	0.3933506
146.6	0.3273274	0.3681299	0.362778	0.3842306	0.3699605	0.3847652	0.3700079	0.399081
146.8	0.3295069	0.3692764	0.3594164	0.3839392	0.3750782	0.3813597	0.3731587	0.3938955
147.0	0.3294624	0.3705423	0.358826	0.3842292	0.373762	0.3861562	0.3730174	0.3940369
147.2	0.3321774	0.3680861	0.3656509	0.3884528	0.3753043	0.386054	0.3743883	0.3952811
147.4	0.3325541	0.3678248	0.3619711	0.3850037	0.3749891	0.38936	0.3773116	0.3971646
147.6	0.3359289	0.3700457	0.3667428	0.3859759	0.3727799	0.3899818	0.3769672	0.3975008
147.8	0.3321955	0.3694891	0.3643235	0.3897849	0.3718381	0.3862798	0.3779216	0.3961825
148.0	0.334218	0.3709769	0.3620668	0.3900142	0.3777245	0.3875006	0.3764676	0.4004627
148.21	0.3358733	0.3702281	0.3648953	0.3885981	0.3757532	0.3889855	0.3815441	0.3979461
148.4	0.3366566	0.37537	0.3628689	0.3919984	0.3786598	0.3876845	0.3774243	0.4006774
148.6	0.3383347	0.3742001	0.3689231	0.3972771	0.3762046	0.3910221	0.3764755	0.4033353
148.8	0.3378266	0.374559	0.3672004	0.3920173	0.3802615	0.3893354	0.3803673	0.4005453
149.0	0.3393994	0.3728973	0.3670838	0.3914321	0.3822753	0.393306	0.3759398	0.4070039
149.2	0.3379153	0.3774112	0.3657463	0.3963811	0.3794775	0.3940325	0.3807449	0.4010579
149.4	0.3399598	0.3765596	0.3678426	0.3923819	0.3776634	0.3941056	0.3812312	0.4023307
149.6	0.340018	0.3733261	0.3692671	0.3941272	0.3821695	0.391243	0.3827523	0.4154124
149.8	0.3426377	0.3786531	0.3692642	0.3924733	0.3804616	0.3922106	0.3832456	0.404084
150.0	0.3423976	0.3787456	0.3693905	0.3990666	0.3788304	0.3934462	0.3826567	0.4012676
150.2	0.3397749	0.3766713	0.3672166	0.4005878	0.3829871	0.3942485	0.3814933	0.4036531
150.4	0.345411	0.3787958	0.3681926	0.3973713	0.382692	0.3994972	0.3830235	0.4084237
150.6	0.3421884	0.3814337	0.3744988	0.3948053	0.3794491	0.3978501	0.3893329	0.4113315
150.8	0.3400541	0.380583	0.3727956	0.4003172	0.3793882	0.3933888	0.3851033	0.4100612
151.0	0.3445304	0.3835082	0.3759099	0.4010416	0.3886013	0.3980684	0.3877824	0.4080924
151.2	0.3417713	0.3812308	0.3755861	0.4052842	0.3884756	0.398115	0.3810607	0.4124547
151.4	0.3423704	0.3835317	0.3744715	0.4009285	0.3849933	0.3997561	0.385382	0.4076124
151.6	0.3504376	0.3778325	0.374504	0.4016005	0.3858138	0.4018641	0.3882499	0.4090492
151.8	0.3482985	0.3857704	0.3761148	0.4011553	0.3859253	0.4004014	0.3907702	0.41159
152.0	0.3431902	0.3827063	0.378355	0.4004814	0.3915491	0.3982588	0.387273	0.4104863
152.2	0.3495385	0.3833317	0.3759837	0.4020523	0.394092	0.401918	0.3904406	0.4130369
152.4	0.3513405	0.3902082	0.3770536	0.4040202	0.3918234	0.4040353	0.3906289	0.4140299
152.6	0.3474447	0.3847422	0.3749372	0.4009215	0.3916574	0.4035523	0.3912131	0.4150428
152.8	0.3471289	0.3879493	0.3804128	0.4010602	0.3907351	0.4055325	0.3927082	0.4149145
153.0	0.3499531	0.3851997	0.3799306	0.405843	0.3920421	0.4074867	0.3893652	0.4138981
153.2	0.3475834	0.3838977	0.3826201	0.4058717	0.3922964	0.4043767	0.3938636	0.4186257
153.4	0.3530825	0.3892244	0.3804303	0.4042788	0.3954911	0.4037728	0.3935732	0.4141635
153.6	0.3489291	0.387666	0.3798992	0.4061448	0.3952657	0.4101715	0.3940426	0.4178417
153.8	0.3506353	0.386243	0.3801759	0.4068196	0.3922676	0.406791	0.3926706	0.4185375
154.0	0.3499378	0.389948	0.3841779	0.4087631	0.3914868	0.4134728	0.390714	0.4184009
154.2	0.3500234	0.392314	0.3814158	0.4068961	0.393051	0.4101204	0.3989949	0.4175388
154.4	0.3526544	0.3917552	0.3855454	0.4098967	0.3979073	0.4100161	0.3976591	0.4199979
154.6	0.3541783	0.3940969	0.3800233	0.4136889	0.3954889	0.4142026	0.3964368	0.4220626
154.8	0.3542436	0.3925871	0.3814948	0.4086315	0.3975459	0.414088	0.3940745	0.4220293
155.0	0.355842	0.3894072	0.3894181	0.4097918	0.3981747	0.4155069	0.3919438	0.4260825
155.2	0.3564824	0.3907674	0.3873075	0.4148394	0.4008865	0.416012	0.399151	0.4258532
155.4	0.3605264	0.3919367	0.3894316	0.4113453	0.4030425	0.4162766	0.3975639	0.4289042
155.6	0.3579399	0.3925577	0.3864629	0.4136283	0.3998353	0.4110715	0.4008464	0.4233692
155.8	0.3605948	0.3901163	0.3879507	0.4138611	0.3998006	0.4159409	0.4014196	0.4247007
156.0	0.3599092	0.393775	0.388786	0.4139971	0.3991813	0.4166457	0.3973905	0.4267235
156.2	0.35956	0.3943605	0.3858675	0.4139784	0.4019346	0.4161292	0.3995835	0.4274872
156.4	0.3564401	0.3976147	0.3880296	0.414442	0.4021451	0.4155491	0.4003582	0.4272149
156.6	0.3592251	0.3907593	0.3941269	0.4155736	0.4034026	0.4173884	0.4021418	0.4273318
156.8	0.3582446	0.3986077	0.3915496	0.4158034	0.4014523	0.4179081	0.4041511	0.430728
157.0	0.360684	0.3932242	0.3924088	0.4221349	0.4010239	0.4163243	0.4040761	0.43026
157.2	0.3610697	0.3967096	0.3919131	0.4167573	0.3999757	0.4186696	0.4012582	0.4288296
157.4	0.3613119	0.3976857	0.394596	0.4194797	0.4067658	0.4235918	0.4041455	0.4297063
157.6	0.3621234	0.3976387	0.3966759	0.4176048	0.4087543	0.4246943	0.4066704	0.4282336
157.8	0.3609322	0.3970422	0.394318	0.4228296	0.4105367	0.4261297	0.4018394	0.4314969
158.0	0.3658969	0.3956301	0.3959832	0.4192826	0.4071104	0.4215701	0.4049445	0.4315831
158.2	0.3663371	0.3982728	0.3941229	0.4224222	0.4082864	0.4235509	0.4064552	0.4296374
158.4	0.3667359	0.400193	0.3953013	0.421819	0.4069417	0.4240467	0.4099229	0.4318315
158.6	0.3668222	0.40432	0.3972782	0.4216292	0.4079002	0.4225509	0.4094616	0.4355993
158.8	0.3703841	0.4019232	0.3970374	0.4220384	0.4112694	0.4240091	0.4109443	0.4373115
159.0	0.3654034	0.4040841	0.3970685	0.4234203	0.4073277	0.4263176	0.4115894	0.437465
159.2	0.3640647	0.402249	0.3988432	0.4211953	0.4097729	0.4279787	0.4099172	0.4352223
159.4	0.3704176	0.4050639	0.3971031	0.4257517	0.4110301	0.4276774	0.4135147	0.4389045
159.6	0.3705691	0.4021991	0.3983949	0.4245216	0.4166529	0.4294484	0.4095262	0.4370669
159.8	0.3725231	0.4097708	0.3988535	0.4251735	0.4142003	0.4271798	0.4107835	0.4373815
160.0	0.3689419	0.4014613	0.3991471	0.4293725	0.4117568	0.4305803	0.4114201	0.4391341
160.2	0.368481	0.4073525	0.4046126	0.4308307	0.4173836	0.4279907	0.410951	0.4387173
160.4	0.3719023	0.4081711	0.4023775	0.4253455	0.4179705	0.4294874	0.417444	0.4428617
160.6	0.370195	0.4114434	0.4054902	0.4312932	0.41373	0.4302602	0.4176762	0.4435762
160.8	0.3692228	0.4102554	0.4049168	0.4344327	0.4136148	0.429889	0.413423	0.4423047
161.0	0.3752768	0.4048118	0.405589	0.4290238	0.4168349	0.4317891	0.4171405	0.4402544
161.2	0.367217	0.4104019	0.4085945	0.4309783	0.416943	0.4336397	0.4159697	0.4404145
161.4	0.3746307	0.4099461	0.407016	0.4318974	0.4207698	0.4379258	0.4214762	0.442861
161.6	0.3756999	0.4119262	0.4121596	0.4280435	0.4159178	0.4310597	0.418151	0.4446757
161.8	0.3738197	0.4105081	0.4033236	0.4321327	0.4159925	0.4335149	0.4166374	0.4429163
162.0	0.377466	0.4130269	0.4058641	0.4330618	0.4214759	0.4338394	0.4204009	0.4463071
162.2	0.3753381	0.409701	0.4061019	0.4318401	0.417217	0.4329062	0.4153187	0.4454666
162.4	0.3742777	0.4120023	0.4124839	0.4302843	0.4226137	0.4406658	0.419468	0.4460832
162.6	0.3763595	0.4135584	0.4089528	0.437483	0.4214513	0.4352775	0.4256653	0.4472107
162.8	0.3773852	0.4131885	0.4103679	0.4343466	0.4192892	0.4352693	0.4226681	0.4467357
163.0	0.3789076	0.4148734	0.4103492	0.4344721	0.4267016	0.4387771	0.4217724	0.4469598
163.2	0.3767986	0.4154897	0.4091799	0.4355626	0.423721	0.4436714	0.4283125	0.4484176
163.4	0.3768188	0.4168471	0.410154	0.4405049	0.4210773	0.4383708	0.4203125	0.4489009
163.6	0.3789956	0.4135874	0.4151284	0.4398474	0.4264596	0.4407406	0.4263518	0.4527553
163.8	0.3803865	0.4148726	0.4098046	0.441595	0.4224885	0.4420638	0.4232131	0.445556
164.0	0.3832589	0.417677	0.4099248	0.438352	0.4268304	0.4433647	0.422976	0.4510069
164.2	0.3769763	0.4165319	0.4163939	0.4412044	0.4253696	0.4451512	0.4268427	0.4470251
164.4	0.3821529	0.4231461	0.4135979	0.4411976	0.4274681	0.4448304	0.4274228	0.4551402
164.6	0.3801432	0.4155452	0.4160138	0.4408669	0.4304574	0.4440426	0.4246354	0.4537541
164.8	0.3840998	0.4209622	0.4140857	0.4421674	0.4294619	0.441595	0.4284515	0.454993
165.0	0.384649	0.421452	0.4170265	0.4462367	0.4297478	0.4418152	0.4269309	0.453255
165.2	0.3857138	0.4193021	0.4177213	0.4442639	0.4271106	0.44444	0.4309741	0.4574788
165.4	0.3872873	0.4214545	0.4194112	0.4453274	0.4278804	0.4512037	0.4248495	0.4532427
165.6	0.3867161	0.4214702	0.4173815	0.4441396	0.4313044	0.4467744	0.4258269	0.4514441
165.8	0.3857507	0.4206779	0.4181443	0.4427811	0.4316351	0.4489284	0.4337541	0.4495854
166.0	0.387733	0.4232275	0.4208919	0.4494378	0.4340091	0.45095	0.4319896	0.4536445
166.2	0.3849419	0.4180623	0.418524	0.4466843	0.4327299	0.4518719	0.4293562	0.4576642
166.4	0.391061	0.4218228	0.4203589	0.4435398	0.4329372	0.4541303	0.4308996	0.4576289
166.6	0.3865164	0.4182906	0.421694	0.4466362	0.4378294	0.4551241	0.4321453	0.4558148
166.8	0.390241	0.4272807	0.4219187	0.4444233	0.4325002	0.449791	0.4365291	0.4580821
167.0	0.3901175	0.4241691	0.4190328	0.4478536	0.4346063	0.4499086	0.4300818	0.4592867
167.2	0.3869329	0.4261292	0.4227826	0.4497526	0.4371602	0.4495405	0.4337129	0.4596625
167.4	0.3951468	0.4217604	0.4210253	0.4544361	0.4382724	0.4570566	0.4367889	0.4612809
167.6	0.3897961	0.4236495	0.4205181	0.4525368	0.4331757	0.4496939	0.4345085	0.4588286
167.8	0.3904474	0.4246874	0.4214836	0.455486	0.4363092	0.4530871	0.4359313	0.460659
168.0	0.3914176	0.4292775	0.4267532	0.4511582	0.4366905	0.4590912	0.4343642	0.4644003
168.2	0.3932707	0.4322617	0.4292857	0.4506971	0.4425495	0.4563206	0.4345496	0.4636815
168.4	0.3898403	0.4260798	0.4267834	0.4564282	0.4376637	0.457981	0.4400801	0.4603413
168.6	0.3882302	0.4300622	0.4224152	0.4518325	0.4398338	0.4571086	0.4348992	0.4653135
168.8	0.3961343	0.4267581	0.425597	0.4549327	0.4371116	0.4580936	0.440504	0.4633889
169.0	0.3974595	0.4311135	0.4328215	0.4540837	0.441601	0.4567388	0.4401915	0.4634089
169.2	0.3924631	0.4319434	0.4242233	0.4530195	0.4394711	0.4606082	0.435431	0.4666909
169.4	0.3950714	0.4296971	0.4301275	0.450592	0.4422868	0.4601962	0.4389794	0.4668105
169.6	0.3954672	0.429505	0.4297223	0.4527198	0.4429748	0.4618028	0.4418224	0.4666545
169.8	0.3951476	0.4339891	0.4281466	0.4630744	0.4427793	0.463082	0.4437605	0.4662173
170.0	0.3944496	0.4324344	0.4323068	0.4583257	0.4449893	0.4591458	0.4466641	0.4691257
170.2	0.3981066	0.4347445	0.4371451	0.457571	0.4453911	0.4645481	0.4454108	0.4642667
170.4	0.3961559	0.433772	0.4330005	0.4615561	0.4484259	0.465778	0.4425046	0.4681011
170.6	0.3986924	0.4394051	0.4296441	0.4622721	0.4458252	0.4656855	0.4440622	0.4722204
170.8	0.3988454	0.4352951	0.4338922	0.4620803	0.4467953	0.4629765	0.4480447	0.4730805
171.0	0.3996124	0.4359735	0.4338039	0.4623023	0.4474314	0.4663105	0.4448215	0.4720987
171.2	0.4002454	0.4299724	0.4362377	0.4582604	0.4464741	0.4656309	0.441736	0.471324
171.4	0.4021373	0.4335461	0.4362276	0.4622631	0.4473048	0.4680052	0.4488047	0.4753251
171.6	0.4018303	0.4345301	0.4363394	0.464499	0.4516414	0.4656087	0.4463819	0.4729345
171.8	0.4000567	0.4348456	0.4345867	0.4628349	0.4481555	0.4637342	0.448382	0.471981
172.0	0.4008811	0.4360435	0.4371763	0.4640103	0.4506661	0.4662741	0.4472306	0.4750653
172.2	0.4034279	0.4397692	0.4369082	0.4639276	0.4520369	0.4658423	0.4450162	0.4759631
172.4	0.4013798	0.4367128	0.4349507	0.4643607	0.4520147	0.4672336	0.4498255	0.4759635
172.6	0.4036094	0.4378224	0.4379916	0.461347	0.4477655	0.4719867	0.4495813	0.4778209
172.8	0.4065119	0.4420714	0.4429525	0.4690723	0.4540387	0.4686883	0.4494426	0.4764123
173.0	0.4046533	0.4377535	0.4390833	0.4651321	0.4499441	0.4713308	0.45022	0.4781012
173.2	0.4087572	0.4408062	0.4380603	0.4672861	0.4562135	0.4692417	0.4500805	0.482053
173.4	0.4063678	0.4372154	0.4422653	0.4670829	0.4531576	0.4758968	0.4535672	0.4782749
173.6	0.4062386	0.4444273	0.4421943	0.4646611	0.4532851	0.4735003	0.4496098	0.4791771
173.8	0.4039996	0.4425662	0.4418519	0.4718465	0.4572419	0.4678624	0.4553103	0.4787883
174.0	0.4068055	0.4474438	0.441303	0.4700749	0.4535163	0.4748627	0.4542365	0.4821898
174.2	0.4108657	0.4468872	0.4414538	0.4727615	0.455367	0.4732571	0.4543311	0.4817143
174.4	0.4109569	0.4490426	0.4462865	0.4721944	0.4592992	0.4782744	0.4562463	0.4799041
174.6	0.4109136	0.4414784	0.4415728	0.4746521	0.4564672	0.4763157	0.4565507	0.4818645
174.8	0.4128796	0.4439927	0.4412679	0.4711094	0.4588226	0.4787296	0.4588501	0.4857842
175.0	0.4107899	0.444519	0.443155	0.4730606	0.4600711	0.4794252	0.4596786	0.4844685
175.2	0.4083461	0.4477187	0.4461218	0.4745523	0.4565559	0.4765901	0.4567769	0.4832211
175.4	0.4105221	0.447985	0.4442765	0.4734577	0.4591967	0.4789554	0.4571898	0.4830803
175.6	0.415542	0.4439225	0.4479418	0.4739229	0.4651398	0.478853	0.4580444	0.483993
175.8	0.415032	0.447389	0.447183	0.4785811	0.4594731	0.4761585	0.4555501	0.4903039
176.0	0.4173821	0.4530898	0.4477013	0.4773821	0.4645628	0.4845735	0.4594251	0.4856514
176.2	0.4148014	0.4501778	0.44557	0.4780296	0.464239	0.4835581	0.4604227	0.4828876
176.4	0.4167295	0.4548261	0.4492346	0.4776477	0.4617365	0.4773149	0.4590722	0.4852931
176.6	0.4160476	0.4536337	0.4462981	0.479017	0.4625359	0.4837567	0.4641266	0.4911368
176.8	0.4201094	0.4514308	0.4497586	0.4763184	0.4645147	0.4785917	0.4647351	0.489964
177.0	0.4134298	0.4493572	0.4494829	0.4810435	0.4652748	0.4787255	0.4590803	0.4863774
177.2	0.4150573	0.451482	0.4485407	0.4752808	0.465988	0.4842964	0.4605352	0.493108
177.4	0.4164707	0.4524914	0.454154	0.4829094	0.4651602	0.4834068	0.466052	0.4924603
177.6	0.419801	0.4495748	0.4561999	0.4818606	0.4660013	0.4860738	0.4682859	0.4911788
177.8	0.4195765	0.451338	0.4508336	0.4809892	0.4675482	0.4899326	0.4683004	0.4920309
178.0	0.4258491	0.4526902	0.4531084	0.4797956	0.4684393	0.4901347	0.4685716	0.4901515
178.2	0.4182923	0.4588341	0.4592747	0.4847308	0.4698096	0.488305	0.4639752	0.4953327
178.4	0.4185086	0.4549168	0.4596129	0.481668	0.4668214	0.4866308	0.4652857	0.4938145
178.6	0.4215818	0.4554584	0.4540743	0.4836907	0.4686968	0.4889293	0.468056	0.4950667
178.8	0.420287	0.4590374	0.4551475	0.4829188	0.4718291	0.4881148	0.4673243	0.4960547
179.0	0.4217816	0.4562038	0.4548808	0.4847121	0.4702933	0.4866451	0.4630596	0.4949312
179.2	0.4212626	0.459536	0.4584585	0.4857019	0.4737857	0.4892181	0.4702957	0.4993737
179.4	0.4218338	0.4550885	0.4599108	0.4847181	0.472602	0.4925187	0.4660533	0.4965367
179.6	0.4228652	0.4625565	0.4581695	0.4853877	0.4724244	0.4922265	0.4676523	0.4992847
179.8	0.4266815	0.4624164	0.4591416	0.4890296	0.4713285	0.4958612	0.4697675	0.4958598
180.0	0.4277074	0.4591427	0.4627097	0.4898845	0.4737353	0.4915404	0.4709173	0.4990962
180.2	0.4245172	0.4578655	0.4634554	0.4892259	0.4735105	0.4970167	0.4745917	0.4994627
180.4	0.4276842	0.4618669	0.4602543	0.4879825	0.4727357	0.4930484	0.4697614	0.4976705
180.6	0.4246087	0.4620845	0.4644838	0.4897529	0.4740957	0.4968977	0.4718907	0.5008252
180.8	0.4265178	0.4636351	0.4600001	0.4926396	0.4766389	0.49317	0.4737585	0.502562
181.0	0.4286362	0.4628651	0.4636384	0.4886109	0.475955	0.4992406	0.4746356	0.5027667
181.2	0.4266737	0.4621327	0.4629834	0.4896664	0.474492	0.5002797	0.4742877	0.5046529
181.4	0.4250183	0.46993	0.4674794	0.4901264	0.4748968	0.4986027	0.4743445	0.4978476
181.6	0.4282199	0.4634812	0.4656619	0.4960831	0.4768958	0.5052012	0.4749427	0.5086179
181.8	0.4300162	0.4636425	0.4667124	0.4952386	0.4788165	0.5050154	0.4768831	0.5046497
182.0	0.4319949	0.4663656	0.4673063	0.4981476	0.4820651	0.4994695	0.4727299	0.5041643
182.2	0.4324119	0.466665	0.4678671	0.4953311	0.4795097	0.4971057	0.4799019	0.5082538
182.4	0.4307001	0.4650604	0.462815	0.4918061	0.4790832	0.5016985	0.4767158	0.5084227
182.6	0.4328128	0.4614446	0.4667248	0.5001354	0.4826139	0.4956847	0.4795374	0.5115171
182.8	0.4286739	0.4666541	0.4702603	0.4989866	0.4817914	0.5017956	0.4765911	0.5078341
183.0	0.4331045	0.4637954	0.4681481	0.4991726	0.4847938	0.5001547	0.4804305	0.5082101
183.2	0.4293479	0.4682131	0.4697856	0.5008171	0.4826211	0.5042076	0.4811679	0.5067655
183.4	0.4298461	0.472517	0.4727879	0.4976753	0.4821959	0.5051835	0.481786	0.5149527
183.6	0.4377338	0.4663011	0.4706194	0.5009066	0.4840648	0.5039009	0.4827238	0.5112883
183.8	0.431803	0.4690758	0.4754553	0.4964176	0.4858201	0.5054457	0.4828767	0.5096673
184.0	0.4345379	0.470516	0.4729602	0.5024283	0.4860781	0.5059477	0.4805867	0.5126939
184.2	0.4322395	0.4704933	0.4684052	0.4968543	0.4834768	0.507517	0.4827273	0.5109555
184.4	0.4336663	0.4682051	0.4730699	0.502395	0.4830188	0.5076997	0.4855919	0.5149798
184.6	0.4354286	0.4710601	0.4717747	0.5041829	0.4906945	0.5088617	0.4850208	0.5091126
184.8	0.4398311	0.4768167	0.4777775	0.5012981	0.4895843	0.5086427	0.4870722	0.5168111
185.0	0.4397518	0.4757473	0.473081	0.5067685	0.4929852	0.5117868	0.4874755	0.5124449
185.2	0.4378842	0.4695783	0.4752467	0.5032398	0.4875064	0.5094911	0.4835453	0.5141122
185.4	0.4408692	0.475254	0.4741731	0.506494	0.487801	0.5115817	0.4812181	0.5123755
185.6	0.437613	0.4769483	0.4800086	0.5057406	0.4926331	0.510136	0.4880769	0.5144753
185.8	0.4387678	0.4779769	0.4780894	0.5057194	0.4864669	0.5072468	0.4889927	0.512221
186.0	0.4379905	0.4794492	0.4832582	0.5071633	0.4897515	0.5079076	0.4880337	0.5149676
186.2	0.4442269	0.4760996	0.477356	0.5057492	0.4928853	0.5138974	0.4889607	0.5229537
186.4	0.4411387	0.4799403	0.4748879	0.5091423	0.4961858	0.5145526	0.4896498	0.5173861
186.6	0.4406961	0.4770187	0.4814943	0.5027615	0.492696	0.5135424	0.4905058	0.519429
186.8	0.4412736	0.4813581	0.4787849	0.5072063	0.4910673	0.5128236	0.4895955	0.5210714
187.0	0.4428259	0.4824972	0.479539	0.510525	0.494138	0.5169815	0.486051	0.5203623
187.2	0.4434798	0.4774102	0.4799998	0.5101349	0.49945	0.5128834	0.4869094	0.5157772
187.4	0.4403297	0.479627	0.4782269	0.5108234	0.5001701	0.5159488	0.4908004	0.5243811
187.6	0.4478103	0.4807017	0.4794725	0.5095232	0.4948631	0.5150638	0.4907799	0.5225418
187.8	0.4421769	0.4842449	0.4827403	0.5106987	0.4960786	0.5149374	0.4908629	0.5254245
188.0	0.4452306	0.4809369	0.4799196	0.5120662	0.4962741	0.5191719	0.4872761	0.5237907
188.2	0.4483021	0.4779094	0.4835241	0.5155434	0.496959	0.5189214	0.4937282	0.5264274
188.4	0.4446495	0.4803264	0.4805248	0.513081	0.4964218	0.5199422	0.4939839	0.525894
188.6	0.4483831	0.482249	0.4800453	0.5143713	0.4998551	0.5203015	0.4936268	0.523315
188.8	0.4429907	0.487984	0.4853463	0.5133573	0.5031929	0.5195866	0.4928775	0.526238
189.0	0.4466241	0.4824412	0.4853751	0.5156975	0.4981522	0.5183197	0.4902028	0.5252189
189.2	0.4456653	0.4847589	0.4872842	0.5158429	0.4993948	0.5220687	0.4965918	0.5295321
189.4	0.4507346	0.4823011	0.4906517	0.5161371	0.4976876	0.522276	0.4986193	0.5254733
189.6	0.4492767	0.4837503	0.4860985	0.5189971	0.4987629	0.5201454	0.4945785	0.525637
189.8	0.4515602	0.4860557	0.4898515	0.5151674	0.5027716	0.5222403	0.4956696	0.5301045
190.0	0.4527712	0.4856245	0.4885712	0.5169259	0.4983573	0.5197295	0.495826	0.5314577
190.2	0.4467521	0.4852602	0.4883903	0.5166939	0.5025037	0.5250448	0.4983577	0.5299238
190.4	0.4494422	0.486356	0.4863049	0.5205562	0.4994004	0.5197856	0.4987855	0.5316382
190.6	0.4544922	0.4807568	0.4858812	0.5158167	0.5013943	0.5239347	0.4992625	0.5337206
190.8	0.4533343	0.487418	0.4899078	0.5159109	0.5042899	0.5254906	0.4976256	0.5344969
191.0	0.4520414	0.4885382	0.4899714	0.5167806	0.5057746	0.5260189	0.4977025	0.5299677
191.2	0.4530762	0.4931892	0.4910687	0.5232161	0.5047303	0.5295197	0.5019408	0.5349775
191.4	0.4544583	0.4882031	0.492686	0.5218136	0.5060221	0.530655	0.5010945	0.5346186
191.6	0.4534619	0.4908168	0.4885871	0.5191785	0.5083386	0.5293148	0.5006871	0.535567
191.8	0.456673	0.4917215	0.495446	0.5243622	0.5126246	0.5260845	0.5058803	0.5349988
192.0	0.453988	0.4918577	0.4914435	0.5241702	0.5095834	0.528546	0.500861	0.5337235
192.2	0.4559801	0.4927231	0.4908604	0.5218972	0.5047299	0.5316573	0.5038164	0.5349401
192.4	0.4587929	0.4924902	0.4931719	0.5228181	0.512154	0.5268722	0.5013345	0.5325997
192.6	0.4608259	0.4970906	0.4957679	0.5196564	0.5075162	0.5260445	0.506312	0.5358227
192.8	0.4624957	0.4973586	0.4974302	0.527567	0.5091975	0.5308223	0.5045028	0.5384458
193.0	0.4607601	0.494676	0.493683	0.5282985	0.5090171	0.5307769	0.504547	0.5387864
193.2	0.4618955	0.4977081	0.4994016	0.5252411	0.5137688	0.5337881	0.5061625	0.5349084
193.4	0.4593656	0.4919437	0.5026988	0.5222943	0.5117061	0.5316604	0.5082031	0.5400043
193.6	0.4587249	0.4959798	0.4969022	0.5299361	0.5151993	0.532988	0.5031505	0.5390305
193.8	0.4585838	0.4989205	0.5007768	0.5263714	0.5131754	0.5356253	0.5079483	0.5445887
194.0	0.4640767	0.4998575	0.4998591	0.5297143	0.5104198	0.5381852	0.5077429	0.5429004
194.2	0.4617691	0.497218	0.4976148	0.5271634	0.5124081	0.5358276	0.5078778	0.5415123
194.4	0.4651427	0.4983786	0.4984888	0.5292576	0.518997	0.5398794	0.5114226	0.5411364
194.6	0.4643712	0.5008398	0.4997092	0.525434	0.513001	0.537479	0.5089639	0.5445978
194.8	0.4655746	0.4982337	0.5037248	0.5297056	0.5122014	0.5332223	0.5099714	0.5402467
195.0	0.4583842	0.4963447	0.5017771	0.5326974	0.5155869	0.5374373	0.5067849	0.5442317
195.2	0.4632137	0.4985903	0.5028476	0.5319849	0.5173748	0.5402291	0.5115384	0.5480252
195.4	0.4602717	0.5001363	0.5002881	0.534507	0.5164694	0.5411636	0.5109009	0.542796
195.6	0.4662646	0.4977855	0.5059685	0.5295811	0.5176696	0.5383738	0.5130225	0.5445991
195.8	0.4649349	0.5018778	0.5047839	0.537554	0.5205038	0.5383735	0.5107022	0.5495195
196.0	0.4611788	0.5008965	0.5089327	0.5345033	0.515906	0.5386866	0.5138417	0.543083
196.2	0.4669378	0.4996004	0.5038726	0.5367498	0.5200388	0.5389457	0.5150178	0.546035
196.4	0.4675793	0.5045803	0.5084198	0.5360267	0.5204731	0.5441332	0.5127914	0.5455963
196.6	0.4668676	0.5063433	0.5105792	0.5335517	0.5164531	0.5469185	0.5165036	0.5491878
196.8	0.4694596	0.5056088	0.5074604	0.5356088	0.5209624	0.5451603	0.5141565	0.5505833
197.0	0.4684381	0.4967705	0.5063331	0.5374745	0.5217496	0.5465852	0.515994	0.5529736
197.2	0.4736502	0.5063746	0.5055708	0.5352206	0.5255138	0.5417657	0.5145445	0.5503173
197.4	0.4697261	0.5034085	0.5070098	0.5388513	0.5235783	0.5443817	0.5163635	0.5486683
197.6	0.4670822	0.5061153	0.511269	0.5361949	0.5254375	0.5453368	0.5211976	0.5566219
197.8	0.47313	0.5054168	0.5094553	0.5354724	0.5229994	0.5454571	0.5168765	0.5529903
198.0	0.4729676	0.5093533	0.511872	0.5360836	0.5213801	0.5460433	0.5195477	0.5532368
198.2	0.4742797	0.5072105	0.5076075	0.5392593	0.5246446	0.5452576	0.5180421	0.5508491
198.4	0.4729501	0.5075555	0.5097623	0.5356299	0.5268862	0.5472137	0.5191278	0.5533925
198.6	0.4730568	0.5098825	0.5054451	0.5402881	0.5244572	0.545867	0.5213529	0.5517862
198.8	0.471491	0.5102258	0.5116217	0.5407389	0.5273215	0.5510449	0.5212326	0.5557346
199.0	0.4736712	0.5063971	0.5135775	0.5463609	0.5280637	0.5530345	0.5259615	0.5585214
199.2	0.4746195	0.5124258	0.5141309	0.5447555	0.5288545	0.5485066	0.5183455	0.5610309
199.4	0.4746491	0.5102144	0.5159987	0.5450448	0.5270247	0.5511777	0.5240223	0.5547646
199.6	0.4763797	0.511747	0.5120733	0.5456495	0.5239201	0.5520304	0.5182841	0.5583907
199.8	0.4774108	0.5083507	0.516457	0.5442321	0.5293506	0.5547481	0.5222902	0.5551234
200.0	0.4729142	0.5119766	0.5132037	0.5459502	0.5308683	0.5526823	0.5255009	0.5593216
200.2	0.4776681	0.5106745	0.5147284	0.545278	0.5287409	0.5571908	0.5244662	0.5601116
200.4	0.4781792	0.5101501	0.5178251	0.5454336	0.5294306	0.5530531	0.5224202	0.5577089
200.6	0.4782443	0.5121568	0.5152273	0.544852	0.5286385	0.5501377	0.526713	0.5558693
200.8	0.4802932	0.5153729	0.515225	0.5471202	0.5352234	0.5577085	0.5254096	0.5609921
201.0	0.4787753	0.5116695	0.5180075	0.552448	0.5314291	0.554446	0.5258701	0.561747
201.2	0.4764425	0.5188044	0.514233	0.548739	0.5312629	0.5519267	0.5289851	0.5578082
201.4	0.4826636	0.5130733	0.5184544	0.5525008	0.5345521	0.556085	0.5286732	0.5614699
201.6	0.4786591	0.5161518	0.5184319	0.5481836	0.5325186	0.5570915	0.5309268	0.5629245
201.8	0.480905	0.5212223	0.518618	0.5478049	0.5385677	0.5630515	0.5262712	0.5662872
202.0	0.4793454	0.5181532	0.5221059	0.5524495	0.5339403	0.5602487	0.5296125	0.5615813
202.2	0.4808299	0.5199759	0.5238314	0.5499721	0.5344792	0.5605447	0.5278583	0.5621343
202.4	0.4830967	0.5144433	0.5192604	0.5488554	0.5403464	0.560613	0.5301697	0.5632944
202.6	0.4810355	0.5179514	0.5263212	0.5550357	0.5383361	0.5608472	0.5315166	0.5674231
202.8	0.4819945	0.5189926	0.522195	0.5513666	0.5362661	0.5615026	0.5292649	0.5686949
203.0	0.4857383	0.5206943	0.5216009	0.5516804	0.5376037	0.5602629	0.5324503	0.5668784
203.2	0.4809185	0.5160328	0.5253426	0.5550085	0.5400352	0.5627594	0.5327325	0.5680512
203.4	0.4841978	0.5207393	0.5256343	0.5551615	0.5383277	0.5617645	0.5319415	0.569164
203.6	0.4831586	0.5222347	0.5234933	0.5533231	0.5393425	0.5638319	0.5367513	0.5684286
203.8	0.4851545	0.5229238	0.5219199	0.5538319	0.5407768	0.5632564	0.534682	0.5687153
204.0	0.4860969	0.5194103	0.5245444	0.5593848	0.5383474	0.5657712	0.5333372	0.5684056
204.2	0.4889221	0.522802	0.5242373	0.5550535	0.5418712	0.5661591	0.5342776	0.5680469
204.4	0.4874013	0.5240097	0.5296723	0.5564227	0.5418237	0.5658247	0.5349189	0.5706887
204.6	0.4859541	0.5214076	0.5257204	0.5565605	0.5466637	0.5628752	0.5388772	0.5722641
204.8	0.4836465	0.5210054	0.5274437	0.5599303	0.5410066	0.5648045	0.5367435	0.5679833
205.0	0.4918841	0.5200327	0.5301698	0.5598392	0.5442508	0.5641941	0.5360181	0.5703154
205.2	0.4883435	0.5252825	0.529797	0.5592748	0.5415791	0.5676933	0.539036	0.5751258
205.4	0.4850493	0.5244714	0.5218462	0.5639436	0.5407427	0.5655563	0.5364552	0.5715994
205.6	0.4893709	0.5243741	0.52983	0.555347	0.5449411	0.569226	0.5393725	0.5769019
205.8	0.4885108	0.5235745	0.5348424	0.5596163	0.5480857	0.5689617	0.5400206	0.5750283
206.0	0.4892142	0.5273018	0.5309204	0.561419	0.5449593	0.5692955	0.5403087	0.5729834
206.2	0.4928466	0.5243567	0.5304933	0.5600035	0.5463943	0.5739389	0.5435511	0.5771365
206.4	0.4963262	0.5304142	0.5319191	0.5619041	0.5498754	0.5703117	0.5396931	0.5768776
206.6	0.4909398	0.5284409	0.5341171	0.5665769	0.5543798	0.5759172	0.5388171	0.5788431
206.8	0.4924859	0.5253766	0.5327951	0.5629463	0.5494638	0.5736448	0.5418251	0.5757528
207.0	0.4905042	0.5314009	0.5345669	0.5642296	0.5481536	0.5704502	0.5410578	0.5789402
207.2	0.494706	0.5320193	0.5341978	0.5660239	0.5509035	0.57143	0.5411323	0.5778563
207.4	0.4948074	0.5322872	0.5364697	0.5689836	0.5498427	0.5780374	0.5434449	0.5821701
207.6	0.4921436	0.5310249	0.5337781	0.5671573	0.5508628	0.5760402	0.5424092	0.5797095
207.8	0.4984731	0.5285666	0.5341696	0.5661581	0.5516163	0.5722217	0.5440891	0.5800272
208.0	0.4940923	0.5296705	0.5359114	0.5660866	0.5479981	0.5749865	0.5404277	0.579401
208.2	0.4955558	0.5301542	0.5404148	0.5686162	0.5499227	0.576292	0.5447168	0.5827299
208.4	0.4939339	0.5280431	0.532506	0.5691599	0.5505665	0.5764818	0.547663	0.5818204
208.6	0.4997254	0.5349419	0.5400755	0.5670959	0.5540636	0.5748922	0.5469542	0.5818791
208.8	0.498042	0.530171	0.5368408	0.5675544	0.5536916	0.5758625	0.5429055	0.587836
209.01	0.4983448	0.5313331	0.5439821	0.5712935	0.5551259	0.576541	0.5440204	0.5848683
209.2	0.4988373	0.5326212	0.5405483	0.5703743	0.5531554	0.5807716	0.5469922	0.5841563
209.4	0.4998606	0.5379205	0.5354717	0.5733649	0.555536	0.5813747	0.5497764	0.58788
209.6	0.4989988	0.5380685	0.5392132	0.5717975	0.5556633	0.5814748	0.5488021	0.5857849
209.8	0.4990531	0.5328212	0.5402361	0.5727881	0.5576212	0.5793499	0.5446299	0.587492
210.0	0.5	0.5378703	0.5385276	0.5742974	0.5580444	0.5825644	0.5463984	0.5872198
210.2	0.5004188	0.5319741	0.5463806	0.5803432	0.5571352	0.5863375	0.5525501	0.5912366
210.4	0.4989099	0.5372847	0.5450708	0.5711208	0.5560345	0.5800715	0.5496686	0.5858239
210.6	0.5013044	0.5380045	0.5428842	0.5755211	0.5557312	0.5845961	0.5508761	0.5837808
210.8	0.4994647	0.5393287	0.5461234	0.5766857	0.5574436	0.584035	0.5513634	0.58509
211.0	0.5020792	0.5366413	0.541774	0.576018	0.5605559	0.5834224	0.555452	0.5915342
211.2	0.500477	0.5360822	0.5454732	0.5762173	0.5620587	0.5866834	0.5461385	0.5934455
211.4	0.5038642	0.5385286	0.5449232	0.5768212	0.5608672	0.5881717	0.5564764	0.5896586
211.6	0.5038569	0.5344569	0.5446151	0.5771848	0.5593166	0.5900776	0.5484776	0.5959022
211.8	0.5023342	0.5408357	0.5490925	0.5767029	0.5620431	0.5853913	0.5508443	0.5904083
212.0	0.5018316	0.5390335	0.5430319	0.578894	0.5598915	0.5863404	0.5566397	0.5926832
212.2	0.5050479	0.5395128	0.549231	0.5842271	0.5619867	0.5883129	0.5547727	0.5918696
212.4	0.5044652	0.5411038	0.5501538	0.5791007	0.5626859	0.5899515	0.5562509	0.5953537
212.6	0.5079194	0.5455227	0.5513779	0.5803542	0.5650955	0.5906323	0.5572392	0.5936544
212.8	0.5061888	0.5402809	0.5485229	0.5818822	0.5620951	0.5882499	0.5561762	0.5946546
213.0	0.5080024	0.5458507	0.55193	0.5822885	0.5658427	0.5932993	0.5583953	0.5944828
213.2	0.5119261	0.5443112	0.5494379	0.578545	0.5650881	0.5897082	0.5597767	0.6001126
213.4	0.5081266	0.5448862	0.5516123	0.5842839	0.5622716	0.5961803	0.5628554	0.5948591
213.6	0.5115941	0.547489	0.5491472	0.5810171	0.56518	0.5909832	0.5536402	0.5959857
213.8	0.5108144	0.5437556	0.5531846	0.5798734	0.5630721	0.5951681	0.5570453	0.5982803
214.0	0.5104218	0.5463006	0.5568768	0.5800778	0.5659778	0.5937567	0.5588471	0.5958482
214.2	0.5103726	0.5417974	0.5498301	0.5807457	0.5677032	0.5905369	0.5567878	0.6008838
214.4	0.5122302	0.5476153	0.5515438	0.5844539	0.5698709	0.592704	0.5569824	0.5989759
214.6	0.5099965	0.5427008	0.5485091	0.5833305	0.5645788	0.5955286	0.5618471	0.5984786
214.8	0.5139213	0.5510057	0.5544114	0.5855362	0.5711795	0.5926507	0.5622879	0.5976719
215.0	0.5107105	0.5478554	0.5537721	0.5899031	0.5695679	0.5956761	0.5639064	0.597122
215.2	0.510453	0.5434871	0.552855	0.5812478	0.5687758	0.5998042	0.563646	0.6009949
215.4	0.5086154	0.5463964	0.5554594	0.5886615	0.5718953	0.5961446	0.5624096	0.6003534
215.6	0.5180699	0.5488883	0.5552503	0.5911444	0.5681912	0.5968953	0.5614405	0.6021761
215.8	0.5172372	0.5506273	0.5575936	0.5885234	0.5748657	0.5980574	0.5633529	0.6031192
216.0	0.5162935	0.5501251	0.5632595	0.590489	0.5779048	0.5995808	0.5649366	0.602335
216.2	0.5182941	0.5445942	0.5587018	0.5891112	0.5730299	0.5974565	0.5586562	0.6003143
216.4	0.5132572	0.5516405	0.5595527	0.5909513	0.574482	0.5972255	0.5647448	0.6040996
216.6	0.5168238	0.5505401	0.5614259	0.5901783	0.572549	0.5982156	0.5648586	0.6073713
216.8	0.5173271	0.5485842	0.5595549	0.5912266	0.5735853	0.5974842	0.5685797	0.6054305
217.0	0.5213543	0.5480914	0.5595632	0.5906146	0.5737885	0.6038086	0.5626841	0.60168
217.2	0.5153988	0.5502612	0.5610999	0.5904226	0.5797282	0.6019793	0.5641108	0.6110539
217.4	0.5146988	0.5559989	0.5641648	0.5918627	0.5770749	0.6056868	0.5669377	0.604869
217.6	0.5148399	0.5523758	0.560232	0.5948918	0.5754458	0.6058382	0.5635403	0.6035048
217.8	0.5198397	0.5521359	0.5649803	0.5936152	0.5754766	0.5970064	0.5729687	0.6056035
218.0	0.5182973	0.55264	0.5617065	0.5914568	0.5753304	0.600698	0.5710489	0.6079404
218.2	0.5180852	0.551993	0.5624487	0.5939845	0.5781804	0.603501	0.5664753	0.6117399
218.4	0.5232618	0.5519381	0.5657577	0.5974766	0.5785992	0.6045995	0.5697529	0.6115319
218.6	0.5198844	0.5537646	0.5657413	0.593667	0.5790573	0.6103978	0.5703256	0.6109741
218.8	0.5187136	0.5573299	0.5626494	0.6041368	0.5806121	0.6088014	0.5704585	0.6113718
219.0	0.5219796	0.5537978	0.5625963	0.5959796	0.5756447	0.6054555	0.5713171	0.6105307
219.2	0.5228987	0.5547625	0.5655041	0.6009766	0.5758716	0.6097428	0.5684376	0.6128527
219.4	0.5227677	0.5550063	0.5620356	0.5985489	0.5861837	0.6049295	0.5731985	0.6126842
219.6	0.524117	0.562407	0.5705757	0.5989423	0.581356	0.6118439	0.5725783	0.6119106
219.8	0.5254939	0.5577801	0.5688285	0.5972843	0.5803202	0.605118	0.5717357	0.6179782
220.0	0.5222649	0.5561492	0.5678874	0.6034113	0.5816584	0.6088679	0.5755336	0.6108739
220.2	0.5276346	0.5577371	0.570735	0.5989769	0.5819376	0.6093996	0.5744634	0.6122612
220.4	0.5229517	0.5611373	0.5652843	0.5958478	0.5822766	0.6101917	0.5769916	0.6105261
220.6	0.5298238	0.5610827	0.5677698	0.599628	0.586867	0.6101205	0.578312	0.6189401
220.8	0.5223248	0.5565361	0.5723884	0.6002698	0.5883112	0.6106731	0.5748052	0.6129516
221.0	0.5274319	0.5637958	0.5722548	0.602498	0.5842202	0.6113552	0.5708328	0.6201853
221.2	0.5261211	0.5628202	0.5714757	0.5973269	0.5864453	0.6130159	0.5771899	0.6148401
221.4	0.5293805	0.5623621	0.570161	0.6079407	0.5897366	0.6147435	0.5790325	0.618475
221.6	0.5291779	0.5576943	0.5739443	0.6068525	0.5870252	0.6179751	0.5736933	0.6192098
221.8	0.5248013	0.5648203	0.5717011	0.5991315	0.5892805	0.6120666	0.5787179	0.6201969
222.0	0.5300272	0.5614121	0.5753688	0.606665	0.5881934	0.6169025	0.5776825	0.6203871
222.2	0.5264562	0.5671135	0.5732156	0.6047257	0.5859753	0.612609	0.5790305	0.620483
222.4	0.5275223	0.5632479	0.5702092	0.604874	0.5871733	0.6133496	0.5774118	0.6195253
222.6	0.5315541	0.5652763	0.5704409	0.6064718	0.5890469	0.6139602	0.5801076	0.6191019
222.8	0.5348333	0.5647535	0.5730105	0.6053484	0.5891331	0.6193012	0.5786909	0.6212153
223.0	0.5333988	0.5649319	0.5753823	0.6100893	0.5889279	0.6204002	0.5803862	0.6188517
223.2	0.5337604	0.5747302	0.5787348	0.6079364	0.5939404	0.6176702	0.5818238	0.6272995
223.4	0.5321165	0.5666801	0.5753018	0.608169	0.5922129	0.6242364	0.5782611	0.6218624
223.6	0.5353619	0.5673739	0.5782084	0.6081042	0.5894083	0.6220804	0.5844092	0.6208801
223.8	0.5384926	0.5681338	0.5798562	0.6054133	0.5908236	0.6209584	0.5813827	0.620102
224.0	0.535642	0.5676387	0.5803632	0.6104535	0.5944383	0.6204866	0.5856132	0.6225089
224.2	0.537145	0.5683637	0.5756015	0.6108724	0.591998	0.6198697	0.5831874	0.6252601
224.4	0.539286	0.5664649	0.5853142	0.6097722	0.5904357	0.6262974	0.5868045	0.6284938
224.6	0.5335115	0.5682847	0.579342	0.6100098	0.5939584	0.621277	0.5837129	0.6251469
224.8	0.5333982	0.5722572	0.5837992	0.6128386	0.593415	0.622187	0.5839313	0.6258114
225.0	0.5372092	0.5675726	0.580248	0.6122884	0.5928082	0.6306894	0.5839446	0.6284401
225.2	0.5349419	0.571592	0.5803956	0.6094123	0.5947595	0.6261208	0.5859486	0.6262219
225.4	0.5376028	0.5739416	0.5835285	0.6087988	0.5977104	0.6254105	0.5815533	0.6285613
225.6	0.5373856	0.5755082	0.580783	0.61532	0.6008998	0.6251274	0.5853363	0.6264452
225.8	0.5440933	0.5707486	0.576716	0.6168409	0.5941055	0.6262566	0.5893804	0.6316697
226.0	0.5401554	0.5742254	0.5857439	0.6128734	0.5987124	0.6267074	0.5915741	0.6288744
226.2	0.5379911	0.5723957	0.5779175	0.6144498	0.603234	0.6278788	0.5898035	0.6321439
226.4	0.5401009	0.5762792	0.5833231	0.613535	0.5964252	0.6245823	0.5938655	0.62954
226.6	0.5409413	0.5778536	0.5818134	0.6168692	0.5961357	0.6262768	0.5868207	0.6330392
226.8	0.5439059	0.5730674	0.5844343	0.6162515	0.6018028	0.6279129	0.58986	0.6308684
227.0	0.5425804	0.5739983	0.5833288	0.6186144	0.6033137	0.627421	0.59026	0.6288648
227.2	0.5434966	0.5753267	0.5857567	0.6167528	0.5992889	0.6269909	0.5922686	0.635224
227.4	0.5423982	0.5760167	0.5843577	0.6167079	0.6009626	0.6283953	0.5898226	0.6369867
227.6	0.5441444	0.5776357	0.5886682	0.6142672	0.6000077	0.6316128	0.5917099	0.6323747
227.8	0.5403299	0.5742345	0.5864741	0.6182442	0.5967612	0.6306441	0.5929356	0.635116
228.0	0.5468405	0.5776736	0.5867499	0.6213668	0.6021498	0.6351602	0.5927032	0.6346577
228.2	0.538326	0.5752102	0.5848234	0.6185917	0.6031372	0.6312947	0.5878869	0.639607
228.4	0.5455976	0.578388	0.586398	0.6217383	0.6053239	0.6343769	0.5943637	0.6314532
228.6	0.5411327	0.580635	0.5894999	0.6181752	0.6062517	0.6305941	0.5926344	0.6364195
228.8	0.5455524	0.5812912	0.5865655	0.624348	0.6043748	0.6317634	0.5983825	0.6342686
229.0	0.5481527	0.5783205	0.5907419	0.6202388	0.608032	0.63795	0.5900449	0.6377555
229.2	0.5413823	0.5808045	0.5894487	0.6218902	0.6063011	0.6323541	0.5914043	0.6401683
229.4	0.545928	0.5814641	0.5942812	0.6234419	0.6059579	0.6354378	0.5951644	0.6403943
229.6	0.5424831	0.5781952	0.5936674	0.6310964	0.6062765	0.635418	0.5906038	0.6376585
229.8	0.5437309	0.5791439	0.5936246	0.6192004	0.6066575	0.6334771	0.5910868	0.6393192
230.0	0.5424587	0.579912	0.5918707	0.6273306	0.6062273	0.637175	0.5977532	0.6371289
230.2	0.5460045	0.5825057	0.5950872	0.6245556	0.6093222	0.63902	0.5968766	0.6457558
230.4	0.5493771	0.5824417	0.5955304	0.6233094	0.6068611	0.6331369	0.5982178	0.6433064
230.6	0.5493708	0.5804308	0.58981	0.6238376	0.607717	0.6381197	0.59884	0.6427636
230.8	0.5499339	0.5855563	0.5962414	0.6270877	0.6132442	0.6409783	0.5973876	0.6449326
231.0	0.5502228	0.5824264	0.5953857	0.625572	0.6149426	0.6429952	0.5989237	0.6391562
231.2	0.5502261	0.5817115	0.5933096	0.6279509	0.6120289	0.6413899	0.6014724	0.639562
231.4	0.5509004	0.58283	0.5954968	0.6352736	0.6100947	0.6408145	0.603376	0.6456804
231.6	0.5503419	0.5910211	0.5941239	0.6304904	0.6156445	0.6419801	0.6008788	0.6445742
231.8	0.5520337	0.5838203	0.5929953	0.6283789	0.6100809	0.6409467	0.5982044	0.6474458
232.0	0.5532055	0.5873287	0.5989924	0.6274762	0.6109573	0.6399648	0.5995557	0.6436847
232.2	0.5514159	0.5864375	0.5957572	0.6283748	0.6142794	0.6408422	0.6025789	0.6434063
232.4	0.5521156	0.5871479	0.6007265	0.6311907	0.6125631	0.6454633	0.6013638	0.643962
232.6	0.5490645	0.5884015	0.5993688	0.6352569	0.6118593	0.6452871	0.6056914	0.6475511
232.8	0.5595486	0.5917557	0.6001414	0.6355194	0.614669	0.6449067	0.6031754	0.6464237
233.0	0.5543631	0.5858589	0.6002702	0.6277983	0.6137195	0.6408287	0.6065301	0.6425665
233.2	0.555872	0.5913499	0.6002243	0.6313702	0.6139949	0.6387739	0.6051413	0.6469525
233.4	0.5516578	0.5899995	0.6037197	0.6320068	0.6137345	0.6466474	0.6034212	0.6523022
233.6	0.5546019	0.5891549	0.6012009	0.634672	0.6115847	0.6443005	0.6046076	0.6480607
233.8	0.5592904	0.596427	0.6000535	0.6361512	0.6190045	0.6490119	0.6042364	0.6502628
234.0	0.5578131	0.5904679	0.6030503	0.6395485	0.6174152	0.6417365	0.6055223	0.6478717
234.2	0.5584115	0.5916618	0.6035035	0.6391348	0.6190463	0.6515057	0.6045966	0.6468471
234.4	0.5593331	0.5914806	0.6028609	0.6333525	0.6207179	0.6476997	0.6067859	0.6507492
234.6	0.5569074	0.5961325	0.6047918	0.6381054	0.6191527	0.6518205	0.6028774	0.6534796
234.8	0.5592468	0.5935785	0.6060468	0.6382886	0.6126577	0.6477883	0.6093231	0.6546246
235.0	0.5611592	0.592395	0.6044622	0.6375039	0.6186906	0.6478868	0.607244	0.6512093
235.2	0.5538386	0.5938984	0.6085869	0.6368415	0.6222842	0.6499715	0.6080214	0.6523116
235.4	0.560996	0.5901053	0.6077567	0.6374413	0.6207587	0.6525812	0.6069251	0.6545904
235.6	0.5649814	0.596369	0.608023	0.6397089	0.6235471	0.6526708	0.6079974	0.6540545
235.8	0.5618531	0.5911264	0.6029707	0.6362078	0.6257243	0.6541398	0.6084512	0.6557933
236.0	0.5610921	0.5948983	0.6073303	0.6408609	0.6210932	0.6480233	0.6085664	0.6569448
236.2	0.5629709	0.5958375	0.6086636	0.6389045	0.6261449	0.6578068	0.6111438	0.6549528
236.4	0.5614132	0.59364	0.6049324	0.6398354	0.6230777	0.6535516	0.6120661	0.6538729
236.6	0.5605296	0.6007538	0.6067449	0.641052	0.6239275	0.6567802	0.6102184	0.6563146
236.8	0.5640429	0.5966219	0.609657	0.641044	0.6216622	0.6518919	0.6090593	0.6548536
237.0	0.5649835	0.5964415	0.612674	0.6402285	0.6236738	0.662201	0.615316	0.6605486
237.2	0.5645589	0.5968731	0.6110988	0.6454719	0.6245748	0.6560073	0.6133666	0.6584817
237.4	0.5628755	0.5996949	0.6129588	0.6433301	0.6288182	0.6538	0.6142067	0.6567053
237.6	0.5699194	0.5992681	0.6083404	0.6444173	0.6270844	0.6562166	0.6129177	0.6607844
237.8	0.570258	0.6037456	0.6096623	0.6495921	0.6261497	0.6534336	0.6187565	0.6594303
238.0	0.5644159	0.6024579	0.6116208	0.6451154	0.627431	0.6589744	0.6180993	0.6596808
238.2	0.5669326	0.6018976	0.614228	0.6450347	0.6281148	0.6564788	0.6161554	0.6694555
238.4	0.5653199	0.6029245	0.6102594	0.6474208	0.6295758	0.654351	0.6171904	0.6643068
238.6	0.5678485	0.6028734	0.6134755	0.644745	0.6300051	0.657198	0.6178942	0.6588637
238.8	0.5690782	0.6003142	0.6131369	0.650134	0.6304088	0.6592567	0.6118339	0.6633832
239.0	0.5685269	0.6034008	0.6156884	0.6474196	0.6310096	0.6579592	0.6189414	0.6671928
239.2	0.5711257	0.6015542	0.6170366	0.6477365	0.6333259	0.663155	0.6152546	0.6637689
239.4	0.5669674	0.6037215	0.6140866	0.6512089	0.6301157	0.6604186	0.6210983	0.6625677
239.6	0.5684369	0.6037065	0.6148798	0.6505166	0.6323791	0.6573385	0.6205555	0.6663502
239.8	0.5733894	0.6064363	0.6177363	0.6505545	0.6291412	0.6670049	0.6199381	0.6617855
240.0	0.5700266	0.604035	0.6155818	0.6525102	0.6354668	0.6628421	0.6186879	0.6642762
240.2	0.5722059	0.6037677	0.618026	0.6492891	0.6337212	0.6643757	0.6185278	0.6609862
240.4	0.5711886	0.6045681	0.6195992	0.651694	0.6351383	0.6660373	0.6223062	0.6678859
240.6	0.575793	0.6017938	0.6215935	0.6475546	0.6326748	0.6628972	0.6213915	0.6671534
240.8	0.5782661	0.6097116	0.6174893	0.652775	0.6347652	0.6633652	0.6203601	0.6699914
241.0	0.5705431	0.6094345	0.6166224	0.65412	0.6359897	0.6694108	0.6215726	0.6699911
241.2	0.576663	0.6126277	0.6185666	0.6523248	0.6331709	0.6654299	0.6228556	0.671007
241.4	0.5707617	0.6071419	0.6226236	0.6524628	0.6372812	0.6651452	0.6217704	0.6707071
241.6	0.5758467	0.6081084	0.6199746	0.6522302	0.6320758	0.6654574	0.6231937	0.6710566
241.8	0.5734174	0.6087934	0.6244512	0.6542138	0.6358128	0.6674809	0.6264982	0.671692
242.0	0.5716352	0.6102026	0.6179469	0.6494917	0.63908	0.6685241	0.6189489	0.6705342
242.2	0.57693	0.6072862	0.6200935	0.6563986	0.6367016	0.668831	0.6233159	0.671957
242.4	0.5737293	0.6115156	0.6261728	0.6536472	0.6379035	0.6638851	0.622884	0.6749313
242.6	0.5777509	0.609552	0.6209241	0.6570306	0.6372875	0.6671917	0.6300818	0.671495
242.8	0.5729045	0.6102447	0.6258111	0.6566767	0.6395149	0.6688212	0.6268817	0.6722803
243.0	0.5773758	0.606468	0.6224253	0.6599325	0.6416745	0.6676608	0.6298168	0.6707249
243.2	0.5779552	0.6123809	0.627633	0.6638535	0.6389509	0.6688727	0.6287584	0.67404
243.4	0.5789536	0.6120914	0.6248587	0.65754	0.6402658	0.6724681	0.627095	0.6733033
243.6	0.5809246	0.6150746	0.6229403	0.6566604	0.6434696	0.6729033	0.6256546	0.674105
243.8	0.5816435	0.6117713	0.6291528	0.6590331	0.6423087	0.6724268	0.6304719	0.6778135
244.0	0.5772315	0.6088959	0.6275097	0.6566011	0.6447514	0.6721202	0.6321725	0.6763855
244.2	0.5808511	0.6160353	0.6269823	0.6594436	0.6472093	0.6735007	0.6311236	0.6761617
244.4	0.5824352	0.6120104	0.6310639	0.6569093	0.6436383	0.6712129	0.6317243	0.6818653
244.6	0.5822749	0.6191865	0.6257477	0.66085	0.6487772	0.674576	0.6338516	0.6750141
244.8	0.5788202	0.6169293	0.6265857	0.6629978	0.6494825	0.6763405	0.6270683	0.6779624
245.0	0.5812557	0.6142374	0.6289825	0.6580047	0.6456667	0.6808613	0.631868	0.6761831
245.2	0.5813162	0.6168289	0.6291676	0.6620122	0.6431946	0.6745626	0.6315945	0.6776957
245.4	0.5843652	0.616953	0.6325566	0.6596438	0.6462439	0.6771217	0.6324551	0.6792175
245.6	0.5822018	0.6143448	0.6268771	0.6623169	0.6472752	0.6751951	0.6328978	0.6780045
245.8	0.5855594	0.6129425	0.6305079	0.6641556	0.6492589	0.6739907	0.626662	0.6793571
246.0	0.5870523	0.6171481	0.6339645	0.6633008	0.6451997	0.6811863	0.6360829	0.6771099
246.2	0.5812372	0.6203141	0.6313537	0.6672964	0.6479813	0.6814655	0.6303789	0.6799363
246.4	0.5855821	0.6205383	0.6354293	0.6632943	0.6507409	0.6803766	0.6341655	0.6791009
246.6	0.5830543	0.620243	0.6349841	0.6654379	0.6479646	0.6784651	0.6373064	0.6845972
246.8	0.5843371	0.6128126	0.6349248	0.6641478	0.6479236	0.674324	0.6362474	0.6838151
247.0	0.5851862	0.6241443	0.6368827	0.6672351	0.6524583	0.6783705	0.6330407	0.6821185
247.2	0.5826851	0.6222967	0.6365302	0.6687499	0.649325	0.6797839	0.6349736	0.6846171
247.4	0.5906924	0.6251569	0.6367041	0.6659839	0.6497072	0.6821753	0.6378918	0.6799123
247.6	0.585337	0.6213119	0.6319925	0.66743	0.6490479	0.6829047	0.6341297	0.684789
247.8	0.5889547	0.6212581	0.6318871	0.6690657	0.650668	0.6847746	0.6386886	0.6831765
248.0	0.5915257	0.6242406	0.6360142	0.6715103	0.6513343	0.6844967	0.6340662	0.6842337
248.2	0.5878139	0.622865	0.6359209	0.6680833	0.6545844	0.6830117	0.6411707	0.6901964
248.4	0.5844225	0.6230164	0.6415453	0.6705406	0.6518063	0.6835524	0.6394357	0.6843784
248.6	0.5852597	0.6218278	0.6396934	0.6713752	0.650652	0.6880329	0.6340113	0.6830595
248.8	0.5912939	0.6218899	0.636572	0.6708637	0.6556429	0.6812533	0.6401588	0.6883261
249.0	0.5859739	0.6245984	0.6387473	0.6709437	0.6572819	0.6820691	0.6420495	0.6877735
249.2	0.5904692	0.6218121	0.6366159	0.6730241	0.6523609	0.6856196	0.6385611	0.6910402
249.4	0.5908271	0.6223752	0.6411332	0.6737762	0.6552416	0.6871301	0.6386719	0.6898559
249.6	0.5893716	0.6254727	0.6384924	0.6736265	0.6581877	0.6879108	0.6369005	0.6905442
249.8	0.5961536	0.6244212	0.6394718	0.6752796	0.6538635	0.6895375	0.6396921	0.6892765
250.0	0.591556	0.6262852	0.6398135	0.6755739	0.6590492	0.686011	0.6459214	0.6901508
250.2	0.5934715	0.6283472	0.6393169	0.674236	0.6571496	0.6937079	0.6417317	0.6898516
250.4	0.5915338	0.6292347	0.6355399	0.6782041	0.6590637	0.6894363	0.6401705	0.6951336
250.6	0.5957197	0.630791	0.6391571	0.6757141	0.6542699	0.6891615	0.6443893	0.692475
250.8	0.5955449	0.6262935	0.6397678	0.6734706	0.6615624	0.6956859	0.641692	0.6933393
251.0	0.5984018	0.6323254	0.6464667	0.6752581	0.6555668	0.691471	0.6446059	0.6950485
251.2	0.591264	0.6297293	0.6453488	0.6812351	0.6629184	0.6952009	0.6402068	0.6948559
251.4	0.5976965	0.6249089	0.6434631	0.6778486	0.6565543	0.6931069	0.6437262	0.6892321
251.6	0.5985613	0.628908	0.6423084	0.6807889	0.660399	0.6947432	0.6441495	0.6936133
251.8	0.5951914	0.6318824	0.6429176	0.6802676	0.6632741	0.6899563	0.6470013	0.6961187
252.0	0.600598	0.6291584	0.648849	0.6749177	0.6582617	0.6927361	0.6434711	0.6975393
252.2	0.5958424	0.6332106	0.6463226	0.6788834	0.6605746	0.6934038	0.6480474	0.6984659
252.4	0.5937105	0.628579	0.6469265	0.6783535	0.6577347	0.6942261	0.6458282	0.6960126
252.6	0.6013504	0.6323336	0.6491084	0.6790122	0.665723	0.6962824	0.6461948	0.6988981
252.8	0.5987984	0.6330299	0.6517072	0.6807351	0.6663686	0.6956161	0.6482	0.6980663
253.0	0.5988396	0.6320779	0.6479217	0.6815513	0.6644378	0.6950339	0.6466321	0.6956543
253.2	0.5996487	0.6276335	0.6534608	0.6797196	0.6612113	0.7008727	0.6483721	0.6988972
253.4	0.5994095	0.6293021	0.6525283	0.6809339	0.6625215	0.6952401	0.6489174	0.6987194
253.6	0.6009585	0.6329674	0.6496646	0.683488	0.6663635	0.6991161	0.6440915	0.7011454
253.8	0.6041976	0.6349795	0.6474116	0.6863391	0.6607167	0.6977284	0.6486644	0.6994727
254.0	0.6037382	0.6309932	0.6515736	0.6856641	0.6678515	0.6979504	0.653381	0.7011422
254.2	0.6005808	0.6380581	0.6479321	0.6869041	0.6660951	0.6977965	0.651363	0.70139
254.4	0.5983933	0.6321543	0.6500162	0.6818767	0.6661991	0.6994334	0.6500439	0.7055187
254.6	0.6040419	0.6353779	0.6498655	0.6867819	0.6673989	0.7034631	0.6492599	0.7034452
254.8	0.603902	0.6342216	0.6540434	0.6850069	0.6640536	0.7069605	0.6530772	0.7019652
255.0	0.6065445	0.6359127	0.6500993	0.687177	0.665198	0.6995756	0.6511647	0.7031825
255.2	0.6009051	0.6350775	0.6573533	0.6809906	0.6666192	0.7003675	0.6492004	0.7067019
255.4	0.6046739	0.6355011	0.6504618	0.6853107	0.6693982	0.7059634	0.6513385	0.7055117
255.6	0.6054383	0.6346018	0.6502087	0.6899854	0.6683044	0.7046687	0.651707	0.7025138
255.8	0.6023688	0.6411439	0.6497588	0.6925163	0.6687322	0.7023008	0.6532518	0.7042045
256.0	0.6038607	0.635541	0.6534602	0.6862286	0.6699395	0.7013192	0.6506282	0.7043903
256.2	0.605715	0.6360533	0.6571805	0.6857526	0.6717463	0.705621	0.653747	0.7075253
256.4	0.6101081	0.6337692	0.658839	0.684185	0.6729203	0.7049906	0.6555884	0.7082486
256.6	0.6083956	0.63899	0.6551383	0.6931885	0.671093	0.7031936	0.6543288	0.709759
256.8	0.6051534	0.643805	0.6591076	0.6869226	0.6687801	0.7033066	0.6576233	0.7085429
257.0	0.6110761	0.6401856	0.6534073	0.6890697	0.6715855	0.707724	0.6535468	0.7100939
257.2	0.6105583	0.6362569	0.6571199	0.688993	0.6742002	0.7091351	0.6517711	0.7074363
257.4	0.6055846	0.6428621	0.657221	0.689739	0.6711604	0.707921	0.6569234	0.7114203
257.6	0.6066778	0.6401147	0.6576194	0.6897051	0.671134	0.7055528	0.65295	0.706514
257.8	0.6102107	0.6370214	0.6596022	0.6902003	0.6712663	0.7093317	0.6588123	0.7066023
258.0	0.6108614	0.6420861	0.6629066	0.6881549	0.6721948	0.7044407	0.6577628	0.7091302
258.2	0.6097252	0.6406878	0.6595244	0.6951604	0.6783431	0.7079592	0.6590331	0.7086504
258.4	0.6101006	0.6434912	0.6575298	0.6945029	0.676837	0.7128969	0.6581304	0.7141895
258.6	0.6128943	0.643855	0.6612212	0.6916076	0.6788203	0.7097617	0.6568543	0.714728
258.8	0.6096774	0.6468963	0.6601049	0.69638	0.6745044	0.7111538	0.656405	0.7113398
259.0	0.6106665	0.6419389	0.6613221	0.6952639	0.6774076	0.7080121	0.6601027	0.7110068
259.21	0.6155717	0.642803	0.6581395	0.6929916	0.6745512	0.7091636	0.6621519	0.7121992
259.4	0.6109787	0.6446888	0.6581054	0.6896505	0.6748528	0.7073629	0.657834	0.7146355
259.6	0.6115408	0.6493018	0.6643278	0.6961685	0.6785985	0.711871	0.662761	0.7142306
259.8	0.6142163	0.6413223	0.6634733	0.6957437	0.6812243	0.7128041	0.6634585	0.7166113
260.0	0.615803	0.645644	0.6611467	0.6971543	0.6750959	0.714107	0.6608375	0.7161846
260.2	0.6133425	0.6478842	0.6637564	0.6992524	0.6773616	0.7180668	0.6614649	0.7116502
260.4	0.609946	0.646	0.6647171	0.6978949	0.6772171	0.7113455	0.6680116	0.715438
260.6	0.6164163	0.6445435	0.6638142	0.7019232	0.6794429	0.7121801	0.6642941	0.7139559
260.8	0.6130484	0.6458352	0.6680387	0.6983157	0.6807213	0.7151091	0.6651684	0.7147597
261.0	0.6129538	0.6491627	0.6663153	0.6985166	0.6781957	0.711498	0.6652556	0.7144092
261.2	0.6154873	0.6493523	0.6688211	0.7012501	0.6828048	0.7157517	0.6674892	0.7135738
261.4	0.612711	0.6518688	0.6660967	0.6995988	0.6822799	0.7153965	0.668923	0.7161521
261.6	0.6156855	0.6473978	0.6702569	0.6998291	0.6837289	0.7164481	0.6645884	0.7168505
261.8	0.6166807	0.646622	0.6657298	0.6973885	0.682228	0.7129968	0.6660843	0.7204642
262.0	0.6146256	0.6530062	0.6682587	0.7011703	0.6828113	0.7194178	0.6649399	0.7204357
262.2	0.6217532	0.649971	0.6705362	0.7033889	0.6884724	0.7130305	0.6675459	0.7233428
262.4	0.6190991	0.6485928	0.6659685	0.7041222	0.685888	0.7201892	0.6643054	0.720916
262.6	0.6185643	0.6528713	0.6696939	0.702992	0.6828274	0.7211604	0.6700823	0.7249211
262.8	0.6184753	0.6505739	0.6711756	0.7013759	0.6836398	0.7188308	0.6690022	0.7216551
263.0	0.6162755	0.6520614	0.6729338	0.7046249	0.6866656	0.7199388	0.6708652	0.7229177
263.2	0.6179158	0.655164	0.6686829	0.7017576	0.6866729	0.7202783	0.6702664	0.72146
263.4	0.6186991	0.6560933	0.6723924	0.7103447	0.6857507	0.7209373	0.6685393	0.7233993
263.6	0.6195825	0.653421	0.6701469	0.7056738	0.6873835	0.7228074	0.6675498	0.725557
263.8	0.6208037	0.6566797	0.6716701	0.7045345	0.6845447	0.7206446	0.670177	0.7201904
264.0	0.6191237	0.6538666	0.6720333	0.7081307	0.6870198	0.7217752	0.6725772	0.721234
264.2	0.620665	0.6571025	0.6761603	0.710524	0.6902992	0.7212206	0.6724052	0.7306794
264.4	0.6236582	0.6575399	0.6719241	0.7068624	0.6896542	0.7238898	0.6734765	0.7260436
264.6	0.6230689	0.6527432	0.6752297	0.7039446	0.6915171	0.7223343	0.6693177	0.726254
264.8	0.621674	0.660024	0.6688001	0.7075861	0.6905361	0.7254022	0.6683106	0.7259457
265.0	0.6238246	0.6580685	0.6762797	0.7121875	0.6910091	0.7245175	0.6753118	0.7288849
265.2	0.625517	0.6566871	0.677056	0.7065373	0.6903371	0.7292208	0.6706715	0.7302499
265.4	0.6293403	0.6502461	0.6791968	0.7099322	0.6920885	0.7273958	0.6775432	0.7293544
265.6	0.6288973	0.6598646	0.6758735	0.7109052	0.6894484	0.7272236	0.6760064	0.7303448
265.8	0.627107	0.6567086	0.6750039	0.7111954	0.6883149	0.7264391	0.6740177	0.7300804
266.0	0.6277134	0.6628237	0.6772608	0.7091768	0.6925882	0.7258267	0.6728945	0.7260369
266.2	0.6216974	0.6565897	0.6823234	0.7111222	0.6921815	0.7260724	0.6727378	0.7273651
266.4	0.6286401	0.6546702	0.6791029	0.7114794	0.6933419	0.7249027	0.6734273	0.7280247
266.6	0.6232508	0.6540722	0.679307	0.7068853	0.6929653	0.7304034	0.6771435	0.7323397
266.8	0.6299111	0.6574628	0.6821879	0.7155814	0.6931047	0.7252712	0.678002	0.7307058
267.0	0.6291688	0.6583994	0.6810521	0.71619	0.6934764	0.736097	0.6781685	0.7317888
267.2	0.6280286	0.6573884	0.6802873	0.7152964	0.6971905	0.7317711	0.6788942	0.7306564
267.4	0.6274965	0.6626506	0.6769076	0.7123463	0.6974598	0.7271533	0.6757349	0.7348463
267.6	0.6296418	0.6632808	0.6819031	0.7146742	0.6920329	0.7309212	0.6810248	0.7333573
267.8	0.6281206	0.6600514	0.6783831	0.7130958	0.6953326	0.7293752	0.6779422	0.7369594
268.0	0.6329018	0.6604562	0.6819704	0.7166957	0.6987285	0.7302138	0.6751626	0.7342344
268.2	0.6315607	0.6633329	0.6831323	0.7157946	0.6996377	0.7302222	0.6809702	0.7338972
268.4	0.6327912	0.6665043	0.6850768	0.7165138	0.6983675	0.7318141	0.6820276	0.7349606
268.6	0.6324024	0.6667736	0.6834347	0.7200488	0.7011406	0.7335079	0.6828724	0.7353266
268.8	0.6312426	0.6642346	0.6775614	0.7140002	0.7031735	0.7368249	0.6777645	0.735782
269.0	0.6373667	0.6614099	0.6849256	0.7201543	0.6967281	0.7336779	0.6814957	0.7382904
269.2	0.6336469	0.6621141	0.6841781	0.7166438	0.700928	0.7313328	0.6785688	0.7385567
269.4	0.635657	0.6642618	0.683758	0.7158903	0.6958339	0.7337489	0.6822918	0.7366339
269.6	0.6367438	0.6662871	0.6855133	0.7203805	0.6979219	0.7303803	0.6800979	0.738474
269.8	0.629839	0.6648452	0.6865979	0.7221686	0.6988366	0.7393774	0.6833575	0.7347913
270.0	0.6346129	0.6710674	0.6830397	0.7217863	0.7001726	0.7376581	0.6850247	0.7398922
270.2	0.6314582	0.6669952	0.6872871	0.7167985	0.702359	0.7372189	0.6854794	0.7402939
270.4	0.6292028	0.6665645	0.689329	0.7245787	0.7027732	0.7397707	0.6849495	0.7407239
270.6	0.6383901	0.6693403	0.6868749	0.719248	0.7054841	0.7365784	0.6854579	0.7401705
270.8	0.6368862	0.6658534	0.6861247	0.7242451	0.6998696	0.7396353	0.6840004	0.7399371
271.0	0.6381342	0.6677803	0.6879593	0.7189406	0.7026917	0.7392107	0.6828279	0.7418391
271.2	0.6431499	0.6672196	0.6850895	0.721322	0.6999921	0.7355081	0.6844605	0.7378241
271.4	0.6341112	0.6649094	0.690057	0.7222964	0.7055442	0.7390485	0.6845814	0.7368569
271.6	0.6363255	0.6696671	0.6907709	0.7213361	0.704665	0.7381136	0.6825917	0.7398645
271.8	0.6371514	0.6706445	0.6902846	0.7193586	0.7033211	0.742386	0.6867148	0.7405765
272.0	0.6361858	0.6686208	0.6883345	0.7256188	0.708066	0.7438655	0.6867678	0.7437509
272.2	0.6404688	0.6678677	0.6911525	0.7240727	0.7050504	0.7419268	0.6858133	0.7431446
272.4	0.6376129	0.6690947	0.6921011	0.7261494	0.7073171	0.7409763	0.6884544	0.7417542
272.6	0.6443123	0.6753699	0.6924263	0.724485	0.7083864	0.7422442	0.685159	0.7488605
272.8	0.6377699	0.6728879	0.6970729	0.727302	0.7114853	0.7427886	0.6896983	0.746494
273.0	0.6401	0.6696748	0.6921038	0.7229505	0.7031974	0.7439795	0.6896096	0.7429359
273.2	0.6405138	0.668907	0.6890227	0.721599	0.7060032	0.7464368	0.6872591	0.7438565
273.4	0.6381415	0.6716443	0.6931606	0.7253968	0.7047136	0.7441692	0.6865947	0.7451405
273.6	0.6416996	0.6675051	0.6932552	0.7296816	0.7096531	0.747715	0.6926697	0.7513482
273.8	0.6416271	0.6748292	0.6961085	0.7265482	0.7108511	0.7463334	0.6918072	0.7442396
274.0	0.6372486	0.6732758	0.6945436	0.7290275	0.7078933	0.7510993	0.6866212	0.7478572
274.2	0.6402306	0.6744018	0.6968353	0.7281023	0.7101379	0.7455707	0.6885576	0.747193
274.4	0.645999	0.6641123	0.6960721	0.7291038	0.7090608	0.7413102	0.6925844	0.7477066
274.6	0.6450487	0.6719257	0.6956055	0.7261906	0.7108665	0.7467297	0.6976106	0.7500601
274.8	0.647332	0.675176	0.6928449	0.7303908	0.7103859	0.7483628	0.6919897	0.7513956
275.0	0.6480005	0.674952	0.6985105	0.7317341	0.7122136	0.7517902	0.6912274	0.7528671
275.2	0.6469226	0.6756501	0.702094	0.7319124	0.7153457	0.7457499	0.6944937	0.7477046
275.4	0.649511	0.6767605	0.6943653	0.733039	0.7139735	0.7513427	0.6942909	0.7504578
275.6	0.6449792	0.6818415	0.6995551	0.7333773	0.7129626	0.746776	0.6952647	0.7497652
275.8	0.641425	0.6780078	0.6973658	0.7304094	0.7167124	0.7468365	0.6940526	0.7492095
276.0	0.6420894	0.6773235	0.7001877	0.7359043	0.7135493	0.7510163	0.6918898	0.751659
276.2	0.6472437	0.6850156	0.7045347	0.7346441	0.7156447	0.7479198	0.6930172	0.7560076
276.4	0.6457493	0.679913	0.694401	0.7303603	0.7119292	0.7543865	0.6964268	0.7552537
276.6	0.6455315	0.6783821	0.6974996	0.7305667	0.7171143	0.7523312	0.695608	0.7511389
276.8	0.6479408	0.6803318	0.6979342	0.7364276	0.7145155	0.7506824	0.6953493	0.7533059
277.0	0.6469808	0.6753378	0.701032	0.7343865	0.7169421	0.7507232	0.6939979	0.7568698
277.2	0.6538037	0.6775985	0.6983785	0.7345697	0.7176509	0.7542526	0.696373	0.7539379
277.4	0.6512727	0.678933	0.6991162	0.7375057	0.7163891	0.7519237	0.6941403	0.7498428
277.6	0.6481242	0.6847794	0.6998065	0.7371913	0.7151961	0.7541157	0.6979324	0.7539225
277.8	0.6519534	0.6778673	0.7020518	0.7405659	0.7132522	0.7546492	0.6977876	0.7533869
278.0	0.6478756	0.6829478	0.7100309	0.7344574	0.7178293	0.7605779	0.7039392	0.7557833
278.2	0.6502666	0.6836046	0.7041768	0.7374753	0.7167323	0.7565179	0.7002116	0.7608498
278.4	0.6524606	0.6831166	0.7061631	0.7397378	0.7196091	0.7542493	0.702872	0.7555504
278.6	0.6518247	0.6836323	0.7040588	0.7397518	0.7197819	0.7571126	0.7015758	0.7578568
278.8	0.649516	0.6842511	0.7064332	0.7386649	0.7213691	0.7593489	0.6977966	0.7589068
279.0	0.6512123	0.6854368	0.7057374	0.7429951	0.7243938	0.7551232	0.7044473	0.7591293
279.2	0.650408	0.6875275	0.708218	0.7387549	0.7229514	0.7605264	0.7024226	0.7580053
279.4	0.6520675	0.6864507	0.7079991	0.742892	0.7180163	0.7630523	0.7026286	0.7603891
279.6	0.6581458	0.6857577	0.7039523	0.7386847	0.7225998	0.7603956	0.7035156	0.7589585
279.8	0.6520965	0.6811703	0.707698	0.7415016	0.7231677	0.7562243	0.6982881	0.760838
280.0	0.657403	0.6847396	0.7085858	0.7434244	0.7221045	0.760777	0.7022128	0.7624997
280.2	0.6534564	0.6830627	0.7076674	0.7413388	0.7253662	0.7603711	0.7032174	0.7591261
280.4	0.6542155	0.6843045	0.7055532	0.7445015	0.7226447	0.7618999	0.705485	0.7619635
280.6	0.6572862	0.6870457	0.7091531	0.7432329	0.7226071	0.7583424	0.7017643	0.764019
280.8	0.6606975	0.6839449	0.7103236	0.7416267	0.7239978	0.7648094	0.7003802	0.761952
281.0	0.6551735	0.6852896	0.7104494	0.747041	0.7222975	0.7614434	0.7038077	0.7596664
281.2	0.6553571	0.6909361	0.7116157	0.7467999	0.7257056	0.7665037	0.704618	0.7630663
281.4	0.6575774	0.6908948	0.7108584	0.7488271	0.7263809	0.7648656	0.7045109	0.7659906
281.6	0.6573653	0.6867623	0.710582	0.7440071	0.7291254	0.7636309	0.7060287	0.7654183
281.8	0.6596515	0.6882057	0.7138914	0.7406083	0.7257676	0.7643298	0.7063951	0.7664263
282.0	0.658196	0.6882391	0.7046762	0.7453307	0.7301982	0.7655287	0.7047971	0.7642561
282.2	0.6599504	0.6885647	0.7128016	0.7493241	0.7262436	0.7715766	0.7098677	0.7648424
282.4	0.6565314	0.6887339	0.7134761	0.7452384	0.7277063	0.7636607	0.7047253	0.7689959
282.6	0.6574439	0.6872677	0.7113705	0.7500196	0.7300039	0.7641101	0.7045423	0.7652196
282.8	0.660568	0.6855643	0.7160646	0.7453198	0.7295658	0.7650794	0.70809	0.7663201
283.0	0.6603304	0.6886166	0.7154623	0.7472433	0.7288258	0.7663542	0.7097394	0.7689698
283.2	0.6640456	0.691021	0.7133468	0.74742	0.7296492	0.7672659	0.7085549	0.7689106
283.4	0.6596475	0.6948737	0.717693	0.7510468	0.7303321	0.7691901	0.710621	0.7700421
283.6	0.6618736	0.691457	0.7144515	0.7555565	0.7298592	0.7676653	0.7073768	0.7675943
283.8	0.6615551	0.6952385	0.7144932	0.7507728	0.7257356	0.7697186	0.7100638	0.7681234
284.0	0.6621936	0.6904493	0.7156609	0.7487822	0.7288271	0.7694669	0.7066773	0.7713913
284.2	0.6621982	0.6884277	0.717106	0.747723	0.7321212	0.7728785	0.7124135	0.7719685
284.4	0.66339	0.6946125	0.7177058	0.7510391	0.7320799	0.7700635	0.7113688	0.7737923
284.6	0.662883	0.6953291	0.7185543	0.7504097	0.7344875	0.7708975	0.7119097	0.7725303
284.8	0.6624961	0.6919689	0.7200462	0.7555839	0.7338837	0.7703585	0.7185641	0.7700406
285.0	0.6650256	0.693715	0.7127638	0.7555172	0.734044	0.7732844	0.7180641	0.7700732
285.2	0.6639334	0.6962792	0.7195265	0.7531857	0.734073	0.7711971	0.7129636	0.7689282
285.4	0.6650844	0.6975374	0.7178497	0.7494178	0.7340575	0.7709307	0.7108966	0.772622
285.6	0.666345	0.6965017	0.7172577	0.7527745	0.7348748	0.7749146	0.7142784	0.7757919
285.8	0.6647068	0.6951759	0.7180435	0.7534808	0.7335468	0.7730666	0.7139918	0.7718025
286.0	0.6657437	0.6922331	0.7227428	0.7556688	0.7365686	0.7732903	0.71354	0.7776141
286.2	0.6673492	0.7035736	0.7192355	0.7544174	0.7352291	0.7763811	0.7154794	0.773502
286.4	0.6696011	0.6947637	0.7237094	0.7542166	0.7395358	0.7729859	0.7160727	0.7797171
286.6	0.6676734	0.6958682	0.7226144	0.7573242	0.7356445	0.7734761	0.7185166	0.7764182
286.8	0.665061	0.6995788	0.7181225	0.7569641	0.7342287	0.7763735	0.7138474	0.7765847
287.0	0.6630461	0.6956171	0.724378	0.7577255	0.7376954	0.7789899	0.718756	0.7768694
287.2	0.6705449	0.6957947	0.7188216	0.7608992	0.7391827	0.7808446	0.713417	0.7795992
287.4	0.6682029	0.6993377	0.7217727	0.7569568	0.7385492	0.7800391	0.7193949	0.7772257
287.6	0.6696817	0.7013763	0.723421	0.7585692	0.737752	0.7762218	0.720046	0.7765833
287.8	0.6684169	0.7014035	0.7232651	0.7616087	0.7352403	0.7805831	0.7196915	0.7779543
288.0	0.6699698	0.7010624	0.7269012	0.7588444	0.7441515	0.777779	0.7221125	0.7765112
288.2	0.6746132	0.7003086	0.723004	0.7601829	0.7384651	0.777243	0.7179531	0.7771327
288.4	0.6680584	0.7046486	0.7246636	0.7603111	0.7416617	0.7794651	0.7193685	0.7825723
288.6	0.6647049	0.7016327	0.7247674	0.7651416	0.7415295	0.7757607	0.7186224	0.7785621
288.8	0.6733825	0.708919	0.7289354	0.7615426	0.7450449	0.780163	0.718418	0.7783927
289.0	0.6721475	0.7040649	0.7295458	0.7590298	0.7393664	0.7830468	0.7182363	0.7792462
289.2	0.6698157	0.7051132	0.7262153	0.7603336	0.7386844	0.7799651	0.7203554	0.7856233
289.4	0.6730245	0.7037575	0.7298334	0.7645279	0.743086	0.7816918	0.7221049	0.7868455
289.6	0.6728525	0.7033588	0.7280966	0.7590128	0.740073	0.7820416	0.7242255	0.7831953
289.8	0.6709765	0.6983591	0.7310295	0.7647137	0.7481976	0.7776917	0.7239321	0.7795945
290.0	0.672017	0.7053421	0.7254099	0.761609	0.7459949	0.7834475	0.7238039	0.7800705
290.2	0.6780838	0.6972572	0.7284251	0.7623637	0.7399967	0.7842024	0.718596	0.7851009
290.4	0.6751808	0.7058411	0.7298582	0.7633576	0.7426043	0.7824137	0.7210617	0.7856594
290.6	0.6779926	0.7053844	0.7312585	0.7657356	0.7442421	0.7826908	0.7281989	0.7839584
290.8	0.6748007	0.7036902	0.7288896	0.7627205	0.7464305	0.7840027	0.727187	0.7814093
291.0	0.6771615	0.7074559	0.7276441	0.7659295	0.7457337	0.7898987	0.7262717	0.7844744
291.2	0.6753796	0.7052214	0.7280297	0.766379	0.7452359	0.782214	0.7246522	0.781854
291.4	0.6772442	0.7071043	0.7294862	0.7646335	0.7462355	0.7878461	0.7193686	0.7876338
291.6	0.6738078	0.7095523	0.7281877	0.7675644	0.7418351	0.7847906	0.725256	0.7836004
291.8	0.6781991	0.7038895	0.7307842	0.7669825	0.7478365	0.788361	0.7242349	0.7859577
292.0	0.6777872	0.7075548	0.7297693	0.770295	0.7459207	0.7841047	0.7240405	0.7846515
292.2	0.6789296	0.7090041	0.7328534	0.7678705	0.7502537	0.7909239	0.7237435	0.791168
292.4	0.6819583	0.7102448	0.7326618	0.7666244	0.7503814	0.785974	0.7251543	0.7860012
292.6	0.6787227	0.7068944	0.7351957	0.767545	0.7478553	0.7860423	0.7248957	0.7869059
292.8	0.6806311	0.7060598	0.7356759	0.768261	0.7502828	0.7918059	0.7253916	0.7918338
293.0	0.6813852	0.7113642	0.7379769	0.7680292	0.7512407	0.7842884	0.7265901	0.7887181
293.2	0.6829358	0.7145491	0.7359842	0.7677283	0.7522531	0.7852581	0.7299919	0.7861634
293.4	0.6800333	0.709586	0.7405992	0.7682084	0.7511284	0.7840363	0.7305709	0.7867064
293.6	0.6850737	0.7083682	0.7356313	0.769758	0.7514745	0.789405	0.7276082	0.7874885
293.8	0.6826783	0.7096144	0.7361687	0.7716116	0.7546196	0.7881048	0.7284456	0.7931605
294.0	0.6838962	0.7121103	0.7373091	0.770135	0.748014	0.7943674	0.731796	0.7904326
294.2	0.6832141	0.7133074	0.7401274	0.7716286	0.7536947	0.7920561	0.7334695	0.794523
294.4	0.6833804	0.7146853	0.7359331	0.7709678	0.7583232	0.7895663	0.7297872	0.792439
294.6	0.6842123	0.7096505	0.737447	0.7733988	0.7520749	0.7935495	0.7295824	0.7976835
294.8	0.6853383	0.7148778	0.7387967	0.7705346	0.7561395	0.791975	0.7315891	0.7957965
295.0	0.6831548	0.7147658	0.7410019	0.7736145	0.7549738	0.7982632	0.7327741	0.7937467
295.2	0.6808396	0.710588	0.7419109	0.7735215	0.7530377	0.7922088	0.7324391	0.7951261
295.4	0.6837041	0.7172776	0.7402111	0.7736765	0.7528108	0.7944862	0.7342964	0.7923294
295.6	0.6844521	0.7182602	0.7429693	0.7748823	0.7555474	0.7909581	0.7346306	0.7959639
295.8	0.6867948	0.7150238	0.7398798	0.7790648	0.7579741	0.7930774	0.7356416	0.7980969
296.0	0.6847931	0.7117275	0.7388673	0.7776012	0.7560463	0.7943754	0.7303364	0.7967644
296.2	0.6840959	0.7108107	0.7376684	0.7783343	0.7553872	0.7990294	0.733018	0.7958912
296.4	0.6837316	0.7140507	0.7382273	0.7749866	0.758718	0.7960405	0.7319079	0.7976742
296.6	0.686853	0.7148362	0.7389251	0.7767961	0.7592983	0.7987348	0.735647	0.7950793
296.8	0.6891326	0.7147369	0.7408127	0.7774692	0.7585804	0.7927265	0.7346706	0.7959114
297.0	0.6819792	0.7202203	0.740276	0.7797223	0.7595799	0.7944844	0.7357234	0.8004483
297.2	0.6894045	0.7157183	0.7468104	0.7821864	0.7593807	0.7975043	0.7345839	0.7988384
297.4	0.6871156	0.7182332	0.741269	0.7786419	0.7630006	0.8010301	0.7397515	0.7992323
297.6	0.6896218	0.7191076	0.7410958	0.7823981	0.7597947	0.8007663	0.7334284	0.8006519
297.8	0.6880178	0.7129872	0.7476297	0.7826937	0.7588719	0.797657	0.7324936	0.7982802
298.0	0.6862627	0.7160777	0.7445412	0.7833729	0.7639747	0.8015478	0.7340164	0.8025051
298.2	0.6896832	0.7201789	0.7461639	0.7789918	0.7628656	0.804628	0.7325095	0.8030488
298.4	0.6924088	0.7148144	0.7492718	0.7764865	0.7626914	0.7969367	0.7357167	0.7991096
298.6	0.6923832	0.724214	0.7445629	0.7836574	0.7628203	0.805235	0.733734	0.7997009
298.8	0.6925133	0.7193162	0.75002	0.7865546	0.7614911	0.8005783	0.735927	0.8063073
299.0	0.6904011	0.7210945	0.7486785	0.7859156	0.7630128	0.8027208	0.7423204	0.8001664
299.2	0.6891879	0.7174991	0.7511375	0.7806555	0.7635891	0.7971842	0.7409797	0.8052586
299.4	0.691888	0.7179092	0.7504006	0.7828045	0.765116	0.7971625	0.7371247	0.8020592
299.6	0.6906796	0.7222657	0.7447329	0.7840713	0.7623554	0.8053213	0.742128	0.8003841
299.8	0.6913131	0.7171943	0.7473399	0.7813275	0.7656921	0.8042974	0.7401995	0.8010431
300.0	0.6940411	0.7176869	0.7504931	0.7860339	0.7646837	0.8031993	0.7382194	0.8012344
300.2	0.6952457	0.720487	0.7492881	0.7860294	0.7672416	0.8070707	0.7380532	0.8049872
300.4	0.6937395	0.7258281	0.7503927	0.7864532	0.7647076	0.8048379	0.7433181	0.8020613
300.6	0.6931859	0.7254305	0.746399	0.7888671	0.7637593	0.8081338	0.7423037	0.8055606
300.8	0.6912493	0.7247248	0.7473162	0.7841833	0.7671165	0.8105963	0.7450314	0.8078843
301.0	0.6959404	0.7245512	0.751266	0.7871101	0.7654963	0.8004295	0.7373097	0.8060783
301.2	0.6984507	0.7255374	0.7468057	0.7895508	0.7700816	0.8060356	0.7414814	0.8034541
301.4	0.6941102	0.7232986	0.7492617	0.7915482	0.7657548	0.8088085	0.7466887	0.8071293
301.6	0.693691	0.7254425	0.748423	0.7876477	0.764183	0.8075836	0.7406791	0.8087505
301.8	0.6953876	0.7279742	0.7543875	0.7885381	0.7685451	0.8069566	0.7403414	0.8104339
302.0	0.7009783	0.7279441	0.7567135	0.7938399	0.770576	0.8104149	0.7441689	0.805816
302.2	0.6951557	0.7255486	0.7548836	0.7854744	0.7659306	0.8070566	0.7428164	0.8089471
302.4	0.699876	0.7259621	0.7525243	0.7882839	0.7701941	0.8085224	0.7477592	0.8091048
302.6	0.6949327	0.7246822	0.7557821	0.792098	0.7672024	0.8070378	0.7439252	0.8089386
302.8	0.7008919	0.7278158	0.7548462	0.7890267	0.7688259	0.8109581	0.7457286	0.8067595
303.0	0.7009342	0.7305311	0.752256	0.7926441	0.7687379	0.8114716	0.7474829	0.8088311
303.2	0.6969355	0.7304684	0.7583131	0.7914492	0.7700785	0.8107171	0.7496505	0.8128837
303.4	0.6957236	0.7218018	0.7555447	0.7943239	0.7732685	0.8118938	0.7496197	0.812986
303.6	0.700221	0.730197	0.7552148	0.7926485	0.7713616	0.8126519	0.7483674	0.8067526
303.8	0.6973268	0.7277972	0.7557824	0.7899347	0.7721486	0.8165981	0.7481344	0.8131613
304.0	0.6979161	0.727854	0.7547489	0.7914131	0.7701721	0.8122364	0.7443172	0.8111077
304.2	0.7019395	0.7310843	0.7593882	0.7905013	0.7730336	0.812938	0.7478158	0.8137273
304.4	0.7006477	0.7297078	0.7568619	0.7948505	0.7719368	0.8166261	0.7494214	0.8123871
304.6	0.7006427	0.7328147	0.7590145	0.7965842	0.7732165	0.8120217	0.7480104	0.8146809
304.8	0.6976658	0.7289981	0.7563336	0.79368	0.7725655	0.8089609	0.7506343	0.8179026
305.0	0.6990996	0.7316056	0.7589859	0.7937542	0.7747307	0.8152168	0.7507909	0.8156118
305.2	0.6980913	0.7306194	0.7637807	0.7938495	0.7718235	0.816705	0.749226	0.8122811
305.4	0.7022842	0.7351988	0.7608819	0.7958462	0.7731168	0.8194034	0.7496939	0.8145586
305.6	0.7040898	0.7313361	0.7605506	0.7934769	0.7762635	0.8193207	0.7495408	0.8135985
305.8	0.7051635	0.7338049	0.7600818	0.7957067	0.7769449	0.8157425	0.7531636	0.8162099
306.0	0.7005442	0.733899	0.75973	0.7949789	0.7788695	0.8180712	0.7533313	0.8178242
306.2	0.7064168	0.7293884	0.7608996	0.7949808	0.7739726	0.8163626	0.7517602	0.8151327
306.4	0.7028683	0.7362779	0.7616948	0.7952723	0.7760834	0.8153642	0.7523135	0.8147425
306.6	0.7015917	0.734957	0.7601337	0.8005856	0.7775707	0.8177538	0.7547804	0.8228041
306.8	0.705943	0.7352413	0.7619699	0.7970149	0.7831105	0.8215399	0.7538894	0.8196946
307.0	0.7040394	0.7370498	0.7659595	0.800028	0.7741732	0.8165395	0.7546129	0.8159562
307.2	0.7052205	0.7402188	0.7603376	0.8001066	0.7785127	0.8159337	0.754457	0.817695
307.4	0.7068362	0.7369605	0.7634703	0.8015854	0.7768301	0.8216721	0.7551399	0.8184836
307.6	0.7108163	0.7370185	0.7635735	0.8039667	0.7790509	0.8204403	0.7539532	0.8188125
307.8	0.7061291	0.7355961	0.7639125	0.8008571	0.778414	0.8242227	0.7550004	0.818806
308.0	0.71042	0.7329167	0.7652014	0.7990296	0.7789264	0.8214361	0.7506127	0.8154057
308.2	0.7065962	0.7396384	0.768559	0.8051403	0.7837496	0.8202447	0.7599598	0.8193142
308.4	0.7089943	0.740786	0.7654365	0.7995029	0.7800043	0.8214025	0.7509359	0.8231742
308.6	0.7072648	0.7396111	0.7660359	0.7966993	0.7841124	0.8210424	0.7580352	0.8216704
308.8	0.709783	0.7408801	0.7655075	0.8004701	0.7822573	0.8217629	0.7570217	0.8236712
309.0	0.7079501	0.7387903	0.7640156	0.8000761	0.7817661	0.8245652	0.7589084	0.8235719
309.2	0.7073089	0.7355457	0.7701188	0.7998281	0.7830513	0.8252841	0.7558008	0.8223912
309.4	0.707963	0.7390574	0.7672766	0.8027245	0.7853104	0.8233431	0.7557461	0.8274624
309.6	0.7068897	0.7379037	0.7697302	0.8070713	0.782065	0.8242495	0.7583987	0.8208863
309.8	0.7130265	0.7386816	0.7689496	0.8052459	0.7838824	0.824437	0.7563716	0.8274552
310.0	0.7082492	0.7375161	0.7701398	0.8045239	0.7847525	0.8221694	0.7602046	0.8239672
310.2	0.7154708	0.7418135	0.7690925	0.8043952	0.7847958	0.8251594	0.7603351	0.8219011
310.4	0.7138248	0.7446435	0.7658785	0.8031045	0.7859958	0.8266296	0.7607486	0.8272305
310.6	0.7136162	0.7459476	0.7713489	0.8100933	0.7841289	0.8259323	0.7568792	0.8269144
310.8	0.709327	0.7394158	0.7706792	0.8064528	0.7852527	0.8222358	0.7609063	0.82357
311.0	0.7157523	0.7431684	0.7667428	0.8031759	0.7908113	0.8267918	0.7626373	0.8324325
311.2	0.7143658	0.7407362	0.7692534	0.8051486	0.7885174	0.8237659	0.7608688	0.829919
311.4	0.7167335	0.7404169	0.771636	0.8029466	0.7853978	0.8242193	0.7606315	0.8278621
311.6	0.7135412	0.7479417	0.7663637	0.80826	0.7855121	0.8281072	0.7622609	0.8284454
311.8	0.7161863	0.7404767	0.7701382	0.8067382	0.7886408	0.8317308	0.7610269	0.8286651
312.0	0.7178225	0.7442851	0.7712831	0.8088499	0.7885131	0.8301384	0.7611516	0.8326232
312.2	0.7131395	0.7443616	0.7710018	0.8067849	0.7891322	0.8264975	0.7624309	0.8279047
312.4	0.7149999	0.7452463	0.7723214	0.8093967	0.7890118	0.8301775	0.7608293	0.8315229
312.6	0.7178168	0.7447146	0.7750368	0.8117822	0.7880531	0.8290145	0.7632012	0.8315804
312.8	0.712147	0.7466623	0.7784241	0.8116603	0.7868894	0.8311118	0.7613214	0.8290207
313.0	0.7150852	0.7481821	0.7729116	0.8083317	0.7887316	0.8294918	0.7647465	0.8251569
313.2	0.7188714	0.7498085	0.7789541	0.8117426	0.7886493	0.8345498	0.7661009	0.8328148
313.4	0.7189007	0.7469789	0.7766464	0.8147779	0.7925461	0.8309007	0.7603184	0.8297728
313.6	0.7195184	0.7472494	0.7774488	0.8132254	0.7916772	0.8404227	0.7617689	0.8312051
313.8	0.7165822	0.7466387	0.7788354	0.8110303	0.7926937	0.833728	0.7607091	0.8322476
314.0	0.7232082	0.7470287	0.7741509	0.8117254	0.793245	0.8348024	0.7678047	0.832805
314.2	0.7191536	0.7485451	0.7776442	0.813696	0.7928198	0.8334785	0.7666525	0.8336108
314.4	0.718788	0.7523369	0.7760829	0.8143068	0.7927783	0.8336703	0.7646346	0.8328623
314.6	0.719476	0.7450424	0.7752646	0.8138617	0.7945856	0.8360474	0.7661917	0.8300273
314.8	0.7189413	0.74905	0.7800975	0.8153	0.7918969	0.8340417	0.7627771	0.8317263
315.0	0.7176874	0.7501017	0.7773136	0.8170543	0.7943242	0.8366434	0.7716712	0.8403592
315.2	0.7236181	0.7505972	0.7751381	0.8170729	0.796202	0.8374248	0.7687216	0.834634
315.4	0.717728	0.751095	0.780284	0.8184872	0.7937304	0.8355197	0.7688733	0.8353194
315.6	0.7221599	0.7504081	0.7772719	0.8147411	0.7942048	0.8419736	0.7685357	0.8362627
315.8	0.7212595	0.75044	0.7805758	0.8156077	0.79336	0.8385102	0.7685242	0.8331875
316.0	0.7194358	0.7503136	0.781173	0.8173334	0.8003649	0.8344882	0.7676086	0.8392343
316.2	0.7210587	0.7507442	0.7840665	0.8147241	0.7960731	0.8388818	0.7694055	0.8346655
316.4	0.7212697	0.7489117	0.7804878	0.8155916	0.7957153	0.8387193	0.7684118	0.8393456
316.6	0.7209984	0.7575517	0.7752056	0.8149051	0.7950909	0.8412328	0.770292	0.8387154
316.8	0.7261512	0.754294	0.7826523	0.8195027	0.7941212	0.8416911	0.7715287	0.8406318
317.0	0.7252192	0.7504205	0.779899	0.819253	0.8016021	0.8387993	0.7724139	0.8377812
317.2	0.7225798	0.7524983	0.7838992	0.8164459	0.7991278	0.8388758	0.7665988	0.8385291
317.4	0.7206854	0.7508347	0.7829589	0.8186719	0.7998627	0.8407927	0.769546	0.8359698
317.6	0.7215637	0.7527922	0.7817018	0.8193157	0.7959049	0.8389801	0.7729927	0.8366622
317.8	0.7263976	0.757656	0.7857538	0.8206248	0.8007177	0.8402565	0.7727308	0.8398571
318.0	0.7207323	0.7537562	0.7853745	0.8175051	0.803718	0.8453651	0.7754635	0.836889
318.2	0.7277699	0.7529105	0.7877529	0.822826	0.7998426	0.8434257	0.7702868	0.8392649
318.4	0.7255608	0.7546613	0.7835443	0.8249374	0.7961508	0.842971	0.7736354	0.839784
318.6	0.7272871	0.7562299	0.7884455	0.8202534	0.8016077	0.8410692	0.7718786	0.8395526
318.8	0.7261229	0.7582328	0.785601	0.8212734	0.8015173	0.8439961	0.7815103	0.8463875
319.0	0.7310157	0.7562345	0.7866474	0.8205205	0.8039379	0.8431407	0.7745486	0.8426365
319.2	0.7306269	0.7570589	0.7896203	0.8275182	0.8017264	0.842819	0.7761675	0.84342
319.4	0.7289341	0.758983	0.7899821	0.8295952	0.80314	0.8466036	0.7745199	0.8382466
319.6	0.7335963	0.7549681	0.7848866	0.8250213	0.8043221	0.8471952	0.7789733	0.8508525
319.8	0.7321556	0.7564576	0.7868546	0.8274754	0.801734	0.8472895	0.7803782	0.8444831
320.0	0.725688	0.7578401	0.7851304	0.83041	0.8009603	0.846409	0.7786291	0.8411006
320.2	0.7316667	0.7579565	0.7912549	0.8296248	0.8067452	0.8457843	0.7737471	0.8422385
320.4	0.7289226	0.7565044	0.7891054	0.8286886	0.8041954	0.8478144	0.7760516	0.8429419
320.6	0.7333761	0.7630627	0.7882331	0.8244621	0.803668	0.8435898	0.7759697	0.8444832
320.8	0.7321631	0.7600856	0.7899302	0.827723	0.8050619	0.8488501	0.7754182	0.8424043
321.0	0.7282461	0.7617223	0.7941996	0.8260154	0.8046765	0.8480347	0.7786764	0.8426303
321.2	0.7303499	0.7588143	0.7949381	0.8278753	0.8073026	0.8507883	0.7760897	0.8490343
321.4	0.7324654	0.7635546	0.7963204	0.824141	0.808011	0.8477654	0.7820731	0.8477411
321.6	0.7301421	0.766045	0.7906512	0.8249274	0.8056139	0.8486575	0.7775111	0.8502653
321.8	0.7337486	0.7606465	0.7933813	0.8247214	0.8098718	0.848287	0.7772195	0.8459256
322.0	0.7330094	0.7589146	0.7934572	0.8274932	0.8063317	0.8499615	0.7804822	0.852349
322.2	0.7291102	0.7625418	0.7918447	0.827316	0.8096511	0.8514996	0.7766864	0.8526465
322.4	0.7356509	0.7605827	0.7945502	0.8231409	0.8080012	0.8529009	0.7783608	0.8503251
322.6	0.7313862	0.7633529	0.7917484	0.8325648	0.8050113	0.8520706	0.7807502	0.8520775
322.8	0.7304109	0.7600933	0.7953576	0.8320789	0.8056263	0.8574023	0.7819028	0.8457962
323.0	0.7323893	0.7625276	0.7949501	0.8266611	0.8090842	0.8534973	0.780855	0.8509338
323.2	0.7419783	0.7671298	0.7962518	0.8295795	0.8120349	0.853202	0.7841517	0.8504847
323.4	0.7365659	0.7606536	0.789071	0.8299444	0.8106363	0.8519407	0.7815096	0.8492633
323.6	0.7407373	0.7635888	0.7912405	0.8292187	0.8103189	0.8550211	0.7819133	0.8512857
323.8	0.7380363	0.7676117	0.7956321	0.8338246	0.8141155	0.8536415	0.777174	0.8498383
324.0	0.7363204	0.7629726	0.7943193	0.8288931	0.8095984	0.8542531	0.7871466	0.8500714
324.2	0.7383894	0.7626276	0.7955357	0.8328874	0.8091725	0.856153	0.7831665	0.8531772
324.4	0.7402279	0.7642708	0.7942532	0.8328264	0.8097436	0.853939	0.7885406	0.852784
324.6	0.7388061	0.764404	0.7989347	0.8359258	0.8140653	0.861257	0.7847068	0.8508266
324.8	0.7375691	0.766398	0.7961864	0.8326836	0.8139635	0.8568968	0.7850145	0.853513
325.0	0.7376857	0.7655138	0.7949162	0.8333052	0.8164533	0.8570773	0.7863837	0.8563336
325.2	0.7377578	0.7578124	0.801025	0.8320888	0.8138041	0.8572189	0.7830204	0.8565144
325.4	0.7396466	0.7657911	0.7990063	0.8325464	0.8123614	0.8585931	0.7883694	0.8562524
325.6	0.7369508	0.7675542	0.7997424	0.8430447	0.8122802	0.8550979	0.783797	0.8513729
325.8	0.746257	0.769982	0.7975199	0.8339904	0.8141394	0.8592488	0.7896528	0.8541262
326.0	0.7405377	0.7697477	0.797958	0.8330662	0.8144503	0.8618647	0.7870536	0.8549963
326.2	0.7423069	0.7650011	0.7976388	0.8398421	0.8126558	0.8553988	0.7857115	0.8547086
326.4	0.7449654	0.767631	0.800712	0.835869	0.8176989	0.8616128	0.7886837	0.8616206
326.6	0.7422496	0.768693	0.8040977	0.8368364	0.8171496	0.8603137	0.7859317	0.8587574
326.8	0.7395532	0.768118	0.8044736	0.8402528	0.818876	0.8621185	0.7876334	0.8573875
327.0	0.748931	0.7677301	0.8015945	0.8408973	0.8187413	0.8622563	0.7912978	0.8655908
327.2	0.7442198	0.7684174	0.8031008	0.8394933	0.8191631	0.8628217	0.787028	0.853583
327.4	0.7439071	0.7699217	0.8006955	0.8384249	0.8159478	0.8655027	0.7916875	0.858668
327.6	0.7449206	0.7694552	0.8032877	0.8363324	0.8200023	0.8606123	0.7906002	0.8593098
327.8	0.744675	0.7681707	0.8012446	0.8372374	0.8195456	0.8600889	0.7869554	0.8607974
328.0	0.742768	0.7717107	0.8027793	0.8378834	0.8175852	0.8669541	0.7910211	0.8592739
328.2	0.7439684	0.7716184	0.8048034	0.8367698	0.8160704	0.8613046	0.7910787	0.8616319
328.4	0.7464948	0.7726676	0.8004481	0.8390828	0.8185292	0.8629907	0.7896812	0.8596427
328.6	0.7444055	0.7703726	0.804138	0.8432308	0.8196063	0.8635203	0.7931653	0.8605888
328.8	0.7493973	0.7711669	0.8058046	0.8456371	0.8221622	0.8626696	0.7898173	0.8608525
329.0	0.7453153	0.7705832	0.8016367	0.8431424	0.8210467	0.8675145	0.787649	0.8622946
329.2	0.744589	0.7724189	0.8082181	0.8448365	0.820205	0.8666977	0.7881048	0.8592016
329.4	0.7493961	0.7776424	0.8085416	0.8444238	0.8218479	0.8623374	0.7955849	0.8625497
329.6	0.7491831	0.77205	0.8099463	0.8414447	0.8209197	0.8664662	0.7921088	0.8566293
329.8	0.7480916	0.7769245	0.8061891	0.8463276	0.8228378	0.8654858	0.795664	0.8599912
330.0	0.7483988	0.7758145	0.8062745	0.8462036	0.8240284	0.8670859	0.7934524	0.8642234
330.2	0.7437275	0.7755548	0.8100203	0.8472956	0.8263059	0.8686973	0.7948238	0.8632357
330.4	0.7463891	0.7744865	0.8089481	0.8452628	0.8236724	0.8677007	0.7920258	0.863311
330.6	0.7494491	0.7761555	0.8079007	0.84628	0.8235159	0.8663179	0.7970697	0.8603775
330.8	0.7455003	0.7805951	0.8073325	0.8476915	0.8217762	0.8643494	0.7953968	0.8648617
331.0	0.7440846	0.7778049	0.8140109	0.8470543	0.8240296	0.8701981	0.7917737	0.8627765
331.2	0.7484887	0.7787809	0.8129476	0.8494002	0.8241854	0.8684674	0.7993649	0.8642296
331.4	0.7493595	0.7837361	0.8066614	0.8476192	0.8257258	0.8707559	0.7985296	0.8652706
331.6	0.748338	0.7755395	0.8103809	0.8460218	0.8272225	0.871905	0.7956533	0.868199
331.8	0.7496166	0.777894	0.8095969	0.8470551	0.8278677	0.8710689	0.7977701	0.8717182
332.0	0.7493789	0.7780983	0.8131869	0.8532161	0.8300106	0.870247	0.7961276	0.8705063
332.2	0.7491742	0.7793252	0.8089913	0.8484538	0.8279067	0.8691933	0.7956575	0.8707646
332.4	0.7489808	0.7817525	0.8106632	0.8526143	0.8295534	0.8724141	0.7926913	0.8734334
332.6	0.7545558	0.7785432	0.8136016	0.846967	0.8284158	0.8721218	0.7943436	0.8644603
332.8	0.7528906	0.7808357	0.8133697	0.8483941	0.8296302	0.8675987	0.7978253	0.8673056
333.0	0.7502083	0.7822093	0.8087513	0.854852	0.8265755	0.8716929	0.7939203	0.8670032
333.2	0.7532868	0.7808418	0.8137392	0.8522421	0.8292151	0.876731	0.7968501	0.8684891
333.4	0.7529582	0.7839568	0.8147168	0.8490717	0.832283	0.8737496	0.7939142	0.8758639
333.6	0.7493876	0.776867	0.8144365	0.8542169	0.8313052	0.8748564	0.7982054	0.8713979
333.8	0.7525728	0.7800238	0.8109431	0.8456427	0.8299987	0.8767936	0.8031494	0.8675408
334.0	0.7528026	0.7788426	0.8145177	0.8527291	0.8256577	0.8693548	0.8012203	0.874146
334.2	0.7517185	0.7775261	0.8144448	0.8543308	0.8284413	0.8770717	0.8012995	0.8701401
334.4	0.7571375	0.7831672	0.812982	0.8508585	0.8332007	0.8755922	0.8003628	0.8680391
334.6	0.7529597	0.7872173	0.8148218	0.8528803	0.8322428	0.8748477	0.7954909	0.8736902
334.8	0.7531412	0.7861946	0.8156628	0.8531791	0.8304595	0.8720748	0.7985085	0.8730109
335.0	0.7545199	0.7838879	0.8178865	0.8561179	0.8300391	0.8766302	0.8047614	0.8750081
335.2	0.7513266	0.780984	0.8153239	0.8503438	0.8284005	0.8786418	0.8035634	0.8717765
335.4	0.7546884	0.7818515	0.8207269	0.859387	0.8323589	0.8776172	0.8037527	0.8709341
335.6	0.7532101	0.7865903	0.8158578	0.8567469	0.8362812	0.8737775	0.8035902	0.8735723
335.8	0.7598125	0.7830526	0.8196175	0.8573655	0.8319108	0.8761391	0.8008506	0.8747286
336.0	0.7584651	0.7861477	0.8158457	0.8544389	0.8349296	0.8834521	0.8063563	0.8760524
336.21	0.7587821	0.7839114	0.8205547	0.8569384	0.8359287	0.874019	0.7994308	0.8749042
336.4	0.7566559	0.7864565	0.8218295	0.8576799	0.8300002	0.8801553	0.8053663	0.874652
336.6	0.7547405	0.7831379	0.8200352	0.8550943	0.835774	0.8773858	0.8022053	0.8752965
336.8	0.7590501	0.7835917	0.8227822	0.8593233	0.8386021	0.8851098	0.8037875	0.8771191
337.0	0.7580166	0.7828501	0.8225927	0.8550956	0.8355	0.8836649	0.8033481	0.8759863
337.2	0.7607028	0.7862012	0.8233707	0.8581083	0.8351752	0.8843657	0.8025475	0.8827217
337.4	0.7571338	0.7879682	0.8251839	0.8600397	0.8403794	0.8833394	0.8057052	0.8810945
337.6	0.7617158	0.7862815	0.8243558	0.8655297	0.8400365	0.8800571	0.8014619	0.8780878
337.8	0.7581846	0.786304	0.8197328	0.8596162	0.8373865	0.8842676	0.8066246	0.8776617
338.0	0.7588665	0.7824256	0.8222993	0.8619583	0.8392444	0.88406	0.8076957	0.8769944
338.2	0.7608048	0.7916023	0.821579	0.8573166	0.8367388	0.8831604	0.8060284	0.8759311
338.4	0.763851	0.7898566	0.8275114	0.8603565	0.8377404	0.8868879	0.8080745	0.8794501
338.6	0.7617279	0.7881613	0.8231872	0.8603058	0.8377206	0.8831235	0.8059937	0.8793493
338.8	0.7629755	0.7871467	0.8254263	0.8591616	0.8367733	0.8847386	0.8066789	0.881047
339.0	0.7611877	0.7863749	0.8254612	0.8579719	0.8366559	0.8845551	0.8084245	0.8820587
339.2	0.766345	0.7871031	0.8204976	0.8604595	0.8419016	0.8834316	0.8101096	0.8835649
339.4	0.7635015	0.7942135	0.8247994	0.8640687	0.8381236	0.8856106	0.8102916	0.8781015
339.6	0.7622553	0.7889394	0.8248801	0.8611585	0.8369525	0.8846151	0.8065935	0.8816548
339.8	0.7665102	0.7895409	0.8254432	0.8596032	0.8405974	0.8855739	0.8080488	0.8793526
340.0	0.7646729	0.7903108	0.8227747	0.8664395	0.837276	0.8839476	0.8102871	0.8771179
340.2	0.7654222	0.7909868	0.8265384	0.8651037	0.8416554	0.8835741	0.8050619	0.8856116
340.4	0.7638845	0.7903578	0.8276545	0.8624489	0.8387506	0.8922424	0.8102354	0.8854974
340.6	0.7626926	0.7939315	0.8300058	0.8619316	0.8427932	0.8884733	0.8112521	0.8825004
340.8	0.7650402	0.7922959	0.8263077	0.865146	0.8471148	0.8902171	0.8149627	0.8863098
341.0	0.7663679	0.7942473	0.8265619	0.868575	0.8421392	0.888351	0.8120391	0.8846133
341.2	0.7676705	0.7930418	0.8293429	0.863644	0.8401776	0.8875248	0.811927	0.8837222
341.4	0.766618	0.7931048	0.8292788	0.8697714	0.8420843	0.888903	0.8102632	0.8809885
341.6	0.7686147	0.7905694	0.8274564	0.8651364	0.8418527	0.88814	0.8127428	0.8881321
341.8	0.7698356	0.7910039	0.8289345	0.8639497	0.8406587	0.8919289	0.8116818	0.8861877
342.0	0.7673547	0.7922474	0.8268532	0.8677943	0.8415982	0.888119	0.8145283	0.8868827
342.2	0.7676076	0.7921774	0.8283885	0.8666366	0.8444537	0.8865062	0.8123109	0.8858886
342.4	0.7687345	0.7972238	0.8275645	0.8676111	0.847999	0.8876022	0.8116999	0.8897182
342.6	0.7686073	0.7925591	0.8324109	0.8668968	0.8481408	0.8923793	0.8121996	0.8897988
342.8	0.7719511	0.795224	0.8293675	0.8681664	0.8467047	0.8942112	0.8139229	0.887624
343.0	0.7717127	0.7970049	0.8310485	0.8684258	0.8456959	0.8914871	0.8138832	0.8892207
343.2	0.7749057	0.798559	0.8314921	0.868952	0.8450339	0.8906304	0.8170441	0.8823968
343.4	0.7710426	0.7966365	0.8292212	0.8676215	0.8507832	0.891569	0.8139278	0.8919588
343.6	0.7711522	0.7942166	0.8345678	0.8660186	0.8491384	0.8912921	0.8128147	0.8899033
343.8	0.7709202	0.790377	0.8303712	0.8762668	0.8467258	0.8970272	0.8172383	0.888415
344.0	0.7723637	0.7996813	0.8348015	0.8752748	0.8464234	0.895708	0.8174575	0.8894837
344.2	0.7695665	0.7989951	0.8330812	0.8714437	0.8511944	0.895176	0.8161367	0.8867063
344.41	0.7715002	0.7965736	0.8343973	0.8719179	0.8476666	0.8985391	0.8176566	0.8889796
344.6	0.770768	0.7979318	0.8318829	0.8694248	0.8449719	0.8947325	0.8180729	0.8949801
344.8	0.7741381	0.7995769	0.8365349	0.8696036	0.8500053	0.8958423	0.818681	0.8923147
345.0	0.7711285	0.7997468	0.8377637	0.873973	0.8515946	0.8988739	0.8156452	0.8938144
345.2	0.7754641	0.8018627	0.8370814	0.876765	0.8491173	0.893585	0.8191536	0.8928733
345.4	0.7726417	0.8044289	0.8404537	0.8762259	0.8466744	0.895033	0.8181642	0.8948264
345.6	0.7739419	0.7969006	0.8383832	0.8717642	0.8509604	0.8988492	0.8164407	0.8933898
345.8	0.7731281	0.8004705	0.8370182	0.871755	0.850454	0.8964778	0.8169622	0.8942602
346.0	0.7768543	0.798661	0.8389544	0.872686	0.8524966	0.8944709	0.8225343	0.8942369
346.2	0.7784142	0.8045372	0.8322811	0.8773958	0.8537421	0.9008952	0.8131112	0.8996623
346.4	0.7745373	0.805482	0.8396189	0.8782178	0.8523592	0.8989957	0.8219603	0.8902336
346.6	0.779166	0.8000188	0.8395189	0.8695137	0.8518159	0.8992509	0.8174458	0.8935067
346.8	0.7752113	0.8039919	0.8397349	0.8760591	0.8507839	0.9012689	0.8212085	0.8941948
347.0	0.7737886	0.8032999	0.8390929	0.8714363	0.8558934	0.8998737	0.8187056	0.8946568
347.2	0.7745941	0.8026967	0.8375514	0.8747005	0.8525862	0.9045637	0.8180019	0.8956358
347.4	0.7765108	0.8040718	0.8388457	0.8766611	0.8542304	0.8997542	0.8197536	0.896963
347.6	0.7725862	0.7989309	0.843895	0.8759763	0.852504	0.8994198	0.816268	0.8991497
347.8	0.7761167	0.802704	0.8412463	0.8779753	0.852835	0.9014766	0.8229721	0.8960758
348.0	0.7781394	0.8031481	0.8429298	0.8778313	0.856014	0.9037991	0.8249154	0.8978139
348.2	0.77803	0.8051205	0.842014	0.8775873	0.8611451	0.9015229	0.8246045	0.8968679
348.4	0.7750514	0.8043898	0.8391171	0.8809175	0.8595533	0.9026799	0.8192865	0.8978938
348.6	0.7797589	0.805256	0.8382563	0.8778343	0.8583035	0.9065985	0.8236189	0.9042786
348.8	0.7760946	0.8097792	0.8416791	0.8775653	0.8584651	0.9032851	0.8236265	0.9012868
349.0	0.779342	0.802805	0.8390885	0.8825412	0.8576033	0.9061543	0.8200898	0.8968575
349.2	0.7777938	0.8043003	0.8427987	0.8782245	0.858508	0.9059901	0.8257923	0.9001736
349.4	0.7808335	0.8051322	0.842645	0.8788567	0.8585102	0.9028366	0.8249729	0.8984087
349.6	0.7806895	0.8070357	0.843679	0.8827783	0.8608187	0.905184	0.8273768	0.8938252
349.8	0.7845913	0.8037962	0.846137	0.8777716	0.8601016	0.9034336	0.8254806	0.9041097
350.0	0.7836112	0.8050937	0.8406559	0.8801939	0.8570682	0.9047827	0.8253151	0.9087778
350.2	0.7821047	0.8076249	0.8437929	0.8841713	0.8570729	0.9084729	0.8259413	0.9020619
350.4	0.778695	0.8046524	0.843267	0.8802827	0.8594802	0.9053609	0.8279099	0.9061588
350.6	0.7810281	0.8124251	0.8429201	0.8794415	0.8580945	0.905501	0.8255969	0.9018022
350.8	0.7848207	0.8111722	0.8485766	0.8815868	0.8648214	0.9010644	0.8293388	0.9036373
351.0	0.785911	0.8078361	0.849369	0.8812327	0.8583489	0.9063036	0.8284543	0.9012966
351.2	0.7853464	0.8102342	0.8473403	0.8823934	0.8613198	0.9057425	0.82344	0.9038782
351.4	0.781696	0.8113815	0.847258	0.8806061	0.86086	0.9087388	0.8245929	0.9041258
351.6	0.7801851	0.8077747	0.8516019	0.8845646	0.8618319	0.9084374	0.8244395	0.9038628
351.8	0.7871462	0.8076626	0.8490192	0.8848851	0.8617379	0.9060879	0.8284195	0.9081619
352.0	0.7825771	0.8095633	0.8467157	0.8871455	0.8651605	0.9088282	0.8284314	0.903442
352.2	0.7860714	0.8061149	0.849398	0.8886876	0.8641821	0.9106232	0.8333225	0.9066454
352.4	0.7834394	0.809669	0.8468551	0.8881775	0.865746	0.9105836	0.8319169	0.9061296
352.6	0.7889065	0.8135948	0.8469508	0.8858543	0.8572568	0.9126365	0.829123	0.9055744
352.8	0.784454	0.8136844	0.8471783	0.8889825	0.867627	0.909525	0.828266	0.9075871
353.0	0.7857138	0.816062	0.8488144	0.8875886	0.8660998	0.9101254	0.8271392	0.9058237
353.2	0.790255	0.8134014	0.8479413	0.8876325	0.8618949	0.9089995	0.831091	0.9089128
353.4	0.7836272	0.8096985	0.8498488	0.8817134	0.8623976	0.9094132	0.8330504	0.9084139
353.6	0.7840837	0.8145091	0.8518332	0.8896003	0.8646157	0.9166262	0.8289675	0.9114799
353.8	0.7854687	0.8165522	0.8548834	0.891093	0.8677046	0.9083251	0.8347958	0.9116378
354.0	0.7849576	0.8119298	0.8518697	0.8895248	0.8601077	0.9138175	0.8330042	0.9078957
354.2	0.7886536	0.8187719	0.8547776	0.8860092	0.8693087	0.9142358	0.8372145	0.9100058
354.4	0.7897012	0.814826	0.8487257	0.8904782	0.8704941	0.9163013	0.8349807	0.91118
354.6	0.7866994	0.8098822	0.8564949	0.8903872	0.8686445	0.9135218	0.8292752	0.914436
354.8	0.7858202	0.8129883	0.8535905	0.8904058	0.8662158	0.9156123	0.8302895	0.909762
355.0	0.7885494	0.8148696	0.8501002	0.8900219	0.871495	0.9127915	0.8354656	0.9090111
355.2	0.7875963	0.818561	0.8498732	0.8946555	0.8679993	0.9126327	0.8284494	0.910799
355.4	0.7865269	0.8149315	0.8503808	0.8903693	0.8713685	0.9140987	0.8341407	0.9118283
355.6	0.7886285	0.8127265	0.8529819	0.8889692	0.8697069	0.9174291	0.8295453	0.9120231
355.8	0.7931026	0.8140038	0.8567398	0.8902159	0.8684217	0.917362	0.8363658	0.9132226
356.0	0.7917715	0.8190855	0.8554617	0.891647	0.869117	0.9156923	0.8324584	0.9131798
356.2	0.7931281	0.8195317	0.8536422	0.8897203	0.867626	0.9178821	0.834273	0.9124196
356.4	0.7934821	0.8182652	0.8560555	0.8989284	0.8720009	0.920995	0.83433	0.9109585
356.6	0.7904704	0.8212333	0.8583698	0.8921297	0.8702119	0.9188817	0.8364833	0.9155941
356.8	0.7911195	0.8204992	0.8528444	0.8919718	0.8686994	0.9211925	0.8356578	0.9142112
357.0	0.7938315	0.8204358	0.8568872	0.8944535	0.869754	0.9212776	0.8358198	0.9159651
357.2	0.7900022	0.8188667	0.8603611	0.8958555	0.874567	0.9162344	0.8319844	0.9152305
357.4	0.7921085	0.8198916	0.855844	0.8920739	0.8685617	0.9213048	0.83754	0.9151776
357.6	0.7906913	0.8206079	0.8569	0.8985969	0.8771653	0.9189821	0.8375684	0.9128989
357.8	0.7941076	0.8185347	0.8608185	0.898339	0.8696039	0.9194369	0.8371588	0.9125119
358.0	0.7953364	0.8244681	0.8593905	0.895079	0.8721991	0.9233176	0.839944	0.9194459
358.2	0.7967992	0.8198066	0.8587565	0.8939043	0.8710418	0.921005	0.8387179	0.9154553
358.4	0.7935845	0.8217115	0.8560709	0.9018235	0.8742481	0.9193367	0.8371425	0.916426
358.6	0.7917283	0.8216076	0.8609597	0.9011598	0.8761803	0.9223174	0.8354213	0.9207005
358.8	0.7943588	0.8217939	0.8611315	0.8976254	0.8723925	0.9202269	0.8418062	0.9184926
359.0	0.7960606	0.8202901	0.8581569	0.8986483	0.8728848	0.9237169	0.837419	0.9178686
359.2	0.7922246	0.8222328	0.8649127	0.8960149	0.872385	0.9218292	0.8368638	0.9154934
359.4	0.7961532	0.8249369	0.8591568	0.8937908	0.8737152	0.9228504	0.8385785	0.9220911
359.6	0.7946148	0.8229374	0.8596724	0.897112	0.8747603	0.9224035	0.8415009	0.9210551
359.8	0.7948635	0.8220807	0.8570442	0.9021685	0.8773857	0.9242298	0.8401011	0.917566
360.0	0.7947872	0.82285	0.8604608	0.9000617	0.8793913	0.9261147	0.8352975	0.9171436
360.2	0.7959837	0.8248307	0.8624158	0.901075	0.8760801	0.9240935	0.8442634	0.9180013
360.4	0.7994416	0.8190503	0.8584223	0.898067	0.8810849	0.9260232	0.8383586	0.9209361
360.6	0.7977725	0.8238757	0.8655699	0.9031446	0.8797482	0.9238956	0.8414506	0.9203703
360.8	0.8001416	0.8237237	0.8596057	0.8971958	0.8776121	0.9293101	0.8430292	0.9205813
361.0	0.798502	0.8279634	0.866367	0.9040905	0.8789382	0.9239265	0.8416057	0.9196914
361.2	0.803288	0.8281908	0.8633007	0.8994946	0.8792095	0.9249347	0.8391144	0.9251054
361.4	0.7998912	0.8268024	0.8601412	0.9039416	0.877351	0.9289647	0.8389865	0.9205062
361.6	0.8051288	0.828755	0.8669389	0.9030881	0.8773221	0.9292129	0.8379547	0.9219835
361.8	0.8029954	0.8259127	0.8642333	0.9067427	0.8800187	0.9242934	0.8414682	0.9207485
362.0	0.797861	0.824015	0.86513	0.903644	0.8792183	0.9259138	0.8386912	0.9230169
362.2	0.8008447	0.8249351	0.8630121	0.9017816	0.8796756	0.9318518	0.8445802	0.9239898
362.4	0.797447	0.825152	0.8695801	0.9065055	0.8832446	0.9323636	0.8469954	0.9243214
362.6	0.8030834	0.8254831	0.8655397	0.9075906	0.8800013	0.9295548	0.8436838	0.9214046
362.8	0.8010618	0.8261175	0.8655004	0.9047098	0.8839769	0.9299837	0.8442259	0.9204215
363.0	0.8026569	0.826155	0.8646825	0.9067862	0.8820294	0.9322824	0.8464352	0.9239621
363.2	0.796531	0.8260478	0.8630763	0.9097115	0.8844667	0.9278478	0.8446213	0.9265832
363.4	0.7992148	0.8294199	0.8689731	0.9105589	0.8810003	0.932846	0.8479767	0.9266257
363.6	0.8031487	0.8249995	0.8685736	0.9102494	0.8800592	0.9320161	0.8443823	0.9256519
363.8	0.8029668	0.8245022	0.8698639	0.9056913	0.8857363	0.9318096	0.8476981	0.9316589
364.0	0.8067266	0.824595	0.8664626	0.9045486	0.8867604	0.9348443	0.847041	0.926891
364.2	0.8078363	0.8271656	0.8713127	0.9038795	0.8889914	0.9314715	0.8473602	0.9300882
364.4	0.8040262	0.8327373	0.8664386	0.9081259	0.8845548	0.9334164	0.8490436	0.9279186
364.6	0.8014761	0.8297628	0.8667501	0.9100178	0.8876082	0.9349604	0.8461528	0.92782
364.8	0.8026397	0.8298883	0.8706959	0.9081545	0.8815432	0.9350505	0.8452816	0.9306075
365.0	0.80607	0.8315185	0.869673	0.9116926	0.8900217	0.9332634	0.847609	0.9335179
365.2	0.8103818	0.830579	0.8725294	0.9086598	0.8836527	0.9313155	0.8478026	0.9295598
365.4	0.8042139	0.8313001	0.8730344	0.9079841	0.8854077	0.928832	0.8472996	0.9307473
365.6	0.8022376	0.8298146	0.868249	0.9083027	0.8862535	0.9387039	0.8544967	0.9285284
365.8	0.8016491	0.8276301	0.8684429	0.9084566	0.8880085	0.9345162	0.8492079	0.9323545
366.0	0.8049448	0.8231753	0.8705273	0.9130297	0.8847217	0.9354894	0.8507716	0.931041
366.2	0.807841	0.8316907	0.8710834	0.916442	0.8936602	0.9300658	0.8518504	0.928723
366.4	0.8067563	0.8284817	0.8751616	0.9122738	0.8902621	0.9339959	0.8520901	0.9304972
366.6	0.8097192	0.8320552	0.8736686	0.9062774	0.8874497	0.9371606	0.8437312	0.9304266
366.8	0.8087735	0.8323408	0.8792982	0.9130744	0.887408	0.9349647	0.852968	0.9336821
367.0	0.8097047	0.8280441	0.8768974	0.9123911	0.8857219	0.9366	0.8527863	0.9318713
367.2	0.8096557	0.8324633	0.8752717	0.9124872	0.8931839	0.9392146	0.8548834	0.9309615
367.4	0.8083534	0.8339891	0.8777183	0.9107211	0.8903155	0.9383021	0.8537997	0.9298521
367.6	0.8080304	0.8333128	0.875075	0.9146411	0.8886719	0.9367397	0.8536544	0.9346373
367.8	0.8079408	0.8343969	0.8758909	0.915816	0.8894826	0.9355541	0.8552754	0.9311193
368.0	0.8109815	0.8369242	0.8723563	0.9147246	0.8900742	0.941955	0.8518496	0.9337223
368.2	0.8110896	0.8389289	0.8755684	0.9130964	0.8877327	0.9415505	0.8499519	0.9306948
368.4	0.8055511	0.8381764	0.8761557	0.9098312	0.891249	0.9408348	0.8514003	0.9335328
368.6	0.8116666	0.8362038	0.8778891	0.9174182	0.8910862	0.9364529	0.8592697	0.9362987
368.8	0.8091605	0.8390167	0.8749682	0.9118975	0.8921464	0.9403734	0.8547782	0.9344779
369.0	0.8090863	0.8384078	0.8812674	0.9162375	0.8957506	0.9402992	0.8529465	0.9330987
369.2	0.8119571	0.8376349	0.8725407	0.9141877	0.8879835	0.9404812	0.8554246	0.9345343
369.4	0.8132329	0.8352572	0.8755754	0.9171583	0.8938323	0.9397672	0.8570557	0.9358331
369.6	0.8104554	0.840569	0.8830795	0.9175797	0.8887336	0.9434243	0.8555448	0.9348867
369.8	0.8123158	0.8400649	0.8789247	0.9163939	0.8908703	0.9424275	0.8566563	0.9363222
370.0	0.8127379	0.8382837	0.8782733	0.9124981	0.8931302	0.9414797	0.8574468	0.9356894
370.2	0.8110757	0.8407553	0.8774539	0.9143621	0.8947563	0.937838	0.8565906	0.9399279
370.4	0.8107571	0.8398978	0.8765236	0.9162006	0.8974541	0.9381808	0.8569956	0.9369529
370.6	0.8129326	0.8366458	0.8736368	0.9213179	0.8969098	0.9418285	0.8572785	0.9379607
370.8	0.8113264	0.8383448	0.8806615	0.9177998	0.8985467	0.9413807	0.8573253	0.9388582
371.0	0.8182162	0.842622	0.879935	0.9173827	0.8988345	0.9432539	0.8544649	0.9401516
371.2	0.8131564	0.8419921	0.8789164	0.9175661	0.8969307	0.9438104	0.8608603	0.9421213
371.4	0.8187216	0.8383718	0.8788767	0.9187656	0.8962648	0.9474193	0.8587567	0.939211
371.6	0.8173496	0.843981	0.879546	0.9201104	0.8976687	0.950021	0.8577248	0.9431216
371.8	0.819356	0.8448339	0.8828114	0.9223056	0.8963954	0.9479709	0.8635818	0.9415004
372.0	0.8174722	0.8426673	0.8834901	0.9207385	0.8972687	0.9447041	0.8574132	0.940939
372.2	0.8161712	0.845252	0.8799302	0.9197882	0.9004961	0.9456182	0.8581872	0.9413781
372.4	0.8154433	0.8385632	0.8840455	0.9224857	0.8958014	0.9470618	0.8630758	0.9384148
372.6	0.819477	0.8430495	0.8830271	0.9238177	0.8994071	0.9455945	0.8597266	0.9391174
372.8	0.816018	0.8445002	0.8800796	0.9188551	0.898514	0.9450276	0.8584707	0.9418094
373.0	0.8183146	0.8443585	0.8832141	0.923713	0.8966185	0.9513273	0.8574761	0.9433185
373.2	0.8203492	0.8435256	0.8856193	0.9242009	0.8995	0.9499011	0.8595684	0.9461371
373.4	0.8166676	0.8344361	0.8875718	0.9238468	0.9022204	0.9466158	0.8601466	0.940569
373.6	0.8209988	0.8454178	0.8857027	0.9196696	0.9023743	0.9531568	0.8638077	0.9426033
373.8	0.8154989	0.8478183	0.8858668	0.9251089	0.9007571	0.9508791	0.8581396	0.9394273
374.0	0.8190668	0.8472395	0.8821999	0.925266	0.9004583	0.9467163	0.8613824	0.9424403
374.2	0.8204483	0.8425537	0.8893573	0.9248095	0.9012329	0.9473793	0.8578205	0.9401734
374.4	0.821584	0.8457931	0.8853721	0.9278563	0.9026625	0.9468119	0.857569	0.9435
374.6	0.8182629	0.8473045	0.8854318	0.9254677	0.9023419	0.9501414	0.8589344	0.943857
374.8	0.8189592	0.8486727	0.8879035	0.9254509	0.901278	0.9517314	0.8607674	0.9458646
375.0	0.8186769	0.8457388	0.8886265	0.9289125	0.9044049	0.9528956	0.8644489	0.9436295
375.2	0.821827	0.8439553	0.8929011	0.9244549	0.9002151	0.9522992	0.8614737	0.9473295
375.4	0.8200373	0.8443443	0.8878417	0.9298589	0.9048471	0.9537212	0.8637015	0.9466165
375.6	0.8203023	0.8421836	0.8860213	0.9240774	0.9017659	0.9509031	0.8617847	0.9484116
375.8	0.8203418	0.8411183	0.8873588	0.9257444	0.9071252	0.9516845	0.8670418	0.9501534
376.0	0.8206136	0.8510391	0.8846869	0.9273517	0.9028866	0.9574525	0.8656761	0.9477932
376.2	0.8240536	0.8465595	0.8887745	0.9251682	0.9011852	0.9568117	0.8622723	0.944411
376.4	0.8230274	0.848673	0.8862076	0.9295546	0.9057522	0.9575715	0.8689091	0.9470574
376.6	0.8232597	0.8438771	0.8880061	0.9290658	0.9058836	0.9528423	0.8663618	0.9524607
376.8	0.8270667	0.8453372	0.8876628	0.9255522	0.9011177	0.9579301	0.8647054	0.945109
377.0	0.822524	0.8453111	0.892838	0.9259032	0.9036669	0.9583353	0.8665236	0.9456175
377.2	0.8227444	0.8456944	0.8903043	0.9244999	0.9046142	0.9557714	0.862435	0.9482654
377.4	0.8206005	0.849189	0.8915247	0.9250038	0.9044803	0.9586344	0.8637816	0.9468784
377.6	0.8275917	0.8466085	0.891813	0.9313701	0.9045887	0.9524919	0.8671122	0.9553795
377.8	0.8259465	0.8499354	0.8896589	0.930558	0.9071591	0.9543167	0.8626113	0.9503865
378.0	0.822994	0.8524401	0.8920712	0.9321144	0.907322	0.9572693	0.861932	0.9540037
378.2	0.8286665	0.8450848	0.8915494	0.9304944	0.9076042	0.957734	0.8692226	0.9496818
378.4	0.8325479	0.8481812	0.8912189	0.9313015	0.905757	0.9610074	0.8700457	0.9471345
378.6	0.8274047	0.847974	0.8920735	0.9312149	0.907652	0.9590202	0.87218	0.9522357
378.8	0.8246751	0.8486797	0.8904355	0.9300098	0.9067338	0.9621072	0.868398	0.954062
379.0	0.830147	0.8457483	0.8929207	0.9340866	0.9095684	0.9584187	0.8687903	0.9548655
379.2	0.8270597	0.8517301	0.894459	0.9335457	0.9076164	0.9623809	0.8700432	0.9546784
379.4	0.8309748	0.8579594	0.8962024	0.931247	0.9120322	0.9606212	0.8720072	0.9548274
379.6	0.8244748	0.8542679	0.8948663	0.9319806	0.9097455	0.9587962	0.8688517	0.9519085
379.8	0.8311557	0.8506668	0.894418	0.9377722	0.9106179	0.958622	0.8695127	0.9537634
380.0	0.8289679	0.8522447	0.8931693	0.9355328	0.910103	0.9584543	0.8663911	0.9504542
380.2	0.8258418	0.853193	0.8993898	0.9341558	0.9149799	0.9617196	0.8714824	0.9605896
380.4	0.8272551	0.8598244	0.8998697	0.9365634	0.9129675	0.9599015	0.8678021	0.9540244
380.6	0.8279071	0.8542588	0.9028999	0.9406372	0.9088392	0.9537268	0.8685468	0.9566122
380.8	0.8275841	0.8502481	0.8951204	0.9330184	0.9106393	0.9622211	0.8707445	0.9531986
381.0	0.8253958	0.8494062	0.8969575	0.9356751	0.9126673	0.9589463	0.8727823	0.958079
381.2	0.8292403	0.854507	0.8952884	0.9365054	0.9128531	0.9598067	0.8710107	0.9529296
381.4	0.8291333	0.8529434	0.8970219	0.937876	0.9149098	0.9613295	0.871555	0.9570235
381.6	0.8334557	0.8566096	0.9005947	0.9337959	0.9182712	0.9623271	0.8746135	0.9576238
381.8	0.8313571	0.8516002	0.8999369	0.9338348	0.9148737	0.9640551	0.8774884	0.9545603
382.0	0.8346902	0.8570641	0.90227	0.9365668	0.9126019	0.9621927	0.8701986	0.9609039
382.2	0.8320807	0.8560981	0.9002635	0.9358209	0.9156849	0.9635314	0.8758556	0.9573978
382.4	0.8333678	0.8585402	0.8990905	0.934626	0.9137051	0.9620382	0.8726181	0.9584126
382.6	0.827911	0.8536974	0.896462	0.9351102	0.9180622	0.9648423	0.8770103	0.9571218
382.8	0.82827	0.8562742	0.899103	0.9419473	0.9133869	0.9635261	0.8738194	0.9585492
383.0	0.8329491	0.8596965	0.8987226	0.9336516	0.9169379	0.9650779	0.8746498	0.9578881
383.2	0.8351094	0.8588474	0.8993087	0.9391648	0.9165773	0.9650048	0.8732213	0.9571608
383.4	0.8307291	0.8557114	0.8998188	0.938509	0.916048	0.9669197	0.8766553	0.9574547
383.6	0.8346577	0.851847	0.8998963	0.9395747	0.9144079	0.965626	0.8763566	0.9536181
383.8	0.8348778	0.8534385	0.8982866	0.9360346	0.9170339	0.9664762	0.8785374	0.9595763
384.0	0.8350881	0.8571171	0.8990439	0.937409	0.9194701	0.970898	0.8763109	0.9643431
384.2	0.8324398	0.8576753	0.9012631	0.9409557	0.9183012	0.9750605	0.8771664	0.9651612
384.4	0.8388613	0.8590871	0.9016469	0.9390249	0.9178033	0.9670318	0.8760586	0.9640892
384.6	0.8318567	0.8546571	0.9047146	0.9409032	0.9165547	0.967307	0.8743836	0.9621824
384.8	0.8367581	0.8583417	0.9033598	0.9401484	0.919127	0.9703204	0.8773846	0.9638529
385.0	0.8384352	0.8573314	0.9041653	0.9434651	0.9157765	0.965486	0.8812178	0.9642659
385.2	0.8361304	0.8572534	0.9030958	0.9404467	0.9199815	0.9665989	0.8772973	0.9594709
385.4	0.8397117	0.8580139	0.9025698	0.9442633	0.9222108	0.9711161	0.8800597	0.9663472
385.6	0.8396989	0.8584951	0.9009684	0.9445267	0.9221697	0.9689178	0.8775339	0.9629601
385.8	0.8377409	0.8577858	0.9093329	0.9421375	0.9200046	0.9698517	0.8794972	0.9664381
386.0	0.8365839	0.8624165	0.9024426	0.944523	0.919412	0.9704864	0.8757802	0.967213
386.2	0.8376053	0.8605199	0.9058241	0.9453411	0.9197753	0.9694808	0.8795417	0.9650596
386.4	0.8382015	0.8609715	0.9035436	0.9426461	0.9205517	0.9693539	0.8792315	0.9643301
386.6	0.8404468	0.8620879	0.9017504	0.941097	0.9172971	0.9729116	0.8795637	0.9696379
386.8	0.8414249	0.8622819	0.9054729	0.9432824	0.9205062	0.9682332	0.8822263	0.9673993
387.0	0.8401514	0.859799	0.9073949	0.9435889	0.9212224	0.976136	0.8820601	0.9653487
387.2	0.8404862	0.8633335	0.9079121	0.947382	0.9236098	0.9767067	0.8801354	0.9705255
387.4	0.8409543	0.8593336	0.9072978	0.9515254	0.9244564	0.9726384	0.8803717	0.9673575
387.6	0.8396693	0.8611793	0.9074011	0.9476738	0.9214064	0.970415	0.8822886	0.9695218
387.8	0.8409902	0.867785	0.9097056	0.9459389	0.9256889	0.9725916	0.877477	0.9632015
388.0	0.8372155	0.8613464	0.9095632	0.9469864	0.9239114	0.9695404	0.8836082	0.9660828
388.2	0.8374627	0.8643741	0.9081169	0.9487357	0.9233279	0.9736852	0.8798229	0.967386
388.4	0.8399868	0.8640627	0.9102858	0.9478745	0.9263653	0.9758632	0.8826786	0.9679086
388.6	0.840387	0.8644781	0.9087527	0.9506972	0.9257762	0.9763501	0.8849877	0.9674947
388.8	0.8380433	0.8619351	0.9117572	0.9464606	0.9264574	0.9730919	0.8831906	0.9673318
389.0	0.839342	0.86728	0.9092498	0.9486092	0.9229495	0.9762518	0.8845446	0.9653592
389.2	0.8442769	0.8658643	0.911633	0.9447871	0.9259865	0.9729295	0.8805761	0.9714111
389.4	0.8411296	0.8640752	0.9097409	0.9459479	0.9191613	0.9777181	0.8831015	0.966604
389.6	0.844445	0.8640954	0.9145644	0.9495764	0.9274319	0.9742283	0.8817139	0.9663395
389.8	0.8382165	0.8660226	0.9120937	0.951829	0.9240842	0.9765927	0.8843899	0.9718899
390.0	0.8435925	0.8658718	0.9105711	0.9514328	0.922919	0.9764819	0.8868405	0.9740021
390.2	0.8438587	0.8649932	0.9125824	0.9524289	0.9235725	0.9793034	0.8856991	0.9690963
390.4	0.8434619	0.8647498	0.9118002	0.9540102	0.9272034	0.9815891	0.882413	0.9684608
390.6	0.8464131	0.8651859	0.9117223	0.9504865	0.9299413	0.9787412	0.8831151	0.967239
390.8	0.8459817	0.8675544	0.9107845	0.9539986	0.9274116	0.9773515	0.8839058	0.972488
391.0	0.8472221	0.863415	0.9118929	0.9490209	0.9315905	0.9761907	0.8913516	0.9725929
391.2	0.8444285	0.865804	0.9143864	0.9523388	0.9288208	0.9781096	0.8879172	0.9758527
391.4	0.8494051	0.8692815	0.9165144	0.9518154	0.9283854	0.980682	0.8865411	0.9697955
391.6	0.8446549	0.8663286	0.9111854	0.9492049	0.9296141	0.9756619	0.8871501	0.9759301
391.8	0.8432641	0.8710833	0.9134629	0.9550743	0.9279114	0.9806758	0.8859259	0.9790575
392.0	0.8465264	0.8730037	0.9179685	0.9534045	0.9288741	0.9785628	0.8866926	0.9723002
392.2	0.8461521	0.8730813	0.9146301	0.9583334	0.9293778	0.9812244	0.8914758	0.9738692
392.4	0.845869	0.8689037	0.9138381	0.9544403	0.929934	0.9779784	0.886924	0.9726171
392.6	0.8523657	0.8702927	0.9165111	0.9563242	0.9295431	0.9835535	0.8863016	0.9796566
392.8	0.8439624	0.8683679	0.9184908	0.9544745	0.9320557	0.9805906	0.8912393	0.979109
393.0	0.8483804	0.8745159	0.9166169	0.9546477	0.9283491	0.9856487	0.8882481	0.9774231
393.2	0.8495995	0.8706019	0.9128463	0.9539604	0.9327095	0.979358	0.8893029	0.974009
393.4	0.8483767	0.869505	0.9165014	0.9548979	0.9303544	0.9864855	0.8873261	0.9766197
393.6	0.8461276	0.8688644	0.917564	0.9532374	0.9349201	0.9827974	0.8911424	0.9751066
393.8	0.8464063	0.8697066	0.9207491	0.9587135	0.9351482	0.9790555	0.8894711	0.9797
394.0	0.8484378	0.878404	0.9128201	0.9501418	0.936285	0.986495	0.8871385	0.9804984
394.2	0.8526516	0.8700154	0.9170631	0.9541174	0.9320091	0.9869071	0.8928828	0.9838864
394.4	0.8522438	0.8718455	0.9125119	0.95947	0.9330785	0.9851623	0.8920804	0.9766656
394.6	0.8479205	0.8719876	0.9169627	0.9594187	0.9345804	0.9889424	0.8924358	0.9794261
394.8	0.8553111	0.8823289	0.9175077	0.9557327	0.9298073	0.9889275	0.8894165	0.9812831
395.0	0.8501953	0.8738389	0.9203014	0.9598464	0.9324626	0.9872024	0.8907343	0.9816334
395.2	0.852546	0.8717867	0.9197256	0.9600392	0.9366184	0.9876215	0.8871866	0.9790264
395.4	0.8486032	0.8733413	0.921939	0.9607277	0.9370486	0.9884999	0.8967781	0.9778085
395.6	0.8512233	0.8729171	0.9203306	0.9651417	0.9357594	0.9917912	0.8925772	0.9765505
395.8	0.8517388	0.8693501	0.9201085	0.9559001	0.9299453	0.9833101	0.8936477	0.9805875
396.0	0.8503012	0.8754004	0.9222476	0.9553517	0.9361697	0.9847869	0.891362	0.9790387
396.2	0.8487224	0.8758062	0.9177937	0.9597971	0.9376704	0.9887853	0.8940276	0.9825495
396.4	0.8559648	0.8762233	0.9203948	0.957551	0.9339782	0.987407	0.893707	0.9814913
396.6	0.851596	0.8783442	0.9231258	0.9628366	0.9399423	0.9850826	0.8982067	0.9802812
396.8	0.8570151	0.8783666	0.9273427	0.9592561	0.937827	0.9930072	0.8959276	0.9822471
397.0	0.8555126	0.8743871	0.9209748	0.9583654	0.9360877	0.988189	0.8916872	0.9811088
397.2	0.8564178	0.8827004	0.925113	0.9634513	0.9378477	0.9903858	0.8935555	0.98361
397.4	0.8558552	0.8765336	0.9239752	0.9658327	0.9460009	0.9922042	0.8971199	0.9791504
397.6	0.8546633	0.8798326	0.9288478	0.9629725	0.9411639	0.9930736	0.8971888	0.9856487
397.8	0.8560656	0.876381	0.9262179	0.9606732	0.9393715	0.9909719	0.8962126	0.9874499
398.0	0.8505482	0.8795235	0.9239616	0.9608775	0.9352964	0.9879376	0.8980324	0.9857386
398.2	0.8547245	0.8777816	0.9282385	0.9666435	0.9383364	0.9959226	0.8990175	0.9800709
398.4	0.8563267	0.8799589	0.9231554	0.9645543	0.9395948	0.9891234	0.8931747	0.9848093
398.6	0.8514187	0.8771954	0.9279421	0.9656013	0.9359947	0.9934781	0.8999656	0.9880465
398.8	0.8551045	0.8761544	0.9262661	0.9613374	0.9407222	0.9955239	0.8919626	0.9863239
399.0	0.8562035	0.8743401	0.9246599	0.9655675	0.9376075	0.9925835	0.8985007	0.9845665
399.2	0.8538704	0.8805462	0.9285134	0.9703907	0.9414862	0.9923487	0.895148	0.9889994
399.4	0.8611209	0.8751378	0.923013	0.9645538	0.9418676	0.9941919	0.9049452	0.9851246
399.6	0.8576034	0.8776774	0.9307728	0.9685442	0.9404367	0.9929891	0.8985621	0.9861957
[truncated: 9,201 more rows]
