# Supplementary material for: Improving de novo protein binder design with deep learning
Source: Nat Commun. 2023 May 6;14:2625. doi: 10.1038/s41467-023-38328-5 (PMC10163288; doi:10.1038/s41467-023-38328-5)
Supplement: Supplementary file 4 — Source Data File [file 41467_2023_38328_MOESM4_ESM.zip › all_data/octet_data/il10ra_1000nM_octet.csv]

time (s)	DL Filtering Design 1	Negative Control
0.0	0.0	0.0
0.2	-0.00025671	0.00878912
0.4	0.00067093	0.00328931
0.6	-0.00178946	0.00431598
0.8	0.00172601	0.0080146
1.0	-0.00258405	0.0080583
1.2	0.00172058	0.00547365
1.4	-0.00095148	0.00752581
1.6	0.00055521	0.00987198
1.8	0.00051867	0.0087451
2.0	0.00379496	0.00536949
2.2	0.00416251	0.00738721
2.4	-0.00044275	0.00905164
2.6	-0.00045715	0.01202653
2.8	0.00216014	0.00633274
3.0	0.00214376	0.00787645
3.2	0.00466765	0.00838817
3.4	0.00198064	0.00832245
3.6	0.00010572	0.00847893
3.8	0.00305805	0.00880474
4.0	0.00802111	0.00956013
4.2	0.0033768	0.00988572
4.4	0.00473212	0.00945398
4.6	0.00738399	0.0083719
4.8	0.00554231	0.00765996
5.0	0.00338508	0.01066827
5.2	0.00422634	0.01086908
5.4	0.00385458	0.01173152
5.6	0.00272613	0.0101375
5.8	0.00863477	0.01334529
6.0	0.00335881	0.01178733
6.2	0.00517408	0.01555349
6.4	0.00766273	0.01289207
6.6	0.00547261	0.01112938
6.8	0.00783471	0.01031625
7.0	0.00632675	0.01286273
7.2	0.00713609	0.01296962
7.4	0.0082725	0.01343851
7.6	0.0068962	0.01440153
7.8	0.00723174	0.01086639
8.0	0.00218066	0.01045552
8.2	0.00897669	0.01128965
8.4	0.01015247	0.01175033
8.6	0.0052324	0.01488663
8.8	0.00617281	0.00682487
9.0	0.01389146	0.01079712
9.2	0.01055642	0.01202155
9.4	0.01057278	0.01239136
9.6	0.00751567	0.01253393
9.8	0.01003078	0.01426947
10.0	0.00935458	0.01155791
10.2	0.01128695	0.01360091
10.4	0.00688808	0.01211285
10.6	0.00977763	0.01546127
10.8	0.00672462	0.01141858
11.0	0.01071413	0.01163978
11.2	0.01068138	0.01381327
11.4	0.01223042	0.01333635
11.6	0.00817466	0.01539281
11.8	0.00732647	0.01313619
12.0	0.007158	0.01506217
12.2	0.0072323	0.01251486
12.4	0.01000729	0.01445231
12.6	0.01035219	0.01200532
12.8	0.01104861	0.01347591
13.0	0.01131441	0.01211753
13.2	0.01326206	0.01553091
13.4	0.01254079	0.01039551
13.6	0.00895431	0.01583765
13.8	0.01019552	0.01675132
14.0	0.01007777	0.01553203
14.2	0.00963009	0.01340037
14.4	0.00997456	0.01797715
14.6	0.01373666	0.01196075
14.8	0.01021297	0.01456669
15.0	0.01170096	0.01390386
15.2	0.01092073	0.01253767
15.4	0.01198672	0.01769722
15.6	0.01392432	0.01473957
15.8	0.01265869	0.01389754
16.0	0.01340054	0.01589508
16.2	0.01326545	0.01714747
16.4	0.01277481	0.01502455
16.6	0.01199003	0.0150797
16.8	0.01054791	0.01540913
17.0	0.01485398	0.01129904
17.2	0.01200043	0.01550105
17.4	0.01388171	0.01718128
17.6	0.01439686	0.01533876
17.8	0.01580156	0.01551159
18.0	0.01888824	0.01502087
18.2	0.01875382	0.01752704
18.4	0.01429506	0.01148521
18.6	0.01276217	0.01369233
18.8	0.01022988	0.01319211
19.0	0.01379903	0.01567659
19.2	0.01517721	0.01532872
19.4	0.01430614	0.0180714
19.6	0.01007304	0.01753211
19.8	0.01454968	0.01559429
20.0	0.01529523	0.01646517
20.2	0.01509078	0.01698533
20.4	0.01334207	0.01540536
20.6	0.01357231	0.01400909
20.8	0.01250036	0.01819969
21.0	0.01718369	0.0141032
21.2	0.01696689	0.01530487
21.4	0.01669652	0.01369946
21.6	0.01555297	0.01791088
21.8	0.01258607	0.01950051
22.0	0.01486152	0.01233892
22.2	0.0165892	0.01137332
22.4	0.01072823	0.01396366
22.6	0.02042348	0.01221456
22.8	0.01469606	0.0155977
23.0	0.01670425	0.01744403
23.2	0.02416275	0.0184346
23.4	0.01579487	0.01538295
23.6	0.01608497	0.01329068
23.8	0.01846403	0.01644619
24.0	0.01293552	0.01751892
24.2	0.01482637	0.0197199
24.4	0.01603712	0.01787869
24.6	0.01947748	0.01814688
24.8	0.01456258	0.01692213
25.0	0.01755111	0.0184682
25.2	0.02008492	0.01438994
25.4	0.01929981	0.0158885
25.6	0.0144816	0.01588487
25.8	0.01655096	0.01449803
26.0	0.01938694	0.01653922
26.2	0.01811734	0.01569162
26.4	0.01885013	0.01983374
26.6	0.01739233	0.0168945
26.8	0.01822365	0.01943854
27.0	0.01941172	0.01808562
27.2	0.01817686	0.01921744
27.4	0.01786362	0.01710637
27.6	0.01554072	0.01473594
27.8	0.01633817	0.01813921
28.0	0.01531926	0.01569186
28.2	0.02220121	0.01550549
28.4	0.01729981	0.01665037
28.6	0.02178163	0.0168901
28.8	0.01971238	0.01665076
29.0	0.01941228	0.01877247
29.2	0.01901029	0.0210545
29.4	0.01856305	0.01886927
29.6	0.02161987	0.01618601
29.8	0.018006	0.01999403
30.0	0.01889655	0.01743276
30.2	0.01545431	0.01907319
30.4	0.01779086	0.01670761
30.6	0.02035737	0.01849973
30.8	0.02002886	0.01658144
31.0	0.01977265	0.01798225
31.2	0.01978818	0.0200402
31.4	0.01830519	0.01489724
31.6	0.01809018	0.01702574
31.8	0.01671477	0.02239286
32.0	0.01779916	0.01933346
32.2	0.02165436	0.0157082
32.4	0.0227859	0.01661205
32.6	0.02030054	0.01600955
32.8	0.02417642	0.01607128
33.0	0.01885274	0.01955135
33.2	0.01706585	0.0186383
33.4	0.01917875	0.01316384
33.6	0.01786744	0.01994668
33.8	0.02003203	0.01640649
34.0	0.02211693	0.01643973
34.2	0.02014739	0.01884871
34.4	0.01705166	0.01911969
34.6	0.02431877	0.01850583
34.8	0.01702361	0.01826109
35.0	0.02043172	0.01964153
35.2	0.02063485	0.01847151
35.4	0.02201476	0.01652916
35.6	0.02001963	0.0173869
35.8	0.0170912	0.01683529
36.0	0.02326469	0.01816477
36.2	0.01794017	0.01995337
36.4	0.02180654	0.01869339
36.6	0.01841567	0.01735523
36.8	0.02185131	0.01890541
37.0	0.02343354	0.01842544
37.2	0.01857417	0.01591351
37.4	0.01982258	0.01774842
37.6	0.02054243	0.01944303
37.8	0.02439818	0.01888436
38.0	0.02096081	0.02094255
38.2	0.02194641	0.02046048
38.4	0.01791374	0.01899593
38.63	0.0256696	0.01602187
38.8	0.01941832	0.01701142
39.0	0.01977174	0.01528563
39.2	0.01976757	0.01813194
39.4	0.02058209	0.01822554
39.6	0.0219499	0.02234538
39.8	0.01818359	0.01754439
40.0	0.02189618	0.02024375
40.2	0.02175926	0.01723801
40.4	0.01739941	0.01781645
40.6	0.022099	0.01390545
40.8	0.02087926	0.01851134
41.0	0.02133167	0.01667309
41.2	0.01845609	0.02075974
41.4	0.02182354	0.01613397
41.6	0.02210202	0.01805392
41.8	0.01941792	0.01676016
42.0	0.02171458	0.01788234
42.2	0.02214326	0.01806778
42.4	0.02675163	0.02136331
42.6	0.02049987	0.01416505
42.8	0.02043876	0.01651609
43.0	0.02135215	0.01897166
43.2	0.02006572	0.02275396
43.4	0.02725876	0.02096456
43.6	0.02053816	0.01812907
43.8	0.02284728	0.01798077
44.0	0.0187997	0.01997719
44.2	0.02092263	0.02024301
44.4	0.02463354	0.01983484
44.6	0.02407033	0.01953683
44.8	0.02511438	0.0185776
45.0	0.02123973	0.0224483
45.2	0.0244185	0.01792632
45.4	0.02403935	0.01917761
45.6	0.02211407	0.02208387
45.8	0.02030148	0.01998822
46.0	0.01949779	0.02172004
46.2	0.02230913	0.02086428
46.4	0.02047362	0.02334529
46.6	0.02091379	0.01820462
46.8	0.01967085	0.01883986
47.0	0.02008048	0.02199722
47.2	0.02422523	0.01864685
47.4	0.02535093	0.0190937
47.6	0.02571166	0.01927693
47.8	0.02553893	0.02040153
48.0	0.0255498	0.0189762
48.2	0.02179916	0.01947859
48.4	0.0238841	0.01834582
48.6	0.0262159	0.01871641
48.8	0.02060774	0.01959142
49.0	0.02446047	0.02036223
49.2	0.02123828	0.02299187
49.4	0.02202342	0.01929541
49.6	0.0265005	0.01986545
49.8	0.02518897	0.01762266
50.0	0.02412576	0.02211388
50.2	0.02260423	0.02068708
50.4	0.02190732	0.01943273
50.6	0.01925964	0.01478152
50.8	0.02425759	0.02293014
51.0	0.02555367	0.02084994
51.2	0.02574589	0.0167936
51.4	0.02568965	0.01931751
51.6	0.02242387	0.02059821
51.8	0.02273578	0.01929351
52.0	0.02374636	0.02479565
52.2	0.02334408	0.01979518
52.4	0.02521936	0.02285301
52.6	0.02539266	0.02120105
52.8	0.02561374	0.02077804
53.0	0.02315675	0.01967688
53.2	0.02547765	0.02131359
53.4	0.02461602	0.01721216
53.6	0.02338806	0.01958556
53.8	0.0281196	0.02294564
54.0	0.02493229	0.02241888
54.2	0.02791385	0.01877012
54.4	0.0261038	0.02130745
54.6	0.02791302	0.01946029
54.8	0.02546922	0.01848231
55.0	0.02910339	0.02061286
55.2	0.02296376	0.02239853
55.4	0.02011488	0.02189861
55.6	0.02324989	0.0213444
55.8	0.02728826	0.02130446
56.0	0.02745639	0.02233237
56.2	0.02667171	0.01980754
56.4	0.02240808	0.0200427
56.6	0.02750407	0.01812801
56.8	0.02911573	0.02157091
57.0	0.02437776	0.02460178
57.2	0.02305298	0.022865
57.4	0.02421249	0.01886205
57.6	0.02897841	0.02030507
57.8	0.02469246	0.01622776
58.0	0.02537313	0.01802589
58.2	0.02737986	0.02002851
58.4	0.02584381	0.02363647
58.6	0.02785034	0.02276064
58.8	0.0238037	0.02291244
59.0	0.0290791	0.02068361
59.2	0.02654593	0.02086624
59.4	0.0281362	0.02319061
59.6	0.02652615	0.02133449
59.8	0.0262792	0.02029013
60.0	0.03241307	0.02324395
60.2	0.02800802	0.02270249
60.4	0.03601013	0.02874972
60.6	0.03574293	0.03124855
60.8	0.03597656	0.02792335
61.0	0.03792319	0.03447508
61.2	0.03910284	0.03192306
61.4	0.04422605	0.03135958
61.6	0.04573439	0.03865198
61.8	0.04819313	0.03879484
62.0	0.04835339	0.04020735
62.2	0.05200225	0.04607641
62.4	0.05264153	0.04323933
62.6	0.05502949	0.05066229
62.8	0.05405198	0.04914551
63.0	0.05917393	0.04759187
63.2	0.06127268	0.05082428
63.4	0.06411023	0.05611112
63.6	0.06602175	0.05570657
63.8	0.06698575	0.06105521
64.0	0.06716802	0.05894098
64.2	0.06902048	0.06002473
64.4	0.0741672	0.0605562
64.6	0.07418875	0.0651476
64.8	0.07798841	0.06767756
65.0	0.07738234	0.06837004
65.2	0.07856616	0.073117
65.4	0.08345401	0.07096164
65.6	0.08078975	0.07427321
65.8	0.08689499	0.07360477
66.0	0.08636864	0.07927596
66.2	0.09145637	0.07933965
66.4	0.09118596	0.07780385
66.6	0.09491672	0.08325598
66.8	0.09146537	0.08852071
67.0	0.0967842	0.08890594
67.2	0.1023552	0.08722698
67.4	0.1024523	0.09164365
67.6	0.1028821	0.08654833
67.8	0.1027111	0.09396819
68.0	0.1052335	0.09379093
68.2	0.1130015	0.09945986
68.4	0.1134237	0.103136
68.6	0.1107076	0.09978073
68.8	0.1140163	0.1020499
69.0	0.1150884	0.1054964
69.2	0.1183462	0.1041525
69.4	0.1205738	0.1138269
69.6	0.1257571	0.1105148
69.8	0.1262563	0.1144348
70.0	0.1258714	0.1144766
70.2	0.124707	0.1191504
70.4	0.1297744	0.1162646
70.6	0.1309621	0.117647
70.8	0.1386952	0.1267027
71.0	0.1324495	0.126094
71.2	0.1413926	0.1233571
71.4	0.1421007	0.1274097
71.6	0.1412105	0.1285687
71.8	0.1417027	0.131208
72.0	0.1444717	0.1349905
72.2	0.1494417	0.1348434
72.4	0.1523259	0.1380355
72.6	0.1497249	0.1364499
72.8	0.1528939	0.1417859
73.0	0.1536909	0.140985
73.2	0.1551491	0.1447081
73.4	0.1597372	0.147433
73.6	0.1596996	0.1497255
73.8	0.1598617	0.153244
74.0	0.1648892	0.1507169
74.2	0.1661011	0.153462
74.4	0.1700594	0.1553141
74.6	0.1728016	0.1547566
74.8	0.1717927	0.1610868
75.0	0.1718558	0.1605008
75.2	0.1750388	0.163672
75.4	0.1761895	0.1640559
75.6	0.1766745	0.1637323
75.8	0.1795911	0.1669845
76.0	0.1840602	0.167692
76.2	0.1867864	0.1715561
76.4	0.1857427	0.1709259
76.6	0.1858621	0.1724371
76.8	0.1919263	0.1750477
77.0	0.1916292	0.1786487
77.2	0.1938521	0.180499
77.4	0.19621	0.1812552
77.6	0.1991298	0.182004
77.8	0.1960844	0.1856753
78.0	0.1988607	0.187198
78.2	0.2034283	0.1835146
78.4	0.2075535	0.1915566
78.6	0.2065643	0.1895822
78.8	0.2045192	0.1965165
79.0	0.2085282	0.1940709
79.2	0.2119139	0.1966781
79.4	0.2167512	0.198379
79.6	0.2200298	0.1979194
79.8	0.2150927	0.2019242
80.0	0.2218875	0.201547
80.2	0.2194091	0.2044266
80.4	0.225574	0.2051999
80.6	0.2293825	0.2084198
80.8	0.2278732	0.213276
81.0	0.2268575	0.2115321
81.2	0.2308997	0.2132484
81.4	0.2330619	0.2152899
81.6	0.2318989	0.215765
81.8	0.2376526	0.2211822
82.0	0.2397483	0.2200844
82.2	0.2393154	0.2222989
82.4	0.2422278	0.2255183
82.6	0.2463095	0.2242476
82.8	0.2455085	0.2293422
83.0	0.2492323	0.2276909
83.2	0.250021	0.2294082
83.4	0.2469223	0.2347176
83.6	0.2492183	0.2339734
83.8	0.2551617	0.2333426
84.0	0.2536408	0.2387797
84.2	0.2598166	0.2405918
84.4	0.2595356	0.2445441
84.6	0.2629146	0.2360306
84.8	0.262966	0.2470348
85.0	0.261059	0.2474139
85.2	0.2673393	0.2491265
85.4	0.2668196	0.2502271
85.6	0.2731713	0.252494
85.8	0.2717946	0.2540702
86.0	0.2743277	0.2530922
86.2	0.2728597	0.2573588
86.4	0.2807563	0.2578796
86.6	0.2815826	0.2573937
86.8	0.2828671	0.2594455
87.0	0.2869204	0.264819
87.2	0.2889975	0.2658467
87.4	0.2902683	0.2669838
87.6	0.2898784	0.2686308
87.8	0.2858644	0.2685113
88.0	0.2935382	0.2698557
88.2	0.2949501	0.2745691
88.4	0.2967975	0.2742102
88.6	0.2963004	0.2763803
88.8	0.2969183	0.2776078
89.0	0.3008029	0.2775727
89.2	0.3029749	0.2783368
89.4	0.3055023	0.2834708
89.6	0.3049149	0.2871005
89.8	0.3088638	0.2856302
90.0	0.310184	0.2911575
90.2	0.3129531	0.2875334
90.4	0.3105574	0.2928254
90.6	0.3135996	0.2948127
90.8	0.3195202	0.2938788
91.0	0.3172783	0.2953868
91.2	0.3231247	0.29767
91.4	0.3183296	0.2992589
91.6	0.324485	0.2991536
91.8	0.3257416	0.3038896
92.0	0.3266774	0.3028529
92.2	0.3300726	0.3099003
92.4	0.3304933	0.3069254
92.6	0.3335024	0.3090975
92.8	0.333141	0.3103029
93.0	0.3366475	0.3160944
93.2	0.3371918	0.3150975
93.4	0.3358583	0.3177377
93.6	0.3396115	0.3126076
93.8	0.3421948	0.3188235
94.0	0.34304	0.3208041
94.2	0.3461665	0.3235728
94.4	0.3459356	0.3228849
94.6	0.3495616	0.3262291
94.8	0.3502331	0.3328013
95.0	0.3521757	0.3287895
95.2	0.3553704	0.3318344
95.4	0.3549567	0.3321749
95.6	0.3587125	0.3360861
95.8	0.3595542	0.3355657
96.0	0.3585781	0.3374157
96.2	0.3587561	0.3403393
96.4	0.366784	0.3398502
96.6	0.3640758	0.3401476
96.8	0.3703124	0.3423407
97.0	0.3724347	0.3458508
97.2	0.3677615	0.3459193
97.4	0.3773285	0.3486978
97.6	0.3739215	0.3501765
97.8	0.3742033	0.3514111
98.0	0.3763664	0.3522171
98.2	0.3792822	0.3521618
98.4	0.3803004	0.3577462
98.6	0.3830668	0.3605588
98.8	0.384865	0.3621692
99.0	0.3861366	0.3611547
99.2	0.386751	0.3613088
99.4	0.3915648	0.3694947
99.6	0.3956083	0.3672638
99.8	0.3924076	0.3688152
100.0	0.3918086	0.3696909
100.2	0.4006093	0.3754565
100.4	0.3961222	0.3721576
100.6	0.4012108	0.3707808
100.8	0.4019581	0.3760199
101.0	0.4030648	0.3794225
101.2	0.4056807	0.377927
101.4	0.4068881	0.3814917
101.6	0.4054228	0.3833149
101.8	0.4099304	0.3859276
102.0	0.4128323	0.3833054
102.2	0.4180869	0.3837699
102.4	0.4131081	0.387829
102.6	0.418754	0.3936656
102.8	0.4183285	0.3886699
103.0	0.4182754	0.3947071
103.2	0.4250436	0.3971916
103.4	0.424022	0.3937233
103.6	0.425991	0.3981031
103.8	0.4260669	0.3996962
104.0	0.4275989	0.3973195
104.2	0.4355372	0.4033388
104.4	0.4301152	0.4051731
104.6	0.4331466	0.4061435
104.8	0.4369752	0.4093719
105.0	0.4371449	0.4114148
105.2	0.4366239	0.4074156
105.4	0.4408085	0.4122722
105.6	0.441927	0.4147084
105.8	0.4425193	0.4142132
106.0	0.4441231	0.4184226
106.2	0.4477392	0.4169271
106.4	0.4492108	0.4182447
106.6	0.4507929	0.4195311
106.8	0.4508957	0.4252485
107.0	0.4570951	0.4237153
107.2	0.4579365	0.4243234
107.4	0.4561693	0.4271352
107.6	0.4598114	0.4288776
107.8	0.4570597	0.435137
108.0	0.4614263	0.4300342
108.2	0.463448	0.4311126
108.4	0.4631512	0.4331335
108.6	0.4699372	0.4398653
108.8	0.4646506	0.4403756
109.0	0.4668833	0.4381161
109.2	0.4703467	0.4404213
109.4	0.4684529	0.4412285
109.6	0.4755886	0.444663
109.8	0.4793183	0.4428656
110.0	0.4760058	0.4458807
110.2	0.4770008	0.4494537
110.4	0.4813396	0.448579
110.6	0.4771414	0.4485997
110.8	0.4834261	0.4529883
111.0	0.4862108	0.4507322
111.2	0.4848599	0.4558847
111.4	0.4908584	0.4595645
111.6	0.4912771	0.4557149
111.8	0.4927604	0.4604274
112.0	0.4909627	0.461979
112.2	0.4931342	0.4654034
112.4	0.4969205	0.4635372
112.6	0.4943198	0.4612192
112.8	0.4948379	0.4668627
113.0	0.4973374	0.4710422
113.2	0.4991991	0.4694818
113.4	0.5048903	0.47242
113.6	0.5028471	0.4696447
113.8	0.509641	0.4747955
114.0	0.5057441	0.4782274
114.2	0.509607	0.4760086
114.4	0.5097081	0.4783591
114.6	0.5133747	0.4792767
114.8	0.5123309	0.4814323
115.0	0.5136709	0.4819763
115.2	0.5184701	0.4852202
115.4	0.5201988	0.4879936
115.6	0.5216076	0.4881358
115.8	0.5236617	0.4899511
116.0	0.5243415	0.4957996
116.2	0.5281017	0.4928357
116.4	0.5255272	0.4926672
116.6	0.5273786	0.4946483
116.8	0.5300849	0.5008265
117.0	0.53462	0.4989779
117.2	0.5315971	0.5018626
117.4	0.5353801	0.4998899
117.6	0.5356711	0.5065124
117.8	0.5372952	0.5056915
118.0	0.5380749	0.5053939
118.2	0.5371602	0.5060311
118.4	0.5408601	0.5088418
118.6	0.5426047	0.5137233
118.8	0.5448057	0.5082101
119.0	0.5425386	0.5175668
119.2	0.5484281	0.5138292
119.4	0.5509998	0.5169822
119.6	0.5487241	0.5147498
119.8	0.5511793	0.5190933
120.0	0.5546776	0.5226403
120.2	0.5577938	0.5259033
120.4	0.5572733	0.5278305
120.6	0.5585788	0.5271296
120.8	0.5625451	0.525984
121.0	0.5605652	0.5266569
121.2	0.5617438	0.5279105
121.4	0.5639195	0.5301656
121.6	0.5693899	0.5308936
121.8	0.5716093	0.5344819
122.0	0.5721442	0.5350683
122.2	0.5677696	0.5367149
122.4	0.5738001	0.5367164
122.6	0.577039	0.5370252
122.8	0.5766268	0.5404397
123.0	0.5751603	0.5432289
123.2	0.5765533	0.5416619
123.4	0.5788397	0.5450113
123.6	0.5813851	0.5486217
123.8	0.5821157	0.5503985
124.0	0.5843484	0.5503936
124.2	0.5819241	0.5532551
124.4	0.5881056	0.5495481
124.6	0.587422	0.5511151
124.8	0.5927779	0.55267
125.0	0.5902921	0.5588192
125.2	0.5915521	0.5539814
125.4	0.5952773	0.557939
125.6	0.5915911	0.5619157
125.8	0.5956756	0.5634064
126.0	0.5993263	0.5638732
126.2	0.6003951	0.5621409
126.4	0.6022804	0.5643551
126.6	0.6010885	0.5672117
126.8	0.6053866	0.5697225
127.0	0.6079053	0.5729044
127.2	0.6019427	0.5717542
127.4	0.6074516	0.5723201
127.6	0.6099413	0.5737377
127.8	0.609134	0.5727865
128.0	0.6100718	0.5756544
128.2	0.6193508	0.5785038
128.4	0.6123123	0.5786672
128.6	0.6134973	0.5776019
128.8	0.6173942	0.5810106
129.0	0.61733	0.5863763
129.2	0.6198304	0.5821283
129.4	0.6269036	0.5904831
129.6	0.6250861	0.5890451
129.8	0.6281112	0.5936496
130.0	0.6284899	0.5951259
130.2	0.6318104	0.5903641
130.4	0.6280429	0.5964661
130.6	0.6303382	0.5939474
130.8	0.6331413	0.5982175
131.0	0.6327523	0.594015
131.2	0.6315656	0.5982493
131.4	0.6380512	0.5959445
131.6	0.6388235	0.5990245
131.8	0.639924	0.5997266
132.0	0.6428828	0.6013207
132.2	0.6420656	0.6027896
132.4	0.6421747	0.6057429
132.6	0.6433188	0.6074142
132.8	0.6435529	0.6082321
133.0	0.6513861	0.6071015
133.2	0.6523157	0.6064355
133.4	0.6479843	0.614449
133.6	0.6541628	0.6134903
133.8	0.6570352	0.6158457
134.0	0.6528031	0.6106974
134.2	0.6566232	0.6193315
134.4	0.6628409	0.6200593
134.6	0.6566388	0.6214222
134.8	0.6614539	0.619256
135.0	0.6610978	0.6223943
135.2	0.666413	0.6209083
135.4	0.664191	0.6271369
135.6	0.6686969	0.6291298
135.8	0.6664034	0.6313824
136.0	0.6686222	0.6313923
136.2	0.6688464	0.6296933
136.4	0.6709979	0.6305457
136.6	0.6752211	0.6313806
136.8	0.6740705	0.6341629
137.0	0.6771259	0.6349445
137.2	0.6760367	0.6385263
137.4	0.6801999	0.6402814
137.6	0.6813012	0.6403838
137.8	0.6814229	0.644915
138.0	0.6852237	0.642326
138.2	0.6846176	0.6425652
138.4	0.6869327	0.6482602
138.6	0.6858205	0.647525
138.8	0.6911591	0.6475422
139.0	0.6875559	0.6488134
139.2	0.6885943	0.650726
139.4	0.6924317	0.6529402
139.6	0.6954272	0.6537765
139.8	0.6970259	0.6504659
140.0	0.695246	0.6534864
140.2	0.6979296	0.6603172
140.4	0.6967353	0.6580923
140.6	0.6975232	0.6568998
140.8	0.7010868	0.6640617
141.0	0.7025186	0.6595339
141.2	0.6996515	0.6655089
141.4	0.7047215	0.6617349
141.6	0.7092972	0.6625279
141.8	0.7048877	0.6702762
142.0	0.7056207	0.6719213
142.2	0.7131647	0.6716663
142.4	0.7118523	0.6690168
142.6	0.7103124	0.6726597
142.8	0.710611	0.6751625
143.0	0.7168616	0.6718948
143.2	0.7212889	0.6769756
143.4	0.7169613	0.6795312
143.6	0.7178801	0.6760296
143.8	0.7197604	0.6802587
144.0	0.723695	0.6778546
144.2	0.7204893	0.6821387
144.4	0.7236286	0.6825687
144.6	0.7283345	0.6829346
144.8	0.7274696	0.6866766
145.0	0.7273597	0.6866466
145.2	0.7290719	0.6862089
145.4	0.7251268	0.6877801
145.6	0.7353413	0.6925796
145.8	0.7349012	0.6902679
146.0	0.7360495	0.696923
146.2	0.7378896	0.6909388
146.4	0.7362373	0.6978239
146.6	0.7383332	0.6952286
146.8	0.7421725	0.6985731
147.0	0.7436696	0.6996837
147.2	0.7444568	0.6974925
147.4	0.7402882	0.701644
147.6	0.7465939	0.7041695
147.8	0.7466055	0.7061065
148.0	0.7503965	0.7089688
148.2	0.7481476	0.704748
148.4	0.747625	0.7076612
148.6	0.7498651	0.7071277
148.8	0.7530292	0.7107392
149.0	0.752829	0.7103633
149.2	0.7536566	0.714197
149.4	0.7575326	0.7122215
149.6	0.7597368	0.7147239
149.8	0.7632131	0.7142673
150.0	0.7580934	0.7148682
150.2	0.7621462	0.7197667
150.4	0.7622581	0.7191834
150.6	0.7655553	0.7204785
150.8	0.7641038	0.7212664
151.0	0.7674989	0.7271319
151.2	0.7690653	0.7276066
151.4	0.7678164	0.729308
151.6	0.7680706	0.7236333
151.8	0.7718657	0.7282313
152.0	0.7711818	0.7271868
152.2	0.7752684	0.7293856
152.4	0.7790013	0.7336515
152.6	0.7776625	0.7353392
152.8	0.7782386	0.7338541
153.0	0.7821873	0.7391747
153.2	0.7799893	0.7322648
153.4	0.78118	0.7392738
153.6	0.7828677	0.7378607
153.8	0.7833355	0.7380844
154.0	0.7885579	0.7422059
154.2	0.7864906	0.7379894
154.4	0.7878338	0.7403185
154.6	0.7895693	0.7496036
154.8	0.7867208	0.7478131
155.0	0.7902171	0.7481745
155.2	0.7942385	0.7490585
155.4	0.7907736	0.748634
155.6	0.7959945	0.7531927
155.8	0.7976242	0.7543182
156.0	0.7981145	0.7543238
156.2	0.7993088	0.7570552
156.4	0.8042051	0.760855
156.6	0.8029102	0.7582375
156.8	0.802886	0.7570773
157.0	0.8023259	0.7561749
157.2	0.8030186	0.7569502
157.4	0.8072172	0.7607148
157.6	0.8082321	0.7653812
157.8	0.807116	0.7629369
158.0	0.8076431	0.7650087
158.2	0.8110484	0.768479
158.4	0.8101248	0.7679781
158.6	0.8117315	0.7709274
158.8	0.8143032	0.7680763
159.0	0.819157	0.7711954
159.2	0.815133	0.7739109
159.4	0.8170781	0.775876
159.6	0.8196461	0.7745784
159.8	0.8193769	0.7779995
160.0	0.8198937	0.7775118
160.2	0.8161399	0.7774995
160.4	0.8255725	0.7798682
160.6	0.825038	0.7779334
160.8	0.8234558	0.7790523
161.0	0.8265017	0.7816115
161.2	0.8281276	0.7847324
161.4	0.8312121	0.7834769
161.6	0.8306628	0.7897914
161.8	0.8349833	0.7849215
162.0	0.8341764	0.787836
162.2	0.8324241	0.7900232
162.4	0.834244	0.7880813
162.6	0.8358073	0.7958161
162.8	0.8374224	0.7936949
163.0	0.8382076	0.7922036
163.2	0.8385221	0.7918837
163.4	0.8427764	0.7949014
163.6	0.8401654	0.7998649
163.8	0.8434881	0.7978046
164.0	0.8434719	0.7978314
164.2	0.846531	0.7988203
164.4	0.8456909	0.8051282
164.6	0.8474604	0.8002717
164.8	0.8441384	0.8056376
165.0	0.8513637	0.8060371
165.2	0.8525162	0.8050308
165.4	0.856733	0.8056208
165.6	0.8559212	0.8049777
165.8	0.8584178	0.8075631
166.0	0.8518947	0.8094592
166.2	0.8558401	0.8105264
166.4	0.8635126	0.8091754
166.6	0.8553523	0.810055
166.8	0.8616038	0.8136493
167.0	0.8568404	0.8121701
167.2	0.8576444	0.820618
167.4	0.8665621	0.816263
167.6	0.8643003	0.8223314
167.8	0.8704005	0.8176869
168.0	0.8692197	0.8173637
168.2	0.8670715	0.8211778
168.4	0.8655953	0.8243037
168.6	0.8680305	0.8221639
168.8	0.8682755	0.8253552
169.0	0.8706166	0.824932
169.2	0.8737934	0.8278519
169.4	0.8779234	0.8285504
169.6	0.8778766	0.8302931
169.8	0.877781	0.8359836
170.0	0.8807198	0.8313634
170.2	0.883613	0.8303094
170.4	0.8751697	0.8306742
170.6	0.8793388	0.8324664
170.8	0.880986	0.8366053
171.0	0.8837031	0.8369427
171.2	0.8809726	0.8344528
171.4	0.8816038	0.8407397
171.6	0.8874158	0.8382784
171.8	0.8854035	0.8417382
172.0	0.8891114	0.8418003
172.2	0.8856043	0.8419524
172.4	0.8878991	0.8477026
172.6	0.8903328	0.847461
172.8	0.8934903	0.8489341
173.0	0.8915654	0.8497378
173.2	0.8923724	0.8473291
173.4	0.8951231	0.8477657
173.6	0.8944896	0.8494549
173.8	0.8997284	0.8498688
174.0	0.8982798	0.8498458
174.2	0.8983849	0.8584995
174.4	0.8992407	0.8546678
174.6	0.9020827	0.8521903
174.8	0.9034215	0.854892
175.0	0.9018086	0.8578779
175.2	0.9088789	0.8585029
175.4	0.9053609	0.8586788
175.6	0.9062184	0.862164
175.8	0.9103902	0.8600997
176.0	0.9091835	0.8664507
176.2	0.9128125	0.8637324
176.4	0.9097869	0.8643706
176.6	0.9126408	0.8685846
176.8	0.9138699	0.868534
177.0	0.9136758	0.8673564
177.2	0.9157062	0.8694527
177.4	0.9170298	0.8720931
177.6	0.9168999	0.8712379
177.8	0.9172506	0.8712392
178.0	0.9193639	0.8706382
178.2	0.9218242	0.8749385
178.4	0.921794	0.8749783
178.6	0.9285639	0.8778625
178.8	0.9230972	0.8759693
179.0	0.9222361	0.8772988
179.2	0.9218308	0.880845
179.4	0.9215344	0.8800982
179.6	0.9273806	0.8815962
179.8	0.9297263	0.8841097
180.0	0.9290057	0.8826523
180.2	0.932515	0.8852385
180.4	0.930031	0.8868424
180.6	0.9330578	0.8858381
180.8	0.9335761	0.8885098
181.0	0.9357517	0.8886242
181.2	0.936871	0.8883857
181.4	0.9341534	0.8920407
181.6	0.9358339	0.8908319
181.8	0.9427575	0.8913281
182.0	0.9405711	0.8938061
182.2	0.935447	0.8942903
182.4	0.9401087	0.8985329
182.6	0.9462158	0.8973513
182.8	0.9432904	0.8974904
183.0	0.9443903	0.9014513
183.2	0.9469931	0.8984046
183.4	0.9493759	0.9012007
183.6	0.9450796	0.9010214
183.8	0.9486677	0.8973473
184.0	0.9484954	0.9048283
184.2	0.9515266	0.9035814
184.4	0.9510005	0.9046663
184.6	0.9520896	0.9030124
184.8	0.9501709	0.9049937
185.0	0.9561833	0.9119629
185.2	0.9546924	0.9076722
185.4	0.9540738	0.9078156
185.6	0.9595512	0.9112308
185.8	0.9605078	0.911595
186.0	0.9644125	0.9124994
186.2	0.9635265	0.9118701
186.4	0.9604183	0.9156367
186.6	0.959622	0.9144658
186.8	0.9602355	0.9151577
187.0	0.9658263	0.9136295
187.2	0.9600583	0.9177979
187.4	0.9655731	0.9204023
187.6	0.971837	0.918051
187.8	0.9615808	0.9219946
188.0	0.965739	0.9263424
188.2	0.9713992	0.9256834
188.4	0.9713636	0.9266475
188.6	0.9731328	0.9245394
188.8	0.9756629	0.9270675
189.0	0.9745513	0.9302937
189.2	0.9735568	0.9285285
189.4	0.9740851	0.931596
189.6	0.9803386	0.9308707
189.8	0.9776394	0.9302031
190.0	0.9792917	0.9321068
190.2	0.9827217	0.9311497
190.4	0.9799549	0.9333112
190.6	0.980565	0.9357448
190.8	0.9821708	0.9369665
191.0	0.9798868	0.9380176
191.2	0.9860332	0.9366055
191.4	0.9880174	0.9394336
191.6	0.9872327	0.9407328
191.8	0.9871734	0.9460394
192.0	0.9847835	0.9404046
192.2	0.9854553	0.9425108
192.4	0.9887527	0.9429004
192.6	0.9910765	0.9473094
192.8	0.9918767	0.9446235
193.0	0.9924444	0.9437642
193.2	0.9957512	0.9458315
193.4	0.9961313	0.9487152
193.6	0.9941146	0.9501437
193.8	0.99876	0.9507853
194.0	0.9989948	0.9531298
194.2	0.9981229	0.9512065
194.4	0.9966896	0.950289
194.6	1.002398	0.9548143
194.8	1.000116	0.9567062
195.0	1.003325	0.9562343
195.2	1.000829	0.9569655
195.4	1.005449	0.9545205
195.6	1.00724	0.9603329
195.8	1.005909	0.9588258
196.0	1.008881	0.9585378
196.2	1.01022	0.959644
196.4	1.005881	0.9657449
196.6	1.011693	0.9617817
196.8	1.006798	0.9642476
197.0	1.012974	0.9672331
197.2	1.00983	0.9673872
197.4	1.016054	0.9632748
197.6	1.018849	0.9671406
197.8	1.009122	0.9680508
198.0	1.017465	0.9687154
198.2	1.017128	0.9713146
198.4	1.018189	0.9738294
198.6	1.014703	0.9740434
198.8	1.024373	0.9724931
199.0	1.022022	0.9715771
199.2	1.021556	0.9760538
199.4	1.018564	0.9747624
199.6	1.021369	0.9777572
199.8	1.024923	0.9770479
200.0	1.027476	0.9785452
200.2	1.025067	0.9793394
200.4	1.027521	0.9784093
200.6	1.023967	0.9815093
200.8	1.030588	0.9817809
201.0	1.031038	0.9832214
201.2	1.033389	0.9854214
201.4	1.034135	0.9874766
201.6	1.032781	0.9888172
201.8	1.03404	0.9879732
202.0	1.035315	0.9881449
202.2	1.028724	0.985814
202.4	1.032894	0.9895359
202.6	1.043406	0.9900091
202.8	1.03801	0.9896649
203.0	1.036234	0.9949357
203.2	1.036916	0.9966406
203.4	1.038951	0.9954818
203.6	1.042288	0.9939803
203.8	1.041425	0.9955893
204.0	1.036993	0.9960588
204.2	1.042642	0.9966473
204.4	1.044114	0.9989833
204.6	1.048291	0.9983953
204.8	1.04714	0.9974251
205.0	1.046106	0.999544
205.2	1.040168	1.000948
205.4	1.047613	1.002783
205.6	1.051636	1.002587
205.8	1.047565	1.002023
206.0	1.05596	1.003567
206.2	1.053806	1.005162
206.4	1.052523	1.00852
206.6	1.056392	1.007356
206.8	1.055893	1.005583
207.0	1.054788	1.009931
207.2	1.051849	1.011004
207.4	1.053871	1.009618
207.6	1.05838	1.007892
207.8	1.0578	1.011177
208.0	1.061136	1.014439
208.2	1.057249	1.012654
208.4	1.064026	1.016394
208.6	1.061474	1.015054
208.8	1.062241	1.01901
209.0	1.062363	1.01948
209.2	1.06513	1.015596
209.4	1.06219	1.019042
209.6	1.065169	1.017907
209.8	1.067131	1.019134
210.0	1.069496	1.02134
210.2	1.067365	1.02178
210.4	1.07095	1.025653
210.6	1.073768	1.024044
210.8	1.070391	1.027514
211.0	1.076197	1.032073
211.2	1.100125	1.054069
211.4	1.100485	1.052199
211.6	1.100975	1.055668
211.8	1.103848	1.05542
212.0	1.100263	1.058423
212.2	1.103703	1.057256
212.4	1.100432	1.059578
212.6	1.100085	1.055264
212.8	1.105882	1.056312
213.0	1.10627	1.058083
213.2	1.104452	1.062576
213.4	1.104117	1.056663
213.6	1.101418	1.056168
213.8	1.101799	1.056416
214.0	1.102754	1.059022
214.2	1.105116	1.056382
214.4	1.104074	1.05777
214.6	1.104995	1.060004
214.8	1.107339	1.06058
215.0	1.108373	1.059031
215.2	1.104605	1.059869
215.4	1.104604	1.055846
215.6	1.104608	1.05956
215.8	1.102504	1.063716
216.0	1.103463	1.057845
216.2	1.100951	1.060072
216.4	1.102718	1.06049
216.6	1.10084	1.057808
216.8	1.100215	1.061953
217.0	1.103717	1.056006
217.2	1.103029	1.05846
217.4	1.101928	1.057407
217.6	1.105094	1.058164
217.8	1.103929	1.060096
218.0	1.101354	1.060136
218.2	1.107396	1.060837
218.4	1.103561	1.058374
218.6	1.102641	1.056329
218.8	1.104905	1.061045
219.0	1.100664	1.056881
219.2	1.107502	1.056124
219.4	1.102419	1.060957
219.6	1.103467	1.061712
219.8	1.106037	1.059773
220.0	1.103413	1.059848
220.2	1.104249	1.05938
220.4	1.104755	1.059712
220.6	1.097823	1.061065
220.8	1.103656	1.053332
221.0	1.097569	1.05669
221.2	1.105272	1.059215
221.4	1.105667	1.059229
221.6	1.10505	1.055029
221.8	1.104856	1.058958
222.0	1.103278	1.056254
222.2	1.09659	1.056836
222.4	1.103626	1.059347
222.6	1.107009	1.057243
222.8	1.104535	1.057822
223.0	1.105204	1.055666
223.2	1.103272	1.056181
223.4	1.10189	1.055916
223.6	1.101953	1.060339
223.8	1.104433	1.055731
224.0	1.102507	1.060612
224.2	1.103234	1.055493
224.4	1.101912	1.057906
224.6	1.101667	1.055418
224.8	1.10523	1.055468
225.0	1.103658	1.058465
225.2	1.102955	1.0556
225.4	1.099906	1.0581
225.6	1.102886	1.060671
225.8	1.102554	1.06074
226.0	1.101256	1.057822
226.2	1.098812	1.058044
226.4	1.104312	1.05908
226.6	1.102211	1.057548
226.8	1.102557	1.06133
227.0	1.102762	1.060319
227.2	1.103126	1.058488
227.4	1.103175	1.059445
227.6	1.099057	1.05688
227.8	1.103776	1.057498
228.0	1.103082	1.057595
228.2	1.105953	1.058406
228.4	1.105571	1.062476
228.6	1.103434	1.060133
228.8	1.103231	1.057656
229.0	1.104788	1.058939
229.2	1.102617	1.058419
229.4	1.10208	1.056117
229.6	1.09986	1.056689
229.8	1.105062	1.057848
230.01	1.101913	1.056433
230.2	1.103169	1.060285
230.4	1.099437	1.057848
230.6	1.106778	1.05645
230.8	1.105354	1.056564
231.0	1.105369	1.058135
231.2	1.097433	1.058671
231.4	1.100162	1.058255
231.6	1.103008	1.057265
231.8	1.098449	1.056899
232.0	1.102558	1.057238
232.2	1.103865	1.060972
232.4	1.10156	1.058012
232.6	1.102091	1.057408
232.8	1.102307	1.057372
233.0	1.102061	1.055281
233.2	1.098469	1.059266
233.4	1.106	1.057998
233.6	1.100363	1.05732
233.8	1.103643	1.057398
234.0	1.096782	1.056758
234.2	1.10379	1.054571
234.4	1.100156	1.056424
234.6	1.104562	1.057899
234.8	1.102558	1.059443
235.0	1.102192	1.0582
235.2	1.101874	1.059941
235.4	1.101852	1.057425
235.6	1.106286	1.056255
235.8	1.101751	1.057436
236.0	1.101549	1.05768
236.2	1.100482	1.057676
236.4	1.099632	1.059523
236.6	1.100777	1.053902
236.8	1.099439	1.055913
237.0	1.103631	1.060383
237.2	1.100902	1.057991
237.4	1.100512	1.059333
237.6	1.10095	1.058386
237.8	1.10315	1.055429
238.0	1.103675	1.054013
238.2	1.106402	1.058191
238.4	1.101185	1.051675
238.6	1.103794	1.057299
238.8	1.103139	1.058265
239.0	1.101721	1.056198
239.2	1.099263	1.060469
239.4	1.104105	1.059116
239.6	1.100667	1.056729
239.8	1.10384	1.058233
240.0	1.102651	1.057796
240.2	1.099075	1.054552
240.4	1.103421	1.058483
240.6	1.102869	1.056082
240.8	1.096776	1.056545
241.0	1.100337	1.0588
241.2	1.100367	1.059577
241.4	1.105246	1.055201
241.6	1.098037	1.055654
241.8	1.097921	1.057448
242.0	1.101782	1.057339
242.2	1.10117	1.058469
242.4	1.096322	1.055161
242.6	1.10268	1.057729
242.8	1.101474	1.055295
243.0	1.102185	1.056913
243.2	1.106956	1.054774
243.4	1.10275	1.058802
243.6	1.099915	1.060101
243.8	1.100147	1.057961
244.0	1.10455	1.055115
244.2	1.10811	1.059223
244.4	1.10506	1.055588
244.6	1.104112	1.055725
244.8	1.100291	1.058667
245.0	1.09944	1.056841
245.2	1.104829	1.056105
245.4	1.104029	1.058187
245.6	1.10149	1.059019
245.8	1.104291	1.055583
246.0	1.101356	1.058447
246.2	1.103481	1.05497
246.4	1.105185	1.057248
246.6	1.099657	1.05828
246.8	1.10249	1.05818
247.0	1.10105	1.05654
247.2	1.098631	1.062007
247.4	1.097982	1.06202
247.6	1.099982	1.053616
247.8	1.098068	1.0593
248.0	1.09796	1.053844
248.2	1.102406	1.05922
248.4	1.100601	1.060355
248.6	1.099642	1.058397
248.8	1.100268	1.058952
249.0	1.101442	1.058673
249.2	1.10248	1.061062
249.4	1.103984	1.054452
249.6	1.09981	1.056104
249.8	1.098569	1.056213
250.01	1.100322	1.055273
250.2	1.10464	1.054101
250.4	1.10343	1.054184
250.6	1.104789	1.059254
250.8	1.100701	1.061009
251.0	1.10137	1.05731
251.2	1.103026	1.054837
251.4	1.1011	1.058879
251.6	1.099784	1.055348
251.8	1.103298	1.055666
252.0	1.099426	1.056555
252.2	1.100941	1.058408
252.4	1.101135	1.059866
252.6	1.103118	1.055383
252.8	1.101827	1.053794
253.0	1.10118	1.05724
253.2	1.09834	1.057589
253.4	1.098306	1.054452
253.6	1.103139	1.053188
253.8	1.103999	1.058389
254.0	1.099723	1.056807
254.2	1.101639	1.058428
254.4	1.102962	1.055909
254.6	1.101841	1.0617
254.8	1.101892	1.05695
255.0	1.098724	1.058779
255.2	1.102535	1.054522
255.4	1.104362	1.058233
255.6	1.105173	1.057034
255.8	1.103989	1.056842
256.0	1.104604	1.057927
256.2	1.10298	1.056086
256.4	1.102252	1.055749
256.6	1.096129	1.061677
256.8	1.103294	1.059867
257.0	1.099726	1.056361
257.2	1.099684	1.058674
257.4	1.099794	1.054215
257.6	1.101112	1.057136
257.8	1.103985	1.059724
258.0	1.101234	1.057082
258.2	1.100717	1.057903
258.4	1.098517	1.057785
258.6	1.1003	1.058552
258.8	1.098387	1.05571
259.0	1.098438	1.059182
259.2	1.1009	1.053635
259.4	1.101645	1.053041
259.6	1.102058	1.060053
259.8	1.099011	1.062241
260.0	1.10204	1.055678
260.2	1.10545	1.05617
260.4	1.099438	1.058927
260.6	1.103184	1.053215
260.8	1.103755	1.059815
261.0	1.102444	1.058135
261.2	1.102542	1.056171
261.4	1.105197	1.058338
261.6	1.095794	1.061767
261.8	1.09728	1.057388
262.0	1.099623	1.059539
262.2	1.105103	1.05618
262.4	1.100484	1.057615
262.6	1.101129	1.054106
262.8	1.103264	1.058193
263.0	1.105052	1.058488
263.2	1.106253	1.058203
263.4	1.102389	1.05745
263.6	1.101631	1.061044
263.8	1.103119	1.056133
264.0	1.103393	1.058121
264.2	1.105068	1.058764
264.4	1.104393	1.052695
264.6	1.109018	1.05766
264.8	1.103829	1.057795
265.0	1.102096	1.056596
265.2	1.101401	1.060379
265.4	1.099946	1.055482
265.6	1.105067	1.056501
265.8	1.09945	1.060886
266.0	1.10681	1.055854
266.23	1.105883	1.053034
266.4	1.105173	1.058548
266.6	1.102574	1.057403
266.8	1.103497	1.059598
267.0	1.104014	1.061702
267.2	1.101607	1.058974
267.4	1.107173	1.056648
267.6	1.104918	1.057348
267.8	1.102439	1.054646
268.0	1.100481	1.056757
268.2	1.099236	1.056899
268.4	1.101578	1.057005
268.6	1.102029	1.056745
268.8	1.099655	1.058644
269.0	1.107977	1.052424
269.2	1.104502	1.058111
269.4	1.107024	1.06105
269.6	1.102677	1.057281
269.8	1.10434	1.059142
270.01	1.104808	1.05456
270.2	1.099335	1.058091
270.4	1.104143	1.05981
270.6	1.105804	1.058691
270.8	1.10004	1.056782
271.0	1.106598	1.055026
271.2	1.099112	1.056444
271.4	1.104812	1.054421
271.6	1.104176	1.057368
271.8	1.102957	1.055631
272.0	1.100538	1.058676
272.2	1.103498	1.055986
272.4	1.106459	1.059707
272.6	1.103154	1.057715
272.8	1.100966	1.060146
273.0	1.100817	1.057696
273.2	1.102622	1.056433
273.4	1.102399	1.059862
273.6	1.107576	1.054871
273.8	1.102352	1.064012
274.0	1.109643	1.058353
274.2	1.108422	1.060253
274.4	1.107196	1.052758
274.6	1.101232	1.057429
274.8	1.103608	1.054964
275.0	1.101785	1.057511
275.2	1.104494	1.058285
275.4	1.103681	1.059323
275.6	1.106112	1.059606
275.8	1.1096	1.066156
276.0	1.103608	1.060289
276.2	1.104405	1.060997
276.4	1.105617	1.05633
276.6	1.105206	1.06005
276.8	1.105559	1.056605
277.0	1.105461	1.058386
277.2	1.103881	1.058926
277.4	1.106943	1.055378
277.6	1.102256	1.058329
277.8	1.108689	1.061897
278.0	1.103317	1.058643
278.2	1.102277	1.061182
278.4	1.10279	1.055278
278.6	1.104176	1.055643
278.8	1.102144	1.057092
279.0	1.10495	1.057387
279.2	1.104606	1.060568
279.4	1.104746	1.06047
279.6	1.104821	1.057929
279.8	1.102636	1.059971
280.0	1.101351	1.056497
280.2	1.100706	1.055645
280.4	1.105367	1.057173
280.6	1.105607	1.060179
280.8	1.10756	1.058186
281.0	1.104761	1.058607
281.2	1.108832	1.061782
281.4	1.10481	1.059738
281.6	1.107025	1.056959
281.8	1.099403	1.057542
282.0	1.109891	1.056718
282.2	1.101903	1.058592
282.4	1.105098	1.058697
282.6	1.1066	1.061454
282.8	1.10643	1.058087
283.0	1.104614	1.062488
283.2	1.104301	1.058816
283.4	1.10259	1.058093
283.6	1.10119	1.060467
283.8	1.108961	1.055101
284.0	1.106909	1.059198
284.2	1.103734	1.054225
284.4	1.105341	1.058544
284.6	1.102034	1.057854
284.8	1.106819	1.057254
285.0	1.103205	1.061904
285.2	1.103367	1.06188
285.4	1.106592	1.057871
285.6	1.10566	1.055584
285.8	1.104157	1.056766
286.0	1.105006	1.058122
286.2	1.106459	1.057781
286.4	1.104553	1.057514
286.6	1.104661	1.062234
286.8	1.105778	1.057935
287.0	1.103837	1.054851
287.2	1.106657	1.058168
287.4	1.105736	1.056161
287.6	1.111226	1.058691
287.8	1.105361	1.057879
288.0	1.105549	1.05579
288.2	1.108184	1.056726
288.4	1.102897	1.058749
288.6	1.102848	1.060236
288.8	1.107461	1.054571
289.0	1.106608	1.058465
289.2	1.106977	1.058549
289.4	1.102827	1.058859
289.6	1.109716	1.061456
289.8	1.107533	1.057865
290.01	1.106157	1.061418
290.2	1.10652	1.056929
290.4	1.103305	1.056058
290.6	1.108104	1.05972
290.8	1.109034	1.059105
291.0	1.107876	1.061204
291.2	1.106189	1.061605
291.4	1.1082	1.060302
291.6	1.102766	1.060814
291.8	1.10533	1.057233
292.0	1.105229	1.059112
292.2	1.105568	1.058136
292.4	1.107152	1.055651
292.6	1.10009	1.060247
292.8	1.106022	1.058753
293.0	1.105904	1.057852
293.2	1.106188	1.058097
293.4	1.108061	1.058931
293.6	1.105971	1.057376
293.8	1.105664	1.0634
294.0	1.104165	1.060158
294.2	1.110011	1.059764
294.4	1.104796	1.057081
294.6	1.106882	1.059181
294.8	1.107774	1.058786
295.0	1.106838	1.062537
295.2	1.106178	1.054883
295.4	1.106976	1.06072
295.6	1.108713	1.058725
295.8	1.103465	1.060751
296.0	1.105688	1.058451
296.2	1.111426	1.057594
296.4	1.106209	1.058715
296.6	1.107098	1.055075
296.8	1.106607	1.055078
297.0	1.104151	1.057255
297.2	1.108407	1.056621
297.4	1.108403	1.058569
297.6	1.108444	1.05833
297.8	1.108137	1.057475
298.0	1.104668	1.058656
298.2	1.106176	1.059051
298.4	1.104422	1.058217
298.6	1.110999	1.058781
298.8	1.105817	1.055403
299.0	1.106765	1.060321
299.2	1.104776	1.060965
299.4	1.104702	1.056994
299.6	1.103782	1.062407
299.8	1.105137	1.055974
300.0	1.106762	1.059569
300.2	1.105229	1.056685
300.4	1.108108	1.060075
300.6	1.103911	1.056311
300.8	1.104995	1.061485
301.0	1.10341	1.059917
301.2	1.103897	1.058744
301.4	1.105137	1.059273
301.6	1.10412	1.059559
301.8	1.102312	1.059086
302.0	1.106301	1.058017
302.2	1.107785	1.061462
302.4	1.106273	1.061745
302.6	1.106506	1.059793
302.8	1.102033	1.062835
303.0	1.105049	1.060379
303.2	1.109245	1.059181
303.4	1.102124	1.059946
303.6	1.108762	1.058587
303.8	1.103787	1.060128
304.0	1.107533	1.061454
304.2	1.111476	1.059558
304.4	1.103678	1.057109
304.6	1.110524	1.058422
304.8	1.106206	1.057136
305.0	1.108414	1.054662
305.2	1.106847	1.053372
305.4	1.103032	1.057573
305.6	1.102115	1.056337
305.8	1.105708	1.062138
306.0	1.10633	1.0609
306.2	1.107793	1.059767
306.4	1.104684	1.05797
306.6	1.106112	1.059639
306.8	1.106283	1.055931
307.0	1.108369	1.059859
307.2	1.105177	1.060156
307.4	1.107279	1.054174
307.6	1.103596	1.058393
307.8	1.106806	1.06027
308.0	1.103538	1.058301
308.2	1.105879	1.061554
308.4	1.110922	1.058195
308.6	1.106107	1.054811
308.8	1.108027	1.058151
309.0	1.108005	1.062111
309.2	1.104546	1.058738
309.4	1.108392	1.058903
309.6	1.107205	1.057252
309.8	1.10676	1.060552
310.01	1.107412	1.054265
310.2	1.10857	1.055504
310.4	1.107915	1.062393
310.6	1.110065	1.057501
310.8	1.106502	1.059468
311.0	1.106348	1.053967
311.2	1.106019	1.05495
311.4	1.104596	1.059239
311.6	1.110296	1.059194
311.8	1.106356	1.062508
312.0	1.105012	1.054774
312.2	1.107094	1.059116
312.4	1.103046	1.062829
312.6	1.107359	1.057856
312.8	1.108936	1.061417
313.0	1.109789	1.058824
313.2	1.108043	1.059428
313.4	1.110953	1.061982
313.6	1.107864	1.061334
313.8	1.11082	1.05575
314.0	1.103986	1.055051
314.2	1.106814	1.056446
314.4	1.102334	1.055729
314.6	1.109065	1.055892
314.8	1.106905	1.059417
315.0	1.105039	1.060598
315.2	1.105479	1.057555
315.4	1.1065	1.061722
315.6	1.109247	1.06222
315.8	1.106106	1.05579
316.0	1.108765	1.057598
316.2	1.10648	1.057501
316.4	1.108755	1.060322
316.6	1.105288	1.059375
316.8	1.107672	1.059473
317.0	1.106695	1.060577
317.2	1.109721	1.061219
317.4	1.107141	1.054795
317.6	1.107529	1.059152
317.8	1.104908	1.060599
318.0	1.104949	1.055939
318.2	1.106851	1.059125
318.4	1.102688	1.057622
318.6	1.104809	1.059255
318.8	1.109576	1.059142
319.0	1.106639	1.056639
319.2	1.107648	1.057922
319.4	1.104104	1.053273
319.6	1.103452	1.059125
319.8	1.106502	1.058684
320.0	1.107441	1.06046
320.2	1.107494	1.05725
320.4	1.108615	1.05913
320.6	1.108117	1.053713
320.8	1.10815	1.056846
321.0	1.107129	1.060628
321.2	1.108425	1.057893
321.4	1.109241	1.059001
321.6	1.105418	1.058625
321.8	1.1072	1.057281
322.0	1.108259	1.05842
322.2	1.107242	1.058956
322.4	1.10446	1.060238
322.6	1.107064	1.060298
322.8	1.108259	1.058842
323.0	1.105277	1.055032
323.2	1.108985	1.054565
323.4	1.108591	1.056444
323.6	1.110305	1.06114
323.8	1.106858	1.057349
324.0	1.108083	1.059463
324.2	1.110065	1.056757
324.4	1.10857	1.060126
324.6	1.108466	1.056854
324.8	1.109972	1.058165
325.0	1.112181	1.055565
325.2	1.108046	1.060963
325.4	1.105545	1.05613
325.6	1.109905	1.059595
325.8	1.104111	1.056763
326.0	1.105035	1.063251
326.2	1.108502	1.058771
326.4	1.11039	1.056777
326.6	1.107222	1.055214
326.8	1.109389	1.060252
327.0	1.105801	1.05886
327.2	1.108508	1.060892
327.4	1.10678	1.058223
327.6	1.107705	1.060413
327.8	1.107452	1.057992
328.0	1.109648	1.058479
328.2	1.106749	1.061937
328.4	1.108211	1.058592
328.6	1.108566	1.059644
328.8	1.107984	1.059392
329.0	1.106612	1.059834
329.2	1.107962	1.055073
329.4	1.110265	1.059398
329.6	1.109449	1.059632
329.8	1.106406	1.057238
330.01	1.110294	1.05952
330.2	1.103477	1.05852
330.4	1.10736	1.056364
330.6	1.111104	1.059168
330.8	1.102261	1.060343
331.0	1.10807	1.059149
331.2	1.106835	1.055966
331.4	1.112158	1.054274
331.6	1.117076	1.056521
331.8	1.115053	1.056994
332.0	1.122962	1.057291
332.2	1.119598	1.057757
332.4	1.123371	1.056324
332.6	1.123011	1.056628
332.8	1.124574	1.057132
333.0	1.128251	1.053863
333.2	1.124948	1.057692
333.4	1.126937	1.060052
333.6	1.128223	1.059889
333.8	1.129489	1.058744
334.0	1.13149	1.058892
334.2	1.132121	1.062326
334.4	1.134728	1.057262
334.6	1.13282	1.059852
334.8	1.130013	1.055936
335.0	1.135041	1.061263
335.2	1.134791	1.060436
335.4	1.132287	1.061865
335.6	1.136395	1.055924
335.8	1.134924	1.060668
336.0	1.132452	1.061373
336.2	1.137167	1.057645
336.4	1.136882	1.05876
336.6	1.140751	1.059851
336.8	1.13774	1.060099
337.0	1.135426	1.058158
337.2	1.137457	1.056234
337.4	1.138842	1.056192
337.6	1.137545	1.06031
337.8	1.139155	1.060004
338.0	1.140128	1.057849
338.2	1.141178	1.055867
338.4	1.137037	1.060738
338.6	1.141111	1.05509
338.8	1.142994	1.057339
339.0	1.145041	1.059742
339.2	1.141653	1.059088
339.4	1.144511	1.053693
339.6	1.145349	1.061237
339.8	1.143289	1.057177
340.0	1.148679	1.057755
340.2	1.146002	1.052066
340.4	1.142655	1.060084
340.6	1.145489	1.061174
340.8	1.142753	1.057534
341.0	1.146867	1.060999
341.2	1.146628	1.059827
341.4	1.143166	1.05882
341.6	1.144959	1.052499
341.8	1.146281	1.059911
342.0	1.146198	1.056077
342.2	1.148703	1.062464
342.4	1.14536	1.061488
342.6	1.14902	1.057943
342.8	1.147864	1.056541
343.0	1.149241	1.055658
343.2	1.143042	1.056575
343.4	1.148715	1.056343
343.6	1.152937	1.058782
343.8	1.152098	1.056935
344.0	1.149054	1.056723
344.2	1.149543	1.057779
344.4	1.151254	1.058458
344.6	1.149741	1.057487
344.8	1.148285	1.062125
345.0	1.155381	1.058019
345.2	1.146845	1.057885
345.4	1.150787	1.053927
345.6	1.149294	1.057734
345.8	1.151274	1.060554
346.0	1.151591	1.058748
346.2	1.152411	1.05729
346.4	1.154157	1.0583
346.6	1.153319	1.060747
346.8	1.152914	1.059546
347.0	1.157304	1.05684
347.2	1.15818	1.060721
347.4	1.157848	1.058399
347.6	1.155812	1.05785
347.8	1.156205	1.057015
348.0	1.152757	1.054913
348.2	1.152611	1.059918
348.4	1.152375	1.059828
348.6	1.158593	1.057316
348.8	1.155681	1.059455
349.0	1.155581	1.058872
349.2	1.152505	1.055412
349.4	1.157037	1.060578
349.6	1.152568	1.059513
349.8	1.155108	1.058342
350.0	1.157324	1.054677
350.2	1.156717	1.056901
350.4	1.160545	1.059117
350.6	1.153259	1.056621
350.8	1.154931	1.060141
351.0	1.161943	1.063397
351.2	1.158683	1.059195
351.4	1.158528	1.057505
351.6	1.157166	1.059511
351.8	1.156097	1.05822
352.0	1.157457	1.061186
352.2	1.160087	1.058519
352.4	1.160577	1.057675
352.6	1.160581	1.05692
352.8	1.161099	1.060076
353.0	1.158184	1.055861
353.2	1.157871	1.056526
353.4	1.155596	1.058206
353.6	1.163121	1.059134
353.8	1.155364	1.057507
354.0	1.156935	1.055912
354.2	1.163814	1.058204
354.4	1.162414	1.054892
354.6	1.162715	1.058621
354.8	1.165383	1.05785
355.0	1.163986	1.059181
355.2	1.16179	1.05605
355.4	1.161272	1.058454
355.6	1.159519	1.058556
355.8	1.166982	1.05863
356.0	1.166139	1.056834
356.2	1.163046	1.056045
356.4	1.159194	1.059622
356.6	1.169465	1.058317
356.8	1.166433	1.058596
357.0	1.162804	1.060044
357.2	1.166933	1.061733
357.4	1.161408	1.052309
357.6	1.162919	1.063668
357.8	1.160604	1.059604
358.0	1.164209	1.057351
358.2	1.164602	1.059983
358.4	1.1658	1.060929
358.6	1.16912	1.063562
358.8	1.166225	1.055183
359.0	1.165614	1.062553
359.2	1.165462	1.061596
359.4	1.168742	1.053654
359.6	1.16719	1.059077
359.8	1.16807	1.057279
360.0	1.166783	1.057257
360.2	1.164417	1.061659
360.4	1.164571	1.059639
360.6	1.167032	1.059869
360.8	1.163862	1.059014
361.0	1.165634	1.060383
361.2	1.166814	1.058045
361.4	1.164184	1.054889
361.6	1.168487	1.056355
361.8	1.165893	1.059601
362.0	1.16417	1.060826
362.2	1.168019	1.059974
362.4	1.168874	1.059068
362.6	1.168025	1.059079
362.8	1.168901	1.058216
363.0	1.167783	1.058844
363.2	1.169484	1.061897
363.4	1.169304	1.058265
363.6	1.168431	1.057066
363.8	1.164858	1.060164
364.0	1.167351	1.057757
364.2	1.16897	1.060535
364.4	1.173727	1.055973
364.6	1.169689	1.05923
364.8	1.171534	1.058148
365.0	1.172315	1.059861
365.2	1.172222	1.061862
365.4	1.167613	1.056204
365.6	1.170193	1.057384
365.8	1.1718	1.057668
366.0	1.170246	1.059621
366.2	1.1685	1.053535
366.4	1.17073	1.059007
366.6	1.171149	1.060861
366.8	1.16906	1.057702
367.0	1.16972	1.057557
367.2	1.171376	1.058342
367.4	1.171014	1.057086
367.6	1.171113	1.058878
367.8	1.174258	1.054394
368.0	1.172235	1.057252
368.2	1.175776	1.060976
368.4	1.171423	1.060726
368.6	1.173068	1.057798
368.8	1.174976	1.059476
369.0	1.17549	1.058045
369.2	1.175685	1.057942
369.4	1.173123	1.055423
369.6	1.176543	1.059171
369.8	1.174682	1.055063
370.0	1.172382	1.054606
370.2	1.173632	1.059309
370.4	1.170031	1.056825
370.6	1.176088	1.05882
370.8	1.174375	1.056407
371.0	1.172851	1.059005
371.2	1.17431	1.062646
371.4	1.17286	1.055121
371.6	1.176777	1.058261
371.8	1.174127	1.060435
372.0	1.173751	1.059479
372.2	1.176489	1.058927
372.4	1.172826	1.055611
372.6	1.173541	1.057877
372.8	1.170764	1.058143
373.0	1.172944	1.053323
373.2	1.171755	1.058971
373.4	1.178035	1.054121
373.6	1.173656	1.056204
373.8	1.176747	1.057591
374.0	1.170641	1.058314
374.2	1.174197	1.055658
374.4	1.176884	1.056968
374.6	1.172552	1.057514
374.8	1.172154	1.055801
375.0	1.176345	1.054495
375.2	1.17529	1.055631
375.4	1.174491	1.058642
375.6	1.177964	1.058339
375.8	1.177483	1.052595
376.0	1.176893	1.052559
376.2	1.177585	1.058599
376.4	1.177207	1.059117
376.6	1.175907	1.056124
376.8	1.174531	1.056008
377.0	1.175913	1.06066
377.2	1.174162	1.05768
377.4	1.180761	1.057908
377.6	1.176655	1.055979
377.8	1.178754	1.055258
378.0	1.176544	1.05995
378.2	1.176083	1.057429
378.4	1.177623	1.05875
378.6	1.179014	1.056146
378.8	1.180994	1.052895
379.0	1.176776	1.054222
379.2	1.177763	1.058709
379.4	1.179082	1.056405
379.6	1.176215	1.05705
379.8	1.179113	1.059611
380.0	1.180794	1.059972
380.2	1.177144	1.058636
380.4	1.179777	1.057145
380.6	1.177918	1.058888
380.8	1.177917	1.056672
381.0	1.17584	1.058634
381.2	1.179802	1.055223
381.4	1.182272	1.057836
381.6	1.177723	1.05803
381.8	1.173998	1.05886
382.0	1.18008	1.056932
382.2	1.17802	1.061022
382.4	1.179233	1.055325
382.6	1.177489	1.058655
382.8	1.183749	1.057265
383.0	1.181126	1.056483
383.2	1.175775	1.059011
383.4	1.176593	1.056219
383.6	1.180991	1.059149
383.8	1.182693	1.060864
384.0	1.180156	1.06185
384.2	1.175295	1.052691
384.4	1.179362	1.058261
384.6	1.184012	1.057581
384.8	1.181245	1.054906
385.0	1.181814	1.059902
385.2	1.183697	1.056001
385.4	1.181123	1.057172
385.6	1.182197	1.050961
385.8	1.180662	1.055809
386.0	1.183105	1.057549
386.2	1.187334	1.060695
386.4	1.180694	1.058734
386.6	1.181005	1.052691
386.8	1.18211	1.060202
387.0	1.182142	1.059118
387.2	1.18094	1.059792
387.4	1.182692	1.060029
387.6	1.184322	1.056917
387.8	1.177739	1.05365
388.0	1.184372	1.056272
388.2	1.179355	1.058031
388.4	1.185022	1.055447
388.6	1.180932	1.057604
388.8	1.179942	1.058917
389.0	1.184182	1.054227
389.2	1.178672	1.056988
389.4	1.185772	1.057391
389.6	1.184382	1.052465
389.8	1.184182	1.058216
390.0	1.185984	1.056574
390.2	1.186227	1.054937
390.4	1.182585	1.057426
390.6	1.184569	1.056529
390.8	1.184379	1.057434
391.0	1.18566	1.057091
391.2	1.179609	1.058484
391.4	1.185967	1.055117
391.6	1.183586	1.058449
391.8	1.187905	1.056138
392.0	1.183649	1.05678
392.2	1.183292	1.057878
392.4	1.185759	1.054621
392.6	1.182392	1.058803
392.8	1.183599	1.058895
393.0	1.179326	1.058958
393.2	1.189184	1.060423
393.4	1.180369	1.057124
393.6	1.181722	1.05766
393.8	1.187243	1.054599
394.0	1.184936	1.057146
394.2	1.187984	1.061326
394.4	1.186689	1.054896
394.6	1.185678	1.057535
394.8	1.192003	1.05843
395.0	1.184819	1.054049
395.2	1.18435	1.058495
395.4	1.185048	1.060316
395.6	1.190515	1.05753
395.8	1.188254	1.057487
396.0	1.184219	1.057023
396.2	1.186165	1.057803
396.4	1.183693	1.06135
396.6	1.182302	1.057861
396.8	1.18937	1.056207
397.0	1.180713	1.059994
397.2	1.183475	1.056055
397.4	1.188869	1.055317
397.6	1.186539	1.053439
397.8	1.183264	1.057941
398.0	1.188787	1.059437
398.2	1.184008	1.05793
398.4	1.189971	1.056498
398.6	1.187482	1.058176
398.8	1.187307	1.056317
399.0	1.187666	1.061835
399.2	1.189407	1.056949
399.4	1.184613	1.056631
399.6	1.187922	1.060071
[truncated: 7,657 more rows]
