# Supplementary material for: Improving de novo protein binder design with deep learning
Source: Nat Commun. 2023 May 6;14:2625. doi: 10.1038/s41467-023-38328-5 (PMC10163288; doi:10.1038/s41467-023-38328-5)
Supplement: Supplementary file 4 — Source Data File [file 41467_2023_38328_MOESM4_ESM.zip › all_data/octet_data/alk_500nM_octet.csv]

time (s)	DL Filtering Design 1	DL Filtering Design 2	DL Filtering Design 3	DL Filtering Design 4	DL Filtering Design 5	DL Filtering Design 6	DL Filtering Design 7	ProteinMPNN Design 1
0.0	0.0	0.0	0.0	0.0	0.0	0.0	0.0	0.0
0.2	0.0021328	0.00086649	0.00358709	0.00497793	0.00810215	0.00754118	0.002898	0.00078632
0.4	0.00684	0.00500158	0.01059969	0.00388926	0.01401252	0.01283721	0.00350414	0.00630472
0.6	0.01332942	0.01145448	0.0096301	0.00818982	0.01028027	0.01179619	0.00918606	0.00642293
0.8	0.01374363	0.0112378	0.01529905	0.0072512	0.01242927	0.01818244	0.00921397	0.00450334
1.0	0.01291704	0.01568827	0.01877619	0.00793107	0.01536634	0.01796874	0.01229535	0.00482628
1.2	0.01265405	0.01775922	0.01972596	0.00971168	0.01604094	0.01961223	0.0111351	0.01251076
1.4	0.01012511	0.01506458	0.01520971	0.01564208	0.0183108	0.02146121	0.01468084	0.01012349
1.6	0.01339221	0.0174307	0.02350485	0.01175692	0.01662566	0.02012315	0.01570307	0.00952455
1.8	0.01380807	0.01736981	0.01642244	0.01660134	0.01402829	0.0186386	0.01148323	0.0123007
2.0	0.01814345	0.01992204	0.01854455	0.0188172	0.02027531	0.02511638	0.01858796	0.013365
2.2	0.01862638	0.01823745	0.02406639	0.01644011	0.01893744	0.02169077	0.01468937	0.0146899
2.4	0.01274909	0.0218115	0.0221177	0.02093063	0.02089117	0.025157	0.02213424	0.0160682
2.6	0.01647764	0.02250144	0.0221566	0.02245534	0.01883868	0.02425603	0.01840094	0.0156577
2.8	0.02136269	0.01784119	0.02570849	0.01825599	0.02494172	0.02473919	0.01717371	0.01351472
3.0	0.02187067	0.02532277	0.02861935	0.01915433	0.0248082	0.02730104	0.01987492	0.01611226
3.2	0.01697562	0.01982366	0.02558658	0.01946503	0.0228424	0.02547463	0.02216986	0.01622678
3.4	0.01800787	0.02509656	0.02566998	0.01946309	0.0226135	0.02599912	0.01972955	0.01672021
3.6	0.02453235	0.02609416	0.02408028	0.02033976	0.02361682	0.02571467	0.02155318	0.01900934
3.8	0.02333663	0.02856429	0.02619377	0.01973923	0.02556637	0.0253406	0.02021393	0.01933464
4.0	0.02222533	0.02916228	0.03160567	0.02002155	0.0303206	0.02418231	0.02100134	0.02157036
4.2	0.02019962	0.02904039	0.02556794	0.02034079	0.02451941	0.03237479	0.02408835	0.01952205
4.4	0.02171177	0.02679512	0.02630859	0.02391722	0.02559715	0.03164118	0.02324975	0.02057408
4.6	0.02349895	0.02891922	0.02787147	0.02350231	0.02456964	0.02731122	0.02739337	0.02371908
4.8	0.02513587	0.03247121	0.03114233	0.02516858	0.02663112	0.02717376	0.02556947	0.02161655
5.0	0.02363012	0.02751014	0.02476298	0.02793589	0.02705668	0.02731276	0.02556624	0.02007632
5.2	0.02343412	0.02937446	0.02755418	0.02727198	0.02422468	0.02737851	0.02954005	0.02193619
5.4	0.02406378	0.03055837	0.03344726	0.0226153	0.02416469	0.03037453	0.02341972	0.02153143
5.6	0.02568648	0.0289536	0.03216262	0.0267835	0.02892371	0.03207443	0.02536069	0.02712669
5.8	0.02459104	0.03512101	0.03161472	0.02473398	0.02717598	0.03256932	0.02674429	0.02599956
6.0	0.02406864	0.03227776	0.03583635	0.0253874	0.03137548	0.03445498	0.02379067	0.02365126
6.2	0.0263569	0.02650734	0.03682831	0.02726983	0.02752638	0.0320612	0.02418505	0.02587724
6.4	0.0315223	0.02925126	0.0342654	0.02902177	0.03049013	0.03597902	0.0284554	0.02875367
6.6	0.02601616	0.02762314	0.03734163	0.02821595	0.02799226	0.03299743	0.026658	0.02557514
6.8	0.02797693	0.03137596	0.03763958	0.02900636	0.02950608	0.03567762	0.02455999	0.02665316
7.0	0.02723901	0.03173601	0.03445941	0.02845998	0.02873901	0.03438247	0.02549716	0.02781369
7.2	0.02584234	0.03570665	0.03465946	0.03031988	0.03049791	0.03642816	0.03072784	0.02632088
7.4	0.02850701	0.03449065	0.03713525	0.02924418	0.03177879	0.03400069	0.02773714	0.02940008
7.6	0.03143597	0.03652059	0.036092	0.03193671	0.0283342	0.03735074	0.02884536	0.02629972
7.8	0.02821591	0.03207885	0.03807886	0.0343163	0.02717696	0.03337916	0.03178902	0.02793167
8.0	0.03124889	0.03500755	0.03626749	0.0320336	0.03345976	0.03780637	0.02981569	0.0281415
8.2	0.02696681	0.03459064	0.037278	0.02979784	0.03056671	0.03526912	0.03117104	0.02635392
8.4	0.03206452	0.03366389	0.03649849	0.03643819	0.03007407	0.03997336	0.03366518	0.02872376
8.6	0.03387152	0.03358249	0.03965583	0.03382964	0.03558283	0.03682267	0.03431559	0.03013809
8.8	0.02887506	0.03921501	0.03770794	0.03174515	0.02969361	0.03871122	0.03333096	0.0283599
9.0	0.03204354	0.03758139	0.03987855	0.03327471	0.03288332	0.03998578	0.03336175	0.03082564
9.2	0.02725418	0.03490313	0.03745406	0.03544669	0.03384556	0.03590914	0.03219751	0.02898734
9.4	0.02728481	0.03829402	0.03913383	0.03719354	0.0367653	0.03817294	0.030337	0.02883813
9.6	0.03449916	0.04012998	0.03920928	0.03441868	0.02951989	0.03874212	0.03076136	0.03056072
9.8	0.02953379	0.03677339	0.04394801	0.03495849	0.03429493	0.03953823	0.03457497	0.03118994
10.0	0.03179569	0.03785048	0.04386459	0.03805479	0.03129442	0.04018797	0.03296464	0.03182901
10.2	0.0332429	0.03873048	0.0382054	0.03456319	0.03251417	0.03515897	0.03480554	0.03119829
10.4	0.03247735	0.04160439	0.04134423	0.03242985	0.03390685	0.03708902	0.03455804	0.03612091
10.6	0.03466694	0.04353211	0.04404533	0.04019454	0.03346854	0.04013871	0.03768811	0.03380393
10.8	0.03551842	0.04282688	0.04471188	0.03495586	0.03446704	0.04043531	0.03940998	0.03332017
11.0	0.03109728	0.03955506	0.04307245	0.03554972	0.03446055	0.04264241	0.03361107	0.03636023
11.2	0.03516616	0.04147054	0.04114034	0.03813105	0.03245716	0.037451	0.0384374	0.03159855
11.4	0.03045116	0.04421577	0.04034362	0.03987532	0.03681995	0.03988456	0.03337441	0.03144595
11.6	0.03315322	0.04278503	0.04254364	0.03601595	0.03388628	0.04195919	0.03875212	0.03277036
11.8	0.03153819	0.045026	0.04072148	0.03298635	0.03492596	0.04253294	0.03622681	0.0345117
12.0	0.03653496	0.04436243	0.04667201	0.03756407	0.03900484	0.04099007	0.03707739	0.03523834
12.2	0.03597803	0.0454208	0.0431414	0.03866673	0.03800195	0.04245278	0.03413076	0.03614158
12.4	0.03630703	0.04930606	0.04248129	0.03857391	0.03018991	0.03940311	0.03657006	0.03177938
12.6	0.03812755	0.04596546	0.04088136	0.04351757	0.03672462	0.04120704	0.03061276	0.03709598
12.8	0.03441035	0.04524255	0.0467328	0.03720384	0.03513828	0.04302523	0.03697725	0.0386911
13.0	0.0376011	0.04364847	0.04668897	0.04367323	0.03700131	0.04150546	0.03690326	0.0335004
13.2	0.038504	0.0455033	0.0457183	0.03900838	0.04172993	0.03947749	0.03810592	0.03321562
13.4	0.03515167	0.04850397	0.04131123	0.04092005	0.04199104	0.04115754	0.03847231	0.04108425
13.6	0.0377127	0.04245225	0.04825493	0.04046431	0.04071501	0.0409432	0.04096169	0.0361621
13.8	0.04148313	0.04814678	0.04733833	0.04187886	0.03304062	0.04486821	0.04112964	0.03634096
14.0	0.03994611	0.0428357	0.04251841	0.03785012	0.03506118	0.04536187	0.0399882	0.04459108
14.2	0.0379659	0.04466267	0.04484427	0.04085927	0.04199435	0.04451467	0.03551704	0.03538409
14.4	0.03673816	0.04473232	0.04765545	0.03945886	0.03919115	0.04157995	0.04035861	0.03918368
14.6	0.03459713	0.04516739	0.04887014	0.04062203	0.03857667	0.03971274	0.03706051	0.03866868
14.8	0.0360186	0.05099808	0.05183354	0.04437581	0.04103864	0.04876631	0.0422842	0.03997817
15.0	0.03551052	0.04948046	0.05370653	0.04460698	0.0372423	0.04790129	0.0454634	0.03932482
15.2	0.03977049	0.04841817	0.04720255	0.04395109	0.03943214	0.04144182	0.04163289	0.04147118
15.4	0.0384013	0.04807063	0.04525761	0.04684593	0.04082781	0.04719036	0.0452033	0.04491847
15.6	0.04080044	0.0477023	0.05227941	0.0432769	0.04087441	0.04410381	0.04212778	0.03974616
15.8	0.03789673	0.04700021	0.05096496	0.04470781	0.04010095	0.0444684	0.03979893	0.04438361
16.0	0.04409509	0.05270139	0.05031636	0.04496549	0.04339326	0.04591563	0.04287146	0.04405813
16.2	0.03916458	0.0512177	0.05503458	0.04424905	0.03930639	0.04261915	0.04021288	0.04317508
16.4	0.04143344	0.04796364	0.04686549	0.04800859	0.04195199	0.04447803	0.04192012	0.04934051
16.6	0.04206554	0.05264102	0.05327829	0.04780329	0.04310771	0.04457947	0.04158086	0.04288667
16.8	0.03737907	0.04760848	0.04716451	0.04347249	0.04469236	0.0534659	0.04331199	0.0464462
17.0	0.04238393	0.04483071	0.05004055	0.04966323	0.03877152	0.04852586	0.0458879	0.04146731
17.2	0.04389228	0.05269001	0.05030135	0.04058825	0.03958016	0.04592493	0.04215857	0.04363491
17.4	0.03890877	0.05131498	0.047084	0.04375606	0.04445226	0.04935844	0.04717368	0.04221783
17.6	0.04035322	0.05304695	0.0480849	0.0468023	0.03941533	0.05067469	0.04168179	0.04363466
17.8	0.04050961	0.04872463	0.05418719	0.0451493	0.04351683	0.04593695	0.04548351	0.04853013
18.0	0.04108995	0.05024109	0.05165015	0.04244956	0.03913002	0.04920736	0.04558555	0.04335899
18.2	0.04387601	0.05256167	0.05653541	0.04535408	0.03802937	0.04797228	0.04211794	0.04434
18.4	0.0440151	0.05047598	0.05268386	0.05031598	0.03973862	0.04588763	0.04231612	0.04432546
18.6	0.04157654	0.05235863	0.05061156	0.04888233	0.04006051	0.04830706	0.04389481	0.04764415
18.8	0.04301267	0.05202549	0.05436503	0.04709153	0.04181777	0.05283541	0.04590781	0.04272416
19.0	0.0423436	0.05465967	0.05388051	0.05006836	0.04183033	0.04879058	0.04110456	0.05155178
19.2	0.04205277	0.05206203	0.05734885	0.04698509	0.04299533	0.04665685	0.04694347	0.04703302
19.4	0.04437264	0.05271589	0.05362217	0.05190304	0.04272652	0.04665133	0.04758274	0.045958
19.6	0.04204451	0.05304628	0.05255745	0.04666721	0.04219333	0.0470886	0.04820305	0.0470845
19.8	0.04503286	0.0525611	0.05682126	0.04827717	0.03986027	0.05086581	0.04698875	0.04726405
20.0	0.04828889	0.05345667	0.0541396	0.04700004	0.0415732	0.05046156	0.04795417	0.04498055
20.2	0.0406746	0.05419587	0.06064259	0.0469447	0.03994348	0.05177384	0.04868966	0.04870949
20.4	0.04487683	0.0575887	0.05567874	0.05102265	0.04602979	0.04998548	0.04262658	0.04797799
20.6	0.0425753	0.0545221	0.05121707	0.05631858	0.04613082	0.05386478	0.04698718	0.04436539
20.8	0.04459459	0.06158702	0.05422059	0.04876232	0.04507202	0.0517814	0.04602299	0.0448664
21.0	0.04295305	0.05685341	0.06153828	0.05101122	0.04750346	0.05378139	0.04688786	0.04719094
21.2	0.0430202	0.05248059	0.05528313	0.04560311	0.04421918	0.05274156	0.04835402	0.04727626
21.4	0.04434287	0.05970253	0.05331216	0.05255453	0.04454833	0.04866864	0.05001698	0.05051135
21.6	0.04411167	0.05974348	0.0549752	0.05265886	0.04788794	0.05350626	0.05066747	0.04795896
21.8	0.04768948	0.05254889	0.06019876	0.05612926	0.04428706	0.05509571	0.05268473	0.04817953
22.0	0.0461925	0.05535846	0.05569255	0.05113087	0.04417789	0.05277486	0.0485034	0.04715898
22.2	0.04432459	0.05574387	0.05488113	0.05249054	0.04770986	0.05176598	0.05020655	0.04973406
22.4	0.04465509	0.053357	0.06146797	0.05422601	0.04454188	0.05323399	0.04633607	0.04810018
22.6	0.04449098	0.05928396	0.06225124	0.05493077	0.04632558	0.05460373	0.05354086	0.05112269
22.8	0.04911613	0.05555312	0.05625619	0.05320895	0.04611389	0.05324629	0.05075451	0.05052124
23.0	0.04831412	0.05554523	0.05809125	0.05308802	0.044406	0.05121016	0.04714272	0.04908954
23.2	0.04698789	0.05903398	0.05776343	0.0561812	0.04363403	0.05423866	0.0503896	0.04686768
23.4	0.04231892	0.06340349	0.05754321	0.05281499	0.04550668	0.05323359	0.04667934	0.04848629
23.6	0.04872317	0.0592161	0.06126561	0.04972324	0.04543864	0.04952267	0.05074163	0.05045243
23.8	0.04621956	0.05717936	0.05597203	0.0546187	0.04717246	0.05310847	0.04923468	0.05188165
24.0	0.04951815	0.06073752	0.05761529	0.05370732	0.04360064	0.05935696	0.05099514	0.05214774
24.2	0.04815238	0.06018334	0.06236476	0.05795955	0.04520568	0.05355904	0.05050253	0.04951143
24.4	0.04529211	0.06400532	0.06296042	0.05206453	0.0490208	0.05735157	0.0486172	0.05552978
24.6	0.04870285	0.06119167	0.05676748	0.05644194	0.04691324	0.05864941	0.04922953	0.04827725
24.8	0.05016823	0.05763857	0.05922462	0.06070152	0.04862077	0.05740228	0.05592182	0.05057977
25.0	0.0476904	0.06236254	0.0620148	0.05958628	0.0459642	0.05310307	0.05203068	0.05251572
25.2	0.05334748	0.05933977	0.06469744	0.05766787	0.04714292	0.05552076	0.04968398	0.05301248
25.4	0.04771606	0.06473473	0.06511445	0.05438581	0.04647001	0.06052564	0.04779634	0.05225496
25.6	0.04800728	0.06458966	0.0646334	0.05561185	0.04697834	0.05442098	0.05149725	0.05358991
25.8	0.04960979	0.06345907	0.05940188	0.05168049	0.04857241	0.05475183	0.0548818	0.05353238
26.0	0.04577763	0.06125068	0.0628356	0.05232558	0.04695507	0.05887595	0.05208847	0.05127424
26.2	0.04804659	0.0608473	0.06135789	0.05707333	0.05055148	0.05603688	0.04931971	0.05562967
26.4	0.04765122	0.06384439	0.06190285	0.05800644	0.0458928	0.0604546	0.05305293	0.04978725
26.6	0.05162433	0.06474841	0.06462923	0.05990625	0.04788041	0.05609675	0.05218058	0.05482905
26.8	0.05213225	0.06152477	0.06311569	0.05696613	0.05378968	0.05917281	0.05347149	0.05677254
27.0	0.05236367	0.0645576	0.06505155	0.05267445	0.04858369	0.05498311	0.05407207	0.05417656
27.2	0.05392718	0.06436943	0.06466006	0.05942988	0.05235321	0.05744059	0.05209127	0.05347299
27.4	0.05037596	0.06309058	0.0626317	0.06136429	0.04817541	0.05774527	0.05394118	0.05761227
27.6	0.04725615	0.05943612	0.06565864	0.05919525	0.04766283	0.05940751	0.05347744	0.05751232
27.8	0.04880327	0.06842799	0.06443218	0.05509909	0.05078735	0.06068614	0.05541398	0.0527134
28.0	0.04839048	0.06140772	0.06454479	0.057245	0.04876474	0.06360374	0.05177753	0.05816814
28.2	0.05469403	0.06566521	0.0682065	0.06286123	0.05327576	0.05473122	0.04954822	0.05719838
28.4	0.05192889	0.06302655	0.06289473	0.05589736	0.05043633	0.0569027	0.05515577	0.05610083
28.6	0.04715972	0.06530792	0.06736311	0.05714551	0.05109378	0.05707094	0.05632571	0.06004161
28.8	0.04856765	0.05951219	0.06222581	0.05908356	0.0507112	0.05748406	0.05229892	0.05850448
29.0	0.04912653	0.06439723	0.06502839	0.05823324	0.04772189	0.06129658	0.05408439	0.05708516
29.2	0.04964849	0.06805732	0.06445505	0.05718264	0.05491698	0.06282117	0.05135174	0.05703619
29.4	0.04603023	0.06812013	0.0668644	0.06021465	0.05181195	0.05462561	0.05656416	0.05495564
29.6	0.05172198	0.06619246	0.06488062	0.05988656	0.04919489	0.06201291	0.05988584	0.05762787
29.8	0.05316437	0.06820357	0.07111564	0.06335534	0.04794504	0.06220974	0.05773826	0.05586337
30.0	0.05192725	0.06787118	0.06589335	0.05596243	0.05331653	0.05861323	0.05771389	0.05839377
30.2	0.05572212	0.06779274	0.06279639	0.06476011	0.05130734	0.06011027	0.05608514	0.0578302
30.4	0.05071954	0.06873728	0.062441	0.06462903	0.05111608	0.05778823	0.05450861	0.05490948
30.6	0.05467948	0.06844773	0.06825	0.06277384	0.04840172	0.06372438	0.05394844	0.05870891
30.8	0.05455739	0.07065991	0.06524247	0.06066127	0.04930168	0.05810603	0.0537478	0.05805228
31.0	0.0521598	0.06258053	0.06772549	0.06200314	0.05353945	0.06261725	0.05384549	0.05764549
31.2	0.05837717	0.06631082	0.06533501	0.06150976	0.05120093	0.06185244	0.06108474	0.06103266
31.4	0.0541632	0.07000139	0.06895164	0.06242818	0.04851091	0.05741342	0.05809199	0.05807668
31.6	0.05264991	0.06885428	0.06773879	0.06120782	0.05217303	0.05897106	0.05645894	0.05913024
31.8	0.0541803	0.06887105	0.06699179	0.06333458	0.05270853	0.05760397	0.05441127	0.05873737
32.0	0.05251661	0.06610019	0.06721	0.06164818	0.0495786	0.05944799	0.05748769	0.06218727
32.2	0.0511795	0.06762903	0.06815726	0.06519084	0.05362079	0.06654425	0.05573967	0.0578718
32.4	0.05330229	0.06745449	0.06982133	0.06279275	0.05495209	0.06315067	0.06101011	0.05781675
32.6	0.05621312	0.06965583	0.06714911	0.06408884	0.05303893	0.06219994	0.05761107	0.06110923
32.8	0.05856775	0.07199453	0.07128724	0.06421374	0.05362654	0.06286366	0.06075602	0.0606485
33.0	0.0561271	0.06437828	0.06698836	0.06339809	0.05518388	0.0607677	0.06048993	0.06313779
33.2	0.05273861	0.07016936	0.07385655	0.06494728	0.05478444	0.06370818	0.06037626	0.0579829
33.4	0.05525744	0.06506877	0.07057191	0.06531885	0.05061553	0.06340864	0.06273149	0.06141236
33.6	0.05684916	0.07385368	0.07541286	0.06474847	0.05345563	0.06711923	0.05887771	0.06015542
33.8	0.05488683	0.06794741	0.06659491	0.06451667	0.05088944	0.06183294	0.05692902	0.06008995
34.0	0.05412164	0.0737798	0.06871448	0.0605056	0.05405269	0.0642061	0.05579407	0.06457131
34.2	0.05314259	0.06826828	0.07414822	0.06747228	0.05278505	0.06329674	0.06097409	0.0600304
34.4	0.05878429	0.06982028	0.06956173	0.06676038	0.05390186	0.06135077	0.05992007	0.061211
34.6	0.05653365	0.06462675	0.07156847	0.066756	0.0531562	0.06182698	0.06119009	0.06097183
34.8	0.05777529	0.07024881	0.07821212	0.06788115	0.05300732	0.06431018	0.06171279	0.06209603
35.0	0.05683282	0.07162244	0.07173294	0.0639193	0.05732146	0.06696436	0.06230087	0.05734338
35.2	0.05555165	0.0720654	0.07081822	0.06753197	0.0504144	0.06827544	0.06125244	0.06052154
35.4	0.05815158	0.06681793	0.07140251	0.06267676	0.05608506	0.06400307	0.0584003	0.06142841
35.6	0.05735838	0.07302791	0.07171291	0.06850298	0.0523156	0.06499927	0.05928927	0.06159573
35.8	0.05297303	0.07557804	0.07341362	0.06459158	0.05454832	0.06518021	0.05893525	0.062897
36.0	0.05405244	0.07257815	0.06876221	0.06752563	0.05202271	0.06834692	0.06667809	0.06443296
36.2	0.0546211	0.07215634	0.07070983	0.07099954	0.05472626	0.06706285	0.05616668	0.06251451
36.4	0.05872049	0.07134289	0.07360837	0.06602094	0.0569112	0.06478099	0.05675698	0.06445202
36.6	0.05596019	0.07444225	0.07313842	0.0683475	0.05525684	0.06860691	0.05931275	0.06570918
36.8	0.05794534	0.0705	0.07128685	0.06634945	0.0576168	0.0666572	0.06491861	0.05853779
37.0	0.05586071	0.07453323	0.07303128	0.07180697	0.05725424	0.0629181	0.06016701	0.06185725
37.2	0.05598379	0.07103839	0.07508154	0.06710012	0.05552753	0.06820958	0.06221323	0.06587293
37.4	0.06036276	0.07107034	0.07294794	0.06861012	0.05699396	0.06514501	0.06179858	0.06360277
37.6	0.05955996	0.07567164	0.07486139	0.07161063	0.05562565	0.0682699	0.06645956	0.06249958
37.8	0.0573673	0.07038816	0.0741609	0.06975196	0.05496598	0.06519542	0.06167924	0.06175816
38.0	0.0556408	0.07059368	0.07421944	0.071444	0.05794508	0.0605211	0.05799703	0.06724081
38.2	0.0578693	0.06695723	0.0683102	0.06581372	0.05774258	0.06957792	0.064962	0.06296861
38.4	0.05634744	0.07031345	0.07551891	0.07065748	0.05911953	0.07106765	0.0616054	0.06642199
38.6	0.05987196	0.07393029	0.07462691	0.06986261	0.05895636	0.06496878	0.06353745	0.064509
38.8	0.05525785	0.0787909	0.07701436	0.07121878	0.05571754	0.0707541	0.06498577	0.06680422
39.0	0.05568199	0.07741604	0.07754976	0.06866374	0.05598975	0.06597456	0.0637299	0.06480524
39.2	0.06258001	0.07732755	0.0783897	0.06818586	0.0614002	0.06619076	0.06450376	0.06560033
39.4	0.05828901	0.07779944	0.07763102	0.06998991	0.05855891	0.06637774	0.0623153	0.06728408
39.6	0.06213166	0.07353174	0.07430863	0.06997165	0.06077691	0.06153671	0.06552674	0.06800055
39.8	0.0595614	0.07971295	0.07602882	0.07026778	0.05592738	0.07088752	0.06154847	0.06167532
40.0	0.06091617	0.07826103	0.07317563	0.06792837	0.05688585	0.06648911	0.06285164	0.06464601
40.2	0.05795076	0.07364085	0.07613213	0.07141962	0.06236519	0.06273592	0.06304588	0.06812049
40.4	0.05383358	0.0744955	0.07823458	0.07402892	0.05625987	0.07061485	0.06368998	0.06728388
40.6	0.05844299	0.07572199	0.07533334	0.0709804	0.05903	0.07049973	0.06223274	0.06483307
40.8	0.06135787	0.07524752	0.08519013	0.07032562	0.05703675	0.06921093	0.06514513	0.06898557
41.0	0.05632869	0.07488352	0.08082856	0.06962809	0.05972233	0.06799143	0.06551761	0.06707051
41.2	0.06143755	0.07283353	0.07225718	0.07214723	0.06285304	0.0694553	0.0641442	0.06800535
41.4	0.06236669	0.07303797	0.07556918	0.06897382	0.05852048	0.07073855	0.06760352	0.07252403
41.6	0.06543297	0.07613441	0.07584885	0.07302853	0.05624145	0.0698704	0.06746066	0.06837046
41.8	0.06073763	0.07666075	0.07068904	0.0691942	0.05796332	0.07115824	0.06487054	0.06854101
42.0	0.05644841	0.07774928	0.07870617	0.06985439	0.05859196	0.06795866	0.06743807	0.07251871
42.2	0.0607474	0.0794227	0.07812021	0.07104713	0.05581181	0.07107202	0.06191452	0.06866008
42.4	0.06002536	0.07303109	0.08231652	0.07143895	0.05673134	0.07156973	0.06445171	0.06751859
42.6	0.06002261	0.08188929	0.07724428	0.07379662	0.06246971	0.07024583	0.06579862	0.06757864
42.8	0.06080225	0.07741854	0.07791771	0.07194196	0.05518286	0.07277262	0.06037115	0.07185695
43.0	0.05883447	0.08134426	0.0804887	0.07237777	0.0599589	0.0686361	0.06763352	0.06779037
43.2	0.06590354	0.07531391	0.07942794	0.0748216	0.05568796	0.06857852	0.06661452	0.06752243
43.4	0.0573574	0.07927889	0.07706787	0.069599	0.05704148	0.07388081	0.06677451	0.06792258
43.6	0.06215769	0.08077348	0.08059685	0.07147934	0.06056054	0.07051338	0.06166643	0.07061948
43.8	0.05943513	0.07886666	0.07748593	0.07215676	0.06058303	0.07488691	0.06932537	0.06989985
44.0	0.05882658	0.07218973	0.07522646	0.07371933	0.05940717	0.0715497	0.06741714	0.0724141
44.2	0.06215185	0.07574029	0.07840215	0.07432822	0.06004938	0.07785202	0.0673281	0.07220032
44.4	0.06460202	0.07946534	0.08043336	0.07226072	0.06067536	0.07462589	0.0667866	0.06936495
44.6	0.06228592	0.08101635	0.07848881	0.07466855	0.06281214	0.07189597	0.06724483	0.07033395
44.8	0.06272958	0.08120127	0.07974714	0.07298935	0.0564401	0.07029103	0.06672861	0.06969433
45.0	0.06269188	0.07730952	0.081268	0.07577975	0.06072032	0.07241894	0.06868187	0.07555956
45.2	0.06217068	0.08069353	0.07880812	0.07306337	0.06308892	0.07381519	0.06719496	0.07043292
45.4	0.06192515	0.07933473	0.08469518	0.07429703	0.05732893	0.07314567	0.06552219	0.07170638
45.6	0.06434747	0.08408233	0.08142389	0.07739972	0.06195115	0.0723013	0.06980684	0.07469963
45.8	0.05779174	0.08306325	0.0810016	0.07701137	0.06208306	0.07332549	0.06980264	0.06962742
46.0	0.06426325	0.08324336	0.08277421	0.07633809	0.05943682	0.07220238	0.06825878	0.06830961
46.2	0.06624205	0.08128494	0.07815216	0.07831378	0.05611644	0.07101931	0.06971144	0.07138345
46.4	0.06403028	0.08338063	0.07922125	0.07515161	0.05895415	0.0735268	0.07052336	0.07508706
46.6	0.0656317	0.08252779	0.08007631	0.07249419	0.06309259	0.0711289	0.0654446	0.0725841
46.8	0.0618824	0.08208252	0.0805371	0.07578375	0.06250161	0.07550332	0.06642344	0.07377307
47.0	0.06250709	0.0826095	0.08140231	0.075213	0.06156126	0.07205456	0.07001692	0.07289741
47.2	0.06477256	0.08091447	0.08457071	0.07548655	0.05637946	0.0735095	0.06536941	0.07390761
47.4	0.06367617	0.08408607	0.0761346	0.07708702	0.06270404	0.07693625	0.06726205	0.06808912
47.6	0.06158363	0.08114664	0.08069709	0.07518919	0.0620869	0.06976219	0.06788075	0.07218947
47.8	0.06631451	0.08093882	0.0808916	0.07768426	0.06113585	0.07648069	0.07241331	0.07244639
48.0	0.06633642	0.08058477	0.08175295	0.0793927	0.06333483	0.07439744	0.07176429	0.07298101
48.2	0.06378593	0.08925185	0.07924058	0.07865067	0.0653784	0.07419538	0.06952321	0.07497848
48.4	0.06587558	0.07823876	0.08122763	0.07301731	0.06012344	0.07678612	0.07142563	0.07454846
48.6	0.06311877	0.08394482	0.08131187	0.07584341	0.06293265	0.07051384	0.06911202	0.07391689
48.8	0.06246741	0.08179212	0.08457649	0.07935766	0.05937198	0.07375998	0.06863165	0.07639844
49.0	0.06617535	0.0838431	0.08680761	0.07359397	0.06376369	0.07428461	0.0744448	0.07854801
49.2	0.06737317	0.08171464	0.08348503	0.07884797	0.06113423	0.07657456	0.07054721	0.07741433
49.4	0.064143	0.07895003	0.08364947	0.07721219	0.06238501	0.07692563	0.06984361	0.07162973
49.6	0.06885203	0.08588746	0.08658189	0.07881039	0.06285165	0.07357016	0.0706148	0.07447418
49.8	0.06846537	0.08678503	0.08401101	0.07655253	0.05745134	0.07292141	0.06969593	0.06905314
50.0	0.06324947	0.08442526	0.08101372	0.07805059	0.06063489	0.07654649	0.07243649	0.07918172
50.2	0.06610595	0.0842016	0.08610117	0.07569195	0.05850815	0.07098953	0.07271576	0.07402334
50.4	0.06438848	0.08492234	0.08184116	0.07835629	0.06409281	0.074201	0.07412095	0.07582881
50.6	0.06603189	0.08256886	0.08702956	0.07664414	0.06672393	0.07677253	0.07422371	0.07849395
50.8	0.06766585	0.08975904	0.08566596	0.07948426	0.06273206	0.0745191	0.07080016	0.07144634
51.0	0.06737018	0.08050295	0.08174169	0.08077616	0.06408611	0.07785825	0.07050068	0.0746459
51.2	0.06747176	0.08825152	0.08142653	0.07754906	0.0657169	0.07501903	0.0700937	0.07822704
51.4	0.06746926	0.08851679	0.08516027	0.0821693	0.06226914	0.07648724	0.06894433	0.07943073
51.6	0.06836541	0.08449939	0.08397228	0.07883249	0.0630129	0.07315825	0.07214767	0.07911912
51.8	0.06762241	0.08606914	0.08432375	0.07965321	0.06295966	0.08050645	0.07257294	0.07581648
52.0	0.06923012	0.08615813	0.08820593	0.078663	0.06435336	0.07212194	0.07126608	0.07264716
52.2	0.06514151	0.08858451	0.08676455	0.07852941	0.06415792	0.07811455	0.0724906	0.08073919
52.4	0.06823052	0.08646264	0.08658498	0.08158851	0.06413037	0.07585134	0.07143533	0.07753366
52.6	0.06860542	0.09001487	0.08920795	0.08053986	0.06385557	0.07874676	0.07216456	0.07636388
52.8	0.06747034	0.08831484	0.08367412	0.08406793	0.06299051	0.07485237	0.07267276	0.07839238
53.0	0.06831233	0.09036395	0.08917156	0.08222106	0.06263275	0.07950321	0.07397185	0.07692554
53.2	0.06750355	0.09161593	0.08288718	0.08194248	0.06247266	0.07514539	0.06884398	0.07997737
53.4	0.07116273	0.08875545	0.08560127	0.07803502	0.06636983	0.07935594	0.07505874	0.07656902
53.6	0.06605557	0.08477078	0.0874417	0.08182875	0.0652548	0.07351124	0.07690457	0.07636771
53.8	0.07012483	0.08474647	0.08313196	0.07657132	0.06571314	0.07634153	0.07800602	0.07922761
54.0	0.07250095	0.08618908	0.08402526	0.07966135	0.0639053	0.07805078	0.0726911	0.07879017
54.2	0.06527033	0.08742405	0.08693622	0.08219451	0.06791747	0.08058786	0.07540306	0.07755405
54.4	0.06930552	0.08499628	0.08892917	0.08000311	0.06075779	0.07894668	0.07534394	0.08063429
54.6	0.07208145	0.0879852	0.0838258	0.0803155	0.06469279	0.07964201	0.069654	0.07921519
54.8	0.06776784	0.08253532	0.09158237	0.0858223	0.06396652	0.07933699	0.07260069	0.07987709
55.0	0.06795392	0.08599097	0.08533587	0.08495352	0.06441805	0.07698043	0.0798585	0.07749373
55.2	0.06389369	0.09173487	0.08888676	0.08178173	0.0630528	0.07754368	0.0698436	0.08069461
55.4	0.07052477	0.08773896	0.08958042	0.08068573	0.06539133	0.0780642	0.07563957	0.08048297
55.6	0.06682984	0.08688909	0.08622047	0.08219852	0.06646564	0.07719308	0.07072728	0.07994817
55.8	0.06722866	0.08392785	0.08933786	0.08314569	0.0715074	0.0771721	0.07315695	0.07924106
56.0	0.06606961	0.08779328	0.09024893	0.08392222	0.06810462	0.07943494	0.07718828	0.07862583
56.2	0.06945083	0.09049942	0.08728721	0.08386791	0.06873081	0.07899898	0.07259901	0.07823867
56.4	0.06740639	0.08749064	0.08912505	0.08246166	0.06785166	0.08275712	0.07575787	0.08342379
56.6	0.07326428	0.090864	0.09308922	0.08016617	0.06716024	0.07862826	0.07093447	0.07844509
56.8	0.06877062	0.08621523	0.08729783	0.08257483	0.06328478	0.07963976	0.07368202	0.08119511
57.0	0.07195087	0.08880676	0.08884288	0.07898715	0.0662289	0.07842211	0.07844909	0.08021728
57.2	0.07017517	0.0886219	0.08839016	0.08786773	0.07085016	0.07830931	0.07766182	0.07984734
57.4	0.07022449	0.08412845	0.09158426	0.08301128	0.0675554	0.08117321	0.0735677	0.0833053
57.6	0.07415353	0.0930011	0.08466514	0.08199472	0.06969313	0.08453126	0.07835907	0.07874325
57.8	0.07494429	0.08775523	0.09060758	0.08467264	0.06659066	0.07685333	0.0735715	0.08005755
58.0	0.06999227	0.09139414	0.08476338	0.08413428	0.06677368	0.08326063	0.074967	0.08262486
58.2	0.07221717	0.09209081	0.08636308	0.08964697	0.06557591	0.08145437	0.07796165	0.08405153
58.4	0.06984108	0.09682252	0.09081079	0.08457997	0.06694072	0.08376968	0.07219329	0.0813697
58.6	0.07347627	0.09122241	0.08605666	0.08475959	0.06619879	0.0810462	0.07458388	0.07918871
58.8	0.06934515	0.09195524	0.09069489	0.08538681	0.06841693	0.08119725	0.07380892	0.08385221
59.0	0.06865888	0.09111253	0.09061465	0.0836195	0.07123434	0.08088183	0.07567078	0.08194645
59.2	0.07061632	0.09757635	0.09415446	0.08645087	0.07123374	0.08102202	0.07379079	0.08130795
59.4	0.07133015	0.0919442	0.09331609	0.08090868	0.06741846	0.07764138	0.07766559	0.08442757
59.6	0.07007559	0.0927785	0.0914648	0.08724745	0.06903511	0.08263089	0.0781686	0.07947694
59.8	0.07171038	0.09528307	0.09063197	0.08448897	0.06739744	0.08208056	0.0756762	0.08119339
60.0	0.06082147	0.08542582	0.08274569	0.07808002	0.05817609	0.07295041	0.06846637	0.07621378
60.2	0.06517165	0.08719437	0.08744065	0.08639874	0.06479638	0.07378335	0.07381096	0.07815168
60.4	0.06919385	0.09223317	0.09013628	0.08640198	0.06514702	0.07943971	0.0767391	0.08558611
60.6	0.070709	0.09474988	0.0941572	0.08742536	0.07055889	0.08321074	0.08041705	0.08304001
60.8	0.07280085	0.09865723	0.09636641	0.08550388	0.06955685	0.08626331	0.08271121	0.08768366
61.0	0.07658676	0.09611505	0.09523297	0.08911084	0.0751547	0.08618096	0.08146877	0.08531897
61.2	0.08219405	0.1028273	0.09886242	0.09594609	0.07674069	0.09071027	0.08078558	0.0915615
61.4	0.08012078	0.1033244	0.1033913	0.09497651	0.07522238	0.09171851	0.07984242	0.08719244
61.6	0.08439653	0.1035611	0.1018438	0.09783216	0.07453172	0.09263927	0.0854909	0.09508519
61.8	0.08123791	0.09923289	0.1034624	0.09599017	0.08293031	0.09289388	0.08668679	0.09236534
62.0	0.08289137	0.1028651	0.103252	0.1004217	0.08053619	0.09560237	0.08733052	0.09265102
62.2	0.08548222	0.1036619	0.1040981	0.0996889	0.08286486	0.09895086	0.08883861	0.09708665
62.4	0.08433687	0.1043691	0.1041194	0.1062755	0.08293284	0.1002855	0.09116033	0.1006343
62.6	0.09479784	0.108431	0.1134386	0.1041688	0.08456311	0.09831329	0.09301256	0.09995285
62.8	0.08987378	0.1121273	0.111466	0.1086155	0.08591033	0.09925691	0.09079135	0.0981684
63.0	0.09398561	0.114767	0.1133426	0.1092693	0.08400538	0.103431	0.0945279	0.1054277
63.2	0.0936304	0.1133385	0.114614	0.1071622	0.08772981	0.1030917	0.09850373	0.1006202
63.4	0.09117582	0.1162973	0.1151196	0.1073905	0.08808068	0.1038936	0.09446084	0.1015554
63.6	0.0965211	0.1159381	0.1211605	0.1082656	0.08997241	0.1049899	0.1007119	0.1064964
63.8	0.09863146	0.1199413	0.1211321	0.1123339	0.08950665	0.1044461	0.100148	0.1056372
64.0	0.1029557	0.1182328	0.119995	0.1133466	0.09099388	0.1078444	0.1036131	0.1083693
64.2	0.09960923	0.1187876	0.1186959	0.1118565	0.09499637	0.1137436	0.1035318	0.1098147
64.4	0.1029223	0.1228778	0.1163962	0.1122758	0.09395637	0.1113562	0.105062	0.1140252
64.6	0.1064201	0.1251771	0.1242927	0.1125844	0.09579793	0.1126018	0.101745	0.1146401
64.8	0.09937832	0.1251597	0.1211829	0.1165238	0.09811729	0.116387	0.1046999	0.1108744
65.0	0.1076557	0.1258128	0.1265034	0.1180014	0.09950367	0.1122395	0.1092598	0.1134763
65.2	0.1047528	0.1250497	0.1296386	0.1206003	0.09762949	0.1167047	0.1109894	0.1210046
65.4	0.10695	0.1303384	0.1266308	0.1197838	0.09724433	0.1153159	0.1088493	0.1243472
65.6	0.1108676	0.1298745	0.1277827	0.1214948	0.09543794	0.1135838	0.1107818	0.1192351
65.8	0.1114658	0.1283057	0.1300575	0.1211504	0.09887715	0.1223202	0.1130823	0.1189931
66.0	0.1087551	0.1307629	0.1267422	0.1193408	0.1049019	0.1194415	0.1143845	0.1217849
66.2	0.1111269	0.1304801	0.1313483	0.1219677	0.1036577	0.1254654	0.1158701	0.1237574
66.4	0.1164963	0.1292877	0.1316546	0.1277292	0.1002841	0.1255066	0.1206791	0.1262955
66.6	0.11573	0.1309634	0.1294011	0.1285818	0.1055114	0.1265616	0.1191635	0.1265162
66.8	0.1222326	0.1352598	0.1344936	0.129943	0.1060579	0.1213402	0.1195928	0.1274679
67.0	0.1188502	0.1360579	0.1335824	0.132342	0.1107289	0.1311438	0.1230147	0.1280461
67.2	0.1190763	0.1393249	0.1375219	0.1301727	0.1080378	0.1245853	0.1197968	0.1313998
67.4	0.1200997	0.1400811	0.1412871	0.1281736	0.1115958	0.1255335	0.1217045	0.1322203
67.6	0.1205122	0.1352776	0.1399482	0.1323581	0.1134586	0.1276453	0.1247676	0.1338692
67.8	0.1247635	0.1433669	0.1388809	0.1342459	0.1108526	0.1329868	0.1278153	0.1355465
68.0	0.1272329	0.1437362	0.1347973	0.1362541	0.1151854	0.1319758	0.123895	0.1367688
68.2	0.1241152	0.1428514	0.1418262	0.1359818	0.1153416	0.1332964	0.1278434	0.1394814
68.4	0.1283643	0.1448577	0.1453112	0.139514	0.1143698	0.1337245	0.1256974	0.1417094
68.6	0.1275948	0.1464226	0.1471456	0.1383929	0.118262	0.131679	0.1285364	0.1385863
68.8	0.1307905	0.1488397	0.1451997	0.1410481	0.1176191	0.1347529	0.1279941	0.1397029
69.0	0.1274385	0.1456965	0.1464849	0.1392877	0.1181869	0.1399758	0.1351542	0.1429635
69.2	0.131124	0.1498587	0.1470007	0.1453984	0.1194537	0.1365035	0.131886	0.1477223
69.4	0.1369399	0.1530834	0.1495937	0.1424659	0.1211595	0.1439718	0.1330879	0.1455675
69.6	0.1340248	0.1505635	0.1522657	0.14862	0.1218397	0.1389657	0.1343208	0.1490091
69.8	0.1362069	0.1517271	0.1535209	0.1458988	0.1230781	0.1371037	0.1362291	0.1481489
70.0	0.139048	0.1543021	0.1556574	0.1446738	0.124773	0.1427394	0.1374258	0.1491655
70.2	0.1360392	0.1553119	0.1577451	0.143154	0.1246492	0.145972	0.1421405	0.1498718
70.4	0.1381485	0.1546062	0.1499588	0.1439619	0.1256551	0.1440154	0.140273	0.1494588
70.6	0.1406564	0.1557099	0.1602037	0.1452424	0.1286557	0.1444676	0.139506	0.1494593
70.8	0.1366297	0.1559325	0.158831	0.1521689	0.1286354	0.1485972	0.142161	0.1563754
71.0	0.14165	0.1598032	0.1579121	0.1480623	0.1277931	0.1471234	0.1418764	0.1496522
71.2	0.1449204	0.1616639	0.1550944	0.1532611	0.1320466	0.1484139	0.1404676	0.1581664
71.4	0.1470244	0.1612756	0.1604251	0.1524247	0.1337506	0.1502478	0.1477334	0.1584859
71.6	0.1475095	0.162664	0.1607476	0.1493088	0.1324754	0.1517136	0.1473943	0.1561496
71.8	0.1476376	0.1649656	0.1604455	0.1589858	0.130361	0.1499459	0.1474877	0.15867
72.0	0.1431195	0.1658005	0.1627461	0.1598403	0.1309339	0.1539432	0.1457192	0.164617
72.2	0.1464308	0.1642791	0.1654614	0.1615159	0.1330951	0.1580966	0.1511727	0.1631395
72.4	0.1479161	0.1654493	0.1630363	0.161947	0.1353101	0.1533355	0.1459438	0.1610429
72.6	0.1483785	0.1712878	0.1661053	0.1581179	0.1358534	0.1604296	0.1512746	0.1674075
72.8	0.1518503	0.1690837	0.1649955	0.1577639	0.1359589	0.1537686	0.1527467	0.1689145
73.0	0.1508669	0.1706808	0.1730736	0.1597063	0.1398412	0.1578095	0.154636	0.1645528
73.2	0.1561463	0.1719981	0.1703904	0.1615603	0.1431888	0.1608204	0.1532782	0.165717
73.4	0.1545111	0.1718512	0.1675935	0.1628423	0.1384364	0.1600087	0.1569798	0.1728891
73.6	0.1565153	0.1730889	0.1724998	0.1685875	0.1453853	0.1650489	0.1565408	0.1694698
73.8	0.1584711	0.1738411	0.1737837	0.1675307	0.142087	0.1705752	0.1617013	0.1733166
74.0	0.1623335	0.1723736	0.1791806	0.1697864	0.1475307	0.1611394	0.1593481	0.1757861
74.2	0.1592429	0.1744388	0.1714432	0.1719289	0.1450654	0.1634746	0.1625026	0.1778138
74.4	0.1595914	0.1767013	0.1750283	0.1686788	0.147256	0.1655464	0.1604908	0.1761099
74.6	0.1631033	0.1806056	0.1750531	0.1729494	0.145613	0.1692243	0.1644856	0.1761125
74.8	0.1634239	0.1831832	0.1840107	0.1722726	0.1462541	0.1711693	0.1611272	0.1781893
75.0	0.1634742	0.1809869	0.1809555	0.1750157	0.1514303	0.1709748	0.1658122	0.1762402
75.2	0.1642578	0.181749	0.1834883	0.1728899	0.1486935	0.171331	0.1644052	0.1803514
75.4	0.1638232	0.1831292	0.1798571	0.1717857	0.1548251	0.1714062	0.1661966	0.1808528
75.6	0.1680174	0.1856733	0.1849128	0.1777902	0.1538603	0.1747766	0.1725261	0.1838425
75.8	0.1651632	0.1867141	0.1805144	0.1751136	0.155136	0.1737244	0.1708513	0.1819036
76.0	0.1728195	0.1888801	0.1816493	0.1727361	0.1553679	0.1742894	0.1728262	0.1825057
76.2	0.1695123	0.1846902	0.1850464	0.1775514	0.1526668	0.172353	0.169289	0.1865914
76.4	0.1754829	0.1824448	0.1821634	0.1779978	0.1579586	0.1764041	0.1700253	0.187665
76.6	0.1759018	0.1871437	0.1894428	0.1788186	0.1564096	0.1803799	0.1741249	0.1870678
76.8	0.1773022	0.1897934	0.185158	0.1805531	0.1583653	0.1826315	0.1753727	0.1905465
77.0	0.1777368	0.1927303	0.1941027	0.1869723	0.1606858	0.1819715	0.1749317	0.1880618
77.2	0.1775079	0.1925656	0.1867795	0.1812114	0.1566993	0.1839262	0.1756388	0.189906
77.4	0.181326	0.1952121	0.1937611	0.1851671	0.1559345	0.18172	0.1769877	0.1932223
77.6	0.1797602	0.1962043	0.1963401	0.185795	0.1631185	0.1801665	0.1810181	0.1897
77.8	0.1798959	0.1988756	0.1889855	0.184441	0.1626881	0.1847685	0.1784533	0.1957663
78.0	0.1825409	0.1960111	0.1998461	0.1907225	0.1646533	0.186423	0.18049	0.1953917
78.2	0.1825873	0.1970216	0.1915475	0.1900715	0.1646092	0.1882724	0.1863755	0.1965909
78.4	0.1839855	0.1987007	0.1991807	0.1860238	0.1679928	0.1831331	0.181498	0.1953888
78.6	0.1865539	0.2004834	0.1971761	0.1885556	0.1678333	0.1927873	0.185088	0.1978402
78.8	0.1902312	0.2009158	0.1987075	0.1900023	0.1666303	0.1875033	0.1863202	0.2008176
79.0	0.1893457	0.2022094	0.1957053	0.1947217	0.167635	0.1954239	0.1842031	0.2050302
79.2	0.1921369	0.2077479	0.1994759	0.191604	0.1695111	0.1916656	0.1833156	0.1992723
79.4	0.1903744	0.2054813	0.2048345	0.194942	0.1701114	0.1973402	0.1888552	0.2019141
79.6	0.190976	0.2062865	0.2003825	0.1948656	0.1714738	0.191987	0.1858247	0.2077241
79.8	0.1948892	0.2060148	0.2075504	0.1969353	0.1733182	0.197772	0.1914461	0.2053727
80.0	0.1867684	0.2123583	0.2019161	0.2053691	0.1763435	0.1996639	0.1900743	0.2066177
80.2	0.1968202	0.2055721	0.2037687	0.1971716	0.1734648	0.1977942	0.1869097	0.2110652
80.4	0.1927028	0.2121843	0.2076662	0.2000113	0.1738624	0.1973902	0.1886848	0.2088112
80.6	0.1939458	0.2068923	0.2118734	0.1974771	0.1742329	0.1977328	0.1917942	0.2130664
80.8	0.1933102	0.2104325	0.209346	0.1991976	0.1794366	0.2039237	0.1926711	0.2134022
81.0	0.2008599	0.2119946	0.2089517	0.2019332	0.1786947	0.1982133	0.1926528	0.2144718
81.2	0.200665	0.2184633	0.2163625	0.2037883	0.1765178	0.1995613	0.1979678	0.2201054
81.4	0.2033308	0.214441	0.2113823	0.2077935	0.1805806	0.2043609	0.1982607	0.2142576
81.6	0.204544	0.2172394	0.215889	0.2094225	0.1822429	0.2029275	0.1995122	0.2151493
81.8	0.2001316	0.2183216	0.2162378	0.2043484	0.1817251	0.2014912	0.2014155	0.2163909
82.0	0.2092097	0.2170579	0.2167183	0.2068363	0.1820015	0.2105023	0.2049761	0.214232
82.2	0.2061517	0.2153163	0.2108581	0.2078367	0.1889483	0.2102991	0.202342	0.2163973
82.4	0.2040936	0.2235749	0.2217872	0.2098542	0.1821035	0.2086126	0.2029963	0.223039
82.6	0.209576	0.2173755	0.2179592	0.2064954	0.1831793	0.2105521	0.2035003	0.2210272
82.8	0.2112273	0.2260946	0.2175834	0.2096577	0.1881853	0.2130033	0.2058091	0.2211804
83.0	0.2093878	0.2196137	0.2204972	0.214818	0.1879079	0.212993	0.2050044	0.2227106
83.2	0.212128	0.2264553	0.2247812	0.2121218	0.1883231	0.2155931	0.2040183	0.2266251
83.4	0.2125707	0.2205307	0.2242726	0.2161326	0.1887858	0.2152722	0.2110721	0.2256542
83.6	0.2158424	0.2277626	0.2246133	0.2126464	0.1909162	0.2196654	0.2097114	0.2298386
83.8	0.2169774	0.2299514	0.2260832	0.2162259	0.1909859	0.2152054	0.2097991	0.2255022
84.0	0.2158744	0.2270855	0.2231516	0.2154968	0.187575	0.2140463	0.2115616	0.2301768
84.2	0.2204252	0.2262903	0.2315976	0.2168742	0.192381	0.2148414	0.2149967	0.2301897
84.4	0.2197458	0.2306777	0.2302053	0.2193374	0.1947262	0.2187867	0.2099638	0.232801
84.6	0.2237577	0.2352725	0.2302744	0.2198449	0.1940166	0.2211311	0.2132906	0.2308928
84.8	0.2184776	0.2306087	0.2287712	0.2214682	0.1937141	0.2207325	0.2185801	0.2343616
85.0	0.2240242	0.2337328	0.2282521	0.2185145	0.2008858	0.2214216	0.2198867	0.2390887
85.2	0.2228961	0.2309045	0.2340264	0.2187794	0.1992388	0.2201613	0.2165825	0.2345564
85.4	0.2211799	0.2342666	0.2369786	0.2227771	0.1970901	0.2232433	0.2200564	0.2337578
85.6	0.2262982	0.2374535	0.2338252	0.2253901	0.2007964	0.2226435	0.2199748	0.2371316
85.8	0.2232316	0.2418763	0.2343103	0.2258671	0.2015416	0.2270896	0.2209465	0.2387975
86.0	0.2303422	0.2379125	0.236345	0.2302511	0.1997728	0.222783	0.2143129	0.2387642
86.2	0.2337299	0.2400523	0.2371141	0.2276712	0.2041927	0.2298077	0.2228372	0.2388065
86.4	0.2304808	0.242348	0.2398313	0.2270658	0.2027767	0.2294589	0.2242999	0.2445648
86.6	0.2300322	0.2437076	0.2373008	0.225523	0.2044478	0.2314551	0.2269241	0.245525
86.8	0.2313369	0.2435697	0.2439536	0.2264948	0.2037804	0.230665	0.221666	0.2456654
87.0	0.2312674	0.2428662	0.242083	0.2327176	0.2040953	0.2327431	0.229485	0.2424841
87.2	0.2315056	0.2514754	0.239138	0.235262	0.2078131	0.2326354	0.2225295	0.2502153
87.4	0.2343444	0.2487413	0.2399984	0.2312364	0.20635	0.2288064	0.2297657	0.2484838
87.6	0.2417453	0.2457666	0.2439289	0.2396278	0.2117921	0.2356873	0.2275663	0.2507651
87.8	0.2404708	0.2478963	0.2494041	0.2365082	0.2098031	0.2358856	0.230878	0.2502357
88.0	0.2363512	0.2498148	0.2469501	0.2348934	0.2108138	0.2353557	0.2298463	0.2512038
88.2	0.2407388	0.2514873	0.2459966	0.2378985	0.2126241	0.2384426	0.234507	0.2512502
88.4	0.238424	0.2526753	0.2518651	0.2401951	0.2151185	0.2372858	0.228905	0.2537537
88.6	0.2420946	0.2512158	0.248326	0.2389233	0.2126637	0.2450659	0.2315386	0.2577004
88.8	0.2443025	0.2550811	0.2503629	0.2394499	0.2150454	0.2395979	0.2349363	0.2565584
89.0	0.2447374	0.2506871	0.2515503	0.240606	0.2153082	0.2479206	0.2303367	0.2556391
89.2	0.2465554	0.2543397	0.2512376	0.2452178	0.2177436	0.246847	0.2340986	0.2568628
89.4	0.2478443	0.2558768	0.2514703	0.2424832	0.2157502	0.2438733	0.2357649	0.2625219
89.6	0.2460387	0.2583936	0.2555653	0.2433136	0.2186093	0.2461688	0.2411257	0.2612678
89.8	0.2548325	0.2599936	0.2542096	0.2452469	0.2173761	0.2462551	0.2381584	0.2628149
90.0	0.2510367	0.2576242	0.2573344	0.2512372	0.2218664	0.2457573	0.2383748	0.2625891
90.2	0.247759	0.2644344	0.2574587	0.2497959	0.2236515	0.2492786	0.2404164	0.2634899
90.4	0.2467326	0.2622433	0.2592472	0.2451205	0.2255589	0.2544011	0.2404409	0.2654116
90.6	0.2539551	0.2599344	0.2574401	0.2497038	0.2225443	0.2494337	0.2430733	0.2694133
90.8	0.2536111	0.2635507	0.261564	0.2481445	0.2268315	0.2501911	0.2452883	0.2684632
91.0	0.258086	0.2675827	0.2638546	0.2492864	0.2256971	0.2501615	0.2429126	0.2702623
91.2	0.2581041	0.2622315	0.2627068	0.2540825	0.2232346	0.2479511	0.2511841	0.2710419
91.4	0.2593048	0.2687636	0.2620064	0.2514259	0.2260153	0.2543472	0.2465337	0.2743914
91.6	0.2549214	0.2668699	0.2649065	0.2553533	0.2284456	0.2499657	0.247147	0.2720336
91.8	0.2605538	0.2651076	0.2633004	0.2560953	0.2284248	0.2561341	0.2467435	0.2739738
92.0	0.2581799	0.2647787	0.2662671	0.2576398	0.2312984	0.258675	0.2495282	0.2701517
92.2	0.2582165	0.2708142	0.2662815	0.2578012	0.2321646	0.2561285	0.2521033	0.280482
92.4	0.2636916	0.2691972	0.2713353	0.2566063	0.2358724	0.2586468	0.2536469	0.2756916
92.6	0.264107	0.2757071	0.2695728	0.2589029	0.2287225	0.2570997	0.2564488	0.274119
92.8	0.2600302	0.2771171	0.2726455	0.2631512	0.2324173	0.2607139	0.2555117	0.2811888
93.0	0.2643901	0.2723189	0.2727349	0.2634459	0.2333937	0.2622405	0.2536672	0.2805728
93.2	0.2644053	0.2752335	0.274189	0.2654094	0.2335633	0.262082	0.2586265	0.281182
93.4	0.2682613	0.2786382	0.2696704	0.2596905	0.2346085	0.2648049	0.2548301	0.2801445
93.6	0.2699499	0.2790447	0.271045	0.2638098	0.2360463	0.2647878	0.2556761	0.2843285
93.8	0.2670978	0.2761113	0.274311	0.2644972	0.2331778	0.2664877	0.2616179	0.2802577
94.0	0.2695986	0.2772065	0.2738754	0.2660574	0.2367593	0.2618139	0.2589977	0.2852773
94.2	0.2711768	0.2795867	0.277928	0.2677609	0.2384246	0.269573	0.2598603	0.2874399
94.4	0.27113	0.2771461	0.2758134	0.2696435	0.2379117	0.2716925	0.2633766	0.2867857
94.6	0.2749611	0.2846496	0.2783085	0.268883	0.240024	0.2687666	0.2609119	0.2894551
94.8	0.2731729	0.2854037	0.2755772	0.2672176	0.2403277	0.2756302	0.2627971	0.2923544
95.0	0.2736423	0.2837377	0.279528	0.2721634	0.2409047	0.2757732	0.2625388	0.2898917
95.2	0.2763597	0.2841831	0.2819871	0.274716	0.2467519	0.2727447	0.2635213	0.2868574
95.4	0.2757343	0.2911203	0.2835058	0.2752535	0.2451356	0.2767627	0.2687442	0.2954728
95.6	0.2776168	0.2884635	0.2850896	0.2741855	0.2455495	0.27638	0.2686738	0.2917498
95.8	0.2806416	0.2931534	0.2825705	0.2757563	0.2455836	0.2789123	0.2651818	0.2978324
96.0	0.280401	0.292004	0.2830047	0.276161	0.2454758	0.2754174	0.2690024	0.2931457
96.2	0.2804873	0.2896147	0.2846515	0.275622	0.2467614	0.2808471	0.2694545	0.2980472
96.4	0.2845425	0.2915472	0.2915393	0.2788072	0.2439142	0.2776314	0.2720743	0.2995
96.61	0.2802536	0.2934857	0.2872881	0.2800914	0.247979	0.275124	0.2713289	0.2973893
96.8	0.2851507	0.293461	0.2884924	0.2782716	0.2498315	0.2807166	0.2695741	0.3037478
97.0	0.2818342	0.2909989	0.2878845	0.2813337	0.2491131	0.2850644	0.2753078	0.2970039
97.2	0.2894436	0.2944411	0.2948079	0.2824641	0.2533766	0.2831615	0.2769712	0.3016
97.4	0.2859555	0.2925974	0.2952216	0.2815476	0.2542437	0.2826356	0.2737865	0.3028804
97.6	0.2870115	0.2982541	0.2943658	0.2832385	0.2556662	0.2839552	0.2778654	0.3050103
97.8	0.2924286	0.2967831	0.2962417	0.2818488	0.2554451	0.2857151	0.2793063	0.3112038
98.0	0.2902535	0.2974004	0.2899182	0.2833486	0.2533797	0.288099	0.2761178	0.3034784
98.2	0.293182	0.2990167	0.2967573	0.2825308	0.2549965	0.2866774	0.2786656	0.3113267
98.4	0.2926041	0.30118	0.29634	0.2863146	0.2588753	0.2901427	0.2778901	0.3072355
98.6	0.2907375	0.3055086	0.2961384	0.2831218	0.2590441	0.2884379	0.2828157	0.3099978
98.8	0.2978954	0.3032266	0.2984273	0.2912998	0.2606506	0.2951235	0.2789878	0.3101022
99.0	0.2957772	0.3063121	0.3006829	0.2899559	0.2597226	0.2886522	0.2817152	0.3165739
99.2	0.2953536	0.306774	0.2989393	0.2864009	0.2595896	0.2910116	0.2776142	0.3164438
99.4	0.2971768	0.3041861	0.3016396	0.2926542	0.2598841	0.2881179	0.2881575	0.3153538
99.6	0.2989941	0.3030461	0.3047085	0.2879423	0.2633358	0.2941563	0.2864122	0.3154184
99.8	0.3009265	0.3040298	0.3023795	0.2926835	0.2596421	0.2958727	0.2865108	0.313542
100.0	0.3014123	0.3092806	0.3036535	0.2968442	0.2659158	0.2947325	0.2873394	0.3175393
100.2	0.2981522	0.3067074	0.303398	0.2940561	0.2662067	0.2956609	0.2874064	0.3130929
100.4	0.3015282	0.309843	0.3060184	0.294016	0.2668158	0.2944617	0.287937	0.3180619
100.6	0.3040402	0.3124263	0.3109928	0.2962916	0.2665918	0.3011877	0.2890711	0.319599
100.8	0.308385	0.3123389	0.305363	0.2971584	0.2648596	0.2977624	0.2888706	0.3220149
101.0	0.3048247	0.3104329	0.3080875	0.3001124	0.2651415	0.300844	0.288857	0.3222947
101.2	0.306343	0.3144361	0.3059024	0.2998518	0.2689479	0.2938344	0.289019	0.3211997
101.4	0.3116724	0.3103998	0.3126017	0.3022617	0.2680226	0.3049659	0.2952451	0.3253965
101.6	0.3085666	0.3132172	0.3114101	0.3010511	0.2742279	0.3015549	0.293269	0.3270714
101.8	0.3130564	0.3167356	0.3130437	0.2994488	0.2698423	0.3002181	0.2974597	0.3246607
102.0	0.3086435	0.3200779	0.3142192	0.3021528	0.2746091	0.3028598	0.2949159	0.3264603
102.2	0.3109792	0.322717	0.3124647	0.3043455	0.2765988	0.3101174	0.2990569	0.3228808
102.4	0.311857	0.3180013	0.3227626	0.3054951	0.2742636	0.3073405	0.2954392	0.3344685
102.6	0.3156496	0.3205908	0.3203213	0.3050038	0.2768692	0.3074388	0.295766	0.3298735
102.8	0.3161116	0.3225724	0.3211842	0.3034813	0.2731492	0.3109114	0.3015743	0.3275918
103.0	0.3138126	0.3213995	0.3181353	0.3070199	0.2781838	0.3102546	0.3000479	0.3355587
103.2	0.3192979	0.3253832	0.3203032	0.3103126	0.279523	0.3107167	0.3012042	0.3324632
103.4	0.3189442	0.3248428	0.3199924	0.312654	0.2745007	0.3078015	0.3035696	0.3330865
103.6	0.3192591	0.3247237	0.3196226	0.3129027	0.2785186	0.3119949	0.304832	0.3371265
103.8	0.3209199	0.323036	0.3198643	0.3128809	0.2789941	0.3137954	0.2994218	0.3401555
104.0	0.3184119	0.3279597	0.318514	0.3165184	0.2792169	0.3142858	0.3060576	0.3374923
104.2	0.3222727	0.330155	0.3283914	0.3125811	0.2852995	0.3181661	0.3081535	0.3403337
104.4	0.3242475	0.3286766	0.3271281	0.3122824	0.2835405	0.3174068	0.3100589	0.3415129
104.6	0.3211661	0.3281075	0.3259244	0.3167381	0.2822738	0.3201694	0.3062128	0.3374394
104.8	0.3233939	0.3310627	0.3257228	0.3151273	0.2830034	0.3135608	0.3097674	0.344554
105.0	0.3265956	0.3301002	0.3260632	0.3144971	0.2870906	0.3180276	0.3089539	0.3458918
105.2	0.3253005	0.3336685	0.3306223	0.3191125	0.2893096	0.318891	0.3086267	0.3407632
105.4	0.3248656	0.3332568	0.3308594	0.3140585	0.2888719	0.3206864	0.3097989	0.3486537
105.6	0.3309161	0.3362194	0.3278412	0.3215827	0.2888914	0.3193466	0.3103543	0.3442938
105.8	0.3304911	0.3325047	0.3292337	0.3205223	0.2860917	0.3248459	0.3169694	0.3477045
106.0	0.3310286	0.3353684	0.333697	0.3207827	0.2941995	0.3251651	0.3168591	0.3496236
106.2	0.3296535	0.3348087	0.33959	0.3254542	0.2931905	0.3230797	0.3148382	0.3503045
106.4	0.3308771	0.3371285	0.3335399	0.3270088	0.2958286	0.3250523	0.3137021	0.3457896
106.6	0.3360621	0.34212	0.3376255	0.3195887	0.2944938	0.3281383	0.316609	0.3505324
106.8	0.3324346	0.3405452	0.3364715	0.328694	0.2930523	0.3258623	0.3094448	0.3530097
107.0	0.3363046	0.339618	0.3353044	0.3272183	0.2922845	0.3269473	0.3133576	0.3525334
107.2	0.3381099	0.3455724	0.3420548	0.3228574	0.2929408	0.3254761	0.3201078	0.3550975
107.4	0.339592	0.3420548	0.3350366	0.3275685	0.297716	0.3264384	0.3225168	0.3568658
107.6	0.335979	0.343466	0.3406103	0.3266448	0.2935586	0.3308715	0.3249981	0.3584757
107.8	0.3442633	0.3439245	0.3417597	0.3280799	0.2971901	0.3361419	0.3180436	0.3573354
108.0	0.3377182	0.3460796	0.3486592	0.3276502	0.2986942	0.3324942	0.3255117	0.3584896
108.2	0.339456	0.3453366	0.3412746	0.3281561	0.3017101	0.3339787	0.3248368	0.3583947
108.4	0.3429021	0.3455693	0.3443067	0.3323933	0.3007206	0.3311106	0.3231053	0.3566082
108.6	0.3434377	0.3490456	0.3429814	0.330503	0.2983018	0.3304245	0.3269806	0.3582414
108.8	0.3426087	0.3509399	0.3480372	0.3320553	0.3066628	0.3371287	0.3241816	0.3602022
109.0	0.3409779	0.3507486	0.3503752	0.33573	0.3022152	0.3333821	0.3229651	0.362341
109.2	0.3453341	0.3485709	0.3473542	0.3330664	0.3041577	0.3417409	0.3261739	0.3621659
109.4	0.3497078	0.3540969	0.3525437	0.3366462	0.3017117	0.3381013	0.3253635	0.3631098
109.6	0.3463604	0.348085	0.3545214	0.3362308	0.3055378	0.3395811	0.3297144	0.3687342
109.8	0.3505363	0.3535031	0.349381	0.3329382	0.3034958	0.3373989	0.3294341	0.3661419
110.0	0.3504843	0.3534979	0.3483942	0.3373064	0.3045786	0.3472168	0.3321125	0.3706095
110.2	0.35324	0.3546793	0.3510747	0.3437322	0.3045273	0.3408142	0.3341841	0.3715709
110.4	0.3528836	0.3570949	0.3484807	0.3393693	0.3072549	0.3448938	0.3332238	0.3739402
110.6	0.3557861	0.3570004	0.3562224	0.3403203	0.3085212	0.3420633	0.3328218	0.3741014
110.8	0.3581688	0.359256	0.3585103	0.3427517	0.3118818	0.3424103	0.3383116	0.375647
111.0	0.3544539	0.361782	0.3568352	0.3419689	0.3131786	0.3427936	0.3330094	0.3726191
111.2	0.35586	0.3617753	0.3561654	0.34371	0.3062579	0.3462776	0.3384593	0.3780974
111.4	0.3578623	0.3610983	0.3560455	0.3473121	0.3074517	0.3431713	0.3405153	0.3733112
111.6	0.3562878	0.3625615	0.3606003	0.3443608	0.3113749	0.3455546	0.3374665	0.3725846
111.8	0.3602825	0.3640907	0.3577524	0.3487285	0.3153104	0.3472879	0.3390703	0.37534
112.0	0.3605093	0.3668662	0.3611325	0.3481488	0.3122582	0.348333	0.3419748	0.3780537
112.2	0.3614185	0.3626717	0.3615668	0.3469538	0.3156939	0.3516605	0.3364872	0.376985
112.4	0.3551493	0.3678744	0.361734	0.3512475	0.3123574	0.3512158	0.3402335	0.380649
112.6	0.3668315	0.364869	0.3605895	0.3483439	0.316993	0.3532881	0.3422417	0.3757685
112.8	0.3658668	0.3676116	0.3627839	0.3455013	0.3176283	0.3487201	0.3457215	0.3829922
113.0	0.3621682	0.3663014	0.3646282	0.3518624	0.3194624	0.3562848	0.3428869	0.3815457
113.2	0.367049	0.3701718	0.3626753	0.3522259	0.3217348	0.3549967	0.3475147	0.3845316
113.4	0.3665991	0.3698574	0.3635355	0.3533002	0.3219402	0.3568987	0.3416704	0.3838201
113.6	0.3662234	0.3693054	0.365867	0.3516559	0.3180776	0.3579277	0.3465077	0.3885525
113.8	0.3644725	0.3716151	0.3696676	0.3531634	0.3221605	0.3594977	0.3453777	0.3882826
114.0	0.3667845	0.3695385	0.3679087	0.3556298	0.3236864	0.3593274	0.348074	0.3867605
114.2	0.3713634	0.3699841	0.3667104	0.3541799	0.3236337	0.3593545	0.3502753	0.3905627
114.4	0.3692667	0.3724729	0.3675876	0.3578672	0.3282885	0.3623387	0.3504075	0.3882154
114.6	0.3766512	0.3738944	0.3746227	0.3556428	0.3252857	0.3608689	0.3495327	0.3920847
114.8	0.3745887	0.3756495	0.3773477	0.3580006	0.3227394	0.3611117	0.3490238	0.392791
115.0	0.3747268	0.3779635	0.3704286	0.3594925	0.3245285	0.3641421	0.3503178	0.3911691
115.2	0.3800039	0.3722516	0.3737015	0.3615152	0.3241687	0.3654042	0.3574018	0.3908445
115.4	0.372549	0.3782609	0.3730474	0.3638887	0.3261275	0.3615015	0.3565265	0.3936948
115.6	0.3794402	0.3771553	0.3780006	0.3603377	0.32992	0.3637703	0.359692	0.391681
115.8	0.3766672	0.375933	0.3725174	0.3621337	0.3291606	0.36816	0.3535495	0.3974169
116.0	0.3807521	0.3815905	0.3810322	0.3630804	0.3298348	0.3705375	0.3549425	0.3955325
116.2	0.3792934	0.3795624	0.3834095	0.3665754	0.3322822	0.371033	0.3556083	0.3934533
116.4	0.3801014	0.3824561	0.3782314	0.3672389	0.3298991	0.3663295	0.3585349	0.3989072
116.6	0.3848692	0.3836715	0.3790143	0.366905	0.3284557	0.3665265	0.3599423	0.397438
116.8	0.3833845	0.3851591	0.3808181	0.3675854	0.3346696	0.3694805	0.3616111	0.401659
117.0	0.3811592	0.387566	0.3879465	0.3677467	0.3345661	0.3668244	0.3626401	0.4020388
117.2	0.3828127	0.3841078	0.3818371	0.3677861	0.3333051	0.3733016	0.3595115	0.4010321
117.4	0.3827028	0.3876932	0.3838188	0.3723025	0.3343175	0.374056	0.3595403	0.402421
117.6	0.3841228	0.3884188	0.3846941	0.3677285	0.3355625	0.3729814	0.3628439	0.4053979
117.8	0.3867132	0.3892641	0.3847473	0.3667106	0.3404272	0.3775854	0.3644794	0.4037186
118.0	0.392119	0.386463	0.3849998	0.3698344	0.3399581	0.3720943	0.3638437	0.40671
118.2	0.3868052	0.3919307	0.3843923	0.3715039	0.3384537	0.3765489	0.3663119	0.4057619
118.4	0.3893247	0.3933389	0.3845788	0.3688772	0.3389136	0.3743527	0.3680215	0.4080738
118.6	0.3888403	0.3944652	0.3898112	0.3761273	0.3428129	0.3759859	0.3680089	0.4080727
118.8	0.3929628	0.391458	0.3874285	0.3741659	0.3379513	0.3782475	0.3675933	0.4108428
119.0	0.389475	0.3962474	0.3933758	0.3764912	0.3426194	0.3799957	0.3646137	0.4130154
119.2	0.3922072	0.3951149	0.3884436	0.3773123	0.3448446	0.3772306	0.3712742	0.4108944
119.4	0.3933653	0.3983169	0.392251	0.3771646	0.3488455	0.381311	0.3688911	0.41559
119.6	0.3968175	0.3899873	0.3954552	0.3803764	0.3440482	0.3789052	0.3688561	0.4133942
119.8	0.3977289	0.3963295	0.3906652	0.3810655	0.3446587	0.3824973	0.3698747	0.4143352
120.0	0.4040108	0.3987621	0.3922842	0.3795031	0.3433919	0.3845103	0.370032	0.4133847
120.2	0.4016249	0.3976007	0.3965041	0.381487	0.3480193	0.3830878	0.373405	0.4182379
120.4	0.3995132	0.3988479	0.3960572	0.3802814	0.3430519	0.3833275	0.371343	0.4196815
120.6	0.3991128	0.3992211	0.3948546	0.3840045	0.3505127	0.383451	0.3751282	0.421311
120.8	0.4046058	0.4023023	0.3971621	0.3849755	0.3485739	0.3877085	0.3793138	0.4219768
121.0	0.4014077	0.4019038	0.401295	0.3828197	0.3501149	0.3890826	0.3702258	0.4213874
121.2	0.398853	0.4033825	0.403112	0.3842379	0.352724	0.3862724	0.3836215	0.4206133
121.4	0.4021107	0.4026731	0.4017737	0.3888769	0.3529423	0.3888333	0.3770307	0.4272614
121.6	0.4095969	0.4038502	0.401853	0.3890281	0.355127	0.3893887	0.3796641	0.4239563
121.8	0.4043064	0.4018847	0.405845	0.3859414	0.3521214	0.3907586	0.3813764	0.422698
122.0	0.4078511	0.4049149	0.4024197	0.3875995	0.3539173	0.3907652	0.378055	0.4237131
122.2	0.405791	0.4077884	0.4042066	0.3898843	0.3524371	0.3893641	0.3807446	0.4276887
122.4	0.4099151	0.4097549	0.4031521	0.3898973	0.3537899	0.390081	0.384961	0.4207117
122.6	0.4071653	0.408235	0.4002272	0.3958207	0.3585678	0.3961805	0.3812565	0.4275264
122.8	0.4106952	0.4104055	0.4076776	0.3930466	0.356171	0.3922485	0.3826355	0.4291681
123.0	0.4144854	0.4111996	0.4060387	0.3897723	0.3526403	0.3943795	0.3845895	0.432303
123.2	0.4091427	0.410118	0.4085269	0.3930382	0.3586099	0.3965444	0.3886148	0.4304456
123.4	0.4110143	0.4140099	0.4125129	0.3977309	0.3562236	0.3927508	0.3833027	0.4308834
123.6	0.4134711	0.4155885	0.4128773	0.3935826	0.3598608	0.3960438	0.3896499	0.4342959
123.8	0.4137819	0.4139073	0.4109429	0.3968906	0.3609092	0.4003045	0.3907625	0.4364611
124.0	0.4192607	0.4143825	0.4121613	0.4000847	0.362296	0.4015529	0.3883872	0.4339128
124.2	0.4159621	0.4179638	0.4109982	0.3956679	0.3577388	0.4015281	0.3890368	0.4334881
124.4	0.4162614	0.4163187	0.4151833	0.3947512	0.3605824	0.4012078	0.3911385	0.4361393
124.6	0.4166242	0.4167826	0.4181138	0.3965555	0.3605636	0.400337	0.3874084	0.4373178
124.8	0.4149893	0.418245	0.4181292	0.4025818	0.3616487	0.4024053	0.3920745	0.441521
125.0	0.4197482	0.4231596	0.4185108	0.3977023	0.364569	0.4057263	0.3906407	0.4371413
125.2	0.421126	0.4198677	0.4172125	0.3997108	0.3608874	0.4085197	0.3947656	0.4418238
125.4	0.4233538	0.4207185	0.4171164	0.4004359	0.3669126	0.4071643	0.3938415	0.4433398
125.6	0.42362	0.4217647	0.4143969	0.403172	0.3687387	0.4056081	0.3924237	0.441678
125.8	0.4260824	0.4227142	0.4172266	0.4027785	0.3699998	0.4076589	0.3954187	0.4419338
126.0	0.4223602	0.4232633	0.4239098	0.4016905	0.3660921	0.4100523	0.3958439	0.4430667
126.2	0.4214174	0.4230447	0.418223	0.4044873	0.3715442	0.4064974	0.3975683	0.4481096
126.4	0.4259668	0.4221436	0.4184183	0.4060668	0.3708341	0.4082354	0.3980431	0.4485533
126.6	0.4278766	0.4230409	0.422771	0.4061782	0.3703987	0.4090325	0.4020247	0.4434897
126.8	0.4251291	0.4263655	0.4260084	0.4060404	0.3717644	0.4122537	0.4025323	0.4477971
127.0	0.4308882	0.4231421	0.4224684	0.4079639	0.3715806	0.4126832	0.4008894	0.4478919
127.2	0.4325135	0.4290894	0.4241987	0.4108827	0.3754855	0.4134976	0.4008902	0.4499427
127.4	0.4268301	0.4355816	0.4248414	0.4101719	0.3720897	0.4112677	0.3992978	0.4508474
127.6	0.4302483	0.4346699	0.4237544	0.4083523	0.3734955	0.4125795	0.4070999	0.4525923
127.8	0.4343891	0.4260056	0.4289662	0.4134563	0.3772945	0.4151379	0.4012849	0.4538153
128.0	0.4308496	0.427563	0.4284217	0.4095987	0.3719782	0.4176364	0.4041325	0.455855
128.2	0.4320692	0.4305472	0.4277346	0.4132791	0.3784784	0.4221392	0.402982	0.4509177
128.4	0.4337515	0.434761	0.4267451	0.413298	0.378189	0.418124	0.4065539	0.4565767
128.6	0.4385764	0.4293458	0.4292938	0.4098142	0.376364	0.4157957	0.408828	0.4580015
128.8	0.4338008	0.4355879	0.4338366	0.4138533	0.3808437	0.4171414	0.407057	0.4594828
129.0	0.4366883	0.4392122	0.4275942	0.4145801	0.3808922	0.4207376	0.4094893	0.4568716
129.2	0.4385694	0.4355392	0.4319136	0.4143551	0.3819533	0.4224354	0.4077701	0.4575434
129.4	0.4364848	0.4399243	0.430626	0.4175281	0.3844415	0.4190591	0.4128973	0.4599877
129.6	0.438287	0.4395544	0.433423	0.4168397	0.3803361	0.4270282	0.4076095	0.4609313
129.8	0.4381644	0.436147	0.434527	0.4200812	0.3822176	0.4222119	0.4143307	0.4631614
130.0	0.4410633	0.4369022	0.4366444	0.4207628	0.3837482	0.4234191	0.4119219	0.463887
130.2	0.4411788	0.4433122	0.434164	0.4241315	0.3820027	0.4301116	0.416939	0.4634588
130.4	0.4417907	0.4448302	0.4354919	0.4212908	0.3852966	0.4253461	0.4175156	0.4653984
130.6	0.4489081	0.4419754	0.4366328	0.4217444	0.3841524	0.4259601	0.4158806	0.4667437
130.8	0.4436741	0.4455525	0.4381353	0.4201822	0.389697	0.4278228	0.4112747	0.4641113
131.0	0.4469541	0.4444815	0.4383822	0.4259937	0.3836077	0.4235623	0.411851	0.4647653
131.2	0.4471951	0.4461061	0.4368246	0.4242297	0.3935056	0.4262613	0.4143197	0.4691294
131.4	0.4503611	0.4377202	0.4429851	0.4242956	0.3880219	0.4348774	0.41519	0.4649821
131.6	0.4469037	0.4460544	0.4402211	0.4278313	0.3863669	0.4286379	0.4225526	0.467897
131.8	0.4498514	0.4442138	0.4473955	0.4213581	0.3874125	0.4281272	0.4142909	0.470172
132.0	0.4516779	0.4460075	0.4474124	0.4243077	0.3875136	0.4312687	0.420936	0.4716917
132.2	0.44586	0.4498846	0.4487602	0.4307559	0.3896646	0.433543	0.4294637	0.4762956
132.4	0.4544034	0.4473613	0.4444302	0.4317396	0.3897125	0.4361644	0.4200335	0.4771338
132.6	0.454513	0.4525934	0.4438374	0.4282394	0.3920906	0.4328714	0.4156846	0.4733624
132.8	0.4545966	0.453172	0.450841	0.4288452	0.3949508	0.4377047	0.4209259	0.478586
133.0	0.4556977	0.4519142	0.4497655	0.4303249	0.397263	0.4334228	0.4232086	0.4742579
133.2	0.4558355	0.4535319	0.4490679	0.4343492	0.3967173	0.4329323	0.4194164	0.4793927
133.4	0.454074	0.454937	0.4516029	0.4311621	0.3985564	0.4388725	0.4257726	0.4747955
133.6	0.455983	0.4584546	0.4521795	0.4341827	0.3962851	0.440288	0.4277815	0.4830201
133.8	0.4605688	0.4535886	0.4530197	0.4339779	0.396877	0.4366097	0.425995	0.4794237
134.0	0.4605658	0.4567565	0.4549676	0.4368449	0.3959262	0.4376148	0.4297831	0.4780876
134.2	0.4615405	0.458639	0.4521611	0.4400871	0.4029153	0.4366866	0.4293932	0.4779598
134.4	0.4623833	0.4577223	0.4539381	0.4376638	0.4009281	0.4422926	0.4298201	0.4853977
134.6	0.4657621	0.4632946	0.4532595	0.4384288	0.403722	0.4423703	0.4280294	0.4845937
134.8	0.4606973	0.4639288	0.4537921	0.4358151	0.4017189	0.4461246	0.4331037	0.4860248
135.0	0.4622014	0.4578786	0.4539298	0.4387964	0.4025865	0.4476709	0.4338209	0.4804082
135.2	0.4628778	0.4600659	0.4579089	0.4374459	0.4019815	0.441372	0.4330648	0.4877723
135.4	0.4639742	0.4656107	0.4609014	0.4420218	0.4057674	0.4478836	0.4357506	0.486666
135.6	0.4652495	0.4627137	0.4616961	0.4403985	0.4033819	0.4468748	0.4343277	0.487049
135.8	0.4675436	0.464681	0.4615	0.4433533	0.4040432	0.4459872	0.4360624	0.4849492
136.0	0.4669714	0.4633832	0.4639791	0.4449673	0.4048392	0.448548	0.4347474	0.4899694
136.2	0.4706024	0.464792	0.4587119	0.4397332	0.4033489	0.4472183	0.4357065	0.4907441
136.4	0.4735456	0.4684293	0.4636811	0.4465831	0.4074931	0.4428355	0.4354447	0.4943388
136.6	0.4684653	0.4665573	0.4656992	0.447168	0.4068635	0.4474208	0.4375758	0.4920546
136.8	0.4732032	0.4729148	0.4654756	0.4469222	0.4089967	0.4521439	0.4381285	0.4936176
137.0	0.4718027	0.469557	0.4680809	0.4460055	0.4074908	0.4523101	0.4395317	0.4918656
137.2	0.4749305	0.4699143	0.4672496	0.4474317	0.4084611	0.4538452	0.4418657	0.4933311
137.4	0.4749157	0.4718736	0.4649062	0.4478956	0.4079379	0.454344	0.4384996	0.4965177
137.6	0.4752626	0.4717627	0.4678121	0.4474784	0.4079437	0.44754	0.4377628	0.4966442
137.8	0.4721949	0.472223	0.4682893	0.4476884	0.4124525	0.456462	0.4421948	0.4994078
138.0	0.4765808	0.4727226	0.4694886	0.44851	0.4077572	0.4513828	0.4379492	0.494748
138.2	0.4766681	0.4766277	0.4689559	0.4492904	0.4127177	0.4548163	0.4442092	0.4968249
138.4	0.4812388	0.4712012	0.4711295	0.4534523	0.4141603	0.4578182	0.445084	0.5006707
138.6	0.4829487	0.4709519	0.4715499	0.451279	0.4139332	0.4546216	0.4452402	0.5001835
138.8	0.482774	0.4766831	0.4709756	0.456799	0.4184979	0.4574291	0.4431507	0.500548
139.0	0.4794861	0.4780399	0.4720282	0.4535689	0.4146869	0.4589794	0.4468218	0.5092911
139.2	0.4777865	0.4761337	0.4731199	0.4586602	0.4183841	0.4618503	0.4461662	0.5021095
139.4	0.4823432	0.4787178	0.4724941	0.4578345	0.4172758	0.4616961	0.4460978	0.5070702
139.6	0.4845951	0.4776731	0.4754038	0.4597014	0.4214316	0.4602232	0.4484589	0.5031936
139.8	0.48061	0.4821539	0.4740531	0.4571156	0.4176755	0.4612374	0.4471886	0.5033152
140.0	0.487262	0.4806298	0.4753242	0.4584291	0.4223911	0.4639839	0.4503935	0.5085813
140.2	0.4831422	0.4781906	0.4756677	0.4565955	0.4188173	0.465639	0.4479364	0.5083246
140.4	0.4871082	0.4782786	0.476947	0.4572715	0.4189919	0.4627551	0.4532912	0.506415
140.6	0.4873131	0.4849922	0.4776813	0.4610173	0.4220491	0.4671345	0.4517731	0.5121809
140.8	0.4859814	0.4848704	0.4815038	0.4580209	0.4220988	0.4674387	0.4516049	0.5089734
141.0	0.4897984	0.4864443	0.4787575	0.4622265	0.4221211	0.4666604	0.4528511	0.5124147
141.2	0.4902267	0.4881693	0.482592	0.4634984	0.4242666	0.4729082	0.4512403	0.5112182
141.4	0.4928568	0.4861096	0.4803096	0.4640017	0.4262711	0.466377	0.4575152	0.51144
141.6	0.4888957	0.4887992	0.4822699	0.4618678	0.4271912	0.4682579	0.4556539	0.516189
141.8	0.489856	0.4938064	0.4851865	0.4641203	0.4246338	0.4710674	0.455831	0.5165681
142.0	0.4956447	0.490069	0.4828554	0.4626167	0.4308483	0.4718519	0.4570285	0.5162914
142.2	0.4968341	0.489778	0.485465	0.4660652	0.4300219	0.471712	0.4548528	0.5178703
142.4	0.4939716	0.4882456	0.4849935	0.4651794	0.4269508	0.4698613	0.4600218	0.5187574
142.6	0.4966694	0.4918389	0.4881868	0.4676684	0.4289871	0.4713185	0.4590648	0.5185218
142.8	0.497851	0.4890801	0.4849522	0.4694933	0.4309513	0.4703346	0.463836	0.5138113
143.0	0.4974574	0.4909199	0.4882181	0.4673935	0.4286176	0.4712571	0.4606312	0.5146503
143.2	0.4917191	0.4936705	0.4927914	0.4679611	0.4312606	0.4742207	0.4621641	0.5201165
143.4	0.497068	0.4910374	0.4885045	0.4725682	0.4271758	0.4737999	0.4615727	0.5195388
143.6	0.5017991	0.4929701	0.4872397	0.4721124	0.4320837	0.4756574	0.4673139	0.5186601
143.8	0.4986833	0.4929902	0.487738	0.4740723	0.4321681	0.4793515	0.4664847	0.5235516
144.0	0.5043131	0.4997878	0.4941086	0.4741742	0.4388854	0.4811667	0.4652968	0.5236605
144.2	0.5003538	0.4960264	0.495774	0.4728575	0.4340473	0.4835024	0.463159	0.5226322
144.4	0.5022876	0.4960665	0.4958469	0.4757574	0.4363643	0.4791433	0.467904	0.5241417
144.6	0.5064257	0.5014698	0.4967368	0.4739606	0.4326256	0.4792779	0.4656112	0.5247279
144.8	0.5061348	0.4985285	0.4921765	0.4749756	0.4348935	0.4843389	0.463893	0.5244763
145.0	0.5013896	0.5040721	0.4951717	0.4729665	0.4356898	0.4829398	0.4666113	0.5282701
145.2	0.5054325	0.4997993	0.492066	0.4758005	0.4414368	0.48244	0.4650339	0.5305256
145.4	0.5069948	0.4967503	0.4976853	0.478695	0.439514	0.479963	0.4728851	0.5297847
145.6	0.506295	0.498857	0.4956393	0.476439	0.4378988	0.4839236	0.4662976	0.5305114
145.8	0.5056701	0.5018791	0.5021211	0.4816652	0.4380772	0.4872806	0.4697487	0.5307944
146.0	0.5064327	0.4996978	0.4955304	0.4748517	0.4370359	0.484925	0.4713125	0.5336455
146.2	0.5047912	0.4997955	0.4972462	0.4776852	0.4398369	0.485461	0.4685246	0.5336099
146.4	0.5060166	0.506576	0.4972227	0.4783304	0.4378203	0.4826713	0.4728619	0.5331365
146.6	0.5113607	0.5030096	0.4997741	0.47989	0.4398382	0.487931	0.4684409	0.5325634
146.8	0.5109686	0.5058898	0.5041853	0.4809403	0.4417068	0.491278	0.4714115	0.5357704
147.0	0.5166804	0.5062533	0.5015243	0.4836646	0.4413292	0.4886982	0.4727608	0.5349599
147.2	0.5145383	0.5069301	0.505338	0.4870016	0.4433992	0.486998	0.4730298	0.5339928
147.4	0.513487	0.5052849	0.4991697	0.4840963	0.4453855	0.4900364	0.4762841	0.5358173
147.6	0.5134058	0.5036142	0.5030241	0.4863788	0.4438347	0.4912228	0.4789889	0.5401559
147.8	0.5153896	0.5101382	0.5016034	0.4843784	0.4497653	0.493088	0.4749757	0.5392411
148.0	0.5205269	0.5057172	0.5059733	0.48632	0.4467296	0.4926803	0.4778661	0.5378461
148.2	0.517046	0.5117513	0.5064762	0.4865558	0.4459407	0.4886569	0.4770831	0.5422535
148.4	0.5210047	0.5102058	0.504703	0.4892848	0.4440006	0.4883719	0.478347	0.5430287
148.6	0.5214449	0.5101016	0.5058075	0.4864296	0.4422535	0.4959984	0.4770257	0.5430877
148.8	0.5228342	0.50881	0.5083756	0.4912832	0.4458584	0.4973546	0.4777359	0.5418227
149.0	0.5217016	0.5116541	0.5068398	0.4926789	0.4489564	0.4934729	0.4792226	0.5441765
149.2	0.5217642	0.5154206	0.5114627	0.4871846	0.4498014	0.495913	0.4775726	0.5408983
149.4	0.5208489	0.5156499	0.5115617	0.4920861	0.4520824	0.495181	0.4818906	0.5472426
149.6	0.5184762	0.5118231	0.5091878	0.4908291	0.4499421	0.4983746	0.4820674	0.5450733
149.8	0.5284865	0.5147628	0.5101447	0.4914896	0.4505448	0.4953014	0.4852913	0.5489845
150.0	0.5213417	0.5171085	0.5105606	0.4882158	0.4554788	0.4974688	0.487639	0.5464401
150.2	0.5273609	0.5186897	0.5142412	0.4962343	0.4489309	0.4992226	0.4799863	0.5486769
150.4	0.5210404	0.5208189	0.515348	0.4902274	0.4558199	0.5002261	0.4854746	0.5487179
150.6	0.5266114	0.5184841	0.5118757	0.4964676	0.4531248	0.5025139	0.4893156	0.5501199
150.8	0.5257862	0.5164511	0.5146111	0.4958963	0.4539214	0.5016304	0.4870333	0.5451909
151.0	0.5282148	0.5191118	0.5136409	0.4963166	0.4505768	0.5037385	0.4839927	0.5541493
151.2	0.5264446	0.5201895	0.5147107	0.4965967	0.4601346	0.5069346	0.4882124	0.5519137
151.4	0.5262432	0.5226427	0.5156383	0.4957448	0.4545785	0.4993788	0.4896794	0.5576286
151.6	0.527373	0.5236185	0.5167539	0.4955999	0.4581234	0.5067149	0.489443	0.5560696
151.8	0.533573	0.5227404	0.5180977	0.4972639	0.4580619	0.5066321	0.4911285	0.5548076
152.0	0.5299159	0.5189426	0.5169067	0.5017308	0.4571049	0.5045475	0.4866253	0.5590703
152.2	0.5320963	0.5239366	0.5212344	0.4980837	0.4549299	0.506971	0.4893263	0.5545856
152.4	0.5343831	0.523359	0.5238412	0.4997731	0.4593159	0.5050285	0.494188	0.5566376
152.6	0.5323437	0.5222688	0.518975	0.5049459	0.4549721	0.5082079	0.4907045	0.5560743
152.8	0.5318998	0.5296898	0.5223564	0.5031742	0.4582701	0.5076507	0.4889552	0.559854
153.0	0.5369731	0.5252227	0.5213079	0.5018666	0.4667625	0.5080714	0.4920772	0.557676
153.2	0.5353838	0.5275162	0.5252948	0.5061284	0.4609747	0.5110921	0.4906962	0.5609741
153.4	0.5363528	0.5307366	0.5228364	0.5040959	0.4595705	0.5088785	0.4936629	0.562386
153.6	0.5389079	0.528708	0.5286415	0.5050416	0.4644757	0.5091707	0.4972157	0.5631775
153.8	0.5371525	0.5308105	0.5292833	0.5032932	0.4597844	0.5126768	0.4974442	0.565028
154.0	0.5379768	0.5338506	0.527357	0.5032454	0.4662524	0.5081235	0.4973931	0.5615391
154.2	0.538673	0.5302524	0.5251101	0.5101346	0.46602	0.5094392	0.4967971	0.5636622
154.4	0.5384079	0.5329838	0.5237951	0.5073423	0.4674154	0.5143601	0.4978223	0.5623407
154.6	0.5455347	0.5282664	0.5266914	0.5013611	0.4646882	0.5102155	0.5006516	0.5638874
154.8	0.5413405	0.5330028	0.5276657	0.5179467	0.4666694	0.5137612	0.4985808	0.5636115
155.0	0.5406713	0.5314893	0.5304809	0.5059595	0.4696212	0.5138605	0.5019963	0.5631238
155.2	0.5427449	0.5328918	0.5299318	0.5112657	0.4691479	0.512498	0.5011648	0.5674939
155.4	0.5448066	0.5344387	0.5301295	0.5097336	0.4675497	0.5177738	0.5007097	0.563926
155.6	0.5435596	0.5407702	0.5320674	0.5135165	0.4654643	0.5174981	0.5035596	0.5715159
155.8	0.5407604	0.5368714	0.5293811	0.5090259	0.4709991	0.5217112	0.5030502	0.5704948
156.0	0.545935	0.5343905	0.5331731	0.5117753	0.4703705	0.5190588	0.5032992	0.57076
156.2	0.5434248	0.5415552	0.5325246	0.5163772	0.4698797	0.5234202	0.5045173	0.5732545
156.4	0.5464961	0.5398676	0.5349277	0.5149383	0.4722603	0.5207424	0.5073304	0.5734397
156.6	0.5485064	0.5408244	0.5371153	0.5108495	0.4746498	0.5233999	0.5038412	0.5756831
156.8	0.5504702	0.5369979	0.5387258	0.5161511	0.4753806	0.522589	0.5086308	0.5748736
157.0	0.5480691	0.5393347	0.5392687	0.516943	0.4787086	0.5246341	0.5061659	0.5767552
157.2	0.5517005	0.5359905	0.5365712	0.5189191	0.4777595	0.5230093	0.5035586	0.5766566
157.4	0.5508428	0.5431128	0.5377719	0.5183156	0.476477	0.5281219	0.5107567	0.5806019
157.6	0.5483835	0.5409755	0.5408892	0.5155913	0.4738633	0.5250655	0.5124881	0.5766332
157.8	0.5527287	0.5442718	0.5380051	0.5176771	0.4742578	0.5239368	0.5123194	0.5768692
158.0	0.5503149	0.5464029	0.5381556	0.5201096	0.4759623	0.528405	0.510482	0.5810269
158.2	0.5559438	0.5418471	0.5420578	0.5170436	0.480055	0.5285227	0.5090009	0.5829048
158.4	0.5603331	0.5479017	0.5422298	0.5161538	0.481534	0.5236288	0.5081264	0.58096
158.6	0.5536627	0.5474288	0.5458066	0.5237666	0.4789863	0.529893	0.5120797	0.5823742
158.8	0.5587001	0.5483997	0.5398361	0.5201076	0.4824566	0.530284	0.5142247	0.584973
159.0	0.5579559	0.5470856	0.5407441	0.5228603	0.4786968	0.5327526	0.5138763	0.5815844
159.2	0.5597572	0.5484062	0.5398257	0.5266375	0.4821278	0.5319481	0.5164174	0.5879143
159.4	0.5576828	0.5433875	0.5413145	0.5228916	0.4821705	0.5331939	0.5179868	0.5851165
159.6	0.5625797	0.545849	0.5421444	0.5234163	0.4840305	0.5308555	0.5150479	0.5831559
159.8	0.5611571	0.5475044	0.5457128	0.5248944	0.4834	0.532162	0.5188327	0.5835142
160.0	0.5624281	0.5471994	0.5507103	0.5234796	0.483123	0.5355121	0.5160546	0.5887785
160.2	0.5594726	0.5484742	0.5440408	0.5287091	0.4869724	0.5339398	0.5132954	0.5908435
160.4	0.561189	0.5530035	0.5475789	0.5225934	0.4854969	0.5302736	0.5199788	0.589802
160.6	0.5616424	0.5504872	0.5454745	0.5250268	0.4855821	0.5345551	0.5200369	0.5885828
160.8	0.5606589	0.5542418	0.5500038	0.5294129	0.4883086	0.5287167	0.5137267	0.5874621
161.0	0.5708367	0.5556762	0.5494568	0.5276417	0.4898192	0.5345532	0.5147731	0.5916635
161.2	0.5640545	0.5534838	0.5474878	0.5296026	0.4868583	0.5366596	0.5236925	0.5914628
161.4	0.5632418	0.5548309	0.5511181	0.5310215	0.4890233	0.5361494	0.5198263	0.5918824
161.6	0.5643824	0.5565021	0.5509621	0.5306368	0.4880533	0.5331227	0.5231988	0.5948227
161.8	0.5670496	0.5560889	0.5524234	0.5337098	0.4843589	0.5359563	0.5251697	0.5927538
162.0	0.5688525	0.5595365	0.5516076	0.5314944	0.48751	0.5388553	0.5200363	0.5936859
162.2	0.571291	0.5566236	0.5551293	0.5311559	0.4872406	0.5428147	0.5202351	0.5947767
162.4	0.5641493	0.5559434	0.5555896	0.5318915	0.4937941	0.5387616	0.5235054	0.5915734
162.6	0.5740852	0.5563174	0.5556982	0.5359196	0.4952638	0.5425524	0.5242748	0.5977246
162.8	0.5711343	0.5580146	0.5564329	0.5356477	0.4916344	0.5412019	0.5263053	0.6001372
163.0	0.5683239	0.5583169	0.5536051	0.5384513	0.4937198	0.5438259	0.526135	0.5946466
163.2	0.5722641	0.558142	0.5564966	0.5359418	0.4929101	0.5452093	0.5264959	0.5980129
163.4	0.5715462	0.5599695	0.5580618	0.5370054	0.4947471	0.5453163	0.5277092	0.5995508
163.6	0.5725664	0.5640774	0.5566412	0.5375186	0.4976941	0.5452414	0.5278572	0.601114
163.8	0.5737956	0.5653116	0.5580345	0.5340796	0.491892	0.5436345	0.5330551	0.6045091
164.0	0.5756509	0.5618323	0.5582851	0.5419085	0.4938614	0.5482265	0.5277979	0.5987756
164.2	0.5775409	0.5636323	0.5629422	0.5360349	0.5021769	0.5463714	0.5305149	0.599656
164.4	0.5755578	0.5662556	0.5626053	0.5416798	0.4964237	0.5460759	0.5315266	0.6037864
164.6	0.5786042	0.564182	0.557741	0.5433081	0.4950844	0.549483	0.5323945	0.6028096
164.8	0.5792444	0.5662366	0.5646499	0.541217	0.4988271	0.5481679	0.5321652	0.6047875
165.0	0.5785998	0.5682924	0.5634278	0.5400205	0.4972373	0.5465105	0.5334148	0.6063299
165.2	0.5760067	0.5708241	0.566444	0.542291	0.4994195	0.5549131	0.5342271	0.6016165
165.4	0.5815518	0.5655385	0.5637569	0.5417081	0.4967691	0.5492506	0.5333473	0.6025627
165.6	0.5810575	0.5684828	0.5617978	0.5421388	0.4976965	0.5527055	0.5393321	0.6105406
165.8	0.578563	0.5656818	0.5619799	0.5429401	0.5001391	0.5474273	0.531131	0.6068555
166.0	0.5830963	0.5665419	0.5694628	0.5447809	0.500894	0.552813	0.5388321	0.6083964
166.2	0.5842985	0.5712686	0.5665936	0.5438035	0.5014444	0.552668	0.537545	0.6090491
166.4	0.5832025	0.5744136	0.5717064	0.5410718	0.5022065	0.5514331	0.5331473	0.6109946
166.6	0.587316	0.5703666	0.5712033	0.5449737	0.5055516	0.5534912	0.5358718	0.6177824
166.8	0.5861151	0.5718709	0.5719871	0.5473254	0.5020223	0.5573012	0.5354156	0.6113515
167.0	0.5841139	0.5792252	0.5725465	0.5489939	0.5024273	0.5564174	0.5362561	0.6160261
167.2	0.5867661	0.5748423	0.5682318	0.5540549	0.5075635	0.5615215	0.5371509	0.6108617
167.4	0.5864851	0.572544	0.5761535	0.5503713	0.5086524	0.5603896	0.5373003	0.6121667
167.6	0.5895177	0.5754997	0.5687401	0.5486398	0.5090079	0.5556407	0.5417864	0.6146657
167.8	0.5858076	0.5751133	0.5696188	0.550889	0.506033	0.5614293	0.5379395	0.6143626
168.0	0.5955289	0.5770075	0.5730635	0.5528307	0.509363	0.553742	0.5448871	0.6161331
168.2	0.5892171	0.5749533	0.5681425	0.5521133	0.5064534	0.557435	0.54683	0.6179745
168.4	0.5916231	0.5792801	0.5747796	0.5516886	0.5134441	0.5590931	0.5391294	0.621605
168.6	0.5896574	0.5773163	0.5762811	0.5535779	0.5144098	0.5571388	0.5421886	0.622133
168.8	0.5931693	0.580657	0.5741563	0.5508535	0.5064558	0.5615208	0.5459195	0.6219178
169.0	0.5952384	0.5821868	0.578065	0.5524082	0.5100682	0.563409	0.5403189	0.6184523
169.2	0.5909501	0.5823099	0.5790508	0.5586433	0.5106366	0.5608463	0.5397985	0.6190759
169.4	0.5965416	0.5826454	0.5768889	0.5604177	0.5094251	0.5635491	0.5454289	0.6219414
169.6	0.5913406	0.5843156	0.5818997	0.5581949	0.5088707	0.5633163	0.5466105	0.6207109
169.8	0.5965241	0.5822341	0.5796003	0.5556999	0.5136083	0.5595092	0.5488495	0.622673
170.0	0.5966702	0.5804287	0.5800781	0.5577672	0.5162113	0.5661582	0.5467476	0.6204103
170.2	0.596653	0.5872011	0.5803664	0.5544361	0.5123956	0.566298	0.54812	0.6237653
170.4	0.5960949	0.5851154	0.575876	0.5604134	0.5156022	0.5671331	0.5515425	0.6245758
170.6	0.5982339	0.5912541	0.5810667	0.5578387	0.5167688	0.5685662	0.5513496	0.6242277
170.8	0.5962197	0.5851852	0.5826973	0.558539	0.5129081	0.5686898	0.5475141	0.6292957
171.0	0.6018967	0.5916047	0.5829104	0.5588449	0.5177332	0.5646375	0.5506974	0.6308925
171.2	0.5984272	0.5854962	0.5845172	0.5611947	0.5143663	0.5703424	0.5504204	0.6283545
171.4	0.5992746	0.5916408	0.5802368	0.563718	0.5152342	0.5698507	0.5497278	0.6299127
171.6	0.6020678	0.5876461	0.5860496	0.5598964	0.5214499	0.5665219	0.5521014	0.6320078
171.8	0.6032515	0.5889548	0.5835669	0.5621132	0.5173097	0.5743572	0.5504805	0.6301473
172.0	0.6028081	0.589662	0.5882837	0.5659149	0.5178819	0.5666085	0.5564578	0.6279781
172.2	0.603878	0.5889031	0.5823101	0.5678574	0.5218895	0.5734582	0.5505132	0.6326731
172.4	0.6059547	0.5930383	0.5849789	0.5651432	0.5215321	0.5711681	0.5580337	0.6359116
172.6	0.6026148	0.5918412	0.5915795	0.5675267	0.5167043	0.5714127	0.5548725	0.6352984
172.8	0.6034251	0.5937485	0.5901216	0.5665604	0.5199206	0.5751227	0.5584298	0.633621
173.0	0.6079224	0.5897321	0.5858094	0.5659283	0.5236738	0.5746711	0.5557685	0.6373771
173.2	0.6024173	0.5939311	0.5872408	0.5675179	0.5202208	0.573302	0.5565599	0.6378632
173.4	0.6088703	0.5948395	0.5914139	0.5661961	0.5245831	0.5735366	0.5559093	0.6369765
173.6	0.6077674	0.5949659	0.5919575	0.567569	0.5245408	0.5755926	0.5604731	0.6346563
173.8	0.6102193	0.5959644	0.5913097	0.5699254	0.5233426	0.5791245	0.5571883	0.6376784
174.0	0.61014	0.599122	0.590472	0.5698193	0.5247933	0.5775179	0.5581462	0.6389769
174.2	0.608905	0.5949868	0.5930254	0.5706056	0.5246097	0.5821128	0.5631813	0.6418225
174.4	0.6102819	0.5981988	0.5931624	0.5767013	0.5271034	0.581692	0.5597177	0.6388471
174.6	0.6092888	0.5987844	0.5963658	0.5723312	0.5271543	0.5755628	0.5578885	0.6418344
174.8	0.611955	0.5988036	0.5985817	0.5683637	0.5276009	0.5803775	0.5670257	0.6393327
175.0	0.6108832	0.5956315	0.5931163	0.5704632	0.5265539	0.5828789	0.5619981	0.6408656
175.2	0.6139778	0.5957856	0.5993795	0.5764763	0.5290077	0.5814958	0.5621977	0.6388802
175.4	0.6184317	0.5987291	0.59578	0.5795459	0.523688	0.5781898	0.5605323	0.6404907
175.6	0.6148054	0.6001912	0.6007885	0.5725478	0.5279133	0.5846463	0.5679948	0.6420686
175.8	0.6147627	0.6015049	0.5994725	0.5749735	0.5319108	0.5847325	0.564685	0.6413769
176.0	0.6183631	0.5998228	0.6002575	0.5751067	0.5317307	0.5820192	0.5659673	0.6415629
176.2	0.6198038	0.6031021	0.5966445	0.5760992	0.5306558	0.5817578	0.562618	0.6451797
176.4	0.6158139	0.6016431	0.599406	0.575455	0.5337749	0.5815476	0.5683697	0.6487828
176.6	0.6184691	0.6059178	0.6029801	0.581072	0.5303175	0.5822391	0.5692267	0.643966
176.8	0.6182161	0.6063665	0.6015649	0.5796546	0.5280676	0.5846271	0.5670722	0.6451002
177.0	0.6187413	0.6061592	0.6036462	0.5760856	0.5324786	0.5912434	0.5676603	0.6490674
177.2	0.6181525	0.6054039	0.602387	0.5778111	0.5326964	0.5843594	0.5710154	0.6504523
177.4	0.6204912	0.6053247	0.6013382	0.5807433	0.534169	0.5865465	0.5707631	0.6498945
177.6	0.6183729	0.6092476	0.604675	0.5805906	0.5345224	0.5885757	0.569122	0.6512966
177.8	0.6227546	0.6110661	0.6032405	0.5795152	0.5362429	0.5870342	0.5697353	0.648732
178.0	0.6210523	0.6049173	0.6061105	0.5818079	0.5343868	0.5858195	0.5721891	0.6535354
178.2	0.6244751	0.6069852	0.6033958	0.5806246	0.5359597	0.591956	0.5752572	0.6526929
178.4	0.6268078	0.6088583	0.6085838	0.5803868	0.5322096	0.5878792	0.5696816	0.6515248
178.6	0.6273822	0.6072497	0.6037318	0.5865884	0.5366767	0.591804	0.5757352	0.6575202
178.8	0.6204007	0.6082687	0.6068316	0.5809516	0.5402856	0.5904804	0.5733911	0.6551887
179.0	0.6217413	0.6114735	0.6042361	0.5839384	0.5389936	0.5900571	0.5740849	0.6573027
179.2	0.6256832	0.6145647	0.6075683	0.5826695	0.5401116	0.5941916	0.5717287	0.6555385
179.4	0.627379	0.6134812	0.6087379	0.5837114	0.5351103	0.5926111	0.57639	0.6560234
179.6	0.6321314	0.6135769	0.610514	0.585275	0.5408521	0.5894455	0.5758764	0.6535296
179.8	0.6287463	0.6125529	0.6089087	0.5859551	0.5408517	0.5915827	0.5769323	0.6596296
180.0	0.6330624	0.6103449	0.6084583	0.5842098	0.5409766	0.5929614	0.5813842	0.6543341
180.2	0.6386541	0.6178338	0.6153561	0.5883681	0.5402666	0.5985379	0.5794041	0.656332
180.4	0.6312913	0.6153153	0.6107529	0.5882258	0.5438371	0.6005546	0.5768164	0.6599434
180.6	0.6324845	0.6155149	0.6146017	0.5885825	0.5438809	0.5987923	0.5792282	0.6626973
180.8	0.6296459	0.6182822	0.6130257	0.5896539	0.5461809	0.5978128	0.5760052	0.661795
181.0	0.6324759	0.6188354	0.6175501	0.5907477	0.5432326	0.5976763	0.5786134	0.6621166
181.2	0.6307222	0.6207578	0.6164462	0.5864586	0.5480549	0.5937426	0.5849009	0.6632947
181.4	0.634295	0.6176161	0.612518	0.589159	0.5486827	0.5978329	0.5839026	0.6639264
181.6	0.6372133	0.6186962	0.6181336	0.5918083	0.544113	0.5992665	0.5802087	0.6614682
181.8	0.6356262	0.6173547	0.6150436	0.5905294	0.5427603	0.5979346	0.5810677	0.6676344
182.0	0.6365961	0.621048	0.6171631	0.5939303	0.5472209	0.5978789	0.583794	0.6667506
182.2	0.6341951	0.6194538	0.6226529	0.5981967	0.549244	0.6036705	0.5830689	0.6666904
182.4	0.6312631	0.6232196	0.6204455	0.5911925	0.5490443	0.6021488	0.5813788	0.6668088
182.6	0.632728	0.6238606	0.6209867	0.5930328	0.5502595	0.6011313	0.5883315	0.6656846
182.8	0.6388643	0.6188663	0.6216227	0.5911916	0.5494847	0.6033295	0.5841982	0.6726397
183.0	0.6414669	0.6213504	0.6191864	0.5970958	0.5493574	0.6027595	0.585447	0.6727024
183.2	0.6405792	0.6213717	0.6262615	0.5908794	0.5496229	0.6056999	0.5867962	0.6683657
183.4	0.6416191	0.6246958	0.6219848	0.5988513	0.548992	0.602899	0.5837563	0.6738848
183.6	0.6421126	0.6284225	0.6195891	0.5971677	0.5478066	0.6051439	0.5885079	0.671801
183.8	0.6421884	0.6241856	0.6216576	0.6005048	0.5516144	0.6058631	0.5917034	0.6724227
184.0	0.646216	0.6251923	0.6242157	0.5979726	0.554642	0.6094756	0.5894138	0.6758279
184.2	0.6425656	0.6313694	0.6210267	0.6010024	0.5526692	0.6079333	0.5886406	0.674394
184.4	0.6458856	0.6261253	0.6268467	0.5989392	0.5534728	0.6065605	0.5902645	0.6745477
184.6	0.6469522	0.6266885	0.6282449	0.6015878	0.55283	0.6099493	0.5893286	0.6713823
184.8	0.6504703	0.6249582	0.6231667	0.5982903	0.5524094	0.6080164	0.5889012	0.6729021
185.0	0.6467304	0.6295686	0.6229081	0.6065812	0.550826	0.6128476	0.5920972	0.6764174
185.2	0.6486603	0.6322032	0.6273269	0.6006315	0.5600358	0.6121219	0.5894411	0.6796024
185.4	0.6439573	0.6302467	0.6274507	0.6016308	0.5567805	0.607383	0.5929978	0.6784951
185.6	0.6448611	0.6279864	0.6291704	0.5980157	0.557745	0.612684	0.5914032	0.6784258
185.8	0.6502956	0.6296902	0.6292009	0.6079672	0.5576023	0.6108383	0.5936697	0.6826842
186.0	0.6509351	0.6306586	0.6272721	0.6055129	0.5589264	0.6135172	0.5935535	0.680361
186.2	0.6523522	0.6331703	0.6269234	0.6104128	0.5574074	0.6113479	0.593313	0.679444
186.4	0.6492381	0.6299675	0.6293314	0.6070261	0.5599754	0.6125042	0.5929927	0.6810176
186.6	0.6483786	0.6321312	0.6286198	0.6077927	0.5601184	0.6149548	0.5919499	0.6804578
186.8	0.6528119	0.6363037	0.6299871	0.6068444	0.5581921	0.6130142	0.5914698	0.682999
187.0	0.6507472	0.6377908	0.6300512	0.6088552	0.5591994	0.6154424	0.5933039	0.6854958
187.2	0.6560159	0.6314708	0.6249614	0.6014588	0.5624929	0.6150765	0.5953364	0.6840888
187.4	0.6507567	0.6404228	0.6323224	0.6057104	0.5671023	0.6194382	0.5976771	0.6851969
187.6	0.6548651	0.6387355	0.6349046	0.6108634	0.5599329	0.6163514	0.5975133	0.685131
187.8	0.6538194	0.638453	0.6359757	0.6075484	0.5647983	0.614806	0.5995626	0.6828741
188.0	0.6595566	0.6419147	0.6358613	0.6093763	0.5602656	0.6232483	0.5964138	0.6876504
188.2	0.6581136	0.6368829	0.6281005	0.6123508	0.5603621	0.6166622	0.5991858	0.6906618
188.4	0.6586686	0.6352602	0.6338162	0.612415	0.564056	0.6204941	0.5973675	0.6876525
188.6	0.6561477	0.6353312	0.6399132	0.6114427	0.5683262	0.6214482	0.5978572	0.6899932
188.8	0.6576105	0.6392349	0.64148	0.6119871	0.5669488	0.6208938	0.6012768	0.6843339
189.0	0.6618727	0.6410083	0.6325856	0.6111712	0.5656869	0.6216473	0.5987344	0.6884983
189.2	0.6603661	0.6412834	0.6347249	0.6121821	0.561851	0.6226429	0.604483	0.6903648
189.4	0.6609579	0.6435401	0.6369196	0.614463	0.5681808	0.6215341	0.6046055	0.6897693
189.6	0.6621982	0.6447412	0.6368605	0.6122727	0.5659938	0.6218811	0.6049587	0.6902263
189.8	0.6605976	0.6384956	0.640242	0.6176528	0.5674224	0.6189066	0.6060747	0.6934
190.0	0.659321	0.6410413	0.6416994	0.6189298	0.574817	0.6261395	0.6016778	0.6923106
190.2	0.6631262	0.6447461	0.6383072	0.6143547	0.5687847	0.6200853	0.604198	0.6965436
190.4	0.6603348	0.6456265	0.6429733	0.6187767	0.5668123	0.6222046	0.6050414	0.6966531
190.6	0.6610526	0.6439583	0.6388484	0.6145996	0.5692127	0.6208703	0.6020586	0.6986698
190.8	0.6647472	0.6470041	0.64208	0.6150072	0.572072	0.6240389	0.6091819	0.6963486
191.0	0.6623619	0.6440855	0.6405594	0.6184568	0.5766953	0.6261203	0.6067209	0.69139
191.2	0.6637816	0.6447149	0.6451445	0.6218705	0.5682826	0.6234779	0.6069033	0.6997856
191.4	0.6669676	0.6501779	0.644832	0.6161647	0.5709016	0.6230323	0.6087	0.6958763
191.6	0.6636756	0.645259	0.6467484	0.6218595	0.5737737	0.6319767	0.6074969	0.6994849
191.8	0.6705627	0.6475623	0.6460676	0.614424	0.5712281	0.623857	0.6066962	0.6999187
192.0	0.671267	0.6489668	0.6445374	0.6222181	0.5736603	0.6288499	0.6107056	0.6964597
192.2	0.6669017	0.6496412	0.6456431	0.6242355	0.5739043	0.6297203	0.6090079	0.6974002
192.4	0.6650823	0.6490207	0.6446667	0.6154418	0.5749927	0.6314048	0.6103318	0.7000108
192.6	0.6694953	0.6518384	0.6498207	0.6236008	0.5742888	0.6249132	0.6141225	0.7047955
192.8	0.6687084	0.650538	0.6474864	0.6255225	0.5745217	0.6350818	0.6086265	0.70183
193.0	0.6700929	0.6505464	0.6486843	0.6225126	0.5762147	0.6302632	0.6117018	0.7017686
193.2	0.6714303	0.6553434	0.6484627	0.6229575	0.5776696	0.6357288	0.6108264	0.6978768
193.4	0.6781921	0.65413	0.6480864	0.6255867	0.5761407	0.6339185	0.613467	0.7034223
193.6	0.6722844	0.6525976	0.6502228	0.6274814	0.5763652	0.6368732	0.6142799	0.703352
193.8	0.6736588	0.6532734	0.6535612	0.6271815	0.579677	0.6345144	0.6152787	0.7009006
194.0	0.6746132	0.648405	0.6533902	0.6255636	0.582432	0.6354043	0.6130462	0.7022082
194.2	0.6762815	0.6587744	0.6551561	0.6278009	0.5805542	0.6371613	0.6186674	0.7062626
194.4	0.6774666	0.6540987	0.6531528	0.6251885	0.576809	0.6338779	0.6175535	0.7061318
194.6	0.6763598	0.6586105	0.6565939	0.6291155	0.5792747	0.6359262	0.6158227	0.7054821
194.8	0.6769894	0.6581407	0.6551626	0.632469	0.5794027	0.6391863	0.614336	0.7106006
195.0	0.6772637	0.6551824	0.6524766	0.6296632	0.5809856	0.6332638	0.6144582	0.7055488
195.2	0.6782008	0.6610671	0.6547144	0.6293361	0.5827845	0.6327344	0.6208818	0.7107126
195.4	0.6791868	0.6556883	0.6617419	0.6278483	0.5876494	0.6366382	0.618727	0.7114686
195.6	0.6804487	0.6577435	0.6593729	0.627158	0.5807166	0.6363275	0.6212448	0.7061481
195.8	0.6789744	0.6565177	0.6576515	0.6319578	0.5845442	0.6393361	0.6142442	0.7132394
196.0	0.6775351	0.6579801	0.6571613	0.6331675	0.584797	0.6385307	0.6134365	0.7075031
196.2	0.6808366	0.6601385	0.6580696	0.6337583	0.5846211	0.6392349	0.6186869	0.7104571
196.4	0.6817622	0.6587175	0.6578897	0.6352586	0.5867382	0.6406009	0.6186914	0.7081244
196.6	0.6851948	0.6560258	0.6602798	0.6350209	0.5853116	0.6386395	0.619535	0.7134532
196.8	0.6800892	0.6628689	0.660838	0.6350822	0.5847085	0.6454388	0.6235327	0.7149135
197.0	0.6851457	0.6601629	0.6623126	0.629894	0.5860748	0.6448796	0.621289	0.7164461
197.2	0.679197	0.663191	0.6598191	0.6356818	0.5899746	0.641182	0.6267855	0.7160062
197.4	0.6830871	0.666279	0.6662016	0.6349077	0.5882475	0.641847	0.6241596	0.7152674
197.6	0.6837131	0.6656311	0.6606753	0.6361003	0.5895932	0.6438992	0.6244425	0.7157299
197.8	0.6883859	0.6643029	0.66164	0.6401017	0.5881506	0.6424753	0.6275659	0.7166476
198.0	0.6849199	0.6645319	0.6654488	0.6390026	0.5862883	0.6383098	0.6251331	0.7210075
198.2	0.6886097	0.6631253	0.6678424	0.6382568	0.5878336	0.6445926	0.6278908	0.7177003
198.4	0.6877626	0.6602412	0.6671832	0.6404068	0.5882677	0.6451238	0.6280951	0.7170892
198.6	0.6879086	0.6692625	0.6650596	0.6401999	0.5898335	0.6467109	0.6258842	0.7178248
198.8	0.6880047	0.6680334	0.6677754	0.638205	0.5895	0.6494544	0.6306999	0.720462
199.0	0.6897175	0.6721066	0.6683139	0.6400948	0.5911713	0.6462323	0.628177	0.7209041
199.2	0.6874771	0.6689326	0.6707835	0.6386665	0.5915486	0.6475065	0.629308	0.7249585
199.4	0.690456	0.6651516	0.6655352	0.640111	0.5935354	0.6484124	0.6325274	0.7247789
199.6	0.6916553	0.6694245	0.6684676	0.6444988	0.593828	0.6513503	0.6266749	0.7218125
199.8	0.6942232	0.6686263	0.6688254	0.6461637	0.5941748	0.6538528	0.6298619	0.7246321
200.0	0.6916965	0.6698856	0.6639718	0.6386645	0.5957739	0.6497764	0.6283537	0.7223732
200.2	0.6959852	0.6689519	0.6677343	0.6415086	0.594736	0.6504411	0.6302457	0.7244814
200.4	0.6918705	0.6710268	0.6715364	0.6443348	0.5944809	0.6536407	0.629609	0.7298231
200.6	0.6907697	0.6696154	0.6685266	0.6474783	0.596674	0.6536778	0.6263931	0.725674
200.8	0.6922944	0.6769519	0.6716974	0.6469395	0.5975937	0.6522249	0.6293571	0.7259428
201.0	0.6929982	0.6763829	0.6715652	0.6480063	0.5958692	0.653819	0.6346008	0.7241726
201.2	0.69229	0.67426	0.6714119	0.649811	0.6014943	0.6499866	0.6331952	0.7282665
201.4	0.7045282	0.6716336	0.6716121	0.6438534	0.5995357	0.6491027	0.6376551	0.7267543
201.6	0.6962716	0.6757458	0.677945	0.6487983	0.6007228	0.657245	0.6345222	0.7277625
201.8	0.6970196	0.6734601	0.676518	0.645999	0.5961384	0.6567995	0.6385185	0.7263561
202.0	0.7023818	0.6770771	0.6758974	0.6486207	0.6008305	0.6554974	0.6339203	0.7297319
202.2	0.6965111	0.6798564	0.6744497	0.6472893	0.601916	0.6594415	0.63644	0.7367316
202.4	0.702483	0.6746978	0.6773558	0.6499152	0.5990618	0.6551759	0.6356665	0.7316229
202.6	0.6963105	0.6755113	0.6783528	0.650833	0.5995616	0.6552964	0.6362455	0.7356423
202.8	0.7005059	0.6740964	0.6765926	0.6521677	0.5998966	0.6574582	0.638709	0.7318488
203.0	0.703178	0.6813601	0.6773065	0.6475668	0.6018193	0.6541019	0.639656	0.7339384
203.2	0.70531	0.6707782	0.6785388	0.6537713	0.6028128	0.6644622	0.6397101	0.7333114
203.4	0.7052641	0.6829154	0.6785448	0.6501361	0.6068519	0.6540227	0.6423485	0.7359133
203.6	0.7062032	0.6831353	0.6789699	0.654137	0.6052262	0.6615719	0.6401384	0.7366669
203.8	0.7024681	0.6808519	0.6794218	0.6544579	0.6059945	0.6628175	0.6416325	0.7394518
204.0	0.707414	0.6768602	0.6812919	0.6565872	0.6063006	0.6595395	0.6382555	0.7368266
204.2	0.7100331	0.6779764	0.6787313	0.6510286	0.605992	0.6603774	0.6402817	0.7379352
204.4	0.7057946	0.6832694	0.6824858	0.6550385	0.6054687	0.6627204	0.638869	0.7348509
204.6	0.7056721	0.681989	0.6809818	0.6581343	0.6039512	0.6666786	0.6448725	0.7377424
204.8	0.7049105	0.6823882	0.683263	0.6598553	0.607491	0.6680523	0.6423258	0.7375693
205.0	0.7087164	0.6872175	0.6846053	0.6591418	0.6088044	0.6683947	0.6438417	0.7399787
205.2	0.7101869	0.6790341	0.6862059	0.6565828	0.6068742	0.6665831	0.6436101	0.7423913
205.4	0.7106709	0.6846424	0.6881571	0.6590218	0.6107401	0.6641545	0.6447194	0.7424678
205.6	0.7093717	0.68643	0.6856574	0.6560063	0.6108756	0.6651194	0.6423656	0.742169
205.8	0.7100309	0.6870978	0.6852117	0.6539516	0.6053234	0.6673899	0.6418768	0.7400324
206.0	0.7133322	0.6909867	0.6848662	0.6576808	0.6132116	0.6688321	0.6484876	0.7420624
206.2	0.7100724	0.6885451	0.6867422	0.6604298	0.6105985	0.6700446	0.6480448	0.741367
206.4	0.7118553	0.6870033	0.682061	0.6629793	0.6143042	0.6666819	0.6442546	0.7446172
206.6	0.7158746	0.6914239	0.6845079	0.6623495	0.6074238	0.668227	0.6484345	0.7435129
206.8	0.7160476	0.6894297	0.6867018	0.6623019	0.6140522	0.6714607	0.6455929	0.7448056
207.0	0.7126925	0.6919187	0.6893468	0.663686	0.6105919	0.6674112	0.6507961	0.7429924
207.2	0.7134506	0.6925623	0.688759	0.6569877	0.6116698	0.6692068	0.6533867	0.7486381
207.4	0.7158642	0.6988533	0.6867757	0.6611548	0.6148149	0.6729303	0.6495678	0.7487466
207.6	0.7135459	0.6892855	0.6943896	0.6597614	0.6111088	0.6734371	0.6519341	0.7470954
207.8	0.7135991	0.6948102	0.6912611	0.6630344	0.6123075	0.6687032	0.6533476	0.7490469
208.0	0.7165633	0.6971948	0.689373	0.6652889	0.6179863	0.6688048	0.6502136	0.750766
208.2	0.714958	0.6959564	0.6922225	0.6607664	0.6116486	0.6746044	0.6554223	0.7454128
208.4	0.7200409	0.6913949	0.6913807	0.6662485	0.6176731	0.6730727	0.6519564	0.7495368
208.6	0.7183784	0.6933591	0.6955048	0.6631689	0.6159495	0.6749714	0.6540251	0.7500672
208.8	0.722096	0.6940287	0.6918837	0.6662506	0.6141037	0.672448	0.6482285	0.7515095
209.0	0.7177886	0.6947445	0.6917531	0.667821	0.6174164	0.6713674	0.655382	0.7535554
209.2	0.721027	0.6986285	0.6982462	0.6637617	0.6193154	0.6738582	0.6542114	0.7498422
209.4	0.7215353	0.6986943	0.6897799	0.6698744	0.620488	0.6751683	0.6523275	0.7504706
209.6	0.717968	0.6923586	0.6956859	0.6702893	0.6176168	0.678297	0.652864	0.7549575
209.8	0.7212849	0.6951846	0.6943742	0.669789	0.6194573	0.6786699	0.6562175	0.7559584
210.0	0.7238569	0.6974534	0.6952437	0.6670429	0.6188875	0.6756972	0.6600987	0.7571166
210.2	0.720642	0.6972734	0.6970007	0.668601	0.6176453	0.676191	0.6596506	0.7581567
210.4	0.7244247	0.6989197	0.7002444	0.6708916	0.6240718	0.6755821	0.6588246	0.7560771
210.6	0.7251028	0.7020449	0.700426	0.673158	0.6223516	0.6829944	0.6622571	0.7550979
210.8	0.722694	0.7010632	0.6990337	0.6678352	0.6218126	0.6755949	0.6596171	0.7586208
211.0	0.7271718	0.7017916	0.6975648	0.6716907	0.6223675	0.6804338	0.6605303	0.7568954
211.2	0.7289246	0.7019781	0.6982851	0.6723423	0.6210845	0.6782857	0.6567464	0.7581821
211.4	0.7287473	0.7045647	0.7036842	0.6756725	0.6225795	0.6827617	0.6589245	0.7589874
211.6	0.7280357	0.7012022	0.6995707	0.6726537	0.623385	0.6810241	0.6593676	0.7568864
211.8	0.7281572	0.7031617	0.7054074	0.6707042	0.6276703	0.681031	0.6675563	0.7565845
212.0	0.7249795	0.7062992	0.7030369	0.6715221	0.6230596	0.6857781	0.6610748	0.7618731
212.2	0.7303042	0.7004519	0.6991401	0.6764251	0.6271728	0.6851272	0.6619034	0.7617956
212.4	0.7314494	0.7060222	0.7019925	0.6737174	0.6224235	0.6813151	0.6658833	0.7625912
212.6	0.7277455	0.7076043	0.703405	0.6732054	0.6253064	0.6865426	0.6596692	0.7662061
212.8	0.7311248	0.7006199	0.7031722	0.6731377	0.6262842	0.6840899	0.6623723	0.7660083
213.0	0.7284163	0.7027491	0.7064506	0.6730858	0.6253895	0.6853824	0.6654019	0.7672771
213.2	0.7320707	0.7065263	0.7082863	0.6781555	0.6257535	0.6851986	0.6595483	0.7642431
213.4	0.7308182	0.7031965	0.7043314	0.6758823	0.6254287	0.6872195	0.6631316	0.7633139
213.6	0.7313716	0.7103595	0.7032298	0.6760488	0.6257107	0.6867045	0.6622817	0.7650071
213.8	0.7338951	0.7063323	0.7047716	0.6763208	0.6286879	0.683613	0.6644766	0.7656856
214.0	0.7347001	0.7064716	0.7088224	0.6791279	0.6280556	0.6957844	0.6648222	0.7623294
214.2	0.7339948	0.7090284	0.7109786	0.6804715	0.62884	0.6856543	0.6642405	0.7674268
214.4	0.7310489	0.7073171	0.709388	0.6779893	0.6312281	0.6857118	0.6637259	0.7710909
214.6	0.7367561	0.7104259	0.7077247	0.6814842	0.6319579	0.6887798	0.6688551	0.7697248
214.8	0.7331305	0.7067102	0.7121526	0.6770088	0.630733	0.6952966	0.6635756	0.7688547
215.0	0.7336704	0.7092993	0.708652	0.6798829	0.6313921	0.6902429	0.6636307	0.7666851
215.2	0.7378432	0.7082872	0.7154534	0.682911	0.6303494	0.6883164	0.6710402	0.7706639
215.4	0.7340873	0.7082569	0.7131417	0.6848754	0.629546	0.6917348	0.66559	0.7692158
215.6	0.734374	0.7161096	0.7064697	0.6852691	0.6315708	0.6907557	0.6701813	0.7742524
215.8	0.7424318	0.7136016	0.7171084	0.6842463	0.6320118	0.6918906	0.6733521	0.7740584
216.0	0.7394848	0.7213827	0.7149861	0.6853728	0.6302248	0.6880838	0.668512	0.7739936
216.2	0.7377322	0.7153716	0.7108617	0.6856754	0.6355259	0.6889166	0.671202	0.7686996
216.4	0.7367388	0.7138801	0.7148153	0.6846913	0.6313674	0.6903244	0.6721962	0.7751918
216.6	0.7417678	0.7154948	0.7172249	0.6847857	0.6311757	0.6878551	0.6701296	0.7742814
216.8	0.7419032	0.7119284	0.7155203	0.684111	0.6373044	0.6964269	0.6702661	0.7703972
217.0	0.7432175	0.7169147	0.7163478	0.6873865	0.6367862	0.694142	0.6762349	0.7745718
217.2	0.7417405	0.7192417	0.720726	0.6830108	0.6342554	0.6916654	0.6719962	0.775516
217.4	0.7424279	0.7178312	0.7140327	0.6835745	0.6356418	0.6949835	0.6733192	0.774577
217.6	0.7445888	0.716665	0.7157866	0.6909897	0.6381434	0.6943282	0.6767229	0.7806625
217.8	0.7453659	0.7204857	0.714817	0.6899709	0.6359197	0.6968842	0.6744739	0.7739094
218.0	0.7421551	0.7168403	0.7167131	0.6884407	0.6397995	0.699899	0.6733182	0.7771614
218.2	0.7414898	0.7171574	0.7144486	0.6908262	0.641003	0.6932682	0.6792085	0.779703
218.4	0.7446141	0.7206199	0.7177071	0.6890262	0.63887	0.6984774	0.6744449	0.7827693
218.6	0.7468664	0.7186297	0.7157034	0.6882049	0.6375959	0.6958483	0.6770262	0.7771246
218.8	0.7420599	0.7215682	0.7223005	0.6931279	0.6396781	0.6988037	0.6755893	0.781658
219.0	0.7466163	0.7233145	0.7214271	0.6935318	0.6378131	0.6993106	0.6759822	0.7782225
219.2	0.7492601	0.7208167	0.7208737	0.6908675	0.6380952	0.6954976	0.674904	0.78296
219.4	0.7484135	0.7209798	0.7194892	0.6926516	0.6424099	0.7017821	0.6785961	0.7831764
219.6	0.7473518	0.7200002	0.7230505	0.6962352	0.6432838	0.7006834	0.6804562	0.7823068
219.8	0.7529318	0.7199841	0.7260224	0.6920422	0.6436012	0.6961085	0.6765977	0.7879376
220.0	0.7516239	0.7239408	0.7215503	0.6897098	0.6432365	0.6991858	0.6842032	0.7848496
220.2	0.7498003	0.7227005	0.7206933	0.6957552	0.6444914	0.6963475	0.681841	0.7795267
220.4	0.7523807	0.7208797	0.7219899	0.6939257	0.6463698	0.7021313	0.6820888	0.7841686
220.6	0.7469553	0.7242321	0.7278473	0.6945436	0.6451401	0.7041947	0.6819218	0.7873519
220.8	0.7504256	0.7244565	0.7228086	0.6966087	0.6485229	0.704063	0.6807113	0.78449
221.0	0.7554811	0.7251432	0.7267357	0.6918042	0.6468983	0.7027366	0.6795084	0.7888249
221.2	0.7493002	0.7252519	0.724585	0.6946187	0.6458787	0.7039496	0.6809763	0.7863259
221.4	0.7523366	0.7310748	0.7255114	0.6953719	0.6460727	0.7056819	0.6841276	0.7863563
221.6	0.7541135	0.7305767	0.7270659	0.6924472	0.6467062	0.7072365	0.6819561	0.7873408
221.8	0.7534881	0.7259609	0.7285181	0.6973979	0.6448961	0.7068982	0.6818373	0.7896918
222.0	0.7598214	0.722652	0.7239189	0.6952873	0.649828	0.7036242	0.6848217	0.7901555
222.2	0.7525131	0.7274705	0.7271906	0.6975316	0.6470922	0.7062429	0.6879221	0.7890198
222.4	0.7578301	0.7277567	0.7293922	0.6976016	0.6432242	0.7062913	0.6849349	0.7922277
222.6	0.7545354	0.7285424	0.7272905	0.6986887	0.6510997	0.7066721	0.6869219	0.7937718
222.8	0.7588659	0.7289863	0.7295249	0.7013192	0.6484456	0.7090729	0.6873992	0.7881598
223.0	0.7560375	0.7292415	0.7271693	0.7014609	0.6493973	0.7090531	0.6886604	0.7876217
223.2	0.7574786	0.7304923	0.7315679	0.6991304	0.6520556	0.7050305	0.6885449	0.7919894
223.4	0.7585022	0.7290157	0.7316152	0.7040142	0.6509191	0.7121318	0.6880481	0.7930681
223.6	0.7596365	0.7313468	0.7314868	0.7016234	0.6515276	0.7130946	0.6841633	0.7971337
223.8	0.7601069	0.7325865	0.7382283	0.7011923	0.6474649	0.7071585	0.6879871	0.7924811
224.0	0.7583101	0.7290395	0.7305389	0.7057117	0.6517441	0.7111473	0.6880038	0.7936141
224.2	0.7591425	0.7347376	0.7314043	0.7041582	0.6535149	0.7072202	0.6884642	0.7972296
224.4	0.7653658	0.7299379	0.723492	0.7007241	0.650469	0.7090225	0.6875049	0.7964324
224.6	0.7635627	0.7329652	0.733748	0.7072387	0.65159	0.7117687	0.6901837	0.8002588
224.8	0.7598253	0.733915	0.7323011	0.7068352	0.6536807	0.7110999	0.68989	0.7931064
225.0	0.762642	0.7326955	0.7350824	0.7032666	0.6537098	0.7157136	0.6915298	0.7986855
225.2	0.7618405	0.7353732	0.7364261	0.7072093	0.656184	0.7116106	0.69107	0.7981316
225.4	0.7609311	0.7363743	0.7360311	0.7061128	0.6540509	0.7194446	0.6937582	0.7999173
225.6	0.7634121	0.7354418	0.73394	0.7037792	0.6521189	0.7144259	0.6928826	0.7979273
225.8	0.762124	0.7362965	0.7351803	0.707882	0.655004	0.7166455	0.69465	0.804152
226.0	0.7674389	0.7368672	0.7380939	0.7112751	0.6570098	0.7166187	0.6936929	0.7980005
226.2	0.7617012	0.7415714	0.7374453	0.7112351	0.6569304	0.7170571	0.6927285	0.8024303
226.4	0.765201	0.7364827	0.731869	0.7094548	0.6571223	0.7164177	0.6963817	0.804336
226.6	0.7661842	0.7408553	0.7401909	0.7047012	0.6560499	0.7155098	0.6949585	0.8010625
226.8	0.7700079	0.7378369	0.7420865	0.7050687	0.6541025	0.7141051	0.6966656	0.801273
227.0	0.7713541	0.7378109	0.7414209	0.71205	0.6607105	0.7147117	0.6945083	0.80233
227.2	0.7693314	0.7357245	0.7405035	0.7093588	0.6576449	0.7160156	0.6960016	0.8026368
227.4	0.7664047	0.7382922	0.7377526	0.7116308	0.6577026	0.7184106	0.6938025	0.8071513
227.6	0.7688825	0.7399169	0.7392396	0.7135815	0.6591102	0.7130898	0.7008746	0.8060477
227.8	0.7693723	0.738243	0.7440794	0.7093666	0.6603029	0.7191194	0.6960594	0.8080071
228.0	0.770363	0.7408571	0.7420395	0.7132331	0.6605674	0.7211699	0.699286	0.803107
228.2	0.7700372	0.7413017	0.7420925	0.7154385	0.6631794	0.7215013	0.6986219	0.800846
228.4	0.7705255	0.7421189	0.7425423	0.7134298	0.6601552	0.7194502	0.7026185	0.8064648
228.6	0.7733737	0.7461154	0.7421573	0.7128123	0.6596266	0.7217242	0.6977099	0.8069867
228.8	0.7733564	0.7437502	0.7424657	0.7154177	0.6633443	0.7188723	0.7027661	0.8131965
229.0	0.7752514	0.7451222	0.7410922	0.7128353	0.6630011	0.7270694	0.7019691	0.8085483
229.2	0.7721307	0.7407629	0.7435989	0.7140813	0.661544	0.7202476	0.7034877	0.8058071
229.4	0.7765189	0.7446136	0.7445703	0.712689	0.6624257	0.7221792	0.6994011	0.8107412
229.6	0.7774872	0.7427192	0.7429051	0.7145212	0.6649699	0.7249076	0.6994232	0.8090424
229.8	0.7736973	0.7455389	0.7446896	0.7124376	0.6638708	0.7252229	0.7019059	0.8100645
230.0	0.7793071	0.7432744	0.7494534	0.7158288	0.6647261	0.7205748	0.7022367	0.8076223
230.2	0.7754259	0.7440377	0.7472208	0.7164948	0.6668208	0.7250121	0.703907	0.8120682
230.4	0.774939	0.7459185	0.744069	0.7135984	0.6658356	0.726463	0.7015271	0.8130388
230.6	0.7755514	0.7440463	0.7458382	0.7179337	0.6664483	0.7248458	0.7034142	0.8123767
230.8	0.7763161	0.7480246	0.7474231	0.7215849	0.6687761	0.7296401	0.7048541	0.8155605
231.0	0.7828936	0.7442353	0.7473759	0.7203301	0.6665685	0.7282624	0.7078069	0.8101973
231.2	0.7781684	0.7469304	0.7492073	0.7190012	0.6684793	0.7232668	0.7061055	0.8138981
231.4	0.7760342	0.7490526	0.7465111	0.7185938	0.667364	0.7323248	0.7045523	0.813978
231.6	0.7866483	0.7475643	0.7472369	0.7201558	0.6676065	0.7306161	0.7090864	0.8170633
231.8	0.7870385	0.7522936	0.7523887	0.7165525	0.6679071	0.7237244	0.7027978	0.8148698
232.0	0.7788745	0.7462038	0.7493337	0.721644	0.6669099	0.7308562	0.7047963	0.8178564
232.2	0.7820389	0.7477585	0.7494559	0.7207806	0.6652394	0.7272069	0.7095826	0.8166014
232.4	0.7800564	0.7505339	0.7536701	0.719438	0.6705593	0.7265615	0.707888	0.8137879
232.6	0.7845675	0.750114	0.7485504	0.7231736	0.6658415	0.7341363	0.7077703	0.8178234
232.8	0.7868006	0.7528931	0.7549243	0.7238679	0.6697071	0.7287218	0.7104837	0.8179091
233.0	0.7832589	0.7496819	0.7505688	0.7229366	0.6699993	0.7323444	0.7080064	0.8191394
233.2	0.7835448	0.7524804	0.7525376	0.7209048	0.6704652	0.7344632	0.7124224	0.8220186
233.4	0.7863193	0.7591895	0.7532601	0.7249143	0.6710976	0.7315908	0.7104331	0.8239462
233.6	0.781398	0.75279	0.7506915	0.7206807	0.6725899	0.7358796	0.709584	0.8215088
233.8	0.786795	0.7578776	0.7549362	0.7271977	0.6717324	0.7330924	0.7096862	0.8184425
234.0	0.7867876	0.7570096	0.7570934	0.73196	0.6725513	0.7342305	0.7137274	0.8254604
234.2	0.7864598	0.7549201	0.7539198	0.7263657	0.6748623	0.7357651	0.714957	0.8229126
234.4	0.7901739	0.7578631	0.757916	0.728174	0.6703848	0.7334159	0.7157786	0.8256816
234.6	0.7867827	0.7538885	0.7568473	0.7242549	0.674388	0.735437	0.7101259	0.8212985
234.8	0.7884881	0.7557001	0.7596719	0.7278994	0.6674702	0.7372181	0.7125058	0.820494
235.0	0.7900305	0.7551782	0.7595168	0.7251602	0.6809074	0.7379577	0.7148883	0.824163
235.2	0.7873567	0.7586005	0.7592241	0.7277521	0.6764656	0.7331409	0.7135658	0.824191
235.4	0.7860332	0.7548673	0.7601052	0.7324812	0.6760814	0.7364364	0.7167568	0.8237719
235.6	0.791527	0.7622833	0.7589624	0.7259619	0.6763265	0.7355115	0.7130812	0.8259173
235.8	0.7856498	0.7599783	0.7629879	0.7280031	0.676019	0.7373642	0.7160449	0.8252056
236.0	0.7916366	0.7640257	0.7612959	0.7265378	0.6788037	0.7413606	0.7163551	0.8261652
236.2	0.7914741	0.764469	0.7590434	0.7323411	0.6765643	0.737908	0.7171742	0.8284253
236.4	0.790136	0.7600784	0.7603682	0.7297028	0.6783206	0.7404448	0.7199793	0.8284279
236.6	0.7952364	0.7555998	0.7616442	0.7309703	0.6814573	0.7365732	0.7206923	0.8287371
236.8	0.7919916	0.760312	0.7609227	0.7290447	0.6742617	0.7355474	0.7186921	0.8303087
237.0	0.7973081	0.7604862	0.7633958	0.7322031	0.6800779	0.7408156	0.7180139	0.8297933
237.2	0.7944199	0.7637969	0.7673408	0.7333986	0.6772713	0.7400634	0.7176363	0.8294048
237.4	0.7929973	0.7606333	0.7670407	0.7342069	0.6820142	0.7367084	0.7202897	0.8293749
237.6	0.7918801	0.7670501	0.7641798	0.7324315	0.6786566	0.7432144	0.7164481	0.8301362
237.8	0.7969707	0.7636127	0.7659304	0.7361667	0.6823595	0.7418317	0.7175822	0.8280789
238.0	0.7958052	0.7671952	0.766472	0.7331225	0.6827011	0.7447517	0.7227315	0.8302795
238.2	0.8011022	0.7646846	0.7619854	0.7338935	0.6811237	0.7457293	0.7169284	0.8339065
238.4	0.8005019	0.7706056	0.7695544	0.7319272	0.680055	0.744912	0.719975	0.8332043
238.6	0.7985275	0.7684714	0.7618681	0.740667	0.6810365	0.7458501	0.7191762	0.8327481
238.8	0.797163	0.7681959	0.7635432	0.7379157	0.6816539	0.7465512	0.7235	0.8348684
239.0	0.7998342	0.7662894	0.7665186	0.7364237	0.6816378	0.7494233	0.722616	0.8319834
239.2	0.796822	0.7669249	0.7681705	0.7348065	0.6800919	0.7448856	0.7194639	0.8340355
239.4	0.7963763	0.7701036	0.7651009	0.7395228	0.6857127	0.7450208	0.7234624	0.8355007
239.6	0.7984384	0.7659392	0.7673975	0.7395509	0.6881437	0.7428917	0.7228874	0.8337591
239.8	0.8027053	0.7654068	0.7699141	0.737618	0.68359	0.7478132	0.7193152	0.8393705
240.0	0.8005001	0.7673478	0.7704027	0.7427558	0.6851176	0.7475164	0.7212231	0.8381631
240.2	0.8014554	0.7714769	0.7722872	0.7417116	0.6855594	0.7501299	0.7235557	0.8359396
240.4	0.8047665	0.7704064	0.7716189	0.7390106	0.6838612	0.7488204	0.7232702	0.8382869
240.6	0.8060907	0.7698609	0.7654833	0.7370052	0.687547	0.7448615	0.725633	0.8345159
240.8	0.8026971	0.7712564	0.7686242	0.7376871	0.6855322	0.7518216	0.7229058	0.8395694
241.0	0.8033161	0.7752765	0.7732061	0.7398247	0.6863179	0.7482774	0.7274153	0.8382607
241.2	0.8038126	0.7732834	0.7734352	0.7415517	0.686469	0.7485359	0.7285907	0.8411819
241.4	0.8033798	0.7713176	0.7731874	0.7395226	0.6895151	0.7498808	0.7292067	0.8425048
241.6	0.804391	0.7729639	0.7711899	0.741784	0.6895528	0.7469444	0.7258709	0.8416964
241.8	0.8042595	0.7693934	0.7716517	0.7443119	0.6910793	0.7510676	0.7282838	0.8405316
242.0	0.8066003	0.7776425	0.7791	0.7432028	0.6896235	0.7495506	0.7273012	0.842214
242.2	0.8058524	0.7700848	0.7756572	0.7428016	0.691052	0.7524118	0.7274459	0.8428354
242.4	0.803501	0.7736938	0.7819591	0.7385975	0.6919049	0.7479418	0.7255055	0.8463866
242.6	0.8105389	0.7693751	0.7755426	0.7451749	0.6901999	0.7512942	0.7328101	0.8409555
242.8	0.8089399	0.7755324	0.7712454	0.7419916	0.6908494	0.755037	0.7285144	0.843504
243.0	0.8051941	0.7775277	0.7747009	0.7451213	0.6935861	0.7549242	0.7356966	0.8436794
243.2	0.8109158	0.7782425	0.7774934	0.7424444	0.6925346	0.7518337	0.7280132	0.8442557
243.4	0.8090776	0.7762282	0.778236	0.7435732	0.6923785	0.7535579	0.7351799	0.8439542
243.6	0.8102629	0.7760875	0.7789719	0.7482598	0.6942831	0.7522098	0.7359871	0.8421693
243.8	0.8069032	0.7742907	0.7807282	0.7432297	0.6924429	0.7579958	0.7277502	0.8441943
244.0	0.8092188	0.7755976	0.7784086	0.7472193	0.6938616	0.758244	0.730533	0.8472319
244.2	0.8072876	0.7770513	0.7839827	0.7436581	0.6920811	0.7568069	0.7278107	0.8510372
244.4	0.8141626	0.7814364	0.7794558	0.7447465	0.6954613	0.7543377	0.7336827	0.8511353
244.6	0.8135083	0.7758787	0.7798022	0.7453153	0.694984	0.7525707	0.7343667	0.8469296
244.8	0.8099993	0.7820956	0.7826289	0.7549953	0.6942935	0.7573925	0.7358869	0.8492152
245.0	0.8169534	0.7786797	0.7834694	0.7483025	0.6989498	0.7544988	0.7339893	0.8526994
245.2	0.8129388	0.7818633	0.7833243	0.7491421	0.697481	0.7562029	0.7332076	0.8519862
245.4	0.8133759	0.779299	0.7819484	0.7504177	0.6967322	0.7598076	0.7346913	0.8495785
245.6	0.816202	0.7832965	0.7795505	0.7498231	0.6985283	0.7554912	0.7376071	0.8497266
245.8	0.8172213	0.7820735	0.7804287	0.7523647	0.6970514	0.7583351	0.736921	0.8503369
246.0	0.8130147	0.7846494	0.7784344	0.7501839	0.6986002	0.7590078	0.7406861	0.8526537
246.2	0.8132665	0.7817569	0.7861775	0.7512447	0.6971095	0.7620146	0.7380705	0.8506777
246.4	0.8168036	0.7815429	0.7856396	0.752142	0.6997054	0.761633	0.7313899	0.8519201
246.6	0.8173409	0.781093	0.7827213	0.7529751	0.6981691	0.7616281	0.7378671	0.8586646
246.8	0.817322	0.7821845	0.7795187	0.7526556	0.6982799	0.7583117	0.7382068	0.8553079
247.0	0.8156725	0.7823661	0.7879513	0.7482049	0.7033294	0.7662992	0.7347024	0.8511921
247.2	0.8168336	0.7832749	0.7861773	0.747821	0.6999813	0.7627668	0.7388245	0.8543647
247.4	0.8194171	0.7832806	0.7843426	0.7577425	0.7002114	0.7605571	0.7381231	0.8571475
247.6	0.8171825	0.7860764	0.7883134	0.7571419	0.6993275	0.763891	0.7402864	0.8581051
247.8	0.8166034	0.7863705	0.7881422	0.7535672	0.7004098	0.7645984	0.7383531	0.8553779
248.0	0.8174727	0.7830382	0.7861021	0.7554066	0.7019761	0.7660631	0.7433966	0.8583847
248.2	0.819891	0.7854312	0.7884907	0.7552448	0.7006016	0.7659812	0.7364432	0.8579581
248.4	0.8193728	0.7868555	0.7872472	0.7556472	0.703813	0.7677925	0.7437329	0.855738
248.6	0.8245156	0.7920749	0.7874434	0.7574953	0.7079439	0.7667126	0.7440804	0.8587633
248.8	0.8212835	0.7821451	0.7904752	0.7569271	0.7044643	0.7640769	0.7408206	0.8557544
249.0	0.8211985	0.7931277	0.7892992	0.7542485	0.6998478	0.7635725	0.7450269	0.8634652
249.2	0.8228553	0.7874534	0.79047	0.7593641	0.7043464	0.7647214	0.7445087	0.857283
249.4	0.8236418	0.7928811	0.7907946	0.7540745	0.706378	0.7632675	0.7424161	0.8605269
249.6	0.8226873	0.7886479	0.7925992	0.759176	0.7060291	0.7638119	0.7452121	0.8599733
249.8	0.8183116	0.789561	0.7929473	0.7580062	0.7042124	0.7659791	0.7428967	0.8620577
250.0	0.8214767	0.7885331	0.7908565	0.7574038	0.7067306	0.7663595	0.7423761	0.8621992
250.2	0.8256536	0.7912608	0.7882395	0.7567112	0.7065412	0.767984	0.7427503	0.8636744
250.4	0.8244303	0.7958418	0.7912355	0.7594359	0.7077894	0.7682944	0.7435552	0.8603585
250.6	0.8237389	0.7917076	0.7946877	0.7631242	0.7075765	0.7669006	0.7434111	0.8654659
250.8	0.8246732	0.7957683	0.7922456	0.7593197	0.7075431	0.768855	0.7469615	0.863771
251.0	0.8260441	0.790202	0.7984632	0.7595693	0.7050174	0.7752551	0.7497746	0.8617287
251.2	0.8275372	0.7912952	0.7938597	0.7607943	0.7034675	0.7728796	0.7496371	0.8693783
251.4	0.829115	0.7927971	0.7914483	0.7651708	0.7049925	0.7695472	0.7484874	0.8610289
251.6	0.8263825	0.793247	0.7956317	0.766852	0.7076025	0.7724267	0.7482211	0.8647081
251.8	0.8280765	0.7952996	0.7947021	0.7602833	0.7066638	0.7709226	0.7504502	0.870043
252.0	0.8341864	0.7898346	0.7919106	0.7618179	0.7108705	0.7694126	0.7491763	0.8661873
252.2	0.8307784	0.7933977	0.7964763	0.7654127	0.7106754	0.7707734	0.7481987	0.8638501
252.4	0.826555	0.7970288	0.7965192	0.7656181	0.7137852	0.7705799	0.7473114	0.8702425
252.6	0.8266572	0.7984709	0.7962657	0.7656103	0.7103401	0.7727305	0.7533613	0.8677145
252.8	0.8288012	0.7980742	0.80036	0.7618745	0.7110711	0.7694272	0.7488751	0.8670699
253.0	0.8308055	0.7962317	0.7963519	0.7673906	0.7104899	0.7781665	0.7519653	0.8721719
253.2	0.8334736	0.7972193	0.7968454	0.767058	0.7140592	0.7728047	0.7539414	0.8739032
253.4	0.8318675	0.8007376	0.8023659	0.7637305	0.7147999	0.7755204	0.7547117	0.8701267
253.6	0.8314191	0.7958669	0.8000392	0.7641736	0.7105404	0.7777552	0.7509759	0.8705406
253.8	0.8332254	0.7925537	0.7985515	0.7676755	0.7106763	0.7784165	0.7517803	0.8702151
254.0	0.8322763	0.8015838	0.7972985	0.7662017	0.7124863	0.7747788	0.7526354	0.8741298
254.2	0.8311439	0.7991432	0.7985257	0.7671461	0.7139504	0.7824826	0.7544948	0.8673856
254.4	0.8405971	0.8003863	0.8014646	0.7691165	0.7173086	0.7785619	0.7513088	0.8711232
254.6	0.8369543	0.7981715	0.8011917	0.7662011	0.7134613	0.7734182	0.7559349	0.8707802
254.8	0.8354946	0.8021991	0.8012702	0.7693828	0.7142363	0.7789655	0.7528793	0.8721284
255.0	0.8364519	0.8003016	0.8001229	0.7696579	0.7176564	0.7834839	0.7535198	0.8739498
255.2	0.8382782	0.8063434	0.801641	0.7685565	0.7129393	0.7801912	0.7539285	0.8766081
255.4	0.8342494	0.8031419	0.8058777	0.7719033	0.7208631	0.7818584	0.7516805	0.87264
255.6	0.8363321	0.7990891	0.7999468	0.7725658	0.7157484	0.7782478	0.7554381	0.871969
255.8	0.8342379	0.8053185	0.8041295	0.770008	0.7120832	0.7827911	0.7583781	0.8741301
256.0	0.8391999	0.8043715	0.8035384	0.7711601	0.719008	0.7828124	0.7535599	0.877114
256.2	0.8367319	0.8015743	0.8026469	0.771854	0.721122	0.7809988	0.7571204	0.8791907
256.4	0.839236	0.8012025	0.801355	0.7755406	0.7175832	0.7843467	0.7623071	0.8783484
256.6	0.8386344	0.8041934	0.8055924	0.7776776	0.71531	0.7835318	0.7567034	0.8755509
256.8	0.8408372	0.8082583	0.805016	0.7749197	0.7181408	0.7777619	0.7595547	0.8820136
257.0	0.8463135	0.8056013	0.8047528	0.776179	0.719778	0.782756	0.7599269	0.8777609
257.2	0.8459203	0.8082808	0.8075306	0.7721106	0.7205164	0.7833311	0.7612183	0.8792174
257.4	0.8400975	0.8063838	0.8047432	0.7755942	0.719562	0.7835678	0.7574494	0.8837864
257.6	0.8418769	0.8081728	0.8047941	0.7747796	0.7218944	0.7811809	0.7613226	0.8802046
257.8	0.8422804	0.8068601	0.8092878	0.7747213	0.7196621	0.7858707	0.7587574	0.8812428
258.0	0.8428632	0.8068894	0.8068982	0.7755969	0.7243457	0.7853222	0.7574974	0.8795744
258.2	0.8379948	0.8100819	0.8064052	0.7736079	0.7256687	0.7848352	0.7628851	0.8837427
258.4	0.8448629	0.8083799	0.8116325	0.7756804	0.7235773	0.7845196	0.7580861	0.8855563
258.6	0.8414515	0.8122891	0.8079992	0.7749465	0.7253824	0.7854348	0.7595894	0.8796412
258.8	0.8480396	0.8052363	0.8118553	0.7784406	0.7242314	0.783423	0.7620664	0.8830217
259.0	0.8499303	0.8111617	0.8093735	0.7795075	0.7244685	0.7879693	0.7611859	0.8875017
259.2	0.8456344	0.8125441	0.8146214	0.7813365	0.7242416	0.7846761	0.7699848	0.8852797
259.4	0.8485709	0.8133538	0.810317	0.7793755	0.7226021	0.7840669	0.765522	0.8795097
259.6	0.8478127	0.8126829	0.8091281	0.7820081	0.7229204	0.7910259	0.7628398	0.8844956
259.8	0.8461416	0.8128071	0.8115177	0.7771428	0.7272733	0.7886935	0.7625569	0.8825633
260.0	0.8474905	0.8088991	0.8158112	0.7776271	0.7228019	0.7855904	0.7632453	0.8812957
260.2	0.8476374	0.8100462	0.8104338	0.7811726	0.72081	0.7916336	0.7669755	0.8887175
260.4	0.8479832	0.8132061	0.8129919	0.7818285	0.7257805	0.7899393	0.7635685	0.8825493
260.6	0.8538365	0.8100419	0.8145584	0.7814695	0.7298852	0.788982	0.7676854	0.8897493
260.8	0.8481252	0.808462	0.8171079	0.7862497	0.7269618	0.7910823	0.76401	0.8872404
261.0	0.8538774	0.8169262	0.8152372	0.7796416	0.7273247	0.7886381	0.7649871	0.8885607
261.2	0.8463078	0.811072	0.8142312	0.7843782	0.7261095	0.7915787	0.7668062	0.8897907
261.4	0.8514264	0.8169215	0.8114189	0.781893	0.7299693	0.7927675	0.7608044	0.8888769
261.6	0.8519371	0.8147219	0.816153	0.7835528	0.7282541	0.7939164	0.7683321	0.8907452
261.8	0.8487462	0.8140858	0.8138303	0.7835246	0.7266134	0.7933869	0.7673665	0.8938813
262.0	0.849839	0.8139579	0.8114252	0.7787626	0.7271667	0.7917632	0.7716092	0.8919201
262.2	0.8542794	0.8152494	0.8137233	0.7874511	0.7288004	0.7940648	0.7683401	0.8898997
262.4	0.851031	0.8185449	0.8165843	0.7832954	0.7284851	0.7929033	0.7728444	0.8899804
262.6	0.8514272	0.817226	0.816159	0.7851591	0.733467	0.7892325	0.7662547	0.8887467
262.8	0.8540822	0.8154764	0.8157915	0.7859655	0.7298667	0.7948758	0.7687022	0.8922238
263.0	0.8586416	0.8148045	0.8202103	0.7894609	0.7290547	0.7944017	0.7695541	0.8943138
263.2	0.8533578	0.8175931	0.818751	0.7857462	0.7289601	0.7971629	0.7716568	0.8967325
263.4	0.8566347	0.8175728	0.8219963	0.7884338	0.7318462	0.7946302	0.771897	0.8891189
263.6	0.8552938	0.8194312	0.8184669	0.7866896	0.7301058	0.7940159	0.7755385	0.8943295
263.8	0.8548671	0.8170639	0.8197182	0.7924751	0.732455	0.8006405	0.7735476	0.893749
264.0	0.8549604	0.8199877	0.8210075	0.7886401	0.7337123	0.7974483	0.7735521	0.8957725
264.2	0.8590138	0.8200403	0.8190571	0.789187	0.7383836	0.7959287	0.775833	0.8949127
264.4	0.8559077	0.8170823	0.8193388	0.7868534	0.7322959	0.7976527	0.7700554	0.8969167
264.6	0.856186	0.8238299	0.8267343	0.7909824	0.7345636	0.7992179	0.778994	0.8983095
264.8	0.8573492	0.8209233	0.8211063	0.7863484	0.7327234	0.7964718	0.7741858	0.8993314
265.0	0.8567166	0.8233643	0.8283174	0.7872282	0.7371097	0.7956061	0.7795286	0.8948613
265.2	0.8598083	0.8193588	0.8236961	0.7862368	0.7374588	0.7974785	0.774195	0.8957842
265.4	0.8642388	0.8208078	0.8243623	0.7867135	0.7351937	0.8010257	0.7705293	0.897588
265.6	0.85704	0.8225966	0.8237279	0.7951289	0.7383867	0.7974087	0.7743751	0.9000008
265.8	0.8630933	0.8227455	0.8225561	0.7911828	0.7377157	0.8001626	0.7767396	0.9004683
266.0	0.8614844	0.8232256	0.8233359	0.7922035	0.7388847	0.7995422	0.7800768	0.9024526
266.2	0.8621653	0.8232662	0.8218825	0.7947644	0.7369273	0.8011597	0.7723458	0.9014558
266.4	0.8612049	0.8256668	0.8297559	0.7930512	0.7353054	0.7987923	0.781176	0.9014695
266.6	0.8656231	0.824491	0.8277466	0.791963	0.7412483	0.8037159	0.7766219	0.89845
266.8	0.8620844	0.8211792	0.833832	0.7950497	0.7393202	0.7997743	0.7768951	0.9013769
267.0	0.8635757	0.8216524	0.8289682	0.7958863	0.7391751	0.8013048	0.7770221	0.900781
267.2	0.8626485	0.8272814	0.8257888	0.792798	0.7415656	0.8047438	0.7810116	0.9075138
267.4	0.8632655	0.8261003	0.8232714	0.7953618	0.7359735	0.8022002	0.7812532	0.902676
267.6	0.8628746	0.8265786	0.8277239	0.7927907	0.7375836	0.8064579	0.7746911	0.9045573
267.8	0.8647719	0.8260034	0.8306196	0.7973759	0.7357106	0.8027681	0.7799167	0.9070137
268.0	0.8573942	0.8291647	0.8289806	0.7953777	0.7407218	0.802005	0.7812198	0.9024267
268.2	0.8676066	0.8275404	0.8314073	0.7992646	0.7365913	0.8103017	0.7805213	0.9060104
268.4	0.8639326	0.8272305	0.8330298	0.7969203	0.7435819	0.8085766	0.780068	0.9054634
268.6	0.8661054	0.8330643	0.8335075	0.7935516	0.7453132	0.8078186	0.7826431	0.907423
268.8	0.8664734	0.8324143	0.8320987	0.7991985	0.7425219	0.8068315	0.7811567	0.9035506
269.0	0.8663618	0.8294451	0.830429	0.7956477	0.7395642	0.8086302	0.7794361	0.9064022
269.2	0.8676365	0.8288786	0.8289195	0.7964418	0.7428163	0.8072496	0.7829408	0.908491
269.4	0.8669348	0.8340279	0.833514	0.8008315	0.74282	0.8040445	0.780836	0.9037055
269.6	0.8690425	0.832649	0.8287817	0.7990132	0.7474763	0.8049704	0.7810892	0.9084249
269.8	0.8720688	0.8312883	0.8307153	0.7993895	0.7436162	0.8118656	0.7855537	0.9079095
270.0	0.8691178	0.8309878	0.8320389	0.7989913	0.7420829	0.8085451	0.7847422	0.9103586
270.2	0.8688686	0.8333408	0.8365647	0.7980396	0.7452747	0.8050675	0.7795131	0.9114415
270.4	0.8663259	0.8276746	0.8349028	0.8011035	0.7472759	0.8039087	0.7845883	0.9136643
270.6	0.8735797	0.8304644	0.8331261	0.7995811	0.7449116	0.8070757	0.7862583	0.909294
270.8	0.8691477	0.8357475	0.8361016	0.8006027	0.7469207	0.811177	0.7872859	0.9073965
271.0	0.8691208	0.8336512	0.8390185	0.8001258	0.7485507	0.8036215	0.786186	0.913275
271.2	0.8729101	0.8328505	0.8410864	0.804504	0.7459742	0.8087634	0.7899601	0.9169444
271.4	0.867801	0.8358318	0.8393745	0.7997063	0.7499491	0.8137819	0.7867454	0.9111359
271.6	0.8692251	0.8390453	0.837716	0.8022525	0.7469549	0.8109841	0.7878371	0.9131148
271.8	0.8719956	0.8359355	0.8438182	0.7997851	0.7476718	0.8113391	0.7878594	0.9094867
272.0	0.8730946	0.8387668	0.8370082	0.8022943	0.7470685	0.8155269	0.7861813	0.9148079
272.2	0.8774763	0.8332086	0.8405564	0.7999683	0.749697	0.8155003	0.7901401	0.9159704
272.4	0.8778149	0.834688	0.8412426	0.8048439	0.7490313	0.8123502	0.7867352	0.9154606
272.6	0.8833322	0.8382588	0.838612	0.8029296	0.7484334	0.814459	0.7885351	0.9146391
272.8	0.8738322	0.8305875	0.8402923	0.8065867	0.750159	0.8128	0.788583	0.9216747
273.0	0.8739698	0.8395251	0.8418996	0.8065779	0.7531044	0.8144752	0.7855655	0.9175312
273.2	0.8763043	0.8399798	0.8382562	0.807174	0.7521611	0.8134104	0.7863231	0.9157991
273.4	0.8766888	0.841563	0.8429618	0.8068997	0.7498298	0.8140603	0.7917082	0.9132193
273.6	0.8780858	0.8403755	0.8429911	0.8066265	0.7479793	0.8168523	0.7884054	0.9129571
273.8	0.8804931	0.8406779	0.8379113	0.8087102	0.7488793	0.8161518	0.7945545	0.914904
274.0	0.8797035	0.8385212	0.8415801	0.8042694	0.7509204	0.8171211	0.7876147	0.921013
274.2	0.878776	0.8406997	0.8431236	0.8095308	0.7514232	0.8168598	0.7932791	0.9209065
274.4	0.8743781	0.8369731	0.844863	0.8113396	0.7514308	0.8136869	0.7912398	0.9175345
274.6	0.8784993	0.8400894	0.8425076	0.813142	0.7528029	0.8172504	0.7928869	0.9208671
274.8	0.88078	0.8422823	0.844411	0.8108627	0.7529649	0.8155811	0.7923281	0.9189137
275.0	0.8809903	0.8396322	0.8436347	0.8134024	0.7518935	0.8174887	0.7930018	0.9199067
275.2	0.8788465	0.8462021	0.8435699	0.8081073	0.7520452	0.817322	0.7923847	0.9213077
275.4	0.876063	0.8373566	0.8439348	0.805333	0.7526323	0.8141491	0.7958894	0.9226959
275.6	0.8840117	0.8468034	0.8480811	0.8101734	0.7539519	0.8196774	0.7976089	0.924574
275.8	0.8824854	0.8442403	0.8448037	0.8095638	0.7538818	0.8212644	0.7929716	0.9203481
276.0	0.8803031	0.8431556	0.8459761	0.8133072	0.7546183	0.8191716	0.7971494	0.9186112
276.2	0.8787329	0.8397094	0.8486655	0.8129342	0.7599757	0.8234263	0.7917055	0.923932
276.4	0.885095	0.8472234	0.8482088	0.8111185	0.7574764	0.8222163	0.7965893	0.924306
276.6	0.8829923	0.8452253	0.8502734	0.8128721	0.7551654	0.8204666	0.7970264	0.9302612
276.8	0.8814995	0.8460003	0.8502243	0.8125154	0.7585896	0.8191834	0.7948781	0.9212302
277.0	0.8830252	0.8502316	0.8473359	0.817165	0.7537761	0.8249031	0.7967182	0.9254531
277.2	0.8844879	0.84443	0.8448097	0.8146979	0.7569514	0.8223094	0.7952133	0.9255773
277.4	0.8873524	0.8505105	0.8510011	0.8140013	0.7536207	0.8306345	0.8016112	0.9261613
277.6	0.8889008	0.8454708	0.8506384	0.8177586	0.7572011	0.8262952	0.8016024	0.9272636
277.8	0.8869151	0.8439466	0.8490798	0.8178948	0.7600983	0.822525	0.7994752	0.9290883
278.0	0.8887396	0.8447629	0.8472968	0.8185412	0.7555163	0.8239925	0.8008925	0.9279315
278.2	0.8875794	0.8486126	0.8519736	0.8175424	0.7580468	0.8202935	0.7993455	0.9273257
278.4	0.8877537	0.8454834	0.8511741	0.8167965	0.7605802	0.8293181	0.8013498	0.929177
278.6	0.8897897	0.8448028	0.8492124	0.8146778	0.7606739	0.8266753	0.8032493	0.927319
278.8	0.8913348	0.847064	0.8541999	0.8159176	0.7548944	0.8248447	0.8010692	0.9279668
279.0	0.8941623	0.8507797	0.8548827	0.817233	0.7603732	0.8322978	0.8029395	0.9259817
279.2	0.8914384	0.8481557	0.8477798	0.8160721	0.7645212	0.8266184	0.8031874	0.9313787
279.4	0.8917	0.851004	0.8556471	0.8162252	0.7612498	0.8272972	0.8018793	0.9289851
279.6	0.8893299	0.8504122	0.8516546	0.8199322	0.7675218	0.8259822	0.803853	0.9284393
279.8	0.8941197	0.8563719	0.853626	0.8216165	0.7616289	0.8266383	0.7990273	0.929121
280.0	0.8933895	0.8464137	0.8575583	0.8234977	0.7635943	0.8253286	0.8018184	0.9324982
280.2	0.8928655	0.8478765	0.8520719	0.8193429	0.7624785	0.823321	0.8021595	0.9328981
280.4	0.8962497	0.8495674	0.8536142	0.8214076	0.7582012	0.829515	0.8035501	0.9323713
280.6	0.8926146	0.8542866	0.8546376	0.8168846	0.7649006	0.8268991	0.8067163	0.9318199
280.8	0.8945398	0.8477311	0.8573714	0.8218068	0.7649455	0.8263199	0.8074285	0.9322677
281.0	0.8941073	0.8545744	0.8560243	0.8214267	0.7623481	0.8311023	0.8047901	0.933547
281.2	0.8919367	0.8534544	0.8598988	0.8198091	0.7624529	0.8290491	0.8058423	0.9387099
281.4	0.8933372	0.8591972	0.856743	0.8181725	0.7645274	0.8280703	0.8063186	0.9338995
281.6	0.8950649	0.8562119	0.8539904	0.8225309	0.7642039	0.8264395	0.8057677	0.9394051
281.8	0.899004	0.8553584	0.8558808	0.8223211	0.7654514	0.8304507	0.805674	0.9375015
282.0	0.8960448	0.85702	0.8564566	0.8222266	0.7648521	0.8306632	0.8032927	0.9354178
282.2	0.8939049	0.8524281	0.8558898	0.8272415	0.7661544	0.8318228	0.8032565	0.9378801
282.4	0.8971659	0.8561668	0.8575677	0.8231574	0.7668266	0.8303186	0.801954	0.9363453
282.6	0.8951862	0.8544363	0.8581028	0.8209943	0.766152	0.8347228	0.8061416	0.9361212
282.8	0.8980917	0.8535724	0.8592549	0.8268979	0.7666734	0.8339642	0.8113473	0.9356011
283.0	0.8958392	0.8567541	0.857824	0.8222804	0.7730063	0.8348572	0.8100349	0.9417222
283.2	0.8960775	0.8527858	0.8565886	0.8246473	0.7667896	0.8332549	0.8125519	0.9399709
283.4	0.9006738	0.8528335	0.8633066	0.8227886	0.7676234	0.835034	0.8107031	0.9347401
283.6	0.9006999	0.8560473	0.8558804	0.8266057	0.764104	0.8333729	0.8100758	0.937759
283.8	0.8973217	0.8559215	0.8636404	0.8304452	0.7715101	0.8319287	0.8115913	0.9404696
284.0	0.8934193	0.8616356	0.8686684	0.8266011	0.7722448	0.8344898	0.8099507	0.9405689
284.2	0.901524	0.8579258	0.8623568	0.8243343	0.7691443	0.8347693	0.809922	0.945688
284.4	0.8975604	0.8608258	0.8652018	0.8280048	0.7688119	0.836442	0.8108552	0.9422671
284.6	0.9023909	0.8605225	0.8640087	0.8246438	0.7729387	0.8374053	0.808583	0.9426126
284.8	0.9019871	0.8600981	0.8621238	0.8260273	0.7739803	0.8341465	0.8120546	0.9422892
285.0	0.9011284	0.8589492	0.8608563	0.8311978	0.7726751	0.8362862	0.8067273	0.9431429
285.2	0.902271	0.8582777	0.8663914	0.8261287	0.7728526	0.8351505	0.8122305	0.9460057
285.4	0.902202	0.8597496	0.8629907	0.8254108	0.7704054	0.8383216	0.8132828	0.9425498
285.6	0.9002359	0.8594478	0.8597266	0.8308958	0.7737614	0.8359089	0.8107179	0.9455341
285.8	0.9039036	0.8621203	0.8662766	0.8322185	0.7738957	0.834874	0.8166898	0.943423
286.0	0.9010156	0.8658262	0.8654493	0.8302576	0.7698721	0.8413639	0.8132444	0.9454089
286.2	0.9038544	0.8648748	0.8632516	0.8289381	0.7738371	0.836669	0.812711	0.9438019
286.4	0.9002937	0.8597292	0.8669209	0.8302146	0.7775144	0.8395085	0.8159474	0.9444065
286.6	0.9102777	0.8634276	0.8659312	0.8329766	0.7695947	0.8370283	0.8143138	0.9480343
286.8	0.9037001	0.8652199	0.8657822	0.8363257	0.7727908	0.8384231	0.8133259	0.9477446
287.0	0.9068986	0.8644744	0.8676026	0.8292928	0.7727185	0.8423899	0.8146331	0.9505349
287.2	0.9063276	0.8642619	0.8747048	0.8334281	0.7744988	0.8404977	0.8200937	0.9477881
287.4	0.9049094	0.8662788	0.8659771	0.8331953	0.7755994	0.8380685	0.8198578	0.9445584
287.6	0.9020354	0.8627089	0.8654995	0.8357599	0.7717271	0.841084	0.8136905	0.9478379
287.8	0.9064958	0.8654313	0.8642763	0.8321236	0.7766445	0.8410314	0.8178629	0.9498221
288.0	0.9065986	0.8638541	0.8660421	0.8299233	0.7764995	0.8418076	0.8121884	0.9454184
288.2	0.9113879	0.8698856	0.8676283	0.8349483	0.7736393	0.8471888	0.8194643	0.9475516
288.4	0.9080313	0.8645852	0.8715587	0.8379009	0.7756772	0.8423642	0.8128833	0.9527596
288.6	0.9091471	0.8662992	0.871159	0.8328351	0.776265	0.8398073	0.8232061	0.9480358
288.8	0.9130616	0.8652374	0.8690922	0.8352514	0.7808187	0.8461379	0.8195087	0.9501472
289.0	0.9076976	0.8674501	0.8702317	0.8350546	0.7802469	0.8405012	0.820618	0.9541062
289.2	0.9112054	0.8708008	0.8699191	0.8344834	0.7779688	0.8443199	0.8230578	0.9540885
289.4	0.9080654	0.8680824	0.873793	0.8380225	0.7802723	0.8511183	0.8156505	0.9528249
289.6	0.9106784	0.8681152	0.8679612	0.8364931	0.7783437	0.8459285	0.8155971	0.9520922
289.8	0.9133754	0.8690624	0.8705371	0.8388664	0.7779775	0.8471323	0.8188748	0.9494914
290.0	0.9096154	0.8676188	0.8756131	0.8404697	0.7780939	0.8435807	0.8182638	0.9500548
290.2	0.9129432	0.8696945	0.874761	0.8381326	0.7812682	0.8443299	0.821147	0.9492302
290.4	0.913653	0.8742308	0.8740196	0.8366749	0.7816065	0.8482183	0.817198	0.9537035
290.6	0.911396	0.8771669	0.8754996	0.8395917	0.7829945	0.8443485	0.8218344	0.9567171
290.8	0.9151461	0.8692639	0.8705804	0.8382887	0.783667	0.8452559	0.8197997	0.952266
291.0	0.9128198	0.8706676	0.877903	0.8407017	0.7825372	0.8497584	0.8183397	0.9514556
291.2	0.9127524	0.8723674	0.8769381	0.8391691	0.784162	0.8446497	0.8251736	0.9546144
291.4	0.9123054	0.8762817	0.8736064	0.8400047	0.7770123	0.8483694	0.8209786	0.9526554
291.6	0.9131306	0.8719597	0.8755761	0.8403813	0.7797224	0.8512914	0.8225644	0.9568567
291.8	0.9196253	0.8723117	0.8730653	0.8448849	0.7789354	0.8432119	0.8207954	0.9561682
292.0	0.9156111	0.870752	0.8737643	0.8408107	0.7836445	0.8495059	0.8218436	0.9637586
292.2	0.9175223	0.8710843	0.8785568	0.841125	0.7815963	0.8512487	0.8237484	0.9601713
292.4	0.9165178	0.8723977	0.8774192	0.8437457	0.7828403	0.8515853	0.8231134	0.9598083
292.6	0.9162177	0.8751901	0.8762147	0.846078	0.7815854	0.8534618	0.824913	0.9559857
292.8	0.9190643	0.8796569	0.8785552	0.8419712	0.7853294	0.8515845	0.8237308	0.9601861
293.0	0.9159065	0.8770527	0.8751692	0.8441252	0.7874981	0.8504613	0.8236021	0.961319
293.2	0.9135616	0.879861	0.8781374	0.8440718	0.7855985	0.8500964	0.8258861	0.9617478
293.4	0.9238725	0.8751708	0.8840474	0.8413429	0.783033	0.8499575	0.8274373	0.9622919
293.6	0.9196512	0.8771315	0.881439	0.8398473	0.7855405	0.8531953	0.8291366	0.9653648
293.81	0.9157479	0.8792247	0.8793448	0.8471215	0.7853534	0.856692	0.8291107	0.9595233
294.0	0.9204537	0.8814775	0.8830115	0.8424633	0.784426	0.850133	0.8236055	0.9582951
294.2	0.9199411	0.8732463	0.8788306	0.8426772	0.7898709	0.8547032	0.8291355	0.9621756
294.4	0.9226902	0.8792297	0.8833882	0.8496592	0.7815078	0.8514726	0.8311887	0.9601293
294.6	0.9199343	0.8796623	0.8809054	0.8454433	0.7872844	0.8520806	0.8241701	0.9602528
294.8	0.9256222	0.8764359	0.8812682	0.8469192	0.7903119	0.8563874	0.828446	0.9642538
295.0	0.9213525	0.8800806	0.8794706	0.8451242	0.7839115	0.8571483	0.8280507	0.9624704
295.2	0.9221447	0.8809727	0.8812536	0.8439965	0.788992	0.8565521	0.8287435	0.9635661
295.4	0.921643	0.8782301	0.8836945	0.8474035	0.787219	0.8565085	0.8284846	0.9627779
295.6	0.9247624	0.8806539	0.8835096	0.8457335	0.7909565	0.8565971	0.8306352	0.9662807
295.8	0.9196794	0.8821644	0.8836686	0.8457335	0.7889334	0.858304	0.8286127	0.9621184
296.0	0.9210771	0.8766654	0.8821152	0.8473589	0.7872968	0.8599173	0.8336039	0.9637054
296.2	0.9244612	0.8796824	0.8871193	0.8483211	0.7877136	0.8586227	0.8297202	0.9645271
296.4	0.925783	0.881318	0.8819495	0.8524297	0.7937912	0.8645217	0.829828	0.9639168
296.6	0.9266672	0.8790752	0.8873901	0.8500419	0.7915624	0.8534687	0.8336924	0.9670961
296.8	0.9233565	0.8814652	0.8825631	0.851126	0.7938501	0.8572684	0.8293693	0.9647503
297.0	0.9277215	0.8819013	0.8873963	0.8514733	0.7924382	0.8560414	0.8320221	0.9619793
297.2	0.9252252	0.8869184	0.8877338	0.8499364	0.7870713	0.8610565	0.8287283	0.9622141
297.4	0.930011	0.8863343	0.8878228	0.851698	0.7919709	0.8594694	0.8343467	0.9671844
297.6	0.9232744	0.8854188	0.8885476	0.8511914	0.7930227	0.8590477	0.8312325	0.9682223
297.8	0.9218542	0.8853902	0.8845808	0.8517981	0.7896888	0.8654189	0.8317804	0.9671514
298.0	0.9313123	0.8854279	0.8862258	0.8518646	0.7950156	0.8630121	0.8307871	0.9668399
298.2	0.9250777	0.8841276	0.887671	0.8493409	0.7973761	0.8557568	0.8337394	0.9706546
298.4	0.9288386	0.8866022	0.8931346	0.8503741	0.7972746	0.8597882	0.8314272	0.9719236
298.6	0.9281853	0.8869029	0.8918995	0.8550164	0.7923792	0.8616211	0.8344764	0.967342
298.8	0.9316518	0.8855584	0.8934287	0.8510751	0.7909065	0.8619605	0.8342425	0.9666689
299.0	0.9305746	0.8849114	0.8894396	0.8562039	0.7921422	0.861789	0.8372298	0.969135
299.2	0.9302169	0.8894607	0.886597	0.8571037	0.793658	0.8626207	0.8358668	0.968587
299.4	0.9306371	0.8872799	0.8930235	0.8582798	0.7937801	0.8624623	0.8337994	0.9759946
299.6	0.9293597	0.8848186	0.8941621	0.8563144	0.7956125	0.8615811	0.8380962	0.9734407
299.8	0.9322948	0.8851644	0.8911607	0.85561	0.7929965	0.8602147	0.8325182	0.972642
300.0	0.9323151	0.8842947	0.8910764	0.8555886	0.7970076	0.8603677	0.8374984	0.9724823
300.2	0.9318793	0.8838047	0.8897567	0.8562229	0.7960528	0.8605134	0.8395532	0.977097
300.4	0.9296476	0.8898149	0.8932966	0.8536056	0.7942879	0.8622813	0.8374613	0.9755076
300.6	0.9364149	0.8864166	0.8950707	0.8578578	0.7949952	0.8610752	0.8355177	0.9719645
300.8	0.930321	0.8896453	0.895407	0.8587588	0.798794	0.8650841	0.8332164	0.9746963
301.0	0.9332263	0.8923251	0.8924843	0.8561001	0.7971248	0.8637305	0.8361832	0.9697986
301.2	0.9378889	0.8910453	0.8909606	0.8551098	0.7964714	0.8708801	0.8389652	0.9729758
301.4	0.9352205	0.8888021	0.8938097	0.8592825	0.7993249	0.8608034	0.8401184	0.9748078
301.6	0.9383909	0.8921469	0.8932037	0.85862	0.7985979	0.8633473	0.8411371	0.9773871
301.8	0.933241	0.8916413	0.8965834	0.8628609	0.7983688	0.8661511	0.8400162	0.9764299
302.0	0.936507	0.895479	0.8982137	0.8568287	0.7973218	0.8654262	0.837813	0.9803643
302.2	0.9371907	0.8899443	0.896209	0.8568913	0.7997889	0.8742676	0.8425995	0.9808
302.4	0.931847	0.892715	0.8944759	0.8620854	0.8011655	0.8638188	0.8356497	0.9760446
302.6	0.9390201	0.8972042	0.8959008	0.8593265	0.8024062	0.8661092	0.8421952	0.9768102
302.8	0.9371446	0.8939474	0.896879	0.8618276	0.8044322	0.8708136	0.8406446	0.9770151
303.0	0.9361438	0.888611	0.8968002	0.8621889	0.805919	0.8646581	0.8440378	0.9782288
303.2	0.9369701	0.8912228	0.8937706	0.8551769	0.8040064	0.864424	0.8426483	0.9783354
303.4	0.9412022	0.8931983	0.8934451	0.8574243	0.7982978	0.8699827	0.8458274	0.9768253
303.6	0.9461095	0.8932382	0.9024659	0.8639339	0.8013381	0.8690268	0.8420079	0.9814213
303.8	0.9418088	0.8924848	0.8962774	0.8624786	0.8063745	0.8677584	0.8436826	0.9759063
304.0	0.9408295	0.8962238	0.899242	0.8593698	0.8038765	0.868157	0.8429876	0.9789211
304.2	0.9393256	0.8951402	0.8963289	0.8632763	0.8041272	0.8714994	0.8456472	0.9807113
304.4	0.9407552	0.8961879	0.9037631	0.8613728	0.8001043	0.8701766	0.8457794	0.9828673
304.6	0.9402027	0.8907691	0.8985815	0.8597073	0.8019988	0.8660774	0.8468335	0.9815786
304.8	0.9421198	0.8912011	0.8989659	0.8622284	0.8031191	0.8705267	0.8488469	0.9847606
305.0	0.9384829	0.8973299	0.9006054	0.8613484	0.8001322	0.8715407	0.844527	0.9825796
305.2	0.942051	0.8969968	0.8975907	0.8631715	0.8049874	0.871857	0.8504017	0.9827127
305.4	0.9406714	0.8931075	0.9005421	0.8651634	0.8043424	0.8704195	0.8410587	0.9823539
305.6	0.9453198	0.8926427	0.90521	0.864238	0.8028826	0.8683069	0.843583	0.982384
305.8	0.9427597	0.898552	0.9021655	0.8702689	0.8078361	0.872253	0.8466764	0.9863659
306.0	0.9450293	0.8997551	0.9018005	0.8622979	0.8066303	0.8713554	0.8467445	0.9841771
306.2	0.9431662	0.8998663	0.9020247	0.864049	0.8050466	0.8746757	0.8477619	0.9822905
306.4	0.9465188	0.8971726	0.9052695	0.867928	0.8063246	0.8734087	0.842613	0.9847757
306.6	0.9424792	0.8975617	0.9015651	0.8638413	0.8074697	0.8730369	0.8455606	0.9850965
306.8	0.9458348	0.9013507	0.9049877	0.8656127	0.8066069	0.8791436	0.8477096	0.9809534
307.0	0.9465331	0.8976319	0.9075221	0.8680695	0.8089935	0.874074	0.8447558	0.9851046
307.2	0.9448789	0.9023202	0.9044131	0.8673935	0.8076984	0.8755241	0.8498638	0.9847228
307.4	0.9539798	0.9042611	0.9095981	0.8690559	0.8108428	0.8748892	0.852504	0.9863633
307.6	0.9462724	0.9004773	0.9032334	0.8708055	0.8092892	0.8781134	0.8510408	0.9890193
307.8	0.9489182	0.9038482	0.9053528	0.8634303	0.8066942	0.8713911	0.8492738	0.9877492
308.0	0.9428383	0.9019048	0.9058204	0.8687696	0.8037856	0.8756311	0.84672	0.9865159
308.2	0.943548	0.8972695	0.9067508	0.8684015	0.8087237	0.8788772	0.8518786	0.9886108
308.4	0.94692	0.9016932	0.9042773	0.8714318	0.8107431	0.8794112	0.8544938	0.9887843
308.6	0.9470212	0.9002406	0.9069235	0.8686075	0.8126478	0.8751568	0.8513986	0.9899952
308.8	0.9489018	0.9029709	0.9021471	0.8665171	0.8090934	0.8750542	0.8476	0.9921179
309.0	0.9492922	0.9033532	0.9048543	0.8718404	0.8132101	0.8789355	0.8502089	0.9889459
309.2	0.9464566	0.9018273	0.9087564	0.8704807	0.8103409	0.879339	0.8533923	0.9944498
309.4	0.9525182	0.9053057	0.9058033	0.8661772	0.8066952	0.8751386	0.8521996	0.990933
309.6	0.9526739	0.9053013	0.9134952	0.873951	0.8152788	0.8764882	0.8511962	0.9931558
309.8	0.951774	0.9017712	0.9109471	0.8684669	0.8106465	0.8798437	0.8504211	0.9924938
310.0	0.9517929	0.9058627	0.906265	0.8694586	0.8118038	0.8771089	0.8528848	0.9930499
310.2	0.9503872	0.9038354	0.9084706	0.8710054	0.8119276	0.8802102	0.8539572	0.9919385
310.4	0.9505151	0.907981	0.9065979	0.8698465	0.8094734	0.8796743	0.8535528	0.9908273
310.6	0.9528372	0.9063875	0.9080357	0.8721017	0.8119021	0.880794	0.8526458	0.9963655
310.8	0.9537292	0.9072709	0.9120687	0.8725961	0.8163169	0.8809322	0.8547391	0.9993474
311.0	0.9563194	0.9069558	0.9088714	0.8708502	0.8142233	0.8820413	0.8562895	0.9974796
311.2	0.954663	0.9110768	0.9178098	0.8719155	0.8127423	0.8823518	0.85688	0.9951633
311.4	0.9504885	0.9084072	0.9063784	0.8732247	0.8141187	0.8810385	0.852697	0.9945626
311.6	0.9512597	0.9059412	0.9074737	0.8736436	0.8126248	0.8797532	0.8546277	0.998051
311.8	0.9539909	0.9112146	0.9095984	0.8752916	0.8157391	0.875801	0.8548136	0.9987348
312.0	0.9555434	0.9105433	0.9097449	0.871743	0.8163715	0.8813438	0.8543908	0.9973745
312.2	0.9542624	0.9053205	0.9111214	0.8737274	0.8153969	0.8828279	0.8539246	1.001318
312.4	0.9586349	0.9100288	0.913713	0.8742995	0.8175746	0.8853652	0.8618349	1.000511
312.6	0.9559022	0.9105511	0.9142965	0.8794208	0.815857	0.8851253	0.8553073	0.9982607
312.8	0.9572594	0.9127867	0.9122441	0.8778461	0.8143889	0.8811375	0.8554478	0.9990249
313.0	0.9556991	0.9110689	0.9108008	0.8721835	0.8198252	0.8834587	0.8549263	1.000059
313.2	0.9561859	0.9109066	0.915686	0.8732384	0.8188794	0.886896	0.8546508	0.9958153
313.4	0.9572929	0.9097305	0.9186035	0.879279	0.8183314	0.8854712	0.8584642	1.00186
313.6	0.9605846	0.9077621	0.9133474	0.8766215	0.8161775	0.8808021	0.8551779	0.9974358
313.8	0.9622021	0.9087591	0.9202256	0.8778462	0.818363	0.8839753	0.8575999	0.9982537
314.0	0.9597352	0.9078913	0.9125445	0.8767463	0.8196349	0.8854264	0.8530454	0.9984437
314.2	0.9567314	0.9156177	0.9123559	0.8781382	0.8218087	0.8823981	0.8598027	1.000897
314.4	0.955027	0.9132485	0.9188244	0.8758087	0.820026	0.8790737	0.8612272	1.003135
314.6	0.9570919	0.9088387	0.9174069	0.8783087	0.8167644	0.886511	0.8640257	1.001928
314.8	0.9581022	0.9127312	0.9148932	0.8850116	0.8189563	0.8902415	0.8579555	1.001073
315.0	0.9654579	0.9143566	0.9169617	0.878778	0.8192306	0.8855726	0.861286	1.000516
315.2	0.9567639	0.9147839	0.9157781	0.8801419	0.8238981	0.8888882	0.8613472	1.001748
315.4	0.9567511	0.9155706	0.9156001	0.8845704	0.8221149	0.8912679	0.8629382	1.001024
315.6	0.9620512	0.9178963	0.9175478	0.8855497	0.8236132	0.8928367	0.8594201	1.006055
315.8	0.966692	0.910733	0.9210864	0.8783971	0.8176324	0.8894802	0.8631585	1.003621
316.0	0.9644648	0.9096662	0.9169655	0.8825808	0.8215252	0.8895292	0.8651502	1.005407
316.2	0.9637459	0.9187294	0.9187313	0.87982	0.8184361	0.8906495	0.8642272	1.004676
316.4	0.9634001	0.9152872	0.9239355	0.8859204	0.8214892	0.8879673	0.8625396	1.000161
316.6	0.9599875	0.9144477	0.921551	0.885097	0.8224297	0.8893748	0.8618012	1.00649
316.8	0.9626473	0.9151529	0.9244913	0.8860198	0.8206921	0.8886551	0.8614618	1.007692
317.0	0.963378	0.9174132	0.9231291	0.8840677	0.823172	0.8909094	0.8639595	1.006907
317.2	0.9621961	0.9178835	0.9261047	0.8826801	0.8198489	0.8866727	0.8642588	1.005489
317.4	0.964954	0.9194953	0.9214939	0.8830158	0.8218127	0.8908706	0.8667701	1.002384
317.6	0.9636286	0.9175373	0.921369	0.8833043	0.8190653	0.8900798	0.8613704	1.006055
317.8	0.9672408	0.9193625	0.9230299	0.8845444	0.8247427	0.8853206	0.8653972	1.010668
318.0	0.9662769	0.91526	0.9235233	0.8846542	0.822888	0.8952103	0.865348	1.008087
318.2	0.9633536	0.9170224	0.920243	0.8826872	0.8261587	0.8914247	0.8631662	1.008819
318.4	0.9659905	0.9188555	0.9268838	0.883359	0.8192814	0.8970656	0.8672356	1.010448
318.6	0.9651858	0.9196017	0.923925	0.8836439	0.8228186	0.8959389	0.8705593	1.010511
318.8	0.9662374	0.9198444	0.921916	0.8833759	0.82673	0.8918546	0.8706534	1.009504
319.0	0.967793	0.9158108	0.9262484	0.8828369	0.8296397	0.8957184	0.8638058	1.007333
319.2	0.9700419	0.9202415	0.9277215	0.8851314	0.8262482	0.8985685	0.8671052	1.007459
319.4	0.9670148	0.9225026	0.9246832	0.8844066	0.824487	0.8950223	0.8690572	1.008256
319.6	0.9712411	0.9204794	0.9252311	0.8883078	0.8228191	0.8928612	0.8640823	1.007577
319.8	0.9686812	0.9199767	0.9208605	0.8901979	0.8277162	0.8996849	0.86643	1.008177
320.0	0.9686314	0.9252348	0.9253991	0.8886284	0.830474	0.8929726	0.8679552	1.012623
320.2	0.9715231	0.9191707	0.9280196	0.8831565	0.8300314	0.8969095	0.8722819	1.013214
320.4	0.96831	0.9206501	0.9252781	0.8894193	0.8283346	0.8980723	0.8659594	1.016114
320.6	0.9725836	0.921023	0.9269446	0.8895196	0.8233979	0.8931767	0.8721348	1.015772
320.8	0.9713157	0.9253721	0.9262642	0.8898739	0.8253626	0.8960645	0.8691988	1.012473
321.0	0.9734767	0.9192957	0.9262775	0.8884722	0.8276455	0.897785	0.8744035	1.011494
321.2	0.9737491	0.9217063	0.9282501	0.8871363	0.8295625	0.8974931	0.8715343	1.012595
321.4	0.9743174	0.9196364	0.9274129	0.8940386	0.8301831	0.8976494	0.8706452	1.0144
321.6	0.9730805	0.9278048	0.9256054	0.88954	0.8308359	0.8998183	0.8692214	1.014888
321.8	0.9744287	0.9234508	0.923748	0.8886635	0.8286728	0.9031678	0.8725848	1.014566
322.0	0.9709758	0.9255143	0.9263827	0.8855118	0.8272864	0.897839	0.8689657	1.018437
322.2	0.9679324	0.9259495	0.9284948	0.8910954	0.8264731	0.8976366	0.8674079	1.012793
322.4	0.9735212	0.9224713	0.9318213	0.8949532	0.8293801	0.8985575	0.8750567	1.013076
322.6	0.9696357	0.928398	0.9330757	0.890949	0.8278467	0.8970611	0.8695306	1.01697
322.8	0.9746472	0.923013	0.9291898	0.8910546	0.8325025	0.8990843	0.873651	1.017791
323.0	0.9777893	0.9263298	0.9326885	0.8912488	0.8309813	0.9015872	0.8744108	1.017082
323.2	0.9731099	0.9294472	0.9305486	0.893935	0.8291855	0.8984381	0.8707011	1.015551
323.4	0.9719611	0.9302545	0.9343542	0.8909739	0.827576	0.904187	0.8739291	1.016392
323.6	0.9732351	0.9227877	0.9340079	0.8942441	0.8298037	0.9029208	0.8679224	1.018015
323.8	0.9768916	0.9261323	0.9302492	0.8936834	0.830854	0.9025301	0.87007	1.019483
324.0	0.9766101	0.925952	0.9298885	0.8932195	0.8314973	0.9046368	0.8695645	1.016882
324.2	0.9732437	0.9269156	0.9289472	0.8884143	0.8347452	0.9001834	0.8729833	1.019765
324.4	0.9768569	0.928636	0.9352381	0.8956525	0.8332382	0.9030886	0.8716508	1.019693
324.6	0.9729468	0.9324096	0.9340416	0.8919229	0.8351337	0.9024317	0.8728313	1.017017
324.8	0.9778672	0.9260834	0.9372968	0.8956201	0.8374566	0.8968087	0.8718569	1.018101
325.0	0.9836432	0.9245185	0.9321479	0.8936148	0.8342719	0.9015997	0.8751277	1.02033
325.2	0.9758753	0.9309253	0.9348534	0.8938404	0.8314206	0.8983635	0.8768056	1.019436
325.4	0.9830977	0.9325388	0.9355128	0.8953254	0.8350962	0.9049677	0.8753265	1.02183
325.6	0.980552	0.9321015	0.9376083	0.8984219	0.8327617	0.9021076	0.8731757	1.018123
325.8	0.980852	0.9314972	0.9326731	0.8995068	0.8343503	0.9035059	0.8806967	1.021677
326.0	0.9803485	0.9311044	0.9380323	0.9000091	0.8360087	0.9008828	0.8762448	1.020342
326.2	0.9758769	0.9333047	0.9386722	0.8957439	0.8378887	0.9006345	0.8802769	1.023283
326.4	0.9843767	0.9264184	0.9386216	0.8955604	0.8412055	0.9076033	0.8778773	1.022095
326.6	0.9815949	0.9333122	0.9303077	0.9001314	0.8344999	0.9041022	0.8790257	1.021919
326.8	0.9818069	0.9324152	0.9388121	0.8993399	0.8380078	0.9051071	0.8767204	1.021291
327.0	0.9809539	0.9340102	0.9389219	0.8990548	0.8371952	0.9065674	0.8753811	1.025203
327.2	0.9796014	0.9307534	0.9356046	0.8987051	0.836023	0.9031293	0.8791962	1.020474
327.4	0.9819697	0.9383274	0.9405974	0.8990336	0.8381511	0.9082178	0.8791952	1.0266
327.6	0.9840901	0.9334339	0.938828	0.9026826	0.8400416	0.9064703	0.8794983	1.026319
327.8	0.9838666	0.9345345	0.9451964	0.9033507	0.8383998	0.9028943	0.8798541	1.023147
328.0	0.983402	0.9340156	0.9410687	0.8994447	0.8416273	0.9115377	0.8780556	1.025459
328.2	0.9878311	0.9323705	0.9383364	0.8975257	0.8401526	0.9084422	0.8821404	1.027144
328.4	0.9810389	0.9376636	0.9419246	0.9000352	0.8390294	0.9078681	0.8779192	1.024995
328.6	0.984393	0.9343116	0.940492	0.9007666	0.8406224	0.9078193	0.8842202	1.025384
328.8	0.9816067	0.9363665	0.9411327	0.9023721	0.8438625	0.9103725	0.8842316	1.027026
329.0	0.9826666	0.9338312	0.9418471	0.8997729	0.8421741	0.9059908	0.8842306	1.023644
329.2	0.9839026	0.9348689	0.9437171	0.9029919	0.8415356	0.9091796	0.8825323	1.026372
329.4	0.9882045	0.9410076	0.9436694	0.9025828	0.8391155	0.9071504	0.8814836	1.028242
329.6	0.9871878	0.9388441	0.9405662	0.8997937	0.8418448	0.9116924	0.8841835	1.027017
329.8	0.9828416	0.9370755	0.9445589	0.9029074	0.8427662	0.9117929	0.8813108	1.029638
330.0	0.9856459	0.9354737	0.9469914	0.9024997	0.8413166	0.9161611	0.8792325	1.02749
330.2	0.9880174	0.9386004	0.9397411	0.9010093	0.8396767	0.9129044	0.8842149	1.032432
330.4	0.9894457	0.9398998	0.9403617	0.909522	0.8447978	0.9115209	0.8833156	1.028076
330.6	0.9877878	0.9406878	0.9462526	0.9031791	0.8485951	0.9063047	0.8813623	1.034166
330.8	0.9884099	0.9351187	0.9420505	0.9026021	0.8431671	0.9159502	0.8835409	1.028375
331.0	0.9863969	0.9402706	0.944906	0.9083799	0.8418829	0.9148511	0.8848672	1.032779
331.2	0.9915079	0.9395825	0.9437452	0.9052709	0.8410577	0.9151794	0.8840849	1.032027
331.4	0.9920068	0.9427161	0.9456806	0.9069141	0.8433034	0.9137914	0.8813083	1.032853
331.6	0.9862272	0.9368607	0.9488804	0.9051864	0.843215	0.915938	0.8833506	1.031279
331.8	0.993605	0.9441575	0.9465699	0.9095827	0.8460873	0.9096706	0.8854071	1.037461
332.0	0.9938622	0.9461241	0.9440044	0.909916	0.8442242	0.911979	0.8866547	1.033229
332.2	0.9942804	0.9412124	0.9439635	0.9091266	0.8454912	0.9146556	0.8848801	1.029659
332.4	0.9906963	0.9414905	0.9453189	0.90988	0.8463249	0.9167176	0.8866746	1.028324
332.6	0.9935238	0.9395219	0.9478409	0.9090863	0.843863	0.9109457	0.8845299	1.032681
332.8	0.9954821	0.9432929	0.9435846	0.9067639	0.844978	0.9195605	0.8869668	1.035922
333.0	0.9914486	0.9440382	0.9488503	0.9104733	0.8466679	0.9178528	0.8840498	1.031559
333.2	0.9932072	0.9378545	0.9469475	0.9051629	0.8432776	0.9201838	0.8897272	1.032689
333.4	0.990617	0.9463565	0.949155	0.9114634	0.8483915	0.9158632	0.8879978	1.035481
333.6	0.9931365	0.9425516	0.9485199	0.9145144	0.8428537	0.9144037	0.8878188	1.036128
333.8	0.9925783	0.9450439	0.9470624	0.9090258	0.8441805	0.9168755	0.8873877	1.03599
334.0	0.9928883	0.9415103	0.9519034	0.9106516	0.8473881	0.913139	0.8870459	1.034228
334.2	0.9977215	0.9434876	0.9462613	0.9093748	0.8501629	0.9102587	0.8910486	1.033354
334.4	0.9983355	0.945792	0.9502689	0.9094697	0.8499961	0.914009	0.8898374	1.039509
334.6	0.9952517	0.9478993	0.9506319	0.9071916	0.8482969	0.9153417	0.8895116	1.035216
334.8	0.9934137	0.9429963	0.9449009	0.9090232	0.8470115	0.9151187	0.8892842	1.039317
335.0	0.9951826	0.9477353	0.9506822	0.9090856	0.8489016	0.915944	0.8931877	1.031635
335.2	0.9972121	0.9483817	0.9476855	0.907418	0.8483884	0.9179243	0.893442	1.036346
335.4	0.9957669	0.9475226	0.9466882	0.913123	0.8526644	0.9138488	0.8883637	1.034768
335.6	0.9974341	0.9451777	0.9540274	0.9072188	0.8492619	0.9194795	0.8907073	1.041779
335.8	0.9991946	0.946767	0.9519024	0.913499	0.8494931	0.9189781	0.8929899	1.036163
336.0	0.9984717	0.9466205	0.9522065	0.9115612	0.8474774	0.9261767	0.8912507	1.039304
336.2	0.9981048	0.9497616	0.9525199	0.91434	0.852364	0.918978	0.8881164	1.042267
336.4	0.998964	0.951709	0.9575258	0.914715	0.851413	0.9163602	0.898114	1.037789
336.61	0.995995	0.9491805	0.9582883	0.9138591	0.8510763	0.9189706	0.8891713	1.038337
336.8	1.001207	0.9487387	0.9489943	0.9124667	0.8542941	0.9213771	0.8966981	1.041524
337.0	0.995904	0.9479748	0.9552387	0.9144087	0.8518812	0.9219438	0.8931708	1.046612
337.2	0.9974041	0.9515094	0.9557818	0.9125561	0.8507716	0.9231322	0.8939603	1.042013
337.4	1.000462	0.9517191	0.9546199	0.9147308	0.8530306	0.9183728	0.8928541	1.037301
337.6	1.000884	0.9464205	0.9541889	0.9112107	0.8562375	0.920856	0.8894669	1.0438
337.8	1.002238	0.9509469	0.9570513	0.9158059	0.8530703	0.916456	0.8920652	1.044223
338.0	1.00186	0.9514934	0.953484	0.9156092	0.8531131	0.9241881	0.8938484	1.03999
338.2	0.9999459	0.9502689	0.9550572	0.9168349	0.8529669	0.9211057	0.8942794	1.042212
338.4	0.9958188	0.9503613	0.9541658	0.9169531	0.8574691	0.9199259	0.8959475	1.039165
338.6	0.997731	0.9529234	0.954622	0.9196211	0.8532562	0.9239877	0.9000075	1.044693
338.8	1.001334	0.9505112	0.9569048	0.9138725	0.8547757	0.9210269	0.8934259	1.046008
339.0	1.001576	0.9475056	0.9544956	0.9169375	0.8520974	0.9231029	0.8948381	1.046216
339.2	1.002409	0.9502806	0.9565823	0.9177337	0.8546597	0.9257132	0.8975087	1.042751
339.4	1.002874	0.9514329	0.957448	0.9162748	0.8526814	0.9206895	0.8944822	1.046028
339.6	1.004706	0.9518396	0.9597323	0.9151562	0.858169	0.9272262	0.8982995	1.045708
339.8	1.003675	0.9496994	0.9547799	0.9188092	0.8583472	0.9292111	0.9008334	1.047112
340.0	1.001343	0.953565	0.956979	0.918784	0.8552058	0.9289012	0.897757	1.046908
340.2	1.005976	0.9542145	0.9570667	0.9162245	0.8569247	0.9269122	0.9001306	1.047159
340.4	1.006044	0.9514265	0.959724	0.92006	0.8524399	0.9256455	0.8985939	1.044525
340.6	1.007161	0.9546621	0.9627982	0.9221589	0.8555136	0.9258551	0.8961911	1.048056
340.8	1.006739	0.953351	0.9606226	0.9157923	0.8571702	0.9293212	0.8992916	1.04307
341.0	1.007626	0.9578145	0.9621239	0.9182098	0.8630362	0.9253227	0.9025095	1.047169
341.2	1.002827	0.9589232	0.9559795	0.9238195	0.8558995	0.9263568	0.9024125	1.051435
341.4	1.007805	0.9572171	0.9611677	0.921155	0.857356	0.9246203	0.9017286	1.045794
341.6	1.008109	0.9558769	0.9568996	0.9223955	0.8577403	0.9277152	0.9010749	1.046359
341.8	1.003742	0.9540641	0.9633367	0.9208798	0.8554994	0.9247946	0.8983637	1.045586
342.0	1.009016	0.9518014	0.9617083	0.9208513	0.8596318	0.9254493	0.900714	1.047361
342.2	1.009431	0.9586459	0.9588753	0.9215066	0.8602905	0.9287369	0.9009171	1.046762
342.4	1.007222	0.9581093	0.9650987	0.922402	0.8585556	0.9315104	0.9033328	1.052331
342.6	1.004827	0.9547432	0.9648398	0.9210411	0.8548808	0.9295387	0.9024553	1.052845
342.8	1.008096	0.9590202	0.9636864	0.9239247	0.8617225	0.9291921	0.9026521	1.048756
343.01	1.012025	0.9590195	0.9624076	0.9251645	0.8567567	0.9270435	0.9001277	1.049828
343.2	1.008288	0.9612469	0.9675282	0.9226024	0.8603357	0.9289062	0.9087176	1.049035
343.4	1.00741	0.9583692	0.9625304	0.9222143	0.8615459	0.9335912	0.9018061	1.054158
343.6	1.010982	0.9578847	0.9695514	0.9215989	0.8641955	0.9263462	0.9042627	1.052793
343.8	1.009327	0.9550791	0.9636813	0.9240403	0.8641983	0.9285265	0.9034852	1.050764
344.0	1.005101	0.9604384	0.9664689	0.9232506	0.8611044	0.9282312	0.904521	1.052461
344.2	1.012176	0.9615886	0.9653963	0.9227927	0.8607799	0.9307175	0.9033759	1.049689
344.4	1.013821	0.960426	0.9647002	0.9204168	0.862574	0.9227402	0.9075708	1.054144
344.6	1.011258	0.9577392	0.9602914	0.9245669	0.86252	0.9309503	0.9071223	1.051184
344.8	1.01146	0.9606905	0.9672288	0.9229448	0.864028	0.933481	0.9051083	1.051716
345.0	1.014543	0.9624946	0.9661441	0.9284178	0.8615572	0.9346892	0.9070838	1.052662
345.2	1.012745	0.9599903	0.9641461	0.9250863	0.8666795	0.931016	0.9045894	1.053639
345.4	1.010078	0.9602522	0.9694407	0.9287888	0.8609466	0.9298064	0.9056954	1.052821
345.6	1.013153	0.9599372	0.9666993	0.9254754	0.8607726	0.9294844	0.9019462	1.059195
345.8	1.014166	0.9570279	0.9659621	0.9275764	0.8642884	0.9333416	0.9067451	1.059662
346.0	1.011915	0.9619334	0.966693	0.9271601	0.8673006	0.9329135	0.906332	1.055525
346.2	1.013833	0.962227	0.9651477	0.926659	0.8625578	0.9344156	0.9063042	1.055112
346.4	1.01361	0.9617468	0.9702543	0.9290605	0.866134	0.9354882	0.9045861	1.058679
346.6	1.014264	0.9638302	0.9711608	0.9248949	0.8666056	0.9370276	0.903268	1.0562
346.8	1.013088	0.9633814	0.9672185	0.9281625	0.8680439	0.9371758	0.9054421	1.059466
347.0	1.012305	0.9636965	0.9713716	0.9312505	0.864243	0.9332324	0.9061335	1.058795
347.2	1.01761	0.9661425	0.9678514	0.9300467	0.866304	0.9387426	0.9067867	1.05936
347.4	1.013367	0.9627662	0.9717572	0.9296724	0.8633848	0.939186	0.9111286	1.058872
347.6	1.017357	0.961842	0.9692314	0.928353	0.8694137	0.9335287	0.9051697	1.06012
347.8	1.016683	0.9607771	0.9716004	0.9310211	0.8639429	0.9390795	0.9093398	1.05891
348.0	1.017799	0.9648342	0.967379	0.9314209	0.8676505	0.9340958	0.9116092	1.06243
348.2	1.016605	0.9633137	0.9750498	0.9304516	0.8694724	0.9336164	0.9106836	1.065493
348.4	1.013824	0.958696	0.9723255	0.9317687	0.866516	0.9381772	0.9065097	1.05989
348.6	1.016653	0.9571899	0.9741111	0.9290705	0.8676171	0.93466	0.9086234	1.059119
348.8	1.016094	0.9671879	0.9717509	0.9288706	0.8653015	0.9375356	0.9087788	1.058945
349.0	1.01736	0.9700728	0.9778635	0.9323265	0.8712879	0.9401606	0.9083274	1.062776
349.2	1.017668	0.9638848	0.9784381	0.9280834	0.8664867	0.9397046	0.9111924	1.061818
349.4	1.017434	0.9627376	0.9699569	0.9346774	0.8692226	0.9393897	0.9106452	1.063423
349.6	1.021763	0.9659916	0.9738733	0.9321787	0.867519	0.9387581	0.9098244	1.062935
349.8	1.020312	0.9670797	0.9779961	0.9343476	0.8668199	0.9403741	0.9086991	1.064863
350.0	1.021076	0.967869	0.9697291	0.9343697	0.8713114	0.9411803	0.9133699	1.062254
350.2	1.01819	0.968389	0.9736937	0.9342262	0.8686604	0.9338383	0.9139621	1.063408
350.4	1.018568	0.9633335	0.9725419	0.9358822	0.8710175	0.9383424	0.9108615	1.063784
350.6	1.022316	0.9649282	0.9789569	0.936823	0.8663969	0.9394556	0.9134506	1.063083
350.8	1.018704	0.968453	0.9707217	0.9294099	0.8723735	0.9475732	0.910901	1.06672
351.0	1.01995	0.9706664	0.9735959	0.933381	0.8742332	0.9386293	0.9128701	1.060945
351.2	1.019968	0.9675196	0.9726115	0.9351695	0.8694869	0.9470232	0.9107714	1.067681
351.4	1.020306	0.9677369	0.9738557	0.9346785	0.871442	0.9390399	0.9183578	1.061947
351.6	1.021794	0.9675041	0.9749703	0.9342936	0.8727488	0.9411514	0.9174915	1.06461
351.8	1.020669	0.9709071	0.9782701	0.9355364	0.8775414	0.9405953	0.9160316	1.067374
352.0	1.019661	0.9699736	0.9821103	0.9346032	0.8741501	0.939512	0.9120188	1.06223
352.2	1.021859	0.9729985	0.9782184	0.9356576	0.8737882	0.9440397	0.9159624	1.062563
352.4	1.02235	0.9722478	0.9778839	0.9367071	0.8691431	0.9407848	0.9151704	1.06627
352.6	1.022976	0.9749795	0.9754527	0.935955	0.8713678	0.9421605	0.9101393	1.067294
352.8	1.022088	0.9676099	0.9778901	0.9350041	0.8734375	0.9390504	0.9143398	1.067118
353.0	1.024341	0.9723778	0.982756	0.9337245	0.8749436	0.9461234	0.9187137	1.065786
353.2	1.027882	0.9743482	0.9763601	0.9386758	0.8730404	0.9436902	0.9161291	1.069426
353.4	1.019126	0.9717679	0.9791833	0.9386047	0.880735	0.9415204	0.91821	1.070982
353.6	1.025148	0.9702926	0.9835249	0.9388781	0.871827	0.9434596	0.9150411	1.066225
353.8	1.023424	0.9729303	0.9808869	0.9378986	0.8708006	0.9492276	0.9154067	1.070536
354.0	1.02369	0.976212	0.981714	0.9412715	0.8708802	0.948041	0.9165051	1.067141
354.2	1.027906	0.9702066	0.9772256	0.9381785	0.8743569	0.9438758	0.9122086	1.069581
354.4	1.027078	0.9724127	0.9841199	0.9361463	0.87762	0.9416806	0.9189076	1.067775
354.6	1.026446	0.9739239	0.9738485	0.938471	0.8781591	0.9472145	0.917971	1.070477
354.8	1.026467	0.9737132	0.9803668	0.9371309	0.8737099	0.9421663	0.9142883	1.070734
355.0	1.026736	0.975104	0.9798968	0.9394704	0.8794738	0.9497397	0.9128028	1.074925
355.2	1.028766	0.9745418	0.9802595	0.9391584	0.8774801	0.9445477	0.9185334	1.074285
355.4	1.025805	0.9750179	0.9811559	0.939184	0.8738281	0.9456764	0.9161668	1.072656
355.6	1.030134	0.9705544	0.9841673	0.9417185	0.87794	0.9429747	0.9241949	1.073863
355.8	1.025944	0.9785033	0.9894963	0.9421601	0.8777606	0.9510692	0.9171079	1.072985
356.0	1.031189	0.9786936	0.9837758	0.940269	0.8761613	0.948847	0.9175591	1.072224
356.2	1.031558	0.9759641	0.9836558	0.9392012	0.8766533	0.9474587	0.9210002	1.07386
356.4	1.025199	0.9783275	0.9876013	0.9393469	0.878101	0.9480423	0.9224713	1.076396
356.6	1.027616	0.9812085	0.9846445	0.9437478	0.878283	0.9493778	0.9250666	1.073706
356.8	1.03037	0.9770596	0.9817891	0.9438074	0.8802538	0.9478934	0.9237562	1.073898
357.0	1.029944	0.9761864	0.9831738	0.9421889	0.881299	0.9551201	0.9256442	1.070751
357.2	1.035174	0.979632	0.9845985	0.9409757	0.8798317	0.948842	0.9217689	1.077211
357.4	1.03448	0.9817978	0.9812579	0.9413249	0.8788608	0.9520182	0.9234199	1.072302
357.6	1.032083	0.9813795	0.9863953	0.9441781	0.881239	0.9519684	0.9245647	1.077229
357.8	1.033785	0.9759167	0.9851956	0.9448851	0.8764009	0.9563089	0.925451	1.072595
358.0	1.033115	0.9822981	0.9874659	0.9450847	0.8880488	0.9479987	0.9206043	1.076382
358.2	1.032301	0.9813488	0.9855381	0.9479805	0.8806114	0.9533258	0.9192678	1.074479
358.4	1.031148	0.976885	0.9852348	0.9459681	0.8834296	0.94979	0.9226427	1.081181
358.6	1.031356	0.9823568	0.9882826	0.943668	0.8803245	0.9502934	0.9211895	1.077108
358.8	1.031433	0.9823716	0.9827175	0.9436901	0.882703	0.9471749	0.9240804	1.078163
359.0	1.035492	0.9840211	0.9902611	0.9502781	0.8803599	0.9494678	0.926052	1.077084
359.2	1.041346	0.9826928	0.9881777	0.9460731	0.8821061	0.9519805	0.9253955	1.081274
359.4	1.03173	0.9806518	0.9919273	0.9490353	0.8814282	0.9562405	0.9249367	1.075324
359.6	1.032499	0.9828944	0.9912403	0.945963	0.882713	0.9547778	0.9240432	1.078888
359.8	1.038227	0.9799067	0.9842967	0.9453127	0.8832865	0.9531022	0.9255148	1.080261
360.0	1.03667	0.9814969	0.9900518	0.9447945	0.87931	0.9516423	0.9307105	1.077123
360.2	1.037372	0.9803612	0.9893247	0.9467236	0.8833284	0.9528073	0.9285654	1.081026
360.4	1.039664	0.9874741	0.9875098	0.9473095	0.8835277	0.9556324	0.9254388	1.078308
360.6	1.03361	0.9826196	0.9882752	0.946622	0.8855468	0.9570936	0.924333	1.084747
360.8	1.038018	0.9843441	0.9929729	0.9461831	0.880722	0.9532355	0.9301268	1.077271
361.0	1.040679	0.9853196	0.9895666	0.9478313	0.8838771	0.9506733	0.9245358	1.075857
361.2	1.035838	0.986991	0.992106	0.9497653	0.8821607	0.9557261	0.9249806	1.081998
361.4	1.035635	0.9845397	0.9928911	0.9462341	0.8848808	0.9553328	0.9265717	1.084581
361.6	1.036982	0.9835683	0.9913843	0.9511409	0.884044	0.9586224	0.9260199	1.083101
361.8	1.039954	0.9836887	0.9905686	0.9471847	0.8876369	0.953957	0.9302459	1.08367
362.0	1.036126	0.9849529	0.996374	0.9496629	0.8873907	0.9569548	0.9293925	1.08276
362.2	1.042151	0.9874806	0.9938083	0.9454335	0.8887373	0.9569252	0.9286833	1.082126
362.4	1.040653	0.9864404	0.9904404	0.9506595	0.8883909	0.9542912	0.9301122	1.08717
362.6	1.038556	0.9882486	0.9944404	0.9454843	0.8827762	0.9589871	0.9291813	1.087229
362.8	1.037428	0.9851981	0.9940845	0.9523673	0.8855817	0.9530902	0.9279353	1.083703
363.0	1.038111	0.985566	0.995433	0.9531333	0.8836982	0.9620067	0.9313521	1.082878
363.2	1.043357	0.9861535	0.9937512	0.9552022	0.8923252	0.9548408	0.9287438	1.080573
363.4	1.041675	0.9814619	0.9946561	0.955593	0.8889697	0.9573912	0.9321337	1.085154
363.6	1.042076	0.9892038	0.9936714	0.9527825	0.88989	0.9591971	0.9296662	1.088044
363.8	1.041366	0.9875728	0.9969711	0.9573014	0.886301	0.9588623	0.9266785	1.088186
364.0	1.041149	0.9855474	0.9943869	0.9520559	0.8905486	0.9591314	0.9302499	1.084181
364.2	1.04467	0.9873514	0.9959081	0.9533455	0.8876042	0.9608347	0.924711	1.088406
364.4	1.03972	0.9904654	0.9975434	0.9514819	0.8889492	0.9603847	0.9360905	1.085773
364.6	1.04224	0.9886513	0.9977043	0.9542607	0.8888428	0.9583312	0.9328507	1.08976
364.8	1.04488	0.9894547	0.9980991	0.957197	0.8876821	0.9639468	0.9305717	1.084591
365.0	1.046456	0.9889843	0.9954144	0.955528	0.88926	0.96309	0.9322284	1.090946
365.2	1.042533	0.9877979	0.9984075	0.9516872	0.8893255	0.9603267	0.9337631	1.085943
365.4	1.045502	0.9910061	0.9911469	0.956341	0.8923907	0.9599866	0.9290797	1.083826
365.6	1.045112	0.9897456	0.9960645	0.9551861	0.8877965	0.9583295	0.937889	1.086342
365.8	1.045443	0.9878322	0.9982191	0.951661	0.8909454	0.9602948	0.9286128	1.084299
366.0	1.046952	0.98958	0.996144	0.9582992	0.8939819	0.9594597	0.9363793	1.087538
366.2	1.041391	0.9878669	0.9959652	0.9531925	0.892693	0.9620431	0.9355345	1.090725
366.4	1.047561	0.9912371	1.000181	0.9568975	0.8903061	0.9599946	0.9331323	1.092077
366.6	1.04672	0.9891861	1.00055	0.9548563	0.8927361	0.9606026	0.9382696	1.092244
366.8	1.04567	0.9920512	1.001619	0.9582385	0.8866796	0.9601226	0.9340393	1.091889
367.0	1.049795	0.9890792	1.001992	0.9578947	0.8955427	0.9668506	0.9349592	1.08864
367.2	1.048339	0.9880117	0.9969902	0.9565589	0.8942429	0.9649658	0.9365203	1.091332
367.4	1.049841	0.995463	1.001223	0.9582521	0.8962234	0.9603505	0.9335272	1.088599
367.6	1.048678	0.9903263	1.000583	0.960344	0.8907644	0.9662806	0.9354937	1.093611
367.8	1.053746	0.9925404	1.004108	0.9581996	0.8940374	0.9676056	0.9352907	1.088779
368.0	1.049194	0.9907568	1.001671	0.9555318	0.8916343	0.966795	0.9367166	1.09023
368.2	1.046653	0.9938954	1.005023	0.9580172	0.8926218	0.9624495	0.9390416	1.092772
368.4	1.049802	0.9959746	0.9990522	0.9557925	0.8936758	0.9627832	0.9369152	1.092498
368.6	1.050679	0.988776	0.9999902	0.9561271	0.8912823	0.9649752	0.937469	1.091395
368.8	1.047177	0.9907269	1.003033	0.9577246	0.8919846	0.9674145	0.9326197	1.092027
369.0	1.047965	0.9904679	1.000602	0.9546938	0.8972705	0.9633895	0.9361873	1.092725
369.2	1.051769	0.9971482	1.002792	0.9617476	0.8906564	0.9670157	0.9414891	1.089412
369.4	1.050812	0.9964479	1.002257	0.956139	0.8954569	0.9651937	0.93925	1.095245
369.6	1.048643	0.9959871	1.00529	0.9548882	0.8934104	0.9692382	0.9397041	1.092705
369.8	1.047658	0.998515	1.004225	0.9607323	0.8949783	0.9648336	0.9347728	1.091588
370.0	1.050217	0.9931846	1.00337	0.9604324	0.8979009	0.9652007	0.9413523	1.093556
370.2	1.055385	0.9955545	0.9967649	0.9587405	0.8968939	0.9678288	0.9424154	1.098228
370.4	1.051033	0.9950143	1.004768	0.9625227	0.8978336	0.9661822	0.9404639	1.094461
370.6	1.050381	1.000226	1.000903	0.9653692	0.8941262	0.966441	0.9378629	1.095598
370.8	1.052175	0.9971299	1.009821	0.9597775	0.897453	0.9659415	0.9395196	1.095094
371.0	1.049796	0.9987102	1.001386	0.9658125	0.894577	0.9691064	0.9372783	1.095885
371.2	1.055263	0.9958488	1.005121	0.9595634	0.9003215	0.9675783	0.9375222	1.099575
371.4	1.056183	0.9967003	1.005368	0.963738	0.8963989	0.9677372	0.9395635	1.096979
371.6	1.052507	0.9948719	1.008909	0.9612498	0.8970422	0.9721895	0.9405566	1.092921
371.8	1.055596	0.9978512	1.006976	0.9623213	0.8988453	0.9706827	0.9409769	1.101094
372.0	1.05595	0.9976982	1.005281	0.9644436	0.898203	0.9696026	0.943773	1.098413
372.2	1.055699	0.9992074	1.005392	0.9649293	0.8991905	0.9738615	0.9473528	1.099883
372.4	1.060504	0.9954385	1.005056	0.9611692	0.8936661	0.9711795	0.9432417	1.098293
372.6	1.056122	1.000559	1.009817	0.9661542	0.8992175	0.972638	0.9395664	1.102285
372.8	1.053669	0.9978234	1.008091	0.9649936	0.9040848	0.9702312	0.9377644	1.101584
373.0	1.058936	0.9993944	1.006134	0.9650548	0.8988199	0.9708154	0.9446293	1.100659
373.2	1.050294	1.002528	1.008427	0.9650003	0.8983214	0.972405	0.9459768	1.098853
373.4	1.057376	1.001014	1.006793	0.9671172	0.8994725	0.9714833	0.940712	1.101248
373.6	1.055159	1.000903	1.005558	0.9650511	0.9000811	0.9728964	0.9452069	1.098775
373.8	1.055578	1.001962	1.008255	0.9673098	0.8994588	0.9713073	0.9415728	1.100169
374.0	1.058802	1.005207	1.010409	0.9665841	0.8999191	0.9712301	0.947538	1.101831
374.2	1.054508	0.9977732	1.008033	0.9654524	0.9008529	0.9740248	0.9445655	1.103791
374.4	1.058199	1.004938	1.009592	0.9662961	0.9005303	0.9716913	0.9436957	1.100461
374.6	1.057691	1.004964	1.007743	0.9677114	0.9011336	0.9729328	0.947334	1.103005
374.8	1.058779	1.004487	1.00993	0.9655148	0.8995464	0.973796	0.9455324	1.102227
375.0	1.058717	1.001263	1.008109	0.9694145	0.9024625	0.9765196	0.9470075	1.103897
375.2	1.056775	1.002132	1.014199	0.9682581	0.9018701	0.9728636	0.9418737	1.105262
375.4	1.061569	1.005287	1.010978	0.9720671	0.9040138	0.9739509	0.9501348	1.101444
375.6	1.055166	1.008265	1.008425	0.9726229	0.899243	0.9757812	0.946694	1.101407
375.8	1.064071	1.002196	1.009924	0.9654462	0.9016423	0.9745589	0.9434696	1.10307
376.0	1.060027	1.004796	1.006384	0.9690362	0.9041706	0.9748842	0.9466981	1.100866
376.2	1.056489	1.001443	1.012625	0.967768	0.9011354	0.9767218	0.9468329	1.103174
376.4	1.061006	1.004352	1.011067	0.9700086	0.9067174	0.9747749	0.9494162	1.10739
376.6	1.061658	1.004447	1.015368	0.9702426	0.9032718	0.9745243	0.9526585	1.106091
376.8	1.060881	1.003829	1.015712	0.9684738	0.9023445	0.9770432	0.9437786	1.106225
377.0	1.058563	1.006447	1.014091	0.9675301	0.9082057	0.975391	0.9420496	1.105799
377.2	1.061652	1.006874	1.01053	0.9681528	0.9079066	0.9780411	0.9469173	1.103746
377.4	1.064178	1.010426	1.010286	0.9686337	0.9057065	0.9769691	0.9514604	1.106096
377.6	1.060039	1.002529	1.013252	0.9715137	0.9080121	0.9765874	0.9493489	1.107211
377.8	1.06251	1.006023	1.009542	0.9702117	0.9052181	0.9816886	0.9491774	1.104839
378.0	1.059811	1.008049	1.013458	0.9708952	0.9090191	0.9788723	0.9503621	1.107526
378.2	1.060642	1.005102	1.009234	0.9711049	0.9065377	0.9751294	0.9525191	1.106762
378.4	1.063465	1.006643	1.015639	0.9712304	0.9036316	0.9783424	0.9498309	1.108878
378.6	1.061784	1.007999	1.013676	0.9688396	0.9077557	0.9807097	0.9462725	1.110609
378.8	1.064228	1.001666	1.01445	0.9706573	0.9040885	0.9791602	0.9497581	1.109755
379.0	1.062423	1.008917	1.016131	0.9753483	0.9109563	0.9811758	0.9495173	1.107684
379.2	1.061989	1.005697	1.01076	0.9728215	0.9062148	0.9780816	0.9508597	1.110504
379.4	1.065038	1.010125	1.017655	0.9763849	0.9092305	0.9816207	0.9546765	1.111249
379.6	1.063499	1.007355	1.014437	0.9759004	0.9039142	0.9811682	0.9508688	1.106016
379.8	1.065122	1.008932	1.016009	0.9742163	0.9071116	0.9832583	0.9535905	1.111165
380.0	1.067295	1.009963	1.019045	0.9738759	0.9098446	0.9770108	0.9521831	1.108856
380.2	1.068702	1.007393	1.015503	0.9682842	0.9095145	0.984372	0.9512645	1.111984
380.4	1.065564	1.00965	1.014486	0.9733332	0.9101813	0.9816792	0.9550594	1.109771
380.6	1.064452	1.014059	1.018665	0.9701484	0.9127029	0.9815187	0.9495575	1.109224
380.8	1.067546	1.010987	1.025747	0.9764596	0.9100256	0.9837925	0.9548082	1.117266
381.0	1.06626	1.012477	1.019805	0.9739065	0.9083258	0.9809468	0.9537852	1.115438
381.2	1.065877	1.011976	1.022589	0.9791191	0.9129813	0.9810019	0.9512217	1.111546
381.4	1.065817	1.012208	1.01895	0.9808123	0.9094986	0.9872833	0.9554015	1.113428
381.6	1.069527	1.010432	1.020193	0.9768438	0.9075608	0.9822525	0.9560522	1.114508
381.8	1.069429	1.009118	1.021938	0.9754447	0.9130794	0.9785722	0.9563747	1.11764
382.0	1.070483	1.010667	1.021396	0.973253	0.9137375	0.9793113	0.9522299	1.112829
382.2	1.069444	1.014332	1.018918	0.9792811	0.9087156	0.9859018	0.9488818	1.116312
382.4	1.068815	1.01241	1.024983	0.9772888	0.9115224	0.9831927	0.9547127	1.109907
382.6	1.0717	1.019457	1.020734	0.9754979	0.9097345	0.9858066	0.9527289	1.115497
382.8	1.075663	1.018846	1.019918	0.9771492	0.9111247	0.9831458	0.9549125	1.113923
383.0	1.070492	1.014984	1.021996	0.9776183	0.9148658	0.9854858	0.955649	1.107822
383.2	1.075677	1.01107	1.022797	0.978712	0.9127656	0.986013	0.95587	1.109306
383.4	1.070864	1.016923	1.022018	0.9802095	0.9128112	0.983677	0.9530271	1.117013
383.6	1.071757	1.014616	1.020205	0.9774445	0.9163536	0.9874128	0.9569413	1.116047
383.8	1.070912	1.017523	1.025756	0.9801335	0.9148369	0.9858711	0.9569634	1.11925
384.0	1.076365	1.015677	1.023206	0.9830024	0.9145385	0.9872262	0.9570173	1.113107
384.2	1.073499	1.014499	1.028213	0.9798244	0.9154158	0.9868702	0.9566082	1.121651
384.4	1.070083	1.010625	1.024257	0.9814962	0.9181883	0.9850097	0.957687	1.116913
384.6	1.070509	1.018823	1.024199	0.9791809	0.9118591	0.9837952	0.9554669	1.11903
384.8	1.075184	1.017406	1.022104	0.9790492	0.9133472	0.9868649	0.9565391	1.118706
385.0	1.078504	1.014665	1.030198	0.9808267	0.9152719	0.9916092	0.9600505	1.117568
385.2	1.073292	1.017867	1.025535	0.9826234	0.9127018	0.9852028	0.9592627	1.120791
385.4	1.073534	1.011817	1.027736	0.9803132	0.9187989	0.9887898	0.956965	1.117473
385.6	1.068202	1.012305	1.023981	0.9835762	0.9152249	0.9862498	0.9575891	1.117679
385.8	1.078429	1.016538	1.025134	0.9822878	0.9170242	0.9869325	0.9630235	1.120313
386.0	1.073593	1.017799	1.026082	0.9808533	0.9161172	0.9890761	0.9589313	1.12224
386.2	1.079004	1.019576	1.028271	0.983368	0.9162864	0.9873788	0.9591023	1.119318
386.4	1.068702	1.017539	1.026335	0.9869053	0.9173279	0.9858973	0.9594432	1.12299
386.6	1.077231	1.020053	1.024718	0.9831353	0.9195226	0.9917753	0.9616036	1.126151
386.8	1.076296	1.022324	1.025904	0.9855412	0.9125957	0.9884349	0.9605421	1.120977
387.0	1.07738	1.019087	1.029376	0.9818195	0.91476	0.9865225	0.9582688	1.118523
387.2	1.074332	1.016025	1.028522	0.9860709	0.9158111	0.9903085	0.9572144	1.11963
387.4	1.079968	1.016378	1.026388	0.9855483	0.9168073	0.9872521	0.9680802	1.115809
387.6	1.078928	1.02149	1.032536	0.9841752	0.919541	0.9917208	0.9639872	1.116439
387.8	1.080469	1.022394	1.031495	0.984016	0.9194272	0.993667	0.9655866	1.123692
388.0	1.074697	1.022857	1.028028	0.9839013	0.9172187	0.9922352	0.9577907	1.125448
388.2	1.075151	1.022645	1.024844	0.9857405	0.9167994	0.9885954	0.9595777	1.126452
388.4	1.074745	1.019923	1.030276	0.9836968	0.9170384	0.9902677	0.9610166	1.122788
388.6	1.075347	1.019276	1.02358	0.9857907	0.917038	0.9945017	0.963154	1.123916
388.8	1.077505	1.018121	1.033092	0.9856219	0.920433	0.9904045	0.9591935	1.126305
389.0	1.076458	1.02137	1.031338	0.98966	0.9168828	0.9926363	0.9606068	1.123511
389.2	1.075197	1.022661	1.031093	0.9824187	0.9185257	0.9932771	0.9631972	1.118623
389.4	1.077136	1.024156	1.027834	0.9845331	0.9230985	0.9974439	0.962131	1.126919
389.6	1.077561	1.023245	1.02978	0.9895649	0.9177224	0.9922172	0.9634269	1.125103
389.8	1.081358	1.023543	1.025665	0.9818895	0.9168585	0.9908658	0.9640133	1.129431
390.0	1.080519	1.024101	1.030775	0.984633	0.9232227	0.9952459	0.9650396	1.131776
390.2	1.077829	1.01602	1.0287	0.9854	0.9211172	0.9932343	0.9629514	1.127028
390.4	1.084023	1.022703	1.030777	0.9881568	0.9211923	0.9954725	0.9640915	1.126187
390.6	1.080923	1.023994	1.030381	0.991668	0.9234091	0.9942035	0.9667319	1.126362
390.8	1.084657	1.023315	1.030168	0.9903712	0.9195966	0.9927385	0.9684838	1.124457
391.0	1.08498	1.02342	1.035168	0.9866742	0.921572	0.9933255	0.9649352	1.129679
391.2	1.08195	1.024961	1.03012	0.9897518	0.9215415	0.997785	0.9685875	1.1278
391.4	1.080156	1.024544	1.034126	0.9892045	0.924166	0.995996	0.9652903	1.126364
391.6	1.080467	1.027627	1.035139	0.9887986	0.9197771	0.9973598	0.9624898	1.12921
391.8	1.077464	1.024748	1.03257	0.9908482	0.9182614	0.9961776	0.9655866	1.126608
392.0	1.084681	1.02406	1.032602	0.9850982	0.9248034	0.9928688	0.9639755	1.124238
392.2	1.083892	1.023828	1.035493	0.9896824	0.9239963	0.9954011	0.9684615	1.129815
392.4	1.082922	1.025039	1.034725	0.9890528	0.9251878	0.993109	0.9629996	1.128408
392.6	1.087994	1.023595	1.037459	0.9895632	0.924872	0.994821	0.9664256	1.130455
392.8	1.079372	1.027676	1.03192	0.9898996	0.9220275	0.9969073	0.9705153	1.128857
393.0	1.086831	1.027784	1.033479	0.9923515	0.9268976	0.9969323	0.9642925	1.127793
393.2	1.083877	1.030459	1.039861	0.9935144	0.9263914	0.9951131	0.9688193	1.129104
393.4	1.085338	1.024458	1.036065	0.9917273	0.9239483	0.9987718	0.9706556	1.127053
393.6	1.082519	1.025785	1.038765	0.9924658	0.9252511	0.9963419	0.96938	1.130986
393.8	1.090981	1.026846	1.038434	0.989648	0.9238173	0.9976786	0.9668474	1.134531
394.0	1.088687	1.029335	1.036739	0.9882072	0.9198726	0.9999343	0.9703061	1.128383
394.2	1.083234	1.028438	1.040502	0.9921046	0.9236983	0.9943638	0.9691535	1.131246
394.4	1.080751	1.02661	1.034584	0.9900384	0.9235491	0.9995368	0.9688178	1.129333
394.6	1.088595	1.027822	1.036238	0.9878849	0.9258021	0.9987133	0.9721647	1.131371
394.8	1.085051	1.03022	1.038367	0.996785	0.92225	0.9959474	0.9692546	1.138198
395.0	1.087679	1.026425	1.032071	0.992035	0.9260046	0.9987658	0.9661918	1.135722
395.2	1.087281	1.029707	1.036224	0.9880252	0.9269347	0.9960871	0.9702535	1.133812
395.4	1.088683	1.028206	1.04237	0.988811	0.929957	1.005377	0.971059	1.130403
395.6	1.08753	1.031969	1.032272	0.9927635	0.9266636	0.9993706	0.9688421	1.135673
395.8	1.091344	1.026556	1.038273	0.9937851	0.9244322	1.004083	0.9702256	1.137115
396.0	1.089299	1.02309	1.040764	0.9975457	0.9226506	1.000367	0.9698519	1.13722
396.2	1.091908	1.028282	1.039672	0.993883	0.9295574	1.00224	0.9701712	1.134913
396.4	1.089722	1.032984	1.037061	0.9975747	0.9277943	1.001728	0.9707943	1.134488
396.6	1.088423	1.032311	1.03802	0.9928497	0.9327134	1.000866	0.9742453	1.134058
396.8	1.091445	1.029933	1.039313	0.9934983	0.9277784	1.000448	0.9681064	1.136335
397.0	1.09241	1.034312	1.039407	0.9944068	0.927911	1.003379	0.9738485	1.1352
397.2	1.093099	1.029879	1.03616	0.9944906	0.9249313	0.998061	0.9716236	1.135933
397.4	1.090572	1.031032	1.041485	0.9967368	0.9304343	1.002115	0.9709324	1.136869
397.6	1.089408	1.030334	1.043556	0.9957572	0.9302127	1.002178	0.9733205	1.134861
397.8	1.093347	1.02959	1.040527	0.9971738	0.9280939	1.001	0.9719974	1.137012
398.0	1.086857	1.029707	1.042988	0.996105	0.9307769	1.00265	0.976781	1.14156
398.2	1.086372	1.032511	1.037736	0.9982746	0.9303083	1.005455	0.9722205	1.140731
398.4	1.091745	1.034878	1.042803	0.9959257	0.930203	1.003799	0.9784813	1.137435
398.6	1.092014	1.031017	1.045646	0.9981627	0.9301422	1.002185	0.976507	1.138246
398.8	1.092186	1.032875	1.046929	0.9949551	0.9302363	1.001555	0.9712903	1.137749
399.0	1.090799	1.034347	1.039991	0.9983356	0.9275036	1.001357	0.9692889	1.140116
399.2	1.093735	1.031526	1.046972	1.002661	0.9329979	1.002877	0.9724494	1.140678
399.4	1.096146	1.033248	1.04312	0.9989659	0.9321765	1.001485	0.9728664	1.138605
399.6	1.095142	1.036028	1.039082	0.9991702	0.9313144	1.003185	0.9765982	1.139745
[truncated: 9,201 more rows]
