# Supplementary material for: Improving de novo protein binder design with deep learning
Source: Nat Commun. 2023 May 6;14:2625. doi: 10.1038/s41467-023-38328-5 (PMC10163288; doi:10.1038/s41467-023-38328-5)
Supplement: Supplementary file 4 — Source Data File [file 41467_2023_38328_MOESM4_ESM.zip › all_data/octet_data/il2ra_500nM_octet.csv]

time (s)	DL Filtering Design 1	DL Filtering Design 2	Physical Filtering Design 1	DL Filtering Design 3	ProteinMPNN Design 1	ProteinMPNN Design 2	ProteinMPNN Design 3	Negative Control
0.0	0.0	0.0	0.0	0.0	0.0	0.0	0.0	0.0
0.2	-0.00024061	4.571e-05	-0.0027286	-0.00027484	-0.00392132	-0.00032668	-0.00016563	0.00287561
0.4	-0.00214552	0.00305949	-0.00019829	-0.00132276	-0.00546049	0.00342549	0.00187119	0.00433148
0.6	-0.0001824	0.00080432	0.00551247	0.00374051	-0.00190499	0.00292849	-0.00098111	0.00781051
0.8	0.00353406	0.00014185	0.0030512	0.0051093	0.00075776	0.00043237	0.00436128	0.00832497
1.0	0.00453774	0.00664169	0.00328908	0.00091015	-0.00212638	0.00237879	0.00547971	0.01057467
1.2	0.00055996	0.00307809	0.00257187	0.00198056	0.00032797	0.00080738	0.00508122	0.00935046
1.4	0.00464151	0.00945151	0.00230847	0.00611311	0.00086542	-0.00201247	0.00797124	0.01078972
1.6	0.00727635	0.0039377	0.00746159	0.00599171	0.00316808	0.002316	0.00017369	0.00816474
1.8	0.00846059	0.00804938	0.00726196	0.00330745	0.00152459	0.00213042	0.00351942	0.00973931
2.0	0.00717549	0.00765703	0.00592903	0.00478504	-0.00040726	0.00112956	0.00723175	0.01160047
2.2	0.00527443	0.00372697	0.00950397	0.00627931	-0.0029158	-0.00187682	0.0098152	0.01215521
2.4	0.00419773	0.00939005	0.00645213	0.00412263	0.00321634	-0.0008596	0.00480709	0.01015047
2.6	0.00754216	0.01052164	0.00942371	0.00661606	-0.00212834	0.00179561	0.00518741	0.01379723
2.8	-0.00221635	0.0078816	0.01345599	0.00855905	0.00279231	0.00451237	0.00785445	0.01063912
3.0	0.00215368	0.01148259	0.00906195	0.00519004	-0.00043634	0.00237802	0.00336947	0.01135913
3.2	0.00228304	0.01277136	0.01042766	0.0104837	0.00012253	-0.00040643	0.00358778	0.0133132
3.4	0.00647268	0.00619744	0.01004795	0.00664848	0.00115835	0.00163772	0.00880895	0.01341306
3.6	0.00627184	0.01125194	0.00643601	0.0067045	0.00141816	-0.00207982	0.00944586	0.01741409
3.8	0.00575469	0.01093213	0.00720067	0.00726622	0.00108391	0.00116533	0.00604241	0.01375812
4.0	0.0090277	0.01126486	0.01291373	0.00784608	0.00914021	0.00667478	0.00827767	0.01066773
4.2	0.01129687	0.01202588	0.00928106	0.00767816	0.00174523	0.00109985	0.00758114	0.01285144
4.4	0.00503627	0.01184915	0.00950965	0.00444024	0.00350837	0.00379792	0.00645241	0.01452457
4.6	0.00749439	0.01378773	0.01121649	0.00687622	0.00526128	0.00706496	0.01225387	0.01532868
4.8	0.00946422	0.01135113	0.01496373	0.00930769	0.00845126	0.00353314	0.00937728	0.01548292
5.0	0.00718913	0.01381014	0.01277784	0.00937397	0.00439185	0.00142845	0.00714909	0.01337635
5.2	0.00980517	0.01227918	0.00615547	0.00614493	0.0014481	0.00179341	0.00939451	0.01590309
5.4	0.00678533	0.01218481	0.01213324	0.00954402	0.00497546	0.00105083	0.01034465	0.01636893
5.6	0.00414026	0.01046483	0.01389758	0.00697585	0.00087265	0.00376317	0.01058596	0.02167803
5.8	0.01225172	0.01239582	0.01174393	0.00767159	0.00290667	0.00093575	0.00812356	0.01899545
6.0	0.00927083	0.01024291	0.01592458	0.00947528	0.00259656	0.00217731	0.00965357	0.01934954
6.2	0.01020111	0.01135929	0.0137789	0.00832953	0.00349401	0.00900164	0.01355034	0.01413957
6.4	0.00860732	0.01502185	0.0173947	0.01090464	-0.00108044	0.00394845	0.01185411	0.01936328
6.6	0.00899811	0.012789	0.01083591	0.01081657	0.00422153	0.00371784	0.00836661	0.01826448
6.8	0.01152321	0.01417066	0.01181106	0.01259687	0.00545311	0.00581674	0.01326709	0.02274273
7.0	0.01159733	0.01377911	0.02037883	0.00794831	0.00364224	0.00219948	0.01295192	0.01813145
7.2	0.01350383	0.01379349	0.01338052	0.01033441	0.00505062	0.0038836	0.01256606	0.01960197
7.4	0.0071511	0.01706334	0.01222839	0.01026497	0.0022541	0.00213659	0.01201249	0.01757214
7.6	0.01294277	0.01566781	0.01366892	0.00888799	0.00354276	0.00197978	0.0110205	0.01623248
7.8	0.00642434	0.01498486	0.01428172	0.011568	0.00599543	0.00320124	0.00977788	0.01866979
8.0	0.00817097	0.01236997	0.01415794	0.01013582	0.00761277	0.00361143	0.01468652	0.01755892
8.2	0.00901049	0.01828839	0.01429547	0.00969964	0.00438653	0.00466486	0.01139635	0.01862049
8.4	0.00927605	0.01320698	0.01489447	0.00793306	0.00422227	0.00520037	0.01476201	0.02080845
8.6	0.00783489	0.01481006	0.01609346	0.01067529	0.00529001	0.00333281	0.00862274	0.02226096
8.8	0.01006281	0.01296883	0.01072004	0.01153935	0.00599022	0.00051683	0.01294781	0.02150967
9.0	0.01176891	0.01247293	0.01705161	0.01179916	0.00587571	0.00451584	0.00690885	0.01912777
9.2	0.01370426	0.01501618	0.01483232	0.01385112	0.00340027	0.00548905	0.01523298	0.02037833
9.4	0.01170381	0.01554583	0.01645909	0.01157111	0.00325618	0.00390545	0.01616776	0.02318214
9.6	0.0111252	0.01565075	0.017128	0.01346374	0.00638843	0.00245069	0.01442603	0.01974125
9.8	0.00698171	0.01518556	0.01813791	0.01439305	0.00910704	0.00706693	0.01692017	0.02167713
10.0	0.01482318	0.01553156	0.01931106	0.01137492	0.00038158	0.00501296	0.0132081	0.0197358
10.2	0.01294093	0.01296165	0.0145316	0.01287104	0.00680886	0.00606198	0.01335296	0.02361298
10.4	0.01302029	0.0181125	0.01852458	0.01028072	0.00514038	0.00448334	0.01409509	0.02404069
10.6	0.0147469	0.01923919	0.01829166	0.01323912	0.01075023	0.00065389	0.01418792	0.01944691
10.8	0.01030326	0.01286041	0.01829697	0.00845464	0.00357171	0.00548647	0.01200313	0.02157271
11.0	0.00861533	0.01640797	0.01501912	0.01164336	0.0099228	0.01282852	0.01228535	0.02366614
11.2	0.0172122	0.01506715	0.01704006	0.01360016	0.01083189	0.00781068	0.01471146	0.02178681
11.4	0.01122702	0.01905655	0.01721425	0.00976918	0.0087934	0.00846374	0.01261623	0.02667751
11.6	0.01212586	0.01662573	0.01748512	0.01093584	0.00556645	0.00620718	0.01853351	0.02482986
11.8	0.01456716	0.01687474	0.01731301	0.01113206	0.00673504	0.01048053	0.01751025	0.02462157
12.0	0.01227074	0.01323115	0.01775342	0.01502261	0.0073931	0.00139542	0.01275078	0.02156943
12.2	0.01371617	0.02000206	0.02175982	0.01340357	0.00519738	0.00148585	0.01712107	0.02129531
12.4	0.01463482	0.01769579	0.02173131	0.01431047	0.00855144	0.00421234	0.01415511	0.0240749
12.6	0.01743814	0.01821606	0.02120913	0.01046231	0.01102835	0.00573646	0.01098216	0.02502522
12.8	0.01516293	0.01702206	0.01678585	0.00992087	0.00687453	0.00477998	0.01793852	0.02704808
13.0	0.01216613	0.01867954	0.01917799	0.0129342	0.01040676	0.00487477	0.01502979	0.02275336
13.2	0.01019683	0.01752675	0.02137297	0.01471683	0.00538811	0.0042929	0.01595563	0.02740673
13.4	0.01568933	0.01739101	0.01712949	0.01818941	0.00892318	0.01236834	0.01607157	0.02266293
13.6	0.01392089	0.01935069	0.02256577	0.01281468	0.00859899	0.00393616	0.01339362	0.02151516
13.8	0.01508747	0.02094728	0.01616012	0.01376361	0.01371288	0.00362588	0.01897824	0.0277485
14.0	0.01101473	0.01978497	0.01718651	0.0173538	0.0113816	0.005769	0.01646849	0.02219055
14.2	0.01652647	0.02378612	0.02706175	0.01734702	0.00826372	0.00561254	0.02009343	0.02722031
14.4	0.01193823	0.01844273	0.01835296	0.01478418	0.00973937	0.00412469	0.01382461	0.02462395
14.6	0.0130453	0.01916787	0.02058148	0.0124872	0.0115017	0.00837501	0.01621971	0.02524836
14.8	0.01678909	0.01947017	0.0201734	0.00989054	0.00382657	0.00504884	0.01716425	0.02600126
15.0	0.01278921	0.02286905	0.01742213	0.01580512	0.01135935	0.00500782	0.01337227	0.02545585
15.2	0.01461845	0.02067781	0.01901532	0.01341504	0.00894559	0.00637223	0.01781214	0.02674989
15.4	0.01650835	0.0201701	0.01667139	0.01868124	0.00693795	0.00909657	0.01927465	0.02646298
15.6	0.01530619	0.01632069	0.01873162	0.01014955	0.00715529	0.00806263	0.01802192	0.02798004
15.8	0.01471504	0.0223416	0.02043775	0.01242748	0.01016363	0.00733118	0.0201074	0.02553825
16.0	0.01316871	0.02076239	0.02452906	0.01693436	0.01012699	0.00535058	0.01727029	0.02374569
16.2	0.01419183	0.0191443	0.02073216	0.01773051	0.00739277	0.0094231	0.01973571	0.02652224
16.4	0.01435042	0.02003879	0.01788575	0.01363434	0.00757046	0.0073092	0.01883668	0.02506452
16.6	0.01540602	0.02254531	0.02314811	0.01415312	0.01072804	0.0050259	0.01506401	0.02471509
16.8	0.01355421	0.01856694	0.02178816	0.01503254	0.01009527	0.0067912	0.01847163	0.02759811
17.0	0.01536043	0.01736153	0.02248763	0.01660763	0.0069946	0.00812297	0.01750657	0.03088061
17.2	0.01751203	0.01578711	0.01891089	0.01571737	0.00733624	0.00686036	0.01712854	0.03015806
17.4	0.01671932	0.02016685	0.01993232	0.01676584	0.00970904	0.01008868	0.01706128	0.0287303
17.6	0.01138895	0.01865218	0.02550891	0.01589565	0.00896952	0.00662152	0.01966523	0.02698507
17.8	0.01479819	0.01625214	0.02120657	0.01734754	0.00880134	0.00776279	0.01523194	0.02825863
18.0	0.01738987	0.02345493	0.02434948	0.01490088	0.00775517	0.00785255	0.01633734	0.02910531
18.2	0.01020615	0.02423038	0.02384704	0.01578244	0.00707441	0.00840959	0.01510616	0.02869421
18.4	0.01490908	0.02144124	0.0236224	0.01603137	0.01324179	0.0067296	0.01785468	0.02861918
18.6	0.01534852	0.02522162	0.0200661	0.01514419	0.01033108	0.00850936	0.01994447	0.02746373
18.8	0.01513978	0.0197376	0.02528825	0.01676526	0.00754182	0.00990775	0.01518024	0.02719843
19.0	0.01716842	0.02311811	0.02693262	0.01575387	0.01215542	0.0057285	0.02086628	0.03273764
19.2	0.01845854	0.01934264	0.01950327	0.01879327	0.01283741	0.00938876	0.01700415	0.02686186
19.4	0.01527216	0.023853	0.0209709	0.01774579	0.00652644	0.0074096	0.02010497	0.02602796
19.6	0.0133874	0.0219101	0.02263292	0.01528869	0.01153559	0.00626124	0.0193999	0.02952616
19.8	0.01690952	0.02418097	0.02176444	0.01664837	0.00767997	0.01074334	0.01567669	0.03039514
20.0	0.01536434	0.02154509	0.02325513	0.01895831	0.00665518	0.00518558	0.0242273	0.03027359
20.2	0.01517704	0.01836975	0.01799135	0.01383222	0.01273596	0.00602341	0.01819602	0.03548001
20.4	0.01632826	0.02665765	0.0251417	0.01543345	0.01176057	0.01094974	0.01978311	0.02870378
20.6	0.0185422	0.0250306	0.02788326	0.01779159	0.01149646	0.00736767	0.01903672	0.02858684
20.8	0.01572831	0.02429061	0.02160764	0.01562335	0.01129276	0.01001513	0.01941492	0.02728077
21.0	0.01261879	0.02334671	0.0274168	0.01555923	0.00845507	0.0057581	0.01589091	0.02858148
21.2	0.01665067	0.02226567	0.02475949	0.01721053	0.01069512	0.01105733	0.0187383	0.03257922
21.4	0.01480271	0.02308914	0.02444354	0.01758331	0.01081162	0.00485682	0.01989517	0.02880625
21.6	0.01209637	0.02028722	0.0251122	0.01566983	0.01145574	0.00682654	0.01874572	0.03010748
21.8	0.01181167	0.02436819	0.02559676	0.01323868	0.01128596	0.00933012	0.01710984	0.03325432
22.0	0.013702	0.02411235	0.02460527	0.0195106	0.01064028	0.00631844	0.01869462	0.03133148
22.2	0.02096046	0.02562367	0.02726424	0.01514979	0.01134043	0.00833657	0.02028088	0.03084291
22.4	0.01989237	0.02768519	0.02985887	0.01796279	0.00928405	0.01163899	0.02041631	0.03231728
22.6	0.01136631	0.02113711	0.02447588	0.01656433	0.01185362	0.0111421	0.02116597	0.02763564
22.8	0.01625946	0.02217685	0.0242235	0.01832702	0.00969276	0.00710581	0.0219014	0.0297538
23.0	0.0149178	0.02283613	0.03008256	0.01808855	0.00925886	0.01009268	0.01518584	0.03689525
23.2	0.01742649	0.0257106	0.0299254	0.0189541	0.01234483	0.00882975	0.02227503	0.03042058
23.4	0.02099003	0.0228828	0.02672186	0.01837895	0.0125199	0.00859069	0.0236182	0.03230036
23.6	0.01706559	0.02754439	0.02676241	0.01611224	0.00697861	0.01199917	0.02130462	0.02819219
23.8	0.01594784	0.02606793	0.02623207	0.01673191	0.00933638	0.01265097	0.01941241	0.03059916
24.0	0.01686111	0.02429773	0.02749559	0.01642234	0.00796559	0.00827526	0.0251922	0.03544955
24.2	0.01292074	0.02242574	0.02378092	0.02059153	0.00811599	0.00699903	0.02293033	0.03020506
24.4	0.01884914	0.0258041	0.02322567	0.01697139	0.01352027	0.00895076	0.02129316	0.03613823
24.6	0.01821006	0.02259816	0.02600911	0.01921303	0.01158246	0.0097651	0.02249724	0.02754644
24.8	0.018153	0.02341834	0.02555032	0.02001161	0.01113899	0.01179557	0.01930426	0.03079258
25.0	0.01814329	0.02560381	0.02401317	0.02064009	0.01022922	0.0060808	0.02064154	0.0359888
25.2	0.02044025	0.02610791	0.0293179	0.01816719	0.01536017	0.00828274	0.0233323	0.03307601
25.4	0.01888133	0.01864556	0.02669496	0.01955971	0.00716705	0.00843376	0.02250223	0.03648233
25.6	0.01607521	0.02770429	0.0263394	0.01737281	0.01258844	0.00916249	0.02123599	0.03097711
25.8	0.02099187	0.02487311	0.02867335	0.01801884	0.01068854	0.01121118	0.01756177	0.03543775
26.0	0.02284217	0.02284564	0.02431015	0.02037222	0.01243659	0.00877775	0.02131439	0.03611817
26.2	0.0222926	0.02357861	0.02938384	0.02170706	0.01149267	0.00509854	0.02042857	0.03442775
26.4	0.01589385	0.02839565	0.02636182	0.01688589	0.01248239	0.00806308	0.02122387	0.036876
26.6	0.02123906	0.02736187	0.02871509	0.02155393	0.01328807	0.01201228	0.02384189	0.03411042
26.8	0.01863453	0.02585278	0.02788791	0.02152281	0.01156155	0.00769389	0.01985449	0.0322881
27.0	0.01835038	0.02904145	0.02730357	0.01546724	0.01347756	0.00808274	0.02064776	0.03164872
27.2	0.01826116	0.02605104	0.02783255	0.01901025	0.01213701	0.01145997	0.02227561	0.03151298
27.4	0.01609655	0.0236302	0.02687476	0.01974124	0.01441154	0.01056562	0.02408365	0.0321569
27.6	0.02086711	0.02582915	0.02502954	0.02050934	0.01389876	0.00827239	0.02452229	0.03497989
27.8	0.02095296	0.02554256	0.02685619	0.01743028	0.01381038	0.00838414	0.02138289	0.03574739
28.0	0.01723608	0.02337757	0.02993578	0.02015334	0.01256842	0.00977287	0.02374216	0.03632839
28.2	0.01524991	0.02273068	0.0302782	0.01939834	0.01152878	0.00925783	0.02454523	0.03041625
28.4	0.01901579	0.02391899	0.02493994	0.01893975	0.01155121	0.01054463	0.02033329	0.0333859
28.6	0.01628625	0.02663862	0.02989987	0.01726513	0.01118828	0.01154405	0.02814802	0.03348777
28.8	0.01974997	0.02802669	0.02943838	0.01638608	0.01275302	0.0083308	0.02417	0.03696128
29.0	0.01983532	0.02532832	0.02849435	0.02315579	0.01427047	0.00719516	0.02459841	0.03427452
29.2	0.01759898	0.02499758	0.02860224	0.02076283	0.01373887	0.00933095	0.02484096	0.03538508
29.4	0.01918751	0.02462185	0.02545572	0.02071476	0.00910767	0.01116652	0.02279763	0.0383463
29.6	0.01827512	0.02660894	0.03074308	0.0191829	0.01013085	0.00825904	0.02426666	0.03206479
29.8	0.01899663	0.02420381	0.02874671	0.02185635	0.01174978	0.01365933	0.02186118	0.02898883
30.0	0.01840628	0.02901887	0.02795858	0.01866399	0.0125306	0.01387583	0.02368944	0.03914243
30.2	0.02306156	0.02560963	0.03157681	0.02169434	0.01322066	0.009485	0.02447352	0.03976209
30.4	0.02112634	0.02613069	0.02990335	0.01709024	0.01364261	0.01093565	0.02092675	0.04201001
30.6	0.02130191	0.02890455	0.03185167	0.02375641	0.01314874	0.01410493	0.02605417	0.04145528
30.8	0.01604955	0.03057184	0.02690114	0.02194516	0.00965167	0.0106202	0.02202656	0.03578132
31.0	0.01848351	0.02515643	0.02983135	0.01720098	0.01105578	0.01235221	0.02332194	0.03269278
31.2	0.0211719	0.02877613	0.02573458	0.01993399	0.01280084	0.01393202	0.02676048	0.03200121
31.4	0.02073585	0.0269351	0.02800409	0.0209075	0.01561459	0.01434242	0.02280805	0.04062602
31.6	0.02027349	0.02649937	0.02985086	0.02159332	0.01017047	0.01169994	0.02340607	0.03201121
31.8	0.01611051	0.02771194	0.03135819	0.02218113	0.01654302	0.01150318	0.02205173	0.03738829
32.0	0.02434839	0.02292207	0.02993607	0.01944647	0.01122931	0.00723947	0.02356032	0.03916439
32.2	0.01817814	0.03031758	0.0294283	0.02196807	0.01480059	0.01157622	0.02471834	0.03667924
32.4	0.02016824	0.02749038	0.03063195	0.02040345	0.01381075	0.011442	0.02355174	0.04034956
32.6	0.02009415	0.02934741	0.02949164	0.02364461	0.01459812	0.01142283	0.02184079	0.03834765
32.8	0.02339422	0.02443619	0.03269106	0.01928548	0.01367096	0.01008868	0.0262164	0.04002472
33.0	0.0206667	0.02825559	0.03225312	0.02045743	0.01475307	0.01338912	0.0256991	0.04055067
33.2	0.01848913	0.02576705	0.02561852	0.02172541	0.01319569	0.01167995	0.0227881	0.03619524
33.4	0.02106493	0.02998556	0.03357571	0.01878183	0.01534946	0.00869852	0.02703999	0.03867206
33.6	0.02159679	0.02555818	0.02744727	0.02042105	0.01315025	0.01185722	0.02330822	0.03909311
33.8	0.02251049	0.02890106	0.03181773	0.02263631	0.0117469	0.00447598	0.02288109	0.03828843
34.0	0.02560935	0.02689217	0.02846833	0.02376931	0.01377552	0.01098323	0.02473493	0.03841764
34.2	0.0179928	0.02969285	0.03398883	0.02121502	0.01403625	0.01226794	0.02438526	0.04411647
34.4	0.02114275	0.02897639	0.03273985	0.02010121	0.01758101	0.01071594	0.0234628	0.04095092
34.6	0.02226764	0.02645413	0.03418377	0.02142688	0.01259221	0.01380894	0.02553526	0.0364892
34.8	0.0211197	0.03009682	0.03086501	0.02142498	0.01615451	0.01558249	0.02504832	0.0413012
35.0	0.02311964	0.02897002	0.03040205	0.02449658	0.01187454	0.01138089	0.02416852	0.03742953
35.2	0.0192112	0.02958817	0.0323508	0.02220997	0.0109633	0.01538591	0.02804518	0.04031948
35.4	0.02415842	0.03208503	0.03101795	0.02568807	0.01591655	0.01598472	0.02391051	0.03945021
35.6	0.01696024	0.03054234	0.03182504	0.02124025	0.01452807	0.00861388	0.02777662	0.0376045
35.8	0.01964284	0.031479	0.02884039	0.02086939	0.01396513	0.01228691	0.02314977	0.04057857
36.0	0.02265246	0.02928268	0.03405311	0.02207373	0.01195499	0.01101878	0.02812726	0.03930571
36.2	0.01836627	0.02782672	0.0365545	0.01806045	0.01368759	0.01576337	0.02463771	0.04121555
36.4	0.02424327	0.03308033	0.03204212	0.02416388	0.01562213	0.01088397	0.02468988	0.04036442
36.6	0.0216731	0.02945313	0.0347666	0.02530921	0.01416362	0.0104714	0.02172239	0.03959692
36.8	0.01771316	0.03166134	0.03408676	0.02191944	0.01376877	0.01284514	0.02565605	0.04178856
37.0	0.02299294	0.02779157	0.03257591	0.01971131	0.01069045	0.01037756	0.02140249	0.04310628
37.2	0.01994855	0.02994925	0.0297527	0.019134	0.01690939	0.01350496	0.02667365	0.04314177
37.4	0.01862529	0.03174092	0.03399558	0.02170636	0.01113329	0.01567256	0.02639961	0.04071724
37.6	0.022772	0.03167797	0.03107208	0.02120343	0.01921198	0.01140575	0.02550725	0.03858024
37.8	0.01930751	0.03286924	0.03286344	0.02671706	0.01424318	0.01527021	0.02442077	0.03770275
38.0	0.01919942	0.02761316	0.03429221	0.02722193	0.01490077	0.01218809	0.02924189	0.03794142
38.2	0.02065814	0.02847323	0.03244838	0.02274443	0.01819589	0.01326585	0.02830535	0.04065269
38.4	0.02280905	0.02828276	0.03172646	0.0230898	0.01683224	0.01458458	0.02528417	0.03773801
38.6	0.02177499	0.02828683	0.03136255	0.02256645	0.01062357	0.01068171	0.02364323	0.04077873
38.8	0.02068902	0.03254713	0.03291146	0.02419425	0.0184364	0.01540841	0.0284979	0.0382642
39.0	0.01876754	0.03168567	0.03473436	0.02445478	0.0165445	0.01302779	0.02386211	0.03686733
39.2	0.02231357	0.03194834	0.03659396	0.0212233	0.01496972	0.00784555	0.02843906	0.04002949
39.4	0.02375625	0.03162925	0.03338594	0.02413061	0.01303003	0.00987354	0.03031453	0.03971026
39.6	0.0200546	0.03178724	0.03614492	0.02208697	0.013854	0.01114519	0.02867864	0.03706009
39.8	0.02233814	0.03298326	0.0324816	0.02767602	0.01637576	0.01139908	0.024799	0.0385939
40.0	0.02464297	0.03336733	0.03282518	0.02163262	0.01271018	0.00615985	0.02510765	0.03915901
40.2	0.02102628	0.03034496	0.03802113	0.02595755	0.017127	0.012769	0.02708177	0.04099241
40.4	0.02248573	0.02718121	0.03819972	0.02114744	0.01415474	0.01324819	0.02641272	0.04288536
40.6	0.02309254	0.03456238	0.03512248	0.02311272	0.01460876	0.01045611	0.0311322	0.03585359
40.8	0.02394208	0.03068396	0.03516692	0.02321239	0.01587058	0.0089413	0.02544597	0.03861763
41.0	0.02544828	0.03118332	0.0348357	0.02041527	0.01561259	0.01355653	0.025294	0.04406293
41.2	0.02157942	0.03074026	0.03686729	0.02247797	0.01368262	0.01294663	0.02794752	0.0391909
41.4	0.02589916	0.03170745	0.0276239	0.02185006	0.01671104	0.01406415	0.02850646	0.04428701
41.6	0.02207242	0.0301911	0.03737138	0.025661	0.01319161	0.01306651	0.02304732	0.04288667
41.8	0.02104634	0.03006511	0.0357863	0.0239296	0.01218921	0.0151245	0.02729429	0.04086178
42.0	0.02317962	0.03275631	0.03233913	0.02041573	0.01477763	0.01076015	0.02749432	0.04068789
42.2	0.02293826	0.03377125	0.03378617	0.02340435	0.0114111	0.01260187	0.02820612	0.04161803
42.4	0.02215583	0.03142126	0.0403768	0.02375242	0.01473103	0.0135033	0.02715349	0.04192725
42.6	0.02855007	0.02831572	0.03594617	0.02421167	0.01798498	0.01292302	0.02412225	0.04374811
42.8	0.01879077	0.02907559	0.0362177	0.02539173	0.01459466	0.01098619	0.02969372	0.04636879
43.0	0.02303727	0.03020676	0.03281384	0.02401264	0.01593788	0.00896784	0.02820741	0.04412333
43.2	0.02098443	0.02921924	0.03989783	0.02876605	0.01939075	0.01693509	0.03116894	0.0431793
43.4	0.01797191	0.0308725	0.03526608	0.0242296	0.01772477	0.01458048	0.02895539	0.04006841
43.6	0.01837676	0.02827599	0.0347964	0.02009238	0.01525207	0.01357272	0.02855591	0.04207406
43.8	0.02474424	0.03378008	0.03846973	0.02213363	0.01265258	0.01265218	0.03161689	0.04276114
44.0	0.02060205	0.03074582	0.03643731	0.0236192	0.01634205	0.01228249	0.02765226	0.04331088
44.2	0.02568416	0.03004775	0.03496684	0.0256158	0.01455533	0.01510492	0.0312105	0.04277342
44.4	0.02040922	0.03177466	0.04130192	0.02363031	0.01467438	0.01361838	0.02875621	0.04338967
44.6	0.0210389	0.03169625	0.03668579	0.02318626	0.01699425	0.01612725	0.03054834	0.04390826
44.8	0.02384	0.03045443	0.03696645	0.02273787	0.01255876	0.01283655	0.02927723	0.04215305
45.0	0.02568147	0.03074463	0.03709528	0.02257254	0.01804003	0.01672079	0.02485111	0.04087122
45.2	0.02577615	0.03514228	0.0325939	0.02683427	0.014691	0.0100033	0.02835817	0.04247226
45.4	0.0238384	0.03107045	0.03717018	0.02479953	0.01262329	0.01243025	0.02760051	0.04262691
45.6	0.02647681	0.03275383	0.03603529	0.02484431	0.01231221	0.01368317	0.02516039	0.04252196
45.8	0.01825362	0.03116928	0.03705627	0.02235331	0.01343094	0.01361308	0.02841137	0.0402152
46.0	0.02378661	0.03398025	0.03331254	0.02622161	0.01388406	0.0133781	0.02544559	0.0459845
46.2	0.0226082	0.03440874	0.03808501	0.02552811	0.01518319	0.01059884	0.02998523	0.04531576
46.4	0.0213556	0.03085815	0.03977073	0.02538157	0.01837732	0.01303285	0.02947089	0.04176939
46.6	0.02370653	0.03182564	0.03309318	0.02883582	0.01542593	0.01175728	0.02173482	0.0413119
46.8	0.0255686	0.03101629	0.03566729	0.02866857	0.01847511	0.01530308	0.02759893	0.04023239
47.0	0.02189068	0.03291164	0.03786205	0.0272285	0.0188964	0.01345159	0.02657259	0.0461573
47.2	0.02275449	0.03473319	0.03583308	0.02906217	0.01610818	0.01723423	0.03038074	0.04177368
47.4	0.02773392	0.02979687	0.03619185	0.0236399	0.01752221	0.01578494	0.02679374	0.04296781
47.6	0.02488353	0.03302088	0.03399062	0.02125947	0.01531963	0.01057638	0.0261269	0.04331115
47.8	0.02708791	0.03167323	0.03510059	0.02398456	0.01624705	0.01800501	0.03150539	0.04246341
48.0	0.02922167	0.03554513	0.03543938	0.02551041	0.0151809	0.01167142	0.03019119	0.04010875
48.2	0.02402785	0.03089332	0.03053569	0.0272849	0.01636494	0.01172659	0.02677501	0.04103748
48.4	0.02667579	0.03089735	0.03780077	0.02878268	0.01453272	0.00945223	0.02896094	0.04187385
48.6	0.02774977	0.03273848	0.03779558	0.02567886	0.01887511	0.01663384	0.0293019	0.04583783
48.8	0.02655793	0.03275913	0.03707984	0.02722721	0.01472676	0.00950619	0.03074813	0.04280063
49.0	0.02576896	0.03498276	0.03561533	0.02650587	0.01687678	0.01503186	0.0296098	0.04606371
49.2	0.02450229	0.03243642	0.0349893	0.02435655	0.01685318	0.01359811	0.02778802	0.04412362
49.4	0.02557204	0.0353627	0.03701366	0.02440097	0.01482085	0.01321641	0.02854133	0.04215973
49.6	0.02673401	0.03236832	0.03376402	0.02897706	0.01748984	0.01473774	0.02715953	0.03987395
49.8	0.0242694	0.03406332	0.03317299	0.02385645	0.01595681	0.01223965	0.02735413	0.04658351
50.0	0.02203187	0.03387544	0.04100989	0.02623818	0.01807435	0.01563885	0.02683064	0.04171764
50.2	0.02160783	0.03639505	0.03508292	0.02647595	0.01658311	0.01300675	0.02773876	0.04282103
50.4	0.02516941	0.03466465	0.03691902	0.03011596	0.01548879	0.01487631	0.02693067	0.03966321
50.6	0.03043579	0.0315879	0.038142	0.02744053	0.0154177	0.01472096	0.03131963	0.04508752
50.8	0.02463328	0.032424	0.03693601	0.02562311	0.01836888	0.01084355	0.02759459	0.04574853
51.0	0.02555491	0.03334744	0.03758348	0.02357037	0.01561176	0.0135473	0.02972263	0.04225388
51.2	0.02382461	0.03126404	0.03524708	0.02565522	0.01873371	0.01174145	0.0278821	0.04431551
51.4	0.02287625	0.03374339	0.04015772	0.02477724	0.01835964	0.01573006	0.03032806	0.04623709
51.6	0.02305	0.03209702	0.04059856	0.02491326	0.01706999	0.01464864	0.02568984	0.04578745
51.8	0.02449027	0.03443981	0.03751586	0.02256543	0.01422214	0.01750715	0.03022146	0.04359477
52.0	0.0209708	0.03826616	0.04068283	0.02619391	0.0178597	0.01169834	0.03130687	0.04334383
52.2	0.02400759	0.03259619	0.03785586	0.02183925	0.01690201	0.01587485	0.032647	0.04417221
52.4	0.02162759	0.03405835	0.03874344	0.02339778	0.01758353	0.01718798	0.02835084	0.04355985
52.6	0.02447973	0.03598133	0.03578397	0.02577293	0.01380371	0.01451299	0.02787274	0.04522624
52.8	0.02633622	0.03171421	0.0368638	0.02356082	0.0137177	0.01650139	0.0290119	0.04528486
53.0	0.02520952	0.03347979	0.04113052	0.02402673	0.01614166	0.01383593	0.0306786	0.04778089
53.2	0.02195233	0.03720858	0.03872958	0.02305636	0.01977223	0.01476903	0.02636083	0.04293137
53.4	0.02570481	0.03485487	0.0381312	0.0274956	0.01712507	0.01575393	0.02834779	0.04477762
53.6	0.02731345	0.03393915	0.04261396	0.03071934	0.01896597	0.01630841	0.03103837	0.04962561
53.8	0.02614668	0.0325327	0.03752397	0.02950955	0.0162397	0.01526961	0.02766091	0.04251559
54.0	0.02464469	0.03326245	0.03947548	0.02399473	0.01576982	0.01400302	0.03155202	0.04497572
54.2	0.02701052	0.03702252	0.03759285	0.02703424	0.01644456	0.01303766	0.03076741	0.04754319
54.4	0.02213145	0.03297923	0.03704651	0.02516565	0.01866566	0.0184044	0.02957145	0.04861129
54.6	0.02350746	0.03254761	0.04075428	0.02785478	0.01719452	0.01850748	0.02901084	0.04318589
54.8	0.02342148	0.03437725	0.03660128	0.02383414	0.01672497	0.01425037	0.03111178	0.04946706
55.0	0.02459179	0.03493105	0.03332228	0.0234953	0.01435252	0.01621707	0.03063301	0.04780701
55.2	0.02599669	0.03264517	0.04108496	0.02402486	0.01318983	0.01107882	0.03165633	0.04963767
55.4	0.02682394	0.03569622	0.03631771	0.02610278	0.01770981	0.01656939	0.02953587	0.04887959
55.6	0.02152147	0.03404562	0.03775152	0.02460043	0.01789879	0.01401066	0.03386826	0.04572792
55.8	0.02643432	0.03345457	0.03691291	0.02521718	0.01623621	0.01521366	0.03531412	0.04706516
56.0	0.02535446	0.03388444	0.03593095	0.02887105	0.01509616	0.01199861	0.02924568	0.04586887
56.2	0.02682113	0.03328441	0.03481923	0.02210648	0.01454742	0.00852024	0.02838581	0.04338259
56.4	0.02625175	0.03387927	0.0384693	0.02407407	0.01645548	0.01023029	0.03131371	0.04367447
56.6	0.02520579	0.03331495	0.03558033	0.02573513	0.01887982	0.01718442	0.02828229	0.04665586
56.8	0.02546194	0.03399172	0.04115069	0.02703967	0.01619211	0.01287169	0.03273619	0.04611421
57.0	0.02400397	0.03558075	0.0379638	0.02829908	0.01746596	0.01243145	0.0308298	0.04798286
57.2	0.02524049	0.03422375	0.03741987	0.02886441	0.01625832	0.0159508	0.03027912	0.04669195
57.4	0.02657771	0.02856033	0.03614913	0.0262852	0.01838716	0.0123617	0.02978373	0.04448666
57.6	0.02664322	0.03804367	0.03847462	0.02363189	0.01725061	0.01487099	0.03155475	0.04829421
57.8	0.02575226	0.03606421	0.03980819	0.02593766	0.0160625	0.01782564	0.03245229	0.04681112
58.0	0.02877578	0.04061523	0.03892494	0.02651757	0.01775309	0.01691174	0.0291824	0.04313685
58.2	0.02486645	0.03247889	0.0371595	0.02969106	0.01331102	0.01127395	0.03235451	0.04250741
58.4	0.02388365	0.0343479	0.03913106	0.02584307	0.01812512	0.01687344	0.03071806	0.04664975
58.6	0.02707487	0.03844078	0.03823896	0.02670722	0.01690185	0.01874489	0.03060203	0.04880163
58.8	0.02844126	0.03568308	0.03825318	0.03063131	0.02073626	0.02017691	0.0350512	0.0454058
59.0	0.02414071	0.03803046	0.03591743	0.02870457	0.01976958	0.01871185	0.02968506	0.05022837
59.2	0.02778637	0.03970045	0.04136674	0.03029806	0.01869539	0.01484062	0.03303572	0.04759624
59.4	0.02856255	0.03830339	0.03829143	0.02663938	0.01739759	0.01821224	0.03209526	0.04821161
59.6	0.02963225	0.03668996	0.0368837	0.0266846	0.01804441	0.0157789	0.0343293	0.04685007
59.8	0.02687966	0.03736784	0.04132841	0.02798595	0.01967481	0.01468773	0.030538	0.04559122
60.0	0.02526404	0.03120504	0.04107098	0.02611903	0.01571538	0.0169318	0.03553792	0.04630415
60.2	0.02464973	0.03849956	0.0413078	0.03212265	0.01874013	0.01749988	0.03336541	0.0482
60.4	0.02564849	0.03436534	0.04499687	0.02742121	0.02407835	0.01672419	0.03568537	0.04792731
60.6	0.0257858	0.04141098	0.04313143	0.03511783	0.02217201	0.01483338	0.03929798	0.05211544
60.8	0.02619513	0.04041734	0.04905428	0.03186507	0.02424478	0.01665696	0.03429021	0.05225843
61.0	0.029028	0.04170943	0.04593094	0.03547286	0.02108551	0.0214698	0.03563887	0.0553956
61.2	0.02938276	0.03739566	0.04355229	0.03345924	0.02482286	0.02025495	0.04201029	0.05011101
61.4	0.03262564	0.04003456	0.05026674	0.03269687	0.02406786	0.0235144	0.03810035	0.05920972
61.6	0.03395509	0.047082	0.04583503	0.03433681	0.02482833	0.02469399	0.04372345	0.05807636
61.8	0.03239915	0.04334329	0.04982564	0.03829361	0.02923934	0.02393909	0.04428754	0.05481034
62.0	0.03365913	0.04426321	0.05193339	0.03667159	0.02848449	0.02407459	0.04455889	0.05496375
62.2	0.03553303	0.04997063	0.05023	0.03759113	0.0250126	0.01928771	0.04373845	0.057483
62.4	0.03396875	0.04776311	0.05254285	0.04288547	0.02599307	0.02295017	0.04658249	0.05590606
62.6	0.03626167	0.04939392	0.0488735	0.04083113	0.03118131	0.02616982	0.04682733	0.05578293
62.8	0.03455236	0.04467959	0.04829244	0.03941036	0.03194416	0.0250196	0.0443965	0.06305009
63.0	0.03435659	0.04764183	0.05681001	0.04038007	0.03413096	0.02656637	0.04438904	0.06288043
63.2	0.03701951	0.05121468	0.0515053	0.04330479	0.03178661	0.03058288	0.042508	0.06180723
63.4	0.04500777	0.05432206	0.05287834	0.04020919	0.03251957	0.02703714	0.0475432	0.06220298
63.6	0.03618386	0.05295762	0.05863203	0.04706029	0.03376549	0.02869715	0.04830087	0.06099136
63.8	0.03641886	0.04858368	0.05199808	0.04363122	0.0329971	0.02678368	0.05073502	0.06286152
64.0	0.03882351	0.05218365	0.05317609	0.04369542	0.03425885	0.02985722	0.04942076	0.06343801
64.2	0.03895933	0.0526251	0.05946495	0.04451872	0.03454368	0.03156665	0.04761275	0.06853253
64.4	0.04091704	0.05096781	0.05380552	0.04540449	0.03549271	0.02950169	0.04792278	0.06810909
64.6	0.04194358	0.05503887	0.05149259	0.04341263	0.03191543	0.03401662	0.05188583	0.06402884
64.8	0.04053691	0.05170613	0.06089823	0.04669579	0.03610301	0.03535614	0.05348078	0.06297173
65.0	0.04297906	0.05398399	0.05665058	0.05002499	0.03713308	0.03408063	0.0508512	0.06694597
65.2	0.03802976	0.05434489	0.05615768	0.04479915	0.04163247	0.03744754	0.05068151	0.0693946
65.4	0.0417145	0.05545032	0.05756197	0.05085031	0.03912565	0.03584578	0.0500453	0.06787863
65.6	0.04280065	0.05402459	0.06266635	0.05008967	0.03692674	0.0382108	0.05496572	0.07045959
65.8	0.04408312	0.05476348	0.0585785	0.0459882	0.03911887	0.03628076	0.05215028	0.06976349
66.0	0.04260583	0.05683843	0.05991092	0.04965889	0.03803398	0.03295195	0.05421855	0.07072534
66.2	0.04310633	0.05693274	0.05993722	0.05253144	0.03677301	0.0327084	0.05635411	0.07030636
66.4	0.0419212	0.06053496	0.06241173	0.0475737	0.03874848	0.03807114	0.05462047	0.0719891
66.6	0.04357174	0.05743023	0.06419463	0.04923755	0.04197032	0.03615426	0.05628728	0.07395705
66.8	0.04408322	0.05369744	0.06694483	0.05289112	0.03938143	0.03981202	0.0586339	0.06887842
67.0	0.04840453	0.05903952	0.06593394	0.04880384	0.04283982	0.03875078	0.0564239	0.07259095
67.2	0.04209047	0.05921648	0.06510699	0.05306452	0.04492566	0.03546153	0.05492378	0.07445892
67.4	0.04441601	0.06373724	0.06094416	0.05463083	0.04679209	0.04368541	0.05821638	0.07423078
67.6	0.04881232	0.0592274	0.06690639	0.05440525	0.0416592	0.04050265	0.06144604	0.0735259
67.8	0.04376392	0.06273109	0.06591713	0.05354511	0.04158752	0.03963976	0.06016997	0.07411693
68.0	0.04629287	0.05888972	0.06998003	0.06001813	0.04341545	0.04208603	0.06222149	0.07342026
68.2	0.04870679	0.06084934	0.06929497	0.05473585	0.04532896	0.04359331	0.06129277	0.08013856
68.4	0.04922444	0.05836341	0.07113893	0.05834488	0.04475066	0.0456158	0.06147538	0.07749126
68.6	0.05128181	0.0622061	0.0706801	0.05566	0.04559787	0.04729952	0.06069467	0.07615224
68.8	0.04765986	0.06417363	0.07146697	0.05640238	0.04600232	0.04810978	0.06508471	0.07555902
69.0	0.0550024	0.06407756	0.06791135	0.05592627	0.04181081	0.04254847	0.0653393	0.07939556
69.2	0.04969371	0.06442816	0.06989668	0.05590187	0.04893587	0.05056792	0.06359469	0.07741688
69.4	0.05632979	0.06320913	0.07024279	0.05941878	0.04743664	0.04312294	0.06693289	0.08059307
69.6	0.0535524	0.06350784	0.07161062	0.06117021	0.05360884	0.04487938	0.06451741	0.08209922
69.8	0.05407194	0.06593084	0.07233337	0.06034721	0.04722364	0.04480761	0.06759004	0.07846297
70.0	0.04971265	0.06796159	0.06744964	0.05607108	0.05094493	0.04773967	0.0699319	0.08322956
70.2	0.05234724	0.06866378	0.07494537	0.06382304	0.05393768	0.04746312	0.06800464	0.08398824
70.4	0.05176879	0.06580731	0.07555755	0.06200523	0.0539887	0.04976478	0.07328819	0.07607072
70.6	0.05479941	0.06716395	0.07858946	0.06412456	0.05174751	0.04435057	0.0699423	0.08061565
70.8	0.05451147	0.07035238	0.07714841	0.06191051	0.05053348	0.0506952	0.06832698	0.08374066
71.0	0.05466083	0.07068241	0.07603922	0.0640411	0.05453406	0.0513563	0.06614393	0.08235331
71.2	0.05646722	0.07015684	0.07724507	0.06325638	0.05239498	0.05095912	0.06677274	0.08670129
71.4	0.05319502	0.07101175	0.06937686	0.06353442	0.0548673	0.05243317	0.06986174	0.08775008
71.6	0.06148513	0.07193907	0.07507853	0.06655142	0.05242354	0.05071862	0.07225546	0.08635189
71.8	0.05773344	0.07197794	0.0749208	0.07009802	0.05560979	0.05232253	0.07181612	0.08454636
72.0	0.05906462	0.0708323	0.07533705	0.0653953	0.05516973	0.05281333	0.0718102	0.0854435
72.2	0.05725145	0.0765442	0.07591269	0.06547694	0.05412246	0.05187412	0.0730876	0.08720775
72.4	0.05591109	0.07465535	0.0780335	0.06786548	0.05494796	0.05781379	0.06945934	0.08951105
72.6	0.05499649	0.06995837	0.08070747	0.06897267	0.05664476	0.05892509	0.07161815	0.09249579
72.8	0.06040559	0.07012247	0.08030199	0.07037783	0.0553471	0.05600492	0.07521088	0.0856111
73.0	0.06128623	0.07749913	0.08145656	0.06674659	0.05701349	0.05652447	0.07551169	0.09110878
73.2	0.06329217	0.07500017	0.08149838	0.07183192	0.05875361	0.05611327	0.07591765	0.0917087
73.4	0.05868244	0.0757973	0.07694063	0.06901676	0.06187056	0.05790041	0.07595289	0.08916289
73.6	0.06099235	0.07391653	0.08390048	0.07681952	0.05698559	0.05402618	0.07772025	0.09247156
73.8	0.06175335	0.07787993	0.08333334	0.07343926	0.06088388	0.05914047	0.07859144	0.09275141
74.0	0.05956015	0.07590468	0.07916356	0.07069917	0.06185685	0.05432376	0.07503717	0.09573071
74.2	0.06382334	0.08081091	0.08090288	0.07156631	0.06288275	0.05945972	0.08078409	0.09257846
74.4	0.06461197	0.077685	0.08302002	0.06852838	0.06276468	0.05884481	0.08381399	0.09083208
74.6	0.05965489	0.08002621	0.08602442	0.07336935	0.06115761	0.06169745	0.07888545	0.09426918
74.8	0.06454477	0.0763576	0.08531447	0.07622996	0.05685081	0.0571112	0.08353306	0.09596776
75.0	0.06599813	0.0840738	0.08540513	0.07193387	0.06672552	0.05988304	0.08150195	0.09744433
75.2	0.06522416	0.08192826	0.08277851	0.07299897	0.06354988	0.06031989	0.08324494	0.09700473
75.4	0.06683583	0.08242473	0.08632138	0.07823425	0.06267799	0.06116489	0.08705664	0.09482772
75.6	0.06843648	0.08049117	0.08836778	0.07668547	0.061526	0.06490899	0.08588158	0.09938613
75.8	0.0664665	0.08011518	0.08933838	0.08064467	0.06896021	0.06249557	0.08352159	0.1015834
76.0	0.06830616	0.08190668	0.08761835	0.07437571	0.06374599	0.06357305	0.08695857	0.1006806
76.2	0.06697833	0.08347145	0.09203041	0.0734839	0.06769101	0.06640169	0.08623838	0.1019795
76.4	0.06715348	0.08271136	0.09056126	0.07734457	0.06731031	0.06805054	0.08691665	0.09869412
76.6	0.06654453	0.07858731	0.09064057	0.07772435	0.0678978	0.06798293	0.08289314	0.1017997
76.8	0.06891794	0.08299322	0.09461094	0.07948098	0.07098388	0.06865852	0.08832988	0.1064609
77.0	0.06934765	0.08258508	0.08893259	0.0782927	0.06649446	0.06605734	0.08895209	0.09750187
77.2	0.07057967	0.08863862	0.09173981	0.08147891	0.06803848	0.06754836	0.08575165	0.1004703
77.4	0.06493239	0.08856384	0.09587654	0.08353397	0.07385322	0.07115158	0.08939776	0.1049378
77.6	0.0743539	0.08610938	0.09270119	0.08567017	0.07179564	0.06695016	0.09133094	0.1081282
77.8	0.0665748	0.0829919	0.0932414	0.08207183	0.07209085	0.06555791	0.09183452	0.1054159
78.0	0.07001803	0.09062514	0.09190308	0.08500931	0.07312904	0.07117683	0.0897074	0.1037809
78.2	0.07125963	0.08521537	0.09750675	0.08393523	0.07671931	0.06999555	0.09027445	0.101568
78.4	0.07377286	0.08915219	0.09400154	0.08468929	0.07554897	0.06961911	0.0912834	0.105215
78.6	0.07317624	0.08766878	0.09311168	0.08440197	0.0749006	0.07076757	0.0925614	0.1091819
78.8	0.07154151	0.09118596	0.09618142	0.08635966	0.07582095	0.07125095	0.08970363	0.1077735
79.0	0.0740623	0.08656988	0.09472218	0.08579379	0.07719064	0.07684597	0.09670088	0.1107862
79.2	0.07677265	0.09021671	0.09816605	0.08649809	0.07703234	0.07816096	0.09231561	0.1097323
79.4	0.06996071	0.09174903	0.1000037	0.08863097	0.07727472	0.07168341	0.09649441	0.1083649
79.6	0.07563034	0.09098114	0.09754681	0.0839626	0.07648532	0.07521075	0.09515727	0.1107342
79.8	0.07329409	0.09237763	0.09911969	0.08526997	0.07752094	0.07416491	0.09697535	0.1101576
80.0	0.07733174	0.09362597	0.09534886	0.08797822	0.07453299	0.0748331	0.09733092	0.1109988
80.2	0.07606299	0.09303396	0.09988551	0.0907655	0.07444871	0.07675255	0.09494292	0.109776
80.4	0.07178663	0.09406623	0.1021094	0.0879815	0.07584802	0.0766353	0.09782453	0.1099407
80.6	0.07865841	0.09198737	0.09762379	0.09033675	0.08020853	0.08079834	0.1034938	0.1111577
80.8	0.07996379	0.09461163	0.1007329	0.09155636	0.08096427	0.07621754	0.09872081	0.1110067
81.0	0.07873087	0.09600911	0.09828814	0.09468212	0.07618775	0.07869957	0.09909476	0.1127341
81.2	0.07601465	0.09247068	0.1044688	0.08956572	0.08208814	0.07998972	0.09941057	0.1192437
81.4	0.07940692	0.09643022	0.1000231	0.09313242	0.0840512	0.07989577	0.1034055	0.1114435
81.6	0.0802682	0.09356651	0.1013076	0.09672499	0.08240052	0.08046206	0.09983005	0.114647
81.8	0.07989549	0.09558995	0.1054583	0.09312371	0.08807222	0.08222153	0.1023085	0.1186256
82.0	0.07603561	0.09974333	0.1061179	0.09620656	0.0821327	0.08002685	0.1047677	0.1176453
82.2	0.08269817	0.09421843	0.1062875	0.09757209	0.0825206	0.08037993	0.1000277	0.1172281
82.4	0.07979357	0.100114	0.1082678	0.09888706	0.08612799	0.08174638	0.09883665	0.1171395
82.6	0.08099074	0.09637644	0.1032115	0.09503891	0.0864408	0.08318144	0.1040967	0.1166439
82.8	0.08301271	0.09883284	0.1022743	0.09689531	0.08459882	0.08280931	0.1046129	0.1187286
83.0	0.08340314	0.09766484	0.1064037	0.09859108	0.08386064	0.08063208	0.1087714	0.1206873
83.2	0.08244693	0.09848592	0.1049575	0.09789995	0.08476373	0.08293049	0.1078791	0.1174326
83.4	0.08619183	0.09796813	0.1077951	0.09738194	0.08936238	0.08309622	0.1081314	0.1208678
83.6	0.08154564	0.1047321	0.1089841	0.09616367	0.08385283	0.08832609	0.1059318	0.122717
83.8	0.0826553	0.09945242	0.1081763	0.09787416	0.09047183	0.08917236	0.1097975	0.1238305
84.0	0.08667772	0.1061802	0.1073656	0.1017225	0.09106822	0.08636139	0.111588	0.1231414
84.2	0.08705138	0.0996253	0.111674	0.09580322	0.08859998	0.08577681	0.1111429	0.1221373
84.4	0.08613609	0.1003331	0.1080956	0.09821111	0.09207623	0.08912978	0.1085196	0.1213204
84.6	0.08656056	0.09811139	0.1144133	0.1023667	0.08826618	0.08474242	0.1120027	0.1259183
84.8	0.08716757	0.09916636	0.1096658	0.1047341	0.086674	0.08558796	0.1099418	0.1236628
85.0	0.0876026	0.1076297	0.114425	0.1027429	0.09251247	0.09090728	0.1121944	0.1238248
85.2	0.0815492	0.1062569	0.1114682	0.1051195	0.09525444	0.09198163	0.1138387	0.1224132
85.4	0.08641747	0.1038075	0.1126181	0.1018028	0.09488831	0.09270186	0.1162078	0.126974
85.6	0.0940986	0.1035284	0.1123157	0.1026265	0.09104967	0.09408337	0.1129564	0.1250166
85.8	0.08900812	0.1058217	0.1153709	0.1084995	0.09011526	0.09043222	0.1130167	0.1260584
86.0	0.09278506	0.1063401	0.1136417	0.1052323	0.09304198	0.09185199	0.1118242	0.1311701
86.2	0.09291134	0.1081555	0.1150481	0.1075659	0.09233615	0.09348571	0.1138132	0.1264685
86.4	0.09502833	0.1077954	0.1140351	0.1056353	0.09322187	0.09437837	0.1208518	0.1298993
86.6	0.09351507	0.1084984	0.1197325	0.1034622	0.09590831	0.09706114	0.1150936	0.1294148
86.8	0.09215608	0.1069847	0.11653	0.1040234	0.0940166	0.09291092	0.1182912	0.1314956
87.0	0.0910198	0.1083654	0.1129773	0.1046865	0.09364718	0.09728243	0.1158274	0.1264802
87.2	0.09099255	0.1129169	0.1162923	0.1076243	0.09303533	0.09510342	0.116863	0.1340677
87.4	0.09430247	0.106133	0.1196477	0.1064019	0.09929112	0.09511568	0.1213487	0.1340317
87.6	0.09295945	0.1137613	0.1192572	0.1102327	0.09738854	0.0977225	0.1203035	0.1341217
87.8	0.0920185	0.1087067	0.1193002	0.1092534	0.09472203	0.09338516	0.1214362	0.1350607
88.0	0.0962963	0.110779	0.1218574	0.1165612	0.0982068	0.1007821	0.1214961	0.1310881
88.2	0.09616726	0.1148787	0.1221494	0.1095337	0.09775618	0.0989379	0.1219721	0.1335955
88.4	0.09757741	0.1137419	0.1210177	0.1116799	0.1033519	0.0982417	0.1219503	0.1349484
88.6	0.09876373	0.1155764	0.125188	0.1095604	0.09798215	0.1010411	0.1227773	0.1323968
88.8	0.09680709	0.1118659	0.122909	0.1151759	0.09971255	0.09779522	0.1238077	0.1362829
89.0	0.09532348	0.1126851	0.1201165	0.110299	0.1040426	0.1053745	0.1214018	0.1398059
89.2	0.1004739	0.1144997	0.1231518	0.1130215	0.1038164	0.1017061	0.1250262	0.1380121
89.4	0.09848652	0.1176203	0.1218986	0.1124237	0.1009998	0.0999537	0.1228706	0.1387695
89.6	0.09871601	0.1170884	0.1215506	0.115532	0.1051348	0.1042691	0.1248339	0.1413823
89.8	0.1017696	0.1149723	0.1291323	0.1164608	0.101859	0.1015412	0.1304383	0.1365726
90.0	0.09982978	0.119178	0.1268096	0.1142658	0.1028969	0.1010895	0.1262272	0.1387164
90.2	0.09843752	0.1170434	0.1260881	0.1151331	0.1056703	0.1012137	0.1275436	0.1425586
90.4	0.1011209	0.1176143	0.1239394	0.1176485	0.1040655	0.1038757	0.1280984	0.1418201
90.6	0.1002436	0.1203343	0.1268576	0.1190673	0.1042245	0.1065893	0.1263963	0.142756
90.8	0.1036845	0.1200437	0.1324792	0.1184239	0.1021884	0.1083011	0.1312428	0.1445248
91.0	0.09670629	0.119441	0.1308786	0.1179368	0.1026092	0.105171	0.1309769	0.1417722
91.2	0.1040407	0.1217385	0.1300198	0.1197862	0.1067844	0.111005	0.1336616	0.1423817
91.4	0.103974	0.1211061	0.127703	0.1197508	0.1036862	0.1085251	0.1296511	0.1441927
91.6	0.1026491	0.1219721	0.1270365	0.1222345	0.1085461	0.108358	0.1296392	0.146423
91.8	0.1012345	0.1206099	0.1271201	0.1204435	0.1106112	0.1091502	0.1289167	0.1420615
92.0	0.1053085	0.1226648	0.1326301	0.1182136	0.10651	0.1106127	0.1296157	0.1489117
92.2	0.1077972	0.1199205	0.131233	0.1222583	0.1095719	0.1075983	0.1340967	0.1436863
92.4	0.1020583	0.1177037	0.126042	0.1193306	0.1106958	0.1124888	0.1322315	0.1423171
92.6	0.106748	0.1272651	0.1324711	0.1215004	0.1091449	0.1099794	0.1372442	0.1446078
92.8	0.1058908	0.1251591	0.1325428	0.1198118	0.1129075	0.1064966	0.133202	0.149924
93.0	0.1062892	0.1255861	0.129247	0.124559	0.1106217	0.1091416	0.1355503	0.1531596
93.2	0.1054363	0.1273433	0.1328434	0.1216652	0.1099101	0.1143009	0.1351575	0.1455018
93.4	0.1067683	0.1231864	0.1341914	0.1219473	0.114998	0.1157948	0.1367078	0.1492987
93.6	0.110553	0.1254637	0.1322256	0.1277564	0.1115344	0.1142857	0.1375108	0.1485444
93.8	0.1092221	0.1269092	0.1321024	0.1301595	0.1128034	0.1143187	0.1421732	0.1534979
94.0	0.1112482	0.1273602	0.1348559	0.127588	0.111454	0.1104911	0.1424903	0.1504609
94.2	0.1058931	0.1278657	0.1353807	0.1254745	0.1122374	0.1193609	0.1399906	0.1519653
94.4	0.1083793	0.1291778	0.1395074	0.1286162	0.1158785	0.1178276	0.1404752	0.1524034
94.6	0.111509	0.1301043	0.1386193	0.1275505	0.1141897	0.1161942	0.1409526	0.1500856
94.8	0.1086531	0.1298279	0.1410053	0.1283807	0.1171199	0.1151756	0.1393383	0.1508186
95.0	0.1089649	0.127728	0.1383794	0.1313667	0.1174768	0.1184917	0.1409096	0.1536014
95.2	0.1126178	0.1319516	0.1368204	0.1305203	0.1182652	0.1226531	0.1433634	0.1545143
95.4	0.1173023	0.1301706	0.1380195	0.1263098	0.1199437	0.1184965	0.1387503	0.1535978
95.6	0.1151619	0.1311773	0.1387056	0.1286067	0.1178659	0.1236299	0.147089	0.1458628
95.8	0.1099982	0.1289546	0.1392651	0.1325673	0.1191212	0.1186392	0.1436724	0.1568824
96.0	0.1140232	0.1335983	0.1404141	0.1336713	0.1215584	0.1202352	0.1436493	0.159064
96.2	0.1131737	0.131163	0.1405341	0.1347438	0.1192695	0.1218445	0.1437004	0.1566919
96.4	0.1116204	0.1304611	0.1420161	0.1305715	0.1249774	0.1186006	0.1467375	0.1618428
96.6	0.1168932	0.1300042	0.1421438	0.1338143	0.1236502	0.1217602	0.1448077	0.1580505
96.8	0.1174694	0.1342924	0.139791	0.1328306	0.1241481	0.1213691	0.1440616	0.1578881
97.0	0.1152339	0.1334569	0.1466253	0.1343979	0.1220919	0.1245729	0.1460357	0.1589321
97.2	0.1179273	0.1346674	0.1418241	0.1322371	0.1221659	0.1230913	0.1503878	0.1563563
97.4	0.1140802	0.137419	0.1449848	0.1350589	0.1255983	0.1243766	0.1484196	0.1604225
97.6	0.1196197	0.1360873	0.1436936	0.1395681	0.1261532	0.1225598	0.1497813	0.1587013
97.8	0.11516	0.1342646	0.1475805	0.1369787	0.1267506	0.1235989	0.1523872	0.1617082
98.0	0.1133292	0.1348782	0.1456896	0.1322193	0.1243085	0.129886	0.1494943	0.1597185
98.2	0.11663	0.1410414	0.1460475	0.1388474	0.1245919	0.1269092	0.1493811	0.1610662
98.4	0.1167312	0.1363755	0.1473966	0.1396706	0.128283	0.1254801	0.1558125	0.1556225
98.6	0.118711	0.1348184	0.1458827	0.1385166	0.125469	0.1272804	0.1493248	0.1608518
98.8	0.123966	0.1364807	0.1456428	0.1351206	0.1320288	0.1315664	0.1558099	0.1622785
99.0	0.1202502	0.1416365	0.1497065	0.137326	0.1276074	0.1283963	0.1474999	0.165248
99.2	0.1217704	0.1378315	0.1513053	0.1414433	0.1290018	0.1293027	0.1524899	0.1608655
99.4	0.1196913	0.1390915	0.1462424	0.1391687	0.1262312	0.1327267	0.1518611	0.1656256
99.6	0.1237145	0.142226	0.1501697	0.140553	0.1291953	0.1262098	0.1543696	0.1659846
99.8	0.1162171	0.1394468	0.1476663	0.1446159	0.1338382	0.1277623	0.1562668	0.1661542
100.0	0.1247724	0.1440649	0.1493583	0.1433266	0.132933	0.1336866	0.1553486	0.1664261
100.2	0.1256407	0.1383255	0.1497249	0.1387778	0.127809	0.1312641	0.1557973	0.1659866
100.4	0.1219011	0.1437744	0.1514069	0.1451437	0.1336222	0.1263882	0.1576123	0.166034
100.6	0.1221138	0.1426769	0.1540521	0.1422079	0.1303079	0.1263358	0.1545346	0.1667098
100.8	0.1249812	0.1413911	0.1538524	0.1470076	0.1335111	0.1342317	0.1609672	0.1713269
101.0	0.1275388	0.1421274	0.1540333	0.1443159	0.1346183	0.131518	0.1584564	0.1664071
101.2	0.123905	0.1418953	0.1520497	0.146954	0.1311872	0.1331779	0.1579738	0.171506
101.4	0.1260332	0.1448512	0.150851	0.1481465	0.1353523	0.1361835	0.1598532	0.1732862
101.6	0.1283408	0.1429793	0.1479795	0.1489988	0.1378968	0.1355911	0.1597711	0.1725956
101.8	0.1231278	0.1468252	0.1555716	0.1449404	0.1339486	0.1343519	0.1604851	0.1742706
102.0	0.125273	0.1447481	0.1595345	0.1506946	0.1375771	0.1409846	0.1621812	0.1757485
102.2	0.1262516	0.1445615	0.1570533	0.1490362	0.1343379	0.1410907	0.1667201	0.1719951
102.4	0.1263514	0.1491128	0.1589626	0.1478336	0.1364481	0.1417218	0.1622007	0.1717755
102.6	0.1288203	0.1472256	0.1582785	0.147789	0.1355583	0.1393002	0.1642592	0.1732164
102.8	0.1262912	0.1381977	0.1552842	0.152566	0.1392589	0.1409024	0.1655178	0.1757229
103.0	0.1267172	0.1488139	0.1571947	0.1516829	0.1342133	0.1343645	0.1635505	0.1755391
103.2	0.1310884	0.1479237	0.1572922	0.1516192	0.1365286	0.1385553	0.1635347	0.1743995
103.4	0.132302	0.1487441	0.1608588	0.1525731	0.13844	0.1380081	0.1610153	0.1737329
103.6	0.1302832	0.1534992	0.1585017	0.1509184	0.1410275	0.1384576	0.1656229	0.1755
103.8	0.1285006	0.1482627	0.1601245	0.1528906	0.1385123	0.1393676	0.1664276	0.1802283
104.0	0.1323459	0.1486731	0.157824	0.1519594	0.1391649	0.1446968	0.1647912	0.1791943
104.2	0.1285694	0.1516003	0.1592817	0.154411	0.1418542	0.1372002	0.1691129	0.1817302
104.4	0.1370209	0.1508741	0.1607389	0.1560765	0.1395313	0.1458224	0.1659667	0.1799889
104.6	0.1336888	0.1503039	0.1621826	0.155438	0.1406958	0.1460499	0.1710932	0.1776106
104.8	0.1321493	0.1544573	0.160791	0.1553979	0.1419107	0.1431565	0.1668361	0.1800684
105.0	0.1338923	0.155134	0.1640168	0.1583423	0.1424396	0.1420364	0.1721244	0.180855
105.2	0.1352046	0.1560876	0.1646567	0.1580133	0.1444503	0.1486861	0.1705697	0.1809889
105.4	0.1355114	0.1590046	0.1628968	0.1551967	0.1444641	0.1448974	0.1716681	0.1841324
105.6	0.1345363	0.1537111	0.1667083	0.1582825	0.1433825	0.150098	0.1737955	0.1835683
105.8	0.134612	0.1528792	0.164268	0.1579164	0.1479266	0.1464001	0.1730288	0.1818434
106.0	0.135902	0.15466	0.1688155	0.1561326	0.1455818	0.1469001	0.1736602	0.181097
106.2	0.1348253	0.1573917	0.1621303	0.1585258	0.1477238	0.1487382	0.1764895	0.1832877
106.4	0.1337696	0.1575626	0.1666775	0.1590213	0.148552	0.1480171	0.1719981	0.1852974
106.6	0.1385867	0.1560143	0.1678888	0.1620583	0.1495262	0.1529493	0.1735402	0.1855425
106.8	0.1368647	0.1569086	0.1684718	0.1629253	0.1488334	0.1505329	0.1736244	0.186545
107.0	0.1351741	0.1610917	0.1716267	0.1632343	0.1498381	0.14879	0.17497	0.1850782
107.2	0.140108	0.1607477	0.1694127	0.1586185	0.1471622	0.1514825	0.1766249	0.1856666
107.4	0.1375086	0.1598146	0.1694575	0.161635	0.1478781	0.147825	0.1761265	0.1887027
107.6	0.1411513	0.1578253	0.1667721	0.1641253	0.1474486	0.1531374	0.1772275	0.1889126
107.8	0.1388771	0.1608323	0.1704779	0.1672169	0.1497912	0.1511339	0.17998	0.1908003
108.0	0.1396536	0.1616821	0.1711797	0.1627228	0.1514437	0.1552173	0.1779662	0.1918639
108.2	0.1446529	0.1603671	0.1728382	0.1631508	0.151113	0.151178	0.1793758	0.1908889
108.4	0.1461949	0.160726	0.1727637	0.1659297	0.1492838	0.151779	0.1765655	0.189046
108.6	0.1395554	0.1614621	0.1750788	0.163111	0.1502447	0.1557754	0.1842659	0.1922711
108.8	0.1369361	0.1649615	0.1733436	0.1673436	0.153088	0.1542712	0.1800549	0.1882321
109.0	0.1430895	0.1616997	0.172356	0.1662688	0.1542748	0.1545114	0.1816221	0.1854395
109.2	0.1433375	0.1641473	0.1763061	0.1661151	0.1545463	0.155057	0.182412	0.190348
109.4	0.141974	0.1642719	0.1776495	0.1654396	0.154642	0.1555239	0.1826729	0.1952016
109.6	0.1448139	0.165859	0.1779433	0.1695971	0.1525393	0.1600704	0.182238	0.1935071
109.8	0.1473013	0.162581	0.1759293	0.164581	0.1571606	0.1563467	0.1799025	0.1929948
110.0	0.1443028	0.1677329	0.1775885	0.1705049	0.1543994	0.157264	0.1811933	0.1931582
110.2	0.148676	0.1645561	0.1788029	0.1738633	0.1583579	0.1602568	0.1851988	0.1984563
110.4	0.1451056	0.1672585	0.1792744	0.1716447	0.1592831	0.162868	0.1882097	0.1963651
110.6	0.151255	0.1689667	0.1768854	0.1678293	0.1591222	0.1609832	0.1872572	0.195945
110.8	0.1469557	0.1670557	0.1780449	0.1684079	0.1611504	0.1567547	0.1880414	0.194539
111.0	0.1497929	0.1660651	0.1780935	0.1733005	0.1571159	0.1587633	0.1888858	0.1978085
111.2	0.1508441	0.1684431	0.1763209	0.1713193	0.1602647	0.1594541	0.1851715	0.1994915
111.4	0.1465893	0.1659659	0.1771179	0.1710372	0.1561312	0.1644593	0.1874591	0.2015185
111.6	0.1506209	0.1676759	0.1797479	0.1763433	0.1582458	0.1623788	0.1871577	0.1983187
111.8	0.1478198	0.1746759	0.1790278	0.1708023	0.1574057	0.161358	0.1882337	0.2025695
112.0	0.1475773	0.1687877	0.1840538	0.1701425	0.1614504	0.161946	0.1879936	0.1919926
112.2	0.150724	0.1737496	0.1828185	0.1754019	0.1602597	0.1629099	0.1885909	0.203908
112.4	0.1508118	0.1694206	0.1775849	0.1743113	0.1645324	0.1635139	0.1875293	0.1994534
112.6	0.1503706	0.1724204	0.1837483	0.175963	0.1637593	0.166922	0.1930231	0.2078948
112.8	0.1480092	0.1706088	0.1862097	0.1784589	0.162299	0.1651566	0.1907258	0.2041396
113.0	0.1561751	0.1686608	0.1828599	0.1794195	0.1671501	0.1625021	0.1950337	0.1981168
113.2	0.1552407	0.1721842	0.1856618	0.1765615	0.1624478	0.1673654	0.1905665	0.1995848
113.4	0.1488166	0.172277	0.1836938	0.1762151	0.1603718	0.1648428	0.1953203	0.205721
113.6	0.1536546	0.1756575	0.1843768	0.1815725	0.1659741	0.1688078	0.1955339	0.2003681
113.8	0.1525007	0.1741284	0.1823976	0.175306	0.1656416	0.1702622	0.1942827	0.2042114
114.0	0.1535032	0.1716215	0.1911104	0.1758896	0.1658063	0.1650779	0.1950211	0.2057832
114.2	0.1540107	0.177792	0.1862109	0.1814714	0.165814	0.1742015	0.1918442	0.2067762
114.4	0.1529775	0.1767595	0.1898432	0.1828554	0.1690664	0.1673123	0.1965428	0.2072899
114.6	0.1570911	0.174691	0.1876855	0.1799871	0.1683387	0.1715009	0.197233	0.2090128
114.8	0.150702	0.1796611	0.1862266	0.179297	0.1644822	0.1693354	0.1991497	0.2081557
115.0	0.1594696	0.1799896	0.1909445	0.1801517	0.1692473	0.1708404	0.1937366	0.206824
115.2	0.1575098	0.1787785	0.1869599	0.1834297	0.1686718	0.1713986	0.2039528	0.2072991
115.4	0.1609683	0.1784	0.1908354	0.1837811	0.1699996	0.1752356	0.2042431	0.2087316
115.6	0.1534917	0.1797042	0.1934014	0.1792191	0.1731283	0.1730497	0.20816	0.210622
115.8	0.1572624	0.1825786	0.1920575	0.1818269	0.1724317	0.1730877	0.2026213	0.2098399
116.0	0.1604883	0.1776518	0.1931589	0.1858548	0.1738148	0.1732546	0.1990032	0.2073802
116.2	0.1568085	0.1866072	0.1899444	0.184279	0.1721643	0.1742664	0.2010707	0.2119511
116.4	0.1590346	0.1800102	0.1919037	0.188199	0.1738192	0.1750509	0.2026482	0.2122822
116.6	0.1591885	0.1789562	0.1915361	0.1871916	0.1698632	0.1795565	0.203828	0.2095708
116.8	0.1623213	0.1878718	0.1935403	0.1864876	0.1736799	0.1737223	0.2029875	0.213062
117.0	0.1581461	0.1810136	0.1921476	0.1867097	0.1753629	0.177372	0.2059725	0.2136477
117.2	0.1638968	0.1828697	0.1932231	0.1892909	0.1771251	0.1783054	0.2066395	0.2124363
117.4	0.1636498	0.1820543	0.1947335	0.1857602	0.1760163	0.1755656	0.2036943	0.2148866
117.6	0.1609044	0.1830483	0.193858	0.1906752	0.1765253	0.179417	0.2019145	0.2130712
117.8	0.1636061	0.181871	0.1992706	0.188144	0.1750904	0.1750796	0.2081451	0.2159368
118.0	0.1611942	0.1868872	0.2003935	0.192971	0.1777851	0.1773103	0.2018769	0.2177476
118.2	0.1681212	0.1823156	0.202487	0.1891098	0.1764532	0.181194	0.2078218	0.2125141
118.4	0.1627062	0.1837114	0.1962428	0.1916494	0.1728532	0.1805191	0.2103525	0.214051
118.6	0.162141	0.1859606	0.1989769	0.191177	0.1778667	0.1806627	0.2093324	0.2201985
118.8	0.1632723	0.1885295	0.191583	0.1929408	0.1759923	0.1809024	0.2097712	0.2190806
119.0	0.1611599	0.1888594	0.1964029	0.1906082	0.1770558	0.1797021	0.2097387	0.214833
119.2	0.1637828	0.1860356	0.1944561	0.1927341	0.1782061	0.1822322	0.2130239	0.2194062
119.4	0.1615458	0.1904283	0.1988688	0.1962851	0.1781957	0.1839685	0.2085404	0.2176057
119.6	0.167046	0.1883088	0.1984224	0.1928531	0.1791938	0.1791814	0.2066233	0.2244284
119.8	0.1652923	0.1829723	0.1992532	0.1936287	0.1816373	0.1826247	0.2122463	0.217717
120.0	0.1683641	0.188934	0.1985132	0.1959946	0.1808365	0.1838019	0.2106063	0.2229192
120.2	0.168707	0.189901	0.2013875	0.1913846	0.1868329	0.1870602	0.2145339	0.2219431
120.4	0.1669693	0.1898888	0.2021895	0.1991158	0.1842339	0.1851547	0.2147366	0.2204451
120.6	0.1705163	0.1905658	0.1947351	0.1998518	0.1825522	0.1895954	0.2204809	0.2225592
120.8	0.1656183	0.1884022	0.2027833	0.1953828	0.1808861	0.1857004	0.2153307	0.2230553
121.0	0.1690288	0.1904336	0.200122	0.1974639	0.1838431	0.1857869	0.2166716	0.2230905
121.2	0.1688232	0.1956085	0.2028908	0.1977622	0.1828787	0.1891268	0.2180576	0.2301024
121.4	0.1733043	0.1914621	0.2033725	0.2002603	0.1880273	0.1834916	0.2194211	0.2234531
121.6	0.170102	0.1937089	0.2055504	0.1980924	0.1846445	0.1909032	0.2186425	0.223626
121.8	0.1692475	0.1862865	0.2059199	0.2026682	0.1847142	0.1887412	0.2206046	0.2285172
122.0	0.1696312	0.1967507	0.2106927	0.2010672	0.1862573	0.1874652	0.2196874	0.2262757
122.2	0.1710975	0.1945112	0.20615	0.2008002	0.1826942	0.1929386	0.2203672	0.2283997
122.4	0.1724329	0.1950559	0.2065282	0.2026955	0.1886609	0.186834	0.2191205	0.2267666
122.6	0.1715066	0.1936058	0.2113097	0.2053618	0.1899805	0.1903244	0.2208709	0.2275057
122.8	0.169396	0.1948131	0.2059549	0.2001003	0.19388	0.1970556	0.2216904	0.231834
123.0	0.1730346	0.1969433	0.2073411	0.2009648	0.1856415	0.1905855	0.221412	0.2292927
123.2	0.1765745	0.196008	0.2086928	0.2015335	0.1861667	0.1938873	0.2224537	0.2280303
123.4	0.1729393	0.1986758	0.2068827	0.205141	0.1880881	0.1899713	0.2217553	0.2295425
123.6	0.1772611	0.1991929	0.2121184	0.2062556	0.1925238	0.1949597	0.2239117	0.2324867
123.8	0.1763037	0.1952612	0.2111669	0.2070662	0.190806	0.1928401	0.2262524	0.2286115
124.0	0.1779369	0.1969656	0.2082606	0.2057152	0.1939371	0.1943011	0.2249947	0.2347151
124.2	0.1806318	0.2000446	0.213345	0.2057465	0.1909689	0.1928556	0.2270898	0.2300035
124.4	0.1761347	0.1987674	0.2141397	0.2066878	0.1924555	0.1973237	0.2257686	0.2351296
124.6	0.1758206	0.2013241	0.2128494	0.2122253	0.1887291	0.1946272	0.2288581	0.2328236
124.8	0.1792296	0.200704	0.215875	0.2036364	0.1946605	0.1923927	0.2239418	0.2322518
125.0	0.1785584	0.2036097	0.2123587	0.2067479	0.1935987	0.1990332	0.2279033	0.234041
125.2	0.178817	0.2015598	0.2134392	0.2118669	0.1928976	0.1983869	0.2270867	0.2316772
125.4	0.1754781	0.2066215	0.215705	0.2081362	0.1982605	0.1991869	0.2245203	0.2333153
125.6	0.1782636	0.2008614	0.2141311	0.2124808	0.1962119	0.1988484	0.2307474	0.2386041
125.8	0.1775768	0.2022663	0.2166806	0.2089158	0.1954166	0.1975583	0.2264362	0.237584
126.0	0.1794675	0.2020809	0.2131624	0.2076815	0.1969233	0.2011291	0.2287713	0.2355291
126.2	0.1830324	0.1986115	0.2193384	0.2110659	0.1973984	0.2017161	0.2290617	0.2398387
126.4	0.1796795	0.20787	0.2164378	0.2112244	0.1971246	0.203515	0.2338735	0.2375137
126.6	0.1805779	0.2006592	0.2183204	0.2124375	0.1950372	0.2087534	0.2287498	0.2406728
126.8	0.1789764	0.20182	0.2152705	0.2107235	0.1982854	0.2016224	0.2352467	0.2374955
127.0	0.1835011	0.2049984	0.2206701	0.2169426	0.197768	0.20001	0.233601	0.2387398
127.2	0.1824789	0.2092676	0.215713	0.2144007	0.2003576	0.2034582	0.2307138	0.2387853
127.4	0.1782856	0.2054041	0.218869	0.2150257	0.2020029	0.2004107	0.2347416	0.2370685
127.6	0.1860134	0.209282	0.2176243	0.2140223	0.198574	0.201872	0.2355149	0.2443733
127.8	0.1810453	0.204796	0.2236017	0.215935	0.2038987	0.2002874	0.2331969	0.2407233
128.0	0.1863885	0.2053732	0.2205425	0.2139594	0.205869	0.2060451	0.2357311	0.2411518
128.2	0.1865934	0.2065616	0.2197247	0.2143084	0.2055035	0.1979856	0.2348784	0.2427672
128.4	0.1882243	0.2100421	0.2222318	0.2148273	0.2005889	0.2042283	0.237054	0.2438737
128.6	0.1865133	0.2065148	0.2202307	0.2207934	0.2011964	0.2045579	0.2394412	0.244027
128.8	0.1844577	0.2032146	0.2218845	0.2128551	0.2010782	0.2034014	0.2373467	0.2455569
129.0	0.1876733	0.210708	0.218663	0.2203234	0.2003265	0.2078274	0.2386813	0.2448405
129.2	0.1854783	0.2096225	0.2244768	0.2174205	0.2036454	0.2093396	0.2355449	0.2465323
129.4	0.1892007	0.2063312	0.2218353	0.2141534	0.2044033	0.209427	0.2395818	0.2414719
129.6	0.1879593	0.2095499	0.2244715	0.2194398	0.2059844	0.2095406	0.2395793	0.2466471
129.8	0.1834726	0.2108154	0.2215639	0.218931	0.2081874	0.2089205	0.2410318	0.2441885
130.0	0.1880277	0.2095057	0.2266226	0.2214892	0.2073112	0.208736	0.2390349	0.2442418
130.2	0.1902081	0.2120109	0.2255649	0.222745	0.2068869	0.215969	0.2432793	0.2495329
130.4	0.1955007	0.2129743	0.2245436	0.2183026	0.2086435	0.2126137	0.2439577	0.2453452
130.6	0.1907762	0.2115484	0.2231609	0.2184982	0.2082512	0.2097107	0.2486528	0.2497166
130.8	0.1904563	0.2122467	0.2254881	0.2197942	0.2139711	0.2134465	0.2400787	0.2489656
131.0	0.1895642	0.2170453	0.2249118	0.220687	0.2115253	0.2156318	0.2434827	0.2490332
131.2	0.1904379	0.2150061	0.2270448	0.2191927	0.2062108	0.211389	0.2436784	0.2524036
131.4	0.1919702	0.2160362	0.2295366	0.224014	0.2083408	0.2158375	0.2486426	0.2561502
131.6	0.1927465	0.2159551	0.2296678	0.2235186	0.2144388	0.2122044	0.243332	0.2522061
131.8	0.1905061	0.2144637	0.2315289	0.2267666	0.2109585	0.215497	0.245079	0.2495846
132.0	0.1955475	0.2139046	0.2331841	0.2267139	0.2120193	0.2168536	0.2460544	0.2504117
132.2	0.1956519	0.2139671	0.2302054	0.2255575	0.2113302	0.2186536	0.2451068	0.2524783
132.4	0.1901155	0.2203202	0.2352548	0.2229798	0.2118874	0.2162279	0.2471192	0.2580047
132.6	0.1952547	0.2151443	0.2240692	0.2258792	0.2117807	0.216657	0.2513445	0.2543961
132.8	0.1965462	0.2136092	0.2336068	0.2295964	0.216056	0.2181122	0.2491413	0.2554945
133.0	0.2003636	0.2195773	0.23194	0.2273888	0.2187815	0.2172818	0.2499858	0.251868
133.2	0.1950075	0.217199	0.2313067	0.2278488	0.2148671	0.2163146	0.2511983	0.2544324
133.4	0.1945028	0.2140235	0.233284	0.2265798	0.2182102	0.2192422	0.2509954	0.257134
133.6	0.2010902	0.2182959	0.2326744	0.231101	0.2134002	0.2194765	0.2494876	0.2593774
133.8	0.1918833	0.2176429	0.2337369	0.2310999	0.2152455	0.2194385	0.2565443	0.2600267
134.0	0.1976677	0.2218241	0.2352096	0.2308459	0.2159884	0.2184489	0.25227	0.2599916
134.2	0.1985304	0.2202996	0.2336277	0.2308695	0.2163558	0.2217456	0.2510002	0.2579679
134.4	0.1988912	0.2195557	0.236165	0.2307538	0.2154402	0.2202233	0.2498958	0.2597015
134.6	0.2045681	0.2203447	0.2360267	0.2312917	0.2155517	0.2222423	0.2531846	0.2607463
134.8	0.1972647	0.2200318	0.2388916	0.2311498	0.2183734	0.2196581	0.2517229	0.2587966
135.0	0.193527	0.2216159	0.2383095	0.2324324	0.2177449	0.22225	0.250002	0.2615874
135.2	0.1978057	0.2237944	0.2357486	0.2349169	0.2242704	0.2241349	0.2597533	0.2586188
135.4	0.1981019	0.221817	0.2368519	0.232219	0.2170521	0.2237864	0.252912	0.2590173
135.6	0.2007848	0.2223568	0.2356198	0.2333881	0.2176178	0.2274131	0.2595797	0.2600913
135.8	0.2021907	0.2237873	0.2376709	0.2295071	0.2197693	0.22478	0.2568704	0.2665357
136.0	0.2021529	0.2241496	0.2393042	0.2364375	0.2213438	0.2243315	0.2600906	0.2651271
136.2	0.2020624	0.2235292	0.2391126	0.2347859	0.2241883	0.2277383	0.2554548	0.2658134
136.4	0.2019887	0.223126	0.237467	0.2324984	0.222963	0.224873	0.2554201	0.267429
136.6	0.1989144	0.226174	0.2439721	0.2372725	0.2272771	0.2274017	0.2582077	0.2653393
136.8	0.2037338	0.2239204	0.2448081	0.2348638	0.2250614	0.2292835	0.2593592	0.2629858
137.0	0.2051194	0.2225284	0.24237	0.2358198	0.2277774	0.2300126	0.2658124	0.2656848
137.2	0.2031734	0.226033	0.2408135	0.2377372	0.2254501	0.2296486	0.2614913	0.2648005
137.4	0.2039446	0.2269882	0.2385945	0.2405487	0.2283753	0.2288222	0.2631197	0.2672473
137.6	0.2061504	0.2278946	0.244893	0.2356383	0.2265237	0.2281246	0.2625642	0.2670226
137.8	0.2036175	0.2293523	0.2418292	0.2378128	0.2311908	0.2296618	0.2604161	0.2672049
138.0	0.2047255	0.2226453	0.2437648	0.2410571	0.2284732	0.2332876	0.262895	0.2681025
138.2	0.2052374	0.2262968	0.242235	0.2403105	0.2266569	0.2313768	0.2639611	0.2685858
138.4	0.20404	0.2299161	0.2430472	0.2410432	0.2277434	0.2287295	0.2661132	0.2690807
138.6	0.2064978	0.2313976	0.2424983	0.2401886	0.2285544	0.2356117	0.2617065	0.2713214
138.8	0.2089167	0.2298336	0.2460704	0.2416875	0.2277567	0.2345206	0.2675017	0.2694078
139.0	0.2092532	0.2293908	0.2448705	0.2425905	0.2322911	0.2350146	0.2654022	0.2696291
139.2	0.2068284	0.2298796	0.2451351	0.2419465	0.2295984	0.2385026	0.2659705	0.2692536
139.4	0.2068174	0.2295293	0.2479505	0.2445363	0.2300249	0.2314984	0.2669788	0.2711951
139.6	0.2085286	0.2343047	0.2473021	0.2461949	0.2292009	0.2344803	0.264982	0.2722919
139.8	0.2117677	0.2332558	0.2438307	0.2460852	0.2277054	0.2340411	0.2635235	0.2706922
140.0	0.2069447	0.2367221	0.2448761	0.2449202	0.2296395	0.2376588	0.2697553	0.2715476
140.2	0.2098176	0.2318573	0.248074	0.2474125	0.2338702	0.2356534	0.2647738	0.2757155
140.4	0.2116637	0.2350039	0.2518271	0.2465319	0.2328761	0.2300684	0.2713478	0.2723686
140.6	0.209988	0.2360309	0.2509459	0.2479191	0.2325951	0.2414647	0.2717744	0.2683233
140.8	0.2123946	0.2328898	0.2500615	0.2464375	0.2370021	0.2379756	0.2705342	0.2745109
141.0	0.2119488	0.2372786	0.2513275	0.2448957	0.2342162	0.2404731	0.2674873	0.2745113
141.2	0.2086555	0.234841	0.2518916	0.2490551	0.2304548	0.2363013	0.2714179	0.276606
141.4	0.215652	0.2345158	0.2529376	0.2505236	0.2355869	0.2417264	0.2711334	0.2747225
141.6	0.2108414	0.2365191	0.2545755	0.2486969	0.2305639	0.2418764	0.2712646	0.274507
141.8	0.2142434	0.2365938	0.2505327	0.2493963	0.2339122	0.2372975	0.271191	0.2771981
142.0	0.2127153	0.2347132	0.24924	0.2523008	0.2384163	0.2441098	0.2740141	0.279245
142.2	0.2145134	0.240636	0.2521221	0.2512907	0.23998	0.2425482	0.2750922	0.2751457
142.4	0.2161421	0.235525	0.2521213	0.2500927	0.241481	0.238957	0.2756328	0.2771539
142.6	0.2167957	0.2410855	0.2516293	0.2505966	0.2367166	0.2428934	0.274643	0.2812434
142.8	0.2161149	0.2374883	0.2556159	0.2558901	0.2416492	0.2435434	0.2774949	0.2786047
143.0	0.2136883	0.2443428	0.2555023	0.2532566	0.2379146	0.2405992	0.2765213	0.2819786
143.2	0.2164972	0.2409112	0.2576366	0.2534607	0.2422528	0.2494988	0.2784406	0.276922
143.4	0.2181825	0.2427978	0.2604527	0.253504	0.2411293	0.246209	0.2765648	0.2792662
143.6	0.2170049	0.2386454	0.2563007	0.2542884	0.2391773	0.2437751	0.2735916	0.2824188
143.8	0.2245961	0.2384631	0.2532859	0.2562686	0.2428224	0.2454012	0.2763272	0.2851042
144.0	0.2193514	0.247131	0.2571864	0.2563344	0.2445582	0.2481411	0.2795465	0.2836902
144.2	0.2223517	0.2474816	0.2539288	0.2572443	0.2428671	0.2470069	0.2792453	0.2832664
144.4	0.2204554	0.2430451	0.2596832	0.2602705	0.2397867	0.2463578	0.2813722	0.2849289
144.6	0.217183	0.2421461	0.2614996	0.2575188	0.2433196	0.2508478	0.2804704	0.2819543
144.8	0.2209216	0.2503988	0.2556097	0.2554698	0.2425804	0.2481929	0.2811878	0.2867756
145.0	0.2198588	0.2480997	0.2621919	0.2572291	0.2415682	0.2456536	0.2866966	0.2873642
145.2	0.2194428	0.2426661	0.2613743	0.2539298	0.2479069	0.2468303	0.2819509	0.2856695
145.4	0.2215617	0.2465663	0.2626399	0.2602938	0.2447345	0.2471533	0.2813806	0.2895781
145.6	0.2231603	0.2462681	0.2604224	0.2624086	0.2400749	0.2523477	0.2825345	0.2883043
145.8	0.2247553	0.2488785	0.2599373	0.2570558	0.2489087	0.2494805	0.2833779	0.2891226
146.0	0.2238642	0.2498632	0.2560499	0.2629101	0.2466085	0.249947	0.2825559	0.2916785
146.2	0.2264322	0.2503136	0.2668752	0.2600986	0.2460657	0.2543046	0.2869354	0.285245
146.4	0.2258174	0.247536	0.2641437	0.2588974	0.2490554	0.2526018	0.2911679	0.286685
146.6	0.2225787	0.2465402	0.2638807	0.2613507	0.2443323	0.2526142	0.2859261	0.2854062
146.8	0.226942	0.2512936	0.2667153	0.2600011	0.2498033	0.2517182	0.2927603	0.2913325
147.0	0.2258184	0.2547714	0.2654492	0.2628135	0.2485451	0.2509282	0.2872051	0.2912441
147.2	0.2254591	0.250935	0.2671256	0.2643141	0.2511637	0.2516375	0.2884379	0.2904959
147.4	0.2252109	0.2479647	0.2653517	0.2614208	0.2509228	0.2558109	0.2852152	0.2893331
147.6	0.226241	0.2475364	0.2653921	0.2674846	0.2494233	0.2544683	0.2848706	0.2891829
147.8	0.2284696	0.2547513	0.2693014	0.263365	0.2510947	0.2567398	0.2864257	0.2906498
148.0	0.228468	0.2569713	0.2677478	0.2655597	0.2492809	0.259783	0.2859109	0.2942028
148.2	0.2278323	0.2530137	0.2658646	0.2673099	0.2521026	0.2553746	0.2885	0.2921533
148.4	0.2299172	0.2530724	0.2672968	0.2670083	0.25239	0.256912	0.2899433	0.2949523
148.6	0.2285997	0.2549797	0.2735269	0.2665959	0.257467	0.2574436	0.2927985	0.2971465
148.8	0.2301176	0.2535709	0.2689336	0.2696446	0.2540663	0.259975	0.2932926	0.2977955
149.0	0.2333421	0.257773	0.2655241	0.2716381	0.2554454	0.2588381	0.2968649	0.2980843
149.2	0.2280761	0.2512279	0.2707662	0.2692249	0.2526828	0.2585157	0.2950616	0.293419
149.4	0.2310277	0.2489479	0.2667281	0.2661467	0.2550024	0.2608033	0.2943059	0.2950262
149.6	0.2273564	0.2554547	0.2683975	0.2703938	0.2587149	0.2570126	0.2902435	0.2995008
149.8	0.2343783	0.2573844	0.2722297	0.2655268	0.2592874	0.2628236	0.2923954	0.2950809
150.0	0.2319321	0.2569009	0.2724411	0.2714842	0.2574541	0.2647562	0.2962272	0.2953108
150.2	0.2300401	0.2547889	0.2744738	0.2736435	0.2594084	0.2590097	0.2949851	0.2966297
150.4	0.2308582	0.2578202	0.2736966	0.2722902	0.259089	0.2600339	0.2991675	0.2959438
150.6	0.2323406	0.2555191	0.2717022	0.2719959	0.2582768	0.263138	0.2966835	0.2992098
150.8	0.235026	0.2602913	0.2748213	0.2721479	0.2594314	0.2629668	0.2980075	0.297038
151.0	0.2374582	0.2564519	0.2758354	0.2758861	0.2562296	0.2631261	0.2987531	0.3022327
151.2	0.2388733	0.2593417	0.2751663	0.2740122	0.2574018	0.2647647	0.2961396	0.2988645
151.4	0.2326444	0.2592656	0.277645	0.2759321	0.2583456	0.2642234	0.3026211	0.2973388
151.6	0.2327713	0.2640589	0.2747953	0.2750179	0.2622339	0.2655544	0.3000254	0.2984282
151.8	0.2371477	0.2632234	0.2734888	0.2747366	0.2606722	0.2665536	0.3013405	0.2995172
152.0	0.237853	0.2608432	0.2749223	0.2713861	0.2618532	0.2684023	0.3008791	0.3035447
152.2	0.2370005	0.2668453	0.2756516	0.2788385	0.2637773	0.2662113	0.2988885	0.3044192
152.4	0.236652	0.2642333	0.2769795	0.2737516	0.2632157	0.2718339	0.3030935	0.2978739
152.6	0.2374961	0.262233	0.2786646	0.2780828	0.2621673	0.2675076	0.3052576	0.3042707
152.8	0.235249	0.2619649	0.2748696	0.2770004	0.2634184	0.2666346	0.299443	0.3068974
153.0	0.2377155	0.2643213	0.2832276	0.276936	0.2610034	0.2686334	0.3019135	0.3086465
153.2	0.2386009	0.2632118	0.2781172	0.2807783	0.2670268	0.2708171	0.3007411	0.3050824
153.4	0.2366482	0.2624063	0.2757906	0.2778199	0.2659267	0.2695685	0.3063528	0.3055333
153.6	0.2397135	0.2623087	0.2804956	0.2767439	0.2640145	0.2757237	0.3061477	0.3105873
153.8	0.2394242	0.2666847	0.2798867	0.2795144	0.2591018	0.2735933	0.3052133	0.308193
154.0	0.2392124	0.2682426	0.279498	0.2805574	0.2643462	0.2649193	0.3059531	0.3061613
154.2	0.2444842	0.2644421	0.2821913	0.2853244	0.2662524	0.2741095	0.3103895	0.305885
154.4	0.2435257	0.2673183	0.2817651	0.2835363	0.2651191	0.2768929	0.3087994	0.3084377
154.6	0.2438552	0.2647422	0.2826873	0.2822416	0.2635719	0.2760434	0.3067128	0.3068767
154.8	0.2457583	0.2661084	0.2778648	0.2828084	0.268516	0.2741238	0.3093897	0.3128431
155.0	0.2396057	0.2684585	0.2844519	0.2858098	0.2678978	0.2751604	0.31104	0.3066794
155.2	0.2449426	0.263395	0.2780887	0.2823159	0.2664985	0.2749981	0.3108196	0.3116404
155.4	0.2419232	0.2679813	0.2854152	0.2783389	0.2701628	0.2754027	0.3085456	0.3147036
155.6	0.2397561	0.2668049	0.286366	0.2848992	0.2673873	0.2712815	0.3123785	0.3149424
155.8	0.2424122	0.2707166	0.2817272	0.2852942	0.269616	0.2776842	0.3096058	0.3144289
156.0	0.2396331	0.2679674	0.2842998	0.2817225	0.2684329	0.2763	0.3123755	0.3083234
156.2	0.2459371	0.2707928	0.2847171	0.2862606	0.2734116	0.2776029	0.3103866	0.3115492
156.4	0.2466331	0.2715536	0.2839206	0.2867467	0.2723695	0.2794963	0.3089295	0.3171718
156.6	0.2471592	0.2722076	0.2887865	0.2875822	0.2736993	0.2746924	0.3103853	0.3134468
156.8	0.243926	0.269759	0.2902269	0.2868553	0.2729516	0.278006	0.3113074	0.3141878
157.0	0.2439118	0.2687659	0.2878207	0.2919976	0.2695416	0.2780181	0.3108613	0.3148842
157.2	0.2437314	0.2686962	0.2895753	0.2879874	0.275902	0.2816785	0.3151844	0.3156683
157.4	0.2438041	0.2709019	0.2922062	0.2905452	0.273664	0.2776247	0.3111849	0.3164411
157.6	0.2495801	0.2777021	0.2915068	0.2924931	0.273965	0.2805941	0.3132464	0.3179926
157.8	0.2512576	0.2740774	0.2866456	0.2890422	0.2760525	0.2830714	0.3171488	0.315603
158.0	0.2479106	0.27615	0.2932001	0.2913406	0.2758509	0.2785089	0.3164789	0.3159677
158.2	0.2521051	0.2774452	0.2910069	0.2893992	0.2732672	0.27995	0.3200219	0.3193958
158.4	0.2483103	0.2776634	0.2888602	0.2950891	0.2763727	0.2864167	0.3202281	0.3166129
158.6	0.2502347	0.2749664	0.2890585	0.2916366	0.2786339	0.2821195	0.3190372	0.3163414
158.8	0.2502528	0.2760738	0.2938597	0.2908371	0.2764922	0.2818859	0.3172585	0.3180326
159.0	0.2482771	0.2752138	0.2927386	0.2936395	0.2802035	0.2829392	0.3180481	0.3201288
159.2	0.2530736	0.2747629	0.2937295	0.2931621	0.2780895	0.2849142	0.3218369	0.3190509
159.4	0.2508364	0.2794822	0.2933795	0.2929885	0.2763546	0.280521	0.3225499	0.3238721
159.6	0.2518229	0.2776805	0.2917665	0.2934842	0.2785051	0.2838735	0.318575	0.3197183
159.8	0.2516998	0.2802774	0.294778	0.2955427	0.2796864	0.2877561	0.3212	0.3242714
160.0	0.2537444	0.2787048	0.297391	0.2927108	0.2817011	0.2877447	0.3166341	0.323301
160.2	0.2529635	0.2761755	0.2983813	0.2925017	0.2805872	0.2882602	0.3190855	0.3204664
160.4	0.2530311	0.2782842	0.2933995	0.2969611	0.279718	0.2886841	0.3249111	0.3219882
160.6	0.2602753	0.2814261	0.299015	0.295702	0.2783331	0.2852114	0.3208547	0.3255061
160.8	0.2543858	0.2836486	0.3001576	0.2997607	0.2835884	0.2860558	0.3249811	0.3223152
161.0	0.2574506	0.2769986	0.3016683	0.2972957	0.2870369	0.2887129	0.3260505	0.3235585
161.2	0.2534708	0.2759266	0.2949004	0.3000111	0.2825128	0.2905244	0.3221594	0.3287397
161.4	0.2554974	0.2820411	0.3023787	0.3017859	0.279439	0.2939476	0.3261419	0.3202351
161.6	0.2547098	0.2813717	0.2969937	0.3001994	0.2838116	0.2903664	0.3262938	0.3271213
161.8	0.2568291	0.2818994	0.2973877	0.3000102	0.284198	0.2884812	0.3295448	0.322609
162.0	0.2565813	0.2819963	0.3030317	0.3011034	0.2847475	0.2928903	0.3269399	0.3269509
162.2	0.2558523	0.2823533	0.3015684	0.3020852	0.2812197	0.2912533	0.3278044	0.326811
162.4	0.2573054	0.2859061	0.2963564	0.3029889	0.2832975	0.2931936	0.3295198	0.3289725
162.6	0.2585089	0.2850462	0.304329	0.304651	0.2854939	0.2932678	0.3266172	0.3306288
162.8	0.2595773	0.2854167	0.3030327	0.3046329	0.2889277	0.2949862	0.3312497	0.3261942
163.0	0.2597327	0.2858471	0.2999837	0.3062363	0.2865211	0.294411	0.3293982	0.3247673
163.2	0.2586941	0.2882797	0.3041985	0.2996208	0.2871229	0.2927433	0.3302627	0.3301888
163.4	0.2589827	0.2855323	0.3020502	0.3063681	0.2898248	0.2952396	0.3289777	0.3343052
163.6	0.2612909	0.2868207	0.3046135	0.303377	0.2910254	0.2964116	0.3351898	0.3352756
163.8	0.2596277	0.2862363	0.3018687	0.3032647	0.2873003	0.2988242	0.3313155	0.3292187
164.0	0.2549274	0.2872133	0.3081137	0.3029159	0.2897542	0.2996529	0.3307627	0.3291051
164.2	0.2601668	0.288755	0.3004588	0.3072459	0.2910062	0.294687	0.3344665	0.3341021
164.4	0.2608651	0.2916496	0.3072602	0.3077754	0.2886617	0.2968378	0.3381552	0.3336987
164.6	0.2618497	0.290014	0.30743	0.3090937	0.2942627	0.2980534	0.3344696	0.3305315
164.8	0.2624156	0.292225	0.3066627	0.3084736	0.2938008	0.2994586	0.3330209	0.3340001
165.0	0.2607915	0.2878664	0.30727	0.3106744	0.2945931	0.3013755	0.3331957	0.3352523
165.2	0.2620099	0.2951134	0.3073497	0.3085313	0.2896799	0.2994806	0.3354313	0.3357477
165.4	0.2614854	0.2892601	0.3072139	0.3101963	0.2933846	0.2932423	0.3336882	0.3375097
165.6	0.2644355	0.2910086	0.3047748	0.310799	0.2940801	0.2987016	0.338191	0.3336728
165.8	0.2670545	0.2912163	0.3055271	0.3084225	0.2917231	0.29958	0.3327964	0.3361844
166.0	0.2677369	0.2930332	0.3099492	0.3118334	0.2955669	0.3010398	0.3389664	0.3379582
166.2	0.2678507	0.2945342	0.3094303	0.3076741	0.2950374	0.3002777	0.3377073	0.3382806
166.4	0.2653226	0.2939607	0.3159098	0.3119957	0.295901	0.2998224	0.3377615	0.3366588
166.6	0.2668363	0.2956029	0.3137386	0.3136538	0.2995907	0.3035854	0.3423664	0.3377939
166.8	0.2655575	0.2935407	0.3131755	0.3120435	0.2987085	0.3057923	0.3396613	0.3406675
167.0	0.2697597	0.2906048	0.3131733	0.3129995	0.2980214	0.3013676	0.3399756	0.3391884
167.2	0.2673444	0.2963813	0.3097911	0.3161209	0.2973979	0.3065936	0.3369883	0.3416293
167.4	0.2704871	0.2980147	0.3095453	0.3141678	0.2986608	0.3029517	0.3403877	0.3404587
167.6	0.2713972	0.2943307	0.3155558	0.3145296	0.295619	0.3073322	0.3421228	0.3422438
167.8	0.2695054	0.2923632	0.3115798	0.3128206	0.2997972	0.3091143	0.3457346	0.3416653
168.0	0.2710492	0.2960811	0.3128737	0.3077169	0.297857	0.304353	0.344493	0.3415371
168.2	0.2715484	0.29618	0.315604	0.319141	0.2984665	0.3052626	0.3440809	0.3412711
168.4	0.2741329	0.2961736	0.3131936	0.3141032	0.3022412	0.3154353	0.3442661	0.3442006
168.6	0.2685252	0.2957381	0.3136309	0.3131954	0.302741	0.3042294	0.3462971	0.3405212
168.8	0.2702799	0.3050667	0.3191689	0.318238	0.2985407	0.307573	0.3415269	0.3418331
169.0	0.2728407	0.2977508	0.3182845	0.3196824	0.3003709	0.3096579	0.3442896	0.3439418
169.2	0.2746141	0.2940122	0.3191814	0.3196059	0.3045316	0.3095355	0.345761	0.3414098
169.4	0.2727763	0.302853	0.3181699	0.3151456	0.301284	0.3082225	0.351169	0.3445955
169.6	0.2709084	0.2982302	0.3160116	0.3193778	0.3045905	0.3104976	0.349729	0.3422611
169.8	0.2749762	0.2980048	0.3177619	0.3141653	0.3036464	0.3087021	0.3485688	0.3475078
170.0	0.2737952	0.2985589	0.3158912	0.3241544	0.3042304	0.3128014	0.3459876	0.348376
170.2	0.2789414	0.2959022	0.3205787	0.320352	0.3101044	0.3117042	0.3503845	0.3475352
170.4	0.2745023	0.3011298	0.3259138	0.3218949	0.3047925	0.3160523	0.3499281	0.3499103
170.6	0.2740161	0.2976362	0.3200796	0.3244075	0.3067572	0.3110746	0.3476672	0.3486769
170.8	0.2750956	0.3041938	0.3178074	0.3234665	0.3060701	0.3110806	0.3488718	0.3467926
171.0	0.2757049	0.3023992	0.3212932	0.3229734	0.3060413	0.3130197	0.3490606	0.347729
171.2	0.278352	0.3022064	0.3189022	0.3220211	0.3099554	0.3191628	0.3552191	0.3493628
171.4	0.2802544	0.3038996	0.3212081	0.3234549	0.3058572	0.3131823	0.351965	0.3463462
171.6	0.2765678	0.3007071	0.323585	0.3229376	0.309216	0.3201356	0.3560286	0.3508858
171.8	0.2774931	0.3015149	0.3163656	0.3191724	0.3099552	0.3141616	0.3513342	0.3499968
172.0	0.2773439	0.3055238	0.3212662	0.3255532	0.3121404	0.3148448	0.3550828	0.3492693
172.2	0.2752779	0.3120376	0.3248939	0.3258903	0.3102055	0.3189723	0.3534297	0.3539247
172.4	0.2747829	0.305197	0.3254485	0.3222727	0.309424	0.3172738	0.3553639	0.3511996
172.6	0.2802046	0.3045298	0.32342	0.3260894	0.3098435	0.3165913	0.3573919	0.348478
172.8	0.2746512	0.3034932	0.3272842	0.3300569	0.3096137	0.3188082	0.3549309	0.3508836
173.0	0.2774315	0.3070535	0.3218275	0.3266535	0.3124552	0.3151906	0.3563558	0.3541436
173.2	0.2780923	0.310815	0.3247036	0.329897	0.3141883	0.3179906	0.3572772	0.3528734
173.4	0.2836005	0.3059098	0.3288872	0.3262165	0.3131273	0.3184472	0.3558711	0.3537404
173.6	0.2821224	0.3092391	0.3271388	0.3298021	0.3124524	0.3224308	0.3579166	0.3526687
173.8	0.2815716	0.3122635	0.3302766	0.3295348	0.3111899	0.3195609	0.3559636	0.3571772
174.0	0.2822566	0.3102447	0.3260618	0.3256204	0.3155605	0.3231615	0.3583233	0.3567424
174.2	0.2832323	0.3121893	0.3272584	0.3300867	0.3152788	0.322824	0.3586029	0.3511881
174.4	0.2830857	0.3095534	0.3252831	0.3313437	0.3142352	0.3259593	0.3615001	0.3575981
174.6	0.2835822	0.3085807	0.3248494	0.3306436	0.3189446	0.3162197	0.3621841	0.358301
174.8	0.2832802	0.3124053	0.3308524	0.3304262	0.3137925	0.3225506	0.3650152	0.3591117
175.0	0.2860273	0.3112667	0.3270903	0.3294317	0.3170305	0.3249065	0.362179	0.3623624
175.2	0.2878831	0.311408	0.3303166	0.3332253	0.3175299	0.3232385	0.3674017	0.3565121
175.4	0.286597	0.3091827	0.3306917	0.3328562	0.3199342	0.3231434	0.3673885	0.3585297
175.64	0.2856711	0.314834	0.3301992	0.3347646	0.3201043	0.3248073	0.3672379	0.3575712
175.8	0.2882425	0.3134513	0.3306858	0.3328428	0.3193541	0.3289449	0.3597374	0.3603688
176.0	0.2896173	0.3157986	0.3335472	0.3331246	0.3182913	0.3260293	0.361567	0.3588641
176.2	0.2848491	0.314197	0.3360768	0.3327033	0.3180661	0.3317941	0.3628164	0.3608561
176.4	0.2836364	0.3151453	0.3325102	0.3311502	0.3164674	0.3314353	0.3667899	0.35926
176.6	0.2828274	0.3135721	0.3344631	0.3336248	0.3194655	0.3256404	0.3656853	0.3648412
176.8	0.2856891	0.3157649	0.3327032	0.3331428	0.3193187	0.3263051	0.3653753	0.3658315
177.0	0.2924503	0.3205769	0.3354793	0.3364195	0.3181346	0.3230965	0.3666738	0.3631297
177.2	0.2898675	0.3158389	0.3380128	0.3377535	0.3198487	0.3279862	0.3677672	0.3666633
177.4	0.2935822	0.3153481	0.3337307	0.3402012	0.3214836	0.3297591	0.3674982	0.3618513
177.6	0.2904584	0.3206131	0.3346919	0.3399826	0.322903	0.3300475	0.3676718	0.3653592
177.8	0.2887048	0.3195802	0.3332841	0.3404483	0.3247394	0.3274579	0.3717717	0.3619924
178.0	0.2908157	0.3179002	0.3379543	0.3365647	0.3207625	0.3286627	0.3671225	0.363066
178.2	0.2911323	0.3186115	0.3395641	0.3405862	0.3244124	0.3370261	0.3694739	0.3630512
178.4	0.2901155	0.3160842	0.3371528	0.3389843	0.3214952	0.3339831	0.3654262	0.3646021
178.6	0.2922984	0.3197689	0.3393947	0.3401027	0.3284903	0.3283536	0.3726571	0.3678989
178.8	0.2921718	0.3192711	0.3355591	0.3414518	0.3237995	0.328374	0.3720981	0.366077
179.0	0.2929148	0.32263	0.3363552	0.3455889	0.3279974	0.3317529	0.3694836	0.3633482
179.2	0.2915333	0.3182292	0.3343434	0.3380485	0.3237742	0.3371864	0.3713629	0.3674843
179.4	0.2931839	0.3200738	0.3379342	0.3403092	0.3262088	0.3334226	0.3723187	0.3681441
179.6	0.2954603	0.3199534	0.3373069	0.3455519	0.3262103	0.3380411	0.3730131	0.3682769
179.8	0.2965201	0.3205726	0.3388179	0.3452753	0.326778	0.3340703	0.3719247	0.3699894
180.0	0.2953236	0.3210132	0.3426603	0.3451343	0.3291865	0.3392454	0.3723181	0.3700081
180.2	0.2931226	0.3202928	0.3393195	0.3461422	0.3290978	0.3362775	0.3705953	0.3732052
180.4	0.2951925	0.3245801	0.3400815	0.3430298	0.3320739	0.3361188	0.3773248	0.3724518
180.6	0.2960795	0.3204933	0.3407156	0.3429812	0.3321983	0.3391826	0.3778327	0.3702735
180.8	0.2965143	0.3242782	0.3417406	0.3464763	0.3294168	0.3410026	0.3762111	0.3723329
181.0	0.296976	0.3244817	0.3448561	0.3455945	0.327628	0.3392558	0.3797332	0.3713078
181.2	0.293744	0.3222826	0.3392551	0.3435081	0.3298644	0.3376713	0.3786106	0.3700588
181.4	0.2971655	0.3243118	0.3441877	0.3459647	0.3316813	0.3373434	0.3778837	0.3755633
181.6	0.2961674	0.3228807	0.3439378	0.3529405	0.3324545	0.3413821	0.3805274	0.3754216
181.8	0.2959435	0.3240361	0.3448307	0.3520522	0.3309706	0.3407964	0.3731999	0.3703217
182.0	0.2999674	0.3248551	0.3381533	0.3475032	0.3353552	0.3375683	0.3837083	0.3742152
182.2	0.304759	0.328106	0.3439228	0.3472067	0.3355512	0.3412686	0.3771616	0.3761821
182.4	0.2973567	0.3221337	0.3428798	0.3493617	0.3294694	0.3382245	0.379996	0.3740861
182.6	0.2982514	0.325021	0.3510718	0.3531133	0.3340196	0.3391798	0.3783873	0.3748767
182.8	0.2956727	0.3271721	0.3441375	0.3529566	0.3336258	0.3436281	0.3864636	0.3749752
183.0	0.3035925	0.3296439	0.3468631	0.3513481	0.3347563	0.3405976	0.3808455	0.3776199
183.2	0.301722	0.3222275	0.349126	0.3525645	0.3329432	0.3437757	0.3834407	0.3787405
183.4	0.2983391	0.3235853	0.3472621	0.3532947	0.3384612	0.3446271	0.3810005	0.3781207
183.6	0.3009805	0.3274816	0.348575	0.3521515	0.3377403	0.3393677	0.3789935	0.3779442
183.8	0.3036633	0.3325514	0.3515969	0.3516413	0.3386463	0.3485822	0.3817706	0.3764842
184.0	0.3044438	0.3305921	0.3519883	0.3540423	0.3381355	0.345349	0.3846539	0.3805261
184.2	0.3053157	0.332479	0.3509812	0.3499364	0.3392306	0.3468156	0.3813956	0.3852586
184.4	0.3057673	0.3265401	0.3551378	0.3580103	0.3376789	0.3472147	0.3855167	0.3816595
184.6	0.3064557	0.3314601	0.3513145	0.3506275	0.3371035	0.3499011	0.3895073	0.3843018
184.8	0.3014073	0.3335573	0.3483629	0.3585429	0.336846	0.3474489	0.3831742	0.3794734
185.0	0.304545	0.3335173	0.3522272	0.3604512	0.3417749	0.3480658	0.3889026	0.3821208
185.2	0.3062354	0.3323935	0.3533429	0.3582126	0.3345919	0.3474344	0.3836184	0.3822259
185.4	0.3056328	0.3325364	0.3547608	0.3548554	0.3461615	0.3483076	0.3924936	0.3835275
185.6	0.3064747	0.332712	0.3555957	0.3570957	0.339129	0.3495142	0.3847506	0.3854517
185.8	0.3080619	0.3364698	0.3560629	0.3583658	0.3386414	0.347975	0.3876641	0.3803748
186.0	0.3089948	0.3337618	0.3532905	0.354912	0.3368347	0.3529026	0.3928903	0.3828723
186.2	0.3032496	0.3342159	0.3570222	0.3560049	0.3402274	0.3552126	0.3938462	0.3860465
186.4	0.3085918	0.3359819	0.3567814	0.3595971	0.3434125	0.3488821	0.3884645	0.3815829
186.6	0.3076772	0.3344269	0.360869	0.355756	0.3399756	0.3509009	0.3920605	0.3890485
186.8	0.3074088	0.3378749	0.3551099	0.3638362	0.3444581	0.3508359	0.394149	0.3850344
187.0	0.3092563	0.3345438	0.3619014	0.3619837	0.3461733	0.355231	0.3957969	0.3896251
187.2	0.3106529	0.3413962	0.3565238	0.3625785	0.3450816	0.3511565	0.3934714	0.3871736
187.4	0.3090743	0.3368073	0.3598993	0.36359	0.3415866	0.3552442	0.3946232	0.3898104
187.6	0.3107279	0.3444096	0.3572022	0.3617775	0.3451383	0.3567413	0.3927519	0.3891062
187.8	0.3094019	0.3356223	0.3586019	0.3582548	0.3446156	0.354791	0.3950934	0.3892677
188.0	0.3110565	0.3398541	0.3575371	0.3647864	0.3500412	0.3578377	0.3946385	0.3879248
188.2	0.3134488	0.3394203	0.3608563	0.3642892	0.3473556	0.3539596	0.3977477	0.3891602
188.4	0.3098278	0.3366331	0.3606377	0.3631127	0.3489363	0.3560503	0.4000268	0.3918459
188.6	0.3154126	0.3451726	0.3609503	0.3669792	0.3472296	0.3571866	0.3972339	0.3925936
188.8	0.3152753	0.3398318	0.3635026	0.3590412	0.3504357	0.3564667	0.3964499	0.3905477
189.0	0.3147911	0.3358206	0.3609529	0.3664492	0.3513332	0.3579794	0.395658	0.3896364
189.2	0.3165726	0.3389935	0.3630525	0.3667392	0.3484837	0.3567682	0.3996766	0.394151
189.4	0.314665	0.3422771	0.3607215	0.3641013	0.3549761	0.3608996	0.4024574	0.3932102
189.6	0.3106243	0.3450783	0.357445	0.3682755	0.3487473	0.3620491	0.3968524	0.389392
189.8	0.3134267	0.3454126	0.3629833	0.3625607	0.3522708	0.3601564	0.3980049	0.3917176
190.0	0.3131888	0.3411119	0.3658361	0.3672549	0.3533205	0.3584116	0.4006589	0.3918062
190.2	0.3160077	0.3421116	0.3649467	0.3678225	0.3524608	0.3578366	0.4003006	0.3938482
190.4	0.3183548	0.3451419	0.3629965	0.3679071	0.3541172	0.3587262	0.4039388	0.397195
190.6	0.3122231	0.3476953	0.3599218	0.367043	0.3532314	0.3612203	0.4024564	0.3927336
190.8	0.3159772	0.3435964	0.3675907	0.3651353	0.3549356	0.3607652	0.3982268	0.3956419
191.0	0.3193926	0.3447987	0.3676589	0.3700972	0.350688	0.361737	0.3988477	0.3956541
191.2	0.3183763	0.3441013	0.3690468	0.3715653	0.3532569	0.3599125	0.4028382	0.3953591
191.4	0.3164411	0.3449318	0.3653409	0.37211	0.3521272	0.3655614	0.4024287	0.3981567
191.6	0.3169909	0.3475849	0.3632198	0.3756806	0.3558204	0.3639028	0.4046368	0.4000099
191.8	0.3173879	0.3463446	0.365698	0.3750581	0.3520127	0.364461	0.4044137	0.3954923
192.0	0.3165158	0.3499989	0.3683981	0.375677	0.3554728	0.3670724	0.407068	0.3956275
192.2	0.3218496	0.3463165	0.3699236	0.3726643	0.3545992	0.3686095	0.4049272	0.3982961
192.4	0.3223612	0.3484933	0.3673221	0.3724082	0.3575882	0.36585	0.4090903	0.401006
192.6	0.3176243	0.3484178	0.3702158	0.3754165	0.3594667	0.3641511	0.4047768	0.4008479
192.8	0.3180958	0.3464009	0.3670491	0.3762899	0.3631825	0.3645969	0.412273	0.4002284
193.0	0.3178961	0.3467244	0.3712786	0.3756426	0.3574423	0.3681427	0.405726	0.399356
193.2	0.3212644	0.352802	0.3670268	0.3764741	0.3519412	0.3688782	0.4112241	0.400425
193.4	0.3280841	0.3522982	0.3661369	0.3780335	0.3604964	0.3688207	0.4093431	0.3991222
193.6	0.3260599	0.3486535	0.3714631	0.3781391	0.362541	0.36793	0.4077986	0.4031874
193.8	0.325903	0.3497643	0.3728039	0.3774973	0.362859	0.3695277	0.4113594	0.4001128
194.0	0.3223778	0.354865	0.3711851	0.3748365	0.3581934	0.3682728	0.4077767	0.4046431
194.2	0.3223286	0.3510207	0.3697291	0.377631	0.3571882	0.3687671	0.4099678	0.4058868
194.4	0.3208272	0.3516735	0.3719918	0.3735248	0.3615426	0.3715461	0.4125632	0.4033209
194.6	0.3221184	0.3546422	0.3743868	0.3800329	0.3623734	0.3755644	0.410189	0.4021618
194.8	0.3212696	0.3550285	0.3756266	0.3784535	0.3640064	0.3732638	0.4152267	0.4021228
195.0	0.3295653	0.3519771	0.3742983	0.3821407	0.3615797	0.3728043	0.4130429	0.4048767
195.2	0.3302788	0.3504548	0.3737357	0.3767037	0.3663715	0.3766918	0.4145619	0.4048345
195.4	0.3255583	0.3526087	0.3736961	0.3768425	0.3641916	0.3773686	0.4144842	0.4047587
195.6	0.3273481	0.3564724	0.3752286	0.3796678	0.3645432	0.3726256	0.4155052	0.4049695
195.8	0.3255325	0.354729	0.3793626	0.3812648	0.3611431	0.3765554	0.4168885	0.4049242
196.0	0.3267951	0.3606451	0.3748916	0.3805527	0.3565944	0.3747323	0.4155022	0.40928
196.2	0.3292009	0.3535139	0.3762664	0.3831516	0.3646701	0.3769623	0.416198	0.404336
196.4	0.3285743	0.358626	0.3739202	0.3819018	0.364607	0.3742216	0.4163533	0.4046083
196.6	0.3271653	0.3597605	0.3778001	0.3831349	0.3693232	0.3760598	0.4115897	0.4096301
196.8	0.3331448	0.3581485	0.3798901	0.379633	0.3662383	0.3755321	0.4169433	0.4102844
197.0	0.3278165	0.3610283	0.3803032	0.3854809	0.3719033	0.3766592	0.4211199	0.409648
197.2	0.3319487	0.3563663	0.380346	0.3839084	0.3669938	0.3746118	0.4190468	0.4072426
197.4	0.3276162	0.3598786	0.3811307	0.3838178	0.3650697	0.3774065	0.4114182	0.4152188
197.6	0.3310185	0.3622893	0.3820868	0.3866761	0.3715795	0.3750247	0.4190849	0.4137141
197.8	0.3300948	0.3606004	0.3797938	0.3875384	0.369719	0.378509	0.421144	0.4084581
198.0	0.3312302	0.3594502	0.3808622	0.3875187	0.3692364	0.3813227	0.4215321	0.4107544
198.2	0.3322867	0.3593979	0.3836158	0.3884858	0.3719184	0.3788094	0.4226764	0.4169713
198.4	0.3330671	0.3598708	0.3865467	0.3847209	0.3722293	0.3825349	0.4235768	0.4153165
198.6	0.3316674	0.3665173	0.3836446	0.3889717	0.371	0.3790171	0.4211219	0.4161291
198.8	0.3333007	0.3631919	0.3821664	0.3861039	0.3714554	0.3868176	0.4257835	0.416912
199.0	0.3330941	0.3595871	0.3827598	0.3878319	0.3690603	0.3847411	0.4229994	0.4152713
199.2	0.3338994	0.3689381	0.3860358	0.3879536	0.3704026	0.3814604	0.4254919	0.4166829
199.4	0.3309557	0.3628091	0.3879402	0.3927547	0.3733763	0.3839533	0.4276168	0.4148072
199.6	0.3318158	0.3643172	0.3887069	0.3935517	0.3742485	0.3828516	0.4265702	0.4172644
199.8	0.3347322	0.3618969	0.386073	0.39148	0.376692	0.3856631	0.424863	0.4197677
200.0	0.3328838	0.3655717	0.3895519	0.3951421	0.3747989	0.3819509	0.4230819	0.4154952
200.2	0.3318771	0.364724	0.3878124	0.3953422	0.3755035	0.389309	0.4215345	0.4199955
200.4	0.3334686	0.3683178	0.3867919	0.3931931	0.3791375	0.3891897	0.4251156	0.4140827
200.6	0.3376749	0.3677109	0.3877288	0.3930584	0.376467	0.3871419	0.4256603	0.4218991
200.8	0.3367132	0.3674741	0.3858041	0.3960997	0.3741579	0.3830297	0.4266388	0.417865
201.0	0.3395169	0.365148	0.3913019	0.3929769	0.3724329	0.3839845	0.4267952	0.4166887
201.2	0.3386295	0.3668451	0.3906431	0.3949684	0.3733856	0.3905456	0.429892	0.4215059
201.4	0.3377579	0.367076	0.3900614	0.3934493	0.3778743	0.3877664	0.4320894	0.4209406
201.6	0.3335581	0.3644255	0.3928654	0.3935747	0.3747972	0.389837	0.4295164	0.4227194
201.8	0.3387093	0.3687212	0.3912441	0.3962558	0.3768698	0.3867201	0.4282256	0.4191281
202.0	0.3339026	0.3646997	0.3922404	0.3940346	0.3826945	0.3873634	0.4291583	0.4181636
202.2	0.3378074	0.3712521	0.3948835	0.3946201	0.3794765	0.3915609	0.431932	0.4252611
202.4	0.342576	0.3698754	0.3936048	0.4016695	0.3750329	0.393437	0.4333763	0.4232503
202.6	0.3409755	0.3678555	0.392247	0.3983257	0.3802602	0.3916392	0.4341992	0.4220987
202.8	0.3423277	0.3671219	0.3918535	0.3995367	0.3775094	0.3953316	0.4320855	0.4278633
203.0	0.3400028	0.3706335	0.3929773	0.3972024	0.388193	0.396457	0.4313509	0.4218987
203.2	0.3471639	0.3706172	0.392919	0.3978976	0.3820311	0.3894788	0.4314505	0.4254136
203.4	0.3398119	0.3674176	0.3938757	0.3967633	0.3815207	0.3894188	0.4351704	0.4244265
203.6	0.3452448	0.3713206	0.3945849	0.4028073	0.385036	0.3919392	0.4318781	0.4253395
203.8	0.3429341	0.3721637	0.3974919	0.4016391	0.3880022	0.395325	0.4356944	0.4262254
204.0	0.3420143	0.3718855	0.3942192	0.4043541	0.3809146	0.393212	0.436772	0.4232886
204.2	0.3444291	0.3695567	0.3949043	0.4027129	0.3860632	0.3956378	0.4333048	0.4243287
204.4	0.3427145	0.3751763	0.3955652	0.4047875	0.3844565	0.3967319	0.4365908	0.4273805
204.6	0.3442682	0.3711078	0.39578	0.4020534	0.3835792	0.3957007	0.4362931	0.4291574
204.8	0.3442318	0.3683078	0.396692	0.4007408	0.3865845	0.3979917	0.43796	0.4267527
205.0	0.3464947	0.3754058	0.3965376	0.4034763	0.3855079	0.3970136	0.4354551	0.4282966
205.2	0.3473393	0.3713923	0.3967336	0.4059806	0.3874424	0.398234	0.439806	0.4281779
205.4	0.3437892	0.374642	0.3988781	0.4067101	0.3876861	0.3925399	0.4406837	0.4287686
205.6	0.3457524	0.3787248	0.397277	0.4038548	0.3857971	0.3989166	0.4429182	0.4312498
205.8	0.3486949	0.3754919	0.3992792	0.4102542	0.3869928	0.3949135	0.4437937	0.4307795
206.0	0.3476165	0.3739894	0.3976982	0.405812	0.3879563	0.3991716	0.4393991	0.4267181
206.2	0.3477513	0.3736341	0.3999585	0.4027354	0.3908444	0.4003649	0.4414263	0.4330334
206.4	0.3513636	0.3783678	0.3988342	0.4093918	0.3948942	0.4006988	0.436783	0.4322125
206.6	0.348409	0.375692	0.3971562	0.4087226	0.3877896	0.396515	0.4456092	0.4368204
206.8	0.3474136	0.3736405	0.4022567	0.4082175	0.3882765	0.3967505	0.4411059	0.4324876
207.0	0.3489641	0.3780016	0.4028804	0.4083986	0.3906604	0.3961468	0.4460128	0.4335108
207.2	0.3500572	0.3790734	0.4021866	0.410522	0.3888292	0.4014941	0.4420889	0.4352451
207.4	0.3478721	0.3818411	0.402574	0.4052923	0.3914841	0.4024954	0.4476409	0.4281852
207.6	0.3506025	0.3809501	0.4032615	0.4096131	0.3934953	0.4049038	0.449392	0.4281569
207.8	0.3481261	0.3807724	0.3981434	0.4077643	0.3912854	0.4030536	0.446949	0.4351634
208.0	0.348939	0.3818897	0.4033971	0.4094691	0.3948468	0.4032276	0.4492414	0.4329126
208.2	0.3528861	0.3798649	0.4059123	0.4169441	0.3929711	0.4035173	0.4484	0.4356346
208.4	0.3500297	0.3786873	0.4017627	0.4090086	0.3937961	0.4032146	0.4464144	0.4346898
208.6	0.3519936	0.3836588	0.4031769	0.4119484	0.3940221	0.3968039	0.4438107	0.4341689
208.8	0.3507431	0.3813554	0.410622	0.411538	0.3921619	0.4010505	0.4486723	0.4383318
209.0	0.3531496	0.3821479	0.4020702	0.4148822	0.396268	0.4010063	0.4474017	0.4351947
209.2	0.3533652	0.3828132	0.4035152	0.4138634	0.3972751	0.4043196	0.4462664	0.43822
209.4	0.3544452	0.3871017	0.4048228	0.4128361	0.3967996	0.4104985	0.4525404	0.4372921
209.6	0.3579085	0.3844429	0.4056313	0.4147308	0.3939984	0.4115579	0.4461007	0.4391876
209.8	0.3518193	0.3839285	0.4114674	0.4130232	0.3978109	0.4105968	0.4508482	0.4401711
210.0	0.3545362	0.3838659	0.4074583	0.4130735	0.4025247	0.4083754	0.4465696	0.4359154
210.2	0.3587753	0.3841569	0.4070951	0.4148007	0.3993708	0.4084446	0.4543673	0.441651
210.4	0.3532706	0.3854313	0.4072748	0.4142433	0.3961972	0.4112566	0.4532865	0.4429253
210.6	0.3550121	0.3871874	0.4068848	0.4167661	0.4006965	0.4100781	0.4510547	0.4378713
210.8	0.3566387	0.3850391	0.4124275	0.409644	0.3971176	0.4058083	0.4518538	0.4451163
211.0	0.3554536	0.3845603	0.4105615	0.4158774	0.3983005	0.4116437	0.4555455	0.4429868
211.2	0.3581244	0.3864202	0.4112701	0.4157284	0.3983133	0.4105829	0.4539496	0.4408377
211.4	0.359536	0.384627	0.4107984	0.4177988	0.4020986	0.4079225	0.456884	0.4420586
211.6	0.3584345	0.3887596	0.4078285	0.4147853	0.4035846	0.4057878	0.4551205	0.4454255
211.8	0.3561558	0.3866055	0.4066252	0.4154727	0.3999857	0.4126603	0.4627122	0.4429448
212.0	0.360659	0.3883917	0.4109532	0.4183272	0.4004231	0.4140792	0.4554719	0.4456221
212.2	0.3575819	0.3881476	0.4106082	0.4233932	0.4001596	0.4109177	0.4562094	0.445161
212.4	0.3621001	0.3913303	0.4088504	0.4173079	0.4038046	0.4110785	0.4538493	0.4452896
212.6	0.3610932	0.3917563	0.41352	0.4212235	0.4036221	0.4111796	0.4604962	0.4466161
212.8	0.3599094	0.3919391	0.4142298	0.4180623	0.4031008	0.4161038	0.4569788	0.446764
213.0	0.3595076	0.3915602	0.4103762	0.4212818	0.4050782	0.4132432	0.4568245	0.4510486
213.2	0.3634894	0.3915329	0.4133356	0.4209966	0.4055659	0.4147401	0.4606993	0.4429334
213.4	0.3651938	0.3926136	0.4162266	0.4238811	0.4046339	0.4151053	0.4576666	0.445673
213.6	0.3593114	0.3866608	0.414492	0.4236111	0.4022953	0.4121019	0.4612443	0.4512854
213.8	0.3639441	0.3964872	0.4186496	0.4184649	0.4074398	0.4171737	0.4591098	0.4481912
214.0	0.3654177	0.3907585	0.4195901	0.4253657	0.4047878	0.418913	0.4572503	0.4454261
214.2	0.3639203	0.3920091	0.4163656	0.4251061	0.4047179	0.4207503	0.4573681	0.4494359
214.4	0.3609613	0.3933398	0.4176473	0.4246628	0.4095612	0.4175684	0.4641461	0.4511957
214.6	0.3681699	0.3915184	0.4170828	0.4247001	0.4093934	0.4198985	0.4624516	0.4509061
214.8	0.3628268	0.3888876	0.418528	0.4232799	0.4081607	0.4136756	0.4629504	0.4481953
215.0	0.3660983	0.395353	0.4170148	0.4245238	0.4097405	0.416184	0.4642501	0.4493951
215.2	0.3662507	0.3967524	0.4200904	0.425177	0.4091149	0.4226261	0.4629553	0.4515183
215.4	0.3670895	0.3927361	0.419942	0.4272785	0.4114451	0.4208225	0.4645205	0.4525817
215.6	0.3619201	0.3925538	0.4214101	0.4269961	0.4086622	0.4199182	0.4652567	0.4515067
215.8	0.3677831	0.3921337	0.4169149	0.4263987	0.4084027	0.4192164	0.4644741	0.4527217
216.0	0.3653971	0.3956566	0.4209206	0.4256603	0.4116055	0.4184051	0.462864	0.4551373
216.2	0.3653097	0.3914642	0.4209229	0.4260124	0.4103253	0.4224297	0.4681176	0.4564955
216.4	0.3639959	0.3970152	0.4191902	0.4325098	0.412511	0.424025	0.465971	0.4549727
216.6	0.3686976	0.4011976	0.4209672	0.4314983	0.4148978	0.4251979	0.4668928	0.4574377
216.8	0.3658131	0.3939652	0.421982	0.4299196	0.4110586	0.4262135	0.4649899	0.4556713
217.0	0.3665465	0.3916432	0.4232701	0.4268711	0.4147618	0.4274383	0.4690563	0.4534357
217.2	0.3702892	0.397733	0.4232642	0.4294133	0.4084322	0.4256561	0.4708979	0.4576523
217.4	0.3721074	0.3975302	0.4254482	0.4335152	0.412847	0.4258583	0.4695939	0.4605869
217.6	0.3702773	0.3967834	0.4289326	0.4339143	0.4161257	0.4253452	0.4694481	0.4562821
217.8	0.3691935	0.3975564	0.4239026	0.4324253	0.4126456	0.424741	0.4714462	0.4566427
218.0	0.3715824	0.3995951	0.4221956	0.4347009	0.4158103	0.422622	0.4716711	0.4582859
218.2	0.3691396	0.3950084	0.4228265	0.4345474	0.4132996	0.429179	0.471583	0.4612319
218.4	0.3709606	0.4008626	0.4266932	0.4348846	0.4199475	0.4286686	0.4705521	0.4604125
218.6	0.3695162	0.3983176	0.428144	0.4386162	0.4147459	0.4274903	0.4719826	0.4577172
218.8	0.3707532	0.3972472	0.4253839	0.4339289	0.4145528	0.4279932	0.4745956	0.4578295
219.0	0.3716306	0.4044268	0.4263407	0.4381123	0.4135263	0.4273233	0.4756629	0.4590478
219.2	0.3680842	0.401237	0.4262312	0.4356023	0.4218523	0.4290038	0.4731795	0.4611885
219.4	0.3674779	0.402566	0.4272924	0.4353763	0.4202418	0.4314959	0.4741252	0.4584887
219.6	0.3764695	0.4043794	0.4287368	0.4356225	0.4198176	0.4336838	0.4747604	0.4622046
219.8	0.3686524	0.4065276	0.4252833	0.4396013	0.4197238	0.4291371	0.4742907	0.4602742
220.0	0.3732799	0.4022396	0.4314365	0.437189	0.4237024	0.4304285	0.4812461	0.4594404
220.2	0.3754604	0.4053194	0.4312887	0.4381131	0.4232968	0.433542	0.4764644	0.4621252
220.4	0.3755562	0.4043087	0.4301313	0.4391808	0.4203866	0.429845	0.4729964	0.4642901
220.6	0.3785021	0.4044914	0.4293382	0.4405172	0.4212324	0.4340342	0.4756609	0.4616062
220.8	0.373325	0.4135346	0.4301517	0.4420252	0.4225297	0.4303443	0.4795214	0.4636685
221.0	0.376149	0.4079329	0.423622	0.4371078	0.4200485	0.4368286	0.4764428	0.4665381
221.2	0.3781541	0.408935	0.4309821	0.4410241	0.4257563	0.4330785	0.4808856	0.4638332
221.4	0.3798877	0.4065742	0.4340812	0.442351	0.4218643	0.4351526	0.4739067	0.4669959
221.6	0.3761502	0.4081959	0.4297535	0.4440272	0.4223413	0.435104	0.4766867	0.4668348
221.8	0.3763496	0.4086476	0.4329838	0.4424046	0.4237028	0.4344266	0.4824687	0.4675623
222.0	0.3807567	0.4063684	0.4309056	0.4396267	0.4199229	0.4352588	0.477618	0.4613926
222.2	0.3761981	0.4063261	0.4320855	0.4430791	0.4295204	0.4364869	0.4808941	0.4641088
222.4	0.3787288	0.4079616	0.4335917	0.440332	0.4258174	0.4347979	0.4805112	0.4720675
222.6	0.3795392	0.4028013	0.4343298	0.4422656	0.4214921	0.4351178	0.481906	0.4673628
222.8	0.378527	0.4132868	0.4370658	0.4402092	0.4268897	0.4331372	0.4829051	0.4709583
223.0	0.377904	0.4116169	0.4366093	0.4449117	0.4257247	0.4379896	0.481806	0.4668233
223.2	0.3785934	0.4148564	0.4345918	0.4441891	0.4264462	0.4369883	0.483786	0.4684302
223.4	0.3757157	0.4099577	0.4371725	0.4433602	0.4242289	0.4394782	0.4854301	0.4710784
223.6	0.3792243	0.4097021	0.4372281	0.4441022	0.426397	0.4391836	0.4808478	0.4710164
223.8	0.3802162	0.4121712	0.437545	0.4444605	0.4270474	0.4433783	0.4847137	0.4685558
224.0	0.3813186	0.4132623	0.4391607	0.4440312	0.428366	0.438076	0.4865974	0.4722842
224.2	0.384856	0.4140391	0.4350936	0.443164	0.4290758	0.4421218	0.4846737	0.4729552
224.4	0.382313	0.4116272	0.4380551	0.4495415	0.4278808	0.4406734	0.4911918	0.4726357
224.6	0.3822545	0.417384	0.4381581	0.4482614	0.431697	0.4383704	0.4878108	0.4734067
224.8	0.3851632	0.4156139	0.4373919	0.4468173	0.4327281	0.4430417	0.4909158	0.4756882
225.0	0.3831054	0.4123419	0.4398236	0.4504526	0.4307916	0.4425168	0.4880197	0.4737353
225.2	0.3833539	0.4137056	0.4395684	0.4486647	0.4297421	0.4389482	0.4921811	0.4732146
225.4	0.383668	0.4104694	0.4412275	0.4478606	0.4337163	0.4443572	0.4879258	0.4742629
225.6	0.3879705	0.4124486	0.4403718	0.4471733	0.4306484	0.4490976	0.4909038	0.4781752
225.8	0.3824507	0.4176038	0.4395882	0.4485033	0.4295613	0.4434012	0.491652	0.4745141
226.0	0.390143	0.4164876	0.4418046	0.4481358	0.4346057	0.4450969	0.4868586	0.4730888
226.2	0.3887159	0.4147659	0.4426409	0.454863	0.4341363	0.4494623	0.4867772	0.4774842
226.4	0.3848746	0.4179431	0.4444055	0.4511456	0.4323057	0.4488148	0.4941131	0.47429
226.6	0.3841449	0.4196194	0.4372291	0.4556124	0.4345589	0.4476897	0.4898323	0.4780653
226.8	0.3865097	0.4204418	0.4470143	0.4511497	0.4362192	0.447607	0.4938233	0.475589
227.0	0.3851742	0.4137344	0.4415071	0.4533326	0.4394976	0.4468629	0.4948438	0.4802826
227.2	0.3844866	0.4188362	0.4439492	0.4565403	0.434641	0.4484934	0.4961193	0.4783612
227.4	0.3910977	0.4194492	0.4455583	0.4552315	0.4376708	0.4500923	0.4925306	0.4833272
227.6	0.3900421	0.4182786	0.4466084	0.4561478	0.4385122	0.4480218	0.4941044	0.4761634
227.8	0.3854647	0.4187893	0.4446804	0.4499638	0.434839	0.4512549	0.4915485	0.4786012
228.0	0.3888765	0.4218089	0.4454744	0.4531879	0.4324519	0.4510147	0.4966824	0.4778604
228.2	0.3891148	0.423311	0.4443257	0.4586336	0.4362289	0.4516812	0.4995438	0.4774161
228.4	0.3912956	0.4270574	0.4512984	0.4544814	0.435394	0.4506398	0.4980652	0.4800625
228.6	0.3937467	0.421176	0.4431227	0.4580939	0.4387812	0.4543717	0.4988925	0.4808436
228.8	0.3865324	0.4216526	0.4487813	0.4577038	0.440814	0.4539837	0.4982333	0.4831287
229.0	0.3885599	0.4214847	0.4464533	0.4578532	0.4449062	0.4525875	0.4968378	0.4804803
229.2	0.3945544	0.4268645	0.4486637	0.4578142	0.4409204	0.4564237	0.4991657	0.4811915
229.4	0.3963715	0.4224367	0.4505388	0.4581573	0.4395248	0.4518968	0.4985217	0.4858564
229.6	0.3918254	0.4207032	0.44767	0.4551153	0.4407175	0.4496689	0.5025266	0.4821418
229.8	0.3885137	0.4253181	0.4493037	0.4582075	0.4412106	0.4526337	0.4983724	0.4812688
230.0	0.3896658	0.422965	0.4496978	0.4637991	0.4411308	0.4539045	0.500503	0.4819903
230.2	0.392628	0.4241283	0.4491691	0.4588534	0.4424259	0.4548455	0.4991659	0.4843191
230.4	0.3961802	0.429764	0.452842	0.4596002	0.4444309	0.4541876	0.4995338	0.4850458
230.6	0.3965611	0.4246222	0.4502434	0.4632393	0.4415872	0.4516477	0.4987186	0.4843213
230.8	0.3919416	0.4256331	0.4509549	0.4615652	0.4430021	0.4575185	0.4999496	0.4884643
231.0	0.399803	0.424485	0.4520493	0.4650864	0.4426806	0.4570963	0.5051417	0.4850641
231.2	0.3969627	0.4287637	0.4509193	0.4690779	0.4442663	0.4551639	0.5006732	0.4879774
231.4	0.398553	0.4248446	0.4537168	0.4622953	0.4437444	0.4551304	0.5031122	0.4869792
231.6	0.4007038	0.4304495	0.4550037	0.4625033	0.443159	0.4566241	0.5035103	0.4845227
231.8	0.3954687	0.4293108	0.4559118	0.4627947	0.4444849	0.4578049	0.5035518	0.4850466
232.0	0.3997643	0.4300464	0.4519224	0.4651604	0.4491451	0.4554834	0.5075008	0.486713
232.2	0.3987701	0.4292441	0.4550068	0.465028	0.4463077	0.4533776	0.5060224	0.4905584
232.4	0.3980652	0.4293133	0.4538633	0.4667954	0.450731	0.4611796	0.5090489	0.487599
232.6	0.4008592	0.4317372	0.4516396	0.4616026	0.4483924	0.4594706	0.5080496	0.490064
232.8	0.3937988	0.4335144	0.456322	0.4628661	0.4465591	0.4552817	0.5080857	0.4903595
233.0	0.3967926	0.4294909	0.4563414	0.4686358	0.4497504	0.4612758	0.5048283	0.4904484
233.2	0.3990614	0.4304916	0.4534619	0.464356	0.4456069	0.4612211	0.5089686	0.4893928
233.4	0.3981716	0.4310063	0.4574898	0.4651842	0.4510322	0.4618972	0.5097218	0.4902474
233.6	0.4050366	0.4298227	0.4579479	0.4650133	0.4465218	0.4601264	0.5039387	0.493118
233.8	0.4051796	0.431581	0.4590556	0.468423	0.4564098	0.4611417	0.5076553	0.4948011
234.0	0.399291	0.4324458	0.4585977	0.4639842	0.4506473	0.464691	0.507924	0.4925294
234.2	0.4025227	0.4324294	0.461167	0.4705306	0.4503379	0.4639624	0.5127486	0.494132
234.4	0.4018269	0.4351152	0.4579576	0.4682171	0.4513828	0.4634128	0.5134106	0.4932153
234.6	0.3989936	0.4351265	0.460673	0.4702943	0.4537971	0.4680681	0.5135005	0.4945741
234.8	0.4022577	0.4313066	0.4577403	0.4713802	0.4519099	0.4662296	0.5097497	0.491751
235.0	0.4004393	0.4347029	0.4599923	0.4730456	0.453506	0.4691756	0.5109842	0.4937826
235.2	0.4023649	0.4310428	0.4589981	0.4694056	0.4556567	0.4695951	0.5112377	0.4956228
235.4	0.4046779	0.4339038	0.4607523	0.4746967	0.4563737	0.4676642	0.5110421	0.4923374
235.6	0.4027369	0.4393761	0.4590117	0.4735262	0.4538581	0.4666202	0.5160538	0.4978777
235.8	0.4042225	0.4350495	0.4635558	0.4730325	0.4552219	0.4654737	0.5107626	0.4988593
236.0	0.4015478	0.436861	0.4645269	0.4746948	0.4556161	0.4637462	0.5141495	0.4971564
236.2	0.4038385	0.4382314	0.4574143	0.4704224	0.4552542	0.471191	0.5121905	0.4983746
236.4	0.4049807	0.4403791	0.4624028	0.4769659	0.4561565	0.4675617	0.5179113	0.4969617
236.6	0.4034006	0.4375477	0.4635755	0.4739852	0.4564927	0.4706817	0.5178851	0.4973063
236.8	0.4088581	0.4379677	0.4627976	0.4742793	0.4575303	0.4715793	0.5180964	0.4976459
237.0	0.4095523	0.4364322	0.4631953	0.4734464	0.4562876	0.4688552	0.5132369	0.4978074
237.2	0.4086123	0.4380593	0.4653708	0.4743152	0.4559316	0.4689266	0.5176684	0.4971569
237.4	0.4055325	0.4390645	0.4657197	0.4788615	0.4564653	0.4696449	0.5190684	0.5015212
237.6	0.4043497	0.4388029	0.465969	0.4775139	0.4548472	0.4741912	0.5198391	0.4980407
237.8	0.404513	0.4442845	0.4667514	0.4757516	0.4567527	0.4721932	0.5206622	0.4960424
238.0	0.4095795	0.4438691	0.4650251	0.4811879	0.4618851	0.4684244	0.5165035	0.5050609
238.2	0.410631	0.4452778	0.4684477	0.4753743	0.4590609	0.4713928	0.51917	0.498236
238.4	0.4063335	0.4409239	0.4692924	0.4793136	0.4598119	0.4722493	0.5198551	0.5040733
238.6	0.4117161	0.440887	0.4704081	0.4784114	0.4601015	0.4716946	0.5243071	0.5006718
238.8	0.4095219	0.441689	0.4690506	0.4789574	0.4607225	0.4726731	0.5218071	0.5017059
239.0	0.4084548	0.4376281	0.466817	0.4768843	0.4645672	0.4738475	0.5203606	0.5049661
239.2	0.4087109	0.4406913	0.4735698	0.4805677	0.4649816	0.479936	0.5199041	0.5050097
239.4	0.4121791	0.4448422	0.4716103	0.478552	0.4594266	0.4762736	0.5269527	0.5070091
239.6	0.4090974	0.4455126	0.4685961	0.4798429	0.4619083	0.4718137	0.5228528	0.5003802
239.8	0.4137173	0.4416918	0.4721634	0.4824901	0.4635151	0.476609	0.5267217	0.5058172
240.0	0.4139699	0.4417759	0.4697074	0.4806057	0.4626254	0.4726245	0.5255234	0.50356
240.2	0.4095916	0.4466311	0.4723795	0.483543	0.4613423	0.4760686	0.5258626	0.508983
240.4	0.4148578	0.4451642	0.4757061	0.4836314	0.464029	0.4732926	0.5249891	0.5080447
240.6	0.4149418	0.4419453	0.4701971	0.4823934	0.4706605	0.4767026	0.5285259	0.507717
240.8	0.4162022	0.4474176	0.4726602	0.4844023	0.4685639	0.4752844	0.5264965	0.5049678
241.0	0.4125685	0.446747	0.4706534	0.4881582	0.4663698	0.4746411	0.5285433	0.5065553
241.2	0.41628	0.4454502	0.4742521	0.4853185	0.465189	0.479591	0.526941	0.5067829
241.4	0.4167405	0.4455878	0.4736977	0.485889	0.4629123	0.479399	0.5291403	0.5088051
241.6	0.4136001	0.4418932	0.4707977	0.4830015	0.4679467	0.4800681	0.5292614	0.5063374
241.8	0.4160371	0.4469405	0.475623	0.4850135	0.4699341	0.4813756	0.5248955	0.5061977
242.0	0.4147841	0.4490229	0.4772748	0.486457	0.469357	0.4786068	0.5276546	0.5062911
242.2	0.4150286	0.4454386	0.4735648	0.4903704	0.4688614	0.4842348	0.5311585	0.5116638
242.4	0.4202086	0.4518921	0.4730003	0.4916752	0.4701045	0.4832917	0.5312963	0.506847
242.6	0.4184951	0.4484476	0.4796405	0.48406	0.4692827	0.4842503	0.5256878	0.5061514
242.8	0.4160834	0.4469121	0.4797106	0.4910329	0.4706047	0.4824786	0.534129	0.5086767
243.0	0.4170669	0.4477243	0.4810775	0.4889878	0.4703647	0.4838965	0.5315186	0.5147858
243.2	0.422179	0.4510008	0.480338	0.488683	0.4715529	0.4864247	0.5353357	0.5115252
243.4	0.4183743	0.4528494	0.4748396	0.4860876	0.4706274	0.4860845	0.5345324	0.5118286
243.6	0.4169078	0.4543971	0.4813377	0.4896953	0.4687489	0.4840992	0.5349886	0.5156271
243.8	0.4210699	0.4552984	0.4775245	0.4896273	0.4783822	0.4848906	0.5350418	0.5085631
244.0	0.4201385	0.4505044	0.4828335	0.4912164	0.4762799	0.4812737	0.5375199	0.5133321
244.2	0.4202516	0.4510694	0.4800519	0.4946584	0.4712455	0.4883592	0.5339925	0.5146326
244.4	0.4200174	0.4497065	0.4802681	0.4901057	0.4734393	0.4860371	0.5378008	0.5137847
244.6	0.4198402	0.4560879	0.4818379	0.4931839	0.4740341	0.4877639	0.5349579	0.511571
244.8	0.4189104	0.4534754	0.4828142	0.4935095	0.4721233	0.4874802	0.5381644	0.5175245
245.0	0.4218651	0.4492719	0.4797834	0.4904427	0.4744223	0.4864639	0.5346535	0.5139065
245.2	0.4218817	0.4551417	0.4817557	0.4905816	0.47199	0.4835676	0.5433021	0.5209458
245.4	0.4237328	0.4536237	0.4805368	0.4940786	0.4764737	0.4895774	0.5411648	0.5183043
245.6	0.4278861	0.4564954	0.4867365	0.4926282	0.471027	0.4873338	0.5366003	0.5156727
245.8	0.4228629	0.4568694	0.4842565	0.4943255	0.4767581	0.488238	0.5407047	0.5191646
246.0	0.4250851	0.460824	0.4853388	0.4966162	0.4763455	0.4880081	0.5372801	0.5154041
246.2	0.4250491	0.4522925	0.4862681	0.4964205	0.4745058	0.4903334	0.5378312	0.5138558
246.4	0.4249015	0.4576436	0.4864141	0.4974516	0.4773314	0.4905561	0.5424039	0.5178769
246.6	0.4229734	0.4598775	0.4855065	0.4968911	0.4795574	0.4922343	0.5399143	0.5200379
246.8	0.4241529	0.4574724	0.4881413	0.4967249	0.4827709	0.4929624	0.5379527	0.5218021
247.0	0.425766	0.4544885	0.4891952	0.5008842	0.4806907	0.4883926	0.5363529	0.5173835
247.2	0.4286839	0.4576468	0.487109	0.4966666	0.4794642	0.489311	0.5397277	0.5191736
247.4	0.4262199	0.4593013	0.4839345	0.4974972	0.4786688	0.4905629	0.5438094	0.5196368
247.6	0.4247282	0.4569944	0.480311	0.4955992	0.4787709	0.4942758	0.5408605	0.5211509
247.8	0.4285268	0.4578385	0.4850834	0.4974286	0.484942	0.4938505	0.5408713	0.5192171
248.0	0.4272556	0.4632078	0.4861852	0.5004917	0.4804803	0.4960926	0.5414816	0.5209751
248.2	0.42617	0.4590317	0.4883914	0.5011764	0.4827752	0.4938382	0.5454365	0.5221812
248.4	0.4295487	0.4671672	0.4882523	0.500703	0.4843332	0.4953269	0.5438452	0.5248193
248.6	0.4304814	0.4581778	0.4869589	0.4996943	0.4855279	0.4949373	0.5418507	0.5242308
248.8	0.4298598	0.4621392	0.4878882	0.4992503	0.4850373	0.4979231	0.5475281	0.5234695
249.0	0.4300075	0.4614382	0.4884751	0.5004129	0.4848666	0.501936	0.5449536	0.5282012
249.2	0.4283189	0.4642424	0.4918147	0.5037897	0.4839028	0.5012041	0.5435054	0.5241961
249.4	0.42757	0.4598719	0.4947615	0.5011708	0.4871717	0.5001665	0.5502433	0.5270914
249.6	0.4340479	0.460278	0.4902469	0.5035365	0.4868715	0.4980946	0.5493282	0.5255078
249.8	0.4308682	0.4613616	0.4969302	0.5041015	0.4838721	0.4990652	0.5509903	0.5223817
250.0	0.4290068	0.4645853	0.4945004	0.5035601	0.4865538	0.499632	0.5485772	0.5254597
250.2	0.4299952	0.4651576	0.4969277	0.5058366	0.4877432	0.4991914	0.5434067	0.5273769
250.4	0.4363946	0.4644732	0.4954977	0.5020689	0.4841902	0.4939012	0.5509595	0.5307519
250.6	0.4307347	0.4660577	0.4962102	0.5057021	0.489577	0.5057572	0.5513614	0.5249711
250.8	0.4340882	0.4629524	0.4932009	0.5085713	0.4850399	0.5008649	0.5479143	0.5304219
251.0	0.436328	0.4629688	0.4943482	0.5083066	0.4915203	0.4952691	0.5498759	0.5288526
251.2	0.4332555	0.4638615	0.4969746	0.5026886	0.4882392	0.4988593	0.5488221	0.5274127
251.4	0.4342866	0.4648516	0.4959886	0.5076747	0.4866841	0.5037146	0.5494158	0.5293928
251.6	0.4333647	0.4688106	0.4970957	0.5087447	0.489387	0.4997382	0.5554931	0.5309223
251.8	0.4382478	0.4666331	0.4918559	0.5115097	0.4906923	0.5057632	0.5486869	0.5336268
252.0	0.4374402	0.4687399	0.496652	0.5098975	0.4877301	0.5034087	0.5558563	0.5314124
252.2	0.4369446	0.4698673	0.4910366	0.5077534	0.4900779	0.5014074	0.5527202	0.5305198
252.4	0.4384456	0.4696665	0.4945101	0.5116903	0.4909872	0.5051286	0.5542623	0.5292654
252.6	0.4406231	0.4685078	0.4993136	0.5077268	0.488122	0.5032172	0.5519496	0.5341631
252.8	0.4371828	0.4725509	0.4926994	0.5110564	0.4948821	0.5059879	0.5548325	0.5330862
253.0	0.4423056	0.4703092	0.4976801	0.5082182	0.4938738	0.5037085	0.5559926	0.5311177
253.2	0.4414576	0.4651722	0.4987344	0.5100904	0.4918697	0.5064061	0.5573369	0.5339105
253.4	0.4350357	0.4714674	0.498602	0.5110561	0.487977	0.5034972	0.5553611	0.5358643
253.6	0.4354425	0.4685849	0.5055128	0.515286	0.4952443	0.5053915	0.5570621	0.5370877
253.8	0.4400681	0.4729148	0.5024741	0.5141668	0.4913941	0.5056133	0.5601636	0.5351344
254.0	0.4413748	0.4733823	0.5031663	0.5139955	0.4907115	0.5048089	0.5608113	0.5336868
254.2	0.4382176	0.4715742	0.4971739	0.5104577	0.492276	0.5078821	0.5573065	0.5332237
254.4	0.4426549	0.4682734	0.498673	0.5141616	0.4955968	0.5068311	0.5607234	0.5321565
254.6	0.4414599	0.472179	0.5004686	0.5141408	0.494176	0.5061619	0.5552629	0.5340925
254.8	0.4407557	0.4703251	0.4995308	0.515487	0.4970019	0.5070719	0.5605885	0.5387965
255.0	0.4417067	0.4717914	0.5043023	0.5176452	0.4974243	0.5090582	0.5582365	0.5374365
255.2	0.443298	0.4737942	0.5025175	0.5184747	0.4920971	0.511852	0.5575035	0.5389062
255.4	0.443857	0.4682136	0.5014593	0.5129639	0.4994718	0.5071991	0.563247	0.5385367
255.6	0.4407601	0.4756441	0.5003394	0.515203	0.4960578	0.5123422	0.5624622	0.5396726
255.8	0.4434297	0.4737116	0.5039578	0.5154678	0.499232	0.5132117	0.5571467	0.5345783
256.0	0.4487051	0.4764981	0.5064711	0.5198488	0.4991285	0.5129843	0.5652966	0.5389637
256.2	0.4464715	0.4759324	0.5019678	0.5175554	0.5004229	0.5130896	0.5626578	0.5401857
256.4	0.4443828	0.4724761	0.5066844	0.5155352	0.4991619	0.5130634	0.5611153	0.5376827
256.6	0.4481204	0.4783362	0.5036356	0.5203077	0.4986553	0.5113651	0.5625094	0.5452243
256.8	0.4456446	0.4774776	0.496944	0.5197945	0.4979224	0.5114938	0.5643927	0.5426172
257.0	0.4432273	0.4728784	0.5100881	0.5156297	0.4997886	0.5139349	0.5643373	0.5400856
257.2	0.4457071	0.4778628	0.5050778	0.5170593	0.5021601	0.512761	0.5631848	0.5425466
257.4	0.4446449	0.4756168	0.5059515	0.5218693	0.5020152	0.5111641	0.5605974	0.5416775
257.6	0.4459276	0.4774987	0.5129428	0.5215709	0.5032108	0.5147182	0.5672323	0.5416502
257.8	0.4445788	0.4817619	0.5079861	0.5214571	0.5033004	0.5136544	0.5625801	0.5434305
258.0	0.4467086	0.4812443	0.5016025	0.5214457	0.4970669	0.5133545	0.5699249	0.5414864
258.2	0.4466292	0.4835793	0.5081709	0.5243906	0.5035413	0.5191411	0.5677279	0.5418097
258.4	0.441612	0.4806327	0.5089421	0.5280764	0.5039544	0.5178562	0.5670984	0.5466687
258.6	0.451616	0.4810475	0.5104117	0.5213641	0.5040709	0.5180247	0.5656071	0.5439718
258.8	0.4441905	0.48116	0.5076622	0.5253527	0.5050715	0.5163235	0.570469	0.5430633
259.0	0.4501247	0.4778064	0.5102776	0.5261524	0.5035337	0.5166332	0.5679065	0.5426617
259.2	0.4508757	0.4826726	0.5115563	0.5252954	0.5042975	0.5211937	0.5690472	0.54575
259.4	0.4503395	0.4788375	0.5088125	0.5261451	0.5030625	0.5170856	0.5721815	0.5455968
259.6	0.4503564	0.4819213	0.5106057	0.5239733	0.5057917	0.5180232	0.5691473	0.5490575
259.8	0.4568416	0.4820621	0.513711	0.5267183	0.5083782	0.521394	0.5660231	0.549285
260.0	0.4554811	0.4802951	0.5152442	0.52852	0.5012481	0.5174005	0.5717234	0.5471891
260.2	0.4525713	0.4816758	0.5061232	0.5229881	0.5086701	0.5191368	0.5750521	0.5475044
260.4	0.4476923	0.486713	0.5142952	0.5307751	0.5065391	0.5248442	0.5728347	0.5474153
260.6	0.4516729	0.4806747	0.511178	0.5302265	0.5111172	0.5189718	0.570331	0.551505
260.8	0.454165	0.48695	0.5183631	0.5269569	0.5127333	0.5235294	0.5734185	0.5503245
261.0	0.4500744	0.4841002	0.5133682	0.5259609	0.5070585	0.5196137	0.5748677	0.5499274
261.2	0.4582025	0.4825429	0.5166385	0.5325279	0.5085116	0.5260634	0.5728357	0.5507307
261.4	0.4510801	0.482286	0.5187338	0.5261752	0.5132114	0.5203523	0.5706412	0.5514244
261.6	0.4532959	0.4897556	0.5174899	0.5268711	0.5127747	0.5196211	0.5780882	0.549425
261.8	0.4547397	0.4890982	0.5138955	0.5264872	0.5096526	0.5241969	0.5779385	0.5538664
262.0	0.4519259	0.4866953	0.5167972	0.5320461	0.5087698	0.5198429	0.5733429	0.5504223
262.2	0.4530034	0.4856418	0.5168658	0.5318113	0.5112202	0.5223759	0.5775657	0.5493408
262.4	0.4531927	0.4850955	0.5172697	0.5340498	0.5119437	0.5272009	0.5772123	0.5543271
262.6	0.4571573	0.4928602	0.514076	0.532113	0.5106168	0.5261976	0.5758613	0.5542704
262.8	0.4569168	0.4881331	0.5219961	0.5294757	0.5111042	0.5230458	0.5796912	0.5533819
263.0	0.4542944	0.4877399	0.5224082	0.5332983	0.5140768	0.5282421	0.5776176	0.5554911
263.2	0.457291	0.4935471	0.5263841	0.5316796	0.5113402	0.5288252	0.5777888	0.5527511
263.4	0.4591821	0.4893194	0.5218102	0.5334831	0.5129113	0.5284443	0.5756628	0.5526661
263.6	0.4570887	0.4915459	0.52102	0.5303947	0.5170746	0.5281287	0.5809755	0.5564936
263.8	0.4569271	0.4942836	0.5205463	0.537049	0.5158989	0.5274233	0.5773987	0.5573696
264.0	0.4569389	0.4929443	0.5211189	0.5339993	0.5157129	0.5267562	0.577265	0.5547627
264.2	0.4576845	0.4901015	0.5191069	0.5315309	0.5135989	0.5322061	0.5822772	0.5571487
264.4	0.4573674	0.4917819	0.5236107	0.5345737	0.5155936	0.5317476	0.5802702	0.5549437
264.6	0.4600086	0.4898855	0.5234771	0.5361497	0.5153698	0.5303848	0.5779757	0.5541856
264.8	0.4567686	0.4905413	0.5233529	0.5359955	0.5144634	0.5347017	0.5753174	0.5618351
265.0	0.4614519	0.4890405	0.5232995	0.5370623	0.5170588	0.5339866	0.5848114	0.5584873
265.2	0.4574487	0.4925222	0.5229824	0.5354058	0.5206656	0.5312411	0.5806922	0.5599447
265.4	0.4642954	0.4957136	0.5273858	0.5381314	0.5190741	0.5300251	0.5769718	0.5589095
265.6	0.4592777	0.4927283	0.5226433	0.5401165	0.51715	0.5324794	0.5838456	0.5590252
265.8	0.4589265	0.4942665	0.52789	0.5383428	0.522047	0.5353125	0.5845184	0.5547877
266.0	0.4583467	0.494881	0.5237294	0.5357749	0.5221432	0.5328317	0.5844559	0.5573989
266.2	0.4575707	0.4967073	0.521075	0.5410176	0.5160961	0.5314687	0.5896236	0.5552861
266.4	0.4584097	0.4916729	0.5227135	0.5391076	0.5208231	0.5344234	0.5831418	0.5621326
266.6	0.4689496	0.4920837	0.5256829	0.5433872	0.5216323	0.5346377	0.5876361	0.5590497
266.8	0.4618402	0.4949832	0.523123	0.5416489	0.5213979	0.5354441	0.5850067	0.5589824
267.0	0.4627657	0.4939877	0.532716	0.5423118	0.5235636	0.5369816	0.5920236	0.5621287
267.2	0.4648546	0.4964314	0.5272518	0.5411229	0.5217228	0.5325024	0.5901629	0.5595725
267.4	0.4628417	0.4946491	0.5254331	0.5408892	0.5194273	0.5308752	0.585794	0.5611055
267.6	0.462934	0.4964233	0.5259356	0.5391758	0.519617	0.5349464	0.5886353	0.5639696
267.8	0.4633713	0.4977788	0.526214	0.538488	0.5263698	0.5350743	0.593865	0.5617647
268.0	0.4601501	0.4995756	0.5275233	0.5415136	0.5212395	0.5368704	0.587881	0.5609958
268.2	0.4676581	0.4995319	0.5315848	0.5446678	0.5231128	0.5384874	0.5898675	0.565456
268.4	0.4642693	0.5005385	0.5307696	0.540471	0.5279937	0.5382228	0.5872419	0.5623882
268.6	0.4699008	0.499272	0.5307609	0.5457015	0.5255853	0.5383342	0.5906867	0.5653163
268.8	0.4670164	0.4985721	0.5289471	0.5474465	0.5240823	0.5376019	0.5918582	0.5663792
269.0	0.4649717	0.5003801	0.531391	0.5455564	0.5229472	0.5416691	0.5927808	0.565404
269.2	0.4685976	0.4994379	0.5314503	0.5435532	0.5279068	0.5374789	0.5900812	0.5688272
269.4	0.4673254	0.5016925	0.5317043	0.5480717	0.5220973	0.5410086	0.5950983	0.5662091
269.6	0.4637968	0.5018511	0.5294797	0.5458545	0.5279979	0.541084	0.5937291	0.5665611
269.8	0.4716059	0.5002638	0.53494	0.5466921	0.528172	0.5412555	0.5923353	0.5652866
270.0	0.4711056	0.5076969	0.5320411	0.5496351	0.52728	0.5414832	0.5942171	0.5656011
270.2	0.4710961	0.5013096	0.535492	0.5473562	0.5266229	0.5439817	0.5954067	0.569818
270.4	0.4698427	0.5016859	0.537212	0.5429632	0.528721	0.5389014	0.5944197	0.567051
270.6	0.4713396	0.5079947	0.5326178	0.5484195	0.5301783	0.5432687	0.5979029	0.5678601
270.8	0.4743135	0.5029931	0.5331432	0.5499479	0.5302292	0.5447239	0.596968	0.5713276
271.0	0.4682392	0.4963697	0.5364352	0.5497596	0.53083	0.5427041	0.596064	0.5685167
271.2	0.4705378	0.5068193	0.5392306	0.5499211	0.5313959	0.5434614	0.5990381	0.5727316
271.4	0.4708004	0.5087479	0.5332108	0.5480989	0.5314143	0.5471461	0.599341	0.5689651
271.6	0.4661613	0.502961	0.5390744	0.5494378	0.5318605	0.5426723	0.5954642	0.5669086
271.8	0.4743627	0.5038542	0.5352898	0.5505635	0.53435	0.5426572	0.5965937	0.5708897
272.0	0.4733967	0.5035162	0.536396	0.5525645	0.530013	0.5466825	0.6009749	0.5709032
272.2	0.4721882	0.5039226	0.5377548	0.5532405	0.5290584	0.5459638	0.5964071	0.5757974
272.4	0.4746459	0.5080173	0.5379208	0.5483804	0.534974	0.5471711	0.598307	0.5723684
272.6	0.4756739	0.5070574	0.5405087	0.5528232	0.5375023	0.5504664	0.6012348	0.5720613
272.8	0.4755441	0.5080066	0.5357677	0.5543848	0.5370392	0.5474597	0.603147	0.5730483
273.0	0.4711294	0.5078791	0.5402204	0.5549667	0.5335177	0.548075	0.602146	0.5766013
273.2	0.4795327	0.5094066	0.5362682	0.5545449	0.5330118	0.5445272	0.6049643	0.5749267
273.4	0.476843	0.5070767	0.5380344	0.556032	0.5335316	0.5460355	0.5980693	0.5737236
273.6	0.4752352	0.5119601	0.5365535	0.5564986	0.5344904	0.55406	0.6040158	0.5726408
273.8	0.4779893	0.5082712	0.5390278	0.5523474	0.5324222	0.5497575	0.6031502	0.5732634
274.0	0.476172	0.5064256	0.5427482	0.5539632	0.5343336	0.5463154	0.6019776	0.5741882
274.2	0.4739535	0.5094393	0.5389271	0.5575716	0.5396299	0.5529273	0.602546	0.5763146
274.4	0.4797246	0.5088323	0.5416004	0.5603817	0.5387197	0.54951	0.6074194	0.5750666
274.6	0.4805671	0.509003	0.5431756	0.5549396	0.5360209	0.5501277	0.6035252	0.5733695
274.8	0.4812306	0.5128764	0.5421075	0.5560037	0.5384782	0.5579721	0.6055859	0.5793981
275.0	0.4793994	0.512042	0.5382476	0.5568791	0.5387692	0.555309	0.603585	0.5779473
275.2	0.4784981	0.5120081	0.5387067	0.5574239	0.5372362	0.5578343	0.6027539	0.5756694
275.4	0.4770773	0.5115458	0.5436611	0.5570031	0.5370792	0.554233	0.6048721	0.5784555
275.6	0.4784041	0.5130972	0.5415285	0.5590066	0.5362405	0.5527783	0.6069248	0.5754063
275.8	0.4789563	0.5118041	0.5445191	0.557016	0.5364913	0.5552261	0.6042038	0.5774781
276.0	0.4802964	0.5114262	0.5416807	0.5578603	0.5357543	0.5565119	0.6071029	0.5793434
276.2	0.4830273	0.5142232	0.5438109	0.5629765	0.5386524	0.5588148	0.6091573	0.5828571
276.4	0.4825124	0.5121167	0.5482907	0.5600891	0.5420701	0.5523551	0.6085556	0.5789211
276.6	0.4805858	0.5135564	0.548874	0.5658927	0.5438079	0.5520826	0.6086317	0.585957
276.8	0.4766935	0.5169499	0.5453762	0.5638059	0.5410466	0.5554613	0.6055551	0.5814849
277.0	0.4816089	0.515248	0.5433191	0.5602912	0.5396906	0.5543225	0.6113067	0.581959
277.2	0.4836126	0.5153748	0.5485124	0.5637416	0.5407523	0.5574142	0.6109876	0.5782666
277.4	0.4804489	0.5137002	0.5523908	0.5642079	0.5423283	0.5566518	0.6148205	0.5805688
277.6	0.4805827	0.5154791	0.5522442	0.5618889	0.5491766	0.5540953	0.6115751	0.5850627
277.8	0.4839507	0.5207385	0.5500745	0.5643507	0.5419368	0.5592908	0.6143452	0.5818413
278.0	0.4859031	0.5165051	0.5498484	0.5615221	0.5428323	0.5595331	0.6175077	0.5855508
278.2	0.4849217	0.5207	0.5515837	0.5561165	0.5433717	0.5568133	0.614084	0.5811003
278.4	0.483112	0.5186616	0.5474582	0.5646483	0.5397843	0.5581745	0.6132772	0.5830876
278.6	0.4805322	0.5181466	0.5496343	0.564495	0.5498316	0.5620348	0.6165855	0.5885711
278.8	0.4871073	0.5242872	0.5534942	0.5621736	0.5459023	0.5588081	0.6152622	0.5860141
279.0	0.4822508	0.5213043	0.5556555	0.5679181	0.5477452	0.5652591	0.6134331	0.5875373
279.2	0.4850955	0.518018	0.5509123	0.5612077	0.5479421	0.5590971	0.6098643	0.5889001
279.4	0.4873083	0.5161297	0.5538121	0.5631157	0.546796	0.5640159	0.6104456	0.5887271
279.6	0.4858733	0.5206905	0.5519355	0.5670938	0.5518536	0.5594688	0.6110161	0.5855566
279.8	0.4851228	0.5220399	0.5539153	0.565211	0.5474604	0.5588601	0.6197509	0.5877184
280.0	0.4848065	0.5162661	0.550697	0.5674518	0.5485647	0.5620359	0.6117277	0.5891767
280.2	0.4896919	0.5197635	0.5539928	0.5721107	0.5479872	0.5657283	0.6186345	0.5851368
280.4	0.4913388	0.5225597	0.554843	0.5657795	0.5499935	0.5662487	0.615979	0.5887848
280.6	0.4901143	0.5199077	0.5582727	0.5714956	0.5500172	0.5614856	0.6149866	0.5868815
280.8	0.4911589	0.5218426	0.5550777	0.5676486	0.5500363	0.5596381	0.6211705	0.5933713
281.0	0.4913988	0.5231065	0.5523034	0.5710077	0.550577	0.5653454	0.6211998	0.587243
281.2	0.4932826	0.5226297	0.5553622	0.5687146	0.55434	0.5630352	0.6184371	0.5869741
281.4	0.4887001	0.5240182	0.5569055	0.5747877	0.5513117	0.565561	0.6239501	0.5874199
281.6	0.4920809	0.5211278	0.5576743	0.5688334	0.5523229	0.564544	0.6160727	0.5890182
281.8	0.488138	0.5264243	0.5580727	0.5721757	0.5484038	0.5662234	0.6201945	0.5884984
282.0	0.4895723	0.5214769	0.5613186	0.5729709	0.5543461	0.5680838	0.6231426	0.5887262
282.2	0.4894334	0.5208665	0.5540352	0.5698905	0.5532812	0.5715319	0.6162143	0.5888123
282.4	0.4931408	0.5249642	0.555125	0.5738301	0.5532572	0.5663255	0.6249444	0.5927725
282.6	0.4918806	0.5300487	0.5612028	0.5721462	0.5514928	0.5663075	0.6243951	0.5944078
282.8	0.4925765	0.5304173	0.55869	0.5756177	0.5548723	0.5657546	0.6216928	0.5909553
283.0	0.4885645	0.5277409	0.5618268	0.5750196	0.5532874	0.5650845	0.6246632	0.5908277
283.2	0.4956936	0.5288788	0.559984	0.5750063	0.5523732	0.5705735	0.6241733	0.5933775
283.4	0.4951817	0.5264654	0.5622804	0.5757002	0.5530035	0.5691041	0.6245222	0.5949637
283.6	0.4952025	0.5270276	0.5616925	0.5751077	0.5556644	0.5701162	0.6255563	0.594878
283.8	0.4915062	0.5243258	0.56026	0.5745432	0.5605779	0.567257	0.627143	0.5925379
284.0	0.4976296	0.5293116	0.559491	0.5776235	0.5525374	0.5733318	0.6252675	0.5917759
284.2	0.4913828	0.5273985	0.5633482	0.5737777	0.5570347	0.5729206	0.6298141	0.5985624
284.4	0.4923791	0.5328477	0.5626228	0.5768012	0.5601785	0.5721567	0.6274756	0.5951369
284.6	0.4978127	0.5285482	0.5588907	0.5797743	0.5578862	0.5711437	0.6267424	0.5986865
284.8	0.497573	0.5292838	0.5626029	0.5776501	0.5591773	0.5738162	0.6254447	0.5968038
285.0	0.4968143	0.5301922	0.5657849	0.5790089	0.5584736	0.5746693	0.623769	0.5948967
285.2	0.5002248	0.5308357	0.5668465	0.5736303	0.5593702	0.5711445	0.6244003	0.5932908
285.4	0.4976118	0.5334245	0.5630014	0.5787525	0.5557318	0.5762018	0.6278696	0.5998918
285.6	0.4942939	0.5315734	0.5688935	0.5817606	0.5610704	0.5726638	0.6266773	0.5987052
285.8	0.4996127	0.5360098	0.5656289	0.5800136	0.5625811	0.5811212	0.6299806	0.5999073
286.0	0.4966915	0.5322074	0.5678872	0.5813899	0.5595275	0.5777396	0.6310363	0.5985243
286.2	0.4965369	0.5317981	0.5623904	0.581812	0.5609346	0.5781861	0.6345184	0.600066
286.4	0.5011581	0.5309632	0.5633367	0.5791705	0.5573372	0.5769413	0.633683	0.597789
286.6	0.4961287	0.5329735	0.5633892	0.5790178	0.5622935	0.5765951	0.6322603	0.5987079
286.8	0.4949087	0.5368352	0.5653167	0.582843	0.5580391	0.578421	0.6365668	0.599424
287.0	0.4987669	0.532715	0.5630109	0.5802743	0.5606561	0.578007	0.633263	0.6022115
287.2	0.4973777	0.5295075	0.5665715	0.5809768	0.5638653	0.5765005	0.6297067	0.600583
287.4	0.497328	0.5378054	0.5687536	0.5801169	0.56415	0.578773	0.6313543	0.6010877
287.6	0.4991398	0.5337902	0.5715547	0.5824032	0.5603561	0.5745836	0.6336286	0.6006247
287.8	0.5023653	0.5380603	0.5670142	0.5865149	0.5650499	0.5822536	0.6320972	0.6019782
288.0	0.5004388	0.5337435	0.568041	0.5862015	0.5631863	0.5804033	0.6399691	0.6033688
288.2	0.4986926	0.5394906	0.5690079	0.5862491	0.5617627	0.5762482	0.634057	0.6041247
288.4	0.5022222	0.5386279	0.5678015	0.5868139	0.5660767	0.5814891	0.6367151	0.6078779
288.6	0.5060015	0.5382492	0.5753005	0.5843105	0.5637513	0.5789211	0.6381634	0.5987243
288.8	0.5034707	0.539488	0.5723986	0.5875967	0.567039	0.5817631	0.6325181	0.6045707
289.0	0.5029568	0.5382096	0.5711952	0.5873117	0.5681749	0.583066	0.6350633	0.6049693
289.2	0.5045158	0.5391808	0.5705782	0.5860934	0.5651619	0.580376	0.6351348	0.6055138
289.4	0.5035766	0.5401357	0.573664	0.5850324	0.5669503	0.5851583	0.6400501	0.6049268
289.6	0.504859	0.5409294	0.5735344	0.5887887	0.5659906	0.5867371	0.6386653	0.6055201
289.8	0.505232	0.5385678	0.5750538	0.5882001	0.5670966	0.5827459	0.6393663	0.6069323
290.0	0.5034645	0.5435969	0.5769065	0.5885071	0.5655217	0.5837929	0.6394359	0.6052603
290.2	0.5061296	0.5389532	0.567688	0.590039	0.567206	0.5850064	0.6363308	0.6084493
290.4	0.5088251	0.542122	0.5750678	0.5866948	0.5709913	0.5854622	0.6411203	0.6078569
290.6	0.5051034	0.5429966	0.5755694	0.5898499	0.5743607	0.5851781	0.6428466	0.6103936
290.8	0.5030292	0.542588	0.5743805	0.5881343	0.569604	0.584452	0.6395519	0.6089642
291.0	0.5056449	0.5416947	0.5742319	0.5895684	0.569391	0.5869516	0.6402172	0.6118656
291.2	0.5073696	0.5415968	0.578252	0.5930519	0.5717728	0.5813626	0.6396808	0.6100571
291.4	0.5139049	0.5375894	0.5750031	0.5909649	0.5739782	0.5888124	0.6421916	0.6084518
291.6	0.5107036	0.5413942	0.5791137	0.592485	0.5730319	0.5853223	0.6398035	0.6093394
291.8	0.5102996	0.545494	0.5743955	0.591934	0.5693281	0.5858589	0.6403089	0.6103029
292.0	0.5082662	0.5460699	0.5766997	0.5940266	0.5730834	0.586547	0.6445412	0.6086357
292.2	0.5069172	0.5468118	0.5779628	0.5912595	0.5713525	0.5853118	0.6433695	0.6125592
292.4	0.5105821	0.5459844	0.5762506	0.591879	0.5742171	0.592317	0.6478781	0.6100143
292.6	0.5112724	0.5490888	0.5800158	0.5965222	0.5726175	0.5911712	0.6465149	0.6085996
292.8	0.5103534	0.5461005	0.5781872	0.5943773	0.5713419	0.5857616	0.6431339	0.6140948
293.0	0.5146898	0.5490969	0.5794657	0.5928131	0.5783261	0.588162	0.6467789	0.6109641
293.2	0.5087912	0.5433868	0.5756289	0.5981819	0.5755861	0.5869817	0.6468748	0.6147161
293.4	0.5138767	0.5494744	0.5794888	0.5964601	0.5727447	0.5934279	0.6487918	0.6092985
293.6	0.512569	0.5491047	0.5807892	0.6000639	0.5749778	0.5928379	0.6488135	0.6151583
293.8	0.5110321	0.5491329	0.5821269	0.5937842	0.5745688	0.5897107	0.6502306	0.6129428
294.0	0.5126286	0.5466597	0.5836985	0.5963156	0.576636	0.5870363	0.649016	0.6167858
294.2	0.5122851	0.5490121	0.5806059	0.5967847	0.5748253	0.5914826	0.6471931	0.6171981
294.4	0.5106147	0.5490513	0.5847386	0.5946333	0.5784513	0.5907329	0.6497342	0.6161724
294.6	0.5104653	0.546993	0.5786378	0.5963367	0.5780016	0.5932998	0.6469182	0.6116556
294.8	0.5132498	0.5519192	0.5819453	0.5977175	0.5803488	0.5939338	0.6526724	0.6166793
295.0	0.5132911	0.5476137	0.5824181	0.5974476	0.5787217	0.5981776	0.6480299	0.6188583
295.2	0.5151397	0.5497056	0.5825775	0.597909	0.5797331	0.5947528	0.6504822	0.6206958
295.4	0.5095815	0.5502351	0.5853134	0.6032929	0.5815085	0.5958558	0.6513393	0.6147555
295.6	0.5164182	0.547931	0.5873384	0.6001518	0.5808429	0.5956852	0.6541106	0.6178162
295.8	0.5138332	0.5494828	0.58362	0.6014842	0.5811766	0.5962589	0.6476153	0.6206144
296.0	0.518305	0.5492463	0.5851112	0.6009476	0.5785189	0.5958275	0.6533068	0.6183786
296.2	0.5152045	0.5543224	0.5833148	0.6013331	0.5805885	0.6004401	0.6499953	0.6180691
296.4	0.5183698	0.5503059	0.5869268	0.6008778	0.5813027	0.5925913	0.6589439	0.6202857
296.6	0.5209447	0.5534484	0.5890151	0.6004203	0.5798537	0.5989892	0.6497192	0.6230583
296.8	0.5203894	0.5518811	0.5848874	0.6051196	0.581646	0.5984499	0.6579459	0.6203805
297.0	0.5181239	0.5534097	0.5897124	0.6017527	0.5875509	0.595601	0.6576425	0.6191221
297.2	0.5212628	0.552555	0.5864471	0.6043936	0.579708	0.5996329	0.6534849	0.6213976
297.4	0.5195227	0.5547295	0.5856842	0.6066192	0.5825904	0.5977921	0.6567982	0.6221212
297.6	0.5209628	0.5571116	0.5878385	0.6027771	0.5867882	0.6022338	0.6573697	0.6194365
297.8	0.5197783	0.5557883	0.5872495	0.6080456	0.5859483	0.5980892	0.6541681	0.6230916
298.0	0.5225196	0.5572731	0.588164	0.6073056	0.5830413	0.5975487	0.6593189	0.6206499
298.2	0.5207459	0.5595352	0.5919559	0.6096178	0.5811269	0.598049	0.656681	0.6186923
298.4	0.5195429	0.5605115	0.586955	0.6094268	0.5817454	0.6025851	0.655381	0.6210563
298.6	0.5209574	0.5539395	0.5886883	0.6088596	0.5852294	0.6045782	0.6595547	0.6250246
298.8	0.5187504	0.5582748	0.5911128	0.6080156	0.5874397	0.6015286	0.6554918	0.6189195
299.0	0.516875	0.5532277	0.589408	0.6057958	0.5855856	0.6031157	0.6601111	0.6197969
299.2	0.5230182	0.5568801	0.5899183	0.6065881	0.5864201	0.602229	0.6576473	0.6254789
299.4	0.5214679	0.5581174	0.5872347	0.6074759	0.5873792	0.6068657	0.6587224	0.6258247
299.6	0.5236601	0.5589287	0.5928729	0.6063542	0.5890986	0.6012938	0.6617579	0.6278114
299.8	0.5188255	0.5592055	0.5916018	0.6092693	0.590261	0.6046768	0.665352	0.6279812
300.0	0.5263781	0.5599689	0.5927809	0.6083019	0.5861834	0.6048255	0.666624	0.6249729
300.2	0.5238497	0.5548685	0.5958665	0.6109436	0.5905038	0.6032726	0.6624714	0.6247045
300.4	0.5242262	0.5595725	0.5922314	0.6118053	0.5898963	0.6030171	0.6609644	0.6294587
300.6	0.5226744	0.5600777	0.5944061	0.6042511	0.5928087	0.6062077	0.6643319	0.6228367
300.8	0.5237611	0.5580681	0.5925058	0.6105272	0.5919607	0.6087414	0.6618633	0.6285765
301.0	0.5268877	0.5585825	0.5963885	0.6131597	0.5892417	0.606608	0.6670658	0.6294524
301.2	0.5211301	0.5619709	0.5969663	0.6137156	0.5867653	0.6053594	0.664399	0.6263834
301.4	0.5285014	0.5642022	0.600189	0.6105904	0.5952171	0.6065624	0.6655077	0.6272022
301.6	0.5280787	0.5620121	0.5954002	0.6152161	0.5948471	0.6059652	0.6694031	0.6281677
301.8	0.5237241	0.5580232	0.5903041	0.6127716	0.592071	0.6103682	0.6678945	0.6312409
302.0	0.5261385	0.5586989	0.5916753	0.612795	0.5909431	0.6077108	0.6657508	0.6339841
302.2	0.5275508	0.5646547	0.5954236	0.6136981	0.5929372	0.6087257	0.6645863	0.6286941
302.4	0.5256263	0.5625585	0.5977786	0.6142625	0.5907869	0.6123745	0.6654912	0.6311602
302.6	0.5282769	0.5625363	0.5957563	0.6116527	0.5975636	0.6121289	0.6645545	0.6301436
302.8	0.5285265	0.563692	0.6000916	0.6156232	0.5936592	0.6140637	0.6676434	0.627415
303.0	0.5288886	0.5644805	0.5983025	0.6165987	0.5952726	0.6105226	0.6695873	0.6274407
303.2	0.5311999	0.5652827	0.6006277	0.6137385	0.5931236	0.6107205	0.666086	0.6314983
303.4	0.5267944	0.5669324	0.5950534	0.6186878	0.5903704	0.6113782	0.6688337	0.6309337
303.6	0.5259464	0.5583749	0.6010618	0.6159849	0.5950426	0.6114789	0.6697209	0.6302301
303.8	0.5307208	0.5631403	0.600992	0.616163	0.5969198	0.6156923	0.6676294	0.6355587
304.0	0.5314686	0.5645735	0.5958989	0.6191662	0.5950773	0.6170683	0.6688894	0.6336535
304.2	0.5307251	0.5658204	0.5976192	0.6172842	0.5980157	0.6142552	0.6700582	0.6331718
304.4	0.5335735	0.5664068	0.602767	0.6180435	0.6006666	0.6157345	0.6685053	0.6309142
304.6	0.5330001	0.5668105	0.6013836	0.6218601	0.5964112	0.6108934	0.6699887	0.6354206
304.8	0.5291438	0.5684893	0.6008958	0.6217213	0.5967574	0.6131368	0.669176	0.6300746
305.0	0.5289209	0.5704124	0.6025192	0.617754	0.6013237	0.6140797	0.667834	0.6404029
305.2	0.5298049	0.5640917	0.6053906	0.6199377	0.6008315	0.6164967	0.6753346	0.6365379
305.4	0.5336627	0.5647756	0.601748	0.6182088	0.5998869	0.6136178	0.6754343	0.637266
305.6	0.5337406	0.5677177	0.6059086	0.6222341	0.5966164	0.6121009	0.668415	0.6356548
305.8	0.5346889	0.566451	0.608678	0.6201901	0.6002782	0.6143934	0.6758038	0.6375943
306.0	0.5322074	0.5698954	0.5980611	0.6220607	0.5967653	0.6148217	0.6779866	0.6392089
306.2	0.5332104	0.5685911	0.604256	0.620515	0.6000816	0.6167416	0.6761433	0.6373696
306.4	0.5377474	0.5698434	0.6050547	0.6195571	0.6006379	0.6185933	0.675156	0.6382635
306.6	0.5355866	0.5684999	0.6095976	0.6235994	0.6019074	0.621314	0.6737704	0.6402914
306.8	0.5352337	0.569373	0.6067374	0.6243265	0.6015505	0.6180038	0.6786792	0.6402189
307.0	0.5343809	0.570545	0.6041421	0.6228953	0.6025252	0.6216493	0.6792462	0.6370943
307.2	0.5320883	0.5699077	0.6076028	0.6231468	0.6000053	0.6201603	0.6777878	0.6442415
307.4	0.5367112	0.5747252	0.6088933	0.6261646	0.6020271	0.6193581	0.6772811	0.6385756
307.6	0.5394412	0.572069	0.6054389	0.6237163	0.6056935	0.6193965	0.6802731	0.6375391
307.8	0.5380782	0.5722709	0.6084132	0.6247758	0.5995711	0.6192893	0.6788829	0.6411957
308.0	0.5370507	0.572233	0.6116033	0.6276848	0.6047986	0.6179224	0.6793784	0.6394648
308.2	0.5424926	0.572741	0.6087158	0.6273395	0.6070077	0.6228004	0.6754588	0.6400323
308.4	0.5345558	0.5704188	0.6074851	0.6244358	0.6057042	0.6182944	0.6793147	0.640205
308.6	0.5368065	0.5774227	0.608673	0.624311	0.607806	0.6231142	0.6792697	0.645258
308.8	0.5390869	0.5772386	0.6109087	0.6288262	0.6067631	0.6196578	0.6824303	0.6440505
309.0	0.5376199	0.5763868	0.606023	0.6293917	0.6116611	0.6245174	0.6833637	0.6429096
309.2	0.5387604	0.5746226	0.6110656	0.6275089	0.6035327	0.6223816	0.6788278	0.6385942
309.4	0.5373358	0.5746045	0.6152645	0.629855	0.6071855	0.6251792	0.6812791	0.6438071
309.6	0.5424841	0.5754896	0.6143944	0.6286792	0.6078777	0.62472	0.6799556	0.6455248
309.8	0.5365668	0.5773108	0.609101	0.6295518	0.6137175	0.6246924	0.68253	0.6446032
310.0	0.5390421	0.5725406	0.6137517	0.6294112	0.6089507	0.6243146	0.6783036	0.6429412
310.2	0.5384578	0.5801502	0.6113085	0.6328468	0.6080686	0.6272796	0.6839842	0.645202
310.4	0.5395389	0.5745875	0.6164533	0.6298952	0.6107895	0.6263039	0.6814159	0.6433781
310.6	0.5403084	0.5711901	0.616537	0.6324396	0.610931	0.6240851	0.6840925	0.6495793
310.8	0.5383126	0.576825	0.6170408	0.6278451	0.6139034	0.6228588	0.6887972	0.6460342
311.0	0.5431238	0.5790251	0.6134859	0.6345659	0.6058792	0.6257864	0.6836669	0.6489318
311.2	0.5448061	0.5792679	0.6143885	0.6345831	0.6131229	0.6276524	0.6830747	0.6485314
311.4	0.5458736	0.5806655	0.6186157	0.6324542	0.6083111	0.6259428	0.6839021	0.6493201
311.6	0.5449772	0.5754545	0.6146587	0.6328522	0.6069192	0.6295629	0.6866906	0.6491145
311.8	0.5445228	0.5786245	0.6174609	0.6325673	0.6097936	0.6250021	0.6870306	0.6519178
312.0	0.5424078	0.579411	0.6167504	0.6314648	0.6154465	0.6287447	0.6878443	0.6471553
312.2	0.5462666	0.5801562	0.6178436	0.633858	0.6160392	0.6273968	0.6892267	0.6508398
312.4	0.5447671	0.5751539	0.6177393	0.6339479	0.6140773	0.6266338	0.6869429	0.652765
312.6	0.548813	0.5846058	0.6170894	0.6332595	0.61769	0.6299776	0.6888956	0.647931
312.8	0.5475085	0.5785807	0.6165491	0.6346678	0.6111948	0.6338198	0.6882013	0.6449738
313.0	0.5470514	0.5800923	0.6178312	0.636708	0.6145101	0.6355237	0.6907822	0.6513304
313.2	0.5464192	0.5803196	0.6178463	0.6378112	0.613121	0.6307333	0.6928278	0.6529714
313.4	0.5456209	0.5834375	0.617668	0.6347485	0.6140673	0.6299192	0.6888163	0.6509153
313.6	0.5444394	0.5825383	0.6220859	0.6343787	0.6126468	0.6344665	0.695092	0.6497953
313.8	0.544425	0.5826027	0.6179954	0.637006	0.6134835	0.6324767	0.6904902	0.6547554
314.0	0.5534977	0.5854629	0.6171209	0.6403158	0.6187186	0.6301072	0.689115	0.6527805
314.2	0.5488557	0.5834478	0.6158054	0.6402913	0.6186826	0.63248	0.6932338	0.6524562
314.4	0.5541009	0.5839661	0.6227854	0.6383708	0.6208361	0.6372898	0.6913382	0.6517882
314.6	0.5511156	0.5825849	0.6185744	0.6380402	0.6147938	0.6308951	0.6940919	0.6530293
314.8	0.549066	0.5837114	0.617811	0.637496	0.6208865	0.6342087	0.692476	0.6525223
315.0	0.5490538	0.5880112	0.6188329	0.63755	0.6156192	0.6335251	0.6939192	0.6541749
315.2	0.5459879	0.5817765	0.621888	0.6391159	0.6188887	0.6322292	0.6920809	0.653232
315.4	0.548182	0.5859461	0.6174086	0.6395745	0.6204885	0.634344	0.6941637	0.6597556
315.6	0.5499047	0.5918754	0.6212999	0.642312	0.618473	0.6409923	0.6962566	0.656204
315.8	0.5545009	0.5846584	0.6270742	0.6407782	0.618569	0.6399511	0.696609	0.6587687
316.0	0.5498147	0.5874529	0.6195837	0.6439489	0.6228173	0.635653	0.7005374	0.6586905
316.2	0.5490757	0.5869625	0.6261614	0.6441157	0.619387	0.6385791	0.6912971	0.658309
316.4	0.5546625	0.5897475	0.6191427	0.6438374	0.621594	0.6350149	0.6950922	0.6534667
316.6	0.552998	0.5902104	0.6265395	0.6411193	0.6231917	0.639778	0.6993715	0.6627457
316.8	0.5507741	0.5908672	0.6269262	0.6437016	0.6230896	0.6380972	0.6981179	0.6610018
317.0	0.551569	0.5882265	0.6262533	0.6504523	0.6255911	0.6400213	0.6969671	0.6617656
317.2	0.5509545	0.5920632	0.628095	0.6421979	0.6237376	0.6410021	0.6976704	0.6518623
317.4	0.5513524	0.5931974	0.6283801	0.6449908	0.6192013	0.6386657	0.6968048	0.6544046
317.6	0.5528136	0.5890119	0.6220157	0.6430879	0.6225789	0.6406196	0.6971027	0.6609861
317.8	0.5506686	0.5892872	0.6266468	0.6461498	0.6242121	0.641093	0.699171	0.6593136
318.0	0.5584055	0.5933037	0.6291372	0.6444161	0.625756	0.6415938	0.7029709	0.6603935
318.2	0.5518136	0.5947607	0.625637	0.6430978	0.6246479	0.6443188	0.7012408	0.6631507
318.4	0.5528594	0.5901767	0.629759	0.6455882	0.6290663	0.642715	0.6991717	0.660386
318.6	0.5534751	0.5931779	0.6288126	0.6496411	0.6289495	0.6408828	0.6996506	0.6630225
318.8	0.5571453	0.5910852	0.6283977	0.647741	0.6201488	0.6418876	0.7055999	0.6645387
319.0	0.556145	0.5928832	0.6307563	0.6497566	0.626168	0.6410925	0.7076484	0.6644847
319.2	0.5551127	0.5945904	0.6312174	0.6470159	0.6244139	0.6416299	0.704537	0.6632465
319.4	0.558209	0.5962458	0.6342538	0.6494311	0.6288482	0.6462508	0.6991214	0.6634867
319.6	0.5562273	0.5910662	0.6322897	0.6471372	0.6281497	0.6446597	0.7023163	0.6595659
319.8	0.5580035	0.5953217	0.6309597	0.6506545	0.6326709	0.6446412	0.7061422	0.663835
320.0	0.5571128	0.59522	0.6314183	0.6464751	0.6288382	0.6438682	0.7009551	0.6647099
320.2	0.559628	0.5974568	0.6316034	0.65058	0.6280398	0.6469204	0.706042	0.6660344
320.4	0.5593799	0.5903545	0.6318274	0.6486278	0.6286387	0.6478995	0.7062687	0.6615442
320.6	0.557196	0.5935423	0.6305377	0.6527732	0.6297466	0.6477385	0.7055137	0.6657835
320.8	0.5566994	0.5949895	0.6305125	0.65026	0.6323689	0.6443759	0.7076594	0.6639531
321.0	0.5624741	0.593024	0.6328979	0.6504843	0.6354135	0.6454589	0.7023337	0.6635579
321.2	0.5617294	0.5971022	0.6346785	0.6528598	0.636718	0.6490234	0.7057649	0.6664844
321.4	0.5579872	0.598673	0.6347264	0.6514012	0.6350312	0.6467937	0.70926	0.6681788
321.6	0.5578907	0.5966571	0.6356316	0.6540025	0.6283376	0.6509956	0.7079537	0.6664613
321.8	0.5604125	0.5939248	0.6379811	0.656778	0.6310326	0.6454322	0.7084086	0.6681121
322.0	0.5608124	0.5924273	0.6385687	0.6543916	0.6330801	0.6484565	0.7099348	0.6682811
322.2	0.5650883	0.6009656	0.6333886	0.6544146	0.6316105	0.6499865	0.7094564	0.6729119
322.4	0.5657537	0.6006081	0.6363217	0.6522137	0.6339499	0.6497381	0.7071977	0.6704375
322.6	0.5623981	0.6015278	0.632777	0.6562722	0.6337203	0.6461132	0.7069512	0.6656139
322.8	0.5600556	0.5990653	0.6370376	0.65731	0.6295649	0.6517116	0.7076156	0.6666715
323.0	0.5627968	0.598754	0.6377194	0.6571536	0.6361153	0.6522062	0.7101918	0.6720644
323.2	0.5668191	0.6020928	0.6404564	0.6553432	0.6378065	0.6550198	0.7098421	0.6697624
323.4	0.5590364	0.6006719	0.6404021	0.6568564	0.6377253	0.6515236	0.7121726	0.6751018
323.6	0.561762	0.6059937	0.6358265	0.6606494	0.6342213	0.6545584	0.7101387	0.6706644
323.8	0.5641954	0.601344	0.6369501	0.6579425	0.6378789	0.656668	0.7139025	0.6692476
324.0	0.564423	0.5997468	0.6402026	0.6553005	0.6379831	0.6506606	0.7154282	0.6732062
324.2	0.5678262	0.602376	0.6416397	0.6566617	0.6386821	0.6559379	0.7102565	0.6755543
324.4	0.5636488	0.6009172	0.6390231	0.6555237	0.6367446	0.6537021	0.7107491	0.6739358
324.6	0.5679935	0.5980092	0.6380669	0.6600378	0.6373132	0.6536978	0.7115134	0.6742497
324.8	0.5646535	0.6044316	0.639666	0.6629736	0.6387897	0.6531853	0.7182057	0.6714612
325.0	0.5680014	0.5963209	0.6383637	0.6603289	0.6359996	0.654039	0.7154896	0.6662794
325.2	0.5686803	0.606558	0.638872	0.6587	0.6406569	0.6562501	0.7166811	0.6748533
325.4	0.5718586	0.6039715	0.641446	0.6614659	0.6381267	0.6548282	0.7125617	0.6721722
325.6	0.5678066	0.6003555	0.6438555	0.6624837	0.6373404	0.6603776	0.7184412	0.6763949
325.8	0.5673096	0.601998	0.6403357	0.6644553	0.6381794	0.6575027	0.7147145	0.6807632
326.0	0.5652274	0.6038815	0.6412119	0.6630681	0.6418881	0.6537195	0.7137679	0.6792077
326.2	0.5698872	0.6020253	0.6427538	0.6650295	0.6386029	0.6543836	0.7113796	0.6741508
326.4	0.5681264	0.6065568	0.6438	0.6602864	0.641973	0.6532254	0.7185669	0.6806324
326.6	0.5727497	0.6056368	0.6434587	0.6639475	0.6404622	0.6593319	0.7150243	0.6753049
326.8	0.5730321	0.6074905	0.6437491	0.6596797	0.6400886	0.6565893	0.7197825	0.6760495
327.0	0.5707697	0.6089448	0.6434467	0.6658489	0.6394185	0.6618778	0.7192113	0.6713842
327.2	0.5683184	0.603915	0.6422145	0.6638148	0.6437759	0.6620831	0.7201641	0.6752375
327.4	0.5747377	0.6096408	0.6460444	0.6619599	0.644052	0.6594231	0.7189392	0.676673
327.6	0.5675036	0.6076007	0.6441057	0.6622489	0.6440243	0.6584805	0.7258663	0.6749933
327.8	0.5722696	0.6067021	0.6499925	0.66273	0.641196	0.663469	0.7157994	0.6804762
328.0	0.5662758	0.6129781	0.6434273	0.6664249	0.6454274	0.6605337	0.7233469	0.6828587
328.2	0.5718644	0.605047	0.6457244	0.6708836	0.6431891	0.6617963	0.7201135	0.6781595
328.4	0.5743169	0.6045783	0.6482229	0.6667464	0.646059	0.6647568	0.7269715	0.6786405
328.6	0.5706121	0.6072709	0.6457989	0.6726689	0.6416766	0.667763	0.723977	0.6805195
328.8	0.5719845	0.6065244	0.64408	0.6643722	0.646662	0.658195	0.7238504	0.6781289
329.0	0.572566	0.6123612	0.6499662	0.6676514	0.6447087	0.6620691	0.7237989	0.6826254
329.2	0.570111	0.6096488	0.6473315	0.6696523	0.6461536	0.663433	0.7227094	0.6844047
329.4	0.5720763	0.6122048	0.6486923	0.6673055	0.6457006	0.6663141	0.723989	0.6833334
329.6	0.5716575	0.6090006	0.6498073	0.6692756	0.6437585	0.6646097	0.7241238	0.6861095
329.8	0.576619	0.6096904	0.6472508	0.6679798	0.6515617	0.6668956	0.7263004	0.6803201
330.0	0.5715641	0.6138721	0.6487261	0.6731164	0.6511719	0.6651961	0.7237601	0.6819012
330.2	0.5742334	0.6108108	0.6521369	0.666209	0.6505953	0.6640845	0.7226093	0.6808521
330.4	0.5718942	0.6166935	0.6548393	0.6680562	0.6480288	0.6647014	0.7279346	0.6830434
330.6	0.5772576	0.6110204	0.650417	0.6712952	0.6462573	0.6644993	0.728537	0.6854464
330.8	0.5751718	0.6088883	0.6507878	0.6672978	0.647899	0.6671607	0.7263336	0.6861128
331.0	0.576079	0.609167	0.6469551	0.6702603	0.6496075	0.6687993	0.7294319	0.6845638
331.2	0.5761057	0.6131631	0.6523006	0.6725672	0.6519951	0.6671034	0.7273369	0.6850749
331.4	0.5757875	0.6124587	0.6551014	0.6757367	0.6513996	0.6687428	0.7288387	0.6837092
331.6	0.577819	0.6154244	0.6533004	0.67585	0.6562055	0.6679258	0.7277566	0.6903228
331.8	0.5764512	0.6150861	0.656412	0.674376	0.6515805	0.6673915	0.7279292	0.6861881
332.0	0.5770759	0.6169568	0.6540651	0.6730077	0.6532217	0.6701545	0.7294855	0.6881948
332.2	0.5783592	0.6147712	0.6525102	0.6729262	0.6503035	0.6684188	0.7291543	0.6838793
332.4	0.5769309	0.6138362	0.6530446	0.6745915	0.6530592	0.6713493	0.7297365	0.693875
332.6	0.5816848	0.6112139	0.6541981	0.6746728	0.652416	0.6703005	0.7309514	0.6883166
332.8	0.579849	0.615419	0.6576203	0.6751301	0.6544417	0.6690506	0.7341958	0.687184
333.0	0.5804037	0.6208897	0.6572871	0.6752129	0.6516894	0.6667733	0.7320228	0.6871541
333.2	0.5788755	0.6135662	0.6574556	0.6740577	0.6517004	0.6721507	0.7326516	0.6910205
333.4	0.5796602	0.6180753	0.6582909	0.6791658	0.6552958	0.6720164	0.729853	0.6869407
333.6	0.5837711	0.6190975	0.653954	0.6743508	0.6549062	0.6728801	0.730245	0.6881877
333.8	0.5836786	0.6179627	0.6578726	0.6737505	0.6523604	0.6715276	0.7349464	0.6891949
334.0	0.583021	0.6161169	0.659237	0.6765851	0.6526802	0.6722737	0.7320399	0.6925855
334.2	0.5846242	0.6196842	0.6592203	0.6809018	0.6549143	0.671715	0.7350528	0.6912057
334.4	0.5828055	0.6177216	0.6593972	0.677251	0.6601269	0.6717035	0.7316095	0.6902421
334.6	0.5836271	0.6193334	0.6593553	0.674088	0.6570705	0.675561	0.7357019	0.6903918
334.8	0.5826823	0.6226285	0.659548	0.6806082	0.6612611	0.678616	0.7346611	0.6912129
335.0	0.5845675	0.6190317	0.6584044	0.6805362	0.6583028	0.6737118	0.735172	0.6960785
335.2	0.5832739	0.6180363	0.6590161	0.6824109	0.6590446	0.6740478	0.7351205	0.6924065
335.4	0.5840832	0.6202998	0.6595119	0.6778243	0.656751	0.6740658	0.738996	0.6912116
335.6	0.5827882	0.6228698	0.6588379	0.6823572	0.6565073	0.6803563	0.736255	0.6937324
335.8	0.5822318	0.6176596	0.6625297	0.6833015	0.6574768	0.676937	0.7350042	0.694319
336.0	0.5827574	0.6214551	0.6623087	0.6780117	0.656501	0.6792395	0.741513	0.6931412
336.2	0.5860881	0.6202212	0.6642521	0.683089	0.6589323	0.6767105	0.7420639	0.6917214
336.4	0.5828122	0.6230577	0.6612844	0.6824586	0.6609587	0.6764448	0.7390546	0.6907014
336.6	0.5867031	0.6240453	0.6633921	0.6865897	0.6602604	0.6790101	0.7394931	0.6966254
336.8	0.5836973	0.6230417	0.6648575	0.6824268	0.6609181	0.6768637	0.7414836	0.6925796
337.0	0.5858912	0.6268744	0.6632932	0.6851214	0.6631161	0.6775663	0.7413887	0.6971119
337.2	0.5895473	0.623539	0.661386	0.682894	0.6589358	0.6801306	0.7406468	0.6936216
337.4	0.5846403	0.6232532	0.666436	0.6808479	0.6590732	0.6785884	0.7417902	0.7009311
337.6	0.5868266	0.6291394	0.662712	0.6831869	0.6644461	0.6777311	0.7418275	0.7009516
337.8	0.5869979	0.6212651	0.6650146	0.6804982	0.6635235	0.6774765	0.7423705	0.6941385
338.0	0.5899364	0.6300601	0.6643991	0.6856461	0.6629944	0.680672	0.7437868	0.6994843
338.2	0.5860184	0.6240906	0.66818	0.6843429	0.6672552	0.6821806	0.7400981	0.6981837
338.4	0.5896728	0.6255162	0.6639602	0.6868179	0.6668525	0.6818486	0.7422231	0.6995201
338.6	0.5930208	0.6261643	0.66869	0.6884194	0.6643831	0.6800174	0.7462837	0.6995441
338.8	0.5905657	0.6226597	0.6659359	0.6873677	0.6664343	0.6841983	0.7437896	0.7029412
339.0	0.5901023	0.6278554	0.6683997	0.684386	0.6665095	0.6797401	0.7434587	0.7011361
339.2	0.592207	0.6246763	0.6692664	0.6883972	0.6650566	0.6827834	0.7425621	0.6999182
339.4	0.5936893	0.6286873	0.6681935	0.6882419	0.6643929	0.6842387	0.7472177	0.7009031
339.6	0.5919498	0.6299909	0.667553	0.6863026	0.661607	0.688618	0.747602	0.6999806
339.8	0.5916843	0.623294	0.6632174	0.6883344	0.6677191	0.6830777	0.7474685	0.7049963
340.0	0.5921454	0.6270616	0.6701016	0.6863128	0.6661016	0.6842932	0.7440795	0.7001737
340.2	0.5893793	0.6320248	0.6653635	0.6881831	0.669949	0.6863869	0.752861	0.700196
340.4	0.5917469	0.6296099	0.6633032	0.6888806	0.6677092	0.6855041	0.7505848	0.7041096
340.6	0.5911409	0.6311024	0.6716978	0.6879594	0.6696644	0.6862039	0.7477582	0.7007397
340.8	0.5938825	0.6315501	0.6671304	0.6918077	0.667936	0.6852698	0.7494867	0.6993982
341.0	0.5961008	0.6298364	0.6685438	0.6874963	0.6701911	0.6856083	0.7466813	0.7023628
341.2	0.5939475	0.6328989	0.6696561	0.6878255	0.6713645	0.6900042	0.7474616	0.703054
341.4	0.5932571	0.6269124	0.673842	0.6883335	0.6703657	0.6860702	0.7521896	0.7023521
341.6	0.5918268	0.6336254	0.6730748	0.6932779	0.6692249	0.6845372	0.7503785	0.7087347
341.8	0.591104	0.6319388	0.6701775	0.6945946	0.669946	0.6913748	0.7542432	0.7040929
342.0	0.5976535	0.6338083	0.6706947	0.6869917	0.6737946	0.6893198	0.7526239	0.7061272
342.2	0.5934476	0.6326504	0.6733189	0.6926251	0.6723264	0.6879202	0.7496102	0.7067875
342.4	0.5989881	0.6283417	0.6753687	0.6938892	0.6719327	0.6897736	0.7515815	0.7045527
342.6	0.5945052	0.6315826	0.6710026	0.6947809	0.6707987	0.689904	0.75348	0.7033376
342.8	0.594416	0.6377971	0.6750034	0.6932068	0.6672279	0.694023	0.7518626	0.7083811
343.0	0.5968447	0.6317363	0.6764039	0.6923165	0.6701739	0.6903316	0.7530265	0.7059687
343.2	0.5953853	0.638221	0.6687809	0.6929273	0.6722821	0.6911341	0.7537419	0.7110326
343.4	0.5948864	0.632153	0.6770474	0.6907688	0.6702217	0.6935115	0.7546362	0.7045131
343.6	0.6034284	0.63547	0.6706518	0.6946101	0.67159	0.6912225	0.7562786	0.7100225
343.8	0.5992154	0.6330742	0.6753814	0.6950679	0.6690822	0.6973562	0.7595938	0.7089515
344.0	0.5940386	0.6368733	0.6804357	0.6976573	0.676914	0.6915002	0.7545888	0.7090224
344.2	0.5952746	0.6347784	0.6733272	0.6938249	0.6766084	0.6950556	0.7568065	0.7090356
344.4	0.5984949	0.6397327	0.6794635	0.69857	0.6725981	0.6927584	0.7534474	0.7091906
344.6	0.5974759	0.6328068	0.6789705	0.6999725	0.6772136	0.6947337	0.7541052	0.7085091
344.8	0.5976968	0.6356779	0.681432	0.7003986	0.6764476	0.6933066	0.750952	0.7102462
345.0	0.5987285	0.6354267	0.6777254	0.7023359	0.6735048	0.6964362	0.7543684	0.7094543
345.2	0.5986767	0.6356172	0.6772839	0.7025802	0.6759877	0.6972174	0.7525223	0.7084773
345.4	0.6035811	0.6362437	0.6757944	0.6980196	0.6759889	0.6922494	0.7591851	0.7149965
345.6	0.6041971	0.6410545	0.6775515	0.7005358	0.6750149	0.6918514	0.7555341	0.7098696
345.8	0.6007292	0.6372356	0.6771878	0.6962646	0.6766765	0.6955398	0.7585465	0.7163875
346.0	0.5940276	0.6371822	0.6767085	0.6994312	0.6810998	0.6962781	0.7587266	0.7115008
346.2	0.5999239	0.6338668	0.6775975	0.7009671	0.6777211	0.6987253	0.7577348	0.7088624
346.4	0.6008022	0.6414376	0.6801686	0.7010303	0.674679	0.6975888	0.7592693	0.7134622
346.6	0.6000893	0.638045	0.6768249	0.6999962	0.6777674	0.7008602	0.7627249	0.7172773
346.8	0.6004819	0.6378096	0.6868116	0.7016733	0.6765566	0.6978292	0.7603331	0.7146737
347.0	0.5990867	0.6428049	0.6807428	0.6999342	0.6820807	0.6982355	0.7635717	0.7110349
347.2	0.6030177	0.6392348	0.6840888	0.699609	0.6755127	0.7003081	0.7614024	0.714506
347.4	0.6043302	0.641495	0.6810327	0.7013283	0.6795855	0.6977367	0.7632819	0.7145323
347.6	0.6024916	0.639854	0.6799479	0.7019604	0.6825492	0.7016574	0.7638301	0.7191332
347.8	0.6050152	0.636884	0.6821566	0.7012143	0.6805334	0.6963757	0.7605868	0.7153656
348.0	0.6064705	0.6407402	0.6823038	0.7021135	0.679066	0.7002047	0.7615151	0.7128031
348.2	0.6038317	0.6457461	0.6859555	0.7082825	0.6830059	0.696821	0.7651615	0.7174376
348.4	0.6052675	0.6444163	0.6826749	0.7027299	0.6842942	0.7008702	0.7661818	0.7156551
348.6	0.604278	0.6440542	0.6843827	0.7057921	0.6812847	0.7023116	0.7663382	0.709366
348.8	0.6040617	0.6456889	0.6834834	0.7085121	0.6843067	0.7075934	0.7652105	0.7192501
349.0	0.6012703	0.6419684	0.6843793	0.7062727	0.6846309	0.7033647	0.7633522	0.7150237
349.2	0.6035898	0.6456692	0.6859308	0.7064118	0.682223	0.700866	0.7635525	0.7206576
349.4	0.6091649	0.6422027	0.6869976	0.7083759	0.6859164	0.7014371	0.7657928	0.7152912
349.6	0.6066055	0.646918	0.6866813	0.7050404	0.6849463	0.7056154	0.7620909	0.7199449
349.8	0.6040357	0.6437072	0.6851698	0.7074875	0.6862357	0.7045857	0.7642487	0.7195715
350.0	0.6122391	0.648089	0.6833307	0.7051573	0.6867466	0.7036984	0.7630969	0.715198
350.2	0.6063684	0.6450526	0.6872638	0.7098236	0.6854583	0.7057152	0.7636623	0.7224219
350.4	0.6083784	0.644812	0.6882925	0.7072388	0.6852432	0.7027385	0.7707848	0.7243308
350.6	0.6107019	0.6439021	0.6897254	0.7079999	0.6853186	0.7027972	0.7654998	0.7181002
350.8	0.6099922	0.6459734	0.6870182	0.7125583	0.6892106	0.7013458	0.7703718	0.7191978
351.0	0.6081727	0.6479113	0.6916928	0.710717	0.6903995	0.7075371	0.7659573	0.7236492
351.2	0.6077037	0.6471745	0.6931171	0.7118587	0.6878021	0.7088355	0.7707106	0.7199256
351.4	0.6115524	0.6482266	0.6885505	0.7119521	0.6854012	0.7079535	0.7698233	0.7160286
351.6	0.6081757	0.6463885	0.6888003	0.7089784	0.6859307	0.7076613	0.7709079	0.7220774
351.8	0.6076567	0.6499155	0.6911537	0.7114785	0.6874864	0.7073097	0.7722526	0.7218047
352.0	0.6039312	0.6504471	0.6898813	0.7145733	0.689492	0.7069378	0.7703255	0.7277929
352.2	0.6103648	0.6497025	0.6925443	0.713859	0.6879645	0.7078731	0.7719373	0.7276208
352.4	0.6117324	0.6499286	0.6900114	0.7107894	0.6890418	0.7071254	0.7760563	0.7243968
352.6	0.6122338	0.6496509	0.6910296	0.7111681	0.6929107	0.7123446	0.7746199	0.7251336
352.8	0.6111439	0.6522682	0.6922165	0.711879	0.6902764	0.7144623	0.7716623	0.7238108
353.0	0.6115094	0.6529384	0.6902798	0.7153686	0.6915787	0.7081904	0.7748528	0.7267153
353.2	0.6135146	0.6507044	0.6935021	0.713719	0.6926454	0.714821	0.7718606	0.724604
353.4	0.6096592	0.6507562	0.6904722	0.7127473	0.6914238	0.7112415	0.7737271	0.7245325
353.6	0.6180966	0.652287	0.695569	0.7147659	0.6900661	0.7074011	0.7781753	0.727948
353.8	0.6150677	0.6544704	0.6968948	0.7132413	0.6915638	0.707571	0.7764514	0.7252675
354.0	0.6177489	0.6526267	0.6936945	0.7132401	0.6878998	0.7118067	0.7736958	0.7297568
354.2	0.6139681	0.6552729	0.6944966	0.71326	0.693363	0.7153664	0.7771031	0.7267691
354.4	0.6138325	0.6527904	0.691708	0.7210364	0.694827	0.7169497	0.7792081	0.7258601
354.6	0.6165937	0.6540771	0.6958699	0.719192	0.6933198	0.7120948	0.7739329	0.7276124
354.8	0.6180264	0.66102	0.693457	0.7168477	0.6945511	0.7144974	0.7767645	0.7248356
355.0	0.6150243	0.654366	0.6956435	0.7141115	0.6957692	0.7147495	0.7809258	0.720879
355.2	0.6132057	0.6553413	0.696332	0.7165123	0.6936453	0.7139993	0.77509	0.7292207
355.4	0.6106633	0.6585414	0.6968581	0.7203207	0.694429	0.7134405	0.7789477	0.7269439
355.6	0.6184618	0.6572588	0.700645	0.7200862	0.6948286	0.7132741	0.7815394	0.7302902
355.8	0.6164789	0.6592273	0.6941257	0.7188233	0.6955967	0.7169497	0.7804288	0.7281018
356.0	0.6162132	0.6603605	0.6946273	0.7179181	0.6970088	0.7134904	0.7804048	0.7300284
356.2	0.6186075	0.6597872	0.6985344	0.7200657	0.6931107	0.713476	0.7798048	0.7320942
356.4	0.6162357	0.6526036	0.6957188	0.7233434	0.7001453	0.7167556	0.7816594	0.7272225
356.6	0.6211709	0.6593231	0.6986744	0.7227234	0.6953161	0.7216849	0.7809809	0.7323099
356.8	0.6203952	0.6579738	0.7004846	0.7209159	0.7007084	0.7209513	0.7817177	0.7302292
357.0	0.6208159	0.6594501	0.7022984	0.7230592	0.6949446	0.7188304	0.7798802	0.7339481
357.2	0.6204291	0.6518669	0.7021616	0.7189808	0.699632	0.7190917	0.7848089	0.7326272
357.4	0.6193529	0.6574667	0.7028546	0.7210048	0.6985162	0.7217625	0.7825004	0.7323114
357.6	0.6177939	0.6641603	0.7003426	0.7176244	0.6985055	0.7166061	0.7854139	0.729844
357.8	0.6211089	0.6616685	0.7025136	0.718279	0.6947368	0.7170464	0.7809852	0.7379964
358.0	0.6260903	0.6626635	0.7056725	0.7201089	0.6993698	0.7187821	0.7876953	0.7312943
358.2	0.6216788	0.6586758	0.7029603	0.7244598	0.7055235	0.7168214	0.7808523	0.732264
358.4	0.6177769	0.6576395	0.7064328	0.7238443	0.6984583	0.7231625	0.7819561	0.7321064
358.6	0.6261409	0.6629833	0.7033643	0.7269147	0.701722	0.7224117	0.7897791	0.7346939
358.8	0.6206824	0.6590123	0.7033702	0.7262338	0.6999146	0.7183671	0.7855312	0.7331031
359.0	0.622054	0.6604382	0.7060076	0.7273622	0.7010497	0.7200789	0.7834178	0.7361112
359.2	0.6274919	0.660827	0.7049718	0.7266556	0.7023844	0.7169957	0.7873835	0.7362829
359.4	0.6222399	0.6594508	0.7050335	0.7262086	0.702978	0.7242824	0.7874889	0.7323989
359.6	0.6297674	0.6608425	0.7076985	0.7256039	0.7019436	0.724865	0.7908764	0.7331623
359.8	0.6228479	0.6637962	0.7042597	0.7267177	0.7007293	0.7224828	0.7849314	0.7384844
360.0	0.6227871	0.6598101	0.7033794	0.725691	0.7007738	0.7252668	0.7880068	0.7346193
360.2	0.6254176	0.6658754	0.7071708	0.7276627	0.7052766	0.7255867	0.7849103	0.7342122
360.4	0.6226227	0.660525	0.7028753	0.7271574	0.7058281	0.7188717	0.790246	0.7367258
360.6	0.6233468	0.6680332	0.7066185	0.7282684	0.7061063	0.7265489	0.7864242	0.7382308
360.8	0.6283389	0.6616486	0.7079118	0.7318283	0.7042228	0.7263849	0.7876303	0.7354414
361.0	0.6242902	0.6602256	0.7048413	0.730508	0.7063829	0.7279393	0.7873678	0.7386573
361.2	0.6246226	0.6618307	0.7074783	0.7232381	0.7059901	0.7244912	0.7912026	0.741272
361.4	0.6277082	0.662729	0.7072523	0.732329	0.7105928	0.7292037	0.7919768	0.738925
361.6	0.6287628	0.6668088	0.7056155	0.7298509	0.7059634	0.7277156	0.7920526	0.7410461
361.8	0.6252311	0.6714965	0.7094911	0.7298028	0.7081547	0.7251511	0.7922698	0.7416844
362.0	0.6290779	0.6667194	0.7105463	0.7299673	0.7076772	0.7228451	0.792863	0.7385997
362.2	0.6273452	0.6665008	0.7052935	0.7323945	0.7055275	0.726403	0.7938517	0.7404577
362.4	0.6297789	0.6674333	0.7092898	0.7299765	0.7065841	0.7248093	0.7998179	0.7441106
362.6	0.6278273	0.6605942	0.706005	0.7320598	0.7064367	0.7248703	0.7918872	0.7421389
362.8	0.6259552	0.6692988	0.709641	0.7318537	0.7094136	0.7336615	0.7902358	0.7411517
363.0	0.6305741	0.6693903	0.7106249	0.7300993	0.7136089	0.7276992	0.7932405	0.7450333
363.2	0.6316032	0.6661768	0.7113633	0.7322973	0.7093437	0.7311723	0.7941723	0.7428594
363.4	0.6324641	0.663436	0.7090818	0.7330831	0.7115045	0.7274681	0.7966501	0.7401636
363.6	0.6257635	0.6650017	0.7112483	0.7343078	0.712593	0.7321293	0.7977644	0.7436659
363.8	0.631986	0.6692297	0.7133818	0.7320397	0.7128068	0.7284539	0.7979462	0.7444199
364.0	0.6302184	0.6712933	0.7132189	0.735779	0.7118155	0.7285104	0.7975034	0.743284
364.2	0.6297011	0.6680087	0.7128139	0.7315882	0.7114164	0.7364947	0.7956983	0.7418309
364.4	0.6317652	0.6709927	0.7126928	0.730613	0.7152831	0.7285016	0.7970827	0.7381397
364.6	0.6327512	0.6712168	0.7174948	0.7357652	0.7134821	0.7308337	0.7952654	0.7459825
364.8	0.6336718	0.6705979	0.7136182	0.7336467	0.7138744	0.731814	0.800385	0.7439213
365.0	0.6336963	0.6696308	0.7140374	0.738406	0.7144117	0.7347984	0.795386	0.7509224
365.2	0.6344534	0.6760315	0.7119721	0.7368532	0.7141263	0.7337022	0.7946382	0.7460128
365.4	0.6328621	0.6686279	0.7155154	0.7361898	0.7135373	0.7349876	0.7953821	0.7488902
365.6	0.6317274	0.6695296	0.7128415	0.7383605	0.7148073	0.7385415	0.8007514	0.7462829
365.8	0.6316152	0.6756578	0.7152115	0.7403187	0.7136652	0.7366186	0.7996351	0.7472833
366.0	0.6317372	0.6762398	0.7199763	0.7366211	0.7127644	0.7330914	0.7990619	0.7458156
366.2	0.6352955	0.6730338	0.7154566	0.7367784	0.7204541	0.7351875	0.8019198	0.7453296
366.4	0.6345228	0.6762996	0.7158266	0.739423	0.7157048	0.7338461	0.7989421	0.7493399
366.6	0.6378951	0.6810914	0.7122537	0.7393695	0.7201403	0.7402685	0.8033663	0.7498244
366.8	0.6345775	0.6738771	0.7190949	0.7362355	0.7179435	0.738633	0.8061988	0.7506455
367.0	0.6387829	0.6752357	0.7130643	0.7381362	0.7200766	0.7372403	0.8013207	0.7483609
367.2	0.6385676	0.6758649	0.7175928	0.7408487	0.7175259	0.7376277	0.8035128	0.7469659
367.4	0.636248	0.6779266	0.7207726	0.7444515	0.7203872	0.73725	0.801647	0.7488772
367.6	0.6357706	0.6731868	0.7183079	0.742757	0.7209052	0.7397256	0.8021373	0.7487935
367.8	0.633416	0.6795111	0.7221652	0.743488	0.7212719	0.7369486	0.8053265	0.7507674
368.0	0.6370511	0.6711929	0.7195231	0.7365784	0.7186925	0.7394829	0.8002519	0.7529696
368.2	0.6383685	0.6789052	0.7223042	0.7414925	0.7200862	0.7365431	0.8030568	0.7473038
368.4	0.6376773	0.6765009	0.7251878	0.7424425	0.7204694	0.7428429	0.8045983	0.7532097
368.6	0.6370715	0.6744625	0.7162972	0.7410018	0.7142369	0.7386526	0.8050928	0.7529292
368.8	0.6360901	0.6740283	0.7198785	0.7440224	0.7175398	0.7453362	0.8083886	0.7495896
369.0	0.6349713	0.6767747	0.7231889	0.7413958	0.7206713	0.742215	0.804586	0.7522796
369.2	0.6411784	0.6780663	0.7223544	0.7436004	0.7253323	0.7413194	0.808417	0.7547287
369.4	0.6418306	0.6792147	0.7185577	0.7436239	0.7225915	0.7427973	0.8096991	0.7556158
369.6	0.6409607	0.6805673	0.7238198	0.741865	0.7207688	0.7419965	0.8068669	0.7534927
369.8	0.6419559	0.6789871	0.7258369	0.7475083	0.7218778	0.7432193	0.8081878	0.7524189
370.0	0.6395436	0.6824059	0.7227895	0.7452176	0.720866	0.7417055	0.8088399	0.7528203
370.2	0.6438377	0.6807758	0.7243056	0.7458223	0.7241702	0.740647	0.8091189	0.7539148
370.4	0.6416767	0.6778805	0.7277851	0.7436584	0.7233767	0.7405671	0.8100792	0.7573771
370.6	0.6416689	0.6828079	0.7290415	0.7492048	0.7240398	0.7453653	0.81154	0.7531528
370.8	0.6462101	0.6833649	0.7245997	0.7512874	0.7183507	0.7428104	0.8071678	0.7579496
371.0	0.6458927	0.6789551	0.7240922	0.7497322	0.7236344	0.7422557	0.8071522	0.7502944
371.2	0.6422515	0.6814221	0.7248864	0.7494408	0.7222956	0.7415678	0.8080646	0.7543975
371.4	0.6432991	0.68182	0.7236663	0.7453907	0.7239029	0.7453207	0.8085691	0.7537549
371.6	0.6412199	0.6809061	0.7240968	0.7480982	0.7196772	0.7455697	0.8110127	0.7559505
371.8	0.6418747	0.6809142	0.7282889	0.7486908	0.7273564	0.7435625	0.8120263	0.7618737
372.0	0.641584	0.6815526	0.7267498	0.7484096	0.7284287	0.7408819	0.8122362	0.7573882
372.2	0.6477996	0.6855479	0.7292531	0.7492834	0.7269237	0.745208	0.8092587	0.7499909
372.4	0.6429493	0.682954	0.7298421	0.749442	0.7245486	0.7447657	0.8136312	0.7570255
372.6	0.6451696	0.6842852	0.7248406	0.7510747	0.7266391	0.746575	0.8079566	0.7553909
372.8	0.6478858	0.6866791	0.7297226	0.7497193	0.7289358	0.7487937	0.8124298	0.7595906
373.0	0.644088	0.6856825	0.7274244	0.749571	0.7247925	0.7458505	0.8136072	0.7572611
373.2	0.6438974	0.6795852	0.7295617	0.7475215	0.7265557	0.7485394	0.816335	0.7603967
373.4	0.6467769	0.6870139	0.7302462	0.7513651	0.72527	0.7476717	0.8146592	0.7600805
373.6	0.6435717	0.6860821	0.7290872	0.7510636	0.7296736	0.7486951	0.8143427	0.7605907
373.8	0.647135	0.6866916	0.732078	0.7556309	0.7327406	0.7426785	0.8195691	0.7605173
374.0	0.6444348	0.6814989	0.7298004	0.7572895	0.7284222	0.7538549	0.8150643	0.7614681
374.2	0.6460522	0.6883275	0.7285845	0.7541489	0.7324761	0.7530603	0.8136783	0.7634631
374.4	0.6480883	0.686097	0.7279448	0.7509367	0.7288439	0.75379	0.8151902	0.7611043
374.6	0.6468586	0.6878406	0.7315122	0.7544695	0.7289238	0.7474465	0.816151	0.7585677
374.8	0.646208	0.6926296	0.730926	0.7544553	0.7313839	0.7490105	0.8199669	0.7571386
375.0	0.6440347	0.6889715	0.7306149	0.7562358	0.7280619	0.7540365	0.8224962	0.759905
375.2	0.6520606	0.6862561	0.7347918	0.7589915	0.732976	0.7533302	0.8182368	0.7605953
375.4	0.6499473	0.6877592	0.7376844	0.7564903	0.7321665	0.7562052	0.8187022	0.7604851
375.6	0.6503411	0.6890619	0.7346311	0.7529495	0.7305343	0.752517	0.8200595	0.7650425
375.8	0.6511234	0.6910422	0.7355607	0.7580134	0.7315426	0.7488397	0.8190084	0.7635329
376.0	0.6525159	0.6924178	0.7308466	0.7556087	0.7306889	0.754235	0.8202218	0.7668143
376.2	0.6484887	0.6871818	0.7331445	0.7602847	0.7282988	0.7514217	0.8187172	0.7674766
376.4	0.6487479	0.686755	0.731554	0.7599182	0.7325028	0.7539802	0.8209938	0.7676538
376.6	0.6504041	0.6915945	0.7348426	0.7598802	0.7373205	0.7526647	0.8228988	0.763918
376.8	0.656212	0.6912591	0.7328783	0.758873	0.7363803	0.7546489	0.8239741	0.7679418
377.0	0.6542439	0.6935121	0.7389336	0.7604511	0.7356611	0.7564408	0.821236	0.763671
377.2	0.6555291	0.6929567	0.734763	0.7594937	0.7386928	0.7543194	0.8238025	0.7632223
377.4	0.6519046	0.6905508	0.7367551	0.7597157	0.735473	0.7527142	0.8243773	0.7624186
377.6	0.6511108	0.695433	0.7336529	0.7607818	0.7412171	0.7582046	0.8199771	0.765789
377.8	0.6511239	0.6889538	0.7360842	0.7586123	0.7412866	0.7559279	0.8241251	0.7686215
378.0	0.6503903	0.6932178	0.7401192	0.7606679	0.7396577	0.7557681	0.8243826	0.7678347
378.2	0.6565081	0.6923983	0.7371465	0.7590216	0.7376605	0.7581874	0.8263571	0.7734321
378.4	0.6554429	0.6956528	0.7407369	0.7607912	0.7369489	0.7604671	0.8270979	0.7696974
378.6	0.6500193	0.6949353	0.7373303	0.7604894	0.7414944	0.7537974	0.824563	0.7695176
378.8	0.6517625	0.6906244	0.7380599	0.7643515	0.7405682	0.7521682	0.824733	0.7664502
379.0	0.6585501	0.6940104	0.7413267	0.7634187	0.7373495	0.7609931	0.8265371	0.7683132
379.2	0.6558154	0.6919341	0.7420568	0.7618314	0.7361243	0.7579306	0.8270048	0.7680801
379.4	0.6530192	0.699293	0.7438487	0.7642732	0.7411606	0.7579259	0.8279437	0.7659064
379.6	0.6541153	0.6971668	0.7451508	0.7609652	0.7377822	0.7608107	0.8273109	0.7687586
379.8	0.6579407	0.6952469	0.7368587	0.7608494	0.7418018	0.7581968	0.8276575	0.7721103
380.0	0.6534005	0.6982956	0.743669	0.7625197	0.7403498	0.7591268	0.8287174	0.7748986
380.2	0.657703	0.6967062	0.7428669	0.7687204	0.7414727	0.7640003	0.8278825	0.7702268
380.4	0.6583452	0.7007392	0.7465785	0.7655722	0.7386169	0.7598182	0.8268293	0.7693768
380.6	0.6602249	0.6948572	0.7438543	0.7654947	0.7416365	0.7595063	0.8284913	0.7673252
380.8	0.661348	0.6967147	0.7447942	0.7625719	0.7424349	0.7586142	0.8294952	0.7775027
381.0	0.6538703	0.6974328	0.7447761	0.7653286	0.7419215	0.7607533	0.8300377	0.7729458
381.2	0.6628933	0.699706	0.7402183	0.7671042	0.743225	0.7594383	0.8275188	0.7706463
381.4	0.6592276	0.6947628	0.7437515	0.7642596	0.7402944	0.7620016	0.8270044	0.7709172
381.6	0.6567909	0.6990615	0.7446437	0.7689618	0.7456476	0.7620155	0.8339099	0.7727065
381.8	0.6595781	0.701156	0.7456119	0.7674775	0.7444304	0.7612721	0.8309323	0.7741762
382.0	0.663294	0.7007892	0.7483529	0.7681006	0.7440556	0.7626489	0.8278294	0.771763
382.2	0.6617401	0.6981294	0.744571	0.77145	0.7455155	0.764983	0.8315431	0.7746285
382.4	0.6613048	0.7012137	0.745932	0.7684276	0.7448629	0.7646552	0.8324478	0.7735536
382.6	0.6592863	0.699632	0.7432777	0.7697268	0.7398603	0.7600465	0.8297233	0.7765774
382.8	0.6579722	0.697808	0.74457	0.7679748	0.7447416	0.760453	0.8302832	0.777378
383.0	0.6630726	0.7019556	0.747675	0.7695615	0.7432652	0.7661681	0.8324795	0.7762774
383.2	0.6606112	0.7009513	0.7450396	0.7729695	0.7462633	0.7647854	0.8357853	0.7791711
383.4	0.6599747	0.7002699	0.7479392	0.7700816	0.7452586	0.7655206	0.8352546	0.7745108
383.6	0.663251	0.7002661	0.7520452	0.7691053	0.7474042	0.7692266	0.8331365	0.7747896
383.8	0.6614884	0.7050834	0.7448999	0.7669505	0.7455558	0.7718124	0.8355864	0.7783386
384.0	0.662556	0.7016801	0.7507128	0.7690793	0.7467977	0.7652853	0.8375262	0.7771288
384.2	0.6653115	0.7031377	0.75584	0.7745603	0.7478532	0.7690039	0.8309135	0.7770991
384.4	0.6642944	0.7073633	0.7457559	0.7724118	0.7504434	0.7718896	0.8349354	0.7783445
384.6	0.6596023	0.7041858	0.7489491	0.7706031	0.7498541	0.7686631	0.8357948	0.7813167
384.8	0.665139	0.7031345	0.7484757	0.7714903	0.7466519	0.7684878	0.834899	0.7783351
385.0	0.6691085	0.7084501	0.7491794	0.7750065	0.7524461	0.7684816	0.8394484	0.7776062
385.2	0.6687453	0.7100332	0.7531642	0.7725129	0.7522742	0.7712533	0.8382528	0.7823585
385.4	0.6693665	0.7082582	0.7539387	0.7737297	0.7519796	0.7735828	0.8366038	0.7777507
385.6	0.668629	0.7079357	0.7490721	0.7774416	0.7505383	0.7711003	0.841657	0.7806425
385.8	0.6677706	0.7041481	0.751071	0.7757294	0.7531452	0.7748508	0.8394495	0.7817609
386.0	0.6661646	0.7065095	0.7498688	0.7749288	0.7519959	0.7675719	0.8403394	0.7814122
386.2	0.6633482	0.7035044	0.7506943	0.7742404	0.7539782	0.7712212	0.8440629	0.777178
386.4	0.6670339	0.7073575	0.7515382	0.7769426	0.7520873	0.7710214	0.8401037	0.7809467
386.6	0.6651958	0.7077658	0.751581	0.7737182	0.7518276	0.7680574	0.8409638	0.7819785
386.8	0.6680295	0.7062321	0.7527313	0.7793212	0.7525069	0.7722328	0.8415909	0.7798778
387.0	0.6684824	0.7103788	0.7545411	0.7769307	0.7533251	0.7719949	0.8421145	0.7807836
387.2	0.6680579	0.703893	0.7518876	0.7742423	0.7566893	0.7711465	0.8419113	0.7841753
387.4	0.6716745	0.7084098	0.752134	0.7761463	0.7532945	0.7751361	0.8443692	0.7793763
387.6	0.6703495	0.7102364	0.7560984	0.7758123	0.7504961	0.7732529	0.8452834	0.7848075
387.8	0.6669801	0.7136676	0.7555509	0.7807222	0.7513978	0.7759449	0.8426103	0.7829216
388.0	0.6690289	0.7117234	0.7581241	0.7753583	0.7571961	0.7722999	0.8429694	0.7823241
388.2	0.6678787	0.7092386	0.7533388	0.7813153	0.7559267	0.774789	0.8481129	0.7827531
388.4	0.6658915	0.714799	0.7584695	0.7812353	0.7565601	0.7753745	0.8440428	0.7851437
388.6	0.6698362	0.71329	0.7532593	0.7779673	0.7518015	0.7714655	0.8444621	0.7856056
388.8	0.6666517	0.7135643	0.7579637	0.7790895	0.7541925	0.7753596	0.8471698	0.7873684
389.0	0.6746104	0.7139612	0.7583635	0.7839149	0.7560272	0.776192	0.8487584	0.782613
389.2	0.6719159	0.7141314	0.7569016	0.7809905	0.7568378	0.7751868	0.8450612	0.788666
389.4	0.6702281	0.7143654	0.7587292	0.7835041	0.7535966	0.7782927	0.8429075	0.7847705
389.6	0.6729575	0.7126352	0.7574559	0.7786382	0.7564424	0.7805831	0.8433744	0.7865465
389.8	0.6720331	0.7123662	0.7559412	0.7797639	0.7607731	0.7770562	0.8426716	0.7846352
390.0	0.6761446	0.7122484	0.7620263	0.7834546	0.7607422	0.7818923	0.8503707	0.7858614
390.2	0.672429	0.7101499	0.7600686	0.7827506	0.7607725	0.7763608	0.8442335	0.7869768
390.4	0.6716838	0.7141824	0.7603767	0.7785121	0.7586356	0.7763767	0.8476332	0.7880101
390.6	0.6758712	0.7150767	0.7600397	0.7825496	0.7615066	0.7815885	0.8509244	0.7842548
390.8	0.6717204	0.7121971	0.7575031	0.7841046	0.7590548	0.7803245	0.8479895	0.7936144
391.0	0.6722475	0.7139722	0.7617343	0.7853507	0.7580233	0.7833097	0.8490561	0.7842838
391.2	0.6739743	0.7155882	0.7619709	0.7858832	0.7583768	0.7833562	0.8483852	0.78985
391.4	0.6739632	0.7140388	0.7612114	0.7866054	0.7599717	0.7768413	0.8537086	0.7864205
391.6	0.6746987	0.7192374	0.7605392	0.7827299	0.7632232	0.7806389	0.8484601	0.7918742
391.8	0.674187	0.7154092	0.7632796	0.7878478	0.7595203	0.7856046	0.8465117	0.7920427
392.0	0.6753508	0.7172977	0.7663186	0.787026	0.7601749	0.7796037	0.8548216	0.7903994
392.2	0.6760056	0.7178591	0.7619313	0.7840726	0.7627174	0.7842157	0.8506032	0.790305
392.4	0.6746901	0.7147063	0.7644143	0.7857069	0.7664327	0.7795609	0.8509039	0.7915728
392.6	0.6793901	0.7216961	0.764834	0.7865932	0.7639012	0.7855729	0.8446686	0.7901119
392.8	0.6734232	0.7199782	0.7644343	0.7868448	0.7633812	0.7837539	0.857548	0.7930843
393.0	0.6791005	0.7206112	0.766879	0.7893485	0.7628408	0.782098	0.8538888	0.7939775
393.2	0.6795847	0.7164776	0.7654734	0.7874603	0.7618006	0.7846121	0.8508515	0.7910408
393.4	0.6800638	0.7198398	0.7595214	0.788105	0.7629956	0.7875242	0.8561293	0.7896135
393.6	0.6762511	0.721281	0.7623106	0.786245	0.7629812	0.7829491	0.8537799	0.7948309
393.8	0.6816227	0.7244818	0.7643436	0.7881774	0.7657767	0.7824418	0.8543836	0.7961478
394.0	0.6809273	0.7140241	0.7658255	0.7870268	0.7636889	0.7859806	0.8566956	0.7913821
394.2	0.6825832	0.7202762	0.7638674	0.7874517	0.766221	0.785197	0.855346	0.795285
394.4	0.6805936	0.7212763	0.7682132	0.7888108	0.7651618	0.788401	0.8587466	0.794677
394.6	0.6822267	0.7201986	0.7668208	0.7902384	0.7681656	0.7874616	0.8575493	0.7968253
394.8	0.6774449	0.718232	0.7683038	0.7904655	0.7667203	0.7861799	0.8577618	0.7959341
395.0	0.6774944	0.7249386	0.7707689	0.7935452	0.764939	0.7861673	0.858286	0.7973804
395.2	0.6771088	0.7225394	0.7683581	0.7900152	0.7672957	0.7869922	0.8566636	0.7949027
395.4	0.6806403	0.7228496	0.7719391	0.7942624	0.7708048	0.7892909	0.8573519	0.7987191
395.6	0.6792485	0.7213016	0.766907	0.7910686	0.770236	0.785789	0.8551677	0.7979636
395.8	0.6815487	0.7261406	0.7701685	0.7933518	0.7667462	0.7934275	0.8612022	0.7975555
396.0	0.6810573	0.7212268	0.7735328	0.7936383	0.7677319	0.7878571	0.8610961	0.8008502
396.2	0.6828905	0.7220101	0.7734976	0.7921376	0.7720605	0.7894589	0.8604282	0.7987639
396.4	0.6835678	0.7230275	0.7690971	0.7931622	0.765896	0.786918	0.8575512	0.7964844
396.6	0.6805106	0.7237449	0.7712836	0.7932087	0.7704965	0.7881106	0.8535654	0.803865
396.8	0.68237	0.7192614	0.7732715	0.7956224	0.7684298	0.7911897	0.8616287	0.7988861
397.0	0.6875319	0.7247027	0.7685396	0.7939342	0.7691601	0.7915839	0.8580821	0.8003813
397.2	0.6835698	0.724471	0.7707936	0.7947628	0.7702962	0.7901235	0.8637061	0.800745
397.4	0.6818645	0.7264762	0.769644	0.7923753	0.7743071	0.7925822	0.859398	0.7980329
397.6	0.6830577	0.7210159	0.7712739	0.792555	0.7719041	0.7900783	0.8609402	0.7992309
397.8	0.6873637	0.7198567	0.7719235	0.7939488	0.7749867	0.7946693	0.8651562	0.7990638
398.0	0.6825069	0.7290258	0.7727478	0.7981569	0.7701195	0.7903091	0.8603255	0.8023555
398.2	0.6870174	0.7242588	0.7707346	0.7994974	0.776897	0.7998987	0.8628396	0.8011096
398.4	0.6848745	0.7295269	0.772277	0.7990974	0.7711508	0.789464	0.8628574	0.7996269
398.6	0.6855198	0.7266728	0.7702452	0.7959792	0.7699928	0.7963226	0.8683053	0.8057957
398.8	0.6829229	0.7258337	0.7778322	0.7977268	0.7746363	0.7935464	0.8618055	0.8049597
399.0	0.6844655	0.7320953	0.7721216	0.7988486	0.7775043	0.7971786	0.8623562	0.7990529
399.2	0.6877412	0.7294536	0.7756796	0.7992994	0.7757133	0.7928962	0.8635368	0.804077
399.4	0.6854884	0.7225036	0.7805511	0.7979006	0.7723644	0.7947105	0.8655033	0.8008766
399.6	0.6912202	0.730325	0.7774911	0.7987026	0.7737375	0.7954096	0.8638133	0.8045987
[truncated: 9,201 more rows]
