# Supplementary material for: Improving de novo protein binder design with deep learning
Source: Nat Commun. 2023 May 6;14:2625. doi: 10.1038/s41467-023-38328-5 (PMC10163288; doi:10.1038/s41467-023-38328-5)
Supplement: Supplementary file 4 — Source Data File [file 41467_2023_38328_MOESM4_ESM.zip › all_data/experimental_structure_agreement/af2_initial_guess_template/LCB1_complex_af2pred.pdb]

HEADER                                            13-MAR-23   XXXX              
EXPDTA    THEORETICAL MODEL                                                     
REMARK 220                                                                      
REMARK 220 EXPERIMENTAL DETAILS                                                 
REMARK 220  EXPERIMENT TYPE                : THEORETICAL MODELLING              
REMARK 220  DATE OF DATA COLLECTION        : 13-MAR-23                          
REMARK 220                                                                      
REMARK 220 REMARK: MODEL GENERATED BY ROSETTA                                   
REMARK 220  VERSION 2019.44+release.5aed75f2e79                                 
SSBOND     CYS B   60    CYS B   85                                       1.91  
SSBOND     CYS B  103    CYS B  156                                       2.04  
SSBOND     CYS B  115    CYS B  249                                       2.15  
SSBOND     CYS B  204    CYS B  212                                       2.06  
ATOM      1  N   ASP A   1      28.464 -13.644 -15.348  1.00  0.00           N  
ATOM      2  CA  ASP A   1      29.369 -12.599 -14.879  1.00  0.00           C  
ATOM      3  C   ASP A   1      28.616 -11.539 -14.078  1.00  0.00           C  
ATOM      4  O   ASP A   1      27.917 -10.702 -14.651  1.00  0.00           O  
ATOM      5  CB  ASP A   1      30.095 -11.950 -16.059  1.00  0.00           C  
ATOM      6  CG  ASP A   1      31.237 -11.046 -15.628  1.00  0.00           C  
ATOM      7  OD1 ASP A   1      31.355 -10.747 -14.420  1.00  0.00           O  
ATOM      8  OD2 ASP A   1      32.023 -10.626 -16.505  1.00  0.00           O  
ATOM      9 1H   ASP A   1      28.980 -14.324 -15.868  1.00  0.00           H  
ATOM     10 2H   ASP A   1      28.029 -14.086 -14.563  1.00  0.00           H  
ATOM     11 3H   ASP A   1      27.762 -13.239 -15.934  1.00  0.00           H  
ATOM     12  HA  ASP A   1      30.110 -13.053 -14.221  1.00  0.00           H  
ATOM     13 1HB  ASP A   1      30.493 -12.726 -16.713  1.00  0.00           H  
ATOM     14 2HB  ASP A   1      29.387 -11.362 -16.643  1.00  0.00           H  
ATOM     15  N   LYS A   2      28.272 -11.763 -12.918  1.00  0.00           N  
ATOM     16  CA  LYS A   2      27.533 -11.028 -11.896  1.00  0.00           C  
ATOM     17  C   LYS A   2      27.784  -9.527 -12.008  1.00  0.00           C  
ATOM     18  O   LYS A   2      26.863  -8.724 -11.848  1.00  0.00           O  
ATOM     19  CB  LYS A   2      27.914 -11.520 -10.499  1.00  0.00           C  
ATOM     20  CG  LYS A   2      27.285 -12.853 -10.119  1.00  0.00           C  
ATOM     21  CD  LYS A   2      27.558 -13.204  -8.662  1.00  0.00           C  
ATOM     22  CE  LYS A   2      26.984 -14.567  -8.299  1.00  0.00           C  
ATOM     23  NZ  LYS A   2      27.246 -14.915  -6.870  1.00  0.00           N  
ATOM     24  H   LYS A   2      28.621 -12.686 -12.704  1.00  0.00           H  
ATOM     25  HA  LYS A   2      26.467 -11.202 -12.047  1.00  0.00           H  
ATOM     26 1HB  LYS A   2      28.997 -11.626 -10.433  1.00  0.00           H  
ATOM     27 2HB  LYS A   2      27.612 -10.780  -9.758  1.00  0.00           H  
ATOM     28 1HG  LYS A   2      26.207 -12.804 -10.274  1.00  0.00           H  
ATOM     29 2HG  LYS A   2      27.690 -13.640 -10.754  1.00  0.00           H  
ATOM     30 1HD  LYS A   2      28.634 -13.215  -8.486  1.00  0.00           H  
ATOM     31 2HD  LYS A   2      27.109 -12.450  -8.016  1.00  0.00           H  
ATOM     32 1HE  LYS A   2      25.909 -14.566  -8.471  1.00  0.00           H  
ATOM     33 2HE  LYS A   2      27.430 -15.331  -8.935  1.00  0.00           H  
ATOM     34 1HZ  LYS A   2      26.853 -15.823  -6.666  1.00  0.00           H  
ATOM     35 2HZ  LYS A   2      28.243 -14.936  -6.705  1.00  0.00           H  
ATOM     36 3HZ  LYS A   2      26.820 -14.222  -6.271  1.00  0.00           H  
ATOM     37  N   GLU A   3      28.921  -9.072 -12.412  1.00  0.00           N  
ATOM     38  CA  GLU A   3      29.274  -7.670 -12.612  1.00  0.00           C  
ATOM     39  C   GLU A   3      28.667  -7.126 -13.902  1.00  0.00           C  
ATOM     40  O   GLU A   3      28.211  -5.982 -13.946  1.00  0.00           O  
ATOM     41  CB  GLU A   3      30.795  -7.495 -12.632  1.00  0.00           C  
ATOM     42  CG  GLU A   3      31.433  -7.507 -11.251  1.00  0.00           C  
ATOM     43  CD  GLU A   3      32.935  -7.268 -11.282  1.00  0.00           C  
ATOM     44  OE1 GLU A   3      33.564  -7.217 -10.200  1.00  0.00           O  
ATOM     45  OE2 GLU A   3      33.486  -7.131 -12.396  1.00  0.00           O  
ATOM     46  H   GLU A   3      29.612  -9.785 -12.599  1.00  0.00           H  
ATOM     47  HA  GLU A   3      28.868  -7.089 -11.783  1.00  0.00           H  
ATOM     48 1HB  GLU A   3      31.245  -8.294 -13.222  1.00  0.00           H  
ATOM     49 2HB  GLU A   3      31.046  -6.550 -13.114  1.00  0.00           H  
ATOM     50 1HG  GLU A   3      30.969  -6.732 -10.641  1.00  0.00           H  
ATOM     51 2HG  GLU A   3      31.236  -8.469 -10.780  1.00  0.00           H  
ATOM     52  N   TRP A   4      28.588  -7.943 -14.975  1.00  0.00           N  
ATOM     53  CA  TRP A   4      27.916  -7.629 -16.231  1.00  0.00           C  
ATOM     54  C   TRP A   4      26.414  -7.469 -16.020  1.00  0.00           C  
ATOM     55  O   TRP A   4      25.802  -6.536 -16.546  1.00  0.00           O  
ATOM     56  CB  TRP A   4      28.184  -8.718 -17.273  1.00  0.00           C  
ATOM     57  CG  TRP A   4      27.442  -8.525 -18.562  1.00  0.00           C  
ATOM     58  CD1 TRP A   4      27.747  -7.646 -19.564  1.00  0.00           C  
ATOM     59  CD2 TRP A   4      26.267  -9.223 -18.983  1.00  0.00           C  
ATOM     60  NE1 TRP A   4      26.831  -7.758 -20.585  1.00  0.00           N  
ATOM     61  CE2 TRP A   4      25.914  -8.718 -20.254  1.00  0.00           C  
ATOM     62  CE3 TRP A   4      25.478 -10.230 -18.410  1.00  0.00           C  
ATOM     63  CZ2 TRP A   4      24.804  -9.186 -20.961  1.00  0.00           C  
ATOM     64  CZ3 TRP A   4      24.374 -10.694 -19.116  1.00  0.00           C  
ATOM     65  CH2 TRP A   4      24.049 -10.170 -20.378  1.00  0.00           C  
ATOM     66  H   TRP A   4      29.041  -8.840 -14.870  1.00  0.00           H  
ATOM     67  HA  TRP A   4      28.309  -6.685 -16.607  1.00  0.00           H  
ATOM     68 1HB  TRP A   4      29.250  -8.752 -17.498  1.00  0.00           H  
ATOM     69 2HB  TRP A   4      27.905  -9.689 -16.864  1.00  0.00           H  
ATOM     70  HD1 TRP A   4      28.591  -6.959 -19.554  1.00  0.00           H  
ATOM     71  HE1 TRP A   4      26.834  -7.220 -21.439  1.00  0.00           H  
ATOM     72  HE3 TRP A   4      25.727 -10.642 -17.432  1.00  0.00           H  
ATOM     73  HZ2 TRP A   4      24.535  -8.795 -21.943  1.00  0.00           H  
ATOM     74  HZ3 TRP A   4      23.764 -11.477 -18.664  1.00  0.00           H  
ATOM     75  HH2 TRP A   4      23.175 -10.556 -20.903  1.00  0.00           H  
ATOM     76  N   ILE A   5      25.691  -8.295 -15.174  1.00  0.00           N  
ATOM     77  CA  ILE A   5      24.263  -8.313 -14.874  1.00  0.00           C  
ATOM     78  C   ILE A   5      23.886  -7.064 -14.082  1.00  0.00           C  
ATOM     79  O   ILE A   5      22.883  -6.411 -14.380  1.00  0.00           O  
ATOM     80  CB  ILE A   5      23.867  -9.585 -14.089  1.00  0.00           C  
ATOM     81  CG1 ILE A   5      23.961 -10.820 -14.992  1.00  0.00           C  
ATOM     82  CG2 ILE A   5      22.460  -9.441 -13.503  1.00  0.00           C  
ATOM     83  CD1 ILE A   5      23.774 -12.140 -14.257  1.00  0.00           C  
ATOM     84  H   ILE A   5      26.297  -8.966 -14.724  1.00  0.00           H  
ATOM     85  HA  ILE A   5      23.712  -8.308 -15.814  1.00  0.00           H  
ATOM     86  HB  ILE A   5      24.573  -9.745 -13.275  1.00  0.00           H  
ATOM     87 1HG1 ILE A   5      23.205 -10.757 -15.774  1.00  0.00           H  
ATOM     88 2HG1 ILE A   5      24.935 -10.840 -15.481  1.00  0.00           H  
ATOM     89 1HG2 ILE A   5      22.200 -10.346 -12.955  1.00  0.00           H  
ATOM     90 2HG2 ILE A   5      22.433  -8.588 -12.827  1.00  0.00           H  
ATOM     91 3HG2 ILE A   5      21.744  -9.287 -14.310  1.00  0.00           H  
ATOM     92 1HD1 ILE A   5      23.855 -12.965 -14.965  1.00  0.00           H  
ATOM     93 2HD1 ILE A   5      24.543 -12.242 -13.491  1.00  0.00           H  
ATOM     94 3HD1 ILE A   5      22.791 -12.159 -13.789  1.00  0.00           H  
ATOM     95  N   LEU A   6      24.718  -6.642 -13.276  1.00  0.00           N  
ATOM     96  CA  LEU A   6      24.503  -5.485 -12.414  1.00  0.00           C  
ATOM     97  C   LEU A   6      24.746  -4.187 -13.178  1.00  0.00           C  
ATOM     98  O   LEU A   6      24.044  -3.196 -12.965  1.00  0.00           O  
ATOM     99  CB  LEU A   6      25.420  -5.549 -11.190  1.00  0.00           C  
ATOM    100  CG  LEU A   6      25.091  -6.624 -10.153  1.00  0.00           C  
ATOM    101  CD1 LEU A   6      26.173  -6.673  -9.079  1.00  0.00           C  
ATOM    102  CD2 LEU A   6      23.723  -6.366  -9.530  1.00  0.00           C  
ATOM    103  H   LEU A   6      25.596  -7.139 -13.222  1.00  0.00           H  
ATOM    104  HA  LEU A   6      23.468  -5.495 -12.074  1.00  0.00           H  
ATOM    105 1HB  LEU A   6      26.440  -5.725 -11.529  1.00  0.00           H  
ATOM    106 2HB  LEU A   6      25.389  -4.585 -10.682  1.00  0.00           H  
ATOM    107  HG  LEU A   6      25.082  -7.603 -10.634  1.00  0.00           H  
ATOM    108 1HD1 LEU A   6      25.925  -7.443  -8.348  1.00  0.00           H  
ATOM    109 2HD1 LEU A   6      27.133  -6.907  -9.540  1.00  0.00           H  
ATOM    110 3HD1 LEU A   6      26.235  -5.706  -8.581  1.00  0.00           H  
ATOM    111 1HD2 LEU A   6      23.506  -7.142  -8.795  1.00  0.00           H  
ATOM    112 2HD2 LEU A   6      23.724  -5.392  -9.040  1.00  0.00           H  
ATOM    113 3HD2 LEU A   6      22.960  -6.380 -10.309  1.00  0.00           H  
ATOM    114  N   GLN A   7      25.658  -4.150 -14.136  1.00  0.00           N  
ATOM    115  CA  GLN A   7      25.840  -3.062 -15.091  1.00  0.00           C  
ATOM    116  C   GLN A   7      24.620  -2.913 -15.995  1.00  0.00           C  
ATOM    117  O   GLN A   7      24.196  -1.795 -16.294  1.00  0.00           O  
ATOM    118  CB  GLN A   7      27.095  -3.292 -15.935  1.00  0.00           C  
ATOM    119  CG  GLN A   7      27.466  -2.110 -16.820  1.00  0.00           C  
ATOM    120  CD  GLN A   7      28.768  -2.323 -17.569  1.00  0.00           C  
ATOM    121  OE1 GLN A   7      29.464  -3.322 -17.359  1.00  0.00           O  
ATOM    122  NE2 GLN A   7      29.106  -1.387 -18.449  1.00  0.00           N  
ATOM    123  H   GLN A   7      26.265  -4.956 -14.187  1.00  0.00           H  
ATOM    124  HA  GLN A   7      25.960  -2.131 -14.536  1.00  0.00           H  
ATOM    125 1HB  GLN A   7      27.940  -3.505 -15.280  1.00  0.00           H  
ATOM    126 2HB  GLN A   7      26.949  -4.163 -16.574  1.00  0.00           H  
ATOM    127 1HG  GLN A   7      26.675  -1.956 -17.553  1.00  0.00           H  
ATOM    128 2HG  GLN A   7      27.575  -1.223 -16.196  1.00  0.00           H  
ATOM    129 1HE2 GLN A   7      29.955  -1.475 -18.972  1.00  0.00           H  
ATOM    130 2HE2 GLN A   7      28.513  -0.594 -18.589  1.00  0.00           H  
ATOM    131  N   LYS A   8      24.096  -3.982 -16.303  1.00  0.00           N  
ATOM    132  CA  LYS A   8      22.927  -4.024 -17.176  1.00  0.00           C  
ATOM    133  C   LYS A   8      21.686  -3.500 -16.458  1.00  0.00           C  
ATOM    134  O   LYS A   8      20.883  -2.772 -17.046  1.00  0.00           O  
ATOM    135  CB  LYS A   8      22.681  -5.448 -17.676  1.00  0.00           C  
ATOM    136  CG  LYS A   8      23.513  -5.830 -18.891  1.00  0.00           C  
ATOM    137  CD  LYS A   8      23.041  -7.143 -19.502  1.00  0.00           C  
ATOM    138  CE  LYS A   8      23.876  -7.529 -20.715  1.00  0.00           C  
ATOM    139  NZ  LYS A   8      23.402  -8.805 -21.331  1.00  0.00           N  
ATOM    140  H   LYS A   8      24.477  -4.848 -15.949  1.00  0.00           H  
ATOM    141  HA  LYS A   8      23.114  -3.381 -18.036  1.00  0.00           H  
ATOM    142 1HB  LYS A   8      22.902  -6.157 -16.878  1.00  0.00           H  
ATOM    143 2HB  LYS A   8      21.629  -5.566 -17.936  1.00  0.00           H  
ATOM    144 1HG  LYS A   8      23.440  -5.044 -19.644  1.00  0.00           H  
ATOM    145 2HG  LYS A   8      24.558  -5.933 -18.599  1.00  0.00           H  
ATOM    146 1HD  LYS A   8      23.112  -7.937 -18.758  1.00  0.00           H  
ATOM    147 2HD  LYS A   8      21.999  -7.048 -19.808  1.00  0.00           H  
ATOM    148 1HE  LYS A   8      23.823  -6.737 -21.460  1.00  0.00           H  
ATOM    149 2HE  LYS A   8      24.918  -7.648 -20.417  1.00  0.00           H  
ATOM    150 1HZ  LYS A   8      23.978  -9.028 -22.130  1.00  0.00           H  
ATOM    151 2HZ  LYS A   8      23.464  -9.551 -20.652  1.00  0.00           H  
ATOM    152 3HZ  LYS A   8      22.442  -8.700 -21.628  1.00  0.00           H  
ATOM    153  N   ILE A   9      21.520  -3.779 -15.233  1.00  0.00           N  
ATOM    154  CA  ILE A   9      20.425  -3.293 -14.401  1.00  0.00           C  
ATOM    155  C   ILE A   9      20.556  -1.784 -14.205  1.00  0.00           C  
ATOM    156  O   ILE A   9      19.571  -1.050 -14.316  1.00  0.00           O  
ATOM    157  CB  ILE A   9      20.394  -4.010 -13.032  1.00  0.00           C  
ATOM    158  CG1 ILE A   9      20.010  -5.483 -13.210  1.00  0.00           C  
ATOM    159  CG2 ILE A   9      19.431  -3.304 -12.074  1.00  0.00           C  
ATOM    160  CD1 ILE A   9      20.089  -6.302 -11.929  1.00  0.00           C  
ATOM    161  H   ILE A   9      22.215  -4.388 -14.825  1.00  0.00           H  
ATOM    162  HA  ILE A   9      19.485  -3.497 -14.913  1.00  0.00           H  
ATOM    163  HB  ILE A   9      21.392  -4.004 -12.596  1.00  0.00           H  
ATOM    164 1HG1 ILE A   9      18.993  -5.550 -13.594  1.00  0.00           H  
ATOM    165 2HG1 ILE A   9      20.668  -5.944 -13.948  1.00  0.00           H  
ATOM    166 1HG2 ILE A   9      19.423  -3.825 -11.117  1.00  0.00           H  
ATOM    167 2HG2 ILE A   9      19.756  -2.275 -11.925  1.00  0.00           H  
ATOM    168 3HG2 ILE A   9      18.427  -3.310 -12.498  1.00  0.00           H  
ATOM    169 1HD1 ILE A   9      19.803  -7.333 -12.138  1.00  0.00           H  
ATOM    170 2HD1 ILE A   9      21.109  -6.279 -11.545  1.00  0.00           H  
ATOM    171 3HD1 ILE A   9      19.412  -5.882 -11.187  1.00  0.00           H  
ATOM    172  N   TYR A  10      21.773  -1.284 -13.947  1.00  0.00           N  
ATOM    173  CA  TYR A  10      22.056   0.141 -13.813  1.00  0.00           C  
ATOM    174  C   TYR A  10      21.715   0.888 -15.097  1.00  0.00           C  
ATOM    175  O   TYR A  10      21.071   1.939 -15.059  1.00  0.00           O  
ATOM    176  CB  TYR A  10      23.528   0.365 -13.453  1.00  0.00           C  
ATOM    177  CG  TYR A  10      23.899   1.820 -13.297  1.00  0.00           C  
ATOM    178  CD1 TYR A  10      24.552   2.506 -14.319  1.00  0.00           C  
ATOM    179  CD2 TYR A  10      23.600   2.511 -12.128  1.00  0.00           C  
ATOM    180  CE1 TYR A  10      24.898   3.846 -14.179  1.00  0.00           C  
ATOM    181  CE2 TYR A  10      23.942   3.851 -11.977  1.00  0.00           C  
ATOM    182  CZ  TYR A  10      24.589   4.509 -13.007  1.00  0.00           C  
ATOM    183  OH  TYR A  10      24.929   5.835 -12.863  1.00  0.00           O  
ATOM    184  H   TYR A  10      22.527  -1.947 -13.842  1.00  0.00           H  
ATOM    185  HA  TYR A  10      21.436   0.543 -13.011  1.00  0.00           H  
ATOM    186 1HB  TYR A  10      23.756  -0.148 -12.518  1.00  0.00           H  
ATOM    187 2HB  TYR A  10      24.162  -0.068 -14.227  1.00  0.00           H  
ATOM    188  HD1 TYR A  10      24.800   1.993 -15.248  1.00  0.00           H  
ATOM    189  HD2 TYR A  10      23.090   2.003 -11.310  1.00  0.00           H  
ATOM    190  HE1 TYR A  10      25.408   4.365 -14.990  1.00  0.00           H  
ATOM    191  HE2 TYR A  10      23.701   4.374 -11.051  1.00  0.00           H  
ATOM    192  HH  TYR A  10      24.648   6.144 -11.999  1.00  0.00           H  
ATOM    193  N   GLU A  11      22.135   0.425 -16.228  1.00  0.00           N  
ATOM    194  CA  GLU A  11      21.900   1.040 -17.531  1.00  0.00           C  
ATOM    195  C   GLU A  11      20.410   1.084 -17.860  1.00  0.00           C  
ATOM    196  O   GLU A  11      19.917   2.078 -18.396  1.00  0.00           O  
ATOM    197  CB  GLU A  11      22.657   0.284 -18.626  1.00  0.00           C  
ATOM    198  CG  GLU A  11      24.159   0.534 -18.619  1.00  0.00           C  
ATOM    199  CD  GLU A  11      24.898  -0.222 -19.711  1.00  0.00           C  
ATOM    200  OE1 GLU A  11      26.135  -0.071 -19.823  1.00  0.00           O  
ATOM    201  OE2 GLU A  11      24.233  -0.971 -20.462  1.00  0.00           O  
ATOM    202  H   GLU A  11      22.666  -0.433 -16.177  1.00  0.00           H  
ATOM    203  HA  GLU A  11      22.266   2.067 -17.500  1.00  0.00           H  
ATOM    204 1HB  GLU A  11      22.490  -0.787 -18.511  1.00  0.00           H  
ATOM    205 2HB  GLU A  11      22.269   0.573 -19.603  1.00  0.00           H  
ATOM    206 1HG  GLU A  11      24.340   1.601 -18.750  1.00  0.00           H  
ATOM    207 2HG  GLU A  11      24.561   0.242 -17.650  1.00  0.00           H  
ATOM    208  N   ILE A  12      19.656  -0.009 -17.500  1.00  0.00           N  
ATOM    209  CA  ILE A  12      18.218  -0.104 -17.725  1.00  0.00           C  
ATOM    210  C   ILE A  12      17.491   0.929 -16.866  1.00  0.00           C  
ATOM    211  O   ILE A  12      16.610   1.641 -17.353  1.00  0.00           O  
ATOM    212  CB  ILE A  12      17.690  -1.524 -17.417  1.00  0.00           C  
ATOM    213  CG1 ILE A  12      18.185  -2.518 -18.473  1.00  0.00           C  
ATOM    214  CG2 ILE A  12      16.161  -1.526 -17.337  1.00  0.00           C  
ATOM    215  CD1 ILE A  12      17.893  -3.974 -18.137  1.00  0.00           C  
ATOM    216  H   ILE A  12      20.137  -0.779 -17.057  1.00  0.00           H  
ATOM    217  HA  ILE A  12      18.017   0.113 -18.773  1.00  0.00           H  
ATOM    218  HB  ILE A  12      18.093  -1.863 -16.463  1.00  0.00           H  
ATOM    219 1HG1 ILE A  12      17.721  -2.291 -19.432  1.00  0.00           H  
ATOM    220 2HG1 ILE A  12      19.263  -2.409 -18.598  1.00  0.00           H  
ATOM    221 1HG2 ILE A  12      15.809  -2.534 -17.120  1.00  0.00           H  
ATOM    222 2HG2 ILE A  12      15.837  -0.851 -16.546  1.00  0.00           H  
ATOM    223 3HG2 ILE A  12      15.746  -1.194 -18.289  1.00  0.00           H  
ATOM    224 1HD1 ILE A  12      18.275  -4.615 -18.932  1.00  0.00           H  
ATOM    225 2HD1 ILE A  12      18.379  -4.235 -17.196  1.00  0.00           H  
ATOM    226 3HD1 ILE A  12      16.818  -4.117 -18.042  1.00  0.00           H  
ATOM    227  N   MET A  13      17.903   1.034 -15.585  1.00  0.00           N  
ATOM    228  CA  MET A  13      17.266   1.970 -14.662  1.00  0.00           C  
ATOM    229  C   MET A  13      17.559   3.412 -15.060  1.00  0.00           C  
ATOM    230  O   MET A  13      16.690   4.278 -14.956  1.00  0.00           O  
ATOM    231  CB  MET A  13      17.738   1.717 -13.229  1.00  0.00           C  
ATOM    232  CG  MET A  13      17.186   0.439 -12.618  1.00  0.00           C  
ATOM    233  SD  MET A  13      17.100   0.515 -10.787  1.00  0.00           S  
ATOM    234  CE  MET A  13      18.834   0.887 -10.400  1.00  0.00           C  
ATOM    235  H   MET A  13      18.664   0.458 -15.254  1.00  0.00           H  
ATOM    236  HA  MET A  13      16.188   1.818 -14.705  1.00  0.00           H  
ATOM    237 1HB  MET A  13      18.825   1.661 -13.209  1.00  0.00           H  
ATOM    238 2HB  MET A  13      17.441   2.553 -12.595  1.00  0.00           H  
ATOM    239 1HG  MET A  13      16.184   0.255 -13.004  1.00  0.00           H  
ATOM    240 2HG  MET A  13      17.820  -0.402 -12.899  1.00  0.00           H  
ATOM    241 1HE  MET A  13      18.957   0.967  -9.320  1.00  0.00           H  
ATOM    242 2HE  MET A  13      19.472   0.088 -10.780  1.00  0.00           H  
ATOM    243 3HE  MET A  13      19.117   1.830 -10.868  1.00  0.00           H  
ATOM    244  N   ARG A  14      18.791   3.696 -15.497  1.00  0.00           N  
ATOM    245  CA  ARG A  14      19.163   5.017 -15.993  1.00  0.00           C  
ATOM    246  C   ARG A  14      18.330   5.398 -17.213  1.00  0.00           C  
ATOM    247  O   ARG A  14      17.810   6.513 -17.292  1.00  0.00           O  
ATOM    248  CB  ARG A  14      20.653   5.061 -16.341  1.00  0.00           C  
ATOM    249  CG  ARG A  14      21.164   6.451 -16.683  1.00  0.00           C  
ATOM    250  CD  ARG A  14      22.621   6.424 -17.124  1.00  0.00           C  
ATOM    251  NE  ARG A  14      22.774   5.808 -18.439  1.00  0.00           N  
ATOM    252  CZ  ARG A  14      22.871   6.479 -19.584  1.00  0.00           C  
ATOM    253  NH1 ARG A  14      22.831   7.806 -19.597  1.00  0.00           N  
ATOM    254  NH2 ARG A  14      23.008   5.818 -20.724  1.00  0.00           N  
ATOM    255  H   ARG A  14      19.486   2.963 -15.480  1.00  0.00           H  
ATOM    256  HA  ARG A  14      18.967   5.749 -15.209  1.00  0.00           H  
ATOM    257 1HB  ARG A  14      21.234   4.683 -15.501  1.00  0.00           H  
ATOM    258 2HB  ARG A  14      20.847   4.409 -17.193  1.00  0.00           H  
ATOM    259 1HG  ARG A  14      20.568   6.868 -17.495  1.00  0.00           H  
ATOM    260 2HG  ARG A  14      21.083   7.094 -15.806  1.00  0.00           H  
ATOM    261 1HD  ARG A  14      23.004   7.443 -17.175  1.00  0.00           H  
ATOM    262 2HD  ARG A  14      23.208   5.852 -16.406  1.00  0.00           H  
ATOM    263  HE  ARG A  14      22.809   4.798 -18.484  1.00  0.00           H  
ATOM    264 1HH1 ARG A  14      22.726   8.317 -18.732  1.00  0.00           H  
ATOM    265 2HH1 ARG A  14      22.906   8.305 -20.472  1.00  0.00           H  
ATOM    266 1HH2 ARG A  14      23.039   4.808 -20.722  1.00  0.00           H  
ATOM    267 2HH2 ARG A  14      23.082   6.323 -21.594  1.00  0.00           H  
ATOM    268  N   LEU A  15      18.227   4.482 -18.209  1.00  0.00           N  
ATOM    269  CA  LEU A  15      17.490   4.700 -19.449  1.00  0.00           C  
ATOM    270  C   LEU A  15      16.004   4.901 -19.170  1.00  0.00           C  
ATOM    271  O   LEU A  15      15.351   5.719 -19.823  1.00  0.00           O  
ATOM    272  CB  LEU A  15      17.686   3.520 -20.404  1.00  0.00           C  
ATOM    273  CG  LEU A  15      19.044   3.432 -21.103  1.00  0.00           C  
ATOM    274  CD1 LEU A  15      19.167   2.112 -21.857  1.00  0.00           C  
ATOM    275  CD2 LEU A  15      19.238   4.613 -22.047  1.00  0.00           C  
ATOM    276  H   LEU A  15      18.697   3.600 -18.065  1.00  0.00           H  
ATOM    277  HA  LEU A  15      17.874   5.601 -19.926  1.00  0.00           H  
ATOM    278 1HB  LEU A  15      17.546   2.595 -19.847  1.00  0.00           H  
ATOM    279 2HB  LEU A  15      16.923   3.571 -21.180  1.00  0.00           H  
ATOM    280  HG  LEU A  15      19.839   3.442 -20.357  1.00  0.00           H  
ATOM    281 1HD1 LEU A  15      20.138   2.063 -22.349  1.00  0.00           H  
ATOM    282 2HD1 LEU A  15      19.075   1.282 -21.156  1.00  0.00           H  
ATOM    283 3HD1 LEU A  15      18.378   2.046 -22.605  1.00  0.00           H  
ATOM    284 1HD2 LEU A  15      20.210   4.533 -22.535  1.00  0.00           H  
ATOM    285 2HD2 LEU A  15      18.452   4.608 -22.802  1.00  0.00           H  
ATOM    286 3HD2 LEU A  15      19.191   5.543 -21.480  1.00  0.00           H  
ATOM    287  N   LEU A  16      15.497   4.161 -18.199  1.00  0.00           N  
ATOM    288  CA  LEU A  16      14.111   4.287 -17.761  1.00  0.00           C  
ATOM    289  C   LEU A  16      13.840   5.682 -17.209  1.00  0.00           C  
ATOM    290  O   LEU A  16      12.788   6.267 -17.477  1.00  0.00           O  
ATOM    291  CB  LEU A  16      13.787   3.233 -16.700  1.00  0.00           C  
ATOM    292  CG  LEU A  16      13.562   1.807 -17.206  1.00  0.00           C  
ATOM    293  CD1 LEU A  16      13.391   0.849 -16.032  1.00  0.00           C  
ATOM    294  CD2 LEU A  16      12.351   1.752 -18.130  1.00  0.00           C  
ATOM    295  H   LEU A  16      16.096   3.485 -17.747  1.00  0.00           H  
ATOM    296  HA  LEU A  16      13.461   4.127 -18.621  1.00  0.00           H  
ATOM    297 1HB  LEU A  16      14.606   3.198 -15.984  1.00  0.00           H  
ATOM    298 2HB  LEU A  16      12.883   3.537 -16.172  1.00  0.00           H  
ATOM    299  HG  LEU A  16      14.442   1.473 -17.756  1.00  0.00           H  
ATOM    300 1HD1 LEU A  16      13.232  -0.162 -16.407  1.00  0.00           H  
ATOM    301 2HD1 LEU A  16      14.288   0.868 -15.413  1.00  0.00           H  
ATOM    302 3HD1 LEU A  16      12.531   1.154 -15.436  1.00  0.00           H  
ATOM    303 1HD2 LEU A  16      12.207   0.730 -18.481  1.00  0.00           H  
ATOM    304 2HD2 LEU A  16      11.464   2.078 -17.587  1.00  0.00           H  
ATOM    305 3HD2 LEU A  16      12.515   2.409 -18.984  1.00  0.00           H  
ATOM    306  N   ASP A  17      14.762   6.282 -16.473  1.00  0.00           N  
ATOM    307  CA  ASP A  17      14.675   7.622 -15.901  1.00  0.00           C  
ATOM    308  C   ASP A  17      14.711   8.689 -16.993  1.00  0.00           C  
ATOM    309  O   ASP A  17      13.992   9.687 -16.917  1.00  0.00           O  
ATOM    310  CB  ASP A  17      15.811   7.854 -14.902  1.00  0.00           C  
ATOM    311  CG  ASP A  17      15.612   9.099 -14.056  1.00  0.00           C  
ATOM    312  OD1 ASP A  17      14.469   9.371 -13.630  1.00  0.00           O  
ATOM    313  OD2 ASP A  17      16.607   9.817 -13.816  1.00  0.00           O  
ATOM    314  H   ASP A  17      15.593   5.731 -16.311  1.00  0.00           H  
ATOM    315  HA  ASP A  17      13.724   7.712 -15.374  1.00  0.00           H  
ATOM    316 1HB  ASP A  17      15.894   6.993 -14.239  1.00  0.00           H  
ATOM    317 2HB  ASP A  17      16.755   7.946 -15.439  1.00  0.00           H  
ATOM    318  N   GLU A  18      15.354   8.446 -18.072  1.00  0.00           N  
ATOM    319  CA  GLU A  18      15.535   9.372 -19.186  1.00  0.00           C  
ATOM    320  C   GLU A  18      14.320   9.369 -20.109  1.00  0.00           C  
ATOM    321  O   GLU A  18      13.949  10.408 -20.659  1.00  0.00           O  
ATOM    322  CB  GLU A  18      16.798   9.022 -19.976  1.00  0.00           C  
ATOM    323  CG  GLU A  18      18.092   9.351 -19.247  1.00  0.00           C  
ATOM    324  CD  GLU A  18      19.337   8.932 -20.013  1.00  0.00           C  
ATOM    325  OE1 GLU A  18      20.462   9.143 -19.505  1.00  0.00           O  
ATOM    326  OE2 GLU A  18      19.186   8.389 -21.130  1.00  0.00           O  
ATOM    327  H   GLU A  18      15.761   7.523 -18.128  1.00  0.00           H  
ATOM    328  HA  GLU A  18      15.644  10.380 -18.784  1.00  0.00           H  
ATOM    329 1HB  GLU A  18      16.800   7.956 -20.206  1.00  0.00           H  
ATOM    330 2HB  GLU A  18      16.796   9.561 -20.923  1.00  0.00           H  
ATOM    331 1HG  GLU A  18      18.136  10.426 -19.073  1.00  0.00           H  
ATOM    332 2HG  GLU A  18      18.087   8.854 -18.278  1.00  0.00           H  
ATOM    333  N   LEU A  19      13.635   8.220 -20.258  1.00  0.00           N  
ATOM    334  CA  LEU A  19      12.551   8.006 -21.210  1.00  0.00           C  
ATOM    335  C   LEU A  19      11.226   8.510 -20.648  1.00  0.00           C  
ATOM    336  O   LEU A  19      10.377   9.003 -21.394  1.00  0.00           O  
ATOM    337  CB  LEU A  19      12.435   6.522 -21.567  1.00  0.00           C  
ATOM    338  CG  LEU A  19      13.551   5.946 -22.440  1.00  0.00           C  
ATOM    339  CD1 LEU A  19      13.436   4.427 -22.515  1.00  0.00           C  
ATOM    340  CD2 LEU A  19      13.510   6.559 -23.836  1.00  0.00           C  
ATOM    341  H   LEU A  19      13.913   7.462 -19.651  1.00  0.00           H  
ATOM    342  HA  LEU A  19      12.773   8.566 -22.118  1.00  0.00           H  
ATOM    343 1HB  LEU A  19      12.412   5.944 -20.645  1.00  0.00           H  
ATOM    344 2HB  LEU A  19      11.494   6.364 -22.094  1.00  0.00           H  
ATOM    345  HG  LEU A  19      14.518   6.165 -21.986  1.00  0.00           H  
ATOM    346 1HD1 LEU A  19      14.237   4.032 -23.140  1.00  0.00           H  
ATOM    347 2HD1 LEU A  19      13.517   4.006 -21.513  1.00  0.00           H  
ATOM    348 3HD1 LEU A  19      12.473   4.156 -22.946  1.00  0.00           H  
ATOM    349 1HD2 LEU A  19      14.312   6.137 -24.442  1.00  0.00           H  
ATOM    350 2HD2 LEU A  19      12.549   6.339 -24.302  1.00  0.00           H  
ATOM    351 3HD2 LEU A  19      13.640   7.639 -23.763  1.00  0.00           H  
ATOM    352  N   GLY A  20      11.142   8.778 -19.360  1.00  0.00           N  
ATOM    353  CA  GLY A  20       9.964   9.331 -18.709  1.00  0.00           C  
ATOM    354  C   GLY A  20       8.704   8.531 -18.978  1.00  0.00           C  
ATOM    355  O   GLY A  20       7.597   9.070 -18.925  1.00  0.00           O  
ATOM    356  H   GLY A  20      11.962   8.578 -18.806  1.00  0.00           H  
ATOM    357 1HA  GLY A  20      10.129   9.372 -17.632  1.00  0.00           H  
ATOM    358 2HA  GLY A  20       9.807  10.354 -19.049  1.00  0.00           H  
ATOM    359  N   HIS A  21       8.841   7.171 -19.549  1.00  0.00           N  
ATOM    360  CA  HIS A  21       7.731   6.257 -19.791  1.00  0.00           C  
ATOM    361  C   HIS A  21       7.345   5.510 -18.519  1.00  0.00           C  
ATOM    362  O   HIS A  21       8.011   4.546 -18.134  1.00  0.00           O  
ATOM    363  CB  HIS A  21       8.087   5.262 -20.897  1.00  0.00           C  
ATOM    364  CG  HIS A  21       8.182   5.882 -22.255  1.00  0.00           C  
ATOM    365  ND1 HIS A  21       7.129   5.891 -23.144  1.00  0.00           N  
ATOM    366  CD2 HIS A  21       9.206   6.517 -22.872  1.00  0.00           C  
ATOM    367  CE1 HIS A  21       7.503   6.506 -24.253  1.00  0.00           C  
ATOM    368  NE2 HIS A  21       8.759   6.895 -24.114  1.00  0.00           N  
ATOM    369  H   HIS A  21       9.779   6.877 -19.780  1.00  0.00           H  
ATOM    370  HA  HIS A  21       6.857   6.823 -20.113  1.00  0.00           H  
ATOM    371 1HB  HIS A  21       9.044   4.791 -20.669  1.00  0.00           H  
ATOM    372 2HB  HIS A  21       7.335   4.474 -20.933  1.00  0.00           H  
ATOM    373  HD2 HIS A  21      10.200   6.694 -22.461  1.00  0.00           H  
ATOM    374  HE1 HIS A  21       6.881   6.666 -25.134  1.00  0.00           H  
ATOM    375  HE2 HIS A  21       9.304   7.390 -24.806  1.00  0.00           H  
ATOM    376  N   ALA A  22       6.436   6.015 -17.785  1.00  0.00           N  
ATOM    377  CA  ALA A  22       6.030   5.653 -16.429  1.00  0.00           C  
ATOM    378  C   ALA A  22       5.630   4.183 -16.350  1.00  0.00           C  
ATOM    379  O   ALA A  22       6.080   3.458 -15.459  1.00  0.00           O  
ATOM    380  CB  ALA A  22       4.877   6.541 -15.965  1.00  0.00           C  
ATOM    381  H   ALA A  22       5.959   6.770 -18.256  1.00  0.00           H  
ATOM    382  HA  ALA A  22       6.883   5.807 -15.768  1.00  0.00           H  
ATOM    383 1HB  ALA A  22       4.585   6.260 -14.953  1.00  0.00           H  
ATOM    384 2HB  ALA A  22       5.194   7.584 -15.974  1.00  0.00           H  
ATOM    385 3HB  ALA A  22       4.028   6.414 -16.635  1.00  0.00           H  
ATOM    386  N   GLU A  23       4.835   3.698 -17.350  1.00  0.00           N  
ATOM    387  CA  GLU A  23       4.388   2.309 -17.347  1.00  0.00           C  
ATOM    388  C   GLU A  23       5.546   1.356 -17.631  1.00  0.00           C  
ATOM    389  O   GLU A  23       5.663   0.306 -16.995  1.00  0.00           O  
ATOM    390  CB  GLU A  23       3.272   2.101 -18.374  1.00  0.00           C  
ATOM    391  CG  GLU A  23       2.672   0.702 -18.356  1.00  0.00           C  
ATOM    392  CD  GLU A  23       1.494   0.543 -19.304  1.00  0.00           C  
ATOM    393  OE1 GLU A  23       1.139  -0.609 -19.642  1.00  0.00           O  
ATOM    394  OE2 GLU A  23       0.922   1.578 -19.712  1.00  0.00           O  
ATOM    395  H   GLU A  23       4.549   4.305 -18.105  1.00  0.00           H  
ATOM    396  HA  GLU A  23       3.998   2.073 -16.356  1.00  0.00           H  
ATOM    397 1HB  GLU A  23       2.471   2.817 -18.190  1.00  0.00           H  
ATOM    398 2HB  GLU A  23       3.659   2.292 -19.375  1.00  0.00           H  
ATOM    399 1HG  GLU A  23       3.443  -0.016 -18.634  1.00  0.00           H  
ATOM    400 2HG  GLU A  23       2.347   0.471 -17.343  1.00  0.00           H  
ATOM    401  N   ALA A  24       6.437   1.610 -18.595  1.00  0.00           N  
ATOM    402  CA  ALA A  24       7.614   0.811 -18.927  1.00  0.00           C  
ATOM    403  C   ALA A  24       8.582   0.745 -17.749  1.00  0.00           C  
ATOM    404  O   ALA A  24       9.165  -0.306 -17.474  1.00  0.00           O  
ATOM    405  CB  ALA A  24       8.315   1.384 -20.156  1.00  0.00           C  
ATOM    406  H   ALA A  24       6.245   2.447 -19.127  1.00  0.00           H  
ATOM    407  HA  ALA A  24       7.283  -0.203 -19.150  1.00  0.00           H  
ATOM    408 1HB  ALA A  24       9.190   0.778 -20.391  1.00  0.00           H  
ATOM    409 2HB  ALA A  24       7.629   1.375 -21.003  1.00  0.00           H  
ATOM    410 3HB  ALA A  24       8.627   2.407 -19.953  1.00  0.00           H  
ATOM    411  N   SER A  25       8.674   1.829 -17.076  1.00  0.00           N  
ATOM    412  CA  SER A  25       9.530   1.898 -15.896  1.00  0.00           C  
ATOM    413  C   SER A  25       9.019   0.982 -14.789  1.00  0.00           C  
ATOM    414  O   SER A  25       9.804   0.287 -14.140  1.00  0.00           O  
ATOM    415  CB  SER A  25       9.617   3.335 -15.380  1.00  0.00           C  
ATOM    416  OG  SER A  25      10.471   3.413 -14.251  1.00  0.00           O  
ATOM    417  H   SER A  25       8.154   2.649 -17.355  1.00  0.00           H  
ATOM    418  HA  SER A  25      10.531   1.567 -16.175  1.00  0.00           H  
ATOM    419 1HB  SER A  25       9.992   3.984 -16.171  1.00  0.00           H  
ATOM    420 2HB  SER A  25       8.621   3.687 -15.114  1.00  0.00           H  
ATOM    421  HG  SER A  25      10.785   2.519 -14.095  1.00  0.00           H  
ATOM    422  N   MET A  26       7.773   0.856 -14.567  1.00  0.00           N  
ATOM    423  CA  MET A  26       7.142  -0.003 -13.569  1.00  0.00           C  
ATOM    424  C   MET A  26       7.230  -1.469 -13.980  1.00  0.00           C  
ATOM    425  O   MET A  26       7.490  -2.337 -13.144  1.00  0.00           O  
ATOM    426  CB  MET A  26       5.679   0.396 -13.364  1.00  0.00           C  
ATOM    427  CG  MET A  26       5.500   1.703 -12.610  1.00  0.00           C  
ATOM    428  SD  MET A  26       3.738   2.083 -12.270  1.00  0.00           S  
ATOM    429  CE  MET A  26       3.249   2.792 -13.867  1.00  0.00           C  
ATOM    430  H   MET A  26       7.191   1.426 -15.164  1.00  0.00           H  
ATOM    431  HA  MET A  26       7.671   0.118 -12.624  1.00  0.00           H  
ATOM    432 1HB  MET A  26       5.189   0.492 -14.332  1.00  0.00           H  
ATOM    433 2HB  MET A  26       5.161  -0.389 -12.812  1.00  0.00           H  
ATOM    434 1HG  MET A  26       6.032   1.651 -11.661  1.00  0.00           H  
ATOM    435 2HG  MET A  26       5.923   2.520 -13.193  1.00  0.00           H  
ATOM    436 1HE  MET A  26       2.198   3.078 -13.831  1.00  0.00           H  
ATOM    437 2HE  MET A  26       3.859   3.672 -14.077  1.00  0.00           H  
ATOM    438 3HE  MET A  26       3.397   2.052 -14.654  1.00  0.00           H  
ATOM    439  N   ARG A  27       7.098  -1.779 -15.239  1.00  0.00           N  
ATOM    440  CA  ARG A  27       7.230  -3.130 -15.774  1.00  0.00           C  
ATOM    441  C   ARG A  27       8.670  -3.620 -15.673  1.00  0.00           C  
ATOM    442  O   ARG A  27       8.916  -4.772 -15.309  1.00  0.00           O  
ATOM    443  CB  ARG A  27       6.760  -3.181 -17.229  1.00  0.00           C  
ATOM    444  CG  ARG A  27       5.250  -3.102 -17.392  1.00  0.00           C  
ATOM    445  CD  ARG A  27       4.844  -3.022 -18.857  1.00  0.00           C  
ATOM    446  NE  ARG A  27       5.029  -4.300 -19.538  1.00  0.00           N  
ATOM    447  CZ  ARG A  27       4.825  -4.504 -20.837  1.00  0.00           C  
ATOM    448  NH1 ARG A  27       4.424  -3.512 -21.624  1.00  0.00           N  
ATOM    449  NH2 ARG A  27       5.024  -5.708 -21.353  1.00  0.00           N  
ATOM    450  H   ARG A  27       6.891  -1.018 -15.870  1.00  0.00           H  
ATOM    451  HA  ARG A  27       6.604  -3.799 -15.183  1.00  0.00           H  
ATOM    452 1HB  ARG A  27       7.204  -2.356 -17.784  1.00  0.00           H  
ATOM    453 2HB  ARG A  27       7.103  -4.107 -17.690  1.00  0.00           H  
ATOM    454 1HG  ARG A  27       4.790  -3.990 -16.957  1.00  0.00           H  
ATOM    455 2HG  ARG A  27       4.875  -2.213 -16.884  1.00  0.00           H  
ATOM    456 1HD  ARG A  27       3.793  -2.744 -18.928  1.00  0.00           H  
ATOM    457 2HD  ARG A  27       5.452  -2.273 -19.363  1.00  0.00           H  
ATOM    458  HE  ARG A  27       5.334  -5.088 -18.983  1.00  0.00           H  
ATOM    459 1HH1 ARG A  27       4.271  -2.591 -21.238  1.00  0.00           H  
ATOM    460 2HH1 ARG A  27       4.272  -3.678 -22.608  1.00  0.00           H  
ATOM    461 1HH2 ARG A  27       5.330  -6.468 -20.760  1.00  0.00           H  
ATOM    462 2HH2 ARG A  27       4.870  -5.867 -22.338  1.00  0.00           H  
ATOM    463  N   VAL A  28       9.648  -2.788 -16.040  1.00  0.00           N  
ATOM    464  CA  VAL A  28      11.067  -3.118 -15.961  1.00  0.00           C  
ATOM    465  C   VAL A  28      11.464  -3.348 -14.505  1.00  0.00           C  
ATOM    466  O   VAL A  28      12.220  -4.273 -14.199  1.00  0.00           O  
ATOM    467  CB  VAL A  28      11.944  -2.008 -16.584  1.00  0.00           C  
ATOM    468  CG1 VAL A  28      13.420  -2.246 -16.271  1.00  0.00           C  
ATOM    469  CG2 VAL A  28      11.719  -1.936 -18.093  1.00  0.00           C  
ATOM    470  H   VAL A  28       9.372  -1.882 -16.390  1.00  0.00           H  
ATOM    471  HA  VAL A  28      11.240  -4.039 -16.518  1.00  0.00           H  
ATOM    472  HB  VAL A  28      11.677  -1.052 -16.134  1.00  0.00           H  
ATOM    473 1HG1 VAL A  28      14.019  -1.453 -16.719  1.00  0.00           H  
ATOM    474 2HG1 VAL A  28      13.568  -2.246 -15.191  1.00  0.00           H  
ATOM    475 3HG1 VAL A  28      13.728  -3.208 -16.681  1.00  0.00           H  
ATOM    476 1HG2 VAL A  28      12.343  -1.149 -18.517  1.00  0.00           H  
ATOM    477 2HG2 VAL A  28      11.982  -2.892 -18.546  1.00  0.00           H  
ATOM    478 3HG2 VAL A  28      10.671  -1.715 -18.294  1.00  0.00           H  
ATOM    479  N   SER A  29      10.887  -2.581 -13.556  1.00  0.00           N  
ATOM    480  CA  SER A  29      11.158  -2.774 -12.135  1.00  0.00           C  
ATOM    481  C   SER A  29      10.700  -4.151 -11.667  1.00  0.00           C  
ATOM    482  O   SER A  29      11.378  -4.798 -10.866  1.00  0.00           O  
ATOM    483  CB  SER A  29      10.470  -1.689 -11.306  1.00  0.00           C  
ATOM    484  OG  SER A  29      11.023  -0.414 -11.586  1.00  0.00           O  
ATOM    485  H   SER A  29      10.249  -1.852 -13.840  1.00  0.00           H  
ATOM    486  HA  SER A  29      12.235  -2.704 -11.975  1.00  0.00           H  
ATOM    487 1HB  SER A  29       9.403  -1.684 -11.527  1.00  0.00           H  
ATOM    488 2HB  SER A  29      10.583  -1.914 -10.246  1.00  0.00           H  
ATOM    489  HG  SER A  29      11.708  -0.561 -12.243  1.00  0.00           H  
ATOM    490  N   ASP A  30       9.517  -4.657 -12.243  1.00  0.00           N  
ATOM    491  CA  ASP A  30       9.031  -5.996 -11.925  1.00  0.00           C  
ATOM    492  C   ASP A  30      10.027  -7.063 -12.373  1.00  0.00           C  
ATOM    493  O   ASP A  30      10.284  -8.025 -11.645  1.00  0.00           O  
ATOM    494  CB  ASP A  30       7.669  -6.241 -12.578  1.00  0.00           C  
ATOM    495  CG  ASP A  30       6.548  -5.450 -11.927  1.00  0.00           C  
ATOM    496  OD1 ASP A  30       6.725  -4.966 -10.788  1.00  0.00           O  
ATOM    497  OD2 ASP A  30       5.478  -5.310 -12.558  1.00  0.00           O  
ATOM    498  H   ASP A  30       8.993  -4.084 -12.889  1.00  0.00           H  
ATOM    499  HA  ASP A  30       8.918  -6.075 -10.843  1.00  0.00           H  
ATOM    500 1HB  ASP A  30       7.718  -5.971 -13.633  1.00  0.00           H  
ATOM    501 2HB  ASP A  30       7.424  -7.302 -12.522  1.00  0.00           H  
ATOM    502  N   LEU A  31      10.475  -6.819 -13.547  1.00  0.00           N  
ATOM    503  CA  LEU A  31      11.416  -7.767 -14.133  1.00  0.00           C  
ATOM    504  C   LEU A  31      12.723  -7.791 -13.347  1.00  0.00           C  
ATOM    505  O   LEU A  31      13.275  -8.862 -13.086  1.00  0.00           O  
ATOM    506  CB  LEU A  31      11.693  -7.412 -15.596  1.00  0.00           C  
ATOM    507  CG  LEU A  31      10.527  -7.591 -16.570  1.00  0.00           C  
ATOM    508  CD1 LEU A  31      10.884  -7.013 -17.936  1.00  0.00           C  
ATOM    509  CD2 LEU A  31      10.151  -9.064 -16.689  1.00  0.00           C  
ATOM    510  H   LEU A  31      10.204  -6.003 -14.077  1.00  0.00           H  
ATOM    511  HA  LEU A  31      10.974  -8.762 -14.094  1.00  0.00           H  
ATOM    512 1HB  LEU A  31      12.003  -6.369 -15.648  1.00  0.00           H  
ATOM    513 2HB  LEU A  31      12.515  -8.032 -15.955  1.00  0.00           H  
ATOM    514  HG  LEU A  31       9.662  -7.033 -16.209  1.00  0.00           H  
ATOM    515 1HD1 LEU A  31      10.045  -7.147 -18.619  1.00  0.00           H  
ATOM    516 2HD1 LEU A  31      11.102  -5.950 -17.835  1.00  0.00           H  
ATOM    517 3HD1 LEU A  31      11.759  -7.528 -18.331  1.00  0.00           H  
ATOM    518 1HD2 LEU A  31       9.319  -9.172 -17.386  1.00  0.00           H  
ATOM    519 2HD2 LEU A  31      11.008  -9.630 -17.056  1.00  0.00           H  
ATOM    520 3HD2 LEU A  31       9.857  -9.445 -15.711  1.00  0.00           H  
ATOM    521  N   ILE A  32      13.212  -6.638 -12.913  1.00  0.00           N  
ATOM    522  CA  ILE A  32      14.440  -6.527 -12.133  1.00  0.00           C  
ATOM    523  C   ILE A  32      14.241  -7.167 -10.762  1.00  0.00           C  
ATOM    524  O   ILE A  32      15.116  -7.886 -10.272  1.00  0.00           O  
ATOM    525  CB  ILE A  32      14.880  -5.054 -11.978  1.00  0.00           C  
ATOM    526  CG1 ILE A  32      15.338  -4.488 -13.328  1.00  0.00           C  
ATOM    527  CG2 ILE A  32      15.987  -4.928 -10.928  1.00  0.00           C  
ATOM    528  CD1 ILE A  32      15.644  -2.997 -13.302  1.00  0.00           C  
ATOM    529  H   ILE A  32      12.697  -5.800 -13.142  1.00  0.00           H  
ATOM    530  HA  ILE A  32      15.231  -7.065 -12.655  1.00  0.00           H  
ATOM    531  HB  ILE A  32      14.028  -4.451 -11.665  1.00  0.00           H  
ATOM    532 1HG1 ILE A  32      16.234  -5.013 -13.657  1.00  0.00           H  
ATOM    533 2HG1 ILE A  32      14.565  -4.662 -14.077  1.00  0.00           H  
ATOM    534 1HG2 ILE A  32      16.283  -3.883 -10.835  1.00  0.00           H  
ATOM    535 2HG2 ILE A  32      15.620  -5.288  -9.968  1.00  0.00           H  
ATOM    536 3HG2 ILE A  32      16.848  -5.523 -11.234  1.00  0.00           H  
ATOM    537 1HD1 ILE A  32      15.961  -2.673 -14.294  1.00  0.00           H  
ATOM    538 2HD1 ILE A  32      14.749  -2.447 -13.009  1.00  0.00           H  
ATOM    539 3HD1 ILE A  32      16.441  -2.802 -12.586  1.00  0.00           H  
ATOM    540  N   TYR A  33      13.101  -6.881 -10.110  1.00  0.00           N  
ATOM    541  CA  TYR A  33      12.789  -7.551  -8.852  1.00  0.00           C  
ATOM    542  C   TYR A  33      12.857  -9.066  -9.010  1.00  0.00           C  
ATOM    543  O   TYR A  33      13.508  -9.750  -8.217  1.00  0.00           O  
ATOM    544  CB  TYR A  33      11.400  -7.140  -8.355  1.00  0.00           C  
ATOM    545  CG  TYR A  33      10.904  -7.963  -7.191  1.00  0.00           C  
ATOM    546  CD1 TYR A  33      10.031  -9.031  -7.390  1.00  0.00           C  
ATOM    547  CD2 TYR A  33      11.306  -7.675  -5.891  1.00  0.00           C  
ATOM    548  CE1 TYR A  33       9.570  -9.791  -6.320  1.00  0.00           C  
ATOM    549  CE2 TYR A  33      10.851  -8.429  -4.814  1.00  0.00           C  
ATOM    550  CZ  TYR A  33       9.985  -9.483  -5.038  1.00  0.00           C  
ATOM    551  OH  TYR A  33       9.531 -10.233  -3.976  1.00  0.00           O  
ATOM    552  H   TYR A  33      12.451  -6.203 -10.481  1.00  0.00           H  
ATOM    553  HA  TYR A  33      13.528  -7.252  -8.108  1.00  0.00           H  
ATOM    554 1HB  TYR A  33      11.418  -6.093  -8.050  1.00  0.00           H  
ATOM    555 2HB  TYR A  33      10.681  -7.232  -9.168  1.00  0.00           H  
ATOM    556  HD1 TYR A  33       9.698  -9.283  -8.397  1.00  0.00           H  
ATOM    557  HD2 TYR A  33      11.988  -6.846  -5.702  1.00  0.00           H  
ATOM    558  HE1 TYR A  33       8.888 -10.622  -6.496  1.00  0.00           H  
ATOM    559  HE2 TYR A  33      11.177  -8.186  -3.802  1.00  0.00           H  
ATOM    560  HH  TYR A  33       9.909  -9.893  -3.161  1.00  0.00           H  
ATOM    561  N   GLU A  34      12.123  -9.597  -9.968  1.00  0.00           N  
ATOM    562  CA  GLU A  34      12.072 -11.039 -10.192  1.00  0.00           C  
ATOM    563  C   GLU A  34      13.458 -11.599 -10.499  1.00  0.00           C  
ATOM    564  O   GLU A  34      13.799 -12.700 -10.062  1.00  0.00           O  
ATOM    565  CB  GLU A  34      11.105 -11.373 -11.331  1.00  0.00           C  
ATOM    566  CG  GLU A  34       9.643 -11.131 -10.987  1.00  0.00           C  
ATOM    567  CD  GLU A  34       9.160 -11.957  -9.805  1.00  0.00           C  
ATOM    568  OE1 GLU A  34       8.446 -11.411  -8.933  1.00  0.00           O  
ATOM    569  OE2 GLU A  34       9.499 -13.160  -9.749  1.00  0.00           O  
ATOM    570  H   GLU A  34      11.581  -8.987 -10.563  1.00  0.00           H  
ATOM    571  HA  GLU A  34      11.714 -11.518  -9.280  1.00  0.00           H  
ATOM    572 1HB  GLU A  34      11.352 -10.772 -12.206  1.00  0.00           H  
ATOM    573 2HB  GLU A  34      11.220 -12.420 -11.610  1.00  0.00           H  
ATOM    574 1HG  GLU A  34       9.505 -10.075 -10.754  1.00  0.00           H  
ATOM    575 2HG  GLU A  34       9.032 -11.365 -11.858  1.00  0.00           H  
ATOM    576  N   PHE A  35      14.205 -10.908 -11.311  1.00  0.00           N  
ATOM    577  CA  PHE A  35      15.576 -11.307 -11.609  1.00  0.00           C  
ATOM    578  C   PHE A  35      16.398 -11.417 -10.331  1.00  0.00           C  
ATOM    579  O   PHE A  35      17.103 -12.407 -10.124  1.00  0.00           O  
ATOM    580  CB  PHE A  35      16.230 -10.309 -12.570  1.00  0.00           C  
ATOM    581  CG  PHE A  35      17.722 -10.468 -12.687  1.00  0.00           C  
ATOM    582  CD1 PHE A  35      18.581  -9.522 -12.141  1.00  0.00           C  
ATOM    583  CD2 PHE A  35      18.266 -11.565 -13.343  1.00  0.00           C  
ATOM    584  CE1 PHE A  35      19.962  -9.666 -12.247  1.00  0.00           C  
ATOM    585  CE2 PHE A  35      19.645 -11.716 -13.453  1.00  0.00           C  
ATOM    586  CZ  PHE A  35      20.492 -10.765 -12.906  1.00  0.00           C  
ATOM    587  H   PHE A  35      13.829 -10.077 -11.745  1.00  0.00           H  
ATOM    588  HA  PHE A  35      15.555 -12.288 -12.087  1.00  0.00           H  
ATOM    589 1HB  PHE A  35      15.797 -10.423 -13.563  1.00  0.00           H  
ATOM    590 2HB  PHE A  35      16.021  -9.293 -12.237  1.00  0.00           H  
ATOM    591  HD1 PHE A  35      18.162  -8.658 -11.624  1.00  0.00           H  
ATOM    592  HD2 PHE A  35      17.600 -12.313 -13.774  1.00  0.00           H  
ATOM    593  HE1 PHE A  35      20.622  -8.916 -11.812  1.00  0.00           H  
ATOM    594  HE2 PHE A  35      20.060 -12.581 -13.970  1.00  0.00           H  
ATOM    595  HZ  PHE A  35      21.571 -10.880 -12.995  1.00  0.00           H  
ATOM    596  N   MET A  36      16.316 -10.467  -9.457  1.00  0.00           N  
ATOM    597  CA  MET A  36      17.087 -10.449  -8.217  1.00  0.00           C  
ATOM    598  C   MET A  36      16.670 -11.595  -7.301  1.00  0.00           C  
ATOM    599  O   MET A  36      17.496 -12.137  -6.564  1.00  0.00           O  
ATOM    600  CB  MET A  36      16.912  -9.112  -7.494  1.00  0.00           C  
ATOM    601  CG  MET A  36      17.551  -7.937  -8.216  1.00  0.00           C  
ATOM    602  SD  MET A  36      19.377  -8.088  -8.326  1.00  0.00           S  
ATOM    603  CE  MET A  36      19.822  -7.851  -6.583  1.00  0.00           C  
ATOM    604  H   MET A  36      15.683  -9.705  -9.654  1.00  0.00           H  
ATOM    605  HA  MET A  36      18.141 -10.575  -8.463  1.00  0.00           H  
ATOM    606 1HB  MET A  36      15.851  -8.900  -7.373  1.00  0.00           H  
ATOM    607 2HB  MET A  36      17.349  -9.177  -6.497  1.00  0.00           H  
ATOM    608 1HG  MET A  36      17.148  -7.868  -9.226  1.00  0.00           H  
ATOM    609 2HG  MET A  36      17.312  -7.013  -7.690  1.00  0.00           H  
ATOM    610 1HE  MET A  36      20.905  -7.913  -6.472  1.00  0.00           H  
ATOM    611 2HE  MET A  36      19.478  -6.871  -6.249  1.00  0.00           H  
ATOM    612 3HE  MET A  36      19.350  -8.626  -5.978  1.00  0.00           H  
ATOM    613  N   LYS A  37      15.445 -11.967  -7.390  1.00  0.00           N  
ATOM    614  CA  LYS A  37      14.915 -13.028  -6.539  1.00  0.00           C  
ATOM    615  C   LYS A  37      15.251 -14.405  -7.104  1.00  0.00           C  
ATOM    616  O   LYS A  37      15.642 -15.309  -6.361  1.00  0.00           O  
ATOM    617  CB  LYS A  37      13.401 -12.883  -6.379  1.00  0.00           C  
ATOM    618  CG  LYS A  37      12.816 -13.709  -5.243  1.00  0.00           C  
ATOM    619  CD  LYS A  37      13.369 -13.273  -3.893  1.00  0.00           C  
ATOM    620  CE  LYS A  37      12.773 -14.089  -2.753  1.00  0.00           C  
ATOM    621  NZ  LYS A  37      13.313 -13.666  -1.427  1.00  0.00           N  
ATOM    622  H   LYS A  37      14.833 -11.521  -8.059  1.00  0.00           H  
ATOM    623  HA  LYS A  37      15.378 -12.946  -5.555  1.00  0.00           H  
ATOM    624 1HB  LYS A  37      13.153 -11.837  -6.199  1.00  0.00           H  
ATOM    625 2HB  LYS A  37      12.907 -13.182  -7.304  1.00  0.00           H  
ATOM    626 1HG  LYS A  37      11.731 -13.597  -5.233  1.00  0.00           H  
ATOM    627 2HG  LYS A  37      13.053 -14.761  -5.398  1.00  0.00           H  
ATOM    628 1HD  LYS A  37      14.453 -13.396  -3.886  1.00  0.00           H  
ATOM    629 2HD  LYS A  37      13.140 -12.220  -3.729  1.00  0.00           H  
ATOM    630 1HE  LYS A  37      11.691 -13.969  -2.747  1.00  0.00           H  
ATOM    631 2HE  LYS A  37      12.999 -15.145  -2.904  1.00  0.00           H  
ATOM    632 1HZ  LYS A  37      12.896 -14.228  -0.698  1.00  0.00           H  
ATOM    633 2HZ  LYS A  37      14.316 -13.790  -1.416  1.00  0.00           H  
ATOM    634 3HZ  LYS A  37      13.093 -12.693  -1.268  1.00  0.00           H  
ATOM    635  N   LYS A  38      15.083 -14.559  -8.380  1.00  0.00           N  
ATOM    636  CA  LYS A  38      15.122 -15.887  -8.985  1.00  0.00           C  
ATOM    637  C   LYS A  38      16.455 -16.132  -9.688  1.00  0.00           C  
ATOM    638  O   LYS A  38      16.863 -17.281  -9.872  1.00  0.00           O  
ATOM    639  CB  LYS A  38      13.969 -16.062  -9.974  1.00  0.00           C  
ATOM    640  CG  LYS A  38      12.591 -16.034  -9.328  1.00  0.00           C  
ATOM    641  CD  LYS A  38      11.486 -16.205 -10.362  1.00  0.00           C  
ATOM    642  CE  LYS A  38      10.105 -16.124  -9.725  1.00  0.00           C  
ATOM    643  NZ  LYS A  38       9.018 -16.221 -10.744  1.00  0.00           N  
ATOM    644  H   LYS A  38      14.923 -13.754  -8.969  1.00  0.00           H  
ATOM    645  HA  LYS A  38      15.017 -16.631  -8.194  1.00  0.00           H  
ATOM    646 1HB  LYS A  38      14.008 -15.270 -10.723  1.00  0.00           H  
ATOM    647 2HB  LYS A  38      14.079 -17.012 -10.497  1.00  0.00           H  
ATOM    648 1HG  LYS A  38      12.516 -16.838  -8.595  1.00  0.00           H  
ATOM    649 2HG  LYS A  38      12.449 -15.084  -8.814  1.00  0.00           H  
ATOM    650 1HD  LYS A  38      11.572 -15.425 -11.119  1.00  0.00           H  
ATOM    651 2HD  LYS A  38      11.591 -17.174 -10.850  1.00  0.00           H  
ATOM    652 1HE  LYS A  38       9.988 -16.934  -9.006  1.00  0.00           H  
ATOM    653 2HE  LYS A  38      10.005 -15.178  -9.193  1.00  0.00           H  
ATOM    654 1HZ  LYS A  38       8.120 -16.163 -10.285  1.00  0.00           H  
ATOM    655 2HZ  LYS A  38       9.107 -15.463 -11.406  1.00  0.00           H  
ATOM    656 3HZ  LYS A  38       9.090 -17.103 -11.231  1.00  0.00           H  
ATOM    657  N   GLY A  39      17.183 -15.058  -9.939  1.00  0.00           N  
ATOM    658  CA  GLY A  39      18.444 -15.169 -10.654  1.00  0.00           C  
ATOM    659  C   GLY A  39      18.275 -15.605 -12.097  1.00  0.00           C  
ATOM    660  O   GLY A  39      19.190 -16.182 -12.688  1.00  0.00           O  
ATOM    661  H   GLY A  39      16.868 -14.148  -9.635  1.00  0.00           H  
ATOM    662 1HA  GLY A  39      18.958 -14.207 -10.638  1.00  0.00           H  
ATOM    663 2HA  GLY A  39      19.088 -15.886 -10.146  1.00  0.00           H  
ATOM    664  N   ASP A  40      16.907 -15.537 -12.775  1.00  0.00           N  
ATOM    665  CA  ASP A  40      16.604 -15.936 -14.146  1.00  0.00           C  
ATOM    666  C   ASP A  40      17.044 -14.864 -15.140  1.00  0.00           C  
ATOM    667  O   ASP A  40      16.412 -13.811 -15.245  1.00  0.00           O  
ATOM    668  CB  ASP A  40      15.109 -16.220 -14.304  1.00  0.00           C  
ATOM    669  CG  ASP A  40      14.759 -16.823 -15.653  1.00  0.00           C  
ATOM    670  OD1 ASP A  40      15.632 -16.865 -16.547  1.00  0.00           O  
ATOM    671  OD2 ASP A  40      13.600 -17.259 -15.825  1.00  0.00           O  
ATOM    672  H   ASP A  40      16.165 -15.178 -12.192  1.00  0.00           H  
ATOM    673  HA  ASP A  40      17.157 -16.848 -14.371  1.00  0.00           H  
ATOM    674 1HB  ASP A  40      14.784 -16.906 -13.521  1.00  0.00           H  
ATOM    675 2HB  ASP A  40      14.547 -15.293 -14.181  1.00  0.00           H  
ATOM    676  N   GLU A  41      18.062 -15.077 -15.878  1.00  0.00           N  
ATOM    677  CA  GLU A  41      18.709 -14.134 -16.786  1.00  0.00           C  
ATOM    678  C   GLU A  41      17.785 -13.756 -17.940  1.00  0.00           C  
ATOM    679  O   GLU A  41      17.953 -12.702 -18.557  1.00  0.00           O  
ATOM    680  CB  GLU A  41      20.015 -14.720 -17.328  1.00  0.00           C  
ATOM    681  CG  GLU A  41      21.130 -14.799 -16.294  1.00  0.00           C  
ATOM    682  CD  GLU A  41      22.438 -15.328 -16.861  1.00  0.00           C  
ATOM    683  OE1 GLU A  41      23.439 -15.398 -16.113  1.00  0.00           O  
ATOM    684  OE2 GLU A  41      22.461 -15.674 -18.063  1.00  0.00           O  
ATOM    685  H   GLU A  41      18.431 -16.013 -15.796  1.00  0.00           H  
ATOM    686  HA  GLU A  41      18.940 -13.223 -16.232  1.00  0.00           H  
ATOM    687 1HB  GLU A  41      19.833 -15.725 -17.708  1.00  0.00           H  
ATOM    688 2HB  GLU A  41      20.368 -14.113 -18.162  1.00  0.00           H  
ATOM    689 1HG  GLU A  41      21.304 -13.804 -15.886  1.00  0.00           H  
ATOM    690 2HG  GLU A  41      20.809 -15.445 -15.478  1.00  0.00           H  
ATOM    691  N   ARG A  42      16.735 -14.565 -18.292  1.00  0.00           N  
ATOM    692  CA  ARG A  42      15.740 -14.250 -19.312  1.00  0.00           C  
ATOM    693  C   ARG A  42      14.959 -12.993 -18.946  1.00  0.00           C  
ATOM    694  O   ARG A  42      14.467 -12.283 -19.825  1.00  0.00           O  
ATOM    695  CB  ARG A  42      14.780 -15.425 -19.509  1.00  0.00           C  
ATOM    696  CG  ARG A  42      15.426 -16.649 -20.139  1.00  0.00           C  
ATOM    697  CD  ARG A  42      14.414 -17.762 -20.374  1.00  0.00           C  
ATOM    698  NE  ARG A  42      13.982 -18.372 -19.119  1.00  0.00           N  
ATOM    699  CZ  ARG A  42      13.104 -19.367 -19.023  1.00  0.00           C  
ATOM    700  NH1 ARG A  42      12.545 -19.885 -20.110  1.00  0.00           N  
ATOM    701  NH2 ARG A  42      12.783 -19.847 -17.831  1.00  0.00           N  
ATOM    702  H   ARG A  42      16.667 -15.440 -17.792  1.00  0.00           H  
ATOM    703  HA  ARG A  42      16.257 -14.062 -20.253  1.00  0.00           H  
ATOM    704 1HB  ARG A  42      14.363 -15.719 -18.547  1.00  0.00           H  
ATOM    705 2HB  ARG A  42      13.950 -15.114 -20.144  1.00  0.00           H  
ATOM    706 1HG  ARG A  42      15.864 -16.376 -21.099  1.00  0.00           H  
ATOM    707 2HG  ARG A  42      16.207 -17.029 -19.479  1.00  0.00           H  
ATOM    708 1HD  ARG A  42      13.537 -17.356 -20.878  1.00  0.00           H  
ATOM    709 2HD  ARG A  42      14.863 -18.536 -20.995  1.00  0.00           H  
ATOM    710  HE  ARG A  42      14.378 -18.013 -18.261  1.00  0.00           H  
ATOM    711 1HH1 ARG A  42      12.785 -19.524 -21.022  1.00  0.00           H  
ATOM    712 2HH1 ARG A  42      11.880 -20.640 -20.025  1.00  0.00           H  
ATOM    713 1HH2 ARG A  42      13.205 -19.457 -16.999  1.00  0.00           H  
ATOM    714 2HH2 ARG A  42      12.118 -20.602 -17.753  1.00  0.00           H  
ATOM    715  N   LEU A  43      14.787 -12.745 -17.706  1.00  0.00           N  
ATOM    716  CA  LEU A  43      14.067 -11.591 -17.179  1.00  0.00           C  
ATOM    717  C   LEU A  43      14.811 -10.297 -17.491  1.00  0.00           C  
ATOM    718  O   LEU A  43      14.191  -9.283 -17.820  1.00  0.00           O  
ATOM    719  CB  LEU A  43      13.869 -11.727 -15.667  1.00  0.00           C  
ATOM    720  CG  LEU A  43      12.950 -12.858 -15.202  1.00  0.00           C  
ATOM    721  CD1 LEU A  43      13.001 -12.992 -13.684  1.00  0.00           C  
ATOM    722  CD2 LEU A  43      11.520 -12.613 -15.674  1.00  0.00           C  
ATOM    723  H   LEU A  43      15.188 -13.411 -17.061  1.00  0.00           H  
ATOM    724  HA  LEU A  43      13.088 -11.547 -17.656  1.00  0.00           H  
ATOM    725 1HB  LEU A  43      14.841 -11.886 -15.202  1.00  0.00           H  
ATOM    726 2HB  LEU A  43      13.455 -10.794 -15.285  1.00  0.00           H  
ATOM    727  HG  LEU A  43      13.301 -13.805 -15.613  1.00  0.00           H  
ATOM    728 1HD1 LEU A  43      12.342 -13.801 -13.368  1.00  0.00           H  
ATOM    729 2HD1 LEU A  43      14.022 -13.214 -13.372  1.00  0.00           H  
ATOM    730 3HD1 LEU A  43      12.675 -12.059 -13.225  1.00  0.00           H  
ATOM    731 1HD2 LEU A  43      10.880 -13.428 -15.335  1.00  0.00           H  
ATOM    732 2HD2 LEU A  43      11.157 -11.671 -15.262  1.00  0.00           H  
ATOM    733 3HD2 LEU A  43      11.499 -12.565 -16.763  1.00  0.00           H  
ATOM    734  N   LEU A  44      16.151 -10.319 -17.514  1.00  0.00           N  
ATOM    735  CA  LEU A  44      16.987  -9.173 -17.855  1.00  0.00           C  
ATOM    736  C   LEU A  44      16.952  -8.901 -19.355  1.00  0.00           C  
ATOM    737  O   LEU A  44      16.935  -7.743 -19.780  1.00  0.00           O  
ATOM    738  CB  LEU A  44      18.430  -9.407 -17.400  1.00  0.00           C  
ATOM    739  CG  LEU A  44      18.720  -9.175 -15.917  1.00  0.00           C  
ATOM    740  CD1 LEU A  44      20.135  -9.630 -15.576  1.00  0.00           C  
ATOM    741  CD2 LEU A  44      18.523  -7.707 -15.557  1.00  0.00           C  
ATOM    742  H   LEU A  44      16.592 -11.196 -17.277  1.00  0.00           H  
ATOM    743  HA  LEU A  44      16.598  -8.296 -17.340  1.00  0.00           H  
ATOM    744 1HB  LEU A  44      18.703 -10.436 -17.627  1.00  0.00           H  
ATOM    745 2HB  LEU A  44      19.085  -8.745 -17.967  1.00  0.00           H  
ATOM    746  HG  LEU A  44      18.043  -9.781 -15.315  1.00  0.00           H  
ATOM    747 1HD1 LEU A  44      20.327  -9.459 -14.517  1.00  0.00           H  
ATOM    748 2HD1 LEU A  44      20.238 -10.693 -15.795  1.00  0.00           H  
ATOM    749 3HD1 LEU A  44      20.852  -9.065 -16.170  1.00  0.00           H  
ATOM    750 1HD2 LEU A  44      18.733  -7.561 -14.497  1.00  0.00           H  
ATOM    751 2HD2 LEU A  44      19.201  -7.093 -16.150  1.00  0.00           H  
ATOM    752 3HD2 LEU A  44      17.494  -7.416 -15.766  1.00  0.00           H  
ATOM    753  N   GLU A  45      16.853  -9.930 -20.153  1.00  0.00           N  
ATOM    754  CA  GLU A  45      16.713  -9.789 -21.599  1.00  0.00           C  
ATOM    755  C   GLU A  45      15.370  -9.165 -21.965  1.00  0.00           C  
ATOM    756  O   GLU A  45      15.295  -8.319 -22.859  1.00  0.00           O  
ATOM    757  CB  GLU A  45      16.867 -11.147 -22.289  1.00  0.00           C  
ATOM    758  CG  GLU A  45      18.280 -11.709 -22.234  1.00  0.00           C  
ATOM    759  CD  GLU A  45      18.397 -13.100 -22.836  1.00  0.00           C  
ATOM    760  OE1 GLU A  45      19.496 -13.697 -22.776  1.00  0.00           O  
ATOM    761  OE2 GLU A  45      17.382 -13.597 -23.373  1.00  0.00           O  
ATOM    762  H   GLU A  45      16.875 -10.855 -19.749  1.00  0.00           H  
ATOM    763  HA  GLU A  45      17.499  -9.124 -21.960  1.00  0.00           H  
ATOM    764 1HB  GLU A  45      16.196 -11.870 -21.824  1.00  0.00           H  
ATOM    765 2HB  GLU A  45      16.578 -11.058 -23.336  1.00  0.00           H  
ATOM    766 1HG  GLU A  45      18.948 -11.038 -22.774  1.00  0.00           H  
ATOM    767 2HG  GLU A  45      18.606 -11.743 -21.195  1.00  0.00           H  
ATOM    768  N   GLU A  46      14.330  -9.618 -21.234  1.00  0.00           N  
ATOM    769  CA  GLU A  46      12.989  -9.077 -21.432  1.00  0.00           C  
ATOM    770  C   GLU A  46      12.928  -7.600 -21.054  1.00  0.00           C  
ATOM    771  O   GLU A  46      12.251  -6.812 -21.717  1.00  0.00           O  
ATOM    772  CB  GLU A  46      11.964  -9.871 -20.618  1.00  0.00           C  
ATOM    773  CG  GLU A  46      10.519  -9.498 -20.918  1.00  0.00           C  
ATOM    774  CD  GLU A  46       9.511 -10.426 -20.259  1.00  0.00           C  
ATOM    775  OE1 GLU A  46       8.297 -10.120 -20.285  1.00  0.00           O  
ATOM    776  OE2 GLU A  46       9.938 -11.466 -19.711  1.00  0.00           O  
ATOM    777  H   GLU A  46      14.472 -10.339 -20.541  1.00  0.00           H  
ATOM    778  HA  GLU A  46      12.735  -9.161 -22.489  1.00  0.00           H  
ATOM    779 1HB  GLU A  46      12.088 -10.936 -20.816  1.00  0.00           H  
ATOM    780 2HB  GLU A  46      12.142  -9.712 -19.554  1.00  0.00           H  
ATOM    781 1HG  GLU A  46      10.337  -8.482 -20.570  1.00  0.00           H  
ATOM    782 2HG  GLU A  46      10.367  -9.516 -21.996  1.00  0.00           H  
ATOM    783  N   ALA A  47      13.611  -7.226 -19.923  1.00  0.00           N  
ATOM    784  CA  ALA A  47      13.707  -5.831 -19.501  1.00  0.00           C  
ATOM    785  C   ALA A  47      14.390  -4.981 -20.569  1.00  0.00           C  
ATOM    786  O   ALA A  47      13.928  -3.882 -20.886  1.00  0.00           O  
ATOM    787  CB  ALA A  47      14.462  -5.725 -18.179  1.00  0.00           C  
ATOM    788  H   ALA A  47      14.060  -7.940 -19.367  1.00  0.00           H  
ATOM    789  HA  ALA A  47      12.696  -5.449 -19.361  1.00  0.00           H  
ATOM    790 1HB  ALA A  47      14.525  -4.679 -17.879  1.00  0.00           H  
ATOM    791 2HB  ALA A  47      13.934  -6.292 -17.412  1.00  0.00           H  
ATOM    792 3HB  ALA A  47      15.466  -6.128 -18.301  1.00  0.00           H  
ATOM    793  N   GLU A  48      15.349  -5.522 -21.244  1.00  0.00           N  
ATOM    794  CA  GLU A  48      16.073  -4.844 -22.315  1.00  0.00           C  
ATOM    795  C   GLU A  48      15.196  -4.672 -23.552  1.00  0.00           C  
ATOM    796  O   GLU A  48      15.220  -3.620 -24.195  1.00  0.00           O  
ATOM    797  CB  GLU A  48      17.346  -5.616 -22.676  1.00  0.00           C  
ATOM    798  CG  GLU A  48      18.457  -5.486 -21.645  1.00  0.00           C  
ATOM    799  CD  GLU A  48      19.707  -6.271 -22.008  1.00  0.00           C  
ATOM    800  OE1 GLU A  48      20.722  -6.166 -21.282  1.00  0.00           O  
ATOM    801  OE2 GLU A  48      19.672  -6.995 -23.028  1.00  0.00           O  
ATOM    802  H   GLU A  48      15.600  -6.470 -21.004  1.00  0.00           H  
ATOM    803  HA  GLU A  48      16.356  -3.850 -21.966  1.00  0.00           H  
ATOM    804 1HB  GLU A  48      17.110  -6.674 -22.790  1.00  0.00           H  
ATOM    805 2HB  GLU A  48      17.728  -5.261 -23.633  1.00  0.00           H  
ATOM    806 1HG  GLU A  48      18.723  -4.434 -21.544  1.00  0.00           H  
ATOM    807 2HG  GLU A  48      18.087  -5.833 -20.681  1.00  0.00           H  
ATOM    808  N   ARG A  49      14.539  -5.751 -23.881  1.00  0.00           N  
ATOM    809  CA  ARG A  49      13.635  -5.706 -25.026  1.00  0.00           C  
ATOM    810  C   ARG A  49      12.575  -4.624 -24.845  1.00  0.00           C  
ATOM    811  O   ARG A  49      12.266  -3.888 -25.784  1.00  0.00           O  
ATOM    812  CB  ARG A  49      12.965  -7.065 -25.237  1.00  0.00           C  
ATOM    813  CG  ARG A  49      12.176  -7.169 -26.532  1.00  0.00           C  
ATOM    814  CD  ARG A  49      11.589  -8.560 -26.725  1.00  0.00           C  
ATOM    815  NE  ARG A  49      10.550  -8.849 -25.740  1.00  0.00           N  
ATOM    816  CZ  ARG A  49       9.896 -10.003 -25.645  1.00  0.00           C  
ATOM    817  NH1 ARG A  49      10.162 -11.004 -26.476  1.00  0.00           N  
ATOM    818  NH2 ARG A  49       8.969 -10.159 -24.711  1.00  0.00           N  
ATOM    819  H   ARG A  49      14.639  -6.614 -23.366  1.00  0.00           H  
ATOM    820  HA  ARG A  49      14.216  -5.463 -25.916  1.00  0.00           H  
ATOM    821 1HB  ARG A  49      13.722  -7.847 -25.238  1.00  0.00           H  
ATOM    822 2HB  ARG A  49      12.286  -7.268 -24.409  1.00  0.00           H  
ATOM    823 1HG  ARG A  49      11.356  -6.450 -26.517  1.00  0.00           H  
ATOM    824 2HG  ARG A  49      12.832  -6.954 -27.376  1.00  0.00           H  
ATOM    825 1HD  ARG A  49      11.149  -8.634 -27.719  1.00  0.00           H  
ATOM    826 2HD  ARG A  49      12.377  -9.305 -26.620  1.00  0.00           H  
ATOM    827  HE  ARG A  49      10.310  -8.119 -25.082  1.00  0.00           H  
ATOM    828 1HH1 ARG A  49      10.868 -10.894 -27.190  1.00  0.00           H  
ATOM    829 2HH1 ARG A  49       9.659 -11.875 -26.394  1.00  0.00           H  
ATOM    830 1HH2 ARG A  49       8.761  -9.402 -24.074  1.00  0.00           H  
ATOM    831 2HH2 ARG A  49       8.471 -11.033 -24.636  1.00  0.00           H  
ATOM    832  N   LEU A  50      12.036  -4.576 -23.700  1.00  0.00           N  
ATOM    833  CA  LEU A  50      11.023  -3.585 -23.355  1.00  0.00           C  
ATOM    834  C   LEU A  50      11.587  -2.172 -23.459  1.00  0.00           C  
ATOM    835  O   LEU A  50      10.915  -1.266 -23.958  1.00  0.00           O  
ATOM    836  CB  LEU A  50      10.492  -3.832 -21.941  1.00  0.00           C  
ATOM    837  CG  LEU A  50       9.427  -4.920 -21.797  1.00  0.00           C  
ATOM    838  CD1 LEU A  50       9.189  -5.237 -20.324  1.00  0.00           C  
ATOM    839  CD2 LEU A  50       8.129  -4.491 -22.473  1.00  0.00           C  
ATOM    840  H   LEU A  50      12.321  -5.250 -23.004  1.00  0.00           H  
ATOM    841  HA  LEU A  50      10.196  -3.677 -24.058  1.00  0.00           H  
ATOM    842 1HB  LEU A  50      11.327  -4.108 -21.300  1.00  0.00           H  
ATOM    843 2HB  LEU A  50      10.062  -2.904 -21.564  1.00  0.00           H  
ATOM    844  HG  LEU A  50       9.781  -5.840 -22.263  1.00  0.00           H  
ATOM    845 1HD1 LEU A  50       8.429  -6.013 -20.237  1.00  0.00           H  
ATOM    846 2HD1 LEU A  50      10.117  -5.587 -19.873  1.00  0.00           H  
ATOM    847 3HD1 LEU A  50       8.851  -4.339 -19.809  1.00  0.00           H  
ATOM    848 1HD2 LEU A  50       7.383  -5.278 -22.361  1.00  0.00           H  
ATOM    849 2HD2 LEU A  50       7.763  -3.575 -22.009  1.00  0.00           H  
ATOM    850 3HD2 LEU A  50       8.312  -4.313 -23.533  1.00  0.00           H  
ATOM    851  N   LEU A  51      12.789  -1.966 -23.065  1.00  0.00           N  
ATOM    852  CA  LEU A  51      13.458  -0.672 -23.147  1.00  0.00           C  
ATOM    853  C   LEU A  51      13.687  -0.269 -24.600  1.00  0.00           C  
ATOM    854  O   LEU A  51      13.503   0.896 -24.961  1.00  0.00           O  
ATOM    855  CB  LEU A  51      14.793  -0.711 -22.399  1.00  0.00           C  
ATOM    856  CG  LEU A  51      14.721  -0.591 -20.876  1.00  0.00           C  
ATOM    857  CD1 LEU A  51      16.080  -0.898 -20.256  1.00  0.00           C  
ATOM    858  CD2 LEU A  51      14.245   0.800 -20.471  1.00  0.00           C  
ATOM    859  H   LEU A  51      13.288  -2.754 -22.678  1.00  0.00           H  
ATOM    860  HA  LEU A  51      12.819   0.077 -22.681  1.00  0.00           H  
ATOM    861 1HB  LEU A  51      15.292  -1.651 -22.628  1.00  0.00           H  
ATOM    862 2HB  LEU A  51      15.418   0.105 -22.761  1.00  0.00           H  
ATOM    863  HG  LEU A  51      14.023  -1.331 -20.485  1.00  0.00           H  
ATOM    864 1HD1 LEU A  51      16.014  -0.809 -19.172  1.00  0.00           H  
ATOM    865 2HD1 LEU A  51      16.379  -1.913 -20.518  1.00  0.00           H  
ATOM    866 3HD1 LEU A  51      16.819  -0.193 -20.633  1.00  0.00           H  
ATOM    867 1HD2 LEU A  51      14.199   0.867 -19.384  1.00  0.00           H  
ATOM    868 2HD2 LEU A  51      14.941   1.548 -20.851  1.00  0.00           H  
ATOM    869 3HD2 LEU A  51      13.254   0.981 -20.888  1.00  0.00           H  
ATOM    870  N   GLU A  52      14.113  -1.170 -25.400  1.00  0.00           N  
ATOM    871  CA  GLU A  52      14.327  -0.928 -26.824  1.00  0.00           C  
ATOM    872  C   GLU A  52      13.023  -0.554 -27.522  1.00  0.00           C  
ATOM    873  O   GLU A  52      13.003   0.335 -28.377  1.00  0.00           O  
ATOM    874  CB  GLU A  52      14.946  -2.159 -27.491  1.00  0.00           C  
ATOM    875  CG  GLU A  52      16.405  -2.390 -27.123  1.00  0.00           C  
ATOM    876  CD  GLU A  52      16.972  -3.679 -27.696  1.00  0.00           C  
ATOM    877  OE1 GLU A  52      18.148  -4.002 -27.415  1.00  0.00           O  
ATOM    878  OE2 GLU A  52      16.233  -4.371 -28.432  1.00  0.00           O  
ATOM    879  H   GLU A  52      14.307  -2.086 -25.022  1.00  0.00           H  
ATOM    880  HA  GLU A  52      15.016  -0.090 -26.933  1.00  0.00           H  
ATOM    881 1HB  GLU A  52      14.380  -3.048 -27.211  1.00  0.00           H  
ATOM    882 2HB  GLU A  52      14.881  -2.057 -28.574  1.00  0.00           H  
ATOM    883 1HG  GLU A  52      16.999  -1.554 -27.492  1.00  0.00           H  
ATOM    884 2HG  GLU A  52      16.496  -2.413 -26.038  1.00  0.00           H  
ATOM    885  N   GLU A  53      11.910  -1.243 -27.185  1.00  0.00           N  
ATOM    886  CA  GLU A  53      10.587  -0.964 -27.736  1.00  0.00           C  
ATOM    887  C   GLU A  53      10.127   0.447 -27.379  1.00  0.00           C  
ATOM    888  O   GLU A  53       9.542   1.144 -28.210  1.00  0.00           O  
ATOM    889  CB  GLU A  53       9.569  -1.992 -27.236  1.00  0.00           C  
ATOM    890  CG  GLU A  53       9.752  -3.380 -27.833  1.00  0.00           C  
ATOM    891  CD  GLU A  53       8.768  -4.402 -27.288  1.00  0.00           C  
ATOM    892  OE1 GLU A  53       8.793  -5.569 -27.740  1.00  0.00           O  
ATOM    893  OE2 GLU A  53       7.965  -4.033 -26.402  1.00  0.00           O  
ATOM    894  H   GLU A  53      12.016  -1.990 -26.513  1.00  0.00           H  
ATOM    895  HA  GLU A  53      10.644  -1.031 -28.823  1.00  0.00           H  
ATOM    896 1HB  GLU A  53       9.640  -2.077 -26.151  1.00  0.00           H  
ATOM    897 2HB  GLU A  53       8.561  -1.651 -27.472  1.00  0.00           H  
ATOM    898 1HG  GLU A  53       9.628  -3.319 -28.914  1.00  0.00           H  
ATOM    899 2HG  GLU A  53      10.767  -3.720 -27.630  1.00  0.00           H  
ATOM    900  N   VAL A  54      10.382   0.893 -26.191  1.00  0.00           N  
ATOM    901  CA  VAL A  54       9.975   2.202 -25.690  1.00  0.00           C  
ATOM    902  C   VAL A  54      10.807   3.293 -26.359  1.00  0.00           C  
ATOM    903  O   VAL A  54      10.281   4.348 -26.724  1.00  0.00           O  
ATOM    904  CB  VAL A  54      10.116   2.290 -24.153  1.00  0.00           C  
ATOM    905  CG1 VAL A  54       9.857   3.716 -23.669  1.00  0.00           C  
ATOM    906  CG2 VAL A  54       9.162   1.310 -23.473  1.00  0.00           C  
ATOM    907  H   VAL A  54      10.901   0.274 -25.585  1.00  0.00           H  
ATOM    908  HA  VAL A  54       8.926   2.359 -25.944  1.00  0.00           H  
ATOM    909  HB  VAL A  54      11.141   2.044 -23.877  1.00  0.00           H  
ATOM    910 1HG1 VAL A  54       9.961   3.757 -22.584  1.00  0.00           H  
ATOM    911 2HG1 VAL A  54      10.578   4.393 -24.128  1.00  0.00           H  
ATOM    912 3HG1 VAL A  54       8.847   4.017 -23.947  1.00  0.00           H  
ATOM    913 1HG2 VAL A  54       9.274   1.384 -22.392  1.00  0.00           H  
ATOM    914 2HG2 VAL A  54       8.135   1.551 -23.749  1.00  0.00           H  
ATOM    915 3HG2 VAL A  54       9.395   0.294 -23.793  1.00  0.00           H  
ATOM    916  N   GLU A  55      12.078   3.004 -26.600  1.00  0.00           N  
ATOM    917  CA  GLU A  55      12.965   3.939 -27.285  1.00  0.00           C  
ATOM    918  C   GLU A  55      12.544   4.135 -28.739  1.00  0.00           C  
ATOM    919  O   GLU A  55      12.614   5.246 -29.267  1.00  0.00           O  
ATOM    920  CB  GLU A  55      14.415   3.453 -27.218  1.00  0.00           C  
ATOM    921  CG  GLU A  55      15.433   4.494 -27.660  1.00  0.00           C  
ATOM    922  CD  GLU A  55      16.872   4.018 -27.531  1.00  0.00           C  
ATOM    923  OE1 GLU A  55      17.800   4.802 -27.835  1.00  0.00           O  
ATOM    924  OE2 GLU A  55      17.072   2.852 -27.125  1.00  0.00           O  
ATOM    925  H   GLU A  55      12.442   2.111 -26.300  1.00  0.00           H  
ATOM    926  HA  GLU A  55      12.899   4.907 -26.786  1.00  0.00           H  
ATOM    927 1HB  GLU A  55      14.653   3.157 -26.196  1.00  0.00           H  
ATOM    928 2HB  GLU A  55      14.533   2.572 -27.849  1.00  0.00           H  
ATOM    929 1HG  GLU A  55      15.243   4.753 -28.701  1.00  0.00           H  
ATOM    930 2HG  GLU A  55      15.301   5.394 -27.060  1.00  0.00           H  
ATOM    931  N   ARG A  56      12.136   3.119 -29.335  1.00  0.00           N  
ATOM    932  CA  ARG A  56      11.670   3.185 -30.716  1.00  0.00           C  
ATOM    933  C   ARG A  56      10.370   3.975 -30.819  1.00  0.00           C  
ATOM    934  O   ARG A  56      10.184   4.756 -31.754  1.00  0.00           O  
ATOM    935  CB  ARG A  56      11.475   1.778 -31.285  1.00  0.00           C  
ATOM    936  CG  ARG A  56      12.775   1.058 -31.609  1.00  0.00           C  
ATOM    937  CD  ARG A  56      12.523  -0.313 -32.221  1.00  0.00           C  
ATOM    938  NE  ARG A  56      13.773  -1.003 -32.529  1.00  0.00           N  
ATOM    939  CZ  ARG A  56      13.856  -2.215 -33.070  1.00  0.00           C  
ATOM    940  NH1 ARG A  56      12.758  -2.899 -33.373  1.00  0.00           N  
ATOM    941  NH2 ARG A  56      15.045  -2.749 -33.309  1.00  0.00           N  
ATOM    942  H   ARG A  56      12.127   2.231 -28.855  1.00  0.00           H  
ATOM    943  HA  ARG A  56      12.425   3.700 -31.312  1.00  0.00           H  
ATOM    944 1HB  ARG A  56      10.920   1.171 -30.571  1.00  0.00           H  
ATOM    945 2HB  ARG A  56      10.882   1.834 -32.198  1.00  0.00           H  
ATOM    946 1HG  ARG A  56      13.351   1.650 -32.320  1.00  0.00           H  
ATOM    947 2HG  ARG A  56      13.354   0.924 -30.695  1.00  0.00           H  
ATOM    948 1HD  ARG A  56      11.956  -0.925 -31.520  1.00  0.00           H  
ATOM    949 2HD  ARG A  56      11.956  -0.200 -33.145  1.00  0.00           H  
ATOM    950  HE  ARG A  56      14.639  -0.525 -32.316  1.00  0.00           H  
ATOM    951 1HH1 ARG A  56      11.848  -2.499 -33.193  1.00  0.00           H  
ATOM    952 2HH1 ARG A  56      12.833  -3.818 -33.783  1.00  0.00           H  
ATOM    953 1HH2 ARG A  56      15.885  -2.235 -33.080  1.00  0.00           H  
ATOM    954 2HH2 ARG A  56      15.112  -3.668 -33.719  1.00  0.00           H  
TER                                                                             
ATOM    956  N   THR B  57     -21.654   9.604  21.583  1.00  0.00           N  
ATOM    957  CA  THR B  57     -21.204   8.457  20.802  1.00  0.00           C  
ATOM    958  C   THR B  57     -20.040   8.843  19.894  1.00  0.00           C  
ATOM    959  O   THR B  57     -20.216   9.602  18.939  1.00  0.00           O  
ATOM    960  CB  THR B  57     -22.350   7.876  19.952  1.00  0.00           C  
ATOM    961  OG1 THR B  57     -23.210   8.941  19.527  1.00  0.00           O  
ATOM    962  CG2 THR B  57     -23.168   6.865  20.749  1.00  0.00           C  
ATOM    963  H   THR B  57     -22.179   9.446  22.431  1.00  0.00           H  
ATOM    964  HA  THR B  57     -20.862   7.683  21.490  1.00  0.00           H  
ATOM    965  HB  THR B  57     -21.936   7.381  19.074  1.00  0.00           H  
ATOM    966  HG1 THR B  57     -22.878   9.775  19.868  1.00  0.00           H  
ATOM    967 1HG2 THR B  57     -23.969   6.472  20.124  1.00  0.00           H  
ATOM    968 2HG2 THR B  57     -22.523   6.047  21.070  1.00  0.00           H  
ATOM    969 3HG2 THR B  57     -23.597   7.353  21.623  1.00  0.00           H  
ATOM    970  N   ASN B  58     -18.881   8.857  20.428  1.00  0.00           N  
ATOM    971  CA  ASN B  58     -17.628   9.175  19.752  1.00  0.00           C  
ATOM    972  C   ASN B  58     -17.364   8.227  18.585  1.00  0.00           C  
ATOM    973  O   ASN B  58     -16.997   7.069  18.791  1.00  0.00           O  
ATOM    974  CB  ASN B  58     -16.460   9.138  20.740  1.00  0.00           C  
ATOM    975  CG  ASN B  58     -15.181   9.702  20.154  1.00  0.00           C  
ATOM    976  OD1 ASN B  58     -15.203  10.387  19.128  1.00  0.00           O  
ATOM    977  ND2 ASN B  58     -14.057   9.419  20.801  1.00  0.00           N  
ATOM    978  H   ASN B  58     -18.864   8.622  21.410  1.00  0.00           H  
ATOM    979  HA  ASN B  58     -17.703  10.182  19.339  1.00  0.00           H  
ATOM    980 1HB  ASN B  58     -16.719   9.710  21.632  1.00  0.00           H  
ATOM    981 2HB  ASN B  58     -16.279   8.109  21.052  1.00  0.00           H  
ATOM    982 1HD2 ASN B  58     -13.183   9.765  20.460  1.00  0.00           H  
ATOM    983 2HD2 ASN B  58     -14.084   8.860  21.629  1.00  0.00           H  
ATOM    984  N   LEU B  59     -17.689   8.592  17.300  1.00  0.00           N  
ATOM    985  CA  LEU B  59     -17.506   7.801  16.088  1.00  0.00           C  
ATOM    986  C   LEU B  59     -16.028   7.678  15.737  1.00  0.00           C  
ATOM    987  O   LEU B  59     -15.255   8.615  15.949  1.00  0.00           O  
ATOM    988  CB  LEU B  59     -18.271   8.426  14.919  1.00  0.00           C  
ATOM    989  CG  LEU B  59     -19.797   8.408  15.019  1.00  0.00           C  
ATOM    990  CD1 LEU B  59     -20.411   9.265  13.917  1.00  0.00           C  
ATOM    991  CD2 LEU B  59     -20.321   6.977  14.945  1.00  0.00           C  
ATOM    992  H   LEU B  59     -18.096   9.514  17.229  1.00  0.00           H  
ATOM    993  HA  LEU B  59     -17.899   6.801  16.266  1.00  0.00           H  
ATOM    994 1HB  LEU B  59     -17.964   9.466  14.820  1.00  0.00           H  
ATOM    995 2HB  LEU B  59     -17.999   7.900  14.004  1.00  0.00           H  
ATOM    996  HG  LEU B  59     -20.105   8.849  15.968  1.00  0.00           H  
ATOM    997 1HD1 LEU B  59     -21.498   9.243  14.001  1.00  0.00           H  
ATOM    998 2HD1 LEU B  59     -20.061  10.293  14.018  1.00  0.00           H  
ATOM    999 3HD1 LEU B  59     -20.115   8.874  12.944  1.00  0.00           H  
ATOM   1000 1HD2 LEU B  59     -21.409   6.984  15.019  1.00  0.00           H  
ATOM   1001 2HD2 LEU B  59     -20.024   6.529  13.996  1.00  0.00           H  
ATOM   1002 3HD2 LEU B  59     -19.905   6.394  15.767  1.00  0.00           H  
ATOM   1003  N   CYS B  60     -15.684   6.480  15.354  1.00  0.00           N  
ATOM   1004  CA  CYS B  60     -14.318   6.234  14.907  1.00  0.00           C  
ATOM   1005  C   CYS B  60     -13.959   7.133  13.730  1.00  0.00           C  
ATOM   1006  O   CYS B  60     -14.795   7.388  12.861  1.00  0.00           O  
ATOM   1007  CB  CYS B  60     -14.137   4.768  14.514  1.00  0.00           C  
ATOM   1008  SG  CYS B  60     -14.228   3.625  15.909  1.00  0.00           S  
ATOM   1009  H   CYS B  60     -16.345   5.716  15.360  1.00  0.00           H  
ATOM   1010  HA  CYS B  60     -13.639   6.460  15.729  1.00  0.00           H  
ATOM   1011 1HB  CYS B  60     -14.905   4.487  13.793  1.00  0.00           H  
ATOM   1012 2HB  CYS B  60     -13.169   4.638  14.030  1.00  0.00           H  
ATOM   1013  N   PRO B  61     -12.742   7.631  13.669  1.00  0.00           N  
ATOM   1014  CA  PRO B  61     -12.317   8.607  12.663  1.00  0.00           C  
ATOM   1015  C   PRO B  61     -11.931   7.957  11.336  1.00  0.00           C  
ATOM   1016  O   PRO B  61     -10.839   8.206  10.818  1.00  0.00           O  
ATOM   1017  CB  PRO B  61     -11.107   9.281  13.314  1.00  0.00           C  
ATOM   1018  CG  PRO B  61     -10.479   8.213  14.150  1.00  0.00           C  
ATOM   1019  CD  PRO B  61     -11.565   7.322  14.680  1.00  0.00           C  
ATOM   1020  HA  PRO B  61     -13.127   9.333  12.498  1.00  0.00           H  
ATOM   1021 1HB  PRO B  61     -10.427   9.664  12.539  1.00  0.00           H  
ATOM   1022 2HB  PRO B  61     -11.434  10.146  13.910  1.00  0.00           H  
ATOM   1023 1HG  PRO B  61      -9.762   7.633  13.550  1.00  0.00           H  
ATOM   1024 2HG  PRO B  61      -9.910   8.663  14.977  1.00  0.00           H  
ATOM   1025 1HD  PRO B  61     -11.235   6.274  14.634  1.00  0.00           H  
ATOM   1026 2HD  PRO B  61     -11.803   7.609  15.715  1.00  0.00           H  
ATOM   1027  N   PHE B  62     -12.738   7.065  10.767  1.00  0.00           N  
ATOM   1028  CA  PHE B  62     -12.437   6.395   9.507  1.00  0.00           C  
ATOM   1029  C   PHE B  62     -12.353   7.400   8.365  1.00  0.00           C  
ATOM   1030  O   PHE B  62     -11.608   7.196   7.405  1.00  0.00           O  
ATOM   1031  CB  PHE B  62     -13.496   5.333   9.195  1.00  0.00           C  
ATOM   1032  CG  PHE B  62     -13.415   4.117  10.078  1.00  0.00           C  
ATOM   1033  CD1 PHE B  62     -12.267   3.334  10.102  1.00  0.00           C  
ATOM   1034  CD2 PHE B  62     -14.487   3.755  10.883  1.00  0.00           C  
ATOM   1035  CE1 PHE B  62     -12.189   2.208  10.918  1.00  0.00           C  
ATOM   1036  CE2 PHE B  62     -14.417   2.631  11.700  1.00  0.00           C  
ATOM   1037  CZ  PHE B  62     -13.267   1.858  11.716  1.00  0.00           C  
ATOM   1038  H   PHE B  62     -13.602   6.850  11.244  1.00  0.00           H  
ATOM   1039  HA  PHE B  62     -11.468   5.903   9.600  1.00  0.00           H  
ATOM   1040 1HB  PHE B  62     -14.489   5.767   9.304  1.00  0.00           H  
ATOM   1041 2HB  PHE B  62     -13.392   5.009   8.160  1.00  0.00           H  
ATOM   1042  HD1 PHE B  62     -11.421   3.610   9.473  1.00  0.00           H  
ATOM   1043  HD2 PHE B  62     -15.392   4.364  10.870  1.00  0.00           H  
ATOM   1044  HE1 PHE B  62     -11.282   1.605  10.928  1.00  0.00           H  
ATOM   1045  HE2 PHE B  62     -15.266   2.357  12.327  1.00  0.00           H  
ATOM   1046  HZ  PHE B  62     -13.211   0.977  12.353  1.00  0.00           H  
ATOM   1047  N   GLY B  63     -13.119   8.518   8.492  1.00  0.00           N  
ATOM   1048  CA  GLY B  63     -13.087   9.556   7.474  1.00  0.00           C  
ATOM   1049  C   GLY B  63     -11.709  10.162   7.284  1.00  0.00           C  
ATOM   1050  O   GLY B  63     -11.308  10.465   6.159  1.00  0.00           O  
ATOM   1051  H   GLY B  63     -13.718   8.636   9.297  1.00  0.00           H  
ATOM   1052 1HA  GLY B  63     -13.421   9.143   6.522  1.00  0.00           H  
ATOM   1053 2HA  GLY B  63     -13.784  10.350   7.742  1.00  0.00           H  
ATOM   1054  N   GLU B  64     -10.953  10.326   8.442  1.00  0.00           N  
ATOM   1055  CA  GLU B  64      -9.607  10.890   8.410  1.00  0.00           C  
ATOM   1056  C   GLU B  64      -8.642   9.974   7.663  1.00  0.00           C  
ATOM   1057  O   GLU B  64      -7.672  10.443   7.063  1.00  0.00           O  
ATOM   1058  CB  GLU B  64      -9.098  11.144   9.831  1.00  0.00           C  
ATOM   1059  CG  GLU B  64      -9.878  12.213  10.583  1.00  0.00           C  
ATOM   1060  CD  GLU B  64      -9.380  12.433  12.002  1.00  0.00           C  
ATOM   1061  OE1 GLU B  64     -10.072  13.118  12.789  1.00  0.00           O  
ATOM   1062  OE2 GLU B  64      -8.287  11.918  12.329  1.00  0.00           O  
ATOM   1063  H   GLU B  64     -11.348  10.046   9.328  1.00  0.00           H  
ATOM   1064  HA  GLU B  64      -9.643  11.841   7.878  1.00  0.00           H  
ATOM   1065 1HB  GLU B  64      -9.148  10.219  10.406  1.00  0.00           H  
ATOM   1066 2HB  GLU B  64      -8.052  11.450   9.794  1.00  0.00           H  
ATOM   1067 1HG  GLU B  64      -9.803  13.154  10.038  1.00  0.00           H  
ATOM   1068 2HG  GLU B  64     -10.928  11.926  10.616  1.00  0.00           H  
ATOM   1069  N   VAL B  65      -8.935   8.682   7.599  1.00  0.00           N  
ATOM   1070  CA  VAL B  65      -8.067   7.692   6.971  1.00  0.00           C  
ATOM   1071  C   VAL B  65      -8.470   7.503   5.510  1.00  0.00           C  
ATOM   1072  O   VAL B  65      -7.658   7.708   4.604  1.00  0.00           O  
ATOM   1073  CB  VAL B  65      -8.116   6.339   7.717  1.00  0.00           C  
ATOM   1074  CG1 VAL B  65      -7.239   5.304   7.016  1.00  0.00           C  
ATOM   1075  CG2 VAL B  65      -7.682   6.516   9.170  1.00  0.00           C  
ATOM   1076  H   VAL B  65      -9.807   8.381   8.010  1.00  0.00           H  
ATOM   1077  HA  VAL B  65      -7.041   8.061   7.004  1.00  0.00           H  
ATOM   1078  HB  VAL B  65      -9.137   5.957   7.691  1.00  0.00           H  
ATOM   1079 1HG1 VAL B  65      -7.288   4.359   7.557  1.00  0.00           H  
ATOM   1080 2HG1 VAL B  65      -7.595   5.157   5.996  1.00  0.00           H  
ATOM   1081 3HG1 VAL B  65      -6.208   5.656   6.995  1.00  0.00           H  
ATOM   1082 1HG2 VAL B  65      -7.723   5.555   9.681  1.00  0.00           H  
ATOM   1083 2HG2 VAL B  65      -6.663   6.901   9.201  1.00  0.00           H  
ATOM   1084 3HG2 VAL B  65      -8.351   7.219   9.666  1.00  0.00           H  
ATOM   1085  N   PHE B  66      -9.766   7.330   5.211  1.00  0.00           N  
ATOM   1086  CA  PHE B  66     -10.243   6.957   3.884  1.00  0.00           C  
ATOM   1087  C   PHE B  66     -10.328   8.178   2.976  1.00  0.00           C  
ATOM   1088  O   PHE B  66     -10.177   8.064   1.758  1.00  0.00           O  
ATOM   1089  CB  PHE B  66     -11.611   6.275   3.976  1.00  0.00           C  
ATOM   1090  CG  PHE B  66     -11.550   4.856   4.473  1.00  0.00           C  
ATOM   1091  CD1 PHE B  66     -11.419   3.797   3.583  1.00  0.00           C  
ATOM   1092  CD2 PHE B  66     -11.624   4.580   5.832  1.00  0.00           C  
ATOM   1093  CE1 PHE B  66     -11.362   2.483   4.040  1.00  0.00           C  
ATOM   1094  CE2 PHE B  66     -11.568   3.269   6.297  1.00  0.00           C  
ATOM   1095  CZ  PHE B  66     -11.438   2.222   5.399  1.00  0.00           C  
ATOM   1096  H   PHE B  66     -10.436   7.469   5.954  1.00  0.00           H  
ATOM   1097  HA  PHE B  66      -9.533   6.255   3.446  1.00  0.00           H  
ATOM   1098 1HB  PHE B  66     -12.256   6.842   4.646  1.00  0.00           H  
ATOM   1099 2HB  PHE B  66     -12.082   6.271   2.994  1.00  0.00           H  
ATOM   1100  HD1 PHE B  66     -11.360   4.004   2.514  1.00  0.00           H  
ATOM   1101  HD2 PHE B  66     -11.727   5.405   6.538  1.00  0.00           H  
ATOM   1102  HE1 PHE B  66     -11.258   1.664   3.329  1.00  0.00           H  
ATOM   1103  HE2 PHE B  66     -11.627   3.065   7.366  1.00  0.00           H  
ATOM   1104  HZ  PHE B  66     -11.397   1.196   5.761  1.00  0.00           H  
ATOM   1105  N   ASN B  67     -10.488   9.380   3.586  1.00  0.00           N  
ATOM   1106  CA  ASN B  67     -10.690  10.580   2.780  1.00  0.00           C  
ATOM   1107  C   ASN B  67      -9.494  11.523   2.870  1.00  0.00           C  
ATOM   1108  O   ASN B  67      -9.627  12.725   2.633  1.00  0.00           O  
ATOM   1109  CB  ASN B  67     -11.969  11.303   3.205  1.00  0.00           C  
ATOM   1110  CG  ASN B  67     -13.219  10.492   2.925  1.00  0.00           C  
ATOM   1111  OD1 ASN B  67     -13.293   9.766   1.930  1.00  0.00           O  
ATOM   1112  ND2 ASN B  67     -14.210  10.608   3.801  1.00  0.00           N  
ATOM   1113  H   ASN B  67     -10.470   9.461   4.593  1.00  0.00           H  
ATOM   1114  HA  ASN B  67     -10.789  10.283   1.735  1.00  0.00           H  
ATOM   1115 1HB  ASN B  67     -11.925  11.524   4.272  1.00  0.00           H  
ATOM   1116 2HB  ASN B  67     -12.042  12.254   2.677  1.00  0.00           H  
ATOM   1117 1HD2 ASN B  67     -15.059  10.096   3.667  1.00  0.00           H  
ATOM   1118 2HD2 ASN B  67     -14.108  11.207   4.595  1.00  0.00           H  
ATOM   1119  N   ALA B  68      -8.363  10.936   3.306  1.00  0.00           N  
ATOM   1120  CA  ALA B  68      -7.152  11.748   3.381  1.00  0.00           C  
ATOM   1121  C   ALA B  68      -6.821  12.367   2.026  1.00  0.00           C  
ATOM   1122  O   ALA B  68      -7.066  11.757   0.982  1.00  0.00           O  
ATOM   1123  CB  ALA B  68      -5.978  10.908   3.879  1.00  0.00           C  
ATOM   1124  H   ALA B  68      -8.322   9.965   3.580  1.00  0.00           H  
ATOM   1125  HA  ALA B  68      -7.331  12.558   4.088  1.00  0.00           H  
ATOM   1126 1HB  ALA B  68      -5.083  11.528   3.929  1.00  0.00           H  
ATOM   1127 2HB  ALA B  68      -6.205  10.517   4.871  1.00  0.00           H  
ATOM   1128 3HB  ALA B  68      -5.807  10.080   3.193  1.00  0.00           H  
ATOM   1129  N   THR B  69      -6.349  13.653   2.056  1.00  0.00           N  
ATOM   1130  CA  THR B  69      -5.974  14.377   0.846  1.00  0.00           C  
ATOM   1131  C   THR B  69      -4.843  13.660   0.115  1.00  0.00           C  
ATOM   1132  O   THR B  69      -4.876  13.524  -1.110  1.00  0.00           O  
ATOM   1133  CB  THR B  69      -5.545  15.821   1.169  1.00  0.00           C  
ATOM   1134  OG1 THR B  69      -6.623  16.497   1.829  1.00  0.00           O  
ATOM   1135  CG2 THR B  69      -5.183  16.585  -0.100  1.00  0.00           C  
ATOM   1136  H   THR B  69      -6.259  14.112   2.951  1.00  0.00           H  
ATOM   1137  HA  THR B  69      -6.840  14.418   0.185  1.00  0.00           H  
ATOM   1138  HB  THR B  69      -4.678  15.804   1.829  1.00  0.00           H  
ATOM   1139  HG1 THR B  69      -7.368  15.898   1.920  1.00  0.00           H  
ATOM   1140 1HG2 THR B  69      -4.884  17.600   0.159  1.00  0.00           H  
ATOM   1141 2HG2 THR B  69      -4.359  16.082  -0.605  1.00  0.00           H  
ATOM   1142 3HG2 THR B  69      -6.047  16.620  -0.762  1.00  0.00           H  
ATOM   1143  N   ARG B  70      -3.945  13.194   0.887  1.00  0.00           N  
ATOM   1144  CA  ARG B  70      -2.805  12.469   0.334  1.00  0.00           C  
ATOM   1145  C   ARG B  70      -2.457  11.258   1.193  1.00  0.00           C  
ATOM   1146  O   ARG B  70      -2.276  11.383   2.406  1.00  0.00           O  
ATOM   1147  CB  ARG B  70      -1.590  13.390   0.211  1.00  0.00           C  
ATOM   1148  CG  ARG B  70      -0.410  12.760  -0.511  1.00  0.00           C  
ATOM   1149  CD  ARG B  70       0.697  13.773  -0.773  1.00  0.00           C  
ATOM   1150  NE  ARG B  70       1.652  13.283  -1.763  1.00  0.00           N  
ATOM   1151  CZ  ARG B  70       2.717  13.957  -2.187  1.00  0.00           C  
ATOM   1152  NH1 ARG B  70       2.985  15.169  -1.714  1.00  0.00           N  
ATOM   1153  NH2 ARG B  70       3.521  13.417  -3.091  1.00  0.00           N  
ATOM   1154  H   ARG B  70      -4.010  13.320   1.887  1.00  0.00           H  
ATOM   1155  HA  ARG B  70      -3.072  12.111  -0.661  1.00  0.00           H  
ATOM   1156 1HB  ARG B  70      -1.872  14.294  -0.326  1.00  0.00           H  
ATOM   1157 2HB  ARG B  70      -1.259  13.690   1.205  1.00  0.00           H  
ATOM   1158 1HG  ARG B  70       0.000  11.954   0.097  1.00  0.00           H  
ATOM   1159 2HG  ARG B  70      -0.742  12.359  -1.470  1.00  0.00           H  
ATOM   1160 1HD  ARG B  70       0.261  14.700  -1.146  1.00  0.00           H  
ATOM   1161 2HD  ARG B  70       1.235  13.972   0.153  1.00  0.00           H  
ATOM   1162  HE  ARG B  70       1.493  12.365  -2.155  1.00  0.00           H  
ATOM   1163 1HH1 ARG B  70       2.377  15.588  -1.025  1.00  0.00           H  
ATOM   1164 2HH1 ARG B  70       3.797  15.671  -2.043  1.00  0.00           H  
ATOM   1165 1HH2 ARG B  70       3.324  12.495  -3.456  1.00  0.00           H  
ATOM   1166 2HH2 ARG B  70       4.330  13.926  -3.415  1.00  0.00           H  
ATOM   1167  N   PHE B  71      -2.237  10.089   0.484  1.00  0.00           N  
ATOM   1168  CA  PHE B  71      -1.803   8.888   1.187  1.00  0.00           C  
ATOM   1169  C   PHE B  71      -0.282   8.810   1.239  1.00  0.00           C  
ATOM   1170  O   PHE B  71       0.406   9.514   0.497  1.00  0.00           O  
ATOM   1171  CB  PHE B  71      -2.370   7.634   0.514  1.00  0.00           C  
ATOM   1172  CG  PHE B  71      -3.759   7.275   0.970  1.00  0.00           C  
ATOM   1173  CD1 PHE B  71      -4.122   5.948   1.160  1.00  0.00           C  
ATOM   1174  CD2 PHE B  71      -4.702   8.267   1.210  1.00  0.00           C  
ATOM   1175  CE1 PHE B  71      -5.406   5.612   1.583  1.00  0.00           C  
ATOM   1176  CE2 PHE B  71      -5.987   7.940   1.632  1.00  0.00           C  
ATOM   1177  CZ  PHE B  71      -6.337   6.612   1.817  1.00  0.00           C  
ATOM   1178  H   PHE B  71      -2.372  10.052  -0.516  1.00  0.00           H  
ATOM   1179  HA  PHE B  71      -2.177   8.932   2.211  1.00  0.00           H  
ATOM   1180 1HB  PHE B  71      -2.394   7.780  -0.565  1.00  0.00           H  
ATOM   1181 2HB  PHE B  71      -1.716   6.786   0.715  1.00  0.00           H  
ATOM   1182  HD1 PHE B  71      -3.388   5.163   0.975  1.00  0.00           H  
ATOM   1183  HD2 PHE B  71      -4.426   9.312   1.064  1.00  0.00           H  
ATOM   1184  HE1 PHE B  71      -5.675   4.566   1.729  1.00  0.00           H  
ATOM   1185  HE2 PHE B  71      -6.719   8.727   1.816  1.00  0.00           H  
ATOM   1186  HZ  PHE B  71      -7.343   6.355   2.145  1.00  0.00           H  
ATOM   1187  N   ALA B  72       0.181   7.911   2.139  1.00  0.00           N  
ATOM   1188  CA  ALA B  72       1.615   7.672   2.285  1.00  0.00           C  
ATOM   1189  C   ALA B  72       2.129   6.738   1.192  1.00  0.00           C  
ATOM   1190  O   ALA B  72       1.358   5.976   0.605  1.00  0.00           O  
ATOM   1191  CB  ALA B  72       1.920   7.091   3.663  1.00  0.00           C  
ATOM   1192  H   ALA B  72      -0.465   7.396   2.720  1.00  0.00           H  
ATOM   1193  HA  ALA B  72       2.130   8.628   2.183  1.00  0.00           H  
ATOM   1194 1HB  ALA B  72       2.992   6.919   3.756  1.00  0.00           H  
ATOM   1195 2HB  ALA B  72       1.597   7.792   4.433  1.00  0.00           H  
ATOM   1196 3HB  ALA B  72       1.389   6.148   3.785  1.00  0.00           H  
ATOM   1197  N   SER B  73       3.457   6.964   0.789  1.00  0.00           N  
ATOM   1198  CA  SER B  73       4.116   5.907   0.029  1.00  0.00           C  
ATOM   1199  C   SER B  73       4.123   4.593   0.802  1.00  0.00           C  
ATOM   1200  O   SER B  73       4.202   4.591   2.032  1.00  0.00           O  
ATOM   1201  CB  SER B  73       5.549   6.311  -0.320  1.00  0.00           C  
ATOM   1202  OG  SER B  73       5.560   7.457  -1.153  1.00  0.00           O  
ATOM   1203  H   SER B  73       3.967   7.811   0.998  1.00  0.00           H  
ATOM   1204  HA  SER B  73       3.563   5.751  -0.898  1.00  0.00           H  
ATOM   1205 1HB  SER B  73       6.102   6.516   0.596  1.00  0.00           H  
ATOM   1206 2HB  SER B  73       6.047   5.484  -0.825  1.00  0.00           H  
ATOM   1207  HG  SER B  73       4.640   7.694  -1.289  1.00  0.00           H  
ATOM   1208  N   VAL B  74       4.049   3.454   0.090  1.00  0.00           N  
ATOM   1209  CA  VAL B  74       3.890   2.153   0.732  1.00  0.00           C  
ATOM   1210  C   VAL B  74       5.124   1.838   1.574  1.00  0.00           C  
ATOM   1211  O   VAL B  74       5.020   1.196   2.622  1.00  0.00           O  
ATOM   1212  CB  VAL B  74       3.652   1.033  -0.306  1.00  0.00           C  
ATOM   1213  CG1 VAL B  74       4.869   0.875  -1.217  1.00  0.00           C  
ATOM   1214  CG2 VAL B  74       3.331  -0.285   0.396  1.00  0.00           C  
ATOM   1215  H   VAL B  74       4.105   3.502  -0.917  1.00  0.00           H  
ATOM   1216  HA  VAL B  74       3.021   2.196   1.390  1.00  0.00           H  
ATOM   1217  HB  VAL B  74       2.814   1.314  -0.944  1.00  0.00           H  
ATOM   1218 1HG1 VAL B  74       4.681   0.082  -1.941  1.00  0.00           H  
ATOM   1219 2HG1 VAL B  74       5.052   1.811  -1.745  1.00  0.00           H  
ATOM   1220 3HG1 VAL B  74       5.742   0.618  -0.617  1.00  0.00           H  
ATOM   1221 1HG2 VAL B  74       3.165  -1.063  -0.349  1.00  0.00           H  
ATOM   1222 2HG2 VAL B  74       4.166  -0.568   1.038  1.00  0.00           H  
ATOM   1223 3HG2 VAL B  74       2.432  -0.165   1.001  1.00  0.00           H  
ATOM   1224  N   TYR B  75       6.411   2.280   1.144  1.00  0.00           N  
ATOM   1225  CA  TYR B  75       7.606   1.990   1.928  1.00  0.00           C  
ATOM   1226  C   TYR B  75       7.548   2.679   3.286  1.00  0.00           C  
ATOM   1227  O   TYR B  75       8.219   2.259   4.231  1.00  0.00           O  
ATOM   1228  CB  TYR B  75       8.864   2.429   1.173  1.00  0.00           C  
ATOM   1229  CG  TYR B  75       9.153   3.907   1.282  1.00  0.00           C  
ATOM   1230  CD1 TYR B  75       8.517   4.824   0.448  1.00  0.00           C  
ATOM   1231  CD2 TYR B  75      10.061   4.389   2.218  1.00  0.00           C  
ATOM   1232  CE1 TYR B  75       8.782   6.187   0.544  1.00  0.00           C  
ATOM   1233  CE2 TYR B  75      10.333   5.749   2.323  1.00  0.00           C  
ATOM   1234  CZ  TYR B  75       9.689   6.639   1.483  1.00  0.00           C  
ATOM   1235  OH  TYR B  75       9.955   7.986   1.582  1.00  0.00           O  
ATOM   1236  H   TYR B  75       6.501   2.802   0.284  1.00  0.00           H  
ATOM   1237  HA  TYR B  75       7.658   0.914   2.094  1.00  0.00           H  
ATOM   1238 1HB  TYR B  75       9.728   1.883   1.556  1.00  0.00           H  
ATOM   1239 2HB  TYR B  75       8.761   2.179   0.118  1.00  0.00           H  
ATOM   1240  HD1 TYR B  75       7.798   4.478  -0.295  1.00  0.00           H  
ATOM   1241  HD2 TYR B  75      10.575   3.697   2.885  1.00  0.00           H  
ATOM   1242  HE1 TYR B  75       8.274   6.889  -0.117  1.00  0.00           H  
ATOM   1243  HE2 TYR B  75      11.050   6.106   3.063  1.00  0.00           H  
ATOM   1244  HH  TYR B  75      10.602   8.133   2.276  1.00  0.00           H  
ATOM   1245  N   ALA B  76       6.821   3.787   3.338  1.00  0.00           N  
ATOM   1246  CA  ALA B  76       6.660   4.563   4.565  1.00  0.00           C  
ATOM   1247  C   ALA B  76       5.194   4.635   4.980  1.00  0.00           C  
ATOM   1248  O   ALA B  76       4.681   5.714   5.286  1.00  0.00           O  
ATOM   1249  CB  ALA B  76       7.229   5.969   4.385  1.00  0.00           C  
ATOM   1250  H   ALA B  76       6.364   4.101   2.494  1.00  0.00           H  
ATOM   1251  HA  ALA B  76       7.211   4.059   5.359  1.00  0.00           H  
ATOM   1252 1HB  ALA B  76       7.101   6.534   5.308  1.00  0.00           H  
ATOM   1253 2HB  ALA B  76       8.290   5.904   4.143  1.00  0.00           H  
ATOM   1254 3HB  ALA B  76       6.703   6.473   3.576  1.00  0.00           H  
ATOM   1255  N   TRP B  77       4.425   3.420   4.819  1.00  0.00           N  
ATOM   1256  CA  TRP B  77       2.990   3.396   5.080  1.00  0.00           C  
ATOM   1257  C   TRP B  77       2.670   4.043   6.423  1.00  0.00           C  
ATOM   1258  O   TRP B  77       3.538   4.146   7.293  1.00  0.00           O  
ATOM   1259  CB  TRP B  77       2.462   1.959   5.053  1.00  0.00           C  
ATOM   1260  CG  TRP B  77       3.221   1.014   5.936  1.00  0.00           C  
ATOM   1261  CD1 TRP B  77       4.271   0.215   5.577  1.00  0.00           C  
ATOM   1262  CD2 TRP B  77       2.986   0.767   7.325  1.00  0.00           C  
ATOM   1263  NE1 TRP B  77       4.703  -0.514   6.661  1.00  0.00           N  
ATOM   1264  CE2 TRP B  77       3.932  -0.194   7.745  1.00  0.00           C  
ATOM   1265  CE3 TRP B  77       2.066   1.266   8.257  1.00  0.00           C  
ATOM   1266  CZ2 TRP B  77       3.984  -0.666   9.059  1.00  0.00           C  
ATOM   1267  CZ3 TRP B  77       2.119   0.795   9.564  1.00  0.00           C  
ATOM   1268  CH2 TRP B  77       3.072  -0.162   9.950  1.00  0.00           C  
ATOM   1269  H   TRP B  77       4.885   2.572   4.521  1.00  0.00           H  
ATOM   1270  HA  TRP B  77       2.487   3.966   4.299  1.00  0.00           H  
ATOM   1271 1HB  TRP B  77       1.418   1.949   5.365  1.00  0.00           H  
ATOM   1272 2HB  TRP B  77       2.502   1.576   4.034  1.00  0.00           H  
ATOM   1273  HD1 TRP B  77       4.702   0.164   4.579  1.00  0.00           H  
ATOM   1274  HE1 TRP B  77       5.464  -1.178   6.658  1.00  0.00           H  
ATOM   1275  HE3 TRP B  77       1.326   2.010   7.963  1.00  0.00           H  
ATOM   1276  HZ2 TRP B  77       4.717  -1.406   9.380  1.00  0.00           H  
ATOM   1277  HZ3 TRP B  77       1.400   1.187  10.284  1.00  0.00           H  
ATOM   1278  HH2 TRP B  77       3.084  -0.511  10.983  1.00  0.00           H  
ATOM   1279  N   ASN B  78       1.408   4.731   6.523  1.00  0.00           N  
ATOM   1280  CA  ASN B  78       0.925   5.483   7.676  1.00  0.00           C  
ATOM   1281  C   ASN B  78      -0.015   4.645   8.538  1.00  0.00           C  
ATOM   1282  O   ASN B  78      -0.951   4.029   8.024  1.00  0.00           O  
ATOM   1283  CB  ASN B  78       0.229   6.769   7.226  1.00  0.00           C  
ATOM   1284  CG  ASN B  78      -0.121   7.680   8.385  1.00  0.00           C  
ATOM   1285  OD1 ASN B  78       0.478   7.596   9.460  1.00  0.00           O  
ATOM   1286  ND2 ASN B  78      -1.094   8.560   8.176  1.00  0.00           N  
ATOM   1287  H   ASN B  78       0.827   4.666   5.699  1.00  0.00           H  
ATOM   1288  HA  ASN B  78       1.781   5.750   8.298  1.00  0.00           H  
ATOM   1289 1HB  ASN B  78       0.877   7.312   6.536  1.00  0.00           H  
ATOM   1290 2HB  ASN B  78      -0.685   6.519   6.688  1.00  0.00           H  
ATOM   1291 1HD2 ASN B  78      -1.367   9.187   8.906  1.00  0.00           H  
ATOM   1292 2HD2 ASN B  78      -1.553   8.596   7.289  1.00  0.00           H  
ATOM   1293  N   ARG B  79       0.351   4.594   9.750  1.00  0.00           N  
ATOM   1294  CA  ARG B  79      -0.513   3.839  10.652  1.00  0.00           C  
ATOM   1295  C   ARG B  79      -1.290   4.773  11.574  1.00  0.00           C  
ATOM   1296  O   ARG B  79      -0.702   5.637  12.229  1.00  0.00           O  
ATOM   1297  CB  ARG B  79       0.308   2.848  11.479  1.00  0.00           C  
ATOM   1298  CG  ARG B  79      -0.516   2.047  12.476  1.00  0.00           C  
ATOM   1299  CD  ARG B  79       0.295   0.921  13.102  1.00  0.00           C  
ATOM   1300  NE  ARG B  79       0.580  -0.138  12.139  1.00  0.00           N  
ATOM   1301  CZ  ARG B  79       1.322  -1.213  12.391  1.00  0.00           C  
ATOM   1302  NH1 ARG B  79       1.870  -1.393  13.587  1.00  0.00           N  
ATOM   1303  NH2 ARG B  79       1.516  -2.116  11.441  1.00  0.00           N  
ATOM   1304  H   ARG B  79       1.183   5.033  10.118  1.00  0.00           H  
ATOM   1305  HA  ARG B  79      -1.233   3.280  10.054  1.00  0.00           H  
ATOM   1306 1HB  ARG B  79       0.810   2.147  10.813  1.00  0.00           H  
ATOM   1307 2HB  ARG B  79       1.079   3.386  12.030  1.00  0.00           H  
ATOM   1308 1HG  ARG B  79      -0.862   2.705  13.274  1.00  0.00           H  
ATOM   1309 2HG  ARG B  79      -1.376   1.609  11.968  1.00  0.00           H  
ATOM   1310 1HD  ARG B  79       1.242   1.315  13.468  1.00  0.00           H  
ATOM   1311 2HD  ARG B  79      -0.263   0.489  13.932  1.00  0.00           H  
ATOM   1312  HE  ARG B  79       0.185  -0.049  11.212  1.00  0.00           H  
ATOM   1313 1HH1 ARG B  79       1.725  -0.710  14.317  1.00  0.00           H  
ATOM   1314 2HH1 ARG B  79       2.431  -2.213  13.767  1.00  0.00           H  
ATOM   1315 1HH2 ARG B  79       1.101  -1.987  10.528  1.00  0.00           H  
ATOM   1316 2HH2 ARG B  79       2.078  -2.933  11.628  1.00  0.00           H  
ATOM   1317  N   LYS B  80      -2.590   4.626  11.636  1.00  0.00           N  
ATOM   1318  CA  LYS B  80      -3.484   5.351  12.534  1.00  0.00           C  
ATOM   1319  C   LYS B  80      -4.108   4.413  13.563  1.00  0.00           C  
ATOM   1320  O   LYS B  80      -4.736   3.416  13.202  1.00  0.00           O  
ATOM   1321  CB  LYS B  80      -4.581   6.062  11.740  1.00  0.00           C  
ATOM   1322  CG  LYS B  80      -5.480   6.952  12.586  1.00  0.00           C  
ATOM   1323  CD  LYS B  80      -6.393   7.810  11.720  1.00  0.00           C  
ATOM   1324  CE  LYS B  80      -7.236   8.757  12.562  1.00  0.00           C  
ATOM   1325  NZ  LYS B  80      -8.078   9.653  11.713  1.00  0.00           N  
ATOM   1326  H   LYS B  80      -2.979   3.947  10.997  1.00  0.00           H  
ATOM   1327  HA  LYS B  80      -2.902   6.100  13.071  1.00  0.00           H  
ATOM   1328 1HB  LYS B  80      -4.127   6.680  10.964  1.00  0.00           H  
ATOM   1329 2HB  LYS B  80      -5.209   5.322  11.243  1.00  0.00           H  
ATOM   1330 1HG  LYS B  80      -6.095   6.332  13.240  1.00  0.00           H  
ATOM   1331 2HG  LYS B  80      -4.866   7.605  13.206  1.00  0.00           H  
ATOM   1332 1HD  LYS B  80      -5.790   8.397  11.025  1.00  0.00           H  
ATOM   1333 2HD  LYS B  80      -7.057   7.167  11.143  1.00  0.00           H  
ATOM   1334 1HE  LYS B  80      -7.886   8.180  13.218  1.00  0.00           H  
ATOM   1335 2HE  LYS B  80      -6.583   9.371  13.182  1.00  0.00           H  
ATOM   1336 1HZ  LYS B  80      -8.621  10.266  12.305  1.00  0.00           H  
ATOM   1337 2HZ  LYS B  80      -7.483  10.206  11.113  1.00  0.00           H  
ATOM   1338 3HZ  LYS B  80      -8.700   9.094  11.147  1.00  0.00           H  
ATOM   1339  N   ARG B  81      -3.800   4.738  14.795  1.00  0.00           N  
ATOM   1340  CA  ARG B  81      -4.418   3.965  15.868  1.00  0.00           C  
ATOM   1341  C   ARG B  81      -5.827   4.467  16.162  1.00  0.00           C  
ATOM   1342  O   ARG B  81      -6.039   5.668  16.345  1.00  0.00           O  
ATOM   1343  CB  ARG B  81      -3.564   4.027  17.136  1.00  0.00           C  
ATOM   1344  CG  ARG B  81      -4.096   3.178  18.279  1.00  0.00           C  
ATOM   1345  CD  ARG B  81      -3.188   3.241  19.499  1.00  0.00           C  
ATOM   1346  NE  ARG B  81      -3.699   2.421  20.594  1.00  0.00           N  
ATOM   1347  CZ  ARG B  81      -3.207   2.415  21.830  1.00  0.00           C  
ATOM   1348  NH1 ARG B  81      -2.178   3.190  22.154  1.00  0.00           N  
ATOM   1349  NH2 ARG B  81      -3.748   1.630  22.749  1.00  0.00           N  
ATOM   1350  H   ARG B  81      -3.165   5.487  15.031  1.00  0.00           H  
ATOM   1351  HA  ARG B  81      -4.490   2.925  15.548  1.00  0.00           H  
ATOM   1352 1HB  ARG B  81      -2.552   3.695  16.909  1.00  0.00           H  
ATOM   1353 2HB  ARG B  81      -3.500   5.059  17.481  1.00  0.00           H  
ATOM   1354 1HG  ARG B  81      -5.084   3.536  18.569  1.00  0.00           H  
ATOM   1355 2HG  ARG B  81      -4.166   2.138  17.958  1.00  0.00           H  
ATOM   1356 1HD  ARG B  81      -2.196   2.878  19.233  1.00  0.00           H  
ATOM   1357 2HD  ARG B  81      -3.117   4.271  19.846  1.00  0.00           H  
ATOM   1358  HE  ARG B  81      -4.484   1.813  20.400  1.00  0.00           H  
ATOM   1359 1HH1 ARG B  81      -1.761   3.792  21.459  1.00  0.00           H  
ATOM   1360 2HH1 ARG B  81      -1.813   3.177  23.095  1.00  0.00           H  
ATOM   1361 1HH2 ARG B  81      -4.532   1.038  22.510  1.00  0.00           H  
ATOM   1362 2HH2 ARG B  81      -3.378   1.623  23.688  1.00  0.00           H  
ATOM   1363  N   ILE B  82      -6.775   3.581  16.169  1.00  0.00           N  
ATOM   1364  CA  ILE B  82      -8.175   3.886  16.444  1.00  0.00           C  
ATOM   1365  C   ILE B  82      -8.583   3.272  17.781  1.00  0.00           C  
ATOM   1366  O   ILE B  82      -8.455   2.062  17.981  1.00  0.00           O  
ATOM   1367  CB  ILE B  82      -9.098   3.375  15.315  1.00  0.00           C  
ATOM   1368  CG1 ILE B  82      -8.707   4.012  13.977  1.00  0.00           C  
ATOM   1369  CG2 ILE B  82     -10.566   3.657  15.649  1.00  0.00           C  
ATOM   1370  CD1 ILE B  82      -9.383   3.378  12.769  1.00  0.00           C  
ATOM   1371  H   ILE B  82      -6.509   2.627  15.970  1.00  0.00           H  
ATOM   1372  HA  ILE B  82      -8.287   4.968  16.510  1.00  0.00           H  
ATOM   1373  HB  ILE B  82      -8.964   2.301  15.194  1.00  0.00           H  
ATOM   1374 1HG1 ILE B  82      -8.960   5.072  13.991  1.00  0.00           H  
ATOM   1375 2HG1 ILE B  82      -7.628   3.936  13.839  1.00  0.00           H  
ATOM   1376 1HG2 ILE B  82     -11.200   3.290  14.842  1.00  0.00           H  
ATOM   1377 2HG2 ILE B  82     -10.831   3.152  16.576  1.00  0.00           H  
ATOM   1378 3HG2 ILE B  82     -10.713   4.731  15.766  1.00  0.00           H  
ATOM   1379 1HD1 ILE B  82      -9.054   3.884  11.861  1.00  0.00           H  
ATOM   1380 2HD1 ILE B  82      -9.114   2.323  12.714  1.00  0.00           H  
ATOM   1381 3HD1 ILE B  82     -10.464   3.473  12.866  1.00  0.00           H  
ATOM   1382  N   SER B  83      -9.020   4.107  18.644  1.00  0.00           N  
ATOM   1383  CA  SER B  83      -9.393   3.633  19.973  1.00  0.00           C  
ATOM   1384  C   SER B  83     -10.504   4.487  20.573  1.00  0.00           C  
ATOM   1385  O   SER B  83     -10.790   5.580  20.078  1.00  0.00           O  
ATOM   1386  CB  SER B  83      -8.179   3.636  20.903  1.00  0.00           C  
ATOM   1387  OG  SER B  83      -7.684   4.952  21.081  1.00  0.00           O  
ATOM   1388  H   SER B  83      -9.114   5.089  18.428  1.00  0.00           H  
ATOM   1389  HA  SER B  83      -9.762   2.610  19.885  1.00  0.00           H  
ATOM   1390 1HB  SER B  83      -8.459   3.214  21.868  1.00  0.00           H  
ATOM   1391 2HB  SER B  83      -7.398   3.003  20.484  1.00  0.00           H  
ATOM   1392  HG  SER B  83      -8.253   5.522  20.558  1.00  0.00           H  
ATOM   1393  N   ASN B  84     -11.281   3.916  21.498  1.00  0.00           N  
ATOM   1394  CA  ASN B  84     -12.310   4.591  22.282  1.00  0.00           C  
ATOM   1395  C   ASN B  84     -13.369   5.229  21.387  1.00  0.00           C  
ATOM   1396  O   ASN B  84     -13.692   6.407  21.543  1.00  0.00           O  
ATOM   1397  CB  ASN B  84     -11.682   5.646  23.196  1.00  0.00           C  
ATOM   1398  CG  ASN B  84     -10.784   5.041  24.256  1.00  0.00           C  
ATOM   1399  OD1 ASN B  84     -11.104   4.000  24.838  1.00  0.00           O  
ATOM   1400  ND2 ASN B  84      -9.653   5.687  24.515  1.00  0.00           N  
ATOM   1401  H   ASN B  84     -11.118   2.930  21.645  1.00  0.00           H  
ATOM   1402  HA  ASN B  84     -12.815   3.849  22.902  1.00  0.00           H  
ATOM   1403 1HB  ASN B  84     -11.096   6.345  22.597  1.00  0.00           H  
ATOM   1404 2HB  ASN B  84     -12.470   6.217  23.688  1.00  0.00           H  
ATOM   1405 1HD2 ASN B  84      -9.022   5.333  25.206  1.00  0.00           H  
ATOM   1406 2HD2 ASN B  84      -9.433   6.527  24.020  1.00  0.00           H  
ATOM   1407  N   CYS B  85     -13.912   4.425  20.447  1.00  0.00           N  
ATOM   1408  CA  CYS B  85     -14.903   4.969  19.526  1.00  0.00           C  
ATOM   1409  C   CYS B  85     -15.872   3.887  19.065  1.00  0.00           C  
ATOM   1410  O   CYS B  85     -15.650   2.701  19.316  1.00  0.00           O  
ATOM   1411  CB  CYS B  85     -14.219   5.603  18.315  1.00  0.00           C  
ATOM   1412  SG  CYS B  85     -13.253   4.436  17.332  1.00  0.00           S  
ATOM   1413  H   CYS B  85     -13.647   3.454  20.367  1.00  0.00           H  
ATOM   1414  HA  CYS B  85     -15.473   5.739  20.046  1.00  0.00           H  
ATOM   1415 1HB  CYS B  85     -14.971   6.054  17.667  1.00  0.00           H  
ATOM   1416 2HB  CYS B  85     -13.554   6.400  18.648  1.00  0.00           H  
ATOM   1417  N   VAL B  86     -16.972   4.254  18.528  1.00  0.00           N  
ATOM   1418  CA  VAL B  86     -17.961   3.382  17.905  1.00  0.00           C  
ATOM   1419  C   VAL B  86     -17.674   3.260  16.410  1.00  0.00           C  
ATOM   1420  O   VAL B  86     -17.616   4.266  15.699  1.00  0.00           O  
ATOM   1421  CB  VAL B  86     -19.399   3.901  18.131  1.00  0.00           C  
ATOM   1422  CG1 VAL B  86     -20.414   3.005  17.424  1.00  0.00           C  
ATOM   1423  CG2 VAL B  86     -19.705   3.987  19.625  1.00  0.00           C  
ATOM   1424  H   VAL B  86     -17.141   5.249  18.555  1.00  0.00           H  
ATOM   1425  HA  VAL B  86     -17.883   2.392  18.356  1.00  0.00           H  
ATOM   1426  HB  VAL B  86     -19.492   4.892  17.687  1.00  0.00           H  
ATOM   1427 1HG1 VAL B  86     -21.420   3.389  17.596  1.00  0.00           H  
ATOM   1428 2HG1 VAL B  86     -20.208   2.996  16.354  1.00  0.00           H  
ATOM   1429 3HG1 VAL B  86     -20.341   1.992  17.818  1.00  0.00           H  
ATOM   1430 1HG2 VAL B  86     -20.721   4.355  19.768  1.00  0.00           H  
ATOM   1431 2HG2 VAL B  86     -19.610   2.998  20.073  1.00  0.00           H  
ATOM   1432 3HG2 VAL B  86     -19.002   4.670  20.102  1.00  0.00           H  
ATOM   1433  N   ALA B  87     -17.416   1.982  15.910  1.00  0.00           N  
ATOM   1434  CA  ALA B  87     -17.051   1.713  14.521  1.00  0.00           C  
ATOM   1435  C   ALA B  87     -18.212   1.075  13.763  1.00  0.00           C  
ATOM   1436  O   ALA B  87     -18.633  -0.039  14.082  1.00  0.00           O  
ATOM   1437  CB  ALA B  87     -15.821   0.811  14.459  1.00  0.00           C  
ATOM   1438  H   ALA B  87     -17.490   1.210  16.557  1.00  0.00           H  
ATOM   1439  HA  ALA B  87     -16.816   2.664  14.042  1.00  0.00           H  
ATOM   1440 1HB  ALA B  87     -15.562   0.620  13.418  1.00  0.00           H  
ATOM   1441 2HB  ALA B  87     -14.985   1.302  14.957  1.00  0.00           H  
ATOM   1442 3HB  ALA B  87     -16.037  -0.132  14.958  1.00  0.00           H  
ATOM   1443  N   ASP B  88     -18.813   1.821  12.885  1.00  0.00           N  
ATOM   1444  CA  ASP B  88     -19.824   1.269  11.989  1.00  0.00           C  
ATOM   1445  C   ASP B  88     -19.188   0.715  10.717  1.00  0.00           C  
ATOM   1446  O   ASP B  88     -19.091   1.417   9.708  1.00  0.00           O  
ATOM   1447  CB  ASP B  88     -20.866   2.333  11.635  1.00  0.00           C  
ATOM   1448  CG  ASP B  88     -22.088   1.758  10.941  1.00  0.00           C  
ATOM   1449  OD1 ASP B  88     -22.077   0.562  10.577  1.00  0.00           O  
ATOM   1450  OD2 ASP B  88     -23.070   2.509  10.753  1.00  0.00           O  
ATOM   1451  H   ASP B  88     -18.579   2.801  12.818  1.00  0.00           H  
ATOM   1452  HA  ASP B  88     -20.326   0.446  12.499  1.00  0.00           H  
ATOM   1453 1HB  ASP B  88     -21.189   2.843  12.543  1.00  0.00           H  
ATOM   1454 2HB  ASP B  88     -20.415   3.081  10.983  1.00  0.00           H  
ATOM   1455  N   TYR B  89     -18.691  -0.497  10.766  1.00  0.00           N  
ATOM   1456  CA  TYR B  89     -17.956  -1.156   9.693  1.00  0.00           C  
ATOM   1457  C   TYR B  89     -18.883  -1.522   8.541  1.00  0.00           C  
ATOM   1458  O   TYR B  89     -18.435  -1.692   7.405  1.00  0.00           O  
ATOM   1459  CB  TYR B  89     -17.253  -2.412  10.217  1.00  0.00           C  
ATOM   1460  CG  TYR B  89     -16.195  -2.128  11.256  1.00  0.00           C  
ATOM   1461  CD1 TYR B  89     -14.978  -1.552  10.899  1.00  0.00           C  
ATOM   1462  CD2 TYR B  89     -16.411  -2.435  12.595  1.00  0.00           C  
ATOM   1463  CE1 TYR B  89     -14.000  -1.290  11.853  1.00  0.00           C  
ATOM   1464  CE2 TYR B  89     -15.440  -2.177  13.557  1.00  0.00           C  
ATOM   1465  CZ  TYR B  89     -14.240  -1.605  13.177  1.00  0.00           C  
ATOM   1466  OH  TYR B  89     -13.275  -1.348  14.125  1.00  0.00           O  
ATOM   1467  H   TYR B  89     -18.846  -0.992  11.633  1.00  0.00           H  
ATOM   1468  HA  TYR B  89     -17.201  -0.466   9.316  1.00  0.00           H  
ATOM   1469 1HB  TYR B  89     -17.990  -3.085  10.656  1.00  0.00           H  
ATOM   1470 2HB  TYR B  89     -16.783  -2.938   9.387  1.00  0.00           H  
ATOM   1471  HD1 TYR B  89     -14.779  -1.299   9.857  1.00  0.00           H  
ATOM   1472  HD2 TYR B  89     -17.353  -2.886  12.905  1.00  0.00           H  
ATOM   1473  HE1 TYR B  89     -13.054  -0.839  11.554  1.00  0.00           H  
ATOM   1474  HE2 TYR B  89     -15.628  -2.426  14.602  1.00  0.00           H  
ATOM   1475  HH  TYR B  89     -13.594  -1.623  14.988  1.00  0.00           H  
ATOM   1476  N   SER B  90     -20.238  -1.678   8.832  1.00  0.00           N  
ATOM   1477  CA  SER B  90     -21.228  -2.007   7.811  1.00  0.00           C  
ATOM   1478  C   SER B  90     -21.317  -0.911   6.754  1.00  0.00           C  
ATOM   1479  O   SER B  90     -21.579  -1.191   5.583  1.00  0.00           O  
ATOM   1480  CB  SER B  90     -22.601  -2.228   8.446  1.00  0.00           C  
ATOM   1481  OG  SER B  90     -23.075  -1.034   9.046  1.00  0.00           O  
ATOM   1482  H   SER B  90     -20.539  -1.557   9.788  1.00  0.00           H  
ATOM   1483  HA  SER B  90     -20.921  -2.929   7.316  1.00  0.00           H  
ATOM   1484 1HB  SER B  90     -23.305  -2.562   7.684  1.00  0.00           H  
ATOM   1485 2HB  SER B  90     -22.532  -3.015   9.196  1.00  0.00           H  
ATOM   1486  HG  SER B  90     -22.394  -0.374   8.896  1.00  0.00           H  
ATOM   1487  N   VAL B  91     -21.065   0.328   7.178  1.00  0.00           N  
ATOM   1488  CA  VAL B  91     -21.084   1.477   6.280  1.00  0.00           C  
ATOM   1489  C   VAL B  91     -19.956   1.354   5.258  1.00  0.00           C  
ATOM   1490  O   VAL B  91     -20.155   1.616   4.070  1.00  0.00           O  
ATOM   1491  CB  VAL B  91     -20.957   2.807   7.057  1.00  0.00           C  
ATOM   1492  CG1 VAL B  91     -20.781   3.980   6.094  1.00  0.00           C  
ATOM   1493  CG2 VAL B  91     -22.179   3.022   7.948  1.00  0.00           C  
ATOM   1494  H   VAL B  91     -20.854   0.471   8.155  1.00  0.00           H  
ATOM   1495  HA  VAL B  91     -22.036   1.485   5.748  1.00  0.00           H  
ATOM   1496  HB  VAL B  91     -20.061   2.771   7.677  1.00  0.00           H  
ATOM   1497 1HG1 VAL B  91     -20.693   4.907   6.662  1.00  0.00           H  
ATOM   1498 2HG1 VAL B  91     -19.879   3.832   5.501  1.00  0.00           H  
ATOM   1499 3HG1 VAL B  91     -21.645   4.041   5.433  1.00  0.00           H  
ATOM   1500 1HG2 VAL B  91     -22.074   3.962   8.489  1.00  0.00           H  
ATOM   1501 2HG2 VAL B  91     -23.077   3.056   7.331  1.00  0.00           H  
ATOM   1502 3HG2 VAL B  91     -22.259   2.201   8.661  1.00  0.00           H  
ATOM   1503  N   LEU B  92     -18.770   0.947   5.741  1.00  0.00           N  
ATOM   1504  CA  LEU B  92     -17.624   0.787   4.853  1.00  0.00           C  
ATOM   1505  C   LEU B  92     -17.828  -0.394   3.910  1.00  0.00           C  
ATOM   1506  O   LEU B  92     -17.595  -0.279   2.704  1.00  0.00           O  
ATOM   1507  CB  LEU B  92     -16.340   0.592   5.663  1.00  0.00           C  
ATOM   1508  CG  LEU B  92     -15.881   1.784   6.504  1.00  0.00           C  
ATOM   1509  CD1 LEU B  92     -14.683   1.397   7.364  1.00  0.00           C  
ATOM   1510  CD2 LEU B  92     -15.542   2.971   5.608  1.00  0.00           C  
ATOM   1511  H   LEU B  92     -18.661   0.748   6.725  1.00  0.00           H  
ATOM   1512  HA  LEU B  92     -17.523   1.691   4.253  1.00  0.00           H  
ATOM   1513 1HB  LEU B  92     -16.481  -0.249   6.340  1.00  0.00           H  
ATOM   1514 2HB  LEU B  92     -15.530   0.347   4.976  1.00  0.00           H  
ATOM   1515  HG  LEU B  92     -16.678   2.074   7.189  1.00  0.00           H  
ATOM   1516 1HD1 LEU B  92     -14.368   2.256   7.957  1.00  0.00           H  
ATOM   1517 2HD1 LEU B  92     -14.962   0.580   8.030  1.00  0.00           H  
ATOM   1518 3HD1 LEU B  92     -13.862   1.079   6.722  1.00  0.00           H  
ATOM   1519 1HD2 LEU B  92     -15.218   3.811   6.223  1.00  0.00           H  
ATOM   1520 2HD2 LEU B  92     -14.741   2.693   4.923  1.00  0.00           H  
ATOM   1521 3HD2 LEU B  92     -16.424   3.259   5.036  1.00  0.00           H  
ATOM   1522  N   TYR B  93     -18.367  -1.533   4.405  1.00  0.00           N  
ATOM   1523  CA  TYR B  93     -18.540  -2.754   3.625  1.00  0.00           C  
ATOM   1524  C   TYR B  93     -19.645  -2.586   2.589  1.00  0.00           C  
ATOM   1525  O   TYR B  93     -19.506  -3.030   1.447  1.00  0.00           O  
ATOM   1526  CB  TYR B  93     -18.861  -3.937   4.543  1.00  0.00           C  
ATOM   1527  CG  TYR B  93     -19.043  -5.243   3.808  1.00  0.00           C  
ATOM   1528  CD1 TYR B  93     -20.307  -5.810   3.657  1.00  0.00           C  
ATOM   1529  CD2 TYR B  93     -17.952  -5.914   3.265  1.00  0.00           C  
ATOM   1530  CE1 TYR B  93     -20.479  -7.014   2.983  1.00  0.00           C  
ATOM   1531  CE2 TYR B  93     -18.113  -7.118   2.589  1.00  0.00           C  
ATOM   1532  CZ  TYR B  93     -19.378  -7.660   2.453  1.00  0.00           C  
ATOM   1533  OH  TYR B  93     -19.543  -8.852   1.784  1.00  0.00           O  
ATOM   1534  H   TYR B  93     -18.661  -1.521   5.371  1.00  0.00           H  
ATOM   1535  HA  TYR B  93     -17.608  -2.964   3.100  1.00  0.00           H  
ATOM   1536 1HB  TYR B  93     -18.057  -4.063   5.269  1.00  0.00           H  
ATOM   1537 2HB  TYR B  93     -19.774  -3.728   5.099  1.00  0.00           H  
ATOM   1538  HD1 TYR B  93     -21.182  -5.309   4.071  1.00  0.00           H  
ATOM   1539  HD2 TYR B  93     -16.950  -5.497   3.367  1.00  0.00           H  
ATOM   1540  HE1 TYR B  93     -21.476  -7.441   2.876  1.00  0.00           H  
ATOM   1541  HE2 TYR B  93     -17.245  -7.629   2.171  1.00  0.00           H  
ATOM   1542  HH  TYR B  93     -18.689  -9.168   1.480  1.00  0.00           H  
ATOM   1543  N   ASN B  94     -20.657  -1.838   2.836  1.00  0.00           N  
ATOM   1544  CA  ASN B  94     -21.824  -1.717   1.969  1.00  0.00           C  
ATOM   1545  C   ASN B  94     -21.712  -0.508   1.045  1.00  0.00           C  
ATOM   1546  O   ASN B  94     -22.641  -0.209   0.291  1.00  0.00           O  
ATOM   1547  CB  ASN B  94     -23.105  -1.631   2.803  1.00  0.00           C  
ATOM   1548  CG  ASN B  94     -23.507  -2.968   3.394  1.00  0.00           C  
ATOM   1549  OD1 ASN B  94     -23.204  -4.025   2.834  1.00  0.00           O  
ATOM   1550  ND2 ASN B  94     -24.192  -2.932   4.531  1.00  0.00           N  
ATOM   1551  H   ASN B  94     -20.624  -1.305   3.693  1.00  0.00           H  
ATOM   1552  HA  ASN B  94     -21.879  -2.604   1.336  1.00  0.00           H  
ATOM   1553 1HB  ASN B  94     -22.964  -0.916   3.615  1.00  0.00           H  
ATOM   1554 2HB  ASN B  94     -23.920  -1.263   2.180  1.00  0.00           H  
ATOM   1555 1HD2 ASN B  94     -24.484  -3.784   4.966  1.00  0.00           H  
ATOM   1556 2HD2 ASN B  94     -24.416  -2.053   4.952  1.00  0.00           H  
ATOM   1557  N   SER B  95     -20.606   0.240   1.038  1.00  0.00           N  
ATOM   1558  CA  SER B  95     -20.354   1.486   0.322  1.00  0.00           C  
ATOM   1559  C   SER B  95     -20.003   1.223  -1.138  1.00  0.00           C  
ATOM   1560  O   SER B  95     -20.088   2.125  -1.975  1.00  0.00           O  
ATOM   1561  CB  SER B  95     -19.226   2.271   0.993  1.00  0.00           C  
ATOM   1562  OG  SER B  95     -18.831   3.370   0.189  1.00  0.00           O  
ATOM   1563  H   SER B  95     -19.878  -0.149   1.619  1.00  0.00           H  
ATOM   1564  HA  SER B  95     -21.262   2.090   0.348  1.00  0.00           H  
ATOM   1565 1HB  SER B  95     -19.561   2.628   1.967  1.00  0.00           H  
ATOM   1566 2HB  SER B  95     -18.375   1.613   1.161  1.00  0.00           H  
ATOM   1567  HG  SER B  95     -19.388   3.340  -0.593  1.00  0.00           H  
ATOM   1568  N   ALA B  96     -20.162   0.016  -1.705  1.00  0.00           N  
ATOM   1569  CA  ALA B  96     -19.832  -0.397  -3.066  1.00  0.00           C  
ATOM   1570  C   ALA B  96     -18.764   0.510  -3.671  1.00  0.00           C  
ATOM   1571  O   ALA B  96     -18.614   0.574  -4.893  1.00  0.00           O  
ATOM   1572  CB  ALA B  96     -21.083  -0.396  -3.941  1.00  0.00           C  
ATOM   1573  H   ALA B  96     -20.564  -0.659  -1.070  1.00  0.00           H  
ATOM   1574  HA  ALA B  96     -19.431  -1.410  -3.025  1.00  0.00           H  
ATOM   1575 1HB  ALA B  96     -20.820  -0.706  -4.952  1.00  0.00           H  
ATOM   1576 2HB  ALA B  96     -21.816  -1.089  -3.528  1.00  0.00           H  
ATOM   1577 3HB  ALA B  96     -21.507   0.607  -3.968  1.00  0.00           H  
ATOM   1578  N   SER B  97     -18.033   1.262  -2.950  1.00  0.00           N  
ATOM   1579  CA  SER B  97     -17.071   2.264  -3.397  1.00  0.00           C  
ATOM   1580  C   SER B  97     -15.673   1.667  -3.531  1.00  0.00           C  
ATOM   1581  O   SER B  97     -14.775   2.297  -4.094  1.00  0.00           O  
ATOM   1582  CB  SER B  97     -17.038   3.447  -2.429  1.00  0.00           C  
ATOM   1583  OG  SER B  97     -18.297   4.097  -2.387  1.00  0.00           O  
ATOM   1584  H   SER B  97     -18.166   1.115  -1.960  1.00  0.00           H  
ATOM   1585  HA  SER B  97     -17.379   2.626  -4.379  1.00  0.00           H  
ATOM   1586 1HB  SER B  97     -16.772   3.095  -1.433  1.00  0.00           H  
ATOM   1587 2HB  SER B  97     -16.269   4.152  -2.743  1.00  0.00           H  
ATOM   1588  HG  SER B  97     -18.864   3.615  -2.994  1.00  0.00           H  
ATOM   1589  N   PHE B  98     -15.547   0.325  -3.099  1.00  0.00           N  
ATOM   1590  CA  PHE B  98     -14.204  -0.243  -3.060  1.00  0.00           C  
ATOM   1591  C   PHE B  98     -14.069  -1.383  -4.061  1.00  0.00           C  
ATOM   1592  O   PHE B  98     -14.990  -2.186  -4.225  1.00  0.00           O  
ATOM   1593  CB  PHE B  98     -13.871  -0.740  -1.650  1.00  0.00           C  
ATOM   1594  CG  PHE B  98     -14.077   0.294  -0.576  1.00  0.00           C  
ATOM   1595  CD1 PHE B  98     -13.281   1.431  -0.525  1.00  0.00           C  
ATOM   1596  CD2 PHE B  98     -15.069   0.129   0.382  1.00  0.00           C  
ATOM   1597  CE1 PHE B  98     -13.470   2.390   0.468  1.00  0.00           C  
ATOM   1598  CE2 PHE B  98     -15.264   1.083   1.376  1.00  0.00           C  
ATOM   1599  CZ  PHE B  98     -14.463   2.212   1.418  1.00  0.00           C  
ATOM   1600  H   PHE B  98     -16.331  -0.247  -2.821  1.00  0.00           H  
ATOM   1601  HA  PHE B  98     -13.491   0.536  -3.332  1.00  0.00           H  
ATOM   1602 1HB  PHE B  98     -14.491  -1.604  -1.413  1.00  0.00           H  
ATOM   1603 2HB  PHE B  98     -12.832  -1.064  -1.615  1.00  0.00           H  
ATOM   1604  HD1 PHE B  98     -12.501   1.569  -1.274  1.00  0.00           H  
ATOM   1605  HD2 PHE B  98     -15.699  -0.760   0.349  1.00  0.00           H  
ATOM   1606  HE1 PHE B  98     -12.838   3.277   0.495  1.00  0.00           H  
ATOM   1607  HE2 PHE B  98     -16.046   0.942   2.122  1.00  0.00           H  
ATOM   1608  HZ  PHE B  98     -14.613   2.958   2.197  1.00  0.00           H  
ATOM   1609  N   SER B  99     -12.946  -1.352  -4.843  1.00  0.00           N  
ATOM   1610  CA  SER B  99     -12.675  -2.445  -5.770  1.00  0.00           C  
ATOM   1611  C   SER B  99     -12.275  -3.715  -5.026  1.00  0.00           C  
ATOM   1612  O   SER B  99     -12.479  -4.824  -5.526  1.00  0.00           O  
ATOM   1613  CB  SER B  99     -11.573  -2.053  -6.755  1.00  0.00           C  
ATOM   1614  OG  SER B  99     -10.402  -1.652  -6.066  1.00  0.00           O  
ATOM   1615  H   SER B  99     -12.297  -0.580  -4.789  1.00  0.00           H  
ATOM   1616  HA  SER B  99     -13.586  -2.656  -6.332  1.00  0.00           H  
ATOM   1617 1HB  SER B  99     -11.347  -2.899  -7.404  1.00  0.00           H  
ATOM   1618 2HB  SER B  99     -11.924  -1.240  -7.389  1.00  0.00           H  
ATOM   1619  HG  SER B  99     -10.605  -1.731  -5.131  1.00  0.00           H  
ATOM   1620  N   THR B 100     -11.694  -3.571  -3.827  1.00  0.00           N  
ATOM   1621  CA  THR B 100     -11.293  -4.691  -2.983  1.00  0.00           C  
ATOM   1622  C   THR B 100     -11.739  -4.468  -1.541  1.00  0.00           C  
ATOM   1623  O   THR B 100     -11.496  -3.404  -0.968  1.00  0.00           O  
ATOM   1624  CB  THR B 100      -9.768  -4.903  -3.024  1.00  0.00           C  
ATOM   1625  OG1 THR B 100      -9.356  -5.106  -4.381  1.00  0.00           O  
ATOM   1626  CG2 THR B 100      -9.359  -6.115  -2.194  1.00  0.00           C  
ATOM   1627  H   THR B 100     -11.531  -2.628  -3.503  1.00  0.00           H  
ATOM   1628  HA  THR B 100     -11.774  -5.595  -3.357  1.00  0.00           H  
ATOM   1629  HB  THR B 100      -9.267  -4.020  -2.628  1.00  0.00           H  
ATOM   1630  HG1 THR B 100     -10.123  -5.064  -4.957  1.00  0.00           H  
ATOM   1631 1HG2 THR B 100      -8.277  -6.240  -2.241  1.00  0.00           H  
ATOM   1632 2HG2 THR B 100      -9.663  -5.966  -1.158  1.00  0.00           H  
ATOM   1633 3HG2 THR B 100      -9.844  -7.007  -2.589  1.00  0.00           H  
ATOM   1634  N   PHE B 101     -12.477  -5.392  -0.980  1.00  0.00           N  
ATOM   1635  CA  PHE B 101     -12.815  -5.475   0.436  1.00  0.00           C  
ATOM   1636  C   PHE B 101     -12.760  -6.918   0.922  1.00  0.00           C  
ATOM   1637  O   PHE B 101     -13.729  -7.666   0.774  1.00  0.00           O  
ATOM   1638  CB  PHE B 101     -14.206  -4.887   0.693  1.00  0.00           C  
ATOM   1639  CG  PHE B 101     -14.460  -4.536   2.134  1.00  0.00           C  
ATOM   1640  CD1 PHE B 101     -14.496  -5.526   3.109  1.00  0.00           C  
ATOM   1641  CD2 PHE B 101     -14.664  -3.216   2.514  1.00  0.00           C  
ATOM   1642  CE1 PHE B 101     -14.731  -5.204   4.444  1.00  0.00           C  
ATOM   1643  CE2 PHE B 101     -14.899  -2.886   3.846  1.00  0.00           C  
ATOM   1644  CZ  PHE B 101     -14.933  -3.882   4.809  1.00  0.00           C  
ATOM   1645  H   PHE B 101     -12.829  -6.097  -1.612  1.00  0.00           H  
ATOM   1646  HA  PHE B 101     -12.083  -4.896   1.001  1.00  0.00           H  
ATOM   1647 1HB  PHE B 101     -14.336  -3.985   0.096  1.00  0.00           H  
ATOM   1648 2HB  PHE B 101     -14.966  -5.600   0.378  1.00  0.00           H  
ATOM   1649  HD1 PHE B 101     -14.337  -6.565   2.819  1.00  0.00           H  
ATOM   1650  HD2 PHE B 101     -14.637  -2.433   1.755  1.00  0.00           H  
ATOM   1651  HE1 PHE B 101     -14.755  -5.991   5.198  1.00  0.00           H  
ATOM   1652  HE2 PHE B 101     -15.057  -1.846   4.132  1.00  0.00           H  
ATOM   1653  HZ  PHE B 101     -15.120  -3.626   5.851  1.00  0.00           H  
ATOM   1654  N   LYS B 102     -11.590  -7.301   1.340  1.00  0.00           N  
ATOM   1655  CA  LYS B 102     -11.370  -8.675   1.780  1.00  0.00           C  
ATOM   1656  C   LYS B 102     -10.960  -8.723   3.250  1.00  0.00           C  
ATOM   1657  O   LYS B 102     -10.092  -7.963   3.682  1.00  0.00           O  
ATOM   1658  CB  LYS B 102     -10.304  -9.351   0.917  1.00  0.00           C  
ATOM   1659  CG  LYS B 102     -10.726  -9.572  -0.528  1.00  0.00           C  
ATOM   1660  CD  LYS B 102      -9.655 -10.314  -1.317  1.00  0.00           C  
ATOM   1661  CE  LYS B 102     -10.050 -10.482  -2.778  1.00  0.00           C  
ATOM   1662  NZ  LYS B 102      -8.986 -11.174  -3.564  1.00  0.00           N  
ATOM   1663  H   LYS B 102     -10.820  -6.648   1.364  1.00  0.00           H  
ATOM   1664  HA  LYS B 102     -12.305  -9.226   1.674  1.00  0.00           H  
ATOM   1665 1HB  LYS B 102      -9.398  -8.744   0.916  1.00  0.00           H  
ATOM   1666 2HB  LYS B 102     -10.048 -10.320   1.347  1.00  0.00           H  
ATOM   1667 1HG  LYS B 102     -11.648 -10.153  -0.553  1.00  0.00           H  
ATOM   1668 2HG  LYS B 102     -10.911  -8.610  -1.004  1.00  0.00           H  
ATOM   1669 1HD  LYS B 102      -8.716  -9.760  -1.267  1.00  0.00           H  
ATOM   1670 2HD  LYS B 102      -9.499 -11.300  -0.880  1.00  0.00           H  
ATOM   1671 1HE  LYS B 102     -10.969 -11.062  -2.842  1.00  0.00           H  
ATOM   1672 2HE  LYS B 102     -10.233  -9.503  -3.220  1.00  0.00           H  
ATOM   1673 1HZ  LYS B 102      -9.283 -11.266  -4.525  1.00  0.00           H  
ATOM   1674 2HZ  LYS B 102      -8.133 -10.633  -3.526  1.00  0.00           H  
ATOM   1675 3HZ  LYS B 102      -8.821 -12.091  -3.174  1.00  0.00           H  
ATOM   1676  N   CYS B 103     -11.659  -9.609   4.004  1.00  0.00           N  
ATOM   1677  CA  CYS B 103     -11.343  -9.745   5.421  1.00  0.00           C  
ATOM   1678  C   CYS B 103     -10.756 -11.119   5.720  1.00  0.00           C  
ATOM   1679  O   CYS B 103     -11.060 -12.092   5.029  1.00  0.00           O  
ATOM   1680  CB  CYS B 103     -12.592  -9.518   6.273  1.00  0.00           C  
ATOM   1681  SG  CYS B 103     -13.251  -7.840   6.166  1.00  0.00           S  
ATOM   1682  H   CYS B 103     -12.394 -10.177   3.607  1.00  0.00           H  
ATOM   1683  HA  CYS B 103     -10.601  -8.991   5.684  1.00  0.00           H  
ATOM   1684 1HB  CYS B 103     -13.374 -10.211   5.964  1.00  0.00           H  
ATOM   1685 2HB  CYS B 103     -12.363  -9.728   7.318  1.00  0.00           H  
ATOM   1686  N   TYR B 104      -9.881 -11.120   6.667  1.00  0.00           N  
ATOM   1687  CA  TYR B 104      -9.211 -12.339   7.106  1.00  0.00           C  
ATOM   1688  C   TYR B 104      -9.415 -12.566   8.599  1.00  0.00           C  
ATOM   1689  O   TYR B 104      -9.220 -11.652   9.404  1.00  0.00           O  
ATOM   1690  CB  TYR B 104      -7.715 -12.275   6.787  1.00  0.00           C  
ATOM   1691  CG  TYR B 104      -7.415 -11.986   5.336  1.00  0.00           C  
ATOM   1692  CD1 TYR B 104      -7.227 -13.022   4.423  1.00  0.00           C  
ATOM   1693  CD2 TYR B 104      -7.318 -10.677   4.875  1.00  0.00           C  
ATOM   1694  CE1 TYR B 104      -6.949 -12.760   3.086  1.00  0.00           C  
ATOM   1695  CE2 TYR B 104      -7.040 -10.404   3.540  1.00  0.00           C  
ATOM   1696  CZ  TYR B 104      -6.858 -11.450   2.654  1.00  0.00           C  
ATOM   1697  OH  TYR B 104      -6.583 -11.186   1.331  1.00  0.00           O  
ATOM   1698  H   TYR B 104      -9.655 -10.245   7.117  1.00  0.00           H  
ATOM   1699  HA  TYR B 104      -9.645 -13.184   6.571  1.00  0.00           H  
ATOM   1700 1HB  TYR B 104      -7.246 -11.499   7.393  1.00  0.00           H  
ATOM   1701 2HB  TYR B 104      -7.246 -13.223   7.050  1.00  0.00           H  
ATOM   1702  HD1 TYR B 104      -7.297 -14.059   4.753  1.00  0.00           H  
ATOM   1703  HD2 TYR B 104      -7.460  -9.844   5.564  1.00  0.00           H  
ATOM   1704  HE1 TYR B 104      -6.805 -13.584   2.388  1.00  0.00           H  
ATOM   1705  HE2 TYR B 104      -6.966  -9.371   3.199  1.00  0.00           H  
ATOM   1706  HH  TYR B 104      -6.553 -10.236   1.195  1.00  0.00           H  
ATOM   1707  N   GLY B 105      -9.794 -13.777   8.922  1.00  0.00           N  
ATOM   1708  CA  GLY B 105     -10.002 -14.100  10.325  1.00  0.00           C  
ATOM   1709  C   GLY B 105     -11.299 -13.542  10.879  1.00  0.00           C  
ATOM   1710  O   GLY B 105     -11.734 -13.931  11.965  1.00  0.00           O  
ATOM   1711  H   GLY B 105      -9.946 -14.492   8.225  1.00  0.00           H  
ATOM   1712 1HA  GLY B 105     -10.005 -15.183  10.453  1.00  0.00           H  
ATOM   1713 2HA  GLY B 105      -9.174 -13.709  10.915  1.00  0.00           H  
ATOM   1714  N   VAL B 106     -11.913 -12.523  10.284  1.00  0.00           N  
ATOM   1715  CA  VAL B 106     -13.181 -11.932  10.699  1.00  0.00           C  
ATOM   1716  C   VAL B 106     -14.128 -11.848   9.504  1.00  0.00           C  
ATOM   1717  O   VAL B 106     -13.683 -11.795   8.354  1.00  0.00           O  
ATOM   1718  CB  VAL B 106     -12.979 -10.531  11.318  1.00  0.00           C  
ATOM   1719  CG1 VAL B 106     -12.151 -10.621  12.599  1.00  0.00           C  
ATOM   1720  CG2 VAL B 106     -12.313  -9.594  10.312  1.00  0.00           C  
ATOM   1721  H   VAL B 106     -11.435 -12.147   9.477  1.00  0.00           H  
ATOM   1722  HA  VAL B 106     -13.631 -12.575  11.456  1.00  0.00           H  
ATOM   1723  HB  VAL B 106     -13.951 -10.124  11.599  1.00  0.00           H  
ATOM   1724 1HG1 VAL B 106     -12.021  -9.623  13.019  1.00  0.00           H  
ATOM   1725 2HG1 VAL B 106     -12.666 -11.254  13.321  1.00  0.00           H  
ATOM   1726 3HG1 VAL B 106     -11.175 -11.048  12.372  1.00  0.00           H  
ATOM   1727 1HG2 VAL B 106     -12.179  -8.611  10.764  1.00  0.00           H  
ATOM   1728 2HG2 VAL B 106     -11.342  -9.998  10.026  1.00  0.00           H  
ATOM   1729 3HG2 VAL B 106     -12.943  -9.503   9.427  1.00  0.00           H  
ATOM   1730  N   SER B 107     -15.463 -11.959   9.815  1.00  0.00           N  
ATOM   1731  CA  SER B 107     -16.474 -11.756   8.781  1.00  0.00           C  
ATOM   1732  C   SER B 107     -16.897 -10.293   8.702  1.00  0.00           C  
ATOM   1733  O   SER B 107     -17.152  -9.659   9.728  1.00  0.00           O  
ATOM   1734  CB  SER B 107     -17.696 -12.635   9.046  1.00  0.00           C  
ATOM   1735  OG  SER B 107     -18.690 -12.426   8.058  1.00  0.00           O  
ATOM   1736  H   SER B 107     -15.758 -12.181  10.755  1.00  0.00           H  
ATOM   1737  HA  SER B 107     -16.045 -12.037   7.818  1.00  0.00           H  
ATOM   1738 1HB  SER B 107     -17.396 -13.683   9.051  1.00  0.00           H  
ATOM   1739 2HB  SER B 107     -18.102 -12.406  10.031  1.00  0.00           H  
ATOM   1740  HG  SER B 107     -18.332 -11.767   7.458  1.00  0.00           H  
ATOM   1741  N   PRO B 108     -16.841  -9.737   7.464  1.00  0.00           N  
ATOM   1742  CA  PRO B 108     -17.230  -8.335   7.298  1.00  0.00           C  
ATOM   1743  C   PRO B 108     -18.676  -8.071   7.714  1.00  0.00           C  
ATOM   1744  O   PRO B 108     -19.023  -6.942   8.072  1.00  0.00           O  
ATOM   1745  CB  PRO B 108     -17.040  -8.091   5.799  1.00  0.00           C  
ATOM   1746  CG  PRO B 108     -17.067  -9.453   5.184  1.00  0.00           C  
ATOM   1747  CD  PRO B 108     -16.589 -10.446   6.204  1.00  0.00           C  
ATOM   1748  HA  PRO B 108     -16.552  -7.699   7.887  1.00  0.00           H  
ATOM   1749 1HB  PRO B 108     -17.842  -7.441   5.419  1.00  0.00           H  
ATOM   1750 2HB  PRO B 108     -16.090  -7.567   5.621  1.00  0.00           H  
ATOM   1751 1HG  PRO B 108     -18.086  -9.700   4.852  1.00  0.00           H  
ATOM   1752 2HG  PRO B 108     -16.427  -9.479   4.290  1.00  0.00           H  
ATOM   1753 1HD  PRO B 108     -17.180 -11.370   6.122  1.00  0.00           H  
ATOM   1754 2HD  PRO B 108     -15.521 -10.653   6.042  1.00  0.00           H  
ATOM   1755  N   THR B 109     -19.588  -9.089   7.806  1.00  0.00           N  
ATOM   1756  CA  THR B 109     -21.019  -8.991   8.070  1.00  0.00           C  
ATOM   1757  C   THR B 109     -21.298  -9.057   9.569  1.00  0.00           C  
ATOM   1758  O   THR B 109     -22.347  -8.603  10.032  1.00  0.00           O  
ATOM   1759  CB  THR B 109     -21.798 -10.109   7.352  1.00  0.00           C  
ATOM   1760  OG1 THR B 109     -21.223 -11.377   7.689  1.00  0.00           O  
ATOM   1761  CG2 THR B 109     -21.748  -9.927   5.838  1.00  0.00           C  
ATOM   1762  H   THR B 109     -19.175 -10.000   7.667  1.00  0.00           H  
ATOM   1763  HA  THR B 109     -21.375  -8.031   7.695  1.00  0.00           H  
ATOM   1764  HB  THR B 109     -22.839 -10.093   7.675  1.00  0.00           H  
ATOM   1765  HG1 THR B 109     -20.483 -11.243   8.286  1.00  0.00           H  
ATOM   1766 1HG2 THR B 109     -22.306 -10.730   5.356  1.00  0.00           H  
ATOM   1767 2HG2 THR B 109     -22.190  -8.967   5.572  1.00  0.00           H  
ATOM   1768 3HG2 THR B 109     -20.712  -9.954   5.503  1.00  0.00           H  
ATOM   1769  N   LYS B 110     -20.305  -9.334  10.322  1.00  0.00           N  
ATOM   1770  CA  LYS B 110     -20.505  -9.472  11.762  1.00  0.00           C  
ATOM   1771  C   LYS B 110     -19.529  -8.593  12.540  1.00  0.00           C  
ATOM   1772  O   LYS B 110     -19.417  -8.711  13.762  1.00  0.00           O  
ATOM   1773  CB  LYS B 110     -20.347 -10.933  12.188  1.00  0.00           C  
ATOM   1774  CG  LYS B 110     -21.438 -11.853  11.659  1.00  0.00           C  
ATOM   1775  CD  LYS B 110     -21.257 -13.280  12.159  1.00  0.00           C  
ATOM   1776  CE  LYS B 110     -22.315 -14.213  11.587  1.00  0.00           C  
ATOM   1777  NZ  LYS B 110     -22.133 -15.617  12.063  1.00  0.00           N  
ATOM   1778  H   LYS B 110     -19.379  -9.460   9.940  1.00  0.00           H  
ATOM   1779  HA  LYS B 110     -21.517  -9.146  12.004  1.00  0.00           H  
ATOM   1780 1HB  LYS B 110     -19.386 -11.312  11.839  1.00  0.00           H  
ATOM   1781 2HB  LYS B 110     -20.349 -10.997  13.276  1.00  0.00           H  
ATOM   1782 1HG  LYS B 110     -22.413 -11.486  11.984  1.00  0.00           H  
ATOM   1783 2HG  LYS B 110     -21.415 -11.855  10.570  1.00  0.00           H  
ATOM   1784 1HD  LYS B 110     -20.271 -13.645  11.869  1.00  0.00           H  
ATOM   1785 2HD  LYS B 110     -21.326 -13.296  13.247  1.00  0.00           H  
ATOM   1786 1HE  LYS B 110     -23.304 -13.866  11.883  1.00  0.00           H  
ATOM   1787 2HE  LYS B 110     -22.261 -14.201  10.498  1.00  0.00           H  
ATOM   1788 1HZ  LYS B 110     -22.851 -16.204  11.663  1.00  0.00           H  
ATOM   1789 2HZ  LYS B 110     -21.224 -15.955  11.778  1.00  0.00           H  
ATOM   1790 3HZ  LYS B 110     -22.200 -15.643  13.070  1.00  0.00           H  
ATOM   1791  N   LEU B 111     -18.883  -7.694  11.890  1.00  0.00           N  
ATOM   1792  CA  LEU B 111     -17.783  -6.942  12.482  1.00  0.00           C  
ATOM   1793  C   LEU B 111     -18.308  -5.856  13.417  1.00  0.00           C  
ATOM   1794  O   LEU B 111     -17.640  -5.490  14.386  1.00  0.00           O  
ATOM   1795  CB  LEU B 111     -16.913  -6.314  11.390  1.00  0.00           C  
ATOM   1796  CG  LEU B 111     -15.870  -7.229  10.745  1.00  0.00           C  
ATOM   1797  CD1 LEU B 111     -15.384  -6.632   9.429  1.00  0.00           C  
ATOM   1798  CD2 LEU B 111     -14.702  -7.463  11.697  1.00  0.00           C  
ATOM   1799  H   LEU B 111     -19.150  -7.505  10.935  1.00  0.00           H  
ATOM   1800  HA  LEU B 111     -17.169  -7.628  13.064  1.00  0.00           H  
ATOM   1801 1HB  LEU B 111     -17.562  -5.949  10.595  1.00  0.00           H  
ATOM   1802 2HB  LEU B 111     -16.381  -5.463  11.816  1.00  0.00           H  
ATOM   1803  HG  LEU B 111     -16.327  -8.189  10.504  1.00  0.00           H  
ATOM   1804 1HD1 LEU B 111     -14.642  -7.294   8.981  1.00  0.00           H  
ATOM   1805 2HD1 LEU B 111     -16.227  -6.519   8.747  1.00  0.00           H  
ATOM   1806 3HD1 LEU B 111     -14.934  -5.657   9.616  1.00  0.00           H  
ATOM   1807 1HD2 LEU B 111     -13.970  -8.117  11.221  1.00  0.00           H  
ATOM   1808 2HD2 LEU B 111     -14.233  -6.509  11.939  1.00  0.00           H  
ATOM   1809 3HD2 LEU B 111     -15.066  -7.931  12.612  1.00  0.00           H  
ATOM   1810  N   ASN B 112     -19.634  -5.506  13.193  1.00  0.00           N  
ATOM   1811  CA  ASN B 112     -20.209  -4.413  13.970  1.00  0.00           C  
ATOM   1812  C   ASN B 112     -20.696  -4.891  15.335  1.00  0.00           C  
ATOM   1813  O   ASN B 112     -21.004  -4.078  16.209  1.00  0.00           O  
ATOM   1814  CB  ASN B 112     -21.353  -3.751  13.200  1.00  0.00           C  
ATOM   1815  CG  ASN B 112     -20.861  -2.828  12.103  1.00  0.00           C  
ATOM   1816  OD1 ASN B 112     -19.772  -2.256  12.197  1.00  0.00           O  
ATOM   1817  ND2 ASN B 112     -21.660  -2.676  11.053  1.00  0.00           N  
ATOM   1818  H   ASN B 112     -20.209  -5.982  12.513  1.00  0.00           H  
ATOM   1819  HA  ASN B 112     -19.432  -3.668  14.148  1.00  0.00           H  
ATOM   1820 1HB  ASN B 112     -21.985  -4.520  12.755  1.00  0.00           H  
ATOM   1821 2HB  ASN B 112     -21.972  -3.177  13.890  1.00  0.00           H  
ATOM   1822 1HD2 ASN B 112     -21.386  -2.078  10.299  1.00  0.00           H  
ATOM   1823 2HD2 ASN B 112     -22.535  -3.158  11.017  1.00  0.00           H  
ATOM   1824  N   ASP B 113     -20.595  -6.241  15.524  1.00  0.00           N  
ATOM   1825  CA  ASP B 113     -21.064  -6.809  16.784  1.00  0.00           C  
ATOM   1826  C   ASP B 113     -19.891  -7.229  17.668  1.00  0.00           C  
ATOM   1827  O   ASP B 113     -20.090  -7.728  18.777  1.00  0.00           O  
ATOM   1828  CB  ASP B 113     -21.981  -8.006  16.525  1.00  0.00           C  
ATOM   1829  CG  ASP B 113     -23.281  -7.619  15.841  1.00  0.00           C  
ATOM   1830  OD1 ASP B 113     -23.788  -6.503  16.081  1.00  0.00           O  
ATOM   1831  OD2 ASP B 113     -23.804  -8.440  15.057  1.00  0.00           O  
ATOM   1832  H   ASP B 113     -20.208  -6.855  14.822  1.00  0.00           H  
ATOM   1833  HA  ASP B 113     -21.631  -6.046  17.318  1.00  0.00           H  
ATOM   1834 1HB  ASP B 113     -21.462  -8.734  15.901  1.00  0.00           H  
ATOM   1835 2HB  ASP B 113     -22.217  -8.495  17.471  1.00  0.00           H  
ATOM   1836  N   LEU B 114     -18.680  -6.989  17.205  1.00  0.00           N  
ATOM   1837  CA  LEU B 114     -17.466  -7.374  17.916  1.00  0.00           C  
ATOM   1838  C   LEU B 114     -16.772  -6.151  18.509  1.00  0.00           C  
ATOM   1839  O   LEU B 114     -16.923  -5.039  17.999  1.00  0.00           O  
ATOM   1840  CB  LEU B 114     -16.508  -8.114  16.979  1.00  0.00           C  
ATOM   1841  CG  LEU B 114     -17.041  -9.396  16.338  1.00  0.00           C  
ATOM   1842  CD1 LEU B 114     -16.062  -9.911  15.289  1.00  0.00           C  
ATOM   1843  CD2 LEU B 114     -17.301 -10.457  17.402  1.00  0.00           C  
ATOM   1844  H   LEU B 114     -18.601  -6.516  16.316  1.00  0.00           H  
ATOM   1845  HA  LEU B 114     -17.740  -8.042  18.732  1.00  0.00           H  
ATOM   1846 1HB  LEU B 114     -16.223  -7.441  16.172  1.00  0.00           H  
ATOM   1847 2HB  LEU B 114     -15.610  -8.378  17.538  1.00  0.00           H  
ATOM   1848  HG  LEU B 114     -17.974  -9.181  15.817  1.00  0.00           H  
ATOM   1849 1HD1 LEU B 114     -16.455 -10.824  14.841  1.00  0.00           H  
ATOM   1850 2HD1 LEU B 114     -15.929  -9.156  14.514  1.00  0.00           H  
ATOM   1851 3HD1 LEU B 114     -15.103 -10.122  15.760  1.00  0.00           H  
ATOM   1852 1HD2 LEU B 114     -17.681 -11.363  16.928  1.00  0.00           H  
ATOM   1853 2HD2 LEU B 114     -16.372 -10.683  17.925  1.00  0.00           H  
ATOM   1854 3HD2 LEU B 114     -18.037 -10.085  18.115  1.00  0.00           H  
ATOM   1855  N   CYS B 115     -16.102  -6.396  19.749  1.00  0.00           N  
ATOM   1856  CA  CYS B 115     -15.280  -5.352  20.350  1.00  0.00           C  
ATOM   1857  C   CYS B 115     -13.805  -5.732  20.315  1.00  0.00           C  
ATOM   1858  O   CYS B 115     -13.451  -6.889  20.548  1.00  0.00           O  
ATOM   1859  CB  CYS B 115     -15.715  -5.091  21.792  1.00  0.00           C  
ATOM   1860  SG  CYS B 115     -17.416  -4.506  21.945  1.00  0.00           S  
ATOM   1861  H   CYS B 115     -16.189  -7.286  20.219  1.00  0.00           H  
ATOM   1862  HA  CYS B 115     -15.411  -4.435  19.775  1.00  0.00           H  
ATOM   1863 1HB  CYS B 115     -15.617  -6.008  22.373  1.00  0.00           H  
ATOM   1864 2HB  CYS B 115     -15.058  -4.347  22.241  1.00  0.00           H  
ATOM   1865  N   PHE B 116     -13.006  -4.748  19.976  1.00  0.00           N  
ATOM   1866  CA  PHE B 116     -11.566  -4.969  19.932  1.00  0.00           C  
ATOM   1867  C   PHE B 116     -10.842  -4.008  20.867  1.00  0.00           C  
ATOM   1868  O   PHE B 116     -11.372  -2.949  21.211  1.00  0.00           O  
ATOM   1869  CB  PHE B 116     -11.039  -4.807  18.503  1.00  0.00           C  
ATOM   1870  CG  PHE B 116     -11.653  -5.765  17.517  1.00  0.00           C  
ATOM   1871  CD1 PHE B 116     -11.189  -7.070  17.415  1.00  0.00           C  
ATOM   1872  CD2 PHE B 116     -12.694  -5.359  16.693  1.00  0.00           C  
ATOM   1873  CE1 PHE B 116     -11.755  -7.959  16.504  1.00  0.00           C  
ATOM   1874  CE2 PHE B 116     -13.265  -6.241  15.780  1.00  0.00           C  
ATOM   1875  CZ  PHE B 116     -12.793  -7.540  15.686  1.00  0.00           C  
ATOM   1876  H   PHE B 116     -13.371  -3.835  19.744  1.00  0.00           H  
ATOM   1877  HA  PHE B 116     -11.362  -5.988  20.264  1.00  0.00           H  
ATOM   1878 1HB  PHE B 116     -11.232  -3.792  18.157  1.00  0.00           H  
ATOM   1879 2HB  PHE B 116      -9.960  -4.955  18.494  1.00  0.00           H  
ATOM   1880  HD1 PHE B 116     -10.372  -7.396  18.059  1.00  0.00           H  
ATOM   1881  HD2 PHE B 116     -13.065  -4.336  16.767  1.00  0.00           H  
ATOM   1882  HE1 PHE B 116     -11.382  -8.980  16.436  1.00  0.00           H  
ATOM   1883  HE2 PHE B 116     -14.082  -5.911  15.139  1.00  0.00           H  
ATOM   1884  HZ  PHE B 116     -13.236  -8.230  14.969  1.00  0.00           H  
ATOM   1885  N   THR B 117      -9.630  -4.533  21.308  1.00  0.00           N  
ATOM   1886  CA  THR B 117      -8.815  -3.671  22.156  1.00  0.00           C  
ATOM   1887  C   THR B 117      -8.383  -2.419  21.399  1.00  0.00           C  
ATOM   1888  O   THR B 117      -8.588  -1.299  21.871  1.00  0.00           O  
ATOM   1889  CB  THR B 117      -7.572  -4.414  22.678  1.00  0.00           C  
ATOM   1890  OG1 THR B 117      -7.986  -5.585  23.392  1.00  0.00           O  
ATOM   1891  CG2 THR B 117      -6.752  -3.528  23.610  1.00  0.00           C  
ATOM   1892  H   THR B 117      -9.293  -5.457  21.077  1.00  0.00           H  
ATOM   1893  HA  THR B 117      -9.414  -3.363  23.013  1.00  0.00           H  
ATOM   1894  HB  THR B 117      -6.947  -4.713  21.837  1.00  0.00           H  
ATOM   1895  HG1 THR B 117      -8.945  -5.642  23.384  1.00  0.00           H  
ATOM   1896 1HG2 THR B 117      -5.880  -4.079  23.963  1.00  0.00           H  
ATOM   1897 2HG2 THR B 117      -6.426  -2.638  23.072  1.00  0.00           H  
ATOM   1898 3HG2 THR B 117      -7.363  -3.233  24.462  1.00  0.00           H  
ATOM   1899  N   ASN B 118      -7.808  -2.547  20.181  1.00  0.00           N  
ATOM   1900  CA  ASN B 118      -7.411  -1.484  19.263  1.00  0.00           C  
ATOM   1901  C   ASN B 118      -7.675  -1.870  17.811  1.00  0.00           C  
ATOM   1902  O   ASN B 118      -7.693  -3.055  17.472  1.00  0.00           O  
ATOM   1903  CB  ASN B 118      -5.935  -1.130  19.459  1.00  0.00           C  
ATOM   1904  CG  ASN B 118      -5.647  -0.566  20.837  1.00  0.00           C  
ATOM   1905  OD1 ASN B 118      -6.117   0.519  21.187  1.00  0.00           O  
ATOM   1906  ND2 ASN B 118      -4.874  -1.301  21.628  1.00  0.00           N  
ATOM   1907  H   ASN B 118      -7.653  -3.509  19.916  1.00  0.00           H  
ATOM   1908  HA  ASN B 118      -8.013  -0.599  19.477  1.00  0.00           H  
ATOM   1909 1HB  ASN B 118      -5.324  -2.021  19.310  1.00  0.00           H  
ATOM   1910 2HB  ASN B 118      -5.634  -0.397  18.710  1.00  0.00           H  
ATOM   1911 1HD2 ASN B 118      -4.650  -0.979  22.548  1.00  0.00           H  
ATOM   1912 2HD2 ASN B 118      -4.516  -2.176  21.304  1.00  0.00           H  
ATOM   1913  N   VAL B 119      -7.997  -0.935  17.090  1.00  0.00           N  
ATOM   1914  CA  VAL B 119      -8.019  -1.083  15.639  1.00  0.00           C  
ATOM   1915  C   VAL B 119      -6.937  -0.207  15.013  1.00  0.00           C  
ATOM   1916  O   VAL B 119      -6.756   0.947  15.411  1.00  0.00           O  
ATOM   1917  CB  VAL B 119      -9.403  -0.722  15.053  1.00  0.00           C  
ATOM   1918  CG1 VAL B 119      -9.377  -0.788  13.527  1.00  0.00           C  
ATOM   1919  CG2 VAL B 119     -10.478  -1.651  15.613  1.00  0.00           C  
ATOM   1920  H   VAL B 119      -8.252  -0.047  17.498  1.00  0.00           H  
ATOM   1921  HA  VAL B 119      -7.808  -2.125  15.394  1.00  0.00           H  
ATOM   1922  HB  VAL B 119      -9.643   0.307  15.320  1.00  0.00           H  
ATOM   1923 1HG1 VAL B 119     -10.361  -0.530  13.135  1.00  0.00           H  
ATOM   1924 2HG1 VAL B 119      -8.639  -0.083  13.145  1.00  0.00           H  
ATOM   1925 3HG1 VAL B 119      -9.115  -1.797  13.211  1.00  0.00           H  
ATOM   1926 1HG2 VAL B 119     -11.446  -1.383  15.191  1.00  0.00           H  
ATOM   1927 2HG2 VAL B 119     -10.240  -2.682  15.351  1.00  0.00           H  
ATOM   1928 3HG2 VAL B 119     -10.515  -1.552  16.698  1.00  0.00           H  
ATOM   1929  N   TYR B 120      -6.138  -0.839  14.118  1.00  0.00           N  
ATOM   1930  CA  TYR B 120      -5.125  -0.089  13.384  1.00  0.00           C  
ATOM   1931  C   TYR B 120      -5.500   0.039  11.913  1.00  0.00           C  
ATOM   1932  O   TYR B 120      -5.950  -0.929  11.294  1.00  0.00           O  
ATOM   1933  CB  TYR B 120      -3.755  -0.762  13.517  1.00  0.00           C  
ATOM   1934  CG  TYR B 120      -3.266  -0.867  14.941  1.00  0.00           C  
ATOM   1935  CD1 TYR B 120      -2.539   0.168  15.526  1.00  0.00           C  
ATOM   1936  CD2 TYR B 120      -3.527  -2.000  15.704  1.00  0.00           C  
ATOM   1937  CE1 TYR B 120      -2.084   0.076  16.837  1.00  0.00           C  
ATOM   1938  CE2 TYR B 120      -3.077  -2.103  17.016  1.00  0.00           C  
ATOM   1939  CZ  TYR B 120      -2.358  -1.061  17.573  1.00  0.00           C  
ATOM   1940  OH  TYR B 120      -1.910  -1.158  18.872  1.00  0.00           O  
ATOM   1941  H   TYR B 120      -6.234  -1.830  13.950  1.00  0.00           H  
ATOM   1942  HA  TYR B 120      -5.062   0.914  13.808  1.00  0.00           H  
ATOM   1943 1HB  TYR B 120      -3.801  -1.768  13.097  1.00  0.00           H  
ATOM   1944 2HB  TYR B 120      -3.017  -0.201  12.944  1.00  0.00           H  
ATOM   1945  HD1 TYR B 120      -2.318   1.070  14.954  1.00  0.00           H  
ATOM   1946  HD2 TYR B 120      -4.092  -2.827  15.275  1.00  0.00           H  
ATOM   1947  HE1 TYR B 120      -1.517   0.897  17.276  1.00  0.00           H  
ATOM   1948  HE2 TYR B 120      -3.291  -3.000  17.597  1.00  0.00           H  
ATOM   1949  HH  TYR B 120      -2.180  -2.003  19.240  1.00  0.00           H  
ATOM   1950  N   ALA B 121      -5.339   1.265  11.423  1.00  0.00           N  
ATOM   1951  CA  ALA B 121      -5.578   1.520  10.005  1.00  0.00           C  
ATOM   1952  C   ALA B 121      -4.292   1.940   9.299  1.00  0.00           C  
ATOM   1953  O   ALA B 121      -3.808   3.058   9.490  1.00  0.00           O  
ATOM   1954  CB  ALA B 121      -6.651   2.592   9.830  1.00  0.00           C  
ATOM   1955  H   ALA B 121      -5.052   2.029  12.019  1.00  0.00           H  
ATOM   1956  HA  ALA B 121      -5.927   0.594   9.548  1.00  0.00           H  
ATOM   1957 1HB  ALA B 121      -6.817   2.770   8.768  1.00  0.00           H  
ATOM   1958 2HB  ALA B 121      -7.580   2.256  10.291  1.00  0.00           H  
ATOM   1959 3HB  ALA B 121      -6.323   3.515  10.306  1.00  0.00           H  
ATOM   1960  N   ASP B 122      -3.751   0.992   8.520  1.00  0.00           N  
ATOM   1961  CA  ASP B 122      -2.585   1.284   7.692  1.00  0.00           C  
ATOM   1962  C   ASP B 122      -3.003   1.762   6.304  1.00  0.00           C  
ATOM   1963  O   ASP B 122      -3.856   1.147   5.660  1.00  0.00           O  
ATOM   1964  CB  ASP B 122      -1.688   0.050   7.575  1.00  0.00           C  
ATOM   1965  CG  ASP B 122      -1.156  -0.426   8.916  1.00  0.00           C  
ATOM   1966  OD1 ASP B 122      -1.022   0.398   9.846  1.00  0.00           O  
ATOM   1967  OD2 ASP B 122      -0.867  -1.636   9.043  1.00  0.00           O  
ATOM   1968  H   ASP B 122      -4.148   0.064   8.500  1.00  0.00           H  
ATOM   1969  HA  ASP B 122      -2.016   2.085   8.166  1.00  0.00           H  
ATOM   1970 1HB  ASP B 122      -2.247  -0.764   7.114  1.00  0.00           H  
ATOM   1971 2HB  ASP B 122      -0.842   0.275   6.925  1.00  0.00           H  
ATOM   1972  N   SER B 123      -2.427   2.918   5.860  1.00  0.00           N  
ATOM   1973  CA  SER B 123      -2.841   3.470   4.574  1.00  0.00           C  
ATOM   1974  C   SER B 123      -1.637   3.781   3.692  1.00  0.00           C  
ATOM   1975  O   SER B 123      -0.621   4.285   4.176  1.00  0.00           O  
ATOM   1976  CB  SER B 123      -3.676   4.735   4.777  1.00  0.00           C  
ATOM   1977  OG  SER B 123      -2.921   5.735   5.439  1.00  0.00           O  
ATOM   1978  H   SER B 123      -1.722   3.401   6.399  1.00  0.00           H  
ATOM   1979  HA  SER B 123      -3.453   2.728   4.059  1.00  0.00           H  
ATOM   1980 1HB  SER B 123      -4.013   5.108   3.810  1.00  0.00           H  
ATOM   1981 2HB  SER B 123      -4.563   4.495   5.362  1.00  0.00           H  
ATOM   1982  HG  SER B 123      -2.054   5.352   5.595  1.00  0.00           H  
ATOM   1983  N   PHE B 124      -1.734   3.481   2.411  1.00  0.00           N  
ATOM   1984  CA  PHE B 124      -0.664   3.718   1.449  1.00  0.00           C  
ATOM   1985  C   PHE B 124      -1.172   3.550   0.022  1.00  0.00           C  
ATOM   1986  O   PHE B 124      -2.311   3.130  -0.191  1.00  0.00           O  
ATOM   1987  CB  PHE B 124       0.510   2.768   1.704  1.00  0.00           C  
ATOM   1988  CG  PHE B 124       0.107   1.323   1.823  1.00  0.00           C  
ATOM   1989  CD1 PHE B 124      -0.144   0.757   3.067  1.00  0.00           C  
ATOM   1990  CD2 PHE B 124      -0.022   0.530   0.690  1.00  0.00           C  
ATOM   1991  CE1 PHE B 124      -0.518  -0.580   3.180  1.00  0.00           C  
ATOM   1992  CE2 PHE B 124      -0.395  -0.807   0.795  1.00  0.00           C  
ATOM   1993  CZ  PHE B 124      -0.641  -1.360   2.041  1.00  0.00           C  
ATOM   1994  H   PHE B 124      -2.598   3.067   2.093  1.00  0.00           H  
ATOM   1995  HA  PHE B 124      -0.313   4.744   1.567  1.00  0.00           H  
ATOM   1996 1HB  PHE B 124       1.231   2.854   0.892  1.00  0.00           H  
ATOM   1997 2HB  PHE B 124       1.018   3.056   2.623  1.00  0.00           H  
ATOM   1998  HD1 PHE B 124      -0.046   1.373   3.962  1.00  0.00           H  
ATOM   1999  HD2 PHE B 124       0.172   0.966  -0.291  1.00  0.00           H  
ATOM   2000  HE1 PHE B 124      -0.713  -1.009   4.162  1.00  0.00           H  
ATOM   2001  HE2 PHE B 124      -0.493  -1.419  -0.101  1.00  0.00           H  
ATOM   2002  HZ  PHE B 124      -0.929  -2.407   2.125  1.00  0.00           H  
ATOM   2003  N   VAL B 125      -0.310   4.003  -0.944  1.00  0.00           N  
ATOM   2004  CA  VAL B 125      -0.658   3.915  -2.359  1.00  0.00           C  
ATOM   2005  C   VAL B 125       0.246   2.898  -3.051  1.00  0.00           C  
ATOM   2006  O   VAL B 125       1.462   2.894  -2.841  1.00  0.00           O  
ATOM   2007  CB  VAL B 125      -0.546   5.289  -3.057  1.00  0.00           C  
ATOM   2008  CG1 VAL B 125      -0.784   5.152  -4.560  1.00  0.00           C  
ATOM   2009  CG2 VAL B 125      -1.534   6.280  -2.445  1.00  0.00           C  
ATOM   2010  H   VAL B 125       0.579   4.404  -0.680  1.00  0.00           H  
ATOM   2011  HA  VAL B 125      -1.691   3.576  -2.441  1.00  0.00           H  
ATOM   2012  HB  VAL B 125       0.468   5.669  -2.931  1.00  0.00           H  
ATOM   2013 1HG1 VAL B 125      -0.700   6.131  -5.033  1.00  0.00           H  
ATOM   2014 2HG1 VAL B 125      -0.040   4.479  -4.986  1.00  0.00           H  
ATOM   2015 3HG1 VAL B 125      -1.782   4.750  -4.735  1.00  0.00           H  
ATOM   2016 1HG2 VAL B 125      -1.442   7.243  -2.947  1.00  0.00           H  
ATOM   2017 2HG2 VAL B 125      -2.550   5.903  -2.566  1.00  0.00           H  
ATOM   2018 3HG2 VAL B 125      -1.316   6.402  -1.384  1.00  0.00           H  
ATOM   2019  N   ILE B 126      -0.333   1.987  -3.837  1.00  0.00           N  
ATOM   2020  CA  ILE B 126       0.387   1.068  -4.712  1.00  0.00           C  
ATOM   2021  C   ILE B 126      -0.322   0.977  -6.061  1.00  0.00           C  
ATOM   2022  O   ILE B 126      -1.396   1.556  -6.245  1.00  0.00           O  
ATOM   2023  CB  ILE B 126       0.514  -0.335  -4.077  1.00  0.00           C  
ATOM   2024  CG1 ILE B 126      -0.874  -0.927  -3.809  1.00  0.00           C  
ATOM   2025  CG2 ILE B 126       1.341  -0.272  -2.789  1.00  0.00           C  
ATOM   2026  CD1 ILE B 126      -0.848  -2.367  -3.315  1.00  0.00           C  
ATOM   2027  H   ILE B 126      -1.342   1.949  -3.807  1.00  0.00           H  
ATOM   2028  HA  ILE B 126       1.391   1.460  -4.874  1.00  0.00           H  
ATOM   2029  HB  ILE B 126       1.005  -1.009  -4.779  1.00  0.00           H  
ATOM   2030 1HG1 ILE B 126      -1.390  -0.322  -3.065  1.00  0.00           H  
ATOM   2031 2HG1 ILE B 126      -1.467  -0.894  -4.724  1.00  0.00           H  
ATOM   2032 1HG2 ILE B 126       1.418  -1.269  -2.357  1.00  0.00           H  
ATOM   2033 2HG2 ILE B 126       2.338   0.103  -3.015  1.00  0.00           H  
ATOM   2034 3HG2 ILE B 126       0.855   0.395  -2.077  1.00  0.00           H  
ATOM   2035 1HD1 ILE B 126      -1.868  -2.713  -3.149  1.00  0.00           H  
ATOM   2036 2HD1 ILE B 126      -0.367  -2.999  -4.062  1.00  0.00           H  
ATOM   2037 3HD1 ILE B 126      -0.291  -2.421  -2.381  1.00  0.00           H  
ATOM   2038  N   ARG B 127       0.269   0.247  -7.024  1.00  0.00           N  
ATOM   2039  CA  ARG B 127      -0.423   0.103  -8.301  1.00  0.00           C  
ATOM   2040  C   ARG B 127      -1.395  -1.072  -8.268  1.00  0.00           C  
ATOM   2041  O   ARG B 127      -1.285  -1.951  -7.411  1.00  0.00           O  
ATOM   2042  CB  ARG B 127       0.582  -0.080  -9.440  1.00  0.00           C  
ATOM   2043  CG  ARG B 127       1.375  -1.374  -9.360  1.00  0.00           C  
ATOM   2044  CD  ARG B 127       2.376  -1.494 -10.501  1.00  0.00           C  
ATOM   2045  NE  ARG B 127       3.122  -2.748 -10.434  1.00  0.00           N  
ATOM   2046  CZ  ARG B 127       4.115  -3.083 -11.253  1.00  0.00           C  
ATOM   2047  NH1 ARG B 127       4.503  -2.261 -12.221  1.00  0.00           N  
ATOM   2048  NH2 ARG B 127       4.725  -4.250 -11.103  1.00  0.00           N  
ATOM   2049  H   ARG B 127       1.165  -0.201  -6.897  1.00  0.00           H  
ATOM   2050  HA  ARG B 127      -0.998   1.011  -8.487  1.00  0.00           H  
ATOM   2051 1HB  ARG B 127       0.057  -0.063 -10.394  1.00  0.00           H  
ATOM   2052 2HB  ARG B 127       1.288   0.751  -9.440  1.00  0.00           H  
ATOM   2053 1HG  ARG B 127       1.924  -1.407  -8.418  1.00  0.00           H  
ATOM   2054 2HG  ARG B 127       0.693  -2.223  -9.412  1.00  0.00           H  
ATOM   2055 1HD  ARG B 127       1.848  -1.459 -11.453  1.00  0.00           H  
ATOM   2056 2HD  ARG B 127       3.086  -0.669 -10.450  1.00  0.00           H  
ATOM   2057  HE  ARG B 127       2.866  -3.410  -9.713  1.00  0.00           H  
ATOM   2058 1HH1 ARG B 127       4.043  -1.370 -12.342  1.00  0.00           H  
ATOM   2059 2HH1 ARG B 127       5.258  -2.527 -12.836  1.00  0.00           H  
ATOM   2060 1HH2 ARG B 127       4.435  -4.881 -10.369  1.00  0.00           H  
ATOM   2061 2HH2 ARG B 127       5.479  -4.508 -11.722  1.00  0.00           H  
ATOM   2062  N   GLY B 128      -2.323  -1.127  -9.236  1.00  0.00           N  
ATOM   2063  CA  GLY B 128      -3.427  -2.073  -9.268  1.00  0.00           C  
ATOM   2064  C   GLY B 128      -2.977  -3.519  -9.181  1.00  0.00           C  
ATOM   2065  O   GLY B 128      -3.520  -4.297  -8.394  1.00  0.00           O  
ATOM   2066  H   GLY B 128      -2.229  -0.455  -9.984  1.00  0.00           H  
ATOM   2067 1HA  GLY B 128      -4.106  -1.868  -8.440  1.00  0.00           H  
ATOM   2068 2HA  GLY B 128      -3.994  -1.939 -10.188  1.00  0.00           H  
ATOM   2069  N   ASP B 129      -1.955  -3.942  -9.913  1.00  0.00           N  
ATOM   2070  CA  ASP B 129      -1.504  -5.329  -9.961  1.00  0.00           C  
ATOM   2071  C   ASP B 129      -0.863  -5.745  -8.639  1.00  0.00           C  
ATOM   2072  O   ASP B 129      -0.786  -6.935  -8.327  1.00  0.00           O  
ATOM   2073  CB  ASP B 129      -0.516  -5.533 -11.112  1.00  0.00           C  
ATOM   2074  CG  ASP B 129      -1.196  -5.631 -12.466  1.00  0.00           C  
ATOM   2075  OD1 ASP B 129      -2.442  -5.712 -12.519  1.00  0.00           O  
ATOM   2076  OD2 ASP B 129      -0.478  -5.629 -13.490  1.00  0.00           O  
ATOM   2077  H   ASP B 129      -1.471  -3.248 -10.465  1.00  0.00           H  
ATOM   2078  HA  ASP B 129      -2.371  -5.969 -10.129  1.00  0.00           H  
ATOM   2079 1HB  ASP B 129       0.191  -4.703 -11.136  1.00  0.00           H  
ATOM   2080 2HB  ASP B 129       0.056  -6.445 -10.943  1.00  0.00           H  
ATOM   2081  N   GLU B 130      -0.471  -4.777  -7.828  1.00  0.00           N  
ATOM   2082  CA  GLU B 130       0.252  -5.056  -6.591  1.00  0.00           C  
ATOM   2083  C   GLU B 130      -0.706  -5.206  -5.413  1.00  0.00           C  
ATOM   2084  O   GLU B 130      -0.310  -5.660  -4.338  1.00  0.00           O  
ATOM   2085  CB  GLU B 130       1.270  -3.949  -6.303  1.00  0.00           C  
ATOM   2086  CG  GLU B 130       2.431  -3.910  -7.286  1.00  0.00           C  
ATOM   2087  CD  GLU B 130       3.338  -2.705  -7.095  1.00  0.00           C  
ATOM   2088  OE1 GLU B 130       4.535  -2.783  -7.455  1.00  0.00           O  
ATOM   2089  OE2 GLU B 130       2.848  -1.674  -6.582  1.00  0.00           O  
ATOM   2090  H   GLU B 130      -0.678  -3.819  -8.072  1.00  0.00           H  
ATOM   2091  HA  GLU B 130       0.787  -5.999  -6.708  1.00  0.00           H  
ATOM   2092 1HB  GLU B 130       0.771  -2.980  -6.328  1.00  0.00           H  
ATOM   2093 2HB  GLU B 130       1.678  -4.081  -5.301  1.00  0.00           H  
ATOM   2094 1HG  GLU B 130       3.025  -4.816  -7.167  1.00  0.00           H  
ATOM   2095 2HG  GLU B 130       2.034  -3.899  -8.300  1.00  0.00           H  
ATOM   2096  N   VAL B 131      -2.007  -4.849  -5.631  1.00  0.00           N  
ATOM   2097  CA  VAL B 131      -3.008  -4.971  -4.578  1.00  0.00           C  
ATOM   2098  C   VAL B 131      -3.095  -6.424  -4.113  1.00  0.00           C  
ATOM   2099  O   VAL B 131      -3.271  -6.692  -2.922  1.00  0.00           O  
ATOM   2100  CB  VAL B 131      -4.394  -4.480  -5.052  1.00  0.00           C  
ATOM   2101  CG1 VAL B 131      -5.462  -4.777  -4.000  1.00  0.00           C  
ATOM   2102  CG2 VAL B 131      -4.351  -2.986  -5.367  1.00  0.00           C  
ATOM   2103  H   VAL B 131      -2.285  -4.494  -6.535  1.00  0.00           H  
ATOM   2104  HA  VAL B 131      -2.700  -4.353  -3.734  1.00  0.00           H  
ATOM   2105  HB  VAL B 131      -4.676  -5.029  -5.951  1.00  0.00           H  
ATOM   2106 1HG1 VAL B 131      -6.430  -4.423  -4.355  1.00  0.00           H  
ATOM   2107 2HG1 VAL B 131      -5.511  -5.851  -3.825  1.00  0.00           H  
ATOM   2108 3HG1 VAL B 131      -5.209  -4.268  -3.071  1.00  0.00           H  
ATOM   2109 1HG2 VAL B 131      -5.335  -2.656  -5.700  1.00  0.00           H  
ATOM   2110 2HG2 VAL B 131      -4.066  -2.433  -4.471  1.00  0.00           H  
ATOM   2111 3HG2 VAL B 131      -3.620  -2.801  -6.155  1.00  0.00           H  
ATOM   2112  N   ARG B 132      -2.909  -7.325  -5.033  1.00  0.00           N  
ATOM   2113  CA  ARG B 132      -2.990  -8.747  -4.715  1.00  0.00           C  
ATOM   2114  C   ARG B 132      -1.927  -9.141  -3.695  1.00  0.00           C  
ATOM   2115  O   ARG B 132      -2.058 -10.163  -3.017  1.00  0.00           O  
ATOM   2116  CB  ARG B 132      -2.840  -9.592  -5.982  1.00  0.00           C  
ATOM   2117  CG  ARG B 132      -1.474  -9.478  -6.640  1.00  0.00           C  
ATOM   2118  CD  ARG B 132      -1.379 -10.334  -7.895  1.00  0.00           C  
ATOM   2119  NE  ARG B 132      -0.066 -10.223  -8.525  1.00  0.00           N  
ATOM   2120  CZ  ARG B 132       0.531 -11.196  -9.207  1.00  0.00           C  
ATOM   2121  NH1 ARG B 132      -0.058 -12.377  -9.362  1.00  0.00           N  
ATOM   2122  NH2 ARG B 132       1.727 -10.988  -9.739  1.00  0.00           N  
ATOM   2123  H   ARG B 132      -2.706  -7.044  -5.982  1.00  0.00           H  
ATOM   2124  HA  ARG B 132      -3.968  -8.948  -4.277  1.00  0.00           H  
ATOM   2125 1HB  ARG B 132      -3.015 -10.640  -5.743  1.00  0.00           H  
ATOM   2126 2HB  ARG B 132      -3.594  -9.292  -6.710  1.00  0.00           H  
ATOM   2127 1HG  ARG B 132      -1.290  -8.440  -6.919  1.00  0.00           H  
ATOM   2128 2HG  ARG B 132      -0.705  -9.808  -5.941  1.00  0.00           H  
ATOM   2129 1HD  ARG B 132      -1.548 -11.379  -7.636  1.00  0.00           H  
ATOM   2130 2HD  ARG B 132      -2.132 -10.012  -8.613  1.00  0.00           H  
ATOM   2131  HE  ARG B 132       0.425  -9.343  -8.437  1.00  0.00           H  
ATOM   2132 1HH1 ARG B 132      -0.970 -12.544  -8.960  1.00  0.00           H  
ATOM   2133 2HH1 ARG B 132       0.405 -13.108  -9.882  1.00  0.00           H  
ATOM   2134 1HH2 ARG B 132       2.182 -10.092  -9.626  1.00  0.00           H  
ATOM   2135 2HH2 ARG B 132       2.184 -11.724 -10.257  1.00  0.00           H  
ATOM   2136  N   GLN B 133      -0.820  -8.372  -3.575  1.00  0.00           N  
ATOM   2137  CA  GLN B 133       0.283  -8.688  -2.674  1.00  0.00           C  
ATOM   2138  C   GLN B 133      -0.059  -8.315  -1.235  1.00  0.00           C  
ATOM   2139  O   GLN B 133       0.684  -8.648  -0.308  1.00  0.00           O  
ATOM   2140  CB  GLN B 133       1.559  -7.969  -3.114  1.00  0.00           C  
ATOM   2141  CG  GLN B 133       2.108  -8.452  -4.450  1.00  0.00           C  
ATOM   2142  CD  GLN B 133       3.423  -7.791  -4.818  1.00  0.00           C  
ATOM   2143  OE1 GLN B 133       4.281  -7.565  -3.958  1.00  0.00           O  
ATOM   2144  NE2 GLN B 133       3.591  -7.475  -6.097  1.00  0.00           N  
ATOM   2145  H   GLN B 133      -0.767  -7.539  -4.144  1.00  0.00           H  
ATOM   2146  HA  GLN B 133       0.460  -9.763  -2.708  1.00  0.00           H  
ATOM   2147 1HB  GLN B 133       1.365  -6.899  -3.193  1.00  0.00           H  
ATOM   2148 2HB  GLN B 133       2.333  -8.106  -2.359  1.00  0.00           H  
ATOM   2149 1HG  GLN B 133       2.273  -9.528  -4.396  1.00  0.00           H  
ATOM   2150 2HG  GLN B 133       1.384  -8.224  -5.232  1.00  0.00           H  
ATOM   2151 1HE2 GLN B 133       4.439  -7.037  -6.397  1.00  0.00           H  
ATOM   2152 2HE2 GLN B 133       2.870  -7.675  -6.761  1.00  0.00           H  
ATOM   2153  N   ILE B 134      -1.163  -7.615  -0.994  1.00  0.00           N  
ATOM   2154  CA  ILE B 134      -1.606  -7.255   0.348  1.00  0.00           C  
ATOM   2155  C   ILE B 134      -2.550  -8.328   0.886  1.00  0.00           C  
ATOM   2156  O   ILE B 134      -3.768  -8.136   0.908  1.00  0.00           O  
ATOM   2157  CB  ILE B 134      -2.300  -5.874   0.362  1.00  0.00           C  
ATOM   2158  CG1 ILE B 134      -1.421  -4.827  -0.332  1.00  0.00           C  
ATOM   2159  CG2 ILE B 134      -2.629  -5.450   1.796  1.00  0.00           C  
ATOM   2160  CD1 ILE B 134      -0.010  -4.731   0.234  1.00  0.00           C  
ATOM   2161  H   ILE B 134      -1.714  -7.324  -1.789  1.00  0.00           H  
ATOM   2162  HA  ILE B 134      -0.733  -7.203   0.998  1.00  0.00           H  
ATOM   2163  HB  ILE B 134      -3.225  -5.926  -0.211  1.00  0.00           H  
ATOM   2164 1HG1 ILE B 134      -1.347  -5.061  -1.394  1.00  0.00           H  
ATOM   2165 2HG1 ILE B 134      -1.888  -3.845  -0.246  1.00  0.00           H  
ATOM   2166 1HG2 ILE B 134      -3.116  -4.475   1.784  1.00  0.00           H  
ATOM   2167 2HG2 ILE B 134      -3.295  -6.183   2.248  1.00  0.00           H  
ATOM   2168 3HG2 ILE B 134      -1.709  -5.389   2.377  1.00  0.00           H  
ATOM   2169 1HD1 ILE B 134       0.549  -3.968  -0.309  1.00  0.00           H  
ATOM   2170 2HD1 ILE B 134      -0.059  -4.462   1.290  1.00  0.00           H  
ATOM   2171 3HD1 ILE B 134       0.491  -5.692   0.127  1.00  0.00           H  
ATOM   2172  N   ALA B 135      -2.012  -9.395   1.105  1.00  0.00           N  
ATOM   2173  CA  ALA B 135      -2.707 -10.568   1.630  1.00  0.00           C  
ATOM   2174  C   ALA B 135      -1.746 -11.487   2.378  1.00  0.00           C  
ATOM   2175  O   ALA B 135      -0.536 -11.456   2.140  1.00  0.00           O  
ATOM   2176  CB  ALA B 135      -3.394 -11.329   0.499  1.00  0.00           C  
ATOM   2177  H   ALA B 135      -1.024  -9.457   0.906  1.00  0.00           H  
ATOM   2178  HA  ALA B 135      -3.464 -10.225   2.336  1.00  0.00           H  
ATOM   2179 1HB  ALA B 135      -3.907 -12.200   0.906  1.00  0.00           H  
ATOM   2180 2HB  ALA B 135      -4.118 -10.677   0.009  1.00  0.00           H  
ATOM   2181 3HB  ALA B 135      -2.649 -11.653  -0.226  1.00  0.00           H  
ATOM   2182  N   PRO B 136      -2.338 -12.351   3.287  1.00  0.00           N  
ATOM   2183  CA  PRO B 136      -1.483 -13.317   3.980  1.00  0.00           C  
ATOM   2184  C   PRO B 136      -0.845 -14.328   3.031  1.00  0.00           C  
ATOM   2185  O   PRO B 136      -1.510 -14.833   2.123  1.00  0.00           O  
ATOM   2186  CB  PRO B 136      -2.447 -14.010   4.948  1.00  0.00           C  
ATOM   2187  CG  PRO B 136      -3.540 -13.016   5.175  1.00  0.00           C  
ATOM   2188  CD  PRO B 136      -3.772 -12.262   3.897  1.00  0.00           C  
ATOM   2189  HA  PRO B 136      -0.698 -12.776   4.529  1.00  0.00           H  
ATOM   2190 1HB  PRO B 136      -2.815 -14.948   4.506  1.00  0.00           H  
ATOM   2191 2HB  PRO B 136      -1.921 -14.277   5.876  1.00  0.00           H  
ATOM   2192 1HG  PRO B 136      -4.460 -13.529   5.494  1.00  0.00           H  
ATOM   2193 2HG  PRO B 136      -3.264 -12.326   5.986  1.00  0.00           H  
ATOM   2194 1HD  PRO B 136      -4.534 -12.781   3.298  1.00  0.00           H  
ATOM   2195 2HD  PRO B 136      -4.093 -11.236   4.129  1.00  0.00           H  
ATOM   2196  N   GLY B 137       0.478 -14.563   3.229  1.00  0.00           N  
ATOM   2197  CA  GLY B 137       1.158 -15.614   2.489  1.00  0.00           C  
ATOM   2198  C   GLY B 137       1.681 -15.152   1.142  1.00  0.00           C  
ATOM   2199  O   GLY B 137       2.259 -15.941   0.391  1.00  0.00           O  
ATOM   2200  H   GLY B 137       1.002 -14.010   3.892  1.00  0.00           H  
ATOM   2201 1HA  GLY B 137       1.994 -15.991   3.078  1.00  0.00           H  
ATOM   2202 2HA  GLY B 137       0.475 -16.448   2.331  1.00  0.00           H  
ATOM   2203  N   GLN B 138       1.473 -13.832   0.867  1.00  0.00           N  
ATOM   2204  CA  GLN B 138       1.869 -13.341  -0.449  1.00  0.00           C  
ATOM   2205  C   GLN B 138       3.358 -13.007  -0.486  1.00  0.00           C  
ATOM   2206  O   GLN B 138       3.972 -12.770   0.555  1.00  0.00           O  
ATOM   2207  CB  GLN B 138       1.045 -12.111  -0.833  1.00  0.00           C  
ATOM   2208  CG  GLN B 138      -0.434 -12.403  -1.046  1.00  0.00           C  
ATOM   2209  CD  GLN B 138      -0.684 -13.366  -2.191  1.00  0.00           C  
ATOM   2210  OE1 GLN B 138      -0.192 -13.166  -3.306  1.00  0.00           O  
ATOM   2211  NE2 GLN B 138      -1.451 -14.418  -1.925  1.00  0.00           N  
ATOM   2212  H   GLN B 138       1.061 -13.189   1.529  1.00  0.00           H  
ATOM   2213  HA  GLN B 138       1.684 -14.126  -1.181  1.00  0.00           H  
ATOM   2214 1HB  GLN B 138       1.133 -11.356  -0.052  1.00  0.00           H  
ATOM   2215 2HB  GLN B 138       1.442 -11.680  -1.752  1.00  0.00           H  
ATOM   2216 1HG  GLN B 138      -0.841 -12.845  -0.137  1.00  0.00           H  
ATOM   2217 2HG  GLN B 138      -0.950 -11.469  -1.270  1.00  0.00           H  
ATOM   2218 1HE2 GLN B 138      -1.650 -15.087  -2.643  1.00  0.00           H  
ATOM   2219 2HE2 GLN B 138      -1.830 -14.542  -1.008  1.00  0.00           H  
ATOM   2220  N   THR B 139       3.907 -13.102  -1.713  1.00  0.00           N  
ATOM   2221  CA  THR B 139       5.255 -12.645  -2.030  1.00  0.00           C  
ATOM   2222  C   THR B 139       5.221 -11.571  -3.114  1.00  0.00           C  
ATOM   2223  O   THR B 139       4.193 -11.368  -3.762  1.00  0.00           O  
ATOM   2224  CB  THR B 139       6.148 -13.813  -2.489  1.00  0.00           C  
ATOM   2225  OG1 THR B 139       5.631 -14.349  -3.714  1.00  0.00           O  
ATOM   2226  CG2 THR B 139       6.188 -14.920  -1.440  1.00  0.00           C  
ATOM   2227  H   THR B 139       3.343 -13.514  -2.443  1.00  0.00           H  
ATOM   2228  HA  THR B 139       5.694 -12.212  -1.131  1.00  0.00           H  
ATOM   2229  HB  THR B 139       7.162 -13.451  -2.658  1.00  0.00           H  
ATOM   2230  HG1 THR B 139       4.846 -13.859  -3.971  1.00  0.00           H  
ATOM   2231 1HG2 THR B 139       6.826 -15.731  -1.791  1.00  0.00           H  
ATOM   2232 2HG2 THR B 139       6.586 -14.522  -0.507  1.00  0.00           H  
ATOM   2233 3HG2 THR B 139       5.181 -15.298  -1.272  1.00  0.00           H  
ATOM   2234  N   GLY B 140       6.300 -10.894  -3.287  1.00  0.00           N  
ATOM   2235  CA  GLY B 140       6.429  -9.786  -4.219  1.00  0.00           C  
ATOM   2236  C   GLY B 140       7.073  -8.559  -3.601  1.00  0.00           C  
ATOM   2237  O   GLY B 140       7.297  -8.512  -2.390  1.00  0.00           O  
ATOM   2238  H   GLY B 140       7.098 -11.164  -2.731  1.00  0.00           H  
ATOM   2239 1HA  GLY B 140       7.025 -10.099  -5.076  1.00  0.00           H  
ATOM   2240 2HA  GLY B 140       5.445  -9.511  -4.596  1.00  0.00           H  
ATOM   2241  N   LYS B 141       7.549  -7.564  -4.417  1.00  0.00           N  
ATOM   2242  CA  LYS B 141       8.336  -6.438  -3.922  1.00  0.00           C  
ATOM   2243  C   LYS B 141       7.568  -5.657  -2.859  1.00  0.00           C  
ATOM   2244  O   LYS B 141       8.168  -5.099  -1.937  1.00  0.00           O  
ATOM   2245  CB  LYS B 141       8.729  -5.511  -5.073  1.00  0.00           C  
ATOM   2246  CG  LYS B 141       7.545  -4.876  -5.788  1.00  0.00           C  
ATOM   2247  CD  LYS B 141       7.998  -4.009  -6.956  1.00  0.00           C  
ATOM   2248  CE  LYS B 141       6.812  -3.442  -7.725  1.00  0.00           C  
ATOM   2249  NZ  LYS B 141       7.246  -2.706  -8.949  1.00  0.00           N  
ATOM   2250  H   LYS B 141       7.340  -7.622  -5.403  1.00  0.00           H  
ATOM   2251  HA  LYS B 141       9.245  -6.827  -3.462  1.00  0.00           H  
ATOM   2252 1HB  LYS B 141       9.365  -4.710  -4.695  1.00  0.00           H  
ATOM   2253 2HB  LYS B 141       9.309  -6.069  -5.808  1.00  0.00           H  
ATOM   2254 1HG  LYS B 141       6.885  -5.658  -6.164  1.00  0.00           H  
ATOM   2255 2HG  LYS B 141       6.985  -4.259  -5.086  1.00  0.00           H  
ATOM   2256 1HD  LYS B 141       8.605  -3.183  -6.582  1.00  0.00           H  
ATOM   2257 2HD  LYS B 141       8.606  -4.604  -7.637  1.00  0.00           H  
ATOM   2258 1HE  LYS B 141       6.148  -4.253  -8.018  1.00  0.00           H  
ATOM   2259 2HE  LYS B 141       6.255  -2.760  -7.083  1.00  0.00           H  
ATOM   2260 1HZ  LYS B 141       6.435  -2.345  -9.431  1.00  0.00           H  
ATOM   2261 2HZ  LYS B 141       7.849  -1.939  -8.685  1.00  0.00           H  
ATOM   2262 3HZ  LYS B 141       7.748  -3.334  -9.560  1.00  0.00           H  
ATOM   2263  N   ILE B 142       6.209  -5.598  -2.976  1.00  0.00           N  
ATOM   2264  CA  ILE B 142       5.437  -4.911  -1.946  1.00  0.00           C  
ATOM   2265  C   ILE B 142       5.386  -5.768  -0.683  1.00  0.00           C  
ATOM   2266  O   ILE B 142       5.681  -5.286   0.414  1.00  0.00           O  
ATOM   2267  CB  ILE B 142       4.007  -4.588  -2.432  1.00  0.00           C  
ATOM   2268  CG1 ILE B 142       4.053  -3.622  -3.622  1.00  0.00           C  
ATOM   2269  CG2 ILE B 142       3.165  -4.011  -1.290  1.00  0.00           C  
ATOM   2270  CD1 ILE B 142       4.798  -2.325  -3.338  1.00  0.00           C  
ATOM   2271  H   ILE B 142       5.724  -6.017  -3.757  1.00  0.00           H  
ATOM   2272  HA  ILE B 142       5.935  -3.972  -1.709  1.00  0.00           H  
ATOM   2273  HB  ILE B 142       3.532  -5.499  -2.794  1.00  0.00           H  
ATOM   2274 1HG1 ILE B 142       4.533  -4.111  -4.469  1.00  0.00           H  
ATOM   2275 2HG1 ILE B 142       3.037  -3.369  -3.925  1.00  0.00           H  
ATOM   2276 1HG2 ILE B 142       2.162  -3.790  -1.654  1.00  0.00           H  
ATOM   2277 2HG2 ILE B 142       3.105  -4.736  -0.480  1.00  0.00           H  
ATOM   2278 3HG2 ILE B 142       3.628  -3.095  -0.923  1.00  0.00           H  
ATOM   2279 1HD1 ILE B 142       4.786  -1.696  -4.228  1.00  0.00           H  
ATOM   2280 2HD1 ILE B 142       4.313  -1.799  -2.515  1.00  0.00           H  
ATOM   2281 3HD1 ILE B 142       5.829  -2.549  -3.068  1.00  0.00           H  
ATOM   2282  N   ALA B 143       5.023  -7.120  -0.779  1.00  0.00           N  
ATOM   2283  CA  ALA B 143       4.884  -8.025   0.359  1.00  0.00           C  
ATOM   2284  C   ALA B 143       6.236  -8.294   1.014  1.00  0.00           C  
ATOM   2285  O   ALA B 143       6.332  -8.378   2.241  1.00  0.00           O  
ATOM   2286  CB  ALA B 143       4.240  -9.338  -0.081  1.00  0.00           C  
ATOM   2287  H   ALA B 143       4.850  -7.471  -1.710  1.00  0.00           H  
ATOM   2288  HA  ALA B 143       4.240  -7.546   1.096  1.00  0.00           H  
ATOM   2289 1HB  ALA B 143       4.143 -10.002   0.778  1.00  0.00           H  
ATOM   2290 2HB  ALA B 143       3.253  -9.137  -0.498  1.00  0.00           H  
ATOM   2291 3HB  ALA B 143       4.863  -9.813  -0.837  1.00  0.00           H  
ATOM   2292  N   ASP B 144       7.309  -8.283   0.258  1.00  0.00           N  
ATOM   2293  CA  ASP B 144       8.619  -8.663   0.779  1.00  0.00           C  
ATOM   2294  C   ASP B 144       9.369  -7.447   1.319  1.00  0.00           C  
ATOM   2295  O   ASP B 144      10.057  -7.538   2.338  1.00  0.00           O  
ATOM   2296  CB  ASP B 144       9.449  -9.353  -0.306  1.00  0.00           C  
ATOM   2297  CG  ASP B 144       8.906 -10.718  -0.689  1.00  0.00           C  
ATOM   2298  OD1 ASP B 144       8.212 -11.352   0.135  1.00  0.00           O  
ATOM   2299  OD2 ASP B 144       9.177 -11.166  -1.824  1.00  0.00           O  
ATOM   2300  H   ASP B 144       7.226  -8.004  -0.709  1.00  0.00           H  
ATOM   2301  HA  ASP B 144       8.474  -9.362   1.603  1.00  0.00           H  
ATOM   2302 1HB  ASP B 144       9.476  -8.726  -1.198  1.00  0.00           H  
ATOM   2303 2HB  ASP B 144      10.476  -9.472   0.041  1.00  0.00           H  
ATOM   2304  N   TYR B 145       9.176  -6.241   0.680  1.00  0.00           N  
ATOM   2305  CA  TYR B 145      10.079  -5.142   1.000  1.00  0.00           C  
ATOM   2306  C   TYR B 145       9.313  -3.957   1.576  1.00  0.00           C  
ATOM   2307  O   TYR B 145       9.898  -3.089   2.228  1.00  0.00           O  
ATOM   2308  CB  TYR B 145      10.857  -4.705  -0.245  1.00  0.00           C  
ATOM   2309  CG  TYR B 145      11.709  -5.798  -0.842  1.00  0.00           C  
ATOM   2310  CD1 TYR B 145      12.211  -6.828  -0.050  1.00  0.00           C  
ATOM   2311  CD2 TYR B 145      12.015  -5.804  -2.199  1.00  0.00           C  
ATOM   2312  CE1 TYR B 145      12.999  -7.837  -0.595  1.00  0.00           C  
ATOM   2313  CE2 TYR B 145      12.801  -6.807  -2.755  1.00  0.00           C  
ATOM   2314  CZ  TYR B 145      13.288  -7.818  -1.947  1.00  0.00           C  
ATOM   2315  OH  TYR B 145      14.067  -8.814  -2.492  1.00  0.00           O  
ATOM   2316  H   TYR B 145       8.440  -6.092   0.005  1.00  0.00           H  
ATOM   2317  HA  TYR B 145      10.790  -5.486   1.752  1.00  0.00           H  
ATOM   2318 1HB  TYR B 145      10.158  -4.361  -1.009  1.00  0.00           H  
ATOM   2319 2HB  TYR B 145      11.505  -3.866   0.007  1.00  0.00           H  
ATOM   2320  HD1 TYR B 145      11.988  -6.853   1.017  1.00  0.00           H  
ATOM   2321  HD2 TYR B 145      11.638  -5.012  -2.846  1.00  0.00           H  
ATOM   2322  HE1 TYR B 145      13.382  -8.634   0.042  1.00  0.00           H  
ATOM   2323  HE2 TYR B 145      13.030  -6.792  -3.821  1.00  0.00           H  
ATOM   2324  HH  TYR B 145      14.173  -8.657  -3.433  1.00  0.00           H  
ATOM   2325  N   ASN B 146       7.965  -3.831   1.374  1.00  0.00           N  
ATOM   2326  CA  ASN B 146       7.292  -2.574   1.684  1.00  0.00           C  
ATOM   2327  C   ASN B 146       6.219  -2.762   2.753  1.00  0.00           C  
ATOM   2328  O   ASN B 146       6.116  -1.959   3.682  1.00  0.00           O  
ATOM   2329  CB  ASN B 146       6.682  -1.966   0.420  1.00  0.00           C  
ATOM   2330  CG  ASN B 146       7.730  -1.418  -0.529  1.00  0.00           C  
ATOM   2331  OD1 ASN B 146       8.167  -0.272  -0.398  1.00  0.00           O  
ATOM   2332  ND2 ASN B 146       8.142  -2.235  -1.492  1.00  0.00           N  
ATOM   2333  H   ASN B 146       7.424  -4.602   1.010  1.00  0.00           H  
ATOM   2334  HA  ASN B 146       8.029  -1.876   2.085  1.00  0.00           H  
ATOM   2335 1HB  ASN B 146       6.097  -2.724  -0.103  1.00  0.00           H  
ATOM   2336 2HB  ASN B 146       6.002  -1.160   0.696  1.00  0.00           H  
ATOM   2337 1HD2 ASN B 146       8.832  -1.927  -2.148  1.00  0.00           H  
ATOM   2338 2HD2 ASN B 146       7.762  -3.157  -1.562  1.00  0.00           H  
ATOM   2339  N   TYR B 147       5.327  -3.743   2.623  1.00  0.00           N  
ATOM   2340  CA  TYR B 147       4.241  -3.992   3.565  1.00  0.00           C  
ATOM   2341  C   TYR B 147       3.909  -5.477   3.634  1.00  0.00           C  
ATOM   2342  O   TYR B 147       3.477  -6.070   2.643  1.00  0.00           O  
ATOM   2343  CB  TYR B 147       2.993  -3.196   3.169  1.00  0.00           C  
ATOM   2344  CG  TYR B 147       1.904  -3.215   4.214  1.00  0.00           C  
ATOM   2345  CD1 TYR B 147       0.870  -4.147   4.154  1.00  0.00           C  
ATOM   2346  CD2 TYR B 147       1.906  -2.301   5.262  1.00  0.00           C  
ATOM   2347  CE1 TYR B 147      -0.136  -4.167   5.113  1.00  0.00           C  
ATOM   2348  CE2 TYR B 147       0.904  -2.312   6.227  1.00  0.00           C  
ATOM   2349  CZ  TYR B 147      -0.111  -3.248   6.145  1.00  0.00           C  
ATOM   2350  OH  TYR B 147      -1.105  -3.263   7.097  1.00  0.00           O  
ATOM   2351  H   TYR B 147       5.425  -4.342   1.815  1.00  0.00           H  
ATOM   2352  HA  TYR B 147       4.561  -3.668   4.556  1.00  0.00           H  
ATOM   2353 1HB  TYR B 147       3.268  -2.157   2.982  1.00  0.00           H  
ATOM   2354 2HB  TYR B 147       2.584  -3.598   2.243  1.00  0.00           H  
ATOM   2355  HD1 TYR B 147       0.841  -4.877   3.345  1.00  0.00           H  
ATOM   2356  HD2 TYR B 147       2.701  -1.559   5.337  1.00  0.00           H  
ATOM   2357  HE1 TYR B 147      -0.936  -4.904   5.048  1.00  0.00           H  
ATOM   2358  HE2 TYR B 147       0.922  -1.586   7.040  1.00  0.00           H  
ATOM   2359  HH  TYR B 147      -0.944  -2.566   7.738  1.00  0.00           H  
ATOM   2360  N   LYS B 148       4.116  -6.049   4.842  1.00  0.00           N  
ATOM   2361  CA  LYS B 148       3.936  -7.489   5.000  1.00  0.00           C  
ATOM   2362  C   LYS B 148       2.896  -7.799   6.072  1.00  0.00           C  
ATOM   2363  O   LYS B 148       3.003  -7.322   7.204  1.00  0.00           O  
ATOM   2364  CB  LYS B 148       5.265  -8.162   5.348  1.00  0.00           C  
ATOM   2365  CG  LYS B 148       5.172  -9.672   5.506  1.00  0.00           C  
ATOM   2366  CD  LYS B 148       5.037 -10.368   4.158  1.00  0.00           C  
ATOM   2367  CE  LYS B 148       5.134 -11.881   4.297  1.00  0.00           C  
ATOM   2368  NZ  LYS B 148       4.905 -12.573   2.993  1.00  0.00           N  
ATOM   2369  H   LYS B 148       4.394  -5.497   5.641  1.00  0.00           H  
ATOM   2370  HA  LYS B 148       3.576  -7.898   4.056  1.00  0.00           H  
ATOM   2371 1HB  LYS B 148       5.996  -7.948   4.568  1.00  0.00           H  
ATOM   2372 2HB  LYS B 148       5.650  -7.748   6.280  1.00  0.00           H  
ATOM   2373 1HG  LYS B 148       6.068 -10.042   6.006  1.00  0.00           H  
ATOM   2374 2HG  LYS B 148       4.307  -9.921   6.120  1.00  0.00           H  
ATOM   2375 1HD  LYS B 148       4.074 -10.115   3.712  1.00  0.00           H  
ATOM   2376 2HD  LYS B 148       5.827 -10.025   3.491  1.00  0.00           H  
ATOM   2377 1HE  LYS B 148       6.121 -12.149   4.670  1.00  0.00           H  
ATOM   2378 2HE  LYS B 148       4.392 -12.229   5.015  1.00  0.00           H  
ATOM   2379 1HZ  LYS B 148       4.976 -13.572   3.124  1.00  0.00           H  
ATOM   2380 2HZ  LYS B 148       3.984 -12.344   2.647  1.00  0.00           H  
ATOM   2381 3HZ  LYS B 148       5.600 -12.271   2.325  1.00  0.00           H  
ATOM   2382  N   LEU B 149       1.867  -8.560   5.546  1.00  0.00           N  
ATOM   2383  CA  LEU B 149       0.874  -9.045   6.498  1.00  0.00           C  
ATOM   2384  C   LEU B 149       1.277 -10.405   7.058  1.00  0.00           C  
ATOM   2385  O   LEU B 149       1.876 -11.219   6.351  1.00  0.00           O  
ATOM   2386  CB  LEU B 149      -0.503  -9.139   5.836  1.00  0.00           C  
ATOM   2387  CG  LEU B 149      -1.134  -7.818   5.392  1.00  0.00           C  
ATOM   2388  CD1 LEU B 149      -2.463  -8.075   4.690  1.00  0.00           C  
ATOM   2389  CD2 LEU B 149      -1.325  -6.890   6.586  1.00  0.00           C  
ATOM   2390  H   LEU B 149       1.766  -8.793   4.568  1.00  0.00           H  
ATOM   2391  HA  LEU B 149       0.815  -8.339   7.326  1.00  0.00           H  
ATOM   2392 1HB  LEU B 149      -0.422  -9.773   4.955  1.00  0.00           H  
ATOM   2393 2HB  LEU B 149      -1.193  -9.611   6.535  1.00  0.00           H  
ATOM   2394  HG  LEU B 149      -0.484  -7.330   4.665  1.00  0.00           H  
ATOM   2395 1HD1 LEU B 149      -2.900  -7.126   4.380  1.00  0.00           H  
ATOM   2396 2HD1 LEU B 149      -2.296  -8.701   3.813  1.00  0.00           H  
ATOM   2397 3HD1 LEU B 149      -3.144  -8.581   5.374  1.00  0.00           H  
ATOM   2398 1HD2 LEU B 149      -1.774  -5.954   6.252  1.00  0.00           H  
ATOM   2399 2HD2 LEU B 149      -1.980  -7.366   7.316  1.00  0.00           H  
ATOM   2400 3HD2 LEU B 149      -0.358  -6.684   7.045  1.00  0.00           H  
ATOM   2401  N   PRO B 150       0.991 -10.638   8.373  1.00  0.00           N  
ATOM   2402  CA  PRO B 150       1.257 -11.969   8.923  1.00  0.00           C  
ATOM   2403  C   PRO B 150       0.340 -13.042   8.339  1.00  0.00           C  
ATOM   2404  O   PRO B 150      -0.770 -12.736   7.895  1.00  0.00           O  
ATOM   2405  CB  PRO B 150       1.002 -11.789  10.421  1.00  0.00           C  
ATOM   2406  CG  PRO B 150      -0.016 -10.698  10.507  1.00  0.00           C  
ATOM   2407  CD  PRO B 150       0.249  -9.710   9.408  1.00  0.00           C  
ATOM   2408  HA  PRO B 150       2.308 -12.235   8.734  1.00  0.00           H  
ATOM   2409 1HB  PRO B 150       0.646 -12.733  10.858  1.00  0.00           H  
ATOM   2410 2HB  PRO B 150       1.940 -11.531  10.934  1.00  0.00           H  
ATOM   2411 1HG  PRO B 150      -1.029 -11.116  10.415  1.00  0.00           H  
ATOM   2412 2HG  PRO B 150       0.036 -10.206  11.489  1.00  0.00           H  
ATOM   2413 1HD  PRO B 150      -0.706  -9.319   9.027  1.00  0.00           H  
ATOM   2414 2HD  PRO B 150       0.877  -8.893   9.792  1.00  0.00           H  
ATOM   2415  N   ASP B 151       0.797 -14.314   8.348  1.00  0.00           N  
ATOM   2416  CA  ASP B 151       0.005 -15.435   7.852  1.00  0.00           C  
ATOM   2417  C   ASP B 151      -1.295 -15.579   8.640  1.00  0.00           C  
ATOM   2418  O   ASP B 151      -2.314 -16.007   8.094  1.00  0.00           O  
ATOM   2419  CB  ASP B 151       0.810 -16.734   7.923  1.00  0.00           C  
ATOM   2420  CG  ASP B 151       1.907 -16.809   6.875  1.00  0.00           C  
ATOM   2421  OD1 ASP B 151       1.862 -16.043   5.889  1.00  0.00           O  
ATOM   2422  OD2 ASP B 151       2.823 -17.645   7.037  1.00  0.00           O  
ATOM   2423  H   ASP B 151       1.722 -14.489   8.713  1.00  0.00           H  
ATOM   2424  HA  ASP B 151      -0.253 -15.242   6.810  1.00  0.00           H  
ATOM   2425 1HB  ASP B 151       1.264 -16.827   8.910  1.00  0.00           H  
ATOM   2426 2HB  ASP B 151       0.141 -17.584   7.789  1.00  0.00           H  
ATOM   2427  N   ASP B 152      -1.299 -15.229   9.906  1.00  0.00           N  
ATOM   2428  CA  ASP B 152      -2.479 -15.343  10.757  1.00  0.00           C  
ATOM   2429  C   ASP B 152      -3.185 -13.997  10.899  1.00  0.00           C  
ATOM   2430  O   ASP B 152      -3.794 -13.715  11.934  1.00  0.00           O  
ATOM   2431  CB  ASP B 152      -2.096 -15.884  12.137  1.00  0.00           C  
ATOM   2432  CG  ASP B 152      -1.086 -15.008  12.857  1.00  0.00           C  
ATOM   2433  OD1 ASP B 152      -0.448 -14.151  12.208  1.00  0.00           O  
ATOM   2434  OD2 ASP B 152      -0.925 -15.178  14.085  1.00  0.00           O  
ATOM   2435  H   ASP B 152      -0.442 -14.866  10.299  1.00  0.00           H  
ATOM   2436  HA  ASP B 152      -3.176 -16.040  10.291  1.00  0.00           H  
ATOM   2437 1HB  ASP B 152      -2.989 -15.967  12.756  1.00  0.00           H  
ATOM   2438 2HB  ASP B 152      -1.677 -16.885  12.032  1.00  0.00           H  
ATOM   2439  N   PHE B 153      -3.070 -13.132   9.948  1.00  0.00           N  
ATOM   2440  CA  PHE B 153      -3.634 -11.787   9.924  1.00  0.00           C  
ATOM   2441  C   PHE B 153      -5.132 -11.823  10.203  1.00  0.00           C  
ATOM   2442  O   PHE B 153      -5.856 -12.639   9.628  1.00  0.00           O  
ATOM   2443  CB  PHE B 153      -3.367 -11.115   8.573  1.00  0.00           C  
ATOM   2444  CG  PHE B 153      -3.951  -9.734   8.457  1.00  0.00           C  
ATOM   2445  CD1 PHE B 153      -4.921  -9.452   7.502  1.00  0.00           C  
ATOM   2446  CD2 PHE B 153      -3.531  -8.716   9.303  1.00  0.00           C  
ATOM   2447  CE1 PHE B 153      -5.463  -8.173   7.392  1.00  0.00           C  
ATOM   2448  CE2 PHE B 153      -4.069  -7.436   9.199  1.00  0.00           C  
ATOM   2449  CZ  PHE B 153      -5.034  -7.167   8.242  1.00  0.00           C  
ATOM   2450  H   PHE B 153      -2.529 -13.453   9.158  1.00  0.00           H  
ATOM   2451  HA  PHE B 153      -3.155 -11.197  10.707  1.00  0.00           H  
ATOM   2452 1HB  PHE B 153      -2.293 -11.045   8.408  1.00  0.00           H  
ATOM   2453 2HB  PHE B 153      -3.782 -11.728   7.774  1.00  0.00           H  
ATOM   2454  HD1 PHE B 153      -5.258 -10.246   6.835  1.00  0.00           H  
ATOM   2455  HD2 PHE B 153      -2.771  -8.928  10.056  1.00  0.00           H  
ATOM   2456  HE1 PHE B 153      -6.223  -7.967   6.638  1.00  0.00           H  
ATOM   2457  HE2 PHE B 153      -3.731  -6.645   9.869  1.00  0.00           H  
ATOM   2458  HZ  PHE B 153      -5.453  -6.165   8.158  1.00  0.00           H  
ATOM   2459  N   THR B 154      -5.640 -11.041  11.197  1.00  0.00           N  
ATOM   2460  CA  THR B 154      -7.055 -10.811  11.468  1.00  0.00           C  
ATOM   2461  C   THR B 154      -7.435  -9.364  11.167  1.00  0.00           C  
ATOM   2462  O   THR B 154      -7.029  -8.448  11.885  1.00  0.00           O  
ATOM   2463  CB  THR B 154      -7.405 -11.143  12.930  1.00  0.00           C  
ATOM   2464  OG1 THR B 154      -7.020 -12.494  13.213  1.00  0.00           O  
ATOM   2465  CG2 THR B 154      -8.901 -10.989  13.186  1.00  0.00           C  
ATOM   2466  H   THR B 154      -4.948 -10.594  11.782  1.00  0.00           H  
ATOM   2467  HA  THR B 154      -7.642 -11.462  10.820  1.00  0.00           H  
ATOM   2468  HB  THR B 154      -6.863 -10.471  13.595  1.00  0.00           H  
ATOM   2469  HG1 THR B 154      -6.631 -12.886  12.428  1.00  0.00           H  
ATOM   2470 1HG2 THR B 154      -9.119 -11.229  14.226  1.00  0.00           H  
ATOM   2471 2HG2 THR B 154      -9.201  -9.962  12.980  1.00  0.00           H  
ATOM   2472 3HG2 THR B 154      -9.453 -11.665  12.535  1.00  0.00           H  
ATOM   2473  N   GLY B 155      -8.040  -9.122  10.083  1.00  0.00           N  
ATOM   2474  CA  GLY B 155      -8.418  -7.781   9.666  1.00  0.00           C  
ATOM   2475  C   GLY B 155      -8.957  -7.726   8.250  1.00  0.00           C  
ATOM   2476  O   GLY B 155      -9.375  -8.747   7.699  1.00  0.00           O  
ATOM   2477  H   GLY B 155      -8.266  -9.905   9.486  1.00  0.00           H  
ATOM   2478 1HA  GLY B 155      -9.177  -7.389  10.344  1.00  0.00           H  
ATOM   2479 2HA  GLY B 155      -7.554  -7.121   9.736  1.00  0.00           H  
ATOM   2480  N   CYS B 156      -9.087  -6.483   7.724  1.00  0.00           N  
ATOM   2481  CA  CYS B 156      -9.637  -6.293   6.387  1.00  0.00           C  
ATOM   2482  C   CYS B 156      -8.684  -5.483   5.516  1.00  0.00           C  
ATOM   2483  O   CYS B 156      -8.020  -4.565   6.001  1.00  0.00           O  
ATOM   2484  CB  CYS B 156     -10.994  -5.593   6.460  1.00  0.00           C  
ATOM   2485  SG  CYS B 156     -12.248  -6.531   7.359  1.00  0.00           S  
ATOM   2486  H   CYS B 156      -8.802  -5.675   8.258  1.00  0.00           H  
ATOM   2487  HA  CYS B 156      -9.775  -7.272   5.927  1.00  0.00           H  
ATOM   2488 1HB  CYS B 156     -10.878  -4.624   6.947  1.00  0.00           H  
ATOM   2489 2HB  CYS B 156     -11.364  -5.410   5.451  1.00  0.00           H  
ATOM   2490  N   VAL B 157      -8.526  -5.903   4.267  1.00  0.00           N  
ATOM   2491  CA  VAL B 157      -7.814  -5.149   3.241  1.00  0.00           C  
ATOM   2492  C   VAL B 157      -8.816  -4.468   2.311  1.00  0.00           C  
ATOM   2493  O   VAL B 157      -9.646  -5.135   1.688  1.00  0.00           O  
ATOM   2494  CB  VAL B 157      -6.863  -6.055   2.428  1.00  0.00           C  
ATOM   2495  CG1 VAL B 157      -6.157  -5.255   1.335  1.00  0.00           C  
ATOM   2496  CG2 VAL B 157      -5.843  -6.720   3.350  1.00  0.00           C  
ATOM   2497  H   VAL B 157      -8.928  -6.798   4.029  1.00  0.00           H  
ATOM   2498  HA  VAL B 157      -7.215  -4.380   3.730  1.00  0.00           H  
ATOM   2499  HB  VAL B 157      -7.450  -6.825   1.926  1.00  0.00           H  
ATOM   2500 1HG1 VAL B 157      -5.492  -5.913   0.774  1.00  0.00           H  
ATOM   2501 2HG1 VAL B 157      -6.899  -4.828   0.660  1.00  0.00           H  
ATOM   2502 3HG1 VAL B 157      -5.575  -4.454   1.789  1.00  0.00           H  
ATOM   2503 1HG2 VAL B 157      -5.181  -7.355   2.762  1.00  0.00           H  
ATOM   2504 2HG2 VAL B 157      -5.256  -5.953   3.856  1.00  0.00           H  
ATOM   2505 3HG2 VAL B 157      -6.364  -7.327   4.091  1.00  0.00           H  
ATOM   2506  N   ILE B 158      -8.684  -3.140   2.223  1.00  0.00           N  
ATOM   2507  CA  ILE B 158      -9.621  -2.340   1.441  1.00  0.00           C  
ATOM   2508  C   ILE B 158      -8.856  -1.494   0.427  1.00  0.00           C  
ATOM   2509  O   ILE B 158      -7.920  -0.777   0.787  1.00  0.00           O  
ATOM   2510  CB  ILE B 158     -10.486  -1.437   2.349  1.00  0.00           C  
ATOM   2511  CG1 ILE B 158     -11.126  -2.264   3.470  1.00  0.00           C  
ATOM   2512  CG2 ILE B 158     -11.554  -0.711   1.526  1.00  0.00           C  
ATOM   2513  CD1 ILE B 158     -11.565  -1.439   4.673  1.00  0.00           C  
ATOM   2514  H   ILE B 158      -7.925  -2.678   2.704  1.00  0.00           H  
ATOM   2515  HA  ILE B 158     -10.284  -3.014   0.901  1.00  0.00           H  
ATOM   2516  HB  ILE B 158      -9.852  -0.697   2.836  1.00  0.00           H  
ATOM   2517 1HG1 ILE B 158     -11.997  -2.790   3.082  1.00  0.00           H  
ATOM   2518 2HG1 ILE B 158     -10.418  -3.017   3.816  1.00  0.00           H  
ATOM   2519 1HG2 ILE B 158     -12.153  -0.081   2.183  1.00  0.00           H  
ATOM   2520 2HG2 ILE B 158     -11.072  -0.092   0.770  1.00  0.00           H  
ATOM   2521 3HG2 ILE B 158     -12.198  -1.443   1.039  1.00  0.00           H  
ATOM   2522 1HD1 ILE B 158     -12.007  -2.095   5.423  1.00  0.00           H  
ATOM   2523 2HD1 ILE B 158     -10.700  -0.931   5.101  1.00  0.00           H  
ATOM   2524 3HD1 ILE B 158     -12.301  -0.701   4.358  1.00  0.00           H  
ATOM   2525  N   ALA B 159      -9.214  -1.600  -0.786  1.00  0.00           N  
ATOM   2526  CA  ALA B 159      -8.511  -0.856  -1.827  1.00  0.00           C  
ATOM   2527  C   ALA B 159      -9.488  -0.297  -2.857  1.00  0.00           C  
ATOM   2528  O   ALA B 159     -10.535  -0.895  -3.117  1.00  0.00           O  
ATOM   2529  CB  ALA B 159      -7.475  -1.746  -2.510  1.00  0.00           C  
ATOM   2530  H   ALA B 159      -9.986  -2.198  -1.045  1.00  0.00           H  
ATOM   2531  HA  ALA B 159      -7.999  -0.016  -1.356  1.00  0.00           H  
ATOM   2532 1HB  ALA B 159      -6.960  -1.177  -3.284  1.00  0.00           H  
ATOM   2533 2HB  ALA B 159      -6.751  -2.094  -1.773  1.00  0.00           H  
ATOM   2534 3HB  ALA B 159      -7.973  -2.603  -2.962  1.00  0.00           H  
ATOM   2535  N   TRP B 160      -9.100   0.861  -3.476  1.00  0.00           N  
ATOM   2536  CA  TRP B 160      -9.905   1.449  -4.541  1.00  0.00           C  
ATOM   2537  C   TRP B 160      -9.039   2.273  -5.487  1.00  0.00           C  
ATOM   2538  O   TRP B 160      -7.952   2.721  -5.113  1.00  0.00           O  
ATOM   2539  CB  TRP B 160     -11.017   2.324  -3.954  1.00  0.00           C  
ATOM   2540  CG  TRP B 160     -10.519   3.540  -3.233  1.00  0.00           C  
ATOM   2541  CD1 TRP B 160     -10.363   4.797  -3.747  1.00  0.00           C  
ATOM   2542  CD2 TRP B 160     -10.105   3.612  -1.865  1.00  0.00           C  
ATOM   2543  NE1 TRP B 160      -9.878   5.647  -2.780  1.00  0.00           N  
ATOM   2544  CE2 TRP B 160      -9.711   4.945  -1.617  1.00  0.00           C  
ATOM   2545  CE3 TRP B 160     -10.030   2.677  -0.823  1.00  0.00           C  
ATOM   2546  CZ2 TRP B 160      -9.249   5.368  -0.368  1.00  0.00           C  
ATOM   2547  CZ3 TRP B 160      -9.569   3.099   0.418  1.00  0.00           C  
ATOM   2548  CH2 TRP B 160      -9.185   4.433   0.633  1.00  0.00           C  
ATOM   2549  H   TRP B 160      -8.245   1.319  -3.195  1.00  0.00           H  
ATOM   2550  HA  TRP B 160     -10.363   0.643  -5.114  1.00  0.00           H  
ATOM   2551 1HB  TRP B 160     -11.681   2.653  -4.753  1.00  0.00           H  
ATOM   2552 2HB  TRP B 160     -11.612   1.736  -3.255  1.00  0.00           H  
ATOM   2553  HD1 TRP B 160     -10.590   5.083  -4.773  1.00  0.00           H  
ATOM   2554  HE1 TRP B 160      -9.677   6.629  -2.907  1.00  0.00           H  
ATOM   2555  HE3 TRP B 160     -10.329   1.642  -0.983  1.00  0.00           H  
ATOM   2556  HZ2 TRP B 160      -8.949   6.399  -0.180  1.00  0.00           H  
ATOM   2557  HZ3 TRP B 160      -9.512   2.366   1.223  1.00  0.00           H  
ATOM   2558  HH2 TRP B 160      -8.827   4.729   1.620  1.00  0.00           H  
ATOM   2559  N   ASN B 161      -9.501   2.330  -6.744  1.00  0.00           N  
ATOM   2560  CA  ASN B 161      -8.785   3.053  -7.789  1.00  0.00           C  
ATOM   2561  C   ASN B 161      -8.755   4.554  -7.513  1.00  0.00           C  
ATOM   2562  O   ASN B 161      -9.790   5.156  -7.220  1.00  0.00           O  
ATOM   2563  CB  ASN B 161      -9.411   2.778  -9.158  1.00  0.00           C  
ATOM   2564  CG  ASN B 161      -8.591   3.345 -10.300  1.00  0.00           C  
ATOM   2565  OD1 ASN B 161      -8.565   4.558 -10.520  1.00  0.00           O  
ATOM   2566  ND2 ASN B 161      -7.914   2.470 -11.035  1.00  0.00           N  
ATOM   2567  H   ASN B 161     -10.366   1.861  -6.974  1.00  0.00           H  
ATOM   2568  HA  ASN B 161      -7.750   2.706  -7.803  1.00  0.00           H  
ATOM   2569 1HB  ASN B 161      -9.515   1.702  -9.301  1.00  0.00           H  
ATOM   2570 2HB  ASN B 161     -10.411   3.211  -9.195  1.00  0.00           H  
ATOM   2571 1HD2 ASN B 161      -7.356   2.787 -11.802  1.00  0.00           H  
ATOM   2572 2HD2 ASN B 161      -7.962   1.495 -10.822  1.00  0.00           H  
ATOM   2573  N   SER B 162      -7.497   5.175  -7.570  1.00  0.00           N  
ATOM   2574  CA  SER B 162      -7.386   6.598  -7.267  1.00  0.00           C  
ATOM   2575  C   SER B 162      -6.746   7.361  -8.422  1.00  0.00           C  
ATOM   2576  O   SER B 162      -6.030   8.341  -8.205  1.00  0.00           O  
ATOM   2577  CB  SER B 162      -6.571   6.812  -5.990  1.00  0.00           C  
ATOM   2578  OG  SER B 162      -5.268   6.272  -6.129  1.00  0.00           O  
ATOM   2579  H   SER B 162      -6.665   4.658  -7.817  1.00  0.00           H  
ATOM   2580  HA  SER B 162      -8.389   6.998  -7.112  1.00  0.00           H  
ATOM   2581 1HB  SER B 162      -6.507   7.878  -5.774  1.00  0.00           H  
ATOM   2582 2HB  SER B 162      -7.079   6.338  -5.151  1.00  0.00           H  
ATOM   2583  HG  SER B 162      -5.229   5.900  -7.013  1.00  0.00           H  
ATOM   2584  N   ASN B 163      -6.990   6.828  -9.650  1.00  0.00           N  
ATOM   2585  CA  ASN B 163      -6.421   7.407 -10.862  1.00  0.00           C  
ATOM   2586  C   ASN B 163      -6.803   8.876 -11.014  1.00  0.00           C  
ATOM   2587  O   ASN B 163      -5.991   9.692 -11.454  1.00  0.00           O  
ATOM   2588  CB  ASN B 163      -6.860   6.613 -12.094  1.00  0.00           C  
ATOM   2589  CG  ASN B 163      -6.048   6.953 -13.328  1.00  0.00           C  
ATOM   2590  OD1 ASN B 163      -4.816   6.987 -13.285  1.00  0.00           O  
ATOM   2591  ND2 ASN B 163      -6.733   7.207 -14.437  1.00  0.00           N  
ATOM   2592  H   ASN B 163      -7.580   6.011  -9.725  1.00  0.00           H  
ATOM   2593  HA  ASN B 163      -5.333   7.363 -10.789  1.00  0.00           H  
ATOM   2594 1HB  ASN B 163      -6.763   5.545 -11.893  1.00  0.00           H  
ATOM   2595 2HB  ASN B 163      -7.912   6.813 -12.300  1.00  0.00           H  
ATOM   2596 1HD2 ASN B 163      -6.249   7.437 -15.282  1.00  0.00           H  
ATOM   2597 2HD2 ASN B 163      -7.732   7.168 -14.427  1.00  0.00           H  
ATOM   2598  N   ASN B 164      -8.006   9.138 -10.594  1.00  0.00           N  
ATOM   2599  CA  ASN B 164      -8.502  10.502 -10.740  1.00  0.00           C  
ATOM   2600  C   ASN B 164      -7.862  11.444  -9.724  1.00  0.00           C  
ATOM   2601  O   ASN B 164      -7.914  12.664  -9.883  1.00  0.00           O  
ATOM   2602  CB  ASN B 164     -10.026  10.536 -10.608  1.00  0.00           C  
ATOM   2603  CG  ASN B 164     -10.504  10.085  -9.241  1.00  0.00           C  
ATOM   2604  OD1 ASN B 164      -9.776   9.413  -8.506  1.00  0.00           O  
ATOM   2605  ND2 ASN B 164     -11.731  10.452  -8.891  1.00  0.00           N  
ATOM   2606  H   ASN B 164      -8.603   8.440 -10.175  1.00  0.00           H  
ATOM   2607  HA  ASN B 164      -8.230  10.865 -11.733  1.00  0.00           H  
ATOM   2608 1HB  ASN B 164     -10.385  11.550 -10.789  1.00  0.00           H  
ATOM   2609 2HB  ASN B 164     -10.471   9.892 -11.366  1.00  0.00           H  
ATOM   2610 1HD2 ASN B 164     -12.099  10.183  -8.000  1.00  0.00           H  
ATOM   2611 2HD2 ASN B 164     -12.287  10.997  -9.517  1.00  0.00           H  
ATOM   2612  N   LEU B 165      -7.179  10.902  -8.690  1.00  0.00           N  
ATOM   2613  CA  LEU B 165      -6.591  11.712  -7.629  1.00  0.00           C  
ATOM   2614  C   LEU B 165      -5.068  11.683  -7.703  1.00  0.00           C  
ATOM   2615  O   LEU B 165      -4.413  12.709  -7.506  1.00  0.00           O  
ATOM   2616  CB  LEU B 165      -7.056  11.218  -6.256  1.00  0.00           C  
ATOM   2617  CG  LEU B 165      -8.557  11.311  -5.975  1.00  0.00           C  
ATOM   2618  CD1 LEU B 165      -8.893  10.618  -4.659  1.00  0.00           C  
ATOM   2619  CD2 LEU B 165      -9.007  12.768  -5.948  1.00  0.00           C  
ATOM   2620  H   LEU B 165      -7.076   9.898  -8.657  1.00  0.00           H  
ATOM   2621  HA  LEU B 165      -6.920  12.742  -7.758  1.00  0.00           H  
ATOM   2622 1HB  LEU B 165      -6.769  10.174  -6.147  1.00  0.00           H  
ATOM   2623 2HB  LEU B 165      -6.544  11.796  -5.487  1.00  0.00           H  
ATOM   2624  HG  LEU B 165      -9.107  10.786  -6.756  1.00  0.00           H  
ATOM   2625 1HD1 LEU B 165      -9.964  10.692  -4.472  1.00  0.00           H  
ATOM   2626 2HD1 LEU B 165      -8.607   9.568  -4.718  1.00  0.00           H  
ATOM   2627 3HD1 LEU B 165      -8.349  11.098  -3.846  1.00  0.00           H  
ATOM   2628 1HD2 LEU B 165     -10.078  12.815  -5.748  1.00  0.00           H  
ATOM   2629 2HD2 LEU B 165      -8.468  13.301  -5.165  1.00  0.00           H  
ATOM   2630 3HD2 LEU B 165      -8.798  13.231  -6.912  1.00  0.00           H  
ATOM   2631  N   ASP B 166      -4.580  10.494  -7.926  1.00  0.00           N  
ATOM   2632  CA  ASP B 166      -3.161  10.290  -7.648  1.00  0.00           C  
ATOM   2633  C   ASP B 166      -2.368  10.118  -8.942  1.00  0.00           C  
ATOM   2634  O   ASP B 166      -1.232   9.640  -8.920  1.00  0.00           O  
ATOM   2635  CB  ASP B 166      -2.961   9.072  -6.743  1.00  0.00           C  
ATOM   2636  CG  ASP B 166      -3.509   9.278  -5.342  1.00  0.00           C  
ATOM   2637  OD1 ASP B 166      -3.187  10.305  -4.706  1.00  0.00           O  
ATOM   2638  OD2 ASP B 166      -4.268   8.405  -4.869  1.00  0.00           O  
ATOM   2639  H   ASP B 166      -5.129   9.722  -8.276  1.00  0.00           H  
ATOM   2640  HA  ASP B 166      -2.779  11.172  -7.134  1.00  0.00           H  
ATOM   2641 1HB  ASP B 166      -3.453   8.205  -7.185  1.00  0.00           H  
ATOM   2642 2HB  ASP B 166      -1.897   8.843  -6.671  1.00  0.00           H  
ATOM   2643  N   SER B 167      -3.036  10.473 -10.054  1.00  0.00           N  
ATOM   2644  CA  SER B 167      -2.344  10.511 -11.338  1.00  0.00           C  
ATOM   2645  C   SER B 167      -2.258  11.935 -11.878  1.00  0.00           C  
ATOM   2646  O   SER B 167      -3.086  12.784 -11.539  1.00  0.00           O  
ATOM   2647  CB  SER B 167      -3.050   9.614 -12.355  1.00  0.00           C  
ATOM   2648  OG  SER B 167      -2.983   8.255 -11.959  1.00  0.00           O  
ATOM   2649  H   SER B 167      -4.016  10.716 -10.016  1.00  0.00           H  
ATOM   2650  HA  SER B 167      -1.328  10.142 -11.195  1.00  0.00           H  
ATOM   2651 1HB  SER B 167      -4.092   9.920 -12.448  1.00  0.00           H  
ATOM   2652 2HB  SER B 167      -2.585   9.736 -13.332  1.00  0.00           H  
ATOM   2653  HG  SER B 167      -2.498   8.244 -11.130  1.00  0.00           H  
ATOM   2654  N   LYS B 168      -1.171  12.189 -12.617  1.00  0.00           N  
ATOM   2655  CA  LYS B 168      -1.012  13.473 -13.293  1.00  0.00           C  
ATOM   2656  C   LYS B 168      -0.427  13.290 -14.690  1.00  0.00           C  
ATOM   2657  O   LYS B 168       0.342  12.357 -14.929  1.00  0.00           O  
ATOM   2658  CB  LYS B 168      -0.123  14.407 -12.471  1.00  0.00           C  
ATOM   2659  CG  LYS B 168       0.039  15.795 -13.071  1.00  0.00           C  
ATOM   2660  CD  LYS B 168       0.936  16.676 -12.210  1.00  0.00           C  
ATOM   2661  CE  LYS B 168       1.145  18.047 -12.839  1.00  0.00           C  
ATOM   2662  NZ  LYS B 168       2.024  18.913 -11.998  1.00  0.00           N  
ATOM   2663  H   LYS B 168      -0.448  11.490 -12.713  1.00  0.00           H  
ATOM   2664  HA  LYS B 168      -1.995  13.933 -13.399  1.00  0.00           H  
ATOM   2665 1HB  LYS B 168      -0.540  14.518 -11.470  1.00  0.00           H  
ATOM   2666 2HB  LYS B 168       0.869  13.966 -12.366  1.00  0.00           H  
ATOM   2667 1HG  LYS B 168       0.477  15.713 -14.067  1.00  0.00           H  
ATOM   2668 2HG  LYS B 168      -0.938  16.269 -13.161  1.00  0.00           H  
ATOM   2669 1HD  LYS B 168       0.484  16.804 -11.226  1.00  0.00           H  
ATOM   2670 2HD  LYS B 168       1.906  16.195 -12.085  1.00  0.00           H  
ATOM   2671 1HE  LYS B 168       1.600  17.931 -13.822  1.00  0.00           H  
ATOM   2672 2HE  LYS B 168       0.181  18.540 -12.965  1.00  0.00           H  
ATOM   2673 1HZ  LYS B 168       2.139  19.812 -12.445  1.00  0.00           H  
ATOM   2674 2HZ  LYS B 168       1.601  19.041 -11.089  1.00  0.00           H  
ATOM   2675 3HZ  LYS B 168       2.927  18.473 -11.890  1.00  0.00           H  
ATOM   2676  N   VAL B 169      -0.934  14.201 -15.660  1.00  0.00           N  
ATOM   2677  CA  VAL B 169      -0.343  14.183 -16.994  1.00  0.00           C  
ATOM   2678  C   VAL B 169       1.160  14.438 -16.896  1.00  0.00           C  
ATOM   2679  O   VAL B 169       1.593  15.383 -16.232  1.00  0.00           O  
ATOM   2680  CB  VAL B 169      -1.002  15.229 -17.921  1.00  0.00           C  
ATOM   2681  CG1 VAL B 169      -0.299  15.267 -19.277  1.00  0.00           C  
ATOM   2682  CG2 VAL B 169      -2.489  14.925 -18.094  1.00  0.00           C  
ATOM   2683  H   VAL B 169      -1.680  14.852 -15.461  1.00  0.00           H  
ATOM   2684  HA  VAL B 169      -0.502  13.196 -17.430  1.00  0.00           H  
ATOM   2685  HB  VAL B 169      -0.886  16.218 -17.478  1.00  0.00           H  
ATOM   2686 1HG1 VAL B 169      -0.778  16.010 -19.915  1.00  0.00           H  
ATOM   2687 2HG1 VAL B 169       0.749  15.532 -19.136  1.00  0.00           H  
ATOM   2688 3HG1 VAL B 169      -0.366  14.287 -19.749  1.00  0.00           H  
ATOM   2689 1HG2 VAL B 169      -2.939  15.671 -18.749  1.00  0.00           H  
ATOM   2690 2HG2 VAL B 169      -2.609  13.935 -18.534  1.00  0.00           H  
ATOM   2691 3HG2 VAL B 169      -2.981  14.952 -17.122  1.00  0.00           H  
ATOM   2692  N   GLY B 170       1.973  13.488 -17.445  1.00  0.00           N  
ATOM   2693  CA  GLY B 170       3.414  13.665 -17.363  1.00  0.00           C  
ATOM   2694  C   GLY B 170       4.051  12.860 -16.246  1.00  0.00           C  
ATOM   2695  O   GLY B 170       5.278  12.802 -16.138  1.00  0.00           O  
ATOM   2696  H   GLY B 170       1.603  12.668 -17.905  1.00  0.00           H  
ATOM   2697 1HA  GLY B 170       3.871  13.373 -18.309  1.00  0.00           H  
ATOM   2698 2HA  GLY B 170       3.643  14.719 -17.208  1.00  0.00           H  
ATOM   2699  N   GLY B 171       3.179  12.220 -15.397  1.00  0.00           N  
ATOM   2700  CA  GLY B 171       3.603  11.270 -14.381  1.00  0.00           C  
ATOM   2701  C   GLY B 171       3.637  11.863 -12.986  1.00  0.00           C  
ATOM   2702  O   GLY B 171       4.388  12.805 -12.724  1.00  0.00           O  
ATOM   2703  H   GLY B 171       2.196  12.430 -15.495  1.00  0.00           H  
ATOM   2704 1HA  GLY B 171       2.929  10.414 -14.380  1.00  0.00           H  
ATOM   2705 2HA  GLY B 171       4.597  10.896 -14.625  1.00  0.00           H  
ATOM   2706  N   ASN B 172       2.785  11.433 -12.063  1.00  0.00           N  
ATOM   2707  CA  ASN B 172       2.909  11.707 -10.636  1.00  0.00           C  
ATOM   2708  C   ASN B 172       3.915  10.772  -9.970  1.00  0.00           C  
ATOM   2709  O   ASN B 172       3.634   9.587  -9.780  1.00  0.00           O  
ATOM   2710  CB  ASN B 172       1.547  11.599  -9.947  1.00  0.00           C  
ATOM   2711  CG  ASN B 172       1.587  12.047  -8.500  1.00  0.00           C  
ATOM   2712  OD1 ASN B 172       2.654  12.353  -7.961  1.00  0.00           O  
ATOM   2713  ND2 ASN B 172       0.424  12.090  -7.860  1.00  0.00           N  
ATOM   2714  H   ASN B 172       2.006  10.881 -12.392  1.00  0.00           H  
ATOM   2715  HA  ASN B 172       3.283  12.724 -10.510  1.00  0.00           H  
ATOM   2716 1HB  ASN B 172       0.818  12.209 -10.483  1.00  0.00           H  
ATOM   2717 2HB  ASN B 172       1.201  10.566  -9.985  1.00  0.00           H  
ATOM   2718 1HD2 ASN B 172       0.390  12.379  -6.903  1.00  0.00           H  
ATOM   2719 2HD2 ASN B 172      -0.417  11.834  -8.335  1.00  0.00           H  
ATOM   2720  N   TYR B 173       5.130  11.286  -9.441  1.00  0.00           N  
ATOM   2721  CA  TYR B 173       6.245  10.483  -8.952  1.00  0.00           C  
ATOM   2722  C   TYR B 173       6.380  10.602  -7.439  1.00  0.00           C  
ATOM   2723  O   TYR B 173       7.455  10.362  -6.884  1.00  0.00           O  
ATOM   2724  CB  TYR B 173       7.552  10.910  -9.627  1.00  0.00           C  
ATOM   2725  CG  TYR B 173       7.558  10.702 -11.122  1.00  0.00           C  
ATOM   2726  CD1 TYR B 173       7.869   9.460 -11.671  1.00  0.00           C  
ATOM   2727  CD2 TYR B 173       7.255  11.746 -11.989  1.00  0.00           C  
ATOM   2728  CE1 TYR B 173       7.879   9.263 -13.048  1.00  0.00           C  
ATOM   2729  CE2 TYR B 173       7.261  11.562 -13.368  1.00  0.00           C  
ATOM   2730  CZ  TYR B 173       7.573  10.319 -13.887  1.00  0.00           C  
ATOM   2731  OH  TYR B 173       7.581  10.130 -15.251  1.00  0.00           O  
ATOM   2732  H   TYR B 173       5.200  12.293  -9.413  1.00  0.00           H  
ATOM   2733  HA  TYR B 173       6.052   9.438  -9.197  1.00  0.00           H  
ATOM   2734 1HB  TYR B 173       7.736  11.967  -9.428  1.00  0.00           H  
ATOM   2735 2HB  TYR B 173       8.382  10.348  -9.201  1.00  0.00           H  
ATOM   2736  HD1 TYR B 173       8.110   8.621 -11.019  1.00  0.00           H  
ATOM   2737  HD2 TYR B 173       7.008  12.730 -11.591  1.00  0.00           H  
ATOM   2738  HE1 TYR B 173       8.125   8.283 -13.456  1.00  0.00           H  
ATOM   2739  HE2 TYR B 173       7.022  12.395 -14.030  1.00  0.00           H  
ATOM   2740  HH  TYR B 173       7.350  10.953 -15.688  1.00  0.00           H  
ATOM   2741  N   ASN B 174       5.294  11.033  -6.813  1.00  0.00           N  
ATOM   2742  CA  ASN B 174       5.222  11.301  -5.380  1.00  0.00           C  
ATOM   2743  C   ASN B 174       5.187  10.009  -4.569  1.00  0.00           C  
ATOM   2744  O   ASN B 174       5.549  10.000  -3.391  1.00  0.00           O  
ATOM   2745  CB  ASN B 174       4.000  12.163  -5.057  1.00  0.00           C  
ATOM   2746  CG  ASN B 174       4.192  13.616  -5.446  1.00  0.00           C  
ATOM   2747  OD1 ASN B 174       5.316  14.066  -5.679  1.00  0.00           O  
ATOM   2748  ND2 ASN B 174       3.094  14.360  -5.520  1.00  0.00           N  
ATOM   2749  H   ASN B 174       4.473  11.179  -7.383  1.00  0.00           H  
ATOM   2750  HA  ASN B 174       6.120  11.845  -5.084  1.00  0.00           H  
ATOM   2751 1HB  ASN B 174       3.128  11.771  -5.582  1.00  0.00           H  
ATOM   2752 2HB  ASN B 174       3.789  12.110  -3.989  1.00  0.00           H  
ATOM   2753 1HD2 ASN B 174       3.160  15.326  -5.772  1.00  0.00           H  
ATOM   2754 2HD2 ASN B 174       2.202  13.955  -5.324  1.00  0.00           H  
ATOM   2755  N   TYR B 175       4.762   8.909  -5.129  1.00  0.00           N  
ATOM   2756  CA  TYR B 175       4.587   7.662  -4.393  1.00  0.00           C  
ATOM   2757  C   TYR B 175       5.732   6.696  -4.676  1.00  0.00           C  
ATOM   2758  O   TYR B 175       5.955   6.307  -5.824  1.00  0.00           O  
ATOM   2759  CB  TYR B 175       3.251   7.007  -4.756  1.00  0.00           C  
ATOM   2760  CG  TYR B 175       2.051   7.877  -4.471  1.00  0.00           C  
ATOM   2761  CD1 TYR B 175       1.475   7.909  -3.203  1.00  0.00           C  
ATOM   2762  CD2 TYR B 175       1.490   8.668  -5.468  1.00  0.00           C  
ATOM   2763  CE1 TYR B 175       0.368   8.707  -2.935  1.00  0.00           C  
ATOM   2764  CE2 TYR B 175       0.384   9.470  -5.212  1.00  0.00           C  
ATOM   2765  CZ  TYR B 175      -0.169   9.484  -3.944  1.00  0.00           C  
ATOM   2766  OH  TYR B 175      -1.265  10.277  -3.685  1.00  0.00           O  
ATOM   2767  H   TYR B 175       4.547   8.932  -6.116  1.00  0.00           H  
ATOM   2768  HA  TYR B 175       4.586   7.887  -3.326  1.00  0.00           H  
ATOM   2769 1HB  TYR B 175       3.245   6.755  -5.817  1.00  0.00           H  
ATOM   2770 2HB  TYR B 175       3.138   6.078  -4.199  1.00  0.00           H  
ATOM   2771  HD1 TYR B 175       1.892   7.301  -2.399  1.00  0.00           H  
ATOM   2772  HD2 TYR B 175       1.917   8.665  -6.471  1.00  0.00           H  
ATOM   2773  HE1 TYR B 175      -0.067   8.717  -1.936  1.00  0.00           H  
ATOM   2774  HE2 TYR B 175      -0.042  10.081  -6.008  1.00  0.00           H  
ATOM   2775  HH  TYR B 175      -1.514  10.748  -4.484  1.00  0.00           H  
ATOM   2776  N   LEU B 176       6.463   6.407  -3.610  1.00  0.00           N  
ATOM   2777  CA  LEU B 176       7.666   5.589  -3.714  1.00  0.00           C  
ATOM   2778  C   LEU B 176       7.429   4.197  -3.136  1.00  0.00           C  
ATOM   2779  O   LEU B 176       6.562   4.016  -2.279  1.00  0.00           O  
ATOM   2780  CB  LEU B 176       8.836   6.262  -2.992  1.00  0.00           C  
ATOM   2781  CG  LEU B 176       9.181   7.683  -3.438  1.00  0.00           C  
ATOM   2782  CD1 LEU B 176      10.240   8.285  -2.520  1.00  0.00           C  
ATOM   2783  CD2 LEU B 176       9.656   7.689  -4.887  1.00  0.00           C  
ATOM   2784  H   LEU B 176       6.184   6.759  -2.705  1.00  0.00           H  
ATOM   2785  HA  LEU B 176       7.922   5.483  -4.768  1.00  0.00           H  
ATOM   2786 1HB  LEU B 176       8.611   6.301  -1.927  1.00  0.00           H  
ATOM   2787 2HB  LEU B 176       9.728   5.652  -3.132  1.00  0.00           H  
ATOM   2788  HG  LEU B 176       8.297   8.316  -3.353  1.00  0.00           H  
ATOM   2789 1HD1 LEU B 176      10.475   9.297  -2.850  1.00  0.00           H  
ATOM   2790 2HD1 LEU B 176       9.861   8.317  -1.499  1.00  0.00           H  
ATOM   2791 3HD1 LEU B 176      11.141   7.674  -2.555  1.00  0.00           H  
ATOM   2792 1HD2 LEU B 176       9.896   8.710  -5.187  1.00  0.00           H  
ATOM   2793 2HD2 LEU B 176      10.544   7.064  -4.981  1.00  0.00           H  
ATOM   2794 3HD2 LEU B 176       8.867   7.298  -5.530  1.00  0.00           H  
ATOM   2795  N   TYR B 177       8.163   3.266  -3.679  1.00  0.00           N  
ATOM   2796  CA  TYR B 177       8.228   1.926  -3.105  1.00  0.00           C  
ATOM   2797  C   TYR B 177       9.669   1.435  -3.028  1.00  0.00           C  
ATOM   2798  O   TYR B 177      10.554   1.982  -3.690  1.00  0.00           O  
ATOM   2799  CB  TYR B 177       7.386   0.947  -3.928  1.00  0.00           C  
ATOM   2800  CG  TYR B 177       7.879   0.763  -5.343  1.00  0.00           C  
ATOM   2801  CD1 TYR B 177       7.519   1.658  -6.348  1.00  0.00           C  
ATOM   2802  CD2 TYR B 177       8.704  -0.305  -5.677  1.00  0.00           C  
ATOM   2803  CE1 TYR B 177       7.969   1.491  -7.654  1.00  0.00           C  
ATOM   2804  CE2 TYR B 177       9.160  -0.481  -6.980  1.00  0.00           C  
ATOM   2805  CZ  TYR B 177       8.788   0.421  -7.959  1.00  0.00           C  
ATOM   2806  OH  TYR B 177       9.237   0.252  -9.250  1.00  0.00           O  
ATOM   2807  H   TYR B 177       8.697   3.471  -4.511  1.00  0.00           H  
ATOM   2808  HA  TYR B 177       7.827   1.964  -2.092  1.00  0.00           H  
ATOM   2809 1HB  TYR B 177       7.380  -0.028  -3.439  1.00  0.00           H  
ATOM   2810 2HB  TYR B 177       6.356   1.299  -3.969  1.00  0.00           H  
ATOM   2811  HD1 TYR B 177       6.874   2.506  -6.117  1.00  0.00           H  
ATOM   2812  HD2 TYR B 177       9.003  -1.022  -4.913  1.00  0.00           H  
ATOM   2813  HE1 TYR B 177       7.676   2.202  -8.426  1.00  0.00           H  
ATOM   2814  HE2 TYR B 177       9.805  -1.326  -7.222  1.00  0.00           H  
ATOM   2815  HH  TYR B 177       9.790  -0.531  -9.295  1.00  0.00           H  
ATOM   2816  N   ARG B 178       9.840   0.493  -2.098  1.00  0.00           N  
ATOM   2817  CA  ARG B 178      11.177  -0.074  -1.956  1.00  0.00           C  
ATOM   2818  C   ARG B 178      11.406  -1.195  -2.965  1.00  0.00           C  
ATOM   2819  O   ARG B 178      10.676  -2.188  -2.975  1.00  0.00           O  
ATOM   2820  CB  ARG B 178      11.391  -0.597  -0.534  1.00  0.00           C  
ATOM   2821  CG  ARG B 178      12.792  -1.130  -0.278  1.00  0.00           C  
ATOM   2822  CD  ARG B 178      12.977  -1.558   1.171  1.00  0.00           C  
ATOM   2823  NE  ARG B 178      12.850  -0.428   2.087  1.00  0.00           N  
ATOM   2824  CZ  ARG B 178      13.799   0.478   2.308  1.00  0.00           C  
ATOM   2825  NH1 ARG B 178      14.967   0.404   1.681  1.00  0.00           N  
ATOM   2826  NH2 ARG B 178      13.578   1.466   3.163  1.00  0.00           N  
ATOM   2827  H   ARG B 178       9.098   0.161  -1.498  1.00  0.00           H  
ATOM   2828  HA  ARG B 178      11.908   0.711  -2.152  1.00  0.00           H  
ATOM   2829 1HB  ARG B 178      11.196   0.202   0.180  1.00  0.00           H  
ATOM   2830 2HB  ARG B 178      10.681  -1.398  -0.330  1.00  0.00           H  
ATOM   2831 1HG  ARG B 178      12.975  -1.995  -0.916  1.00  0.00           H  
ATOM   2832 2HG  ARG B 178      13.524  -0.353  -0.502  1.00  0.00           H  
ATOM   2833 1HD  ARG B 178      12.220  -2.297   1.431  1.00  0.00           H  
ATOM   2834 2HD  ARG B 178      13.968  -1.993   1.298  1.00  0.00           H  
ATOM   2835  HE  ARG B 178      11.978  -0.326   2.590  1.00  0.00           H  
ATOM   2836 1HH1 ARG B 178      15.143  -0.346   1.028  1.00  0.00           H  
ATOM   2837 2HH1 ARG B 178      15.679   1.098   1.857  1.00  0.00           H  
ATOM   2838 1HH2 ARG B 178      12.691   1.529   3.644  1.00  0.00           H  
ATOM   2839 2HH2 ARG B 178      14.295   2.155   3.334  1.00  0.00           H  
ATOM   2840  N   LEU B 179      12.453  -1.019  -3.758  1.00  0.00           N  
ATOM   2841  CA  LEU B 179      12.774  -1.972  -4.815  1.00  0.00           C  
ATOM   2842  C   LEU B 179      13.840  -2.959  -4.352  1.00  0.00           C  
ATOM   2843  O   LEU B 179      13.769  -4.149  -4.666  1.00  0.00           O  
ATOM   2844  CB  LEU B 179      13.252  -1.238  -6.071  1.00  0.00           C  
ATOM   2845  CG  LEU B 179      13.532  -2.107  -7.298  1.00  0.00           C  
ATOM   2846  CD1 LEU B 179      12.273  -2.861  -7.713  1.00  0.00           C  
ATOM   2847  CD2 LEU B 179      14.055  -1.254  -8.449  1.00  0.00           C  
ATOM   2848  H   LEU B 179      13.043  -0.209  -3.630  1.00  0.00           H  
ATOM   2849  HA  LEU B 179      11.873  -2.532  -5.061  1.00  0.00           H  
ATOM   2850 1HB  LEU B 179      12.496  -0.507  -6.355  1.00  0.00           H  
ATOM   2851 2HB  LEU B 179      14.172  -0.704  -5.833  1.00  0.00           H  
ATOM   2852  HG  LEU B 179      14.280  -2.860  -7.048  1.00  0.00           H  
ATOM   2853 1HD1 LEU B 179      12.488  -3.475  -8.587  1.00  0.00           H  
ATOM   2854 2HD1 LEU B 179      11.945  -3.500  -6.893  1.00  0.00           H  
ATOM   2855 3HD1 LEU B 179      11.486  -2.148  -7.956  1.00  0.00           H  
ATOM   2856 1HD2 LEU B 179      14.250  -1.889  -9.314  1.00  0.00           H  
ATOM   2857 2HD2 LEU B 179      13.311  -0.501  -8.712  1.00  0.00           H  
ATOM   2858 3HD2 LEU B 179      14.979  -0.761  -8.146  1.00  0.00           H  
ATOM   2859  N   PHE B 180      14.808  -2.433  -3.538  1.00  0.00           N  
ATOM   2860  CA  PHE B 180      15.889  -3.292  -3.072  1.00  0.00           C  
ATOM   2861  C   PHE B 180      15.935  -3.326  -1.549  1.00  0.00           C  
ATOM   2862  O   PHE B 180      15.795  -2.290  -0.895  1.00  0.00           O  
ATOM   2863  CB  PHE B 180      17.235  -2.814  -3.627  1.00  0.00           C  
ATOM   2864  CG  PHE B 180      17.284  -2.755  -5.130  1.00  0.00           C  
ATOM   2865  CD1 PHE B 180      17.300  -3.921  -5.886  1.00  0.00           C  
ATOM   2866  CD2 PHE B 180      17.316  -1.532  -5.787  1.00  0.00           C  
ATOM   2867  CE1 PHE B 180      17.345  -3.868  -7.277  1.00  0.00           C  
ATOM   2868  CE2 PHE B 180      17.362  -1.471  -7.177  1.00  0.00           C  
ATOM   2869  CZ  PHE B 180      17.377  -2.641  -7.920  1.00  0.00           C  
ATOM   2870  H   PHE B 180      14.791  -1.464  -3.252  1.00  0.00           H  
ATOM   2871  HA  PHE B 180      15.705  -4.305  -3.431  1.00  0.00           H  
ATOM   2872 1HB  PHE B 180      17.456  -1.820  -3.240  1.00  0.00           H  
ATOM   2873 2HB  PHE B 180      18.026  -3.481  -3.286  1.00  0.00           H  
ATOM   2874  HD1 PHE B 180      17.276  -4.885  -5.378  1.00  0.00           H  
ATOM   2875  HD2 PHE B 180      17.305  -0.612  -5.201  1.00  0.00           H  
ATOM   2876  HE1 PHE B 180      17.355  -4.791  -7.857  1.00  0.00           H  
ATOM   2877  HE2 PHE B 180      17.387  -0.505  -7.682  1.00  0.00           H  
ATOM   2878  HZ  PHE B 180      17.415  -2.595  -9.007  1.00  0.00           H  
ATOM   2879  N   ARG B 181      16.167  -4.548  -1.053  1.00  0.00           N  
ATOM   2880  CA  ARG B 181      16.318  -4.753   0.384  1.00  0.00           C  
ATOM   2881  C   ARG B 181      17.097  -6.031   0.676  1.00  0.00           C  
ATOM   2882  O   ARG B 181      16.984  -7.015  -0.059  1.00  0.00           O  
ATOM   2883  CB  ARG B 181      14.949  -4.807   1.066  1.00  0.00           C  
ATOM   2884  CG  ARG B 181      15.018  -4.827   2.585  1.00  0.00           C  
ATOM   2885  CD  ARG B 181      13.632  -4.768   3.213  1.00  0.00           C  
ATOM   2886  NE  ARG B 181      13.703  -4.729   4.671  1.00  0.00           N  
ATOM   2887  CZ  ARG B 181      12.964  -5.476   5.486  1.00  0.00           C  
ATOM   2888  NH1 ARG B 181      12.081  -6.340   5.000  1.00  0.00           N  
ATOM   2889  NH2 ARG B 181      13.110  -5.359   6.798  1.00  0.00           N  
ATOM   2890  H   ARG B 181      16.240  -5.342  -1.673  1.00  0.00           H  
ATOM   2891  HA  ARG B 181      16.879  -3.914   0.796  1.00  0.00           H  
ATOM   2892 1HB  ARG B 181      14.358  -3.943   0.765  1.00  0.00           H  
ATOM   2893 2HB  ARG B 181      14.414  -5.699   0.739  1.00  0.00           H  
ATOM   2894 1HG  ARG B 181      15.505  -5.745   2.915  1.00  0.00           H  
ATOM   2895 2HG  ARG B 181      15.590  -3.967   2.935  1.00  0.00           H  
ATOM   2896 1HD  ARG B 181      13.115  -3.872   2.870  1.00  0.00           H  
ATOM   2897 2HD  ARG B 181      13.062  -5.649   2.921  1.00  0.00           H  
ATOM   2898  HE  ARG B 181      14.362  -4.088   5.093  1.00  0.00           H  
ATOM   2899 1HH1 ARG B 181      11.965  -6.435   4.001  1.00  0.00           H  
ATOM   2900 2HH1 ARG B 181      11.526  -6.902   5.629  1.00  0.00           H  
ATOM   2901 1HH2 ARG B 181      13.781  -4.704   7.175  1.00  0.00           H  
ATOM   2902 2HH2 ARG B 181      12.551  -5.924   7.420  1.00  0.00           H  
ATOM   2903  N   LYS B 182      17.874  -5.954   1.687  1.00  0.00           N  
ATOM   2904  CA  LYS B 182      18.751  -7.073   2.020  1.00  0.00           C  
ATOM   2905  C   LYS B 182      17.944  -8.291   2.462  1.00  0.00           C  
ATOM   2906  O   LYS B 182      18.329  -9.430   2.190  1.00  0.00           O  
ATOM   2907  CB  LYS B 182      19.739  -6.673   3.116  1.00  0.00           C  
ATOM   2908  CG  LYS B 182      20.823  -5.712   2.651  1.00  0.00           C  
ATOM   2909  CD  LYS B 182      21.813  -5.403   3.768  1.00  0.00           C  
ATOM   2910  CE  LYS B 182      22.883  -4.420   3.311  1.00  0.00           C  
ATOM   2911  NZ  LYS B 182      23.821  -4.069   4.419  1.00  0.00           N  
ATOM   2912  H   LYS B 182      17.892  -5.126   2.265  1.00  0.00           H  
ATOM   2913  HA  LYS B 182      19.314  -7.349   1.128  1.00  0.00           H  
ATOM   2914 1HB  LYS B 182      19.199  -6.202   3.938  1.00  0.00           H  
ATOM   2915 2HB  LYS B 182      20.225  -7.565   3.511  1.00  0.00           H  
ATOM   2916 1HG  LYS B 182      21.364  -6.151   1.812  1.00  0.00           H  
ATOM   2917 2HG  LYS B 182      20.365  -4.781   2.318  1.00  0.00           H  
ATOM   2918 1HD  LYS B 182      21.280  -4.976   4.619  1.00  0.00           H  
ATOM   2919 2HD  LYS B 182      22.297  -6.325   4.091  1.00  0.00           H  
ATOM   2920 1HE  LYS B 182      23.452  -4.857   2.492  1.00  0.00           H  
ATOM   2921 2HE  LYS B 182      22.408  -3.508   2.949  1.00  0.00           H  
ATOM   2922 1HZ  LYS B 182      24.514  -3.417   4.080  1.00  0.00           H  
ATOM   2923 2HZ  LYS B 182      23.304  -3.646   5.177  1.00  0.00           H  
ATOM   2924 3HZ  LYS B 182      24.280  -4.905   4.750  1.00  0.00           H  
ATOM   2925  N   SER B 183      16.887  -8.065   3.147  1.00  0.00           N  
ATOM   2926  CA  SER B 183      16.051  -9.161   3.627  1.00  0.00           C  
ATOM   2927  C   SER B 183      14.574  -8.786   3.590  1.00  0.00           C  
ATOM   2928  O   SER B 183      14.229  -7.608   3.474  1.00  0.00           O  
ATOM   2929  CB  SER B 183      16.450  -9.556   5.049  1.00  0.00           C  
ATOM   2930  OG  SER B 183      16.234  -8.483   5.949  1.00  0.00           O  
ATOM   2931  H   SER B 183      16.623  -7.114   3.362  1.00  0.00           H  
ATOM   2932  HA  SER B 183      16.198 -10.021   2.972  1.00  0.00           H  
ATOM   2933 1HB  SER B 183      15.868 -10.422   5.363  1.00  0.00           H  
ATOM   2934 2HB  SER B 183      17.500  -9.844   5.065  1.00  0.00           H  
ATOM   2935  HG  SER B 183      15.882  -7.762   5.422  1.00  0.00           H  
ATOM   2936  N   ASN B 184      13.697  -9.888   3.561  1.00  0.00           N  
ATOM   2937  CA  ASN B 184      12.256  -9.662   3.598  1.00  0.00           C  
ATOM   2938  C   ASN B 184      11.825  -9.005   4.907  1.00  0.00           C  
ATOM   2939  O   ASN B 184      12.469  -9.191   5.941  1.00  0.00           O  
ATOM   2940  CB  ASN B 184      11.500 -10.976   3.389  1.00  0.00           C  
ATOM   2941  CG  ASN B 184      11.722 -11.564   2.010  1.00  0.00           C  
ATOM   2942  OD1 ASN B 184      12.221 -10.889   1.106  1.00  0.00           O  
ATOM   2943  ND2 ASN B 184      11.354 -12.828   1.838  1.00  0.00           N  
ATOM   2944  H   ASN B 184      14.045 -10.835   3.515  1.00  0.00           H  
ATOM   2945  HA  ASN B 184      11.992  -8.977   2.791  1.00  0.00           H  
ATOM   2946 1HB  ASN B 184      11.820 -11.703   4.137  1.00  0.00           H  
ATOM   2947 2HB  ASN B 184      10.432 -10.808   3.531  1.00  0.00           H  
ATOM   2948 1HD2 ASN B 184      11.477 -13.268   0.948  1.00  0.00           H  
ATOM   2949 2HD2 ASN B 184      10.954 -13.340   2.598  1.00  0.00           H  
ATOM   2950  N   LEU B 185      10.705  -8.258   4.881  1.00  0.00           N  
ATOM   2951  CA  LEU B 185      10.122  -7.631   6.062  1.00  0.00           C  
ATOM   2952  C   LEU B 185       9.524  -8.678   6.995  1.00  0.00           C  
ATOM   2953  O   LEU B 185       8.967  -9.678   6.538  1.00  0.00           O  
ATOM   2954  CB  LEU B 185       9.046  -6.620   5.656  1.00  0.00           C  
ATOM   2955  CG  LEU B 185       9.538  -5.351   4.958  1.00  0.00           C  
ATOM   2956  CD1 LEU B 185       8.354  -4.519   4.474  1.00  0.00           C  
ATOM   2957  CD2 LEU B 185      10.424  -4.535   5.893  1.00  0.00           C  
ATOM   2958  H   LEU B 185      10.255  -8.134   3.985  1.00  0.00           H  
ATOM   2959  HA  LEU B 185      10.910  -7.104   6.598  1.00  0.00           H  
ATOM   2960 1HB  LEU B 185       8.345  -7.111   4.983  1.00  0.00           H  
ATOM   2961 2HB  LEU B 185       8.504  -6.311   6.550  1.00  0.00           H  
ATOM   2962  HG  LEU B 185      10.114  -5.622   4.073  1.00  0.00           H  
ATOM   2963 1HD1 LEU B 185       8.720  -3.619   3.979  1.00  0.00           H  
ATOM   2964 2HD1 LEU B 185       7.762  -5.104   3.770  1.00  0.00           H  
ATOM   2965 3HD1 LEU B 185       7.735  -4.238   5.325  1.00  0.00           H  
ATOM   2966 1HD2 LEU B 185      10.765  -3.636   5.379  1.00  0.00           H  
ATOM   2967 2HD2 LEU B 185       9.855  -4.252   6.779  1.00  0.00           H  
ATOM   2968 3HD2 LEU B 185      11.286  -5.132   6.191  1.00  0.00           H  
ATOM   2969  N   LYS B 186       9.741  -8.448   8.266  1.00  0.00           N  
ATOM   2970  CA  LYS B 186       8.818  -9.098   9.191  1.00  0.00           C  
ATOM   2971  C   LYS B 186       7.427  -8.476   9.110  1.00  0.00           C  
ATOM   2972  O   LYS B 186       7.271  -7.352   8.627  1.00  0.00           O  
ATOM   2973  CB  LYS B 186       9.346  -9.014  10.624  1.00  0.00           C  
ATOM   2974  CG  LYS B 186      10.679  -9.718  10.835  1.00  0.00           C  
ATOM   2975  CD  LYS B 186      11.173  -9.563  12.268  1.00  0.00           C  
ATOM   2976  CE  LYS B 186      12.543 -10.198  12.459  1.00  0.00           C  
ATOM   2977  NZ  LYS B 186      13.070  -9.974  13.839  1.00  0.00           N  
ATOM   2978  H   LYS B 186      10.481  -7.869   8.636  1.00  0.00           H  
ATOM   2979  HA  LYS B 186       8.732 -10.149   8.913  1.00  0.00           H  
ATOM   2980 1HB  LYS B 186       9.467  -7.968  10.906  1.00  0.00           H  
ATOM   2981 2HB  LYS B 186       8.619  -9.455  11.306  1.00  0.00           H  
ATOM   2982 1HG  LYS B 186      10.569 -10.780  10.613  1.00  0.00           H  
ATOM   2983 2HG  LYS B 186      11.423  -9.299  10.158  1.00  0.00           H  
ATOM   2984 1HD  LYS B 186      11.237  -8.503  12.519  1.00  0.00           H  
ATOM   2985 2HD  LYS B 186      10.467 -10.038  12.950  1.00  0.00           H  
ATOM   2986 1HE  LYS B 186      12.476 -11.269  12.277  1.00  0.00           H  
ATOM   2987 2HE  LYS B 186      13.244  -9.773  11.741  1.00  0.00           H  
ATOM   2988 1HZ  LYS B 186      13.978 -10.408  13.928  1.00  0.00           H  
ATOM   2989 2HZ  LYS B 186      13.153  -8.982  14.011  1.00  0.00           H  
ATOM   2990 3HZ  LYS B 186      12.436 -10.380  14.512  1.00  0.00           H  
ATOM   2991  N   PRO B 187       6.421  -9.275   9.623  1.00  0.00           N  
ATOM   2992  CA  PRO B 187       5.068  -8.718   9.560  1.00  0.00           C  
ATOM   2993  C   PRO B 187       4.953  -7.368  10.266  1.00  0.00           C  
ATOM   2994  O   PRO B 187       5.429  -7.214  11.393  1.00  0.00           O  
ATOM   2995  CB  PRO B 187       4.218  -9.777  10.266  1.00  0.00           C  
ATOM   2996  CG  PRO B 187       4.950 -11.061  10.050  1.00  0.00           C  
ATOM   2997  CD  PRO B 187       6.425 -10.788  10.127  1.00  0.00           C  
ATOM   2998  HA  PRO B 187       4.768  -8.614   8.507  1.00  0.00           H  
ATOM   2999 1HB  PRO B 187       4.113  -9.526  11.332  1.00  0.00           H  
ATOM   3000 2HB  PRO B 187       3.205  -9.793   9.838  1.00  0.00           H  
ATOM   3001 1HG  PRO B 187       4.654 -11.800  10.809  1.00  0.00           H  
ATOM   3002 2HG  PRO B 187       4.687 -11.488   9.071  1.00  0.00           H  
ATOM   3003 1HD  PRO B 187       6.766 -10.905  11.166  1.00  0.00           H  
ATOM   3004 2HD  PRO B 187       6.962 -11.480   9.462  1.00  0.00           H  
ATOM   3005  N   PHE B 188       4.326  -6.314   9.523  1.00  0.00           N  
ATOM   3006  CA  PHE B 188       3.989  -4.965   9.961  1.00  0.00           C  
ATOM   3007  C   PHE B 188       5.249  -4.144  10.205  1.00  0.00           C  
ATOM   3008  O   PHE B 188       5.200  -3.099  10.857  1.00  0.00           O  
ATOM   3009  CB  PHE B 188       3.136  -5.008  11.233  1.00  0.00           C  
ATOM   3010  CG  PHE B 188       1.802  -5.679  11.047  1.00  0.00           C  
ATOM   3011  CD1 PHE B 188       0.865  -5.160  10.163  1.00  0.00           C  
ATOM   3012  CD2 PHE B 188       1.486  -6.830  11.757  1.00  0.00           C  
ATOM   3013  CE1 PHE B 188      -0.371  -5.779   9.989  1.00  0.00           C  
ATOM   3014  CE2 PHE B 188       0.253  -7.455  11.589  1.00  0.00           C  
ATOM   3015  CZ  PHE B 188      -0.674  -6.927  10.705  1.00  0.00           C  
ATOM   3016  H   PHE B 188       4.109  -6.593   8.577  1.00  0.00           H  
ATOM   3017  HA  PHE B 188       3.413  -4.479   9.172  1.00  0.00           H  
ATOM   3018 1HB  PHE B 188       3.677  -5.538  12.016  1.00  0.00           H  
ATOM   3019 2HB  PHE B 188       2.960  -3.993  11.587  1.00  0.00           H  
ATOM   3020  HD1 PHE B 188       1.106  -4.257   9.601  1.00  0.00           H  
ATOM   3021  HD2 PHE B 188       2.217  -7.244  12.453  1.00  0.00           H  
ATOM   3022  HE1 PHE B 188      -1.096  -5.360   9.291  1.00  0.00           H  
ATOM   3023  HE2 PHE B 188       0.016  -8.358  12.152  1.00  0.00           H  
ATOM   3024  HZ  PHE B 188      -1.640  -7.413  10.574  1.00  0.00           H  
ATOM   3025  N   GLU B 189       6.434  -4.805   9.812  1.00  0.00           N  
ATOM   3026  CA  GLU B 189       7.684  -4.052   9.848  1.00  0.00           C  
ATOM   3027  C   GLU B 189       7.670  -2.912   8.833  1.00  0.00           C  
ATOM   3028  O   GLU B 189       7.133  -3.059   7.733  1.00  0.00           O  
ATOM   3029  CB  GLU B 189       8.876  -4.976   9.585  1.00  0.00           C  
ATOM   3030  CG  GLU B 189      10.227  -4.285   9.703  1.00  0.00           C  
ATOM   3031  CD  GLU B 189      11.398  -5.201   9.387  1.00  0.00           C  
ATOM   3032  OE1 GLU B 189      12.564  -4.777   9.560  1.00  0.00           O  
ATOM   3033  OE2 GLU B 189      11.149  -6.352   8.964  1.00  0.00           O  
ATOM   3034  H   GLU B 189       6.449  -5.769   9.510  1.00  0.00           H  
ATOM   3035  HA  GLU B 189       7.796  -3.614  10.840  1.00  0.00           H  
ATOM   3036 1HB  GLU B 189       8.856  -5.806  10.291  1.00  0.00           H  
ATOM   3037 2HB  GLU B 189       8.796  -5.397   8.583  1.00  0.00           H  
ATOM   3038 1HG  GLU B 189      10.251  -3.438   9.017  1.00  0.00           H  
ATOM   3039 2HG  GLU B 189      10.339  -3.900  10.716  1.00  0.00           H  
ATOM   3040  N   ARG B 190       8.199  -1.737   9.323  1.00  0.00           N  
ATOM   3041  CA  ARG B 190       8.323  -0.580   8.442  1.00  0.00           C  
ATOM   3042  C   ARG B 190       9.782  -0.162   8.290  1.00  0.00           C  
ATOM   3043  O   ARG B 190      10.498  -0.018   9.283  1.00  0.00           O  
ATOM   3044  CB  ARG B 190       7.494   0.591   8.972  1.00  0.00           C  
ATOM   3045  CG  ARG B 190       7.401   1.765   8.011  1.00  0.00           C  
ATOM   3046  CD  ARG B 190       6.452   2.840   8.523  1.00  0.00           C  
ATOM   3047  NE  ARG B 190       6.596   3.045   9.961  1.00  0.00           N  
ATOM   3048  CZ  ARG B 190       6.092   4.076  10.634  1.00  0.00           C  
ATOM   3049  NH1 ARG B 190       5.397   5.020  10.008  1.00  0.00           N  
ATOM   3050  NH2 ARG B 190       6.283   4.164  11.942  1.00  0.00           N  
ATOM   3051  H   ARG B 190       8.504  -1.659  10.283  1.00  0.00           H  
ATOM   3052  HA  ARG B 190       7.947  -0.854   7.456  1.00  0.00           H  
ATOM   3053 1HB  ARG B 190       6.483   0.251   9.190  1.00  0.00           H  
ATOM   3054 2HB  ARG B 190       7.927   0.950   9.905  1.00  0.00           H  
ATOM   3055 1HG  ARG B 190       8.388   2.211   7.885  1.00  0.00           H  
ATOM   3056 2HG  ARG B 190       7.034   1.417   7.045  1.00  0.00           H  
ATOM   3057 1HD  ARG B 190       6.664   3.783   8.019  1.00  0.00           H  
ATOM   3058 2HD  ARG B 190       5.424   2.544   8.320  1.00  0.00           H  
ATOM   3059  HE  ARG B 190       7.116   2.354  10.485  1.00  0.00           H  
ATOM   3060 1HH1 ARG B 190       5.247   4.959   9.011  1.00  0.00           H  
ATOM   3061 2HH1 ARG B 190       5.019   5.798  10.529  1.00  0.00           H  
ATOM   3062 1HH2 ARG B 190       6.810   3.449  12.425  1.00  0.00           H  
ATOM   3063 2HH2 ARG B 190       5.902   4.945  12.456  1.00  0.00           H  
ATOM   3064  N   ASP B 191      10.272  -0.009   7.075  1.00  0.00           N  
ATOM   3065  CA  ASP B 191      11.647   0.393   6.792  1.00  0.00           C  
ATOM   3066  C   ASP B 191      11.684   1.636   5.906  1.00  0.00           C  
ATOM   3067  O   ASP B 191      11.349   1.571   4.722  1.00  0.00           O  
ATOM   3068  CB  ASP B 191      12.414  -0.751   6.127  1.00  0.00           C  
ATOM   3069  CG  ASP B 191      13.882  -0.430   5.907  1.00  0.00           C  
ATOM   3070  OD1 ASP B 191      14.367   0.598   6.427  1.00  0.00           O  
ATOM   3071  OD2 ASP B 191      14.560  -1.212   5.205  1.00  0.00           O  
ATOM   3072  H   ASP B 191       9.643  -0.185   6.305  1.00  0.00           H  
ATOM   3073  HA  ASP B 191      12.137   0.639   7.735  1.00  0.00           H  
ATOM   3074 1HB  ASP B 191      12.342  -1.646   6.746  1.00  0.00           H  
ATOM   3075 2HB  ASP B 191      11.959  -0.982   5.163  1.00  0.00           H  
ATOM   3076  N   ILE B 192      12.263   2.754   6.521  1.00  0.00           N  
ATOM   3077  CA  ILE B 192      12.254   4.006   5.771  1.00  0.00           C  
ATOM   3078  C   ILE B 192      13.686   4.419   5.440  1.00  0.00           C  
ATOM   3079  O   ILE B 192      13.947   5.585   5.134  1.00  0.00           O  
ATOM   3080  CB  ILE B 192      11.540   5.129   6.555  1.00  0.00           C  
ATOM   3081  CG1 ILE B 192      12.206   5.334   7.921  1.00  0.00           C  
ATOM   3082  CG2 ILE B 192      10.050   4.813   6.715  1.00  0.00           C  
ATOM   3083  CD1 ILE B 192      11.769   6.604   8.638  1.00  0.00           C  
ATOM   3084  H   ILE B 192      12.678   2.735   7.441  1.00  0.00           H  
ATOM   3085  HA  ILE B 192      11.714   3.847   4.838  1.00  0.00           H  
ATOM   3086  HB  ILE B 192      11.645   6.071   6.017  1.00  0.00           H  
ATOM   3087 1HG1 ILE B 192      11.982   4.485   8.566  1.00  0.00           H  
ATOM   3088 2HG1 ILE B 192      13.289   5.371   7.796  1.00  0.00           H  
ATOM   3089 1HG2 ILE B 192       9.565   5.616   7.270  1.00  0.00           H  
ATOM   3090 2HG2 ILE B 192       9.590   4.723   5.732  1.00  0.00           H  
ATOM   3091 3HG2 ILE B 192       9.933   3.875   7.258  1.00  0.00           H  
ATOM   3092 1HD1 ILE B 192      12.285   6.677   9.596  1.00  0.00           H  
ATOM   3093 2HD1 ILE B 192      12.017   7.472   8.025  1.00  0.00           H  
ATOM   3094 3HD1 ILE B 192      10.694   6.574   8.807  1.00  0.00           H  
ATOM   3095  N   SER B 193      14.563   3.393   5.518  1.00  0.00           N  
ATOM   3096  CA  SER B 193      15.981   3.640   5.277  1.00  0.00           C  
ATOM   3097  C   SER B 193      16.232   4.059   3.832  1.00  0.00           C  
ATOM   3098  O   SER B 193      15.593   3.545   2.911  1.00  0.00           O  
ATOM   3099  CB  SER B 193      16.806   2.394   5.605  1.00  0.00           C  
ATOM   3100  OG  SER B 193      18.162   2.577   5.237  1.00  0.00           O  
ATOM   3101  H   SER B 193      14.258   2.456   5.740  1.00  0.00           H  
ATOM   3102  HA  SER B 193      16.306   4.454   5.927  1.00  0.00           H  
ATOM   3103 1HB  SER B 193      16.739   2.184   6.672  1.00  0.00           H  
ATOM   3104 2HB  SER B 193      16.394   1.536   5.076  1.00  0.00           H  
ATOM   3105  HG  SER B 193      18.218   3.461   4.866  1.00  0.00           H  
ATOM   3106  N   THR B 194      17.219   4.993   3.661  1.00  0.00           N  
ATOM   3107  CA  THR B 194      17.631   5.419   2.328  1.00  0.00           C  
ATOM   3108  C   THR B 194      19.058   4.965   2.033  1.00  0.00           C  
ATOM   3109  O   THR B 194      19.710   5.498   1.132  1.00  0.00           O  
ATOM   3110  CB  THR B 194      17.534   6.948   2.174  1.00  0.00           C  
ATOM   3111  OG1 THR B 194      18.318   7.576   3.196  1.00  0.00           O  
ATOM   3112  CG2 THR B 194      16.089   7.422   2.296  1.00  0.00           C  
ATOM   3113  H   THR B 194      17.672   5.397   4.468  1.00  0.00           H  
ATOM   3114  HA  THR B 194      16.965   4.960   1.597  1.00  0.00           H  
ATOM   3115  HB  THR B 194      17.920   7.241   1.198  1.00  0.00           H  
ATOM   3116  HG1 THR B 194      18.726   6.902   3.745  1.00  0.00           H  
ATOM   3117 1HG2 THR B 194      16.051   8.505   2.183  1.00  0.00           H  
ATOM   3118 2HG2 THR B 194      15.486   6.954   1.518  1.00  0.00           H  
ATOM   3119 3HG2 THR B 194      15.697   7.146   3.274  1.00  0.00           H  
ATOM   3120  N   GLU B 195      19.453   4.004   2.896  1.00  0.00           N  
ATOM   3121  CA  GLU B 195      20.792   3.464   2.686  1.00  0.00           C  
ATOM   3122  C   GLU B 195      20.924   2.838   1.300  1.00  0.00           C  
ATOM   3123  O   GLU B 195      20.036   2.107   0.857  1.00  0.00           O  
ATOM   3124  CB  GLU B 195      21.131   2.430   3.763  1.00  0.00           C  
ATOM   3125  CG  GLU B 195      22.571   1.942   3.716  1.00  0.00           C  
ATOM   3126  CD  GLU B 195      22.888   0.904   4.781  1.00  0.00           C  
ATOM   3127  OE1 GLU B 195      24.058   0.467   4.874  1.00  0.00           O  
ATOM   3128  OE2 GLU B 195      21.960   0.525   5.529  1.00  0.00           O  
ATOM   3129  H   GLU B 195      18.892   3.647   3.657  1.00  0.00           H  
ATOM   3130  HA  GLU B 195      21.509   4.283   2.752  1.00  0.00           H  
ATOM   3131 1HB  GLU B 195      20.950   2.859   4.749  1.00  0.00           H  
ATOM   3132 2HB  GLU B 195      20.476   1.565   3.656  1.00  0.00           H  
ATOM   3133 1HG  GLU B 195      22.764   1.506   2.736  1.00  0.00           H  
ATOM   3134 2HG  GLU B 195      23.237   2.795   3.842  1.00  0.00           H  
ATOM   3135  N   ILE B 196      22.078   3.242   0.604  1.00  0.00           N  
ATOM   3136  CA  ILE B 196      22.339   2.718  -0.732  1.00  0.00           C  
ATOM   3137  C   ILE B 196      22.507   1.201  -0.668  1.00  0.00           C  
ATOM   3138  O   ILE B 196      23.263   0.689   0.160  1.00  0.00           O  
ATOM   3139  CB  ILE B 196      23.591   3.370  -1.360  1.00  0.00           C  
ATOM   3140  CG1 ILE B 196      23.388   4.882  -1.511  1.00  0.00           C  
ATOM   3141  CG2 ILE B 196      23.917   2.724  -2.710  1.00  0.00           C  
ATOM   3142  CD1 ILE B 196      22.200   5.262  -2.384  1.00  0.00           C  
ATOM   3143  H   ILE B 196      22.733   3.892   1.014  1.00  0.00           H  
ATOM   3144  HA  ILE B 196      21.483   2.946  -1.366  1.00  0.00           H  
ATOM   3145  HB  ILE B 196      24.442   3.240  -0.693  1.00  0.00           H  
ATOM   3146 1HG1 ILE B 196      23.245   5.330  -0.528  1.00  0.00           H  
ATOM   3147 2HG1 ILE B 196      24.283   5.328  -1.945  1.00  0.00           H  
ATOM   3148 1HG2 ILE B 196      24.801   3.198  -3.136  1.00  0.00           H  
ATOM   3149 2HG2 ILE B 196      24.108   1.661  -2.568  1.00  0.00           H  
ATOM   3150 3HG2 ILE B 196      23.074   2.854  -3.389  1.00  0.00           H  
ATOM   3151 1HD1 ILE B 196      22.124   6.348  -2.442  1.00  0.00           H  
ATOM   3152 2HD1 ILE B 196      22.339   4.854  -3.386  1.00  0.00           H  
ATOM   3153 3HD1 ILE B 196      21.286   4.858  -1.951  1.00  0.00           H  
ATOM   3154  N   TYR B 197      21.647   0.569  -1.526  1.00  0.00           N  
ATOM   3155  CA  TYR B 197      21.716  -0.885  -1.615  1.00  0.00           C  
ATOM   3156  C   TYR B 197      23.001  -1.329  -2.305  1.00  0.00           C  
ATOM   3157  O   TYR B 197      23.316  -0.864  -3.403  1.00  0.00           O  
ATOM   3158  CB  TYR B 197      20.502  -1.436  -2.370  1.00  0.00           C  
ATOM   3159  CG  TYR B 197      20.495  -2.940  -2.492  1.00  0.00           C  
ATOM   3160  CD1 TYR B 197      20.872  -3.564  -3.679  1.00  0.00           C  
ATOM   3161  CD2 TYR B 197      20.109  -3.740  -1.422  1.00  0.00           C  
ATOM   3162  CE1 TYR B 197      20.864  -4.950  -3.797  1.00  0.00           C  
ATOM   3163  CE2 TYR B 197      20.098  -5.127  -1.528  1.00  0.00           C  
ATOM   3164  CZ  TYR B 197      20.477  -5.722  -2.718  1.00  0.00           C  
ATOM   3165  OH  TYR B 197      20.468  -7.094  -2.829  1.00  0.00           O  
ATOM   3166  H   TYR B 197      20.974   1.065  -2.093  1.00  0.00           H  
ATOM   3167  HA  TYR B 197      21.712  -1.294  -0.604  1.00  0.00           H  
ATOM   3168 1HB  TYR B 197      19.587  -1.130  -1.861  1.00  0.00           H  
ATOM   3169 2HB  TYR B 197      20.475  -1.012  -3.373  1.00  0.00           H  
ATOM   3170  HD1 TYR B 197      21.180  -2.965  -4.536  1.00  0.00           H  
ATOM   3171  HD2 TYR B 197      19.807  -3.282  -0.480  1.00  0.00           H  
ATOM   3172  HE1 TYR B 197      21.163  -5.419  -4.734  1.00  0.00           H  
ATOM   3173  HE2 TYR B 197      19.791  -5.736  -0.677  1.00  0.00           H  
ATOM   3174  HH  TYR B 197      20.177  -7.479  -1.999  1.00  0.00           H  
ATOM   3175  N   GLN B 198      23.809  -2.156  -1.646  1.00  0.00           N  
ATOM   3176  CA  GLN B 198      25.061  -2.680  -2.182  1.00  0.00           C  
ATOM   3177  C   GLN B 198      24.875  -4.090  -2.736  1.00  0.00           C  
ATOM   3178  O   GLN B 198      24.682  -5.041  -1.976  1.00  0.00           O  
ATOM   3179  CB  GLN B 198      26.148  -2.678  -1.107  1.00  0.00           C  
ATOM   3180  CG  GLN B 198      27.520  -3.096  -1.619  1.00  0.00           C  
ATOM   3181  CD  GLN B 198      28.577  -3.101  -0.530  1.00  0.00           C  
ATOM   3182  OE1 GLN B 198      28.422  -2.448   0.507  1.00  0.00           O  
ATOM   3183  NE2 GLN B 198      29.659  -3.837  -0.757  1.00  0.00           N  
ATOM   3184  H   GLN B 198      23.520  -2.427  -0.717  1.00  0.00           H  
ATOM   3185  HA  GLN B 198      25.382  -2.038  -3.002  1.00  0.00           H  
ATOM   3186 1HB  GLN B 198      26.235  -1.679  -0.679  1.00  0.00           H  
ATOM   3187 2HB  GLN B 198      25.865  -3.356  -0.302  1.00  0.00           H  
ATOM   3188 1HG  GLN B 198      27.452  -4.103  -2.029  1.00  0.00           H  
ATOM   3189 2HG  GLN B 198      27.835  -2.397  -2.394  1.00  0.00           H  
ATOM   3190 1HE2 GLN B 198      30.389  -3.878  -0.074  1.00  0.00           H  
ATOM   3191 2HE2 GLN B 198      29.745  -4.351  -1.611  1.00  0.00           H  
ATOM   3192  N   ALA B 199      24.809  -4.239  -4.000  1.00  0.00           N  
ATOM   3193  CA  ALA B 199      24.581  -5.511  -4.680  1.00  0.00           C  
ATOM   3194  C   ALA B 199      25.886  -6.283  -4.851  1.00  0.00           C  
ATOM   3195  O   ALA B 199      25.879  -7.513  -4.942  1.00  0.00           O  
ATOM   3196  CB  ALA B 199      23.922  -5.277  -6.037  1.00  0.00           C  
ATOM   3197  H   ALA B 199      24.926  -3.401  -4.551  1.00  0.00           H  
ATOM   3198  HA  ALA B 199      23.913  -6.111  -4.062  1.00  0.00           H  
ATOM   3199 1HB  ALA B 199      23.758  -6.234  -6.532  1.00  0.00           H  
ATOM   3200 2HB  ALA B 199      22.966  -4.774  -5.895  1.00  0.00           H  
ATOM   3201 3HB  ALA B 199      24.570  -4.656  -6.654  1.00  0.00           H  
ATOM   3202  N   GLY B 200      27.069  -5.586  -4.751  1.00  0.00           N  
ATOM   3203  CA  GLY B 200      28.391  -6.178  -4.883  1.00  0.00           C  
ATOM   3204  C   GLY B 200      29.192  -6.142  -3.595  1.00  0.00           C  
ATOM   3205  O   GLY B 200      28.630  -5.966  -2.513  1.00  0.00           O  
ATOM   3206  H   GLY B 200      26.989  -4.595  -4.573  1.00  0.00           H  
ATOM   3207 1HA  GLY B 200      28.295  -7.215  -5.206  1.00  0.00           H  
ATOM   3208 2HA  GLY B 200      28.950  -5.652  -5.656  1.00  0.00           H  
ATOM   3209  N   SER B 201      30.544  -6.422  -3.691  1.00  0.00           N  
ATOM   3210  CA  SER B 201      31.427  -6.530  -2.534  1.00  0.00           C  
ATOM   3211  C   SER B 201      32.110  -5.200  -2.233  1.00  0.00           C  
ATOM   3212  O   SER B 201      32.583  -4.978  -1.116  1.00  0.00           O  
ATOM   3213  CB  SER B 201      32.482  -7.614  -2.765  1.00  0.00           C  
ATOM   3214  OG  SER B 201      33.235  -7.341  -3.934  1.00  0.00           O  
ATOM   3215  H   SER B 201      30.927  -6.556  -4.616  1.00  0.00           H  
ATOM   3216  HA  SER B 201      30.827  -6.806  -1.666  1.00  0.00           H  
ATOM   3217 1HB  SER B 201      33.146  -7.665  -1.902  1.00  0.00           H  
ATOM   3218 2HB  SER B 201      31.993  -8.583  -2.859  1.00  0.00           H  
ATOM   3219  HG  SER B 201      32.881  -6.523  -4.292  1.00  0.00           H  
ATOM   3220  N   THR B 202      32.085  -4.259  -3.266  1.00  0.00           N  
ATOM   3221  CA  THR B 202      32.678  -2.941  -3.071  1.00  0.00           C  
ATOM   3222  C   THR B 202      31.710  -2.015  -2.341  1.00  0.00           C  
ATOM   3223  O   THR B 202      30.539  -1.914  -2.712  1.00  0.00           O  
ATOM   3224  CB  THR B 202      33.084  -2.308  -4.415  1.00  0.00           C  
ATOM   3225  OG1 THR B 202      33.917  -3.224  -5.136  1.00  0.00           O  
ATOM   3226  CG2 THR B 202      33.848  -1.005  -4.200  1.00  0.00           C  
ATOM   3227  H   THR B 202      31.658  -4.480  -4.154  1.00  0.00           H  
ATOM   3228  HA  THR B 202      33.574  -3.052  -2.460  1.00  0.00           H  
ATOM   3229  HB  THR B 202      32.191  -2.100  -5.004  1.00  0.00           H  
ATOM   3230  HG1 THR B 202      34.034  -4.025  -4.619  1.00  0.00           H  
ATOM   3231 1HG2 THR B 202      34.122  -0.580  -5.166  1.00  0.00           H  
ATOM   3232 2HG2 THR B 202      33.219  -0.299  -3.658  1.00  0.00           H  
ATOM   3233 3HG2 THR B 202      34.750  -1.203  -3.623  1.00  0.00           H  
ATOM   3234  N   PRO B 203      32.184  -1.345  -1.253  1.00  0.00           N  
ATOM   3235  CA  PRO B 203      31.309  -0.427  -0.520  1.00  0.00           C  
ATOM   3236  C   PRO B 203      30.783   0.710  -1.393  1.00  0.00           C  
ATOM   3237  O   PRO B 203      31.484   1.177  -2.294  1.00  0.00           O  
ATOM   3238  CB  PRO B 203      32.214   0.111   0.591  1.00  0.00           C  
ATOM   3239  CG  PRO B 203      33.343  -0.865   0.670  1.00  0.00           C  
ATOM   3240  CD  PRO B 203      33.505  -1.517  -0.673  1.00  0.00           C  
ATOM   3241  HA  PRO B 203      30.465  -0.992  -0.098  1.00  0.00           H  
ATOM   3242 1HB  PRO B 203      32.552   1.128   0.342  1.00  0.00           H  
ATOM   3243 2HB  PRO B 203      31.651   0.182   1.533  1.00  0.00           H  
ATOM   3244 1HG  PRO B 203      34.270  -0.351   0.964  1.00  0.00           H  
ATOM   3245 2HG  PRO B 203      33.139  -1.620   1.444  1.00  0.00           H  
ATOM   3246 1HD  PRO B 203      34.282  -0.990  -1.246  1.00  0.00           H  
ATOM   3247 2HD  PRO B 203      33.773  -2.575  -0.537  1.00  0.00           H  
ATOM   3248  N   CYS B 204      29.503   1.213  -1.097  1.00  0.00           N  
ATOM   3249  CA  CYS B 204      28.779   2.207  -1.882  1.00  0.00           C  
ATOM   3250  C   CYS B 204      29.086   3.617  -1.393  1.00  0.00           C  
ATOM   3251  O   CYS B 204      28.830   4.593  -2.100  1.00  0.00           O  
ATOM   3252  CB  CYS B 204      27.274   1.950  -1.816  1.00  0.00           C  
ATOM   3253  SG  CYS B 204      26.758   0.427  -2.638  1.00  0.00           S  
ATOM   3254  H   CYS B 204      29.073   0.836  -0.264  1.00  0.00           H  
ATOM   3255  HA  CYS B 204      29.100   2.128  -2.921  1.00  0.00           H  
ATOM   3256 1HB  CYS B 204      26.959   1.898  -0.774  1.00  0.00           H  
ATOM   3257 2HB  CYS B 204      26.742   2.782  -2.277  1.00  0.00           H  
ATOM   3258  N   ASN B 205      29.808   3.817  -0.248  1.00  0.00           N  
ATOM   3259  CA  ASN B 205      30.204   5.087   0.353  1.00  0.00           C  
ATOM   3260  C   ASN B 205      29.068   6.105   0.311  1.00  0.00           C  
ATOM   3261  O   ASN B 205      29.301   7.291   0.069  1.00  0.00           O  
ATOM   3262  CB  ASN B 205      31.446   5.646  -0.343  1.00  0.00           C  
ATOM   3263  CG  ASN B 205      32.664   4.762  -0.165  1.00  0.00           C  
ATOM   3264  OD1 ASN B 205      32.859   4.159   0.894  1.00  0.00           O  
ATOM   3265  ND2 ASN B 205      33.492   4.677  -1.199  1.00  0.00           N  
ATOM   3266  H   ASN B 205      30.078   2.954   0.202  1.00  0.00           H  
ATOM   3267  HA  ASN B 205      30.442   4.914   1.404  1.00  0.00           H  
ATOM   3268 1HB  ASN B 205      31.246   5.758  -1.410  1.00  0.00           H  
ATOM   3269 2HB  ASN B 205      31.671   6.636   0.053  1.00  0.00           H  
ATOM   3270 1HD2 ASN B 205      34.312   4.108  -1.137  1.00  0.00           H  
ATOM   3271 2HD2 ASN B 205      33.296   5.182  -2.039  1.00  0.00           H  
ATOM   3272  N   GLY B 206      27.861   5.635   0.309  1.00  0.00           N  
ATOM   3273  CA  GLY B 206      26.708   6.503   0.487  1.00  0.00           C  
ATOM   3274  C   GLY B 206      26.180   7.070  -0.818  1.00  0.00           C  
ATOM   3275  O   GLY B 206      25.275   7.906  -0.816  1.00  0.00           O  
ATOM   3276  H   GLY B 206      27.715   4.644   0.181  1.00  0.00           H  
ATOM   3277 1HA  GLY B 206      25.907   5.948   0.976  1.00  0.00           H  
ATOM   3278 2HA  GLY B 206      26.973   7.330   1.144  1.00  0.00           H  
ATOM   3279  N   VAL B 207      26.687   6.602  -2.001  1.00  0.00           N  
ATOM   3280  CA  VAL B 207      26.271   7.166  -3.281  1.00  0.00           C  
ATOM   3281  C   VAL B 207      25.920   6.041  -4.252  1.00  0.00           C  
ATOM   3282  O   VAL B 207      26.525   4.967  -4.213  1.00  0.00           O  
ATOM   3283  CB  VAL B 207      27.369   8.069  -3.887  1.00  0.00           C  
ATOM   3284  CG1 VAL B 207      26.922   8.631  -5.235  1.00  0.00           C  
ATOM   3285  CG2 VAL B 207      27.720   9.200  -2.922  1.00  0.00           C  
ATOM   3286  H   VAL B 207      27.363   5.851  -1.990  1.00  0.00           H  
ATOM   3287  HA  VAL B 207      25.382   7.776  -3.118  1.00  0.00           H  
ATOM   3288  HB  VAL B 207      28.258   7.467  -4.075  1.00  0.00           H  
ATOM   3289 1HG1 VAL B 207      27.710   9.264  -5.645  1.00  0.00           H  
ATOM   3290 2HG1 VAL B 207      26.722   7.810  -5.923  1.00  0.00           H  
ATOM   3291 3HG1 VAL B 207      26.016   9.222  -5.100  1.00  0.00           H  
ATOM   3292 1HG2 VAL B 207      28.495   9.827  -3.363  1.00  0.00           H  
ATOM   3293 2HG2 VAL B 207      26.832   9.802  -2.729  1.00  0.00           H  
ATOM   3294 3HG2 VAL B 207      28.084   8.779  -1.985  1.00  0.00           H  
ATOM   3295  N   GLU B 208      24.838   6.306  -5.022  1.00  0.00           N  
ATOM   3296  CA  GLU B 208      24.512   5.360  -6.084  1.00  0.00           C  
ATOM   3297  C   GLU B 208      25.636   5.277  -7.113  1.00  0.00           C  
ATOM   3298  O   GLU B 208      26.318   6.269  -7.377  1.00  0.00           O  
ATOM   3299  CB  GLU B 208      23.200   5.752  -6.769  1.00  0.00           C  
ATOM   3300  CG  GLU B 208      21.988   5.702  -5.850  1.00  0.00           C  
ATOM   3301  CD  GLU B 208      20.691   6.082  -6.547  1.00  0.00           C  
ATOM   3302  OE1 GLU B 208      19.605   5.691  -6.063  1.00  0.00           O  
ATOM   3303  OE2 GLU B 208      20.762   6.776  -7.586  1.00  0.00           O  
ATOM   3304  H   GLU B 208      24.255   7.121  -4.893  1.00  0.00           H  
ATOM   3305  HA  GLU B 208      24.391   4.371  -5.641  1.00  0.00           H  
ATOM   3306 1HB  GLU B 208      23.285   6.764  -7.165  1.00  0.00           H  
ATOM   3307 2HB  GLU B 208      23.016   5.085  -7.611  1.00  0.00           H  
ATOM   3308 1HG  GLU B 208      21.888   4.692  -5.453  1.00  0.00           H  
ATOM   3309 2HG  GLU B 208      22.153   6.378  -5.012  1.00  0.00           H  
ATOM   3310  N   GLY B 209      26.012   4.139  -7.665  1.00  0.00           N  
ATOM   3311  CA  GLY B 209      27.042   3.842  -8.647  1.00  0.00           C  
ATOM   3312  C   GLY B 209      27.085   2.378  -9.042  1.00  0.00           C  
ATOM   3313  O   GLY B 209      26.065   1.687  -8.998  1.00  0.00           O  
ATOM   3314  H   GLY B 209      25.448   3.385  -7.300  1.00  0.00           H  
ATOM   3315 1HA  GLY B 209      26.874   4.441  -9.543  1.00  0.00           H  
ATOM   3316 2HA  GLY B 209      28.016   4.125  -8.249  1.00  0.00           H  
ATOM   3317  N   PHE B 210      28.208   1.987  -9.586  1.00  0.00           N  
ATOM   3318  CA  PHE B 210      28.356   0.600 -10.010  1.00  0.00           C  
ATOM   3319  C   PHE B 210      28.106  -0.352  -8.846  1.00  0.00           C  
ATOM   3320  O   PHE B 210      28.792  -0.286  -7.824  1.00  0.00           O  
ATOM   3321  CB  PHE B 210      29.753   0.361 -10.592  1.00  0.00           C  
ATOM   3322  CG  PHE B 210      29.939  -1.012 -11.181  1.00  0.00           C  
ATOM   3323  CD1 PHE B 210      30.689  -1.973 -10.515  1.00  0.00           C  
ATOM   3324  CD2 PHE B 210      29.362  -1.340 -12.401  1.00  0.00           C  
ATOM   3325  CE1 PHE B 210      30.862  -3.245 -11.058  1.00  0.00           C  
ATOM   3326  CE2 PHE B 210      29.531  -2.609 -12.950  1.00  0.00           C  
ATOM   3327  CZ  PHE B 210      30.282  -3.559 -12.277  1.00  0.00           C  
ATOM   3328  H   PHE B 210      28.978   2.627  -9.719  1.00  0.00           H  
ATOM   3329  HA  PHE B 210      27.616   0.394 -10.785  1.00  0.00           H  
ATOM   3330 1HB  PHE B 210      29.953   1.095 -11.371  1.00  0.00           H  
ATOM   3331 2HB  PHE B 210      30.500   0.501  -9.812  1.00  0.00           H  
ATOM   3332  HD1 PHE B 210      31.144  -1.723  -9.556  1.00  0.00           H  
ATOM   3333  HD2 PHE B 210      28.771  -0.591 -12.930  1.00  0.00           H  
ATOM   3334  HE1 PHE B 210      31.452  -3.989 -10.524  1.00  0.00           H  
ATOM   3335  HE2 PHE B 210      29.074  -2.855 -13.908  1.00  0.00           H  
ATOM   3336  HZ  PHE B 210      30.417  -4.551 -12.707  1.00  0.00           H  
ATOM   3337  N   ASN B 211      26.966  -1.161  -8.815  1.00  0.00           N  
ATOM   3338  CA  ASN B 211      26.565  -2.137  -7.807  1.00  0.00           C  
ATOM   3339  C   ASN B 211      25.995  -1.458  -6.565  1.00  0.00           C  
ATOM   3340  O   ASN B 211      25.871  -2.084  -5.511  1.00  0.00           O  
ATOM   3341  CB  ASN B 211      27.746  -3.033  -7.427  1.00  0.00           C  
ATOM   3342  CG  ASN B 211      28.125  -3.999  -8.533  1.00  0.00           C  
ATOM   3343  OD1 ASN B 211      27.270  -4.456  -9.295  1.00  0.00           O  
ATOM   3344  ND2 ASN B 211      29.411  -4.315  -8.628  1.00  0.00           N  
ATOM   3345  H   ASN B 211      26.373  -1.013  -9.619  1.00  0.00           H  
ATOM   3346  HA  ASN B 211      25.774  -2.762  -8.225  1.00  0.00           H  
ATOM   3347 1HB  ASN B 211      28.612  -2.413  -7.190  1.00  0.00           H  
ATOM   3348 2HB  ASN B 211      27.497  -3.604  -6.532  1.00  0.00           H  
ATOM   3349 1HD2 ASN B 211      29.719  -4.948  -9.339  1.00  0.00           H  
ATOM   3350 2HD2 ASN B 211      30.071  -3.921  -7.989  1.00  0.00           H  
ATOM   3351  N   CYS B 212      25.763  -0.184  -6.667  1.00  0.00           N  
ATOM   3352  CA  CYS B 212      25.177   0.602  -5.588  1.00  0.00           C  
ATOM   3353  C   CYS B 212      23.927   1.334  -6.062  1.00  0.00           C  
ATOM   3354  O   CYS B 212      23.996   2.162  -6.972  1.00  0.00           O  
ATOM   3355  CB  CYS B 212      26.192   1.606  -5.044  1.00  0.00           C  
ATOM   3356  SG  CYS B 212      27.704   0.845  -4.414  1.00  0.00           S  
ATOM   3357  H   CYS B 212      26.002   0.274  -7.535  1.00  0.00           H  
ATOM   3358  HA  CYS B 212      24.891  -0.075  -4.783  1.00  0.00           H  
ATOM   3359 1HB  CYS B 212      26.467   2.308  -5.831  1.00  0.00           H  
ATOM   3360 2HB  CYS B 212      25.738   2.181  -4.237  1.00  0.00           H  
ATOM   3361  N   TYR B 213      22.713   1.039  -5.438  1.00  0.00           N  
ATOM   3362  CA  TYR B 213      21.431   1.543  -5.917  1.00  0.00           C  
ATOM   3363  C   TYR B 213      20.671   2.250  -4.801  1.00  0.00           C  
ATOM   3364  O   TYR B 213      20.666   1.790  -3.657  1.00  0.00           O  
ATOM   3365  CB  TYR B 213      20.582   0.400  -6.484  1.00  0.00           C  
ATOM   3366  CG  TYR B 213      21.302  -0.439  -7.511  1.00  0.00           C  
ATOM   3367  CD1 TYR B 213      21.319  -0.068  -8.854  1.00  0.00           C  
ATOM   3368  CD2 TYR B 213      21.964  -1.605  -7.142  1.00  0.00           C  
ATOM   3369  CE1 TYR B 213      21.980  -0.840  -9.804  1.00  0.00           C  
ATOM   3370  CE2 TYR B 213      22.628  -2.384  -8.084  1.00  0.00           C  
ATOM   3371  CZ  TYR B 213      22.630  -1.994  -9.410  1.00  0.00           C  
ATOM   3372  OH  TYR B 213      23.286  -2.761 -10.347  1.00  0.00           O  
ATOM   3373  H   TYR B 213      22.735   0.449  -4.619  1.00  0.00           H  
ATOM   3374  HA  TYR B 213      21.618   2.265  -6.712  1.00  0.00           H  
ATOM   3375 1HB  TYR B 213      20.263  -0.254  -5.671  1.00  0.00           H  
ATOM   3376 2HB  TYR B 213      19.684   0.809  -6.947  1.00  0.00           H  
ATOM   3377  HD1 TYR B 213      20.809   0.840  -9.175  1.00  0.00           H  
ATOM   3378  HD2 TYR B 213      21.968  -1.923  -6.099  1.00  0.00           H  
ATOM   3379  HE1 TYR B 213      21.982  -0.533 -10.850  1.00  0.00           H  
ATOM   3380  HE2 TYR B 213      23.141  -3.295  -7.774  1.00  0.00           H  
ATOM   3381  HH  TYR B 213      23.683  -3.521  -9.915  1.00  0.00           H  
ATOM   3382  N   PHE B 214      20.156   3.436  -5.278  1.00  0.00           N  
ATOM   3383  CA  PHE B 214      19.119   3.945  -4.388  1.00  0.00           C  
ATOM   3384  C   PHE B 214      17.988   2.934  -4.241  1.00  0.00           C  
ATOM   3385  O   PHE B 214      17.489   2.404  -5.236  1.00  0.00           O  
ATOM   3386  CB  PHE B 214      18.569   5.277  -4.907  1.00  0.00           C  
ATOM   3387  CG  PHE B 214      17.774   6.044  -3.886  1.00  0.00           C  
ATOM   3388  CD1 PHE B 214      16.400   6.195  -4.025  1.00  0.00           C  
ATOM   3389  CD2 PHE B 214      18.402   6.616  -2.787  1.00  0.00           C  
ATOM   3390  CE1 PHE B 214      15.661   6.905  -3.081  1.00  0.00           C  
ATOM   3391  CE2 PHE B 214      17.670   7.327  -1.840  1.00  0.00           C  
ATOM   3392  CZ  PHE B 214      16.300   7.471  -1.990  1.00  0.00           C  
ATOM   3393  H   PHE B 214      20.391   3.959  -6.109  1.00  0.00           H  
ATOM   3394  HA  PHE B 214      19.559   4.111  -3.403  1.00  0.00           H  
ATOM   3395 1HB  PHE B 214      19.394   5.906  -5.239  1.00  0.00           H  
ATOM   3396 2HB  PHE B 214      17.929   5.095  -5.769  1.00  0.00           H  
ATOM   3397  HD1 PHE B 214      15.900   5.750  -4.885  1.00  0.00           H  
ATOM   3398  HD2 PHE B 214      19.480   6.503  -2.670  1.00  0.00           H  
ATOM   3399  HE1 PHE B 214      14.583   7.013  -3.203  1.00  0.00           H  
ATOM   3400  HE2 PHE B 214      18.173   7.771  -0.981  1.00  0.00           H  
ATOM   3401  HZ  PHE B 214      15.727   8.030  -1.251  1.00  0.00           H  
ATOM   3402  N   PRO B 215      17.641   2.665  -2.954  1.00  0.00           N  
ATOM   3403  CA  PRO B 215      16.809   1.484  -2.716  1.00  0.00           C  
ATOM   3404  C   PRO B 215      15.333   1.730  -3.023  1.00  0.00           C  
ATOM   3405  O   PRO B 215      14.559   0.778  -3.151  1.00  0.00           O  
ATOM   3406  CB  PRO B 215      17.017   1.201  -1.226  1.00  0.00           C  
ATOM   3407  CG  PRO B 215      17.312   2.535  -0.621  1.00  0.00           C  
ATOM   3408  CD  PRO B 215      18.116   3.337  -1.604  1.00  0.00           C  
ATOM   3409  HA  PRO B 215      17.181   0.650  -3.329  1.00  0.00           H  
ATOM   3410 1HB  PRO B 215      16.115   0.736  -0.802  1.00  0.00           H  
ATOM   3411 2HB  PRO B 215      17.841   0.485  -1.090  1.00  0.00           H  
ATOM   3412 1HG  PRO B 215      16.375   3.055  -0.372  1.00  0.00           H  
ATOM   3413 2HG  PRO B 215      17.866   2.411   0.321  1.00  0.00           H  
ATOM   3414 1HD  PRO B 215      17.837   4.398  -1.528  1.00  0.00           H  
ATOM   3415 2HD  PRO B 215      19.188   3.202  -1.398  1.00  0.00           H  
ATOM   3416  N   LEU B 216      14.943   2.981  -3.287  1.00  0.00           N  
ATOM   3417  CA  LEU B 216      13.551   3.316  -3.564  1.00  0.00           C  
ATOM   3418  C   LEU B 216      13.354   3.643  -5.041  1.00  0.00           C  
ATOM   3419  O   LEU B 216      14.284   4.100  -5.709  1.00  0.00           O  
ATOM   3420  CB  LEU B 216      13.102   4.500  -2.703  1.00  0.00           C  
ATOM   3421  CG  LEU B 216      13.258   4.336  -1.191  1.00  0.00           C  
ATOM   3422  CD1 LEU B 216      12.902   5.636  -0.477  1.00  0.00           C  
ATOM   3423  CD2 LEU B 216      12.391   3.188  -0.685  1.00  0.00           C  
ATOM   3424  H   LEU B 216      15.637   3.715  -3.294  1.00  0.00           H  
ATOM   3425  HA  LEU B 216      12.932   2.453  -3.319  1.00  0.00           H  
ATOM   3426 1HB  LEU B 216      13.674   5.379  -2.996  1.00  0.00           H  
ATOM   3427 2HB  LEU B 216      12.048   4.695  -2.902  1.00  0.00           H  
ATOM   3428  HG  LEU B 216      14.301   4.123  -0.954  1.00  0.00           H  
ATOM   3429 1HD1 LEU B 216      13.018   5.504   0.599  1.00  0.00           H  
ATOM   3430 2HD1 LEU B 216      13.565   6.432  -0.818  1.00  0.00           H  
ATOM   3431 3HD1 LEU B 216      11.870   5.903  -0.700  1.00  0.00           H  
ATOM   3432 1HD2 LEU B 216      12.516   3.086   0.393  1.00  0.00           H  
ATOM   3433 2HD2 LEU B 216      11.345   3.395  -0.911  1.00  0.00           H  
ATOM   3434 3HD2 LEU B 216      12.692   2.262  -1.175  1.00  0.00           H  
ATOM   3435  N   GLN B 217      12.194   3.380  -5.471  1.00  0.00           N  
ATOM   3436  CA  GLN B 217      11.760   3.705  -6.826  1.00  0.00           C  
ATOM   3437  C   GLN B 217      10.382   4.361  -6.819  1.00  0.00           C  
ATOM   3438  O   GLN B 217       9.521   4.001  -6.013  1.00  0.00           O  
ATOM   3439  CB  GLN B 217      11.739   2.450  -7.700  1.00  0.00           C  
ATOM   3440  CG  GLN B 217      11.274   2.702  -9.127  1.00  0.00           C  
ATOM   3441  CD  GLN B 217      12.266   3.522  -9.932  1.00  0.00           C  
ATOM   3442  OE1 GLN B 217      13.482   3.375  -9.777  1.00  0.00           O  
ATOM   3443  NE2 GLN B 217      11.753   4.391 -10.796  1.00  0.00           N  
ATOM   3444  H   GLN B 217      11.547   2.926  -4.843  1.00  0.00           H  
ATOM   3445  HA  GLN B 217      12.467   4.415  -7.255  1.00  0.00           H  
ATOM   3446 1HB  GLN B 217      12.739   2.018  -7.740  1.00  0.00           H  
ATOM   3447 2HB  GLN B 217      11.078   1.707  -7.254  1.00  0.00           H  
ATOM   3448 1HG  GLN B 217      11.140   1.744  -9.629  1.00  0.00           H  
ATOM   3449 2HG  GLN B 217      10.329   3.245  -9.100  1.00  0.00           H  
ATOM   3450 1HE2 GLN B 217      12.359   4.959 -11.354  1.00  0.00           H  
ATOM   3451 2HE2 GLN B 217      10.761   4.478 -10.889  1.00  0.00           H  
ATOM   3452  N   SER B 218      10.183   5.339  -7.792  1.00  0.00           N  
ATOM   3453  CA  SER B 218       8.899   6.032  -7.843  1.00  0.00           C  
ATOM   3454  C   SER B 218       7.926   5.324  -8.780  1.00  0.00           C  
ATOM   3455  O   SER B 218       8.342   4.688  -9.750  1.00  0.00           O  
ATOM   3456  CB  SER B 218       9.089   7.481  -8.291  1.00  0.00           C  
ATOM   3457  OG  SER B 218       9.634   7.536  -9.599  1.00  0.00           O  
ATOM   3458  H   SER B 218      10.900   5.581  -8.461  1.00  0.00           H  
ATOM   3459  HA  SER B 218       8.465   6.031  -6.842  1.00  0.00           H  
ATOM   3460 1HB  SER B 218       8.130   7.997  -8.270  1.00  0.00           H  
ATOM   3461 2HB  SER B 218       9.751   7.993  -7.594  1.00  0.00           H  
ATOM   3462  HG  SER B 218       9.748   6.624  -9.877  1.00  0.00           H  
ATOM   3463  N   TYR B 219       6.609   5.355  -8.361  1.00  0.00           N  
ATOM   3464  CA  TYR B 219       5.573   5.093  -9.354  1.00  0.00           C  
ATOM   3465  C   TYR B 219       5.402   6.283 -10.291  1.00  0.00           C  
ATOM   3466  O   TYR B 219       5.339   7.430  -9.842  1.00  0.00           O  
ATOM   3467  CB  TYR B 219       4.241   4.771  -8.670  1.00  0.00           C  
ATOM   3468  CG  TYR B 219       4.262   3.487  -7.876  1.00  0.00           C  
ATOM   3469  CD1 TYR B 219       4.219   2.249  -8.515  1.00  0.00           C  
ATOM   3470  CD2 TYR B 219       4.323   3.508  -6.487  1.00  0.00           C  
ATOM   3471  CE1 TYR B 219       4.235   1.064  -7.788  1.00  0.00           C  
ATOM   3472  CE2 TYR B 219       4.340   2.329  -5.750  1.00  0.00           C  
ATOM   3473  CZ  TYR B 219       4.296   1.114  -6.408  1.00  0.00           C  
ATOM   3474  OH  TYR B 219       4.313  -0.057  -5.683  1.00  0.00           O  
ATOM   3475  H   TYR B 219       6.339   5.549  -7.407  1.00  0.00           H  
ATOM   3476  HA  TYR B 219       5.875   4.231  -9.950  1.00  0.00           H  
ATOM   3477 1HB  TYR B 219       3.972   5.585  -7.996  1.00  0.00           H  
ATOM   3478 2HB  TYR B 219       3.455   4.695  -9.421  1.00  0.00           H  
ATOM   3479  HD1 TYR B 219       4.172   2.199  -9.603  1.00  0.00           H  
ATOM   3480  HD2 TYR B 219       4.357   4.460  -5.957  1.00  0.00           H  
ATOM   3481  HE1 TYR B 219       4.201   0.106  -8.306  1.00  0.00           H  
ATOM   3482  HE2 TYR B 219       4.387   2.367  -4.661  1.00  0.00           H  
ATOM   3483  HH  TYR B 219       4.357   0.149  -4.746  1.00  0.00           H  
ATOM   3484  N   GLY B 220       5.457   6.062 -11.567  1.00  0.00           N  
ATOM   3485  CA  GLY B 220       5.096   7.099 -12.520  1.00  0.00           C  
ATOM   3486  C   GLY B 220       3.635   7.053 -12.926  1.00  0.00           C  
ATOM   3487  O   GLY B 220       3.310   6.662 -14.050  1.00  0.00           O  
ATOM   3488  H   GLY B 220       5.754   5.160 -11.911  1.00  0.00           H  
ATOM   3489 1HA  GLY B 220       5.309   8.078 -12.090  1.00  0.00           H  
ATOM   3490 2HA  GLY B 220       5.710   7.001 -13.414  1.00  0.00           H  
ATOM   3491  N   PHE B 221       2.706   7.498 -12.023  1.00  0.00           N  
ATOM   3492  CA  PHE B 221       1.268   7.368 -12.227  1.00  0.00           C  
ATOM   3493  C   PHE B 221       0.767   8.408 -13.222  1.00  0.00           C  
ATOM   3494  O   PHE B 221       0.928   9.611 -13.004  1.00  0.00           O  
ATOM   3495  CB  PHE B 221       0.520   7.510 -10.897  1.00  0.00           C  
ATOM   3496  CG  PHE B 221       0.739   6.359  -9.953  1.00  0.00           C  
ATOM   3497  CD1 PHE B 221       0.530   5.050 -10.369  1.00  0.00           C  
ATOM   3498  CD2 PHE B 221       1.153   6.587  -8.647  1.00  0.00           C  
ATOM   3499  CE1 PHE B 221       0.731   3.983  -9.497  1.00  0.00           C  
ATOM   3500  CE2 PHE B 221       1.357   5.526  -7.769  1.00  0.00           C  
ATOM   3501  CZ  PHE B 221       1.144   4.225  -8.196  1.00  0.00           C  
ATOM   3502  H   PHE B 221       3.046   7.936 -11.179  1.00  0.00           H  
ATOM   3503  HA  PHE B 221       1.065   6.378 -12.636  1.00  0.00           H  
ATOM   3504 1HB  PHE B 221       0.837   8.425 -10.398  1.00  0.00           H  
ATOM   3505 2HB  PHE B 221      -0.549   7.595 -11.088  1.00  0.00           H  
ATOM   3506  HD1 PHE B 221       0.205   4.862 -11.393  1.00  0.00           H  
ATOM   3507  HD2 PHE B 221       1.320   7.611  -8.312  1.00  0.00           H  
ATOM   3508  HE1 PHE B 221       0.564   2.962  -9.839  1.00  0.00           H  
ATOM   3509  HE2 PHE B 221       1.683   5.717  -6.747  1.00  0.00           H  
ATOM   3510  HZ  PHE B 221       1.300   3.394  -7.509  1.00  0.00           H  
ATOM   3511  N   GLN B 222       0.241   7.934 -14.335  1.00  0.00           N  
ATOM   3512  CA  GLN B 222      -0.406   8.734 -15.370  1.00  0.00           C  
ATOM   3513  C   GLN B 222      -1.848   8.285 -15.590  1.00  0.00           C  
ATOM   3514  O   GLN B 222      -2.165   7.104 -15.440  1.00  0.00           O  
ATOM   3515  CB  GLN B 222       0.376   8.652 -16.681  1.00  0.00           C  
ATOM   3516  CG  GLN B 222       1.800   9.184 -16.583  1.00  0.00           C  
ATOM   3517  CD  GLN B 222       2.560   9.070 -17.891  1.00  0.00           C  
ATOM   3518  OE1 GLN B 222       2.022   8.601 -18.899  1.00  0.00           O  
ATOM   3519  NE2 GLN B 222       3.818   9.498 -17.884  1.00  0.00           N  
ATOM   3520  H   GLN B 222       0.305   6.933 -14.455  1.00  0.00           H  
ATOM   3521  HA  GLN B 222      -0.426   9.773 -15.042  1.00  0.00           H  
ATOM   3522 1HB  GLN B 222       0.423   7.615 -17.012  1.00  0.00           H  
ATOM   3523 2HB  GLN B 222      -0.146   9.219 -17.452  1.00  0.00           H  
ATOM   3524 1HG  GLN B 222       1.765  10.237 -16.302  1.00  0.00           H  
ATOM   3525 2HG  GLN B 222       2.339   8.613 -15.827  1.00  0.00           H  
ATOM   3526 1HE2 GLN B 222       4.369   9.448 -18.718  1.00  0.00           H  
ATOM   3527 2HE2 GLN B 222       4.215   9.871 -17.045  1.00  0.00           H  
ATOM   3528  N   PRO B 223      -2.660   9.246 -16.003  1.00  0.00           N  
ATOM   3529  CA  PRO B 223      -4.067   8.885 -16.194  1.00  0.00           C  
ATOM   3530  C   PRO B 223      -4.271   7.880 -17.326  1.00  0.00           C  
ATOM   3531  O   PRO B 223      -5.248   7.128 -17.320  1.00  0.00           O  
ATOM   3532  CB  PRO B 223      -4.732  10.224 -16.526  1.00  0.00           C  
ATOM   3533  CG  PRO B 223      -3.800  11.258 -15.983  1.00  0.00           C  
ATOM   3534  CD  PRO B 223      -2.402  10.712 -16.028  1.00  0.00           C  
ATOM   3535  HA  PRO B 223      -4.465   8.472 -15.255  1.00  0.00           H  
ATOM   3536 1HB  PRO B 223      -4.874  10.314 -17.613  1.00  0.00           H  
ATOM   3537 2HB  PRO B 223      -5.730  10.273 -16.066  1.00  0.00           H  
ATOM   3538 1HG  PRO B 223      -3.873  12.183 -16.574  1.00  0.00           H  
ATOM   3539 2HG  PRO B 223      -4.080  11.518 -14.951  1.00  0.00           H  
ATOM   3540 1HD  PRO B 223      -1.911  11.037 -16.957  1.00  0.00           H  
ATOM   3541 2HD  PRO B 223      -1.842  11.064 -15.149  1.00  0.00           H  
ATOM   3542  N   THR B 224      -3.216   7.763 -18.271  1.00  0.00           N  
ATOM   3543  CA  THR B 224      -3.377   6.942 -19.466  1.00  0.00           C  
ATOM   3544  C   THR B 224      -2.836   5.535 -19.232  1.00  0.00           C  
ATOM   3545  O   THR B 224      -2.924   4.676 -20.112  1.00  0.00           O  
ATOM   3546  CB  THR B 224      -2.666   7.573 -20.677  1.00  0.00           C  
ATOM   3547  OG1 THR B 224      -1.298   7.833 -20.339  1.00  0.00           O  
ATOM   3548  CG2 THR B 224      -3.333   8.882 -21.086  1.00  0.00           C  
ATOM   3549  H   THR B 224      -2.343   8.249 -18.122  1.00  0.00           H  
ATOM   3550  HA  THR B 224      -4.440   6.868 -19.694  1.00  0.00           H  
ATOM   3551  HB  THR B 224      -2.700   6.882 -21.519  1.00  0.00           H  
ATOM   3552  HG1 THR B 224      -1.134   7.555 -19.435  1.00  0.00           H  
ATOM   3553 1HG2 THR B 224      -2.810   9.304 -21.944  1.00  0.00           H  
ATOM   3554 2HG2 THR B 224      -4.373   8.693 -21.352  1.00  0.00           H  
ATOM   3555 3HG2 THR B 224      -3.294   9.585 -20.255  1.00  0.00           H  
ATOM   3556  N   ASN B 225      -2.255   5.321 -18.037  1.00  0.00           N  
ATOM   3557  CA  ASN B 225      -1.737   3.989 -17.742  1.00  0.00           C  
ATOM   3558  C   ASN B 225      -2.847   2.942 -17.745  1.00  0.00           C  
ATOM   3559  O   ASN B 225      -4.009   3.263 -17.489  1.00  0.00           O  
ATOM   3560  CB  ASN B 225      -1.004   3.982 -16.399  1.00  0.00           C  
ATOM   3561  CG  ASN B 225       0.338   4.684 -16.462  1.00  0.00           C  
ATOM   3562  OD1 ASN B 225       0.813   5.045 -17.542  1.00  0.00           O  
ATOM   3563  ND2 ASN B 225       0.959   4.882 -15.305  1.00  0.00           N  
ATOM   3564  H   ASN B 225      -2.166   6.048 -17.342  1.00  0.00           H  
ATOM   3565  HA  ASN B 225      -1.030   3.711 -18.525  1.00  0.00           H  
ATOM   3566 1HB  ASN B 225      -1.621   4.472 -15.645  1.00  0.00           H  
ATOM   3567 2HB  ASN B 225      -0.847   2.953 -16.076  1.00  0.00           H  
ATOM   3568 1HD2 ASN B 225       1.848   5.341 -15.286  1.00  0.00           H  
ATOM   3569 2HD2 ASN B 225       0.538   4.573 -14.453  1.00  0.00           H  
ATOM   3570  N   GLY B 226      -2.482   1.627 -18.171  1.00  0.00           N  
ATOM   3571  CA  GLY B 226      -3.412   0.524 -17.991  1.00  0.00           C  
ATOM   3572  C   GLY B 226      -3.866   0.355 -16.554  1.00  0.00           C  
ATOM   3573  O   GLY B 226      -3.203   0.828 -15.628  1.00  0.00           O  
ATOM   3574  H   GLY B 226      -1.584   1.449 -18.598  1.00  0.00           H  
ATOM   3575 1HA  GLY B 226      -4.290   0.682 -18.618  1.00  0.00           H  
ATOM   3576 2HA  GLY B 226      -2.945  -0.403 -18.321  1.00  0.00           H  
ATOM   3577  N   VAL B 227      -4.986  -0.315 -16.270  1.00  0.00           N  
ATOM   3578  CA  VAL B 227      -5.619  -0.452 -14.962  1.00  0.00           C  
ATOM   3579  C   VAL B 227      -4.636  -1.080 -13.976  1.00  0.00           C  
ATOM   3580  O   VAL B 227      -4.568  -0.673 -12.814  1.00  0.00           O  
ATOM   3581  CB  VAL B 227      -6.908  -1.299 -15.041  1.00  0.00           C  
ATOM   3582  CG1 VAL B 227      -7.462  -1.571 -13.643  1.00  0.00           C  
ATOM   3583  CG2 VAL B 227      -7.954  -0.599 -15.907  1.00  0.00           C  
ATOM   3584  H   VAL B 227      -5.410  -0.760 -17.071  1.00  0.00           H  
ATOM   3585  HA  VAL B 227      -5.888   0.542 -14.602  1.00  0.00           H  
ATOM   3586  HB  VAL B 227      -6.669  -2.268 -15.479  1.00  0.00           H  
ATOM   3587 1HG1 VAL B 227      -8.370  -2.169 -13.721  1.00  0.00           H  
ATOM   3588 2HG1 VAL B 227      -6.720  -2.113 -13.057  1.00  0.00           H  
ATOM   3589 3HG1 VAL B 227      -7.693  -0.625 -13.153  1.00  0.00           H  
ATOM   3590 1HG2 VAL B 227      -8.856  -1.209 -15.953  1.00  0.00           H  
ATOM   3591 2HG2 VAL B 227      -8.194   0.372 -15.474  1.00  0.00           H  
ATOM   3592 3HG2 VAL B 227      -7.559  -0.460 -16.913  1.00  0.00           H  
ATOM   3593  N   GLY B 228      -3.876  -2.014 -14.410  1.00  0.00           N  
ATOM   3594  CA  GLY B 228      -2.900  -2.690 -13.571  1.00  0.00           C  
ATOM   3595  C   GLY B 228      -1.791  -1.774 -13.089  1.00  0.00           C  
ATOM   3596  O   GLY B 228      -1.139  -2.056 -12.081  1.00  0.00           O  
ATOM   3597  H   GLY B 228      -3.965  -2.287 -15.378  1.00  0.00           H  
ATOM   3598 1HA  GLY B 228      -3.401  -3.118 -12.703  1.00  0.00           H  
ATOM   3599 2HA  GLY B 228      -2.455  -3.516 -14.124  1.00  0.00           H  
ATOM   3600  N   TYR B 229      -1.629  -0.550 -13.725  1.00  0.00           N  
ATOM   3601  CA  TYR B 229      -0.538   0.372 -13.428  1.00  0.00           C  
ATOM   3602  C   TYR B 229      -1.070   1.678 -12.850  1.00  0.00           C  
ATOM   3603  O   TYR B 229      -0.312   2.630 -12.651  1.00  0.00           O  
ATOM   3604  CB  TYR B 229       0.284   0.656 -14.689  1.00  0.00           C  
ATOM   3605  CG  TYR B 229       0.993  -0.558 -15.237  1.00  0.00           C  
ATOM   3606  CD1 TYR B 229       2.208  -0.980 -14.702  1.00  0.00           C  
ATOM   3607  CD2 TYR B 229       0.450  -1.286 -16.291  1.00  0.00           C  
ATOM   3608  CE1 TYR B 229       2.866  -2.098 -15.205  1.00  0.00           C  
ATOM   3609  CE2 TYR B 229       1.100  -2.404 -16.802  1.00  0.00           C  
ATOM   3610  CZ  TYR B 229       2.305  -2.802 -16.254  1.00  0.00           C  
ATOM   3611  OH  TYR B 229       2.952  -3.909 -16.756  1.00  0.00           O  
ATOM   3612  H   TYR B 229      -2.309  -0.297 -14.428  1.00  0.00           H  
ATOM   3613  HA  TYR B 229       0.113  -0.090 -12.685  1.00  0.00           H  
ATOM   3614 1HB  TYR B 229      -0.369   1.051 -15.468  1.00  0.00           H  
ATOM   3615 2HB  TYR B 229       1.032   1.418 -14.472  1.00  0.00           H  
ATOM   3616  HD1 TYR B 229       2.659  -0.432 -13.875  1.00  0.00           H  
ATOM   3617  HD2 TYR B 229      -0.500  -0.982 -16.731  1.00  0.00           H  
ATOM   3618  HE1 TYR B 229       3.816  -2.412 -14.772  1.00  0.00           H  
ATOM   3619  HE2 TYR B 229       0.659  -2.960 -17.630  1.00  0.00           H  
ATOM   3620  HH  TYR B 229       2.436  -4.281 -17.475  1.00  0.00           H  
ATOM   3621  N   GLN B 230      -2.370   1.749 -12.752  1.00  0.00           N  
ATOM   3622  CA  GLN B 230      -2.978   2.894 -12.084  1.00  0.00           C  
ATOM   3623  C   GLN B 230      -2.811   2.801 -10.570  1.00  0.00           C  
ATOM   3624  O   GLN B 230      -2.638   1.708 -10.026  1.00  0.00           O  
ATOM   3625  CB  GLN B 230      -4.461   3.000 -12.442  1.00  0.00           C  
ATOM   3626  CG  GLN B 230      -4.719   3.294 -13.914  1.00  0.00           C  
ATOM   3627  CD  GLN B 230      -6.197   3.352 -14.251  1.00  0.00           C  
ATOM   3628  OE1 GLN B 230      -7.049   3.000 -13.429  1.00  0.00           O  
ATOM   3629  NE2 GLN B 230      -6.512   3.796 -15.463  1.00  0.00           N  
ATOM   3630  H   GLN B 230      -2.966   1.026 -13.130  1.00  0.00           H  
ATOM   3631  HA  GLN B 230      -2.473   3.799 -12.421  1.00  0.00           H  
ATOM   3632 1HB  GLN B 230      -4.964   2.067 -12.188  1.00  0.00           H  
ATOM   3633 2HB  GLN B 230      -4.922   3.791 -11.851  1.00  0.00           H  
ATOM   3634 1HG  GLN B 230      -4.276   4.258 -14.164  1.00  0.00           H  
ATOM   3635 2HG  GLN B 230      -4.265   2.507 -14.516  1.00  0.00           H  
ATOM   3636 1HE2 GLN B 230      -7.472   3.856 -15.741  1.00  0.00           H  
ATOM   3637 2HE2 GLN B 230      -5.790   4.071 -16.099  1.00  0.00           H  
ATOM   3638  N   PRO B 231      -2.812   3.944  -9.914  1.00  0.00           N  
ATOM   3639  CA  PRO B 231      -2.683   3.959  -8.455  1.00  0.00           C  
ATOM   3640  C   PRO B 231      -3.950   3.487  -7.746  1.00  0.00           C  
ATOM   3641  O   PRO B 231      -5.059   3.840  -8.155  1.00  0.00           O  
ATOM   3642  CB  PRO B 231      -2.398   5.430  -8.141  1.00  0.00           C  
ATOM   3643  CG  PRO B 231      -3.100   6.193  -9.217  1.00  0.00           C  
ATOM   3644  CD  PRO B 231      -3.012   5.408 -10.494  1.00  0.00           C  
ATOM   3645  HA  PRO B 231      -1.834   3.325  -8.160  1.00  0.00           H  
ATOM   3646 1HB  PRO B 231      -2.770   5.679  -7.136  1.00  0.00           H  
ATOM   3647 2HB  PRO B 231      -1.313   5.610  -8.136  1.00  0.00           H  
ATOM   3648 1HG  PRO B 231      -4.151   6.362  -8.939  1.00  0.00           H  
ATOM   3649 2HG  PRO B 231      -2.641   7.185  -9.341  1.00  0.00           H  
ATOM   3650 1HD  PRO B 231      -3.949   5.521 -11.060  1.00  0.00           H  
ATOM   3651 2HD  PRO B 231      -2.156   5.764 -11.086  1.00  0.00           H  
ATOM   3652  N   TYR B 232      -3.722   2.649  -6.736  1.00  0.00           N  
ATOM   3653  CA  TYR B 232      -4.777   2.209  -5.830  1.00  0.00           C  
ATOM   3654  C   TYR B 232      -4.474   2.628  -4.396  1.00  0.00           C  
ATOM   3655  O   TYR B 232      -3.345   2.477  -3.924  1.00  0.00           O  
ATOM   3656  CB  TYR B 232      -4.950   0.689  -5.904  1.00  0.00           C  
ATOM   3657  CG  TYR B 232      -5.789   0.230  -7.072  1.00  0.00           C  
ATOM   3658  CD1 TYR B 232      -7.053  -0.321  -6.873  1.00  0.00           C  
ATOM   3659  CD2 TYR B 232      -5.320   0.345  -8.376  1.00  0.00           C  
ATOM   3660  CE1 TYR B 232      -7.829  -0.748  -7.946  1.00  0.00           C  
ATOM   3661  CE2 TYR B 232      -6.087  -0.078  -9.456  1.00  0.00           C  
ATOM   3662  CZ  TYR B 232      -7.338  -0.621  -9.232  1.00  0.00           C  
ATOM   3663  OH  TYR B 232      -8.102  -1.042 -10.298  1.00  0.00           O  
ATOM   3664  H   TYR B 232      -2.781   2.309  -6.598  1.00  0.00           H  
ATOM   3665  HA  TYR B 232      -5.712   2.681  -6.133  1.00  0.00           H  
ATOM   3666 1HB  TYR B 232      -3.971   0.214  -5.980  1.00  0.00           H  
ATOM   3667 2HB  TYR B 232      -5.417   0.331  -4.987  1.00  0.00           H  
ATOM   3668  HD1 TYR B 232      -7.450  -0.424  -5.863  1.00  0.00           H  
ATOM   3669  HD2 TYR B 232      -4.335   0.772  -8.565  1.00  0.00           H  
ATOM   3670  HE1 TYR B 232      -8.815  -1.176  -7.769  1.00  0.00           H  
ATOM   3671  HE2 TYR B 232      -5.700   0.019 -10.471  1.00  0.00           H  
ATOM   3672  HH  TYR B 232      -7.622  -0.888 -11.115  1.00  0.00           H  
ATOM   3673  N   ARG B 233      -5.419   3.350  -3.762  1.00  0.00           N  
ATOM   3674  CA  ARG B 233      -5.306   3.601  -2.329  1.00  0.00           C  
ATOM   3675  C   ARG B 233      -5.723   2.376  -1.524  1.00  0.00           C  
ATOM   3676  O   ARG B 233      -6.766   1.776  -1.792  1.00  0.00           O  
ATOM   3677  CB  ARG B 233      -6.157   4.808  -1.926  1.00  0.00           C  
ATOM   3678  CG  ARG B 233      -5.656   6.130  -2.486  1.00  0.00           C  
ATOM   3679  CD  ARG B 233      -6.482   7.305  -1.982  1.00  0.00           C  
ATOM   3680  NE  ARG B 233      -5.942   8.581  -2.443  1.00  0.00           N  
ATOM   3681  CZ  ARG B 233      -6.438   9.773  -2.125  1.00  0.00           C  
ATOM   3682  NH1 ARG B 233      -7.499   9.877  -1.334  1.00  0.00           N  
ATOM   3683  NH2 ARG B 233      -5.868  10.871  -2.600  1.00  0.00           N  
ATOM   3684  H   ARG B 233      -6.211   3.723  -4.266  1.00  0.00           H  
ATOM   3685  HA  ARG B 233      -4.263   3.818  -2.097  1.00  0.00           H  
ATOM   3686 1HB  ARG B 233      -7.181   4.662  -2.268  1.00  0.00           H  
ATOM   3687 2HB  ARG B 233      -6.183   4.888  -0.839  1.00  0.00           H  
ATOM   3688 1HG  ARG B 233      -4.620   6.285  -2.183  1.00  0.00           H  
ATOM   3689 2HG  ARG B 233      -5.717   6.111  -3.575  1.00  0.00           H  
ATOM   3690 1HD  ARG B 233      -7.505   7.214  -2.347  1.00  0.00           H  
ATOM   3691 2HD  ARG B 233      -6.484   7.307  -0.893  1.00  0.00           H  
ATOM   3692  HE  ARG B 233      -5.132   8.558  -3.048  1.00  0.00           H  
ATOM   3693 1HH1 ARG B 233      -7.939   9.045  -0.967  1.00  0.00           H  
ATOM   3694 2HH1 ARG B 233      -7.867  10.788  -1.100  1.00  0.00           H  
ATOM   3695 1HH2 ARG B 233      -5.059  10.801  -3.202  1.00  0.00           H  
ATOM   3696 2HH2 ARG B 233      -6.242  11.777  -2.361  1.00  0.00           H  
ATOM   3697  N   VAL B 234      -4.842   2.008  -0.597  1.00  0.00           N  
ATOM   3698  CA  VAL B 234      -5.060   0.800   0.191  1.00  0.00           C  
ATOM   3699  C   VAL B 234      -5.172   1.160   1.670  1.00  0.00           C  
ATOM   3700  O   VAL B 234      -4.367   1.938   2.189  1.00  0.00           O  
ATOM   3701  CB  VAL B 234      -3.928  -0.230  -0.023  1.00  0.00           C  
ATOM   3702  CG1 VAL B 234      -4.167  -1.479   0.824  1.00  0.00           C  
ATOM   3703  CG2 VAL B 234      -3.814  -0.597  -1.501  1.00  0.00           C  
ATOM   3704  H   VAL B 234      -4.014   2.562  -0.430  1.00  0.00           H  
ATOM   3705  HA  VAL B 234      -5.998   0.344  -0.127  1.00  0.00           H  
ATOM   3706  HB  VAL B 234      -2.986   0.204   0.313  1.00  0.00           H  
ATOM   3707 1HG1 VAL B 234      -3.358  -2.191   0.659  1.00  0.00           H  
ATOM   3708 2HG1 VAL B 234      -4.197  -1.203   1.878  1.00  0.00           H  
ATOM   3709 3HG1 VAL B 234      -5.115  -1.935   0.540  1.00  0.00           H  
ATOM   3710 1HG2 VAL B 234      -3.012  -1.322  -1.635  1.00  0.00           H  
ATOM   3711 2HG2 VAL B 234      -4.755  -1.029  -1.842  1.00  0.00           H  
ATOM   3712 3HG2 VAL B 234      -3.594   0.299  -2.082  1.00  0.00           H  
ATOM   3713  N   VAL B 235      -6.173   0.676   2.326  1.00  0.00           N  
ATOM   3714  CA  VAL B 235      -6.328   0.751   3.775  1.00  0.00           C  
ATOM   3715  C   VAL B 235      -6.442  -0.656   4.356  1.00  0.00           C  
ATOM   3716  O   VAL B 235      -7.259  -1.459   3.899  1.00  0.00           O  
ATOM   3717  CB  VAL B 235      -7.561   1.593   4.171  1.00  0.00           C  
ATOM   3718  CG1 VAL B 235      -7.767   1.571   5.684  1.00  0.00           C  
ATOM   3719  CG2 VAL B 235      -7.411   3.028   3.669  1.00  0.00           C  
ATOM   3720  H   VAL B 235      -6.887   0.218   1.778  1.00  0.00           H  
ATOM   3721  HA  VAL B 235      -5.442   1.230   4.194  1.00  0.00           H  
ATOM   3722  HB  VAL B 235      -8.451   1.148   3.726  1.00  0.00           H  
ATOM   3723 1HG1 VAL B 235      -8.641   2.170   5.941  1.00  0.00           H  
ATOM   3724 2HG1 VAL B 235      -7.921   0.544   6.015  1.00  0.00           H  
ATOM   3725 3HG1 VAL B 235      -6.887   1.984   6.177  1.00  0.00           H  
ATOM   3726 1HG2 VAL B 235      -8.288   3.607   3.956  1.00  0.00           H  
ATOM   3727 2HG2 VAL B 235      -6.520   3.476   4.109  1.00  0.00           H  
ATOM   3728 3HG2 VAL B 235      -7.317   3.026   2.583  1.00  0.00           H  
ATOM   3729  N   VAL B 236      -5.526  -0.928   5.264  1.00  0.00           N  
ATOM   3730  CA  VAL B 236      -5.571  -2.204   5.970  1.00  0.00           C  
ATOM   3731  C   VAL B 236      -6.044  -1.984   7.405  1.00  0.00           C  
ATOM   3732  O   VAL B 236      -5.423  -1.234   8.162  1.00  0.00           O  
ATOM   3733  CB  VAL B 236      -4.193  -2.904   5.965  1.00  0.00           C  
ATOM   3734  CG1 VAL B 236      -4.270  -4.253   6.678  1.00  0.00           C  
ATOM   3735  CG2 VAL B 236      -3.691  -3.081   4.533  1.00  0.00           C  
ATOM   3736  H   VAL B 236      -4.791  -0.270   5.483  1.00  0.00           H  
ATOM   3737  HA  VAL B 236      -6.284  -2.855   5.463  1.00  0.00           H  
ATOM   3738  HB  VAL B 236      -3.483  -2.292   6.522  1.00  0.00           H  
ATOM   3739 1HG1 VAL B 236      -3.289  -4.729   6.663  1.00  0.00           H  
ATOM   3740 2HG1 VAL B 236      -4.584  -4.101   7.711  1.00  0.00           H  
ATOM   3741 3HG1 VAL B 236      -4.990  -4.893   6.169  1.00  0.00           H  
ATOM   3742 1HG2 VAL B 236      -2.720  -3.574   4.546  1.00  0.00           H  
ATOM   3743 2HG2 VAL B 236      -4.400  -3.690   3.971  1.00  0.00           H  
ATOM   3744 3HG2 VAL B 236      -3.595  -2.105   4.058  1.00  0.00           H  
ATOM   3745  N   LEU B 237      -7.205  -2.600   7.749  1.00  0.00           N  
ATOM   3746  CA  LEU B 237      -7.697  -2.550   9.121  1.00  0.00           C  
ATOM   3747  C   LEU B 237      -7.263  -3.788   9.899  1.00  0.00           C  
ATOM   3748  O   LEU B 237      -7.585  -4.913   9.513  1.00  0.00           O  
ATOM   3749  CB  LEU B 237      -9.223  -2.430   9.140  1.00  0.00           C  
ATOM   3750  CG  LEU B 237      -9.815  -1.205   8.442  1.00  0.00           C  
ATOM   3751  CD1 LEU B 237     -11.339  -1.268   8.463  1.00  0.00           C  
ATOM   3752  CD2 LEU B 237      -9.319   0.078   9.100  1.00  0.00           C  
ATOM   3753  H   LEU B 237      -7.739  -3.100   7.053  1.00  0.00           H  
ATOM   3754  HA  LEU B 237      -7.273  -1.673   9.609  1.00  0.00           H  
ATOM   3755 1HB  LEU B 237      -9.647  -3.312   8.663  1.00  0.00           H  
ATOM   3756 2HB  LEU B 237      -9.557  -2.407  10.177  1.00  0.00           H  
ATOM   3757  HG  LEU B 237      -9.515  -1.203   7.394  1.00  0.00           H  
ATOM   3758 1HD1 LEU B 237     -11.746  -0.389   7.962  1.00  0.00           H  
ATOM   3759 2HD1 LEU B 237     -11.673  -2.167   7.945  1.00  0.00           H  
ATOM   3760 3HD1 LEU B 237     -11.688  -1.292   9.495  1.00  0.00           H  
ATOM   3761 1HD2 LEU B 237      -9.750   0.939   8.589  1.00  0.00           H  
ATOM   3762 2HD2 LEU B 237      -9.620   0.089  10.148  1.00  0.00           H  
ATOM   3763 3HD2 LEU B 237      -8.232   0.124   9.034  1.00  0.00           H  
ATOM   3764  N   SER B 238      -6.461  -3.538  10.931  1.00  0.00           N  
ATOM   3765  CA  SER B 238      -6.069  -4.634  11.811  1.00  0.00           C  
ATOM   3766  C   SER B 238      -6.861  -4.608  13.113  1.00  0.00           C  
ATOM   3767  O   SER B 238      -7.013  -3.553  13.733  1.00  0.00           O  
ATOM   3768  CB  SER B 238      -4.571  -4.567  12.114  1.00  0.00           C  
ATOM   3769  OG  SER B 238      -3.813  -4.613  10.917  1.00  0.00           O  
ATOM   3770  H   SER B 238      -6.117  -2.608  11.120  1.00  0.00           H  
ATOM   3771  HA  SER B 238      -6.281  -5.577  11.305  1.00  0.00           H  
ATOM   3772 1HB  SER B 238      -4.350  -3.647  12.655  1.00  0.00           H  
ATOM   3773 2HB  SER B 238      -4.293  -5.400  12.758  1.00  0.00           H  
ATOM   3774  HG  SER B 238      -4.451  -4.676  10.202  1.00  0.00           H  
ATOM   3775  N   PHE B 239      -7.356  -5.767  13.466  1.00  0.00           N  
ATOM   3776  CA  PHE B 239      -8.151  -5.888  14.682  1.00  0.00           C  
ATOM   3777  C   PHE B 239      -7.353  -6.576  15.784  1.00  0.00           C  
ATOM   3778  O   PHE B 239      -7.042  -7.765  15.681  1.00  0.00           O  
ATOM   3779  CB  PHE B 239      -9.443  -6.662  14.408  1.00  0.00           C  
ATOM   3780  CG  PHE B 239     -10.288  -6.065  13.315  1.00  0.00           C  
ATOM   3781  CD1 PHE B 239     -10.808  -4.782  13.441  1.00  0.00           C  
ATOM   3782  CD2 PHE B 239     -10.564  -6.787  12.161  1.00  0.00           C  
ATOM   3783  CE1 PHE B 239     -11.590  -4.227  12.431  1.00  0.00           C  
ATOM   3784  CE2 PHE B 239     -11.345  -6.238  11.147  1.00  0.00           C  
ATOM   3785  CZ  PHE B 239     -11.858  -4.959  11.285  1.00  0.00           C  
ATOM   3786  H   PHE B 239      -7.193  -6.588  12.901  1.00  0.00           H  
ATOM   3787  HA  PHE B 239      -8.413  -4.886  15.026  1.00  0.00           H  
ATOM   3788 1HB  PHE B 239      -9.201  -7.687  14.129  1.00  0.00           H  
ATOM   3789 2HB  PHE B 239     -10.042  -6.703  15.317  1.00  0.00           H  
ATOM   3790  HD1 PHE B 239     -10.597  -4.208  14.344  1.00  0.00           H  
ATOM   3791  HD2 PHE B 239     -10.160  -7.794  12.053  1.00  0.00           H  
ATOM   3792  HE1 PHE B 239     -11.989  -3.219  12.543  1.00  0.00           H  
ATOM   3793  HE2 PHE B 239     -11.554  -6.814  10.246  1.00  0.00           H  
ATOM   3794  HZ  PHE B 239     -12.472  -4.530  10.494  1.00  0.00           H  
ATOM   3795  N   GLU B 240      -6.991  -5.831  16.765  1.00  0.00           N  
ATOM   3796  CA  GLU B 240      -6.170  -6.332  17.864  1.00  0.00           C  
ATOM   3797  C   GLU B 240      -7.024  -6.658  19.086  1.00  0.00           C  
ATOM   3798  O   GLU B 240      -7.794  -5.817  19.554  1.00  0.00           O  
ATOM   3799  CB  GLU B 240      -5.088  -5.315  18.234  1.00  0.00           C  
ATOM   3800  CG  GLU B 240      -4.114  -5.810  19.293  1.00  0.00           C  
ATOM   3801  CD  GLU B 240      -3.074  -4.773  19.685  1.00  0.00           C  
ATOM   3802  OE1 GLU B 240      -1.865  -5.016  19.474  1.00  0.00           O  
ATOM   3803  OE2 GLU B 240      -3.473  -3.708  20.208  1.00  0.00           O  
ATOM   3804  H   GLU B 240      -7.287  -4.865  16.772  1.00  0.00           H  
ATOM   3805  HA  GLU B 240      -5.685  -7.254  17.541  1.00  0.00           H  
ATOM   3806 1HB  GLU B 240      -4.517  -5.051  17.344  1.00  0.00           H  
ATOM   3807 2HB  GLU B 240      -5.557  -4.403  18.604  1.00  0.00           H  
ATOM   3808 1HG  GLU B 240      -4.675  -6.094  20.183  1.00  0.00           H  
ATOM   3809 2HG  GLU B 240      -3.606  -6.698  18.918  1.00  0.00           H  
ATOM   3810  N   LEU B 241      -6.863  -7.894  19.518  1.00  0.00           N  
ATOM   3811  CA  LEU B 241      -7.556  -8.345  20.720  1.00  0.00           C  
ATOM   3812  C   LEU B 241      -6.561  -8.754  21.800  1.00  0.00           C  
ATOM   3813  O   LEU B 241      -5.844  -9.746  21.646  1.00  0.00           O  
ATOM   3814  CB  LEU B 241      -8.486  -9.517  20.395  1.00  0.00           C  
ATOM   3815  CG  LEU B 241      -9.430  -9.963  21.513  1.00  0.00           C  
ATOM   3816  CD1 LEU B 241     -10.417  -8.850  21.849  1.00  0.00           C  
ATOM   3817  CD2 LEU B 241     -10.168 -11.236  21.113  1.00  0.00           C  
ATOM   3818  H   LEU B 241      -6.262  -8.539  19.025  1.00  0.00           H  
ATOM   3819  HA  LEU B 241      -8.156  -7.520  21.103  1.00  0.00           H  
ATOM   3820 1HB  LEU B 241      -9.101  -9.245  19.539  1.00  0.00           H  
ATOM   3821 2HB  LEU B 241      -7.877 -10.378  20.120  1.00  0.00           H  
ATOM   3822  HG  LEU B 241      -8.855 -10.157  22.419  1.00  0.00           H  
ATOM   3823 1HD1 LEU B 241     -11.082  -9.182  22.646  1.00  0.00           H  
ATOM   3824 2HD1 LEU B 241      -9.870  -7.966  22.178  1.00  0.00           H  
ATOM   3825 3HD1 LEU B 241     -11.005  -8.606  20.965  1.00  0.00           H  
ATOM   3826 1HD2 LEU B 241     -10.835 -11.539  21.921  1.00  0.00           H  
ATOM   3827 2HD2 LEU B 241     -10.752 -11.050  20.211  1.00  0.00           H  
ATOM   3828 3HD2 LEU B 241      -9.446 -12.030  20.921  1.00  0.00           H  
ATOM   3829  N   LEU B 242      -6.473  -7.970  22.847  1.00  0.00           N  
ATOM   3830  CA  LEU B 242      -5.581  -8.204  23.976  1.00  0.00           C  
ATOM   3831  C   LEU B 242      -6.375  -8.439  25.257  1.00  0.00           C  
ATOM   3832  O   LEU B 242      -7.558  -8.100  25.330  1.00  0.00           O  
ATOM   3833  CB  LEU B 242      -4.629  -7.019  24.162  1.00  0.00           C  
ATOM   3834  CG  LEU B 242      -3.750  -6.662  22.963  1.00  0.00           C  
ATOM   3835  CD1 LEU B 242      -3.013  -5.351  23.218  1.00  0.00           C  
ATOM   3836  CD2 LEU B 242      -2.763  -7.787  22.668  1.00  0.00           C  
ATOM   3837  H   LEU B 242      -7.071  -7.156  22.853  1.00  0.00           H  
ATOM   3838  HA  LEU B 242      -4.990  -9.096  23.771  1.00  0.00           H  
ATOM   3839 1HB  LEU B 242      -5.217  -6.136  24.409  1.00  0.00           H  
ATOM   3840 2HB  LEU B 242      -3.966  -7.234  25.000  1.00  0.00           H  
ATOM   3841  HG  LEU B 242      -4.378  -6.504  22.086  1.00  0.00           H  
ATOM   3842 1HD1 LEU B 242      -2.391  -5.109  22.356  1.00  0.00           H  
ATOM   3843 2HD1 LEU B 242      -3.737  -4.552  23.378  1.00  0.00           H  
ATOM   3844 3HD1 LEU B 242      -2.384  -5.453  24.101  1.00  0.00           H  
ATOM   3845 1HD2 LEU B 242      -2.146  -7.515  21.811  1.00  0.00           H  
ATOM   3846 2HD2 LEU B 242      -2.125  -7.949  23.537  1.00  0.00           H  
ATOM   3847 3HD2 LEU B 242      -3.311  -8.703  22.445  1.00  0.00           H  
ATOM   3848  N   HIS B 243      -5.738  -9.165  26.202  1.00  0.00           N  
ATOM   3849  CA  HIS B 243      -6.352  -9.227  27.523  1.00  0.00           C  
ATOM   3850  C   HIS B 243      -6.347  -7.859  28.197  1.00  0.00           C  
ATOM   3851  O   HIS B 243      -5.655  -7.658  29.198  1.00  0.00           O  
ATOM   3852  CB  HIS B 243      -5.629 -10.248  28.403  1.00  0.00           C  
ATOM   3853  CG  HIS B 243      -5.824 -11.664  27.962  1.00  0.00           C  
ATOM   3854  ND1 HIS B 243      -5.049 -12.703  28.431  1.00  0.00           N  
ATOM   3855  CD2 HIS B 243      -6.710 -12.212  27.097  1.00  0.00           C  
ATOM   3856  CE1 HIS B 243      -5.450 -13.831  27.870  1.00  0.00           C  
ATOM   3857  NE2 HIS B 243      -6.457 -13.561  27.057  1.00  0.00           N  
ATOM   3858  H   HIS B 243      -4.872  -9.658  26.039  1.00  0.00           H  
ATOM   3859  HA  HIS B 243      -7.392  -9.539  27.427  1.00  0.00           H  
ATOM   3860 1HB  HIS B 243      -4.560 -10.034  28.405  1.00  0.00           H  
ATOM   3861 2HB  HIS B 243      -5.982 -10.158  29.430  1.00  0.00           H  
ATOM   3862  HD2 HIS B 243      -7.480 -11.681  26.537  1.00  0.00           H  
ATOM   3863  HE1 HIS B 243      -5.023 -14.818  28.047  1.00  0.00           H  
ATOM   3864  HE2 HIS B 243      -6.961 -14.234  26.497  1.00  0.00           H  
ATOM   3865  N   ALA B 244      -6.913  -6.819  27.518  1.00  0.00           N  
ATOM   3866  CA  ALA B 244      -7.094  -5.413  27.871  1.00  0.00           C  
ATOM   3867  C   ALA B 244      -8.503  -4.939  27.529  1.00  0.00           C  
ATOM   3868  O   ALA B 244      -9.294  -5.689  26.951  1.00  0.00           O  
ATOM   3869  CB  ALA B 244      -6.057  -4.549  27.158  1.00  0.00           C  
ATOM   3870  H   ALA B 244      -7.244  -7.148  26.622  1.00  0.00           H  
ATOM   3871  HA  ALA B 244      -6.956  -5.314  28.948  1.00  0.00           H  
ATOM   3872 1HB  ALA B 244      -6.204  -3.504  27.431  1.00  0.00           H  
ATOM   3873 2HB  ALA B 244      -5.056  -4.863  27.454  1.00  0.00           H  
ATOM   3874 3HB  ALA B 244      -6.169  -4.662  26.081  1.00  0.00           H  
ATOM   3875  N   PRO B 245      -8.928  -3.629  28.024  1.00  0.00           N  
ATOM   3876  CA  PRO B 245     -10.278  -3.143  27.727  1.00  0.00           C  
ATOM   3877  C   PRO B 245     -10.564  -3.076  26.229  1.00  0.00           C  
ATOM   3878  O   PRO B 245      -9.726  -2.605  25.456  1.00  0.00           O  
ATOM   3879  CB  PRO B 245     -10.294  -1.744  28.348  1.00  0.00           C  
ATOM   3880  CG  PRO B 245      -9.253  -1.790  29.420  1.00  0.00           C  
ATOM   3881  CD  PRO B 245      -8.149  -2.706  28.974  1.00  0.00           C  
ATOM   3882  HA  PRO B 245     -11.014  -3.797  28.217  1.00  0.00           H  
ATOM   3883 1HB  PRO B 245     -10.074  -0.989  27.579  1.00  0.00           H  
ATOM   3884 2HB  PRO B 245     -11.296  -1.519  28.743  1.00  0.00           H  
ATOM   3885 1HG  PRO B 245      -8.863  -0.780  29.614  1.00  0.00           H  
ATOM   3886 2HG  PRO B 245      -9.694  -2.146  30.363  1.00  0.00           H  
ATOM   3887 1HD  PRO B 245      -7.371  -2.121  28.462  1.00  0.00           H  
ATOM   3888 2HD  PRO B 245      -7.731  -3.229  29.847  1.00  0.00           H  
ATOM   3889  N   ALA B 246     -11.773  -3.557  25.781  1.00  0.00           N  
ATOM   3890  CA  ALA B 246     -12.271  -3.462  24.411  1.00  0.00           C  
ATOM   3891  C   ALA B 246     -12.856  -2.080  24.135  1.00  0.00           C  
ATOM   3892  O   ALA B 246     -13.978  -1.780  24.549  1.00  0.00           O  
ATOM   3893  CB  ALA B 246     -13.318  -4.542  24.149  1.00  0.00           C  
ATOM   3894  H   ALA B 246     -12.343  -4.009  26.481  1.00  0.00           H  
ATOM   3895  HA  ALA B 246     -11.430  -3.614  23.734  1.00  0.00           H  
ATOM   3896 1HB  ALA B 246     -13.679  -4.458  23.124  1.00  0.00           H  
ATOM   3897 2HB  ALA B 246     -12.871  -5.525  24.297  1.00  0.00           H  
ATOM   3898 3HB  ALA B 246     -14.151  -4.415  24.838  1.00  0.00           H  
ATOM   3899  N   THR B 247     -12.064  -1.274  23.487  1.00  0.00           N  
ATOM   3900  CA  THR B 247     -12.372   0.151  23.426  1.00  0.00           C  
ATOM   3901  C   THR B 247     -12.917   0.528  22.052  1.00  0.00           C  
ATOM   3902  O   THR B 247     -13.349   1.663  21.840  1.00  0.00           O  
ATOM   3903  CB  THR B 247     -11.129   1.004  23.740  1.00  0.00           C  
ATOM   3904  OG1 THR B 247     -10.086   0.679  22.813  1.00  0.00           O  
ATOM   3905  CG2 THR B 247     -10.630   0.747  25.158  1.00  0.00           C  
ATOM   3906  H   THR B 247     -11.236  -1.619  23.023  1.00  0.00           H  
ATOM   3907  HA  THR B 247     -13.136   0.372  24.172  1.00  0.00           H  
ATOM   3908  HB  THR B 247     -11.378   2.060  23.640  1.00  0.00           H  
ATOM   3909  HG1 THR B 247     -10.397   0.003  22.206  1.00  0.00           H  
ATOM   3910 1HG2 THR B 247      -9.752   1.363  25.352  1.00  0.00           H  
ATOM   3911 2HG2 THR B 247     -11.415   0.999  25.871  1.00  0.00           H  
ATOM   3912 3HG2 THR B 247     -10.366  -0.304  25.266  1.00  0.00           H  
ATOM   3913  N   VAL B 248     -13.013  -0.340  21.128  1.00  0.00           N  
ATOM   3914  CA  VAL B 248     -13.597  -0.124  19.809  1.00  0.00           C  
ATOM   3915  C   VAL B 248     -14.719  -1.132  19.569  1.00  0.00           C  
ATOM   3916  O   VAL B 248     -14.463  -2.328  19.408  1.00  0.00           O  
ATOM   3917  CB  VAL B 248     -12.534  -0.235  18.693  1.00  0.00           C  
ATOM   3918  CG1 VAL B 248     -13.146   0.085  17.330  1.00  0.00           C  
ATOM   3919  CG2 VAL B 248     -11.357   0.694  18.984  1.00  0.00           C  
ATOM   3920  H   VAL B 248     -12.643  -1.251  21.359  1.00  0.00           H  
ATOM   3921  HA  VAL B 248     -14.018   0.882  19.778  1.00  0.00           H  
ATOM   3922  HB  VAL B 248     -12.177  -1.264  18.645  1.00  0.00           H  
ATOM   3923 1HG1 VAL B 248     -12.380   0.001  16.558  1.00  0.00           H  
ATOM   3924 2HG1 VAL B 248     -13.952  -0.618  17.119  1.00  0.00           H  
ATOM   3925 3HG1 VAL B 248     -13.541   1.101  17.338  1.00  0.00           H  
ATOM   3926 1HG2 VAL B 248     -10.617   0.604  18.189  1.00  0.00           H  
ATOM   3927 2HG2 VAL B 248     -11.710   1.724  19.036  1.00  0.00           H  
ATOM   3928 3HG2 VAL B 248     -10.902   0.418  19.936  1.00  0.00           H  
ATOM   3929  N   CYS B 249     -15.853  -0.706  19.559  1.00  0.00           N  
ATOM   3930  CA  CYS B 249     -17.007  -1.572  19.343  1.00  0.00           C  
ATOM   3931  C   CYS B 249     -17.952  -0.974  18.307  1.00  0.00           C  
ATOM   3932  O   CYS B 249     -17.879   0.219  18.010  1.00  0.00           O  
ATOM   3933  CB  CYS B 249     -17.756  -1.804  20.655  1.00  0.00           C  
ATOM   3934  SG  CYS B 249     -16.720  -2.472  21.976  1.00  0.00           S  
ATOM   3935  H   CYS B 249     -16.000   0.282  19.705  1.00  0.00           H  
ATOM   3936  HA  CYS B 249     -16.653  -2.533  18.970  1.00  0.00           H  
ATOM   3937 1HB  CYS B 249     -18.184  -0.863  21.001  1.00  0.00           H  
ATOM   3938 2HB  CYS B 249     -18.581  -2.496  20.486  1.00  0.00           H  
ATOM   3939  N   GLY B 250     -18.743  -1.821  17.665  1.00  0.00           N  
ATOM   3940  CA  GLY B 250     -19.813  -1.364  16.793  1.00  0.00           C  
ATOM   3941  C   GLY B 250     -21.012  -0.826  17.552  1.00  0.00           C  
ATOM   3942  O   GLY B 250     -21.023  -0.823  18.785  1.00  0.00           O  
ATOM   3943  H   GLY B 250     -18.597  -2.813  17.786  1.00  0.00           H  
ATOM   3944 1HA  GLY B 250     -19.436  -0.581  16.134  1.00  0.00           H  
ATOM   3945 2HA  GLY B 250     -20.142  -2.186  16.159  1.00  0.00           H  
ATOM   3946  N   PRO B 251     -21.952  -0.068  16.895  1.00  0.00           N  
ATOM   3947  CA  PRO B 251     -23.172   0.387  17.565  1.00  0.00           C  
ATOM   3948  C   PRO B 251     -23.898  -0.740  18.297  1.00  0.00           C  
ATOM   3949  O   PRO B 251     -23.678  -1.916  17.999  1.00  0.00           O  
ATOM   3950  OXT PRO B 251     -24.685  -0.482  19.165  1.00  0.00           O  
ATOM   3951  CB  PRO B 251     -24.024   0.930  16.416  1.00  0.00           C  
ATOM   3952  CG  PRO B 251     -23.474   0.276  15.190  1.00  0.00           C  
ATOM   3953  CD  PRO B 251     -22.056  -0.137  15.465  1.00  0.00           C  
ATOM   3954  HA  PRO B 251     -22.918   1.187  18.275  1.00  0.00           H  
ATOM   3955 1HB  PRO B 251     -25.083   0.686  16.585  1.00  0.00           H  
ATOM   3956 2HB  PRO B 251     -23.949   2.027  16.378  1.00  0.00           H  
ATOM   3957 1HG  PRO B 251     -24.085  -0.597  14.919  1.00  0.00           H  
ATOM   3958 2HG  PRO B 251     -23.516   0.970  14.338  1.00  0.00           H  
ATOM   3959 1HD  PRO B 251     -21.895  -1.162  15.100  1.00  0.00           H  
ATOM   3960 2HD  PRO B 251     -21.367   0.564  14.971  1.00  0.00           H  
TER                                                                             
pae_binder 4.211
pae_interaction 8.962
pae_interaction1 10.177
pae_interaction2 7.747
pae_target 3.65
plddt_binder 79.594
plddt_target 93.835
plddt_total 90.658
score 0
silent_score 0
time 172.713
