# Supplementary material for: Improving de novo protein binder design with deep learning
Source: Nat Commun. 2023 May 6;14:2625. doi: 10.1038/s41467-023-38328-5 (PMC10163288; doi:10.1038/s41467-023-38328-5)
Supplement: Supplementary file 4 — Source Data File [file 41467_2023_38328_MOESM4_ESM.zip › all_data/experimental_structure_agreement/af2_initial_guess_template/FGFR2_complex_af2pred.pdb]

HEADER                                            13-MAR-23   XXXX              
EXPDTA    THEORETICAL MODEL                                                     
REMARK 220                                                                      
REMARK 220 EXPERIMENTAL DETAILS                                                 
REMARK 220  EXPERIMENT TYPE                : THEORETICAL MODELLING              
REMARK 220  DATE OF DATA COLLECTION        : 13-MAR-23                          
REMARK 220                                                                      
REMARK 220 REMARK: MODEL GENERATED BY ROSETTA                                   
REMARK 220  VERSION 2019.44+release.5aed75f2e79                                 
SSBOND     CYS B   89    CYS B  141                                       2.15  
ATOM      1  N   ASP A   1      15.755  16.582  -7.364  1.00  0.00           N  
ATOM      2  CA  ASP A   1      14.377  16.188  -7.088  1.00  0.00           C  
ATOM      3  C   ASP A   1      14.326  14.864  -6.330  1.00  0.00           C  
ATOM      4  O   ASP A   1      14.664  13.814  -6.881  1.00  0.00           O  
ATOM      5  CB  ASP A   1      13.578  16.082  -8.388  1.00  0.00           C  
ATOM      6  CG  ASP A   1      12.078  16.018  -8.159  1.00  0.00           C  
ATOM      7  OD1 ASP A   1      11.645  15.865  -6.997  1.00  0.00           O  
ATOM      8  OD2 ASP A   1      11.323  16.119  -9.150  1.00  0.00           O  
ATOM      9 1H   ASP A   1      15.761  17.450  -7.860  1.00  0.00           H  
ATOM     10 2H   ASP A   1      16.251  16.688  -6.502  1.00  0.00           H  
ATOM     11 3H   ASP A   1      16.199  15.878  -7.919  1.00  0.00           H  
ATOM     12  HA  ASP A   1      13.918  16.951  -6.459  1.00  0.00           H  
ATOM     13 1HB  ASP A   1      13.797  16.942  -9.021  1.00  0.00           H  
ATOM     14 2HB  ASP A   1      13.885  15.189  -8.932  1.00  0.00           H  
ATOM     15  N   ARG A   2      14.227  14.777  -5.106  1.00  0.00           N  
ATOM     16  CA  ARG A   2      14.304  13.649  -4.184  1.00  0.00           C  
ATOM     17  C   ARG A   2      13.331  12.545  -4.585  1.00  0.00           C  
ATOM     18  O   ARG A   2      13.636  11.360  -4.441  1.00  0.00           O  
ATOM     19  CB  ARG A   2      14.017  14.105  -2.751  1.00  0.00           C  
ATOM     20  CG  ARG A   2      15.129  14.938  -2.135  1.00  0.00           C  
ATOM     21  CD  ARG A   2      14.832  15.292  -0.685  1.00  0.00           C  
ATOM     22  NE  ARG A   2      13.820  16.339  -0.582  1.00  0.00           N  
ATOM     23  CZ  ARG A   2      13.482  16.959   0.546  1.00  0.00           C  
ATOM     24  NH1 ARG A   2      14.072  16.646   1.694  1.00  0.00           N  
ATOM     25  NH2 ARG A   2      12.547  17.897   0.526  1.00  0.00           N  
ATOM     26  H   ARG A   2      14.061  15.703  -4.738  1.00  0.00           H  
ATOM     27  HA  ARG A   2      15.314  13.239  -4.223  1.00  0.00           H  
ATOM     28 1HB  ARG A   2      13.102  14.696  -2.734  1.00  0.00           H  
ATOM     29 2HB  ARG A   2      13.856  13.233  -2.117  1.00  0.00           H  
ATOM     30 1HG  ARG A   2      16.064  14.377  -2.166  1.00  0.00           H  
ATOM     31 2HG  ARG A   2      15.243  15.865  -2.697  1.00  0.00           H  
ATOM     32 1HD  ARG A   2      14.466  14.409  -0.163  1.00  0.00           H  
ATOM     33 2HD  ARG A   2      15.742  15.647  -0.203  1.00  0.00           H  
ATOM     34  HE  ARG A   2      13.340  16.614  -1.429  1.00  0.00           H  
ATOM     35 1HH1 ARG A   2      14.785  15.931   1.717  1.00  0.00           H  
ATOM     36 2HH1 ARG A   2      13.808  17.123   2.544  1.00  0.00           H  
ATOM     37 1HH2 ARG A   2      12.093  18.140  -0.344  1.00  0.00           H  
ATOM     38 2HH2 ARG A   2      12.288  18.369   1.379  1.00  0.00           H  
ATOM     39  N   ARG A   3      12.146  12.808  -5.011  1.00  0.00           N  
ATOM     40  CA  ARG A   3      11.171  11.830  -5.482  1.00  0.00           C  
ATOM     41  C   ARG A   3      11.706  11.056  -6.682  1.00  0.00           C  
ATOM     42  O   ARG A   3      11.548   9.836  -6.761  1.00  0.00           O  
ATOM     43  CB  ARG A   3       9.853  12.517  -5.847  1.00  0.00           C  
ATOM     44  CG  ARG A   3       8.991  12.873  -4.646  1.00  0.00           C  
ATOM     45  CD  ARG A   3       7.672  13.506  -5.067  1.00  0.00           C  
ATOM     46  NE  ARG A   3       6.942  14.042  -3.922  1.00  0.00           N  
ATOM     47  CZ  ARG A   3       5.712  14.546  -3.976  1.00  0.00           C  
ATOM     48  NH1 ARG A   3       5.047  14.592  -5.125  1.00  0.00           N  
ATOM     49  NH2 ARG A   3       5.141  15.007  -2.872  1.00  0.00           N  
ATOM     50  H   ARG A   3      11.898  13.787  -5.007  1.00  0.00           H  
ATOM     51  HA  ARG A   3      10.981  11.117  -4.679  1.00  0.00           H  
ATOM     52 1HB  ARG A   3      10.061  13.433  -6.398  1.00  0.00           H  
ATOM     53 2HB  ARG A   3       9.272  11.866  -6.501  1.00  0.00           H  
ATOM     54 1HG  ARG A   3       8.771  11.970  -4.075  1.00  0.00           H  
ATOM     55 2HG  ARG A   3       9.525  13.582  -4.012  1.00  0.00           H  
ATOM     56 1HD  ARG A   3       7.866  14.322  -5.763  1.00  0.00           H  
ATOM     57 2HD  ARG A   3       7.047  12.757  -5.552  1.00  0.00           H  
ATOM     58  HE  ARG A   3       7.404  14.030  -3.022  1.00  0.00           H  
ATOM     59 1HH1 ARG A   3       5.475  14.242  -5.971  1.00  0.00           H  
ATOM     60 2HH1 ARG A   3       4.114  14.977  -5.153  1.00  0.00           H  
ATOM     61 1HH2 ARG A   3       5.640  14.975  -1.993  1.00  0.00           H  
ATOM     62 2HH2 ARG A   3       4.208  15.390  -2.909  1.00  0.00           H  
ATOM     63  N   LYS A   4      12.315  11.773  -7.600  1.00  0.00           N  
ATOM     64  CA  LYS A   4      12.940  11.158  -8.768  1.00  0.00           C  
ATOM     65  C   LYS A   4      14.105  10.260  -8.360  1.00  0.00           C  
ATOM     66  O   LYS A   4      14.284   9.175  -8.917  1.00  0.00           O  
ATOM     67  CB  LYS A   4      13.423  12.231  -9.745  1.00  0.00           C  
ATOM     68  CG  LYS A   4      12.304  12.914 -10.517  1.00  0.00           C  
ATOM     69  CD  LYS A   4      12.851  13.901 -11.540  1.00  0.00           C  
ATOM     70  CE  LYS A   4      11.732  14.638 -12.262  1.00  0.00           C  
ATOM     71  NZ  LYS A   4      12.264  15.637 -13.236  1.00  0.00           N  
ATOM     72  H   LYS A   4      12.351  12.777  -7.494  1.00  0.00           H  
ATOM     73  HA  LYS A   4      12.198  10.538  -9.271  1.00  0.00           H  
ATOM     74 1HB  LYS A   4      13.975  12.997  -9.200  1.00  0.00           H  
ATOM     75 2HB  LYS A   4      14.108  11.785 -10.466  1.00  0.00           H  
ATOM     76 1HG  LYS A   4      11.708  12.162 -11.036  1.00  0.00           H  
ATOM     77 2HG  LYS A   4      11.657  13.449  -9.823  1.00  0.00           H  
ATOM     78 1HD  LYS A   4      13.488  14.631 -11.038  1.00  0.00           H  
ATOM     79 2HD  LYS A   4      13.452  13.367 -12.276  1.00  0.00           H  
ATOM     80 1HE  LYS A   4      11.110  13.921 -12.796  1.00  0.00           H  
ATOM     81 2HE  LYS A   4      11.108  15.155 -11.533  1.00  0.00           H  
ATOM     82 1HZ  LYS A   4      11.494  16.105 -13.694  1.00  0.00           H  
ATOM     83 2HZ  LYS A   4      12.828  16.318 -12.747  1.00  0.00           H  
ATOM     84 3HZ  LYS A   4      12.830  15.166 -13.927  1.00  0.00           H  
ATOM     85  N   GLU A   5      14.829  10.699  -7.413  1.00  0.00           N  
ATOM     86  CA  GLU A   5      15.957   9.938  -6.882  1.00  0.00           C  
ATOM     87  C   GLU A   5      15.486   8.663  -6.189  1.00  0.00           C  
ATOM     88  O   GLU A   5      16.096   7.604  -6.345  1.00  0.00           O  
ATOM     89  CB  GLU A   5      16.773  10.794  -5.910  1.00  0.00           C  
ATOM     90  CG  GLU A   5      17.576  11.897  -6.585  1.00  0.00           C  
ATOM     91  CD  GLU A   5      18.502  12.634  -5.632  1.00  0.00           C  
ATOM     92  OE1 GLU A   5      18.549  13.885  -5.677  1.00  0.00           O  
ATOM     93  OE2 GLU A   5      19.189  11.956  -4.835  1.00  0.00           O  
ATOM     94  H   GLU A   5      14.615  11.603  -7.017  1.00  0.00           H  
ATOM     95  HA  GLU A   5      16.600   9.647  -7.713  1.00  0.00           H  
ATOM     96 1HB  GLU A   5      16.105  11.257  -5.183  1.00  0.00           H  
ATOM     97 2HB  GLU A   5      17.466  10.158  -5.359  1.00  0.00           H  
ATOM     98 1HG  GLU A   5      18.174  11.460  -7.384  1.00  0.00           H  
ATOM     99 2HG  GLU A   5      16.887  12.611  -7.034  1.00  0.00           H  
ATOM    100  N   MET A   6      14.412   8.724  -5.390  1.00  0.00           N  
ATOM    101  CA  MET A   6      13.822   7.558  -4.740  1.00  0.00           C  
ATOM    102  C   MET A   6      13.333   6.548  -5.773  1.00  0.00           C  
ATOM    103  O   MET A   6      13.542   5.344  -5.617  1.00  0.00           O  
ATOM    104  CB  MET A   6      12.665   7.976  -3.830  1.00  0.00           C  
ATOM    105  CG  MET A   6      13.108   8.713  -2.576  1.00  0.00           C  
ATOM    106  SD  MET A   6      11.690   9.283  -1.559  1.00  0.00           S  
ATOM    107  CE  MET A   6      10.946   7.686  -1.124  1.00  0.00           C  
ATOM    108  H   MET A   6      13.999   9.633  -5.239  1.00  0.00           H  
ATOM    109  HA  MET A   6      14.587   7.078  -4.130  1.00  0.00           H  
ATOM    110 1HB  MET A   6      11.984   8.622  -4.382  1.00  0.00           H  
ATOM    111 2HB  MET A   6      12.104   7.092  -3.525  1.00  0.00           H  
ATOM    112 1HG  MET A   6      13.729   8.056  -1.968  1.00  0.00           H  
ATOM    113 2HG  MET A   6      13.704   9.581  -2.856  1.00  0.00           H  
ATOM    114 1HE  MET A   6      10.066   7.852  -0.502  1.00  0.00           H  
ATOM    115 2HE  MET A   6      10.655   7.160  -2.034  1.00  0.00           H  
ATOM    116 3HE  MET A   6      11.671   7.085  -0.574  1.00  0.00           H  
ATOM    117  N   ASP A   7      12.702   7.113  -6.860  1.00  0.00           N  
ATOM    118  CA  ASP A   7      12.207   6.261  -7.938  1.00  0.00           C  
ATOM    119  C   ASP A   7      13.355   5.536  -8.635  1.00  0.00           C  
ATOM    120  O   ASP A   7      13.223   4.369  -9.010  1.00  0.00           O  
ATOM    121  CB  ASP A   7      11.412   7.086  -8.952  1.00  0.00           C  
ATOM    122  CG  ASP A   7      10.030   7.469  -8.452  1.00  0.00           C  
ATOM    123  OD1 ASP A   7       9.588   6.935  -7.412  1.00  0.00           O  
ATOM    124  OD2 ASP A   7       9.376   8.311  -9.106  1.00  0.00           O  
ATOM    125  H   ASP A   7      12.575   8.113  -6.925  1.00  0.00           H  
ATOM    126  HA  ASP A   7      11.547   5.508  -7.508  1.00  0.00           H  
ATOM    127 1HB  ASP A   7      11.961   7.997  -9.190  1.00  0.00           H  
ATOM    128 2HB  ASP A   7      11.303   6.519  -9.877  1.00  0.00           H  
ATOM    129  N   LYS A   8      14.438   6.216  -8.780  1.00  0.00           N  
ATOM    130  CA  LYS A   8      15.621   5.623  -9.397  1.00  0.00           C  
ATOM    131  C   LYS A   8      16.168   4.478  -8.549  1.00  0.00           C  
ATOM    132  O   LYS A   8      16.508   3.416  -9.075  1.00  0.00           O  
ATOM    133  CB  LYS A   8      16.704   6.681  -9.609  1.00  0.00           C  
ATOM    134  CG  LYS A   8      17.904   6.189 -10.405  1.00  0.00           C  
ATOM    135  CD  LYS A   8      18.915   7.304 -10.640  1.00  0.00           C  
ATOM    136  CE  LYS A   8      20.134   6.802 -11.401  1.00  0.00           C  
ATOM    137  NZ  LYS A   8      21.133   7.890 -11.625  1.00  0.00           N  
ATOM    138  H   LYS A   8      14.476   7.175  -8.464  1.00  0.00           H  
ATOM    139  HA  LYS A   8      15.338   5.216 -10.368  1.00  0.00           H  
ATOM    140 1HB  LYS A   8      16.279   7.537 -10.133  1.00  0.00           H  
ATOM    141 2HB  LYS A   8      17.062   7.034  -8.642  1.00  0.00           H  
ATOM    142 1HG  LYS A   8      18.393   5.378  -9.863  1.00  0.00           H  
ATOM    143 2HG  LYS A   8      17.569   5.808 -11.369  1.00  0.00           H  
ATOM    144 1HD  LYS A   8      18.446   8.106 -11.212  1.00  0.00           H  
ATOM    145 2HD  LYS A   8      19.240   7.708  -9.681  1.00  0.00           H  
ATOM    146 1HE  LYS A   8      20.607   5.998 -10.839  1.00  0.00           H  
ATOM    147 2HE  LYS A   8      19.822   6.406 -12.367  1.00  0.00           H  
ATOM    148 1HZ  LYS A   8      21.925   7.521 -12.132  1.00  0.00           H  
ATOM    149 2HZ  LYS A   8      20.708   8.633 -12.161  1.00  0.00           H  
ATOM    150 3HZ  LYS A   8      21.442   8.252 -10.734  1.00  0.00           H  
ATOM    151  N   VAL A   9      16.310   4.684  -7.285  1.00  0.00           N  
ATOM    152  CA  VAL A   9      16.785   3.667  -6.353  1.00  0.00           C  
ATOM    153  C   VAL A   9      15.867   2.448  -6.406  1.00  0.00           C  
ATOM    154  O   VAL A   9      16.339   1.310  -6.475  1.00  0.00           O  
ATOM    155  CB  VAL A   9      16.863   4.212  -4.909  1.00  0.00           C  
ATOM    156  CG1 VAL A   9      17.189   3.090  -3.925  1.00  0.00           C  
ATOM    157  CG2 VAL A   9      17.902   5.328  -4.816  1.00  0.00           C  
ATOM    158  H   VAL A   9      16.077   5.602  -6.934  1.00  0.00           H  
ATOM    159  HA  VAL A   9      17.788   3.362  -6.655  1.00  0.00           H  
ATOM    160  HB  VAL A   9      15.887   4.605  -4.626  1.00  0.00           H  
ATOM    161 1HG1 VAL A   9      17.239   3.496  -2.914  1.00  0.00           H  
ATOM    162 2HG1 VAL A   9      16.411   2.328  -3.972  1.00  0.00           H  
ATOM    163 3HG1 VAL A   9      18.150   2.646  -4.185  1.00  0.00           H  
ATOM    164 1HG2 VAL A   9      17.944   5.701  -3.793  1.00  0.00           H  
ATOM    165 2HG2 VAL A   9      18.880   4.940  -5.102  1.00  0.00           H  
ATOM    166 3HG2 VAL A   9      17.624   6.141  -5.488  1.00  0.00           H  
ATOM    167  N   TYR A  10      14.626   2.692  -6.344  1.00  0.00           N  
ATOM    168  CA  TYR A  10      13.647   1.613  -6.409  1.00  0.00           C  
ATOM    169  C   TYR A  10      13.813   0.802  -7.688  1.00  0.00           C  
ATOM    170  O   TYR A  10      13.902  -0.427  -7.644  1.00  0.00           O  
ATOM    171  CB  TYR A  10      12.224   2.173  -6.327  1.00  0.00           C  
ATOM    172  CG  TYR A  10      11.149   1.134  -6.536  1.00  0.00           C  
ATOM    173  CD1 TYR A  10      10.558   0.957  -7.784  1.00  0.00           C  
ATOM    174  CD2 TYR A  10      10.724   0.327  -5.486  1.00  0.00           C  
ATOM    175  CE1 TYR A  10       9.566   0.001  -7.981  1.00  0.00           C  
ATOM    176  CE2 TYR A  10       9.733  -0.631  -5.671  1.00  0.00           C  
ATOM    177  CZ  TYR A  10       9.161  -0.787  -6.920  1.00  0.00           C  
ATOM    178  OH  TYR A  10       8.180  -1.734  -7.110  1.00  0.00           O  
ATOM    179  H   TYR A  10      14.303   3.644  -6.248  1.00  0.00           H  
ATOM    180  HA  TYR A  10      13.809   0.948  -5.560  1.00  0.00           H  
ATOM    181 1HB  TYR A  10      12.069   2.632  -5.350  1.00  0.00           H  
ATOM    182 2HB  TYR A  10      12.096   2.952  -7.078  1.00  0.00           H  
ATOM    183  HD1 TYR A  10      10.871   1.573  -8.628  1.00  0.00           H  
ATOM    184  HD2 TYR A  10      11.168   0.440  -4.497  1.00  0.00           H  
ATOM    185  HE1 TYR A  10       9.116  -0.122  -8.966  1.00  0.00           H  
ATOM    186  HE2 TYR A  10       9.412  -1.252  -4.834  1.00  0.00           H  
ATOM    187  HH  TYR A  10       8.015  -2.193  -6.283  1.00  0.00           H  
ATOM    188  N   ARG A  11      13.808   1.474  -8.796  1.00  0.00           N  
ATOM    189  CA  ARG A  11      13.887   0.820 -10.098  1.00  0.00           C  
ATOM    190  C   ARG A  11      15.130  -0.058 -10.196  1.00  0.00           C  
ATOM    191  O   ARG A  11      15.060  -1.192 -10.676  1.00  0.00           O  
ATOM    192  CB  ARG A  11      13.888   1.857 -11.223  1.00  0.00           C  
ATOM    193  CG  ARG A  11      12.528   2.484 -11.485  1.00  0.00           C  
ATOM    194  CD  ARG A  11      12.570   3.453 -12.658  1.00  0.00           C  
ATOM    195  NE  ARG A  11      11.338   4.229 -12.761  1.00  0.00           N  
ATOM    196  CZ  ARG A  11      11.016   5.008 -13.790  1.00  0.00           C  
ATOM    197  NH1 ARG A  11      11.833   5.130 -14.829  1.00  0.00           N  
ATOM    198  NH2 ARG A  11       9.868   5.670 -13.780  1.00  0.00           N  
ATOM    199  H   ARG A  11      13.747   2.481  -8.754  1.00  0.00           H  
ATOM    200  HA  ARG A  11      13.013   0.179 -10.217  1.00  0.00           H  
ATOM    201 1HB  ARG A  11      14.588   2.655 -10.981  1.00  0.00           H  
ATOM    202 2HB  ARG A  11      14.230   1.391 -12.147  1.00  0.00           H  
ATOM    203 1HG  ARG A  11      11.804   1.701 -11.713  1.00  0.00           H  
ATOM    204 2HG  ARG A  11      12.203   3.032 -10.600  1.00  0.00           H  
ATOM    205 1HD  ARG A  11      13.401   4.145 -12.528  1.00  0.00           H  
ATOM    206 2HD  ARG A  11      12.703   2.896 -13.585  1.00  0.00           H  
ATOM    207  HE  ARG A  11      10.680   4.171 -11.995  1.00  0.00           H  
ATOM    208 1HH1 ARG A  11      12.710   4.628 -14.844  1.00  0.00           H  
ATOM    209 2HH1 ARG A  11      11.578   5.724 -15.605  1.00  0.00           H  
ATOM    210 1HH2 ARG A  11       9.241   5.582 -12.992  1.00  0.00           H  
ATOM    211 2HH2 ARG A  11       9.620   6.262 -14.559  1.00  0.00           H  
ATOM    212  N   THR A  12      16.225   0.455  -9.823  1.00  0.00           N  
ATOM    213  CA  THR A  12      17.493  -0.267  -9.840  1.00  0.00           C  
ATOM    214  C   THR A  12      17.426  -1.496  -8.938  1.00  0.00           C  
ATOM    215  O   THR A  12      17.833  -2.589  -9.339  1.00  0.00           O  
ATOM    216  CB  THR A  12      18.657   0.637  -9.394  1.00  0.00           C  
ATOM    217  OG1 THR A  12      18.742   1.765 -10.274  1.00  0.00           O  
ATOM    218  CG2 THR A  12      19.982  -0.117  -9.424  1.00  0.00           C  
ATOM    219  H   THR A  12      16.208   1.412  -9.500  1.00  0.00           H  
ATOM    220  HA  THR A  12      17.689  -0.598 -10.860  1.00  0.00           H  
ATOM    221  HB  THR A  12      18.476   0.990  -8.379  1.00  0.00           H  
ATOM    222  HG1 THR A  12      18.055   1.702 -10.942  1.00  0.00           H  
ATOM    223 1HG2 THR A  12      20.785   0.546  -9.104  1.00  0.00           H  
ATOM    224 2HG2 THR A  12      19.929  -0.973  -8.752  1.00  0.00           H  
ATOM    225 3HG2 THR A  12      20.180  -0.463 -10.437  1.00  0.00           H  
ATOM    226  N   ALA A  13      16.907  -1.271  -7.738  1.00  0.00           N  
ATOM    227  CA  ALA A  13      16.789  -2.370  -6.782  1.00  0.00           C  
ATOM    228  C   ALA A  13      15.836  -3.444  -7.297  1.00  0.00           C  
ATOM    229  O   ALA A  13      16.117  -4.640  -7.183  1.00  0.00           O  
ATOM    230  CB  ALA A  13      16.317  -1.849  -5.427  1.00  0.00           C  
ATOM    231  H   ALA A  13      16.590  -0.350  -7.471  1.00  0.00           H  
ATOM    232  HA  ALA A  13      17.774  -2.822  -6.662  1.00  0.00           H  
ATOM    233 1HB  ALA A  13      16.234  -2.680  -4.726  1.00  0.00           H  
ATOM    234 2HB  ALA A  13      17.035  -1.123  -5.046  1.00  0.00           H  
ATOM    235 3HB  ALA A  13      15.345  -1.372  -5.540  1.00  0.00           H  
ATOM    236  N   PHE A  14      14.735  -3.001  -7.812  1.00  0.00           N  
ATOM    237  CA  PHE A  14      13.733  -3.907  -8.362  1.00  0.00           C  
ATOM    238  C   PHE A  14      14.335  -4.780  -9.456  1.00  0.00           C  
ATOM    239  O   PHE A  14      14.152  -5.999  -9.455  1.00  0.00           O  
ATOM    240  CB  PHE A  14      12.541  -3.119  -8.916  1.00  0.00           C  
ATOM    241  CG  PHE A  14      11.370  -3.982  -9.301  1.00  0.00           C  
ATOM    242  CD1 PHE A  14      11.324  -4.599 -10.545  1.00  0.00           C  
ATOM    243  CD2 PHE A  14      10.315  -4.176  -8.419  1.00  0.00           C  
ATOM    244  CE1 PHE A  14      10.241  -5.398 -10.905  1.00  0.00           C  
ATOM    245  CE2 PHE A  14       9.230  -4.973  -8.772  1.00  0.00           C  
ATOM    246  CZ  PHE A  14       9.194  -5.582 -10.015  1.00  0.00           C  
ATOM    247  H   PHE A  14      14.564  -2.006  -7.835  1.00  0.00           H  
ATOM    248  HA  PHE A  14      13.378  -4.558  -7.562  1.00  0.00           H  
ATOM    249 1HB  PHE A  14      12.203  -2.399  -8.171  1.00  0.00           H  
ATOM    250 2HB  PHE A  14      12.854  -2.557  -9.795  1.00  0.00           H  
ATOM    251  HD1 PHE A  14      12.149  -4.453 -11.243  1.00  0.00           H  
ATOM    252  HD2 PHE A  14      10.343  -3.696  -7.440  1.00  0.00           H  
ATOM    253  HE1 PHE A  14      10.219  -5.876 -11.884  1.00  0.00           H  
ATOM    254  HE2 PHE A  14       8.408  -5.118  -8.071  1.00  0.00           H  
ATOM    255  HZ  PHE A  14       8.344  -6.203 -10.293  1.00  0.00           H  
ATOM    256  N   LYS A  15      14.974  -4.211 -10.431  1.00  0.00           N  
ATOM    257  CA  LYS A  15      15.600  -4.933 -11.535  1.00  0.00           C  
ATOM    258  C   LYS A  15      16.646  -5.920 -11.023  1.00  0.00           C  
ATOM    259  O   LYS A  15      16.713  -7.059 -11.489  1.00  0.00           O  
ATOM    260  CB  LYS A  15      16.241  -3.956 -12.521  1.00  0.00           C  
ATOM    261  CG  LYS A  15      15.247  -3.274 -13.451  1.00  0.00           C  
ATOM    262  CD  LYS A  15      15.950  -2.365 -14.451  1.00  0.00           C  
ATOM    263  CE  LYS A  15      14.952  -1.589 -15.299  1.00  0.00           C  
ATOM    264  NZ  LYS A  15      15.637  -0.666 -16.254  1.00  0.00           N  
ATOM    265  H   LYS A  15      15.031  -3.203 -10.407  1.00  0.00           H  
ATOM    266  HA  LYS A  15      14.830  -5.500 -12.059  1.00  0.00           H  
ATOM    267 1HB  LYS A  15      16.776  -3.182 -11.970  1.00  0.00           H  
ATOM    268 2HB  LYS A  15      16.971  -4.485 -13.135  1.00  0.00           H  
ATOM    269 1HG  LYS A  15      14.682  -4.030 -13.998  1.00  0.00           H  
ATOM    270 2HG  LYS A  15      14.549  -2.679 -12.864  1.00  0.00           H  
ATOM    271 1HD  LYS A  15      16.585  -1.657 -13.916  1.00  0.00           H  
ATOM    272 2HD  LYS A  15      16.579  -2.965 -15.109  1.00  0.00           H  
ATOM    273 1HE  LYS A  15      14.335  -2.286 -15.863  1.00  0.00           H  
ATOM    274 2HE  LYS A  15      14.300  -1.004 -14.650  1.00  0.00           H  
ATOM    275 1HZ  LYS A  15      14.945  -0.169 -16.798  1.00  0.00           H  
ATOM    276 2HZ  LYS A  15      16.199  -0.003 -15.738  1.00  0.00           H  
ATOM    277 3HZ  LYS A  15      16.230  -1.200 -16.872  1.00  0.00           H  
ATOM    278  N   ARG A  16      17.370  -5.489 -10.097  1.00  0.00           N  
ATOM    279  CA  ARG A  16      18.426  -6.326  -9.539  1.00  0.00           C  
ATOM    280  C   ARG A  16      17.842  -7.504  -8.766  1.00  0.00           C  
ATOM    281  O   ARG A  16      18.349  -8.624  -8.853  1.00  0.00           O  
ATOM    282  CB  ARG A  16      19.340  -5.503  -8.628  1.00  0.00           C  
ATOM    283  CG  ARG A  16      20.268  -4.560  -9.376  1.00  0.00           C  
ATOM    284  CD  ARG A  16      21.158  -3.772  -8.424  1.00  0.00           C  
ATOM    285  NE  ARG A  16      22.181  -4.619  -7.817  1.00  0.00           N  
ATOM    286  CZ  ARG A  16      23.048  -4.216  -6.893  1.00  0.00           C  
ATOM    287  NH1 ARG A  16      23.034  -2.964  -6.450  1.00  0.00           N  
ATOM    288  NH2 ARG A  16      23.937  -5.070  -6.408  1.00  0.00           N  
ATOM    289  H   ARG A  16      17.232  -4.560  -9.727  1.00  0.00           H  
ATOM    290  HA  ARG A  16      19.022  -6.725 -10.361  1.00  0.00           H  
ATOM    291 1HB  ARG A  16      18.734  -4.910  -7.944  1.00  0.00           H  
ATOM    292 2HB  ARG A  16      19.952  -6.174  -8.025  1.00  0.00           H  
ATOM    293 1HG  ARG A  16      20.908  -5.135 -10.046  1.00  0.00           H  
ATOM    294 2HG  ARG A  16      19.676  -3.852  -9.957  1.00  0.00           H  
ATOM    295 1HD  ARG A  16      21.655  -2.971  -8.970  1.00  0.00           H  
ATOM    296 2HD  ARG A  16      20.550  -3.344  -7.628  1.00  0.00           H  
ATOM    297  HE  ARG A  16      22.235  -5.582  -8.121  1.00  0.00           H  
ATOM    298 1HH1 ARG A  16      22.360  -2.306  -6.815  1.00  0.00           H  
ATOM    299 2HH1 ARG A  16      23.697  -2.669  -5.748  1.00  0.00           H  
ATOM    300 1HH2 ARG A  16      23.955  -6.025  -6.740  1.00  0.00           H  
ATOM    301 2HH2 ARG A  16      24.597  -4.768  -5.707  1.00  0.00           H  
ATOM    302  N   ILE A  17      16.750  -7.273  -7.979  1.00  0.00           N  
ATOM    303  CA  ILE A  17      16.105  -8.319  -7.192  1.00  0.00           C  
ATOM    304  C   ILE A  17      15.472  -9.350  -8.124  1.00  0.00           C  
ATOM    305  O   ILE A  17      15.605 -10.556  -7.907  1.00  0.00           O  
ATOM    306  CB  ILE A  17      15.039  -7.733  -6.239  1.00  0.00           C  
ATOM    307  CG1 ILE A  17      15.707  -6.891  -5.145  1.00  0.00           C  
ATOM    308  CG2 ILE A  17      14.189  -8.850  -5.628  1.00  0.00           C  
ATOM    309  CD1 ILE A  17      14.729  -6.081  -4.304  1.00  0.00           C  
ATOM    310  H   ILE A  17      16.380  -6.334  -7.947  1.00  0.00           H  
ATOM    311  HA  ILE A  17      16.864  -8.815  -6.589  1.00  0.00           H  
ATOM    312  HB  ILE A  17      14.388  -7.058  -6.793  1.00  0.00           H  
ATOM    313 1HG1 ILE A  17      16.271  -7.542  -4.478  1.00  0.00           H  
ATOM    314 2HG1 ILE A  17      16.416  -6.199  -5.600  1.00  0.00           H  
ATOM    315 1HG2 ILE A  17      13.445  -8.417  -4.960  1.00  0.00           H  
ATOM    316 2HG2 ILE A  17      13.686  -9.400  -6.422  1.00  0.00           H  
ATOM    317 3HG2 ILE A  17      14.830  -9.529  -5.066  1.00  0.00           H  
ATOM    318 1HD1 ILE A  17      15.279  -5.513  -3.553  1.00  0.00           H  
ATOM    319 2HD1 ILE A  17      14.178  -5.394  -4.947  1.00  0.00           H  
ATOM    320 3HD1 ILE A  17      14.031  -6.754  -3.809  1.00  0.00           H  
ATOM    321  N   THR A  18      14.819  -8.919  -9.192  1.00  0.00           N  
ATOM    322  CA  THR A  18      14.096  -9.804 -10.098  1.00  0.00           C  
ATOM    323  C   THR A  18      15.058 -10.506 -11.052  1.00  0.00           C  
ATOM    324  O   THR A  18      14.728 -11.549 -11.620  1.00  0.00           O  
ATOM    325  CB  THR A  18      13.038  -9.032 -10.907  1.00  0.00           C  
ATOM    326  OG1 THR A  18      13.667  -7.932 -11.577  1.00  0.00           O  
ATOM    327  CG2 THR A  18      11.935  -8.496 -10.001  1.00  0.00           C  
ATOM    328  H   THR A  18      14.829  -7.926  -9.378  1.00  0.00           H  
ATOM    329  HA  THR A  18      13.586 -10.564  -9.505  1.00  0.00           H  
ATOM    330  HB  THR A  18      12.593  -9.694 -11.649  1.00  0.00           H  
ATOM    331  HG1 THR A  18      14.605  -7.926 -11.370  1.00  0.00           H  
ATOM    332 1HG2 THR A  18      11.202  -7.956 -10.600  1.00  0.00           H  
ATOM    333 2HG2 THR A  18      11.447  -9.327  -9.492  1.00  0.00           H  
ATOM    334 3HG2 THR A  18      12.367  -7.822  -9.262  1.00  0.00           H  
ATOM    335  N   SER A  19      16.262 -10.017 -11.295  1.00  0.00           N  
ATOM    336  CA  SER A  19      17.242 -10.606 -12.202  1.00  0.00           C  
ATOM    337  C   SER A  19      18.256 -11.456 -11.444  1.00  0.00           C  
ATOM    338  O   SER A  19      19.084 -12.135 -12.055  1.00  0.00           O  
ATOM    339  CB  SER A  19      17.967  -9.515 -12.991  1.00  0.00           C  
ATOM    340  OG  SER A  19      18.675  -8.651 -12.119  1.00  0.00           O  
ATOM    341  H   SER A  19      16.497  -9.168 -10.801  1.00  0.00           H  
ATOM    342  HA  SER A  19      16.717 -11.254 -12.905  1.00  0.00           H  
ATOM    343 1HB  SER A  19      18.659  -9.975 -13.696  1.00  0.00           H  
ATOM    344 2HB  SER A  19      17.243  -8.943 -13.569  1.00  0.00           H  
ATOM    345  HG  SER A  19      18.514  -8.981 -11.232  1.00  0.00           H  
ATOM    346  N   THR A  20      18.240 -11.431 -10.063  1.00  0.00           N  
ATOM    347  CA  THR A  20      19.133 -12.188  -9.193  1.00  0.00           C  
ATOM    348  C   THR A  20      18.417 -13.401  -8.606  1.00  0.00           C  
ATOM    349  O   THR A  20      17.449 -13.255  -7.857  1.00  0.00           O  
ATOM    350  CB  THR A  20      19.679 -11.310  -8.052  1.00  0.00           C  
ATOM    351  OG1 THR A  20      20.296 -10.142  -8.609  1.00  0.00           O  
ATOM    352  CG2 THR A  20      20.709 -12.067  -7.220  1.00  0.00           C  
ATOM    353  H   THR A  20      17.542 -10.830  -9.648  1.00  0.00           H  
ATOM    354  HA  THR A  20      19.977 -12.541  -9.786  1.00  0.00           H  
ATOM    355  HB  THR A  20      18.858 -11.005  -7.403  1.00  0.00           H  
ATOM    356  HG1 THR A  20      20.229 -10.171  -9.567  1.00  0.00           H  
ATOM    357 1HG2 THR A  20      21.077 -11.422  -6.422  1.00  0.00           H  
ATOM    358 2HG2 THR A  20      20.246 -12.954  -6.787  1.00  0.00           H  
ATOM    359 3HG2 THR A  20      21.541 -12.367  -7.856  1.00  0.00           H  
ATOM    360  N   PRO A  21      18.838 -14.638  -8.980  1.00  0.00           N  
ATOM    361  CA  PRO A  21      18.184 -15.859  -8.503  1.00  0.00           C  
ATOM    362  C   PRO A  21      18.551 -16.201  -7.060  1.00  0.00           C  
ATOM    363  O   PRO A  21      17.783 -16.870  -6.365  1.00  0.00           O  
ATOM    364  CB  PRO A  21      18.696 -16.933  -9.466  1.00  0.00           C  
ATOM    365  CG  PRO A  21      19.930 -16.346 -10.070  1.00  0.00           C  
ATOM    366  CD  PRO A  21      19.837 -14.850  -9.988  1.00  0.00           C  
ATOM    367  HA  PRO A  21      17.094 -15.743  -8.590  1.00  0.00           H  
ATOM    368 1HB  PRO A  21      18.897 -17.865  -8.918  1.00  0.00           H  
ATOM    369 2HB  PRO A  21      17.926 -17.162 -10.218  1.00  0.00           H  
ATOM    370 1HG  PRO A  21      20.822 -16.707  -9.538  1.00  0.00           H  
ATOM    371 2HG  PRO A  21      20.032 -16.670 -11.116  1.00  0.00           H  
ATOM    372 1HD  PRO A  21      20.811 -14.438  -9.686  1.00  0.00           H  
ATOM    373 2HD  PRO A  21      19.530 -14.447 -10.965  1.00  0.00           H  
ATOM    374  N   ASP A  22      19.671 -15.649  -6.613  1.00  0.00           N  
ATOM    375  CA  ASP A  22      20.195 -15.942  -5.283  1.00  0.00           C  
ATOM    376  C   ASP A  22      19.483 -15.112  -4.217  1.00  0.00           C  
ATOM    377  O   ASP A  22      19.505 -13.880  -4.265  1.00  0.00           O  
ATOM    378  CB  ASP A  22      21.703 -15.683  -5.231  1.00  0.00           C  
ATOM    379  CG  ASP A  22      22.325 -16.070  -3.901  1.00  0.00           C  
ATOM    380  OD1 ASP A  22      22.410 -17.280  -3.596  1.00  0.00           O  
ATOM    381  OD2 ASP A  22      22.732 -15.158  -3.150  1.00  0.00           O  
ATOM    382  H   ASP A  22      20.174 -15.008  -7.210  1.00  0.00           H  
ATOM    383  HA  ASP A  22      20.015 -16.995  -5.064  1.00  0.00           H  
ATOM    384 1HB  ASP A  22      22.197 -16.246  -6.023  1.00  0.00           H  
ATOM    385 2HB  ASP A  22      21.897 -14.625  -5.412  1.00  0.00           H  
ATOM    386  N   LYS A  23      18.929 -15.780  -3.281  1.00  0.00           N  
ATOM    387  CA  LYS A  23      18.140 -15.188  -2.205  1.00  0.00           C  
ATOM    388  C   LYS A  23      19.010 -14.321  -1.298  1.00  0.00           C  
ATOM    389  O   LYS A  23      18.587 -13.246  -0.867  1.00  0.00           O  
ATOM    390  CB  LYS A  23      17.450 -16.278  -1.383  1.00  0.00           C  
ATOM    391  CG  LYS A  23      16.397 -15.752  -0.418  1.00  0.00           C  
ATOM    392  CD  LYS A  23      15.691 -16.888   0.312  1.00  0.00           C  
ATOM    393  CE  LYS A  23      14.678 -16.362   1.320  1.00  0.00           C  
ATOM    394  NZ  LYS A  23      14.009 -17.471   2.063  1.00  0.00           N  
ATOM    395  H   LYS A  23      19.056 -16.782  -3.304  1.00  0.00           H  
ATOM    396  HA  LYS A  23      17.375 -14.549  -2.648  1.00  0.00           H  
ATOM    397 1HB  LYS A  23      16.969 -16.990  -2.054  1.00  0.00           H  
ATOM    398 2HB  LYS A  23      18.195 -16.825  -0.805  1.00  0.00           H  
ATOM    399 1HG  LYS A  23      16.870 -15.100   0.317  1.00  0.00           H  
ATOM    400 2HG  LYS A  23      15.657 -15.172  -0.968  1.00  0.00           H  
ATOM    401 1HD  LYS A  23      15.174 -17.520  -0.411  1.00  0.00           H  
ATOM    402 2HD  LYS A  23      16.427 -17.496   0.838  1.00  0.00           H  
ATOM    403 1HE  LYS A  23      15.180 -15.711   2.034  1.00  0.00           H  
ATOM    404 2HE  LYS A  23      13.918 -15.777   0.801  1.00  0.00           H  
ATOM    405 1HZ  LYS A  23      13.346 -17.085   2.720  1.00  0.00           H  
ATOM    406 2HZ  LYS A  23      13.525 -18.071   1.410  1.00  0.00           H  
ATOM    407 3HZ  LYS A  23      14.703 -18.009   2.563  1.00  0.00           H  
ATOM    408  N   GLU A  24      20.247 -14.627  -0.957  1.00  0.00           N  
ATOM    409  CA  GLU A  24      21.166 -13.862  -0.119  1.00  0.00           C  
ATOM    410  C   GLU A  24      21.596 -12.570  -0.807  1.00  0.00           C  
ATOM    411  O   GLU A  24      21.695 -11.522  -0.166  1.00  0.00           O  
ATOM    412  CB  GLU A  24      22.395 -14.702   0.238  1.00  0.00           C  
ATOM    413  CG  GLU A  24      22.115 -15.801   1.253  1.00  0.00           C  
ATOM    414  CD  GLU A  24      21.730 -15.267   2.624  1.00  0.00           C  
ATOM    415  OE1 GLU A  24      20.726 -15.743   3.200  1.00  0.00           O  
ATOM    416  OE2 GLU A  24      22.439 -14.366   3.125  1.00  0.00           O  
ATOM    417  H   GLU A  24      20.553 -15.507  -1.347  1.00  0.00           H  
ATOM    418  HA  GLU A  24      20.650 -13.592   0.803  1.00  0.00           H  
ATOM    419 1HB  GLU A  24      22.793 -15.166  -0.664  1.00  0.00           H  
ATOM    420 2HB  GLU A  24      23.173 -14.055   0.644  1.00  0.00           H  
ATOM    421 1HG  GLU A  24      21.303 -16.426   0.882  1.00  0.00           H  
ATOM    422 2HG  GLU A  24      23.002 -16.425   1.351  1.00  0.00           H  
ATOM    423  N   LYS A  25      21.780 -12.677  -2.061  1.00  0.00           N  
ATOM    424  CA  LYS A  25      22.165 -11.521  -2.866  1.00  0.00           C  
ATOM    425  C   LYS A  25      20.997 -10.552  -3.029  1.00  0.00           C  
ATOM    426  O   LYS A  25      21.189  -9.335  -3.032  1.00  0.00           O  
ATOM    427  CB  LYS A  25      22.673 -11.966  -4.238  1.00  0.00           C  
ATOM    428  CG  LYS A  25      24.061 -12.588  -4.212  1.00  0.00           C  
ATOM    429  CD  LYS A  25      24.575 -12.867  -5.619  1.00  0.00           C  
ATOM    430  CE  LYS A  25      25.958 -13.504  -5.594  1.00  0.00           C  
ATOM    431  NZ  LYS A  25      26.458 -13.796  -6.970  1.00  0.00           N  
ATOM    432  H   LYS A  25      21.659 -13.573  -2.512  1.00  0.00           H  
ATOM    433  HA  LYS A  25      22.969 -10.994  -2.352  1.00  0.00           H  
ATOM    434 1HB  LYS A  25      21.983 -12.696  -4.662  1.00  0.00           H  
ATOM    435 2HB  LYS A  25      22.699 -11.109  -4.912  1.00  0.00           H  
ATOM    436 1HG  LYS A  25      24.754 -11.911  -3.711  1.00  0.00           H  
ATOM    437 2HG  LYS A  25      24.030 -13.524  -3.656  1.00  0.00           H  
ATOM    438 1HD  LYS A  25      23.886 -13.539  -6.132  1.00  0.00           H  
ATOM    439 2HD  LYS A  25      24.628 -11.933  -6.179  1.00  0.00           H  
ATOM    440 1HE  LYS A  25      26.658 -12.833  -5.099  1.00  0.00           H  
ATOM    441 2HE  LYS A  25      25.920 -14.435  -5.028  1.00  0.00           H  
ATOM    442 1HZ  LYS A  25      27.375 -14.217  -6.913  1.00  0.00           H  
ATOM    443 2HZ  LYS A  25      25.823 -14.433  -7.431  1.00  0.00           H  
ATOM    444 3HZ  LYS A  25      26.515 -12.937  -7.497  1.00  0.00           H  
ATOM    445  N   ARG A  26      19.727 -11.056  -3.061  1.00  0.00           N  
ATOM    446  CA  ARG A  26      18.518 -10.241  -3.110  1.00  0.00           C  
ATOM    447  C   ARG A  26      18.340  -9.448  -1.820  1.00  0.00           C  
ATOM    448  O   ARG A  26      17.961  -8.275  -1.853  1.00  0.00           O  
ATOM    449  CB  ARG A  26      17.289 -11.116  -3.361  1.00  0.00           C  
ATOM    450  CG  ARG A  26      17.229 -11.708  -4.760  1.00  0.00           C  
ATOM    451  CD  ARG A  26      15.977 -12.549  -4.964  1.00  0.00           C  
ATOM    452  NE  ARG A  26      16.003 -13.253  -6.243  1.00  0.00           N  
ATOM    453  CZ  ARG A  26      15.043 -14.063  -6.682  1.00  0.00           C  
ATOM    454  NH1 ARG A  26      13.958 -14.288  -5.950  1.00  0.00           N  
ATOM    455  NH2 ARG A  26      15.169 -14.653  -7.862  1.00  0.00           N  
ATOM    456  H   ARG A  26      19.642 -12.062  -3.049  1.00  0.00           H  
ATOM    457  HA  ARG A  26      18.613  -9.531  -3.932  1.00  0.00           H  
ATOM    458 1HB  ARG A  26      17.275 -11.937  -2.645  1.00  0.00           H  
ATOM    459 2HB  ARG A  26      16.385 -10.528  -3.203  1.00  0.00           H  
ATOM    460 1HG  ARG A  26      17.224 -10.903  -5.496  1.00  0.00           H  
ATOM    461 2HG  ARG A  26      18.099 -12.345  -4.924  1.00  0.00           H  
ATOM    462 1HD  ARG A  26      15.902 -13.288  -4.167  1.00  0.00           H  
ATOM    463 2HD  ARG A  26      15.099 -11.905  -4.945  1.00  0.00           H  
ATOM    464  HE  ARG A  26      16.808 -13.116  -6.839  1.00  0.00           H  
ATOM    465 1HH1 ARG A  26      13.855 -13.842  -5.049  1.00  0.00           H  
ATOM    466 2HH1 ARG A  26      13.236 -14.905  -6.294  1.00  0.00           H  
ATOM    467 1HH2 ARG A  26      15.992 -14.487  -8.425  1.00  0.00           H  
ATOM    468 2HH2 ARG A  26      14.443 -15.268  -8.199  1.00  0.00           H  
ATOM    469  N   LYS A  27      18.770 -10.078  -0.695  1.00  0.00           N  
ATOM    470  CA  LYS A  27      18.691  -9.439   0.615  1.00  0.00           C  
ATOM    471  C   LYS A  27      19.681  -8.282   0.723  1.00  0.00           C  
ATOM    472  O   LYS A  27      19.375  -7.251   1.326  1.00  0.00           O  
ATOM    473  CB  LYS A  27      18.952 -10.457   1.726  1.00  0.00           C  
ATOM    474  CG  LYS A  27      17.810 -11.439   1.946  1.00  0.00           C  
ATOM    475  CD  LYS A  27      18.093 -12.372   3.117  1.00  0.00           C  
ATOM    476  CE  LYS A  27      16.974 -13.386   3.308  1.00  0.00           C  
ATOM    477  NZ  LYS A  27      17.268 -14.332   4.426  1.00  0.00           N  
ATOM    478  H   LYS A  27      19.153 -11.010  -0.766  1.00  0.00           H  
ATOM    479  HA  LYS A  27      17.686  -9.035   0.743  1.00  0.00           H  
ATOM    480 1HB  LYS A  27      19.850 -11.029   1.492  1.00  0.00           H  
ATOM    481 2HB  LYS A  27      19.133  -9.933   2.665  1.00  0.00           H  
ATOM    482 1HG  LYS A  27      16.890 -10.889   2.148  1.00  0.00           H  
ATOM    483 2HG  LYS A  27      17.665 -12.036   1.046  1.00  0.00           H  
ATOM    484 1HD  LYS A  27      19.027 -12.906   2.939  1.00  0.00           H  
ATOM    485 2HD  LYS A  27      18.197 -11.787   4.031  1.00  0.00           H  
ATOM    486 1HE  LYS A  27      16.043 -12.864   3.523  1.00  0.00           H  
ATOM    487 2HE  LYS A  27      16.840 -13.957   2.390  1.00  0.00           H  
ATOM    488 1HZ  LYS A  27      16.506 -14.988   4.522  1.00  0.00           H  
ATOM    489 2HZ  LYS A  27      18.122 -14.835   4.227  1.00  0.00           H  
ATOM    490 3HZ  LYS A  27      17.376 -13.814   5.286  1.00  0.00           H  
ATOM    491  N   GLU A  28      20.804  -8.473   0.088  1.00  0.00           N  
ATOM    492  CA  GLU A  28      21.812  -7.417   0.089  1.00  0.00           C  
ATOM    493  C   GLU A  28      21.347  -6.209  -0.719  1.00  0.00           C  
ATOM    494  O   GLU A  28      21.582  -5.064  -0.325  1.00  0.00           O  
ATOM    495  CB  GLU A  28      23.140  -7.941  -0.465  1.00  0.00           C  
ATOM    496  CG  GLU A  28      23.865  -8.893   0.474  1.00  0.00           C  
ATOM    497  CD  GLU A  28      25.228  -9.325  -0.045  1.00  0.00           C  
ATOM    498  OE1 GLU A  28      26.021  -9.897   0.737  1.00  0.00           O  
ATOM    499  OE2 GLU A  28      25.504  -9.090  -1.242  1.00  0.00           O  
ATOM    500  H   GLU A  28      20.994  -9.334  -0.405  1.00  0.00           H  
ATOM    501  HA  GLU A  28      21.969  -7.089   1.117  1.00  0.00           H  
ATOM    502 1HB  GLU A  28      22.962  -8.462  -1.406  1.00  0.00           H  
ATOM    503 2HB  GLU A  28      23.803  -7.102  -0.676  1.00  0.00           H  
ATOM    504 1HG  GLU A  28      23.998  -8.404   1.439  1.00  0.00           H  
ATOM    505 2HG  GLU A  28      23.247  -9.776   0.628  1.00  0.00           H  
ATOM    506  N   VAL A  29      20.736  -6.548  -1.793  1.00  0.00           N  
ATOM    507  CA  VAL A  29      20.201  -5.497  -2.652  1.00  0.00           C  
ATOM    508  C   VAL A  29      19.124  -4.715  -1.903  1.00  0.00           C  
ATOM    509  O   VAL A  29      19.080  -3.484  -1.972  1.00  0.00           O  
ATOM    510  CB  VAL A  29      19.624  -6.074  -3.964  1.00  0.00           C  
ATOM    511  CG1 VAL A  29      18.973  -4.973  -4.799  1.00  0.00           C  
ATOM    512  CG2 VAL A  29      20.719  -6.778  -4.763  1.00  0.00           C  
ATOM    513  H   VAL A  29      20.613  -7.514  -2.063  1.00  0.00           H  
ATOM    514  HA  VAL A  29      21.012  -4.814  -2.910  1.00  0.00           H  
ATOM    515  HB  VAL A  29      18.839  -6.790  -3.721  1.00  0.00           H  
ATOM    516 1HG1 VAL A  29      18.573  -5.402  -5.718  1.00  0.00           H  
ATOM    517 2HG1 VAL A  29      18.163  -4.516  -4.230  1.00  0.00           H  
ATOM    518 3HG1 VAL A  29      19.717  -4.216  -5.046  1.00  0.00           H  
ATOM    519 1HG2 VAL A  29      20.296  -7.179  -5.684  1.00  0.00           H  
ATOM    520 2HG2 VAL A  29      21.508  -6.066  -5.006  1.00  0.00           H  
ATOM    521 3HG2 VAL A  29      21.136  -7.592  -4.170  1.00  0.00           H  
ATOM    522  N   VAL A  30      18.267  -5.435  -1.172  1.00  0.00           N  
ATOM    523  CA  VAL A  30      17.202  -4.828  -0.380  1.00  0.00           C  
ATOM    524  C   VAL A  30      17.807  -3.966   0.726  1.00  0.00           C  
ATOM    525  O   VAL A  30      17.348  -2.849   0.971  1.00  0.00           O  
ATOM    526  CB  VAL A  30      16.267  -5.898   0.229  1.00  0.00           C  
ATOM    527  CG1 VAL A  30      15.258  -5.255   1.178  1.00  0.00           C  
ATOM    528  CG2 VAL A  30      15.550  -6.670  -0.877  1.00  0.00           C  
ATOM    529  H   VAL A  30      18.367  -6.440  -1.173  1.00  0.00           H  
ATOM    530  HA  VAL A  30      16.606  -4.189  -1.033  1.00  0.00           H  
ATOM    531  HB  VAL A  30      16.862  -6.591   0.824  1.00  0.00           H  
ATOM    532 1HG1 VAL A  30      14.610  -6.025   1.596  1.00  0.00           H  
ATOM    533 2HG1 VAL A  30      15.788  -4.750   1.985  1.00  0.00           H  
ATOM    534 3HG1 VAL A  30      14.654  -4.531   0.631  1.00  0.00           H  
ATOM    535 1HG2 VAL A  30      14.896  -7.420  -0.432  1.00  0.00           H  
ATOM    536 2HG2 VAL A  30      14.956  -5.980  -1.476  1.00  0.00           H  
ATOM    537 3HG2 VAL A  30      16.286  -7.162  -1.513  1.00  0.00           H  
ATOM    538  N   LYS A  31      18.864  -4.411   1.408  1.00  0.00           N  
ATOM    539  CA  LYS A  31      19.554  -3.667   2.459  1.00  0.00           C  
ATOM    540  C   LYS A  31      20.141  -2.367   1.917  1.00  0.00           C  
ATOM    541  O   LYS A  31      20.004  -1.311   2.538  1.00  0.00           O  
ATOM    542  CB  LYS A  31      20.658  -4.520   3.085  1.00  0.00           C  
ATOM    543  CG  LYS A  31      21.269  -3.917   4.341  1.00  0.00           C  
ATOM    544  CD  LYS A  31      22.300  -4.849   4.963  1.00  0.00           C  
ATOM    545  CE  LYS A  31      22.962  -4.219   6.182  1.00  0.00           C  
ATOM    546  NZ  LYS A  31      24.004  -5.112   6.770  1.00  0.00           N  
ATOM    547  H   LYS A  31      19.193  -5.333   1.161  1.00  0.00           H  
ATOM    548  HA  LYS A  31      18.831  -3.411   3.234  1.00  0.00           H  
ATOM    549 1HB  LYS A  31      20.259  -5.502   3.341  1.00  0.00           H  
ATOM    550 2HB  LYS A  31      21.457  -4.671   2.359  1.00  0.00           H  
ATOM    551 1HG  LYS A  31      21.752  -2.971   4.093  1.00  0.00           H  
ATOM    552 2HG  LYS A  31      20.483  -3.723   5.070  1.00  0.00           H  
ATOM    553 1HD  LYS A  31      21.815  -5.778   5.265  1.00  0.00           H  
ATOM    554 2HD  LYS A  31      23.069  -5.084   4.227  1.00  0.00           H  
ATOM    555 1HE  LYS A  31      23.426  -3.276   5.897  1.00  0.00           H  
ATOM    556 2HE  LYS A  31      22.207  -4.013   6.940  1.00  0.00           H  
ATOM    557 1HZ  LYS A  31      24.419  -4.662   7.574  1.00  0.00           H  
ATOM    558 2HZ  LYS A  31      23.580  -5.984   7.054  1.00  0.00           H  
ATOM    559 3HZ  LYS A  31      24.719  -5.295   6.081  1.00  0.00           H  
ATOM    560  N   GLU A  32      20.794  -2.449   0.786  1.00  0.00           N  
ATOM    561  CA  GLU A  32      21.397  -1.291   0.132  1.00  0.00           C  
ATOM    562  C   GLU A  32      20.338  -0.264  -0.259  1.00  0.00           C  
ATOM    563  O   GLU A  32      20.506   0.932  -0.014  1.00  0.00           O  
ATOM    564  CB  GLU A  32      22.191  -1.724  -1.103  1.00  0.00           C  
ATOM    565  CG  GLU A  32      22.928  -0.584  -1.791  1.00  0.00           C  
ATOM    566  CD  GLU A  32      23.675  -1.021  -3.041  1.00  0.00           C  
ATOM    567  OE1 GLU A  32      24.154  -0.147  -3.799  1.00  0.00           O  
ATOM    568  OE2 GLU A  32      23.781  -2.248  -3.266  1.00  0.00           O  
ATOM    569  H   GLU A  32      20.879  -3.358   0.354  1.00  0.00           H  
ATOM    570  HA  GLU A  32      22.080  -0.813   0.835  1.00  0.00           H  
ATOM    571 1HB  GLU A  32      22.924  -2.479  -0.818  1.00  0.00           H  
ATOM    572 2HB  GLU A  32      21.516  -2.179  -1.828  1.00  0.00           H  
ATOM    573 1HG  GLU A  32      22.208   0.186  -2.066  1.00  0.00           H  
ATOM    574 2HG  GLU A  32      23.636  -0.147  -1.088  1.00  0.00           H  
ATOM    575  N   ALA A  33      19.295  -0.770  -0.890  1.00  0.00           N  
ATOM    576  CA  ALA A  33      18.204   0.102  -1.317  1.00  0.00           C  
ATOM    577  C   ALA A  33      17.525   0.759  -0.119  1.00  0.00           C  
ATOM    578  O   ALA A  33      17.168   1.938  -0.169  1.00  0.00           O  
ATOM    579  CB  ALA A  33      17.184  -0.684  -2.138  1.00  0.00           C  
ATOM    580  H   ALA A  33      19.239  -1.760  -1.084  1.00  0.00           H  
ATOM    581  HA  ALA A  33      18.625   0.891  -1.940  1.00  0.00           H  
ATOM    582 1HB  ALA A  33      16.377  -0.020  -2.449  1.00  0.00           H  
ATOM    583 2HB  ALA A  33      17.670  -1.101  -3.020  1.00  0.00           H  
ATOM    584 3HB  ALA A  33      16.776  -1.492  -1.533  1.00  0.00           H  
ATOM    585  N   THR A  34      17.396   0.025   0.987  1.00  0.00           N  
ATOM    586  CA  THR A  34      16.796   0.516   2.223  1.00  0.00           C  
ATOM    587  C   THR A  34      17.610   1.672   2.797  1.00  0.00           C  
ATOM    588  O   THR A  34      17.049   2.698   3.188  1.00  0.00           O  
ATOM    589  CB  THR A  34      16.682  -0.606   3.271  1.00  0.00           C  
ATOM    590  OG1 THR A  34      15.846  -1.650   2.757  1.00  0.00           O  
ATOM    591  CG2 THR A  34      16.081  -0.084   4.572  1.00  0.00           C  
ATOM    592  H   THR A  34      17.739  -0.924   0.950  1.00  0.00           H  
ATOM    593  HA  THR A  34      15.792   0.879   2.000  1.00  0.00           H  
ATOM    594  HB  THR A  34      17.672  -1.012   3.478  1.00  0.00           H  
ATOM    595  HG1 THR A  34      15.546  -1.414   1.876  1.00  0.00           H  
ATOM    596 1HG2 THR A  34      16.013  -0.898   5.294  1.00  0.00           H  
ATOM    597 2HG2 THR A  34      16.715   0.706   4.974  1.00  0.00           H  
ATOM    598 3HG2 THR A  34      15.085   0.313   4.379  1.00  0.00           H  
ATOM    599  N   GLU A  35      18.798   1.541   2.847  1.00  0.00           N  
ATOM    600  CA  GLU A  35      19.680   2.582   3.365  1.00  0.00           C  
ATOM    601  C   GLU A  35      19.621   3.837   2.499  1.00  0.00           C  
ATOM    602  O   GLU A  35      19.562   4.954   3.019  1.00  0.00           O  
ATOM    603  CB  GLU A  35      21.121   2.072   3.453  1.00  0.00           C  
ATOM    604  CG  GLU A  35      21.354   1.080   4.584  1.00  0.00           C  
ATOM    605  CD  GLU A  35      22.759   0.500   4.593  1.00  0.00           C  
ATOM    606  OE1 GLU A  35      23.068  -0.329   5.479  1.00  0.00           O  
ATOM    607  OE2 GLU A  35      23.558   0.878   3.708  1.00  0.00           O  
ATOM    608  H   GLU A  35      19.200   0.675   2.517  1.00  0.00           H  
ATOM    609  HA  GLU A  35      19.345   2.852   4.367  1.00  0.00           H  
ATOM    610 1HB  GLU A  35      21.394   1.588   2.515  1.00  0.00           H  
ATOM    611 2HB  GLU A  35      21.797   2.915   3.595  1.00  0.00           H  
ATOM    612 1HG  GLU A  35      21.178   1.581   5.535  1.00  0.00           H  
ATOM    613 2HG  GLU A  35      20.634   0.267   4.494  1.00  0.00           H  
ATOM    614  N   GLN A  36      19.647   3.678   1.260  1.00  0.00           N  
ATOM    615  CA  GLN A  36      19.615   4.791   0.318  1.00  0.00           C  
ATOM    616  C   GLN A  36      18.284   5.534   0.389  1.00  0.00           C  
ATOM    617  O   GLN A  36      18.254   6.766   0.384  1.00  0.00           O  
ATOM    618  CB  GLN A  36      19.864   4.295  -1.108  1.00  0.00           C  
ATOM    619  CG  GLN A  36      21.298   3.851  -1.363  1.00  0.00           C  
ATOM    620  CD  GLN A  36      21.540   3.452  -2.807  1.00  0.00           C  
ATOM    621  OE1 GLN A  36      21.136   4.158  -3.736  1.00  0.00           O  
ATOM    622  NE2 GLN A  36      22.201   2.316  -3.005  1.00  0.00           N  
ATOM    623  H   GLN A  36      19.692   2.734   0.904  1.00  0.00           H  
ATOM    624  HA  GLN A  36      20.405   5.493   0.585  1.00  0.00           H  
ATOM    625 1HB  GLN A  36      19.205   3.454  -1.321  1.00  0.00           H  
ATOM    626 2HB  GLN A  36      19.622   5.087  -1.816  1.00  0.00           H  
ATOM    627 1HG  GLN A  36      21.971   4.674  -1.121  1.00  0.00           H  
ATOM    628 2HG  GLN A  36      21.519   2.990  -0.732  1.00  0.00           H  
ATOM    629 1HE2 GLN A  36      22.390   2.002  -3.937  1.00  0.00           H  
ATOM    630 2HE2 GLN A  36      22.510   1.774  -2.223  1.00  0.00           H  
ATOM    631  N   LEU A  37      17.147   4.765   0.446  1.00  0.00           N  
ATOM    632  CA  LEU A  37      15.814   5.354   0.514  1.00  0.00           C  
ATOM    633  C   LEU A  37      15.626   6.127   1.815  1.00  0.00           C  
ATOM    634  O   LEU A  37      15.041   7.213   1.818  1.00  0.00           O  
ATOM    635  CB  LEU A  37      14.742   4.268   0.392  1.00  0.00           C  
ATOM    636  CG  LEU A  37      14.528   3.679  -1.003  1.00  0.00           C  
ATOM    637  CD1 LEU A  37      13.645   2.439  -0.925  1.00  0.00           C  
ATOM    638  CD2 LEU A  37      13.916   4.720  -1.935  1.00  0.00           C  
ATOM    639  H   LEU A  37      17.241   3.759   0.440  1.00  0.00           H  
ATOM    640  HA  LEU A  37      15.701   6.050  -0.316  1.00  0.00           H  
ATOM    641 1HB  LEU A  37      15.004   3.445   1.055  1.00  0.00           H  
ATOM    642 2HB  LEU A  37      13.789   4.682   0.720  1.00  0.00           H  
ATOM    643  HG  LEU A  37      15.486   3.357  -1.413  1.00  0.00           H  
ATOM    644 1HD1 LEU A  37      13.502   2.031  -1.926  1.00  0.00           H  
ATOM    645 2HD1 LEU A  37      14.124   1.690  -0.294  1.00  0.00           H  
ATOM    646 3HD1 LEU A  37      12.678   2.707  -0.501  1.00  0.00           H  
ATOM    647 1HD2 LEU A  37      13.772   4.283  -2.924  1.00  0.00           H  
ATOM    648 2HD2 LEU A  37      12.954   5.044  -1.537  1.00  0.00           H  
ATOM    649 3HD2 LEU A  37      14.584   5.578  -2.011  1.00  0.00           H  
ATOM    650  N   ARG A  38      16.145   5.678   2.930  1.00  0.00           N  
ATOM    651  CA  ARG A  38      16.052   6.355   4.220  1.00  0.00           C  
ATOM    652  C   ARG A  38      16.866   7.644   4.222  1.00  0.00           C  
ATOM    653  O   ARG A  38      16.475   8.630   4.850  1.00  0.00           O  
ATOM    654  CB  ARG A  38      16.526   5.433   5.345  1.00  0.00           C  
ATOM    655  CG  ARG A  38      15.534   4.339   5.705  1.00  0.00           C  
ATOM    656  CD  ARG A  38      15.998   3.530   6.909  1.00  0.00           C  
ATOM    657  NE  ARG A  38      15.068   2.449   7.223  1.00  0.00           N  
ATOM    658  CZ  ARG A  38      15.163   1.653   8.284  1.00  0.00           C  
ATOM    659  NH1 ARG A  38      16.152   1.801   9.157  1.00  0.00           N  
ATOM    660  NH2 ARG A  38      14.261   0.700   8.473  1.00  0.00           N  
ATOM    661  H   ARG A  38      16.640   4.800   2.870  1.00  0.00           H  
ATOM    662  HA  ARG A  38      15.008   6.615   4.400  1.00  0.00           H  
ATOM    663 1HB  ARG A  38      17.463   4.959   5.056  1.00  0.00           H  
ATOM    664 2HB  ARG A  38      16.720   6.023   6.241  1.00  0.00           H  
ATOM    665 1HG  ARG A  38      14.569   4.787   5.945  1.00  0.00           H  
ATOM    666 2HG  ARG A  38      15.419   3.660   4.860  1.00  0.00           H  
ATOM    667 1HD  ARG A  38      16.974   3.093   6.699  1.00  0.00           H  
ATOM    668 2HD  ARG A  38      16.072   4.182   7.779  1.00  0.00           H  
ATOM    669  HE  ARG A  38      14.296   2.294   6.588  1.00  0.00           H  
ATOM    670 1HH1 ARG A  38      16.843   2.525   9.019  1.00  0.00           H  
ATOM    671 2HH1 ARG A  38      16.213   1.190   9.959  1.00  0.00           H  
ATOM    672 1HH2 ARG A  38      13.505   0.581   7.812  1.00  0.00           H  
ATOM    673 2HH2 ARG A  38      14.329   0.093   9.277  1.00  0.00           H  
ATOM    674  N   ARG A  39      17.970   7.622   3.473  1.00  0.00           N  
ATOM    675  CA  ARG A  39      18.836   8.793   3.387  1.00  0.00           C  
ATOM    676  C   ARG A  39      18.194   9.889   2.544  1.00  0.00           C  
ATOM    677  O   ARG A  39      18.323  11.075   2.855  1.00  0.00           O  
ATOM    678  CB  ARG A  39      20.199   8.414   2.803  1.00  0.00           C  
ATOM    679  CG  ARG A  39      21.089   7.644   3.766  1.00  0.00           C  
ATOM    680  CD  ARG A  39      22.443   7.323   3.148  1.00  0.00           C  
ATOM    681  NE  ARG A  39      23.197   6.375   3.964  1.00  0.00           N  
ATOM    682  CZ  ARG A  39      24.340   5.803   3.598  1.00  0.00           C  
ATOM    683  NH1 ARG A  39      24.887   6.072   2.418  1.00  0.00           N  
ATOM    684  NH2 ARG A  39      24.943   4.955   4.419  1.00  0.00           N  
ATOM    685  H   ARG A  39      18.216   6.789   2.957  1.00  0.00           H  
ATOM    686  HA  ARG A  39      18.986   9.187   4.393  1.00  0.00           H  
ATOM    687 1HB  ARG A  39      20.056   7.804   1.912  1.00  0.00           H  
ATOM    688 2HB  ARG A  39      20.729   9.317   2.500  1.00  0.00           H  
ATOM    689 1HG  ARG A  39      21.255   8.240   4.664  1.00  0.00           H  
ATOM    690 2HG  ARG A  39      20.605   6.705   4.038  1.00  0.00           H  
ATOM    691 1HD  ARG A  39      22.298   6.886   2.161  1.00  0.00           H  
ATOM    692 2HD  ARG A  39      23.027   8.238   3.057  1.00  0.00           H  
ATOM    693  HE  ARG A  39      22.823   6.136   4.873  1.00  0.00           H  
ATOM    694 1HH1 ARG A  39      24.434   6.718   1.787  1.00  0.00           H  
ATOM    695 2HH1 ARG A  39      25.755   5.631   2.152  1.00  0.00           H  
ATOM    696 1HH2 ARG A  39      24.534   4.746   5.319  1.00  0.00           H  
ATOM    697 2HH2 ARG A  39      25.811   4.518   4.145  1.00  0.00           H  
ATOM    698  N   ILE A  40      17.466   9.507   1.545  1.00  0.00           N  
ATOM    699  CA  ILE A  40      16.889  10.428   0.572  1.00  0.00           C  
ATOM    700  C   ILE A  40      15.606  11.035   1.135  1.00  0.00           C  
ATOM    701  O   ILE A  40      15.336  12.223   0.940  1.00  0.00           O  
ATOM    702  CB  ILE A  40      16.603   9.723  -0.773  1.00  0.00           C  
ATOM    703  CG1 ILE A  40      17.907   9.206  -1.392  1.00  0.00           C  
ATOM    704  CG2 ILE A  40      15.877  10.668  -1.734  1.00  0.00           C  
ATOM    705  CD1 ILE A  40      17.702   8.280  -2.583  1.00  0.00           C  
ATOM    706  H   ILE A  40      17.296   8.516   1.446  1.00  0.00           H  
ATOM    707  HA  ILE A  40      17.603  11.230   0.390  1.00  0.00           H  
ATOM    708  HB  ILE A  40      15.977   8.848  -0.599  1.00  0.00           H  
ATOM    709 1HG1 ILE A  40      18.514  10.050  -1.718  1.00  0.00           H  
ATOM    710 2HG1 ILE A  40      18.479   8.665  -0.637  1.00  0.00           H  
ATOM    711 1HG2 ILE A  40      15.685  10.153  -2.675  1.00  0.00           H  
ATOM    712 2HG2 ILE A  40      14.932  10.980  -1.292  1.00  0.00           H  
ATOM    713 3HG2 ILE A  40      16.497  11.545  -1.920  1.00  0.00           H  
ATOM    714 1HD1 ILE A  40      18.671   7.957  -2.964  1.00  0.00           H  
ATOM    715 2HD1 ILE A  40      17.126   7.408  -2.271  1.00  0.00           H  
ATOM    716 3HD1 ILE A  40      17.163   8.810  -3.367  1.00  0.00           H  
ATOM    717  N   ALA A  41      14.777  10.205   1.918  1.00  0.00           N  
ATOM    718  CA  ALA A  41      13.469  10.609   2.426  1.00  0.00           C  
ATOM    719  C   ALA A  41      13.609  11.566   3.607  1.00  0.00           C  
ATOM    720  O   ALA A  41      14.211  11.220   4.626  1.00  0.00           O  
ATOM    721  CB  ALA A  41      12.654   9.383   2.833  1.00  0.00           C  
ATOM    722  H   ALA A  41      15.123   9.280   2.131  1.00  0.00           H  
ATOM    723  HA  ALA A  41      12.943  11.133   1.628  1.00  0.00           H  
ATOM    724 1HB  ALA A  41      11.682   9.701   3.210  1.00  0.00           H  
ATOM    725 2HB  ALA A  41      12.514   8.736   1.967  1.00  0.00           H  
ATOM    726 3HB  ALA A  41      13.183   8.837   3.612  1.00  0.00           H  
ATOM    727  N   LYS A  42      13.074  12.860   3.619  1.00  0.00           N  
ATOM    728  CA  LYS A  42      13.265  13.863   4.663  1.00  0.00           C  
ATOM    729  C   LYS A  42      11.935  14.254   5.301  1.00  0.00           C  
ATOM    730  O   LYS A  42      11.824  14.322   6.527  1.00  0.00           O  
ATOM    731  CB  LYS A  42      13.959  15.102   4.096  1.00  0.00           C  
ATOM    732  CG  LYS A  42      15.411  14.874   3.703  1.00  0.00           C  
ATOM    733  CD  LYS A  42      16.133  16.189   3.444  1.00  0.00           C  
ATOM    734  CE  LYS A  42      17.605  15.966   3.123  1.00  0.00           C  
ATOM    735  NZ  LYS A  42      18.330  17.257   2.925  1.00  0.00           N  
ATOM    736  H   LYS A  42      12.507  13.089   2.815  1.00  0.00           H  
ATOM    737  HA  LYS A  42      13.897  13.436   5.442  1.00  0.00           H  
ATOM    738 1HB  LYS A  42      13.421  15.449   3.214  1.00  0.00           H  
ATOM    739 2HB  LYS A  42      13.931  15.905   4.833  1.00  0.00           H  
ATOM    740 1HG  LYS A  42      15.925  14.341   4.503  1.00  0.00           H  
ATOM    741 2HG  LYS A  42      15.452  14.265   2.800  1.00  0.00           H  
ATOM    742 1HD  LYS A  42      15.663  16.704   2.605  1.00  0.00           H  
ATOM    743 2HD  LYS A  42      16.058  16.825   4.326  1.00  0.00           H  
ATOM    744 1HE  LYS A  42      18.076  15.418   3.938  1.00  0.00           H  
ATOM    745 2HE  LYS A  42      17.693  15.370   2.215  1.00  0.00           H  
ATOM    746 1HZ  LYS A  42      19.300  17.070   2.714  1.00  0.00           H  
ATOM    747 2HZ  LYS A  42      17.911  17.765   2.159  1.00  0.00           H  
ATOM    748 3HZ  LYS A  42      18.270  17.810   3.768  1.00  0.00           H  
ATOM    749  N   ASP A  43      10.866  14.390   4.397  1.00  0.00           N  
ATOM    750  CA  ASP A  43       9.568  14.802   4.923  1.00  0.00           C  
ATOM    751  C   ASP A  43       8.656  13.597   5.141  1.00  0.00           C  
ATOM    752  O   ASP A  43       8.955  12.494   4.680  1.00  0.00           O  
ATOM    753  CB  ASP A  43       8.900  15.804   3.979  1.00  0.00           C  
ATOM    754  CG  ASP A  43       8.630  15.230   2.600  1.00  0.00           C  
ATOM    755  OD1 ASP A  43       7.705  14.402   2.454  1.00  0.00           O  
ATOM    756  OD2 ASP A  43       9.351  15.607   1.650  1.00  0.00           O  
ATOM    757  H   ASP A  43      10.963  14.215   3.407  1.00  0.00           H  
ATOM    758  HA  ASP A  43       9.723  15.284   5.889  1.00  0.00           H  
ATOM    759 1HB  ASP A  43       7.955  16.135   4.409  1.00  0.00           H  
ATOM    760 2HB  ASP A  43       9.536  16.683   3.872  1.00  0.00           H  
ATOM    761  N   GLU A  44       7.575  13.781   5.783  1.00  0.00           N  
ATOM    762  CA  GLU A  44       6.672  12.717   6.214  1.00  0.00           C  
ATOM    763  C   GLU A  44       6.097  11.964   5.018  1.00  0.00           C  
ATOM    764  O   GLU A  44       5.997  10.736   5.041  1.00  0.00           O  
ATOM    765  CB  GLU A  44       5.539  13.287   7.071  1.00  0.00           C  
ATOM    766  CG  GLU A  44       5.954  13.617   8.498  1.00  0.00           C  
ATOM    767  CD  GLU A  44       4.786  14.019   9.384  1.00  0.00           C  
ATOM    768  OE1 GLU A  44       4.970  14.129  10.618  1.00  0.00           O  
ATOM    769  OE2 GLU A  44       3.678  14.225   8.841  1.00  0.00           O  
ATOM    770  H   GLU A  44       7.344  14.740   6.000  1.00  0.00           H  
ATOM    771  HA  GLU A  44       7.238  12.005   6.815  1.00  0.00           H  
ATOM    772 1HB  GLU A  44       5.156  14.197   6.609  1.00  0.00           H  
ATOM    773 2HB  GLU A  44       4.718  12.571   7.113  1.00  0.00           H  
ATOM    774 1HG  GLU A  44       6.439  12.745   8.935  1.00  0.00           H  
ATOM    775 2HG  GLU A  44       6.679  14.429   8.476  1.00  0.00           H  
ATOM    776  N   GLU A  45       5.794  12.755   3.953  1.00  0.00           N  
ATOM    777  CA  GLU A  45       5.241  12.135   2.753  1.00  0.00           C  
ATOM    778  C   GLU A  45       6.287  11.280   2.042  1.00  0.00           C  
ATOM    779  O   GLU A  45       5.991  10.167   1.603  1.00  0.00           O  
ATOM    780  CB  GLU A  45       4.696  13.201   1.799  1.00  0.00           C  
ATOM    781  CG  GLU A  45       3.868  12.636   0.654  1.00  0.00           C  
ATOM    782  CD  GLU A  45       3.273  13.710  -0.243  1.00  0.00           C  
ATOM    783  OE1 GLU A  45       2.730  13.370  -1.319  1.00  0.00           O  
ATOM    784  OE2 GLU A  45       3.353  14.901   0.132  1.00  0.00           O  
ATOM    785  H   GLU A  45       5.940  13.754   3.968  1.00  0.00           H  
ATOM    786  HA  GLU A  45       4.420  11.480   3.049  1.00  0.00           H  
ATOM    787 1HB  GLU A  45       4.074  13.903   2.355  1.00  0.00           H  
ATOM    788 2HB  GLU A  45       5.525  13.766   1.373  1.00  0.00           H  
ATOM    789 1HG  GLU A  45       4.500  11.987   0.048  1.00  0.00           H  
ATOM    790 2HG  GLU A  45       3.062  12.031   1.067  1.00  0.00           H  
ATOM    791  N   GLU A  46       7.479  11.755   1.968  1.00  0.00           N  
ATOM    792  CA  GLU A  46       8.594  11.024   1.371  1.00  0.00           C  
ATOM    793  C   GLU A  46       8.961   9.801   2.206  1.00  0.00           C  
ATOM    794  O   GLU A  46       9.277   8.742   1.659  1.00  0.00           O  
ATOM    795  CB  GLU A  46       9.812  11.937   1.212  1.00  0.00           C  
ATOM    796  CG  GLU A  46       9.623  13.040   0.180  1.00  0.00           C  
ATOM    797  CD  GLU A  46      10.758  14.052   0.170  1.00  0.00           C  
ATOM    798  OE1 GLU A  46      10.820  14.885  -0.763  1.00  0.00           O  
ATOM    799  OE2 GLU A  46      11.593  14.011   1.101  1.00  0.00           O  
ATOM    800  H   GLU A  46       7.641  12.678   2.344  1.00  0.00           H  
ATOM    801  HA  GLU A  46       8.290  10.675   0.384  1.00  0.00           H  
ATOM    802 1HB  GLU A  46      10.045  12.403   2.169  1.00  0.00           H  
ATOM    803 2HB  GLU A  46      10.677  11.342   0.919  1.00  0.00           H  
ATOM    804 1HG  GLU A  46       9.549  12.589  -0.809  1.00  0.00           H  
ATOM    805 2HG  GLU A  46       8.687  13.557   0.384  1.00  0.00           H  
ATOM    806  N   LYS A  47       8.976   9.969   3.481  1.00  0.00           N  
ATOM    807  CA  LYS A  47       9.252   8.856   4.386  1.00  0.00           C  
ATOM    808  C   LYS A  47       8.221   7.744   4.220  1.00  0.00           C  
ATOM    809  O   LYS A  47       8.563   6.560   4.267  1.00  0.00           O  
ATOM    810  CB  LYS A  47       9.276   9.337   5.837  1.00  0.00           C  
ATOM    811  CG  LYS A  47      10.504  10.159   6.198  1.00  0.00           C  
ATOM    812  CD  LYS A  47      10.478  10.594   7.657  1.00  0.00           C  
ATOM    813  CE  LYS A  47      11.681  11.459   8.006  1.00  0.00           C  
ATOM    814  NZ  LYS A  47      11.624  11.945   9.417  1.00  0.00           N  
ATOM    815  H   LYS A  47       8.794  10.884   3.868  1.00  0.00           H  
ATOM    816  HA  LYS A  47      10.231   8.444   4.140  1.00  0.00           H  
ATOM    817 1HB  LYS A  47       8.393   9.945   6.033  1.00  0.00           H  
ATOM    818 2HB  LYS A  47       9.237   8.477   6.506  1.00  0.00           H  
ATOM    819 1HG  LYS A  47      11.403   9.567   6.023  1.00  0.00           H  
ATOM    820 2HG  LYS A  47      10.546  11.046   5.567  1.00  0.00           H  
ATOM    821 1HD  LYS A  47       9.567  11.162   7.852  1.00  0.00           H  
ATOM    822 2HD  LYS A  47      10.481   9.713   8.299  1.00  0.00           H  
ATOM    823 1HE  LYS A  47      12.595  10.883   7.868  1.00  0.00           H  
ATOM    824 2HE  LYS A  47      11.716  12.320   7.338  1.00  0.00           H  
ATOM    825 1HZ  LYS A  47      12.436  12.514   9.611  1.00  0.00           H  
ATOM    826 2HZ  LYS A  47      10.787  12.496   9.550  1.00  0.00           H  
ATOM    827 3HZ  LYS A  47      11.610  11.155  10.045  1.00  0.00           H  
ATOM    828  N   LYS A  48       6.988   8.197   4.079  1.00  0.00           N  
ATOM    829  CA  LYS A  48       5.916   7.233   3.849  1.00  0.00           C  
ATOM    830  C   LYS A  48       6.118   6.492   2.530  1.00  0.00           C  
ATOM    831  O   LYS A  48       5.990   5.267   2.475  1.00  0.00           O  
ATOM    832  CB  LYS A  48       4.556   7.931   3.855  1.00  0.00           C  
ATOM    833  CG  LYS A  48       3.371   6.977   3.876  1.00  0.00           C  
ATOM    834  CD  LYS A  48       2.051   7.727   3.999  1.00  0.00           C  
ATOM    835  CE  LYS A  48       0.862   6.776   3.982  1.00  0.00           C  
ATOM    836  NZ  LYS A  48      -0.434   7.507   4.115  1.00  0.00           N  
ATOM    837  H   LYS A  48       6.764   9.181   4.125  1.00  0.00           H  
ATOM    838  HA  LYS A  48       5.933   6.498   4.654  1.00  0.00           H  
ATOM    839 1HB  LYS A  48       4.484   8.580   4.728  1.00  0.00           H  
ATOM    840 2HB  LYS A  48       4.467   8.562   2.970  1.00  0.00           H  
ATOM    841 1HG  LYS A  48       3.359   6.391   2.956  1.00  0.00           H  
ATOM    842 2HG  LYS A  48       3.469   6.294   4.720  1.00  0.00           H  
ATOM    843 1HD  LYS A  48       2.038   8.291   4.933  1.00  0.00           H  
ATOM    844 2HD  LYS A  48       1.952   8.428   3.170  1.00  0.00           H  
ATOM    845 1HE  LYS A  48       0.857   6.216   3.048  1.00  0.00           H  
ATOM    846 2HE  LYS A  48       0.952   6.066   4.804  1.00  0.00           H  
ATOM    847 1HZ  LYS A  48      -1.197   6.845   4.100  1.00  0.00           H  
ATOM    848 2HZ  LYS A  48      -0.446   8.016   4.988  1.00  0.00           H  
ATOM    849 3HZ  LYS A  48      -0.536   8.155   3.347  1.00  0.00           H  
ATOM    850  N   LYS A  49       6.356   7.261   1.536  1.00  0.00           N  
ATOM    851  CA  LYS A  49       6.637   6.660   0.236  1.00  0.00           C  
ATOM    852  C   LYS A  49       7.828   5.708   0.316  1.00  0.00           C  
ATOM    853  O   LYS A  49       7.780   4.599  -0.219  1.00  0.00           O  
ATOM    854  CB  LYS A  49       6.902   7.743  -0.811  1.00  0.00           C  
ATOM    855  CG  LYS A  49       7.068   7.208  -2.226  1.00  0.00           C  
ATOM    856  CD  LYS A  49       7.199   8.339  -3.238  1.00  0.00           C  
ATOM    857  CE  LYS A  49       7.366   7.805  -4.655  1.00  0.00           C  
ATOM    858  NZ  LYS A  49       7.506   8.910  -5.650  1.00  0.00           N  
ATOM    859  H   LYS A  49       6.355   8.267   1.623  1.00  0.00           H  
ATOM    860  HA  LYS A  49       5.765   6.083  -0.074  1.00  0.00           H  
ATOM    861 1HB  LYS A  49       6.077   8.456  -0.813  1.00  0.00           H  
ATOM    862 2HB  LYS A  49       7.807   8.290  -0.548  1.00  0.00           H  
ATOM    863 1HG  LYS A  49       7.961   6.583  -2.277  1.00  0.00           H  
ATOM    864 2HG  LYS A  49       6.204   6.598  -2.488  1.00  0.00           H  
ATOM    865 1HD  LYS A  49       6.308   8.967  -3.200  1.00  0.00           H  
ATOM    866 2HD  LYS A  49       8.065   8.952  -2.989  1.00  0.00           H  
ATOM    867 1HE  LYS A  49       8.251   7.172  -4.703  1.00  0.00           H  
ATOM    868 2HE  LYS A  49       6.499   7.200  -4.920  1.00  0.00           H  
ATOM    869 1HZ  LYS A  49       7.614   8.519  -6.575  1.00  0.00           H  
ATOM    870 2HZ  LYS A  49       6.681   9.493  -5.625  1.00  0.00           H  
ATOM    871 3HZ  LYS A  49       8.318   9.467  -5.424  1.00  0.00           H  
ATOM    872  N   ALA A  50       8.948   6.105   0.883  1.00  0.00           N  
ATOM    873  CA  ALA A  50      10.140   5.283   1.076  1.00  0.00           C  
ATOM    874  C   ALA A  50       9.807   4.003   1.837  1.00  0.00           C  
ATOM    875  O   ALA A  50      10.309   2.927   1.505  1.00  0.00           O  
ATOM    876  CB  ALA A  50      11.217   6.073   1.814  1.00  0.00           C  
ATOM    877  H   ALA A  50       8.954   7.063   1.202  1.00  0.00           H  
ATOM    878  HA  ALA A  50      10.520   5.001   0.094  1.00  0.00           H  
ATOM    879 1HB  ALA A  50      12.099   5.447   1.950  1.00  0.00           H  
ATOM    880 2HB  ALA A  50      11.485   6.955   1.232  1.00  0.00           H  
ATOM    881 3HB  ALA A  50      10.838   6.382   2.787  1.00  0.00           H  
ATOM    882  N   ALA A  51       9.029   4.182   2.881  1.00  0.00           N  
ATOM    883  CA  ALA A  51       8.605   3.034   3.679  1.00  0.00           C  
ATOM    884  C   ALA A  51       7.862   2.014   2.821  1.00  0.00           C  
ATOM    885  O   ALA A  51       8.101   0.809   2.932  1.00  0.00           O  
ATOM    886  CB  ALA A  51       7.724   3.490   4.840  1.00  0.00           C  
ATOM    887  H   ALA A  51       8.717   5.106   3.143  1.00  0.00           H  
ATOM    888  HA  ALA A  51       9.497   2.553   4.080  1.00  0.00           H  
ATOM    889 1HB  ALA A  51       7.416   2.623   5.425  1.00  0.00           H  
ATOM    890 2HB  ALA A  51       8.285   4.176   5.475  1.00  0.00           H  
ATOM    891 3HB  ALA A  51       6.842   3.996   4.450  1.00  0.00           H  
ATOM    892  N   TYR A  52       6.958   2.517   1.943  1.00  0.00           N  
ATOM    893  CA  TYR A  52       6.216   1.644   1.041  1.00  0.00           C  
ATOM    894  C   TYR A  52       7.152   0.956   0.054  1.00  0.00           C  
ATOM    895  O   TYR A  52       7.018  -0.241  -0.207  1.00  0.00           O  
ATOM    896  CB  TYR A  52       5.148   2.437   0.282  1.00  0.00           C  
ATOM    897  CG  TYR A  52       3.948   2.798   1.122  1.00  0.00           C  
ATOM    898  CD1 TYR A  52       3.240   1.820   1.817  1.00  0.00           C  
ATOM    899  CD2 TYR A  52       3.518   4.117   1.223  1.00  0.00           C  
ATOM    900  CE1 TYR A  52       2.132   2.147   2.592  1.00  0.00           C  
ATOM    901  CE2 TYR A  52       2.411   4.456   1.994  1.00  0.00           C  
ATOM    902  CZ  TYR A  52       1.726   3.466   2.674  1.00  0.00           C  
ATOM    903  OH  TYR A  52       0.630   3.796   3.439  1.00  0.00           O  
ATOM    904  H   TYR A  52       6.793   3.513   1.910  1.00  0.00           H  
ATOM    905  HA  TYR A  52       5.722   0.874   1.634  1.00  0.00           H  
ATOM    906 1HB  TYR A  52       5.585   3.360  -0.103  1.00  0.00           H  
ATOM    907 2HB  TYR A  52       4.803   1.856  -0.573  1.00  0.00           H  
ATOM    908  HD1 TYR A  52       3.552   0.777   1.759  1.00  0.00           H  
ATOM    909  HD2 TYR A  52       4.050   4.906   0.692  1.00  0.00           H  
ATOM    910  HE1 TYR A  52       1.592   1.367   3.128  1.00  0.00           H  
ATOM    911  HE2 TYR A  52       2.089   5.496   2.058  1.00  0.00           H  
ATOM    912  HH  TYR A  52       0.481   4.743   3.391  1.00  0.00           H  
ATOM    913  N   MET A  53       8.073   1.707  -0.456  1.00  0.00           N  
ATOM    914  CA  MET A  53       9.044   1.158  -1.398  1.00  0.00           C  
ATOM    915  C   MET A  53       9.906   0.091  -0.731  1.00  0.00           C  
ATOM    916  O   MET A  53      10.154  -0.966  -1.314  1.00  0.00           O  
ATOM    917  CB  MET A  53       9.931   2.268  -1.965  1.00  0.00           C  
ATOM    918  CG  MET A  53       9.208   3.202  -2.921  1.00  0.00           C  
ATOM    919  SD  MET A  53      10.301   4.524  -3.574  1.00  0.00           S  
ATOM    920  CE  MET A  53       9.148   5.372  -4.688  1.00  0.00           C  
ATOM    921  H   MET A  53       8.128   2.684  -0.206  1.00  0.00           H  
ATOM    922  HA  MET A  53       8.502   0.692  -2.221  1.00  0.00           H  
ATOM    923 1HB  MET A  53      10.335   2.864  -1.148  1.00  0.00           H  
ATOM    924 2HB  MET A  53      10.775   1.825  -2.495  1.00  0.00           H  
ATOM    925 1HG  MET A  53       8.816   2.630  -3.762  1.00  0.00           H  
ATOM    926 2HG  MET A  53       8.369   3.670  -2.407  1.00  0.00           H  
ATOM    927 1HE  MET A  53       9.656   6.208  -5.170  1.00  0.00           H  
ATOM    928 2HE  MET A  53       8.796   4.673  -5.448  1.00  0.00           H  
ATOM    929 3HE  MET A  53       8.297   5.745  -4.116  1.00  0.00           H  
ATOM    930  N   ILE A  54      10.362   0.370   0.444  1.00  0.00           N  
ATOM    931  CA  ILE A  54      11.197  -0.547   1.211  1.00  0.00           C  
ATOM    932  C   ILE A  54      10.422  -1.830   1.502  1.00  0.00           C  
ATOM    933  O   ILE A  54      10.946  -2.933   1.326  1.00  0.00           O  
ATOM    934  CB  ILE A  54      11.681   0.097   2.530  1.00  0.00           C  
ATOM    935  CG1 ILE A  54      12.679   1.224   2.238  1.00  0.00           C  
ATOM    936  CG2 ILE A  54      12.301  -0.958   3.451  1.00  0.00           C  
ATOM    937  CD1 ILE A  54      12.966   2.122   3.434  1.00  0.00           C  
ATOM    938  H   ILE A  54      10.124   1.267   0.841  1.00  0.00           H  
ATOM    939  HA  ILE A  54      12.073  -0.798   0.614  1.00  0.00           H  
ATOM    940  HB  ILE A  54      10.836   0.558   3.041  1.00  0.00           H  
ATOM    941 1HG1 ILE A  54      13.622   0.796   1.900  1.00  0.00           H  
ATOM    942 2HG1 ILE A  54      12.297   1.848   1.430  1.00  0.00           H  
ATOM    943 1HG2 ILE A  54      12.636  -0.484   4.373  1.00  0.00           H  
ATOM    944 2HG2 ILE A  54      11.558  -1.720   3.684  1.00  0.00           H  
ATOM    945 3HG2 ILE A  54      13.152  -1.422   2.952  1.00  0.00           H  
ATOM    946 1HD1 ILE A  54      13.680   2.894   3.146  1.00  0.00           H  
ATOM    947 2HD1 ILE A  54      12.040   2.591   3.768  1.00  0.00           H  
ATOM    948 3HD1 ILE A  54      13.384   1.526   4.244  1.00  0.00           H  
ATOM    949  N   LEU A  55       9.266  -1.647   1.998  1.00  0.00           N  
ATOM    950  CA  LEU A  55       8.416  -2.794   2.296  1.00  0.00           C  
ATOM    951  C   LEU A  55       8.222  -3.663   1.058  1.00  0.00           C  
ATOM    952  O   LEU A  55       8.304  -4.891   1.136  1.00  0.00           O  
ATOM    953  CB  LEU A  55       7.056  -2.332   2.827  1.00  0.00           C  
ATOM    954  CG  LEU A  55       6.085  -3.433   3.255  1.00  0.00           C  
ATOM    955  CD1 LEU A  55       6.659  -4.219   4.429  1.00  0.00           C  
ATOM    956  CD2 LEU A  55       4.728  -2.838   3.615  1.00  0.00           C  
ATOM    957  H   LEU A  55       8.923  -0.717   2.191  1.00  0.00           H  
ATOM    958  HA  LEU A  55       8.903  -3.395   3.063  1.00  0.00           H  
ATOM    959 1HB  LEU A  55       7.220  -1.690   3.691  1.00  0.00           H  
ATOM    960 2HB  LEU A  55       6.562  -1.745   2.053  1.00  0.00           H  
ATOM    961  HG  LEU A  55       5.955  -4.142   2.437  1.00  0.00           H  
ATOM    962 1HD1 LEU A  55       5.957  -4.999   4.723  1.00  0.00           H  
ATOM    963 2HD1 LEU A  55       7.604  -4.675   4.134  1.00  0.00           H  
ATOM    964 3HD1 LEU A  55       6.826  -3.547   5.270  1.00  0.00           H  
ATOM    965 1HD2 LEU A  55       4.049  -3.636   3.917  1.00  0.00           H  
ATOM    966 2HD2 LEU A  55       4.847  -2.132   4.438  1.00  0.00           H  
ATOM    967 3HD2 LEU A  55       4.317  -2.320   2.749  1.00  0.00           H  
ATOM    968  N   PHE A  56       7.960  -3.007  -0.007  1.00  0.00           N  
ATOM    969  CA  PHE A  56       7.737  -3.717  -1.261  1.00  0.00           C  
ATOM    970  C   PHE A  56       8.990  -4.474  -1.684  1.00  0.00           C  
ATOM    971  O   PHE A  56       8.914  -5.642  -2.073  1.00  0.00           O  
ATOM    972  CB  PHE A  56       7.315  -2.742  -2.364  1.00  0.00           C  
ATOM    973  CG  PHE A  56       6.705  -3.412  -3.566  1.00  0.00           C  
ATOM    974  CD1 PHE A  56       7.470  -3.672  -4.696  1.00  0.00           C  
ATOM    975  CD2 PHE A  56       5.367  -3.781  -3.565  1.00  0.00           C  
ATOM    976  CE1 PHE A  56       6.909  -4.293  -5.810  1.00  0.00           C  
ATOM    977  CE2 PHE A  56       4.798  -4.401  -4.674  1.00  0.00           C  
ATOM    978  CZ  PHE A  56       5.571  -4.655  -5.796  1.00  0.00           C  
ATOM    979  H   PHE A  56       7.904  -1.999   0.004  1.00  0.00           H  
ATOM    980  HA  PHE A  56       6.935  -4.441  -1.111  1.00  0.00           H  
ATOM    981 1HB  PHE A  56       6.590  -2.034  -1.965  1.00  0.00           H  
ATOM    982 2HB  PHE A  56       8.181  -2.171  -2.696  1.00  0.00           H  
ATOM    983  HD1 PHE A  56       8.522  -3.385  -4.705  1.00  0.00           H  
ATOM    984  HD2 PHE A  56       4.760  -3.580  -2.682  1.00  0.00           H  
ATOM    985  HE1 PHE A  56       7.522  -4.493  -6.688  1.00  0.00           H  
ATOM    986  HE2 PHE A  56       3.746  -4.686  -4.662  1.00  0.00           H  
ATOM    987  HZ  PHE A  56       5.127  -5.137  -6.666  1.00  0.00           H  
ATOM    988  N   LEU A  57      10.107  -3.901  -1.697  1.00  0.00           N  
ATOM    989  CA  LEU A  57      11.366  -4.538  -2.067  1.00  0.00           C  
ATOM    990  C   LEU A  57      11.669  -5.718  -1.149  1.00  0.00           C  
ATOM    991  O   LEU A  57      12.170  -6.750  -1.602  1.00  0.00           O  
ATOM    992  CB  LEU A  57      12.515  -3.527  -2.013  1.00  0.00           C  
ATOM    993  CG  LEU A  57      12.499  -2.427  -3.075  1.00  0.00           C  
ATOM    994  CD1 LEU A  57      13.620  -1.425  -2.816  1.00  0.00           C  
ATOM    995  CD2 LEU A  57      12.625  -3.028  -4.471  1.00  0.00           C  
ATOM    996  H   LEU A  57      10.109  -2.928  -1.428  1.00  0.00           H  
ATOM    997  HA  LEU A  57      11.278  -4.911  -3.087  1.00  0.00           H  
ATOM    998 1HB  LEU A  57      12.503  -3.040  -1.039  1.00  0.00           H  
ATOM    999 2HB  LEU A  57      13.457  -4.066  -2.116  1.00  0.00           H  
ATOM   1000  HG  LEU A  57      11.562  -1.874  -3.012  1.00  0.00           H  
ATOM   1001 1HD1 LEU A  57      13.597  -0.647  -3.580  1.00  0.00           H  
ATOM   1002 2HD1 LEU A  57      13.484  -0.972  -1.834  1.00  0.00           H  
ATOM   1003 3HD1 LEU A  57      14.581  -1.937  -2.850  1.00  0.00           H  
ATOM   1004 1HD2 LEU A  57      12.611  -2.230  -5.214  1.00  0.00           H  
ATOM   1005 2HD2 LEU A  57      13.563  -3.578  -4.547  1.00  0.00           H  
ATOM   1006 3HD2 LEU A  57      11.791  -3.706  -4.652  1.00  0.00           H  
ATOM   1007  N   LYS A  58      11.381  -5.601   0.101  1.00  0.00           N  
ATOM   1008  CA  LYS A  58      11.579  -6.676   1.069  1.00  0.00           C  
ATOM   1009  C   LYS A  58      10.716  -7.888   0.729  1.00  0.00           C  
ATOM   1010  O   LYS A  58      11.155  -9.030   0.879  1.00  0.00           O  
ATOM   1011  CB  LYS A  58      11.263  -6.189   2.484  1.00  0.00           C  
ATOM   1012  CG  LYS A  58      12.355  -5.327   3.101  1.00  0.00           C  
ATOM   1013  CD  LYS A  58      12.043  -4.983   4.551  1.00  0.00           C  
ATOM   1014  CE  LYS A  58      13.163  -4.170   5.187  1.00  0.00           C  
ATOM   1015  NZ  LYS A  58      12.857  -3.820   6.606  1.00  0.00           N  
ATOM   1016  H   LYS A  58      11.001  -4.720   0.415  1.00  0.00           H  
ATOM   1017  HA  LYS A  58      12.624  -6.986   1.033  1.00  0.00           H  
ATOM   1018 1HB  LYS A  58      10.340  -5.608   2.471  1.00  0.00           H  
ATOM   1019 2HB  LYS A  58      11.101  -7.047   3.136  1.00  0.00           H  
ATOM   1020 1HG  LYS A  58      13.306  -5.860   3.062  1.00  0.00           H  
ATOM   1021 2HG  LYS A  58      12.453  -4.403   2.533  1.00  0.00           H  
ATOM   1022 1HD  LYS A  58      11.118  -4.407   4.598  1.00  0.00           H  
ATOM   1023 2HD  LYS A  58      11.907  -5.902   5.122  1.00  0.00           H  
ATOM   1024 1HE  LYS A  58      14.089  -4.742   5.157  1.00  0.00           H  
ATOM   1025 2HE  LYS A  58      13.311  -3.250   4.622  1.00  0.00           H  
ATOM   1026 1HZ  LYS A  58      13.620  -3.282   6.993  1.00  0.00           H  
ATOM   1027 2HZ  LYS A  58      12.008  -3.274   6.643  1.00  0.00           H  
ATOM   1028 3HZ  LYS A  58      12.736  -4.666   7.143  1.00  0.00           H  
ATOM   1029  N   THR A  59       9.595  -7.597   0.258  1.00  0.00           N  
ATOM   1030  CA  THR A  59       8.675  -8.669  -0.108  1.00  0.00           C  
ATOM   1031  C   THR A  59       9.176  -9.413  -1.342  1.00  0.00           C  
ATOM   1032  O   THR A  59       9.052 -10.637  -1.429  1.00  0.00           O  
ATOM   1033  CB  THR A  59       7.260  -8.123  -0.373  1.00  0.00           C  
ATOM   1034  OG1 THR A  59       6.802  -7.416   0.786  1.00  0.00           O  
ATOM   1035  CG2 THR A  59       6.284  -9.254  -0.682  1.00  0.00           C  
ATOM   1036  H   THR A  59       9.310  -6.637   0.124  1.00  0.00           H  
ATOM   1037  HA  THR A  59       8.619  -9.375   0.721  1.00  0.00           H  
ATOM   1038  HB  THR A  59       7.287  -7.439  -1.221  1.00  0.00           H  
ATOM   1039  HG1 THR A  59       7.480  -7.443   1.465  1.00  0.00           H  
ATOM   1040 1HG2 THR A  59       5.293  -8.839  -0.865  1.00  0.00           H  
ATOM   1041 2HG2 THR A  59       6.621  -9.794  -1.567  1.00  0.00           H  
ATOM   1042 3HG2 THR A  59       6.240  -9.938   0.165  1.00  0.00           H  
ATOM   1043  N   LEU A  60       9.794  -8.729  -2.213  1.00  0.00           N  
ATOM   1044  CA  LEU A  60      10.315  -9.291  -3.454  1.00  0.00           C  
ATOM   1045  C   LEU A  60      11.621 -10.039  -3.206  1.00  0.00           C  
ATOM   1046  O   LEU A  60      11.917 -11.023  -3.888  1.00  0.00           O  
ATOM   1047  CB  LEU A  60      10.536  -8.186  -4.491  1.00  0.00           C  
ATOM   1048  CG  LEU A  60       9.277  -7.569  -5.102  1.00  0.00           C  
ATOM   1049  CD1 LEU A  60       9.643  -6.379  -5.983  1.00  0.00           C  
ATOM   1050  CD2 LEU A  60       8.502  -8.613  -5.900  1.00  0.00           C  
ATOM   1051  H   LEU A  60       9.925  -7.745  -2.025  1.00  0.00           H  
ATOM   1052  HA  LEU A  60       9.584  -9.997  -3.847  1.00  0.00           H  
ATOM   1053 1HB  LEU A  60      11.100  -7.380  -4.025  1.00  0.00           H  
ATOM   1054 2HB  LEU A  60      11.130  -8.591  -5.310  1.00  0.00           H  
ATOM   1055  HG  LEU A  60       8.637  -7.185  -4.307  1.00  0.00           H  
ATOM   1056 1HD1 LEU A  60       8.736  -5.950  -6.411  1.00  0.00           H  
ATOM   1057 2HD1 LEU A  60      10.152  -5.625  -5.383  1.00  0.00           H  
ATOM   1058 3HD1 LEU A  60      10.301  -6.710  -6.786  1.00  0.00           H  
ATOM   1059 1HD2 LEU A  60       7.609  -8.156  -6.327  1.00  0.00           H  
ATOM   1060 2HD2 LEU A  60       9.131  -8.998  -6.703  1.00  0.00           H  
ATOM   1061 3HD2 LEU A  60       8.211  -9.432  -5.242  1.00  0.00           H  
ATOM   1062  N   GLY A  61      12.478  -9.583  -2.324  1.00  0.00           N  
ATOM   1063  CA  GLY A  61      13.800 -10.102  -2.011  1.00  0.00           C  
ATOM   1064  C   GLY A  61      13.770 -11.255  -1.026  1.00  0.00           C  
ATOM   1065  O   GLY A  61      12.763 -11.474  -0.349  1.00  0.00           O  
ATOM   1066  H   GLY A  61      12.137  -8.773  -1.826  1.00  0.00           H  
ATOM   1067 1HA  GLY A  61      14.285 -10.438  -2.927  1.00  0.00           H  
ATOM   1068 2HA  GLY A  61      14.415  -9.304  -1.596  1.00  0.00           H  
TER                                                                             
ATOM   1070  N   ARG B  62       3.366  -0.113 -25.768  1.00  0.00           N  
ATOM   1071  CA  ARG B  62       3.741  -0.414 -24.390  1.00  0.00           C  
ATOM   1072  C   ARG B  62       3.577   0.812 -23.498  1.00  0.00           C  
ATOM   1073  O   ARG B  62       3.792   1.942 -23.941  1.00  0.00           O  
ATOM   1074  CB  ARG B  62       5.183  -0.921 -24.324  1.00  0.00           C  
ATOM   1075  CG  ARG B  62       5.368  -2.326 -24.875  1.00  0.00           C  
ATOM   1076  CD  ARG B  62       6.688  -2.938 -24.428  1.00  0.00           C  
ATOM   1077  NE  ARG B  62       6.933  -4.224 -25.076  1.00  0.00           N  
ATOM   1078  CZ  ARG B  62       7.839  -5.112 -24.678  1.00  0.00           C  
ATOM   1079  NH1 ARG B  62       8.608  -4.871 -23.622  1.00  0.00           N  
ATOM   1080  NH2 ARG B  62       7.978  -6.251 -25.341  1.00  0.00           N  
ATOM   1081  H   ARG B  62       2.814   0.711 -25.959  1.00  0.00           H  
ATOM   1082  HA  ARG B  62       3.080  -1.196 -24.014  1.00  0.00           H  
ATOM   1083 1HB  ARG B  62       5.831  -0.249 -24.885  1.00  0.00           H  
ATOM   1084 2HB  ARG B  62       5.524  -0.915 -23.289  1.00  0.00           H  
ATOM   1085 1HG  ARG B  62       4.558  -2.965 -24.523  1.00  0.00           H  
ATOM   1086 2HG  ARG B  62       5.357  -2.294 -25.965  1.00  0.00           H  
ATOM   1087 1HD  ARG B  62       7.506  -2.264 -24.682  1.00  0.00           H  
ATOM   1088 2HD  ARG B  62       6.669  -3.095 -23.350  1.00  0.00           H  
ATOM   1089  HE  ARG B  62       6.374  -4.456 -25.886  1.00  0.00           H  
ATOM   1090 1HH1 ARG B  62       8.508  -4.005 -23.111  1.00  0.00           H  
ATOM   1091 2HH1 ARG B  62       9.292  -5.553 -23.330  1.00  0.00           H  
ATOM   1092 1HH2 ARG B  62       7.397  -6.442 -26.146  1.00  0.00           H  
ATOM   1093 2HH2 ARG B  62       8.664  -6.928 -25.043  1.00  0.00           H  
ATOM   1094  N   SER B  63       2.776   0.787 -22.415  1.00  0.00           N  
ATOM   1095  CA  SER B  63       2.540   1.880 -21.477  1.00  0.00           C  
ATOM   1096  C   SER B  63       3.565   1.869 -20.347  1.00  0.00           C  
ATOM   1097  O   SER B  63       3.475   1.052 -19.429  1.00  0.00           O  
ATOM   1098  CB  SER B  63       1.128   1.794 -20.896  1.00  0.00           C  
ATOM   1099  OG  SER B  63       0.862   2.902 -20.055  1.00  0.00           O  
ATOM   1100  H   SER B  63       2.307  -0.096 -22.270  1.00  0.00           H  
ATOM   1101  HA  SER B  63       2.638   2.824 -22.014  1.00  0.00           H  
ATOM   1102 1HB  SER B  63       0.402   1.765 -21.708  1.00  0.00           H  
ATOM   1103 2HB  SER B  63       1.023   0.869 -20.330  1.00  0.00           H  
ATOM   1104  HG  SER B  63       1.658   3.439 -20.065  1.00  0.00           H  
ATOM   1105  N   PRO B  64       4.776   2.673 -20.636  1.00  0.00           N  
ATOM   1106  CA  PRO B  64       5.844   2.728 -19.636  1.00  0.00           C  
ATOM   1107  C   PRO B  64       5.427   3.467 -18.366  1.00  0.00           C  
ATOM   1108  O   PRO B  64       6.025   4.488 -18.016  1.00  0.00           O  
ATOM   1109  CB  PRO B  64       6.966   3.478 -20.359  1.00  0.00           C  
ATOM   1110  CG  PRO B  64       6.263   4.384 -21.318  1.00  0.00           C  
ATOM   1111  CD  PRO B  64       4.952   3.756 -21.694  1.00  0.00           C  
ATOM   1112  HA  PRO B  64       6.157   1.704 -19.384  1.00  0.00           H  
ATOM   1113 1HB  PRO B  64       7.580   4.029 -19.631  1.00  0.00           H  
ATOM   1114 2HB  PRO B  64       7.631   2.763 -20.865  1.00  0.00           H  
ATOM   1115 1HG  PRO B  64       6.101   5.371 -20.859  1.00  0.00           H  
ATOM   1116 2HG  PRO B  64       6.884   4.547 -22.211  1.00  0.00           H  
ATOM   1117 1HD  PRO B  64       4.154   4.511 -21.641  1.00  0.00           H  
ATOM   1118 2HD  PRO B  64       5.023   3.338 -22.709  1.00  0.00           H  
ATOM   1119  N   HIS B  65       4.306   2.973 -17.700  1.00  0.00           N  
ATOM   1120  CA  HIS B  65       3.817   3.679 -16.521  1.00  0.00           C  
ATOM   1121  C   HIS B  65       3.785   2.761 -15.304  1.00  0.00           C  
ATOM   1122  O   HIS B  65       3.738   1.537 -15.445  1.00  0.00           O  
ATOM   1123  CB  HIS B  65       2.424   4.256 -16.781  1.00  0.00           C  
ATOM   1124  CG  HIS B  65       2.378   5.220 -17.924  1.00  0.00           C  
ATOM   1125  ND1 HIS B  65       2.888   6.497 -17.841  1.00  0.00           N  
ATOM   1126  CD2 HIS B  65       1.883   5.089 -19.177  1.00  0.00           C  
ATOM   1127  CE1 HIS B  65       2.708   7.113 -18.997  1.00  0.00           C  
ATOM   1128  NE2 HIS B  65       2.100   6.280 -19.826  1.00  0.00           N  
ATOM   1129  H   HIS B  65       3.824   2.142 -18.011  1.00  0.00           H  
ATOM   1130  HA  HIS B  65       4.488   4.505 -16.287  1.00  0.00           H  
ATOM   1131 1HB  HIS B  65       1.727   3.444 -16.990  1.00  0.00           H  
ATOM   1132 2HB  HIS B  65       2.070   4.769 -15.887  1.00  0.00           H  
ATOM   1133  HD2 HIS B  65       1.402   4.204 -19.593  1.00  0.00           H  
ATOM   1134  HE1 HIS B  65       3.010   8.134 -19.229  1.00  0.00           H  
ATOM   1135  HE2 HIS B  65       1.837   6.483 -20.780  1.00  0.00           H  
ATOM   1136  N   ARG B  66       4.036   3.351 -14.208  1.00  0.00           N  
ATOM   1137  CA  ARG B  66       3.776   2.603 -12.982  1.00  0.00           C  
ATOM   1138  C   ARG B  66       2.341   2.088 -12.949  1.00  0.00           C  
ATOM   1139  O   ARG B  66       1.482   2.580 -13.683  1.00  0.00           O  
ATOM   1140  CB  ARG B  66       4.050   3.473 -11.753  1.00  0.00           C  
ATOM   1141  CG  ARG B  66       3.155   4.698 -11.654  1.00  0.00           C  
ATOM   1142  CD  ARG B  66       3.539   5.583 -10.477  1.00  0.00           C  
ATOM   1143  NE  ARG B  66       2.697   6.773 -10.400  1.00  0.00           N  
ATOM   1144  CZ  ARG B  66       2.862   7.764  -9.529  1.00  0.00           C  
ATOM   1145  NH1 ARG B  66       3.847   7.727  -8.638  1.00  0.00           N  
ATOM   1146  NH2 ARG B  66       2.038   8.801  -9.547  1.00  0.00           N  
ATOM   1147  H   ARG B  66       4.399   4.291 -14.143  1.00  0.00           H  
ATOM   1148  HA  ARG B  66       4.444   1.741 -12.954  1.00  0.00           H  
ATOM   1149 1HB  ARG B  66       3.914   2.880 -10.850  1.00  0.00           H  
ATOM   1150 2HB  ARG B  66       5.086   3.810 -11.770  1.00  0.00           H  
ATOM   1151 1HG  ARG B  66       3.241   5.287 -12.568  1.00  0.00           H  
ATOM   1152 2HG  ARG B  66       2.119   4.383 -11.522  1.00  0.00           H  
ATOM   1153 1HD  ARG B  66       3.427   5.023  -9.549  1.00  0.00           H  
ATOM   1154 2HD  ARG B  66       4.575   5.902 -10.585  1.00  0.00           H  
ATOM   1155  HE  ARG B  66       1.932   6.851 -11.057  1.00  0.00           H  
ATOM   1156 1HH1 ARG B  66       4.480   6.940  -8.617  1.00  0.00           H  
ATOM   1157 2HH1 ARG B  66       3.963   8.485  -7.981  1.00  0.00           H  
ATOM   1158 1HH2 ARG B  66       1.286   8.838 -10.222  1.00  0.00           H  
ATOM   1159 2HH2 ARG B  66       2.161   9.555  -8.887  1.00  0.00           H  
ATOM   1160  N   PRO B  67       2.057   1.002 -12.144  1.00  0.00           N  
ATOM   1161  CA  PRO B  67       0.671   0.538 -12.048  1.00  0.00           C  
ATOM   1162  C   PRO B  67      -0.304   1.661 -11.703  1.00  0.00           C  
ATOM   1163  O   PRO B  67       0.026   2.550 -10.914  1.00  0.00           O  
ATOM   1164  CB  PRO B  67       0.725  -0.502 -10.926  1.00  0.00           C  
ATOM   1165  CG  PRO B  67       2.144  -0.970 -10.907  1.00  0.00           C  
ATOM   1166  CD  PRO B  67       3.033   0.189 -11.256  1.00  0.00           C  
ATOM   1167  HA  PRO B  67       0.379   0.072 -13.000  1.00  0.00           H  
ATOM   1168 1HB  PRO B  67       0.419  -0.044  -9.974  1.00  0.00           H  
ATOM   1169 2HB  PRO B  67       0.015  -1.316 -11.133  1.00  0.00           H  
ATOM   1170 1HG  PRO B  67       2.399  -1.368  -9.914  1.00  0.00           H  
ATOM   1171 2HG  PRO B  67       2.282  -1.793 -11.624  1.00  0.00           H  
ATOM   1172 1HD  PRO B  67       3.327   0.716 -10.336  1.00  0.00           H  
ATOM   1173 2HD  PRO B  67       3.920  -0.177 -11.793  1.00  0.00           H  
ATOM   1174  N   ILE B  68      -1.420   1.654 -12.342  1.00  0.00           N  
ATOM   1175  CA  ILE B  68      -2.474   2.628 -12.081  1.00  0.00           C  
ATOM   1176  C   ILE B  68      -3.604   1.967 -11.294  1.00  0.00           C  
ATOM   1177  O   ILE B  68      -4.091   0.900 -11.674  1.00  0.00           O  
ATOM   1178  CB  ILE B  68      -3.019   3.238 -13.392  1.00  0.00           C  
ATOM   1179  CG1 ILE B  68      -1.892   3.929 -14.168  1.00  0.00           C  
ATOM   1180  CG2 ILE B  68      -4.162   4.214 -13.099  1.00  0.00           C  
ATOM   1181  CD1 ILE B  68      -2.263   4.304 -15.596  1.00  0.00           C  
ATOM   1182  H   ILE B  68      -1.567   0.947 -13.048  1.00  0.00           H  
ATOM   1183  HA  ILE B  68      -2.058   3.435 -11.479  1.00  0.00           H  
ATOM   1184  HB  ILE B  68      -3.392   2.442 -14.036  1.00  0.00           H  
ATOM   1185 1HG1 ILE B  68      -1.594   4.837 -13.645  1.00  0.00           H  
ATOM   1186 2HG1 ILE B  68      -1.021   3.274 -14.206  1.00  0.00           H  
ATOM   1187 1HG2 ILE B  68      -4.531   4.633 -14.035  1.00  0.00           H  
ATOM   1188 2HG2 ILE B  68      -4.970   3.687 -12.594  1.00  0.00           H  
ATOM   1189 3HG2 ILE B  68      -3.799   5.019 -12.460  1.00  0.00           H  
ATOM   1190 1HD1 ILE B  68      -1.413   4.788 -16.078  1.00  0.00           H  
ATOM   1191 2HD1 ILE B  68      -2.531   3.404 -16.151  1.00  0.00           H  
ATOM   1192 3HD1 ILE B  68      -3.110   4.989 -15.584  1.00  0.00           H  
ATOM   1193  N   LEU B  69      -3.960   2.686 -10.210  1.00  0.00           N  
ATOM   1194  CA  LEU B  69      -5.041   2.181  -9.371  1.00  0.00           C  
ATOM   1195  C   LEU B  69      -6.337   2.940  -9.638  1.00  0.00           C  
ATOM   1196  O   LEU B  69      -6.316   4.153  -9.861  1.00  0.00           O  
ATOM   1197  CB  LEU B  69      -4.667   2.291  -7.891  1.00  0.00           C  
ATOM   1198  CG  LEU B  69      -3.395   1.562  -7.457  1.00  0.00           C  
ATOM   1199  CD1 LEU B  69      -3.050   1.912  -6.013  1.00  0.00           C  
ATOM   1200  CD2 LEU B  69      -3.558   0.055  -7.623  1.00  0.00           C  
ATOM   1201  H   LEU B  69      -3.508   3.554  -9.961  1.00  0.00           H  
ATOM   1202  HA  LEU B  69      -5.204   1.131  -9.612  1.00  0.00           H  
ATOM   1203 1HB  LEU B  69      -4.540   3.343  -7.642  1.00  0.00           H  
ATOM   1204 2HB  LEU B  69      -5.489   1.895  -7.294  1.00  0.00           H  
ATOM   1205  HG  LEU B  69      -2.557   1.896  -8.069  1.00  0.00           H  
ATOM   1206 1HD1 LEU B  69      -2.142   1.386  -5.718  1.00  0.00           H  
ATOM   1207 2HD1 LEU B  69      -2.889   2.987  -5.928  1.00  0.00           H  
ATOM   1208 3HD1 LEU B  69      -3.870   1.614  -5.361  1.00  0.00           H  
ATOM   1209 1HD2 LEU B  69      -2.642  -0.447  -7.310  1.00  0.00           H  
ATOM   1210 2HD2 LEU B  69      -4.390  -0.291  -7.009  1.00  0.00           H  
ATOM   1211 3HD2 LEU B  69      -3.759  -0.176  -8.669  1.00  0.00           H  
ATOM   1212  N   GLN B  70      -7.515   2.139  -9.764  1.00  0.00           N  
ATOM   1213  CA  GLN B  70      -8.820   2.762  -9.958  1.00  0.00           C  
ATOM   1214  C   GLN B  70      -9.152   3.712  -8.810  1.00  0.00           C  
ATOM   1215  O   GLN B  70      -9.046   3.340  -7.640  1.00  0.00           O  
ATOM   1216  CB  GLN B  70      -9.910   1.697 -10.089  1.00  0.00           C  
ATOM   1217  CG  GLN B  70     -11.285   2.261 -10.418  1.00  0.00           C  
ATOM   1218  CD  GLN B  70     -12.305   1.180 -10.726  1.00  0.00           C  
ATOM   1219  OE1 GLN B  70     -12.041   0.264 -11.511  1.00  0.00           O  
ATOM   1220  NE2 GLN B  70     -13.478   1.280 -10.110  1.00  0.00           N  
ATOM   1221  H   GLN B  70      -7.452   1.132  -9.719  1.00  0.00           H  
ATOM   1222  HA  GLN B  70      -8.791   3.345 -10.878  1.00  0.00           H  
ATOM   1223 1HB  GLN B  70      -9.636   0.991 -10.873  1.00  0.00           H  
ATOM   1224 2HB  GLN B  70      -9.986   1.138  -9.157  1.00  0.00           H  
ATOM   1225 1HG  GLN B  70     -11.646   2.833  -9.563  1.00  0.00           H  
ATOM   1226 2HG  GLN B  70     -11.202   2.907 -11.292  1.00  0.00           H  
ATOM   1227 1HE2 GLN B  70     -14.190   0.596 -10.274  1.00  0.00           H  
ATOM   1228 2HE2 GLN B  70     -13.650   2.039  -9.482  1.00  0.00           H  
ATOM   1229  N   ALA B  71      -9.448   4.880  -9.157  1.00  0.00           N  
ATOM   1230  CA  ALA B  71      -9.806   5.894  -8.168  1.00  0.00           C  
ATOM   1231  C   ALA B  71     -11.033   5.469  -7.367  1.00  0.00           C  
ATOM   1232  O   ALA B  71     -11.979   4.904  -7.921  1.00  0.00           O  
ATOM   1233  CB  ALA B  71     -10.057   7.237  -8.849  1.00  0.00           C  
ATOM   1234  H   ALA B  71      -9.440   5.129 -10.136  1.00  0.00           H  
ATOM   1235  HA  ALA B  71      -8.971   6.001  -7.475  1.00  0.00           H  
ATOM   1236 1HB  ALA B  71     -10.323   7.982  -8.098  1.00  0.00           H  
ATOM   1237 2HB  ALA B  71      -9.154   7.554  -9.371  1.00  0.00           H  
ATOM   1238 3HB  ALA B  71     -10.872   7.136  -9.563  1.00  0.00           H  
ATOM   1239  N   GLY B  72     -10.978   5.751  -6.090  1.00  0.00           N  
ATOM   1240  CA  GLY B  72     -12.141   5.399  -5.291  1.00  0.00           C  
ATOM   1241  C   GLY B  72     -12.045   4.016  -4.675  1.00  0.00           C  
ATOM   1242  O   GLY B  72     -12.849   3.659  -3.811  1.00  0.00           O  
ATOM   1243  H   GLY B  72     -10.187   6.191  -5.641  1.00  0.00           H  
ATOM   1244 1HA  GLY B  72     -12.268   6.129  -4.492  1.00  0.00           H  
ATOM   1245 2HA  GLY B  72     -13.035   5.443  -5.911  1.00  0.00           H  
ATOM   1246  N   LEU B  73     -11.077   3.210  -5.060  1.00  0.00           N  
ATOM   1247  CA  LEU B  73     -10.763   1.906  -4.486  1.00  0.00           C  
ATOM   1248  C   LEU B  73      -9.380   1.914  -3.844  1.00  0.00           C  
ATOM   1249  O   LEU B  73      -8.449   2.526  -4.372  1.00  0.00           O  
ATOM   1250  CB  LEU B  73     -10.833   0.817  -5.560  1.00  0.00           C  
ATOM   1251  CG  LEU B  73     -12.187   0.627  -6.246  1.00  0.00           C  
ATOM   1252  CD1 LEU B  73     -12.076  -0.406  -7.361  1.00  0.00           C  
ATOM   1253  CD2 LEU B  73     -13.248   0.214  -5.231  1.00  0.00           C  
ATOM   1254  H   LEU B  73     -10.519   3.557  -5.827  1.00  0.00           H  
ATOM   1255  HA  LEU B  73     -11.499   1.682  -3.714  1.00  0.00           H  
ATOM   1256 1HB  LEU B  73     -10.105   1.047  -6.336  1.00  0.00           H  
ATOM   1257 2HB  LEU B  73     -10.561  -0.136  -5.107  1.00  0.00           H  
ATOM   1258  HG  LEU B  73     -12.492   1.563  -6.715  1.00  0.00           H  
ATOM   1259 1HD1 LEU B  73     -13.047  -0.530  -7.840  1.00  0.00           H  
ATOM   1260 2HD1 LEU B  73     -11.349  -0.068  -8.099  1.00  0.00           H  
ATOM   1261 3HD1 LEU B  73     -11.753  -1.359  -6.943  1.00  0.00           H  
ATOM   1262 1HD2 LEU B  73     -14.205   0.084  -5.737  1.00  0.00           H  
ATOM   1263 2HD2 LEU B  73     -12.956  -0.725  -4.761  1.00  0.00           H  
ATOM   1264 3HD2 LEU B  73     -13.343   0.987  -4.469  1.00  0.00           H  
ATOM   1265  N   PRO B  74      -9.140   1.125  -2.722  1.00  0.00           N  
ATOM   1266  CA  PRO B  74     -10.228   0.566  -1.915  1.00  0.00           C  
ATOM   1267  C   PRO B  74     -11.081   1.642  -1.248  1.00  0.00           C  
ATOM   1268  O   PRO B  74     -10.582   2.727  -0.938  1.00  0.00           O  
ATOM   1269  CB  PRO B  74      -9.493  -0.275  -0.867  1.00  0.00           C  
ATOM   1270  CG  PRO B  74      -8.165   0.392  -0.705  1.00  0.00           C  
ATOM   1271  CD  PRO B  74      -7.755   0.967  -2.030  1.00  0.00           C  
ATOM   1272  HA  PRO B  74     -10.862  -0.069  -2.552  1.00  0.00           H  
ATOM   1273 1HB  PRO B  74     -10.070  -0.298   0.069  1.00  0.00           H  
ATOM   1274 2HB  PRO B  74      -9.403  -1.315  -1.215  1.00  0.00           H  
ATOM   1275 1HG  PRO B  74      -8.228   1.183   0.057  1.00  0.00           H  
ATOM   1276 2HG  PRO B  74      -7.417  -0.332  -0.350  1.00  0.00           H  
ATOM   1277 1HD  PRO B  74      -7.247   1.930  -1.871  1.00  0.00           H  
ATOM   1278 2HD  PRO B  74      -7.091   0.259  -2.548  1.00  0.00           H  
ATOM   1279  N   ALA B  75     -12.393   1.386  -1.081  1.00  0.00           N  
ATOM   1280  CA  ALA B  75     -13.314   2.326  -0.447  1.00  0.00           C  
ATOM   1281  C   ALA B  75     -13.277   2.188   1.072  1.00  0.00           C  
ATOM   1282  O   ALA B  75     -12.945   1.123   1.598  1.00  0.00           O  
ATOM   1283  CB  ALA B  75     -14.734   2.111  -0.964  1.00  0.00           C  
ATOM   1284  H   ALA B  75     -12.746   0.500  -1.413  1.00  0.00           H  
ATOM   1285  HA  ALA B  75     -12.995   3.337  -0.702  1.00  0.00           H  
ATOM   1286 1HB  ALA B  75     -15.408   2.819  -0.482  1.00  0.00           H  
ATOM   1287 2HB  ALA B  75     -14.756   2.266  -2.043  1.00  0.00           H  
ATOM   1288 3HB  ALA B  75     -15.053   1.095  -0.737  1.00  0.00           H  
ATOM   1289  N   ASN B  76     -13.527   3.326   1.715  1.00  0.00           N  
ATOM   1290  CA  ASN B  76     -13.719   3.252   3.159  1.00  0.00           C  
ATOM   1291  C   ASN B  76     -14.832   2.275   3.527  1.00  0.00           C  
ATOM   1292  O   ASN B  76     -15.790   2.105   2.770  1.00  0.00           O  
ATOM   1293  CB  ASN B  76     -14.019   4.638   3.733  1.00  0.00           C  
ATOM   1294  CG  ASN B  76     -12.828   5.573   3.652  1.00  0.00           C  
ATOM   1295  OD1 ASN B  76     -11.680   5.151   3.812  1.00  0.00           O  
ATOM   1296  ND2 ASN B  76     -13.093   6.850   3.403  1.00  0.00           N  
ATOM   1297  H   ASN B  76     -13.589   4.223   1.256  1.00  0.00           H  
ATOM   1298  HA  ASN B  76     -12.799   2.879   3.612  1.00  0.00           H  
ATOM   1299 1HB  ASN B  76     -14.854   5.084   3.190  1.00  0.00           H  
ATOM   1300 2HB  ASN B  76     -14.320   4.542   4.776  1.00  0.00           H  
ATOM   1301 1HD2 ASN B  76     -12.346   7.513   3.339  1.00  0.00           H  
ATOM   1302 2HD2 ASN B  76     -14.039   7.149   3.280  1.00  0.00           H  
ATOM   1303  N   ALA B  77     -14.736   1.542   4.661  1.00  0.00           N  
ATOM   1304  CA  ALA B  77     -15.732   0.579   5.123  1.00  0.00           C  
ATOM   1305  C   ALA B  77     -16.032   0.770   6.607  1.00  0.00           C  
ATOM   1306  O   ALA B  77     -15.197   1.284   7.354  1.00  0.00           O  
ATOM   1307  CB  ALA B  77     -15.256  -0.847   4.858  1.00  0.00           C  
ATOM   1308  H   ALA B  77     -13.903   1.691   5.212  1.00  0.00           H  
ATOM   1309  HA  ALA B  77     -16.654   0.752   4.568  1.00  0.00           H  
ATOM   1310 1HB  ALA B  77     -16.009  -1.553   5.208  1.00  0.00           H  
ATOM   1311 2HB  ALA B  77     -15.098  -0.985   3.788  1.00  0.00           H  
ATOM   1312 3HB  ALA B  77     -14.321  -1.022   5.388  1.00  0.00           H  
ATOM   1313  N   SER B  78     -17.240   0.505   7.003  1.00  0.00           N  
ATOM   1314  CA  SER B  78     -17.662   0.540   8.399  1.00  0.00           C  
ATOM   1315  C   SER B  78     -18.475  -0.698   8.762  1.00  0.00           C  
ATOM   1316  O   SER B  78     -19.357  -1.111   8.007  1.00  0.00           O  
ATOM   1317  CB  SER B  78     -18.482   1.800   8.681  1.00  0.00           C  
ATOM   1318  OG  SER B  78     -18.899   1.836  10.035  1.00  0.00           O  
ATOM   1319  H   SER B  78     -17.914   0.262   6.291  1.00  0.00           H  
ATOM   1320  HA  SER B  78     -16.772   0.556   9.029  1.00  0.00           H  
ATOM   1321 1HB  SER B  78     -17.883   2.682   8.457  1.00  0.00           H  
ATOM   1322 2HB  SER B  78     -19.353   1.821   8.027  1.00  0.00           H  
ATOM   1323  HG  SER B  78     -18.551   1.038  10.440  1.00  0.00           H  
ATOM   1324  N   THR B  79     -18.139  -1.321   9.912  1.00  0.00           N  
ATOM   1325  CA  THR B  79     -18.881  -2.498  10.350  1.00  0.00           C  
ATOM   1326  C   THR B  79     -18.931  -2.570  11.873  1.00  0.00           C  
ATOM   1327  O   THR B  79     -18.155  -1.900  12.557  1.00  0.00           O  
ATOM   1328  CB  THR B  79     -18.258  -3.791   9.792  1.00  0.00           C  
ATOM   1329  OG1 THR B  79     -19.143  -4.889  10.046  1.00  0.00           O  
ATOM   1330  CG2 THR B  79     -16.910  -4.078  10.445  1.00  0.00           C  
ATOM   1331  H   THR B  79     -17.375  -0.982  10.479  1.00  0.00           H  
ATOM   1332  HA  THR B  79     -19.902  -2.422   9.976  1.00  0.00           H  
ATOM   1333  HB  THR B  79     -18.114  -3.691   8.716  1.00  0.00           H  
ATOM   1334  HG1 THR B  79     -19.923  -4.570  10.506  1.00  0.00           H  
ATOM   1335 1HG2 THR B  79     -16.494  -4.996  10.031  1.00  0.00           H  
ATOM   1336 2HG2 THR B  79     -16.228  -3.250  10.251  1.00  0.00           H  
ATOM   1337 3HG2 THR B  79     -17.044  -4.193  11.520  1.00  0.00           H  
ATOM   1338  N   VAL B  80     -19.871  -3.273  12.431  1.00  0.00           N  
ATOM   1339  CA  VAL B  80     -19.944  -3.519  13.868  1.00  0.00           C  
ATOM   1340  C   VAL B  80     -18.990  -4.650  14.247  1.00  0.00           C  
ATOM   1341  O   VAL B  80     -18.641  -5.484  13.409  1.00  0.00           O  
ATOM   1342  CB  VAL B  80     -21.383  -3.864  14.312  1.00  0.00           C  
ATOM   1343  CG1 VAL B  80     -22.313  -2.671  14.102  1.00  0.00           C  
ATOM   1344  CG2 VAL B  80     -21.896  -5.087  13.555  1.00  0.00           C  
ATOM   1345  H   VAL B  80     -20.581  -3.663  11.828  1.00  0.00           H  
ATOM   1346  HA  VAL B  80     -19.636  -2.613  14.390  1.00  0.00           H  
ATOM   1347  HB  VAL B  80     -21.382  -4.077  15.381  1.00  0.00           H  
ATOM   1348 1HG1 VAL B  80     -23.322  -2.935  14.421  1.00  0.00           H  
ATOM   1349 2HG1 VAL B  80     -21.957  -1.825  14.689  1.00  0.00           H  
ATOM   1350 3HG1 VAL B  80     -22.327  -2.402  13.046  1.00  0.00           H  
ATOM   1351 1HG2 VAL B  80     -22.910  -5.317  13.880  1.00  0.00           H  
ATOM   1352 2HG2 VAL B  80     -21.896  -4.879  12.485  1.00  0.00           H  
ATOM   1353 3HG2 VAL B  80     -21.248  -5.940  13.759  1.00  0.00           H  
ATOM   1354  N   VAL B  81     -18.521  -4.722  15.573  1.00  0.00           N  
ATOM   1355  CA  VAL B  81     -17.669  -5.805  16.053  1.00  0.00           C  
ATOM   1356  C   VAL B  81     -18.328  -7.151  15.759  1.00  0.00           C  
ATOM   1357  O   VAL B  81     -19.508  -7.349  16.058  1.00  0.00           O  
ATOM   1358  CB  VAL B  81     -17.379  -5.672  17.565  1.00  0.00           C  
ATOM   1359  CG1 VAL B  81     -16.613  -6.890  18.077  1.00  0.00           C  
ATOM   1360  CG2 VAL B  81     -16.599  -4.389  17.847  1.00  0.00           C  
ATOM   1361  H   VAL B  81     -18.791  -3.988  16.212  1.00  0.00           H  
ATOM   1362  HA  VAL B  81     -16.718  -5.760  15.520  1.00  0.00           H  
ATOM   1363  HB  VAL B  81     -18.325  -5.644  18.106  1.00  0.00           H  
ATOM   1364 1HG1 VAL B  81     -16.419  -6.776  19.144  1.00  0.00           H  
ATOM   1365 2HG1 VAL B  81     -17.206  -7.789  17.910  1.00  0.00           H  
ATOM   1366 3HG1 VAL B  81     -15.666  -6.975  17.544  1.00  0.00           H  
ATOM   1367 1HG2 VAL B  81     -16.403  -4.310  18.916  1.00  0.00           H  
ATOM   1368 2HG2 VAL B  81     -15.653  -4.412  17.305  1.00  0.00           H  
ATOM   1369 3HG2 VAL B  81     -17.184  -3.529  17.521  1.00  0.00           H  
ATOM   1370  N   GLY B  82     -17.512  -8.129  15.066  1.00  0.00           N  
ATOM   1371  CA  GLY B  82     -18.043  -9.443  14.744  1.00  0.00           C  
ATOM   1372  C   GLY B  82     -18.564  -9.545  13.323  1.00  0.00           C  
ATOM   1373  O   GLY B  82     -18.920 -10.632  12.863  1.00  0.00           O  
ATOM   1374  H   GLY B  82     -16.564  -7.903  14.801  1.00  0.00           H  
ATOM   1375 1HA  GLY B  82     -17.266 -10.194  14.885  1.00  0.00           H  
ATOM   1376 2HA  GLY B  82     -18.853  -9.686  15.431  1.00  0.00           H  
ATOM   1377  N   GLY B  83     -18.664  -8.286  12.583  1.00  0.00           N  
ATOM   1378  CA  GLY B  83     -19.079  -8.250  11.190  1.00  0.00           C  
ATOM   1379  C   GLY B  83     -17.972  -8.633  10.227  1.00  0.00           C  
ATOM   1380  O   GLY B  83     -16.830  -8.847  10.639  1.00  0.00           O  
ATOM   1381  H   GLY B  83     -18.439  -7.420  13.052  1.00  0.00           H  
ATOM   1382 1HA  GLY B  83     -19.919  -8.929  11.043  1.00  0.00           H  
ATOM   1383 2HA  GLY B  83     -19.427  -7.249  10.940  1.00  0.00           H  
ATOM   1384  N   ASP B  84     -18.317  -8.764   8.858  1.00  0.00           N  
ATOM   1385  CA  ASP B  84     -17.373  -9.042   7.781  1.00  0.00           C  
ATOM   1386  C   ASP B  84     -17.166  -7.812   6.901  1.00  0.00           C  
ATOM   1387  O   ASP B  84     -18.100  -7.040   6.673  1.00  0.00           O  
ATOM   1388  CB  ASP B  84     -17.858 -10.220   6.933  1.00  0.00           C  
ATOM   1389  CG  ASP B  84     -18.018 -11.501   7.733  1.00  0.00           C  
ATOM   1390  OD1 ASP B  84     -17.362 -11.648   8.786  1.00  0.00           O  
ATOM   1391  OD2 ASP B  84     -18.806 -12.372   7.304  1.00  0.00           O  
ATOM   1392  H   ASP B  84     -19.296  -8.652   8.637  1.00  0.00           H  
ATOM   1393  HA  ASP B  84     -16.411  -9.304   8.223  1.00  0.00           H  
ATOM   1394 1HB  ASP B  84     -18.818  -9.971   6.479  1.00  0.00           H  
ATOM   1395 2HB  ASP B  84     -17.150 -10.401   6.123  1.00  0.00           H  
ATOM   1396  N   VAL B  85     -15.938  -7.593   6.449  1.00  0.00           N  
ATOM   1397  CA  VAL B  85     -15.626  -6.471   5.570  1.00  0.00           C  
ATOM   1398  C   VAL B  85     -14.773  -6.953   4.399  1.00  0.00           C  
ATOM   1399  O   VAL B  85     -13.976  -7.882   4.545  1.00  0.00           O  
ATOM   1400  CB  VAL B  85     -14.898  -5.340   6.330  1.00  0.00           C  
ATOM   1401  CG1 VAL B  85     -14.032  -4.519   5.377  1.00  0.00           C  
ATOM   1402  CG2 VAL B  85     -15.907  -4.443   7.046  1.00  0.00           C  
ATOM   1403  H   VAL B  85     -15.198  -8.224   6.723  1.00  0.00           H  
ATOM   1404  HA  VAL B  85     -16.561  -6.069   5.177  1.00  0.00           H  
ATOM   1405  HB  VAL B  85     -14.226  -5.783   7.065  1.00  0.00           H  
ATOM   1406 1HG1 VAL B  85     -13.528  -3.728   5.933  1.00  0.00           H  
ATOM   1407 2HG1 VAL B  85     -13.288  -5.166   4.913  1.00  0.00           H  
ATOM   1408 3HG1 VAL B  85     -14.661  -4.075   4.605  1.00  0.00           H  
ATOM   1409 1HG2 VAL B  85     -15.378  -3.652   7.577  1.00  0.00           H  
ATOM   1410 2HG2 VAL B  85     -16.583  -4.000   6.315  1.00  0.00           H  
ATOM   1411 3HG2 VAL B  85     -16.481  -5.037   7.758  1.00  0.00           H  
ATOM   1412  N   GLU B  86     -14.987  -6.233   3.239  1.00  0.00           N  
ATOM   1413  CA  GLU B  86     -14.165  -6.505   2.064  1.00  0.00           C  
ATOM   1414  C   GLU B  86     -13.601  -5.215   1.475  1.00  0.00           C  
ATOM   1415  O   GLU B  86     -14.326  -4.231   1.312  1.00  0.00           O  
ATOM   1416  CB  GLU B  86     -14.974  -7.257   1.004  1.00  0.00           C  
ATOM   1417  CG  GLU B  86     -14.197  -7.547  -0.272  1.00  0.00           C  
ATOM   1418  CD  GLU B  86     -15.045  -8.188  -1.359  1.00  0.00           C  
ATOM   1419  OE1 GLU B  86     -16.009  -7.547  -1.835  1.00  0.00           O  
ATOM   1420  OE2 GLU B  86     -14.744  -9.343  -1.736  1.00  0.00           O  
ATOM   1421  H   GLU B  86     -15.701  -5.521   3.186  1.00  0.00           H  
ATOM   1422  HA  GLU B  86     -13.324  -7.129   2.367  1.00  0.00           H  
ATOM   1423 1HB  GLU B  86     -15.319  -8.206   1.415  1.00  0.00           H  
ATOM   1424 2HB  GLU B  86     -15.857  -6.675   0.739  1.00  0.00           H  
ATOM   1425 1HG  GLU B  86     -13.787  -6.613  -0.655  1.00  0.00           H  
ATOM   1426 2HG  GLU B  86     -13.364  -8.208  -0.035  1.00  0.00           H  
ATOM   1427  N   PHE B  87     -12.333  -5.280   1.156  1.00  0.00           N  
ATOM   1428  CA  PHE B  87     -11.655  -4.209   0.435  1.00  0.00           C  
ATOM   1429  C   PHE B  87     -11.276  -4.658  -0.971  1.00  0.00           C  
ATOM   1430  O   PHE B  87     -10.679  -5.722  -1.149  1.00  0.00           O  
ATOM   1431  CB  PHE B  87     -10.406  -3.754   1.195  1.00  0.00           C  
ATOM   1432  CG  PHE B  87     -10.706  -3.049   2.490  1.00  0.00           C  
ATOM   1433  CD1 PHE B  87     -11.043  -1.701   2.502  1.00  0.00           C  
ATOM   1434  CD2 PHE B  87     -10.652  -3.735   3.697  1.00  0.00           C  
ATOM   1435  CE1 PHE B  87     -11.322  -1.046   3.699  1.00  0.00           C  
ATOM   1436  CE2 PHE B  87     -10.929  -3.087   4.897  1.00  0.00           C  
ATOM   1437  CZ  PHE B  87     -11.263  -1.743   4.896  1.00  0.00           C  
ATOM   1438  H   PHE B  87     -11.810  -6.103   1.421  1.00  0.00           H  
ATOM   1439  HA  PHE B  87     -12.338  -3.362   0.350  1.00  0.00           H  
ATOM   1440 1HB  PHE B  87      -9.780  -4.618   1.415  1.00  0.00           H  
ATOM   1441 2HB  PHE B  87      -9.824  -3.080   0.568  1.00  0.00           H  
ATOM   1442  HD1 PHE B  87     -11.089  -1.155   1.559  1.00  0.00           H  
ATOM   1443  HD2 PHE B  87     -10.389  -4.793   3.697  1.00  0.00           H  
ATOM   1444  HE1 PHE B  87     -11.586   0.011   3.692  1.00  0.00           H  
ATOM   1445  HE2 PHE B  87     -10.883  -3.636   5.838  1.00  0.00           H  
ATOM   1446  HZ  PHE B  87     -11.478  -1.235   5.835  1.00  0.00           H  
ATOM   1447  N   VAL B  88     -11.637  -3.818  -1.911  1.00  0.00           N  
ATOM   1448  CA  VAL B  88     -11.341  -4.143  -3.302  1.00  0.00           C  
ATOM   1449  C   VAL B  88     -10.347  -3.132  -3.870  1.00  0.00           C  
ATOM   1450  O   VAL B  88     -10.461  -1.931  -3.616  1.00  0.00           O  
ATOM   1451  CB  VAL B  88     -12.623  -4.172  -4.164  1.00  0.00           C  
ATOM   1452  CG1 VAL B  88     -12.292  -4.518  -5.614  1.00  0.00           C  
ATOM   1453  CG2 VAL B  88     -13.629  -5.167  -3.590  1.00  0.00           C  
ATOM   1454  H   VAL B  88     -12.114  -2.953  -1.699  1.00  0.00           H  
ATOM   1455  HA  VAL B  88     -10.887  -5.134  -3.337  1.00  0.00           H  
ATOM   1456  HB  VAL B  88     -13.067  -3.176  -4.172  1.00  0.00           H  
ATOM   1457 1HG1 VAL B  88     -13.209  -4.533  -6.203  1.00  0.00           H  
ATOM   1458 2HG1 VAL B  88     -11.612  -3.769  -6.021  1.00  0.00           H  
ATOM   1459 3HG1 VAL B  88     -11.820  -5.499  -5.655  1.00  0.00           H  
ATOM   1460 1HG2 VAL B  88     -14.526  -5.175  -4.208  1.00  0.00           H  
ATOM   1461 2HG2 VAL B  88     -13.188  -6.164  -3.577  1.00  0.00           H  
ATOM   1462 3HG2 VAL B  88     -13.892  -4.873  -2.573  1.00  0.00           H  
ATOM   1463  N   CYS B  89      -9.400  -3.740  -4.599  1.00  0.00           N  
ATOM   1464  CA  CYS B  89      -8.423  -2.933  -5.321  1.00  0.00           C  
ATOM   1465  C   CYS B  89      -8.374  -3.324  -6.793  1.00  0.00           C  
ATOM   1466  O   CYS B  89      -8.472  -4.506  -7.130  1.00  0.00           O  
ATOM   1467  CB  CYS B  89      -7.036  -3.086  -4.697  1.00  0.00           C  
ATOM   1468  SG  CYS B  89      -5.778  -2.032  -5.453  1.00  0.00           S  
ATOM   1469  H   CYS B  89      -9.348  -4.747  -4.660  1.00  0.00           H  
ATOM   1470  HA  CYS B  89      -8.721  -1.887  -5.254  1.00  0.00           H  
ATOM   1471 1HB  CYS B  89      -7.087  -2.848  -3.634  1.00  0.00           H  
ATOM   1472 2HB  CYS B  89      -6.710  -4.122  -4.785  1.00  0.00           H  
ATOM   1473  N   LYS B  90      -8.338  -2.348  -7.639  1.00  0.00           N  
ATOM   1474  CA  LYS B  90      -8.221  -2.600  -9.073  1.00  0.00           C  
ATOM   1475  C   LYS B  90      -6.939  -1.992  -9.634  1.00  0.00           C  
ATOM   1476  O   LYS B  90      -6.733  -0.779  -9.553  1.00  0.00           O  
ATOM   1477  CB  LYS B  90      -9.435  -2.042  -9.817  1.00  0.00           C  
ATOM   1478  CG  LYS B  90      -9.507  -2.454 -11.280  1.00  0.00           C  
ATOM   1479  CD  LYS B  90      -9.993  -3.889 -11.434  1.00  0.00           C  
ATOM   1480  CE  LYS B  90     -10.177  -4.264 -12.898  1.00  0.00           C  
ATOM   1481  NZ  LYS B  90     -10.597  -5.689 -13.056  1.00  0.00           N  
ATOM   1482  H   LYS B  90      -8.391  -1.395  -7.310  1.00  0.00           H  
ATOM   1483  HA  LYS B  90      -8.180  -3.678  -9.233  1.00  0.00           H  
ATOM   1484 1HB  LYS B  90     -10.349  -2.377  -9.326  1.00  0.00           H  
ATOM   1485 2HB  LYS B  90      -9.420  -0.953  -9.772  1.00  0.00           H  
ATOM   1486 1HG  LYS B  90     -10.191  -1.791 -11.812  1.00  0.00           H  
ATOM   1487 2HG  LYS B  90      -8.519  -2.366 -11.732  1.00  0.00           H  
ATOM   1488 1HD  LYS B  90      -9.269  -4.569 -10.984  1.00  0.00           H  
ATOM   1489 2HD  LYS B  90     -10.946  -4.008 -10.918  1.00  0.00           H  
ATOM   1490 1HE  LYS B  90     -10.934  -3.621 -13.346  1.00  0.00           H  
ATOM   1491 2HE  LYS B  90      -9.240  -4.112 -13.433  1.00  0.00           H  
ATOM   1492 1HZ  LYS B  90     -10.708  -5.901 -14.037  1.00  0.00           H  
ATOM   1493 2HZ  LYS B  90      -9.892  -6.294 -12.659  1.00  0.00           H  
ATOM   1494 3HZ  LYS B  90     -11.475  -5.837 -12.579  1.00  0.00           H  
ATOM   1495  N   VAL B  91      -6.090  -2.848 -10.245  1.00  0.00           N  
ATOM   1496  CA  VAL B  91      -4.760  -2.433 -10.679  1.00  0.00           C  
ATOM   1497  C   VAL B  91      -4.638  -2.589 -12.193  1.00  0.00           C  
ATOM   1498  O   VAL B  91      -4.976  -3.639 -12.744  1.00  0.00           O  
ATOM   1499  CB  VAL B  91      -3.653  -3.243  -9.968  1.00  0.00           C  
ATOM   1500  CG1 VAL B  91      -2.270  -2.786 -10.429  1.00  0.00           C  
ATOM   1501  CG2 VAL B  91      -3.786  -3.112  -8.452  1.00  0.00           C  
ATOM   1502  H   VAL B  91      -6.385  -3.801 -10.405  1.00  0.00           H  
ATOM   1503  HA  VAL B  91      -4.626  -1.381 -10.426  1.00  0.00           H  
ATOM   1504  HB  VAL B  91      -3.747  -4.292 -10.248  1.00  0.00           H  
ATOM   1505 1HG1 VAL B  91      -1.504  -3.369  -9.917  1.00  0.00           H  
ATOM   1506 2HG1 VAL B  91      -2.178  -2.933 -11.505  1.00  0.00           H  
ATOM   1507 3HG1 VAL B  91      -2.139  -1.730 -10.194  1.00  0.00           H  
ATOM   1508 1HG2 VAL B  91      -2.999  -3.689  -7.967  1.00  0.00           H  
ATOM   1509 2HG2 VAL B  91      -3.695  -2.063  -8.168  1.00  0.00           H  
ATOM   1510 3HG2 VAL B  91      -4.759  -3.490  -8.138  1.00  0.00           H  
ATOM   1511  N   TYR B  92      -4.250  -1.527 -12.900  1.00  0.00           N  
ATOM   1512  CA  TYR B  92      -3.946  -1.535 -14.326  1.00  0.00           C  
ATOM   1513  C   TYR B  92      -2.443  -1.439 -14.564  1.00  0.00           C  
ATOM   1514  O   TYR B  92      -1.791  -0.506 -14.089  1.00  0.00           O  
ATOM   1515  CB  TYR B  92      -4.661  -0.380 -15.035  1.00  0.00           C  
ATOM   1516  CG  TYR B  92      -6.153  -0.362 -14.811  1.00  0.00           C  
ATOM   1517  CD1 TYR B  92      -7.006  -1.117 -15.613  1.00  0.00           C  
ATOM   1518  CD2 TYR B  92      -6.713   0.410 -13.799  1.00  0.00           C  
ATOM   1519  CE1 TYR B  92      -8.383  -1.102 -15.412  1.00  0.00           C  
ATOM   1520  CE2 TYR B  92      -8.088   0.432 -13.589  1.00  0.00           C  
ATOM   1521  CZ  TYR B  92      -8.913  -0.326 -14.399  1.00  0.00           C  
ATOM   1522  OH  TYR B  92     -10.275  -0.307 -14.196  1.00  0.00           O  
ATOM   1523  H   TYR B  92      -4.168  -0.662 -12.384  1.00  0.00           H  
ATOM   1524  HA  TYR B  92      -4.299  -2.475 -14.750  1.00  0.00           H  
ATOM   1525 1HB  TYR B  92      -4.252   0.570 -14.687  1.00  0.00           H  
ATOM   1526 2HB  TYR B  92      -4.478  -0.442 -16.107  1.00  0.00           H  
ATOM   1527  HD1 TYR B  92      -6.598  -1.733 -16.414  1.00  0.00           H  
ATOM   1528  HD2 TYR B  92      -6.072   1.012 -13.155  1.00  0.00           H  
ATOM   1529  HE1 TYR B  92      -9.033  -1.700 -16.050  1.00  0.00           H  
ATOM   1530  HE2 TYR B  92      -8.508   1.045 -12.791  1.00  0.00           H  
ATOM   1531  HH  TYR B  92     -10.480   0.277 -13.461  1.00  0.00           H  
ATOM   1532  N   SER B  93      -1.894  -2.489 -15.227  1.00  0.00           N  
ATOM   1533  CA  SER B  93      -0.455  -2.424 -15.459  1.00  0.00           C  
ATOM   1534  C   SER B  93      -0.059  -3.223 -16.697  1.00  0.00           C  
ATOM   1535  O   SER B  93      -0.546  -4.336 -16.906  1.00  0.00           O  
ATOM   1536  CB  SER B  93       0.309  -2.944 -14.241  1.00  0.00           C  
ATOM   1537  OG  SER B  93       1.708  -2.830 -14.438  1.00  0.00           O  
ATOM   1538  H   SER B  93      -2.410  -3.291 -15.560  1.00  0.00           H  
ATOM   1539  HA  SER B  93      -0.178  -1.382 -15.625  1.00  0.00           H  
ATOM   1540 1HB  SER B  93       0.014  -2.378 -13.358  1.00  0.00           H  
ATOM   1541 2HB  SER B  93       0.046  -3.986 -14.064  1.00  0.00           H  
ATOM   1542  HG  SER B  93       1.822  -2.445 -15.310  1.00  0.00           H  
ATOM   1543  N   ASP B  94       0.697  -2.524 -17.588  1.00  0.00           N  
ATOM   1544  CA  ASP B  94       1.246  -3.214 -18.751  1.00  0.00           C  
ATOM   1545  C   ASP B  94       2.323  -4.215 -18.339  1.00  0.00           C  
ATOM   1546  O   ASP B  94       2.316  -5.363 -18.790  1.00  0.00           O  
ATOM   1547  CB  ASP B  94       1.820  -2.207 -19.751  1.00  0.00           C  
ATOM   1548  CG  ASP B  94       2.011  -2.793 -21.139  1.00  0.00           C  
ATOM   1549  OD1 ASP B  94       1.387  -3.828 -21.455  1.00  0.00           O  
ATOM   1550  OD2 ASP B  94       2.796  -2.215 -21.922  1.00  0.00           O  
ATOM   1551  H   ASP B  94       0.888  -1.540 -17.465  1.00  0.00           H  
ATOM   1552  HA  ASP B  94       0.442  -3.767 -19.237  1.00  0.00           H  
ATOM   1553 1HB  ASP B  94       1.154  -1.347 -19.825  1.00  0.00           H  
ATOM   1554 2HB  ASP B  94       2.783  -1.845 -19.391  1.00  0.00           H  
ATOM   1555  N   ALA B  95       3.289  -3.830 -17.383  1.00  0.00           N  
ATOM   1556  CA  ALA B  95       4.293  -4.705 -16.785  1.00  0.00           C  
ATOM   1557  C   ALA B  95       3.696  -5.526 -15.646  1.00  0.00           C  
ATOM   1558  O   ALA B  95       2.650  -5.171 -15.098  1.00  0.00           O  
ATOM   1559  CB  ALA B  95       5.481  -3.888 -16.282  1.00  0.00           C  
ATOM   1560  H   ALA B  95       3.257  -2.858 -17.109  1.00  0.00           H  
ATOM   1561  HA  ALA B  95       4.641  -5.396 -17.553  1.00  0.00           H  
ATOM   1562 1HB  ALA B  95       6.220  -4.555 -15.839  1.00  0.00           H  
ATOM   1563 2HB  ALA B  95       5.932  -3.350 -17.116  1.00  0.00           H  
ATOM   1564 3HB  ALA B  95       5.141  -3.176 -15.532  1.00  0.00           H  
ATOM   1565  N   GLN B  96       4.129  -6.783 -15.456  1.00  0.00           N  
ATOM   1566  CA  GLN B  96       3.639  -7.612 -14.360  1.00  0.00           C  
ATOM   1567  C   GLN B  96       3.712  -6.866 -13.031  1.00  0.00           C  
ATOM   1568  O   GLN B  96       4.803  -6.579 -12.533  1.00  0.00           O  
ATOM   1569  CB  GLN B  96       4.434  -8.916 -14.275  1.00  0.00           C  
ATOM   1570  CG  GLN B  96       3.958  -9.856 -13.175  1.00  0.00           C  
ATOM   1571  CD  GLN B  96       2.565 -10.399 -13.430  1.00  0.00           C  
ATOM   1572  OE1 GLN B  96       2.237 -10.804 -14.550  1.00  0.00           O  
ATOM   1573  NE2 GLN B  96       1.734 -10.412 -12.393  1.00  0.00           N  
ATOM   1574  H   GLN B  96       4.815  -7.164 -16.092  1.00  0.00           H  
ATOM   1575  HA  GLN B  96       2.594  -7.854 -14.550  1.00  0.00           H  
ATOM   1576 1HB  GLN B  96       4.369  -9.445 -15.226  1.00  0.00           H  
ATOM   1577 2HB  GLN B  96       5.485  -8.690 -14.098  1.00  0.00           H  
ATOM   1578 1HG  GLN B  96       4.644 -10.700 -13.110  1.00  0.00           H  
ATOM   1579 2HG  GLN B  96       3.943  -9.314 -12.229  1.00  0.00           H  
ATOM   1580 1HE2 GLN B  96       0.802 -10.759 -12.503  1.00  0.00           H  
ATOM   1581 2HE2 GLN B  96       2.040 -10.075 -11.502  1.00  0.00           H  
ATOM   1582  N   PRO B  97       2.423  -6.540 -12.506  1.00  0.00           N  
ATOM   1583  CA  PRO B  97       2.425  -5.828 -11.226  1.00  0.00           C  
ATOM   1584  C   PRO B  97       2.501  -6.770 -10.027  1.00  0.00           C  
ATOM   1585  O   PRO B  97       2.080  -7.927 -10.118  1.00  0.00           O  
ATOM   1586  CB  PRO B  97       1.095  -5.071 -11.242  1.00  0.00           C  
ATOM   1587  CG  PRO B  97       0.170  -5.939 -12.033  1.00  0.00           C  
ATOM   1588  CD  PRO B  97       0.960  -6.611 -13.120  1.00  0.00           C  
ATOM   1589  HA  PRO B  97       3.273  -5.128 -11.203  1.00  0.00           H  
ATOM   1590 1HB  PRO B  97       0.743  -4.908 -10.213  1.00  0.00           H  
ATOM   1591 2HB  PRO B  97       1.232  -4.078 -11.696  1.00  0.00           H  
ATOM   1592 1HG  PRO B  97      -0.301  -6.687 -11.379  1.00  0.00           H  
ATOM   1593 2HG  PRO B  97      -0.643  -5.335 -12.463  1.00  0.00           H  
ATOM   1594 1HD  PRO B  97       0.602  -7.643 -13.250  1.00  0.00           H  
ATOM   1595 2HD  PRO B  97       0.854  -6.043 -14.056  1.00  0.00           H  
ATOM   1596  N   HIS B  98       3.151  -6.347  -9.002  1.00  0.00           N  
ATOM   1597  CA  HIS B  98       3.074  -6.978  -7.689  1.00  0.00           C  
ATOM   1598  C   HIS B  98       2.148  -6.201  -6.758  1.00  0.00           C  
ATOM   1599  O   HIS B  98       2.316  -4.993  -6.575  1.00  0.00           O  
ATOM   1600  CB  HIS B  98       4.467  -7.094  -7.068  1.00  0.00           C  
ATOM   1601  CG  HIS B  98       5.423  -7.902  -7.886  1.00  0.00           C  
ATOM   1602  ND1 HIS B  98       5.582  -9.260  -7.719  1.00  0.00           N  
ATOM   1603  CD2 HIS B  98       6.268  -7.540  -8.880  1.00  0.00           C  
ATOM   1604  CE1 HIS B  98       6.488  -9.700  -8.577  1.00  0.00           C  
ATOM   1605  NE2 HIS B  98       6.919  -8.676  -9.293  1.00  0.00           N  
ATOM   1606  H   HIS B  98       3.741  -5.537  -9.125  1.00  0.00           H  
ATOM   1607  HA  HIS B  98       2.664  -7.982  -7.792  1.00  0.00           H  
ATOM   1608 1HB  HIS B  98       4.890  -6.098  -6.933  1.00  0.00           H  
ATOM   1609 2HB  HIS B  98       4.389  -7.552  -6.082  1.00  0.00           H  
ATOM   1610  HD2 HIS B  98       6.406  -6.534  -9.278  1.00  0.00           H  
ATOM   1611  HE1 HIS B  98       6.823 -10.732  -8.677  1.00  0.00           H  
ATOM   1612  HE2 HIS B  98       7.613  -8.718 -10.025  1.00  0.00           H  
ATOM   1613  N   ILE B  99       1.121  -6.899  -6.311  1.00  0.00           N  
ATOM   1614  CA  ILE B  99       0.112  -6.246  -5.483  1.00  0.00           C  
ATOM   1615  C   ILE B  99       0.214  -6.755  -4.047  1.00  0.00           C  
ATOM   1616  O   ILE B  99       0.397  -7.953  -3.818  1.00  0.00           O  
ATOM   1617  CB  ILE B  99      -1.311  -6.482  -6.035  1.00  0.00           C  
ATOM   1618  CG1 ILE B  99      -1.400  -6.024  -7.496  1.00  0.00           C  
ATOM   1619  CG2 ILE B  99      -2.352  -5.762  -5.172  1.00  0.00           C  
ATOM   1620  CD1 ILE B  99      -2.674  -6.462  -8.205  1.00  0.00           C  
ATOM   1621  H   ILE B  99       1.018  -7.879  -6.531  1.00  0.00           H  
ATOM   1622  HA  ILE B  99       0.304  -5.174  -5.486  1.00  0.00           H  
ATOM   1623  HB  ILE B  99      -1.529  -7.549  -6.033  1.00  0.00           H  
ATOM   1624 1HG1 ILE B  99      -1.343  -4.937  -7.540  1.00  0.00           H  
ATOM   1625 2HG1 ILE B  99      -0.550  -6.418  -8.053  1.00  0.00           H  
ATOM   1626 1HG2 ILE B  99      -3.347  -5.940  -5.578  1.00  0.00           H  
ATOM   1627 2HG2 ILE B  99      -2.303  -6.141  -4.152  1.00  0.00           H  
ATOM   1628 3HG2 ILE B  99      -2.147  -4.691  -5.172  1.00  0.00           H  
ATOM   1629 1HD1 ILE B  99      -2.661  -6.100  -9.233  1.00  0.00           H  
ATOM   1630 2HD1 ILE B  99      -2.735  -7.551  -8.205  1.00  0.00           H  
ATOM   1631 3HD1 ILE B  99      -3.539  -6.050  -7.687  1.00  0.00           H  
ATOM   1632  N   GLN B 100       0.106  -5.865  -3.083  1.00  0.00           N  
ATOM   1633  CA  GLN B 100       0.041  -6.287  -1.688  1.00  0.00           C  
ATOM   1634  C   GLN B 100      -0.884  -5.380  -0.881  1.00  0.00           C  
ATOM   1635  O   GLN B 100      -1.064  -4.209  -1.220  1.00  0.00           O  
ATOM   1636  CB  GLN B 100       1.437  -6.301  -1.064  1.00  0.00           C  
ATOM   1637  CG  GLN B 100       2.134  -4.947  -1.086  1.00  0.00           C  
ATOM   1638  CD  GLN B 100       3.584  -5.025  -0.646  1.00  0.00           C  
ATOM   1639  OE1 GLN B 100       4.220  -6.079  -0.745  1.00  0.00           O  
ATOM   1640  NE2 GLN B 100       4.116  -3.911  -0.157  1.00  0.00           N  
ATOM   1641  H   GLN B 100       0.067  -4.880  -3.301  1.00  0.00           H  
ATOM   1642  HA  GLN B 100      -0.366  -7.297  -1.651  1.00  0.00           H  
ATOM   1643 1HB  GLN B 100       1.369  -6.632  -0.028  1.00  0.00           H  
ATOM   1644 2HB  GLN B 100       2.066  -7.016  -1.595  1.00  0.00           H  
ATOM   1645 1HG  GLN B 100       2.109  -4.554  -2.102  1.00  0.00           H  
ATOM   1646 2HG  GLN B 100       1.611  -4.270  -0.411  1.00  0.00           H  
ATOM   1647 1HE2 GLN B 100       5.069  -3.903   0.149  1.00  0.00           H  
ATOM   1648 2HE2 GLN B 100       3.565  -3.079  -0.094  1.00  0.00           H  
ATOM   1649  N   TRP B 101      -1.520  -5.963   0.120  1.00  0.00           N  
ATOM   1650  CA  TRP B 101      -2.353  -5.229   1.066  1.00  0.00           C  
ATOM   1651  C   TRP B 101      -1.596  -4.958   2.362  1.00  0.00           C  
ATOM   1652  O   TRP B 101      -1.001  -5.869   2.943  1.00  0.00           O  
ATOM   1653  CB  TRP B 101      -3.640  -6.004   1.365  1.00  0.00           C  
ATOM   1654  CG  TRP B 101      -4.633  -5.991   0.242  1.00  0.00           C  
ATOM   1655  CD1 TRP B 101      -4.860  -6.984  -0.669  1.00  0.00           C  
ATOM   1656  CD2 TRP B 101      -5.531  -4.928  -0.091  1.00  0.00           C  
ATOM   1657  NE1 TRP B 101      -5.847  -6.603  -1.549  1.00  0.00           N  
ATOM   1658  CE2 TRP B 101      -6.275  -5.347  -1.217  1.00  0.00           C  
ATOM   1659  CE3 TRP B 101      -5.780  -3.661   0.454  1.00  0.00           C  
ATOM   1660  CZ2 TRP B 101      -7.252  -4.542  -1.807  1.00  0.00           C  
ATOM   1661  CZ3 TRP B 101      -6.753  -2.862  -0.135  1.00  0.00           C  
ATOM   1662  CH2 TRP B 101      -7.476  -3.307  -1.254  1.00  0.00           C  
ATOM   1663  H   TRP B 101      -1.418  -6.962   0.226  1.00  0.00           H  
ATOM   1664  HA  TRP B 101      -2.620  -4.271   0.621  1.00  0.00           H  
ATOM   1665 1HB  TRP B 101      -3.396  -7.043   1.589  1.00  0.00           H  
ATOM   1666 2HB  TRP B 101      -4.121  -5.583   2.248  1.00  0.00           H  
ATOM   1667  HD1 TRP B 101      -4.336  -7.938  -0.694  1.00  0.00           H  
ATOM   1668  HE1 TRP B 101      -6.198  -7.159  -2.316  1.00  0.00           H  
ATOM   1669  HE3 TRP B 101      -5.224  -3.311   1.323  1.00  0.00           H  
ATOM   1670  HZ2 TRP B 101      -7.826  -4.869  -2.675  1.00  0.00           H  
ATOM   1671  HZ3 TRP B 101      -6.941  -1.878   0.294  1.00  0.00           H  
ATOM   1672  HH2 TRP B 101      -8.231  -2.654  -1.691  1.00  0.00           H  
ATOM   1673  N   ILE B 102      -1.696  -3.730   2.800  1.00  0.00           N  
ATOM   1674  CA  ILE B 102      -0.943  -3.284   3.967  1.00  0.00           C  
ATOM   1675  C   ILE B 102      -1.895  -2.668   4.991  1.00  0.00           C  
ATOM   1676  O   ILE B 102      -2.796  -1.908   4.630  1.00  0.00           O  
ATOM   1677  CB  ILE B 102       0.155  -2.269   3.578  1.00  0.00           C  
ATOM   1678  CG1 ILE B 102       1.118  -2.890   2.558  1.00  0.00           C  
ATOM   1679  CG2 ILE B 102       0.909  -1.786   4.820  1.00  0.00           C  
ATOM   1680  CD1 ILE B 102       2.044  -1.883   1.890  1.00  0.00           C  
ATOM   1681  H   ILE B 102      -2.303  -3.076   2.327  1.00  0.00           H  
ATOM   1682  HA  ILE B 102      -0.460  -4.150   4.418  1.00  0.00           H  
ATOM   1683  HB  ILE B 102      -0.301  -1.410   3.087  1.00  0.00           H  
ATOM   1684 1HG1 ILE B 102       1.733  -3.643   3.050  1.00  0.00           H  
ATOM   1685 2HG1 ILE B 102       0.547  -3.394   1.778  1.00  0.00           H  
ATOM   1686 1HG2 ILE B 102       1.678  -1.073   4.524  1.00  0.00           H  
ATOM   1687 2HG2 ILE B 102       0.212  -1.305   5.504  1.00  0.00           H  
ATOM   1688 3HG2 ILE B 102       1.375  -2.637   5.316  1.00  0.00           H  
ATOM   1689 1HD1 ILE B 102       2.693  -2.399   1.183  1.00  0.00           H  
ATOM   1690 2HD1 ILE B 102       1.450  -1.138   1.360  1.00  0.00           H  
ATOM   1691 3HD1 ILE B 102       2.653  -1.391   2.647  1.00  0.00           H  
ATOM   1692  N   LYS B 103      -1.690  -3.080   6.245  1.00  0.00           N  
ATOM   1693  CA  LYS B 103      -2.397  -2.437   7.349  1.00  0.00           C  
ATOM   1694  C   LYS B 103      -1.478  -1.489   8.113  1.00  0.00           C  
ATOM   1695  O   LYS B 103      -0.333  -1.834   8.414  1.00  0.00           O  
ATOM   1696  CB  LYS B 103      -2.976  -3.486   8.299  1.00  0.00           C  
ATOM   1697  CG  LYS B 103      -3.828  -2.905   9.418  1.00  0.00           C  
ATOM   1698  CD  LYS B 103      -4.334  -3.992  10.357  1.00  0.00           C  
ATOM   1699  CE  LYS B 103      -5.162  -3.409  11.495  1.00  0.00           C  
ATOM   1700  NZ  LYS B 103      -5.565  -4.456  12.480  1.00  0.00           N  
ATOM   1701  H   LYS B 103      -1.049  -3.835   6.444  1.00  0.00           H  
ATOM   1702  HA  LYS B 103      -3.218  -1.849   6.938  1.00  0.00           H  
ATOM   1703 1HB  LYS B 103      -3.591  -4.188   7.735  1.00  0.00           H  
ATOM   1704 2HB  LYS B 103      -2.164  -4.054   8.753  1.00  0.00           H  
ATOM   1705 1HG  LYS B 103      -3.237  -2.190   9.992  1.00  0.00           H  
ATOM   1706 2HG  LYS B 103      -4.683  -2.382   8.990  1.00  0.00           H  
ATOM   1707 1HD  LYS B 103      -4.950  -4.698   9.798  1.00  0.00           H  
ATOM   1708 2HD  LYS B 103      -3.486  -4.531  10.780  1.00  0.00           H  
ATOM   1709 1HE  LYS B 103      -4.584  -2.644  12.010  1.00  0.00           H  
ATOM   1710 2HE  LYS B 103      -6.060  -2.943  11.090  1.00  0.00           H  
ATOM   1711 1HZ  LYS B 103      -6.111  -4.033  13.217  1.00  0.00           H  
ATOM   1712 2HZ  LYS B 103      -6.118  -5.162  12.014  1.00  0.00           H  
ATOM   1713 3HZ  LYS B 103      -4.739  -4.882  12.876  1.00  0.00           H  
ATOM   1714  N   HIS B 104      -2.025  -0.220   8.345  1.00  0.00           N  
ATOM   1715  CA  HIS B 104      -1.254   0.760   9.101  1.00  0.00           C  
ATOM   1716  C   HIS B 104      -1.404   0.539  10.602  1.00  0.00           C  
ATOM   1717  O   HIS B 104      -2.474   0.781  11.166  1.00  0.00           O  
ATOM   1718  CB  HIS B 104      -1.686   2.181   8.734  1.00  0.00           C  
ATOM   1719  CG  HIS B 104      -1.345   2.567   7.329  1.00  0.00           C  
ATOM   1720  ND1 HIS B 104      -0.428   3.551   7.030  1.00  0.00           N  
ATOM   1721  CD2 HIS B 104      -1.799   2.098   6.143  1.00  0.00           C  
ATOM   1722  CE1 HIS B 104      -0.333   3.671   5.716  1.00  0.00           C  
ATOM   1723  NE2 HIS B 104      -1.154   2.800   5.155  1.00  0.00           N  
ATOM   1724  H   HIS B 104      -2.940   0.033   8.002  1.00  0.00           H  
ATOM   1725  HA  HIS B 104      -0.196   0.655   8.861  1.00  0.00           H  
ATOM   1726 1HB  HIS B 104      -2.764   2.279   8.863  1.00  0.00           H  
ATOM   1727 2HB  HIS B 104      -1.210   2.892   9.409  1.00  0.00           H  
ATOM   1728  HD2 HIS B 104      -2.538   1.310   5.999  1.00  0.00           H  
ATOM   1729  HE1 HIS B 104       0.313   4.370   5.185  1.00  0.00           H  
ATOM   1730  HE2 HIS B 104      -1.288   2.669   4.162  1.00  0.00           H  
ATOM   1731  N   VAL B 105      -0.468  -0.127  11.289  1.00  0.00           N  
ATOM   1732  CA  VAL B 105      -0.336  -0.313  12.730  1.00  0.00           C  
ATOM   1733  C   VAL B 105       0.856   0.490  13.247  1.00  0.00           C  
ATOM   1734  O   VAL B 105       1.572   1.123  12.467  1.00  0.00           O  
ATOM   1735  CB  VAL B 105      -0.174  -1.804  13.098  1.00  0.00           C  
ATOM   1736  CG1 VAL B 105      -1.458  -2.577  12.800  1.00  0.00           C  
ATOM   1737  CG2 VAL B 105       1.007  -2.414  12.346  1.00  0.00           C  
ATOM   1738  H   VAL B 105       0.219  -0.539  10.675  1.00  0.00           H  
ATOM   1739  HA  VAL B 105      -1.242   0.058  13.211  1.00  0.00           H  
ATOM   1740  HB  VAL B 105       0.002  -1.887  14.171  1.00  0.00           H  
ATOM   1741 1HG1 VAL B 105      -1.322  -3.625  13.067  1.00  0.00           H  
ATOM   1742 2HG1 VAL B 105      -2.278  -2.158  13.383  1.00  0.00           H  
ATOM   1743 3HG1 VAL B 105      -1.690  -2.501  11.738  1.00  0.00           H  
ATOM   1744 1HG2 VAL B 105       1.108  -3.464  12.617  1.00  0.00           H  
ATOM   1745 2HG2 VAL B 105       0.837  -2.331  11.272  1.00  0.00           H  
ATOM   1746 3HG2 VAL B 105       1.921  -1.882  12.611  1.00  0.00           H  
ATOM   1747  N   PRO B 106       0.972   0.971  14.488  1.00  0.00           N  
ATOM   1748  CA  PRO B 106       2.154   1.793  14.760  1.00  0.00           C  
ATOM   1749  C   PRO B 106       3.314   1.489  13.814  1.00  0.00           C  
ATOM   1750  O   PRO B 106       4.095   2.384  13.483  1.00  0.00           O  
ATOM   1751  CB  PRO B 106       2.514   1.426  16.202  1.00  0.00           C  
ATOM   1752  CG  PRO B 106       1.282   0.784  16.752  1.00  0.00           C  
ATOM   1753  CD  PRO B 106       0.459   0.271  15.606  1.00  0.00           C  
ATOM   1754  HA  PRO B 106       1.881   2.856  14.683  1.00  0.00           H  
ATOM   1755 1HB  PRO B 106       3.382   0.750  16.213  1.00  0.00           H  
ATOM   1756 2HB  PRO B 106       2.803   2.329  16.759  1.00  0.00           H  
ATOM   1757 1HG  PRO B 106       1.553  -0.038  17.431  1.00  0.00           H  
ATOM   1758 2HG  PRO B 106       0.708   1.511  17.345  1.00  0.00           H  
ATOM   1759 1HD  PRO B 106       0.608  -0.814  15.504  1.00  0.00           H  
ATOM   1760 2HD  PRO B 106      -0.602   0.502  15.783  1.00  0.00           H  
ATOM   1761  N   TYR B 107       3.327   0.281  13.106  1.00  0.00           N  
ATOM   1762  CA  TYR B 107       4.220  -0.122  12.026  1.00  0.00           C  
ATOM   1763  C   TYR B 107       3.435  -0.709  10.859  1.00  0.00           C  
ATOM   1764  O   TYR B 107       2.260  -1.053  11.004  1.00  0.00           O  
ATOM   1765  CB  TYR B 107       5.248  -1.140  12.529  1.00  0.00           C  
ATOM   1766  CG  TYR B 107       6.036  -0.667  13.726  1.00  0.00           C  
ATOM   1767  CD1 TYR B 107       7.118   0.198  13.574  1.00  0.00           C  
ATOM   1768  CD2 TYR B 107       5.702  -1.083  15.010  1.00  0.00           C  
ATOM   1769  CE1 TYR B 107       7.848   0.636  14.674  1.00  0.00           C  
ATOM   1770  CE2 TYR B 107       6.426  -0.652  16.117  1.00  0.00           C  
ATOM   1771  CZ  TYR B 107       7.495   0.206  15.939  1.00  0.00           C  
ATOM   1772  OH  TYR B 107       8.215   0.636  17.031  1.00  0.00           O  
ATOM   1773  H   TYR B 107       2.611  -0.360  13.417  1.00  0.00           H  
ATOM   1774  HA  TYR B 107       4.751   0.761  11.669  1.00  0.00           H  
ATOM   1775 1HB  TYR B 107       4.740  -2.067  12.800  1.00  0.00           H  
ATOM   1776 2HB  TYR B 107       5.950  -1.373  11.729  1.00  0.00           H  
ATOM   1777  HD1 TYR B 107       7.405   0.543  12.580  1.00  0.00           H  
ATOM   1778  HD2 TYR B 107       4.861  -1.759  15.162  1.00  0.00           H  
ATOM   1779  HE1 TYR B 107       8.691   1.312  14.534  1.00  0.00           H  
ATOM   1780  HE2 TYR B 107       6.149  -0.992  17.115  1.00  0.00           H  
ATOM   1781  HH  TYR B 107       7.846   0.250  17.829  1.00  0.00           H  
ATOM   1782  N   LEU B 108       3.938  -0.622   9.529  1.00  0.00           N  
ATOM   1783  CA  LEU B 108       3.296  -1.200   8.353  1.00  0.00           C  
ATOM   1784  C   LEU B 108       3.325  -2.724   8.412  1.00  0.00           C  
ATOM   1785  O   LEU B 108       4.379  -3.321   8.641  1.00  0.00           O  
ATOM   1786  CB  LEU B 108       3.984  -0.715   7.074  1.00  0.00           C  
ATOM   1787  CG  LEU B 108       3.932   0.790   6.806  1.00  0.00           C  
ATOM   1788  CD1 LEU B 108       4.767   1.139   5.579  1.00  0.00           C  
ATOM   1789  CD2 LEU B 108       2.490   1.252   6.627  1.00  0.00           C  
ATOM   1790  H   LEU B 108       4.806  -0.117   9.418  1.00  0.00           H  
ATOM   1791  HA  LEU B 108       2.256  -0.877   8.333  1.00  0.00           H  
ATOM   1792 1HB  LEU B 108       5.033  -1.003   7.114  1.00  0.00           H  
ATOM   1793 2HB  LEU B 108       3.524  -1.214   6.221  1.00  0.00           H  
ATOM   1794  HG  LEU B 108       4.373   1.325   7.648  1.00  0.00           H  
ATOM   1795 1HD1 LEU B 108       4.721   2.213   5.401  1.00  0.00           H  
ATOM   1796 2HD1 LEU B 108       5.803   0.845   5.748  1.00  0.00           H  
ATOM   1797 3HD1 LEU B 108       4.376   0.610   4.711  1.00  0.00           H  
ATOM   1798 1HD2 LEU B 108       2.473   2.326   6.438  1.00  0.00           H  
ATOM   1799 2HD2 LEU B 108       2.042   0.728   5.783  1.00  0.00           H  
ATOM   1800 3HD2 LEU B 108       1.923   1.034   7.532  1.00  0.00           H  
ATOM   1801  N   LYS B 109       2.176  -3.319   8.468  1.00  0.00           N  
ATOM   1802  CA  LYS B 109       2.049  -4.774   8.471  1.00  0.00           C  
ATOM   1803  C   LYS B 109       1.466  -5.277   7.153  1.00  0.00           C  
ATOM   1804  O   LYS B 109       0.397  -4.832   6.731  1.00  0.00           O  
ATOM   1805  CB  LYS B 109       1.178  -5.235   9.640  1.00  0.00           C  
ATOM   1806  CG  LYS B 109       1.103  -6.746   9.798  1.00  0.00           C  
ATOM   1807  CD  LYS B 109       0.232  -7.142  10.983  1.00  0.00           C  
ATOM   1808  CE  LYS B 109       0.143  -8.655  11.133  1.00  0.00           C  
ATOM   1809  NZ  LYS B 109      -0.702  -9.047  12.300  1.00  0.00           N  
ATOM   1810  H   LYS B 109       1.341  -2.752   8.511  1.00  0.00           H  
ATOM   1811  HA  LYS B 109       3.043  -5.208   8.586  1.00  0.00           H  
ATOM   1812 1HB  LYS B 109       1.565  -4.817  10.569  1.00  0.00           H  
ATOM   1813 2HB  LYS B 109       0.164  -4.858   9.509  1.00  0.00           H  
ATOM   1814 1HG  LYS B 109       0.687  -7.187   8.891  1.00  0.00           H  
ATOM   1815 2HG  LYS B 109       2.105  -7.146   9.948  1.00  0.00           H  
ATOM   1816 1HD  LYS B 109       0.649  -6.721  11.899  1.00  0.00           H  
ATOM   1817 2HD  LYS B 109      -0.773  -6.743  10.845  1.00  0.00           H  
ATOM   1818 1HE  LYS B 109      -0.283  -9.086  10.228  1.00  0.00           H  
ATOM   1819 2HE  LYS B 109       1.143  -9.067  11.268  1.00  0.00           H  
ATOM   1820 1HZ  LYS B 109      -0.737 -10.054  12.368  1.00  0.00           H  
ATOM   1821 2HZ  LYS B 109      -0.304  -8.667  13.147  1.00  0.00           H  
ATOM   1822 3HZ  LYS B 109      -1.637  -8.686  12.176  1.00  0.00           H  
ATOM   1823  N   VAL B 110       2.241  -6.170   6.439  1.00  0.00           N  
ATOM   1824  CA  VAL B 110       1.762  -6.753   5.190  1.00  0.00           C  
ATOM   1825  C   VAL B 110       0.724  -7.833   5.488  1.00  0.00           C  
ATOM   1826  O   VAL B 110       0.998  -8.777   6.232  1.00  0.00           O  
ATOM   1827  CB  VAL B 110       2.923  -7.345   4.359  1.00  0.00           C  
ATOM   1828  CG1 VAL B 110       2.392  -8.020   3.095  1.00  0.00           C  
ATOM   1829  CG2 VAL B 110       3.932  -6.255   4.002  1.00  0.00           C  
ATOM   1830  H   VAL B 110       3.155  -6.427   6.783  1.00  0.00           H  
ATOM   1831  HA  VAL B 110       1.289  -5.967   4.600  1.00  0.00           H  
ATOM   1832  HB  VAL B 110       3.420  -8.118   4.946  1.00  0.00           H  
ATOM   1833 1HG1 VAL B 110       3.225  -8.431   2.524  1.00  0.00           H  
ATOM   1834 2HG1 VAL B 110       1.711  -8.825   3.371  1.00  0.00           H  
ATOM   1835 3HG1 VAL B 110       1.862  -7.287   2.486  1.00  0.00           H  
ATOM   1836 1HG2 VAL B 110       4.743  -6.688   3.418  1.00  0.00           H  
ATOM   1837 2HG2 VAL B 110       3.438  -5.479   3.418  1.00  0.00           H  
ATOM   1838 3HG2 VAL B 110       4.336  -5.819   4.916  1.00  0.00           H  
ATOM   1839  N   LEU B 111      -0.531  -7.690   4.957  1.00  0.00           N  
ATOM   1840  CA  LEU B 111      -1.611  -8.637   5.210  1.00  0.00           C  
ATOM   1841  C   LEU B 111      -1.674  -9.697   4.115  1.00  0.00           C  
ATOM   1842  O   LEU B 111      -1.885 -10.878   4.400  1.00  0.00           O  
ATOM   1843  CB  LEU B 111      -2.953  -7.906   5.307  1.00  0.00           C  
ATOM   1844  CG  LEU B 111      -3.089  -6.885   6.438  1.00  0.00           C  
ATOM   1845  CD1 LEU B 111      -4.441  -6.185   6.360  1.00  0.00           C  
ATOM   1846  CD2 LEU B 111      -2.907  -7.560   7.793  1.00  0.00           C  
ATOM   1847  H   LEU B 111      -0.706  -6.890   4.365  1.00  0.00           H  
ATOM   1848  HA  LEU B 111      -1.417  -9.137   6.158  1.00  0.00           H  
ATOM   1849 1HB  LEU B 111      -3.130  -7.379   4.371  1.00  0.00           H  
ATOM   1850 2HB  LEU B 111      -3.743  -8.645   5.439  1.00  0.00           H  
ATOM   1851  HG  LEU B 111      -2.329  -6.112   6.323  1.00  0.00           H  
ATOM   1852 1HD1 LEU B 111      -4.523  -5.461   7.171  1.00  0.00           H  
ATOM   1853 2HD1 LEU B 111      -4.529  -5.669   5.404  1.00  0.00           H  
ATOM   1854 3HD1 LEU B 111      -5.238  -6.922   6.450  1.00  0.00           H  
ATOM   1855 1HD2 LEU B 111      -3.006  -6.818   8.586  1.00  0.00           H  
ATOM   1856 2HD2 LEU B 111      -3.667  -8.331   7.920  1.00  0.00           H  
ATOM   1857 3HD2 LEU B 111      -1.917  -8.014   7.843  1.00  0.00           H  
ATOM   1858  N   LYS B 112      -1.585  -9.186   2.942  1.00  0.00           N  
ATOM   1859  CA  LYS B 112      -1.670 -10.038   1.759  1.00  0.00           C  
ATOM   1860  C   LYS B 112      -0.725  -9.553   0.663  1.00  0.00           C  
ATOM   1861  O   LYS B 112      -0.693  -8.363   0.346  1.00  0.00           O  
ATOM   1862  CB  LYS B 112      -3.105 -10.082   1.232  1.00  0.00           C  
ATOM   1863  CG  LYS B 112      -3.355 -11.180   0.209  1.00  0.00           C  
ATOM   1864  CD  LYS B 112      -4.832 -11.286  -0.148  1.00  0.00           C  
ATOM   1865  CE  LYS B 112      -5.094 -12.437  -1.110  1.00  0.00           C  
ATOM   1866  NZ  LYS B 112      -6.539 -12.537  -1.474  1.00  0.00           N  
ATOM   1867  H   LYS B 112      -1.455  -8.191   2.824  1.00  0.00           H  
ATOM   1868  HA  LYS B 112      -1.370 -11.049   2.038  1.00  0.00           H  
ATOM   1869 1HB  LYS B 112      -3.794 -10.231   2.064  1.00  0.00           H  
ATOM   1870 2HB  LYS B 112      -3.352  -9.126   0.770  1.00  0.00           H  
ATOM   1871 1HG  LYS B 112      -2.787 -10.969  -0.698  1.00  0.00           H  
ATOM   1872 2HG  LYS B 112      -3.020 -12.135   0.612  1.00  0.00           H  
ATOM   1873 1HD  LYS B 112      -5.416 -11.444   0.760  1.00  0.00           H  
ATOM   1874 2HD  LYS B 112      -5.161 -10.357  -0.613  1.00  0.00           H  
ATOM   1875 1HE  LYS B 112      -4.511 -12.292  -2.018  1.00  0.00           H  
ATOM   1876 2HE  LYS B 112      -4.781 -13.374  -0.650  1.00  0.00           H  
ATOM   1877 1HZ  LYS B 112      -6.674 -13.309  -2.111  1.00  0.00           H  
ATOM   1878 2HZ  LYS B 112      -7.087 -12.690  -0.639  1.00  0.00           H  
ATOM   1879 3HZ  LYS B 112      -6.835 -11.680  -1.918  1.00  0.00           H  
ATOM   1880  N   ALA B 113       0.099 -10.375   0.095  1.00  0.00           N  
ATOM   1881  CA  ALA B 113       1.047  -9.995  -0.950  1.00  0.00           C  
ATOM   1882  C   ALA B 113       1.012 -10.986  -2.110  1.00  0.00           C  
ATOM   1883  O   ALA B 113       0.840 -12.190  -1.901  1.00  0.00           O  
ATOM   1884  CB  ALA B 113       2.459  -9.902  -0.377  1.00  0.00           C  
ATOM   1885  H   ALA B 113       0.070 -11.335   0.407  1.00  0.00           H  
ATOM   1886  HA  ALA B 113       0.756  -9.017  -1.332  1.00  0.00           H  
ATOM   1887 1HB  ALA B 113       3.154  -9.618  -1.167  1.00  0.00           H  
ATOM   1888 2HB  ALA B 113       2.482  -9.152   0.414  1.00  0.00           H  
ATOM   1889 3HB  ALA B 113       2.750 -10.868   0.032  1.00  0.00           H  
ATOM   1890  N   ALA B 114       0.823 -10.443  -3.321  1.00  0.00           N  
ATOM   1891  CA  ALA B 114       0.865 -11.265  -4.527  1.00  0.00           C  
ATOM   1892  C   ALA B 114       2.188 -12.017  -4.633  1.00  0.00           C  
ATOM   1893  O   ALA B 114       3.251 -11.458  -4.353  1.00  0.00           O  
ATOM   1894  CB  ALA B 114       0.646 -10.401  -5.767  1.00  0.00           C  
ATOM   1895  H   ALA B 114       0.649  -9.452  -3.407  1.00  0.00           H  
ATOM   1896  HA  ALA B 114       0.063 -12.001  -4.463  1.00  0.00           H  
ATOM   1897 1HB  ALA B 114       0.680 -11.028  -6.658  1.00  0.00           H  
ATOM   1898 2HB  ALA B 114      -0.327  -9.913  -5.704  1.00  0.00           H  
ATOM   1899 3HB  ALA B 114       1.427  -9.645  -5.826  1.00  0.00           H  
ATOM   1900  N   GLY B 115       2.218 -13.391  -4.371  1.00  0.00           N  
ATOM   1901  CA  GLY B 115       3.290 -14.364  -4.508  1.00  0.00           C  
ATOM   1902  C   GLY B 115       2.998 -15.432  -5.544  1.00  0.00           C  
ATOM   1903  O   GLY B 115       2.175 -15.229  -6.438  1.00  0.00           O  
ATOM   1904  H   GLY B 115       1.316 -13.697  -4.034  1.00  0.00           H  
ATOM   1905 1HA  GLY B 115       4.212 -13.853  -4.784  1.00  0.00           H  
ATOM   1906 2HA  GLY B 115       3.466 -14.848  -3.548  1.00  0.00           H  
ATOM   1907  N   VAL B 116       3.984 -16.446  -5.620  1.00  0.00           N  
ATOM   1908  CA  VAL B 116       4.039 -17.596  -6.516  1.00  0.00           C  
ATOM   1909  C   VAL B 116       2.789 -18.453  -6.334  1.00  0.00           C  
ATOM   1910  O   VAL B 116       2.268 -19.014  -7.301  1.00  0.00           O  
ATOM   1911  CB  VAL B 116       5.307 -18.445  -6.272  1.00  0.00           C  
ATOM   1912  CG1 VAL B 116       5.361 -19.625  -7.241  1.00  0.00           C  
ATOM   1913  CG2 VAL B 116       6.561 -17.582  -6.406  1.00  0.00           C  
ATOM   1914  H   VAL B 116       4.724 -16.311  -4.946  1.00  0.00           H  
ATOM   1915  HA  VAL B 116       4.066 -17.233  -7.544  1.00  0.00           H  
ATOM   1916  HB  VAL B 116       5.265 -18.864  -5.266  1.00  0.00           H  
ATOM   1917 1HG1 VAL B 116       6.261 -20.210  -7.052  1.00  0.00           H  
ATOM   1918 2HG1 VAL B 116       4.483 -20.254  -7.097  1.00  0.00           H  
ATOM   1919 3HG1 VAL B 116       5.379 -19.254  -8.266  1.00  0.00           H  
ATOM   1920 1HG2 VAL B 116       7.445 -18.195  -6.231  1.00  0.00           H  
ATOM   1921 2HG2 VAL B 116       6.606 -17.159  -7.410  1.00  0.00           H  
ATOM   1922 3HG2 VAL B 116       6.528 -16.775  -5.673  1.00  0.00           H  
ATOM   1923  N   ASN B 117       1.833 -18.044  -5.177  1.00  0.00           N  
ATOM   1924  CA  ASN B 117       0.736 -18.966  -4.904  1.00  0.00           C  
ATOM   1925  C   ASN B 117      -0.602 -18.237  -4.817  1.00  0.00           C  
ATOM   1926  O   ASN B 117      -1.637 -18.858  -4.573  1.00  0.00           O  
ATOM   1927  CB  ASN B 117       0.999 -19.748  -3.615  1.00  0.00           C  
ATOM   1928  CG  ASN B 117       2.122 -20.756  -3.763  1.00  0.00           C  
ATOM   1929  OD1 ASN B 117       2.441 -21.191  -4.872  1.00  0.00           O  
ATOM   1930  ND2 ASN B 117       2.730 -21.134  -2.644  1.00  0.00           N  
ATOM   1931  H   ASN B 117       1.921 -17.206  -4.620  1.00  0.00           H  
ATOM   1932  HA  ASN B 117       0.664 -19.673  -5.732  1.00  0.00           H  
ATOM   1933 1HB  ASN B 117       1.253 -19.053  -2.813  1.00  0.00           H  
ATOM   1934 2HB  ASN B 117       0.092 -20.274  -3.317  1.00  0.00           H  
ATOM   1935 1HD2 ASN B 117       3.478 -21.797  -2.681  1.00  0.00           H  
ATOM   1936 2HD2 ASN B 117       2.440 -20.756  -1.765  1.00  0.00           H  
ATOM   1937  N   THR B 118      -0.696 -16.871  -5.112  1.00  0.00           N  
ATOM   1938  CA  THR B 118      -1.944 -16.118  -5.059  1.00  0.00           C  
ATOM   1939  C   THR B 118      -2.252 -15.485  -6.413  1.00  0.00           C  
ATOM   1940  O   THR B 118      -1.376 -14.880  -7.034  1.00  0.00           O  
ATOM   1941  CB  THR B 118      -1.891 -15.023  -3.977  1.00  0.00           C  
ATOM   1942  OG1 THR B 118      -1.232 -15.540  -2.815  1.00  0.00           O  
ATOM   1943  CG2 THR B 118      -3.293 -14.564  -3.591  1.00  0.00           C  
ATOM   1944  H   THR B 118       0.155 -16.395  -5.374  1.00  0.00           H  
ATOM   1945  HA  THR B 118      -2.753 -16.806  -4.810  1.00  0.00           H  
ATOM   1946  HB  THR B 118      -1.331 -14.167  -4.353  1.00  0.00           H  
ATOM   1947  HG1 THR B 118      -0.973 -16.451  -2.974  1.00  0.00           H  
ATOM   1948 1HG2 THR B 118      -3.225 -13.791  -2.826  1.00  0.00           H  
ATOM   1949 2HG2 THR B 118      -3.799 -14.163  -4.469  1.00  0.00           H  
ATOM   1950 3HG2 THR B 118      -3.858 -15.410  -3.202  1.00  0.00           H  
ATOM   1951  N   THR B 119      -3.204 -16.121  -7.158  1.00  0.00           N  
ATOM   1952  CA  THR B 119      -3.615 -15.622  -8.466  1.00  0.00           C  
ATOM   1953  C   THR B 119      -3.928 -14.130  -8.402  1.00  0.00           C  
ATOM   1954  O   THR B 119      -4.338 -13.621  -7.356  1.00  0.00           O  
ATOM   1955  CB  THR B 119      -4.844 -16.385  -8.994  1.00  0.00           C  
ATOM   1956  OG1 THR B 119      -5.833 -16.461  -7.960  1.00  0.00           O  
ATOM   1957  CG2 THR B 119      -4.469 -17.799  -9.427  1.00  0.00           C  
ATOM   1958  H   THR B 119      -3.635 -16.959  -6.794  1.00  0.00           H  
ATOM   1959  HA  THR B 119      -2.793 -15.771  -9.167  1.00  0.00           H  
ATOM   1960  HB  THR B 119      -5.262 -15.854  -9.849  1.00  0.00           H  
ATOM   1961  HG1 THR B 119      -5.506 -16.019  -7.172  1.00  0.00           H  
ATOM   1962 1HG2 THR B 119      -5.356 -18.314  -9.796  1.00  0.00           H  
ATOM   1963 2HG2 THR B 119      -3.722 -17.751 -10.219  1.00  0.00           H  
ATOM   1964 3HG2 THR B 119      -4.061 -18.344  -8.576  1.00  0.00           H  
ATOM   1965  N   ASP B 120      -3.420 -13.400  -9.359  1.00  0.00           N  
ATOM   1966  CA  ASP B 120      -3.554 -11.966  -9.598  1.00  0.00           C  
ATOM   1967  C   ASP B 120      -5.007 -11.520  -9.455  1.00  0.00           C  
ATOM   1968  O   ASP B 120      -5.279 -10.421  -8.968  1.00  0.00           O  
ATOM   1969  CB  ASP B 120      -3.026 -11.602 -10.987  1.00  0.00           C  
ATOM   1970  CG  ASP B 120      -1.512 -11.673 -11.083  1.00  0.00           C  
ATOM   1971  OD1 ASP B 120      -0.835 -11.699 -10.033  1.00  0.00           O  
ATOM   1972  OD2 ASP B 120      -0.991 -11.699 -12.220  1.00  0.00           O  
ATOM   1973  H   ASP B 120      -2.866 -13.955  -9.995  1.00  0.00           H  
ATOM   1974  HA  ASP B 120      -2.964 -11.434  -8.851  1.00  0.00           H  
ATOM   1975 1HB  ASP B 120      -3.454 -12.278 -11.728  1.00  0.00           H  
ATOM   1976 2HB  ASP B 120      -3.344 -10.591 -11.244  1.00  0.00           H  
ATOM   1977  N   LYS B 121      -6.039 -12.486  -9.513  1.00  0.00           N  
ATOM   1978  CA  LYS B 121      -7.448 -12.105  -9.463  1.00  0.00           C  
ATOM   1979  C   LYS B 121      -7.978 -12.145  -8.033  1.00  0.00           C  
ATOM   1980  O   LYS B 121      -8.802 -11.313  -7.647  1.00  0.00           O  
ATOM   1981  CB  LYS B 121      -8.284 -13.022 -10.358  1.00  0.00           C  
ATOM   1982  CG  LYS B 121      -8.096 -12.772 -11.847  1.00  0.00           C  
ATOM   1983  CD  LYS B 121      -9.054 -13.614 -12.680  1.00  0.00           C  
ATOM   1984  CE  LYS B 121      -8.820 -13.419 -14.171  1.00  0.00           C  
ATOM   1985  NZ  LYS B 121      -9.725 -14.278 -14.992  1.00  0.00           N  
ATOM   1986  H   LYS B 121      -5.796 -13.463  -9.591  1.00  0.00           H  
ATOM   1987  HA  LYS B 121      -7.543 -11.082  -9.828  1.00  0.00           H  
ATOM   1988 1HB  LYS B 121      -8.027 -14.062 -10.154  1.00  0.00           H  
ATOM   1989 2HB  LYS B 121      -9.341 -12.894 -10.124  1.00  0.00           H  
ATOM   1990 1HG  LYS B 121      -8.272 -11.718 -12.064  1.00  0.00           H  
ATOM   1991 2HG  LYS B 121      -7.073 -13.017 -12.131  1.00  0.00           H  
ATOM   1992 1HD  LYS B 121      -8.918 -14.669 -12.436  1.00  0.00           H  
ATOM   1993 2HD  LYS B 121     -10.081 -13.335 -12.446  1.00  0.00           H  
ATOM   1994 1HE  LYS B 121      -8.991 -12.376 -14.432  1.00  0.00           H  
ATOM   1995 2HE  LYS B 121      -7.786 -13.666 -14.412  1.00  0.00           H  
ATOM   1996 1HZ  LYS B 121      -9.540 -14.122 -15.973  1.00  0.00           H  
ATOM   1997 2HZ  LYS B 121      -9.561 -15.250 -14.770  1.00  0.00           H  
ATOM   1998 3HZ  LYS B 121     -10.686 -14.045 -14.790  1.00  0.00           H  
ATOM   1999  N   GLU B 122      -7.319 -12.830  -7.106  1.00  0.00           N  
ATOM   2000  CA  GLU B 122      -7.769 -12.960  -5.723  1.00  0.00           C  
ATOM   2001  C   GLU B 122      -7.032 -11.984  -4.810  1.00  0.00           C  
ATOM   2002  O   GLU B 122      -7.562 -11.574  -3.775  1.00  0.00           O  
ATOM   2003  CB  GLU B 122      -7.575 -14.395  -5.227  1.00  0.00           C  
ATOM   2004  CG  GLU B 122      -8.507 -15.403  -5.882  1.00  0.00           C  
ATOM   2005  CD  GLU B 122      -8.319 -16.820  -5.361  1.00  0.00           C  
ATOM   2006  OE1 GLU B 122      -9.267 -17.632  -5.457  1.00  0.00           O  
ATOM   2007  OE2 GLU B 122      -7.216 -17.119  -4.854  1.00  0.00           O  
ATOM   2008  H   GLU B 122      -6.460 -13.281  -7.388  1.00  0.00           H  
ATOM   2009  HA  GLU B 122      -8.831 -12.718  -5.681  1.00  0.00           H  
ATOM   2010 1HB  GLU B 122      -6.548 -14.709  -5.415  1.00  0.00           H  
ATOM   2011 2HB  GLU B 122      -7.737 -14.433  -4.150  1.00  0.00           H  
ATOM   2012 1HG  GLU B 122      -9.538 -15.099  -5.702  1.00  0.00           H  
ATOM   2013 2HG  GLU B 122      -8.337 -15.394  -6.958  1.00  0.00           H  
ATOM   2014  N   ILE B 123      -5.918 -11.475  -5.423  1.00  0.00           N  
ATOM   2015  CA  ILE B 123      -5.050 -10.627  -4.613  1.00  0.00           C  
ATOM   2016  C   ILE B 123      -5.601  -9.203  -4.583  1.00  0.00           C  
ATOM   2017  O   ILE B 123      -5.316  -8.440  -3.657  1.00  0.00           O  
ATOM   2018  CB  ILE B 123      -3.600 -10.630  -5.146  1.00  0.00           C  
ATOM   2019  CG1 ILE B 123      -2.652  -9.996  -4.120  1.00  0.00           C  
ATOM   2020  CG2 ILE B 123      -3.517  -9.901  -6.490  1.00  0.00           C  
ATOM   2021  CD1 ILE B 123      -2.462 -10.827  -2.858  1.00  0.00           C  
ATOM   2022  H   ILE B 123      -5.672 -11.653  -6.386  1.00  0.00           H  
ATOM   2023  HA  ILE B 123      -5.039 -11.016  -3.595  1.00  0.00           H  
ATOM   2024  HB  ILE B 123      -3.264 -11.658  -5.281  1.00  0.00           H  
ATOM   2025 1HG1 ILE B 123      -1.675  -9.841  -4.575  1.00  0.00           H  
ATOM   2026 2HG1 ILE B 123      -3.034  -9.018  -3.827  1.00  0.00           H  
ATOM   2027 1HG2 ILE B 123      -2.488  -9.914  -6.848  1.00  0.00           H  
ATOM   2028 2HG2 ILE B 123      -4.159 -10.400  -7.215  1.00  0.00           H  
ATOM   2029 3HG2 ILE B 123      -3.845  -8.869  -6.365  1.00  0.00           H  
ATOM   2030 1HD1 ILE B 123      -1.779 -10.312  -2.182  1.00  0.00           H  
ATOM   2031 2HD1 ILE B 123      -3.425 -10.965  -2.365  1.00  0.00           H  
ATOM   2032 3HD1 ILE B 123      -2.046 -11.798  -3.122  1.00  0.00           H  
ATOM   2033  N   GLU B 124      -6.576  -8.858  -5.529  1.00  0.00           N  
ATOM   2034  CA  GLU B 124      -7.124  -7.510  -5.644  1.00  0.00           C  
ATOM   2035  C   GLU B 124      -8.210  -7.265  -4.601  1.00  0.00           C  
ATOM   2036  O   GLU B 124      -8.623  -6.124  -4.384  1.00  0.00           O  
ATOM   2037  CB  GLU B 124      -7.682  -7.274  -7.050  1.00  0.00           C  
ATOM   2038  CG  GLU B 124      -6.612  -7.179  -8.128  1.00  0.00           C  
ATOM   2039  CD  GLU B 124      -7.176  -6.885  -9.509  1.00  0.00           C  
ATOM   2040  OE1 GLU B 124      -6.400  -6.497 -10.412  1.00  0.00           O  
ATOM   2041  OE2 GLU B 124      -8.404  -7.042  -9.689  1.00  0.00           O  
ATOM   2042  H   GLU B 124      -6.908  -9.579  -6.154  1.00  0.00           H  
ATOM   2043  HA  GLU B 124      -6.322  -6.794  -5.464  1.00  0.00           H  
ATOM   2044 1HB  GLU B 124      -8.359  -8.086  -7.314  1.00  0.00           H  
ATOM   2045 2HB  GLU B 124      -8.260  -6.350  -7.062  1.00  0.00           H  
ATOM   2046 1HG  GLU B 124      -5.912  -6.388  -7.862  1.00  0.00           H  
ATOM   2047 2HG  GLU B 124      -6.061  -8.118  -8.162  1.00  0.00           H  
ATOM   2048  N   VAL B 125      -8.506  -8.428  -3.935  1.00  0.00           N  
ATOM   2049  CA  VAL B 125      -9.537  -8.281  -2.913  1.00  0.00           C  
ATOM   2050  C   VAL B 125      -8.998  -8.753  -1.564  1.00  0.00           C  
ATOM   2051  O   VAL B 125      -8.354  -9.802  -1.478  1.00  0.00           O  
ATOM   2052  CB  VAL B 125     -10.816  -9.066  -3.280  1.00  0.00           C  
ATOM   2053  CG1 VAL B 125     -11.901  -8.854  -2.226  1.00  0.00           C  
ATOM   2054  CG2 VAL B 125     -11.319  -8.649  -4.661  1.00  0.00           C  
ATOM   2055  H   VAL B 125      -8.089  -9.335  -4.086  1.00  0.00           H  
ATOM   2056  HA  VAL B 125      -9.798  -7.225  -2.834  1.00  0.00           H  
ATOM   2057  HB  VAL B 125     -10.588 -10.132  -3.287  1.00  0.00           H  
ATOM   2058 1HG1 VAL B 125     -12.793  -9.416  -2.504  1.00  0.00           H  
ATOM   2059 2HG1 VAL B 125     -11.541  -9.202  -1.258  1.00  0.00           H  
ATOM   2060 3HG1 VAL B 125     -12.146  -7.794  -2.164  1.00  0.00           H  
ATOM   2061 1HG2 VAL B 125     -12.220  -9.211  -4.905  1.00  0.00           H  
ATOM   2062 2HG2 VAL B 125     -11.546  -7.583  -4.659  1.00  0.00           H  
ATOM   2063 3HG2 VAL B 125     -10.550  -8.855  -5.406  1.00  0.00           H  
ATOM   2064  N   LEU B 126      -9.225  -7.961  -0.455  1.00  0.00           N  
ATOM   2065  CA  LEU B 126      -8.906  -8.319   0.923  1.00  0.00           C  
ATOM   2066  C   LEU B 126     -10.178  -8.542   1.735  1.00  0.00           C  
ATOM   2067  O   LEU B 126     -11.021  -7.648   1.833  1.00  0.00           O  
ATOM   2068  CB  LEU B 126      -8.054  -7.227   1.577  1.00  0.00           C  
ATOM   2069  CG  LEU B 126      -7.709  -7.431   3.053  1.00  0.00           C  
ATOM   2070  CD1 LEU B 126      -6.756  -8.610   3.217  1.00  0.00           C  
ATOM   2071  CD2 LEU B 126      -7.102  -6.161   3.640  1.00  0.00           C  
ATOM   2072  H   LEU B 126      -9.649  -7.064  -0.645  1.00  0.00           H  
ATOM   2073  HA  LEU B 126      -8.336  -9.248   0.916  1.00  0.00           H  
ATOM   2074 1HB  LEU B 126      -7.115  -7.145   1.031  1.00  0.00           H  
ATOM   2075 2HB  LEU B 126      -8.582  -6.277   1.494  1.00  0.00           H  
ATOM   2076  HG  LEU B 126      -8.614  -7.680   3.607  1.00  0.00           H  
ATOM   2077 1HD1 LEU B 126      -6.520  -8.743   4.273  1.00  0.00           H  
ATOM   2078 2HD1 LEU B 126      -7.228  -9.515   2.835  1.00  0.00           H  
ATOM   2079 3HD1 LEU B 126      -5.839  -8.416   2.662  1.00  0.00           H  
ATOM   2080 1HD2 LEU B 126      -6.863  -6.324   4.691  1.00  0.00           H  
ATOM   2081 2HD2 LEU B 126      -6.192  -5.908   3.096  1.00  0.00           H  
ATOM   2082 3HD2 LEU B 126      -7.816  -5.342   3.553  1.00  0.00           H  
ATOM   2083  N   TYR B 127     -10.282  -9.814   2.264  1.00  0.00           N  
ATOM   2084  CA  TYR B 127     -11.428 -10.141   3.104  1.00  0.00           C  
ATOM   2085  C   TYR B 127     -11.033 -10.179   4.575  1.00  0.00           C  
ATOM   2086  O   TYR B 127     -10.030 -10.798   4.939  1.00  0.00           O  
ATOM   2087  CB  TYR B 127     -12.032 -11.486   2.690  1.00  0.00           C  
ATOM   2088  CG  TYR B 127     -12.734 -11.452   1.354  1.00  0.00           C  
ATOM   2089  CD1 TYR B 127     -14.045 -10.994   1.245  1.00  0.00           C  
ATOM   2090  CD2 TYR B 127     -12.087 -11.877   0.198  1.00  0.00           C  
ATOM   2091  CE1 TYR B 127     -14.696 -10.962   0.016  1.00  0.00           C  
ATOM   2092  CE2 TYR B 127     -12.728 -11.849  -1.036  1.00  0.00           C  
ATOM   2093  CZ  TYR B 127     -14.030 -11.391  -1.117  1.00  0.00           C  
ATOM   2094  OH  TYR B 127     -14.670 -11.361  -2.336  1.00  0.00           O  
ATOM   2095  H   TYR B 127      -9.585 -10.523   2.084  1.00  0.00           H  
ATOM   2096  HA  TYR B 127     -12.184  -9.366   2.975  1.00  0.00           H  
ATOM   2097 1HB  TYR B 127     -11.245 -12.240   2.642  1.00  0.00           H  
ATOM   2098 2HB  TYR B 127     -12.749 -11.810   3.443  1.00  0.00           H  
ATOM   2099  HD1 TYR B 127     -14.579 -10.653   2.132  1.00  0.00           H  
ATOM   2100  HD2 TYR B 127     -11.061 -12.241   0.250  1.00  0.00           H  
ATOM   2101  HE1 TYR B 127     -15.722 -10.600  -0.048  1.00  0.00           H  
ATOM   2102  HE2 TYR B 127     -12.204 -12.187  -1.930  1.00  0.00           H  
ATOM   2103  HH  TYR B 127     -14.076 -11.688  -3.016  1.00  0.00           H  
ATOM   2104  N   ILE B 128     -11.745  -9.520   5.488  1.00  0.00           N  
ATOM   2105  CA  ILE B 128     -11.597  -9.591   6.937  1.00  0.00           C  
ATOM   2106  C   ILE B 128     -12.909 -10.052   7.568  1.00  0.00           C  
ATOM   2107  O   ILE B 128     -13.931  -9.372   7.456  1.00  0.00           O  
ATOM   2108  CB  ILE B 128     -11.167  -8.229   7.529  1.00  0.00           C  
ATOM   2109  CG1 ILE B 128      -9.931  -7.695   6.796  1.00  0.00           C  
ATOM   2110  CG2 ILE B 128     -10.902  -8.353   9.032  1.00  0.00           C  
ATOM   2111  CD1 ILE B 128      -9.554  -6.270   7.176  1.00  0.00           C  
ATOM   2112  H   ILE B 128     -12.453  -8.917   5.095  1.00  0.00           H  
ATOM   2113  HA  ILE B 128     -10.824 -10.322   7.170  1.00  0.00           H  
ATOM   2114  HB  ILE B 128     -11.958  -7.497   7.370  1.00  0.00           H  
ATOM   2115 1HG1 ILE B 128      -9.078  -8.339   7.005  1.00  0.00           H  
ATOM   2116 2HG1 ILE B 128     -10.105  -7.723   5.720  1.00  0.00           H  
ATOM   2117 1HG2 ILE B 128     -10.600  -7.384   9.429  1.00  0.00           H  
ATOM   2118 2HG2 ILE B 128     -11.809  -8.684   9.535  1.00  0.00           H  
ATOM   2119 3HG2 ILE B 128     -10.107  -9.079   9.203  1.00  0.00           H  
ATOM   2120 1HD1 ILE B 128      -8.670  -5.965   6.615  1.00  0.00           H  
ATOM   2121 2HD1 ILE B 128     -10.382  -5.600   6.942  1.00  0.00           H  
ATOM   2122 3HD1 ILE B 128      -9.339  -6.223   8.243  1.00  0.00           H  
ATOM   2123  N   ARG B 129     -12.861 -11.252   8.163  1.00  0.00           N  
ATOM   2124  CA  ARG B 129     -14.064 -11.796   8.785  1.00  0.00           C  
ATOM   2125  C   ARG B 129     -13.989 -11.690  10.305  1.00  0.00           C  
ATOM   2126  O   ARG B 129     -12.899 -11.701  10.880  1.00  0.00           O  
ATOM   2127  CB  ARG B 129     -14.271 -13.254   8.371  1.00  0.00           C  
ATOM   2128  CG  ARG B 129     -14.496 -13.445   6.880  1.00  0.00           C  
ATOM   2129  CD  ARG B 129     -14.748 -14.905   6.529  1.00  0.00           C  
ATOM   2130  NE  ARG B 129     -14.932 -15.091   5.093  1.00  0.00           N  
ATOM   2131  CZ  ARG B 129     -15.166 -16.260   4.503  1.00  0.00           C  
ATOM   2132  NH1 ARG B 129     -15.249 -17.376   5.219  1.00  0.00           N  
ATOM   2133  NH2 ARG B 129     -15.317 -16.315   3.188  1.00  0.00           N  
ATOM   2134  H   ARG B 129     -12.007 -11.790   8.190  1.00  0.00           H  
ATOM   2135  HA  ARG B 129     -14.922 -11.214   8.447  1.00  0.00           H  
ATOM   2136 1HB  ARG B 129     -13.401 -13.841   8.660  1.00  0.00           H  
ATOM   2137 2HB  ARG B 129     -15.132 -13.663   8.899  1.00  0.00           H  
ATOM   2138 1HG  ARG B 129     -15.363 -12.863   6.565  1.00  0.00           H  
ATOM   2139 2HG  ARG B 129     -13.615 -13.109   6.333  1.00  0.00           H  
ATOM   2140 1HD  ARG B 129     -13.897 -15.507   6.846  1.00  0.00           H  
ATOM   2141 2HD  ARG B 129     -15.647 -15.251   7.037  1.00  0.00           H  
ATOM   2142  HE  ARG B 129     -14.878 -14.272   4.502  1.00  0.00           H  
ATOM   2143 1HH1 ARG B 129     -15.134 -17.342   6.222  1.00  0.00           H  
ATOM   2144 2HH1 ARG B 129     -15.427 -18.258   4.761  1.00  0.00           H  
ATOM   2145 1HH2 ARG B 129     -15.254 -15.470   2.636  1.00  0.00           H  
ATOM   2146 2HH2 ARG B 129     -15.495 -17.200   2.737  1.00  0.00           H  
ATOM   2147  N   ASN B 130     -15.165 -11.624  10.946  1.00  0.00           N  
ATOM   2148  CA  ASN B 130     -15.254 -11.529  12.399  1.00  0.00           C  
ATOM   2149  C   ASN B 130     -14.365 -10.414  12.943  1.00  0.00           C  
ATOM   2150  O   ASN B 130     -13.454 -10.670  13.732  1.00  0.00           O  
ATOM   2151  CB  ASN B 130     -14.887 -12.865  13.048  1.00  0.00           C  
ATOM   2152  CG  ASN B 130     -15.413 -12.990  14.464  1.00  0.00           C  
ATOM   2153  OD1 ASN B 130     -16.426 -12.383  14.819  1.00  0.00           O  
ATOM   2154  ND2 ASN B 130     -14.729 -13.780  15.284  1.00  0.00           N  
ATOM   2155  H   ASN B 130     -16.015 -11.641  10.401  1.00  0.00           H  
ATOM   2156  HA  ASN B 130     -16.282 -11.282  12.667  1.00  0.00           H  
ATOM   2157 1HB  ASN B 130     -15.290 -13.683  12.450  1.00  0.00           H  
ATOM   2158 2HB  ASN B 130     -13.803 -12.976  13.065  1.00  0.00           H  
ATOM   2159 1HD2 ASN B 130     -15.031 -13.900  16.230  1.00  0.00           H  
ATOM   2160 2HD2 ASN B 130     -13.913 -14.255  14.956  1.00  0.00           H  
ATOM   2161  N   VAL B 131     -14.649  -9.172  12.417  1.00  0.00           N  
ATOM   2162  CA  VAL B 131     -13.851  -7.980  12.685  1.00  0.00           C  
ATOM   2163  C   VAL B 131     -13.869  -7.672  14.180  1.00  0.00           C  
ATOM   2164  O   VAL B 131     -14.899  -7.828  14.840  1.00  0.00           O  
ATOM   2165  CB  VAL B 131     -14.362  -6.762  11.883  1.00  0.00           C  
ATOM   2166  CG1 VAL B 131     -13.676  -5.481  12.352  1.00  0.00           C  
ATOM   2167  CG2 VAL B 131     -14.138  -6.976  10.387  1.00  0.00           C  
ATOM   2168  H   VAL B 131     -15.457  -9.098  11.815  1.00  0.00           H  
ATOM   2169  HA  VAL B 131     -12.822  -8.177  12.383  1.00  0.00           H  
ATOM   2170  HB  VAL B 131     -15.428  -6.635  12.072  1.00  0.00           H  
ATOM   2171 1HG1 VAL B 131     -14.050  -4.635  11.775  1.00  0.00           H  
ATOM   2172 2HG1 VAL B 131     -13.888  -5.321  13.409  1.00  0.00           H  
ATOM   2173 3HG1 VAL B 131     -12.600  -5.571  12.207  1.00  0.00           H  
ATOM   2174 1HG2 VAL B 131     -14.504  -6.110   9.837  1.00  0.00           H  
ATOM   2175 2HG2 VAL B 131     -13.073  -7.106  10.193  1.00  0.00           H  
ATOM   2176 3HG2 VAL B 131     -14.677  -7.866  10.062  1.00  0.00           H  
ATOM   2177  N   THR B 132     -12.659  -7.290  14.715  1.00  0.00           N  
ATOM   2178  CA  THR B 132     -12.503  -6.812  16.084  1.00  0.00           C  
ATOM   2179  C   THR B 132     -12.084  -5.345  16.101  1.00  0.00           C  
ATOM   2180  O   THR B 132     -11.782  -4.768  15.054  1.00  0.00           O  
ATOM   2181  CB  THR B 132     -11.469  -7.653  16.855  1.00  0.00           C  
ATOM   2182  OG1 THR B 132     -10.161  -7.391  16.330  1.00  0.00           O  
ATOM   2183  CG2 THR B 132     -11.766  -9.143  16.728  1.00  0.00           C  
ATOM   2184  H   THR B 132     -11.846  -7.349  14.119  1.00  0.00           H  
ATOM   2185  HA  THR B 132     -13.463  -6.901  16.593  1.00  0.00           H  
ATOM   2186  HB  THR B 132     -11.490  -7.379  17.910  1.00  0.00           H  
ATOM   2187  HG1 THR B 132     -10.225  -6.751  15.617  1.00  0.00           H  
ATOM   2188 1HG2 THR B 132     -11.020  -9.711  17.283  1.00  0.00           H  
ATOM   2189 2HG2 THR B 132     -12.756  -9.352  17.132  1.00  0.00           H  
ATOM   2190 3HG2 THR B 132     -11.735  -9.432  15.678  1.00  0.00           H  
ATOM   2191  N   PHE B 133     -12.039  -4.712  17.263  1.00  0.00           N  
ATOM   2192  CA  PHE B 133     -11.620  -3.320  17.381  1.00  0.00           C  
ATOM   2193  C   PHE B 133     -10.176  -3.149  16.927  1.00  0.00           C  
ATOM   2194  O   PHE B 133      -9.771  -2.057  16.523  1.00  0.00           O  
ATOM   2195  CB  PHE B 133     -11.779  -2.830  18.824  1.00  0.00           C  
ATOM   2196  CG  PHE B 133     -13.205  -2.557  19.219  1.00  0.00           C  
ATOM   2197  CD1 PHE B 133     -13.860  -1.418  18.766  1.00  0.00           C  
ATOM   2198  CD2 PHE B 133     -13.891  -3.439  20.043  1.00  0.00           C  
ATOM   2199  CE1 PHE B 133     -15.180  -1.162  19.130  1.00  0.00           C  
ATOM   2200  CE2 PHE B 133     -15.210  -3.191  20.411  1.00  0.00           C  
ATOM   2201  CZ  PHE B 133     -15.853  -2.051  19.954  1.00  0.00           C  
ATOM   2202  H   PHE B 133     -12.306  -5.218  18.096  1.00  0.00           H  
ATOM   2203  HA  PHE B 133     -12.255  -2.712  16.735  1.00  0.00           H  
ATOM   2204 1HB  PHE B 133     -11.374  -3.575  19.508  1.00  0.00           H  
ATOM   2205 2HB  PHE B 133     -11.207  -1.914  18.962  1.00  0.00           H  
ATOM   2206  HD1 PHE B 133     -13.329  -0.721  18.118  1.00  0.00           H  
ATOM   2207  HD2 PHE B 133     -13.384  -4.335  20.402  1.00  0.00           H  
ATOM   2208  HE1 PHE B 133     -15.681  -0.265  18.767  1.00  0.00           H  
ATOM   2209  HE2 PHE B 133     -15.738  -3.891  21.058  1.00  0.00           H  
ATOM   2210  HZ  PHE B 133     -16.884  -1.854  20.243  1.00  0.00           H  
ATOM   2211  N   GLU B 134      -9.485  -4.200  17.012  1.00  0.00           N  
ATOM   2212  CA  GLU B 134      -8.075  -4.165  16.637  1.00  0.00           C  
ATOM   2213  C   GLU B 134      -7.908  -4.039  15.126  1.00  0.00           C  
ATOM   2214  O   GLU B 134      -6.849  -3.631  14.645  1.00  0.00           O  
ATOM   2215  CB  GLU B 134      -7.352  -5.415  17.144  1.00  0.00           C  
ATOM   2216  CG  GLU B 134      -7.245  -5.492  18.660  1.00  0.00           C  
ATOM   2217  CD  GLU B 134      -6.494  -6.721  19.148  1.00  0.00           C  
ATOM   2218  OE1 GLU B 134      -6.179  -6.800  20.357  1.00  0.00           O  
ATOM   2219  OE2 GLU B 134      -6.219  -7.612  18.313  1.00  0.00           O  
ATOM   2220  H   GLU B 134      -9.887  -5.069  17.335  1.00  0.00           H  
ATOM   2221  HA  GLU B 134      -7.617  -3.288  17.096  1.00  0.00           H  
ATOM   2222 1HB  GLU B 134      -7.876  -6.305  16.795  1.00  0.00           H  
ATOM   2223 2HB  GLU B 134      -6.344  -5.445  16.730  1.00  0.00           H  
ATOM   2224 1HG  GLU B 134      -6.731  -4.603  19.023  1.00  0.00           H  
ATOM   2225 2HG  GLU B 134      -8.248  -5.497  19.085  1.00  0.00           H  
ATOM   2226  N   ASP B 135      -8.949  -4.395  14.442  1.00  0.00           N  
ATOM   2227  CA  ASP B 135      -8.904  -4.380  12.983  1.00  0.00           C  
ATOM   2228  C   ASP B 135      -9.188  -2.982  12.440  1.00  0.00           C  
ATOM   2229  O   ASP B 135      -8.982  -2.717  11.254  1.00  0.00           O  
ATOM   2230  CB  ASP B 135      -9.906  -5.382  12.406  1.00  0.00           C  
ATOM   2231  CG  ASP B 135      -9.543  -6.825  12.710  1.00  0.00           C  
ATOM   2232  OD1 ASP B 135      -8.375  -7.218  12.500  1.00  0.00           O  
ATOM   2233  OD2 ASP B 135     -10.435  -7.577  13.160  1.00  0.00           O  
ATOM   2234  H   ASP B 135      -9.798  -4.685  14.905  1.00  0.00           H  
ATOM   2235  HA  ASP B 135      -7.901  -4.667  12.665  1.00  0.00           H  
ATOM   2236 1HB  ASP B 135     -10.898  -5.180  12.811  1.00  0.00           H  
ATOM   2237 2HB  ASP B 135      -9.963  -5.258  11.324  1.00  0.00           H  
ATOM   2238  N   ALA B 136      -9.677  -2.120  13.266  1.00  0.00           N  
ATOM   2239  CA  ALA B 136      -9.906  -0.736  12.859  1.00  0.00           C  
ATOM   2240  C   ALA B 136      -8.599  -0.062  12.449  1.00  0.00           C  
ATOM   2241  O   ALA B 136      -7.548  -0.320  13.041  1.00  0.00           O  
ATOM   2242  CB  ALA B 136     -10.574   0.046  13.987  1.00  0.00           C  
ATOM   2243  H   ALA B 136      -9.907  -2.400  14.209  1.00  0.00           H  
ATOM   2244  HA  ALA B 136     -10.569  -0.743  11.994  1.00  0.00           H  
ATOM   2245 1HB  ALA B 136     -10.738   1.075  13.669  1.00  0.00           H  
ATOM   2246 2HB  ALA B 136     -11.531  -0.415  14.232  1.00  0.00           H  
ATOM   2247 3HB  ALA B 136      -9.931   0.037  14.866  1.00  0.00           H  
ATOM   2248  N   GLY B 137      -8.656   0.778  11.396  1.00  0.00           N  
ATOM   2249  CA  GLY B 137      -7.459   1.472  10.951  1.00  0.00           C  
ATOM   2250  C   GLY B 137      -7.377   1.615   9.443  1.00  0.00           C  
ATOM   2251  O   GLY B 137      -8.381   1.463   8.745  1.00  0.00           O  
ATOM   2252  H   GLY B 137      -9.526   0.934  10.907  1.00  0.00           H  
ATOM   2253 1HA  GLY B 137      -7.427   2.466  11.398  1.00  0.00           H  
ATOM   2254 2HA  GLY B 137      -6.577   0.935  11.299  1.00  0.00           H  
ATOM   2255  N   GLU B 138      -6.215   1.961   9.026  1.00  0.00           N  
ATOM   2256  CA  GLU B 138      -5.972   2.239   7.614  1.00  0.00           C  
ATOM   2257  C   GLU B 138      -5.457   0.999   6.888  1.00  0.00           C  
ATOM   2258  O   GLU B 138      -4.538   0.330   7.366  1.00  0.00           O  
ATOM   2259  CB  GLU B 138      -4.977   3.392   7.456  1.00  0.00           C  
ATOM   2260  CG  GLU B 138      -4.790   3.850   6.017  1.00  0.00           C  
ATOM   2261  CD  GLU B 138      -3.845   5.034   5.883  1.00  0.00           C  
ATOM   2262  OE1 GLU B 138      -3.717   5.584   4.765  1.00  0.00           O  
ATOM   2263  OE2 GLU B 138      -3.228   5.413   6.902  1.00  0.00           O  
ATOM   2264  H   GLU B 138      -5.452   2.044   9.682  1.00  0.00           H  
ATOM   2265  HA  GLU B 138      -6.916   2.528   7.151  1.00  0.00           H  
ATOM   2266 1HB  GLU B 138      -5.314   4.246   8.044  1.00  0.00           H  
ATOM   2267 2HB  GLU B 138      -4.005   3.090   7.845  1.00  0.00           H  
ATOM   2268 1HG  GLU B 138      -4.395   3.020   5.431  1.00  0.00           H  
ATOM   2269 2HG  GLU B 138      -5.761   4.121   5.604  1.00  0.00           H  
ATOM   2270  N   TYR B 139      -6.082   0.680   5.768  1.00  0.00           N  
ATOM   2271  CA  TYR B 139      -5.679  -0.398   4.872  1.00  0.00           C  
ATOM   2272  C   TYR B 139      -5.233   0.153   3.522  1.00  0.00           C  
ATOM   2273  O   TYR B 139      -5.906   1.007   2.940  1.00  0.00           O  
ATOM   2274  CB  TYR B 139      -6.827  -1.392   4.676  1.00  0.00           C  
ATOM   2275  CG  TYR B 139      -7.204  -2.140   5.932  1.00  0.00           C  
ATOM   2276  CD1 TYR B 139      -6.744  -3.435   6.159  1.00  0.00           C  
ATOM   2277  CD2 TYR B 139      -8.021  -1.554   6.892  1.00  0.00           C  
ATOM   2278  CE1 TYR B 139      -7.090  -4.129   7.314  1.00  0.00           C  
ATOM   2279  CE2 TYR B 139      -8.373  -2.238   8.051  1.00  0.00           C  
ATOM   2280  CZ  TYR B 139      -7.903  -3.523   8.253  1.00  0.00           C  
ATOM   2281  OH  TYR B 139      -8.249  -4.205   9.398  1.00  0.00           O  
ATOM   2282  H   TYR B 139      -6.893   1.235   5.536  1.00  0.00           H  
ATOM   2283  HA  TYR B 139      -4.836  -0.924   5.321  1.00  0.00           H  
ATOM   2284 1HB  TYR B 139      -7.710  -0.862   4.316  1.00  0.00           H  
ATOM   2285 2HB  TYR B 139      -6.551  -2.121   3.915  1.00  0.00           H  
ATOM   2286  HD1 TYR B 139      -6.101  -3.922   5.425  1.00  0.00           H  
ATOM   2287  HD2 TYR B 139      -8.398  -0.542   6.743  1.00  0.00           H  
ATOM   2288  HE1 TYR B 139      -6.720  -5.141   7.473  1.00  0.00           H  
ATOM   2289  HE2 TYR B 139      -9.016  -1.761   8.792  1.00  0.00           H  
ATOM   2290  HH  TYR B 139      -8.814  -3.650   9.941  1.00  0.00           H  
ATOM   2291  N   THR B 140      -4.111  -0.355   3.084  1.00  0.00           N  
ATOM   2292  CA  THR B 140      -3.534   0.208   1.869  1.00  0.00           C  
ATOM   2293  C   THR B 140      -3.301  -0.881   0.826  1.00  0.00           C  
ATOM   2294  O   THR B 140      -2.779  -1.951   1.144  1.00  0.00           O  
ATOM   2295  CB  THR B 140      -2.208   0.933   2.164  1.00  0.00           C  
ATOM   2296  OG1 THR B 140      -2.447   1.993   3.098  1.00  0.00           O  
ATOM   2297  CG2 THR B 140      -1.606   1.518   0.891  1.00  0.00           C  
ATOM   2298  H   THR B 140      -3.634  -1.114   3.549  1.00  0.00           H  
ATOM   2299  HA  THR B 140      -4.236   0.934   1.457  1.00  0.00           H  
ATOM   2300  HB  THR B 140      -1.498   0.230   2.598  1.00  0.00           H  
ATOM   2301  HG1 THR B 140      -3.379   2.012   3.328  1.00  0.00           H  
ATOM   2302 1HG2 THR B 140      -0.671   2.023   1.130  1.00  0.00           H  
ATOM   2303 2HG2 THR B 140      -1.414   0.717   0.178  1.00  0.00           H  
ATOM   2304 3HG2 THR B 140      -2.303   2.233   0.454  1.00  0.00           H  
ATOM   2305  N   CYS B 141      -3.805  -0.636  -0.421  1.00  0.00           N  
ATOM   2306  CA  CYS B 141      -3.458  -1.459  -1.574  1.00  0.00           C  
ATOM   2307  C   CYS B 141      -2.251  -0.887  -2.309  1.00  0.00           C  
ATOM   2308  O   CYS B 141      -2.310   0.226  -2.834  1.00  0.00           O  
ATOM   2309  CB  CYS B 141      -4.644  -1.569  -2.531  1.00  0.00           C  
ATOM   2310  SG  CYS B 141      -4.322  -2.606  -3.974  1.00  0.00           S  
ATOM   2311  H   CYS B 141      -4.438   0.141  -0.544  1.00  0.00           H  
ATOM   2312  HA  CYS B 141      -3.202  -2.458  -1.221  1.00  0.00           H  
ATOM   2313 1HB  CYS B 141      -5.503  -1.981  -2.001  1.00  0.00           H  
ATOM   2314 2HB  CYS B 141      -4.922  -0.575  -2.881  1.00  0.00           H  
ATOM   2315  N   LEU B 142      -1.242  -1.641  -2.250  1.00  0.00           N  
ATOM   2316  CA  LEU B 142       0.011  -1.215  -2.864  1.00  0.00           C  
ATOM   2317  C   LEU B 142       0.325  -2.056  -4.097  1.00  0.00           C  
ATOM   2318  O   LEU B 142       0.293  -3.287  -4.039  1.00  0.00           O  
ATOM   2319  CB  LEU B 142       1.162  -1.312  -1.859  1.00  0.00           C  
ATOM   2320  CG  LEU B 142       2.527  -0.819  -2.341  1.00  0.00           C  
ATOM   2321  CD1 LEU B 142       2.515   0.697  -2.505  1.00  0.00           C  
ATOM   2322  CD2 LEU B 142       3.624  -1.249  -1.374  1.00  0.00           C  
ATOM   2323  H   LEU B 142      -1.283  -2.537  -1.785  1.00  0.00           H  
ATOM   2324  HA  LEU B 142      -0.092  -0.176  -3.175  1.00  0.00           H  
ATOM   2325 1HB  LEU B 142       0.901  -0.733  -0.975  1.00  0.00           H  
ATOM   2326 2HB  LEU B 142       1.278  -2.355  -1.563  1.00  0.00           H  
ATOM   2327  HG  LEU B 142       2.739  -1.239  -3.325  1.00  0.00           H  
ATOM   2328 1HD1 LEU B 142       3.493   1.034  -2.849  1.00  0.00           H  
ATOM   2329 2HD1 LEU B 142       1.758   0.978  -3.237  1.00  0.00           H  
ATOM   2330 3HD1 LEU B 142       2.287   1.165  -1.548  1.00  0.00           H  
ATOM   2331 1HD2 LEU B 142       4.588  -0.890  -1.734  1.00  0.00           H  
ATOM   2332 2HD2 LEU B 142       3.425  -0.828  -0.388  1.00  0.00           H  
ATOM   2333 3HD2 LEU B 142       3.644  -2.337  -1.307  1.00  0.00           H  
ATOM   2334  N   ALA B 143       0.615  -1.418  -5.224  1.00  0.00           N  
ATOM   2335  CA  ALA B 143       0.988  -2.104  -6.458  1.00  0.00           C  
ATOM   2336  C   ALA B 143       2.298  -1.555  -7.016  1.00  0.00           C  
ATOM   2337  O   ALA B 143       2.519  -0.342  -7.019  1.00  0.00           O  
ATOM   2338  CB  ALA B 143      -0.125  -1.974  -7.496  1.00  0.00           C  
ATOM   2339  H   ALA B 143       0.572  -0.409  -5.216  1.00  0.00           H  
ATOM   2340  HA  ALA B 143       1.134  -3.159  -6.228  1.00  0.00           H  
ATOM   2341 1HB  ALA B 143       0.168  -2.490  -8.410  1.00  0.00           H  
ATOM   2342 2HB  ALA B 143      -1.040  -2.419  -7.106  1.00  0.00           H  
ATOM   2343 3HB  ALA B 143      -0.298  -0.921  -7.714  1.00  0.00           H  
ATOM   2344  N   GLY B 144       3.104  -2.453  -7.334  1.00  0.00           N  
ATOM   2345  CA  GLY B 144       4.384  -2.017  -7.869  1.00  0.00           C  
ATOM   2346  C   GLY B 144       4.851  -2.847  -9.050  1.00  0.00           C  
ATOM   2347  O   GLY B 144       4.533  -4.034  -9.146  1.00  0.00           O  
ATOM   2348  H   GLY B 144       2.920  -3.442  -7.242  1.00  0.00           H  
ATOM   2349 1HA  GLY B 144       4.312  -0.975  -8.181  1.00  0.00           H  
ATOM   2350 2HA  GLY B 144       5.141  -2.066  -7.087  1.00  0.00           H  
ATOM   2351  N   ASN B 145       5.547  -2.238 -10.028  1.00  0.00           N  
ATOM   2352  CA  ASN B 145       6.247  -2.913 -11.116  1.00  0.00           C  
ATOM   2353  C   ASN B 145       7.652  -2.351 -11.312  1.00  0.00           C  
ATOM   2354  O   ASN B 145       8.187  -1.683 -10.426  1.00  0.00           O  
ATOM   2355  CB  ASN B 145       5.446  -2.808 -12.416  1.00  0.00           C  
ATOM   2356  CG  ASN B 145       5.278  -1.376 -12.884  1.00  0.00           C  
ATOM   2357  OD1 ASN B 145       5.979  -0.472 -12.421  1.00  0.00           O  
ATOM   2358  ND2 ASN B 145       4.348  -1.159 -13.806  1.00  0.00           N  
ATOM   2359  H   ASN B 145       5.569  -1.229  -9.979  1.00  0.00           H  
ATOM   2360  HA  ASN B 145       6.354  -3.968 -10.857  1.00  0.00           H  
ATOM   2361 1HB  ASN B 145       5.948  -3.377 -13.200  1.00  0.00           H  
ATOM   2362 2HB  ASN B 145       4.459  -3.248 -12.272  1.00  0.00           H  
ATOM   2363 1HD2 ASN B 145       4.193  -0.233 -14.152  1.00  0.00           H  
ATOM   2364 2HD2 ASN B 145       3.802  -1.921 -14.154  1.00  0.00           H  
ATOM   2365  N   SER B 146       8.310  -2.718 -12.419  1.00  0.00           N  
ATOM   2366  CA  SER B 146       9.708  -2.373 -12.659  1.00  0.00           C  
ATOM   2367  C   SER B 146       9.880  -0.872 -12.862  1.00  0.00           C  
ATOM   2368  O   SER B 146      11.004  -0.367 -12.876  1.00  0.00           O  
ATOM   2369  CB  SER B 146      10.244  -3.126 -13.878  1.00  0.00           C  
ATOM   2370  OG  SER B 146       9.501  -2.796 -15.039  1.00  0.00           O  
ATOM   2371  H   SER B 146       7.810  -3.256 -13.112  1.00  0.00           H  
ATOM   2372  HA  SER B 146      10.292  -2.665 -11.785  1.00  0.00           H  
ATOM   2373 1HB  SER B 146      11.294  -2.875 -14.028  1.00  0.00           H  
ATOM   2374 2HB  SER B 146      10.187  -4.198 -13.697  1.00  0.00           H  
ATOM   2375  HG  SER B 146       8.833  -2.167 -14.756  1.00  0.00           H  
ATOM   2376  N   ILE B 147       8.835  -0.148 -12.952  1.00  0.00           N  
ATOM   2377  CA  ILE B 147       8.871   1.287 -13.213  1.00  0.00           C  
ATOM   2378  C   ILE B 147       8.641   2.054 -11.912  1.00  0.00           C  
ATOM   2379  O   ILE B 147       9.368   3.002 -11.607  1.00  0.00           O  
ATOM   2380  CB  ILE B 147       7.820   1.695 -14.269  1.00  0.00           C  
ATOM   2381  CG1 ILE B 147       8.098   0.987 -15.600  1.00  0.00           C  
ATOM   2382  CG2 ILE B 147       7.801   3.216 -14.451  1.00  0.00           C  
ATOM   2383  CD1 ILE B 147       7.020   1.204 -16.653  1.00  0.00           C  
ATOM   2384  H   ILE B 147       7.942  -0.604 -12.834  1.00  0.00           H  
ATOM   2385  HA  ILE B 147       9.857   1.544 -13.598  1.00  0.00           H  
ATOM   2386  HB  ILE B 147       6.833   1.366 -13.946  1.00  0.00           H  
ATOM   2387 1HG1 ILE B 147       9.046   1.337 -16.007  1.00  0.00           H  
ATOM   2388 2HG1 ILE B 147       8.193  -0.086 -15.429  1.00  0.00           H  
ATOM   2389 1HG2 ILE B 147       7.055   3.484 -15.199  1.00  0.00           H  
ATOM   2390 2HG2 ILE B 147       7.552   3.692 -13.504  1.00  0.00           H  
ATOM   2391 3HG2 ILE B 147       8.783   3.555 -14.781  1.00  0.00           H  
ATOM   2392 1HD1 ILE B 147       7.290   0.671 -17.565  1.00  0.00           H  
ATOM   2393 2HD1 ILE B 147       6.067   0.827 -16.281  1.00  0.00           H  
ATOM   2394 3HD1 ILE B 147       6.931   2.268 -16.868  1.00  0.00           H  
ATOM   2395  N   GLY B 148       7.703   1.647 -11.145  1.00  0.00           N  
ATOM   2396  CA  GLY B 148       7.380   2.359  -9.919  1.00  0.00           C  
ATOM   2397  C   GLY B 148       6.298   1.680  -9.102  1.00  0.00           C  
ATOM   2398  O   GLY B 148       5.934   0.534  -9.374  1.00  0.00           O  
ATOM   2399  H   GLY B 148       7.175   0.821 -11.388  1.00  0.00           H  
ATOM   2400 1HA  GLY B 148       8.276   2.450  -9.304  1.00  0.00           H  
ATOM   2401 2HA  GLY B 148       7.052   3.369 -10.161  1.00  0.00           H  
ATOM   2402  N   ILE B 149       5.843   2.438  -8.001  1.00  0.00           N  
ATOM   2403  CA  ILE B 149       4.805   1.917  -7.118  1.00  0.00           C  
ATOM   2404  C   ILE B 149       3.641   2.903  -7.051  1.00  0.00           C  
ATOM   2405  O   ILE B 149       3.833   4.111  -7.213  1.00  0.00           O  
ATOM   2406  CB  ILE B 149       5.355   1.640  -5.701  1.00  0.00           C  
ATOM   2407  CG1 ILE B 149       5.866   2.937  -5.063  1.00  0.00           C  
ATOM   2408  CG2 ILE B 149       6.461   0.581  -5.748  1.00  0.00           C  
ATOM   2409  CD1 ILE B 149       6.158   2.822  -3.574  1.00  0.00           C  
ATOM   2410  H   ILE B 149       6.234   3.350  -7.816  1.00  0.00           H  
ATOM   2411  HA  ILE B 149       4.440   0.977  -7.530  1.00  0.00           H  
ATOM   2412  HB  ILE B 149       4.549   1.280  -5.062  1.00  0.00           H  
ATOM   2413 1HG1 ILE B 149       6.780   3.254  -5.565  1.00  0.00           H  
ATOM   2414 2HG1 ILE B 149       5.127   3.727  -5.202  1.00  0.00           H  
ATOM   2415 1HG2 ILE B 149       6.835   0.401  -4.740  1.00  0.00           H  
ATOM   2416 2HG2 ILE B 149       6.060  -0.345  -6.157  1.00  0.00           H  
ATOM   2417 3HG2 ILE B 149       7.276   0.934  -6.380  1.00  0.00           H  
ATOM   2418 1HD1 ILE B 149       6.515   3.781  -3.198  1.00  0.00           H  
ATOM   2419 2HD1 ILE B 149       5.247   2.541  -3.045  1.00  0.00           H  
ATOM   2420 3HD1 ILE B 149       6.922   2.063  -3.411  1.00  0.00           H  
ATOM   2421  N   SER B 150       2.491   2.426  -6.891  1.00  0.00           N  
ATOM   2422  CA  SER B 150       1.276   3.186  -6.616  1.00  0.00           C  
ATOM   2423  C   SER B 150       0.516   2.603  -5.429  1.00  0.00           C  
ATOM   2424  O   SER B 150       0.573   1.397  -5.181  1.00  0.00           O  
ATOM   2425  CB  SER B 150       0.370   3.214  -7.848  1.00  0.00           C  
ATOM   2426  OG  SER B 150       1.025   3.839  -8.939  1.00  0.00           O  
ATOM   2427  H   SER B 150       2.436   1.420  -6.966  1.00  0.00           H  
ATOM   2428  HA  SER B 150       1.557   4.210  -6.367  1.00  0.00           H  
ATOM   2429 1HB  SER B 150       0.093   2.196  -8.119  1.00  0.00           H  
ATOM   2430 2HB  SER B 150      -0.548   3.751  -7.612  1.00  0.00           H  
ATOM   2431  HG  SER B 150       1.893   4.092  -8.617  1.00  0.00           H  
ATOM   2432  N   PHE B 151      -0.220   3.606  -4.690  1.00  0.00           N  
ATOM   2433  CA  PHE B 151      -0.978   3.076  -3.562  1.00  0.00           C  
ATOM   2434  C   PHE B 151      -2.242   3.894  -3.327  1.00  0.00           C  
ATOM   2435  O   PHE B 151      -2.290   5.081  -3.656  1.00  0.00           O  
ATOM   2436  CB  PHE B 151      -0.118   3.062  -2.295  1.00  0.00           C  
ATOM   2437  CG  PHE B 151       0.355   4.425  -1.867  1.00  0.00           C  
ATOM   2438  CD1 PHE B 151       1.566   4.931  -2.323  1.00  0.00           C  
ATOM   2439  CD2 PHE B 151      -0.412   5.202  -1.008  1.00  0.00           C  
ATOM   2440  CE1 PHE B 151       2.007   6.192  -1.929  1.00  0.00           C  
ATOM   2441  CE2 PHE B 151       0.021   6.463  -0.610  1.00  0.00           C  
ATOM   2442  CZ  PHE B 151       1.231   6.956  -1.071  1.00  0.00           C  
ATOM   2443  H   PHE B 151      -0.251   4.597  -4.881  1.00  0.00           H  
ATOM   2444  HA  PHE B 151      -1.273   2.052  -3.794  1.00  0.00           H  
ATOM   2445 1HB  PHE B 151      -0.687   2.626  -1.474  1.00  0.00           H  
ATOM   2446 2HB  PHE B 151       0.757   2.434  -2.456  1.00  0.00           H  
ATOM   2447  HD1 PHE B 151       2.174   4.329  -2.998  1.00  0.00           H  
ATOM   2448  HD2 PHE B 151      -1.364   4.813  -0.645  1.00  0.00           H  
ATOM   2449  HE1 PHE B 151       2.959   6.575  -2.296  1.00  0.00           H  
ATOM   2450  HE2 PHE B 151      -0.590   7.063   0.064  1.00  0.00           H  
ATOM   2451  HZ  PHE B 151       1.572   7.942  -0.758  1.00  0.00           H  
ATOM   2452  N   HIS B 152      -3.335   3.293  -2.863  1.00  0.00           N  
ATOM   2453  CA  HIS B 152      -4.573   3.880  -2.366  1.00  0.00           C  
ATOM   2454  C   HIS B 152      -4.941   3.316  -0.997  1.00  0.00           C  
ATOM   2455  O   HIS B 152      -4.805   2.114  -0.760  1.00  0.00           O  
ATOM   2456  CB  HIS B 152      -5.715   3.642  -3.356  1.00  0.00           C  
ATOM   2457  CG  HIS B 152      -5.634   4.494  -4.582  1.00  0.00           C  
ATOM   2458  ND1 HIS B 152      -6.561   4.425  -5.599  1.00  0.00           N  
ATOM   2459  CD2 HIS B 152      -4.736   5.438  -4.951  1.00  0.00           C  
ATOM   2460  CE1 HIS B 152      -6.235   5.291  -6.544  1.00  0.00           C  
ATOM   2461  NE2 HIS B 152      -5.132   5.919  -6.175  1.00  0.00           N  
ATOM   2462  H   HIS B 152      -3.239   2.288  -2.880  1.00  0.00           H  
ATOM   2463  HA  HIS B 152      -4.444   4.956  -2.249  1.00  0.00           H  
ATOM   2464 1HB  HIS B 152      -5.716   2.596  -3.666  1.00  0.00           H  
ATOM   2465 2HB  HIS B 152      -6.668   3.839  -2.866  1.00  0.00           H  
ATOM   2466  HD2 HIS B 152      -3.862   5.757  -4.383  1.00  0.00           H  
ATOM   2467  HE1 HIS B 152      -6.783   5.459  -7.471  1.00  0.00           H  
ATOM   2468  HE2 HIS B 152      -4.655   6.636  -6.703  1.00  0.00           H  
ATOM   2469  N   SER B 153      -5.377   4.232  -0.165  1.00  0.00           N  
ATOM   2470  CA  SER B 153      -5.687   3.828   1.203  1.00  0.00           C  
ATOM   2471  C   SER B 153      -7.181   3.944   1.487  1.00  0.00           C  
ATOM   2472  O   SER B 153      -7.879   4.738   0.854  1.00  0.00           O  
ATOM   2473  CB  SER B 153      -4.902   4.675   2.204  1.00  0.00           C  
ATOM   2474  OG  SER B 153      -3.506   4.505   2.021  1.00  0.00           O  
ATOM   2475  H   SER B 153      -5.505   5.197  -0.434  1.00  0.00           H  
ATOM   2476  HA  SER B 153      -5.398   2.784   1.329  1.00  0.00           H  
ATOM   2477 1HB  SER B 153      -5.165   5.725   2.077  1.00  0.00           H  
ATOM   2478 2HB  SER B 153      -5.178   4.389   3.218  1.00  0.00           H  
ATOM   2479  HG  SER B 153      -3.408   3.884   1.295  1.00  0.00           H  
ATOM   2480  N   ALA B 154      -7.597   3.122   2.371  1.00  0.00           N  
ATOM   2481  CA  ALA B 154      -8.961   3.173   2.891  1.00  0.00           C  
ATOM   2482  C   ALA B 154      -8.988   2.888   4.390  1.00  0.00           C  
ATOM   2483  O   ALA B 154      -8.156   2.134   4.900  1.00  0.00           O  
ATOM   2484  CB  ALA B 154      -9.851   2.180   2.148  1.00  0.00           C  
ATOM   2485  H   ALA B 154      -6.964   2.417   2.720  1.00  0.00           H  
ATOM   2486  HA  ALA B 154      -9.347   4.180   2.732  1.00  0.00           H  
ATOM   2487 1HB  ALA B 154     -10.864   2.230   2.547  1.00  0.00           H  
ATOM   2488 2HB  ALA B 154      -9.866   2.428   1.087  1.00  0.00           H  
ATOM   2489 3HB  ALA B 154      -9.459   1.173   2.279  1.00  0.00           H  
ATOM   2490  N   TRP B 155     -10.008   3.569   5.076  1.00  0.00           N  
ATOM   2491  CA  TRP B 155     -10.136   3.356   6.514  1.00  0.00           C  
ATOM   2492  C   TRP B 155     -11.228   2.336   6.819  1.00  0.00           C  
ATOM   2493  O   TRP B 155     -12.277   2.328   6.171  1.00  0.00           O  
ATOM   2494  CB  TRP B 155     -10.441   4.677   7.228  1.00  0.00           C  
ATOM   2495  CG  TRP B 155      -9.241   5.554   7.424  1.00  0.00           C  
ATOM   2496  CD1 TRP B 155      -8.814   6.560   6.603  1.00  0.00           C  
ATOM   2497  CD2 TRP B 155      -8.311   5.499   8.509  1.00  0.00           C  
ATOM   2498  NE1 TRP B 155      -7.673   7.135   7.114  1.00  0.00           N  
ATOM   2499  CE2 TRP B 155      -7.344   6.503   8.282  1.00  0.00           C  
ATOM   2500  CE3 TRP B 155      -8.202   4.698   9.654  1.00  0.00           C  
ATOM   2501  CZ2 TRP B 155      -6.280   6.727   9.160  1.00  0.00           C  
ATOM   2502  CZ3 TRP B 155      -7.142   4.922  10.526  1.00  0.00           C  
ATOM   2503  CH2 TRP B 155      -6.197   5.929  10.272  1.00  0.00           C  
ATOM   2504  H   TRP B 155     -10.650   4.196   4.612  1.00  0.00           H  
ATOM   2505  HA  TRP B 155      -9.191   2.967   6.891  1.00  0.00           H  
ATOM   2506 1HB  TRP B 155     -11.181   5.238   6.656  1.00  0.00           H  
ATOM   2507 2HB  TRP B 155     -10.873   4.470   8.207  1.00  0.00           H  
ATOM   2508  HD1 TRP B 155      -9.306   6.861   5.680  1.00  0.00           H  
ATOM   2509  HE1 TRP B 155      -7.161   7.898   6.696  1.00  0.00           H  
ATOM   2510  HE3 TRP B 155      -8.934   3.917   9.858  1.00  0.00           H  
ATOM   2511  HZ2 TRP B 155      -5.536   7.504   8.983  1.00  0.00           H  
ATOM   2512  HZ3 TRP B 155      -7.062   4.294  11.414  1.00  0.00           H  
ATOM   2513  HH2 TRP B 155      -5.379   6.077  10.977  1.00  0.00           H  
ATOM   2514  N   LEU B 156     -10.982   1.414   7.805  1.00  0.00           N  
ATOM   2515  CA  LEU B 156     -12.009   0.565   8.398  1.00  0.00           C  
ATOM   2516  C   LEU B 156     -12.425   1.091   9.768  1.00  0.00           C  
ATOM   2517  O   LEU B 156     -11.600   1.181  10.680  1.00  0.00           O  
ATOM   2518  CB  LEU B 156     -11.507  -0.876   8.523  1.00  0.00           C  
ATOM   2519  CG  LEU B 156     -12.443  -1.862   9.223  1.00  0.00           C  
ATOM   2520  CD1 LEU B 156     -13.743  -2.006   8.439  1.00  0.00           C  
ATOM   2521  CD2 LEU B 156     -11.763  -3.216   9.394  1.00  0.00           C  
ATOM   2522  H   LEU B 156     -10.029   1.331   8.128  1.00  0.00           H  
ATOM   2523  HA  LEU B 156     -12.883   0.574   7.748  1.00  0.00           H  
ATOM   2524 1HB  LEU B 156     -11.314  -1.264   7.524  1.00  0.00           H  
ATOM   2525 2HB  LEU B 156     -10.568  -0.870   9.076  1.00  0.00           H  
ATOM   2526  HG  LEU B 156     -12.711  -1.474  10.206  1.00  0.00           H  
ATOM   2527 1HD1 LEU B 156     -14.400  -2.711   8.949  1.00  0.00           H  
ATOM   2528 2HD1 LEU B 156     -14.236  -1.036   8.371  1.00  0.00           H  
ATOM   2529 3HD1 LEU B 156     -13.525  -2.374   7.437  1.00  0.00           H  
ATOM   2530 1HD2 LEU B 156     -12.444  -3.905   9.895  1.00  0.00           H  
ATOM   2531 2HD2 LEU B 156     -11.497  -3.616   8.415  1.00  0.00           H  
ATOM   2532 3HD2 LEU B 156     -10.861  -3.097   9.994  1.00  0.00           H  
ATOM   2533  N   THR B 157     -13.661   1.554   9.812  1.00  0.00           N  
ATOM   2534  CA  THR B 157     -14.236   1.980  11.084  1.00  0.00           C  
ATOM   2535  C   THR B 157     -15.037   0.848  11.721  1.00  0.00           C  
ATOM   2536  O   THR B 157     -15.905   0.256  11.077  1.00  0.00           O  
ATOM   2537  CB  THR B 157     -15.139   3.214  10.903  1.00  0.00           C  
ATOM   2538  OG1 THR B 157     -14.389   4.260  10.273  1.00  0.00           O  
ATOM   2539  CG2 THR B 157     -15.660   3.716  12.246  1.00  0.00           C  
ATOM   2540  H   THR B 157     -14.220   1.619   8.973  1.00  0.00           H  
ATOM   2541  HA  THR B 157     -13.423   2.248  11.759  1.00  0.00           H  
ATOM   2542  HB  THR B 157     -15.988   2.954  10.271  1.00  0.00           H  
ATOM   2543  HG1 THR B 157     -13.494   3.955  10.106  1.00  0.00           H  
ATOM   2544 1HG2 THR B 157     -16.295   4.587  12.087  1.00  0.00           H  
ATOM   2545 2HG2 THR B 157     -16.238   2.929  12.729  1.00  0.00           H  
ATOM   2546 3HG2 THR B 157     -14.820   3.991  12.882  1.00  0.00           H  
ATOM   2547  N   VAL B 158     -14.673   0.433  13.055  1.00  0.00           N  
ATOM   2548  CA  VAL B 158     -15.354  -0.651  13.756  1.00  0.00           C  
ATOM   2549  C   VAL B 158     -16.172  -0.084  14.914  1.00  0.00           C  
ATOM   2550  O   VAL B 158     -15.620   0.524  15.834  1.00  0.00           O  
ATOM   2551  CB  VAL B 158     -14.354  -1.707  14.277  1.00  0.00           C  
ATOM   2552  CG1 VAL B 158     -15.090  -2.851  14.973  1.00  0.00           C  
ATOM   2553  CG2 VAL B 158     -13.495  -2.239  13.131  1.00  0.00           C  
ATOM   2554  H   VAL B 158     -13.915   0.917  13.515  1.00  0.00           H  
ATOM   2555  HA  VAL B 158     -16.033  -1.142  13.058  1.00  0.00           H  
ATOM   2556  HB  VAL B 158     -13.709  -1.246  15.025  1.00  0.00           H  
ATOM   2557 1HG1 VAL B 158     -14.367  -3.584  15.333  1.00  0.00           H  
ATOM   2558 2HG1 VAL B 158     -15.658  -2.458  15.816  1.00  0.00           H  
ATOM   2559 3HG1 VAL B 158     -15.769  -3.329  14.268  1.00  0.00           H  
ATOM   2560 1HG2 VAL B 158     -12.796  -2.981  13.515  1.00  0.00           H  
ATOM   2561 2HG2 VAL B 158     -14.136  -2.699  12.379  1.00  0.00           H  
ATOM   2562 3HG2 VAL B 158     -12.940  -1.416  12.680  1.00  0.00           H  
ATOM   2563  N   LEU B 159     -17.484  -0.296  14.760  1.00  0.00           N  
ATOM   2564  CA  LEU B 159     -18.402   0.237  15.761  1.00  0.00           C  
ATOM   2565  C   LEU B 159     -18.718  -0.812  16.821  1.00  0.00           C  
ATOM   2566  O   LEU B 159     -18.690  -2.012  16.541  1.00  0.00           O  
ATOM   2567  CB  LEU B 159     -19.696   0.718  15.099  1.00  0.00           C  
ATOM   2568  CG  LEU B 159     -19.544   1.756  13.986  1.00  0.00           C  
ATOM   2569  CD1 LEU B 159     -20.871   1.954  13.261  1.00  0.00           C  
ATOM   2570  CD2 LEU B 159     -19.036   3.077  14.553  1.00  0.00           C  
ATOM   2571  H   LEU B 159     -17.857  -0.811  13.975  1.00  0.00           H  
ATOM   2572  HA  LEU B 159     -17.925   1.085  16.251  1.00  0.00           H  
ATOM   2573 1HB  LEU B 159     -20.209  -0.143  14.673  1.00  0.00           H  
ATOM   2574 2HB  LEU B 159     -20.337   1.154  15.865  1.00  0.00           H  
ATOM   2575  HG  LEU B 159     -18.832   1.393  13.244  1.00  0.00           H  
ATOM   2576 1HD1 LEU B 159     -20.747   2.695  12.471  1.00  0.00           H  
ATOM   2577 2HD1 LEU B 159     -21.191   1.009  12.823  1.00  0.00           H  
ATOM   2578 3HD1 LEU B 159     -21.624   2.300  13.968  1.00  0.00           H  
ATOM   2579 1HD2 LEU B 159     -18.933   3.804  13.747  1.00  0.00           H  
ATOM   2580 2HD2 LEU B 159     -19.745   3.452  15.292  1.00  0.00           H  
ATOM   2581 3HD2 LEU B 159     -18.067   2.921  15.027  1.00  0.00           H  
ATOM   2582  N   PRO B 160     -18.925  -0.465  18.101  1.00  0.00           N  
ATOM   2583  CA  PRO B 160     -19.314  -1.431  19.131  1.00  0.00           C  
ATOM   2584  C   PRO B 160     -20.633  -2.132  18.815  1.00  0.00           C  
ATOM   2585  O   PRO B 160     -21.522  -1.536  18.204  1.00  0.00           O  
ATOM   2586  CB  PRO B 160     -19.441  -0.571  20.391  1.00  0.00           C  
ATOM   2587  CG  PRO B 160     -19.675   0.816  19.885  1.00  0.00           C  
ATOM   2588  CD  PRO B 160     -19.055   0.937  18.523  1.00  0.00           C  
ATOM   2589  HA  PRO B 160     -18.515  -2.178  19.246  1.00  0.00           H  
ATOM   2590 1HB  PRO B 160     -20.270  -0.938  21.015  1.00  0.00           H  
ATOM   2591 2HB  PRO B 160     -18.525  -0.651  20.995  1.00  0.00           H  
ATOM   2592 1HG  PRO B 160     -20.754   1.027  19.839  1.00  0.00           H  
ATOM   2593 2HG  PRO B 160     -19.237   1.551  20.576  1.00  0.00           H  
ATOM   2594 1HD  PRO B 160     -19.728   1.503  17.862  1.00  0.00           H  
ATOM   2595 2HD  PRO B 160     -18.080   1.440  18.607  1.00  0.00           H  
ATOM   2596  N   ALA B 161     -20.723  -3.477  19.078  1.00  0.00           N  
ATOM   2597  CA  ALA B 161     -21.987  -4.192  18.919  1.00  0.00           C  
ATOM   2598  C   ALA B 161     -23.033  -3.682  19.906  1.00  0.00           C  
ATOM   2599  O   ALA B 161     -22.690  -3.137  20.957  1.00  0.00           O  
ATOM   2600  CB  ALA B 161     -21.776  -5.693  19.101  1.00  0.00           C  
ATOM   2601  H   ALA B 161     -19.906  -3.985  19.386  1.00  0.00           H  
ATOM   2602  HA  ALA B 161     -22.356  -4.007  17.910  1.00  0.00           H  
ATOM   2603 1HB  ALA B 161     -22.727  -6.212  18.979  1.00  0.00           H  
ATOM   2604 2HB  ALA B 161     -21.068  -6.054  18.355  1.00  0.00           H  
ATOM   2605 3HB  ALA B 161     -21.382  -5.887  20.098  1.00  0.00           H  
ATOM   2606  N   PRO B 162     -24.258  -3.499  19.506  1.00  0.00           N  
ATOM   2607  CA  PRO B 162     -25.275  -3.113  20.487  1.00  0.00           C  
ATOM   2608  C   PRO B 162     -25.183  -3.919  21.781  1.00  0.00           C  
ATOM   2609  O   PRO B 162     -24.617  -5.015  21.791  1.00  0.00           O  
ATOM   2610  OXT PRO B 162     -25.662  -3.487  22.793  1.00  0.00           O  
ATOM   2611  CB  PRO B 162     -26.592  -3.397  19.760  1.00  0.00           C  
ATOM   2612  CG  PRO B 162     -26.201  -4.202  18.562  1.00  0.00           C  
ATOM   2613  CD  PRO B 162     -24.704  -4.180  18.441  1.00  0.00           C  
ATOM   2614  HA  PRO B 162     -25.174  -2.040  20.710  1.00  0.00           H  
ATOM   2615 1HB  PRO B 162     -27.280  -3.939  20.426  1.00  0.00           H  
ATOM   2616 2HB  PRO B 162     -27.084  -2.451  19.490  1.00  0.00           H  
ATOM   2617 1HG  PRO B 162     -26.566  -5.235  18.663  1.00  0.00           H  
ATOM   2618 2HG  PRO B 162     -26.668  -3.787  17.657  1.00  0.00           H  
ATOM   2619 1HD  PRO B 162     -24.319  -5.210  18.457  1.00  0.00           H  
ATOM   2620 2HD  PRO B 162     -24.419  -3.674  17.507  1.00  0.00           H  
TER                                                                             
pae_binder 2.647
pae_interaction 7.366
pae_interaction1 6.589
pae_interaction2 8.142
pae_target 4.799
plddt_binder 90.486
plddt_target 88.449
plddt_total 89.216
score 0
silent_score 0
time 188.095
