# Supplementary material for: Improving de novo protein binder design with deep learning
Source: Nat Commun. 2023 May 6;14:2625. doi: 10.1038/s41467-023-38328-5 (PMC10163288; doi:10.1038/s41467-023-38328-5)
Supplement: Supplementary file 4 — Source Data File [file 41467_2023_38328_MOESM4_ESM.zip › all_data/experimental_structure_agreement/af2_initial_guess_template/IL7_complex_af2pred.pdb]

HEADER                                            13-MAR-23   XXXX              
EXPDTA    THEORETICAL MODEL                                                     
REMARK 220                                                                      
REMARK 220 EXPERIMENTAL DETAILS                                                 
REMARK 220  EXPERIMENT TYPE                : THEORETICAL MODELLING              
REMARK 220  DATE OF DATA COLLECTION        : 13-MAR-23                          
REMARK 220                                                                      
REMARK 220 REMARK: MODEL GENERATED BY ROSETTA                                   
REMARK 220  VERSION 2019.44+release.5aed75f2e79                                 
SSBOND     CYS B   61    CYS B   76                                       2.05  
SSBOND     CYS B   93    CYS B  101                                       2.14  
SSBOND     CYS B  127    CYS B  137                                       2.23  
ATOM      1  N   SER A   1      -4.080   9.012  29.400  1.00  0.00           N  
ATOM      2  CA  SER A   1      -5.188   8.833  28.467  1.00  0.00           C  
ATOM      3  C   SER A   1      -4.686   8.687  27.035  1.00  0.00           C  
ATOM      4  O   SER A   1      -3.606   9.177  26.696  1.00  0.00           O  
ATOM      5  CB  SER A   1      -6.161  10.010  28.558  1.00  0.00           C  
ATOM      6  OG  SER A   1      -5.630  11.152  27.908  1.00  0.00           O  
ATOM      7 1H   SER A   1      -4.438   9.105  30.329  1.00  0.00           H  
ATOM      8 2H   SER A   1      -3.474   8.218  29.355  1.00  0.00           H  
ATOM      9 3H   SER A   1      -3.568   9.836  29.156  1.00  0.00           H  
ATOM     10  HA  SER A   1      -5.721   7.919  28.734  1.00  0.00           H  
ATOM     11 1HB  SER A   1      -7.110   9.733  28.100  1.00  0.00           H  
ATOM     12 2HB  SER A   1      -6.357  10.240  29.605  1.00  0.00           H  
ATOM     13  HG  SER A   1      -4.772  10.888  27.567  1.00  0.00           H  
ATOM     14  N   VAL A   2      -5.255   7.774  26.200  1.00  0.00           N  
ATOM     15  CA  VAL A   2      -4.874   7.526  24.814  1.00  0.00           C  
ATOM     16  C   VAL A   2      -4.855   8.842  24.040  1.00  0.00           C  
ATOM     17  O   VAL A   2      -3.989   9.057  23.189  1.00  0.00           O  
ATOM     18  CB  VAL A   2      -5.829   6.521  24.133  1.00  0.00           C  
ATOM     19  CG1 VAL A   2      -7.230   7.114  23.997  1.00  0.00           C  
ATOM     20  CG2 VAL A   2      -5.285   6.109  22.767  1.00  0.00           C  
ATOM     21  H   VAL A   2      -6.006   7.236  26.608  1.00  0.00           H  
ATOM     22  HA  VAL A   2      -3.870   7.101  24.802  1.00  0.00           H  
ATOM     23  HB  VAL A   2      -5.922   5.637  24.764  1.00  0.00           H  
ATOM     24 1HG1 VAL A   2      -7.887   6.389  23.515  1.00  0.00           H  
ATOM     25 2HG1 VAL A   2      -7.620   7.355  24.985  1.00  0.00           H  
ATOM     26 3HG1 VAL A   2      -7.185   8.020  23.392  1.00  0.00           H  
ATOM     27 1HG2 VAL A   2      -5.969   5.400  22.302  1.00  0.00           H  
ATOM     28 2HG2 VAL A   2      -5.188   6.991  22.133  1.00  0.00           H  
ATOM     29 3HG2 VAL A   2      -4.308   5.642  22.890  1.00  0.00           H  
ATOM     30  N   ILE A   3      -5.647   9.859  24.447  1.00  0.00           N  
ATOM     31  CA  ILE A   3      -5.728  11.170  23.811  1.00  0.00           C  
ATOM     32  C   ILE A   3      -4.452  11.960  24.094  1.00  0.00           C  
ATOM     33  O   ILE A   3      -3.871  12.558  23.185  1.00  0.00           O  
ATOM     34  CB  ILE A   3      -6.965  11.958  24.295  1.00  0.00           C  
ATOM     35  CG1 ILE A   3      -8.252  11.287  23.800  1.00  0.00           C  
ATOM     36  CG2 ILE A   3      -6.893  13.415  23.830  1.00  0.00           C  
ATOM     37  CD1 ILE A   3      -9.527  11.924  24.336  1.00  0.00           C  
ATOM     38  H   ILE A   3      -6.218   9.670  25.258  1.00  0.00           H  
ATOM     39  HA  ILE A   3      -5.816  11.027  22.735  1.00  0.00           H  
ATOM     40  HB  ILE A   3      -7.006  11.937  25.384  1.00  0.00           H  
ATOM     41 1HG1 ILE A   3      -8.285  11.323  22.712  1.00  0.00           H  
ATOM     42 2HG1 ILE A   3      -8.250  10.236  24.092  1.00  0.00           H  
ATOM     43 1HG2 ILE A   3      -7.774  13.953  24.181  1.00  0.00           H  
ATOM     44 2HG2 ILE A   3      -5.997  13.882  24.236  1.00  0.00           H  
ATOM     45 3HG2 ILE A   3      -6.857  13.448  22.741  1.00  0.00           H  
ATOM     46 1HD1 ILE A   3     -10.393  11.393  23.941  1.00  0.00           H  
ATOM     47 2HD1 ILE A   3      -9.532  11.867  25.425  1.00  0.00           H  
ATOM     48 3HD1 ILE A   3      -9.570  12.967  24.027  1.00  0.00           H  
ATOM     49  N   GLU A   4      -4.041  11.961  25.384  1.00  0.00           N  
ATOM     50  CA  GLU A   4      -2.799  12.638  25.745  1.00  0.00           C  
ATOM     51  C   GLU A   4      -1.603  12.018  25.029  1.00  0.00           C  
ATOM     52  O   GLU A   4      -0.717  12.732  24.556  1.00  0.00           O  
ATOM     53  CB  GLU A   4      -2.585  12.596  27.260  1.00  0.00           C  
ATOM     54  CG  GLU A   4      -3.512  13.519  28.039  1.00  0.00           C  
ATOM     55  CD  GLU A   4      -3.320  13.431  29.544  1.00  0.00           C  
ATOM     56  OE1 GLU A   4      -3.942  14.229  30.283  1.00  0.00           O  
ATOM     57  OE2 GLU A   4      -2.541  12.559  29.989  1.00  0.00           O  
ATOM     58  H   GLU A   4      -4.578  11.501  26.105  1.00  0.00           H  
ATOM     59  HA  GLU A   4      -2.870  13.680  25.432  1.00  0.00           H  
ATOM     60 1HB  GLU A   4      -2.737  11.579  27.621  1.00  0.00           H  
ATOM     61 2HB  GLU A   4      -1.557  12.875  27.490  1.00  0.00           H  
ATOM     62 1HG  GLU A   4      -3.333  14.547  27.724  1.00  0.00           H  
ATOM     63 2HG  GLU A   4      -4.544  13.269  27.797  1.00  0.00           H  
ATOM     64  N   LYS A   5      -1.566  10.673  24.985  1.00  0.00           N  
ATOM     65  CA  LYS A   5      -0.504   9.960  24.281  1.00  0.00           C  
ATOM     66  C   LYS A   5      -0.463  10.350  22.806  1.00  0.00           C  
ATOM     67  O   LYS A   5       0.605  10.638  22.264  1.00  0.00           O  
ATOM     68  CB  LYS A   5      -0.689   8.448  24.419  1.00  0.00           C  
ATOM     69  CG  LYS A   5       0.443   7.628  23.818  1.00  0.00           C  
ATOM     70  CD  LYS A   5       0.247   6.138  24.066  1.00  0.00           C  
ATOM     71  CE  LYS A   5       1.373   5.316  23.454  1.00  0.00           C  
ATOM     72  NZ  LYS A   5       1.187   3.854  23.698  1.00  0.00           N  
ATOM     73  H   LYS A   5      -2.290  10.144  25.450  1.00  0.00           H  
ATOM     74  HA  LYS A   5       0.452  10.236  24.727  1.00  0.00           H  
ATOM     75 1HB  LYS A   5      -0.773   8.186  25.474  1.00  0.00           H  
ATOM     76 2HB  LYS A   5      -1.618   8.149  23.933  1.00  0.00           H  
ATOM     77 1HG  LYS A   5       0.489   7.804  22.743  1.00  0.00           H  
ATOM     78 2HG  LYS A   5       1.390   7.937  24.259  1.00  0.00           H  
ATOM     79 1HD  LYS A   5       0.215   5.949  25.140  1.00  0.00           H  
ATOM     80 2HD  LYS A   5      -0.699   5.818  23.630  1.00  0.00           H  
ATOM     81 1HE  LYS A   5       1.410   5.493  22.380  1.00  0.00           H  
ATOM     82 2HE  LYS A   5       2.325   5.627  23.884  1.00  0.00           H  
ATOM     83 1HZ  LYS A   5       1.951   3.342  23.279  1.00  0.00           H  
ATOM     84 2HZ  LYS A   5       1.169   3.678  24.693  1.00  0.00           H  
ATOM     85 3HZ  LYS A   5       0.315   3.552  23.287  1.00  0.00           H  
ATOM     86  N   LEU A   6      -1.578  10.376  22.041  1.00  0.00           N  
ATOM     87  CA  LEU A   6      -1.677  10.705  20.623  1.00  0.00           C  
ATOM     88  C   LEU A   6      -1.286  12.158  20.374  1.00  0.00           C  
ATOM     89  O   LEU A   6      -0.624  12.466  19.380  1.00  0.00           O  
ATOM     90  CB  LEU A   6      -3.097  10.451  20.112  1.00  0.00           C  
ATOM     91  CG  LEU A   6      -3.464   8.994  19.825  1.00  0.00           C  
ATOM     92  CD1 LEU A   6      -4.975   8.847  19.680  1.00  0.00           C  
ATOM     93  CD2 LEU A   6      -2.751   8.500  18.571  1.00  0.00           C  
ATOM     94  H   LEU A   6      -2.416  10.133  22.549  1.00  0.00           H  
ATOM     95  HA  LEU A   6      -0.989  10.066  20.071  1.00  0.00           H  
ATOM     96 1HB  LEU A   6      -3.804  10.825  20.851  1.00  0.00           H  
ATOM     97 2HB  LEU A   6      -3.239  11.011  19.188  1.00  0.00           H  
ATOM     98  HG  LEU A   6      -3.167   8.371  20.669  1.00  0.00           H  
ATOM     99 1HD1 LEU A   6      -5.221   7.805  19.476  1.00  0.00           H  
ATOM    100 2HD1 LEU A   6      -5.461   9.160  20.604  1.00  0.00           H  
ATOM    101 3HD1 LEU A   6      -5.324   9.470  18.857  1.00  0.00           H  
ATOM    102 1HD2 LEU A   6      -3.024   7.461  18.383  1.00  0.00           H  
ATOM    103 2HD2 LEU A   6      -3.047   9.113  17.719  1.00  0.00           H  
ATOM    104 3HD2 LEU A   6      -1.673   8.572  18.713  1.00  0.00           H  
ATOM    105  N   ARG A   7      -1.580  13.096  21.260  1.00  0.00           N  
ATOM    106  CA  ARG A   7      -1.193  14.496  21.122  1.00  0.00           C  
ATOM    107  C   ARG A   7       0.317  14.663  21.259  1.00  0.00           C  
ATOM    108  O   ARG A   7       0.931  15.437  20.522  1.00  0.00           O  
ATOM    109  CB  ARG A   7      -1.912  15.358  22.161  1.00  0.00           C  
ATOM    110  CG  ARG A   7      -3.388  15.573  21.868  1.00  0.00           C  
ATOM    111  CD  ARG A   7      -4.013  16.579  22.825  1.00  0.00           C  
ATOM    112  NE  ARG A   7      -5.427  16.795  22.533  1.00  0.00           N  
ATOM    113  CZ  ARG A   7      -6.203  17.679  23.154  1.00  0.00           C  
ATOM    114  NH1 ARG A   7      -5.714  18.451  24.118  1.00  0.00           N  
ATOM    115  NH2 ARG A   7      -7.477  17.793  22.809  1.00  0.00           N  
ATOM    116  H   ARG A   7      -2.104  12.808  22.074  1.00  0.00           H  
ATOM    117  HA  ARG A   7      -1.481  14.838  20.127  1.00  0.00           H  
ATOM    118 1HB  ARG A   7      -1.825  14.893  23.142  1.00  0.00           H  
ATOM    119 2HB  ARG A   7      -1.432  16.335  22.218  1.00  0.00           H  
ATOM    120 1HG  ARG A   7      -3.506  15.949  20.851  1.00  0.00           H  
ATOM    121 2HG  ARG A   7      -3.921  14.627  21.970  1.00  0.00           H  
ATOM    122 1HD  ARG A   7      -3.926  16.211  23.847  1.00  0.00           H  
ATOM    123 2HD  ARG A   7      -3.495  17.534  22.738  1.00  0.00           H  
ATOM    124  HE  ARG A   7      -5.848  16.232  21.806  1.00  0.00           H  
ATOM    125 1HH1 ARG A   7      -4.743  18.370  24.386  1.00  0.00           H  
ATOM    126 2HH1 ARG A   7      -6.312  19.119  24.583  1.00  0.00           H  
ATOM    127 1HH2 ARG A   7      -7.856  17.209  22.076  1.00  0.00           H  
ATOM    128 2HH2 ARG A   7      -8.069  18.463  23.278  1.00  0.00           H  
ATOM    129  N   LYS A   8       0.848  13.953  22.271  1.00  0.00           N  
ATOM    130  CA  LYS A   8       2.298  13.966  22.435  1.00  0.00           C  
ATOM    131  C   LYS A   8       2.997  13.440  21.184  1.00  0.00           C  
ATOM    132  O   LYS A   8       3.971  14.033  20.715  1.00  0.00           O  
ATOM    133  CB  LYS A   8       2.709  13.136  23.652  1.00  0.00           C  
ATOM    134  CG  LYS A   8       4.190  13.225  23.991  1.00  0.00           C  
ATOM    135  CD  LYS A   8       4.533  12.396  25.222  1.00  0.00           C  
ATOM    136  CE  LYS A   8       6.027  12.420  25.515  1.00  0.00           C  
ATOM    137  NZ  LYS A   8       6.371  11.583  26.703  1.00  0.00           N  
ATOM    138  H   LYS A   8       0.285  13.416  22.915  1.00  0.00           H  
ATOM    139  HA  LYS A   8       2.619  14.996  22.592  1.00  0.00           H  
ATOM    140 1HB  LYS A   8       2.142  13.463  24.524  1.00  0.00           H  
ATOM    141 2HB  LYS A   8       2.465  12.088  23.477  1.00  0.00           H  
ATOM    142 1HG  LYS A   8       4.779  12.864  23.147  1.00  0.00           H  
ATOM    143 2HG  LYS A   8       4.458  14.264  24.180  1.00  0.00           H  
ATOM    144 1HD  LYS A   8       3.997  12.789  26.087  1.00  0.00           H  
ATOM    145 2HD  LYS A   8       4.222  11.363  25.063  1.00  0.00           H  
ATOM    146 1HE  LYS A   8       6.573  12.047  24.650  1.00  0.00           H  
ATOM    147 2HE  LYS A   8       6.345  13.446  25.703  1.00  0.00           H  
ATOM    148 1HZ  LYS A   8       7.367  11.623  26.867  1.00  0.00           H  
ATOM    149 2HZ  LYS A   8       5.882  11.933  27.515  1.00  0.00           H  
ATOM    150 3HZ  LYS A   8       6.097  10.626  26.532  1.00  0.00           H  
ATOM    151  N   LEU A   9       2.519  12.298  20.683  1.00  0.00           N  
ATOM    152  CA  LEU A   9       3.097  11.684  19.493  1.00  0.00           C  
ATOM    153  C   LEU A   9       2.953  12.601  18.283  1.00  0.00           C  
ATOM    154  O   LEU A   9       3.867  12.702  17.462  1.00  0.00           O  
ATOM    155  CB  LEU A   9       2.431  10.335  19.209  1.00  0.00           C  
ATOM    156  CG  LEU A   9       2.749   9.203  20.186  1.00  0.00           C  
ATOM    157  CD1 LEU A   9       1.883   7.984  19.885  1.00  0.00           C  
ATOM    158  CD2 LEU A   9       4.230   8.842  20.123  1.00  0.00           C  
ATOM    159  H   LEU A   9       1.738  11.848  21.139  1.00  0.00           H  
ATOM    160  HA  LEU A   9       4.159  11.518  19.671  1.00  0.00           H  
ATOM    161 1HB  LEU A   9       1.351  10.473  19.212  1.00  0.00           H  
ATOM    162 2HB  LEU A   9       2.731  10.001  18.216  1.00  0.00           H  
ATOM    163  HG  LEU A   9       2.505   9.519  21.201  1.00  0.00           H  
ATOM    164 1HD1 LEU A   9       2.120   7.186  20.589  1.00  0.00           H  
ATOM    165 2HD1 LEU A   9       0.831   8.252  19.983  1.00  0.00           H  
ATOM    166 3HD1 LEU A   9       2.078   7.641  18.869  1.00  0.00           H  
ATOM    167 1HD2 LEU A   9       4.438   8.035  20.826  1.00  0.00           H  
ATOM    168 2HD2 LEU A   9       4.483   8.518  19.113  1.00  0.00           H  
ATOM    169 3HD2 LEU A   9       4.829   9.715  20.385  1.00  0.00           H  
ATOM    170  N   GLU A  10       1.794  13.193  18.111  1.00  0.00           N  
ATOM    171  CA  GLU A  10       1.573  14.143  17.025  1.00  0.00           C  
ATOM    172  C   GLU A  10       2.604  15.267  17.056  1.00  0.00           C  
ATOM    173  O   GLU A  10       3.155  15.640  16.019  1.00  0.00           O  
ATOM    174  CB  GLU A  10       0.158  14.724  17.099  1.00  0.00           C  
ATOM    175  CG  GLU A  10      -0.186  15.654  15.945  1.00  0.00           C  
ATOM    176  CD  GLU A  10      -0.528  17.066  16.394  1.00  0.00           C  
ATOM    177  OE1 GLU A  10      -0.466  17.999  15.561  1.00  0.00           O  
ATOM    178  OE2 GLU A  10      -0.860  17.240  17.587  1.00  0.00           O  
ATOM    179  H   GLU A  10       1.036  12.986  18.746  1.00  0.00           H  
ATOM    180  HA  GLU A  10       1.684  13.616  16.077  1.00  0.00           H  
ATOM    181 1HB  GLU A  10      -0.569  13.912  17.109  1.00  0.00           H  
ATOM    182 2HB  GLU A  10       0.041  15.279  18.030  1.00  0.00           H  
ATOM    183 1HG  GLU A  10       0.663  15.701  15.264  1.00  0.00           H  
ATOM    184 2HG  GLU A  10      -1.032  15.240  15.398  1.00  0.00           H  
ATOM    185  N   LYS A  11       2.815  15.919  18.268  1.00  0.00           N  
ATOM    186  CA  LYS A  11       3.797  16.986  18.434  1.00  0.00           C  
ATOM    187  C   LYS A  11       5.199  16.505  18.073  1.00  0.00           C  
ATOM    188  O   LYS A  11       5.955  17.220  17.412  1.00  0.00           O  
ATOM    189  CB  LYS A  11       3.778  17.514  19.870  1.00  0.00           C  
ATOM    190  CG  LYS A  11       2.557  18.359  20.203  1.00  0.00           C  
ATOM    191  CD  LYS A  11       2.612  18.882  21.633  1.00  0.00           C  
ATOM    192  CE  LYS A  11       1.347  19.647  21.998  1.00  0.00           C  
ATOM    193  NZ  LYS A  11       1.370  20.109  23.419  1.00  0.00           N  
ATOM    194  H   LYS A  11       2.259  15.634  19.062  1.00  0.00           H  
ATOM    195  HA  LYS A  11       3.538  17.803  17.759  1.00  0.00           H  
ATOM    196 1HB  LYS A  11       3.809  16.676  20.566  1.00  0.00           H  
ATOM    197 2HB  LYS A  11       4.667  18.120  20.047  1.00  0.00           H  
ATOM    198 1HG  LYS A  11       2.503  19.207  19.519  1.00  0.00           H  
ATOM    199 2HG  LYS A  11       1.656  17.759  20.081  1.00  0.00           H  
ATOM    200 1HD  LYS A  11       2.730  18.045  22.323  1.00  0.00           H  
ATOM    201 2HD  LYS A  11       3.469  19.546  21.745  1.00  0.00           H  
ATOM    202 1HE  LYS A  11       1.246  20.514  21.346  1.00  0.00           H  
ATOM    203 2HE  LYS A  11       0.478  19.005  21.850  1.00  0.00           H  
ATOM    204 1HZ  LYS A  11       0.517  20.611  23.624  1.00  0.00           H  
ATOM    205 2HZ  LYS A  11       1.446  19.310  24.032  1.00  0.00           H  
ATOM    206 3HZ  LYS A  11       2.162  20.719  23.562  1.00  0.00           H  
ATOM    207  N   GLN A  12       5.549  15.261  18.526  1.00  0.00           N  
ATOM    208  CA  GLN A  12       6.839  14.661  18.200  1.00  0.00           C  
ATOM    209  C   GLN A  12       6.997  14.483  16.693  1.00  0.00           C  
ATOM    210  O   GLN A  12       8.061  14.765  16.137  1.00  0.00           O  
ATOM    211  CB  GLN A  12       7.000  13.315  18.907  1.00  0.00           C  
ATOM    212  CG  GLN A  12       7.231  13.433  20.408  1.00  0.00           C  
ATOM    213  CD  GLN A  12       7.419  12.085  21.080  1.00  0.00           C  
ATOM    214  OE1 GLN A  12       7.569  11.058  20.411  1.00  0.00           O  
ATOM    215  NE2 GLN A  12       7.412  12.080  22.409  1.00  0.00           N  
ATOM    216  H   GLN A  12       4.898  14.745  19.101  1.00  0.00           H  
ATOM    217  HA  GLN A  12       7.628  15.330  18.543  1.00  0.00           H  
ATOM    218 1HB  GLN A  12       6.107  12.711  18.747  1.00  0.00           H  
ATOM    219 2HB  GLN A  12       7.842  12.775  18.475  1.00  0.00           H  
ATOM    220 1HG  GLN A  12       8.129  14.027  20.582  1.00  0.00           H  
ATOM    221 2HG  GLN A  12       6.368  13.920  20.861  1.00  0.00           H  
ATOM    222 1HE2 GLN A  12       7.532  11.220  22.907  1.00  0.00           H  
ATOM    223 2HE2 GLN A  12       7.287  12.935  22.912  1.00  0.00           H  
ATOM    224  N   ALA A  13       5.974  13.859  16.025  1.00  0.00           N  
ATOM    225  CA  ALA A  13       5.986  13.658  14.578  1.00  0.00           C  
ATOM    226  C   ALA A  13       6.162  14.984  13.842  1.00  0.00           C  
ATOM    227  O   ALA A  13       6.887  15.057  12.847  1.00  0.00           O  
ATOM    228  CB  ALA A  13       4.702  12.968  14.125  1.00  0.00           C  
ATOM    229  H   ALA A  13       5.185  13.528  16.561  1.00  0.00           H  
ATOM    230  HA  ALA A  13       6.835  13.020  14.332  1.00  0.00           H  
ATOM    231 1HB  ALA A  13       4.727  12.826  13.045  1.00  0.00           H  
ATOM    232 2HB  ALA A  13       4.617  11.999  14.617  1.00  0.00           H  
ATOM    233 3HB  ALA A  13       3.845  13.585  14.390  1.00  0.00           H  
ATOM    234  N   ARG A  14       5.559  16.130  14.325  1.00  0.00           N  
ATOM    235  CA  ARG A  14       5.675  17.461  13.739  1.00  0.00           C  
ATOM    236  C   ARG A  14       7.104  17.983  13.844  1.00  0.00           C  
ATOM    237  O   ARG A  14       7.639  18.541  12.884  1.00  0.00           O  
ATOM    238  CB  ARG A  14       4.710  18.434  14.418  1.00  0.00           C  
ATOM    239  CG  ARG A  14       4.641  19.799  13.752  1.00  0.00           C  
ATOM    240  CD  ARG A  14       3.631  20.710  14.436  1.00  0.00           C  
ATOM    241  NE  ARG A  14       2.262  20.387  14.046  1.00  0.00           N  
ATOM    242  CZ  ARG A  14       1.175  20.973  14.539  1.00  0.00           C  
ATOM    243  NH1 ARG A  14       1.276  21.929  15.456  1.00  0.00           N  
ATOM    244  NH2 ARG A  14      -0.024  20.602  14.113  1.00  0.00           N  
ATOM    245  H   ARG A  14       4.997  16.005  15.155  1.00  0.00           H  
ATOM    246  HA  ARG A  14       5.417  17.397  12.681  1.00  0.00           H  
ATOM    247 1HB  ARG A  14       3.708  18.008  14.423  1.00  0.00           H  
ATOM    248 2HB  ARG A  14       5.009  18.578  15.456  1.00  0.00           H  
ATOM    249 1HG  ARG A  14       5.620  20.277  13.799  1.00  0.00           H  
ATOM    250 2HG  ARG A  14       4.344  19.681  12.709  1.00  0.00           H  
ATOM    251 1HD  ARG A  14       3.715  20.599  15.517  1.00  0.00           H  
ATOM    252 2HD  ARG A  14       3.830  21.745  14.161  1.00  0.00           H  
ATOM    253  HE  ARG A  14       2.129  19.665  13.350  1.00  0.00           H  
ATOM    254 1HH1 ARG A  14       2.186  22.218  15.786  1.00  0.00           H  
ATOM    255 2HH1 ARG A  14       0.443  22.367  15.823  1.00  0.00           H  
ATOM    256 1HH2 ARG A  14      -0.110  19.876  13.415  1.00  0.00           H  
ATOM    257 2HH2 ARG A  14      -0.851  21.045  14.485  1.00  0.00           H  
ATOM    258  N   LYS A  15       7.653  17.784  14.995  1.00  0.00           N  
ATOM    259  CA  LYS A  15       9.027  18.216  15.229  1.00  0.00           C  
ATOM    260  C   LYS A  15       9.994  17.510  14.283  1.00  0.00           C  
ATOM    261  O   LYS A  15      10.961  18.112  13.811  1.00  0.00           O  
ATOM    262  CB  LYS A  15       9.432  17.957  16.681  1.00  0.00           C  
ATOM    263  CG  LYS A  15       8.825  18.935  17.677  1.00  0.00           C  
ATOM    264  CD  LYS A  15       9.315  18.666  19.094  1.00  0.00           C  
ATOM    265  CE  LYS A  15       8.655  19.598  20.101  1.00  0.00           C  
ATOM    266  NZ  LYS A  15       9.089  19.300  21.499  1.00  0.00           N  
ATOM    267  H   LYS A  15       7.146  17.332  15.742  1.00  0.00           H  
ATOM    268  HA  LYS A  15       9.090  19.287  15.036  1.00  0.00           H  
ATOM    269 1HB  LYS A  15       9.130  16.950  16.969  1.00  0.00           H  
ATOM    270 2HB  LYS A  15      10.517  18.012  16.771  1.00  0.00           H  
ATOM    271 1HG  LYS A  15       9.095  19.954  17.398  1.00  0.00           H  
ATOM    272 2HG  LYS A  15       7.739  18.848  17.657  1.00  0.00           H  
ATOM    273 1HD  LYS A  15       9.090  17.634  19.367  1.00  0.00           H  
ATOM    274 2HD  LYS A  15      10.395  18.808  19.139  1.00  0.00           H  
ATOM    275 1HE  LYS A  15       8.912  20.629  19.864  1.00  0.00           H  
ATOM    276 2HE  LYS A  15       7.572  19.493  20.039  1.00  0.00           H  
ATOM    277 1HZ  LYS A  15       8.632  19.936  22.137  1.00  0.00           H  
ATOM    278 2HZ  LYS A  15       8.839  18.350  21.734  1.00  0.00           H  
ATOM    279 3HZ  LYS A  15      10.090  19.412  21.572  1.00  0.00           H  
ATOM    280  N   GLN A  16       9.699  16.252  13.819  1.00  0.00           N  
ATOM    281  CA  GLN A  16      10.560  15.448  12.958  1.00  0.00           C  
ATOM    282  C   GLN A  16      10.229  15.673  11.485  1.00  0.00           C  
ATOM    283  O   GLN A  16      10.920  15.159  10.603  1.00  0.00           O  
ATOM    284  CB  GLN A  16      10.432  13.964  13.304  1.00  0.00           C  
ATOM    285  CG  GLN A  16      10.989  13.601  14.674  1.00  0.00           C  
ATOM    286  CD  GLN A  16      10.967  12.108  14.941  1.00  0.00           C  
ATOM    287  OE1 GLN A  16      10.946  11.298  14.008  1.00  0.00           O  
ATOM    288  NE2 GLN A  16      10.971  11.733  16.215  1.00  0.00           N  
ATOM    289  H   GLN A  16       8.808  15.877  14.112  1.00  0.00           H  
ATOM    290  HA  GLN A  16      11.593  15.754  13.119  1.00  0.00           H  
ATOM    291 1HB  GLN A  16       9.382  13.673  13.276  1.00  0.00           H  
ATOM    292 2HB  GLN A  16      10.956  13.369  12.556  1.00  0.00           H  
ATOM    293 1HG  GLN A  16      12.023  13.941  14.736  1.00  0.00           H  
ATOM    294 2HG  GLN A  16      10.388  14.091  15.440  1.00  0.00           H  
ATOM    295 1HE2 GLN A  16      10.957  10.760  16.451  1.00  0.00           H  
ATOM    296 2HE2 GLN A  16      10.988  12.422  16.940  1.00  0.00           H  
ATOM    297  N   GLY A  17       9.131  16.500  11.247  1.00  0.00           N  
ATOM    298  CA  GLY A  17       8.706  16.785   9.885  1.00  0.00           C  
ATOM    299  C   GLY A  17       8.040  15.602   9.208  1.00  0.00           C  
ATOM    300  O   GLY A  17       8.124  15.450   7.988  1.00  0.00           O  
ATOM    301  H   GLY A  17       8.621  16.908  12.017  1.00  0.00           H  
ATOM    302 1HA  GLY A  17       8.009  17.623   9.889  1.00  0.00           H  
ATOM    303 2HA  GLY A  17       9.568  17.087   9.291  1.00  0.00           H  
ATOM    304  N   ASP A  18       7.569  14.539  10.044  1.00  0.00           N  
ATOM    305  CA  ASP A  18       6.878  13.369   9.511  1.00  0.00           C  
ATOM    306  C   ASP A  18       5.389  13.650   9.323  1.00  0.00           C  
ATOM    307  O   ASP A  18       4.586  13.401  10.225  1.00  0.00           O  
ATOM    308  CB  ASP A  18       7.073  12.164  10.433  1.00  0.00           C  
ATOM    309  CG  ASP A  18       6.768  10.841   9.752  1.00  0.00           C  
ATOM    310  OD1 ASP A  18       5.843  10.786   8.913  1.00  0.00           O  
ATOM    311  OD2 ASP A  18       7.456   9.844  10.060  1.00  0.00           O  
ATOM    312  H   ASP A  18       7.724  14.608  11.040  1.00  0.00           H  
ATOM    313  HA  ASP A  18       7.301  13.132   8.535  1.00  0.00           H  
ATOM    314 1HB  ASP A  18       8.103  12.142  10.791  1.00  0.00           H  
ATOM    315 2HB  ASP A  18       6.426  12.264  11.305  1.00  0.00           H  
ATOM    316  N   GLU A  19       4.965  14.142   8.219  1.00  0.00           N  
ATOM    317  CA  GLU A  19       3.616  14.614   7.922  1.00  0.00           C  
ATOM    318  C   GLU A  19       2.622  13.456   7.885  1.00  0.00           C  
ATOM    319  O   GLU A  19       1.442  13.633   8.195  1.00  0.00           O  
ATOM    320  CB  GLU A  19       3.591  15.370   6.591  1.00  0.00           C  
ATOM    321  CG  GLU A  19       4.365  16.681   6.615  1.00  0.00           C  
ATOM    322  CD  GLU A  19       4.306  17.436   5.296  1.00  0.00           C  
ATOM    323  OE1 GLU A  19       4.800  18.584   5.232  1.00  0.00           O  
ATOM    324  OE2 GLU A  19       3.759  16.875   4.320  1.00  0.00           O  
ATOM    325  H   GLU A  19       5.673  14.192   7.500  1.00  0.00           H  
ATOM    326  HA  GLU A  19       3.305  15.295   8.715  1.00  0.00           H  
ATOM    327 1HB  GLU A  19       4.012  14.740   5.807  1.00  0.00           H  
ATOM    328 2HB  GLU A  19       2.559  15.589   6.316  1.00  0.00           H  
ATOM    329 1HG  GLU A  19       3.957  17.317   7.400  1.00  0.00           H  
ATOM    330 2HG  GLU A  19       5.406  16.472   6.859  1.00  0.00           H  
ATOM    331  N   VAL A  20       3.129  12.198   7.548  1.00  0.00           N  
ATOM    332  CA  VAL A  20       2.278  11.013   7.497  1.00  0.00           C  
ATOM    333  C   VAL A  20       1.833  10.636   8.908  1.00  0.00           C  
ATOM    334  O   VAL A  20       0.647  10.400   9.150  1.00  0.00           O  
ATOM    335  CB  VAL A  20       3.002   9.822   6.830  1.00  0.00           C  
ATOM    336  CG1 VAL A  20       2.157   8.553   6.927  1.00  0.00           C  
ATOM    337  CG2 VAL A  20       3.323  10.143   5.371  1.00  0.00           C  
ATOM    338  H   VAL A  20       4.112  12.107   7.334  1.00  0.00           H  
ATOM    339  HA  VAL A  20       1.393  11.247   6.904  1.00  0.00           H  
ATOM    340  HB  VAL A  20       3.930   9.625   7.368  1.00  0.00           H  
ATOM    341 1HG1 VAL A  20       2.686   7.726   6.451  1.00  0.00           H  
ATOM    342 2HG1 VAL A  20       1.979   8.314   7.975  1.00  0.00           H  
ATOM    343 3HG1 VAL A  20       1.204   8.711   6.423  1.00  0.00           H  
ATOM    344 1HG2 VAL A  20       3.833   9.295   4.916  1.00  0.00           H  
ATOM    345 2HG2 VAL A  20       2.398  10.343   4.830  1.00  0.00           H  
ATOM    346 3HG2 VAL A  20       3.967  11.021   5.325  1.00  0.00           H  
ATOM    347  N   LEU A  21       2.731  10.658   9.841  1.00  0.00           N  
ATOM    348  CA  LEU A  21       2.421  10.284  11.217  1.00  0.00           C  
ATOM    349  C   LEU A  21       1.576  11.357  11.895  1.00  0.00           C  
ATOM    350  O   LEU A  21       0.723  11.046  12.729  1.00  0.00           O  
ATOM    351  CB  LEU A  21       3.708  10.053  12.013  1.00  0.00           C  
ATOM    352  CG  LEU A  21       4.552   8.845  11.602  1.00  0.00           C  
ATOM    353  CD1 LEU A  21       5.749   8.693  12.534  1.00  0.00           C  
ATOM    354  CD2 LEU A  21       3.705   7.577  11.599  1.00  0.00           C  
ATOM    355  H   LEU A  21       3.672  10.942   9.608  1.00  0.00           H  
ATOM    356  HA  LEU A  21       1.849   9.357  11.203  1.00  0.00           H  
ATOM    357 1HB  LEU A  21       4.337  10.936  11.920  1.00  0.00           H  
ATOM    358 2HB  LEU A  21       3.449   9.927  13.064  1.00  0.00           H  
ATOM    359  HG  LEU A  21       4.953   9.005  10.601  1.00  0.00           H  
ATOM    360 1HD1 LEU A  21       6.340   7.829  12.229  1.00  0.00           H  
ATOM    361 2HD1 LEU A  21       6.366   9.590  12.483  1.00  0.00           H  
ATOM    362 3HD1 LEU A  21       5.399   8.550  13.556  1.00  0.00           H  
ATOM    363 1HD2 LEU A  21       4.322   6.728  11.303  1.00  0.00           H  
ATOM    364 2HD2 LEU A  21       3.305   7.404  12.598  1.00  0.00           H  
ATOM    365 3HD2 LEU A  21       2.882   7.691  10.893  1.00  0.00           H  
ATOM    366  N   VAL A  22       1.822  12.617  11.509  1.00  0.00           N  
ATOM    367  CA  VAL A  22       0.978  13.695  12.015  1.00  0.00           C  
ATOM    368  C   VAL A  22      -0.463  13.480  11.559  1.00  0.00           C  
ATOM    369  O   VAL A  22      -1.393  13.548  12.366  1.00  0.00           O  
ATOM    370  CB  VAL A  22       1.484  15.078  11.550  1.00  0.00           C  
ATOM    371  CG1 VAL A  22       0.482  16.171  11.918  1.00  0.00           C  
ATOM    372  CG2 VAL A  22       2.853  15.378  12.158  1.00  0.00           C  
ATOM    373  H   VAL A  22       2.577  12.839  10.876  1.00  0.00           H  
ATOM    374  HA  VAL A  22       1.005  13.673  13.105  1.00  0.00           H  
ATOM    375  HB  VAL A  22       1.566  15.078  10.463  1.00  0.00           H  
ATOM    376 1HG1 VAL A  22       0.858  17.138  11.581  1.00  0.00           H  
ATOM    377 2HG1 VAL A  22      -0.474  15.966  11.436  1.00  0.00           H  
ATOM    378 3HG1 VAL A  22       0.347  16.192  12.999  1.00  0.00           H  
ATOM    379 1HG2 VAL A  22       3.195  16.356  11.820  1.00  0.00           H  
ATOM    380 2HG2 VAL A  22       2.776  15.376  13.245  1.00  0.00           H  
ATOM    381 3HG2 VAL A  22       3.566  14.616  11.843  1.00  0.00           H  
ATOM    382  N   MET A  23      -0.607  13.293  10.254  1.00  0.00           N  
ATOM    383  CA  MET A  23      -1.930  13.037   9.693  1.00  0.00           C  
ATOM    384  C   MET A  23      -2.599  11.858  10.392  1.00  0.00           C  
ATOM    385  O   MET A  23      -3.771  11.934  10.763  1.00  0.00           O  
ATOM    386  CB  MET A  23      -1.834  12.768   8.190  1.00  0.00           C  
ATOM    387  CG  MET A  23      -3.176  12.493   7.530  1.00  0.00           C  
ATOM    388  SD  MET A  23      -2.999  11.736   5.868  1.00  0.00           S  
ATOM    389  CE  MET A  23      -2.230  10.155   6.316  1.00  0.00           C  
ATOM    390  H   MET A  23       0.191  13.325   9.636  1.00  0.00           H  
ATOM    391  HA  MET A  23      -2.549  13.921   9.849  1.00  0.00           H  
ATOM    392 1HB  MET A  23      -1.381  13.626   7.695  1.00  0.00           H  
ATOM    393 2HB  MET A  23      -1.185  11.909   8.015  1.00  0.00           H  
ATOM    394 1HG  MET A  23      -3.759  11.819   8.157  1.00  0.00           H  
ATOM    395 2HG  MET A  23      -3.729  13.426   7.428  1.00  0.00           H  
ATOM    396 1HE  MET A  23      -2.053   9.568   5.414  1.00  0.00           H  
ATOM    397 2HE  MET A  23      -1.281  10.342   6.820  1.00  0.00           H  
ATOM    398 3HE  MET A  23      -2.893   9.604   6.984  1.00  0.00           H  
ATOM    399  N   LEU A  24      -1.914  10.775  10.644  1.00  0.00           N  
ATOM    400  CA  LEU A  24      -2.442   9.560  11.254  1.00  0.00           C  
ATOM    401  C   LEU A  24      -2.857   9.813  12.699  1.00  0.00           C  
ATOM    402  O   LEU A  24      -3.918   9.360  13.134  1.00  0.00           O  
ATOM    403  CB  LEU A  24      -1.404   8.436  11.197  1.00  0.00           C  
ATOM    404  CG  LEU A  24      -1.187   7.782   9.832  1.00  0.00           C  
ATOM    405  CD1 LEU A  24       0.014   6.843   9.880  1.00  0.00           C  
ATOM    406  CD2 LEU A  24      -2.441   7.033   9.393  1.00  0.00           C  
ATOM    407  H   LEU A  24      -0.939  10.811  10.384  1.00  0.00           H  
ATOM    408  HA  LEU A  24      -3.324   9.248  10.696  1.00  0.00           H  
ATOM    409 1HB  LEU A  24      -0.444   8.833  11.524  1.00  0.00           H  
ATOM    410 2HB  LEU A  24      -1.704   7.650  11.890  1.00  0.00           H  
ATOM    411  HG  LEU A  24      -0.957   8.550   9.093  1.00  0.00           H  
ATOM    412 1HD1 LEU A  24       0.157   6.385   8.901  1.00  0.00           H  
ATOM    413 2HD1 LEU A  24       0.907   7.408  10.149  1.00  0.00           H  
ATOM    414 3HD1 LEU A  24      -0.162   6.065  10.622  1.00  0.00           H  
ATOM    415 1HD2 LEU A  24      -2.269   6.574   8.419  1.00  0.00           H  
ATOM    416 2HD2 LEU A  24      -2.676   6.258  10.123  1.00  0.00           H  
ATOM    417 3HD2 LEU A  24      -3.276   7.731   9.323  1.00  0.00           H  
ATOM    418  N   ALA A  25      -2.006  10.455  13.472  1.00  0.00           N  
ATOM    419  CA  ALA A  25      -2.320  10.809  14.854  1.00  0.00           C  
ATOM    420  C   ALA A  25      -3.569  11.682  14.926  1.00  0.00           C  
ATOM    421  O   ALA A  25      -4.451  11.448  15.757  1.00  0.00           O  
ATOM    422  CB  ALA A  25      -1.137  11.523  15.503  1.00  0.00           C  
ATOM    423  H   ALA A  25      -1.106  10.709  13.091  1.00  0.00           H  
ATOM    424  HA  ALA A  25      -2.520   9.888  15.402  1.00  0.00           H  
ATOM    425 1HB  ALA A  25      -1.387  11.780  16.532  1.00  0.00           H  
ATOM    426 2HB  ALA A  25      -0.267  10.867  15.494  1.00  0.00           H  
ATOM    427 3HB  ALA A  25      -0.912  12.432  14.947  1.00  0.00           H  
ATOM    428  N   ARG A  26      -3.750  12.607  14.021  1.00  0.00           N  
ATOM    429  CA  ARG A  26      -4.917  13.482  13.985  1.00  0.00           C  
ATOM    430  C   ARG A  26      -6.171  12.706  13.598  1.00  0.00           C  
ATOM    431  O   ARG A  26      -7.248  12.939  14.152  1.00  0.00           O  
ATOM    432  CB  ARG A  26      -4.694  14.638  13.008  1.00  0.00           C  
ATOM    433  CG  ARG A  26      -3.730  15.698  13.517  1.00  0.00           C  
ATOM    434  CD  ARG A  26      -3.554  16.829  12.514  1.00  0.00           C  
ATOM    435  NE  ARG A  26      -2.730  17.906  13.055  1.00  0.00           N  
ATOM    436  CZ  ARG A  26      -2.479  19.055  12.433  1.00  0.00           C  
ATOM    437  NH1 ARG A  26      -2.987  19.299  11.231  1.00  0.00           N  
ATOM    438  NH2 ARG A  26      -1.715  19.966  13.017  1.00  0.00           N  
ATOM    439  H   ARG A  26      -3.036  12.710  13.315  1.00  0.00           H  
ATOM    440  HA  ARG A  26      -5.071  13.895  14.982  1.00  0.00           H  
ATOM    441 1HB  ARG A  26      -4.305  14.250  12.068  1.00  0.00           H  
ATOM    442 2HB  ARG A  26      -5.647  15.122  12.793  1.00  0.00           H  
ATOM    443 1HG  ARG A  26      -4.112  16.121  14.446  1.00  0.00           H  
ATOM    444 2HG  ARG A  26      -2.754  15.246  13.698  1.00  0.00           H  
ATOM    445 1HD  ARG A  26      -3.071  16.446  11.615  1.00  0.00           H  
ATOM    446 2HD  ARG A  26      -4.529  17.240  12.255  1.00  0.00           H  
ATOM    447  HE  ARG A  26      -2.319  17.770  13.969  1.00  0.00           H  
ATOM    448 1HH1 ARG A  26      -3.571  18.609  10.780  1.00  0.00           H  
ATOM    449 2HH1 ARG A  26      -2.790  20.174  10.768  1.00  0.00           H  
ATOM    450 1HH2 ARG A  26      -1.325  19.787  13.932  1.00  0.00           H  
ATOM    451 2HH2 ARG A  26      -1.522  20.839  12.548  1.00  0.00           H  
ATOM    452  N   MET A  27      -5.997  11.865  12.649  1.00  0.00           N  
ATOM    453  CA  MET A  27      -7.119  11.037  12.214  1.00  0.00           C  
ATOM    454  C   MET A  27      -7.625  10.164  13.357  1.00  0.00           C  
ATOM    455  O   MET A  27      -8.834  10.051  13.569  1.00  0.00           O  
ATOM    456  CB  MET A  27      -6.713  10.162  11.027  1.00  0.00           C  
ATOM    457  CG  MET A  27      -6.634  10.916   9.709  1.00  0.00           C  
ATOM    458  SD  MET A  27      -6.103   9.844   8.317  1.00  0.00           S  
ATOM    459  CE  MET A  27      -7.496   8.682   8.259  1.00  0.00           C  
ATOM    460  H   MET A  27      -5.102  11.760  12.193  1.00  0.00           H  
ATOM    461  HA  MET A  27      -7.931  11.692  11.901  1.00  0.00           H  
ATOM    462 1HB  MET A  27      -5.740   9.714  11.222  1.00  0.00           H  
ATOM    463 2HB  MET A  27      -7.431   9.349  10.912  1.00  0.00           H  
ATOM    464 1HG  MET A  27      -7.611  11.335   9.470  1.00  0.00           H  
ATOM    465 2HG  MET A  27      -5.925  11.738   9.802  1.00  0.00           H  
ATOM    466 1HE  MET A  27      -7.332   7.957   7.461  1.00  0.00           H  
ATOM    467 2HE  MET A  27      -7.575   8.161   9.214  1.00  0.00           H  
ATOM    468 3HE  MET A  27      -8.419   9.230   8.067  1.00  0.00           H  
ATOM    469  N   VAL A  28      -6.705   9.506  14.063  1.00  0.00           N  
ATOM    470  CA  VAL A  28      -7.063   8.640  15.181  1.00  0.00           C  
ATOM    471  C   VAL A  28      -7.833   9.441  16.229  1.00  0.00           C  
ATOM    472  O   VAL A  28      -8.860   8.984  16.737  1.00  0.00           O  
ATOM    473  CB  VAL A  28      -5.814   7.991  15.819  1.00  0.00           C  
ATOM    474  CG1 VAL A  28      -6.197   7.190  17.062  1.00  0.00           C  
ATOM    475  CG2 VAL A  28      -5.100   7.099  14.804  1.00  0.00           C  
ATOM    476  H   VAL A  28      -5.732   9.612  13.815  1.00  0.00           H  
ATOM    477  HA  VAL A  28      -7.707   7.842  14.809  1.00  0.00           H  
ATOM    478  HB  VAL A  28      -5.135   8.778  16.147  1.00  0.00           H  
ATOM    479 1HG1 VAL A  28      -5.303   6.742  17.496  1.00  0.00           H  
ATOM    480 2HG1 VAL A  28      -6.661   7.852  17.793  1.00  0.00           H  
ATOM    481 3HG1 VAL A  28      -6.899   6.403  16.786  1.00  0.00           H  
ATOM    482 1HG2 VAL A  28      -4.222   6.650  15.268  1.00  0.00           H  
ATOM    483 2HG2 VAL A  28      -5.777   6.312  14.471  1.00  0.00           H  
ATOM    484 3HG2 VAL A  28      -4.790   7.698  13.947  1.00  0.00           H  
ATOM    485  N   LEU A  29      -7.375  10.614  16.563  1.00  0.00           N  
ATOM    486  CA  LEU A  29      -8.038  11.490  17.523  1.00  0.00           C  
ATOM    487  C   LEU A  29      -9.441  11.855  17.048  1.00  0.00           C  
ATOM    488  O   LEU A  29     -10.397  11.804  17.825  1.00  0.00           O  
ATOM    489  CB  LEU A  29      -7.215  12.762  17.745  1.00  0.00           C  
ATOM    490  CG  LEU A  29      -5.968  12.619  18.618  1.00  0.00           C  
ATOM    491  CD1 LEU A  29      -5.100  13.868  18.512  1.00  0.00           C  
ATOM    492  CD2 LEU A  29      -6.358  12.354  20.069  1.00  0.00           C  
ATOM    493  H   LEU A  29      -6.517  10.921  16.128  1.00  0.00           H  
ATOM    494  HA  LEU A  29      -8.124  10.961  18.471  1.00  0.00           H  
ATOM    495 1HB  LEU A  29      -6.892  13.140  16.776  1.00  0.00           H  
ATOM    496 2HB  LEU A  29      -7.854  13.513  18.210  1.00  0.00           H  
ATOM    497  HG  LEU A  29      -5.364  11.786  18.256  1.00  0.00           H  
ATOM    498 1HD1 LEU A  29      -4.216  13.751  19.139  1.00  0.00           H  
ATOM    499 2HD1 LEU A  29      -4.793  14.011  17.476  1.00  0.00           H  
ATOM    500 3HD1 LEU A  29      -5.669  14.735  18.845  1.00  0.00           H  
ATOM    501 1HD2 LEU A  29      -5.457  12.254  20.676  1.00  0.00           H  
ATOM    502 2HD2 LEU A  29      -6.957  13.185  20.442  1.00  0.00           H  
ATOM    503 3HD2 LEU A  29      -6.939  11.433  20.127  1.00  0.00           H  
ATOM    504  N   GLU A  30      -9.504  12.267  15.762  1.00  0.00           N  
ATOM    505  CA  GLU A  30     -10.793  12.641  15.186  1.00  0.00           C  
ATOM    506  C   GLU A  30     -11.781  11.479  15.242  1.00  0.00           C  
ATOM    507  O   GLU A  30     -12.931  11.655  15.648  1.00  0.00           O  
ATOM    508  CB  GLU A  30     -10.619  13.115  13.741  1.00  0.00           C  
ATOM    509  CG  GLU A  30     -11.913  13.578  13.086  1.00  0.00           C  
ATOM    510  CD  GLU A  30     -11.741  13.965  11.626  1.00  0.00           C  
ATOM    511  OE1 GLU A  30     -12.759  14.189  10.933  1.00  0.00           O  
ATOM    512  OE2 GLU A  30     -10.578  14.043  11.170  1.00  0.00           O  
ATOM    513  H   GLU A  30      -8.674  12.322  15.189  1.00  0.00           H  
ATOM    514  HA  GLU A  30     -11.210  13.460  15.773  1.00  0.00           H  
ATOM    515 1HB  GLU A  30      -9.909  13.941  13.712  1.00  0.00           H  
ATOM    516 2HB  GLU A  30     -10.204  12.306  13.140  1.00  0.00           H  
ATOM    517 1HG  GLU A  30     -12.648  12.776  13.150  1.00  0.00           H  
ATOM    518 2HG  GLU A  30     -12.301  14.433  13.637  1.00  0.00           H  
ATOM    519  N   TYR A  31     -11.332  10.266  14.908  1.00  0.00           N  
ATOM    520  CA  TYR A  31     -12.194   9.089  14.884  1.00  0.00           C  
ATOM    521  C   TYR A  31     -12.606   8.686  16.294  1.00  0.00           C  
ATOM    522  O   TYR A  31     -13.729   8.224  16.512  1.00  0.00           O  
ATOM    523  CB  TYR A  31     -11.488   7.919  14.191  1.00  0.00           C  
ATOM    524  CG  TYR A  31     -11.308   8.113  12.705  1.00  0.00           C  
ATOM    525  CD1 TYR A  31     -12.048   9.068  12.013  1.00  0.00           C  
ATOM    526  CD2 TYR A  31     -10.399   7.340  11.991  1.00  0.00           C  
ATOM    527  CE1 TYR A  31     -11.887   9.249  10.643  1.00  0.00           C  
ATOM    528  CE2 TYR A  31     -10.230   7.511  10.621  1.00  0.00           C  
ATOM    529  CZ  TYR A  31     -10.977   8.467   9.957  1.00  0.00           C  
ATOM    530  OH  TYR A  31     -10.813   8.641   8.601  1.00  0.00           O  
ATOM    531  H   TYR A  31     -10.357  10.167  14.664  1.00  0.00           H  
ATOM    532  HA  TYR A  31     -13.096   9.332  14.323  1.00  0.00           H  
ATOM    533 1HB  TYR A  31     -10.504   7.771  14.638  1.00  0.00           H  
ATOM    534 2HB  TYR A  31     -12.059   7.005  14.349  1.00  0.00           H  
ATOM    535  HD1 TYR A  31     -12.769   9.690  12.545  1.00  0.00           H  
ATOM    536  HD2 TYR A  31      -9.805   6.584  12.504  1.00  0.00           H  
ATOM    537  HE1 TYR A  31     -12.476  10.002  10.120  1.00  0.00           H  
ATOM    538  HE2 TYR A  31      -9.514   6.893  10.079  1.00  0.00           H  
ATOM    539  HH  TYR A  31     -10.150   8.026   8.278  1.00  0.00           H  
ATOM    540  N   LEU A  32     -11.633   8.755  17.178  1.00  0.00           N  
ATOM    541  CA  LEU A  32     -11.934   8.483  18.580  1.00  0.00           C  
ATOM    542  C   LEU A  32     -13.009   9.432  19.099  1.00  0.00           C  
ATOM    543  O   LEU A  32     -13.952   9.002  19.767  1.00  0.00           O  
ATOM    544  CB  LEU A  32     -10.670   8.610  19.434  1.00  0.00           C  
ATOM    545  CG  LEU A  32     -10.803   8.214  20.905  1.00  0.00           C  
ATOM    546  CD1 LEU A  32     -11.161   6.737  21.026  1.00  0.00           C  
ATOM    547  CD2 LEU A  32      -9.514   8.520  21.660  1.00  0.00           C  
ATOM    548  H   LEU A  32     -10.687   8.990  16.915  1.00  0.00           H  
ATOM    549  HA  LEU A  32     -12.308   7.463  18.662  1.00  0.00           H  
ATOM    550 1HB  LEU A  32      -9.892   7.985  18.998  1.00  0.00           H  
ATOM    551 2HB  LEU A  32     -10.334   9.646  19.405  1.00  0.00           H  
ATOM    552  HG  LEU A  32     -11.621   8.774  21.360  1.00  0.00           H  
ATOM    553 1HD1 LEU A  32     -11.252   6.470  22.079  1.00  0.00           H  
ATOM    554 2HD1 LEU A  32     -12.109   6.550  20.521  1.00  0.00           H  
ATOM    555 3HD1 LEU A  32     -10.379   6.134  20.566  1.00  0.00           H  
ATOM    556 1HD2 LEU A  32      -9.628   8.232  22.706  1.00  0.00           H  
ATOM    557 2HD2 LEU A  32      -8.691   7.959  21.217  1.00  0.00           H  
ATOM    558 3HD2 LEU A  32      -9.301   9.587  21.598  1.00  0.00           H  
ATOM    559  N   GLU A  33     -13.035  10.743  18.757  1.00  0.00           N  
ATOM    560  CA  GLU A  33     -13.978  11.769  19.192  1.00  0.00           C  
ATOM    561  C   GLU A  33     -15.370  11.519  18.618  1.00  0.00           C  
ATOM    562  O   GLU A  33     -16.376  11.741  19.295  1.00  0.00           O  
ATOM    563  CB  GLU A  33     -13.484  13.160  18.787  1.00  0.00           C  
ATOM    564  CG  GLU A  33     -12.338  13.679  19.644  1.00  0.00           C  
ATOM    565  CD  GLU A  33     -11.805  15.026  19.180  1.00  0.00           C  
ATOM    566  OE1 GLU A  33     -10.874  15.563  19.822  1.00  0.00           O  
ATOM    567  OE2 GLU A  33     -12.323  15.547  18.168  1.00  0.00           O  
ATOM    568  H   GLU A  33     -12.292  10.996  18.121  1.00  0.00           H  
ATOM    569  HA  GLU A  33     -14.055  11.730  20.279  1.00  0.00           H  
ATOM    570 1HB  GLU A  33     -13.151  13.140  17.749  1.00  0.00           H  
ATOM    571 2HB  GLU A  33     -14.307  13.872  18.853  1.00  0.00           H  
ATOM    572 1HG  GLU A  33     -12.683  13.776  20.673  1.00  0.00           H  
ATOM    573 2HG  GLU A  33     -11.528  12.951  19.628  1.00  0.00           H  
ATOM    574  N   LYS A  34     -15.419  10.988  17.401  1.00  0.00           N  
ATOM    575  CA  LYS A  34     -16.676  10.724  16.707  1.00  0.00           C  
ATOM    576  C   LYS A  34     -17.251   9.369  17.108  1.00  0.00           C  
ATOM    577  O   LYS A  34     -18.397   9.054  16.781  1.00  0.00           O  
ATOM    578  CB  LYS A  34     -16.474  10.779  15.191  1.00  0.00           C  
ATOM    579  CG  LYS A  34     -16.233  12.180  14.650  1.00  0.00           C  
ATOM    580  CD  LYS A  34     -16.073  12.175  13.135  1.00  0.00           C  
ATOM    581  CE  LYS A  34     -15.843  13.578  12.591  1.00  0.00           C  
ATOM    582  NZ  LYS A  34     -15.640  13.572  11.111  1.00  0.00           N  
ATOM    583  H   LYS A  34     -14.548  10.761  16.944  1.00  0.00           H  
ATOM    584  HA  LYS A  34     -17.396  11.493  16.990  1.00  0.00           H  
ATOM    585 1HB  LYS A  34     -15.621  10.158  14.915  1.00  0.00           H  
ATOM    586 2HB  LYS A  34     -17.353  10.370  14.692  1.00  0.00           H  
ATOM    587 1HG  LYS A  34     -17.074  12.822  14.914  1.00  0.00           H  
ATOM    588 2HG  LYS A  34     -15.330  12.593  15.099  1.00  0.00           H  
ATOM    589 1HD  LYS A  34     -15.225  11.547  12.861  1.00  0.00           H  
ATOM    590 2HD  LYS A  34     -16.971  11.763  12.676  1.00  0.00           H  
ATOM    591 1HE  LYS A  34     -16.702  14.205  12.827  1.00  0.00           H  
ATOM    592 2HE  LYS A  34     -14.963  14.012  13.065  1.00  0.00           H  
ATOM    593 1HZ  LYS A  34     -15.490  14.517  10.787  1.00  0.00           H  
ATOM    594 2HZ  LYS A  34     -14.834  13.007  10.883  1.00  0.00           H  
ATOM    595 3HZ  LYS A  34     -16.458  13.188  10.660  1.00  0.00           H  
ATOM    596  N   GLY A  35     -16.470   8.596  17.883  1.00  0.00           N  
ATOM    597  CA  GLY A  35     -16.897   7.297  18.376  1.00  0.00           C  
ATOM    598  C   GLY A  35     -16.784   6.198  17.336  1.00  0.00           C  
ATOM    599  O   GLY A  35     -17.441   5.161  17.448  1.00  0.00           O  
ATOM    600  H   GLY A  35     -15.552   8.938  18.128  1.00  0.00           H  
ATOM    601 1HA  GLY A  35     -16.296   7.021  19.243  1.00  0.00           H  
ATOM    602 2HA  GLY A  35     -17.932   7.357  18.709  1.00  0.00           H  
ATOM    603  N   TRP A  36     -16.032   6.488  16.261  1.00  0.00           N  
ATOM    604  CA  TRP A  36     -15.864   5.530  15.174  1.00  0.00           C  
ATOM    605  C   TRP A  36     -14.812   4.484  15.527  1.00  0.00           C  
ATOM    606  O   TRP A  36     -14.828   3.373  14.993  1.00  0.00           O  
ATOM    607  CB  TRP A  36     -15.474   6.248  13.879  1.00  0.00           C  
ATOM    608  CG  TRP A  36     -16.575   7.075  13.286  1.00  0.00           C  
ATOM    609  CD1 TRP A  36     -17.907   7.008  13.583  1.00  0.00           C  
ATOM    610  CD2 TRP A  36     -16.437   8.091  12.288  1.00  0.00           C  
ATOM    611  NE1 TRP A  36     -18.607   7.922  12.830  1.00  0.00           N  
ATOM    612  CE2 TRP A  36     -17.728   8.599  12.027  1.00  0.00           C  
ATOM    613  CE3 TRP A  36     -15.345   8.622  11.588  1.00  0.00           C  
ATOM    614  CZ2 TRP A  36     -17.957   9.615  11.096  1.00  0.00           C  
ATOM    615  CZ3 TRP A  36     -15.575   9.633  10.662  1.00  0.00           C  
ATOM    616  CH2 TRP A  36     -16.872  10.117  10.426  1.00  0.00           C  
ATOM    617  H   TRP A  36     -15.573   7.386  16.201  1.00  0.00           H  
ATOM    618  HA  TRP A  36     -16.813   5.017  15.015  1.00  0.00           H  
ATOM    619 1HB  TRP A  36     -14.623   6.903  14.068  1.00  0.00           H  
ATOM    620 2HB  TRP A  36     -15.164   5.514  13.135  1.00  0.00           H  
ATOM    621  HD1 TRP A  36     -18.350   6.329  14.310  1.00  0.00           H  
ATOM    622  HE1 TRP A  36     -19.605   8.070  12.863  1.00  0.00           H  
ATOM    623  HE3 TRP A  36     -14.336   8.251  11.768  1.00  0.00           H  
ATOM    624  HZ2 TRP A  36     -18.955  10.006  10.899  1.00  0.00           H  
ATOM    625  HZ3 TRP A  36     -14.721  10.042  10.121  1.00  0.00           H  
ATOM    626  HH2 TRP A  36     -17.016  10.910   9.692  1.00  0.00           H  
ATOM    627  N   VAL A  37     -13.895   4.781  16.475  1.00  0.00           N  
ATOM    628  CA  VAL A  37     -12.887   3.824  16.920  1.00  0.00           C  
ATOM    629  C   VAL A  37     -12.915   3.715  18.443  1.00  0.00           C  
ATOM    630  O   VAL A  37     -13.219   4.689  19.136  1.00  0.00           O  
ATOM    631  CB  VAL A  37     -11.473   4.224  16.440  1.00  0.00           C  
ATOM    632  CG1 VAL A  37     -11.362   4.096  14.922  1.00  0.00           C  
ATOM    633  CG2 VAL A  37     -11.142   5.647  16.885  1.00  0.00           C  
ATOM    634  H   VAL A  37     -13.914   5.703  16.887  1.00  0.00           H  
ATOM    635  HA  VAL A  37     -13.126   2.848  16.496  1.00  0.00           H  
ATOM    636  HB  VAL A  37     -10.745   3.535  16.869  1.00  0.00           H  
ATOM    637 1HG1 VAL A  37     -10.359   4.382  14.605  1.00  0.00           H  
ATOM    638 2HG1 VAL A  37     -11.554   3.064  14.629  1.00  0.00           H  
ATOM    639 3HG1 VAL A  37     -12.092   4.751  14.447  1.00  0.00           H  
ATOM    640 1HG2 VAL A  37     -10.143   5.913  16.540  1.00  0.00           H  
ATOM    641 2HG2 VAL A  37     -11.869   6.339  16.461  1.00  0.00           H  
ATOM    642 3HG2 VAL A  37     -11.177   5.706  17.973  1.00  0.00           H  
ATOM    643  N   SER A  38     -12.656   2.471  18.968  1.00  0.00           N  
ATOM    644  CA  SER A  38     -12.571   2.229  20.405  1.00  0.00           C  
ATOM    645  C   SER A  38     -11.257   2.750  20.976  1.00  0.00           C  
ATOM    646  O   SER A  38     -10.308   3.007  20.232  1.00  0.00           O  
ATOM    647  CB  SER A  38     -12.712   0.736  20.706  1.00  0.00           C  
ATOM    648  OG  SER A  38     -11.583   0.020  20.237  1.00  0.00           O  
ATOM    649  H   SER A  38     -12.520   1.700  18.330  1.00  0.00           H  
ATOM    650  HA  SER A  38     -13.387   2.762  20.895  1.00  0.00           H  
ATOM    651 1HB  SER A  38     -12.821   0.590  21.780  1.00  0.00           H  
ATOM    652 2HB  SER A  38     -13.614   0.353  20.231  1.00  0.00           H  
ATOM    653  HG  SER A  38     -11.002   0.673  19.839  1.00  0.00           H  
ATOM    654  N   GLU A  39     -11.152   3.002  22.243  1.00  0.00           N  
ATOM    655  CA  GLU A  39      -9.934   3.433  22.921  1.00  0.00           C  
ATOM    656  C   GLU A  39      -8.817   2.406  22.756  1.00  0.00           C  
ATOM    657  O   GLU A  39      -7.647   2.770  22.618  1.00  0.00           O  
ATOM    658  CB  GLU A  39     -10.204   3.682  24.407  1.00  0.00           C  
ATOM    659  CG  GLU A  39     -10.984   4.959  24.685  1.00  0.00           C  
ATOM    660  CD  GLU A  39     -11.113   5.272  26.167  1.00  0.00           C  
ATOM    661  OE1 GLU A  39     -11.812   6.249  26.522  1.00  0.00           O  
ATOM    662  OE2 GLU A  39     -10.510   4.536  26.979  1.00  0.00           O  
ATOM    663  H   GLU A  39     -11.998   2.882  22.781  1.00  0.00           H  
ATOM    664  HA  GLU A  39      -9.597   4.366  22.468  1.00  0.00           H  
ATOM    665 1HB  GLU A  39     -10.766   2.844  24.820  1.00  0.00           H  
ATOM    666 2HB  GLU A  39      -9.257   3.738  24.944  1.00  0.00           H  
ATOM    667 1HG  GLU A  39     -10.482   5.793  24.195  1.00  0.00           H  
ATOM    668 2HG  GLU A  39     -11.980   4.865  24.253  1.00  0.00           H  
ATOM    669  N   GLU A  40      -9.210   1.135  22.708  1.00  0.00           N  
ATOM    670  CA  GLU A  40      -8.244   0.058  22.512  1.00  0.00           C  
ATOM    671  C   GLU A  40      -7.588   0.149  21.137  1.00  0.00           C  
ATOM    672  O   GLU A  40      -6.365   0.041  21.019  1.00  0.00           O  
ATOM    673  CB  GLU A  40      -8.917  -1.306  22.684  1.00  0.00           C  
ATOM    674  CG  GLU A  40      -7.953  -2.481  22.610  1.00  0.00           C  
ATOM    675  CD  GLU A  40      -8.640  -3.830  22.748  1.00  0.00           C  
ATOM    676  OE1 GLU A  40      -7.952  -4.873  22.666  1.00  0.00           O  
ATOM    677  OE2 GLU A  40      -9.876  -3.845  22.940  1.00  0.00           O  
ATOM    678  H   GLU A  40     -10.189   0.906  22.808  1.00  0.00           H  
ATOM    679  HA  GLU A  40      -7.459   0.156  23.263  1.00  0.00           H  
ATOM    680 1HB  GLU A  40      -9.424  -1.343  23.648  1.00  0.00           H  
ATOM    681 2HB  GLU A  40      -9.674  -1.438  21.911  1.00  0.00           H  
ATOM    682 1HG  GLU A  40      -7.433  -2.451  21.653  1.00  0.00           H  
ATOM    683 2HG  GLU A  40      -7.210  -2.378  23.400  1.00  0.00           H  
ATOM    684  N   ASP A  41      -8.424   0.305  20.063  1.00  0.00           N  
ATOM    685  CA  ASP A  41      -7.937   0.448  18.695  1.00  0.00           C  
ATOM    686  C   ASP A  41      -7.077   1.701  18.546  1.00  0.00           C  
ATOM    687  O   ASP A  41      -6.055   1.681  17.856  1.00  0.00           O  
ATOM    688  CB  ASP A  41      -9.108   0.493  17.711  1.00  0.00           C  
ATOM    689  CG  ASP A  41      -9.798  -0.850  17.548  1.00  0.00           C  
ATOM    690  OD1 ASP A  41      -9.169  -1.895  17.819  1.00  0.00           O  
ATOM    691  OD2 ASP A  41     -10.980  -0.862  17.141  1.00  0.00           O  
ATOM    692  H   ASP A  41      -9.419   0.321  20.235  1.00  0.00           H  
ATOM    693  HA  ASP A  41      -7.315  -0.415  18.457  1.00  0.00           H  
ATOM    694 1HB  ASP A  41      -9.843   1.222  18.053  1.00  0.00           H  
ATOM    695 2HB  ASP A  41      -8.751   0.821  16.735  1.00  0.00           H  
ATOM    696  N   ALA A  42      -7.435   2.784  19.220  1.00  0.00           N  
ATOM    697  CA  ALA A  42      -6.672   4.029  19.218  1.00  0.00           C  
ATOM    698  C   ALA A  42      -5.328   3.850  19.919  1.00  0.00           C  
ATOM    699  O   ALA A  42      -4.303   4.348  19.447  1.00  0.00           O  
ATOM    700  CB  ALA A  42      -7.472   5.146  19.884  1.00  0.00           C  
ATOM    701  H   ALA A  42      -8.286   2.730  19.761  1.00  0.00           H  
ATOM    702  HA  ALA A  42      -6.477   4.305  18.182  1.00  0.00           H  
ATOM    703 1HB  ALA A  42      -6.889   6.067  19.874  1.00  0.00           H  
ATOM    704 2HB  ALA A  42      -8.404   5.301  19.340  1.00  0.00           H  
ATOM    705 3HB  ALA A  42      -7.695   4.869  20.913  1.00  0.00           H  
ATOM    706  N   ASP A  43      -5.333   3.125  21.006  1.00  0.00           N  
ATOM    707  CA  ASP A  43      -4.105   2.859  21.750  1.00  0.00           C  
ATOM    708  C   ASP A  43      -3.127   2.034  20.918  1.00  0.00           C  
ATOM    709  O   ASP A  43      -1.922   2.296  20.925  1.00  0.00           O  
ATOM    710  CB  ASP A  43      -4.418   2.139  23.063  1.00  0.00           C  
ATOM    711  CG  ASP A  43      -3.227   2.076  24.003  1.00  0.00           C  
ATOM    712  OD1 ASP A  43      -2.661   3.138  24.341  1.00  0.00           O  
ATOM    713  OD2 ASP A  43      -2.851   0.955  24.407  1.00  0.00           O  
ATOM    714  H   ASP A  43      -6.204   2.739  21.341  1.00  0.00           H  
ATOM    715  HA  ASP A  43      -3.627   3.812  21.981  1.00  0.00           H  
ATOM    716 1HB  ASP A  43      -5.236   2.649  23.572  1.00  0.00           H  
ATOM    717 2HB  ASP A  43      -4.748   1.122  22.851  1.00  0.00           H  
ATOM    718  N   GLU A  44      -3.602   1.018  20.221  1.00  0.00           N  
ATOM    719  CA  GLU A  44      -2.779   0.192  19.342  1.00  0.00           C  
ATOM    720  C   GLU A  44      -2.143   1.029  18.235  1.00  0.00           C  
ATOM    721  O   GLU A  44      -0.964   0.856  17.919  1.00  0.00           O  
ATOM    722  CB  GLU A  44      -3.610  -0.940  18.733  1.00  0.00           C  
ATOM    723  CG  GLU A  44      -3.884  -2.087  19.695  1.00  0.00           C  
ATOM    724  CD  GLU A  44      -4.700  -3.209  19.073  1.00  0.00           C  
ATOM    725  OE1 GLU A  44      -5.071  -4.162  19.796  1.00  0.00           O  
ATOM    726  OE2 GLU A  44      -4.969  -3.136  17.854  1.00  0.00           O  
ATOM    727  H   GLU A  44      -4.587   0.812  20.309  1.00  0.00           H  
ATOM    728  HA  GLU A  44      -1.974  -0.247  19.933  1.00  0.00           H  
ATOM    729 1HB  GLU A  44      -4.568  -0.546  18.392  1.00  0.00           H  
ATOM    730 2HB  GLU A  44      -3.093  -1.343  17.862  1.00  0.00           H  
ATOM    731 1HG  GLU A  44      -2.933  -2.495  20.037  1.00  0.00           H  
ATOM    732 2HG  GLU A  44      -4.415  -1.700  20.563  1.00  0.00           H  
ATOM    733  N   SER A  45      -2.991   1.888  17.623  1.00  0.00           N  
ATOM    734  CA  SER A  45      -2.498   2.790  16.588  1.00  0.00           C  
ATOM    735  C   SER A  45      -1.445   3.744  17.142  1.00  0.00           C  
ATOM    736  O   SER A  45      -0.441   4.020  16.481  1.00  0.00           O  
ATOM    737  CB  SER A  45      -3.651   3.590  15.979  1.00  0.00           C  
ATOM    738  OG  SER A  45      -4.540   2.736  15.279  1.00  0.00           O  
ATOM    739  H   SER A  45      -3.969   1.915  17.874  1.00  0.00           H  
ATOM    740  HA  SER A  45      -2.034   2.193  15.801  1.00  0.00           H  
ATOM    741 1HB  SER A  45      -4.188   4.113  16.770  1.00  0.00           H  
ATOM    742 2HB  SER A  45      -3.252   4.343  15.301  1.00  0.00           H  
ATOM    743  HG  SER A  45      -4.181   1.850  15.369  1.00  0.00           H  
ATOM    744  N   ALA A  46      -1.659   4.218  18.376  1.00  0.00           N  
ATOM    745  CA  ALA A  46      -0.686   5.073  19.051  1.00  0.00           C  
ATOM    746  C   ALA A  46       0.631   4.335  19.274  1.00  0.00           C  
ATOM    747  O   ALA A  46       1.708   4.896  19.060  1.00  0.00           O  
ATOM    748  CB  ALA A  46      -1.246   5.570  20.381  1.00  0.00           C  
ATOM    749  H   ALA A  46      -2.517   3.977  18.852  1.00  0.00           H  
ATOM    750  HA  ALA A  46      -0.487   5.931  18.409  1.00  0.00           H  
ATOM    751 1HB  ALA A  46      -0.509   6.206  20.871  1.00  0.00           H  
ATOM    752 2HB  ALA A  46      -2.156   6.142  20.201  1.00  0.00           H  
ATOM    753 3HB  ALA A  46      -1.473   4.719  21.021  1.00  0.00           H  
ATOM    754  N   ASP A  47       0.564   3.107  19.701  1.00  0.00           N  
ATOM    755  CA  ASP A  47       1.763   2.302  19.915  1.00  0.00           C  
ATOM    756  C   ASP A  47       2.545   2.125  18.616  1.00  0.00           C  
ATOM    757  O   ASP A  47       3.776   2.190  18.612  1.00  0.00           O  
ATOM    758  CB  ASP A  47       1.396   0.937  20.500  1.00  0.00           C  
ATOM    759  CG  ASP A  47       0.967   1.010  21.954  1.00  0.00           C  
ATOM    760  OD1 ASP A  47       1.275   2.015  22.631  1.00  0.00           O  
ATOM    761  OD2 ASP A  47       0.319   0.052  22.429  1.00  0.00           O  
ATOM    762  H   ASP A  47      -0.341   2.701  19.889  1.00  0.00           H  
ATOM    763  HA  ASP A  47       2.407   2.823  20.624  1.00  0.00           H  
ATOM    764 1HB  ASP A  47       0.584   0.499  19.920  1.00  0.00           H  
ATOM    765 2HB  ASP A  47       2.252   0.266  20.423  1.00  0.00           H  
ATOM    766  N   ARG A  48       1.880   1.895  17.521  1.00  0.00           N  
ATOM    767  CA  ARG A  48       2.532   1.727  16.226  1.00  0.00           C  
ATOM    768  C   ARG A  48       3.206   3.020  15.781  1.00  0.00           C  
ATOM    769  O   ARG A  48       4.322   2.996  15.256  1.00  0.00           O  
ATOM    770  CB  ARG A  48       1.522   1.272  15.170  1.00  0.00           C  
ATOM    771  CG  ARG A  48       1.123  -0.190  15.289  1.00  0.00           C  
ATOM    772  CD  ARG A  48       0.066  -0.572  14.261  1.00  0.00           C  
ATOM    773  NE  ARG A  48       0.595  -0.526  12.901  1.00  0.00           N  
ATOM    774  CZ  ARG A  48      -0.147  -0.548  11.798  1.00  0.00           C  
ATOM    775  NH1 ARG A  48      -1.471  -0.617  11.873  1.00  0.00           N  
ATOM    776  NH2 ARG A  48       0.438  -0.502  10.610  1.00  0.00           N  
ATOM    777  H   ARG A  48       0.874   1.832  17.577  1.00  0.00           H  
ATOM    778  HA  ARG A  48       3.302   0.961  16.323  1.00  0.00           H  
ATOM    779 1HB  ARG A  48       0.620   1.877  15.246  1.00  0.00           H  
ATOM    780 2HB  ARG A  48       1.939   1.430  14.175  1.00  0.00           H  
ATOM    781 1HG  ARG A  48       1.998  -0.820  15.130  1.00  0.00           H  
ATOM    782 2HG  ARG A  48       0.717  -0.377  16.284  1.00  0.00           H  
ATOM    783 1HD  ARG A  48      -0.284  -1.585  14.459  1.00  0.00           H  
ATOM    784 2HD  ARG A  48      -0.772   0.121  14.326  1.00  0.00           H  
ATOM    785  HE  ARG A  48       1.599  -0.474  12.789  1.00  0.00           H  
ATOM    786 1HH1 ARG A  48      -1.925  -0.653  12.775  1.00  0.00           H  
ATOM    787 2HH1 ARG A  48      -2.024  -0.633  11.029  1.00  0.00           H  
ATOM    788 1HH2 ARG A  48       1.445  -0.450  10.544  1.00  0.00           H  
ATOM    789 2HH2 ARG A  48      -0.122  -0.519   9.771  1.00  0.00           H  
ATOM    790  N   ILE A  49       2.451   4.181  15.944  1.00  0.00           N  
ATOM    791  CA  ILE A  49       3.016   5.485  15.619  1.00  0.00           C  
ATOM    792  C   ILE A  49       4.281   5.720  16.442  1.00  0.00           C  
ATOM    793  O   ILE A  49       5.294   6.186  15.916  1.00  0.00           O  
ATOM    794  CB  ILE A  49       1.998   6.620  15.866  1.00  0.00           C  
ATOM    795  CG1 ILE A  49       0.857   6.547  14.844  1.00  0.00           C  
ATOM    796  CG2 ILE A  49       2.689   7.986  15.819  1.00  0.00           C  
ATOM    797  CD1 ILE A  49      -0.278   7.525  15.112  1.00  0.00           C  
ATOM    798  H   ILE A  49       1.503   4.128  16.290  1.00  0.00           H  
ATOM    799  HA  ILE A  49       3.283   5.492  14.563  1.00  0.00           H  
ATOM    800  HB  ILE A  49       1.540   6.491  16.846  1.00  0.00           H  
ATOM    801 1HG1 ILE A  49       1.249   6.746  13.847  1.00  0.00           H  
ATOM    802 2HG1 ILE A  49       0.440   5.540  14.835  1.00  0.00           H  
ATOM    803 1HG2 ILE A  49       1.954   8.772  15.995  1.00  0.00           H  
ATOM    804 2HG2 ILE A  49       3.459   8.031  16.588  1.00  0.00           H  
ATOM    805 3HG2 ILE A  49       3.146   8.129  14.840  1.00  0.00           H  
ATOM    806 1HD1 ILE A  49      -1.045   7.411  14.346  1.00  0.00           H  
ATOM    807 2HD1 ILE A  49      -0.711   7.321  16.092  1.00  0.00           H  
ATOM    808 3HD1 ILE A  49       0.107   8.544  15.090  1.00  0.00           H  
ATOM    809  N   GLU A  50       4.196   5.396  17.664  1.00  0.00           N  
ATOM    810  CA  GLU A  50       5.340   5.537  18.560  1.00  0.00           C  
ATOM    811  C   GLU A  50       6.514   4.681  18.094  1.00  0.00           C  
ATOM    812  O   GLU A  50       7.659   5.137  18.092  1.00  0.00           O  
ATOM    813  CB  GLU A  50       4.951   5.161  19.992  1.00  0.00           C  
ATOM    814  CG  GLU A  50       6.049   5.415  21.015  1.00  0.00           C  
ATOM    815  CD  GLU A  50       5.606   5.161  22.447  1.00  0.00           C  
ATOM    816  OE1 GLU A  50       6.285   5.635  23.386  1.00  0.00           O  
ATOM    817  OE2 GLU A  50       4.572   4.481  22.631  1.00  0.00           O  
ATOM    818  H   GLU A  50       3.327   5.034  18.029  1.00  0.00           H  
ATOM    819  HA  GLU A  50       5.662   6.579  18.549  1.00  0.00           H  
ATOM    820 1HB  GLU A  50       4.070   5.729  20.291  1.00  0.00           H  
ATOM    821 2HB  GLU A  50       4.688   4.104  20.032  1.00  0.00           H  
ATOM    822 1HG  GLU A  50       6.896   4.767  20.792  1.00  0.00           H  
ATOM    823 2HG  GLU A  50       6.384   6.447  20.924  1.00  0.00           H  
ATOM    824  N   GLU A  51       6.244   3.427  17.713  1.00  0.00           N  
ATOM    825  CA  GLU A  51       7.280   2.518  17.230  1.00  0.00           C  
ATOM    826  C   GLU A  51       7.979   3.084  15.998  1.00  0.00           C  
ATOM    827  O   GLU A  51       9.205   3.013  15.885  1.00  0.00           O  
ATOM    828  CB  GLU A  51       6.685   1.144  16.913  1.00  0.00           C  
ATOM    829  CG  GLU A  51       7.724   0.095  16.544  1.00  0.00           C  
ATOM    830  CD  GLU A  51       7.119  -1.266  16.235  1.00  0.00           C  
ATOM    831  OE1 GLU A  51       7.857  -2.169  15.782  1.00  0.00           O  
ATOM    832  OE2 GLU A  51       5.897  -1.429  16.448  1.00  0.00           O  
ATOM    833  H   GLU A  51       5.289   3.102  17.763  1.00  0.00           H  
ATOM    834  HA  GLU A  51       8.029   2.400  18.013  1.00  0.00           H  
ATOM    835 1HB  GLU A  51       6.127   0.781  17.776  1.00  0.00           H  
ATOM    836 2HB  GLU A  51       5.983   1.234  16.084  1.00  0.00           H  
ATOM    837 1HG  GLU A  51       8.276   0.438  15.669  1.00  0.00           H  
ATOM    838 2HG  GLU A  51       8.429  -0.008  17.368  1.00  0.00           H  
ATOM    839  N   VAL A  52       7.203   3.662  15.064  1.00  0.00           N  
ATOM    840  CA  VAL A  52       7.753   4.224  13.835  1.00  0.00           C  
ATOM    841  C   VAL A  52       8.602   5.450  14.163  1.00  0.00           C  
ATOM    842  O   VAL A  52       9.673   5.644  13.582  1.00  0.00           O  
ATOM    843  CB  VAL A  52       6.637   4.601  12.835  1.00  0.00           C  
ATOM    844  CG1 VAL A  52       7.227   5.268  11.594  1.00  0.00           C  
ATOM    845  CG2 VAL A  52       5.829   3.364  12.447  1.00  0.00           C  
ATOM    846  H   VAL A  52       6.207   3.707  15.222  1.00  0.00           H  
ATOM    847  HA  VAL A  52       8.390   3.473  13.366  1.00  0.00           H  
ATOM    848  HB  VAL A  52       5.975   5.331  13.301  1.00  0.00           H  
ATOM    849 1HG1 VAL A  52       6.424   5.526  10.903  1.00  0.00           H  
ATOM    850 2HG1 VAL A  52       7.759   6.174  11.886  1.00  0.00           H  
ATOM    851 3HG1 VAL A  52       7.918   4.581  11.106  1.00  0.00           H  
ATOM    852 1HG2 VAL A  52       5.047   3.647  11.743  1.00  0.00           H  
ATOM    853 2HG2 VAL A  52       6.488   2.630  11.983  1.00  0.00           H  
ATOM    854 3HG2 VAL A  52       5.375   2.931  13.339  1.00  0.00           H  
ATOM    855  N   LEU A  53       8.217   6.260  15.069  1.00  0.00           N  
ATOM    856  CA  LEU A  53       8.919   7.480  15.454  1.00  0.00           C  
ATOM    857  C   LEU A  53      10.265   7.154  16.092  1.00  0.00           C  
ATOM    858  O   LEU A  53      11.219   7.926  15.967  1.00  0.00           O  
ATOM    859  CB  LEU A  53       8.067   8.305  16.423  1.00  0.00           C  
ATOM    860  CG  LEU A  53       6.952   9.145  15.799  1.00  0.00           C  
ATOM    861  CD1 LEU A  53       6.056   9.728  16.886  1.00  0.00           C  
ATOM    862  CD2 LEU A  53       7.539  10.254  14.931  1.00  0.00           C  
ATOM    863  H   LEU A  53       7.358   6.017  15.542  1.00  0.00           H  
ATOM    864  HA  LEU A  53       9.100   8.072  14.558  1.00  0.00           H  
ATOM    865 1HB  LEU A  53       7.603   7.629  17.139  1.00  0.00           H  
ATOM    866 2HB  LEU A  53       8.721   8.985  16.968  1.00  0.00           H  
ATOM    867  HG  LEU A  53       6.320   8.508  15.179  1.00  0.00           H  
ATOM    868 1HD1 LEU A  53       5.267  10.323  16.427  1.00  0.00           H  
ATOM    869 2HD1 LEU A  53       5.609   8.918  17.463  1.00  0.00           H  
ATOM    870 3HD1 LEU A  53       6.649  10.360  17.546  1.00  0.00           H  
ATOM    871 1HD2 LEU A  53       6.730  10.841  14.494  1.00  0.00           H  
ATOM    872 2HD2 LEU A  53       8.168  10.901  15.543  1.00  0.00           H  
ATOM    873 3HD2 LEU A  53       8.139   9.814  14.134  1.00  0.00           H  
ATOM    874  N   LYS A  54      10.393   5.964  16.712  1.00  0.00           N  
ATOM    875  CA  LYS A  54      11.629   5.558  17.375  1.00  0.00           C  
ATOM    876  C   LYS A  54      12.673   5.101  16.361  1.00  0.00           C  
ATOM    877  O   LYS A  54      13.875   5.153  16.632  1.00  0.00           O  
ATOM    878  CB  LYS A  54      11.355   4.442  18.385  1.00  0.00           C  
ATOM    879  CG  LYS A  54      10.643   4.910  19.646  1.00  0.00           C  
ATOM    880  CD  LYS A  54      10.418   3.760  20.619  1.00  0.00           C  
ATOM    881  CE  LYS A  54       9.682   4.221  21.870  1.00  0.00           C  
ATOM    882  NZ  LYS A  54       9.400   3.084  22.797  1.00  0.00           N  
ATOM    883  H   LYS A  54       9.603   5.334  16.715  1.00  0.00           H  
ATOM    884  HA  LYS A  54      12.034   6.418  17.909  1.00  0.00           H  
ATOM    885 1HB  LYS A  54      10.743   3.670  17.917  1.00  0.00           H  
ATOM    886 2HB  LYS A  54      12.297   3.979  18.680  1.00  0.00           H  
ATOM    887 1HG  LYS A  54      11.241   5.677  20.138  1.00  0.00           H  
ATOM    888 2HG  LYS A  54       9.679   5.342  19.380  1.00  0.00           H  
ATOM    889 1HD  LYS A  54       9.832   2.980  20.131  1.00  0.00           H  
ATOM    890 2HD  LYS A  54      11.379   3.338  20.912  1.00  0.00           H  
ATOM    891 1HE  LYS A  54      10.284   4.962  22.393  1.00  0.00           H  
ATOM    892 2HE  LYS A  54       8.738   4.686  21.586  1.00  0.00           H  
ATOM    893 1HZ  LYS A  54       8.912   3.427  23.612  1.00  0.00           H  
ATOM    894 2HZ  LYS A  54       8.827   2.399  22.325  1.00  0.00           H  
ATOM    895 3HZ  LYS A  54      10.270   2.657  23.081  1.00  0.00           H  
ATOM    896  N   LYS A  55      12.230   4.700  15.189  1.00  0.00           N  
ATOM    897  CA  LYS A  55      13.127   4.219  14.141  1.00  0.00           C  
ATOM    898  C   LYS A  55      13.769   5.383  13.391  1.00  0.00           C  
ATOM    899  O   LYS A  55      14.946   5.321  13.030  1.00  0.00           O  
ATOM    900  CB  LYS A  55      12.374   3.316  13.163  1.00  0.00           C  
ATOM    901  CG  LYS A  55      12.021   1.949  13.729  1.00  0.00           C  
ATOM    902  CD  LYS A  55      11.337   1.072  12.689  1.00  0.00           C  
ATOM    903  CE  LYS A  55      10.920  -0.270  13.273  1.00  0.00           C  
ATOM    904  NZ  LYS A  55      10.247  -1.133  12.257  1.00  0.00           N  
ATOM    905  H   LYS A  55      11.236   4.727  15.012  1.00  0.00           H  
ATOM    906  HA  LYS A  55      13.924   3.639  14.607  1.00  0.00           H  
ATOM    907 1HB  LYS A  55      11.449   3.804  12.856  1.00  0.00           H  
ATOM    908 2HB  LYS A  55      12.978   3.166  12.268  1.00  0.00           H  
ATOM    909 1HG  LYS A  55      12.929   1.450  14.068  1.00  0.00           H  
ATOM    910 2HG  LYS A  55      11.354   2.070  14.582  1.00  0.00           H  
ATOM    911 1HD  LYS A  55      10.451   1.582  12.309  1.00  0.00           H  
ATOM    912 2HD  LYS A  55      12.018   0.896  11.857  1.00  0.00           H  
ATOM    913 1HE  LYS A  55      11.799  -0.791  13.651  1.00  0.00           H  
ATOM    914 2HE  LYS A  55      10.235  -0.108  14.105  1.00  0.00           H  
ATOM    915 1HZ  LYS A  55       9.986  -2.012  12.681  1.00  0.00           H  
ATOM    916 2HZ  LYS A  55       9.420  -0.666  11.913  1.00  0.00           H  
ATOM    917 3HZ  LYS A  55      10.880  -1.306  11.489  1.00  0.00           H  
TER                                                                             
ATOM    919  N   ASP B  56     -10.618 -26.218   2.230  1.00  0.00           N  
ATOM    920  CA  ASP B  56      -9.908 -25.175   2.965  1.00  0.00           C  
ATOM    921  C   ASP B  56     -10.256 -23.790   2.424  1.00  0.00           C  
ATOM    922  O   ASP B  56     -10.205 -23.559   1.214  1.00  0.00           O  
ATOM    923  CB  ASP B  56      -8.397 -25.403   2.895  1.00  0.00           C  
ATOM    924  CG  ASP B  56      -7.626 -24.586   3.917  1.00  0.00           C  
ATOM    925  OD1 ASP B  56      -8.253 -23.838   4.698  1.00  0.00           O  
ATOM    926  OD2 ASP B  56      -6.380 -24.689   3.940  1.00  0.00           O  
ATOM    927  H   ASP B  56     -11.263 -26.817   2.725  1.00  0.00           H  
ATOM    928  HA  ASP B  56     -10.218 -25.216   4.010  1.00  0.00           H  
ATOM    929 1HB  ASP B  56      -8.180 -26.459   3.059  1.00  0.00           H  
ATOM    930 2HB  ASP B  56      -8.036 -25.145   1.899  1.00  0.00           H  
ATOM    931  N   TYR B  57     -10.938 -22.949   3.307  1.00  0.00           N  
ATOM    932  CA  TYR B  57     -11.459 -21.648   2.903  1.00  0.00           C  
ATOM    933  C   TYR B  57     -10.488 -20.533   3.273  1.00  0.00           C  
ATOM    934  O   TYR B  57     -10.907 -19.418   3.592  1.00  0.00           O  
ATOM    935  CB  TYR B  57     -12.822 -21.390   3.550  1.00  0.00           C  
ATOM    936  CG  TYR B  57     -13.909 -22.321   3.070  1.00  0.00           C  
ATOM    937  CD1 TYR B  57     -14.520 -22.131   1.833  1.00  0.00           C  
ATOM    938  CD2 TYR B  57     -14.327 -23.392   3.853  1.00  0.00           C  
ATOM    939  CE1 TYR B  57     -15.523 -22.986   1.387  1.00  0.00           C  
ATOM    940  CE2 TYR B  57     -15.329 -24.253   3.417  1.00  0.00           C  
ATOM    941  CZ  TYR B  57     -15.920 -24.042   2.185  1.00  0.00           C  
ATOM    942  OH  TYR B  57     -16.912 -24.891   1.748  1.00  0.00           O  
ATOM    943  H   TYR B  57     -11.072 -23.259   4.259  1.00  0.00           H  
ATOM    944  HA  TYR B  57     -11.582 -21.646   1.820  1.00  0.00           H  
ATOM    945 1HB  TYR B  57     -12.737 -21.495   4.633  1.00  0.00           H  
ATOM    946 2HB  TYR B  57     -13.135 -20.367   3.344  1.00  0.00           H  
ATOM    947  HD1 TYR B  57     -14.214 -21.301   1.196  1.00  0.00           H  
ATOM    948  HD2 TYR B  57     -13.869 -23.567   4.826  1.00  0.00           H  
ATOM    949  HE1 TYR B  57     -15.988 -22.820   0.416  1.00  0.00           H  
ATOM    950  HE2 TYR B  57     -15.643 -25.086   4.046  1.00  0.00           H  
ATOM    951  HH  TYR B  57     -17.069 -25.566   2.412  1.00  0.00           H  
ATOM    952  N   SER B  58      -9.129 -20.954   3.279  1.00  0.00           N  
ATOM    953  CA  SER B  58      -8.096 -19.957   3.542  1.00  0.00           C  
ATOM    954  C   SER B  58      -7.985 -18.959   2.395  1.00  0.00           C  
ATOM    955  O   SER B  58      -8.080 -19.337   1.225  1.00  0.00           O  
ATOM    956  CB  SER B  58      -6.744 -20.634   3.772  1.00  0.00           C  
ATOM    957  OG  SER B  58      -6.779 -21.446   4.933  1.00  0.00           O  
ATOM    958  H   SER B  58      -8.857 -21.912   3.109  1.00  0.00           H  
ATOM    959  HA  SER B  58      -8.368 -19.406   4.444  1.00  0.00           H  
ATOM    960 1HB  SER B  58      -6.490 -21.242   2.905  1.00  0.00           H  
ATOM    961 2HB  SER B  58      -5.970 -19.875   3.877  1.00  0.00           H  
ATOM    962  HG  SER B  58      -7.667 -21.361   5.288  1.00  0.00           H  
ATOM    963  N   PHE B  59      -7.857 -17.680   2.784  1.00  0.00           N  
ATOM    964  CA  PHE B  59      -7.792 -16.635   1.769  1.00  0.00           C  
ATOM    965  C   PHE B  59      -6.721 -15.608   2.118  1.00  0.00           C  
ATOM    966  O   PHE B  59      -6.242 -15.564   3.253  1.00  0.00           O  
ATOM    967  CB  PHE B  59      -9.151 -15.946   1.618  1.00  0.00           C  
ATOM    968  CG  PHE B  59      -9.601 -15.213   2.853  1.00  0.00           C  
ATOM    969  CD1 PHE B  59     -10.342 -15.862   3.832  1.00  0.00           C  
ATOM    970  CD2 PHE B  59      -9.283 -13.873   3.034  1.00  0.00           C  
ATOM    971  CE1 PHE B  59     -10.760 -15.186   4.977  1.00  0.00           C  
ATOM    972  CE2 PHE B  59      -9.697 -13.191   4.174  1.00  0.00           C  
ATOM    973  CZ  PHE B  59     -10.436 -13.849   5.144  1.00  0.00           C  
ATOM    974  H   PHE B  59      -7.805 -17.423   3.759  1.00  0.00           H  
ATOM    975  HA  PHE B  59      -7.527 -17.094   0.816  1.00  0.00           H  
ATOM    976 1HB  PHE B  59      -9.108 -15.232   0.796  1.00  0.00           H  
ATOM    977 2HB  PHE B  59      -9.909 -16.687   1.368  1.00  0.00           H  
ATOM    978  HD1 PHE B  59     -10.596 -16.914   3.698  1.00  0.00           H  
ATOM    979  HD2 PHE B  59      -8.702 -13.355   2.270  1.00  0.00           H  
ATOM    980  HE1 PHE B  59     -11.339 -15.709   5.737  1.00  0.00           H  
ATOM    981  HE2 PHE B  59      -9.441 -12.140   4.304  1.00  0.00           H  
ATOM    982  HZ  PHE B  59     -10.763 -13.315   6.035  1.00  0.00           H  
ATOM    983  N   SER B  60      -6.299 -14.856   1.069  1.00  0.00           N  
ATOM    984  CA  SER B  60      -5.387 -13.732   1.247  1.00  0.00           C  
ATOM    985  C   SER B  60      -5.943 -12.463   0.610  1.00  0.00           C  
ATOM    986  O   SER B  60      -6.703 -12.529  -0.358  1.00  0.00           O  
ATOM    987  CB  SER B  60      -4.016 -14.054   0.649  1.00  0.00           C  
ATOM    988  OG  SER B  60      -4.127 -14.348  -0.733  1.00  0.00           O  
ATOM    989  H   SER B  60      -6.626 -15.082   0.141  1.00  0.00           H  
ATOM    990  HA  SER B  60      -5.267 -13.550   2.316  1.00  0.00           H  
ATOM    991 1HB  SER B  60      -3.348 -13.205   0.793  1.00  0.00           H  
ATOM    992 2HB  SER B  60      -3.581 -14.904   1.173  1.00  0.00           H  
ATOM    993  HG  SER B  60      -5.060 -14.268  -0.947  1.00  0.00           H  
ATOM    994  N   CYS B  61      -5.528 -11.284   1.233  1.00  0.00           N  
ATOM    995  CA  CYS B  61      -6.045 -10.004   0.760  1.00  0.00           C  
ATOM    996  C   CYS B  61      -4.927  -8.975   0.641  1.00  0.00           C  
ATOM    997  O   CYS B  61      -3.900  -9.087   1.312  1.00  0.00           O  
ATOM    998  CB  CYS B  61      -7.131  -9.484   1.701  1.00  0.00           C  
ATOM    999  SG  CYS B  61      -8.515 -10.624   1.917  1.00  0.00           S  
ATOM   1000  H   CYS B  61      -4.877 -11.297   2.005  1.00  0.00           H  
ATOM   1001  HA  CYS B  61      -6.482 -10.151  -0.228  1.00  0.00           H  
ATOM   1002 1HB  CYS B  61      -6.698  -9.285   2.682  1.00  0.00           H  
ATOM   1003 2HB  CYS B  61      -7.523  -8.542   1.319  1.00  0.00           H  
ATOM   1004  N   TYR B  62      -5.071  -8.128  -0.238  1.00  0.00           N  
ATOM   1005  CA  TYR B  62      -4.243  -6.928  -0.230  1.00  0.00           C  
ATOM   1006  C   TYR B  62      -5.090  -5.679  -0.444  1.00  0.00           C  
ATOM   1007  O   TYR B  62      -6.171  -5.748  -1.034  1.00  0.00           O  
ATOM   1008  CB  TYR B  62      -3.160  -7.015  -1.309  1.00  0.00           C  
ATOM   1009  CG  TYR B  62      -3.700  -6.956  -2.717  1.00  0.00           C  
ATOM   1010  CD1 TYR B  62      -3.955  -8.123  -3.436  1.00  0.00           C  
ATOM   1011  CD2 TYR B  62      -3.955  -5.736  -3.333  1.00  0.00           C  
ATOM   1012  CE1 TYR B  62      -4.451  -8.073  -4.734  1.00  0.00           C  
ATOM   1013  CE2 TYR B  62      -4.451  -5.675  -4.631  1.00  0.00           C  
ATOM   1014  CZ  TYR B  62      -4.696  -6.847  -5.322  1.00  0.00           C  
ATOM   1015  OH  TYR B  62      -5.186  -6.792  -6.608  1.00  0.00           O  
ATOM   1016  H   TYR B  62      -5.756  -8.248  -0.970  1.00  0.00           H  
ATOM   1017  HA  TYR B  62      -3.759  -6.848   0.744  1.00  0.00           H  
ATOM   1018 1HB  TYR B  62      -2.451  -6.195  -1.181  1.00  0.00           H  
ATOM   1019 2HB  TYR B  62      -2.607  -7.947  -1.195  1.00  0.00           H  
ATOM   1020  HD1 TYR B  62      -3.766  -9.096  -2.981  1.00  0.00           H  
ATOM   1021  HD2 TYR B  62      -3.765  -4.805  -2.798  1.00  0.00           H  
ATOM   1022  HE1 TYR B  62      -4.644  -8.996  -5.279  1.00  0.00           H  
ATOM   1023  HE2 TYR B  62      -4.643  -4.708  -5.096  1.00  0.00           H  
ATOM   1024  HH  TYR B  62      -5.299  -5.874  -6.867  1.00  0.00           H  
ATOM   1025  N   SER B  63      -4.647  -4.509   0.218  1.00  0.00           N  
ATOM   1026  CA  SER B  63      -5.326  -3.228   0.056  1.00  0.00           C  
ATOM   1027  C   SER B  63      -4.496  -2.265  -0.786  1.00  0.00           C  
ATOM   1028  O   SER B  63      -3.267  -2.358  -0.816  1.00  0.00           O  
ATOM   1029  CB  SER B  63      -5.620  -2.601   1.420  1.00  0.00           C  
ATOM   1030  OG  SER B  63      -4.417  -2.258   2.086  1.00  0.00           O  
ATOM   1031  H   SER B  63      -3.837  -4.564   0.819  1.00  0.00           H  
ATOM   1032  HA  SER B  63      -6.272  -3.400  -0.459  1.00  0.00           H  
ATOM   1033 1HB  SER B  63      -6.234  -1.711   1.286  1.00  0.00           H  
ATOM   1034 2HB  SER B  63      -6.190  -3.303   2.028  1.00  0.00           H  
ATOM   1035  HG  SER B  63      -3.705  -2.514   1.495  1.00  0.00           H  
ATOM   1036  N   GLN B  64      -5.176  -1.521  -1.575  1.00  0.00           N  
ATOM   1037  CA  GLN B  64      -4.580  -0.374  -2.252  1.00  0.00           C  
ATOM   1038  C   GLN B  64      -5.261   0.926  -1.836  1.00  0.00           C  
ATOM   1039  O   GLN B  64      -6.486   1.044  -1.915  1.00  0.00           O  
ATOM   1040  CB  GLN B  64      -4.659  -0.546  -3.770  1.00  0.00           C  
ATOM   1041  CG  GLN B  64      -3.806  -1.688  -4.305  1.00  0.00           C  
ATOM   1042  CD  GLN B  64      -3.925  -1.855  -5.808  1.00  0.00           C  
ATOM   1043  OE1 GLN B  64      -4.909  -2.409  -6.309  1.00  0.00           O  
ATOM   1044  NE2 GLN B  64      -2.922  -1.379  -6.539  1.00  0.00           N  
ATOM   1045  H   GLN B  64      -6.151  -1.734  -1.733  1.00  0.00           H  
ATOM   1046  HA  GLN B  64      -3.531  -0.309  -1.963  1.00  0.00           H  
ATOM   1047 1HB  GLN B  64      -5.693  -0.728  -4.062  1.00  0.00           H  
ATOM   1048 2HB  GLN B  64      -4.339   0.375  -4.258  1.00  0.00           H  
ATOM   1049 1HG  GLN B  64      -2.761  -1.489  -4.068  1.00  0.00           H  
ATOM   1050 2HG  GLN B  64      -4.125  -2.618  -3.834  1.00  0.00           H  
ATOM   1051 1HE2 GLN B  64      -2.946  -1.461  -7.536  1.00  0.00           H  
ATOM   1052 2HE2 GLN B  64      -2.143  -0.939  -6.093  1.00  0.00           H  
ATOM   1053  N   LEU B  65      -4.452   1.866  -1.371  1.00  0.00           N  
ATOM   1054  CA  LEU B  65      -5.004   3.121  -0.872  1.00  0.00           C  
ATOM   1055  C   LEU B  65      -4.887   4.221  -1.922  1.00  0.00           C  
ATOM   1056  O   LEU B  65      -3.869   4.323  -2.610  1.00  0.00           O  
ATOM   1057  CB  LEU B  65      -4.290   3.548   0.413  1.00  0.00           C  
ATOM   1058  CG  LEU B  65      -4.225   2.507   1.531  1.00  0.00           C  
ATOM   1059  CD1 LEU B  65      -3.498   3.076   2.744  1.00  0.00           C  
ATOM   1060  CD2 LEU B  65      -5.627   2.042   1.911  1.00  0.00           C  
ATOM   1061  H   LEU B  65      -3.452   1.728  -1.356  1.00  0.00           H  
ATOM   1062  HA  LEU B  65      -6.060   2.970  -0.650  1.00  0.00           H  
ATOM   1063 1HB  LEU B  65      -3.266   3.824   0.166  1.00  0.00           H  
ATOM   1064 2HB  LEU B  65      -4.794   4.426   0.815  1.00  0.00           H  
ATOM   1065  HG  LEU B  65      -3.646   1.647   1.194  1.00  0.00           H  
ATOM   1066 1HD1 LEU B  65      -3.460   2.323   3.531  1.00  0.00           H  
ATOM   1067 2HD1 LEU B  65      -2.483   3.356   2.462  1.00  0.00           H  
ATOM   1068 3HD1 LEU B  65      -4.030   3.954   3.108  1.00  0.00           H  
ATOM   1069 1HD2 LEU B  65      -5.561   1.300   2.708  1.00  0.00           H  
ATOM   1070 2HD2 LEU B  65      -6.212   2.895   2.256  1.00  0.00           H  
ATOM   1071 3HD2 LEU B  65      -6.111   1.598   1.041  1.00  0.00           H  
ATOM   1072  N   GLU B  66      -5.997   5.012  -2.052  1.00  0.00           N  
ATOM   1073  CA  GLU B  66      -6.097   6.128  -2.989  1.00  0.00           C  
ATOM   1074  C   GLU B  66      -5.814   5.676  -4.418  1.00  0.00           C  
ATOM   1075  O   GLU B  66      -4.944   6.235  -5.090  1.00  0.00           O  
ATOM   1076  CB  GLU B  66      -5.136   7.251  -2.591  1.00  0.00           C  
ATOM   1077  CG  GLU B  66      -5.460   7.892  -1.249  1.00  0.00           C  
ATOM   1078  CD  GLU B  66      -4.526   9.036  -0.890  1.00  0.00           C  
ATOM   1079  OE1 GLU B  66      -4.961  10.210  -0.927  1.00  0.00           O  
ATOM   1080  OE2 GLU B  66      -3.349   8.757  -0.570  1.00  0.00           O  
ATOM   1081  H   GLU B  66      -6.784   4.797  -1.457  1.00  0.00           H  
ATOM   1082  HA  GLU B  66      -7.116   6.515  -2.959  1.00  0.00           H  
ATOM   1083 1HB  GLU B  66      -4.119   6.860  -2.544  1.00  0.00           H  
ATOM   1084 2HB  GLU B  66      -5.152   8.031  -3.352  1.00  0.00           H  
ATOM   1085 1HG  GLU B  66      -6.481   8.271  -1.276  1.00  0.00           H  
ATOM   1086 2HG  GLU B  66      -5.405   7.131  -0.472  1.00  0.00           H  
ATOM   1087  N   VAL B  67      -6.527   4.564  -4.780  1.00  0.00           N  
ATOM   1088  CA  VAL B  67      -6.357   3.918  -6.077  1.00  0.00           C  
ATOM   1089  C   VAL B  67      -6.928   4.809  -7.178  1.00  0.00           C  
ATOM   1090  O   VAL B  67      -6.337   4.933  -8.253  1.00  0.00           O  
ATOM   1091  CB  VAL B  67      -7.032   2.528  -6.111  1.00  0.00           C  
ATOM   1092  CG1 VAL B  67      -6.928   1.912  -7.505  1.00  0.00           C  
ATOM   1093  CG2 VAL B  67      -6.407   1.605  -5.067  1.00  0.00           C  
ATOM   1094  H   VAL B  67      -7.192   4.182  -4.123  1.00  0.00           H  
ATOM   1095  HA  VAL B  67      -5.290   3.782  -6.259  1.00  0.00           H  
ATOM   1096  HB  VAL B  67      -8.094   2.645  -5.897  1.00  0.00           H  
ATOM   1097 1HG1 VAL B  67      -7.410   0.934  -7.507  1.00  0.00           H  
ATOM   1098 2HG1 VAL B  67      -7.422   2.561  -8.227  1.00  0.00           H  
ATOM   1099 3HG1 VAL B  67      -5.878   1.799  -7.775  1.00  0.00           H  
ATOM   1100 1HG2 VAL B  67      -6.894   0.631  -5.104  1.00  0.00           H  
ATOM   1101 2HG2 VAL B  67      -5.343   1.487  -5.275  1.00  0.00           H  
ATOM   1102 3HG2 VAL B  67      -6.536   2.038  -4.075  1.00  0.00           H  
ATOM   1103  N   ASN B  68      -8.026   5.407  -7.001  1.00  0.00           N  
ATOM   1104  CA  ASN B  68      -8.706   6.350  -7.883  1.00  0.00           C  
ATOM   1105  C   ASN B  68      -9.196   7.577  -7.120  1.00  0.00           C  
ATOM   1106  O   ASN B  68     -10.305   7.578  -6.583  1.00  0.00           O  
ATOM   1107  CB  ASN B  68      -9.873   5.669  -8.600  1.00  0.00           C  
ATOM   1108  CG  ASN B  68     -10.465   6.530  -9.700  1.00  0.00           C  
ATOM   1109  OD1 ASN B  68      -9.905   7.568 -10.061  1.00  0.00           O  
ATOM   1110  ND2 ASN B  68     -11.600   6.103 -10.240  1.00  0.00           N  
ATOM   1111  H   ASN B  68      -8.450   5.167  -6.116  1.00  0.00           H  
ATOM   1112  HA  ASN B  68      -7.993   6.699  -8.632  1.00  0.00           H  
ATOM   1113 1HB  ASN B  68      -9.534   4.728  -9.034  1.00  0.00           H  
ATOM   1114 2HB  ASN B  68     -10.656   5.433  -7.879  1.00  0.00           H  
ATOM   1115 1HD2 ASN B  68     -12.036   6.630 -10.970  1.00  0.00           H  
ATOM   1116 2HD2 ASN B  68     -12.019   5.255  -9.918  1.00  0.00           H  
ATOM   1117  N   GLY B  69      -8.307   8.608  -7.125  1.00  0.00           N  
ATOM   1118  CA  GLY B  69      -8.595   9.729  -6.245  1.00  0.00           C  
ATOM   1119  C   GLY B  69      -8.477   9.379  -4.774  1.00  0.00           C  
ATOM   1120  O   GLY B  69      -7.430   8.905  -4.326  1.00  0.00           O  
ATOM   1121  H   GLY B  69      -7.475   8.633  -7.697  1.00  0.00           H  
ATOM   1122 1HA  GLY B  69      -7.911  10.549  -6.464  1.00  0.00           H  
ATOM   1123 2HA  GLY B  69      -9.604  10.092  -6.437  1.00  0.00           H  
ATOM   1124  N   SER B  70      -9.555   9.469  -3.958  1.00  0.00           N  
ATOM   1125  CA  SER B  70      -9.536   9.186  -2.527  1.00  0.00           C  
ATOM   1126  C   SER B  70     -10.096   7.799  -2.230  1.00  0.00           C  
ATOM   1127  O   SER B  70     -10.110   7.363  -1.077  1.00  0.00           O  
ATOM   1128  CB  SER B  70     -10.333  10.241  -1.760  1.00  0.00           C  
ATOM   1129  OG  SER B  70     -11.694  10.231  -2.157  1.00  0.00           O  
ATOM   1130  H   SER B  70     -10.422   9.754  -4.392  1.00  0.00           H  
ATOM   1131  HA  SER B  70      -8.501   9.213  -2.182  1.00  0.00           H  
ATOM   1132 1HB  SER B  70     -10.260  10.046  -0.690  1.00  0.00           H  
ATOM   1133 2HB  SER B  70      -9.903  11.225  -1.943  1.00  0.00           H  
ATOM   1134  HG  SER B  70     -11.770   9.545  -2.825  1.00  0.00           H  
ATOM   1135  N   GLN B  71     -10.490   7.174  -3.315  1.00  0.00           N  
ATOM   1136  CA  GLN B  71     -11.077   5.848  -3.153  1.00  0.00           C  
ATOM   1137  C   GLN B  71     -10.003   4.803  -2.863  1.00  0.00           C  
ATOM   1138  O   GLN B  71      -8.919   4.841  -3.448  1.00  0.00           O  
ATOM   1139  CB  GLN B  71     -11.868   5.455  -4.401  1.00  0.00           C  
ATOM   1140  CG  GLN B  71     -12.672   4.171  -4.241  1.00  0.00           C  
ATOM   1141  CD  GLN B  71     -13.505   3.844  -5.466  1.00  0.00           C  
ATOM   1142  OE1 GLN B  71     -13.036   3.964  -6.602  1.00  0.00           O  
ATOM   1143  NE2 GLN B  71     -14.747   3.428  -5.244  1.00  0.00           N  
ATOM   1144  H   GLN B  71     -10.406   7.565  -4.242  1.00  0.00           H  
ATOM   1145  HA  GLN B  71     -11.758   5.873  -2.303  1.00  0.00           H  
ATOM   1146 1HB  GLN B  71     -12.558   6.258  -4.662  1.00  0.00           H  
ATOM   1147 2HB  GLN B  71     -11.184   5.325  -5.239  1.00  0.00           H  
ATOM   1148 1HG  GLN B  71     -11.984   3.343  -4.068  1.00  0.00           H  
ATOM   1149 2HG  GLN B  71     -13.346   4.280  -3.392  1.00  0.00           H  
ATOM   1150 1HE2 GLN B  71     -15.343   3.198  -6.014  1.00  0.00           H  
ATOM   1151 2HE2 GLN B  71     -15.087   3.345  -4.307  1.00  0.00           H  
ATOM   1152  N   HIS B  72     -10.300   3.799  -1.852  1.00  0.00           N  
ATOM   1153  CA  HIS B  72      -9.440   2.667  -1.525  1.00  0.00           C  
ATOM   1154  C   HIS B  72     -10.009   1.366  -2.080  1.00  0.00           C  
ATOM   1155  O   HIS B  72     -11.197   1.289  -2.400  1.00  0.00           O  
ATOM   1156  CB  HIS B  72      -9.253   2.556  -0.011  1.00  0.00           C  
ATOM   1157  CG  HIS B  72      -8.909   3.854   0.648  1.00  0.00           C  
ATOM   1158  ND1 HIS B  72      -7.713   4.504   0.433  1.00  0.00           N  
ATOM   1159  CD2 HIS B  72      -9.608   4.623   1.516  1.00  0.00           C  
ATOM   1160  CE1 HIS B  72      -7.691   5.619   1.143  1.00  0.00           C  
ATOM   1161  NE2 HIS B  72      -8.829   5.715   1.809  1.00  0.00           N  
ATOM   1162  H   HIS B  72     -11.171   3.916  -1.353  1.00  0.00           H  
ATOM   1163  HA  HIS B  72      -8.460   2.812  -1.978  1.00  0.00           H  
ATOM   1164 1HB  HIS B  72     -10.169   2.175   0.442  1.00  0.00           H  
ATOM   1165 2HB  HIS B  72      -8.459   1.842   0.206  1.00  0.00           H  
ATOM   1166  HD2 HIS B  72     -10.603   4.414   1.909  1.00  0.00           H  
ATOM   1167  HE1 HIS B  72      -6.873   6.339   1.175  1.00  0.00           H  
ATOM   1168  HE2 HIS B  72      -9.087   6.467   2.432  1.00  0.00           H  
ATOM   1169  N   SER B  73      -9.132   0.403  -2.200  1.00  0.00           N  
ATOM   1170  CA  SER B  73      -9.614  -0.895  -2.658  1.00  0.00           C  
ATOM   1171  C   SER B  73      -9.081  -2.024  -1.782  1.00  0.00           C  
ATOM   1172  O   SER B  73      -8.008  -1.901  -1.187  1.00  0.00           O  
ATOM   1173  CB  SER B  73      -9.210  -1.135  -4.114  1.00  0.00           C  
ATOM   1174  OG  SER B  73      -7.809  -1.323  -4.222  1.00  0.00           O  
ATOM   1175  H   SER B  73      -8.150   0.518  -1.992  1.00  0.00           H  
ATOM   1176  HA  SER B  73     -10.703  -0.902  -2.593  1.00  0.00           H  
ATOM   1177 1HB  SER B  73      -9.730  -2.013  -4.496  1.00  0.00           H  
ATOM   1178 2HB  SER B  73      -9.516  -0.284  -4.721  1.00  0.00           H  
ATOM   1179  HG  SER B  73      -7.463  -1.250  -3.329  1.00  0.00           H  
ATOM   1180  N   LEU B  74      -9.820  -3.050  -1.668  1.00  0.00           N  
ATOM   1181  CA  LEU B  74      -9.460  -4.298  -1.004  1.00  0.00           C  
ATOM   1182  C   LEU B  74      -9.769  -5.496  -1.894  1.00  0.00           C  
ATOM   1183  O   LEU B  74     -10.900  -5.651  -2.363  1.00  0.00           O  
ATOM   1184  CB  LEU B  74     -10.203  -4.431   0.328  1.00  0.00           C  
ATOM   1185  CG  LEU B  74      -9.906  -5.687   1.148  1.00  0.00           C  
ATOM   1186  CD1 LEU B  74      -8.445  -5.702   1.585  1.00  0.00           C  
ATOM   1187  CD2 LEU B  74     -10.832  -5.769   2.356  1.00  0.00           C  
ATOM   1188  H   LEU B  74     -10.735  -2.961  -2.086  1.00  0.00           H  
ATOM   1189  HA  LEU B  74      -8.389  -4.287  -0.805  1.00  0.00           H  
ATOM   1190 1HB  LEU B  74      -9.958  -3.571   0.950  1.00  0.00           H  
ATOM   1191 2HB  LEU B  74     -11.275  -4.417   0.131  1.00  0.00           H  
ATOM   1192  HG  LEU B  74     -10.056  -6.571   0.527  1.00  0.00           H  
ATOM   1193 1HD1 LEU B  74      -8.249  -6.602   2.168  1.00  0.00           H  
ATOM   1194 2HD1 LEU B  74      -7.802  -5.693   0.705  1.00  0.00           H  
ATOM   1195 3HD1 LEU B  74      -8.239  -4.823   2.195  1.00  0.00           H  
ATOM   1196 1HD2 LEU B  74     -10.606  -6.670   2.927  1.00  0.00           H  
ATOM   1197 2HD2 LEU B  74     -10.685  -4.893   2.988  1.00  0.00           H  
ATOM   1198 3HD2 LEU B  74     -11.868  -5.803   2.019  1.00  0.00           H  
ATOM   1199  N   THR B  75      -8.728  -6.281  -2.114  1.00  0.00           N  
ATOM   1200  CA  THR B  75      -8.865  -7.433  -2.998  1.00  0.00           C  
ATOM   1201  C   THR B  75      -8.525  -8.725  -2.259  1.00  0.00           C  
ATOM   1202  O   THR B  75      -7.506  -8.801  -1.569  1.00  0.00           O  
ATOM   1203  CB  THR B  75      -7.963  -7.296  -4.238  1.00  0.00           C  
ATOM   1204  OG1 THR B  75      -8.269  -6.068  -4.911  1.00  0.00           O  
ATOM   1205  CG2 THR B  75      -8.175  -8.458  -5.204  1.00  0.00           C  
ATOM   1206  H   THR B  75      -7.835  -6.098  -1.680  1.00  0.00           H  
ATOM   1207  HA  THR B  75      -9.901  -7.490  -3.334  1.00  0.00           H  
ATOM   1208  HB  THR B  75      -6.918  -7.282  -3.928  1.00  0.00           H  
ATOM   1209  HG1 THR B  75      -8.967  -5.609  -4.437  1.00  0.00           H  
ATOM   1210 1HG2 THR B  75      -7.525  -8.335  -6.070  1.00  0.00           H  
ATOM   1211 2HG2 THR B  75      -7.938  -9.396  -4.702  1.00  0.00           H  
ATOM   1212 3HG2 THR B  75      -9.214  -8.474  -5.531  1.00  0.00           H  
ATOM   1213  N   CYS B  76      -9.351  -9.705  -2.427  1.00  0.00           N  
ATOM   1214  CA  CYS B  76      -9.139 -10.994  -1.778  1.00  0.00           C  
ATOM   1215  C   CYS B  76      -9.266 -12.136  -2.779  1.00  0.00           C  
ATOM   1216  O   CYS B  76     -10.026 -12.039  -3.744  1.00  0.00           O  
ATOM   1217  CB  CYS B  76     -10.136 -11.191  -0.637  1.00  0.00           C  
ATOM   1218  SG  CYS B  76     -10.001  -9.950   0.669  1.00  0.00           S  
ATOM   1219  H   CYS B  76     -10.160  -9.579  -3.018  1.00  0.00           H  
ATOM   1220  HA  CYS B  76      -8.130 -11.012  -1.365  1.00  0.00           H  
ATOM   1221 1HB  CYS B  76     -11.152 -11.161  -1.032  1.00  0.00           H  
ATOM   1222 2HB  CYS B  76      -9.988 -12.174  -0.190  1.00  0.00           H  
ATOM   1223  N   ALA B  77      -8.508 -13.175  -2.492  1.00  0.00           N  
ATOM   1224  CA  ALA B  77      -8.573 -14.401  -3.284  1.00  0.00           C  
ATOM   1225  C   ALA B  77      -8.303 -15.628  -2.419  1.00  0.00           C  
ATOM   1226  O   ALA B  77      -7.575 -15.548  -1.426  1.00  0.00           O  
ATOM   1227  CB  ALA B  77      -7.577 -14.339  -4.440  1.00  0.00           C  
ATOM   1228  H   ALA B  77      -7.869 -13.127  -1.711  1.00  0.00           H  
ATOM   1229  HA  ALA B  77      -9.581 -14.489  -3.690  1.00  0.00           H  
ATOM   1230 1HB  ALA B  77      -7.637 -15.259  -5.021  1.00  0.00           H  
ATOM   1231 2HB  ALA B  77      -7.815 -13.489  -5.080  1.00  0.00           H  
ATOM   1232 3HB  ALA B  77      -6.569 -14.224  -4.045  1.00  0.00           H  
ATOM   1233  N   PHE B  78      -8.901 -16.694  -2.849  1.00  0.00           N  
ATOM   1234  CA  PHE B  78      -8.632 -17.934  -2.130  1.00  0.00           C  
ATOM   1235  C   PHE B  78      -7.234 -18.451  -2.446  1.00  0.00           C  
ATOM   1236  O   PHE B  78      -6.763 -18.330  -3.579  1.00  0.00           O  
ATOM   1237  CB  PHE B  78      -9.677 -18.998  -2.482  1.00  0.00           C  
ATOM   1238  CG  PHE B  78     -11.037 -18.731  -1.894  1.00  0.00           C  
ATOM   1239  CD1 PHE B  78     -11.277 -18.939  -0.542  1.00  0.00           C  
ATOM   1240  CD2 PHE B  78     -12.074 -18.272  -2.695  1.00  0.00           C  
ATOM   1241  CE1 PHE B  78     -12.535 -18.692   0.005  1.00  0.00           C  
ATOM   1242  CE2 PHE B  78     -13.334 -18.024  -2.156  1.00  0.00           C  
ATOM   1243  CZ  PHE B  78     -13.562 -18.236  -0.806  1.00  0.00           C  
ATOM   1244  H   PHE B  78      -9.530 -16.710  -3.639  1.00  0.00           H  
ATOM   1245  HA  PHE B  78      -8.688 -17.732  -1.059  1.00  0.00           H  
ATOM   1246 1HB  PHE B  78      -9.781 -19.061  -3.564  1.00  0.00           H  
ATOM   1247 2HB  PHE B  78      -9.339 -19.971  -2.128  1.00  0.00           H  
ATOM   1248  HD1 PHE B  78     -10.467 -19.299   0.093  1.00  0.00           H  
ATOM   1249  HD2 PHE B  78     -11.894 -18.106  -3.758  1.00  0.00           H  
ATOM   1250  HE1 PHE B  78     -12.708 -18.857   1.068  1.00  0.00           H  
ATOM   1251  HE2 PHE B  78     -14.141 -17.664  -2.794  1.00  0.00           H  
ATOM   1252  HZ  PHE B  78     -14.548 -18.046  -0.384  1.00  0.00           H  
ATOM   1253  N   GLU B  79      -6.510 -19.004  -1.465  1.00  0.00           N  
ATOM   1254  CA  GLU B  79      -5.170 -19.556  -1.640  1.00  0.00           C  
ATOM   1255  C   GLU B  79      -5.196 -20.799  -2.525  1.00  0.00           C  
ATOM   1256  O   GLU B  79      -4.301 -20.999  -3.349  1.00  0.00           O  
ATOM   1257  CB  GLU B  79      -4.544 -19.890  -0.283  1.00  0.00           C  
ATOM   1258  CG  GLU B  79      -4.214 -18.666   0.560  1.00  0.00           C  
ATOM   1259  CD  GLU B  79      -3.564 -19.012   1.890  1.00  0.00           C  
ATOM   1260  OE1 GLU B  79      -3.195 -18.084   2.645  1.00  0.00           O  
ATOM   1261  OE2 GLU B  79      -3.422 -20.221   2.180  1.00  0.00           O  
ATOM   1262  H   GLU B  79      -6.938 -19.031  -0.550  1.00  0.00           H  
ATOM   1263  HA  GLU B  79      -4.549 -18.808  -2.135  1.00  0.00           H  
ATOM   1264 1HB  GLU B  79      -5.226 -20.521   0.287  1.00  0.00           H  
ATOM   1265 2HB  GLU B  79      -3.625 -20.456  -0.436  1.00  0.00           H  
ATOM   1266 1HG  GLU B  79      -3.538 -18.022  -0.002  1.00  0.00           H  
ATOM   1267 2HG  GLU B  79      -5.131 -18.108   0.747  1.00  0.00           H  
ATOM   1268  N   ASP B  80      -6.312 -21.555  -2.343  1.00  0.00           N  
ATOM   1269  CA  ASP B  80      -6.516 -22.730  -3.184  1.00  0.00           C  
ATOM   1270  C   ASP B  80      -7.382 -22.394  -4.396  1.00  0.00           C  
ATOM   1271  O   ASP B  80      -8.558 -22.055  -4.250  1.00  0.00           O  
ATOM   1272  CB  ASP B  80      -7.155 -23.864  -2.379  1.00  0.00           C  
ATOM   1273  CG  ASP B  80      -7.167 -25.187  -3.124  1.00  0.00           C  
ATOM   1274  OD1 ASP B  80      -6.880 -25.205  -4.340  1.00  0.00           O  
ATOM   1275  OD2 ASP B  80      -7.469 -26.221  -2.489  1.00  0.00           O  
ATOM   1276  H   ASP B  80      -7.002 -21.325  -1.642  1.00  0.00           H  
ATOM   1277  HA  ASP B  80      -5.545 -23.067  -3.549  1.00  0.00           H  
ATOM   1278 1HB  ASP B  80      -6.612 -23.997  -1.443  1.00  0.00           H  
ATOM   1279 2HB  ASP B  80      -8.182 -23.598  -2.127  1.00  0.00           H  
ATOM   1280  N   PRO B  81      -6.831 -22.551  -5.582  1.00  0.00           N  
ATOM   1281  CA  PRO B  81      -7.542 -22.177  -6.807  1.00  0.00           C  
ATOM   1282  C   PRO B  81      -8.639 -23.172  -7.180  1.00  0.00           C  
ATOM   1283  O   PRO B  81      -9.471 -22.884  -8.043  1.00  0.00           O  
ATOM   1284  CB  PRO B  81      -6.437 -22.160  -7.866  1.00  0.00           C  
ATOM   1285  CG  PRO B  81      -5.386 -23.081  -7.336  1.00  0.00           C  
ATOM   1286  CD  PRO B  81      -5.433 -23.045  -5.835  1.00  0.00           C  
ATOM   1287  HA  PRO B  81      -7.978 -21.175  -6.681  1.00  0.00           H  
ATOM   1288 1HB  PRO B  81      -6.839 -22.492  -8.835  1.00  0.00           H  
ATOM   1289 2HB  PRO B  81      -6.066 -21.134  -8.007  1.00  0.00           H  
ATOM   1290 1HG  PRO B  81      -5.557 -24.104  -7.704  1.00  0.00           H  
ATOM   1291 2HG  PRO B  81      -4.394 -22.774  -7.699  1.00  0.00           H  
ATOM   1292 1HD  PRO B  81      -5.271 -24.058  -5.438  1.00  0.00           H  
ATOM   1293 2HD  PRO B  81      -4.664 -22.353  -5.460  1.00  0.00           H  
ATOM   1294  N   ASP B  82      -8.826 -24.216  -6.388  1.00  0.00           N  
ATOM   1295  CA  ASP B  82      -9.719 -25.325  -6.712  1.00  0.00           C  
ATOM   1296  C   ASP B  82     -11.030 -25.219  -5.935  1.00  0.00           C  
ATOM   1297  O   ASP B  82     -11.906 -26.077  -6.065  1.00  0.00           O  
ATOM   1298  CB  ASP B  82      -9.041 -26.664  -6.418  1.00  0.00           C  
ATOM   1299  CG  ASP B  82      -7.953 -27.011  -7.420  1.00  0.00           C  
ATOM   1300  OD1 ASP B  82      -8.013 -26.534  -8.574  1.00  0.00           O  
ATOM   1301  OD2 ASP B  82      -7.029 -27.769  -7.052  1.00  0.00           O  
ATOM   1302  H   ASP B  82      -8.317 -24.233  -5.516  1.00  0.00           H  
ATOM   1303  HA  ASP B  82      -9.954 -25.280  -7.776  1.00  0.00           H  
ATOM   1304 1HB  ASP B  82      -8.600 -26.638  -5.421  1.00  0.00           H  
ATOM   1305 2HB  ASP B  82      -9.787 -27.459  -6.425  1.00  0.00           H  
ATOM   1306  N   VAL B  83     -11.215 -24.195  -5.169  1.00  0.00           N  
ATOM   1307  CA  VAL B  83     -12.421 -23.972  -4.377  1.00  0.00           C  
ATOM   1308  C   VAL B  83     -13.555 -23.501  -5.284  1.00  0.00           C  
ATOM   1309  O   VAL B  83     -13.375 -22.584  -6.089  1.00  0.00           O  
ATOM   1310  CB  VAL B  83     -12.177 -22.943  -3.251  1.00  0.00           C  
ATOM   1311  CG1 VAL B  83     -13.465 -22.678  -2.473  1.00  0.00           C  
ATOM   1312  CG2 VAL B  83     -11.074 -23.430  -2.313  1.00  0.00           C  
ATOM   1313  H   VAL B  83     -10.467 -23.517  -5.128  1.00  0.00           H  
ATOM   1314  HA  VAL B  83     -12.712 -24.917  -3.916  1.00  0.00           H  
ATOM   1315  HB  VAL B  83     -11.877 -21.995  -3.697  1.00  0.00           H  
ATOM   1316 1HG1 VAL B  83     -13.271 -21.950  -1.685  1.00  0.00           H  
ATOM   1317 2HG1 VAL B  83     -14.224 -22.286  -3.149  1.00  0.00           H  
ATOM   1318 3HG1 VAL B  83     -13.819 -23.608  -2.028  1.00  0.00           H  
ATOM   1319 1HG2 VAL B  83     -10.914 -22.693  -1.526  1.00  0.00           H  
ATOM   1320 2HG2 VAL B  83     -11.369 -24.380  -1.867  1.00  0.00           H  
ATOM   1321 3HG2 VAL B  83     -10.150 -23.565  -2.876  1.00  0.00           H  
ATOM   1322  N   ASN B  84     -14.542 -24.435  -5.442  1.00  0.00           N  
ATOM   1323  CA  ASN B  84     -15.761 -23.990  -6.109  1.00  0.00           C  
ATOM   1324  C   ASN B  84     -16.367 -22.772  -5.417  1.00  0.00           C  
ATOM   1325  O   ASN B  84     -16.896 -22.882  -4.310  1.00  0.00           O  
ATOM   1326  CB  ASN B  84     -16.783 -25.127  -6.174  1.00  0.00           C  
ATOM   1327  CG  ASN B  84     -17.941 -24.819  -7.102  1.00  0.00           C  
ATOM   1328  OD1 ASN B  84     -17.963 -23.777  -7.763  1.00  0.00           O  
ATOM   1329  ND2 ASN B  84     -18.912 -25.723  -7.159  1.00  0.00           N  
ATOM   1330  H   ASN B  84     -14.474 -25.393  -5.129  1.00  0.00           H  
ATOM   1331  HA  ASN B  84     -15.509 -23.690  -7.127  1.00  0.00           H  
ATOM   1332 1HB  ASN B  84     -16.292 -26.039  -6.516  1.00  0.00           H  
ATOM   1333 2HB  ASN B  84     -17.175 -25.321  -5.176  1.00  0.00           H  
ATOM   1334 1HD2 ASN B  84     -19.701 -25.572  -7.755  1.00  0.00           H  
ATOM   1335 2HD2 ASN B  84     -18.854 -26.554  -6.607  1.00  0.00           H  
ATOM   1336  N   THR B  85     -16.171 -21.552  -5.972  1.00  0.00           N  
ATOM   1337  CA  THR B  85     -16.414 -20.270  -5.319  1.00  0.00           C  
ATOM   1338  C   THR B  85     -17.769 -19.702  -5.731  1.00  0.00           C  
ATOM   1339  O   THR B  85     -18.077 -18.545  -5.439  1.00  0.00           O  
ATOM   1340  CB  THR B  85     -15.305 -19.255  -5.652  1.00  0.00           C  
ATOM   1341  OG1 THR B  85     -15.228 -19.089  -7.074  1.00  0.00           O  
ATOM   1342  CG2 THR B  85     -13.952 -19.728  -5.133  1.00  0.00           C  
ATOM   1343  H   THR B  85     -15.826 -21.563  -6.921  1.00  0.00           H  
ATOM   1344  HA  THR B  85     -16.421 -20.427  -4.240  1.00  0.00           H  
ATOM   1345  HB  THR B  85     -15.541 -18.295  -5.194  1.00  0.00           H  
ATOM   1346  HG1 THR B  85     -15.885 -19.648  -7.497  1.00  0.00           H  
ATOM   1347 1HG2 THR B  85     -13.189 -18.991  -5.382  1.00  0.00           H  
ATOM   1348 2HG2 THR B  85     -14.000 -19.850  -4.051  1.00  0.00           H  
ATOM   1349 3HG2 THR B  85     -13.699 -20.682  -5.594  1.00  0.00           H  
ATOM   1350  N   THR B  86     -18.667 -20.573  -6.481  1.00  0.00           N  
ATOM   1351  CA  THR B  86     -19.879 -20.116  -7.154  1.00  0.00           C  
ATOM   1352  C   THR B  86     -20.909 -19.628  -6.139  1.00  0.00           C  
ATOM   1353  O   THR B  86     -21.567 -18.608  -6.356  1.00  0.00           O  
ATOM   1354  CB  THR B  86     -20.493 -21.233  -8.017  1.00  0.00           C  
ATOM   1355  OG1 THR B  86     -19.501 -21.728  -8.924  1.00  0.00           O  
ATOM   1356  CG2 THR B  86     -21.684 -20.717  -8.818  1.00  0.00           C  
ATOM   1357  H   THR B  86     -18.418 -21.551  -6.526  1.00  0.00           H  
ATOM   1358  HA  THR B  86     -19.619 -19.283  -7.808  1.00  0.00           H  
ATOM   1359  HB  THR B  86     -20.827 -22.047  -7.374  1.00  0.00           H  
ATOM   1360  HG1 THR B  86     -18.678 -21.252  -8.789  1.00  0.00           H  
ATOM   1361 1HG2 THR B  86     -22.098 -21.527  -9.418  1.00  0.00           H  
ATOM   1362 2HG2 THR B  86     -22.447 -20.344  -8.135  1.00  0.00           H  
ATOM   1363 3HG2 THR B  86     -21.359 -19.910  -9.474  1.00  0.00           H  
ATOM   1364  N   ASN B  87     -20.678 -19.773  -4.802  1.00  0.00           N  
ATOM   1365  CA  ASN B  87     -21.680 -19.293  -3.856  1.00  0.00           C  
ATOM   1366  C   ASN B  87     -21.033 -18.712  -2.601  1.00  0.00           C  
ATOM   1367  O   ASN B  87     -21.715 -18.463  -1.605  1.00  0.00           O  
ATOM   1368  CB  ASN B  87     -22.648 -20.418  -3.482  1.00  0.00           C  
ATOM   1369  CG  ASN B  87     -23.588 -20.779  -4.615  1.00  0.00           C  
ATOM   1370  OD1 ASN B  87     -23.877 -19.954  -5.485  1.00  0.00           O  
ATOM   1371  ND2 ASN B  87     -24.070 -22.016  -4.613  1.00  0.00           N  
ATOM   1372  H   ASN B  87     -19.834 -20.202  -4.450  1.00  0.00           H  
ATOM   1373  HA  ASN B  87     -22.246 -18.489  -4.329  1.00  0.00           H  
ATOM   1374 1HB  ASN B  87     -22.082 -21.306  -3.198  1.00  0.00           H  
ATOM   1375 2HB  ASN B  87     -23.239 -20.117  -2.617  1.00  0.00           H  
ATOM   1376 1HD2 ASN B  87     -24.695 -22.310  -5.336  1.00  0.00           H  
ATOM   1377 2HD2 ASN B  87     -23.808 -22.653  -3.889  1.00  0.00           H  
ATOM   1378  N   LEU B  88     -19.769 -18.579  -2.703  1.00  0.00           N  
ATOM   1379  CA  LEU B  88     -19.051 -17.995  -1.575  1.00  0.00           C  
ATOM   1380  C   LEU B  88     -19.019 -16.474  -1.679  1.00  0.00           C  
ATOM   1381  O   LEU B  88     -18.858 -15.926  -2.771  1.00  0.00           O  
ATOM   1382  CB  LEU B  88     -17.623 -18.544  -1.506  1.00  0.00           C  
ATOM   1383  CG  LEU B  88     -17.485 -20.038  -1.210  1.00  0.00           C  
ATOM   1384  CD1 LEU B  88     -16.028 -20.471  -1.341  1.00  0.00           C  
ATOM   1385  CD2 LEU B  88     -18.021 -20.360   0.181  1.00  0.00           C  
ATOM   1386  H   LEU B  88     -19.251 -18.859  -3.524  1.00  0.00           H  
ATOM   1387  HA  LEU B  88     -19.572 -18.264  -0.657  1.00  0.00           H  
ATOM   1388 1HB  LEU B  88     -17.132 -18.354  -2.459  1.00  0.00           H  
ATOM   1389 2HB  LEU B  88     -17.081 -18.006  -0.728  1.00  0.00           H  
ATOM   1390  HG  LEU B  88     -18.050 -20.609  -1.947  1.00  0.00           H  
ATOM   1391 1HD1 LEU B  88     -15.945 -21.537  -1.128  1.00  0.00           H  
ATOM   1392 2HD1 LEU B  88     -15.680 -20.277  -2.356  1.00  0.00           H  
ATOM   1393 3HD1 LEU B  88     -15.417 -19.911  -0.634  1.00  0.00           H  
ATOM   1394 1HD2 LEU B  88     -17.915 -21.428   0.374  1.00  0.00           H  
ATOM   1395 2HD2 LEU B  88     -17.457 -19.799   0.927  1.00  0.00           H  
ATOM   1396 3HD2 LEU B  88     -19.074 -20.084   0.238  1.00  0.00           H  
ATOM   1397  N   GLU B  89     -19.294 -15.864  -0.550  1.00  0.00           N  
ATOM   1398  CA  GLU B  89     -19.251 -14.408  -0.463  1.00  0.00           C  
ATOM   1399  C   GLU B  89     -18.283 -13.947   0.623  1.00  0.00           C  
ATOM   1400  O   GLU B  89     -18.091 -14.640   1.625  1.00  0.00           O  
ATOM   1401  CB  GLU B  89     -20.649 -13.844  -0.196  1.00  0.00           C  
ATOM   1402  CG  GLU B  89     -21.669 -14.196  -1.269  1.00  0.00           C  
ATOM   1403  CD  GLU B  89     -23.078 -13.733  -0.932  1.00  0.00           C  
ATOM   1404  OE1 GLU B  89     -23.995 -13.924  -1.763  1.00  0.00           O  
ATOM   1405  OE2 GLU B  89     -23.266 -13.173   0.171  1.00  0.00           O  
ATOM   1406  H   GLU B  89     -19.539 -16.399   0.271  1.00  0.00           H  
ATOM   1407  HA  GLU B  89     -18.893 -14.015  -1.415  1.00  0.00           H  
ATOM   1408 1HB  GLU B  89     -21.017 -14.220   0.759  1.00  0.00           H  
ATOM   1409 2HB  GLU B  89     -20.595 -12.758  -0.121  1.00  0.00           H  
ATOM   1410 1HG  GLU B  89     -21.366 -13.735  -2.209  1.00  0.00           H  
ATOM   1411 2HG  GLU B  89     -21.674 -15.276  -1.410  1.00  0.00           H  
ATOM   1412  N   PHE B  90     -17.697 -12.757   0.310  1.00  0.00           N  
ATOM   1413  CA  PHE B  90     -16.844 -12.133   1.314  1.00  0.00           C  
ATOM   1414  C   PHE B  90     -17.536 -10.928   1.941  1.00  0.00           C  
ATOM   1415  O   PHE B  90     -18.315 -10.240   1.278  1.00  0.00           O  
ATOM   1416  CB  PHE B  90     -15.508 -11.709   0.697  1.00  0.00           C  
ATOM   1417  CG  PHE B  90     -14.486 -12.812   0.644  1.00  0.00           C  
ATOM   1418  CD1 PHE B  90     -13.399 -12.814   1.509  1.00  0.00           C  
ATOM   1419  CD2 PHE B  90     -14.613 -13.848  -0.273  1.00  0.00           C  
ATOM   1420  CE1 PHE B  90     -12.451 -13.835   1.462  1.00  0.00           C  
ATOM   1421  CE2 PHE B  90     -13.670 -14.871  -0.326  1.00  0.00           C  
ATOM   1422  CZ  PHE B  90     -12.590 -14.862   0.542  1.00  0.00           C  
ATOM   1423  H   PHE B  90     -17.829 -12.296  -0.579  1.00  0.00           H  
ATOM   1424  HA  PHE B  90     -16.648 -12.861   2.102  1.00  0.00           H  
ATOM   1425 1HB  PHE B  90     -15.674 -11.350  -0.318  1.00  0.00           H  
ATOM   1426 2HB  PHE B  90     -15.088 -10.884   1.271  1.00  0.00           H  
ATOM   1427  HD1 PHE B  90     -13.292 -12.005   2.232  1.00  0.00           H  
ATOM   1428  HD2 PHE B  90     -15.463 -13.854  -0.956  1.00  0.00           H  
ATOM   1429  HE1 PHE B  90     -11.604 -13.824   2.148  1.00  0.00           H  
ATOM   1430  HE2 PHE B  90     -13.780 -15.678  -1.050  1.00  0.00           H  
ATOM   1431  HZ  PHE B  90     -11.851 -15.661   0.500  1.00  0.00           H  
ATOM   1432  N   GLU B  91     -17.270 -10.717   3.274  1.00  0.00           N  
ATOM   1433  CA  GLU B  91     -17.788  -9.559   3.997  1.00  0.00           C  
ATOM   1434  C   GLU B  91     -16.742  -8.992   4.953  1.00  0.00           C  
ATOM   1435  O   GLU B  91     -16.054  -9.744   5.646  1.00  0.00           O  
ATOM   1436  CB  GLU B  91     -19.058  -9.929   4.766  1.00  0.00           C  
ATOM   1437  CG  GLU B  91     -19.698  -8.757   5.497  1.00  0.00           C  
ATOM   1438  CD  GLU B  91     -20.923  -9.152   6.307  1.00  0.00           C  
ATOM   1439  OE1 GLU B  91     -20.777  -9.884   7.312  1.00  0.00           O  
ATOM   1440  OE2 GLU B  91     -22.038  -8.726   5.932  1.00  0.00           O  
ATOM   1441  H   GLU B  91     -16.697 -11.388   3.766  1.00  0.00           H  
ATOM   1442  HA  GLU B  91     -18.034  -8.781   3.274  1.00  0.00           H  
ATOM   1443 1HB  GLU B  91     -19.794 -10.342   4.076  1.00  0.00           H  
ATOM   1444 2HB  GLU B  91     -18.827 -10.702   5.499  1.00  0.00           H  
ATOM   1445 1HG  GLU B  91     -18.962  -8.316   6.170  1.00  0.00           H  
ATOM   1446 2HG  GLU B  91     -19.983  -8.000   4.768  1.00  0.00           H  
ATOM   1447  N   ILE B  92     -16.632  -7.644   4.851  1.00  0.00           N  
ATOM   1448  CA  ILE B  92     -15.714  -6.999   5.783  1.00  0.00           C  
ATOM   1449  C   ILE B  92     -16.504  -6.170   6.794  1.00  0.00           C  
ATOM   1450  O   ILE B  92     -17.440  -5.457   6.425  1.00  0.00           O  
ATOM   1451  CB  ILE B  92     -14.690  -6.109   5.043  1.00  0.00           C  
ATOM   1452  CG1 ILE B  92     -13.686  -5.512   6.036  1.00  0.00           C  
ATOM   1453  CG2 ILE B  92     -15.403  -5.006   4.255  1.00  0.00           C  
ATOM   1454  CD1 ILE B  92     -12.486  -4.845   5.378  1.00  0.00           C  
ATOM   1455  H   ILE B  92     -17.136  -7.076   4.185  1.00  0.00           H  
ATOM   1456  HA  ILE B  92     -15.166  -7.773   6.320  1.00  0.00           H  
ATOM   1457  HB  ILE B  92     -14.111  -6.719   4.350  1.00  0.00           H  
ATOM   1458 1HG1 ILE B  92     -14.187  -4.772   6.659  1.00  0.00           H  
ATOM   1459 2HG1 ILE B  92     -13.316  -6.297   6.696  1.00  0.00           H  
ATOM   1460 1HG2 ILE B  92     -14.665  -4.390   3.742  1.00  0.00           H  
ATOM   1461 2HG2 ILE B  92     -16.071  -5.457   3.523  1.00  0.00           H  
ATOM   1462 3HG2 ILE B  92     -15.981  -4.385   4.940  1.00  0.00           H  
ATOM   1463 1HD1 ILE B  92     -11.823  -4.448   6.147  1.00  0.00           H  
ATOM   1464 2HD1 ILE B  92     -11.947  -5.578   4.777  1.00  0.00           H  
ATOM   1465 3HD1 ILE B  92     -12.827  -4.031   4.740  1.00  0.00           H  
ATOM   1466  N   CYS B  93     -16.129  -6.364   8.113  1.00  0.00           N  
ATOM   1467  CA  CYS B  93     -16.777  -5.626   9.192  1.00  0.00           C  
ATOM   1468  C   CYS B  93     -15.744  -4.998  10.120  1.00  0.00           C  
ATOM   1469  O   CYS B  93     -14.680  -5.575  10.352  1.00  0.00           O  
ATOM   1470  CB  CYS B  93     -17.702  -6.544   9.990  1.00  0.00           C  
ATOM   1471  SG  CYS B  93     -19.014  -7.294   9.000  1.00  0.00           S  
ATOM   1472  H   CYS B  93     -15.398  -7.024   8.338  1.00  0.00           H  
ATOM   1473  HA  CYS B  93     -17.374  -4.826   8.754  1.00  0.00           H  
ATOM   1474 1HB  CYS B  93     -17.117  -7.345  10.444  1.00  0.00           H  
ATOM   1475 2HB  CYS B  93     -18.166  -5.979  10.799  1.00  0.00           H  
ATOM   1476  N   GLY B  94     -16.074  -3.832  10.582  1.00  0.00           N  
ATOM   1477  CA  GLY B  94     -15.153  -3.196  11.511  1.00  0.00           C  
ATOM   1478  C   GLY B  94     -14.172  -2.260  10.831  1.00  0.00           C  
ATOM   1479  O   GLY B  94     -13.908  -2.390   9.634  1.00  0.00           O  
ATOM   1480  H   GLY B  94     -16.927  -3.354  10.330  1.00  0.00           H  
ATOM   1481 1HA  GLY B  94     -15.717  -2.631  12.254  1.00  0.00           H  
ATOM   1482 2HA  GLY B  94     -14.592  -3.960  12.047  1.00  0.00           H  
ATOM   1483  N   ALA B  95     -13.757  -1.168  11.501  1.00  0.00           N  
ATOM   1484  CA  ALA B  95     -12.830  -0.137  11.043  1.00  0.00           C  
ATOM   1485  C   ALA B  95     -13.308   0.489   9.736  1.00  0.00           C  
ATOM   1486  O   ALA B  95     -12.518   0.685   8.809  1.00  0.00           O  
ATOM   1487  CB  ALA B  95     -11.430  -0.720  10.869  1.00  0.00           C  
ATOM   1488  H   ALA B  95     -14.159  -1.093  12.425  1.00  0.00           H  
ATOM   1489  HA  ALA B  95     -12.794   0.647  11.800  1.00  0.00           H  
ATOM   1490 1HB  ALA B  95     -10.751   0.061  10.527  1.00  0.00           H  
ATOM   1491 2HB  ALA B  95     -11.079  -1.114  11.823  1.00  0.00           H  
ATOM   1492 3HB  ALA B  95     -11.459  -1.522  10.134  1.00  0.00           H  
ATOM   1493  N   LEU B  96     -14.649   0.670   9.578  1.00  0.00           N  
ATOM   1494  CA  LEU B  96     -15.324   1.331   8.466  1.00  0.00           C  
ATOM   1495  C   LEU B  96     -16.022   2.604   8.934  1.00  0.00           C  
ATOM   1496  O   LEU B  96     -16.487   2.679  10.073  1.00  0.00           O  
ATOM   1497  CB  LEU B  96     -16.339   0.387   7.817  1.00  0.00           C  
ATOM   1498  CG  LEU B  96     -15.785  -0.923   7.256  1.00  0.00           C  
ATOM   1499  CD1 LEU B  96     -16.925  -1.865   6.882  1.00  0.00           C  
ATOM   1500  CD2 LEU B  96     -14.891  -0.653   6.050  1.00  0.00           C  
ATOM   1501  H   LEU B  96     -15.202   0.291  10.334  1.00  0.00           H  
ATOM   1502  HA  LEU B  96     -14.577   1.604   7.721  1.00  0.00           H  
ATOM   1503 1HB  LEU B  96     -17.096   0.130   8.556  1.00  0.00           H  
ATOM   1504 2HB  LEU B  96     -16.827   0.912   6.996  1.00  0.00           H  
ATOM   1505  HG  LEU B  96     -15.199  -1.429   8.024  1.00  0.00           H  
ATOM   1506 1HD1 LEU B  96     -16.514  -2.793   6.484  1.00  0.00           H  
ATOM   1507 2HD1 LEU B  96     -17.522  -2.083   7.768  1.00  0.00           H  
ATOM   1508 3HD1 LEU B  96     -17.553  -1.394   6.127  1.00  0.00           H  
ATOM   1509 1HD2 LEU B  96     -14.505  -1.597   5.664  1.00  0.00           H  
ATOM   1510 2HD2 LEU B  96     -15.469  -0.153   5.273  1.00  0.00           H  
ATOM   1511 3HD2 LEU B  96     -14.059  -0.016   6.349  1.00  0.00           H  
ATOM   1512  N   VAL B  97     -16.038   3.591   8.065  1.00  0.00           N  
ATOM   1513  CA  VAL B  97     -16.754   4.822   8.378  1.00  0.00           C  
ATOM   1514  C   VAL B  97     -18.238   4.653   8.059  1.00  0.00           C  
ATOM   1515  O   VAL B  97     -18.596   4.167   6.983  1.00  0.00           O  
ATOM   1516  CB  VAL B  97     -16.177   6.028   7.603  1.00  0.00           C  
ATOM   1517  CG1 VAL B  97     -16.974   7.296   7.904  1.00  0.00           C  
ATOM   1518  CG2 VAL B  97     -14.702   6.226   7.947  1.00  0.00           C  
ATOM   1519  H   VAL B  97     -15.560   3.512   7.179  1.00  0.00           H  
ATOM   1520  HA  VAL B  97     -16.648   5.022   9.445  1.00  0.00           H  
ATOM   1521  HB  VAL B  97     -16.275   5.841   6.534  1.00  0.00           H  
ATOM   1522 1HG1 VAL B  97     -16.551   8.133   7.348  1.00  0.00           H  
ATOM   1523 2HG1 VAL B  97     -18.013   7.152   7.607  1.00  0.00           H  
ATOM   1524 3HG1 VAL B  97     -16.927   7.510   8.972  1.00  0.00           H  
ATOM   1525 1HG2 VAL B  97     -14.310   7.078   7.393  1.00  0.00           H  
ATOM   1526 2HG2 VAL B  97     -14.599   6.410   9.017  1.00  0.00           H  
ATOM   1527 3HG2 VAL B  97     -14.142   5.330   7.678  1.00  0.00           H  
ATOM   1528  N   GLU B  98     -19.200   4.942   9.002  1.00  0.00           N  
ATOM   1529  CA  GLU B  98     -20.621   5.162   8.745  1.00  0.00           C  
ATOM   1530  C   GLU B  98     -21.360   3.839   8.566  1.00  0.00           C  
ATOM   1531  O   GLU B  98     -22.590   3.794   8.638  1.00  0.00           O  
ATOM   1532  CB  GLU B  98     -20.814   6.044   7.509  1.00  0.00           C  
ATOM   1533  CG  GLU B  98     -20.375   7.487   7.709  1.00  0.00           C  
ATOM   1534  CD  GLU B  98     -20.617   8.363   6.490  1.00  0.00           C  
ATOM   1535  OE1 GLU B  98     -20.319   9.577   6.546  1.00  0.00           O  
ATOM   1536  OE2 GLU B  98     -21.109   7.829   5.471  1.00  0.00           O  
ATOM   1537  H   GLU B  98     -18.857   5.000   9.950  1.00  0.00           H  
ATOM   1538  HA  GLU B  98     -21.054   5.671   9.607  1.00  0.00           H  
ATOM   1539 1HB  GLU B  98     -20.249   5.629   6.674  1.00  0.00           H  
ATOM   1540 2HB  GLU B  98     -21.866   6.045   7.224  1.00  0.00           H  
ATOM   1541 1HG  GLU B  98     -20.920   7.908   8.554  1.00  0.00           H  
ATOM   1542 2HG  GLU B  98     -19.314   7.502   7.952  1.00  0.00           H  
ATOM   1543  N   VAL B  99     -20.672   2.726   8.272  1.00  0.00           N  
ATOM   1544  CA  VAL B  99     -21.312   1.420   8.150  1.00  0.00           C  
ATOM   1545  C   VAL B  99     -20.551   0.392   8.983  1.00  0.00           C  
ATOM   1546  O   VAL B  99     -19.356   0.555   9.242  1.00  0.00           O  
ATOM   1547  CB  VAL B  99     -21.389   0.962   6.677  1.00  0.00           C  
ATOM   1548  CG1 VAL B  99     -22.265   1.911   5.861  1.00  0.00           C  
ATOM   1549  CG2 VAL B  99     -19.989   0.870   6.073  1.00  0.00           C  
ATOM   1550  H   VAL B  99     -19.675   2.800   8.131  1.00  0.00           H  
ATOM   1551  HA  VAL B  99     -22.329   1.496   8.536  1.00  0.00           H  
ATOM   1552  HB  VAL B  99     -21.863  -0.019   6.635  1.00  0.00           H  
ATOM   1553 1HG1 VAL B  99     -22.306   1.570   4.826  1.00  0.00           H  
ATOM   1554 2HG1 VAL B  99     -23.272   1.925   6.278  1.00  0.00           H  
ATOM   1555 3HG1 VAL B  99     -21.843   2.915   5.894  1.00  0.00           H  
ATOM   1556 1HG2 VAL B  99     -20.061   0.545   5.035  1.00  0.00           H  
ATOM   1557 2HG2 VAL B  99     -19.509   1.848   6.115  1.00  0.00           H  
ATOM   1558 3HG2 VAL B  99     -19.396   0.150   6.638  1.00  0.00           H  
ATOM   1559  N   LYS B 100     -21.364  -0.633   9.310  1.00  0.00           N  
ATOM   1560  CA  LYS B 100     -20.746  -1.668  10.134  1.00  0.00           C  
ATOM   1561  C   LYS B 100     -20.021  -2.697   9.272  1.00  0.00           C  
ATOM   1562  O   LYS B 100     -18.914  -3.125   9.605  1.00  0.00           O  
ATOM   1563  CB  LYS B 100     -21.796  -2.360  11.005  1.00  0.00           C  
ATOM   1564  CG  LYS B 100     -22.285  -1.516  12.173  1.00  0.00           C  
ATOM   1565  CD  LYS B 100     -23.197  -2.314  13.096  1.00  0.00           C  
ATOM   1566  CE  LYS B 100     -23.721  -1.460  14.242  1.00  0.00           C  
ATOM   1567  NZ  LYS B 100     -24.611  -2.239  15.153  1.00  0.00           N  
ATOM   1568  H   LYS B 100     -22.331  -0.734   9.038  1.00  0.00           H  
ATOM   1569  HA  LYS B 100     -20.009  -1.197  10.786  1.00  0.00           H  
ATOM   1570 1HB  LYS B 100     -22.659  -2.624  10.394  1.00  0.00           H  
ATOM   1571 2HB  LYS B 100     -21.383  -3.286  11.406  1.00  0.00           H  
ATOM   1572 1HG  LYS B 100     -21.429  -1.157  12.746  1.00  0.00           H  
ATOM   1573 2HG  LYS B 100     -22.833  -0.654  11.794  1.00  0.00           H  
ATOM   1574 1HD  LYS B 100     -24.044  -2.699  12.527  1.00  0.00           H  
ATOM   1575 2HD  LYS B 100     -22.646  -3.158  13.511  1.00  0.00           H  
ATOM   1576 1HE  LYS B 100     -22.883  -1.070  14.817  1.00  0.00           H  
ATOM   1577 2HE  LYS B 100     -24.281  -0.616  13.840  1.00  0.00           H  
ATOM   1578 1HZ  LYS B 100     -24.938  -1.640  15.898  1.00  0.00           H  
ATOM   1579 2HZ  LYS B 100     -25.402  -2.591  14.632  1.00  0.00           H  
ATOM   1580 3HZ  LYS B 100     -24.096  -3.014  15.546  1.00  0.00           H  
ATOM   1581  N   CYS B 101     -20.726  -2.950   8.040  1.00  0.00           N  
ATOM   1582  CA  CYS B 101     -20.131  -3.982   7.198  1.00  0.00           C  
ATOM   1583  C   CYS B 101     -20.288  -3.639   5.722  1.00  0.00           C  
ATOM   1584  O   CYS B 101     -21.238  -2.955   5.336  1.00  0.00           O  
ATOM   1585  CB  CYS B 101     -20.768  -5.341   7.486  1.00  0.00           C  
ATOM   1586  SG  CYS B 101     -20.599  -5.876   9.203  1.00  0.00           S  
ATOM   1587  H   CYS B 101     -21.567  -2.485   7.729  1.00  0.00           H  
ATOM   1588  HA  CYS B 101     -19.066  -4.042   7.424  1.00  0.00           H  
ATOM   1589 1HB  CYS B 101     -21.830  -5.303   7.244  1.00  0.00           H  
ATOM   1590 2HB  CYS B 101     -20.314  -6.098   6.848  1.00  0.00           H  
ATOM   1591  N   LEU B 102     -19.398  -4.110   4.868  1.00  0.00           N  
ATOM   1592  CA  LEU B 102     -19.471  -4.007   3.415  1.00  0.00           C  
ATOM   1593  C   LEU B 102     -19.348  -5.382   2.766  1.00  0.00           C  
ATOM   1594  O   LEU B 102     -18.559  -6.217   3.215  1.00  0.00           O  
ATOM   1595  CB  LEU B 102     -18.372  -3.080   2.888  1.00  0.00           C  
ATOM   1596  CG  LEU B 102     -18.487  -1.605   3.272  1.00  0.00           C  
ATOM   1597  CD1 LEU B 102     -17.232  -0.848   2.853  1.00  0.00           C  
ATOM   1598  CD2 LEU B 102     -19.729  -0.983   2.642  1.00  0.00           C  
ATOM   1599  H   LEU B 102     -18.608  -4.578   5.289  1.00  0.00           H  
ATOM   1600  HA  LEU B 102     -20.440  -3.587   3.147  1.00  0.00           H  
ATOM   1601 1HB  LEU B 102     -17.411  -3.437   3.255  1.00  0.00           H  
ATOM   1602 2HB  LEU B 102     -18.365  -3.133   1.799  1.00  0.00           H  
ATOM   1603  HG  LEU B 102     -18.558  -1.516   4.356  1.00  0.00           H  
ATOM   1604 1HD1 LEU B 102     -17.329   0.201   3.134  1.00  0.00           H  
ATOM   1605 2HD1 LEU B 102     -16.364  -1.278   3.353  1.00  0.00           H  
ATOM   1606 3HD1 LEU B 102     -17.105  -0.924   1.774  1.00  0.00           H  
ATOM   1607 1HD2 LEU B 102     -19.795   0.067   2.927  1.00  0.00           H  
ATOM   1608 2HD2 LEU B 102     -19.664  -1.061   1.557  1.00  0.00           H  
ATOM   1609 3HD2 LEU B 102     -20.617  -1.510   2.991  1.00  0.00           H  
ATOM   1610  N   ASN B 103     -20.191  -5.560   1.734  1.00  0.00           N  
ATOM   1611  CA  ASN B 103     -20.083  -6.798   0.968  1.00  0.00           C  
ATOM   1612  C   ASN B 103     -19.145  -6.639  -0.225  1.00  0.00           C  
ATOM   1613  O   ASN B 103     -19.127  -5.589  -0.870  1.00  0.00           O  
ATOM   1614  CB  ASN B 103     -21.464  -7.262   0.500  1.00  0.00           C  
ATOM   1615  CG  ASN B 103     -22.354  -7.697   1.647  1.00  0.00           C  
ATOM   1616  OD1 ASN B 103     -21.946  -8.491   2.499  1.00  0.00           O  
ATOM   1617  ND2 ASN B 103     -23.577  -7.181   1.679  1.00  0.00           N  
ATOM   1618  H   ASN B 103     -20.888  -4.878   1.471  1.00  0.00           H  
ATOM   1619  HA  ASN B 103     -19.657  -7.568   1.613  1.00  0.00           H  
ATOM   1620 1HB  ASN B 103     -21.957  -6.452  -0.039  1.00  0.00           H  
ATOM   1621 2HB  ASN B 103     -21.352  -8.096  -0.193  1.00  0.00           H  
ATOM   1622 1HD2 ASN B 103     -24.207  -7.433   2.414  1.00  0.00           H  
ATOM   1623 2HD2 ASN B 103     -23.868  -6.541   0.969  1.00  0.00           H  
ATOM   1624  N   PHE B 104     -18.348  -7.840  -0.526  1.00  0.00           N  
ATOM   1625  CA  PHE B 104     -17.418  -7.842  -1.649  1.00  0.00           C  
ATOM   1626  C   PHE B 104     -18.156  -8.067  -2.963  1.00  0.00           C  
ATOM   1627  O   PHE B 104     -19.164  -8.775  -3.002  1.00  0.00           O  
ATOM   1628  CB  PHE B 104     -16.345  -8.919  -1.458  1.00  0.00           C  
ATOM   1629  CG  PHE B 104     -15.277  -8.544  -0.467  1.00  0.00           C  
ATOM   1630  CD1 PHE B 104     -13.963  -8.356  -0.878  1.00  0.00           C  
ATOM   1631  CD2 PHE B 104     -15.587  -8.378   0.876  1.00  0.00           C  
ATOM   1632  CE1 PHE B 104     -12.972  -8.009   0.037  1.00  0.00           C  
ATOM   1633  CE2 PHE B 104     -14.602  -8.030   1.797  1.00  0.00           C  
ATOM   1634  CZ  PHE B 104     -13.295  -7.847   1.375  1.00  0.00           C  
ATOM   1635  H   PHE B 104     -18.437  -8.671   0.040  1.00  0.00           H  
ATOM   1636  HA  PHE B 104     -16.929  -6.868  -1.695  1.00  0.00           H  
ATOM   1637 1HB  PHE B 104     -16.813  -9.843  -1.120  1.00  0.00           H  
ATOM   1638 2HB  PHE B 104     -15.864  -9.127  -2.413  1.00  0.00           H  
ATOM   1639  HD1 PHE B 104     -13.711  -8.483  -1.931  1.00  0.00           H  
ATOM   1640  HD2 PHE B 104     -16.616  -8.523   1.207  1.00  0.00           H  
ATOM   1641  HE1 PHE B 104     -11.946  -7.865  -0.300  1.00  0.00           H  
ATOM   1642  HE2 PHE B 104     -14.857  -7.902   2.849  1.00  0.00           H  
ATOM   1643  HZ  PHE B 104     -12.523  -7.578   2.094  1.00  0.00           H  
ATOM   1644  N   ARG B 105     -17.632  -7.358  -3.983  1.00  0.00           N  
ATOM   1645  CA  ARG B 105     -17.995  -7.736  -5.345  1.00  0.00           C  
ATOM   1646  C   ARG B 105     -17.120  -8.880  -5.847  1.00  0.00           C  
ATOM   1647  O   ARG B 105     -15.998  -9.066  -5.370  1.00  0.00           O  
ATOM   1648  CB  ARG B 105     -17.877  -6.535  -6.286  1.00  0.00           C  
ATOM   1649  CG  ARG B 105     -18.780  -5.370  -5.914  1.00  0.00           C  
ATOM   1650  CD  ARG B 105     -18.470  -4.129  -6.740  1.00  0.00           C  
ATOM   1651  NE  ARG B 105     -18.678  -4.365  -8.166  1.00  0.00           N  
ATOM   1652  CZ  ARG B 105     -18.341  -3.515  -9.131  1.00  0.00           C  
ATOM   1653  NH1 ARG B 105     -17.771  -2.351  -8.842  1.00  0.00           N  
ATOM   1654  NH2 ARG B 105     -18.575  -3.831 -10.397  1.00  0.00           N  
ATOM   1655  H   ARG B 105     -17.003  -6.581  -3.839  1.00  0.00           H  
ATOM   1656  HA  ARG B 105     -19.031  -8.077  -5.345  1.00  0.00           H  
ATOM   1657 1HB  ARG B 105     -16.848  -6.178  -6.292  1.00  0.00           H  
ATOM   1658 2HB  ARG B 105     -18.123  -6.843  -7.302  1.00  0.00           H  
ATOM   1659 1HG  ARG B 105     -19.820  -5.646  -6.088  1.00  0.00           H  
ATOM   1660 2HG  ARG B 105     -18.641  -5.124  -4.861  1.00  0.00           H  
ATOM   1661 1HD  ARG B 105     -19.121  -3.313  -6.429  1.00  0.00           H  
ATOM   1662 2HD  ARG B 105     -17.430  -3.841  -6.588  1.00  0.00           H  
ATOM   1663  HE  ARG B 105     -19.109  -5.238  -8.440  1.00  0.00           H  
ATOM   1664 1HH1 ARG B 105     -17.589  -2.103  -7.880  1.00  0.00           H  
ATOM   1665 2HH1 ARG B 105     -17.520  -1.714  -9.584  1.00  0.00           H  
ATOM   1666 1HH2 ARG B 105     -19.008  -4.715 -10.625  1.00  0.00           H  
ATOM   1667 2HH2 ARG B 105     -18.321  -3.189 -11.133  1.00  0.00           H  
ATOM   1668  N   LYS B 106     -17.689  -9.690  -6.841  1.00  0.00           N  
ATOM   1669  CA  LYS B 106     -16.935 -10.817  -7.385  1.00  0.00           C  
ATOM   1670  C   LYS B 106     -16.747 -10.676  -8.893  1.00  0.00           C  
ATOM   1671  O   LYS B 106     -17.710 -10.435  -9.624  1.00  0.00           O  
ATOM   1672  CB  LYS B 106     -17.638 -12.137  -7.066  1.00  0.00           C  
ATOM   1673  CG  LYS B 106     -16.878 -13.371  -7.529  1.00  0.00           C  
ATOM   1674  CD  LYS B 106     -17.640 -14.650  -7.210  1.00  0.00           C  
ATOM   1675  CE  LYS B 106     -16.894 -15.884  -7.700  1.00  0.00           C  
ATOM   1676  NZ  LYS B 106     -17.657 -17.138  -7.425  1.00  0.00           N  
ATOM   1677  H   LYS B 106     -18.619  -9.506  -7.190  1.00  0.00           H  
ATOM   1678  HA  LYS B 106     -15.947 -10.828  -6.923  1.00  0.00           H  
ATOM   1679 1HB  LYS B 106     -17.790 -12.218  -5.989  1.00  0.00           H  
ATOM   1680 2HB  LYS B 106     -18.621 -12.149  -7.537  1.00  0.00           H  
ATOM   1681 1HG  LYS B 106     -16.717 -13.316  -8.606  1.00  0.00           H  
ATOM   1682 2HG  LYS B 106     -15.907 -13.407  -7.035  1.00  0.00           H  
ATOM   1683 1HD  LYS B 106     -17.783 -14.729  -6.131  1.00  0.00           H  
ATOM   1684 2HD  LYS B 106     -18.619 -14.619  -7.687  1.00  0.00           H  
ATOM   1685 1HE  LYS B 106     -16.723 -15.803  -8.772  1.00  0.00           H  
ATOM   1686 2HE  LYS B 106     -15.926 -15.945  -7.203  1.00  0.00           H  
ATOM   1687 1HZ  LYS B 106     -17.132 -17.933  -7.762  1.00  0.00           H  
ATOM   1688 2HZ  LYS B 106     -17.806 -17.231  -6.430  1.00  0.00           H  
ATOM   1689 3HZ  LYS B 106     -18.549 -17.100  -7.896  1.00  0.00           H  
ATOM   1690  N   LEU B 107     -15.467 -10.708  -9.288  1.00  0.00           N  
ATOM   1691  CA  LEU B 107     -15.106 -10.781 -10.699  1.00  0.00           C  
ATOM   1692  C   LEU B 107     -14.166 -11.953 -10.960  1.00  0.00           C  
ATOM   1693  O   LEU B 107     -13.062 -12.003 -10.412  1.00  0.00           O  
ATOM   1694  CB  LEU B 107     -14.449  -9.474 -11.153  1.00  0.00           C  
ATOM   1695  CG  LEU B 107     -15.357  -8.245 -11.217  1.00  0.00           C  
ATOM   1696  CD1 LEU B 107     -14.524  -6.977 -11.368  1.00  0.00           C  
ATOM   1697  CD2 LEU B 107     -16.354  -8.376 -12.364  1.00  0.00           C  
ATOM   1698  H   LEU B 107     -14.734 -10.681  -8.593  1.00  0.00           H  
ATOM   1699  HA  LEU B 107     -16.014 -10.934 -11.281  1.00  0.00           H  
ATOM   1700 1HB  LEU B 107     -13.633  -9.240 -10.471  1.00  0.00           H  
ATOM   1701 2HB  LEU B 107     -14.031  -9.622 -12.149  1.00  0.00           H  
ATOM   1702  HG  LEU B 107     -15.906  -8.149 -10.280  1.00  0.00           H  
ATOM   1703 1HD1 LEU B 107     -15.184  -6.111 -11.412  1.00  0.00           H  
ATOM   1704 2HD1 LEU B 107     -13.854  -6.878 -10.514  1.00  0.00           H  
ATOM   1705 3HD1 LEU B 107     -13.939  -7.033 -12.285  1.00  0.00           H  
ATOM   1706 1HD2 LEU B 107     -16.993  -7.493 -12.394  1.00  0.00           H  
ATOM   1707 2HD2 LEU B 107     -15.814  -8.466 -13.307  1.00  0.00           H  
ATOM   1708 3HD2 LEU B 107     -16.969  -9.263 -12.212  1.00  0.00           H  
ATOM   1709  N   GLN B 108     -14.593 -12.866 -11.723  1.00  0.00           N  
ATOM   1710  CA  GLN B 108     -13.851 -14.101 -11.958  1.00  0.00           C  
ATOM   1711  C   GLN B 108     -13.519 -14.801 -10.644  1.00  0.00           C  
ATOM   1712  O   GLN B 108     -14.416 -15.129  -9.865  1.00  0.00           O  
ATOM   1713  CB  GLN B 108     -12.567 -13.815 -12.740  1.00  0.00           C  
ATOM   1714  CG  GLN B 108     -12.808 -13.220 -14.121  1.00  0.00           C  
ATOM   1715  CD  GLN B 108     -11.519 -12.916 -14.862  1.00  0.00           C  
ATOM   1716  OE1 GLN B 108     -10.427 -12.984 -14.288  1.00  0.00           O  
ATOM   1717  NE2 GLN B 108     -11.636 -12.578 -16.141  1.00  0.00           N  
ATOM   1718  H   GLN B 108     -15.481 -12.730 -12.184  1.00  0.00           H  
ATOM   1719  HA  GLN B 108     -14.475 -14.773 -12.547  1.00  0.00           H  
ATOM   1720 1HB  GLN B 108     -11.944 -13.122 -12.175  1.00  0.00           H  
ATOM   1721 2HB  GLN B 108     -12.002 -14.739 -12.862  1.00  0.00           H  
ATOM   1722 1HG  GLN B 108     -13.382 -13.930 -14.716  1.00  0.00           H  
ATOM   1723 2HG  GLN B 108     -13.364 -12.289 -14.012  1.00  0.00           H  
ATOM   1724 1HE2 GLN B 108     -10.819 -12.367 -16.680  1.00  0.00           H  
ATOM   1725 2HE2 GLN B 108     -12.540 -12.534 -16.567  1.00  0.00           H  
ATOM   1726  N   GLU B 109     -12.203 -14.964 -10.317  1.00  0.00           N  
ATOM   1727  CA  GLU B 109     -11.787 -15.738  -9.151  1.00  0.00           C  
ATOM   1728  C   GLU B 109     -11.395 -14.824  -7.994  1.00  0.00           C  
ATOM   1729  O   GLU B 109     -10.900 -15.292  -6.966  1.00  0.00           O  
ATOM   1730  CB  GLU B 109     -10.621 -16.663  -9.509  1.00  0.00           C  
ATOM   1731  CG  GLU B 109     -10.982 -17.748 -10.512  1.00  0.00           C  
ATOM   1732  CD  GLU B 109      -9.830 -18.694 -10.814  1.00  0.00           C  
ATOM   1733  OE1 GLU B 109     -10.051 -19.723 -11.491  1.00  0.00           O  
ATOM   1734  OE2 GLU B 109      -8.697 -18.403 -10.369  1.00  0.00           O  
ATOM   1735  H   GLU B 109     -11.498 -14.536 -10.900  1.00  0.00           H  
ATOM   1736  HA  GLU B 109     -12.628 -16.349  -8.823  1.00  0.00           H  
ATOM   1737 1HB  GLU B 109      -9.804 -16.074  -9.925  1.00  0.00           H  
ATOM   1738 2HB  GLU B 109     -10.249 -17.146  -8.605  1.00  0.00           H  
ATOM   1739 1HG  GLU B 109     -11.816 -18.329 -10.119  1.00  0.00           H  
ATOM   1740 2HG  GLU B 109     -11.308 -17.278 -11.439  1.00  0.00           H  
ATOM   1741  N   ILE B 110     -11.632 -13.463  -8.145  1.00  0.00           N  
ATOM   1742  CA  ILE B 110     -11.220 -12.577  -7.062  1.00  0.00           C  
ATOM   1743  C   ILE B 110     -12.438 -11.846  -6.502  1.00  0.00           C  
ATOM   1744  O   ILE B 110     -13.439 -11.669  -7.201  1.00  0.00           O  
ATOM   1745  CB  ILE B 110     -10.157 -11.561  -7.536  1.00  0.00           C  
ATOM   1746  CG1 ILE B 110     -10.717 -10.690  -8.668  1.00  0.00           C  
ATOM   1747  CG2 ILE B 110      -8.881 -12.282  -7.980  1.00  0.00           C  
ATOM   1748  CD1 ILE B 110      -9.856  -9.479  -9.000  1.00  0.00           C  
ATOM   1749  H   ILE B 110     -12.072 -13.068  -8.964  1.00  0.00           H  
ATOM   1750  HA  ILE B 110     -10.782 -13.181  -6.269  1.00  0.00           H  
ATOM   1751  HB  ILE B 110      -9.912 -10.883  -6.719  1.00  0.00           H  
ATOM   1752 1HG1 ILE B 110     -10.822 -11.290  -9.571  1.00  0.00           H  
ATOM   1753 2HG1 ILE B 110     -11.711 -10.334  -8.396  1.00  0.00           H  
ATOM   1754 1HG2 ILE B 110      -8.145 -11.549  -8.311  1.00  0.00           H  
ATOM   1755 2HG2 ILE B 110      -8.476 -12.851  -7.145  1.00  0.00           H  
ATOM   1756 3HG2 ILE B 110      -9.113 -12.959  -8.802  1.00  0.00           H  
ATOM   1757 1HD1 ILE B 110     -10.319  -8.914  -9.809  1.00  0.00           H  
ATOM   1758 2HD1 ILE B 110      -9.767  -8.843  -8.118  1.00  0.00           H  
ATOM   1759 3HD1 ILE B 110      -8.866  -9.811  -9.310  1.00  0.00           H  
ATOM   1760  N   TYR B 111     -12.320 -11.396  -5.251  1.00  0.00           N  
ATOM   1761  CA  TYR B 111     -13.300 -10.584  -4.538  1.00  0.00           C  
ATOM   1762  C   TYR B 111     -12.728  -9.213  -4.198  1.00  0.00           C  
ATOM   1763  O   TYR B 111     -11.606  -9.108  -3.696  1.00  0.00           O  
ATOM   1764  CB  TYR B 111     -13.755 -11.291  -3.258  1.00  0.00           C  
ATOM   1765  CG  TYR B 111     -14.364 -12.651  -3.500  1.00  0.00           C  
ATOM   1766  CD1 TYR B 111     -15.746 -12.827  -3.499  1.00  0.00           C  
ATOM   1767  CD2 TYR B 111     -13.560 -13.762  -3.729  1.00  0.00           C  
ATOM   1768  CE1 TYR B 111     -16.312 -14.079  -3.720  1.00  0.00           C  
ATOM   1769  CE2 TYR B 111     -14.114 -15.018  -3.951  1.00  0.00           C  
ATOM   1770  CZ  TYR B 111     -15.489 -15.166  -3.945  1.00  0.00           C  
ATOM   1771  OH  TYR B 111     -16.044 -16.408  -4.164  1.00  0.00           O  
ATOM   1772  H   TYR B 111     -11.464 -11.658  -4.783  1.00  0.00           H  
ATOM   1773  HA  TYR B 111     -14.167 -10.442  -5.184  1.00  0.00           H  
ATOM   1774 1HB  TYR B 111     -12.904 -11.413  -2.587  1.00  0.00           H  
ATOM   1775 2HB  TYR B 111     -14.491 -10.674  -2.744  1.00  0.00           H  
ATOM   1776  HD1 TYR B 111     -16.404 -11.976  -3.323  1.00  0.00           H  
ATOM   1777  HD2 TYR B 111     -12.475 -13.658  -3.736  1.00  0.00           H  
ATOM   1778  HE1 TYR B 111     -17.395 -14.196  -3.715  1.00  0.00           H  
ATOM   1779  HE2 TYR B 111     -13.465 -15.876  -4.127  1.00  0.00           H  
ATOM   1780  HH  TYR B 111     -15.344 -17.050  -4.301  1.00  0.00           H  
ATOM   1781  N   PHE B 112     -13.613  -8.187  -4.512  1.00  0.00           N  
ATOM   1782  CA  PHE B 112     -12.997  -6.891  -4.252  1.00  0.00           C  
ATOM   1783  C   PHE B 112     -14.041  -5.875  -3.806  1.00  0.00           C  
ATOM   1784  O   PHE B 112     -15.235  -6.052  -4.060  1.00  0.00           O  
ATOM   1785  CB  PHE B 112     -12.267  -6.382  -5.499  1.00  0.00           C  
ATOM   1786  CG  PHE B 112     -13.187  -5.998  -6.626  1.00  0.00           C  
ATOM   1787  CD1 PHE B 112     -13.689  -6.962  -7.491  1.00  0.00           C  
ATOM   1788  CD2 PHE B 112     -13.550  -4.671  -6.821  1.00  0.00           C  
ATOM   1789  CE1 PHE B 112     -14.541  -6.609  -8.536  1.00  0.00           C  
ATOM   1790  CE2 PHE B 112     -14.400  -4.311  -7.862  1.00  0.00           C  
ATOM   1791  CZ  PHE B 112     -14.894  -5.282  -8.719  1.00  0.00           C  
ATOM   1792  H   PHE B 112     -14.557  -8.220  -4.870  1.00  0.00           H  
ATOM   1793  HA  PHE B 112     -12.270  -7.008  -3.447  1.00  0.00           H  
ATOM   1794 1HB  PHE B 112     -11.666  -5.512  -5.239  1.00  0.00           H  
ATOM   1795 2HB  PHE B 112     -11.587  -7.152  -5.862  1.00  0.00           H  
ATOM   1796  HD1 PHE B 112     -13.410  -8.006  -7.345  1.00  0.00           H  
ATOM   1797  HD2 PHE B 112     -13.161  -3.907  -6.147  1.00  0.00           H  
ATOM   1798  HE1 PHE B 112     -14.928  -7.376  -9.206  1.00  0.00           H  
ATOM   1799  HE2 PHE B 112     -14.677  -3.267  -8.005  1.00  0.00           H  
ATOM   1800  HZ  PHE B 112     -15.557  -5.001  -9.536  1.00  0.00           H  
ATOM   1801  N   ILE B 113     -13.537  -4.761  -3.094  1.00  0.00           N  
ATOM   1802  CA  ILE B 113     -14.329  -3.613  -2.664  1.00  0.00           C  
ATOM   1803  C   ILE B 113     -13.612  -2.320  -3.047  1.00  0.00           C  
ATOM   1804  O   ILE B 113     -12.390  -2.219  -2.918  1.00  0.00           O  
ATOM   1805  CB  ILE B 113     -14.596  -3.648  -1.143  1.00  0.00           C  
ATOM   1806  CG1 ILE B 113     -15.445  -4.872  -0.778  1.00  0.00           C  
ATOM   1807  CG2 ILE B 113     -15.274  -2.354  -0.684  1.00  0.00           C  
ATOM   1808  CD1 ILE B 113     -15.543  -5.133   0.719  1.00  0.00           C  
ATOM   1809  H   ILE B 113     -12.550  -4.786  -2.879  1.00  0.00           H  
ATOM   1810  HA  ILE B 113     -15.289  -3.643  -3.178  1.00  0.00           H  
ATOM   1811  HB  ILE B 113     -13.652  -3.759  -0.610  1.00  0.00           H  
ATOM   1812 1HG1 ILE B 113     -16.454  -4.744  -1.167  1.00  0.00           H  
ATOM   1813 2HG1 ILE B 113     -15.024  -5.761  -1.249  1.00  0.00           H  
ATOM   1814 1HG2 ILE B 113     -15.454  -2.399   0.390  1.00  0.00           H  
ATOM   1815 2HG2 ILE B 113     -14.628  -1.506  -0.908  1.00  0.00           H  
ATOM   1816 3HG2 ILE B 113     -16.223  -2.236  -1.206  1.00  0.00           H  
ATOM   1817 1HD1 ILE B 113     -16.159  -6.015   0.895  1.00  0.00           H  
ATOM   1818 2HD1 ILE B 113     -14.545  -5.301   1.125  1.00  0.00           H  
ATOM   1819 3HD1 ILE B 113     -15.995  -4.272   1.209  1.00  0.00           H  
ATOM   1820  N   GLU B 114     -14.365  -1.448  -3.607  1.00  0.00           N  
ATOM   1821  CA  GLU B 114     -13.910  -0.074  -3.793  1.00  0.00           C  
ATOM   1822  C   GLU B 114     -14.717   0.896  -2.935  1.00  0.00           C  
ATOM   1823  O   GLU B 114     -15.940   0.979  -3.065  1.00  0.00           O  
ATOM   1824  CB  GLU B 114     -14.001   0.328  -5.267  1.00  0.00           C  
ATOM   1825  CG  GLU B 114     -13.110  -0.496  -6.185  1.00  0.00           C  
ATOM   1826  CD  GLU B 114     -13.263  -0.134  -7.654  1.00  0.00           C  
ATOM   1827  OE1 GLU B 114     -12.287  -0.289  -8.423  1.00  0.00           O  
ATOM   1828  OE2 GLU B 114     -14.369   0.308  -8.039  1.00  0.00           O  
ATOM   1829  H   GLU B 114     -15.287  -1.708  -3.926  1.00  0.00           H  
ATOM   1830  HA  GLU B 114     -12.868  -0.009  -3.478  1.00  0.00           H  
ATOM   1831 1HB  GLU B 114     -15.031   0.224  -5.610  1.00  0.00           H  
ATOM   1832 2HB  GLU B 114     -13.724   1.377  -5.376  1.00  0.00           H  
ATOM   1833 1HG  GLU B 114     -12.070  -0.346  -5.896  1.00  0.00           H  
ATOM   1834 2HG  GLU B 114     -13.347  -1.551  -6.052  1.00  0.00           H  
ATOM   1835  N   THR B 115     -14.005   1.562  -2.008  1.00  0.00           N  
ATOM   1836  CA  THR B 115     -14.752   2.386  -1.064  1.00  0.00           C  
ATOM   1837  C   THR B 115     -13.873   3.502  -0.507  1.00  0.00           C  
ATOM   1838  O   THR B 115     -12.644   3.425  -0.575  1.00  0.00           O  
ATOM   1839  CB  THR B 115     -15.309   1.541   0.096  1.00  0.00           C  
ATOM   1840  OG1 THR B 115     -16.126   2.369   0.933  1.00  0.00           O  
ATOM   1841  CG2 THR B 115     -14.183   0.946   0.934  1.00  0.00           C  
ATOM   1842  H   THR B 115     -12.998   1.520  -1.935  1.00  0.00           H  
ATOM   1843  HA  THR B 115     -15.592   2.840  -1.590  1.00  0.00           H  
ATOM   1844  HB  THR B 115     -15.916   0.729  -0.304  1.00  0.00           H  
ATOM   1845  HG1 THR B 115     -16.141   3.262   0.581  1.00  0.00           H  
ATOM   1846 1HG2 THR B 115     -14.607   0.354   1.745  1.00  0.00           H  
ATOM   1847 2HG2 THR B 115     -13.560   0.309   0.307  1.00  0.00           H  
ATOM   1848 3HG2 THR B 115     -13.576   1.749   1.350  1.00  0.00           H  
ATOM   1849  N   LYS B 116     -14.559   4.531   0.058  1.00  0.00           N  
ATOM   1850  CA  LYS B 116     -13.890   5.585   0.814  1.00  0.00           C  
ATOM   1851  C   LYS B 116     -14.091   5.397   2.315  1.00  0.00           C  
ATOM   1852  O   LYS B 116     -13.635   6.217   3.115  1.00  0.00           O  
ATOM   1853  CB  LYS B 116     -14.400   6.961   0.385  1.00  0.00           C  
ATOM   1854  CG  LYS B 116     -14.050   7.331  -1.049  1.00  0.00           C  
ATOM   1855  CD  LYS B 116     -14.588   8.708  -1.418  1.00  0.00           C  
ATOM   1856  CE  LYS B 116     -14.290   9.055  -2.871  1.00  0.00           C  
ATOM   1857  NZ  LYS B 116     -14.858  10.383  -3.251  1.00  0.00           N  
ATOM   1858  H   LYS B 116     -15.563   4.565  -0.050  1.00  0.00           H  
ATOM   1859  HA  LYS B 116     -12.820   5.532   0.610  1.00  0.00           H  
ATOM   1860 1HB  LYS B 116     -15.485   6.996   0.488  1.00  0.00           H  
ATOM   1861 2HB  LYS B 116     -13.984   7.725   1.043  1.00  0.00           H  
ATOM   1862 1HG  LYS B 116     -12.966   7.331  -1.171  1.00  0.00           H  
ATOM   1863 2HG  LYS B 116     -14.474   6.593  -1.729  1.00  0.00           H  
ATOM   1864 1HD  LYS B 116     -15.668   8.730  -1.264  1.00  0.00           H  
ATOM   1865 2HD  LYS B 116     -14.131   9.461  -0.776  1.00  0.00           H  
ATOM   1866 1HE  LYS B 116     -13.212   9.075  -3.026  1.00  0.00           H  
ATOM   1867 2HE  LYS B 116     -14.715   8.291  -3.522  1.00  0.00           H  
ATOM   1868 1HZ  LYS B 116     -14.641  10.578  -4.218  1.00  0.00           H  
ATOM   1869 2HZ  LYS B 116     -15.861  10.369  -3.127  1.00  0.00           H  
ATOM   1870 3HZ  LYS B 116     -14.457  11.101  -2.665  1.00  0.00           H  
ATOM   1871  N   LYS B 117     -14.728   4.318   2.660  1.00  0.00           N  
ATOM   1872  CA  LYS B 117     -15.255   4.147   4.010  1.00  0.00           C  
ATOM   1873  C   LYS B 117     -14.238   3.457   4.914  1.00  0.00           C  
ATOM   1874  O   LYS B 117     -14.508   3.217   6.093  1.00  0.00           O  
ATOM   1875  CB  LYS B 117     -16.558   3.346   3.981  1.00  0.00           C  
ATOM   1876  CG  LYS B 117     -17.723   4.082   3.335  1.00  0.00           C  
ATOM   1877  CD  LYS B 117     -19.012   3.275   3.422  1.00  0.00           C  
ATOM   1878  CE  LYS B 117     -20.183   4.021   2.798  1.00  0.00           C  
ATOM   1879  NZ  LYS B 117     -21.442   3.219   2.851  1.00  0.00           N  
ATOM   1880  H   LYS B 117     -14.863   3.581   1.982  1.00  0.00           H  
ATOM   1881  HA  LYS B 117     -15.462   5.133   4.428  1.00  0.00           H  
ATOM   1882 1HB  LYS B 117     -16.401   2.415   3.435  1.00  0.00           H  
ATOM   1883 2HB  LYS B 117     -16.846   3.083   4.999  1.00  0.00           H  
ATOM   1884 1HG  LYS B 117     -17.872   5.039   3.836  1.00  0.00           H  
ATOM   1885 2HG  LYS B 117     -17.496   4.272   2.287  1.00  0.00           H  
ATOM   1886 1HD  LYS B 117     -18.882   2.324   2.903  1.00  0.00           H  
ATOM   1887 2HD  LYS B 117     -19.243   3.070   4.467  1.00  0.00           H  
ATOM   1888 1HE  LYS B 117     -20.340   4.960   3.328  1.00  0.00           H  
ATOM   1889 2HE  LYS B 117     -19.955   4.250   1.757  1.00  0.00           H  
ATOM   1890 1HZ  LYS B 117     -22.194   3.744   2.429  1.00  0.00           H  
ATOM   1891 2HZ  LYS B 117     -21.312   2.353   2.347  1.00  0.00           H  
ATOM   1892 3HZ  LYS B 117     -21.672   3.016   3.813  1.00  0.00           H  
ATOM   1893  N   PHE B 118     -13.073   3.136   4.452  1.00  0.00           N  
ATOM   1894  CA  PHE B 118     -12.065   2.515   5.303  1.00  0.00           C  
ATOM   1895  C   PHE B 118     -11.514   3.518   6.310  1.00  0.00           C  
ATOM   1896  O   PHE B 118     -11.041   4.591   5.930  1.00  0.00           O  
ATOM   1897  CB  PHE B 118     -10.924   1.940   4.457  1.00  0.00           C  
ATOM   1898  CG  PHE B 118     -11.332   0.771   3.602  1.00  0.00           C  
ATOM   1899  CD1 PHE B 118     -12.353  -0.081   4.006  1.00  0.00           C  
ATOM   1900  CD2 PHE B 118     -10.694   0.522   2.394  1.00  0.00           C  
ATOM   1901  CE1 PHE B 118     -12.733  -1.164   3.217  1.00  0.00           C  
ATOM   1902  CE2 PHE B 118     -11.067  -0.558   1.600  1.00  0.00           C  
ATOM   1903  CZ  PHE B 118     -12.086  -1.401   2.014  1.00  0.00           C  
ATOM   1904  H   PHE B 118     -12.854   3.318   3.483  1.00  0.00           H  
ATOM   1905  HA  PHE B 118     -12.533   1.699   5.855  1.00  0.00           H  
ATOM   1906 1HB  PHE B 118     -10.528   2.717   3.804  1.00  0.00           H  
ATOM   1907 2HB  PHE B 118     -10.114   1.617   5.110  1.00  0.00           H  
ATOM   1908  HD1 PHE B 118     -12.859   0.106   4.953  1.00  0.00           H  
ATOM   1909  HD2 PHE B 118      -9.892   1.186   2.069  1.00  0.00           H  
ATOM   1910  HE1 PHE B 118     -13.537  -1.822   3.546  1.00  0.00           H  
ATOM   1911  HE2 PHE B 118     -10.559  -0.742   0.654  1.00  0.00           H  
ATOM   1912  HZ  PHE B 118     -12.377  -2.249   1.396  1.00  0.00           H  
ATOM   1913  N   LEU B 119     -11.656   3.252   7.535  1.00  0.00           N  
ATOM   1914  CA  LEU B 119     -11.120   4.119   8.579  1.00  0.00           C  
ATOM   1915  C   LEU B 119      -9.595   4.106   8.566  1.00  0.00           C  
ATOM   1916  O   LEU B 119      -8.960   5.129   8.834  1.00  0.00           O  
ATOM   1917  CB  LEU B 119     -11.634   3.683   9.954  1.00  0.00           C  
ATOM   1918  CG  LEU B 119     -13.088   4.033  10.276  1.00  0.00           C  
ATOM   1919  CD1 LEU B 119     -13.504   3.400  11.600  1.00  0.00           C  
ATOM   1920  CD2 LEU B 119     -13.278   5.545  10.317  1.00  0.00           C  
ATOM   1921  H   LEU B 119     -12.155   2.415   7.799  1.00  0.00           H  
ATOM   1922  HA  LEU B 119     -11.456   5.138   8.389  1.00  0.00           H  
ATOM   1923 1HB  LEU B 119     -11.534   2.602  10.035  1.00  0.00           H  
ATOM   1924 2HB  LEU B 119     -11.011   4.144  10.720  1.00  0.00           H  
ATOM   1925  HG  LEU B 119     -13.741   3.615   9.509  1.00  0.00           H  
ATOM   1926 1HD1 LEU B 119     -14.541   3.657  11.816  1.00  0.00           H  
ATOM   1927 2HD1 LEU B 119     -13.407   2.316  11.532  1.00  0.00           H  
ATOM   1928 3HD1 LEU B 119     -12.864   3.773  12.399  1.00  0.00           H  
ATOM   1929 1HD2 LEU B 119     -14.319   5.775  10.547  1.00  0.00           H  
ATOM   1930 2HD2 LEU B 119     -12.634   5.972  11.086  1.00  0.00           H  
ATOM   1931 3HD2 LEU B 119     -13.018   5.971   9.348  1.00  0.00           H  
ATOM   1932  N   LEU B 120      -9.005   2.942   8.137  1.00  0.00           N  
ATOM   1933  CA  LEU B 120      -7.570   2.705   8.016  1.00  0.00           C  
ATOM   1934  C   LEU B 120      -6.885   2.818   9.374  1.00  0.00           C  
ATOM   1935  O   LEU B 120      -5.716   3.203   9.453  1.00  0.00           O  
ATOM   1936  CB  LEU B 120      -6.944   3.695   7.031  1.00  0.00           C  
ATOM   1937  CG  LEU B 120      -7.479   3.656   5.598  1.00  0.00           C  
ATOM   1938  CD1 LEU B 120      -6.822   4.746   4.757  1.00  0.00           C  
ATOM   1939  CD2 LEU B 120      -7.249   2.283   4.978  1.00  0.00           C  
ATOM   1940  H   LEU B 120      -9.648   2.203   7.891  1.00  0.00           H  
ATOM   1941  HA  LEU B 120      -7.417   1.695   7.638  1.00  0.00           H  
ATOM   1942 1HB  LEU B 120      -7.098   4.705   7.408  1.00  0.00           H  
ATOM   1943 2HB  LEU B 120      -5.871   3.507   6.983  1.00  0.00           H  
ATOM   1944  HG  LEU B 120      -8.549   3.867   5.603  1.00  0.00           H  
ATOM   1945 1HD1 LEU B 120      -7.213   4.706   3.740  1.00  0.00           H  
ATOM   1946 2HD1 LEU B 120      -7.041   5.722   5.191  1.00  0.00           H  
ATOM   1947 3HD1 LEU B 120      -5.744   4.590   4.738  1.00  0.00           H  
ATOM   1948 1HD2 LEU B 120      -7.637   2.274   3.959  1.00  0.00           H  
ATOM   1949 2HD2 LEU B 120      -6.181   2.065   4.962  1.00  0.00           H  
ATOM   1950 3HD2 LEU B 120      -7.765   1.526   5.569  1.00  0.00           H  
ATOM   1951  N   ILE B 121      -7.628   2.643  10.441  1.00  0.00           N  
ATOM   1952  CA  ILE B 121      -7.205   2.517  11.831  1.00  0.00           C  
ATOM   1953  C   ILE B 121      -7.873   1.299  12.465  1.00  0.00           C  
ATOM   1954  O   ILE B 121      -9.092   1.135  12.376  1.00  0.00           O  
ATOM   1955  CB  ILE B 121      -7.535   3.792  12.640  1.00  0.00           C  
ATOM   1956  CG1 ILE B 121      -6.817   5.006  12.040  1.00  0.00           C  
ATOM   1957  CG2 ILE B 121      -7.160   3.607  14.114  1.00  0.00           C  
ATOM   1958  CD1 ILE B 121      -7.232   6.336  12.653  1.00  0.00           C  
ATOM   1959  H   ILE B 121      -8.612   2.596  10.220  1.00  0.00           H  
ATOM   1960  HA  ILE B 121      -6.126   2.371  11.852  1.00  0.00           H  
ATOM   1961  HB  ILE B 121      -8.602   4.001  12.571  1.00  0.00           H  
ATOM   1962 1HG1 ILE B 121      -5.741   4.893  12.170  1.00  0.00           H  
ATOM   1963 2HG1 ILE B 121      -7.013   5.052  10.968  1.00  0.00           H  
ATOM   1964 1HG2 ILE B 121      -7.399   4.515  14.667  1.00  0.00           H  
ATOM   1965 2HG2 ILE B 121      -7.721   2.771  14.530  1.00  0.00           H  
ATOM   1966 3HG2 ILE B 121      -6.092   3.404  14.195  1.00  0.00           H  
ATOM   1967 1HD1 ILE B 121      -6.680   7.145  12.175  1.00  0.00           H  
ATOM   1968 2HD1 ILE B 121      -8.301   6.488  12.503  1.00  0.00           H  
ATOM   1969 3HD1 ILE B 121      -7.012   6.329  13.720  1.00  0.00           H  
ATOM   1970  N   GLY B 122      -7.060   0.433  13.185  1.00  0.00           N  
ATOM   1971  CA  GLY B 122      -7.596  -0.774  13.794  1.00  0.00           C  
ATOM   1972  C   GLY B 122      -7.746  -1.922  12.813  1.00  0.00           C  
ATOM   1973  O   GLY B 122      -7.266  -1.843  11.680  1.00  0.00           O  
ATOM   1974  H   GLY B 122      -6.077   0.642  13.290  1.00  0.00           H  
ATOM   1975 1HA  GLY B 122      -6.943  -1.092  14.607  1.00  0.00           H  
ATOM   1976 2HA  GLY B 122      -8.570  -0.559  14.231  1.00  0.00           H  
ATOM   1977  N   LYS B 123      -8.304  -3.033  13.332  1.00  0.00           N  
ATOM   1978  CA  LYS B 123      -8.438  -4.232  12.509  1.00  0.00           C  
ATOM   1979  C   LYS B 123      -9.873  -4.406  12.020  1.00  0.00           C  
ATOM   1980  O   LYS B 123     -10.818  -3.976  12.685  1.00  0.00           O  
ATOM   1981  CB  LYS B 123      -7.998  -5.471  13.291  1.00  0.00           C  
ATOM   1982  CG  LYS B 123      -6.517  -5.488  13.642  1.00  0.00           C  
ATOM   1983  CD  LYS B 123      -6.135  -6.757  14.393  1.00  0.00           C  
ATOM   1984  CE  LYS B 123      -4.660  -6.760  14.771  1.00  0.00           C  
ATOM   1985  NZ  LYS B 123      -4.288  -7.988  15.537  1.00  0.00           N  
ATOM   1986  H   LYS B 123      -8.634  -3.052  14.287  1.00  0.00           H  
ATOM   1987  HA  LYS B 123      -7.795  -4.125  11.635  1.00  0.00           H  
ATOM   1988 1HB  LYS B 123      -8.566  -5.536  14.219  1.00  0.00           H  
ATOM   1989 2HB  LYS B 123      -8.218  -6.366  12.709  1.00  0.00           H  
ATOM   1990 1HG  LYS B 123      -5.925  -5.427  12.728  1.00  0.00           H  
ATOM   1991 2HG  LYS B 123      -6.281  -4.625  14.264  1.00  0.00           H  
ATOM   1992 1HD  LYS B 123      -6.733  -6.836  15.302  1.00  0.00           H  
ATOM   1993 2HD  LYS B 123      -6.340  -7.626  13.767  1.00  0.00           H  
ATOM   1994 1HE  LYS B 123      -4.053  -6.709  13.868  1.00  0.00           H  
ATOM   1995 2HE  LYS B 123      -4.439  -5.884  15.380  1.00  0.00           H  
ATOM   1996 1HZ  LYS B 123      -3.306  -7.955  15.770  1.00  0.00           H  
ATOM   1997 2HZ  LYS B 123      -4.834  -8.034  16.386  1.00  0.00           H  
ATOM   1998 3HZ  LYS B 123      -4.472  -8.806  14.974  1.00  0.00           H  
ATOM   1999  N   SER B 124     -10.052  -4.920  10.845  1.00  0.00           N  
ATOM   2000  CA  SER B 124     -11.329  -5.334  10.272  1.00  0.00           C  
ATOM   2001  C   SER B 124     -11.450  -6.854  10.231  1.00  0.00           C  
ATOM   2002  O   SER B 124     -10.443  -7.559  10.140  1.00  0.00           O  
ATOM   2003  CB  SER B 124     -11.496  -4.763   8.864  1.00  0.00           C  
ATOM   2004  OG  SER B 124     -11.420  -3.348   8.883  1.00  0.00           O  
ATOM   2005  H   SER B 124      -9.209  -5.031  10.300  1.00  0.00           H  
ATOM   2006  HA  SER B 124     -12.132  -4.948  10.902  1.00  0.00           H  
ATOM   2007 1HB  SER B 124     -10.719  -5.165   8.214  1.00  0.00           H  
ATOM   2008 2HB  SER B 124     -12.457  -5.075   8.457  1.00  0.00           H  
ATOM   2009  HG  SER B 124     -11.279  -3.103   9.801  1.00  0.00           H  
ATOM   2010  N   ASN B 125     -12.682  -7.356  10.408  1.00  0.00           N  
ATOM   2011  CA  ASN B 125     -12.963  -8.782  10.274  1.00  0.00           C  
ATOM   2012  C   ASN B 125     -13.455  -9.126   8.871  1.00  0.00           C  
ATOM   2013  O   ASN B 125     -14.491  -8.624   8.431  1.00  0.00           O  
ATOM   2014  CB  ASN B 125     -13.987  -9.227  11.320  1.00  0.00           C  
ATOM   2015  CG  ASN B 125     -13.960 -10.723  11.563  1.00  0.00           C  
ATOM   2016  OD1 ASN B 125     -13.122 -11.440  11.009  1.00  0.00           O  
ATOM   2017  ND2 ASN B 125     -14.878 -11.206  12.393  1.00  0.00           N  
ATOM   2018  H   ASN B 125     -13.436  -6.726  10.641  1.00  0.00           H  
ATOM   2019  HA  ASN B 125     -12.036  -9.334  10.437  1.00  0.00           H  
ATOM   2020 1HB  ASN B 125     -13.791  -8.714  12.263  1.00  0.00           H  
ATOM   2021 2HB  ASN B 125     -14.987  -8.942  10.994  1.00  0.00           H  
ATOM   2022 1HD2 ASN B 125     -14.907 -12.186  12.591  1.00  0.00           H  
ATOM   2023 2HD2 ASN B 125     -15.539 -10.590  12.820  1.00  0.00           H  
ATOM   2024  N   ILE B 126     -12.649  -9.914   8.168  1.00  0.00           N  
ATOM   2025  CA  ILE B 126     -13.067 -10.383   6.852  1.00  0.00           C  
ATOM   2026  C   ILE B 126     -13.525 -11.837   6.943  1.00  0.00           C  
ATOM   2027  O   ILE B 126     -12.774 -12.703   7.396  1.00  0.00           O  
ATOM   2028  CB  ILE B 126     -11.930 -10.243   5.815  1.00  0.00           C  
ATOM   2029  CG1 ILE B 126     -11.445  -8.790   5.747  1.00  0.00           C  
ATOM   2030  CG2 ILE B 126     -12.392 -10.731   4.438  1.00  0.00           C  
ATOM   2031  CD1 ILE B 126     -10.251  -8.578   4.826  1.00  0.00           C  
ATOM   2032  H   ILE B 126     -11.748 -10.196   8.528  1.00  0.00           H  
ATOM   2033  HA  ILE B 126     -13.907  -9.775   6.519  1.00  0.00           H  
ATOM   2034  HB  ILE B 126     -11.074 -10.839   6.131  1.00  0.00           H  
ATOM   2035 1HG1 ILE B 126     -12.257  -8.151   5.402  1.00  0.00           H  
ATOM   2036 2HG1 ILE B 126     -11.166  -8.452   6.746  1.00  0.00           H  
ATOM   2037 1HG2 ILE B 126     -11.578 -10.624   3.722  1.00  0.00           H  
ATOM   2038 2HG2 ILE B 126     -12.683 -11.779   4.502  1.00  0.00           H  
ATOM   2039 3HG2 ILE B 126     -13.245 -10.137   4.109  1.00  0.00           H  
ATOM   2040 1HD1 ILE B 126      -9.968  -7.525   4.833  1.00  0.00           H  
ATOM   2041 2HD1 ILE B 126      -9.412  -9.181   5.173  1.00  0.00           H  
ATOM   2042 3HD1 ILE B 126     -10.517  -8.875   3.812  1.00  0.00           H  
ATOM   2043  N   CYS B 127     -14.809 -12.044   6.465  1.00  0.00           N  
ATOM   2044  CA  CYS B 127     -15.392 -13.373   6.609  1.00  0.00           C  
ATOM   2045  C   CYS B 127     -15.848 -13.918   5.261  1.00  0.00           C  
ATOM   2046  O   CYS B 127     -16.284 -13.158   4.394  1.00  0.00           O  
ATOM   2047  CB  CYS B 127     -16.571 -13.339   7.580  1.00  0.00           C  
ATOM   2048  SG  CYS B 127     -16.129 -12.790   9.243  1.00  0.00           S  
ATOM   2049  H   CYS B 127     -15.351 -11.314   6.025  1.00  0.00           H  
ATOM   2050  HA  CYS B 127     -14.631 -14.043   7.009  1.00  0.00           H  
ATOM   2051 1HB  CYS B 127     -17.341 -12.671   7.194  1.00  0.00           H  
ATOM   2052 2HB  CYS B 127     -17.009 -14.334   7.655  1.00  0.00           H  
ATOM   2053  N   VAL B 128     -15.619 -15.208   5.119  1.00  0.00           N  
ATOM   2054  CA  VAL B 128     -16.204 -15.947   4.005  1.00  0.00           C  
ATOM   2055  C   VAL B 128     -17.544 -16.544   4.429  1.00  0.00           C  
ATOM   2056  O   VAL B 128     -17.639 -17.194   5.473  1.00  0.00           O  
ATOM   2057  CB  VAL B 128     -15.259 -17.061   3.504  1.00  0.00           C  
ATOM   2058  CG1 VAL B 128     -15.870 -17.792   2.310  1.00  0.00           C  
ATOM   2059  CG2 VAL B 128     -13.895 -16.478   3.137  1.00  0.00           C  
ATOM   2060  H   VAL B 128     -15.035 -15.698   5.782  1.00  0.00           H  
ATOM   2061  HA  VAL B 128     -16.376 -15.253   3.182  1.00  0.00           H  
ATOM   2062  HB  VAL B 128     -15.133 -17.801   4.295  1.00  0.00           H  
ATOM   2063 1HG1 VAL B 128     -15.188 -18.573   1.973  1.00  0.00           H  
ATOM   2064 2HG1 VAL B 128     -16.818 -18.242   2.605  1.00  0.00           H  
ATOM   2065 3HG1 VAL B 128     -16.039 -17.085   1.498  1.00  0.00           H  
ATOM   2066 1HG2 VAL B 128     -13.241 -17.276   2.787  1.00  0.00           H  
ATOM   2067 2HG2 VAL B 128     -14.017 -15.735   2.348  1.00  0.00           H  
ATOM   2068 3HG2 VAL B 128     -13.453 -16.006   4.015  1.00  0.00           H  
ATOM   2069  N   LYS B 129     -18.591 -16.238   3.510  1.00  0.00           N  
ATOM   2070  CA  LYS B 129     -19.928 -16.707   3.862  1.00  0.00           C  
ATOM   2071  C   LYS B 129     -20.591 -17.414   2.683  1.00  0.00           C  
ATOM   2072  O   LYS B 129     -20.225 -17.183   1.529  1.00  0.00           O  
ATOM   2073  CB  LYS B 129     -20.800 -15.542   4.332  1.00  0.00           C  
ATOM   2074  CG  LYS B 129     -20.264 -14.826   5.564  1.00  0.00           C  
ATOM   2075  CD  LYS B 129     -21.170 -13.674   5.978  1.00  0.00           C  
ATOM   2076  CE  LYS B 129     -20.630 -12.949   7.204  1.00  0.00           C  
ATOM   2077  NZ  LYS B 129     -21.494 -11.794   7.591  1.00  0.00           N  
ATOM   2078  H   LYS B 129     -18.460 -15.726   2.649  1.00  0.00           H  
ATOM   2079  HA  LYS B 129     -19.839 -17.426   4.677  1.00  0.00           H  
ATOM   2080 1HB  LYS B 129     -20.894 -14.810   3.529  1.00  0.00           H  
ATOM   2081 2HB  LYS B 129     -21.802 -15.906   4.561  1.00  0.00           H  
ATOM   2082 1HG  LYS B 129     -20.190 -15.532   6.392  1.00  0.00           H  
ATOM   2083 2HG  LYS B 129     -19.269 -14.435   5.353  1.00  0.00           H  
ATOM   2084 1HD  LYS B 129     -21.253 -12.963   5.155  1.00  0.00           H  
ATOM   2085 2HD  LYS B 129     -22.165 -14.057   6.206  1.00  0.00           H  
ATOM   2086 1HE  LYS B 129     -20.574 -13.643   8.041  1.00  0.00           H  
ATOM   2087 2HE  LYS B 129     -19.625 -12.582   6.997  1.00  0.00           H  
ATOM   2088 1HZ  LYS B 129     -21.105 -11.340   8.405  1.00  0.00           H  
ATOM   2089 2HZ  LYS B 129     -21.538 -11.135   6.826  1.00  0.00           H  
ATOM   2090 3HZ  LYS B 129     -22.424 -12.125   7.804  1.00  0.00           H  
ATOM   2091  N   VAL B 130     -21.493 -18.262   3.050  1.00  0.00           N  
ATOM   2092  CA  VAL B 130     -22.499 -18.786   2.133  1.00  0.00           C  
ATOM   2093  C   VAL B 130     -23.894 -18.400   2.620  1.00  0.00           C  
ATOM   2094  O   VAL B 130     -24.364 -18.907   3.641  1.00  0.00           O  
ATOM   2095  CB  VAL B 130     -22.391 -20.321   1.988  1.00  0.00           C  
ATOM   2096  CG1 VAL B 130     -23.444 -20.847   1.014  1.00  0.00           C  
ATOM   2097  CG2 VAL B 130     -20.989 -20.715   1.528  1.00  0.00           C  
ATOM   2098  H   VAL B 130     -21.496 -18.570   4.012  1.00  0.00           H  
ATOM   2099  HA  VAL B 130     -22.337 -18.340   1.151  1.00  0.00           H  
ATOM   2100  HB  VAL B 130     -22.596 -20.783   2.954  1.00  0.00           H  
ATOM   2101 1HG1 VAL B 130     -23.350 -21.930   0.927  1.00  0.00           H  
ATOM   2102 2HG1 VAL B 130     -24.438 -20.598   1.384  1.00  0.00           H  
ATOM   2103 3HG1 VAL B 130     -23.295 -20.391   0.036  1.00  0.00           H  
ATOM   2104 1HG2 VAL B 130     -20.929 -21.799   1.431  1.00  0.00           H  
ATOM   2105 2HG2 VAL B 130     -20.779 -20.252   0.564  1.00  0.00           H  
ATOM   2106 3HG2 VAL B 130     -20.257 -20.375   2.261  1.00  0.00           H  
ATOM   2107  N   GLY B 131     -24.524 -17.377   1.926  1.00  0.00           N  
ATOM   2108  CA  GLY B 131     -25.743 -16.829   2.500  1.00  0.00           C  
ATOM   2109  C   GLY B 131     -25.514 -16.122   3.823  1.00  0.00           C  
ATOM   2110  O   GLY B 131     -24.699 -15.200   3.907  1.00  0.00           O  
ATOM   2111  H   GLY B 131     -24.179 -17.002   1.054  1.00  0.00           H  
ATOM   2112 1HA  GLY B 131     -26.190 -16.123   1.800  1.00  0.00           H  
ATOM   2113 2HA  GLY B 131     -26.465 -17.630   2.653  1.00  0.00           H  
ATOM   2114  N   GLU B 132     -26.042 -16.639   5.033  1.00  0.00           N  
ATOM   2115  CA  GLU B 132     -25.892 -16.035   6.354  1.00  0.00           C  
ATOM   2116  C   GLU B 132     -24.922 -16.835   7.219  1.00  0.00           C  
ATOM   2117  O   GLU B 132     -24.541 -16.393   8.305  1.00  0.00           O  
ATOM   2118  CB  GLU B 132     -27.249 -15.923   7.052  1.00  0.00           C  
ATOM   2119  CG  GLU B 132     -28.197 -14.929   6.396  1.00  0.00           C  
ATOM   2120  CD  GLU B 132     -29.475 -14.706   7.189  1.00  0.00           C  
ATOM   2121  OE1 GLU B 132     -30.220 -13.747   6.883  1.00  0.00           O  
ATOM   2122  OE2 GLU B 132     -29.733 -15.495   8.125  1.00  0.00           O  
ATOM   2123  H   GLU B 132     -26.562 -17.500   4.942  1.00  0.00           H  
ATOM   2124  HA  GLU B 132     -25.480 -15.033   6.231  1.00  0.00           H  
ATOM   2125 1HB  GLU B 132     -27.734 -16.899   7.063  1.00  0.00           H  
ATOM   2126 2HB  GLU B 132     -27.101 -15.619   8.088  1.00  0.00           H  
ATOM   2127 1HG  GLU B 132     -27.685 -13.974   6.284  1.00  0.00           H  
ATOM   2128 2HG  GLU B 132     -28.454 -15.291   5.401  1.00  0.00           H  
ATOM   2129  N   LYS B 133     -24.511 -17.990   6.632  1.00  0.00           N  
ATOM   2130  CA  LYS B 133     -23.599 -18.856   7.374  1.00  0.00           C  
ATOM   2131  C   LYS B 133     -22.148 -18.427   7.174  1.00  0.00           C  
ATOM   2132  O   LYS B 133     -21.672 -18.340   6.040  1.00  0.00           O  
ATOM   2133  CB  LYS B 133     -23.778 -20.314   6.950  1.00  0.00           C  
ATOM   2134  CG  LYS B 133     -23.003 -21.307   7.803  1.00  0.00           C  
ATOM   2135  CD  LYS B 133     -23.251 -22.742   7.357  1.00  0.00           C  
ATOM   2136  CE  LYS B 133     -22.435 -23.733   8.176  1.00  0.00           C  
ATOM   2137  NZ  LYS B 133     -22.662 -25.140   7.730  1.00  0.00           N  
ATOM   2138  H   LYS B 133     -24.811 -18.268   5.709  1.00  0.00           H  
ATOM   2139  HA  LYS B 133     -23.830 -18.772   8.437  1.00  0.00           H  
ATOM   2140 1HB  LYS B 133     -24.834 -20.580   6.998  1.00  0.00           H  
ATOM   2141 2HB  LYS B 133     -23.456 -20.434   5.915  1.00  0.00           H  
ATOM   2142 1HG  LYS B 133     -21.936 -21.095   7.730  1.00  0.00           H  
ATOM   2143 2HG  LYS B 133     -23.305 -21.205   8.845  1.00  0.00           H  
ATOM   2144 1HD  LYS B 133     -24.310 -22.980   7.468  1.00  0.00           H  
ATOM   2145 2HD  LYS B 133     -22.981 -22.848   6.306  1.00  0.00           H  
ATOM   2146 1HE  LYS B 133     -21.376 -23.499   8.080  1.00  0.00           H  
ATOM   2147 2HE  LYS B 133     -22.709 -23.649   9.228  1.00  0.00           H  
ATOM   2148 1HZ  LYS B 133     -22.106 -25.767   8.295  1.00  0.00           H  
ATOM   2149 2HZ  LYS B 133     -23.640 -25.373   7.832  1.00  0.00           H  
ATOM   2150 3HZ  LYS B 133     -22.394 -25.234   6.761  1.00  0.00           H  
ATOM   2151  N   SER B 134     -21.426 -18.143   8.334  1.00  0.00           N  
ATOM   2152  CA  SER B 134     -20.016 -17.766   8.329  1.00  0.00           C  
ATOM   2153  C   SER B 134     -19.114 -18.995   8.349  1.00  0.00           C  
ATOM   2154  O   SER B 134     -19.258 -19.862   9.214  1.00  0.00           O  
ATOM   2155  CB  SER B 134     -19.696 -16.869   9.525  1.00  0.00           C  
ATOM   2156  OG  SER B 134     -18.353 -16.420   9.472  1.00  0.00           O  
ATOM   2157  H   SER B 134     -21.915 -18.205   9.215  1.00  0.00           H  
ATOM   2158  HA  SER B 134     -19.809 -17.211   7.413  1.00  0.00           H  
ATOM   2159 1HB  SER B 134     -20.371 -16.013   9.529  1.00  0.00           H  
ATOM   2160 2HB  SER B 134     -19.863 -17.421  10.449  1.00  0.00           H  
ATOM   2161  HG  SER B 134     -17.977 -16.804   8.677  1.00  0.00           H  
ATOM   2162  N   LEU B 135     -18.273 -19.135   7.390  1.00  0.00           N  
ATOM   2163  CA  LEU B 135     -17.380 -20.284   7.290  1.00  0.00           C  
ATOM   2164  C   LEU B 135     -16.059 -20.008   8.001  1.00  0.00           C  
ATOM   2165  O   LEU B 135     -15.720 -20.685   8.975  1.00  0.00           O  
ATOM   2166  CB  LEU B 135     -17.119 -20.635   5.823  1.00  0.00           C  
ATOM   2167  CG  LEU B 135     -18.340 -21.046   4.997  1.00  0.00           C  
ATOM   2168  CD1 LEU B 135     -17.953 -21.222   3.533  1.00  0.00           C  
ATOM   2169  CD2 LEU B 135     -18.955 -22.326   5.552  1.00  0.00           C  
ATOM   2170  H   LEU B 135     -18.233 -18.418   6.680  1.00  0.00           H  
ATOM   2171  HA  LEU B 135     -17.858 -21.136   7.772  1.00  0.00           H  
ATOM   2172 1HB  LEU B 135     -16.671 -19.772   5.334  1.00  0.00           H  
ATOM   2173 2HB  LEU B 135     -16.407 -21.459   5.784  1.00  0.00           H  
ATOM   2174  HG  LEU B 135     -19.086 -20.252   5.031  1.00  0.00           H  
ATOM   2175 1HD1 LEU B 135     -18.831 -21.514   2.957  1.00  0.00           H  
ATOM   2176 2HD1 LEU B 135     -17.562 -20.282   3.145  1.00  0.00           H  
ATOM   2177 3HD1 LEU B 135     -17.190 -21.995   3.449  1.00  0.00           H  
ATOM   2178 1HD2 LEU B 135     -19.823 -22.603   4.952  1.00  0.00           H  
ATOM   2179 2HD2 LEU B 135     -18.218 -23.129   5.516  1.00  0.00           H  
ATOM   2180 3HD2 LEU B 135     -19.264 -22.163   6.585  1.00  0.00           H  
ATOM   2181  N   THR B 136     -15.279 -18.975   7.521  1.00  0.00           N  
ATOM   2182  CA  THR B 136     -13.997 -18.600   8.108  1.00  0.00           C  
ATOM   2183  C   THR B 136     -13.840 -17.083   8.139  1.00  0.00           C  
ATOM   2184  O   THR B 136     -14.366 -16.381   7.273  1.00  0.00           O  
ATOM   2185  CB  THR B 136     -12.823 -19.224   7.331  1.00  0.00           C  
ATOM   2186  OG1 THR B 136     -11.608 -19.008   8.058  1.00  0.00           O  
ATOM   2187  CG2 THR B 136     -12.690 -18.603   5.944  1.00  0.00           C  
ATOM   2188  H   THR B 136     -15.624 -18.461   6.723  1.00  0.00           H  
ATOM   2189  HA  THR B 136     -13.964 -18.971   9.133  1.00  0.00           H  
ATOM   2190  HB  THR B 136     -12.987 -20.296   7.223  1.00  0.00           H  
ATOM   2191  HG1 THR B 136     -11.800 -18.523   8.865  1.00  0.00           H  
ATOM   2192 1HG2 THR B 136     -11.854 -19.063   5.418  1.00  0.00           H  
ATOM   2193 2HG2 THR B 136     -13.608 -18.769   5.381  1.00  0.00           H  
ATOM   2194 3HG2 THR B 136     -12.513 -17.533   6.040  1.00  0.00           H  
ATOM   2195  N   CYS B 137     -13.140 -16.590   9.217  1.00  0.00           N  
ATOM   2196  CA  CYS B 137     -12.899 -15.157   9.345  1.00  0.00           C  
ATOM   2197  C   CYS B 137     -11.435 -14.876   9.662  1.00  0.00           C  
ATOM   2198  O   CYS B 137     -10.780 -15.669  10.340  1.00  0.00           O  
ATOM   2199  CB  CYS B 137     -13.790 -14.559  10.433  1.00  0.00           C  
ATOM   2200  SG  CYS B 137     -15.558 -14.763  10.121  1.00  0.00           S  
ATOM   2201  H   CYS B 137     -12.787 -17.214   9.929  1.00  0.00           H  
ATOM   2202  HA  CYS B 137     -13.141 -14.679   8.396  1.00  0.00           H  
ATOM   2203 1HB  CYS B 137     -13.557 -15.025  11.391  1.00  0.00           H  
ATOM   2204 2HB  CYS B 137     -13.582 -13.493  10.529  1.00  0.00           H  
ATOM   2205  N   LYS B 138     -10.998 -13.777   9.133  1.00  0.00           N  
ATOM   2206  CA  LYS B 138      -9.647 -13.296   9.407  1.00  0.00           C  
ATOM   2207  C   LYS B 138      -9.654 -11.816   9.776  1.00  0.00           C  
ATOM   2208  O   LYS B 138     -10.306 -11.008   9.111  1.00  0.00           O  
ATOM   2209  CB  LYS B 138      -8.739 -13.531   8.199  1.00  0.00           C  
ATOM   2210  CG  LYS B 138      -7.267 -13.251   8.468  1.00  0.00           C  
ATOM   2211  CD  LYS B 138      -6.408 -13.555   7.247  1.00  0.00           C  
ATOM   2212  CE  LYS B 138      -4.939 -13.250   7.506  1.00  0.00           C  
ATOM   2213  NZ  LYS B 138      -4.089 -13.573   6.321  1.00  0.00           N  
ATOM   2214  H   LYS B 138     -11.596 -13.241   8.521  1.00  0.00           H  
ATOM   2215  HA  LYS B 138      -9.248 -13.851  10.256  1.00  0.00           H  
ATOM   2216 1HB  LYS B 138      -8.832 -14.566   7.870  1.00  0.00           H  
ATOM   2217 2HB  LYS B 138      -9.059 -12.895   7.374  1.00  0.00           H  
ATOM   2218 1HG  LYS B 138      -7.139 -12.202   8.737  1.00  0.00           H  
ATOM   2219 2HG  LYS B 138      -6.926 -13.865   9.301  1.00  0.00           H  
ATOM   2220 1HD  LYS B 138      -6.509 -14.609   6.984  1.00  0.00           H  
ATOM   2221 2HD  LYS B 138      -6.748 -12.954   6.404  1.00  0.00           H  
ATOM   2222 1HE  LYS B 138      -4.824 -12.194   7.746  1.00  0.00           H  
ATOM   2223 2HE  LYS B 138      -4.591 -13.833   8.358  1.00  0.00           H  
ATOM   2224 1HZ  LYS B 138      -3.124 -13.359   6.530  1.00  0.00           H  
ATOM   2225 2HZ  LYS B 138      -4.176 -14.556   6.102  1.00  0.00           H  
ATOM   2226 3HZ  LYS B 138      -4.392 -13.024   5.529  1.00  0.00           H  
ATOM   2227  N   LYS B 139      -8.984 -11.514  11.024  1.00  0.00           N  
ATOM   2228  CA  LYS B 139      -8.801 -10.118  11.410  1.00  0.00           C  
ATOM   2229  C   LYS B 139      -7.592  -9.507  10.708  1.00  0.00           C  
ATOM   2230  O   LYS B 139      -6.500 -10.080  10.730  1.00  0.00           O  
ATOM   2231  CB  LYS B 139      -8.644  -9.996  12.927  1.00  0.00           C  
ATOM   2232  CG  LYS B 139      -9.923 -10.265  13.705  1.00  0.00           C  
ATOM   2233  CD  LYS B 139      -9.732 -10.018  15.196  1.00  0.00           C  
ATOM   2234  CE  LYS B 139     -11.008 -10.300  15.978  1.00  0.00           C  
ATOM   2235  NZ  LYS B 139     -10.827 -10.055  17.441  1.00  0.00           N  
ATOM   2236  H   LYS B 139      -8.640 -12.242  11.634  1.00  0.00           H  
ATOM   2237  HA  LYS B 139      -9.685  -9.556  11.105  1.00  0.00           H  
ATOM   2238 1HB  LYS B 139      -7.884 -10.698  13.272  1.00  0.00           H  
ATOM   2239 2HB  LYS B 139      -8.300  -8.992  13.178  1.00  0.00           H  
ATOM   2240 1HG  LYS B 139     -10.716  -9.613  13.338  1.00  0.00           H  
ATOM   2241 2HG  LYS B 139     -10.229 -11.300  13.555  1.00  0.00           H  
ATOM   2242 1HD  LYS B 139      -8.937 -10.663  15.573  1.00  0.00           H  
ATOM   2243 2HD  LYS B 139      -9.442  -8.980  15.359  1.00  0.00           H  
ATOM   2244 1HE  LYS B 139     -11.809  -9.661  15.610  1.00  0.00           H  
ATOM   2245 2HE  LYS B 139     -11.304 -11.338  15.829  1.00  0.00           H  
ATOM   2246 1HZ  LYS B 139     -11.691 -10.252  17.925  1.00  0.00           H  
ATOM   2247 2HZ  LYS B 139     -10.097 -10.657  17.796  1.00  0.00           H  
ATOM   2248 3HZ  LYS B 139     -10.570  -9.090  17.592  1.00  0.00           H  
ATOM   2249  N   ILE B 140      -7.861  -8.291  10.039  1.00  0.00           N  
ATOM   2250  CA  ILE B 140      -6.767  -7.729   9.255  1.00  0.00           C  
ATOM   2251  C   ILE B 140      -6.674  -6.225   9.504  1.00  0.00           C  
ATOM   2252  O   ILE B 140      -7.695  -5.545   9.625  1.00  0.00           O  
ATOM   2253  CB  ILE B 140      -6.949  -8.012   7.747  1.00  0.00           C  
ATOM   2254  CG1 ILE B 140      -6.978  -9.523   7.488  1.00  0.00           C  
ATOM   2255  CG2 ILE B 140      -5.840  -7.338   6.934  1.00  0.00           C  
ATOM   2256  CD1 ILE B 140      -7.371  -9.899   6.066  1.00  0.00           C  
ATOM   2257  H   ILE B 140      -8.744  -7.802  10.072  1.00  0.00           H  
ATOM   2258  HA  ILE B 140      -5.836  -8.194   9.578  1.00  0.00           H  
ATOM   2259  HB  ILE B 140      -7.913  -7.624   7.418  1.00  0.00           H  
ATOM   2260 1HG1 ILE B 140      -5.995  -9.946   7.692  1.00  0.00           H  
ATOM   2261 2HG1 ILE B 140      -7.684  -9.996   8.171  1.00  0.00           H  
ATOM   2262 1HG2 ILE B 140      -5.985  -7.550   5.875  1.00  0.00           H  
ATOM   2263 2HG2 ILE B 140      -5.873  -6.262   7.097  1.00  0.00           H  
ATOM   2264 3HG2 ILE B 140      -4.871  -7.723   7.251  1.00  0.00           H  
ATOM   2265 1HD1 ILE B 140      -7.369 -10.984   5.963  1.00  0.00           H  
ATOM   2266 2HD1 ILE B 140      -8.369  -9.516   5.851  1.00  0.00           H  
ATOM   2267 3HD1 ILE B 140      -6.658  -9.467   5.366  1.00  0.00           H  
ATOM   2268  N   ASP B 141      -5.516  -5.801   9.683  1.00  0.00           N  
ATOM   2269  CA  ASP B 141      -5.220  -4.375   9.592  1.00  0.00           C  
ATOM   2270  C   ASP B 141      -4.941  -3.963   8.148  1.00  0.00           C  
ATOM   2271  O   ASP B 141      -3.906  -4.322   7.583  1.00  0.00           O  
ATOM   2272  CB  ASP B 141      -4.027  -4.017  10.480  1.00  0.00           C  
ATOM   2273  CG  ASP B 141      -3.764  -2.522  10.546  1.00  0.00           C  
ATOM   2274  OD1 ASP B 141      -4.357  -1.763   9.750  1.00  0.00           O  
ATOM   2275  OD2 ASP B 141      -2.954  -2.101  11.400  1.00  0.00           O  
ATOM   2276  H   ASP B 141      -4.768  -6.446   9.894  1.00  0.00           H  
ATOM   2277  HA  ASP B 141      -6.091  -3.818   9.938  1.00  0.00           H  
ATOM   2278 1HB  ASP B 141      -4.203  -4.384  11.491  1.00  0.00           H  
ATOM   2279 2HB  ASP B 141      -3.131  -4.512  10.103  1.00  0.00           H  
ATOM   2280  N   LEU B 142      -5.906  -3.089   7.588  1.00  0.00           N  
ATOM   2281  CA  LEU B 142      -5.873  -2.785   6.162  1.00  0.00           C  
ATOM   2282  C   LEU B 142      -4.598  -2.034   5.795  1.00  0.00           C  
ATOM   2283  O   LEU B 142      -4.172  -2.052   4.638  1.00  0.00           O  
ATOM   2284  CB  LEU B 142      -7.099  -1.959   5.761  1.00  0.00           C  
ATOM   2285  CG  LEU B 142      -8.453  -2.663   5.863  1.00  0.00           C  
ATOM   2286  CD1 LEU B 142      -9.576  -1.710   5.469  1.00  0.00           C  
ATOM   2287  CD2 LEU B 142      -8.474  -3.913   4.990  1.00  0.00           C  
ATOM   2288  H   LEU B 142      -6.622  -2.670   8.164  1.00  0.00           H  
ATOM   2289  HA  LEU B 142      -5.889  -3.723   5.608  1.00  0.00           H  
ATOM   2290 1HB  LEU B 142      -7.144  -1.074   6.394  1.00  0.00           H  
ATOM   2291 2HB  LEU B 142      -6.977  -1.635   4.727  1.00  0.00           H  
ATOM   2292  HG  LEU B 142      -8.636  -2.952   6.898  1.00  0.00           H  
ATOM   2293 1HD1 LEU B 142     -10.534  -2.225   5.547  1.00  0.00           H  
ATOM   2294 2HD1 LEU B 142      -9.573  -0.848   6.137  1.00  0.00           H  
ATOM   2295 3HD1 LEU B 142      -9.426  -1.376   4.443  1.00  0.00           H  
ATOM   2296 1HD2 LEU B 142      -9.445  -4.401   5.076  1.00  0.00           H  
ATOM   2297 2HD2 LEU B 142      -8.299  -3.634   3.951  1.00  0.00           H  
ATOM   2298 3HD2 LEU B 142      -7.693  -4.599   5.318  1.00  0.00           H  
ATOM   2299  N   THR B 143      -3.939  -1.375   6.755  1.00  0.00           N  
ATOM   2300  CA  THR B 143      -2.762  -0.555   6.495  1.00  0.00           C  
ATOM   2301  C   THR B 143      -1.500  -1.413   6.464  1.00  0.00           C  
ATOM   2302  O   THR B 143      -0.424  -0.931   6.107  1.00  0.00           O  
ATOM   2303  CB  THR B 143      -2.607   0.552   7.554  1.00  0.00           C  
ATOM   2304  OG1 THR B 143      -2.433  -0.049   8.843  1.00  0.00           O  
ATOM   2305  CG2 THR B 143      -3.835   1.456   7.589  1.00  0.00           C  
ATOM   2306  H   THR B 143      -4.282  -1.457   7.701  1.00  0.00           H  
ATOM   2307  HA  THR B 143      -2.879  -0.081   5.520  1.00  0.00           H  
ATOM   2308  HB  THR B 143      -1.731   1.157   7.322  1.00  0.00           H  
ATOM   2309  HG1 THR B 143      -2.452  -1.005   8.755  1.00  0.00           H  
ATOM   2310 1HG2 THR B 143      -3.697   2.228   8.346  1.00  0.00           H  
ATOM   2311 2HG2 THR B 143      -3.971   1.923   6.614  1.00  0.00           H  
ATOM   2312 3HG2 THR B 143      -4.716   0.863   7.833  1.00  0.00           H  
ATOM   2313  N   THR B 144      -1.599  -2.753   6.795  1.00  0.00           N  
ATOM   2314  CA  THR B 144      -0.441  -3.640   6.834  1.00  0.00           C  
ATOM   2315  C   THR B 144      -0.451  -4.594   5.643  1.00  0.00           C  
ATOM   2316  O   THR B 144       0.472  -5.393   5.473  1.00  0.00           O  
ATOM   2317  CB  THR B 144      -0.401  -4.448   8.144  1.00  0.00           C  
ATOM   2318  OG1 THR B 144      -1.525  -5.336   8.185  1.00  0.00           O  
ATOM   2319  CG2 THR B 144      -0.448  -3.529   9.359  1.00  0.00           C  
ATOM   2320  H   THR B 144      -2.511  -3.125   7.017  1.00  0.00           H  
ATOM   2321  HA  THR B 144       0.462  -3.032   6.780  1.00  0.00           H  
ATOM   2322  HB  THR B 144       0.517  -5.035   8.182  1.00  0.00           H  
ATOM   2323  HG1 THR B 144      -2.048  -5.226   7.387  1.00  0.00           H  
ATOM   2324 1HG2 THR B 144      -0.418  -4.128  10.269  1.00  0.00           H  
ATOM   2325 2HG2 THR B 144       0.408  -2.855   9.339  1.00  0.00           H  
ATOM   2326 3HG2 THR B 144      -1.368  -2.946   9.339  1.00  0.00           H  
ATOM   2327  N   ILE B 145      -1.370  -4.541   4.848  1.00  0.00           N  
ATOM   2328  CA  ILE B 145      -1.439  -5.399   3.671  1.00  0.00           C  
ATOM   2329  C   ILE B 145      -1.547  -4.541   2.412  1.00  0.00           C  
ATOM   2330  O   ILE B 145      -2.251  -4.901   1.466  1.00  0.00           O  
ATOM   2331  CB  ILE B 145      -2.630  -6.379   3.755  1.00  0.00           C  
ATOM   2332  CG1 ILE B 145      -3.941  -5.611   3.961  1.00  0.00           C  
ATOM   2333  CG2 ILE B 145      -2.412  -7.400   4.875  1.00  0.00           C  
ATOM   2334  CD1 ILE B 145      -5.191  -6.440   3.702  1.00  0.00           C  
ATOM   2335  H   ILE B 145      -2.111  -3.875   5.015  1.00  0.00           H  
ATOM   2336  HA  ILE B 145      -0.521  -5.984   3.615  1.00  0.00           H  
ATOM   2337  HB  ILE B 145      -2.731  -6.910   2.809  1.00  0.00           H  
ATOM   2338 1HG1 ILE B 145      -3.987  -5.237   4.983  1.00  0.00           H  
ATOM   2339 2HG1 ILE B 145      -3.965  -4.747   3.297  1.00  0.00           H  
ATOM   2340 1HG2 ILE B 145      -3.262  -8.080   4.918  1.00  0.00           H  
ATOM   2341 2HG2 ILE B 145      -1.503  -7.967   4.678  1.00  0.00           H  
ATOM   2342 3HG2 ILE B 145      -2.316  -6.880   5.828  1.00  0.00           H  
ATOM   2343 1HD1 ILE B 145      -6.076  -5.826   3.869  1.00  0.00           H  
ATOM   2344 2HD1 ILE B 145      -5.185  -6.796   2.671  1.00  0.00           H  
ATOM   2345 3HD1 ILE B 145      -5.209  -7.292   4.380  1.00  0.00           H  
ATOM   2346  N   VAL B 146      -0.936  -3.453   2.341  1.00  0.00           N  
ATOM   2347  CA  VAL B 146      -0.985  -2.492   1.244  1.00  0.00           C  
ATOM   2348  C   VAL B 146      -0.128  -2.989   0.083  1.00  0.00           C  
ATOM   2349  O   VAL B 146       1.002  -3.439   0.285  1.00  0.00           O  
ATOM   2350  CB  VAL B 146      -0.513  -1.091   1.695  1.00  0.00           C  
ATOM   2351  CG1 VAL B 146      -0.460  -0.132   0.507  1.00  0.00           C  
ATOM   2352  CG2 VAL B 146      -1.431  -0.545   2.787  1.00  0.00           C  
ATOM   2353  H   VAL B 146      -0.358  -3.253   3.145  1.00  0.00           H  
ATOM   2354  HA  VAL B 146      -2.018  -2.409   0.903  1.00  0.00           H  
ATOM   2355  HB  VAL B 146       0.502  -1.168   2.084  1.00  0.00           H  
ATOM   2356 1HG1 VAL B 146      -0.125   0.849   0.846  1.00  0.00           H  
ATOM   2357 2HG1 VAL B 146       0.236  -0.515  -0.239  1.00  0.00           H  
ATOM   2358 3HG1 VAL B 146      -1.453  -0.043   0.067  1.00  0.00           H  
ATOM   2359 1HG2 VAL B 146      -1.084   0.441   3.094  1.00  0.00           H  
ATOM   2360 2HG2 VAL B 146      -2.448  -0.469   2.403  1.00  0.00           H  
ATOM   2361 3HG2 VAL B 146      -1.416  -1.218   3.645  1.00  0.00           H  
ATOM   2362  N   LYS B 147      -0.666  -2.962  -1.074  1.00  0.00           N  
ATOM   2363  CA  LYS B 147       0.050  -3.207  -2.323  1.00  0.00           C  
ATOM   2364  C   LYS B 147       0.127  -1.940  -3.170  1.00  0.00           C  
ATOM   2365  O   LYS B 147      -0.885  -1.479  -3.701  1.00  0.00           O  
ATOM   2366  CB  LYS B 147      -0.623  -4.328  -3.117  1.00  0.00           C  
ATOM   2367  CG  LYS B 147       0.170  -4.788  -4.331  1.00  0.00           C  
ATOM   2368  CD  LYS B 147      -0.516  -5.950  -5.038  1.00  0.00           C  
ATOM   2369  CE  LYS B 147       0.291  -6.431  -6.237  1.00  0.00           C  
ATOM   2370  NZ  LYS B 147      -0.361  -7.592  -6.914  1.00  0.00           N  
ATOM   2371  H   LYS B 147      -1.654  -2.755  -1.106  1.00  0.00           H  
ATOM   2372  HA  LYS B 147       1.069  -3.513  -2.083  1.00  0.00           H  
ATOM   2373 1HB  LYS B 147      -0.779  -5.190  -2.468  1.00  0.00           H  
ATOM   2374 2HB  LYS B 147      -1.603  -3.994  -3.459  1.00  0.00           H  
ATOM   2375 1HG  LYS B 147       0.275  -3.960  -5.033  1.00  0.00           H  
ATOM   2376 2HG  LYS B 147       1.165  -5.103  -4.018  1.00  0.00           H  
ATOM   2377 1HD  LYS B 147      -0.640  -6.779  -4.340  1.00  0.00           H  
ATOM   2378 2HD  LYS B 147      -1.502  -5.636  -5.381  1.00  0.00           H  
ATOM   2379 1HE  LYS B 147       0.396  -5.618  -6.954  1.00  0.00           H  
ATOM   2380 2HE  LYS B 147       1.287  -6.728  -5.909  1.00  0.00           H  
ATOM   2381 1HZ  LYS B 147       0.201  -7.883  -7.701  1.00  0.00           H  
ATOM   2382 2HZ  LYS B 147      -0.447  -8.358  -6.261  1.00  0.00           H  
ATOM   2383 3HZ  LYS B 147      -1.279  -7.322  -7.238  1.00  0.00           H  
ATOM   2384  N   PRO B 148       1.324  -1.332  -3.297  1.00  0.00           N  
ATOM   2385  CA  PRO B 148       1.455  -0.086  -4.055  1.00  0.00           C  
ATOM   2386  C   PRO B 148       1.239  -0.282  -5.554  1.00  0.00           C  
ATOM   2387  O   PRO B 148       1.364  -1.401  -6.059  1.00  0.00           O  
ATOM   2388  CB  PRO B 148       2.892   0.355  -3.764  1.00  0.00           C  
ATOM   2389  CG  PRO B 148       3.283  -0.405  -2.538  1.00  0.00           C  
ATOM   2390  CD  PRO B 148       2.509  -1.692  -2.507  1.00  0.00           C  
ATOM   2391  HA  PRO B 148       0.734   0.650  -3.669  1.00  0.00           H  
ATOM   2392 1HB  PRO B 148       3.537   0.127  -4.625  1.00  0.00           H  
ATOM   2393 2HB  PRO B 148       2.928   1.444  -3.615  1.00  0.00           H  
ATOM   2394 1HG  PRO B 148       4.365  -0.605  -2.544  1.00  0.00           H  
ATOM   2395 2HG  PRO B 148       3.075   0.193  -1.638  1.00  0.00           H  
ATOM   2396 1HD  PRO B 148       3.103  -2.489  -2.977  1.00  0.00           H  
ATOM   2397 2HD  PRO B 148       2.268  -1.951  -1.465  1.00  0.00           H  
ATOM   2398  N   GLU B 149       0.943   0.834  -6.217  1.00  0.00           N  
ATOM   2399  CA  GLU B 149       0.959   0.826  -7.676  1.00  0.00           C  
ATOM   2400  C   GLU B 149       2.378   0.667  -8.212  1.00  0.00           C  
ATOM   2401  O   GLU B 149       3.338   1.127  -7.590  1.00  0.00           O  
ATOM   2402  CB  GLU B 149       0.329   2.108  -8.228  1.00  0.00           C  
ATOM   2403  CG  GLU B 149      -1.151   2.255  -7.904  1.00  0.00           C  
ATOM   2404  CD  GLU B 149      -1.761   3.534  -8.454  1.00  0.00           C  
ATOM   2405  OE1 GLU B 149      -2.955   3.801  -8.187  1.00  0.00           O  
ATOM   2406  OE2 GLU B 149      -1.040   4.275  -9.159  1.00  0.00           O  
ATOM   2407  H   GLU B 149       0.707   1.688  -5.732  1.00  0.00           H  
ATOM   2408  HA  GLU B 149       0.375  -0.026  -8.024  1.00  0.00           H  
ATOM   2409 1HB  GLU B 149       0.853   2.974  -7.824  1.00  0.00           H  
ATOM   2410 2HB  GLU B 149       0.444   2.132  -9.312  1.00  0.00           H  
ATOM   2411 1HG  GLU B 149      -1.690   1.404  -8.321  1.00  0.00           H  
ATOM   2412 2HG  GLU B 149      -1.279   2.236  -6.823  1.00  0.00           H  
ATOM   2413  N   ALA B 150       2.535  -0.047  -9.347  1.00  0.00           N  
ATOM   2414  CA  ALA B 150       3.848  -0.288  -9.940  1.00  0.00           C  
ATOM   2415  C   ALA B 150       4.493   1.018 -10.395  1.00  0.00           C  
ATOM   2416  O   ALA B 150       3.802   1.932 -10.851  1.00  0.00           O  
ATOM   2417  CB  ALA B 150       3.732  -1.258 -11.113  1.00  0.00           C  
ATOM   2418  H   ALA B 150       1.714  -0.425  -9.798  1.00  0.00           H  
ATOM   2419  HA  ALA B 150       4.488  -0.732  -9.177  1.00  0.00           H  
ATOM   2420 1HB  ALA B 150       4.719  -1.427 -11.544  1.00  0.00           H  
ATOM   2421 2HB  ALA B 150       3.322  -2.205 -10.763  1.00  0.00           H  
ATOM   2422 3HB  ALA B 150       3.073  -0.836 -11.870  1.00  0.00           H  
ATOM   2423  N   PRO B 151       5.815   1.136 -10.196  1.00  0.00           N  
ATOM   2424  CA  PRO B 151       6.524   2.275 -10.785  1.00  0.00           C  
ATOM   2425  C   PRO B 151       6.346   2.361 -12.299  1.00  0.00           C  
ATOM   2426  O   PRO B 151       6.116   1.342 -12.956  1.00  0.00           O  
ATOM   2427  CB  PRO B 151       7.986   2.007 -10.421  1.00  0.00           C  
ATOM   2428  CG  PRO B 151       7.925   1.087  -9.244  1.00  0.00           C  
ATOM   2429  CD  PRO B 151       6.718   0.205  -9.391  1.00  0.00           C  
ATOM   2430  HA  PRO B 151       6.168   3.204 -10.316  1.00  0.00           H  
ATOM   2431 1HB  PRO B 151       8.511   1.560 -11.278  1.00  0.00           H  
ATOM   2432 2HB  PRO B 151       8.496   2.954 -10.190  1.00  0.00           H  
ATOM   2433 1HG  PRO B 151       8.842   0.482  -9.187  1.00  0.00           H  
ATOM   2434 2HG  PRO B 151       7.869   1.667  -8.311  1.00  0.00           H  
ATOM   2435 1HD  PRO B 151       6.995  -0.709  -9.937  1.00  0.00           H  
ATOM   2436 2HD  PRO B 151       6.321  -0.043  -8.396  1.00  0.00           H  
ATOM   2437  N   PHE B 152       6.476   3.595 -12.835  1.00  0.00           N  
ATOM   2438  CA  PHE B 152       6.321   3.775 -14.274  1.00  0.00           C  
ATOM   2439  C   PHE B 152       7.370   4.738 -14.815  1.00  0.00           C  
ATOM   2440  O   PHE B 152       8.165   5.291 -14.053  1.00  0.00           O  
ATOM   2441  CB  PHE B 152       4.916   4.288 -14.604  1.00  0.00           C  
ATOM   2442  CG  PHE B 152       4.560   5.573 -13.906  1.00  0.00           C  
ATOM   2443  CD1 PHE B 152       3.959   5.557 -12.653  1.00  0.00           C  
ATOM   2444  CD2 PHE B 152       4.827   6.798 -14.503  1.00  0.00           C  
ATOM   2445  CE1 PHE B 152       3.629   6.745 -12.005  1.00  0.00           C  
ATOM   2446  CE2 PHE B 152       4.499   7.990 -13.861  1.00  0.00           C  
ATOM   2447  CZ  PHE B 152       3.899   7.960 -12.613  1.00  0.00           C  
ATOM   2448  H   PHE B 152       6.679   4.399 -12.258  1.00  0.00           H  
ATOM   2449  HA  PHE B 152       6.462   2.809 -14.761  1.00  0.00           H  
ATOM   2450 1HB  PHE B 152       4.831   4.449 -15.678  1.00  0.00           H  
ATOM   2451 2HB  PHE B 152       4.180   3.535 -14.327  1.00  0.00           H  
ATOM   2452  HD1 PHE B 152       3.747   4.600 -12.176  1.00  0.00           H  
ATOM   2453  HD2 PHE B 152       5.299   6.820 -15.486  1.00  0.00           H  
ATOM   2454  HE1 PHE B 152       3.160   6.717 -11.022  1.00  0.00           H  
ATOM   2455  HE2 PHE B 152       4.713   8.946 -14.339  1.00  0.00           H  
ATOM   2456  HZ  PHE B 152       3.639   8.891 -12.112  1.00  0.00           H  
ATOM   2457  N   ASP B 153       7.458   4.806 -16.193  1.00  0.00           N  
ATOM   2458  CA  ASP B 153       8.380   5.701 -16.885  1.00  0.00           C  
ATOM   2459  C   ASP B 153       9.829   5.386 -16.520  1.00  0.00           C  
ATOM   2460  O   ASP B 153      10.634   6.296 -16.309  1.00  0.00           O  
ATOM   2461  CB  ASP B 153       8.061   7.161 -16.556  1.00  0.00           C  
ATOM   2462  CG  ASP B 153       6.810   7.666 -17.252  1.00  0.00           C  
ATOM   2463  OD1 ASP B 153       6.331   7.006 -18.200  1.00  0.00           O  
ATOM   2464  OD2 ASP B 153       6.300   8.735 -16.853  1.00  0.00           O  
ATOM   2465  H   ASP B 153       6.854   4.206 -16.736  1.00  0.00           H  
ATOM   2466  HA  ASP B 153       8.265   5.553 -17.959  1.00  0.00           H  
ATOM   2467 1HB  ASP B 153       7.929   7.271 -15.479  1.00  0.00           H  
ATOM   2468 2HB  ASP B 153       8.901   7.792 -16.849  1.00  0.00           H  
ATOM   2469  N   LEU B 154      10.225   4.084 -16.331  1.00  0.00           N  
ATOM   2470  CA  LEU B 154      11.593   3.638 -16.089  1.00  0.00           C  
ATOM   2471  C   LEU B 154      12.487   3.956 -17.283  1.00  0.00           C  
ATOM   2472  O   LEU B 154      12.140   3.644 -18.424  1.00  0.00           O  
ATOM   2473  CB  LEU B 154      11.623   2.135 -15.800  1.00  0.00           C  
ATOM   2474  CG  LEU B 154      13.002   1.519 -15.555  1.00  0.00           C  
ATOM   2475  CD1 LEU B 154      13.632   2.113 -14.299  1.00  0.00           C  
ATOM   2476  CD2 LEU B 154      12.898   0.002 -15.442  1.00  0.00           C  
ATOM   2477  H   LEU B 154       9.484   3.399 -16.368  1.00  0.00           H  
ATOM   2478  HA  LEU B 154      11.981   4.168 -15.219  1.00  0.00           H  
ATOM   2479 1HB  LEU B 154      11.018   1.939 -14.916  1.00  0.00           H  
ATOM   2480 2HB  LEU B 154      11.177   1.610 -16.644  1.00  0.00           H  
ATOM   2481  HG  LEU B 154      13.664   1.767 -16.385  1.00  0.00           H  
ATOM   2482 1HD1 LEU B 154      14.613   1.666 -14.137  1.00  0.00           H  
ATOM   2483 2HD1 LEU B 154      13.742   3.191 -14.422  1.00  0.00           H  
ATOM   2484 3HD1 LEU B 154      12.994   1.908 -13.440  1.00  0.00           H  
ATOM   2485 1HD2 LEU B 154      13.889  -0.419 -15.269  1.00  0.00           H  
ATOM   2486 2HD2 LEU B 154      12.243  -0.257 -14.610  1.00  0.00           H  
ATOM   2487 3HD2 LEU B 154      12.488  -0.404 -16.367  1.00  0.00           H  
ATOM   2488  N   SER B 155      13.660   4.587 -16.982  1.00  0.00           N  
ATOM   2489  CA  SER B 155      14.592   4.978 -18.035  1.00  0.00           C  
ATOM   2490  C   SER B 155      16.038   4.860 -17.564  1.00  0.00           C  
ATOM   2491  O   SER B 155      16.345   5.150 -16.407  1.00  0.00           O  
ATOM   2492  CB  SER B 155      14.312   6.409 -18.494  1.00  0.00           C  
ATOM   2493  OG  SER B 155      15.254   6.817 -19.471  1.00  0.00           O  
ATOM   2494  H   SER B 155      13.892   4.789 -16.020  1.00  0.00           H  
ATOM   2495  HA  SER B 155      14.456   4.307 -18.884  1.00  0.00           H  
ATOM   2496 1HB  SER B 155      13.305   6.468 -18.906  1.00  0.00           H  
ATOM   2497 2HB  SER B 155      14.355   7.081 -17.638  1.00  0.00           H  
ATOM   2498  HG  SER B 155      15.844   6.070 -19.598  1.00  0.00           H  
ATOM   2499  N   VAL B 156      16.913   4.450 -18.504  1.00  0.00           N  
ATOM   2500  CA  VAL B 156      18.341   4.335 -18.228  1.00  0.00           C  
ATOM   2501  C   VAL B 156      19.129   5.194 -19.214  1.00  0.00           C  
ATOM   2502  O   VAL B 156      18.966   5.063 -20.430  1.00  0.00           O  
ATOM   2503  CB  VAL B 156      18.817   2.866 -18.303  1.00  0.00           C  
ATOM   2504  CG1 VAL B 156      20.310   2.766 -17.994  1.00  0.00           C  
ATOM   2505  CG2 VAL B 156      18.009   1.995 -17.343  1.00  0.00           C  
ATOM   2506  H   VAL B 156      16.569   4.216 -19.425  1.00  0.00           H  
ATOM   2507  HA  VAL B 156      18.529   4.702 -17.218  1.00  0.00           H  
ATOM   2508  HB  VAL B 156      18.681   2.501 -19.321  1.00  0.00           H  
ATOM   2509 1HG1 VAL B 156      20.625   1.724 -18.052  1.00  0.00           H  
ATOM   2510 2HG1 VAL B 156      20.872   3.355 -18.719  1.00  0.00           H  
ATOM   2511 3HG1 VAL B 156      20.500   3.146 -16.990  1.00  0.00           H  
ATOM   2512 1HG2 VAL B 156      18.355   0.964 -17.408  1.00  0.00           H  
ATOM   2513 2HG2 VAL B 156      18.140   2.359 -16.324  1.00  0.00           H  
ATOM   2514 3HG2 VAL B 156      16.953   2.040 -17.611  1.00  0.00           H  
ATOM   2515  N   VAL B 157      19.978   6.095 -18.620  1.00  0.00           N  
ATOM   2516  CA  VAL B 157      20.765   7.000 -19.451  1.00  0.00           C  
ATOM   2517  C   VAL B 157      22.253   6.787 -19.182  1.00  0.00           C  
ATOM   2518  O   VAL B 157      22.689   6.797 -18.028  1.00  0.00           O  
ATOM   2519  CB  VAL B 157      20.384   8.477 -19.200  1.00  0.00           C  
ATOM   2520  CG1 VAL B 157      21.253   9.409 -20.042  1.00  0.00           C  
ATOM   2521  CG2 VAL B 157      18.904   8.704 -19.501  1.00  0.00           C  
ATOM   2522  H   VAL B 157      20.070   6.145 -17.615  1.00  0.00           H  
ATOM   2523  HA  VAL B 157      20.564   6.771 -20.498  1.00  0.00           H  
ATOM   2524  HB  VAL B 157      20.580   8.721 -18.156  1.00  0.00           H  
ATOM   2525 1HG1 VAL B 157      20.969  10.444 -19.850  1.00  0.00           H  
ATOM   2526 2HG1 VAL B 157      22.301   9.266 -19.778  1.00  0.00           H  
ATOM   2527 3HG1 VAL B 157      21.110   9.184 -21.099  1.00  0.00           H  
ATOM   2528 1HG2 VAL B 157      18.652   9.748 -19.319  1.00  0.00           H  
ATOM   2529 2HG2 VAL B 157      18.703   8.458 -20.544  1.00  0.00           H  
ATOM   2530 3HG2 VAL B 157      18.299   8.067 -18.855  1.00  0.00           H  
ATOM   2531  N   TYR B 158      22.996   6.540 -20.252  1.00  0.00           N  
ATOM   2532  CA  TYR B 158      24.445   6.421 -20.129  1.00  0.00           C  
ATOM   2533  C   TYR B 158      25.114   7.788 -20.217  1.00  0.00           C  
ATOM   2534  O   TYR B 158      24.872   8.544 -21.161  1.00  0.00           O  
ATOM   2535  CB  TYR B 158      25.003   5.495 -21.214  1.00  0.00           C  
ATOM   2536  CG  TYR B 158      26.507   5.373 -21.192  1.00  0.00           C  
ATOM   2537  CD1 TYR B 158      27.269   5.711 -22.307  1.00  0.00           C  
ATOM   2538  CD2 TYR B 158      27.169   4.917 -20.056  1.00  0.00           C  
ATOM   2539  CE1 TYR B 158      28.656   5.597 -22.293  1.00  0.00           C  
ATOM   2540  CE2 TYR B 158      28.555   4.800 -20.030  1.00  0.00           C  
ATOM   2541  CZ  TYR B 158      29.288   5.142 -21.151  1.00  0.00           C  
ATOM   2542  OH  TYR B 158      30.660   5.028 -21.131  1.00  0.00           O  
ATOM   2543  H   TYR B 158      22.569   6.432 -21.161  1.00  0.00           H  
ATOM   2544  HA  TYR B 158      24.675   5.992 -19.153  1.00  0.00           H  
ATOM   2545 1HB  TYR B 158      24.578   4.497 -21.095  1.00  0.00           H  
ATOM   2546 2HB  TYR B 158      24.705   5.863 -22.195  1.00  0.00           H  
ATOM   2547  HD1 TYR B 158      26.780   6.072 -23.212  1.00  0.00           H  
ATOM   2548  HD2 TYR B 158      26.601   4.644 -19.167  1.00  0.00           H  
ATOM   2549  HE1 TYR B 158      29.234   5.867 -23.177  1.00  0.00           H  
ATOM   2550  HE2 TYR B 158      29.055   4.440 -19.130  1.00  0.00           H  
ATOM   2551  HH  TYR B 158      30.940   4.701 -20.273  1.00  0.00           H  
ATOM   2552  N   ARG B 159      25.886   8.113 -19.215  1.00  0.00           N  
ATOM   2553  CA  ARG B 159      26.665   9.347 -19.236  1.00  0.00           C  
ATOM   2554  C   ARG B 159      28.133   9.064 -19.535  1.00  0.00           C  
ATOM   2555  O   ARG B 159      28.875   8.614 -18.658  1.00  0.00           O  
ATOM   2556  CB  ARG B 159      26.535  10.088 -17.903  1.00  0.00           C  
ATOM   2557  CG  ARG B 159      25.123  10.564 -17.598  1.00  0.00           C  
ATOM   2558  CD  ARG B 159      25.075  11.412 -16.335  1.00  0.00           C  
ATOM   2559  NE  ARG B 159      25.443  10.638 -15.152  1.00  0.00           N  
ATOM   2560  CZ  ARG B 159      25.665  11.155 -13.947  1.00  0.00           C  
ATOM   2561  NH1 ARG B 159      25.559  12.463 -13.740  1.00  0.00           N  
ATOM   2562  NH2 ARG B 159      25.995  10.359 -12.940  1.00  0.00           N  
ATOM   2563  H   ARG B 159      25.949   7.505 -18.411  1.00  0.00           H  
ATOM   2564  HA  ARG B 159      26.278   9.987 -20.029  1.00  0.00           H  
ATOM   2565 1HB  ARG B 159      26.856   9.436 -17.092  1.00  0.00           H  
ATOM   2566 2HB  ARG B 159      27.193  10.957 -17.904  1.00  0.00           H  
ATOM   2567 1HG  ARG B 159      24.754  11.166 -18.429  1.00  0.00           H  
ATOM   2568 2HG  ARG B 159      24.471   9.702 -17.457  1.00  0.00           H  
ATOM   2569 1HD  ARG B 159      25.770  12.245 -16.430  1.00  0.00           H  
ATOM   2570 2HD  ARG B 159      24.066  11.796 -16.193  1.00  0.00           H  
ATOM   2571  HE  ARG B 159      25.536   9.636 -15.256  1.00  0.00           H  
ATOM   2572 1HH1 ARG B 159      25.307  13.076 -14.502  1.00  0.00           H  
ATOM   2573 2HH1 ARG B 159      25.730  12.844 -12.821  1.00  0.00           H  
ATOM   2574 1HH2 ARG B 159      26.077   9.363 -13.089  1.00  0.00           H  
ATOM   2575 2HH2 ARG B 159      26.164  10.748 -12.024  1.00  0.00           H  
ATOM   2576  N   GLU B 160      28.506   9.326 -20.863  1.00  0.00           N  
ATOM   2577  CA  GLU B 160      29.828   8.981 -21.378  1.00  0.00           C  
ATOM   2578  C   GLU B 160      30.927   9.709 -20.609  1.00  0.00           C  
ATOM   2579  O   GLU B 160      31.967   9.123 -20.300  1.00  0.00           O  
ATOM   2580  CB  GLU B 160      29.926   9.306 -22.870  1.00  0.00           C  
ATOM   2581  CG  GLU B 160      29.130   8.362 -23.759  1.00  0.00           C  
ATOM   2582  CD  GLU B 160      29.303   8.646 -25.243  1.00  0.00           C  
ATOM   2583  OE1 GLU B 160      28.708   7.921 -26.073  1.00  0.00           O  
ATOM   2584  OE2 GLU B 160      30.040   9.600 -25.578  1.00  0.00           O  
ATOM   2585  H   GLU B 160      27.838   9.767 -21.479  1.00  0.00           H  
ATOM   2586  HA  GLU B 160      29.983   7.910 -21.245  1.00  0.00           H  
ATOM   2587 1HB  GLU B 160      29.568  10.321 -23.046  1.00  0.00           H  
ATOM   2588 2HB  GLU B 160      30.970   9.268 -23.183  1.00  0.00           H  
ATOM   2589 1HG  GLU B 160      29.447   7.339 -23.561  1.00  0.00           H  
ATOM   2590 2HG  GLU B 160      28.075   8.442 -23.503  1.00  0.00           H  
ATOM   2591  N   GLY B 161      30.655  10.963 -20.116  1.00  0.00           N  
ATOM   2592  CA  GLY B 161      31.597  11.784 -19.373  1.00  0.00           C  
ATOM   2593  C   GLY B 161      31.886  11.251 -17.982  1.00  0.00           C  
ATOM   2594  O   GLY B 161      33.027  11.301 -17.517  1.00  0.00           O  
ATOM   2595  H   GLY B 161      29.727  11.319 -20.295  1.00  0.00           H  
ATOM   2596 1HA  GLY B 161      32.536  11.850 -19.924  1.00  0.00           H  
ATOM   2597 2HA  GLY B 161      31.205  12.797 -19.284  1.00  0.00           H  
ATOM   2598  N   ALA B 162      30.946  10.536 -17.364  1.00  0.00           N  
ATOM   2599  CA  ALA B 162      31.026  10.040 -15.992  1.00  0.00           C  
ATOM   2600  C   ALA B 162      31.145   8.519 -15.964  1.00  0.00           C  
ATOM   2601  O   ALA B 162      31.361   7.927 -14.904  1.00  0.00           O  
ATOM   2602  CB  ALA B 162      29.806  10.491 -15.192  1.00  0.00           C  
ATOM   2603  H   ALA B 162      30.122  10.335 -17.912  1.00  0.00           H  
ATOM   2604  HA  ALA B 162      31.923  10.456 -15.533  1.00  0.00           H  
ATOM   2605 1HB  ALA B 162      29.880  10.114 -14.172  1.00  0.00           H  
ATOM   2606 2HB  ALA B 162      29.765  11.580 -15.174  1.00  0.00           H  
ATOM   2607 3HB  ALA B 162      28.902  10.102 -15.658  1.00  0.00           H  
ATOM   2608  N   ASN B 163      31.071   7.873 -17.056  1.00  0.00           N  
ATOM   2609  CA  ASN B 163      31.149   6.424 -17.203  1.00  0.00           C  
ATOM   2610  C   ASN B 163      30.197   5.712 -16.247  1.00  0.00           C  
ATOM   2611  O   ASN B 163      30.586   4.756 -15.574  1.00  0.00           O  
ATOM   2612  CB  ASN B 163      32.583   5.938 -16.984  1.00  0.00           C  
ATOM   2613  CG  ASN B 163      33.526   6.387 -18.084  1.00  0.00           C  
ATOM   2614  OD1 ASN B 163      33.144   6.461 -19.254  1.00  0.00           O  
ATOM   2615  ND2 ASN B 163      34.765   6.690 -17.715  1.00  0.00           N  
ATOM   2616  H   ASN B 163      30.947   8.445 -17.879  1.00  0.00           H  
ATOM   2617  HA  ASN B 163      30.844   6.162 -18.217  1.00  0.00           H  
ATOM   2618 1HB  ASN B 163      32.953   6.314 -16.029  1.00  0.00           H  
ATOM   2619 2HB  ASN B 163      32.595   4.849 -16.934  1.00  0.00           H  
ATOM   2620 1HD2 ASN B 163      35.431   6.992 -18.398  1.00  0.00           H  
ATOM   2621 2HD2 ASN B 163      35.033   6.616 -16.755  1.00  0.00           H  
ATOM   2622  N   ASP B 164      28.919   6.156 -16.188  1.00  0.00           N  
ATOM   2623  CA  ASP B 164      27.891   5.542 -15.352  1.00  0.00           C  
ATOM   2624  C   ASP B 164      26.545   5.510 -16.072  1.00  0.00           C  
ATOM   2625  O   ASP B 164      26.409   6.052 -17.171  1.00  0.00           O  
ATOM   2626  CB  ASP B 164      27.760   6.292 -14.025  1.00  0.00           C  
ATOM   2627  CG  ASP B 164      27.350   7.744 -14.202  1.00  0.00           C  
ATOM   2628  OD1 ASP B 164      26.964   8.136 -15.325  1.00  0.00           O  
ATOM   2629  OD2 ASP B 164      27.416   8.503 -13.211  1.00  0.00           O  
ATOM   2630  H   ASP B 164      28.678   6.955 -16.757  1.00  0.00           H  
ATOM   2631  HA  ASP B 164      28.184   4.513 -15.143  1.00  0.00           H  
ATOM   2632 1HB  ASP B 164      27.019   5.795 -13.398  1.00  0.00           H  
ATOM   2633 2HB  ASP B 164      28.712   6.262 -13.494  1.00  0.00           H  
ATOM   2634  N   PHE B 165      25.636   4.709 -15.553  1.00  0.00           N  
ATOM   2635  CA  PHE B 165      24.251   4.609 -15.997  1.00  0.00           C  
ATOM   2636  C   PHE B 165      23.303   5.174 -14.946  1.00  0.00           C  
ATOM   2637  O   PHE B 165      23.311   4.734 -13.794  1.00  0.00           O  
ATOM   2638  CB  PHE B 165      23.888   3.153 -16.303  1.00  0.00           C  
ATOM   2639  CG  PHE B 165      24.628   2.577 -17.480  1.00  0.00           C  
ATOM   2640  CD1 PHE B 165      24.057   2.578 -18.747  1.00  0.00           C  
ATOM   2641  CD2 PHE B 165      25.896   2.034 -17.319  1.00  0.00           C  
ATOM   2642  CE1 PHE B 165      24.740   2.046 -19.838  1.00  0.00           C  
ATOM   2643  CE2 PHE B 165      26.585   1.500 -18.405  1.00  0.00           C  
ATOM   2644  CZ  PHE B 165      26.005   1.506 -19.663  1.00  0.00           C  
ATOM   2645  H   PHE B 165      25.951   4.129 -14.788  1.00  0.00           H  
ATOM   2646  HA  PHE B 165      24.137   5.195 -16.910  1.00  0.00           H  
ATOM   2647 1HB  PHE B 165      24.101   2.535 -15.432  1.00  0.00           H  
ATOM   2648 2HB  PHE B 165      22.820   3.079 -16.504  1.00  0.00           H  
ATOM   2649  HD1 PHE B 165      23.062   3.003 -18.882  1.00  0.00           H  
ATOM   2650  HD2 PHE B 165      26.352   2.029 -16.328  1.00  0.00           H  
ATOM   2651  HE1 PHE B 165      24.280   2.055 -20.826  1.00  0.00           H  
ATOM   2652  HE2 PHE B 165      27.580   1.077 -18.266  1.00  0.00           H  
ATOM   2653  HZ  PHE B 165      26.542   1.086 -20.513  1.00  0.00           H  
ATOM   2654  N   VAL B 166      22.538   6.214 -15.391  1.00  0.00           N  
ATOM   2655  CA  VAL B 166      21.564   6.810 -14.482  1.00  0.00           C  
ATOM   2656  C   VAL B 166      20.186   6.200 -14.728  1.00  0.00           C  
ATOM   2657  O   VAL B 166      19.647   6.296 -15.833  1.00  0.00           O  
ATOM   2658  CB  VAL B 166      21.504   8.346 -14.641  1.00  0.00           C  
ATOM   2659  CG1 VAL B 166      20.459   8.945 -13.703  1.00  0.00           C  
ATOM   2660  CG2 VAL B 166      22.877   8.963 -14.381  1.00  0.00           C  
ATOM   2661  H   VAL B 166      22.626   6.582 -16.328  1.00  0.00           H  
ATOM   2662  HA  VAL B 166      21.865   6.587 -13.458  1.00  0.00           H  
ATOM   2663  HB  VAL B 166      21.189   8.585 -15.657  1.00  0.00           H  
ATOM   2664 1HG1 VAL B 166      20.433  10.028 -13.831  1.00  0.00           H  
ATOM   2665 2HG1 VAL B 166      19.479   8.529 -13.936  1.00  0.00           H  
ATOM   2666 3HG1 VAL B 166      20.718   8.709 -12.671  1.00  0.00           H  
ATOM   2667 1HG2 VAL B 166      22.818  10.045 -14.498  1.00  0.00           H  
ATOM   2668 2HG2 VAL B 166      23.197   8.724 -13.367  1.00  0.00           H  
ATOM   2669 3HG2 VAL B 166      23.598   8.561 -15.093  1.00  0.00           H  
ATOM   2670  N   VAL B 167      19.707   5.518 -13.605  1.00  0.00           N  
ATOM   2671  CA  VAL B 167      18.392   4.886 -13.629  1.00  0.00           C  
ATOM   2672  C   VAL B 167      17.368   5.798 -12.955  1.00  0.00           C  
ATOM   2673  O   VAL B 167      17.539   6.185 -11.797  1.00  0.00           O  
ATOM   2674  CB  VAL B 167      18.413   3.506 -12.936  1.00  0.00           C  
ATOM   2675  CG1 VAL B 167      17.049   2.825 -13.047  1.00  0.00           C  
ATOM   2676  CG2 VAL B 167      19.504   2.623 -13.538  1.00  0.00           C  
ATOM   2677  H   VAL B 167      20.267   5.457 -12.767  1.00  0.00           H  
ATOM   2678  HA  VAL B 167      18.098   4.739 -14.669  1.00  0.00           H  
ATOM   2679  HB  VAL B 167      18.610   3.646 -11.873  1.00  0.00           H  
ATOM   2680 1HG1 VAL B 167      17.086   1.854 -12.552  1.00  0.00           H  
ATOM   2681 2HG1 VAL B 167      16.292   3.447 -12.570  1.00  0.00           H  
ATOM   2682 3HG1 VAL B 167      16.796   2.686 -14.098  1.00  0.00           H  
ATOM   2683 1HG2 VAL B 167      19.506   1.655 -13.038  1.00  0.00           H  
ATOM   2684 2HG2 VAL B 167      19.312   2.482 -14.602  1.00  0.00           H  
ATOM   2685 3HG2 VAL B 167      20.474   3.102 -13.404  1.00  0.00           H  
ATOM   2686  N   THR B 168      16.323   6.203 -13.740  1.00  0.00           N  
ATOM   2687  CA  THR B 168      15.262   7.027 -13.173  1.00  0.00           C  
ATOM   2688  C   THR B 168      13.899   6.371 -13.378  1.00  0.00           C  
ATOM   2689  O   THR B 168      13.703   5.623 -14.338  1.00  0.00           O  
ATOM   2690  CB  THR B 168      15.255   8.436 -13.795  1.00  0.00           C  
ATOM   2691  OG1 THR B 168      15.042   8.327 -15.208  1.00  0.00           O  
ATOM   2692  CG2 THR B 168      16.578   9.153 -13.546  1.00  0.00           C  
ATOM   2693  H   THR B 168      16.274   5.939 -14.714  1.00  0.00           H  
ATOM   2694  HA  THR B 168      15.437   7.128 -12.102  1.00  0.00           H  
ATOM   2695  HB  THR B 168      14.448   9.023 -13.357  1.00  0.00           H  
ATOM   2696  HG1 THR B 168      14.952   7.401 -15.447  1.00  0.00           H  
ATOM   2697 1HG2 THR B 168      16.544  10.145 -13.996  1.00  0.00           H  
ATOM   2698 2HG2 THR B 168      16.745   9.246 -12.473  1.00  0.00           H  
ATOM   2699 3HG2 THR B 168      17.391   8.581 -13.991  1.00  0.00           H  
ATOM   2700  N   PHE B 169      12.991   6.554 -12.459  1.00  0.00           N  
ATOM   2701  CA  PHE B 169      11.604   6.115 -12.564  1.00  0.00           C  
ATOM   2702  C   PHE B 169      10.692   6.994 -11.717  1.00  0.00           C  
ATOM   2703  O   PHE B 169      11.169   7.813 -10.927  1.00  0.00           O  
ATOM   2704  CB  PHE B 169      11.469   4.651 -12.135  1.00  0.00           C  
ATOM   2705  CG  PHE B 169      11.848   4.401 -10.701  1.00  0.00           C  
ATOM   2706  CD1 PHE B 169      13.176   4.198 -10.344  1.00  0.00           C  
ATOM   2707  CD2 PHE B 169      10.877   4.368  -9.709  1.00  0.00           C  
ATOM   2708  CE1 PHE B 169      13.530   3.966  -9.017  1.00  0.00           C  
ATOM   2709  CE2 PHE B 169      11.223   4.137  -8.380  1.00  0.00           C  
ATOM   2710  CZ  PHE B 169      12.550   3.935  -8.037  1.00  0.00           C  
ATOM   2711  H   PHE B 169      13.293   7.036 -11.624  1.00  0.00           H  
ATOM   2712  HA  PHE B 169      11.291   6.203 -13.605  1.00  0.00           H  
ATOM   2713 1HB  PHE B 169      10.440   4.324 -12.276  1.00  0.00           H  
ATOM   2714 2HB  PHE B 169      12.100   4.027 -12.767  1.00  0.00           H  
ATOM   2715  HD1 PHE B 169      13.945   4.223 -11.117  1.00  0.00           H  
ATOM   2716  HD2 PHE B 169       9.833   4.527  -9.980  1.00  0.00           H  
ATOM   2717  HE1 PHE B 169      14.575   3.810  -8.752  1.00  0.00           H  
ATOM   2718  HE2 PHE B 169      10.452   4.114  -7.610  1.00  0.00           H  
ATOM   2719  HZ  PHE B 169      12.822   3.751  -6.999  1.00  0.00           H  
ATOM   2720  N   ASN B 170       9.392   6.985 -12.019  1.00  0.00           N  
ATOM   2721  CA  ASN B 170       8.390   7.722 -11.255  1.00  0.00           C  
ATOM   2722  C   ASN B 170       7.405   6.781 -10.568  1.00  0.00           C  
ATOM   2723  O   ASN B 170       7.338   5.596 -10.899  1.00  0.00           O  
ATOM   2724  CB  ASN B 170       7.643   8.706 -12.158  1.00  0.00           C  
ATOM   2725  CG  ASN B 170       8.407   9.998 -12.372  1.00  0.00           C  
ATOM   2726  OD1 ASN B 170       9.272  10.362 -11.571  1.00  0.00           O  
ATOM   2727  ND2 ASN B 170       8.092  10.701 -13.454  1.00  0.00           N  
ATOM   2728  H   ASN B 170       9.099   6.439 -12.816  1.00  0.00           H  
ATOM   2729  HA  ASN B 170       8.898   8.286 -10.471  1.00  0.00           H  
ATOM   2730 1HB  ASN B 170       7.459   8.242 -13.128  1.00  0.00           H  
ATOM   2731 2HB  ASN B 170       6.674   8.940 -11.718  1.00  0.00           H  
ATOM   2732 1HD2 ASN B 170       8.564  11.562 -13.646  1.00  0.00           H  
ATOM   2733 2HD2 ASN B 170       7.384  10.370 -14.076  1.00  0.00           H  
ATOM   2734  N   THR B 171       6.775   7.287  -9.512  1.00  0.00           N  
ATOM   2735  CA  THR B 171       5.719   6.570  -8.806  1.00  0.00           C  
ATOM   2736  C   THR B 171       4.573   7.511  -8.446  1.00  0.00           C  
ATOM   2737  O   THR B 171       4.804   8.665  -8.079  1.00  0.00           O  
ATOM   2738  CB  THR B 171       6.257   5.898  -7.529  1.00  0.00           C  
ATOM   2739  OG1 THR B 171       5.187   5.205  -6.874  1.00  0.00           O  
ATOM   2740  CG2 THR B 171       6.841   6.930  -6.570  1.00  0.00           C  
ATOM   2741  H   THR B 171       7.045   8.206  -9.192  1.00  0.00           H  
ATOM   2742  HA  THR B 171       5.330   5.792  -9.463  1.00  0.00           H  
ATOM   2743  HB  THR B 171       7.036   5.183  -7.794  1.00  0.00           H  
ATOM   2744  HG1 THR B 171       4.378   5.316  -7.379  1.00  0.00           H  
ATOM   2745 1HG2 THR B 171       7.214   6.428  -5.678  1.00  0.00           H  
ATOM   2746 2HG2 THR B 171       7.660   7.458  -7.058  1.00  0.00           H  
ATOM   2747 3HG2 THR B 171       6.067   7.643  -6.288  1.00  0.00           H  
ATOM   2748  N   SER B 172       3.305   7.010  -8.575  1.00  0.00           N  
ATOM   2749  CA  SER B 172       2.131   7.820  -8.267  1.00  0.00           C  
ATOM   2750  C   SER B 172       2.076   8.173  -6.784  1.00  0.00           C  
ATOM   2751  O   SER B 172       1.411   9.135  -6.394  1.00  0.00           O  
ATOM   2752  CB  SER B 172       0.852   7.086  -8.672  1.00  0.00           C  
ATOM   2753  OG  SER B 172       0.689   5.901  -7.910  1.00  0.00           O  
ATOM   2754  H   SER B 172       3.178   6.059  -8.890  1.00  0.00           H  
ATOM   2755  HA  SER B 172       2.194   8.750  -8.834  1.00  0.00           H  
ATOM   2756 1HB  SER B 172      -0.006   7.741  -8.523  1.00  0.00           H  
ATOM   2757 2HB  SER B 172       0.895   6.839  -9.732  1.00  0.00           H  
ATOM   2758  HG  SER B 172       1.444   5.861  -7.318  1.00  0.00           H  
ATOM   2759  N   HIS B 173       2.805   7.495  -5.936  1.00  0.00           N  
ATOM   2760  CA  HIS B 173       2.730   7.600  -4.484  1.00  0.00           C  
ATOM   2761  C   HIS B 173       3.358   8.900  -3.992  1.00  0.00           C  
ATOM   2762  O   HIS B 173       3.128   9.314  -2.853  1.00  0.00           O  
ATOM   2763  CB  HIS B 173       3.416   6.403  -3.824  1.00  0.00           C  
ATOM   2764  CG  HIS B 173       2.669   5.118  -3.986  1.00  0.00           C  
ATOM   2765  ND1 HIS B 173       1.802   4.635  -3.030  1.00  0.00           N  
ATOM   2766  CD2 HIS B 173       2.657   4.218  -4.998  1.00  0.00           C  
ATOM   2767  CE1 HIS B 173       1.290   3.490  -3.447  1.00  0.00           C  
ATOM   2768  NE2 HIS B 173       1.792   3.214  -4.638  1.00  0.00           N  
ATOM   2769  H   HIS B 173       3.466   6.853  -6.349  1.00  0.00           H  
ATOM   2770  HA  HIS B 173       1.686   7.606  -4.173  1.00  0.00           H  
ATOM   2771 1HB  HIS B 173       4.412   6.275  -4.249  1.00  0.00           H  
ATOM   2772 2HB  HIS B 173       3.537   6.595  -2.758  1.00  0.00           H  
ATOM   2773  HD2 HIS B 173       3.229   4.278  -5.925  1.00  0.00           H  
ATOM   2774  HE1 HIS B 173       0.574   2.876  -2.902  1.00  0.00           H  
ATOM   2775  HE2 HIS B 173       1.577   2.400  -5.195  1.00  0.00           H  
ATOM   2776  N   LEU B 174       4.155   9.529  -4.885  1.00  0.00           N  
ATOM   2777  CA  LEU B 174       4.775  10.793  -4.506  1.00  0.00           C  
ATOM   2778  C   LEU B 174       3.721  11.878  -4.306  1.00  0.00           C  
ATOM   2779  O   LEU B 174       3.933  12.821  -3.541  1.00  0.00           O  
ATOM   2780  CB  LEU B 174       5.784  11.236  -5.568  1.00  0.00           C  
ATOM   2781  CG  LEU B 174       7.050  10.387  -5.697  1.00  0.00           C  
ATOM   2782  CD1 LEU B 174       7.895  10.870  -6.871  1.00  0.00           C  
ATOM   2783  CD2 LEU B 174       7.854  10.425  -4.401  1.00  0.00           C  
ATOM   2784  H   LEU B 174       4.333   9.150  -5.804  1.00  0.00           H  
ATOM   2785  HA  LEU B 174       5.302  10.650  -3.563  1.00  0.00           H  
ATOM   2786 1HB  LEU B 174       5.290  11.233  -6.538  1.00  0.00           H  
ATOM   2787 2HB  LEU B 174       6.097  12.256  -5.346  1.00  0.00           H  
ATOM   2788  HG  LEU B 174       6.775   9.354  -5.912  1.00  0.00           H  
ATOM   2789 1HD1 LEU B 174       8.792  10.256  -6.950  1.00  0.00           H  
ATOM   2790 2HD1 LEU B 174       7.318  10.789  -7.792  1.00  0.00           H  
ATOM   2791 3HD1 LEU B 174       8.180  11.909  -6.711  1.00  0.00           H  
ATOM   2792 1HD2 LEU B 174       8.751   9.815  -4.511  1.00  0.00           H  
ATOM   2793 2HD2 LEU B 174       8.140  11.454  -4.180  1.00  0.00           H  
ATOM   2794 3HD2 LEU B 174       7.247  10.034  -3.584  1.00  0.00           H  
ATOM   2795  N   GLN B 175       2.524  11.662  -4.896  1.00  0.00           N  
ATOM   2796  CA  GLN B 175       1.476  12.675  -4.819  1.00  0.00           C  
ATOM   2797  C   GLN B 175       0.347  12.228  -3.894  1.00  0.00           C  
ATOM   2798  O   GLN B 175      -0.625  12.960  -3.694  1.00  0.00           O  
ATOM   2799  CB  GLN B 175       0.924  12.983  -6.211  1.00  0.00           C  
ATOM   2800  CG  GLN B 175       1.955  13.571  -7.165  1.00  0.00           C  
ATOM   2801  CD  GLN B 175       2.590  14.842  -6.632  1.00  0.00           C  
ATOM   2802  OE1 GLN B 175       1.899  15.732  -6.126  1.00  0.00           O  
ATOM   2803  NE2 GLN B 175       3.911  14.937  -6.744  1.00  0.00           N  
ATOM   2804  H   GLN B 175       2.342  10.802  -5.394  1.00  0.00           H  
ATOM   2805  HA  GLN B 175       1.906  13.587  -4.406  1.00  0.00           H  
ATOM   2806 1HB  GLN B 175       0.530  12.069  -6.657  1.00  0.00           H  
ATOM   2807 2HB  GLN B 175       0.098  13.688  -6.127  1.00  0.00           H  
ATOM   2808 1HG  GLN B 175       2.746  12.838  -7.325  1.00  0.00           H  
ATOM   2809 2HG  GLN B 175       1.467  13.807  -8.111  1.00  0.00           H  
ATOM   2810 1HE2 GLN B 175       4.385  15.753  -6.410  1.00  0.00           H  
ATOM   2811 2HE2 GLN B 175       4.433  14.193  -7.162  1.00  0.00           H  
ATOM   2812  N   LYS B 176       0.466  11.019  -3.363  1.00  0.00           N  
ATOM   2813  CA  LYS B 176      -0.588  10.521  -2.485  1.00  0.00           C  
ATOM   2814  C   LYS B 176      -0.387  11.010  -1.053  1.00  0.00           C  
ATOM   2815  O   LYS B 176       0.697  11.477  -0.697  1.00  0.00           O  
ATOM   2816  CB  LYS B 176      -0.636   8.993  -2.515  1.00  0.00           C  
ATOM   2817  CG  LYS B 176      -1.077   8.413  -3.851  1.00  0.00           C  
ATOM   2818  CD  LYS B 176      -1.250   6.902  -3.775  1.00  0.00           C  
ATOM   2819  CE  LYS B 176      -1.703   6.322  -5.108  1.00  0.00           C  
ATOM   2820  NZ  LYS B 176      -1.952   4.853  -5.017  1.00  0.00           N  
ATOM   2821  H   LYS B 176       1.268  10.434  -3.551  1.00  0.00           H  
ATOM   2822  HA  LYS B 176      -1.545  10.906  -2.840  1.00  0.00           H  
ATOM   2823 1HB  LYS B 176       0.351   8.593  -2.282  1.00  0.00           H  
ATOM   2824 2HB  LYS B 176      -1.323   8.635  -1.748  1.00  0.00           H  
ATOM   2825 1HG  LYS B 176      -2.026   8.862  -4.147  1.00  0.00           H  
ATOM   2826 2HG  LYS B 176      -0.332   8.645  -4.612  1.00  0.00           H  
ATOM   2827 1HD  LYS B 176      -0.303   6.441  -3.493  1.00  0.00           H  
ATOM   2828 2HD  LYS B 176      -1.993   6.659  -3.015  1.00  0.00           H  
ATOM   2829 1HE  LYS B 176      -2.620   6.816  -5.427  1.00  0.00           H  
ATOM   2830 2HE  LYS B 176      -0.938   6.503  -5.862  1.00  0.00           H  
ATOM   2831 1HZ  LYS B 176      -2.249   4.505  -5.917  1.00  0.00           H  
ATOM   2832 2HZ  LYS B 176      -1.102   4.383  -4.739  1.00  0.00           H  
ATOM   2833 3HZ  LYS B 176      -2.673   4.675  -4.333  1.00  0.00           H  
ATOM   2834  N   LYS B 177      -1.463  10.892  -0.267  1.00  0.00           N  
ATOM   2835  CA  LYS B 177      -1.433  11.413   1.096  1.00  0.00           C  
ATOM   2836  C   LYS B 177      -1.108  10.311   2.100  1.00  0.00           C  
ATOM   2837  O   LYS B 177      -0.448  10.559   3.111  1.00  0.00           O  
ATOM   2838  CB  LYS B 177      -2.770  12.067   1.451  1.00  0.00           C  
ATOM   2839  CG  LYS B 177      -3.013  13.396   0.751  1.00  0.00           C  
ATOM   2840  CD  LYS B 177      -4.305  14.049   1.226  1.00  0.00           C  
ATOM   2841  CE  LYS B 177      -4.585  15.345   0.477  1.00  0.00           C  
ATOM   2842  NZ  LYS B 177      -5.858  15.982   0.930  1.00  0.00           N  
ATOM   2843  H   LYS B 177      -2.303  10.444  -0.604  1.00  0.00           H  
ATOM   2844  HA  LYS B 177      -0.648  12.168   1.161  1.00  0.00           H  
ATOM   2845 1HB  LYS B 177      -3.586  11.392   1.190  1.00  0.00           H  
ATOM   2846 2HB  LYS B 177      -2.818  12.237   2.527  1.00  0.00           H  
ATOM   2847 1HG  LYS B 177      -2.181  14.071   0.953  1.00  0.00           H  
ATOM   2848 2HG  LYS B 177      -3.074  13.235  -0.325  1.00  0.00           H  
ATOM   2849 1HD  LYS B 177      -5.139  13.363   1.070  1.00  0.00           H  
ATOM   2850 2HD  LYS B 177      -4.232  14.267   2.291  1.00  0.00           H  
ATOM   2851 1HE  LYS B 177      -3.764  16.042   0.638  1.00  0.00           H  
ATOM   2852 2HE  LYS B 177      -4.654  15.140  -0.591  1.00  0.00           H  
ATOM   2853 1HZ  LYS B 177      -6.010  16.836   0.413  1.00  0.00           H  
ATOM   2854 2HZ  LYS B 177      -6.628  15.348   0.768  1.00  0.00           H  
ATOM   2855 3HZ  LYS B 177      -5.797  16.193   1.916  1.00  0.00           H  
ATOM   2856  N   TYR B 178      -1.521   9.012   1.733  1.00  0.00           N  
ATOM   2857  CA  TYR B 178      -1.346   7.934   2.701  1.00  0.00           C  
ATOM   2858  C   TYR B 178      -0.013   7.225   2.493  1.00  0.00           C  
ATOM   2859  O   TYR B 178       1.001   7.614   3.078  1.00  0.00           O  
ATOM   2860  CB  TYR B 178      -2.495   6.927   2.596  1.00  0.00           C  
ATOM   2861  CG  TYR B 178      -3.822   7.467   3.073  1.00  0.00           C  
ATOM   2862  CD1 TYR B 178      -4.187   7.384   4.415  1.00  0.00           C  
ATOM   2863  CD2 TYR B 178      -4.712   8.059   2.184  1.00  0.00           C  
ATOM   2864  CE1 TYR B 178      -5.409   7.879   4.859  1.00  0.00           C  
ATOM   2865  CE2 TYR B 178      -5.936   8.557   2.617  1.00  0.00           C  
ATOM   2866  CZ  TYR B 178      -6.275   8.463   3.954  1.00  0.00           C  
ATOM   2867  OH  TYR B 178      -7.486   8.954   4.388  1.00  0.00           O  
ATOM   2868  H   TYR B 178      -1.929   8.804   0.833  1.00  0.00           H  
ATOM   2869  HA  TYR B 178      -1.350   8.364   3.703  1.00  0.00           H  
ATOM   2870 1HB  TYR B 178      -2.609   6.611   1.558  1.00  0.00           H  
ATOM   2871 2HB  TYR B 178      -2.257   6.041   3.184  1.00  0.00           H  
ATOM   2872  HD1 TYR B 178      -3.511   6.925   5.137  1.00  0.00           H  
ATOM   2873  HD2 TYR B 178      -4.456   8.138   1.128  1.00  0.00           H  
ATOM   2874  HE1 TYR B 178      -5.676   7.805   5.913  1.00  0.00           H  
ATOM   2875  HE2 TYR B 178      -6.621   9.017   1.904  1.00  0.00           H  
ATOM   2876  HH  TYR B 178      -7.966   9.323   3.643  1.00  0.00           H  
ATOM   2877  N   VAL B 179       0.191   6.409   1.530  1.00  0.00           N  
ATOM   2878  CA  VAL B 179       1.375   5.590   1.292  1.00  0.00           C  
ATOM   2879  C   VAL B 179       2.400   6.384   0.487  1.00  0.00           C  
ATOM   2880  O   VAL B 179       2.522   6.201  -0.727  1.00  0.00           O  
ATOM   2881  CB  VAL B 179       1.019   4.279   0.557  1.00  0.00           C  
ATOM   2882  CG1 VAL B 179       2.246   3.377   0.435  1.00  0.00           C  
ATOM   2883  CG2 VAL B 179      -0.113   3.551   1.281  1.00  0.00           C  
ATOM   2884  H   VAL B 179      -0.582   6.356   0.882  1.00  0.00           H  
ATOM   2885  HA  VAL B 179       1.815   5.330   2.255  1.00  0.00           H  
ATOM   2886  HB  VAL B 179       0.701   4.517  -0.458  1.00  0.00           H  
ATOM   2887 1HG1 VAL B 179       1.973   2.459  -0.086  1.00  0.00           H  
ATOM   2888 2HG1 VAL B 179       3.024   3.895  -0.126  1.00  0.00           H  
ATOM   2889 3HG1 VAL B 179       2.617   3.132   1.430  1.00  0.00           H  
ATOM   2890 1HG2 VAL B 179      -0.352   2.630   0.750  1.00  0.00           H  
ATOM   2891 2HG2 VAL B 179       0.199   3.313   2.298  1.00  0.00           H  
ATOM   2892 3HG2 VAL B 179      -0.995   4.191   1.313  1.00  0.00           H  
ATOM   2893  N   LYS B 180       3.155   7.347   1.076  1.00  0.00           N  
ATOM   2894  CA  LYS B 180       4.110   8.227   0.409  1.00  0.00           C  
ATOM   2895  C   LYS B 180       5.528   7.670   0.502  1.00  0.00           C  
ATOM   2896  O   LYS B 180       6.372   7.963  -0.348  1.00  0.00           O  
ATOM   2897  CB  LYS B 180       4.058   9.631   1.012  1.00  0.00           C  
ATOM   2898  CG  LYS B 180       2.816  10.423   0.630  1.00  0.00           C  
ATOM   2899  CD  LYS B 180       2.879  11.850   1.158  1.00  0.00           C  
ATOM   2900  CE  LYS B 180       1.702  12.682   0.666  1.00  0.00           C  
ATOM   2901  NZ  LYS B 180       1.771  14.089   1.163  1.00  0.00           N  
ATOM   2902  H   LYS B 180       3.017   7.436   2.073  1.00  0.00           H  
ATOM   2903  HA  LYS B 180       3.843   8.291  -0.646  1.00  0.00           H  
ATOM   2904 1HB  LYS B 180       4.094   9.562   2.100  1.00  0.00           H  
ATOM   2905 2HB  LYS B 180       4.933  10.198   0.691  1.00  0.00           H  
ATOM   2906 1HG  LYS B 180       2.723  10.452  -0.456  1.00  0.00           H  
ATOM   2907 2HG  LYS B 180       1.933   9.934   1.040  1.00  0.00           H  
ATOM   2908 1HD  LYS B 180       2.870  11.835   2.249  1.00  0.00           H  
ATOM   2909 2HD  LYS B 180       3.805  12.320   0.826  1.00  0.00           H  
ATOM   2910 1HE  LYS B 180       1.694  12.693  -0.423  1.00  0.00           H  
ATOM   2911 2HE  LYS B 180       0.770  12.233   1.009  1.00  0.00           H  
ATOM   2912 1HZ  LYS B 180       0.976  14.608   0.818  1.00  0.00           H  
ATOM   2913 2HZ  LYS B 180       1.761  14.091   2.174  1.00  0.00           H  
ATOM   2914 3HZ  LYS B 180       2.623  14.521   0.835  1.00  0.00           H  
ATOM   2915  N   VAL B 181       5.713   6.946   1.552  1.00  0.00           N  
ATOM   2916  CA  VAL B 181       7.061   6.458   1.822  1.00  0.00           C  
ATOM   2917  C   VAL B 181       7.188   5.008   1.362  1.00  0.00           C  
ATOM   2918  O   VAL B 181       6.559   4.112   1.932  1.00  0.00           O  
ATOM   2919  CB  VAL B 181       7.418   6.576   3.321  1.00  0.00           C  
ATOM   2920  CG1 VAL B 181       8.848   6.101   3.574  1.00  0.00           C  
ATOM   2921  CG2 VAL B 181       7.237   8.014   3.801  1.00  0.00           C  
ATOM   2922  H   VAL B 181       4.966   6.706   2.189  1.00  0.00           H  
ATOM   2923  HA  VAL B 181       7.769   7.065   1.256  1.00  0.00           H  
ATOM   2924  HB  VAL B 181       6.762   5.921   3.894  1.00  0.00           H  
ATOM   2925 1HG1 VAL B 181       9.079   6.192   4.636  1.00  0.00           H  
ATOM   2926 2HG1 VAL B 181       8.944   5.059   3.270  1.00  0.00           H  
ATOM   2927 3HG1 VAL B 181       9.542   6.713   2.999  1.00  0.00           H  
ATOM   2928 1HG2 VAL B 181       7.492   8.079   4.858  1.00  0.00           H  
ATOM   2929 2HG2 VAL B 181       7.890   8.674   3.229  1.00  0.00           H  
ATOM   2930 3HG2 VAL B 181       6.200   8.317   3.659  1.00  0.00           H  
ATOM   2931  N   LEU B 182       7.998   4.807   0.316  1.00  0.00           N  
ATOM   2932  CA  LEU B 182       8.187   3.488  -0.276  1.00  0.00           C  
ATOM   2933  C   LEU B 182       9.665   3.115  -0.313  1.00  0.00           C  
ATOM   2934  O   LEU B 182      10.529   3.991  -0.392  1.00  0.00           O  
ATOM   2935  CB  LEU B 182       7.603   3.447  -1.691  1.00  0.00           C  
ATOM   2936  CG  LEU B 182       6.107   3.741  -1.816  1.00  0.00           C  
ATOM   2937  CD1 LEU B 182       5.718   3.900  -3.282  1.00  0.00           C  
ATOM   2938  CD2 LEU B 182       5.288   2.636  -1.157  1.00  0.00           C  
ATOM   2939  H   LEU B 182       8.493   5.597  -0.073  1.00  0.00           H  
ATOM   2940  HA  LEU B 182       7.664   2.755   0.338  1.00  0.00           H  
ATOM   2941 1HB  LEU B 182       8.130   4.175  -2.305  1.00  0.00           H  
ATOM   2942 2HB  LEU B 182       7.776   2.456  -2.110  1.00  0.00           H  
ATOM   2943  HG  LEU B 182       5.880   4.689  -1.327  1.00  0.00           H  
ATOM   2944 1HD1 LEU B 182       4.651   4.109  -3.355  1.00  0.00           H  
ATOM   2945 2HD1 LEU B 182       6.279   4.726  -3.720  1.00  0.00           H  
ATOM   2946 3HD1 LEU B 182       5.945   2.980  -3.820  1.00  0.00           H  
ATOM   2947 1HD2 LEU B 182       4.226   2.862  -1.255  1.00  0.00           H  
ATOM   2948 2HD2 LEU B 182       5.503   1.684  -1.644  1.00  0.00           H  
ATOM   2949 3HD2 LEU B 182       5.549   2.570  -0.101  1.00  0.00           H  
ATOM   2950  N   MET B 183       9.941   1.850  -0.162  1.00  0.00           N  
ATOM   2951  CA  MET B 183      11.220   1.284  -0.579  1.00  0.00           C  
ATOM   2952  C   MET B 183      11.109   0.650  -1.962  1.00  0.00           C  
ATOM   2953  O   MET B 183      10.177  -0.110  -2.228  1.00  0.00           O  
ATOM   2954  CB  MET B 183      11.706   0.246   0.434  1.00  0.00           C  
ATOM   2955  CG  MET B 183      13.078  -0.325   0.117  1.00  0.00           C  
ATOM   2956  SD  MET B 183      13.599  -1.612   1.317  1.00  0.00           S  
ATOM   2957  CE  MET B 183      12.442  -2.941   0.884  1.00  0.00           C  
ATOM   2958  H   MET B 183       9.248   1.245   0.256  1.00  0.00           H  
ATOM   2959  HA  MET B 183      11.954   2.088  -0.631  1.00  0.00           H  
ATOM   2960 1HB  MET B 183      11.746   0.696   1.425  1.00  0.00           H  
ATOM   2961 2HB  MET B 183      10.995  -0.580   0.478  1.00  0.00           H  
ATOM   2962 1HG  MET B 183      13.067  -0.765  -0.879  1.00  0.00           H  
ATOM   2963 2HG  MET B 183      13.817   0.476   0.127  1.00  0.00           H  
ATOM   2964 1HE  MET B 183      12.624  -3.805   1.524  1.00  0.00           H  
ATOM   2965 2HE  MET B 183      11.418  -2.593   1.026  1.00  0.00           H  
ATOM   2966 3HE  MET B 183      12.588  -3.225  -0.159  1.00  0.00           H  
ATOM   2967  N   HIS B 184      12.092   0.989  -2.827  1.00  0.00           N  
ATOM   2968  CA  HIS B 184      12.063   0.474  -4.191  1.00  0.00           C  
ATOM   2969  C   HIS B 184      13.144  -0.581  -4.404  1.00  0.00           C  
ATOM   2970  O   HIS B 184      14.220  -0.503  -3.807  1.00  0.00           O  
ATOM   2971  CB  HIS B 184      12.235   1.613  -5.198  1.00  0.00           C  
ATOM   2972  CG  HIS B 184      11.289   2.751  -4.984  1.00  0.00           C  
ATOM   2973  ND1 HIS B 184       9.968   2.703  -5.373  1.00  0.00           N  
ATOM   2974  CD2 HIS B 184      11.473   3.967  -4.418  1.00  0.00           C  
ATOM   2975  CE1 HIS B 184       9.380   3.844  -5.056  1.00  0.00           C  
ATOM   2976  NE2 HIS B 184      10.271   4.628  -4.475  1.00  0.00           N  
ATOM   2977  H   HIS B 184      12.850   1.595  -2.546  1.00  0.00           H  
ATOM   2978  HA  HIS B 184      11.101  -0.003  -4.379  1.00  0.00           H  
ATOM   2979 1HB  HIS B 184      13.253   2.000  -5.140  1.00  0.00           H  
ATOM   2980 2HB  HIS B 184      12.087   1.231  -6.208  1.00  0.00           H  
ATOM   2981  HD2 HIS B 184      12.403   4.350  -3.996  1.00  0.00           H  
ATOM   2982  HE1 HIS B 184       8.336   4.096  -5.242  1.00  0.00           H  
ATOM   2983  HE2 HIS B 184      10.100   5.561  -4.128  1.00  0.00           H  
ATOM   2984  N   ASP B 185      12.808  -1.598  -5.164  1.00  0.00           N  
ATOM   2985  CA  ASP B 185      13.738  -2.640  -5.586  1.00  0.00           C  
ATOM   2986  C   ASP B 185      14.040  -2.537  -7.079  1.00  0.00           C  
ATOM   2987  O   ASP B 185      13.165  -2.776  -7.913  1.00  0.00           O  
ATOM   2988  CB  ASP B 185      13.177  -4.025  -5.257  1.00  0.00           C  
ATOM   2989  CG  ASP B 185      14.121  -5.153  -5.635  1.00  0.00           C  
ATOM   2990  OD1 ASP B 185      15.346  -4.920  -5.718  1.00  0.00           O  
ATOM   2991  OD2 ASP B 185      13.635  -6.284  -5.854  1.00  0.00           O  
ATOM   2992  H   ASP B 185      11.845  -1.646  -5.465  1.00  0.00           H  
ATOM   2993  HA  ASP B 185      14.676  -2.507  -5.045  1.00  0.00           H  
ATOM   2994 1HB  ASP B 185      12.969  -4.089  -4.189  1.00  0.00           H  
ATOM   2995 2HB  ASP B 185      12.233  -4.170  -5.784  1.00  0.00           H  
ATOM   2996  N   VAL B 186      15.250  -2.072  -7.323  1.00  0.00           N  
ATOM   2997  CA  VAL B 186      15.725  -2.096  -8.703  1.00  0.00           C  
ATOM   2998  C   VAL B 186      16.446  -3.414  -8.979  1.00  0.00           C  
ATOM   2999  O   VAL B 186      17.411  -3.756  -8.291  1.00  0.00           O  
ATOM   3000  CB  VAL B 186      16.660  -0.904  -9.003  1.00  0.00           C  
ATOM   3001  CG1 VAL B 186      17.150  -0.952 -10.449  1.00  0.00           C  
ATOM   3002  CG2 VAL B 186      15.947   0.417  -8.720  1.00  0.00           C  
ATOM   3003  H   VAL B 186      15.853  -1.704  -6.601  1.00  0.00           H  
ATOM   3004  HA  VAL B 186      14.863  -2.026  -9.367  1.00  0.00           H  
ATOM   3005  HB  VAL B 186      17.544  -0.979  -8.369  1.00  0.00           H  
ATOM   3006 1HG1 VAL B 186      17.808  -0.103 -10.639  1.00  0.00           H  
ATOM   3007 2HG1 VAL B 186      17.698  -1.879 -10.617  1.00  0.00           H  
ATOM   3008 3HG1 VAL B 186      16.296  -0.906 -11.124  1.00  0.00           H  
ATOM   3009 1HG2 VAL B 186      16.620   1.247  -8.936  1.00  0.00           H  
ATOM   3010 2HG2 VAL B 186      15.061   0.494  -9.350  1.00  0.00           H  
ATOM   3011 3HG2 VAL B 186      15.651   0.453  -7.671  1.00  0.00           H  
ATOM   3012  N   ALA B 187      15.918  -4.160  -9.943  1.00  0.00           N  
ATOM   3013  CA  ALA B 187      16.487  -5.458 -10.296  1.00  0.00           C  
ATOM   3014  C   ALA B 187      17.011  -5.457 -11.729  1.00  0.00           C  
ATOM   3015  O   ALA B 187      16.342  -4.966 -12.641  1.00  0.00           O  
ATOM   3016  CB  ALA B 187      15.447  -6.562 -10.114  1.00  0.00           C  
ATOM   3017  H   ALA B 187      15.107  -3.826 -10.444  1.00  0.00           H  
ATOM   3018  HA  ALA B 187      17.328  -5.652  -9.630  1.00  0.00           H  
ATOM   3019 1HB  ALA B 187      15.886  -7.523 -10.381  1.00  0.00           H  
ATOM   3020 2HB  ALA B 187      15.122  -6.588  -9.074  1.00  0.00           H  
ATOM   3021 3HB  ALA B 187      14.590  -6.364 -10.756  1.00  0.00           H  
ATOM   3022  N   TYR B 188      18.215  -5.895 -11.864  1.00  0.00           N  
ATOM   3023  CA  TYR B 188      18.746  -5.969 -13.221  1.00  0.00           C  
ATOM   3024  C   TYR B 188      19.525  -7.262 -13.432  1.00  0.00           C  
ATOM   3025  O   TYR B 188      20.017  -7.861 -12.473  1.00  0.00           O  
ATOM   3026  CB  TYR B 188      19.646  -4.764 -13.512  1.00  0.00           C  
ATOM   3027  CG  TYR B 188      20.841  -4.663 -12.594  1.00  0.00           C  
ATOM   3028  CD1 TYR B 188      20.744  -4.024 -11.361  1.00  0.00           C  
ATOM   3029  CD2 TYR B 188      22.068  -5.207 -12.959  1.00  0.00           C  
ATOM   3030  CE1 TYR B 188      21.843  -3.927 -10.513  1.00  0.00           C  
ATOM   3031  CE2 TYR B 188      23.173  -5.115 -12.120  1.00  0.00           C  
ATOM   3032  CZ  TYR B 188      23.051  -4.475 -10.900  1.00  0.00           C  
ATOM   3033  OH  TYR B 188      24.142  -4.382 -10.065  1.00  0.00           O  
ATOM   3034  H   TYR B 188      18.798  -6.184 -11.091  1.00  0.00           H  
ATOM   3035  HA  TYR B 188      17.910  -5.956 -13.921  1.00  0.00           H  
ATOM   3036 1HB  TYR B 188      20.009  -4.820 -14.539  1.00  0.00           H  
ATOM   3037 2HB  TYR B 188      19.066  -3.846 -13.419  1.00  0.00           H  
ATOM   3038  HD1 TYR B 188      19.795  -3.589 -11.046  1.00  0.00           H  
ATOM   3039  HD2 TYR B 188      22.175  -5.715 -13.917  1.00  0.00           H  
ATOM   3040  HE1 TYR B 188      21.747  -3.423  -9.552  1.00  0.00           H  
ATOM   3041  HE2 TYR B 188      24.127  -5.545 -12.426  1.00  0.00           H  
ATOM   3042  HH  TYR B 188      24.897  -4.808 -10.478  1.00  0.00           H  
ATOM   3043  N   ARG B 189      19.499  -7.701 -14.621  1.00  0.00           N  
ATOM   3044  CA  ARG B 189      20.189  -8.925 -15.015  1.00  0.00           C  
ATOM   3045  C   ARG B 189      20.782  -8.793 -16.414  1.00  0.00           C  
ATOM   3046  O   ARG B 189      20.320  -7.978 -17.215  1.00  0.00           O  
ATOM   3047  CB  ARG B 189      19.236 -10.121 -14.961  1.00  0.00           C  
ATOM   3048  CG  ARG B 189      18.165 -10.106 -16.040  1.00  0.00           C  
ATOM   3049  CD  ARG B 189      17.289 -11.349 -15.983  1.00  0.00           C  
ATOM   3050  NE  ARG B 189      16.271 -11.339 -17.030  1.00  0.00           N  
ATOM   3051  CZ  ARG B 189      16.223 -12.193 -18.049  1.00  0.00           C  
ATOM   3052  NH1 ARG B 189      17.140 -13.145 -18.179  1.00  0.00           N  
ATOM   3053  NH2 ARG B 189      15.252 -12.093 -18.945  1.00  0.00           N  
ATOM   3054  H   ARG B 189      18.982  -7.182 -15.316  1.00  0.00           H  
ATOM   3055  HA  ARG B 189      21.008  -9.101 -14.316  1.00  0.00           H  
ATOM   3056 1HB  ARG B 189      19.805 -11.044 -15.062  1.00  0.00           H  
ATOM   3057 2HB  ARG B 189      18.739 -10.147 -13.991  1.00  0.00           H  
ATOM   3058 1HG  ARG B 189      17.527  -9.232 -15.908  1.00  0.00           H  
ATOM   3059 2HG  ARG B 189      18.638 -10.065 -17.022  1.00  0.00           H  
ATOM   3060 1HD  ARG B 189      17.908 -12.236 -16.114  1.00  0.00           H  
ATOM   3061 2HD  ARG B 189      16.787 -11.396 -15.017  1.00  0.00           H  
ATOM   3062  HE  ARG B 189      15.550 -10.632 -16.978  1.00  0.00           H  
ATOM   3063 1HH1 ARG B 189      17.884 -13.226 -17.500  1.00  0.00           H  
ATOM   3064 2HH1 ARG B 189      17.094 -13.788 -18.956  1.00  0.00           H  
ATOM   3065 1HH2 ARG B 189      14.552 -11.370 -18.853  1.00  0.00           H  
ATOM   3066 2HH2 ARG B 189      15.212 -12.739 -19.719  1.00  0.00           H  
ATOM   3067  N   GLN B 190      21.850  -9.588 -16.689  1.00  0.00           N  
ATOM   3068  CA  GLN B 190      22.436  -9.707 -18.020  1.00  0.00           C  
ATOM   3069  C   GLN B 190      21.654 -10.697 -18.879  1.00  0.00           C  
ATOM   3070  O   GLN B 190      21.135 -11.693 -18.371  1.00  0.00           O  
ATOM   3071  CB  GLN B 190      23.901 -10.137 -17.926  1.00  0.00           C  
ATOM   3072  CG  GLN B 190      24.639 -10.105 -19.258  1.00  0.00           C  
ATOM   3073  CD  GLN B 190      26.093 -10.519 -19.134  1.00  0.00           C  
ATOM   3074  OE1 GLN B 190      26.504 -11.093 -18.120  1.00  0.00           O  
ATOM   3075  NE2 GLN B 190      26.881 -10.232 -20.164  1.00  0.00           N  
ATOM   3076  H   GLN B 190      22.249 -10.117 -15.927  1.00  0.00           H  
ATOM   3077  HA  GLN B 190      22.390  -8.733 -18.506  1.00  0.00           H  
ATOM   3078 1HB  GLN B 190      24.428  -9.484 -17.230  1.00  0.00           H  
ATOM   3079 2HB  GLN B 190      23.958 -11.151 -17.530  1.00  0.00           H  
ATOM   3080 1HG  GLN B 190      24.149 -10.791 -19.949  1.00  0.00           H  
ATOM   3081 2HG  GLN B 190      24.608  -9.090 -19.654  1.00  0.00           H  
ATOM   3082 1HE2 GLN B 190      27.850 -10.481 -20.138  1.00  0.00           H  
ATOM   3083 2HE2 GLN B 190      26.507  -9.766 -20.966  1.00  0.00           H  
ATOM   3084  N   GLU B 191      21.488 -10.466 -20.144  1.00  0.00           N  
ATOM   3085  CA  GLU B 191      20.703 -11.254 -21.090  1.00  0.00           C  
ATOM   3086  C   GLU B 191      21.042 -12.738 -20.987  1.00  0.00           C  
ATOM   3087  O   GLU B 191      20.160 -13.591 -21.104  1.00  0.00           O  
ATOM   3088  CB  GLU B 191      20.931 -10.759 -22.520  1.00  0.00           C  
ATOM   3089  CG  GLU B 191      20.032 -11.426 -23.552  1.00  0.00           C  
ATOM   3090  CD  GLU B 191      20.251 -10.906 -24.964  1.00  0.00           C  
ATOM   3091  OE1 GLU B 191      19.355 -11.082 -25.821  1.00  0.00           O  
ATOM   3092  OE2 GLU B 191      21.326 -10.318 -25.215  1.00  0.00           O  
ATOM   3093  H   GLU B 191      21.971  -9.642 -20.472  1.00  0.00           H  
ATOM   3094  HA  GLU B 191      19.647 -11.137 -20.845  1.00  0.00           H  
ATOM   3095 1HB  GLU B 191      20.760  -9.683 -22.564  1.00  0.00           H  
ATOM   3096 2HB  GLU B 191      21.968 -10.937 -22.806  1.00  0.00           H  
ATOM   3097 1HG  GLU B 191      20.220 -12.499 -23.543  1.00  0.00           H  
ATOM   3098 2HG  GLU B 191      18.992 -11.265 -23.271  1.00  0.00           H  
ATOM   3099  N   LYS B 192      22.306 -13.090 -20.630  1.00  0.00           N  
ATOM   3100  CA  LYS B 192      22.776 -14.473 -20.630  1.00  0.00           C  
ATOM   3101  C   LYS B 192      22.312 -15.212 -19.379  1.00  0.00           C  
ATOM   3102  O   LYS B 192      22.240 -16.442 -19.368  1.00  0.00           O  
ATOM   3103  CB  LYS B 192      24.302 -14.521 -20.731  1.00  0.00           C  
ATOM   3104  CG  LYS B 192      25.020 -13.867 -19.561  1.00  0.00           C  
ATOM   3105  CD  LYS B 192      26.533 -13.937 -19.724  1.00  0.00           C  
ATOM   3106  CE  LYS B 192      27.254 -13.336 -18.525  1.00  0.00           C  
ATOM   3107  NZ  LYS B 192      28.738 -13.396 -18.683  1.00  0.00           N  
ATOM   3108  H   LYS B 192      22.941 -12.355 -20.354  1.00  0.00           H  
ATOM   3109  HA  LYS B 192      22.353 -14.982 -21.497  1.00  0.00           H  
ATOM   3110 1HB  LYS B 192      24.630 -15.559 -20.792  1.00  0.00           H  
ATOM   3111 2HB  LYS B 192      24.622 -14.022 -21.646  1.00  0.00           H  
ATOM   3112 1HG  LYS B 192      24.721 -12.821 -19.489  1.00  0.00           H  
ATOM   3113 2HG  LYS B 192      24.741 -14.370 -18.636  1.00  0.00           H  
ATOM   3114 1HD  LYS B 192      26.840 -14.978 -19.835  1.00  0.00           H  
ATOM   3115 2HD  LYS B 192      26.828 -13.392 -20.621  1.00  0.00           H  
ATOM   3116 1HE  LYS B 192      26.954 -12.296 -18.404  1.00  0.00           H  
ATOM   3117 2HE  LYS B 192      26.974 -13.879 -17.622  1.00  0.00           H  
ATOM   3118 1HZ  LYS B 192      29.180 -12.990 -17.871  1.00  0.00           H  
ATOM   3119 2HZ  LYS B 192      29.028 -14.359 -18.778  1.00  0.00           H  
ATOM   3120 3HZ  LYS B 192      29.010 -12.880 -19.507  1.00  0.00           H  
ATOM   3121  N   ASP B 193      21.856 -14.424 -18.337  1.00  0.00           N  
ATOM   3122  CA  ASP B 193      21.361 -15.042 -17.111  1.00  0.00           C  
ATOM   3123  C   ASP B 193      19.854 -14.849 -16.967  1.00  0.00           C  
ATOM   3124  O   ASP B 193      19.387 -13.738 -16.707  1.00  0.00           O  
ATOM   3125  CB  ASP B 193      22.084 -14.468 -15.891  1.00  0.00           C  
ATOM   3126  CG  ASP B 193      23.584 -14.705 -15.923  1.00  0.00           C  
ATOM   3127  OD1 ASP B 193      24.018 -15.816 -16.296  1.00  0.00           O  
ATOM   3128  OD2 ASP B 193      24.338 -13.773 -15.570  1.00  0.00           O  
ATOM   3129  H   ASP B 193      21.861 -13.417 -18.413  1.00  0.00           H  
ATOM   3130  HA  ASP B 193      21.557 -16.113 -17.160  1.00  0.00           H  
ATOM   3131 1HB  ASP B 193      21.903 -13.394 -15.832  1.00  0.00           H  
ATOM   3132 2HB  ASP B 193      21.680 -14.918 -14.984  1.00  0.00           H  
ATOM   3133  N   GLU B 194      19.024 -15.919 -17.083  1.00  0.00           N  
ATOM   3134  CA  GLU B 194      17.567 -15.826 -17.108  1.00  0.00           C  
ATOM   3135  C   GLU B 194      17.000 -15.677 -15.699  1.00  0.00           C  
ATOM   3136  O   GLU B 194      16.066 -14.902 -15.479  1.00  0.00           O  
ATOM   3137  CB  GLU B 194      16.961 -17.054 -17.792  1.00  0.00           C  
ATOM   3138  CG  GLU B 194      17.157 -17.076 -19.301  1.00  0.00           C  
ATOM   3139  CD  GLU B 194      16.405 -18.206 -19.987  1.00  0.00           C  
ATOM   3140  OE1 GLU B 194      16.437 -18.285 -21.236  1.00  0.00           O  
ATOM   3141  OE2 GLU B 194      15.779 -19.017 -19.270  1.00  0.00           O  
ATOM   3142  H   GLU B 194      19.460 -16.827 -17.155  1.00  0.00           H  
ATOM   3143  HA  GLU B 194      17.287 -14.938 -17.676  1.00  0.00           H  
ATOM   3144 1HB  GLU B 194      17.407 -17.958 -17.378  1.00  0.00           H  
ATOM   3145 2HB  GLU B 194      15.891 -17.093 -17.587  1.00  0.00           H  
ATOM   3146 1HG  GLU B 194      16.815 -16.128 -19.715  1.00  0.00           H  
ATOM   3147 2HG  GLU B 194      18.220 -17.173 -19.517  1.00  0.00           H  
ATOM   3148  N   ASN B 195      17.688 -16.220 -14.603  1.00  0.00           N  
ATOM   3149  CA  ASN B 195      17.088 -16.151 -13.275  1.00  0.00           C  
ATOM   3150  C   ASN B 195      18.042 -15.529 -12.260  1.00  0.00           C  
ATOM   3151  O   ASN B 195      17.769 -15.538 -11.059  1.00  0.00           O  
ATOM   3152  CB  ASN B 195      16.652 -17.543 -12.811  1.00  0.00           C  
ATOM   3153  CG  ASN B 195      15.491 -18.091 -13.617  1.00  0.00           C  
ATOM   3154  OD1 ASN B 195      14.601 -17.345 -14.033  1.00  0.00           O  
ATOM   3155  ND2 ASN B 195      15.493 -19.399 -13.844  1.00  0.00           N  
ATOM   3156  H   ASN B 195      18.591 -16.659 -14.713  1.00  0.00           H  
ATOM   3157  HA  ASN B 195      16.207 -15.509 -13.326  1.00  0.00           H  
ATOM   3158 1HB  ASN B 195      17.492 -18.234 -12.892  1.00  0.00           H  
ATOM   3159 2HB  ASN B 195      16.362 -17.502 -11.761  1.00  0.00           H  
ATOM   3160 1HD2 ASN B 195      14.752 -19.816 -14.370  1.00  0.00           H  
ATOM   3161 2HD2 ASN B 195      16.235 -19.967 -13.489  1.00  0.00           H  
ATOM   3162  N   LYS B 196      19.144 -15.017 -12.814  1.00  0.00           N  
ATOM   3163  CA  LYS B 196      20.102 -14.386 -11.911  1.00  0.00           C  
ATOM   3164  C   LYS B 196      19.965 -12.866 -11.939  1.00  0.00           C  
ATOM   3165  O   LYS B 196      20.508 -12.205 -12.827  1.00  0.00           O  
ATOM   3166  CB  LYS B 196      21.532 -14.790 -12.277  1.00  0.00           C  
ATOM   3167  CG  LYS B 196      22.569 -14.410 -11.231  1.00  0.00           C  
ATOM   3168  CD  LYS B 196      23.954 -14.923 -11.604  1.00  0.00           C  
ATOM   3169  CE  LYS B 196      25.000 -14.509 -10.578  1.00  0.00           C  
ATOM   3170  NZ  LYS B 196      26.360 -15.009 -10.941  1.00  0.00           N  
ATOM   3171  H   LYS B 196      19.344 -15.043 -13.804  1.00  0.00           H  
ATOM   3172  HA  LYS B 196      19.894 -14.724 -10.895  1.00  0.00           H  
ATOM   3173 1HB  LYS B 196      21.579 -15.869 -12.424  1.00  0.00           H  
ATOM   3174 2HB  LYS B 196      21.813 -14.319 -13.219  1.00  0.00           H  
ATOM   3175 1HG  LYS B 196      22.609 -13.324 -11.136  1.00  0.00           H  
ATOM   3176 2HG  LYS B 196      22.285 -14.831 -10.267  1.00  0.00           H  
ATOM   3177 1HD  LYS B 196      23.934 -16.012 -11.668  1.00  0.00           H  
ATOM   3178 2HD  LYS B 196      24.240 -14.524 -12.577  1.00  0.00           H  
ATOM   3179 1HE  LYS B 196      25.030 -13.423 -10.508  1.00  0.00           H  
ATOM   3180 2HE  LYS B 196      24.728 -14.906  -9.600  1.00  0.00           H  
ATOM   3181 1HZ  LYS B 196      27.025 -14.716 -10.239  1.00  0.00           H  
ATOM   3182 2HZ  LYS B 196      26.346 -16.018 -10.991  1.00  0.00           H  
ATOM   3183 3HZ  LYS B 196      26.630 -14.631 -11.838  1.00  0.00           H  
ATOM   3184  N   TRP B 197      19.211 -12.306 -10.881  1.00  0.00           N  
ATOM   3185  CA  TRP B 197      18.934 -10.877 -10.776  1.00  0.00           C  
ATOM   3186  C   TRP B 197      19.781 -10.238  -9.680  1.00  0.00           C  
ATOM   3187  O   TRP B 197      20.026 -10.851  -8.638  1.00  0.00           O  
ATOM   3188  CB  TRP B 197      17.449 -10.636 -10.496  1.00  0.00           C  
ATOM   3189  CG  TRP B 197      16.549 -10.977 -11.645  1.00  0.00           C  
ATOM   3190  CD1 TRP B 197      15.988 -12.193 -11.920  1.00  0.00           C  
ATOM   3191  CD2 TRP B 197      16.110 -10.090 -12.679  1.00  0.00           C  
ATOM   3192  NE1 TRP B 197      15.226 -12.116 -13.062  1.00  0.00           N  
ATOM   3193  CE2 TRP B 197      15.284 -10.837 -13.548  1.00  0.00           C  
ATOM   3194  CE3 TRP B 197      16.336  -8.735 -12.955  1.00  0.00           C  
ATOM   3195  CZ2 TRP B 197      14.682 -10.272 -14.674  1.00  0.00           C  
ATOM   3196  CZ3 TRP B 197      15.735  -8.175 -14.077  1.00  0.00           C  
ATOM   3197  CH2 TRP B 197      14.918  -8.945 -14.921  1.00  0.00           C  
ATOM   3198  H   TRP B 197      18.853 -12.930 -10.172  1.00  0.00           H  
ATOM   3199  HA  TRP B 197      19.190 -10.404 -11.724  1.00  0.00           H  
ATOM   3200 1HB  TRP B 197      17.140 -11.230  -9.636  1.00  0.00           H  
ATOM   3201 2HB  TRP B 197      17.292  -9.588 -10.243  1.00  0.00           H  
ATOM   3202  HD1 TRP B 197      16.125 -13.092 -11.321  1.00  0.00           H  
ATOM   3203  HE1 TRP B 197      14.708 -12.878 -13.476  1.00  0.00           H  
ATOM   3204  HE3 TRP B 197      16.967  -8.132 -12.303  1.00  0.00           H  
ATOM   3205  HZ2 TRP B 197      14.043 -10.851 -15.341  1.00  0.00           H  
ATOM   3206  HZ3 TRP B 197      15.915  -7.120 -14.286  1.00  0.00           H  
ATOM   3207  HH2 TRP B 197      14.463  -8.473 -15.792  1.00  0.00           H  
ATOM   3208  N   THR B 198      20.283  -9.127 -10.012  1.00  0.00           N  
ATOM   3209  CA  THR B 198      20.864  -8.274  -8.982  1.00  0.00           C  
ATOM   3210  C   THR B 198      19.835  -7.273  -8.464  1.00  0.00           C  
ATOM   3211  O   THR B 198      19.165  -6.600  -9.250  1.00  0.00           O  
ATOM   3212  CB  THR B 198      22.096  -7.518  -9.513  1.00  0.00           C  
ATOM   3213  OG1 THR B 198      23.055  -8.463 -10.003  1.00  0.00           O  
ATOM   3214  CG2 THR B 198      22.742  -6.679  -8.415  1.00  0.00           C  
ATOM   3215  H   THR B 198      20.292  -8.814 -10.972  1.00  0.00           H  
ATOM   3216  HA  THR B 198      21.181  -8.903  -8.150  1.00  0.00           H  
ATOM   3217  HB  THR B 198      21.796  -6.860 -10.328  1.00  0.00           H  
ATOM   3218  HG1 THR B 198      22.713  -9.353  -9.890  1.00  0.00           H  
ATOM   3219 1HG2 THR B 198      23.609  -6.156  -8.819  1.00  0.00           H  
ATOM   3220 2HG2 THR B 198      22.021  -5.952  -8.041  1.00  0.00           H  
ATOM   3221 3HG2 THR B 198      23.058  -7.328  -7.600  1.00  0.00           H  
ATOM   3222  N   HIS B 199      19.754  -7.136  -7.100  1.00  0.00           N  
ATOM   3223  CA  HIS B 199      18.734  -6.289  -6.491  1.00  0.00           C  
ATOM   3224  C   HIS B 199      19.365  -5.130  -5.727  1.00  0.00           C  
ATOM   3225  O   HIS B 199      20.290  -5.332  -4.937  1.00  0.00           O  
ATOM   3226  CB  HIS B 199      17.844  -7.111  -5.556  1.00  0.00           C  
ATOM   3227  CG  HIS B 199      17.121  -8.226  -6.243  1.00  0.00           C  
ATOM   3228  ND1 HIS B 199      15.796  -8.139  -6.612  1.00  0.00           N  
ATOM   3229  CD2 HIS B 199      17.543  -9.453  -6.630  1.00  0.00           C  
ATOM   3230  CE1 HIS B 199      15.433  -9.268  -7.197  1.00  0.00           C  
ATOM   3231  NE2 HIS B 199      16.474 -10.082  -7.221  1.00  0.00           N  
ATOM   3232  H   HIS B 199      20.407  -7.626  -6.505  1.00  0.00           H  
ATOM   3233  HA  HIS B 199      18.104  -5.861  -7.270  1.00  0.00           H  
ATOM   3234 1HB  HIS B 199      18.452  -7.538  -4.757  1.00  0.00           H  
ATOM   3235 2HB  HIS B 199      17.105  -6.459  -5.092  1.00  0.00           H  
ATOM   3236  HD2 HIS B 199      18.544  -9.865  -6.497  1.00  0.00           H  
ATOM   3237  HE1 HIS B 199      14.443  -9.491  -7.593  1.00  0.00           H  
ATOM   3238  HE2 HIS B 199      16.486 -11.014  -7.609  1.00  0.00           H  
ATOM   3239  N   VAL B 200      18.812  -3.920  -5.986  1.00  0.00           N  
ATOM   3240  CA  VAL B 200      19.268  -2.727  -5.282  1.00  0.00           C  
ATOM   3241  C   VAL B 200      18.080  -2.026  -4.628  1.00  0.00           C  
ATOM   3242  O   VAL B 200      17.123  -1.649  -5.309  1.00  0.00           O  
ATOM   3243  CB  VAL B 200      20.005  -1.755  -6.231  1.00  0.00           C  
ATOM   3244  CG1 VAL B 200      20.530  -0.544  -5.461  1.00  0.00           C  
ATOM   3245  CG2 VAL B 200      21.146  -2.472  -6.948  1.00  0.00           C  
ATOM   3246  H   VAL B 200      18.076  -3.835  -6.672  1.00  0.00           H  
ATOM   3247  HA  VAL B 200      19.965  -3.032  -4.500  1.00  0.00           H  
ATOM   3248  HB  VAL B 200      19.298  -1.377  -6.969  1.00  0.00           H  
ATOM   3249 1HG1 VAL B 200      21.045   0.128  -6.147  1.00  0.00           H  
ATOM   3250 2HG1 VAL B 200      19.696  -0.018  -4.997  1.00  0.00           H  
ATOM   3251 3HG1 VAL B 200      21.225  -0.876  -4.690  1.00  0.00           H  
ATOM   3252 1HG2 VAL B 200      21.654  -1.774  -7.613  1.00  0.00           H  
ATOM   3253 2HG2 VAL B 200      21.854  -2.854  -6.213  1.00  0.00           H  
ATOM   3254 3HG2 VAL B 200      20.745  -3.301  -7.531  1.00  0.00           H  
ATOM   3255  N   ASN B 201      18.171  -1.878  -3.292  1.00  0.00           N  
ATOM   3256  CA  ASN B 201      17.108  -1.171  -2.586  1.00  0.00           C  
ATOM   3257  C   ASN B 201      17.350   0.336  -2.573  1.00  0.00           C  
ATOM   3258  O   ASN B 201      18.464   0.788  -2.300  1.00  0.00           O  
ATOM   3259  CB  ASN B 201      16.969  -1.698  -1.157  1.00  0.00           C  
ATOM   3260  CG  ASN B 201      16.434  -3.116  -1.107  1.00  0.00           C  
ATOM   3261  OD1 ASN B 201      15.636  -3.521  -1.955  1.00  0.00           O  
ATOM   3262  ND2 ASN B 201      16.871  -3.880  -0.112  1.00  0.00           N  
ATOM   3263  H   ASN B 201      18.953  -2.242  -2.767  1.00  0.00           H  
ATOM   3264  HA  ASN B 201      16.168  -1.343  -3.113  1.00  0.00           H  
ATOM   3265 1HB  ASN B 201      17.941  -1.672  -0.663  1.00  0.00           H  
ATOM   3266 2HB  ASN B 201      16.298  -1.049  -0.594  1.00  0.00           H  
ATOM   3267 1HD2 ASN B 201      16.552  -4.825  -0.029  1.00  0.00           H  
ATOM   3268 2HD2 ASN B 201      17.519  -3.511   0.554  1.00  0.00           H  
ATOM   3269  N   LEU B 202      16.223   1.077  -2.921  1.00  0.00           N  
ATOM   3270  CA  LEU B 202      16.312   2.534  -2.928  1.00  0.00           C  
ATOM   3271  C   LEU B 202      15.158   3.152  -2.145  1.00  0.00           C  
ATOM   3272  O   LEU B 202      14.070   2.577  -2.077  1.00  0.00           O  
ATOM   3273  CB  LEU B 202      16.312   3.064  -4.364  1.00  0.00           C  
ATOM   3274  CG  LEU B 202      17.432   2.556  -5.274  1.00  0.00           C  
ATOM   3275  CD1 LEU B 202      17.126   2.895  -6.729  1.00  0.00           C  
ATOM   3276  CD2 LEU B 202      18.773   3.147  -4.853  1.00  0.00           C  
ATOM   3277  H   LEU B 202      15.348   0.636  -3.168  1.00  0.00           H  
ATOM   3278  HA  LEU B 202      17.246   2.826  -2.449  1.00  0.00           H  
ATOM   3279 1HB  LEU B 202      15.366   2.798  -4.832  1.00  0.00           H  
ATOM   3280 2HB  LEU B 202      16.385   4.151  -4.333  1.00  0.00           H  
ATOM   3281  HG  LEU B 202      17.489   1.469  -5.209  1.00  0.00           H  
ATOM   3282 1HD1 LEU B 202      17.931   2.528  -7.365  1.00  0.00           H  
ATOM   3283 2HD1 LEU B 202      16.188   2.423  -7.023  1.00  0.00           H  
ATOM   3284 3HD1 LEU B 202      17.040   3.975  -6.840  1.00  0.00           H  
ATOM   3285 1HD2 LEU B 202      19.558   2.774  -5.511  1.00  0.00           H  
ATOM   3286 2HD2 LEU B 202      18.729   4.234  -4.921  1.00  0.00           H  
ATOM   3287 3HD2 LEU B 202      18.992   2.856  -3.825  1.00  0.00           H  
ATOM   3288  N   SER B 203      15.486   4.350  -1.487  1.00  0.00           N  
ATOM   3289  CA  SER B 203      14.420   5.156  -0.900  1.00  0.00           C  
ATOM   3290  C   SER B 203      14.159   6.412  -1.724  1.00  0.00           C  
ATOM   3291  O   SER B 203      13.560   7.370  -1.232  1.00  0.00           O  
ATOM   3292  CB  SER B 203      14.771   5.543   0.537  1.00  0.00           C  
ATOM   3293  OG  SER B 203      14.879   4.391   1.356  1.00  0.00           O  
ATOM   3294  H   SER B 203      16.442   4.667  -1.410  1.00  0.00           H  
ATOM   3295  HA  SER B 203      13.504   4.563  -0.888  1.00  0.00           H  
ATOM   3296 1HB  SER B 203      15.713   6.091   0.546  1.00  0.00           H  
ATOM   3297 2HB  SER B 203      14.003   6.206   0.933  1.00  0.00           H  
ATOM   3298  HG  SER B 203      14.699   3.641   0.784  1.00  0.00           H  
ATOM   3299  N   SER B 204      14.701   6.420  -2.983  1.00  0.00           N  
ATOM   3300  CA  SER B 204      14.529   7.487  -3.964  1.00  0.00           C  
ATOM   3301  C   SER B 204      14.130   6.927  -5.325  1.00  0.00           C  
ATOM   3302  O   SER B 204      13.932   5.719  -5.472  1.00  0.00           O  
ATOM   3303  CB  SER B 204      15.814   8.306  -4.097  1.00  0.00           C  
ATOM   3304  OG  SER B 204      16.837   7.541  -4.709  1.00  0.00           O  
ATOM   3305  H   SER B 204      15.258   5.614  -3.226  1.00  0.00           H  
ATOM   3306  HA  SER B 204      13.730   8.146  -3.622  1.00  0.00           H  
ATOM   3307 1HB  SER B 204      15.617   9.199  -4.690  1.00  0.00           H  
ATOM   3308 2HB  SER B 204      16.140   8.634  -3.111  1.00  0.00           H  
ATOM   3309  HG  SER B 204      16.452   6.680  -4.889  1.00  0.00           H  
ATOM   3310  N   THR B 205      13.871   7.776  -6.283  1.00  0.00           N  
ATOM   3311  CA  THR B 205      13.458   7.327  -7.608  1.00  0.00           C  
ATOM   3312  C   THR B 205      14.592   7.497  -8.615  1.00  0.00           C  
ATOM   3313  O   THR B 205      14.350   7.589  -9.820  1.00  0.00           O  
ATOM   3314  CB  THR B 205      12.216   8.095  -8.096  1.00  0.00           C  
ATOM   3315  OG1 THR B 205      12.477   9.503  -8.034  1.00  0.00           O  
ATOM   3316  CG2 THR B 205      10.999   7.777  -7.233  1.00  0.00           C  
ATOM   3317  H   THR B 205      13.958   8.766  -6.104  1.00  0.00           H  
ATOM   3318  HA  THR B 205      13.204   6.268  -7.551  1.00  0.00           H  
ATOM   3319  HB  THR B 205      11.999   7.818  -9.127  1.00  0.00           H  
ATOM   3320  HG1 THR B 205      13.366   9.649  -7.702  1.00  0.00           H  
ATOM   3321 1HG2 THR B 205      10.137   8.333  -7.601  1.00  0.00           H  
ATOM   3322 2HG2 THR B 205      10.789   6.709  -7.280  1.00  0.00           H  
ATOM   3323 3HG2 THR B 205      11.200   8.062  -6.201  1.00  0.00           H  
ATOM   3324  N   LYS B 206      15.816   7.497  -8.112  1.00  0.00           N  
ATOM   3325  CA  LYS B 206      17.010   7.640  -8.941  1.00  0.00           C  
ATOM   3326  C   LYS B 206      18.143   6.755  -8.430  1.00  0.00           C  
ATOM   3327  O   LYS B 206      18.405   6.706  -7.226  1.00  0.00           O  
ATOM   3328  CB  LYS B 206      17.463   9.100  -8.982  1.00  0.00           C  
ATOM   3329  CG  LYS B 206      18.628   9.360  -9.925  1.00  0.00           C  
ATOM   3330  CD  LYS B 206      18.984  10.840  -9.979  1.00  0.00           C  
ATOM   3331  CE  LYS B 206      20.159  11.100 -10.912  1.00  0.00           C  
ATOM   3332  NZ  LYS B 206      20.495  12.554 -10.988  1.00  0.00           N  
ATOM   3333  H   LYS B 206      15.920   7.393  -7.113  1.00  0.00           H  
ATOM   3334  HA  LYS B 206      16.767   7.322  -9.955  1.00  0.00           H  
ATOM   3335 1HB  LYS B 206      16.630   9.731  -9.292  1.00  0.00           H  
ATOM   3336 2HB  LYS B 206      17.760   9.417  -7.982  1.00  0.00           H  
ATOM   3337 1HG  LYS B 206      19.501   8.799  -9.589  1.00  0.00           H  
ATOM   3338 2HG  LYS B 206      18.366   9.023 -10.928  1.00  0.00           H  
ATOM   3339 1HD  LYS B 206      18.122  11.409 -10.329  1.00  0.00           H  
ATOM   3340 2HD  LYS B 206      19.245  11.188  -8.980  1.00  0.00           H  
ATOM   3341 1HE  LYS B 206      21.032  10.554 -10.558  1.00  0.00           H  
ATOM   3342 2HE  LYS B 206      19.915  10.742 -11.912  1.00  0.00           H  
ATOM   3343 1HZ  LYS B 206      21.276  12.687 -11.614  1.00  0.00           H  
ATOM   3344 2HZ  LYS B 206      19.696  13.067 -11.333  1.00  0.00           H  
ATOM   3345 3HZ  LYS B 206      20.740  12.892 -10.068  1.00  0.00           H  
ATOM   3346  N   LEU B 207      18.817   5.974  -9.354  1.00  0.00           N  
ATOM   3347  CA  LEU B 207      19.956   5.112  -9.060  1.00  0.00           C  
ATOM   3348  C   LEU B 207      21.066   5.310 -10.088  1.00  0.00           C  
ATOM   3349  O   LEU B 207      20.797   5.413 -11.287  1.00  0.00           O  
ATOM   3350  CB  LEU B 207      19.525   3.644  -9.034  1.00  0.00           C  
ATOM   3351  CG  LEU B 207      20.645   2.610  -8.912  1.00  0.00           C  
ATOM   3352  CD1 LEU B 207      21.269   2.666  -7.521  1.00  0.00           C  
ATOM   3353  CD2 LEU B 207      20.117   1.211  -9.211  1.00  0.00           C  
ATOM   3354  H   LEU B 207      18.470   6.025 -10.301  1.00  0.00           H  
ATOM   3355  HA  LEU B 207      20.346   5.378  -8.078  1.00  0.00           H  
ATOM   3356 1HB  LEU B 207      18.852   3.495  -8.191  1.00  0.00           H  
ATOM   3357 2HB  LEU B 207      18.979   3.426  -9.952  1.00  0.00           H  
ATOM   3358  HG  LEU B 207      21.438   2.847  -9.621  1.00  0.00           H  
ATOM   3359 1HD1 LEU B 207      22.065   1.925  -7.449  1.00  0.00           H  
ATOM   3360 2HD1 LEU B 207      21.683   3.659  -7.348  1.00  0.00           H  
ATOM   3361 3HD1 LEU B 207      20.507   2.454  -6.772  1.00  0.00           H  
ATOM   3362 1HD2 LEU B 207      20.929   0.489  -9.120  1.00  0.00           H  
ATOM   3363 2HD2 LEU B 207      19.327   0.961  -8.502  1.00  0.00           H  
ATOM   3364 3HD2 LEU B 207      19.717   1.182 -10.225  1.00  0.00           H  
ATOM   3365  N   THR B 208      22.226   5.362  -9.614  1.00  0.00           N  
ATOM   3366  CA  THR B 208      23.381   5.415 -10.503  1.00  0.00           C  
ATOM   3367  C   THR B 208      24.189   4.124 -10.418  1.00  0.00           C  
ATOM   3368  O   THR B 208      24.600   3.714  -9.330  1.00  0.00           O  
ATOM   3369  CB  THR B 208      24.288   6.615 -10.170  1.00  0.00           C  
ATOM   3370  OG1 THR B 208      23.535   7.827 -10.303  1.00  0.00           O  
ATOM   3371  CG2 THR B 208      25.490   6.672 -11.106  1.00  0.00           C  
ATOM   3372  H   THR B 208      22.374   5.368  -8.615  1.00  0.00           H  
ATOM   3373  HA  THR B 208      23.025   5.530 -11.527  1.00  0.00           H  
ATOM   3374  HB  THR B 208      24.645   6.528  -9.144  1.00  0.00           H  
ATOM   3375  HG1 THR B 208      22.637   7.617 -10.569  1.00  0.00           H  
ATOM   3376 1HG2 THR B 208      26.112   7.528 -10.847  1.00  0.00           H  
ATOM   3377 2HG2 THR B 208      26.073   5.756 -11.006  1.00  0.00           H  
ATOM   3378 3HG2 THR B 208      25.146   6.772 -12.134  1.00  0.00           H  
ATOM   3379  N   LEU B 209      24.454   3.453 -11.575  1.00  0.00           N  
ATOM   3380  CA  LEU B 209      25.286   2.258 -11.678  1.00  0.00           C  
ATOM   3381  C   LEU B 209      26.591   2.566 -12.404  1.00  0.00           C  
ATOM   3382  O   LEU B 209      26.576   3.049 -13.538  1.00  0.00           O  
ATOM   3383  CB  LEU B 209      24.533   1.143 -12.407  1.00  0.00           C  
ATOM   3384  CG  LEU B 209      23.254   0.637 -11.738  1.00  0.00           C  
ATOM   3385  CD1 LEU B 209      22.513  -0.320 -12.666  1.00  0.00           C  
ATOM   3386  CD2 LEU B 209      23.577  -0.040 -10.410  1.00  0.00           C  
ATOM   3387  H   LEU B 209      24.031   3.831 -12.410  1.00  0.00           H  
ATOM   3388  HA  LEU B 209      25.526   1.916 -10.672  1.00  0.00           H  
ATOM   3389 1HB  LEU B 209      24.261   1.499 -13.400  1.00  0.00           H  
ATOM   3390 2HB  LEU B 209      25.201   0.289 -12.520  1.00  0.00           H  
ATOM   3391  HG  LEU B 209      22.583   1.477 -11.553  1.00  0.00           H  
ATOM   3392 1HD1 LEU B 209      21.605  -0.672 -12.176  1.00  0.00           H  
ATOM   3393 2HD1 LEU B 209      22.250   0.198 -13.588  1.00  0.00           H  
ATOM   3394 3HD1 LEU B 209      23.153  -1.171 -12.897  1.00  0.00           H  
ATOM   3395 1HD2 LEU B 209      22.655  -0.393  -9.948  1.00  0.00           H  
ATOM   3396 2HD2 LEU B 209      24.242  -0.886 -10.585  1.00  0.00           H  
ATOM   3397 3HD2 LEU B 209      24.065   0.674  -9.747  1.00  0.00           H  
ATOM   3398  N   LEU B 210      27.675   2.369 -11.675  1.00  0.00           N  
ATOM   3399  CA  LEU B 210      28.960   2.578 -12.333  1.00  0.00           C  
ATOM   3400  C   LEU B 210      29.201   1.519 -13.404  1.00  0.00           C  
ATOM   3401  O   LEU B 210      28.883   0.344 -13.204  1.00  0.00           O  
ATOM   3402  CB  LEU B 210      30.097   2.552 -11.308  1.00  0.00           C  
ATOM   3403  CG  LEU B 210      30.064   3.638 -10.232  1.00  0.00           C  
ATOM   3404  CD1 LEU B 210      31.182   3.414  -9.219  1.00  0.00           C  
ATOM   3405  CD2 LEU B 210      30.178   5.021 -10.864  1.00  0.00           C  
ATOM   3406  H   LEU B 210      27.659   2.087 -10.705  1.00  0.00           H  
ATOM   3407  HA  LEU B 210      28.947   3.555 -12.814  1.00  0.00           H  
ATOM   3408 1HB  LEU B 210      30.084   1.589 -10.799  1.00  0.00           H  
ATOM   3409 2HB  LEU B 210      31.045   2.647 -11.838  1.00  0.00           H  
ATOM   3410  HG  LEU B 210      29.125   3.577  -9.682  1.00  0.00           H  
ATOM   3411 1HD1 LEU B 210      31.146   4.195  -8.459  1.00  0.00           H  
ATOM   3412 2HD1 LEU B 210      31.054   2.441  -8.745  1.00  0.00           H  
ATOM   3413 3HD1 LEU B 210      32.145   3.447  -9.727  1.00  0.00           H  
ATOM   3414 1HD2 LEU B 210      30.152   5.782 -10.083  1.00  0.00           H  
ATOM   3415 2HD2 LEU B 210      31.118   5.095 -11.411  1.00  0.00           H  
ATOM   3416 3HD2 LEU B 210      29.346   5.177 -11.550  1.00  0.00           H  
ATOM   3417  N   GLN B 211      29.751   1.955 -14.592  1.00  0.00           N  
ATOM   3418  CA  GLN B 211      29.996   1.070 -15.726  1.00  0.00           C  
ATOM   3419  C   GLN B 211      30.856  -0.123 -15.317  1.00  0.00           C  
ATOM   3420  O   GLN B 211      30.637  -1.242 -15.786  1.00  0.00           O  
ATOM   3421  CB  GLN B 211      30.667   1.834 -16.869  1.00  0.00           C  
ATOM   3422  CG  GLN B 211      30.884   0.998 -18.123  1.00  0.00           C  
ATOM   3423  CD  GLN B 211      31.554   1.778 -19.239  1.00  0.00           C  
ATOM   3424  OE1 GLN B 211      31.822   2.976 -19.103  1.00  0.00           O  
ATOM   3425  NE2 GLN B 211      31.829   1.104 -20.351  1.00  0.00           N  
ATOM   3426  H   GLN B 211      29.991   2.933 -14.670  1.00  0.00           H  
ATOM   3427  HA  GLN B 211      29.039   0.687 -16.079  1.00  0.00           H  
ATOM   3428 1HB  GLN B 211      30.058   2.697 -17.137  1.00  0.00           H  
ATOM   3429 2HB  GLN B 211      31.636   2.208 -16.537  1.00  0.00           H  
ATOM   3430 1HG  GLN B 211      31.519   0.148 -17.875  1.00  0.00           H  
ATOM   3431 2HG  GLN B 211      29.917   0.649 -18.486  1.00  0.00           H  
ATOM   3432 1HE2 GLN B 211      32.271   1.567 -21.121  1.00  0.00           H  
ATOM   3433 2HE2 GLN B 211      31.595   0.134 -20.419  1.00  0.00           H  
ATOM   3434  N   ARG B 212      31.793  -0.006 -14.356  1.00  0.00           N  
ATOM   3435  CA  ARG B 212      32.739  -1.044 -13.959  1.00  0.00           C  
ATOM   3436  C   ARG B 212      32.039  -2.156 -13.185  1.00  0.00           C  
ATOM   3437  O   ARG B 212      32.570  -3.261 -13.060  1.00  0.00           O  
ATOM   3438  CB  ARG B 212      33.868  -0.448 -13.116  1.00  0.00           C  
ATOM   3439  CG  ARG B 212      33.408   0.117 -11.781  1.00  0.00           C  
ATOM   3440  CD  ARG B 212      34.564   0.723 -10.997  1.00  0.00           C  
ATOM   3441  NE  ARG B 212      34.114   1.296  -9.732  1.00  0.00           N  
ATOM   3442  CZ  ARG B 212      34.913   1.853  -8.825  1.00  0.00           C  
ATOM   3443  NH1 ARG B 212      36.224   1.922  -9.028  1.00  0.00           N  
ATOM   3444  NH2 ARG B 212      34.398   2.343  -7.708  1.00  0.00           N  
ATOM   3445  H   ARG B 212      31.819   0.889 -13.888  1.00  0.00           H  
ATOM   3446  HA  ARG B 212      33.171  -1.481 -14.860  1.00  0.00           H  
ATOM   3447 1HB  ARG B 212      34.618  -1.213 -12.920  1.00  0.00           H  
ATOM   3448 2HB  ARG B 212      34.355   0.352 -13.673  1.00  0.00           H  
ATOM   3449 1HG  ARG B 212      32.665   0.896 -11.952  1.00  0.00           H  
ATOM   3450 2HG  ARG B 212      32.967  -0.680 -11.181  1.00  0.00           H  
ATOM   3451 1HD  ARG B 212      35.302  -0.049 -10.781  1.00  0.00           H  
ATOM   3452 2HD  ARG B 212      35.028   1.513 -11.586  1.00  0.00           H  
ATOM   3453  HE  ARG B 212      33.124   1.268  -9.529  1.00  0.00           H  
ATOM   3454 1HH1 ARG B 212      36.624   1.550  -9.878  1.00  0.00           H  
ATOM   3455 2HH1 ARG B 212      36.821   2.347  -8.333  1.00  0.00           H  
ATOM   3456 1HH2 ARG B 212      33.401   2.293  -7.547  1.00  0.00           H  
ATOM   3457 2HH2 ARG B 212      35.000   2.766  -7.018  1.00  0.00           H  
ATOM   3458  N   LYS B 213      30.858  -1.909 -12.781  1.00  0.00           N  
ATOM   3459  CA  LYS B 213      30.101  -2.893 -12.012  1.00  0.00           C  
ATOM   3460  C   LYS B 213      29.293  -3.805 -12.931  1.00  0.00           C  
ATOM   3461  O   LYS B 213      28.694  -4.781 -12.474  1.00  0.00           O  
ATOM   3462  CB  LYS B 213      29.173  -2.197 -11.016  1.00  0.00           C  
ATOM   3463  CG  LYS B 213      29.899  -1.511  -9.868  1.00  0.00           C  
ATOM   3464  CD  LYS B 213      28.925  -1.018  -8.805  1.00  0.00           C  
ATOM   3465  CE  LYS B 213      29.655  -0.410  -7.616  1.00  0.00           C  
ATOM   3466  NZ  LYS B 213      28.704   0.094  -6.581  1.00  0.00           N  
ATOM   3467  H   LYS B 213      30.433  -1.018 -12.994  1.00  0.00           H  
ATOM   3468  HA  LYS B 213      30.805  -3.514 -11.457  1.00  0.00           H  
ATOM   3469 1HB  LYS B 213      28.578  -1.446 -11.536  1.00  0.00           H  
ATOM   3470 2HB  LYS B 213      28.482  -2.926 -10.592  1.00  0.00           H  
ATOM   3471 1HG  LYS B 213      30.598  -2.211  -9.409  1.00  0.00           H  
ATOM   3472 2HG  LYS B 213      30.463  -0.661 -10.251  1.00  0.00           H  
ATOM   3473 1HD  LYS B 213      28.265  -0.265  -9.237  1.00  0.00           H  
ATOM   3474 2HD  LYS B 213      28.316  -1.851  -8.455  1.00  0.00           H  
ATOM   3475 1HE  LYS B 213      30.303  -1.160  -7.165  1.00  0.00           H  
ATOM   3476 2HE  LYS B 213      30.277   0.418  -7.956  1.00  0.00           H  
ATOM   3477 1HZ  LYS B 213      29.223   0.490  -5.810  1.00  0.00           H  
ATOM   3478 2HZ  LYS B 213      28.110   0.804  -6.986  1.00  0.00           H  
ATOM   3479 3HZ  LYS B 213      28.135  -0.670  -6.246  1.00  0.00           H  
ATOM   3480  N   LEU B 214      29.292  -3.485 -14.241  1.00  0.00           N  
ATOM   3481  CA  LEU B 214      28.549  -4.246 -15.239  1.00  0.00           C  
ATOM   3482  C   LEU B 214      29.494  -4.865 -16.264  1.00  0.00           C  
ATOM   3483  O   LEU B 214      30.602  -4.367 -16.474  1.00  0.00           O  
ATOM   3484  CB  LEU B 214      27.528  -3.351 -15.945  1.00  0.00           C  
ATOM   3485  CG  LEU B 214      26.513  -2.641 -15.047  1.00  0.00           C  
ATOM   3486  CD1 LEU B 214      25.716  -1.620 -15.852  1.00  0.00           C  
ATOM   3487  CD2 LEU B 214      25.583  -3.653 -14.387  1.00  0.00           C  
ATOM   3488  H   LEU B 214      29.831  -2.683 -14.535  1.00  0.00           H  
ATOM   3489  HA  LEU B 214      28.016  -5.051 -14.734  1.00  0.00           H  
ATOM   3490 1HB  LEU B 214      28.064  -2.583 -16.500  1.00  0.00           H  
ATOM   3491 2HB  LEU B 214      26.966  -3.958 -16.655  1.00  0.00           H  
ATOM   3492  HG  LEU B 214      27.040  -2.086 -14.270  1.00  0.00           H  
ATOM   3493 1HD1 LEU B 214      24.998  -1.123 -15.200  1.00  0.00           H  
ATOM   3494 2HD1 LEU B 214      26.395  -0.879 -16.274  1.00  0.00           H  
ATOM   3495 3HD1 LEU B 214      25.184  -2.126 -16.657  1.00  0.00           H  
ATOM   3496 1HD2 LEU B 214      24.868  -3.130 -13.751  1.00  0.00           H  
ATOM   3497 2HD2 LEU B 214      25.046  -4.209 -15.156  1.00  0.00           H  
ATOM   3498 3HD2 LEU B 214      26.169  -4.345 -13.781  1.00  0.00           H  
ATOM   3499  N   GLN B 215      29.073  -5.948 -16.888  1.00  0.00           N  
ATOM   3500  CA  GLN B 215      29.857  -6.566 -17.952  1.00  0.00           C  
ATOM   3501  C   GLN B 215      29.876  -5.690 -19.201  1.00  0.00           C  
ATOM   3502  O   GLN B 215      28.853  -5.115 -19.578  1.00  0.00           O  
ATOM   3503  CB  GLN B 215      29.304  -7.952 -18.291  1.00  0.00           C  
ATOM   3504  CG  GLN B 215      29.417  -8.955 -17.151  1.00  0.00           C  
ATOM   3505  CD  GLN B 215      30.855  -9.228 -16.750  1.00  0.00           C  
ATOM   3506  OE1 GLN B 215      31.729  -9.403 -17.604  1.00  0.00           O  
ATOM   3507  NE2 GLN B 215      31.109  -9.267 -15.446  1.00  0.00           N  
ATOM   3508  H   GLN B 215      28.189  -6.360 -16.625  1.00  0.00           H  
ATOM   3509  HA  GLN B 215      30.884  -6.677 -17.605  1.00  0.00           H  
ATOM   3510 1HB  GLN B 215      28.253  -7.867 -18.566  1.00  0.00           H  
ATOM   3511 2HB  GLN B 215      29.836  -8.355 -19.152  1.00  0.00           H  
ATOM   3512 1HG  GLN B 215      28.891  -8.561 -16.281  1.00  0.00           H  
ATOM   3513 2HG  GLN B 215      28.968  -9.897 -17.464  1.00  0.00           H  
ATOM   3514 1HE2 GLN B 215      32.040  -9.443 -15.122  1.00  0.00           H  
ATOM   3515 2HE2 GLN B 215      30.371  -9.120 -14.788  1.00  0.00           H  
ATOM   3516  N   PRO B 216      31.026  -5.502 -19.765  1.00  0.00           N  
ATOM   3517  CA  PRO B 216      31.159  -4.692 -20.979  1.00  0.00           C  
ATOM   3518  C   PRO B 216      30.490  -5.333 -22.192  1.00  0.00           C  
ATOM   3519  O   PRO B 216      30.377  -6.560 -22.263  1.00  0.00           O  
ATOM   3520  CB  PRO B 216      32.674  -4.599 -21.176  1.00  0.00           C  
ATOM   3521  CG  PRO B 216      33.219  -5.838 -20.540  1.00  0.00           C  
ATOM   3522  CD  PRO B 216      32.339  -6.205 -19.380  1.00  0.00           C  
ATOM   3523  HA  PRO B 216      30.726  -3.697 -20.799  1.00  0.00           H  
ATOM   3524 1HB  PRO B 216      32.911  -4.536 -22.248  1.00  0.00           H  
ATOM   3525 2HB  PRO B 216      33.059  -3.681 -20.708  1.00  0.00           H  
ATOM   3526 1HG  PRO B 216      33.254  -6.657 -21.273  1.00  0.00           H  
ATOM   3527 2HG  PRO B 216      34.252  -5.669 -20.203  1.00  0.00           H  
ATOM   3528 1HD  PRO B 216      32.233  -7.299 -19.331  1.00  0.00           H  
ATOM   3529 2HD  PRO B 216      32.777  -5.816 -18.449  1.00  0.00           H  
ATOM   3530  N   ALA B 217      29.898  -4.513 -23.134  1.00  0.00           N  
ATOM   3531  CA  ALA B 217      29.302  -4.970 -24.387  1.00  0.00           C  
ATOM   3532  C   ALA B 217      28.217  -6.012 -24.130  1.00  0.00           C  
ATOM   3533  O   ALA B 217      28.132  -7.016 -24.840  1.00  0.00           O  
ATOM   3534  CB  ALA B 217      30.376  -5.541 -25.310  1.00  0.00           C  
ATOM   3535  H   ALA B 217      29.890  -3.527 -22.916  1.00  0.00           H  
ATOM   3536  HA  ALA B 217      28.838  -4.112 -24.874  1.00  0.00           H  
ATOM   3537 1HB  ALA B 217      29.916  -5.877 -26.239  1.00  0.00           H  
ATOM   3538 2HB  ALA B 217      31.115  -4.770 -25.529  1.00  0.00           H  
ATOM   3539 3HB  ALA B 217      30.864  -6.383 -24.822  1.00  0.00           H  
ATOM   3540  N   ALA B 218      27.527  -5.757 -23.025  1.00  0.00           N  
ATOM   3541  CA  ALA B 218      26.476  -6.690 -22.626  1.00  0.00           C  
ATOM   3542  C   ALA B 218      25.112  -6.005 -22.609  1.00  0.00           C  
ATOM   3543  O   ALA B 218      25.018  -4.802 -22.353  1.00  0.00           O  
ATOM   3544  CB  ALA B 218      26.786  -7.286 -21.256  1.00  0.00           C  
ATOM   3545  H   ALA B 218      27.705  -4.943 -22.454  1.00  0.00           H  
ATOM   3546  HA  ALA B 218      26.440  -7.494 -23.361  1.00  0.00           H  
ATOM   3547 1HB  ALA B 218      25.994  -7.979 -20.973  1.00  0.00           H  
ATOM   3548 2HB  ALA B 218      27.736  -7.819 -21.297  1.00  0.00           H  
ATOM   3549 3HB  ALA B 218      26.850  -6.488 -20.518  1.00  0.00           H  
ATOM   3550  N   MET B 219      24.031  -6.760 -23.024  1.00  0.00           N  
ATOM   3551  CA  MET B 219      22.648  -6.307 -22.918  1.00  0.00           C  
ATOM   3552  C   MET B 219      22.072  -6.635 -21.544  1.00  0.00           C  
ATOM   3553  O   MET B 219      22.186  -7.768 -21.073  1.00  0.00           O  
ATOM   3554  CB  MET B 219      21.787  -6.942 -24.011  1.00  0.00           C  
ATOM   3555  CG  MET B 219      20.374  -6.387 -24.079  1.00  0.00           C  
ATOM   3556  SD  MET B 219      19.393  -7.126 -25.442  1.00  0.00           S  
ATOM   3557  CE  MET B 219      20.321  -6.509 -26.874  1.00  0.00           C  
ATOM   3558  H   MET B 219      24.222  -7.670 -23.419  1.00  0.00           H  
ATOM   3559  HA  MET B 219      22.628  -5.225 -23.045  1.00  0.00           H  
ATOM   3560 1HB  MET B 219      22.259  -6.789 -24.980  1.00  0.00           H  
ATOM   3561 2HB  MET B 219      21.722  -8.018 -23.844  1.00  0.00           H  
ATOM   3562 1HG  MET B 219      19.861  -6.582 -23.138  1.00  0.00           H  
ATOM   3563 2HG  MET B 219      20.414  -5.308 -24.228  1.00  0.00           H  
ATOM   3564 1HE  MET B 219      19.855  -6.868 -27.792  1.00  0.00           H  
ATOM   3565 2HE  MET B 219      20.318  -5.418 -26.867  1.00  0.00           H  
ATOM   3566 3HE  MET B 219      21.349  -6.869 -26.824  1.00  0.00           H  
ATOM   3567  N   TYR B 220      21.439  -5.624 -20.901  1.00  0.00           N  
ATOM   3568  CA  TYR B 220      20.846  -5.791 -19.579  1.00  0.00           C  
ATOM   3569  C   TYR B 220      19.343  -5.547 -19.621  1.00  0.00           C  
ATOM   3570  O   TYR B 220      18.859  -4.748 -20.426  1.00  0.00           O  
ATOM   3571  CB  TYR B 220      21.501  -4.840 -18.573  1.00  0.00           C  
ATOM   3572  CG  TYR B 220      22.856  -5.301 -18.094  1.00  0.00           C  
ATOM   3573  CD1 TYR B 220      23.003  -5.939 -16.864  1.00  0.00           C  
ATOM   3574  CD2 TYR B 220      23.993  -5.100 -18.870  1.00  0.00           C  
ATOM   3575  CE1 TYR B 220      24.250  -6.364 -16.419  1.00  0.00           C  
ATOM   3576  CE2 TYR B 220      25.245  -5.521 -18.435  1.00  0.00           C  
ATOM   3577  CZ  TYR B 220      25.363  -6.152 -17.210  1.00  0.00           C  
ATOM   3578  OH  TYR B 220      26.600  -6.571 -16.773  1.00  0.00           O  
ATOM   3579  H   TYR B 220      21.378  -4.725 -21.357  1.00  0.00           H  
ATOM   3580  HA  TYR B 220      21.016  -6.817 -19.250  1.00  0.00           H  
ATOM   3581 1HB  TYR B 220      21.617  -3.854 -19.026  1.00  0.00           H  
ATOM   3582 2HB  TYR B 220      20.853  -4.727 -17.704  1.00  0.00           H  
ATOM   3583  HD1 TYR B 220      22.132  -6.113 -16.232  1.00  0.00           H  
ATOM   3584  HD2 TYR B 220      23.912  -4.604 -19.837  1.00  0.00           H  
ATOM   3585  HE1 TYR B 220      24.344  -6.861 -15.454  1.00  0.00           H  
ATOM   3586  HE2 TYR B 220      26.124  -5.352 -19.058  1.00  0.00           H  
ATOM   3587  HH  TYR B 220      27.263  -6.350 -17.432  1.00  0.00           H  
ATOM   3588  N   GLU B 221      18.681  -6.304 -18.819  1.00  0.00           N  
ATOM   3589  CA  GLU B 221      17.287  -6.059 -18.462  1.00  0.00           C  
ATOM   3590  C   GLU B 221      17.171  -5.473 -17.058  1.00  0.00           C  
ATOM   3591  O   GLU B 221      17.800  -5.965 -16.120  1.00  0.00           O  
ATOM   3592  CB  GLU B 221      16.471  -7.351 -18.561  1.00  0.00           C  
ATOM   3593  CG  GLU B 221      14.997  -7.175 -18.227  1.00  0.00           C  
ATOM   3594  CD  GLU B 221      14.214  -8.478 -18.262  1.00  0.00           C  
ATOM   3595  OE1 GLU B 221      12.976  -8.448 -18.080  1.00  0.00           O  
ATOM   3596  OE2 GLU B 221      14.845  -9.539 -18.472  1.00  0.00           O  
ATOM   3597  H   GLU B 221      19.157  -7.102 -18.424  1.00  0.00           H  
ATOM   3598  HA  GLU B 221      16.873  -5.332 -19.162  1.00  0.00           H  
ATOM   3599 1HB  GLU B 221      16.545  -7.751 -19.572  1.00  0.00           H  
ATOM   3600 2HB  GLU B 221      16.886  -8.096 -17.883  1.00  0.00           H  
ATOM   3601 1HG  GLU B 221      14.910  -6.743 -17.230  1.00  0.00           H  
ATOM   3602 2HG  GLU B 221      14.556  -6.476 -18.936  1.00  0.00           H  
ATOM   3603  N   ILE B 222      16.356  -4.317 -16.981  1.00  0.00           N  
ATOM   3604  CA  ILE B 222      16.199  -3.694 -15.670  1.00  0.00           C  
ATOM   3605  C   ILE B 222      14.719  -3.440 -15.394  1.00  0.00           C  
ATOM   3606  O   ILE B 222      13.967  -3.067 -16.298  1.00  0.00           O  
ATOM   3607  CB  ILE B 222      16.997  -2.375 -15.572  1.00  0.00           C  
ATOM   3608  CG1 ILE B 222      16.940  -1.822 -14.144  1.00  0.00           C  
ATOM   3609  CG2 ILE B 222      16.469  -1.348 -16.579  1.00  0.00           C  
ATOM   3610  CD1 ILE B 222      17.943  -0.710 -13.870  1.00  0.00           C  
ATOM   3611  H   ILE B 222      15.887  -3.911 -17.778  1.00  0.00           H  
ATOM   3612  HA  ILE B 222      16.581  -4.379 -14.914  1.00  0.00           H  
ATOM   3613  HB  ILE B 222      18.048  -2.569 -15.785  1.00  0.00           H  
ATOM   3614 1HG1 ILE B 222      15.941  -1.436 -13.943  1.00  0.00           H  
ATOM   3615 2HG1 ILE B 222      17.126  -2.628 -13.434  1.00  0.00           H  
ATOM   3616 1HG2 ILE B 222      17.044  -0.426 -16.494  1.00  0.00           H  
ATOM   3617 2HG2 ILE B 222      16.568  -1.745 -17.588  1.00  0.00           H  
ATOM   3618 3HG2 ILE B 222      15.419  -1.141 -16.371  1.00  0.00           H  
ATOM   3619 1HD1 ILE B 222      17.840  -0.373 -12.838  1.00  0.00           H  
ATOM   3620 2HD1 ILE B 222      18.955  -1.085 -14.030  1.00  0.00           H  
ATOM   3621 3HD1 ILE B 222      17.754   0.124 -14.544  1.00  0.00           H  
ATOM   3622  N   LYS B 223      14.206  -3.746 -14.224  1.00  0.00           N  
ATOM   3623  CA  LYS B 223      12.830  -3.509 -13.797  1.00  0.00           C  
ATOM   3624  C   LYS B 223      12.775  -3.084 -12.332  1.00  0.00           C  
ATOM   3625  O   LYS B 223      13.722  -3.316 -11.577  1.00  0.00           O  
ATOM   3626  CB  LYS B 223      11.977  -4.760 -14.012  1.00  0.00           C  
ATOM   3627  CG  LYS B 223      12.511  -6.001 -13.311  1.00  0.00           C  
ATOM   3628  CD  LYS B 223      11.677  -7.232 -13.643  1.00  0.00           C  
ATOM   3629  CE  LYS B 223      12.203  -8.472 -12.933  1.00  0.00           C  
ATOM   3630  NZ  LYS B 223      11.385  -9.681 -13.249  1.00  0.00           N  
ATOM   3631  H   LYS B 223      14.851  -4.185 -13.583  1.00  0.00           H  
ATOM   3632  HA  LYS B 223      12.416  -2.698 -14.398  1.00  0.00           H  
ATOM   3633 1HB  LYS B 223      10.965  -4.577 -13.651  1.00  0.00           H  
ATOM   3634 2HB  LYS B 223      11.910  -4.976 -15.078  1.00  0.00           H  
ATOM   3635 1HG  LYS B 223      13.542  -6.179 -13.620  1.00  0.00           H  
ATOM   3636 2HG  LYS B 223      12.496  -5.845 -12.233  1.00  0.00           H  
ATOM   3637 1HD  LYS B 223      10.643  -7.063 -13.340  1.00  0.00           H  
ATOM   3638 2HD  LYS B 223      11.699  -7.407 -14.719  1.00  0.00           H  
ATOM   3639 1HE  LYS B 223      13.233  -8.654 -13.235  1.00  0.00           H  
ATOM   3640 2HE  LYS B 223      12.187  -8.308 -11.855  1.00  0.00           H  
ATOM   3641 1HZ  LYS B 223      11.763 -10.481 -12.761  1.00  0.00           H  
ATOM   3642 2HZ  LYS B 223      10.430  -9.528 -12.956  1.00  0.00           H  
ATOM   3643 3HZ  LYS B 223      11.408  -9.853 -14.244  1.00  0.00           H  
ATOM   3644  N   VAL B 224      11.700  -2.373 -11.936  1.00  0.00           N  
ATOM   3645  CA  VAL B 224      11.599  -1.776 -10.608  1.00  0.00           C  
ATOM   3646  C   VAL B 224      10.262  -2.150  -9.973  1.00  0.00           C  
ATOM   3647  O   VAL B 224       9.248  -2.261 -10.666  1.00  0.00           O  
ATOM   3648  CB  VAL B 224      11.752  -0.239 -10.663  1.00  0.00           C  
ATOM   3649  CG1 VAL B 224      11.738   0.356  -9.257  1.00  0.00           C  
ATOM   3650  CG2 VAL B 224      13.037   0.142 -11.396  1.00  0.00           C  
ATOM   3651  H   VAL B 224      10.939  -2.253 -12.589  1.00  0.00           H  
ATOM   3652  HA  VAL B 224      12.402  -2.175  -9.987  1.00  0.00           H  
ATOM   3653  HB  VAL B 224      10.897   0.183 -11.192  1.00  0.00           H  
ATOM   3654 1HG1 VAL B 224      11.847   1.439  -9.319  1.00  0.00           H  
ATOM   3655 2HG1 VAL B 224      10.794   0.114  -8.769  1.00  0.00           H  
ATOM   3656 3HG1 VAL B 224      12.564  -0.058  -8.678  1.00  0.00           H  
ATOM   3657 1HG2 VAL B 224      13.130   1.227 -11.427  1.00  0.00           H  
ATOM   3658 2HG2 VAL B 224      13.894  -0.281 -10.872  1.00  0.00           H  
ATOM   3659 3HG2 VAL B 224      13.005  -0.248 -12.413  1.00  0.00           H  
ATOM   3660  N   ARG B 225      10.214  -2.457  -8.716  1.00  0.00           N  
ATOM   3661  CA  ARG B 225       8.985  -2.620  -7.945  1.00  0.00           C  
ATOM   3662  C   ARG B 225       9.090  -1.923  -6.593  1.00  0.00           C  
ATOM   3663  O   ARG B 225      10.184  -1.545  -6.167  1.00  0.00           O  
ATOM   3664  CB  ARG B 225       8.667  -4.104  -7.747  1.00  0.00           C  
ATOM   3665  CG  ARG B 225       9.711  -4.854  -6.935  1.00  0.00           C  
ATOM   3666  CD  ARG B 225       9.388  -6.338  -6.834  1.00  0.00           C  
ATOM   3667  NE  ARG B 225      10.379  -7.053  -6.036  1.00  0.00           N  
ATOM   3668  CZ  ARG B 225      10.354  -8.360  -5.789  1.00  0.00           C  
ATOM   3669  NH1 ARG B 225       9.383  -9.124  -6.276  1.00  0.00           N  
ATOM   3670  NH2 ARG B 225      11.308  -8.908  -5.050  1.00  0.00           N  
ATOM   3671  H   ARG B 225      11.104  -2.588  -8.257  1.00  0.00           H  
ATOM   3672  HA  ARG B 225       8.166  -2.160  -8.498  1.00  0.00           H  
ATOM   3673 1HB  ARG B 225       7.707  -4.206  -7.242  1.00  0.00           H  
ATOM   3674 2HB  ARG B 225       8.579  -4.590  -8.719  1.00  0.00           H  
ATOM   3675 1HG  ARG B 225      10.687  -4.747  -7.410  1.00  0.00           H  
ATOM   3676 2HG  ARG B 225       9.752  -4.443  -5.926  1.00  0.00           H  
ATOM   3677 1HD  ARG B 225       8.413  -6.467  -6.365  1.00  0.00           H  
ATOM   3678 2HD  ARG B 225       9.371  -6.775  -7.832  1.00  0.00           H  
ATOM   3679  HE  ARG B 225      11.141  -6.517  -5.642  1.00  0.00           H  
ATOM   3680 1HH1 ARG B 225       8.653  -8.714  -6.841  1.00  0.00           H  
ATOM   3681 2HH1 ARG B 225       9.375 -10.115  -6.082  1.00  0.00           H  
ATOM   3682 1HH2 ARG B 225      12.051  -8.333  -4.676  1.00  0.00           H  
ATOM   3683 2HH2 ARG B 225      11.293  -9.899  -4.860  1.00  0.00           H  
ATOM   3684  N   SER B 226       7.954  -1.609  -5.898  1.00  0.00           N  
ATOM   3685  CA  SER B 226       7.922  -0.827  -4.666  1.00  0.00           C  
ATOM   3686  C   SER B 226       7.219  -1.588  -3.547  1.00  0.00           C  
ATOM   3687  O   SER B 226       6.386  -2.457  -3.809  1.00  0.00           O  
ATOM   3688  CB  SER B 226       7.224   0.513  -4.900  1.00  0.00           C  
ATOM   3689  OG  SER B 226       7.898   1.265  -5.895  1.00  0.00           O  
ATOM   3690  H   SER B 226       7.087  -1.954  -6.284  1.00  0.00           H  
ATOM   3691  HA  SER B 226       8.949  -0.635  -4.351  1.00  0.00           H  
ATOM   3692 1HB  SER B 226       6.193   0.338  -5.206  1.00  0.00           H  
ATOM   3693 2HB  SER B 226       7.197   1.076  -3.968  1.00  0.00           H  
ATOM   3694  HG  SER B 226       8.641   0.726  -6.176  1.00  0.00           H  
ATOM   3695  N   ILE B 227       7.649  -1.197  -2.293  1.00  0.00           N  
ATOM   3696  CA  ILE B 227       6.980  -1.740  -1.115  1.00  0.00           C  
ATOM   3697  C   ILE B 227       6.805  -0.641  -0.069  1.00  0.00           C  
ATOM   3698  O   ILE B 227       7.665   0.231   0.075  1.00  0.00           O  
ATOM   3699  CB  ILE B 227       7.766  -2.928  -0.517  1.00  0.00           C  
ATOM   3700  CG1 ILE B 227       6.960  -3.589   0.608  1.00  0.00           C  
ATOM   3701  CG2 ILE B 227       9.137  -2.469  -0.011  1.00  0.00           C  
ATOM   3702  CD1 ILE B 227       7.499  -4.946   1.040  1.00  0.00           C  
ATOM   3703  H   ILE B 227       8.412  -0.547  -2.169  1.00  0.00           H  
ATOM   3704  HA  ILE B 227       5.995  -2.099  -1.411  1.00  0.00           H  
ATOM   3705  HB  ILE B 227       7.910  -3.691  -1.282  1.00  0.00           H  
ATOM   3706 1HG1 ILE B 227       6.948  -2.935   1.479  1.00  0.00           H  
ATOM   3707 2HG1 ILE B 227       5.927  -3.722   0.286  1.00  0.00           H  
ATOM   3708 1HG2 ILE B 227       9.674  -3.320   0.407  1.00  0.00           H  
ATOM   3709 2HG2 ILE B 227       9.708  -2.050  -0.838  1.00  0.00           H  
ATOM   3710 3HG2 ILE B 227       9.005  -1.710   0.760  1.00  0.00           H  
ATOM   3711 1HD1 ILE B 227       6.875  -5.348   1.838  1.00  0.00           H  
ATOM   3712 2HD1 ILE B 227       7.487  -5.630   0.191  1.00  0.00           H  
ATOM   3713 3HD1 ILE B 227       8.520  -4.833   1.401  1.00  0.00           H  
ATOM   3714  N   PRO B 228       5.592  -0.573   0.647  1.00  0.00           N  
ATOM   3715  CA  PRO B 228       5.453   0.401   1.732  1.00  0.00           C  
ATOM   3716  C   PRO B 228       6.489   0.204   2.837  1.00  0.00           C  
ATOM   3717  O   PRO B 228       6.745  -0.929   3.254  1.00  0.00           O  
ATOM   3718  CB  PRO B 228       4.039   0.144   2.257  1.00  0.00           C  
ATOM   3719  CG  PRO B 228       3.332  -0.540   1.132  1.00  0.00           C  
ATOM   3720  CD  PRO B 228       4.338  -1.335   0.349  1.00  0.00           C  
ATOM   3721  HA  PRO B 228       5.539   1.417   1.319  1.00  0.00           H  
ATOM   3722 1HB  PRO B 228       4.082  -0.474   3.166  1.00  0.00           H  
ATOM   3723 2HB  PRO B 228       3.563   1.095   2.538  1.00  0.00           H  
ATOM   3724 1HG  PRO B 228       2.541  -1.196   1.524  1.00  0.00           H  
ATOM   3725 2HG  PRO B 228       2.839   0.202   0.487  1.00  0.00           H  
ATOM   3726 1HD  PRO B 228       4.367  -2.367   0.730  1.00  0.00           H  
ATOM   3727 2HD  PRO B 228       4.067  -1.322  -0.717  1.00  0.00           H  
ATOM   3728  N   ASP B 229       7.121   1.293   3.409  1.00  0.00           N  
ATOM   3729  CA  ASP B 229       8.248   1.132   4.322  1.00  0.00           C  
ATOM   3730  C   ASP B 229       8.223   2.196   5.418  1.00  0.00           C  
ATOM   3731  O   ASP B 229       9.228   2.866   5.663  1.00  0.00           O  
ATOM   3732  CB  ASP B 229       9.572   1.196   3.557  1.00  0.00           C  
ATOM   3733  CG  ASP B 229      10.753   0.703   4.374  1.00  0.00           C  
ATOM   3734  OD1 ASP B 229      10.560  -0.133   5.282  1.00  0.00           O  
ATOM   3735  OD2 ASP B 229      11.887   1.158   4.109  1.00  0.00           O  
ATOM   3736  H   ASP B 229       6.795   2.223   3.190  1.00  0.00           H  
ATOM   3737  HA  ASP B 229       8.169   0.155   4.800  1.00  0.00           H  
ATOM   3738 1HB  ASP B 229       9.499   0.593   2.652  1.00  0.00           H  
ATOM   3739 2HB  ASP B 229       9.766   2.224   3.250  1.00  0.00           H  
ATOM   3740  N   HIS B 230       7.151   2.483   5.930  1.00  0.00           N  
ATOM   3741  CA  HIS B 230       6.917   3.387   7.050  1.00  0.00           C  
ATOM   3742  C   HIS B 230       5.777   2.889   7.932  1.00  0.00           C  
ATOM   3743  O   HIS B 230       5.787   1.739   8.377  1.00  0.00           O  
ATOM   3744  CB  HIS B 230       6.612   4.798   6.544  1.00  0.00           C  
ATOM   3745  CG  HIS B 230       6.723   5.852   7.600  1.00  0.00           C  
ATOM   3746  ND1 HIS B 230       5.622   6.395   8.228  1.00  0.00           N  
ATOM   3747  CD2 HIS B 230       7.805   6.459   8.140  1.00  0.00           C  
ATOM   3748  CE1 HIS B 230       6.025   7.294   9.110  1.00  0.00           C  
ATOM   3749  NE2 HIS B 230       7.346   7.352   9.077  1.00  0.00           N  
ATOM   3750  H   HIS B 230       6.364   2.020   5.499  1.00  0.00           H  
ATOM   3751  HA  HIS B 230       7.811   3.435   7.671  1.00  0.00           H  
ATOM   3752 1HB  HIS B 230       7.299   5.051   5.735  1.00  0.00           H  
ATOM   3753 2HB  HIS B 230       5.602   4.828   6.137  1.00  0.00           H  
ATOM   3754  HD2 HIS B 230       8.847   6.274   7.879  1.00  0.00           H  
ATOM   3755  HE1 HIS B 230       5.379   7.888   9.756  1.00  0.00           H  
ATOM   3756  HE2 HIS B 230       7.925   7.953   9.646  1.00  0.00           H  
ATOM   3757  N   TYR B 231       4.721   3.817   8.238  1.00  0.00           N  
ATOM   3758  CA  TYR B 231       3.553   3.394   9.005  1.00  0.00           C  
ATOM   3759  C   TYR B 231       2.796   2.288   8.280  1.00  0.00           C  
ATOM   3760  O   TYR B 231       2.378   1.306   8.897  1.00  0.00           O  
ATOM   3761  CB  TYR B 231       2.621   4.582   9.263  1.00  0.00           C  
ATOM   3762  CG  TYR B 231       1.393   4.227  10.065  1.00  0.00           C  
ATOM   3763  CD1 TYR B 231       0.204   3.872   9.434  1.00  0.00           C  
ATOM   3764  CD2 TYR B 231       1.419   4.246  11.456  1.00  0.00           C  
ATOM   3765  CE1 TYR B 231      -0.931   3.545  10.168  1.00  0.00           C  
ATOM   3766  CE2 TYR B 231       0.291   3.921  12.201  1.00  0.00           C  
ATOM   3767  CZ  TYR B 231      -0.878   3.572  11.549  1.00  0.00           C  
ATOM   3768  OH  TYR B 231      -1.999   3.250  12.282  1.00  0.00           O  
ATOM   3769  H   TYR B 231       4.782   4.774   7.922  1.00  0.00           H  
ATOM   3770  HA  TYR B 231       3.892   3.003   9.965  1.00  0.00           H  
ATOM   3771 1HB  TYR B 231       3.165   5.362   9.798  1.00  0.00           H  
ATOM   3772 2HB  TYR B 231       2.297   5.003   8.312  1.00  0.00           H  
ATOM   3773  HD1 TYR B 231       0.151   3.847   8.345  1.00  0.00           H  
ATOM   3774  HD2 TYR B 231       2.335   4.520  11.980  1.00  0.00           H  
ATOM   3775  HE1 TYR B 231      -1.852   3.270   9.654  1.00  0.00           H  
ATOM   3776  HE2 TYR B 231       0.332   3.943  13.290  1.00  0.00           H  
ATOM   3777  HH  TYR B 231      -1.798   3.318  13.219  1.00  0.00           H  
ATOM   3778  N   PHE B 232       2.711   2.484   6.990  1.00  0.00           N  
ATOM   3779  CA  PHE B 232       2.049   1.475   6.171  1.00  0.00           C  
ATOM   3780  C   PHE B 232       3.014   0.354   5.808  1.00  0.00           C  
ATOM   3781  O   PHE B 232       4.183   0.606   5.509  1.00  0.00           O  
ATOM   3782  CB  PHE B 232       1.474   2.106   4.899  1.00  0.00           C  
ATOM   3783  CG  PHE B 232       0.419   3.147   5.161  1.00  0.00           C  
ATOM   3784  CD1 PHE B 232      -0.914   2.784   5.306  1.00  0.00           C  
ATOM   3785  CD2 PHE B 232       0.761   4.489   5.262  1.00  0.00           C  
ATOM   3786  CE1 PHE B 232      -1.893   3.745   5.548  1.00  0.00           C  
ATOM   3787  CE2 PHE B 232      -0.211   5.456   5.504  1.00  0.00           C  
ATOM   3788  CZ  PHE B 232      -1.538   5.082   5.646  1.00  0.00           C  
ATOM   3789  H   PHE B 232       3.088   3.309   6.545  1.00  0.00           H  
ATOM   3790  HA  PHE B 232       1.229   1.045   6.747  1.00  0.00           H  
ATOM   3791 1HB  PHE B 232       2.277   2.572   4.329  1.00  0.00           H  
ATOM   3792 2HB  PHE B 232       1.037   1.329   4.273  1.00  0.00           H  
ATOM   3793  HD1 PHE B 232      -1.191   1.732   5.229  1.00  0.00           H  
ATOM   3794  HD2 PHE B 232       1.805   4.782   5.150  1.00  0.00           H  
ATOM   3795  HE1 PHE B 232      -2.935   3.445   5.660  1.00  0.00           H  
ATOM   3796  HE2 PHE B 232       0.070   6.506   5.581  1.00  0.00           H  
ATOM   3797  HZ  PHE B 232      -2.300   5.837   5.833  1.00  0.00           H  
ATOM   3798  N   LYS B 233       2.514  -0.909   5.955  1.00  0.00           N  
ATOM   3799  CA  LYS B 233       3.235  -2.116   5.561  1.00  0.00           C  
ATOM   3800  C   LYS B 233       2.482  -2.877   4.474  1.00  0.00           C  
ATOM   3801  O   LYS B 233       1.324  -2.568   4.182  1.00  0.00           O  
ATOM   3802  CB  LYS B 233       3.466  -3.022   6.771  1.00  0.00           C  
ATOM   3803  CG  LYS B 233       4.193  -2.344   7.923  1.00  0.00           C  
ATOM   3804  CD  LYS B 233       5.624  -1.983   7.545  1.00  0.00           C  
ATOM   3805  CE  LYS B 233       6.380  -1.386   8.724  1.00  0.00           C  
ATOM   3806  NZ  LYS B 233       7.761  -0.965   8.341  1.00  0.00           N  
ATOM   3807  H   LYS B 233       1.593  -0.996   6.360  1.00  0.00           H  
ATOM   3808  HA  LYS B 233       4.204  -1.823   5.155  1.00  0.00           H  
ATOM   3809 1HB  LYS B 233       2.507  -3.384   7.143  1.00  0.00           H  
ATOM   3810 2HB  LYS B 233       4.049  -3.892   6.468  1.00  0.00           H  
ATOM   3811 1HG  LYS B 233       3.662  -1.434   8.204  1.00  0.00           H  
ATOM   3812 2HG  LYS B 233       4.213  -3.012   8.784  1.00  0.00           H  
ATOM   3813 1HD  LYS B 233       6.148  -2.878   7.206  1.00  0.00           H  
ATOM   3814 2HD  LYS B 233       5.614  -1.259   6.731  1.00  0.00           H  
ATOM   3815 1HE  LYS B 233       5.839  -0.520   9.102  1.00  0.00           H  
ATOM   3816 2HE  LYS B 233       6.446  -2.123   9.525  1.00  0.00           H  
ATOM   3817 1HZ  LYS B 233       8.230  -0.575   9.146  1.00  0.00           H  
ATOM   3818 2HZ  LYS B 233       8.277  -1.766   8.006  1.00  0.00           H  
ATOM   3819 3HZ  LYS B 233       7.711  -0.268   7.612  1.00  0.00           H  
ATOM   3820  N   GLY B 234       3.207  -3.853   3.908  1.00  0.00           N  
ATOM   3821  CA  GLY B 234       2.442  -4.574   2.903  1.00  0.00           C  
ATOM   3822  C   GLY B 234       3.306  -5.429   1.995  1.00  0.00           C  
ATOM   3823  O   GLY B 234       4.233  -6.096   2.459  1.00  0.00           O  
ATOM   3824  H   GLY B 234       4.162  -4.126   4.089  1.00  0.00           H  
ATOM   3825 1HA  GLY B 234       1.710  -5.216   3.394  1.00  0.00           H  
ATOM   3826 2HA  GLY B 234       1.887  -3.865   2.290  1.00  0.00           H  
ATOM   3827  N   PHE B 235       2.862  -5.463   0.686  1.00  0.00           N  
ATOM   3828  CA  PHE B 235       3.448  -6.341  -0.320  1.00  0.00           C  
ATOM   3829  C   PHE B 235       4.168  -5.532  -1.393  1.00  0.00           C  
ATOM   3830  O   PHE B 235       3.949  -4.325  -1.518  1.00  0.00           O  
ATOM   3831  CB  PHE B 235       2.371  -7.221  -0.961  1.00  0.00           C  
ATOM   3832  CG  PHE B 235       1.532  -7.976   0.035  1.00  0.00           C  
ATOM   3833  CD1 PHE B 235       1.995  -9.157   0.602  1.00  0.00           C  
ATOM   3834  CD2 PHE B 235       0.279  -7.503   0.405  1.00  0.00           C  
ATOM   3835  CE1 PHE B 235       1.221  -9.857   1.524  1.00  0.00           C  
ATOM   3836  CE2 PHE B 235      -0.500  -8.197   1.326  1.00  0.00           C  
ATOM   3837  CZ  PHE B 235      -0.028  -9.375   1.884  1.00  0.00           C  
ATOM   3838  H   PHE B 235       2.101  -4.853   0.423  1.00  0.00           H  
ATOM   3839  HA  PHE B 235       4.179  -6.987   0.168  1.00  0.00           H  
ATOM   3840 1HB  PHE B 235       1.708  -6.603  -1.565  1.00  0.00           H  
ATOM   3841 2HB  PHE B 235       2.841  -7.944  -1.627  1.00  0.00           H  
ATOM   3842  HD1 PHE B 235       2.978  -9.535   0.318  1.00  0.00           H  
ATOM   3843  HD2 PHE B 235      -0.092  -6.576  -0.034  1.00  0.00           H  
ATOM   3844  HE1 PHE B 235       1.598 -10.781   1.961  1.00  0.00           H  
ATOM   3845  HE2 PHE B 235      -1.481  -7.816   1.608  1.00  0.00           H  
ATOM   3846  HZ  PHE B 235      -0.638  -9.921   2.602  1.00  0.00           H  
ATOM   3847  N   TRP B 236       5.087  -6.275  -2.033  1.00  0.00           N  
ATOM   3848  CA  TRP B 236       5.697  -5.666  -3.211  1.00  0.00           C  
ATOM   3849  C   TRP B 236       4.648  -5.378  -4.279  1.00  0.00           C  
ATOM   3850  O   TRP B 236       3.715  -6.161  -4.470  1.00  0.00           O  
ATOM   3851  CB  TRP B 236       6.789  -6.575  -3.782  1.00  0.00           C  
ATOM   3852  CG  TRP B 236       8.044  -6.609  -2.963  1.00  0.00           C  
ATOM   3853  CD1 TRP B 236       8.467  -7.619  -2.145  1.00  0.00           C  
ATOM   3854  CD2 TRP B 236       9.036  -5.582  -2.878  1.00  0.00           C  
ATOM   3855  NE1 TRP B 236       9.664  -7.282  -1.557  1.00  0.00           N  
ATOM   3856  CE2 TRP B 236      10.035  -6.038  -1.990  1.00  0.00           C  
ATOM   3857  CE3 TRP B 236       9.178  -4.319  -3.469  1.00  0.00           C  
ATOM   3858  CZ2 TRP B 236      11.163  -5.274  -1.679  1.00  0.00           C  
ATOM   3859  CZ3 TRP B 236      10.301  -3.560  -3.157  1.00  0.00           C  
ATOM   3860  CH2 TRP B 236      11.277  -4.042  -2.270  1.00  0.00           C  
ATOM   3861  H   TRP B 236       5.373  -7.203  -1.755  1.00  0.00           H  
ATOM   3862  HA  TRP B 236       6.151  -4.720  -2.915  1.00  0.00           H  
ATOM   3863 1HB  TRP B 236       6.409  -7.594  -3.862  1.00  0.00           H  
ATOM   3864 2HB  TRP B 236       7.050  -6.243  -4.787  1.00  0.00           H  
ATOM   3865  HD1 TRP B 236       7.934  -8.554  -1.983  1.00  0.00           H  
ATOM   3866  HE1 TRP B 236      10.185  -7.857  -0.911  1.00  0.00           H  
ATOM   3867  HE3 TRP B 236       8.426  -3.941  -4.160  1.00  0.00           H  
ATOM   3868  HZ2 TRP B 236      11.934  -5.631  -0.995  1.00  0.00           H  
ATOM   3869  HZ3 TRP B 236      10.405  -2.578  -3.619  1.00  0.00           H  
ATOM   3870  HH2 TRP B 236      12.144  -3.420  -2.047  1.00  0.00           H  
ATOM   3871  N   SER B 237       4.778  -4.266  -5.005  1.00  0.00           N  
ATOM   3872  CA  SER B 237       3.977  -4.009  -6.198  1.00  0.00           C  
ATOM   3873  C   SER B 237       4.361  -4.950  -7.335  1.00  0.00           C  
ATOM   3874  O   SER B 237       5.332  -5.702  -7.224  1.00  0.00           O  
ATOM   3875  CB  SER B 237       4.139  -2.557  -6.650  1.00  0.00           C  
ATOM   3876  OG  SER B 237       5.446  -2.328  -7.147  1.00  0.00           O  
ATOM   3877  H   SER B 237       5.459  -3.580  -4.712  1.00  0.00           H  
ATOM   3878  HA  SER B 237       2.928  -4.183  -5.955  1.00  0.00           H  
ATOM   3879 1HB  SER B 237       3.406  -2.333  -7.424  1.00  0.00           H  
ATOM   3880 2HB  SER B 237       3.942  -1.891  -5.811  1.00  0.00           H  
ATOM   3881  HG  SER B 237       5.909  -3.166  -7.071  1.00  0.00           H  
ATOM   3882  N   GLU B 238       3.474  -4.988  -8.319  1.00  0.00           N  
ATOM   3883  CA  GLU B 238       3.923  -5.615  -9.558  1.00  0.00           C  
ATOM   3884  C   GLU B 238       5.173  -4.930 -10.103  1.00  0.00           C  
ATOM   3885  O   GLU B 238       5.486  -3.801  -9.718  1.00  0.00           O  
ATOM   3886  CB  GLU B 238       2.809  -5.588 -10.608  1.00  0.00           C  
ATOM   3887  CG  GLU B 238       1.567  -6.371 -10.207  1.00  0.00           C  
ATOM   3888  CD  GLU B 238       1.830  -7.857 -10.017  1.00  0.00           C  
ATOM   3889  OE1 GLU B 238       1.346  -8.436  -9.018  1.00  0.00           O  
ATOM   3890  OE2 GLU B 238       2.526  -8.446 -10.874  1.00  0.00           O  
ATOM   3891  H   GLU B 238       2.535  -4.621  -8.266  1.00  0.00           H  
ATOM   3892  HA  GLU B 238       4.178  -6.654  -9.347  1.00  0.00           H  
ATOM   3893 1HB  GLU B 238       2.514  -4.556 -10.799  1.00  0.00           H  
ATOM   3894 2HB  GLU B 238       3.183  -6.000 -11.545  1.00  0.00           H  
ATOM   3895 1HG  GLU B 238       1.179  -5.963  -9.274  1.00  0.00           H  
ATOM   3896 2HG  GLU B 238       0.805  -6.240 -10.974  1.00  0.00           H  
ATOM   3897  N   TRP B 239       5.878  -5.638 -10.934  1.00  0.00           N  
ATOM   3898  CA  TRP B 239       7.054  -5.046 -11.563  1.00  0.00           C  
ATOM   3899  C   TRP B 239       6.652  -3.973 -12.569  1.00  0.00           C  
ATOM   3900  O   TRP B 239       5.624  -4.095 -13.239  1.00  0.00           O  
ATOM   3901  CB  TRP B 239       7.894  -6.124 -12.255  1.00  0.00           C  
ATOM   3902  CG  TRP B 239       8.611  -7.038 -11.309  1.00  0.00           C  
ATOM   3903  CD1 TRP B 239       8.297  -8.338 -11.021  1.00  0.00           C  
ATOM   3904  CD2 TRP B 239       9.762  -6.720 -10.520  1.00  0.00           C  
ATOM   3905  NE1 TRP B 239       9.185  -8.847 -10.102  1.00  0.00           N  
ATOM   3906  CE2 TRP B 239      10.093  -7.875  -9.778  1.00  0.00           C  
ATOM   3907  CE3 TRP B 239      10.547  -5.569 -10.370  1.00  0.00           C  
ATOM   3908  CZ2 TRP B 239      11.177  -7.912  -8.898  1.00  0.00           C  
ATOM   3909  CZ3 TRP B 239      11.625  -5.607  -9.494  1.00  0.00           C  
ATOM   3910  CH2 TRP B 239      11.928  -6.772  -8.770  1.00  0.00           C  
ATOM   3911  H   TRP B 239       5.630  -6.592 -11.155  1.00  0.00           H  
ATOM   3912  HA  TRP B 239       7.661  -4.576 -10.789  1.00  0.00           H  
ATOM   3913 1HB  TRP B 239       7.252  -6.732 -12.892  1.00  0.00           H  
ATOM   3914 2HB  TRP B 239       8.637  -5.650 -12.896  1.00  0.00           H  
ATOM   3915  HD1 TRP B 239       7.465  -8.889 -11.456  1.00  0.00           H  
ATOM   3916  HE1 TRP B 239       9.170  -9.784  -9.726  1.00  0.00           H  
ATOM   3917  HE3 TRP B 239      10.318  -4.664 -10.931  1.00  0.00           H  
ATOM   3918  HZ2 TRP B 239      11.431  -8.806  -8.328  1.00  0.00           H  
ATOM   3919  HZ3 TRP B 239      12.231  -4.708  -9.382  1.00  0.00           H  
ATOM   3920  HH2 TRP B 239      12.781  -6.766  -8.090  1.00  0.00           H  
ATOM   3921  N   SER B 240       7.517  -2.925 -12.748  1.00  0.00           N  
ATOM   3922  CA  SER B 240       7.396  -2.015 -13.882  1.00  0.00           C  
ATOM   3923  C   SER B 240       7.703  -2.725 -15.196  1.00  0.00           C  
ATOM   3924  O   SER B 240       8.305  -3.801 -15.201  1.00  0.00           O  
ATOM   3925  CB  SER B 240       8.330  -0.817 -13.710  1.00  0.00           C  
ATOM   3926  OG  SER B 240       9.684  -1.211 -13.846  1.00  0.00           O  
ATOM   3927  H   SER B 240       8.258  -2.779 -12.077  1.00  0.00           H  
ATOM   3928  HA  SER B 240       6.368  -1.652 -13.926  1.00  0.00           H  
ATOM   3929 1HB  SER B 240       8.090  -0.059 -14.455  1.00  0.00           H  
ATOM   3930 2HB  SER B 240       8.173  -0.372 -12.728  1.00  0.00           H  
ATOM   3931  HG  SER B 240       9.669  -2.156 -14.016  1.00  0.00           H  
ATOM   3932  N   PRO B 241       7.129  -2.136 -16.321  1.00  0.00           N  
ATOM   3933  CA  PRO B 241       7.676  -2.674 -17.569  1.00  0.00           C  
ATOM   3934  C   PRO B 241       9.203  -2.663 -17.596  1.00  0.00           C  
ATOM   3935  O   PRO B 241       9.827  -1.729 -17.084  1.00  0.00           O  
ATOM   3936  CB  PRO B 241       7.104  -1.738 -18.637  1.00  0.00           C  
ATOM   3937  CG  PRO B 241       5.859  -1.180 -18.028  1.00  0.00           C  
ATOM   3938  CD  PRO B 241       6.086  -1.004 -16.554  1.00  0.00           C  
ATOM   3939  HA  PRO B 241       7.309  -3.701 -17.712  1.00  0.00           H  
ATOM   3940 1HB  PRO B 241       7.838  -0.957 -18.886  1.00  0.00           H  
ATOM   3941 2HB  PRO B 241       6.906  -2.299 -19.562  1.00  0.00           H  
ATOM   3942 1HG  PRO B 241       5.605  -0.218 -18.497  1.00  0.00           H  
ATOM   3943 2HG  PRO B 241       5.011  -1.856 -18.210  1.00  0.00           H  
ATOM   3944 1HD  PRO B 241       6.485   0.003 -16.362  1.00  0.00           H  
ATOM   3945 2HD  PRO B 241       5.139  -1.156 -16.016  1.00  0.00           H  
ATOM   3946  N   SER B 242       9.806  -3.759 -18.138  1.00  0.00           N  
ATOM   3947  CA  SER B 242      11.261  -3.849 -18.215  1.00  0.00           C  
ATOM   3948  C   SER B 242      11.828  -2.818 -19.184  1.00  0.00           C  
ATOM   3949  O   SER B 242      11.170  -2.445 -20.158  1.00  0.00           O  
ATOM   3950  CB  SER B 242      11.689  -5.253 -18.643  1.00  0.00           C  
ATOM   3951  OG  SER B 242      11.321  -6.211 -17.666  1.00  0.00           O  
ATOM   3952  H   SER B 242       9.247  -4.521 -18.492  1.00  0.00           H  
ATOM   3953  HA  SER B 242      11.673  -3.645 -17.226  1.00  0.00           H  
ATOM   3954 1HB  SER B 242      11.222  -5.501 -19.596  1.00  0.00           H  
ATOM   3955 2HB  SER B 242      12.768  -5.275 -18.792  1.00  0.00           H  
ATOM   3956  HG  SER B 242      10.885  -5.720 -16.965  1.00  0.00           H  
ATOM   3957  N   TYR B 243      13.045  -2.291 -18.849  1.00  0.00           N  
ATOM   3958  CA  TYR B 243      13.850  -1.464 -19.741  1.00  0.00           C  
ATOM   3959  C   TYR B 243      15.138  -2.178 -20.134  1.00  0.00           C  
ATOM   3960  O   TYR B 243      15.830  -2.738 -19.281  1.00  0.00           O  
ATOM   3961  CB  TYR B 243      14.179  -0.123 -19.078  1.00  0.00           C  
ATOM   3962  CG  TYR B 243      14.773   0.892 -20.024  1.00  0.00           C  
ATOM   3963  CD1 TYR B 243      16.143   0.918 -20.279  1.00  0.00           C  
ATOM   3964  CD2 TYR B 243      13.968   1.828 -20.664  1.00  0.00           C  
ATOM   3965  CE1 TYR B 243      16.695   1.853 -21.148  1.00  0.00           C  
ATOM   3966  CE2 TYR B 243      14.509   2.767 -21.536  1.00  0.00           C  
ATOM   3967  CZ  TYR B 243      15.872   2.771 -21.771  1.00  0.00           C  
ATOM   3968  OH  TYR B 243      16.413   3.699 -22.633  1.00  0.00           O  
ATOM   3969  H   TYR B 243      13.392  -2.498 -17.923  1.00  0.00           H  
ATOM   3970  HA  TYR B 243      13.276  -1.273 -20.648  1.00  0.00           H  
ATOM   3971 1HB  TYR B 243      13.272   0.302 -18.647  1.00  0.00           H  
ATOM   3972 2HB  TYR B 243      14.884  -0.283 -18.263  1.00  0.00           H  
ATOM   3973  HD1 TYR B 243      16.802   0.197 -19.794  1.00  0.00           H  
ATOM   3974  HD2 TYR B 243      12.893   1.835 -20.485  1.00  0.00           H  
ATOM   3975  HE1 TYR B 243      17.769   1.857 -21.334  1.00  0.00           H  
ATOM   3976  HE2 TYR B 243      13.860   3.492 -22.027  1.00  0.00           H  
ATOM   3977  HH  TYR B 243      15.714   4.259 -22.979  1.00  0.00           H  
ATOM   3978  N   TYR B 244      15.438  -2.223 -21.420  1.00  0.00           N  
ATOM   3979  CA  TYR B 244      16.633  -2.908 -21.901  1.00  0.00           C  
ATOM   3980  C   TYR B 244      17.687  -1.907 -22.358  1.00  0.00           C  
ATOM   3981  O   TYR B 244      17.368  -0.920 -23.025  1.00  0.00           O  
ATOM   3982  CB  TYR B 244      16.282  -3.858 -23.050  1.00  0.00           C  
ATOM   3983  CG  TYR B 244      15.345  -4.973 -22.651  1.00  0.00           C  
ATOM   3984  CD1 TYR B 244      15.837  -6.209 -22.240  1.00  0.00           C  
ATOM   3985  CD2 TYR B 244      13.967  -4.792 -22.686  1.00  0.00           C  
ATOM   3986  CE1 TYR B 244      14.977  -7.240 -21.874  1.00  0.00           C  
ATOM   3987  CE2 TYR B 244      13.098  -5.815 -22.322  1.00  0.00           C  
ATOM   3988  CZ  TYR B 244      13.612  -7.033 -21.917  1.00  0.00           C  
ATOM   3989  OH  TYR B 244      12.756  -8.050 -21.556  1.00  0.00           O  
ATOM   3990  H   TYR B 244      14.827  -1.773 -22.087  1.00  0.00           H  
ATOM   3991  HA  TYR B 244      17.050  -3.493 -21.081  1.00  0.00           H  
ATOM   3992 1HB  TYR B 244      15.816  -3.294 -23.859  1.00  0.00           H  
ATOM   3993 2HB  TYR B 244      17.194  -4.304 -23.445  1.00  0.00           H  
ATOM   3994  HD1 TYR B 244      16.913  -6.382 -22.201  1.00  0.00           H  
ATOM   3995  HD2 TYR B 244      13.551  -3.836 -23.004  1.00  0.00           H  
ATOM   3996  HE1 TYR B 244      15.382  -8.200 -21.555  1.00  0.00           H  
ATOM   3997  HE2 TYR B 244      12.020  -5.653 -22.358  1.00  0.00           H  
ATOM   3998  HH  TYR B 244      11.848  -7.749 -21.642  1.00  0.00           H  
ATOM   3999  N   PHE B 245      18.980  -2.091 -21.975  1.00  0.00           N  
ATOM   4000  CA  PHE B 245      20.069  -1.223 -22.408  1.00  0.00           C  
ATOM   4001  C   PHE B 245      21.351  -2.022 -22.607  1.00  0.00           C  
ATOM   4002  O   PHE B 245      21.478  -3.139 -22.101  1.00  0.00           O  
ATOM   4003  CB  PHE B 245      20.301  -0.101 -21.391  1.00  0.00           C  
ATOM   4004  CG  PHE B 245      20.866  -0.578 -20.080  1.00  0.00           C  
ATOM   4005  CD1 PHE B 245      20.041  -1.148 -19.118  1.00  0.00           C  
ATOM   4006  CD2 PHE B 245      22.223  -0.457 -19.810  1.00  0.00           C  
ATOM   4007  CE1 PHE B 245      20.561  -1.590 -17.904  1.00  0.00           C  
ATOM   4008  CE2 PHE B 245      22.750  -0.897 -18.599  1.00  0.00           C  
ATOM   4009  CZ  PHE B 245      21.917  -1.462 -17.647  1.00  0.00           C  
ATOM   4010  H   PHE B 245      19.184  -2.868 -21.362  1.00  0.00           H  
ATOM   4011  HA  PHE B 245      19.795  -0.774 -23.364  1.00  0.00           H  
ATOM   4012 1HB  PHE B 245      20.987   0.634 -21.810  1.00  0.00           H  
ATOM   4013 2HB  PHE B 245      19.359   0.408 -21.190  1.00  0.00           H  
ATOM   4014  HD1 PHE B 245      18.975  -1.248 -19.323  1.00  0.00           H  
ATOM   4015  HD2 PHE B 245      22.878  -0.012 -20.560  1.00  0.00           H  
ATOM   4016  HE1 PHE B 245      19.902  -2.035 -17.159  1.00  0.00           H  
ATOM   4017  HE2 PHE B 245      23.817  -0.797 -18.398  1.00  0.00           H  
ATOM   4018  HZ  PHE B 245      22.327  -1.804 -16.698  1.00  0.00           H  
ATOM   4019  N   ARG B 246      22.197  -1.490 -23.450  1.00  0.00           N  
ATOM   4020  CA  ARG B 246      23.457  -2.158 -23.760  1.00  0.00           C  
ATOM   4021  C   ARG B 246      24.647  -1.332 -23.282  1.00  0.00           C  
ATOM   4022  O   ARG B 246      24.711  -0.126 -23.527  1.00  0.00           O  
ATOM   4023  CB  ARG B 246      23.571  -2.419 -25.264  1.00  0.00           C  
ATOM   4024  CG  ARG B 246      24.804  -3.216 -25.658  1.00  0.00           C  
ATOM   4025  CD  ARG B 246      24.789  -3.584 -27.136  1.00  0.00           C  
ATOM   4026  NE  ARG B 246      25.944  -4.399 -27.500  1.00  0.00           N  
ATOM   4027  CZ  ARG B 246      26.097  -5.018 -28.667  1.00  0.00           C  
ATOM   4028  NH1 ARG B 246      25.167  -4.927 -29.610  1.00  0.00           N  
ATOM   4029  NH2 ARG B 246      27.188  -5.735 -28.894  1.00  0.00           N  
ATOM   4030  H   ARG B 246      21.985  -0.609 -23.895  1.00  0.00           H  
ATOM   4031  HA  ARG B 246      23.479  -3.115 -23.238  1.00  0.00           H  
ATOM   4032 1HB  ARG B 246      22.692  -2.963 -25.606  1.00  0.00           H  
ATOM   4033 2HB  ARG B 246      23.596  -1.469 -25.797  1.00  0.00           H  
ATOM   4034 1HG  ARG B 246      25.698  -2.624 -25.461  1.00  0.00           H  
ATOM   4035 2HG  ARG B 246      24.843  -4.137 -25.076  1.00  0.00           H  
ATOM   4036 1HD  ARG B 246      23.885  -4.150 -27.361  1.00  0.00           H  
ATOM   4037 2HD  ARG B 246      24.807  -2.676 -27.737  1.00  0.00           H  
ATOM   4038  HE  ARG B 246      26.682  -4.501 -26.816  1.00  0.00           H  
ATOM   4039 1HH1 ARG B 246      24.332  -4.383 -29.445  1.00  0.00           H  
ATOM   4040 2HH1 ARG B 246      25.294  -5.401 -30.492  1.00  0.00           H  
ATOM   4041 1HH2 ARG B 246      27.901  -5.810 -28.181  1.00  0.00           H  
ATOM   4042 2HH2 ARG B 246      27.307  -6.206 -29.778  1.00  0.00           H  
ATOM   4043  N   THR B 247      25.527  -1.949 -22.500  1.00  0.00           N  
ATOM   4044  CA  THR B 247      26.735  -1.290 -22.016  1.00  0.00           C  
ATOM   4045  C   THR B 247      27.774  -1.178 -23.129  1.00  0.00           C  
ATOM   4046  O   THR B 247      27.800  -2.002 -24.045  1.00  0.00           O  
ATOM   4047  CB  THR B 247      27.342  -2.044 -20.818  1.00  0.00           C  
ATOM   4048  OG1 THR B 247      27.652  -3.386 -21.214  1.00  0.00           O  
ATOM   4049  CG2 THR B 247      26.369  -2.084 -19.644  1.00  0.00           C  
ATOM   4050  H   THR B 247      25.349  -2.907 -22.234  1.00  0.00           H  
ATOM   4051  HA  THR B 247      26.473  -0.284 -21.689  1.00  0.00           H  
ATOM   4052  HB  THR B 247      28.257  -1.545 -20.500  1.00  0.00           H  
ATOM   4053  HG1 THR B 247      27.411  -3.511 -22.135  1.00  0.00           H  
ATOM   4054 1HG2 THR B 247      26.824  -2.622 -18.813  1.00  0.00           H  
ATOM   4055 2HG2 THR B 247      26.133  -1.067 -19.333  1.00  0.00           H  
ATOM   4056 3HG2 THR B 247      25.454  -2.592 -19.947  1.00  0.00           H  
ATOM   4057  N   PRO B 248      28.471  -0.043 -23.198  1.00  0.00           N  
ATOM   4058  CA  PRO B 248      29.552   0.098 -24.177  1.00  0.00           C  
ATOM   4059  C   PRO B 248      30.571  -1.037 -24.098  1.00  0.00           C  
ATOM   4060  O   PRO B 248      30.784  -1.606 -23.025  1.00  0.00           O  
ATOM   4061  OXT PRO B 248      31.167  -1.378 -25.082  1.00  0.00           O  
ATOM   4062  CB  PRO B 248      30.194   1.436 -23.803  1.00  0.00           C  
ATOM   4063  CG  PRO B 248      29.156   2.146 -22.997  1.00  0.00           C  
ATOM   4064  CD  PRO B 248      28.325   1.121 -22.279  1.00  0.00           C  
ATOM   4065  HA  PRO B 248      29.121   0.140 -25.188  1.00  0.00           H  
ATOM   4066 1HB  PRO B 248      31.121   1.263 -23.237  1.00  0.00           H  
ATOM   4067 2HB  PRO B 248      30.471   1.988 -24.713  1.00  0.00           H  
ATOM   4068 1HG  PRO B 248      29.634   2.828 -22.278  1.00  0.00           H  
ATOM   4069 2HG  PRO B 248      28.525   2.765 -23.651  1.00  0.00           H  
ATOM   4070 1HD  PRO B 248      28.752   0.934 -21.283  1.00  0.00           H  
ATOM   4071 2HD  PRO B 248      27.289   1.481 -22.196  1.00  0.00           H  
TER                                                                             
pae_binder 2.109
pae_interaction 6.025
pae_interaction1 5.97
pae_interaction2 6.08
pae_target 4.078
plddt_binder 92.844
plddt_target 95.084
plddt_total 94.587
score 0
silent_score 0
time 186.134
