# Supplementary material for: Improving de novo protein binder design with deep learning
Source: Nat Commun. 2023 May 6;14:2625. doi: 10.1038/s41467-023-38328-5 (PMC10163288; doi:10.1038/s41467-023-38328-5)
Supplement: Supplementary file 4 — Source Data File [file 41467_2023_38328_MOESM4_ESM.zip › all_data/experimental_structure_agreement/af2_initial_guess_template/TrkA_complex_af2pred.pdb]

HEADER                                            13-MAR-23   XXXX              
EXPDTA    THEORETICAL MODEL                                                     
REMARK 220                                                                      
REMARK 220 EXPERIMENTAL DETAILS                                                 
REMARK 220  EXPERIMENT TYPE                : THEORETICAL MODELLING              
REMARK 220  DATE OF DATA COLLECTION        : 13-MAR-23                          
REMARK 220                                                                      
REMARK 220 REMARK: MODEL GENERATED BY ROSETTA                                   
REMARK 220  VERSION 2019.44+release.5aed75f2e79                                 
SSBOND     CYS B   79    CYS B  124                                       1.39  
ATOM      1  N   ARG A   1      -7.672 -18.506   9.860  1.00  0.00           N  
ATOM      2  CA  ARG A   1      -8.129 -17.123   9.769  1.00  0.00           C  
ATOM      3  C   ARG A   1      -6.997 -16.200   9.332  1.00  0.00           C  
ATOM      4  O   ARG A   1      -7.189 -15.337   8.473  1.00  0.00           O  
ATOM      5  CB  ARG A   1      -8.698 -16.655  11.110  1.00  0.00           C  
ATOM      6  CG  ARG A   1     -10.074 -17.220  11.426  1.00  0.00           C  
ATOM      7  CD  ARG A   1     -10.603 -16.706  12.758  1.00  0.00           C  
ATOM      8  NE  ARG A   1     -11.940 -17.219  13.042  1.00  0.00           N  
ATOM      9  CZ  ARG A   1     -12.677 -16.873  14.094  1.00  0.00           C  
ATOM     10  NH1 ARG A   1     -12.219 -16.003  14.986  1.00  0.00           N  
ATOM     11  NH2 ARG A   1     -13.882 -17.401  14.255  1.00  0.00           N  
ATOM     12 1H   ARG A   1      -8.431 -19.090  10.148  1.00  0.00           H  
ATOM     13 2H   ARG A   1      -7.340 -18.807   8.966  1.00  0.00           H  
ATOM     14 3H   ARG A   1      -6.931 -18.569  10.529  1.00  0.00           H  
ATOM     15  HA  ARG A   1      -8.918 -17.068   9.018  1.00  0.00           H  
ATOM     16 1HB  ARG A   1      -8.021 -16.943  11.913  1.00  0.00           H  
ATOM     17 2HB  ARG A   1      -8.768 -15.567  11.116  1.00  0.00           H  
ATOM     18 1HG  ARG A   1     -10.775 -16.929  10.644  1.00  0.00           H  
ATOM     19 2HG  ARG A   1     -10.018 -18.308  11.477  1.00  0.00           H  
ATOM     20 1HD  ARG A   1      -9.937 -17.022  13.560  1.00  0.00           H  
ATOM     21 2HD  ARG A   1     -10.651 -15.618  12.735  1.00  0.00           H  
ATOM     22  HE  ARG A   1     -12.335 -17.886  12.393  1.00  0.00           H  
ATOM     23 1HH1 ARG A   1     -11.302 -15.596  14.870  1.00  0.00           H  
ATOM     24 2HH1 ARG A   1     -12.787 -15.748  15.781  1.00  0.00           H  
ATOM     25 1HH2 ARG A   1     -14.238 -18.064  13.580  1.00  0.00           H  
ATOM     26 2HH2 ARG A   1     -14.444 -17.141  15.052  1.00  0.00           H  
ATOM     27  N   ASP A   2      -5.814 -16.392   9.856  1.00  0.00           N  
ATOM     28  CA  ASP A   2      -4.628 -15.620   9.496  1.00  0.00           C  
ATOM     29  C   ASP A   2      -4.226 -15.877   8.045  1.00  0.00           C  
ATOM     30  O   ASP A   2      -3.822 -14.953   7.335  1.00  0.00           O  
ATOM     31  CB  ASP A   2      -3.465 -15.954  10.432  1.00  0.00           C  
ATOM     32  CG  ASP A   2      -3.643 -15.382  11.827  1.00  0.00           C  
ATOM     33  OD1 ASP A   2      -4.436 -14.431  12.000  1.00  0.00           O  
ATOM     34  OD2 ASP A   2      -2.982 -15.884  12.762  1.00  0.00           O  
ATOM     35  H   ASP A   2      -5.734 -17.122  10.549  1.00  0.00           H  
ATOM     36  HA  ASP A   2      -4.862 -14.560   9.596  1.00  0.00           H  
ATOM     37 1HB  ASP A   2      -3.360 -17.036  10.511  1.00  0.00           H  
ATOM     38 2HB  ASP A   2      -2.537 -15.565  10.012  1.00  0.00           H  
ATOM     39  N   GLU A   3      -4.390 -17.115   7.741  1.00  0.00           N  
ATOM     40  CA  GLU A   3      -4.088 -17.493   6.363  1.00  0.00           C  
ATOM     41  C   GLU A   3      -5.075 -16.859   5.388  1.00  0.00           C  
ATOM     42  O   GLU A   3      -4.685 -16.398   4.313  1.00  0.00           O  
ATOM     43  CB  GLU A   3      -4.100 -19.016   6.208  1.00  0.00           C  
ATOM     44  CG  GLU A   3      -2.879 -19.704   6.801  1.00  0.00           C  
ATOM     45  CD  GLU A   3      -2.892 -21.214   6.617  1.00  0.00           C  
ATOM     46  OE1 GLU A   3      -1.961 -21.893   7.107  1.00  0.00           O  
ATOM     47  OE2 GLU A   3      -3.841 -21.721   5.978  1.00  0.00           O  
ATOM     48  H   GLU A   3      -4.708 -17.823   8.387  1.00  0.00           H  
ATOM     49  HA  GLU A   3      -3.092 -17.126   6.114  1.00  0.00           H  
ATOM     50 1HB  GLU A   3      -4.988 -19.424   6.691  1.00  0.00           H  
ATOM     51 2HB  GLU A   3      -4.155 -19.274   5.150  1.00  0.00           H  
ATOM     52 1HG  GLU A   3      -1.983 -19.303   6.328  1.00  0.00           H  
ATOM     53 2HG  GLU A   3      -2.827 -19.476   7.865  1.00  0.00           H  
ATOM     54  N   ILE A   4      -6.374 -16.814   5.703  1.00  0.00           N  
ATOM     55  CA  ILE A   4      -7.400 -16.204   4.865  1.00  0.00           C  
ATOM     56  C   ILE A   4      -7.164 -14.698   4.774  1.00  0.00           C  
ATOM     57  O   ILE A   4      -7.266 -14.111   3.694  1.00  0.00           O  
ATOM     58  CB  ILE A   4      -8.818 -16.492   5.407  1.00  0.00           C  
ATOM     59  CG1 ILE A   4      -9.142 -17.986   5.287  1.00  0.00           C  
ATOM     60  CG2 ILE A   4      -9.860 -15.645   4.671  1.00  0.00           C  
ATOM     61  CD1 ILE A   4     -10.475 -18.382   5.907  1.00  0.00           C  
ATOM     62  H   ILE A   4      -6.642 -17.235   6.581  1.00  0.00           H  
ATOM     63  HA  ILE A   4      -7.326 -16.628   3.864  1.00  0.00           H  
ATOM     64  HB  ILE A   4      -8.857 -16.253   6.469  1.00  0.00           H  
ATOM     65 1HG1 ILE A   4      -9.158 -18.271   4.236  1.00  0.00           H  
ATOM     66 2HG1 ILE A   4      -8.358 -18.569   5.771  1.00  0.00           H  
ATOM     67 1HG2 ILE A   4     -10.852 -15.863   5.067  1.00  0.00           H  
ATOM     68 2HG2 ILE A   4      -9.637 -14.589   4.814  1.00  0.00           H  
ATOM     69 3HG2 ILE A   4      -9.834 -15.880   3.607  1.00  0.00           H  
ATOM     70 1HD1 ILE A   4     -10.631 -19.454   5.781  1.00  0.00           H  
ATOM     71 2HD1 ILE A   4     -10.469 -18.138   6.970  1.00  0.00           H  
ATOM     72 3HD1 ILE A   4     -11.281 -17.839   5.415  1.00  0.00           H  
ATOM     73  N   LYS A   5      -6.747 -14.091   5.896  1.00  0.00           N  
ATOM     74  CA  LYS A   5      -6.442 -12.664   5.929  1.00  0.00           C  
ATOM     75  C   LYS A   5      -5.269 -12.332   5.011  1.00  0.00           C  
ATOM     76  O   LYS A   5      -5.305 -11.336   4.285  1.00  0.00           O  
ATOM     77  CB  LYS A   5      -6.134 -12.213   7.358  1.00  0.00           C  
ATOM     78  CG  LYS A   5      -7.340 -12.228   8.285  1.00  0.00           C  
ATOM     79  CD  LYS A   5      -6.969 -11.774   9.691  1.00  0.00           C  
ATOM     80  CE  LYS A   5      -8.135 -11.936  10.657  1.00  0.00           C  
ATOM     81  NZ  LYS A   5      -7.754 -11.566  12.053  1.00  0.00           N  
ATOM     82  H   LYS A   5      -6.642 -14.636   6.740  1.00  0.00           H  
ATOM     83  HA  LYS A   5      -7.314 -12.115   5.571  1.00  0.00           H  
ATOM     84 1HB  LYS A   5      -5.369 -12.861   7.787  1.00  0.00           H  
ATOM     85 2HB  LYS A   5      -5.733 -11.199   7.341  1.00  0.00           H  
ATOM     86 1HG  LYS A   5      -8.110 -11.564   7.891  1.00  0.00           H  
ATOM     87 2HG  LYS A   5      -7.747 -13.237   8.336  1.00  0.00           H  
ATOM     88 1HD  LYS A   5      -6.125 -12.363  10.053  1.00  0.00           H  
ATOM     89 2HD  LYS A   5      -6.674 -10.725   9.669  1.00  0.00           H  
ATOM     90 1HE  LYS A   5      -8.962 -11.304  10.338  1.00  0.00           H  
ATOM     91 2HE  LYS A   5      -8.474 -12.972  10.648  1.00  0.00           H  
ATOM     92 1HZ  LYS A   5      -8.550 -11.686  12.663  1.00  0.00           H  
ATOM     93 2HZ  LYS A   5      -6.998 -12.160  12.365  1.00  0.00           H  
ATOM     94 3HZ  LYS A   5      -7.455 -10.602  12.077  1.00  0.00           H  
ATOM     95  N   GLU A   6      -4.277 -13.180   5.084  1.00  0.00           N  
ATOM     96  CA  GLU A   6      -3.101 -12.999   4.238  1.00  0.00           C  
ATOM     97  C   GLU A   6      -3.459 -13.137   2.761  1.00  0.00           C  
ATOM     98  O   GLU A   6      -2.971 -12.373   1.925  1.00  0.00           O  
ATOM     99  CB  GLU A   6      -2.010 -14.006   4.611  1.00  0.00           C  
ATOM    100  CG  GLU A   6      -0.726 -13.846   3.809  1.00  0.00           C  
ATOM    101  CD  GLU A   6      -0.008 -12.534   4.082  1.00  0.00           C  
ATOM    102  OE1 GLU A   6       0.877 -12.149   3.284  1.00  0.00           O  
ATOM    103  OE2 GLU A   6      -0.331 -11.887   5.103  1.00  0.00           O  
ATOM    104  H   GLU A   6      -4.310 -13.964   5.720  1.00  0.00           H  
ATOM    105  HA  GLU A   6      -2.713 -11.992   4.395  1.00  0.00           H  
ATOM    106 1HB  GLU A   6      -1.766 -13.903   5.668  1.00  0.00           H  
ATOM    107 2HB  GLU A   6      -2.382 -15.019   4.458  1.00  0.00           H  
ATOM    108 1HG  GLU A   6      -0.054 -14.669   4.051  1.00  0.00           H  
ATOM    109 2HG  GLU A   6      -0.963 -13.908   2.748  1.00  0.00           H  
ATOM    110  N   ARG A   7      -4.309 -14.020   2.441  1.00  0.00           N  
ATOM    111  CA  ARG A   7      -4.745 -14.226   1.063  1.00  0.00           C  
ATOM    112  C   ARG A   7      -5.572 -13.044   0.568  1.00  0.00           C  
ATOM    113  O   ARG A   7      -5.451 -12.636  -0.589  1.00  0.00           O  
ATOM    114  CB  ARG A   7      -5.554 -15.519   0.943  1.00  0.00           C  
ATOM    115  CG  ARG A   7      -4.717 -16.783   1.058  1.00  0.00           C  
ATOM    116  CD  ARG A   7      -5.578 -18.037   0.996  1.00  0.00           C  
ATOM    117  NE  ARG A   7      -6.150 -18.233  -0.333  1.00  0.00           N  
ATOM    118  CZ  ARG A   7      -7.021 -19.187  -0.650  1.00  0.00           C  
ATOM    119  NH1 ARG A   7      -7.439 -20.054   0.265  1.00  0.00           N  
ATOM    120  NH2 ARG A   7      -7.478 -19.274  -1.891  1.00  0.00           N  
ATOM    121  H   ARG A   7      -4.696 -14.600   3.171  1.00  0.00           H  
ATOM    122  HA  ARG A   7      -3.862 -14.308   0.429  1.00  0.00           H  
ATOM    123 1HB  ARG A   7      -6.315 -15.545   1.721  1.00  0.00           H  
ATOM    124 2HB  ARG A   7      -6.068 -15.539  -0.018  1.00  0.00           H  
ATOM    125 1HG  ARG A   7      -3.999 -16.820   0.239  1.00  0.00           H  
ATOM    126 2HG  ARG A   7      -4.183 -16.781   2.009  1.00  0.00           H  
ATOM    127 1HD  ARG A   7      -4.970 -18.908   1.240  1.00  0.00           H  
ATOM    128 2HD  ARG A   7      -6.395 -17.953   1.712  1.00  0.00           H  
ATOM    129  HE  ARG A   7      -5.864 -17.598  -1.066  1.00  0.00           H  
ATOM    130 1HH1 ARG A   7      -7.095 -19.993   1.213  1.00  0.00           H  
ATOM    131 2HH1 ARG A   7      -8.100 -20.774   0.013  1.00  0.00           H  
ATOM    132 1HH2 ARG A   7      -7.165 -18.617  -2.592  1.00  0.00           H  
ATOM    133 2HH2 ARG A   7      -8.139 -19.996  -2.136  1.00  0.00           H  
ATOM    134  N   ILE A   8      -6.448 -12.590   1.418  1.00  0.00           N  
ATOM    135  CA  ILE A   8      -7.219 -11.399   1.078  1.00  0.00           C  
ATOM    136  C   ILE A   8      -6.274 -10.227   0.824  1.00  0.00           C  
ATOM    137  O   ILE A   8      -6.421  -9.506  -0.166  1.00  0.00           O  
ATOM    138  CB  ILE A   8      -8.228 -11.043   2.193  1.00  0.00           C  
ATOM    139  CG1 ILE A   8      -9.268 -12.159   2.349  1.00  0.00           C  
ATOM    140  CG2 ILE A   8      -8.905  -9.701   1.899  1.00  0.00           C  
ATOM    141  CD1 ILE A   8     -10.186 -11.985   3.550  1.00  0.00           C  
ATOM    142  H   ILE A   8      -6.607 -13.042   2.307  1.00  0.00           H  
ATOM    143  HA  ILE A   8      -7.778 -11.598   0.164  1.00  0.00           H  
ATOM    144  HB  ILE A   8      -7.706 -10.973   3.147  1.00  0.00           H  
ATOM    145 1HG1 ILE A   8      -9.886 -12.208   1.453  1.00  0.00           H  
ATOM    146 2HG1 ILE A   8      -8.760 -13.119   2.448  1.00  0.00           H  
ATOM    147 1HG2 ILE A   8      -9.612  -9.468   2.695  1.00  0.00           H  
ATOM    148 2HG2 ILE A   8      -8.150  -8.918   1.844  1.00  0.00           H  
ATOM    149 3HG2 ILE A   8      -9.436  -9.762   0.949  1.00  0.00           H  
ATOM    150 1HD1 ILE A   8     -10.892 -12.814   3.591  1.00  0.00           H  
ATOM    151 2HD1 ILE A   8      -9.591 -11.969   4.464  1.00  0.00           H  
ATOM    152 3HD1 ILE A   8     -10.733 -11.048   3.457  1.00  0.00           H  
ATOM    153  N   PHE A   9      -5.321 -10.134   1.742  1.00  0.00           N  
ATOM    154  CA  PHE A   9      -4.324  -9.076   1.629  1.00  0.00           C  
ATOM    155  C   PHE A   9      -3.637  -9.123   0.269  1.00  0.00           C  
ATOM    156  O   PHE A   9      -3.590  -8.118  -0.444  1.00  0.00           O  
ATOM    157  CB  PHE A   9      -3.284  -9.194   2.747  1.00  0.00           C  
ATOM    158  CG  PHE A   9      -2.191  -8.163   2.670  1.00  0.00           C  
ATOM    159  CD1 PHE A   9      -1.026  -8.417   1.957  1.00  0.00           C  
ATOM    160  CD2 PHE A   9      -2.328  -6.939   3.312  1.00  0.00           C  
ATOM    161  CE1 PHE A   9      -0.012  -7.465   1.884  1.00  0.00           C  
ATOM    162  CE2 PHE A   9      -1.319  -5.982   3.244  1.00  0.00           C  
ATOM    163  CZ  PHE A   9      -0.161  -6.248   2.530  1.00  0.00           C  
ATOM    164  H   PHE A   9      -5.269 -10.778   2.518  1.00  0.00           H  
ATOM    165  HA  PHE A   9      -4.829  -8.113   1.724  1.00  0.00           H  
ATOM    166 1HB  PHE A   9      -3.777  -9.096   3.714  1.00  0.00           H  
ATOM    167 2HB  PHE A   9      -2.824 -10.181   2.713  1.00  0.00           H  
ATOM    168  HD1 PHE A   9      -0.910  -9.375   1.450  1.00  0.00           H  
ATOM    169  HD2 PHE A   9      -3.239  -6.731   3.874  1.00  0.00           H  
ATOM    170  HE1 PHE A   9       0.895  -7.678   1.320  1.00  0.00           H  
ATOM    171  HE2 PHE A   9      -1.438  -5.025   3.752  1.00  0.00           H  
ATOM    172  HZ  PHE A   9       0.631  -5.502   2.478  1.00  0.00           H  
ATOM    173  N   LYS A  10      -3.067 -10.178  -0.099  1.00  0.00           N  
ATOM    174  CA  LYS A  10      -2.340 -10.359  -1.352  1.00  0.00           C  
ATOM    175  C   LYS A  10      -3.243 -10.096  -2.554  1.00  0.00           C  
ATOM    176  O   LYS A  10      -2.818  -9.482  -3.534  1.00  0.00           O  
ATOM    177  CB  LYS A  10      -1.755 -11.769  -1.435  1.00  0.00           C  
ATOM    178  CG  LYS A  10      -0.598 -12.017  -0.478  1.00  0.00           C  
ATOM    179  CD  LYS A  10      -0.062 -13.437  -0.605  1.00  0.00           C  
ATOM    180  CE  LYS A  10       1.095 -13.687   0.353  1.00  0.00           C  
ATOM    181  NZ  LYS A  10       1.569 -15.102   0.294  1.00  0.00           N  
ATOM    182  H   LYS A  10      -3.134 -10.951   0.547  1.00  0.00           H  
ATOM    183  HA  LYS A  10      -1.521  -9.640  -1.384  1.00  0.00           H  
ATOM    184 1HB  LYS A  10      -2.535 -12.500  -1.219  1.00  0.00           H  
ATOM    185 2HB  LYS A  10      -1.401 -11.957  -2.449  1.00  0.00           H  
ATOM    186 1HG  LYS A  10       0.209 -11.315  -0.692  1.00  0.00           H  
ATOM    187 2HG  LYS A  10      -0.933 -11.857   0.546  1.00  0.00           H  
ATOM    188 1HD  LYS A  10      -0.860 -14.148  -0.388  1.00  0.00           H  
ATOM    189 2HD  LYS A  10       0.284 -13.606  -1.625  1.00  0.00           H  
ATOM    190 1HE  LYS A  10       1.924 -13.027   0.102  1.00  0.00           H  
ATOM    191 2HE  LYS A  10       0.778 -13.465   1.372  1.00  0.00           H  
ATOM    192 1HZ  LYS A  10       2.334 -15.229   0.941  1.00  0.00           H  
ATOM    193 2HZ  LYS A  10       0.811 -15.722   0.543  1.00  0.00           H  
ATOM    194 3HZ  LYS A  10       1.883 -15.314  -0.642  1.00  0.00           H  
ATOM    195  N   ALA A  11      -4.466 -10.566  -2.446  1.00  0.00           N  
ATOM    196  CA  ALA A  11      -5.419 -10.376  -3.536  1.00  0.00           C  
ATOM    197  C   ALA A  11      -5.719  -8.895  -3.751  1.00  0.00           C  
ATOM    198  O   ALA A  11      -5.793  -8.429  -4.890  1.00  0.00           O  
ATOM    199  CB  ALA A  11      -6.710 -11.141  -3.253  1.00  0.00           C  
ATOM    200  H   ALA A  11      -4.760 -11.060  -1.616  1.00  0.00           H  
ATOM    201  HA  ALA A  11      -4.971 -10.766  -4.450  1.00  0.00           H  
ATOM    202 1HB  ALA A  11      -7.410 -10.989  -4.074  1.00  0.00           H  
ATOM    203 2HB  ALA A  11      -6.489 -12.204  -3.156  1.00  0.00           H  
ATOM    204 3HB  ALA A  11      -7.153 -10.777  -2.327  1.00  0.00           H  
ATOM    205  N   VAL A  12      -5.923  -8.179  -2.641  1.00  0.00           N  
ATOM    206  CA  VAL A  12      -6.229  -6.753  -2.694  1.00  0.00           C  
ATOM    207  C   VAL A  12      -5.037  -5.989  -3.266  1.00  0.00           C  
ATOM    208  O   VAL A  12      -5.200  -5.137  -4.142  1.00  0.00           O  
ATOM    209  CB  VAL A  12      -6.598  -6.200  -1.299  1.00  0.00           C  
ATOM    210  CG1 VAL A  12      -6.695  -4.676  -1.332  1.00  0.00           C  
ATOM    211  CG2 VAL A  12      -7.910  -6.812  -0.813  1.00  0.00           C  
ATOM    212  H   VAL A  12      -5.864  -8.636  -1.742  1.00  0.00           H  
ATOM    213  HA  VAL A  12      -7.085  -6.607  -3.354  1.00  0.00           H  
ATOM    214  HB  VAL A  12      -5.803  -6.451  -0.597  1.00  0.00           H  
ATOM    215 1HG1 VAL A  12      -6.955  -4.306  -0.340  1.00  0.00           H  
ATOM    216 2HG1 VAL A  12      -5.736  -4.257  -1.634  1.00  0.00           H  
ATOM    217 3HG1 VAL A  12      -7.464  -4.376  -2.044  1.00  0.00           H  
ATOM    218 1HG2 VAL A  12      -8.155  -6.413   0.171  1.00  0.00           H  
ATOM    219 2HG2 VAL A  12      -8.708  -6.566  -1.514  1.00  0.00           H  
ATOM    220 3HG2 VAL A  12      -7.805  -7.895  -0.749  1.00  0.00           H  
ATOM    221  N   VAL A  13      -3.847  -6.304  -2.780  1.00  0.00           N  
ATOM    222  CA  VAL A  13      -2.631  -5.667  -3.273  1.00  0.00           C  
ATOM    223  C   VAL A  13      -2.460  -5.962  -4.761  1.00  0.00           C  
ATOM    224  O   VAL A  13      -2.139  -5.065  -5.545  1.00  0.00           O  
ATOM    225  CB  VAL A  13      -1.385  -6.139  -2.489  1.00  0.00           C  
ATOM    226  CG1 VAL A  13      -0.111  -5.558  -3.100  1.00  0.00           C  
ATOM    227  CG2 VAL A  13      -1.502  -5.747  -1.017  1.00  0.00           C  
ATOM    228  H   VAL A  13      -3.777  -7.000  -2.052  1.00  0.00           H  
ATOM    229  HA  VAL A  13      -2.727  -4.589  -3.140  1.00  0.00           H  
ATOM    230  HB  VAL A  13      -1.307  -7.223  -2.567  1.00  0.00           H  
ATOM    231 1HG1 VAL A  13       0.754  -5.903  -2.533  1.00  0.00           H  
ATOM    232 2HG1 VAL A  13      -0.021  -5.887  -4.135  1.00  0.00           H  
ATOM    233 3HG1 VAL A  13      -0.155  -4.470  -3.067  1.00  0.00           H  
ATOM    234 1HG2 VAL A  13      -0.618  -6.087  -0.479  1.00  0.00           H  
ATOM    235 2HG2 VAL A  13      -1.583  -4.663  -0.934  1.00  0.00           H  
ATOM    236 3HG2 VAL A  13      -2.389  -6.211  -0.586  1.00  0.00           H  
ATOM    237  N   ARG A  14      -2.647  -7.150  -5.151  1.00  0.00           N  
ATOM    238  CA  ARG A  14      -2.552  -7.529  -6.557  1.00  0.00           C  
ATOM    239  C   ARG A  14      -3.591  -6.790  -7.394  1.00  0.00           C  
ATOM    240  O   ARG A  14      -3.307  -6.372  -8.518  1.00  0.00           O  
ATOM    241  CB  ARG A  14      -2.725  -9.040  -6.720  1.00  0.00           C  
ATOM    242  CG  ARG A  14      -2.431  -9.546  -8.124  1.00  0.00           C  
ATOM    243  CD  ARG A  14      -2.384 -11.067  -8.177  1.00  0.00           C  
ATOM    244  NE  ARG A  14      -1.231 -11.596  -7.455  1.00  0.00           N  
ATOM    245  CZ  ARG A  14      -0.063 -11.902  -8.012  1.00  0.00           C  
ATOM    246  NH1 ARG A  14       0.131 -11.736  -9.316  1.00  0.00           N  
ATOM    247  NH2 ARG A  14       0.920 -12.377  -7.262  1.00  0.00           N  
ATOM    248  H   ARG A  14      -2.869  -7.857  -4.465  1.00  0.00           H  
ATOM    249  HA  ARG A  14      -1.564  -7.251  -6.924  1.00  0.00           H  
ATOM    250 1HB  ARG A  14      -2.064  -9.558  -6.027  1.00  0.00           H  
ATOM    251 2HB  ARG A  14      -3.748  -9.319  -6.466  1.00  0.00           H  
ATOM    252 1HG  ARG A  14      -3.210  -9.203  -8.805  1.00  0.00           H  
ATOM    253 2HG  ARG A  14      -1.465  -9.162  -8.455  1.00  0.00           H  
ATOM    254 1HD  ARG A  14      -3.288 -11.475  -7.726  1.00  0.00           H  
ATOM    255 2HD  ARG A  14      -2.318 -11.393  -9.214  1.00  0.00           H  
ATOM    256  HE  ARG A  14      -1.326 -11.741  -6.459  1.00  0.00           H  
ATOM    257 1HH1 ARG A  14      -0.613 -11.374  -9.895  1.00  0.00           H  
ATOM    258 2HH1 ARG A  14       1.022 -11.972  -9.728  1.00  0.00           H  
ATOM    259 1HH2 ARG A  14       0.781 -12.506  -6.269  1.00  0.00           H  
ATOM    260 2HH2 ARG A  14       1.808 -12.610  -7.682  1.00  0.00           H  
ATOM    261  N   ALA A  15      -4.784  -6.694  -6.879  1.00  0.00           N  
ATOM    262  CA  ALA A  15      -5.840  -5.951  -7.561  1.00  0.00           C  
ATOM    263  C   ALA A  15      -5.437  -4.494  -7.773  1.00  0.00           C  
ATOM    264  O   ALA A  15      -5.677  -3.926  -8.841  1.00  0.00           O  
ATOM    265  CB  ALA A  15      -7.143  -6.029  -6.769  1.00  0.00           C  
ATOM    266  H   ALA A  15      -4.987  -7.138  -5.995  1.00  0.00           H  
ATOM    267  HA  ALA A  15      -5.995  -6.404  -8.540  1.00  0.00           H  
ATOM    268 1HB  ALA A  15      -7.920  -5.470  -7.291  1.00  0.00           H  
ATOM    269 2HB  ALA A  15      -7.448  -7.071  -6.672  1.00  0.00           H  
ATOM    270 3HB  ALA A  15      -6.993  -5.602  -5.779  1.00  0.00           H  
ATOM    271  N   ILE A  16      -4.797  -3.889  -6.792  1.00  0.00           N  
ATOM    272  CA  ILE A  16      -4.380  -2.492  -6.837  1.00  0.00           C  
ATOM    273  C   ILE A  16      -3.296  -2.311  -7.897  1.00  0.00           C  
ATOM    274  O   ILE A  16      -3.378  -1.406  -8.730  1.00  0.00           O  
ATOM    275  CB  ILE A  16      -3.870  -2.009  -5.461  1.00  0.00           C  
ATOM    276  CG1 ILE A  16      -5.019  -1.978  -4.446  1.00  0.00           C  
ATOM    277  CG2 ILE A  16      -3.209  -0.633  -5.582  1.00  0.00           C  
ATOM    278  CD1 ILE A  16      -4.570  -1.754  -3.009  1.00  0.00           C  
ATOM    279  H   ILE A  16      -4.591  -4.438  -5.969  1.00  0.00           H  
ATOM    280  HA  ILE A  16      -5.240  -1.883  -7.113  1.00  0.00           H  
ATOM    281  HB  ILE A  16      -3.139  -2.718  -5.075  1.00  0.00           H  
ATOM    282 1HG1 ILE A  16      -5.717  -1.185  -4.711  1.00  0.00           H  
ATOM    283 2HG1 ILE A  16      -5.566  -2.920  -4.486  1.00  0.00           H  
ATOM    284 1HG2 ILE A  16      -2.857  -0.311  -4.602  1.00  0.00           H  
ATOM    285 2HG2 ILE A  16      -2.365  -0.694  -6.268  1.00  0.00           H  
ATOM    286 3HG2 ILE A  16      -3.934   0.087  -5.962  1.00  0.00           H  
ATOM    287 1HD1 ILE A  16      -5.441  -1.746  -2.353  1.00  0.00           H  
ATOM    288 2HD1 ILE A  16      -3.897  -2.558  -2.708  1.00  0.00           H  
ATOM    289 3HD1 ILE A  16      -4.051  -0.799  -2.935  1.00  0.00           H  
ATOM    290  N   VAL A  17      -2.375  -3.234  -7.862  1.00  0.00           N  
ATOM    291  CA  VAL A  17      -1.185  -3.012  -8.676  1.00  0.00           C  
ATOM    292  C   VAL A  17      -1.443  -3.475 -10.107  1.00  0.00           C  
ATOM    293  O   VAL A  17      -0.874  -2.930 -11.055  1.00  0.00           O  
ATOM    294  CB  VAL A  17       0.046  -3.743  -8.093  1.00  0.00           C  
ATOM    295  CG1 VAL A  17       0.433  -3.152  -6.739  1.00  0.00           C  
ATOM    296  CG2 VAL A  17      -0.233  -5.239  -7.967  1.00  0.00           C  
ATOM    297  H   VAL A  17      -2.444  -4.077  -7.311  1.00  0.00           H  
ATOM    298  HA  VAL A  17      -0.970  -1.943  -8.690  1.00  0.00           H  
ATOM    299  HB  VAL A  17       0.896  -3.591  -8.758  1.00  0.00           H  
ATOM    300 1HG1 VAL A  17       1.302  -3.681  -6.346  1.00  0.00           H  
ATOM    301 2HG1 VAL A  17       0.675  -2.096  -6.859  1.00  0.00           H  
ATOM    302 3HG1 VAL A  17      -0.400  -3.258  -6.044  1.00  0.00           H  
ATOM    303 1HG2 VAL A  17       0.643  -5.739  -7.556  1.00  0.00           H  
ATOM    304 2HG2 VAL A  17      -1.085  -5.396  -7.305  1.00  0.00           H  
ATOM    305 3HG2 VAL A  17      -0.458  -5.651  -8.951  1.00  0.00           H  
ATOM    306  N   THR A  18      -2.299  -4.428 -10.391  1.00  0.00           N  
ATOM    307  CA  THR A  18      -2.531  -4.959 -11.730  1.00  0.00           C  
ATOM    308  C   THR A  18      -3.782  -4.342 -12.347  1.00  0.00           C  
ATOM    309  O   THR A  18      -3.977  -4.404 -13.563  1.00  0.00           O  
ATOM    310  CB  THR A  18      -2.670  -6.493 -11.706  1.00  0.00           C  
ATOM    311  OG1 THR A  18      -3.866  -6.847 -11.003  1.00  0.00           O  
ATOM    312  CG2 THR A  18      -1.476  -7.142 -11.015  1.00  0.00           C  
ATOM    313  H   THR A  18      -2.823  -4.806  -9.614  1.00  0.00           H  
ATOM    314  HA  THR A  18      -1.676  -4.703 -12.357  1.00  0.00           H  
ATOM    315  HB  THR A  18      -2.733  -6.869 -12.727  1.00  0.00           H  
ATOM    316  HG1 THR A  18      -4.310  -6.049 -10.706  1.00  0.00           H  
ATOM    317 1HG2 THR A  18      -1.601  -8.225 -11.013  1.00  0.00           H  
ATOM    318 2HG2 THR A  18      -0.562  -6.883 -11.549  1.00  0.00           H  
ATOM    319 3HG2 THR A  18      -1.411  -6.783  -9.989  1.00  0.00           H  
ATOM    320  N   GLY A  19      -4.636  -3.727 -11.517  1.00  0.00           N  
ATOM    321  CA  GLY A  19      -5.907  -3.218 -12.005  1.00  0.00           C  
ATOM    322  C   GLY A  19      -6.860  -4.314 -12.443  1.00  0.00           C  
ATOM    323  O   GLY A  19      -7.747  -4.080 -13.267  1.00  0.00           O  
ATOM    324  H   GLY A  19      -4.402  -3.612 -10.541  1.00  0.00           H  
ATOM    325 1HA  GLY A  19      -6.388  -2.629 -11.223  1.00  0.00           H  
ATOM    326 2HA  GLY A  19      -5.732  -2.550 -12.848  1.00  0.00           H  
ATOM    327  N   ASN A  20      -6.646  -5.537 -12.110  1.00  0.00           N  
ATOM    328  CA  ASN A  20      -7.438  -6.706 -12.477  1.00  0.00           C  
ATOM    329  C   ASN A  20      -8.620  -6.902 -11.533  1.00  0.00           C  
ATOM    330  O   ASN A  20      -8.435  -7.232 -10.360  1.00  0.00           O  
ATOM    331  CB  ASN A  20      -6.563  -7.961 -12.501  1.00  0.00           C  
ATOM    332  CG  ASN A  20      -7.288  -9.169 -13.060  1.00  0.00           C  
ATOM    333  OD1 ASN A  20      -8.506  -9.141 -13.254  1.00  0.00           O  
ATOM    334  ND2 ASN A  20      -6.546 -10.237 -13.324  1.00  0.00           N  
ATOM    335  H   ASN A  20      -5.829  -5.659 -11.529  1.00  0.00           H  
ATOM    336  HA  ASN A  20      -7.847  -6.547 -13.476  1.00  0.00           H  
ATOM    337 1HB  ASN A  20      -5.675  -7.774 -13.106  1.00  0.00           H  
ATOM    338 2HB  ASN A  20      -6.228  -8.190 -11.489  1.00  0.00           H  
ATOM    339 1HD2 ASN A  20      -6.972 -11.063 -13.695  1.00  0.00           H  
ATOM    340 2HD2 ASN A  20      -5.562 -10.216 -13.153  1.00  0.00           H  
ATOM    341  N   PRO A  21      -9.833  -6.776 -11.991  1.00  0.00           N  
ATOM    342  CA  PRO A  21     -11.056  -6.909 -11.195  1.00  0.00           C  
ATOM    343  C   PRO A  21     -11.282  -8.334 -10.696  1.00  0.00           C  
ATOM    344  O   PRO A  21     -11.992  -8.541  -9.708  1.00  0.00           O  
ATOM    345  CB  PRO A  21     -12.158  -6.491 -12.171  1.00  0.00           C  
ATOM    346  CG  PRO A  21     -11.452  -5.716 -13.237  1.00  0.00           C  
ATOM    347  CD  PRO A  21     -10.018  -6.161 -13.278  1.00  0.00           C  
ATOM    348  HA  PRO A  21     -11.008  -6.219 -10.340  1.00  0.00           H  
ATOM    349 1HB  PRO A  21     -12.668  -7.382 -12.566  1.00  0.00           H  
ATOM    350 2HB  PRO A  21     -12.917  -5.891 -11.647  1.00  0.00           H  
ATOM    351 1HG  PRO A  21     -11.936  -5.881 -14.211  1.00  0.00           H  
ATOM    352 2HG  PRO A  21     -11.517  -4.638 -13.029  1.00  0.00           H  
ATOM    353 1HD  PRO A  21      -9.881  -6.882 -14.097  1.00  0.00           H  
ATOM    354 2HD  PRO A  21      -9.366  -5.286 -13.417  1.00  0.00           H  
ATOM    355  N   GLU A  22     -10.677  -9.370 -11.351  1.00  0.00           N  
ATOM    356  CA  GLU A  22     -10.804 -10.764 -10.934  1.00  0.00           C  
ATOM    357  C   GLU A  22     -10.189 -10.986  -9.555  1.00  0.00           C  
ATOM    358  O   GLU A  22     -10.693 -11.788  -8.767  1.00  0.00           O  
ATOM    359  CB  GLU A  22     -10.148 -11.693 -11.958  1.00  0.00           C  
ATOM    360  CG  GLU A  22     -10.902 -11.786 -13.277  1.00  0.00           C  
ATOM    361  CD  GLU A  22     -12.272 -12.430 -13.140  1.00  0.00           C  
ATOM    362  OE1 GLU A  22     -13.264 -11.864 -13.654  1.00  0.00           O  
ATOM    363  OE2 GLU A  22     -12.355 -13.510 -12.514  1.00  0.00           O  
ATOM    364  H   GLU A  22     -10.117  -9.148 -12.162  1.00  0.00           H  
ATOM    365  HA  GLU A  22     -11.864 -11.011 -10.869  1.00  0.00           H  
ATOM    366 1HB  GLU A  22      -9.136 -11.346 -12.169  1.00  0.00           H  
ATOM    367 2HB  GLU A  22     -10.069 -12.697 -11.540  1.00  0.00           H  
ATOM    368 1HG  GLU A  22     -11.027 -10.783 -13.683  1.00  0.00           H  
ATOM    369 2HG  GLU A  22     -10.307 -12.363 -13.984  1.00  0.00           H  
ATOM    370  N   GLN A  23      -9.096 -10.297  -9.348  1.00  0.00           N  
ATOM    371  CA  GLN A  23      -8.427 -10.389  -8.054  1.00  0.00           C  
ATOM    372  C   GLN A  23      -9.293  -9.802  -6.944  1.00  0.00           C  
ATOM    373  O   GLN A  23      -9.303 -10.313  -5.822  1.00  0.00           O  
ATOM    374  CB  GLN A  23      -7.074  -9.677  -8.097  1.00  0.00           C  
ATOM    375  CG  GLN A  23      -6.052 -10.352  -9.003  1.00  0.00           C  
ATOM    376  CD  GLN A  23      -5.696 -11.753  -8.544  1.00  0.00           C  
ATOM    377  OE1 GLN A  23      -5.909 -12.113  -7.382  1.00  0.00           O  
ATOM    378  NE2 GLN A  23      -5.148 -12.553  -9.453  1.00  0.00           N  
ATOM    379  H   GLN A  23      -8.704  -9.702 -10.064  1.00  0.00           H  
ATOM    380  HA  GLN A  23      -8.259 -11.441  -7.826  1.00  0.00           H  
ATOM    381 1HB  GLN A  23      -7.213  -8.653  -8.444  1.00  0.00           H  
ATOM    382 2HB  GLN A  23      -6.657  -9.628  -7.091  1.00  0.00           H  
ATOM    383 1HG  GLN A  23      -6.463 -10.420 -10.010  1.00  0.00           H  
ATOM    384 2HG  GLN A  23      -5.139  -9.756  -9.011  1.00  0.00           H  
ATOM    385 1HE2 GLN A  23      -4.892 -13.489  -9.207  1.00  0.00           H  
ATOM    386 2HE2 GLN A  23      -4.991 -12.220 -10.383  1.00  0.00           H  
ATOM    387  N   LEU A  24     -10.088  -8.812  -7.304  1.00  0.00           N  
ATOM    388  CA  LEU A  24     -11.017  -8.192  -6.366  1.00  0.00           C  
ATOM    389  C   LEU A  24     -12.187  -9.122  -6.064  1.00  0.00           C  
ATOM    390  O   LEU A  24     -12.646  -9.199  -4.922  1.00  0.00           O  
ATOM    391  CB  LEU A  24     -11.537  -6.864  -6.924  1.00  0.00           C  
ATOM    392  CG  LEU A  24     -12.268  -5.953  -5.937  1.00  0.00           C  
ATOM    393  CD1 LEU A  24     -11.348  -5.579  -4.780  1.00  0.00           C  
ATOM    394  CD2 LEU A  24     -12.784  -4.704  -6.643  1.00  0.00           C  
ATOM    395  H   LEU A  24     -10.051  -8.475  -8.255  1.00  0.00           H  
ATOM    396  HA  LEU A  24     -10.488  -7.995  -5.435  1.00  0.00           H  
ATOM    397 1HB  LEU A  24     -10.695  -6.301  -7.323  1.00  0.00           H  
ATOM    398 2HB  LEU A  24     -12.225  -7.076  -7.742  1.00  0.00           H  
ATOM    399  HG  LEU A  24     -13.113  -6.489  -5.504  1.00  0.00           H  
ATOM    400 1HD1 LEU A  24     -11.882  -4.930  -4.085  1.00  0.00           H  
ATOM    401 2HD1 LEU A  24     -11.031  -6.483  -4.260  1.00  0.00           H  
ATOM    402 3HD1 LEU A  24     -10.474  -5.056  -5.165  1.00  0.00           H  
ATOM    403 1HD2 LEU A  24     -13.302  -4.068  -5.925  1.00  0.00           H  
ATOM    404 2HD2 LEU A  24     -11.945  -4.157  -7.074  1.00  0.00           H  
ATOM    405 3HD2 LEU A  24     -13.474  -4.993  -7.436  1.00  0.00           H  
ATOM    406  N   LYS A  25     -12.657  -9.854  -7.061  1.00  0.00           N  
ATOM    407  CA  LYS A  25     -13.709 -10.849  -6.872  1.00  0.00           C  
ATOM    408  C   LYS A  25     -13.264 -11.941  -5.903  1.00  0.00           C  
ATOM    409  O   LYS A  25     -14.025 -12.343  -5.020  1.00  0.00           O  
ATOM    410  CB  LYS A  25     -14.110 -11.468  -8.211  1.00  0.00           C  
ATOM    411  CG  LYS A  25     -14.897 -10.532  -9.115  1.00  0.00           C  
ATOM    412  CD  LYS A  25     -15.306 -11.218 -10.412  1.00  0.00           C  
ATOM    413  CE  LYS A  25     -16.014 -10.256 -11.357  1.00  0.00           C  
ATOM    414  NZ  LYS A  25     -16.365 -10.910 -12.652  1.00  0.00           N  
ATOM    415  H   LYS A  25     -12.271  -9.716  -7.984  1.00  0.00           H  
ATOM    416  HA  LYS A  25     -14.581 -10.354  -6.443  1.00  0.00           H  
ATOM    417 1HB  LYS A  25     -13.215 -11.784  -8.748  1.00  0.00           H  
ATOM    418 2HB  LYS A  25     -14.717 -12.356  -8.034  1.00  0.00           H  
ATOM    419 1HG  LYS A  25     -15.795 -10.195  -8.596  1.00  0.00           H  
ATOM    420 2HG  LYS A  25     -14.288  -9.660  -9.354  1.00  0.00           H  
ATOM    421 1HD  LYS A  25     -14.420 -11.613 -10.910  1.00  0.00           H  
ATOM    422 2HD  LYS A  25     -15.976 -12.048 -10.189  1.00  0.00           H  
ATOM    423 1HE  LYS A  25     -16.926  -9.891 -10.888  1.00  0.00           H  
ATOM    424 2HE  LYS A  25     -15.368  -9.402 -11.558  1.00  0.00           H  
ATOM    425 1HZ  LYS A  25     -16.831 -10.243 -13.251  1.00  0.00           H  
ATOM    426 2HZ  LYS A  25     -15.522 -11.237 -13.104  1.00  0.00           H  
ATOM    427 3HZ  LYS A  25     -16.979 -11.693 -12.479  1.00  0.00           H  
ATOM    428  N   GLU A  26     -12.047 -12.436  -6.101  1.00  0.00           N  
ATOM    429  CA  GLU A  26     -11.474 -13.444  -5.214  1.00  0.00           C  
ATOM    430  C   GLU A  26     -11.371 -12.925  -3.783  1.00  0.00           C  
ATOM    431  O   GLU A  26     -11.683 -13.646  -2.832  1.00  0.00           O  
ATOM    432  CB  GLU A  26     -10.095 -13.879  -5.716  1.00  0.00           C  
ATOM    433  CG  GLU A  26      -9.478 -15.015  -4.912  1.00  0.00           C  
ATOM    434  CD  GLU A  26      -8.109 -15.437  -5.421  1.00  0.00           C  
ATOM    435  OE1 GLU A  26      -7.509 -16.372  -4.845  1.00  0.00           O  
ATOM    436  OE2 GLU A  26      -7.633 -14.826  -6.404  1.00  0.00           O  
ATOM    437  H   GLU A  26     -11.504 -12.106  -6.886  1.00  0.00           H  
ATOM    438  HA  GLU A  26     -12.132 -14.313  -5.207  1.00  0.00           H  
ATOM    439 1HB  GLU A  26     -10.171 -14.200  -6.755  1.00  0.00           H  
ATOM    440 2HB  GLU A  26      -9.412 -13.030  -5.684  1.00  0.00           H  
ATOM    441 1HG  GLU A  26      -9.381 -14.700  -3.873  1.00  0.00           H  
ATOM    442 2HG  GLU A  26     -10.148 -15.873  -4.942  1.00  0.00           H  
ATOM    443  N   ALA A  27     -10.836 -11.655  -3.602  1.00  0.00           N  
ATOM    444  CA  ALA A  27     -10.714 -11.024  -2.290  1.00  0.00           C  
ATOM    445  C   ALA A  27     -12.067 -10.951  -1.588  1.00  0.00           C  
ATOM    446  O   ALA A  27     -12.169 -11.234  -0.392  1.00  0.00           O  
ATOM    447  CB  ALA A  27     -10.112  -9.628  -2.424  1.00  0.00           C  
ATOM    448  H   ALA A  27     -10.520 -11.154  -4.420  1.00  0.00           H  
ATOM    449  HA  ALA A  27     -10.050 -11.637  -1.680  1.00  0.00           H  
ATOM    450 1HB  ALA A  27     -10.028  -9.172  -1.438  1.00  0.00           H  
ATOM    451 2HB  ALA A  27      -9.123  -9.700  -2.876  1.00  0.00           H  
ATOM    452 3HB  ALA A  27     -10.754  -9.014  -3.054  1.00  0.00           H  
ATOM    453  N   LYS A  28     -13.209 -10.652  -2.346  1.00  0.00           N  
ATOM    454  CA  LYS A  28     -14.567 -10.567  -1.816  1.00  0.00           C  
ATOM    455  C   LYS A  28     -15.063 -11.934  -1.353  1.00  0.00           C  
ATOM    456  O   LYS A  28     -15.700 -12.047  -0.304  1.00  0.00           O  
ATOM    457  CB  LYS A  28     -15.519  -9.993  -2.866  1.00  0.00           C  
ATOM    458  CG  LYS A  28     -15.343  -8.501  -3.111  1.00  0.00           C  
ATOM    459  CD  LYS A  28     -16.326  -7.986  -4.154  1.00  0.00           C  
ATOM    460  CE  LYS A  28     -16.120  -6.504  -4.434  1.00  0.00           C  
ATOM    461  NZ  LYS A  28     -17.072  -5.997  -5.467  1.00  0.00           N  
ATOM    462  H   LYS A  28     -13.054 -10.487  -3.330  1.00  0.00           H  
ATOM    463  HA  LYS A  28     -14.560  -9.902  -0.952  1.00  0.00           H  
ATOM    464 1HB  LYS A  28     -15.371 -10.511  -3.814  1.00  0.00           H  
ATOM    465 2HB  LYS A  28     -16.550 -10.166  -2.556  1.00  0.00           H  
ATOM    466 1HG  LYS A  28     -15.501  -7.958  -2.179  1.00  0.00           H  
ATOM    467 2HG  LYS A  28     -14.328  -8.306  -3.456  1.00  0.00           H  
ATOM    468 1HD  LYS A  28     -16.196  -8.542  -5.083  1.00  0.00           H  
ATOM    469 2HD  LYS A  28     -17.345  -8.138  -3.800  1.00  0.00           H  
ATOM    470 1HE  LYS A  28     -16.262  -5.937  -3.515  1.00  0.00           H  
ATOM    471 2HE  LYS A  28     -15.101  -6.338  -4.783  1.00  0.00           H  
ATOM    472 1HZ  LYS A  28     -16.905  -5.013  -5.626  1.00  0.00           H  
ATOM    473 2HZ  LYS A  28     -16.935  -6.505  -6.330  1.00  0.00           H  
ATOM    474 3HZ  LYS A  28     -18.020  -6.129  -5.145  1.00  0.00           H  
ATOM    475  N   LYS A  29     -14.794 -12.948  -2.202  1.00  0.00           N  
ATOM    476  CA  LYS A  29     -15.165 -14.314  -1.844  1.00  0.00           C  
ATOM    477  C   LYS A  29     -14.504 -14.739  -0.536  1.00  0.00           C  
ATOM    478  O   LYS A  29     -15.159 -15.304   0.342  1.00  0.00           O  
ATOM    479  CB  LYS A  29     -14.784 -15.285  -2.963  1.00  0.00           C  
ATOM    480  CG  LYS A  29     -15.677 -15.193  -4.192  1.00  0.00           C  
ATOM    481  CD  LYS A  29     -15.275 -16.212  -5.252  1.00  0.00           C  
ATOM    482  CE  LYS A  29     -16.111 -16.064  -6.516  1.00  0.00           C  
ATOM    483  NZ  LYS A  29     -15.685 -17.025  -7.577  1.00  0.00           N  
ATOM    484  H   LYS A  29     -14.338 -12.778  -3.087  1.00  0.00           H  
ATOM    485  HA  LYS A  29     -16.246 -14.353  -1.702  1.00  0.00           H  
ATOM    486 1HB  LYS A  29     -13.757 -15.095  -3.276  1.00  0.00           H  
ATOM    487 2HB  LYS A  29     -14.828 -16.308  -2.588  1.00  0.00           H  
ATOM    488 1HG  LYS A  29     -16.713 -15.374  -3.903  1.00  0.00           H  
ATOM    489 2HG  LYS A  29     -15.606 -14.193  -4.619  1.00  0.00           H  
ATOM    490 1HD  LYS A  29     -14.223 -16.077  -5.506  1.00  0.00           H  
ATOM    491 2HD  LYS A  29     -15.409 -17.219  -4.858  1.00  0.00           H  
ATOM    492 1HE  LYS A  29     -17.160 -16.240  -6.281  1.00  0.00           H  
ATOM    493 2HE  LYS A  29     -16.013 -15.049  -6.900  1.00  0.00           H  
ATOM    494 1HZ  LYS A  29     -16.260 -16.898  -8.398  1.00  0.00           H  
ATOM    495 2HZ  LYS A  29     -14.717 -16.858  -7.815  1.00  0.00           H  
ATOM    496 3HZ  LYS A  29     -15.789 -17.970  -7.237  1.00  0.00           H  
ATOM    497  N   LEU A  30     -13.237 -14.455  -0.380  1.00  0.00           N  
ATOM    498  CA  LEU A  30     -12.470 -14.813   0.808  1.00  0.00           C  
ATOM    499  C   LEU A  30     -12.960 -14.037   2.026  1.00  0.00           C  
ATOM    500  O   LEU A  30     -13.015 -14.579   3.132  1.00  0.00           O  
ATOM    501  CB  LEU A  30     -10.979 -14.545   0.585  1.00  0.00           C  
ATOM    502  CG  LEU A  30     -10.263 -15.476  -0.396  1.00  0.00           C  
ATOM    503  CD1 LEU A  30      -8.891 -14.914  -0.754  1.00  0.00           C  
ATOM    504  CD2 LEU A  30     -10.136 -16.877   0.192  1.00  0.00           C  
ATOM    505  H   LEU A  30     -12.778 -13.961  -1.132  1.00  0.00           H  
ATOM    506  HA  LEU A  30     -12.607 -15.876   1.001  1.00  0.00           H  
ATOM    507 1HB  LEU A  30     -10.861 -13.528   0.214  1.00  0.00           H  
ATOM    508 2HB  LEU A  30     -10.465 -14.623   1.543  1.00  0.00           H  
ATOM    509  HG  LEU A  30     -10.831 -15.533  -1.325  1.00  0.00           H  
ATOM    510 1HD1 LEU A  30      -8.393 -15.587  -1.453  1.00  0.00           H  
ATOM    511 2HD1 LEU A  30      -9.009 -13.934  -1.217  1.00  0.00           H  
ATOM    512 3HD1 LEU A  30      -8.290 -14.820   0.149  1.00  0.00           H  
ATOM    513 1HD2 LEU A  30      -9.625 -17.526  -0.520  1.00  0.00           H  
ATOM    514 2HD2 LEU A  30      -9.563 -16.832   1.118  1.00  0.00           H  
ATOM    515 3HD2 LEU A  30     -11.129 -17.276   0.399  1.00  0.00           H  
ATOM    516  N   LEU A  31     -13.287 -12.740   1.793  1.00  0.00           N  
ATOM    517  CA  LEU A  31     -13.824 -11.900   2.858  1.00  0.00           C  
ATOM    518  C   LEU A  31     -15.123 -12.480   3.406  1.00  0.00           C  
ATOM    519  O   LEU A  31     -15.340 -12.491   4.620  1.00  0.00           O  
ATOM    520  CB  LEU A  31     -14.063 -10.476   2.348  1.00  0.00           C  
ATOM    521  CG  LEU A  31     -14.621  -9.477   3.362  1.00  0.00           C  
ATOM    522  CD1 LEU A  31     -13.667  -9.333   4.544  1.00  0.00           C  
ATOM    523  CD2 LEU A  31     -14.870  -8.126   2.701  1.00  0.00           C  
ATOM    524  H   LEU A  31     -13.159 -12.345   0.872  1.00  0.00           H  
ATOM    525  HA  LEU A  31     -13.097 -11.862   3.668  1.00  0.00           H  
ATOM    526 1HB  LEU A  31     -13.119 -10.075   1.982  1.00  0.00           H  
ATOM    527 2HB  LEU A  31     -14.763 -10.518   1.514  1.00  0.00           H  
ATOM    528  HG  LEU A  31     -15.563  -9.853   3.763  1.00  0.00           H  
ATOM    529 1HD1 LEU A  31     -14.077  -8.619   5.258  1.00  0.00           H  
ATOM    530 2HD1 LEU A  31     -13.542 -10.300   5.031  1.00  0.00           H  
ATOM    531 3HD1 LEU A  31     -12.700  -8.977   4.190  1.00  0.00           H  
ATOM    532 1HD2 LEU A  31     -15.268  -7.428   3.438  1.00  0.00           H  
ATOM    533 2HD2 LEU A  31     -13.933  -7.738   2.302  1.00  0.00           H  
ATOM    534 3HD2 LEU A  31     -15.588  -8.245   1.889  1.00  0.00           H  
ATOM    535  N   GLU A  32     -16.055 -12.948   2.491  1.00  0.00           N  
ATOM    536  CA  GLU A  32     -17.299 -13.591   2.902  1.00  0.00           C  
ATOM    537  C   GLU A  32     -17.027 -14.834   3.744  1.00  0.00           C  
ATOM    538  O   GLU A  32     -17.717 -15.084   4.734  1.00  0.00           O  
ATOM    539  CB  GLU A  32     -18.144 -13.958   1.680  1.00  0.00           C  
ATOM    540  CG  GLU A  32     -18.737 -12.756   0.958  1.00  0.00           C  
ATOM    541  CD  GLU A  32     -19.680 -11.940   1.828  1.00  0.00           C  
ATOM    542  OE1 GLU A  32     -19.474 -10.712   1.959  1.00  0.00           O  
ATOM    543  OE2 GLU A  32     -20.631 -12.533   2.383  1.00  0.00           O  
ATOM    544  H   GLU A  32     -15.861 -12.837   1.506  1.00  0.00           H  
ATOM    545  HA  GLU A  32     -17.864 -12.890   3.518  1.00  0.00           H  
ATOM    546 1HB  GLU A  32     -17.533 -14.514   0.969  1.00  0.00           H  
ATOM    547 2HB  GLU A  32     -18.963 -14.608   1.986  1.00  0.00           H  
ATOM    548 1HG  GLU A  32     -17.926 -12.111   0.622  1.00  0.00           H  
ATOM    549 2HG  GLU A  32     -19.276 -13.104   0.078  1.00  0.00           H  
ATOM    550  N   LYS A  33     -16.029 -15.610   3.245  1.00  0.00           N  
ATOM    551  CA  LYS A  33     -15.611 -16.785   4.004  1.00  0.00           C  
ATOM    552  C   LYS A  33     -15.105 -16.393   5.390  1.00  0.00           C  
ATOM    553  O   LYS A  33     -15.422 -17.053   6.381  1.00  0.00           O  
ATOM    554  CB  LYS A  33     -14.526 -17.554   3.249  1.00  0.00           C  
ATOM    555  CG  LYS A  33     -14.187 -18.906   3.859  1.00  0.00           C  
ATOM    556  CD  LYS A  33     -13.204 -19.680   2.990  1.00  0.00           C  
ATOM    557  CE  LYS A  33     -12.833 -21.016   3.619  1.00  0.00           C  
ATOM    558  NZ  LYS A  33     -11.873 -21.782   2.769  1.00  0.00           N  
ATOM    559  H   LYS A  33     -15.570 -15.400   2.370  1.00  0.00           H  
ATOM    560  HA  LYS A  33     -16.474 -17.438   4.133  1.00  0.00           H  
ATOM    561 1HB  LYS A  33     -14.846 -17.718   2.220  1.00  0.00           H  
ATOM    562 2HB  LYS A  33     -13.613 -16.959   3.217  1.00  0.00           H  
ATOM    563 1HG  LYS A  33     -13.747 -18.760   4.846  1.00  0.00           H  
ATOM    564 2HG  LYS A  33     -15.098 -19.493   3.971  1.00  0.00           H  
ATOM    565 1HD  LYS A  33     -13.649 -19.862   2.011  1.00  0.00           H  
ATOM    566 2HD  LYS A  33     -12.297 -19.091   2.854  1.00  0.00           H  
ATOM    567 1HE  LYS A  33     -12.381 -20.845   4.595  1.00  0.00           H  
ATOM    568 2HE  LYS A  33     -13.733 -21.614   3.760  1.00  0.00           H  
ATOM    569 1HZ  LYS A  33     -11.652 -22.660   3.217  1.00  0.00           H  
ATOM    570 2HZ  LYS A  33     -12.290 -21.961   1.866  1.00  0.00           H  
ATOM    571 3HZ  LYS A  33     -11.027 -21.244   2.647  1.00  0.00           H  
ATOM    572  N   LEU A  34     -14.200 -15.307   5.477  1.00  0.00           N  
ATOM    573  CA  LEU A  34     -13.642 -14.793   6.724  1.00  0.00           C  
ATOM    574  C   LEU A  34     -14.751 -14.356   7.675  1.00  0.00           C  
ATOM    575  O   LEU A  34     -14.693 -14.640   8.874  1.00  0.00           O  
ATOM    576  CB  LEU A  34     -12.700 -13.619   6.446  1.00  0.00           C  
ATOM    577  CG  LEU A  34     -11.976 -13.029   7.657  1.00  0.00           C  
ATOM    578  CD1 LEU A  34     -11.047 -14.068   8.277  1.00  0.00           C  
ATOM    579  CD2 LEU A  34     -11.199 -11.779   7.259  1.00  0.00           C  
ATOM    580  H   LEU A  34     -13.936 -14.873   4.604  1.00  0.00           H  
ATOM    581  HA  LEU A  34     -13.074 -15.590   7.203  1.00  0.00           H  
ATOM    582 1HB  LEU A  34     -11.939 -13.944   5.739  1.00  0.00           H  
ATOM    583 2HB  LEU A  34     -13.274 -12.814   5.986  1.00  0.00           H  
ATOM    584  HG  LEU A  34     -12.705 -12.763   8.423  1.00  0.00           H  
ATOM    585 1HD1 LEU A  34     -10.539 -13.634   9.138  1.00  0.00           H  
ATOM    586 2HD1 LEU A  34     -11.630 -14.932   8.598  1.00  0.00           H  
ATOM    587 3HD1 LEU A  34     -10.309 -14.381   7.540  1.00  0.00           H  
ATOM    588 1HD2 LEU A  34     -10.691 -11.372   8.134  1.00  0.00           H  
ATOM    589 2HD2 LEU A  34     -10.462 -12.036   6.498  1.00  0.00           H  
ATOM    590 3HD2 LEU A  34     -11.888 -11.034   6.861  1.00  0.00           H  
ATOM    591  N   LYS A  35     -15.875 -13.680   7.222  1.00  0.00           N  
ATOM    592  CA  LYS A  35     -17.006 -13.196   8.008  1.00  0.00           C  
ATOM    593  C   LYS A  35     -17.797 -14.356   8.606  1.00  0.00           C  
ATOM    594  O   LYS A  35     -18.327 -14.247   9.714  1.00  0.00           O  
ATOM    595  CB  LYS A  35     -17.923 -12.324   7.150  1.00  0.00           C  
ATOM    596  CG  LYS A  35     -17.352 -10.950   6.832  1.00  0.00           C  
ATOM    597  CD  LYS A  35     -18.336 -10.107   6.031  1.00  0.00           C  
ATOM    598  CE  LYS A  35     -17.781  -8.717   5.748  1.00  0.00           C  
ATOM    599  NZ  LYS A  35     -18.733  -7.895   4.942  1.00  0.00           N  
ATOM    600  H   LYS A  35     -15.868 -13.526   6.224  1.00  0.00           H  
ATOM    601  HA  LYS A  35     -16.622 -12.592   8.831  1.00  0.00           H  
ATOM    602 1HB  LYS A  35     -18.129 -12.831   6.207  1.00  0.00           H  
ATOM    603 2HB  LYS A  35     -18.875 -12.184   7.662  1.00  0.00           H  
ATOM    604 1HG  LYS A  35     -17.117 -10.430   7.761  1.00  0.00           H  
ATOM    605 2HG  LYS A  35     -16.434 -11.062   6.256  1.00  0.00           H  
ATOM    606 1HD  LYS A  35     -18.551 -10.601   5.083  1.00  0.00           H  
ATOM    607 2HD  LYS A  35     -19.267 -10.007   6.588  1.00  0.00           H  
ATOM    608 1HE  LYS A  35     -17.582  -8.206   6.689  1.00  0.00           H  
ATOM    609 2HE  LYS A  35     -16.841  -8.805   5.202  1.00  0.00           H  
ATOM    610 1HZ  LYS A  35     -18.332  -6.983   4.774  1.00  0.00           H  
ATOM    611 2HZ  LYS A  35     -18.910  -8.353   4.059  1.00  0.00           H  
ATOM    612 3HZ  LYS A  35     -19.601  -7.793   5.447  1.00  0.00           H  
ATOM    613  N   LYS A  36     -17.798 -15.451   7.863  1.00  0.00           N  
ATOM    614  CA  LYS A  36     -18.532 -16.636   8.299  1.00  0.00           C  
ATOM    615  C   LYS A  36     -17.794 -17.357   9.424  1.00  0.00           C  
ATOM    616  O   LYS A  36     -18.413 -18.046  10.237  1.00  0.00           O  
ATOM    617  CB  LYS A  36     -18.758 -17.590   7.125  1.00  0.00           C  
ATOM    618  CG  LYS A  36     -19.784 -17.097   6.116  1.00  0.00           C  
ATOM    619  CD  LYS A  36     -20.027 -18.125   5.018  1.00  0.00           C  
ATOM    620  CE  LYS A  36     -21.044 -17.628   4.000  1.00  0.00           C  
ATOM    621  NZ  LYS A  36     -21.250 -18.612   2.896  1.00  0.00           N  
ATOM    622  H   LYS A  36     -17.293 -15.479   6.989  1.00  0.00           H  
ATOM    623  HA  LYS A  36     -19.503 -16.320   8.682  1.00  0.00           H  
ATOM    624 1HB  LYS A  36     -17.816 -17.750   6.599  1.00  0.00           H  
ATOM    625 2HB  LYS A  36     -19.091 -18.557   7.501  1.00  0.00           H  
ATOM    626 1HG  LYS A  36     -20.727 -16.895   6.625  1.00  0.00           H  
ATOM    627 2HG  LYS A  36     -19.431 -16.172   5.661  1.00  0.00           H  
ATOM    628 1HD  LYS A  36     -19.088 -18.338   4.504  1.00  0.00           H  
ATOM    629 2HD  LYS A  36     -20.396 -19.050   5.461  1.00  0.00           H  
ATOM    630 1HE  LYS A  36     -21.997 -17.450   4.496  1.00  0.00           H  
ATOM    631 2HE  LYS A  36     -20.700 -16.686   3.572  1.00  0.00           H  
ATOM    632 1HZ  LYS A  36     -21.929 -18.248   2.242  1.00  0.00           H  
ATOM    633 2HZ  LYS A  36     -20.374 -18.771   2.418  1.00  0.00           H  
ATOM    634 3HZ  LYS A  36     -21.586 -19.484   3.280  1.00  0.00           H  
ATOM    635  N   LEU A  37     -16.452 -17.225   9.494  1.00  0.00           N  
ATOM    636  CA  LEU A  37     -15.578 -17.890  10.454  1.00  0.00           C  
ATOM    637  C   LEU A  37     -15.544 -17.130  11.776  1.00  0.00           C  
ATOM    638  O   LEU A  37     -15.233 -17.706  12.821  1.00  0.00           O  
ATOM    639  CB  LEU A  37     -14.161 -18.020   9.889  1.00  0.00           C  
ATOM    640  CG  LEU A  37     -13.979 -19.010   8.738  1.00  0.00           C  
ATOM    641  CD1 LEU A  37     -12.574 -18.892   8.156  1.00  0.00           C  
ATOM    642  CD2 LEU A  37     -14.251 -20.434   9.208  1.00  0.00           C  
ATOM    643  H   LEU A  37     -16.047 -16.604   8.808  1.00  0.00           H  
ATOM    644  HA  LEU A  37     -15.970 -18.889  10.644  1.00  0.00           H  
ATOM    645 1HB  LEU A  37     -13.838 -17.043   9.532  1.00  0.00           H  
ATOM    646 2HB  LEU A  37     -13.493 -18.329  10.693  1.00  0.00           H  
ATOM    647  HG  LEU A  37     -14.673 -18.765   7.934  1.00  0.00           H  
ATOM    648 1HD1 LEU A  37     -12.458 -19.602   7.337  1.00  0.00           H  
ATOM    649 2HD1 LEU A  37     -12.419 -17.880   7.782  1.00  0.00           H  
ATOM    650 3HD1 LEU A  37     -11.840 -19.109   8.931  1.00  0.00           H  
ATOM    651 1HD2 LEU A  37     -14.117 -21.124   8.374  1.00  0.00           H  
ATOM    652 2HD2 LEU A  37     -13.557 -20.692  10.008  1.00  0.00           H  
ATOM    653 3HD2 LEU A  37     -15.274 -20.506   9.578  1.00  0.00           H  
ATOM    654  N   GLY A  38     -16.251 -15.986  12.062  1.00  0.00           N  
ATOM    655  CA  GLY A  38     -16.328 -15.307  13.345  1.00  0.00           C  
ATOM    656  C   GLY A  38     -16.848 -13.885  13.237  1.00  0.00           C  
ATOM    657  O   GLY A  38     -16.978 -13.348  12.135  1.00  0.00           O  
ATOM    658  H   GLY A  38     -16.757 -15.607  11.274  1.00  0.00           H  
ATOM    659 1HA  GLY A  38     -16.980 -15.868  14.015  1.00  0.00           H  
ATOM    660 2HA  GLY A  38     -15.340 -15.284  13.804  1.00  0.00           H  
ATOM    661  N   ARG A  39     -17.798 -13.308  14.292  1.00  0.00           N  
ATOM    662  CA  ARG A  39     -18.514 -12.044  14.432  1.00  0.00           C  
ATOM    663  C   ARG A  39     -17.550 -10.863  14.396  1.00  0.00           C  
ATOM    664  O   ARG A  39     -16.469 -10.919  14.986  1.00  0.00           O  
ATOM    665  CB  ARG A  39     -19.321 -12.023  15.731  1.00  0.00           C  
ATOM    666  CG  ARG A  39     -20.777 -12.428  15.559  1.00  0.00           C  
ATOM    667  CD  ARG A  39     -21.547 -12.335  16.869  1.00  0.00           C  
ATOM    668  NE  ARG A  39     -22.964 -12.631  16.683  1.00  0.00           N  
ATOM    669  CZ  ARG A  39     -23.878 -12.601  17.649  1.00  0.00           C  
ATOM    670  NH1 ARG A  39     -23.538 -12.286  18.894  1.00  0.00           N  
ATOM    671  NH2 ARG A  39     -25.141 -12.889  17.370  1.00  0.00           N  
ATOM    672  H   ARG A  39     -17.899 -14.012  15.009  1.00  0.00           H  
ATOM    673  HA  ARG A  39     -19.203 -11.942  13.593  1.00  0.00           H  
ATOM    674 1HB  ARG A  39     -18.865 -12.698  16.453  1.00  0.00           H  
ATOM    675 2HB  ARG A  39     -19.296 -11.021  16.159  1.00  0.00           H  
ATOM    676 1HG  ARG A  39     -21.255 -11.769  14.834  1.00  0.00           H  
ATOM    677 2HG  ARG A  39     -20.829 -13.458  15.204  1.00  0.00           H  
ATOM    678 1HD  ARG A  39     -21.138 -13.049  17.583  1.00  0.00           H  
ATOM    679 2HD  ARG A  39     -21.457 -11.327  17.273  1.00  0.00           H  
ATOM    680  HE  ARG A  39     -23.275 -12.877  15.752  1.00  0.00           H  
ATOM    681 1HH1 ARG A  39     -22.577 -12.066  19.115  1.00  0.00           H  
ATOM    682 2HH1 ARG A  39     -24.240 -12.266  19.619  1.00  0.00           H  
ATOM    683 1HH2 ARG A  39     -25.408 -13.131  16.425  1.00  0.00           H  
ATOM    684 2HH2 ARG A  39     -25.837 -12.867  18.101  1.00  0.00           H  
ATOM    685  N   LEU A  40     -17.445 -10.081  13.367  1.00  0.00           N  
ATOM    686  CA  LEU A  40     -17.141  -8.672  13.143  1.00  0.00           C  
ATOM    687  C   LEU A  40     -15.706  -8.354  13.553  1.00  0.00           C  
ATOM    688  O   LEU A  40     -15.466  -7.868  14.660  1.00  0.00           O  
ATOM    689  CB  LEU A  40     -18.115  -7.783  13.921  1.00  0.00           C  
ATOM    690  CG  LEU A  40     -19.174  -7.053  13.094  1.00  0.00           C  
ATOM    691  CD1 LEU A  40     -20.565  -7.325  13.655  1.00  0.00           C  
ATOM    692  CD2 LEU A  40     -18.888  -5.555  13.062  1.00  0.00           C  
ATOM    693  H   LEU A  40     -17.636 -10.675  12.573  1.00  0.00           H  
ATOM    694  HA  LEU A  40     -17.249  -8.460  12.080  1.00  0.00           H  
ATOM    695 1HB  LEU A  40     -18.639  -8.398  14.651  1.00  0.00           H  
ATOM    696 2HB  LEU A  40     -17.542  -7.027  14.458  1.00  0.00           H  
ATOM    697  HG  LEU A  40     -19.167  -7.436  12.073  1.00  0.00           H  
ATOM    698 1HD1 LEU A  40     -21.308  -6.799  13.056  1.00  0.00           H  
ATOM    699 2HD1 LEU A  40     -20.767  -8.396  13.624  1.00  0.00           H  
ATOM    700 3HD1 LEU A  40     -20.616  -6.975  14.685  1.00  0.00           H  
ATOM    701 1HD2 LEU A  40     -19.651  -5.051  12.468  1.00  0.00           H  
ATOM    702 2HD2 LEU A  40     -18.900  -5.160  14.078  1.00  0.00           H  
ATOM    703 3HD2 LEU A  40     -17.908  -5.381  12.617  1.00  0.00           H  
ATOM    704  N   ASP A  41     -14.867  -8.980  12.876  1.00  0.00           N  
ATOM    705  CA  ASP A  41     -13.420  -8.846  13.019  1.00  0.00           C  
ATOM    706  C   ASP A  41     -12.924  -7.548  12.387  1.00  0.00           C  
ATOM    707  O   ASP A  41     -13.353  -7.181  11.291  1.00  0.00           O  
ATOM    708  CB  ASP A  41     -12.706 -10.044  12.391  1.00  0.00           C  
ATOM    709  CG  ASP A  41     -11.254 -10.161  12.821  1.00  0.00           C  
ATOM    710  OD1 ASP A  41     -10.725  -9.216  13.446  1.00  0.00           O  
ATOM    711  OD2 ASP A  41     -10.632 -11.206  12.531  1.00  0.00           O  
ATOM    712  H   ASP A  41     -15.236  -9.619  12.186  1.00  0.00           H  
ATOM    713  HA  ASP A  41     -13.179  -8.815  14.082  1.00  0.00           H  
ATOM    714 1HB  ASP A  41     -13.225 -10.962  12.666  1.00  0.00           H  
ATOM    715 2HB  ASP A  41     -12.742  -9.960  11.304  1.00  0.00           H  
ATOM    716  N   GLN A  42     -12.857  -6.475  13.203  1.00  0.00           N  
ATOM    717  CA  GLN A  42     -12.212  -5.216  12.843  1.00  0.00           C  
ATOM    718  C   GLN A  42     -11.341  -5.380  11.601  1.00  0.00           C  
ATOM    719  O   GLN A  42     -11.301  -4.495  10.744  1.00  0.00           O  
ATOM    720  CB  GLN A  42     -11.371  -4.692  14.008  1.00  0.00           C  
ATOM    721  CG  GLN A  42     -10.841  -3.280  13.797  1.00  0.00           C  
ATOM    722  CD  GLN A  42     -10.081  -2.752  15.000  1.00  0.00           C  
ATOM    723  OE1 GLN A  42      -9.939  -3.444  16.013  1.00  0.00           O  
ATOM    724  NE2 GLN A  42      -9.589  -1.523  14.897  1.00  0.00           N  
ATOM    725  H   GLN A  42     -13.284  -6.566  14.114  1.00  0.00           H  
ATOM    726  HA  GLN A  42     -12.986  -4.483  12.616  1.00  0.00           H  
ATOM    727 1HB  GLN A  42     -11.968  -4.698  14.920  1.00  0.00           H  
ATOM    728 2HB  GLN A  42     -10.520  -5.354  14.169  1.00  0.00           H  
ATOM    729 1HG  GLN A  42     -10.164  -3.281  12.942  1.00  0.00           H  
ATOM    730 2HG  GLN A  42     -11.681  -2.612  13.607  1.00  0.00           H  
ATOM    731 1HE2 GLN A  42      -9.079  -1.122  15.659  1.00  0.00           H  
ATOM    732 2HE2 GLN A  42      -9.728  -0.997  14.058  1.00  0.00           H  
ATOM    733  N   ASP A  43     -10.751  -6.548  11.387  1.00  0.00           N  
ATOM    734  CA  ASP A  43      -9.930  -6.818  10.210  1.00  0.00           C  
ATOM    735  C   ASP A  43     -10.794  -6.975   8.962  1.00  0.00           C  
ATOM    736  O   ASP A  43     -10.425  -6.508   7.882  1.00  0.00           O  
ATOM    737  CB  ASP A  43      -9.082  -8.074  10.425  1.00  0.00           C  
ATOM    738  CG  ASP A  43      -7.939  -7.859  11.400  1.00  0.00           C  
ATOM    739  OD1 ASP A  43      -7.490  -6.704  11.569  1.00  0.00           O  
ATOM    740  OD2 ASP A  43      -7.480  -8.853  12.003  1.00  0.00           O  
ATOM    741  H   ASP A  43     -10.881  -7.277  12.074  1.00  0.00           H  
ATOM    742  HA  ASP A  43      -9.263  -5.970  10.051  1.00  0.00           H  
ATOM    743 1HB  ASP A  43      -9.713  -8.879  10.802  1.00  0.00           H  
ATOM    744 2HB  ASP A  43      -8.668  -8.401   9.471  1.00  0.00           H  
ATOM    745  N   ALA A  44     -11.955  -7.645   9.113  1.00  0.00           N  
ATOM    746  CA  ALA A  44     -12.887  -7.798   7.999  1.00  0.00           C  
ATOM    747  C   ALA A  44     -13.414  -6.444   7.533  1.00  0.00           C  
ATOM    748  O   ALA A  44     -13.553  -6.205   6.331  1.00  0.00           O  
ATOM    749  CB  ALA A  44     -14.047  -8.708   8.397  1.00  0.00           C  
ATOM    750  H   ALA A  44     -12.188  -8.049  10.009  1.00  0.00           H  
ATOM    751  HA  ALA A  44     -12.349  -8.255   7.168  1.00  0.00           H  
ATOM    752 1HB  ALA A  44     -14.733  -8.812   7.556  1.00  0.00           H  
ATOM    753 2HB  ALA A  44     -13.661  -9.689   8.674  1.00  0.00           H  
ATOM    754 3HB  ALA A  44     -14.575  -8.274   9.244  1.00  0.00           H  
ATOM    755  N   LYS A  45     -13.726  -5.524   8.530  1.00  0.00           N  
ATOM    756  CA  LYS A  45     -14.170  -4.174   8.195  1.00  0.00           C  
ATOM    757  C   LYS A  45     -13.091  -3.415   7.428  1.00  0.00           C  
ATOM    758  O   LYS A  45     -13.390  -2.705   6.466  1.00  0.00           O  
ATOM    759  CB  LYS A  45     -14.552  -3.406   9.461  1.00  0.00           C  
ATOM    760  CG  LYS A  45     -15.858  -3.863  10.093  1.00  0.00           C  
ATOM    761  CD  LYS A  45     -16.229  -3.005  11.296  1.00  0.00           C  
ATOM    762  CE  LYS A  45     -17.513  -3.489  11.955  1.00  0.00           C  
ATOM    763  NZ  LYS A  45     -17.865  -2.668  13.151  1.00  0.00           N  
ATOM    764  H   LYS A  45     -13.646  -5.789   9.501  1.00  0.00           H  
ATOM    765  HA  LYS A  45     -15.049  -4.248   7.554  1.00  0.00           H  
ATOM    766 1HB  LYS A  45     -13.761  -3.513  10.204  1.00  0.00           H  
ATOM    767 2HB  LYS A  45     -14.642  -2.344   9.229  1.00  0.00           H  
ATOM    768 1HG  LYS A  45     -16.660  -3.802   9.356  1.00  0.00           H  
ATOM    769 2HG  LYS A  45     -15.763  -4.899  10.415  1.00  0.00           H  
ATOM    770 1HD  LYS A  45     -15.422  -3.037  12.029  1.00  0.00           H  
ATOM    771 2HD  LYS A  45     -16.365  -1.972  10.978  1.00  0.00           H  
ATOM    772 1HE  LYS A  45     -18.331  -3.437  11.238  1.00  0.00           H  
ATOM    773 2HE  LYS A  45     -17.395  -4.528  12.263  1.00  0.00           H  
ATOM    774 1HZ  LYS A  45     -18.720  -3.018  13.561  1.00  0.00           H  
ATOM    775 2HZ  LYS A  45     -17.119  -2.724  13.830  1.00  0.00           H  
ATOM    776 3HZ  LYS A  45     -17.995  -1.706  12.873  1.00  0.00           H  
ATOM    777  N   LYS A  46     -11.866  -3.577   7.907  1.00  0.00           N  
ATOM    778  CA  LYS A  46     -10.746  -2.917   7.242  1.00  0.00           C  
ATOM    779  C   LYS A  46     -10.549  -3.458   5.829  1.00  0.00           C  
ATOM    780  O   LYS A  46     -10.299  -2.694   4.895  1.00  0.00           O  
ATOM    781  CB  LYS A  46      -9.462  -3.089   8.054  1.00  0.00           C  
ATOM    782  CG  LYS A  46      -9.433  -2.285   9.345  1.00  0.00           C  
ATOM    783  CD  LYS A  46      -8.118  -2.471  10.091  1.00  0.00           C  
ATOM    784  CE  LYS A  46      -8.091  -1.672  11.387  1.00  0.00           C  
ATOM    785  NZ  LYS A  46      -6.823  -1.891  12.146  1.00  0.00           N  
ATOM    786  H   LYS A  46     -11.688  -4.147   8.722  1.00  0.00           H  
ATOM    787  HA  LYS A  46     -10.968  -1.852   7.164  1.00  0.00           H  
ATOM    788 1HB  LYS A  46      -9.330  -4.141   8.308  1.00  0.00           H  
ATOM    789 2HB  LYS A  46      -8.606  -2.788   7.449  1.00  0.00           H  
ATOM    790 1HG  LYS A  46      -9.563  -1.226   9.118  1.00  0.00           H  
ATOM    791 2HG  LYS A  46     -10.252  -2.603   9.990  1.00  0.00           H  
ATOM    792 1HD  LYS A  46      -7.978  -3.527  10.324  1.00  0.00           H  
ATOM    793 2HD  LYS A  46      -7.292  -2.144   9.459  1.00  0.00           H  
ATOM    794 1HE  LYS A  46      -8.189  -0.611  11.162  1.00  0.00           H  
ATOM    795 2HE  LYS A  46      -8.932  -1.967  12.014  1.00  0.00           H  
ATOM    796 1HZ  LYS A  46      -6.841  -1.347  12.997  1.00  0.00           H  
ATOM    797 2HZ  LYS A  46      -6.732  -2.871  12.375  1.00  0.00           H  
ATOM    798 3HZ  LYS A  46      -6.037  -1.603  11.580  1.00  0.00           H  
ATOM    799  N   PHE A  47     -10.708  -4.817   5.667  1.00  0.00           N  
ATOM    800  CA  PHE A  47     -10.602  -5.414   4.341  1.00  0.00           C  
ATOM    801  C   PHE A  47     -11.739  -4.941   3.442  1.00  0.00           C  
ATOM    802  O   PHE A  47     -11.527  -4.653   2.263  1.00  0.00           O  
ATOM    803  CB  PHE A  47     -10.608  -6.943   4.435  1.00  0.00           C  
ATOM    804  CG  PHE A  47      -9.287  -7.530   4.852  1.00  0.00           C  
ATOM    805  CD1 PHE A  47      -8.125  -7.230   4.152  1.00  0.00           C  
ATOM    806  CD2 PHE A  47      -9.208  -8.384   5.945  1.00  0.00           C  
ATOM    807  CE1 PHE A  47      -6.901  -7.772   4.536  1.00  0.00           C  
ATOM    808  CE2 PHE A  47      -7.988  -8.930   6.334  1.00  0.00           C  
ATOM    809  CZ  PHE A  47      -6.836  -8.624   5.628  1.00  0.00           C  
ATOM    810  H   PHE A  47     -10.899  -5.412   6.461  1.00  0.00           H  
ATOM    811  HA  PHE A  47      -9.659  -5.097   3.893  1.00  0.00           H  
ATOM    812 1HB  PHE A  47     -11.363  -7.260   5.153  1.00  0.00           H  
ATOM    813 2HB  PHE A  47     -10.878  -7.366   3.468  1.00  0.00           H  
ATOM    814  HD1 PHE A  47      -8.179  -6.561   3.293  1.00  0.00           H  
ATOM    815  HD2 PHE A  47     -10.115  -8.625   6.501  1.00  0.00           H  
ATOM    816  HE1 PHE A  47      -5.998  -7.526   3.978  1.00  0.00           H  
ATOM    817  HE2 PHE A  47      -7.938  -9.599   7.193  1.00  0.00           H  
ATOM    818  HZ  PHE A  47      -5.882  -9.053   5.930  1.00  0.00           H  
ATOM    819  N   GLU A  48     -12.897  -4.883   4.009  1.00  0.00           N  
ATOM    820  CA  GLU A  48     -14.057  -4.403   3.264  1.00  0.00           C  
ATOM    821  C   GLU A  48     -13.837  -2.980   2.756  1.00  0.00           C  
ATOM    822  O   GLU A  48     -14.150  -2.671   1.605  1.00  0.00           O  
ATOM    823  CB  GLU A  48     -15.317  -4.462   4.131  1.00  0.00           C  
ATOM    824  CG  GLU A  48     -16.602  -4.174   3.370  1.00  0.00           C  
ATOM    825  CD  GLU A  48     -17.852  -4.330   4.221  1.00  0.00           C  
ATOM    826  OE1 GLU A  48     -18.974  -4.265   3.670  1.00  0.00           O  
ATOM    827  OE2 GLU A  48     -17.708  -4.519   5.450  1.00  0.00           O  
ATOM    828  H   GLU A  48     -13.014  -5.168   4.971  1.00  0.00           H  
ATOM    829  HA  GLU A  48     -14.202  -5.048   2.396  1.00  0.00           H  
ATOM    830 1HB  GLU A  48     -15.403  -5.451   4.581  1.00  0.00           H  
ATOM    831 2HB  GLU A  48     -15.234  -3.739   4.943  1.00  0.00           H  
ATOM    832 1HG  GLU A  48     -16.565  -3.154   2.989  1.00  0.00           H  
ATOM    833 2HG  GLU A  48     -16.666  -4.849   2.518  1.00  0.00           H  
ATOM    834  N   LYS A  49     -13.426  -2.107   3.633  1.00  0.00           N  
ATOM    835  CA  LYS A  49     -13.130  -0.726   3.262  1.00  0.00           C  
ATOM    836  C   LYS A  49     -12.094  -0.667   2.143  1.00  0.00           C  
ATOM    837  O   LYS A  49     -12.259   0.079   1.176  1.00  0.00           O  
ATOM    838  CB  LYS A  49     -12.635   0.062   4.476  1.00  0.00           C  
ATOM    839  CG  LYS A  49     -12.427   1.546   4.209  1.00  0.00           C  
ATOM    840  CD  LYS A  49     -11.954   2.278   5.458  1.00  0.00           C  
ATOM    841  CE  LYS A  49     -11.684   3.750   5.175  1.00  0.00           C  
ATOM    842  NZ  LYS A  49     -11.189   4.465   6.389  1.00  0.00           N  
ATOM    843  H   LYS A  49     -13.309  -2.394   4.594  1.00  0.00           H  
ATOM    844  HA  LYS A  49     -14.047  -0.262   2.896  1.00  0.00           H  
ATOM    845 1HB  LYS A  49     -13.352  -0.038   5.291  1.00  0.00           H  
ATOM    846 2HB  LYS A  49     -11.688  -0.356   4.820  1.00  0.00           H  
ATOM    847 1HG  LYS A  49     -11.683   1.674   3.422  1.00  0.00           H  
ATOM    848 2HG  LYS A  49     -13.364   1.990   3.874  1.00  0.00           H  
ATOM    849 1HD  LYS A  49     -12.715   2.201   6.235  1.00  0.00           H  
ATOM    850 2HD  LYS A  49     -11.037   1.816   5.825  1.00  0.00           H  
ATOM    851 1HE  LYS A  49     -10.939   3.838   4.385  1.00  0.00           H  
ATOM    852 2HE  LYS A  49     -12.601   4.229   4.833  1.00  0.00           H  
ATOM    853 1HZ  LYS A  49     -11.022   5.436   6.164  1.00  0.00           H  
ATOM    854 2HZ  LYS A  49     -11.882   4.404   7.122  1.00  0.00           H  
ATOM    855 3HZ  LYS A  49     -10.329   4.040   6.703  1.00  0.00           H  
ATOM    856  N   ALA A  50     -10.984  -1.461   2.312  1.00  0.00           N  
ATOM    857  CA  ALA A  50      -9.926  -1.504   1.306  1.00  0.00           C  
ATOM    858  C   ALA A  50     -10.469  -1.970  -0.042  1.00  0.00           C  
ATOM    859  O   ALA A  50     -10.150  -1.388  -1.081  1.00  0.00           O  
ATOM    860  CB  ALA A  50      -8.792  -2.419   1.764  1.00  0.00           C  
ATOM    861  H   ALA A  50     -10.895  -2.026   3.145  1.00  0.00           H  
ATOM    862  HA  ALA A  50      -9.536  -0.494   1.182  1.00  0.00           H  
ATOM    863 1HB  ALA A  50      -8.012  -2.440   1.003  1.00  0.00           H  
ATOM    864 2HB  ALA A  50      -8.377  -2.044   2.699  1.00  0.00           H  
ATOM    865 3HB  ALA A  50      -9.177  -3.426   1.917  1.00  0.00           H  
ATOM    866  N   ILE A  51     -11.303  -2.990  -0.090  1.00  0.00           N  
ATOM    867  CA  ILE A  51     -11.885  -3.548  -1.306  1.00  0.00           C  
ATOM    868  C   ILE A  51     -12.793  -2.513  -1.966  1.00  0.00           C  
ATOM    869  O   ILE A  51     -12.774  -2.350  -3.188  1.00  0.00           O  
ATOM    870  CB  ILE A  51     -12.675  -4.843  -1.011  1.00  0.00           C  
ATOM    871  CG1 ILE A  51     -11.718  -5.977  -0.628  1.00  0.00           C  
ATOM    872  CG2 ILE A  51     -13.537  -5.236  -2.214  1.00  0.00           C  
ATOM    873  CD1 ILE A  51     -12.417  -7.242  -0.150  1.00  0.00           C  
ATOM    874  H   ILE A  51     -11.541  -3.399   0.802  1.00  0.00           H  
ATOM    875  HA  ILE A  51     -11.078  -3.792  -1.995  1.00  0.00           H  
ATOM    876  HB  ILE A  51     -13.323  -4.685  -0.150  1.00  0.00           H  
ATOM    877 1HG1 ILE A  51     -11.098  -6.235  -1.486  1.00  0.00           H  
ATOM    878 2HG1 ILE A  51     -11.052  -5.638   0.166  1.00  0.00           H  
ATOM    879 1HG2 ILE A  51     -14.084  -6.150  -1.986  1.00  0.00           H  
ATOM    880 2HG2 ILE A  51     -14.243  -4.436  -2.433  1.00  0.00           H  
ATOM    881 3HG2 ILE A  51     -12.897  -5.403  -3.081  1.00  0.00           H  
ATOM    882 1HD1 ILE A  51     -11.672  -7.997   0.102  1.00  0.00           H  
ATOM    883 2HD1 ILE A  51     -13.017  -7.015   0.732  1.00  0.00           H  
ATOM    884 3HD1 ILE A  51     -13.063  -7.621  -0.941  1.00  0.00           H  
ATOM    885  N   ARG A  52     -13.570  -1.855  -1.225  1.00  0.00           N  
ATOM    886  CA  ARG A  52     -14.457  -0.816  -1.738  1.00  0.00           C  
ATOM    887  C   ARG A  52     -13.663   0.299  -2.410  1.00  0.00           C  
ATOM    888  O   ARG A  52     -14.044   0.783  -3.478  1.00  0.00           O  
ATOM    889  CB  ARG A  52     -15.318  -0.240  -0.612  1.00  0.00           C  
ATOM    890  CG  ARG A  52     -16.398   0.717  -1.090  1.00  0.00           C  
ATOM    891  CD  ARG A  52     -17.315   1.147   0.047  1.00  0.00           C  
ATOM    892  NE  ARG A  52     -18.309   2.119  -0.400  1.00  0.00           N  
ATOM    893  CZ  ARG A  52     -19.260   2.640   0.370  1.00  0.00           C  
ATOM    894  NH1 ARG A  52     -19.365   2.290   1.647  1.00  0.00           N  
ATOM    895  NH2 ARG A  52     -20.112   3.517  -0.139  1.00  0.00           N  
ATOM    896  H   ARG A  52     -13.574  -2.061  -0.236  1.00  0.00           H  
ATOM    897  HA  ARG A  52     -15.114  -1.261  -2.486  1.00  0.00           H  
ATOM    898 1HB  ARG A  52     -15.801  -1.053  -0.071  1.00  0.00           H  
ATOM    899 2HB  ARG A  52     -14.683   0.292   0.096  1.00  0.00           H  
ATOM    900 1HG  ARG A  52     -15.934   1.609  -1.511  1.00  0.00           H  
ATOM    901 2HG  ARG A  52     -17.005   0.229  -1.853  1.00  0.00           H  
ATOM    902 1HD  ARG A  52     -17.839   0.277   0.440  1.00  0.00           H  
ATOM    903 2HD  ARG A  52     -16.722   1.602   0.840  1.00  0.00           H  
ATOM    904  HE  ARG A  52     -18.273   2.419  -1.365  1.00  0.00           H  
ATOM    905 1HH1 ARG A  52     -18.719   1.622   2.042  1.00  0.00           H  
ATOM    906 2HH1 ARG A  52     -20.091   2.692   2.223  1.00  0.00           H  
ATOM    907 1HH2 ARG A  52     -20.038   3.788  -1.110  1.00  0.00           H  
ATOM    908 2HH2 ARG A  52     -20.835   3.914   0.442  1.00  0.00           H  
ATOM    909  N   GLN A  53     -12.546   0.725  -1.757  1.00  0.00           N  
ATOM    910  CA  GLN A  53     -11.687   1.768  -2.308  1.00  0.00           C  
ATOM    911  C   GLN A  53     -11.087   1.337  -3.644  1.00  0.00           C  
ATOM    912  O   GLN A  53     -11.029   2.127  -4.588  1.00  0.00           O  
ATOM    913  CB  GLN A  53     -10.573   2.123  -1.323  1.00  0.00           C  
ATOM    914  CG  GLN A  53     -11.055   2.897  -0.103  1.00  0.00           C  
ATOM    915  CD  GLN A  53      -9.936   3.215   0.871  1.00  0.00           C  
ATOM    916  OE1 GLN A  53      -8.812   2.721   0.728  1.00  0.00           O  
ATOM    917  NE2 GLN A  53     -10.234   4.041   1.868  1.00  0.00           N  
ATOM    918  H   GLN A  53     -12.306   0.308  -0.869  1.00  0.00           H  
ATOM    919  HA  GLN A  53     -12.292   2.657  -2.484  1.00  0.00           H  
ATOM    920 1HB  GLN A  53     -10.089   1.210  -0.977  1.00  0.00           H  
ATOM    921 2HB  GLN A  53      -9.817   2.723  -1.830  1.00  0.00           H  
ATOM    922 1HG  GLN A  53     -11.494   3.838  -0.433  1.00  0.00           H  
ATOM    923 2HG  GLN A  53     -11.801   2.300   0.422  1.00  0.00           H  
ATOM    924 1HE2 GLN A  53      -9.535   4.286   2.541  1.00  0.00           H  
ATOM    925 2HE2 GLN A  53     -11.157   4.418   1.947  1.00  0.00           H  
ATOM    926  N   VAL A  54     -10.637   0.113  -3.679  1.00  0.00           N  
ATOM    927  CA  VAL A  54     -10.030  -0.428  -4.890  1.00  0.00           C  
ATOM    928  C   VAL A  54     -11.083  -0.540  -5.991  1.00  0.00           C  
ATOM    929  O   VAL A  54     -10.814  -0.217  -7.150  1.00  0.00           O  
ATOM    930  CB  VAL A  54      -9.380  -1.806  -4.632  1.00  0.00           C  
ATOM    931  CG1 VAL A  54      -8.827  -2.394  -5.929  1.00  0.00           C  
ATOM    932  CG2 VAL A  54      -8.277  -1.687  -3.583  1.00  0.00           C  
ATOM    933  H   VAL A  54     -10.707  -0.473  -2.860  1.00  0.00           H  
ATOM    934  HA  VAL A  54      -9.250   0.258  -5.222  1.00  0.00           H  
ATOM    935  HB  VAL A  54     -10.144  -2.496  -4.274  1.00  0.00           H  
ATOM    936 1HG1 VAL A  54      -8.374  -3.365  -5.725  1.00  0.00           H  
ATOM    937 2HG1 VAL A  54      -9.637  -2.517  -6.647  1.00  0.00           H  
ATOM    938 3HG1 VAL A  54      -8.074  -1.723  -6.341  1.00  0.00           H  
ATOM    939 1HG2 VAL A  54      -7.830  -2.666  -3.412  1.00  0.00           H  
ATOM    940 2HG2 VAL A  54      -7.512  -0.995  -3.936  1.00  0.00           H  
ATOM    941 3HG2 VAL A  54      -8.701  -1.314  -2.650  1.00  0.00           H  
ATOM    942  N   GLU A  55     -12.192  -0.945  -5.685  1.00  0.00           N  
ATOM    943  CA  GLU A  55     -13.303  -1.057  -6.626  1.00  0.00           C  
ATOM    944  C   GLU A  55     -13.642   0.297  -7.243  1.00  0.00           C  
ATOM    945  O   GLU A  55     -13.883   0.392  -8.448  1.00  0.00           O  
ATOM    946  CB  GLU A  55     -14.536  -1.644  -5.935  1.00  0.00           C  
ATOM    947  CG  GLU A  55     -15.651  -2.034  -6.894  1.00  0.00           C  
ATOM    948  CD  GLU A  55     -16.832  -2.698  -6.204  1.00  0.00           C  
ATOM    949  OE1 GLU A  55     -17.648  -3.352  -6.892  1.00  0.00           O  
ATOM    950  OE2 GLU A  55     -16.942  -2.563  -4.965  1.00  0.00           O  
ATOM    951  H   GLU A  55     -12.334  -1.214  -4.722  1.00  0.00           H  
ATOM    952  HA  GLU A  55     -13.006  -1.726  -7.434  1.00  0.00           H  
ATOM    953 1HB  GLU A  55     -14.249  -2.531  -5.369  1.00  0.00           H  
ATOM    954 2HB  GLU A  55     -14.936  -0.919  -5.226  1.00  0.00           H  
ATOM    955 1HG  GLU A  55     -16.005  -1.140  -7.406  1.00  0.00           H  
ATOM    956 2HG  GLU A  55     -15.250  -2.714  -7.644  1.00  0.00           H  
ATOM    957  N   LYS A  56     -13.843   1.306  -6.454  1.00  0.00           N  
ATOM    958  CA  LYS A  56     -14.125   2.658  -6.930  1.00  0.00           C  
ATOM    959  C   LYS A  56     -13.064   3.123  -7.924  1.00  0.00           C  
ATOM    960  O   LYS A  56     -13.388   3.732  -8.945  1.00  0.00           O  
ATOM    961  CB  LYS A  56     -14.206   3.634  -5.755  1.00  0.00           C  
ATOM    962  CG  LYS A  56     -15.473   3.497  -4.923  1.00  0.00           C  
ATOM    963  CD  LYS A  56     -15.528   4.539  -3.813  1.00  0.00           C  
ATOM    964  CE  LYS A  56     -16.753   4.351  -2.929  1.00  0.00           C  
ATOM    965  NZ  LYS A  56     -16.780   5.333  -1.804  1.00  0.00           N  
ATOM    966  H   LYS A  56     -13.799   1.134  -5.460  1.00  0.00           H  
ATOM    967  HA  LYS A  56     -15.087   2.650  -7.443  1.00  0.00           H  
ATOM    968 1HB  LYS A  56     -13.350   3.482  -5.096  1.00  0.00           H  
ATOM    969 2HB  LYS A  56     -14.155   4.657  -6.128  1.00  0.00           H  
ATOM    970 1HG  LYS A  56     -16.346   3.620  -5.566  1.00  0.00           H  
ATOM    971 2HG  LYS A  56     -15.509   2.504  -4.477  1.00  0.00           H  
ATOM    972 1HD  LYS A  56     -14.632   4.461  -3.196  1.00  0.00           H  
ATOM    973 2HD  LYS A  56     -15.561   5.536  -4.251  1.00  0.00           H  
ATOM    974 1HE  LYS A  56     -17.655   4.474  -3.527  1.00  0.00           H  
ATOM    975 2HE  LYS A  56     -16.752   3.342  -2.516  1.00  0.00           H  
ATOM    976 1HZ  LYS A  56     -17.604   5.178  -1.241  1.00  0.00           H  
ATOM    977 2HZ  LYS A  56     -15.955   5.214  -1.233  1.00  0.00           H  
ATOM    978 3HZ  LYS A  56     -16.799   6.272  -2.176  1.00  0.00           H  
ATOM    979  N   ARG A  57     -11.850   2.759  -7.698  1.00  0.00           N  
ATOM    980  CA  ARG A  57     -10.732   3.147  -8.552  1.00  0.00           C  
ATOM    981  C   ARG A  57     -10.791   2.425  -9.893  1.00  0.00           C  
ATOM    982  O   ARG A  57     -10.498   3.015 -10.935  1.00  0.00           O  
ATOM    983  CB  ARG A  57      -9.399   2.857  -7.858  1.00  0.00           C  
ATOM    984  CG  ARG A  57      -8.189   3.415  -8.591  1.00  0.00           C  
ATOM    985  CD  ARG A  57      -6.917   3.275  -7.766  1.00  0.00           C  
ATOM    986  NE  ARG A  57      -5.732   3.638  -8.538  1.00  0.00           N  
ATOM    987  CZ  ARG A  57      -4.507   3.759  -8.035  1.00  0.00           C  
ATOM    988  NH1 ARG A  57      -4.281   3.548  -6.743  1.00  0.00           N  
ATOM    989  NH2 ARG A  57      -3.500   4.095  -8.828  1.00  0.00           N  
ATOM    990  H   ARG A  57     -11.674   2.179  -6.890  1.00  0.00           H  
ATOM    991  HA  ARG A  57     -10.798   4.218  -8.744  1.00  0.00           H  
ATOM    992 1HB  ARG A  57      -9.412   3.280  -6.854  1.00  0.00           H  
ATOM    993 2HB  ARG A  57      -9.268   1.780  -7.758  1.00  0.00           H  
ATOM    994 1HG  ARG A  57      -8.051   2.876  -9.528  1.00  0.00           H  
ATOM    995 2HG  ARG A  57      -8.347   4.474  -8.801  1.00  0.00           H  
ATOM    996 1HD  ARG A  57      -6.974   3.929  -6.896  1.00  0.00           H  
ATOM    997 2HD  ARG A  57      -6.809   2.242  -7.437  1.00  0.00           H  
ATOM    998  HE  ARG A  57      -5.850   3.810  -9.528  1.00  0.00           H  
ATOM    999 1HH1 ARG A  57      -5.044   3.293  -6.132  1.00  0.00           H  
ATOM   1000 2HH1 ARG A  57      -3.347   3.643  -6.372  1.00  0.00           H  
ATOM   1001 1HH2 ARG A  57      -3.664   4.258  -9.812  1.00  0.00           H  
ATOM   1002 2HH2 ARG A  57      -2.569   4.188  -8.450  1.00  0.00           H  
ATOM   1003  N   LEU A  58     -11.109   1.238  -9.925  1.00  0.00           N  
ATOM   1004  CA  LEU A  58     -11.120   0.427 -11.137  1.00  0.00           C  
ATOM   1005  C   LEU A  58     -12.281   0.822 -12.044  1.00  0.00           C  
ATOM   1006  O   LEU A  58     -12.209   0.647 -13.263  1.00  0.00           O  
ATOM   1007  CB  LEU A  58     -11.214  -1.060 -10.786  1.00  0.00           C  
ATOM   1008  CG  LEU A  58      -9.954  -1.699 -10.200  1.00  0.00           C  
ATOM   1009  CD1 LEU A  58     -10.233  -3.141  -9.789  1.00  0.00           C  
ATOM   1010  CD2 LEU A  58      -8.806  -1.636 -11.202  1.00  0.00           C  
ATOM   1011  H   LEU A  58     -11.376   0.815  -9.048  1.00  0.00           H  
ATOM   1012  HA  LEU A  58     -10.189   0.599 -11.677  1.00  0.00           H  
ATOM   1013 1HB  LEU A  58     -12.015  -1.196 -10.061  1.00  0.00           H  
ATOM   1014 2HB  LEU A  58     -11.471  -1.615 -11.688  1.00  0.00           H  
ATOM   1015  HG  LEU A  58      -9.663  -1.166  -9.295  1.00  0.00           H  
ATOM   1016 1HD1 LEU A  58      -9.327  -3.583  -9.374  1.00  0.00           H  
ATOM   1017 2HD1 LEU A  58     -11.022  -3.159  -9.037  1.00  0.00           H  
ATOM   1018 3HD1 LEU A  58     -10.548  -3.713 -10.661  1.00  0.00           H  
ATOM   1019 1HD2 LEU A  58      -7.918  -2.095 -10.767  1.00  0.00           H  
ATOM   1020 2HD2 LEU A  58      -9.085  -2.173 -12.109  1.00  0.00           H  
ATOM   1021 3HD2 LEU A  58      -8.594  -0.595 -11.447  1.00  0.00           H  
ATOM   1022  N   ARG A  59     -13.337   1.388 -11.554  1.00  0.00           N  
ATOM   1023  CA  ARG A  59     -14.516   1.803 -12.308  1.00  0.00           C  
ATOM   1024  C   ARG A  59     -14.310   3.179 -12.932  1.00  0.00           C  
ATOM   1025  O   ARG A  59     -15.012   3.550 -13.875  1.00  0.00           O  
ATOM   1026  CB  ARG A  59     -15.753   1.816 -11.408  1.00  0.00           C  
ATOM   1027  CG  ARG A  59     -16.198   0.435 -10.953  1.00  0.00           C  
ATOM   1028  CD  ARG A  59     -17.447   0.502 -10.085  1.00  0.00           C  
ATOM   1029  NE  ARG A  59     -17.784  -0.802  -9.524  1.00  0.00           N  
ATOM   1030  CZ  ARG A  59     -18.857  -1.052  -8.777  1.00  0.00           C  
ATOM   1031  NH1 ARG A  59     -19.721  -0.086  -8.487  1.00  0.00           N  
ATOM   1032  NH2 ARG A  59     -19.067  -2.277  -8.317  1.00  0.00           N  
ATOM   1033  H   ARG A  59     -13.312   1.543 -10.556  1.00  0.00           H  
ATOM   1034  HA  ARG A  59     -14.680   1.088 -13.115  1.00  0.00           H  
ATOM   1035 1HB  ARG A  59     -15.552   2.416 -10.522  1.00  0.00           H  
ATOM   1036 2HB  ARG A  59     -16.584   2.283 -11.938  1.00  0.00           H  
ATOM   1037 1HG  ARG A  59     -16.419  -0.181 -11.825  1.00  0.00           H  
ATOM   1038 2HG  ARG A  59     -15.402  -0.031 -10.372  1.00  0.00           H  
ATOM   1039 1HD  ARG A  59     -17.281   1.197  -9.262  1.00  0.00           H  
ATOM   1040 2HD  ARG A  59     -18.289   0.845 -10.685  1.00  0.00           H  
ATOM   1041  HE  ARG A  59     -17.158  -1.572  -9.716  1.00  0.00           H  
ATOM   1042 1HH1 ARG A  59     -19.567   0.850  -8.834  1.00  0.00           H  
ATOM   1043 2HH1 ARG A  59     -20.531  -0.287  -7.919  1.00  0.00           H  
ATOM   1044 1HH2 ARG A  59     -18.414  -3.017  -8.534  1.00  0.00           H  
ATOM   1045 2HH2 ARG A  59     -19.879  -2.471  -7.750  1.00  0.00           H  
ATOM   1046  N   SER A  60     -13.312   3.992 -12.509  1.00  0.00           N  
ATOM   1047  CA  SER A  60     -13.020   5.329 -13.017  1.00  0.00           C  
ATOM   1048  C   SER A  60     -12.045   5.275 -14.188  1.00  0.00           C  
ATOM   1049  O   SER A  60     -12.140   6.078 -15.119  1.00  0.00           O  
ATOM   1050  CB  SER A  60     -12.448   6.211 -11.906  1.00  0.00           C  
ATOM   1051  OG  SER A  60     -13.295   6.203 -10.770  1.00  0.00           O  
ATOM   1052  H   SER A  60     -12.735   3.608 -11.774  1.00  0.00           H  
ATOM   1053  HA  SER A  60     -13.950   5.775 -13.372  1.00  0.00           H  
ATOM   1054 1HB  SER A  60     -11.458   5.851 -11.629  1.00  0.00           H  
ATOM   1055 2HB  SER A  60     -12.334   7.230 -12.273  1.00  0.00           H  
ATOM   1056  HG  SER A  60     -14.032   5.630 -10.994  1.00  0.00           H  
TER                                                                             
ATOM   1058  N   VAL B  61      15.964 -10.392 -22.491  1.00  0.00           N  
ATOM   1059  CA  VAL B  61      16.223  -9.013 -22.890  1.00  0.00           C  
ATOM   1060  C   VAL B  61      16.392  -8.139 -21.650  1.00  0.00           C  
ATOM   1061  O   VAL B  61      15.610  -8.237 -20.702  1.00  0.00           O  
ATOM   1062  CB  VAL B  61      15.091  -8.458 -23.783  1.00  0.00           C  
ATOM   1063  CG1 VAL B  61      15.379  -7.013 -24.184  1.00  0.00           C  
ATOM   1064  CG2 VAL B  61      14.911  -9.334 -25.022  1.00  0.00           C  
ATOM   1065  H   VAL B  61      16.679 -11.090 -22.640  1.00  0.00           H  
ATOM   1066  HA  VAL B  61      17.151  -8.987 -23.463  1.00  0.00           H  
ATOM   1067  HB  VAL B  61      14.162  -8.448 -23.212  1.00  0.00           H  
ATOM   1068 1HG1 VAL B  61      14.569  -6.641 -24.812  1.00  0.00           H  
ATOM   1069 2HG1 VAL B  61      15.456  -6.396 -23.289  1.00  0.00           H  
ATOM   1070 3HG1 VAL B  61      16.316  -6.969 -24.738  1.00  0.00           H  
ATOM   1071 1HG2 VAL B  61      14.110  -8.930 -25.640  1.00  0.00           H  
ATOM   1072 2HG2 VAL B  61      15.839  -9.350 -25.595  1.00  0.00           H  
ATOM   1073 3HG2 VAL B  61      14.656 -10.349 -24.716  1.00  0.00           H  
ATOM   1074  N   SER B  62      17.632  -7.355 -21.590  1.00  0.00           N  
ATOM   1075  CA  SER B  62      17.863  -6.414 -20.499  1.00  0.00           C  
ATOM   1076  C   SER B  62      17.260  -5.048 -20.810  1.00  0.00           C  
ATOM   1077  O   SER B  62      17.396  -4.543 -21.926  1.00  0.00           O  
ATOM   1078  CB  SER B  62      19.360  -6.268 -20.223  1.00  0.00           C  
ATOM   1079  OG  SER B  62      19.928  -7.515 -19.859  1.00  0.00           O  
ATOM   1080  H   SER B  62      18.337  -7.461 -22.306  1.00  0.00           H  
ATOM   1081  HA  SER B  62      17.380  -6.800 -19.601  1.00  0.00           H  
ATOM   1082 1HB  SER B  62      19.858  -5.882 -21.112  1.00  0.00           H  
ATOM   1083 2HB  SER B  62      19.513  -5.546 -19.422  1.00  0.00           H  
ATOM   1084  HG  SER B  62      19.208  -8.150 -19.879  1.00  0.00           H  
ATOM   1085  N   PHE B  63      16.571  -4.412 -19.814  1.00  0.00           N  
ATOM   1086  CA  PHE B  63      15.987  -3.087 -19.986  1.00  0.00           C  
ATOM   1087  C   PHE B  63      15.958  -2.332 -18.662  1.00  0.00           C  
ATOM   1088  O   PHE B  63      16.149  -2.925 -17.599  1.00  0.00           O  
ATOM   1089  CB  PHE B  63      14.571  -3.193 -20.561  1.00  0.00           C  
ATOM   1090  CG  PHE B  63      13.646  -4.053 -19.743  1.00  0.00           C  
ATOM   1091  CD1 PHE B  63      13.545  -5.417 -19.988  1.00  0.00           C  
ATOM   1092  CD2 PHE B  63      12.878  -3.498 -18.728  1.00  0.00           C  
ATOM   1093  CE1 PHE B  63      12.690  -6.217 -19.233  1.00  0.00           C  
ATOM   1094  CE2 PHE B  63      12.022  -4.290 -17.969  1.00  0.00           C  
ATOM   1095  CZ  PHE B  63      11.928  -5.649 -18.223  1.00  0.00           C  
ATOM   1096  H   PHE B  63      16.467  -4.884 -18.927  1.00  0.00           H  
ATOM   1097  HA  PHE B  63      16.606  -2.524 -20.687  1.00  0.00           H  
ATOM   1098 1HB  PHE B  63      14.133  -2.198 -20.635  1.00  0.00           H  
ATOM   1099 2HB  PHE B  63      14.617  -3.606 -21.568  1.00  0.00           H  
ATOM   1100  HD1 PHE B  63      14.146  -5.861 -20.782  1.00  0.00           H  
ATOM   1101  HD2 PHE B  63      12.951  -2.428 -18.528  1.00  0.00           H  
ATOM   1102  HE1 PHE B  63      12.622  -7.285 -19.437  1.00  0.00           H  
ATOM   1103  HE2 PHE B  63      11.425  -3.842 -17.175  1.00  0.00           H  
ATOM   1104  HZ  PHE B  63      11.256  -6.269 -17.632  1.00  0.00           H  
ATOM   1105  N   PRO B  64      15.807  -0.888 -18.832  1.00  0.00           N  
ATOM   1106  CA  PRO B  64      15.885  -0.033 -17.645  1.00  0.00           C  
ATOM   1107  C   PRO B  64      14.777  -0.322 -16.635  1.00  0.00           C  
ATOM   1108  O   PRO B  64      13.678  -0.730 -17.019  1.00  0.00           O  
ATOM   1109  CB  PRO B  64      15.747   1.379 -18.218  1.00  0.00           C  
ATOM   1110  CG  PRO B  64      16.181   1.257 -19.643  1.00  0.00           C  
ATOM   1111  CD  PRO B  64      15.820  -0.115 -20.136  1.00  0.00           C  
ATOM   1112  HA  PRO B  64      16.866  -0.167 -17.167  1.00  0.00           H  
ATOM   1113 1HB  PRO B  64      14.707   1.724 -18.122  1.00  0.00           H  
ATOM   1114 2HB  PRO B  64      16.372   2.080 -17.646  1.00  0.00           H  
ATOM   1115 1HG  PRO B  64      15.693   2.029 -20.256  1.00  0.00           H  
ATOM   1116 2HG  PRO B  64      17.265   1.424 -19.726  1.00  0.00           H  
ATOM   1117 1HD  PRO B  64      14.834  -0.083 -20.622  1.00  0.00           H  
ATOM   1118 2HD  PRO B  64      16.588  -0.466 -20.841  1.00  0.00           H  
ATOM   1119  N   ALA B  65      15.051  -0.081 -15.325  1.00  0.00           N  
ATOM   1120  CA  ALA B  65      14.121  -0.249 -14.211  1.00  0.00           C  
ATOM   1121  C   ALA B  65      12.993   0.776 -14.280  1.00  0.00           C  
ATOM   1122  O   ALA B  65      13.194   1.900 -14.747  1.00  0.00           O  
ATOM   1123  CB  ALA B  65      14.859  -0.135 -12.880  1.00  0.00           C  
ATOM   1124  H   ALA B  65      15.990   0.242 -15.138  1.00  0.00           H  
ATOM   1125  HA  ALA B  65      13.679  -1.243 -14.286  1.00  0.00           H  
ATOM   1126 1HB  ALA B  65      14.152  -0.262 -12.060  1.00  0.00           H  
ATOM   1127 2HB  ALA B  65      15.626  -0.908 -12.822  1.00  0.00           H  
ATOM   1128 3HB  ALA B  65      15.327   0.846 -12.806  1.00  0.00           H  
ATOM   1129  N   SER B  66      11.775   0.397 -13.950  1.00  0.00           N  
ATOM   1130  CA  SER B  66      10.620   1.264 -13.742  1.00  0.00           C  
ATOM   1131  C   SER B  66       9.929   0.957 -12.418  1.00  0.00           C  
ATOM   1132  O   SER B  66       9.947  -0.184 -11.952  1.00  0.00           O  
ATOM   1133  CB  SER B  66       9.624   1.117 -14.893  1.00  0.00           C  
ATOM   1134  OG  SER B  66       9.053  -0.180 -14.901  1.00  0.00           O  
ATOM   1135  H   SER B  66      11.667  -0.601 -13.838  1.00  0.00           H  
ATOM   1136  HA  SER B  66      10.965   2.298 -13.710  1.00  0.00           H  
ATOM   1137 1HB  SER B  66       8.838   1.865 -14.792  1.00  0.00           H  
ATOM   1138 2HB  SER B  66      10.132   1.302 -15.839  1.00  0.00           H  
ATOM   1139  HG  SER B  66       9.448  -0.648 -14.161  1.00  0.00           H  
ATOM   1140  N   VAL B  67       9.441   1.950 -11.742  1.00  0.00           N  
ATOM   1141  CA  VAL B  67       8.806   1.765 -10.442  1.00  0.00           C  
ATOM   1142  C   VAL B  67       7.584   2.675 -10.329  1.00  0.00           C  
ATOM   1143  O   VAL B  67       7.595   3.803 -10.825  1.00  0.00           O  
ATOM   1144  CB  VAL B  67       9.789   2.048  -9.284  1.00  0.00           C  
ATOM   1145  CG1 VAL B  67      10.238   3.508  -9.301  1.00  0.00           C  
ATOM   1146  CG2 VAL B  67       9.149   1.697  -7.942  1.00  0.00           C  
ATOM   1147  H   VAL B  67       9.504   2.880 -12.131  1.00  0.00           H  
ATOM   1148  HA  VAL B  67       8.477   0.728 -10.362  1.00  0.00           H  
ATOM   1149  HB  VAL B  67      10.685   1.443  -9.424  1.00  0.00           H  
ATOM   1150 1HG1 VAL B  67      10.930   3.686  -8.477  1.00  0.00           H  
ATOM   1151 2HG1 VAL B  67      10.736   3.724 -10.246  1.00  0.00           H  
ATOM   1152 3HG1 VAL B  67       9.370   4.157  -9.190  1.00  0.00           H  
ATOM   1153 1HG2 VAL B  67       9.855   1.902  -7.138  1.00  0.00           H  
ATOM   1154 2HG2 VAL B  67       8.251   2.298  -7.799  1.00  0.00           H  
ATOM   1155 3HG2 VAL B  67       8.883   0.640  -7.931  1.00  0.00           H  
ATOM   1156  N   GLN B  68       6.565   2.158  -9.730  1.00  0.00           N  
ATOM   1157  CA  GLN B  68       5.350   2.908  -9.432  1.00  0.00           C  
ATOM   1158  C   GLN B  68       4.842   2.596  -8.027  1.00  0.00           C  
ATOM   1159  O   GLN B  68       4.924   1.453  -7.571  1.00  0.00           O  
ATOM   1160  CB  GLN B  68       4.262   2.603 -10.463  1.00  0.00           C  
ATOM   1161  CG  GLN B  68       4.581   3.112 -11.862  1.00  0.00           C  
ATOM   1162  CD  GLN B  68       3.468   2.835 -12.855  1.00  0.00           C  
ATOM   1163  OE1 GLN B  68       2.729   1.854 -12.722  1.00  0.00           O  
ATOM   1164  NE2 GLN B  68       3.341   3.697 -13.859  1.00  0.00           N  
ATOM   1165  H   GLN B  68       6.623   1.187  -9.459  1.00  0.00           H  
ATOM   1166  HA  GLN B  68       5.581   3.972  -9.476  1.00  0.00           H  
ATOM   1167 1HB  GLN B  68       4.107   1.526 -10.520  1.00  0.00           H  
ATOM   1168 2HB  GLN B  68       3.322   3.053 -10.144  1.00  0.00           H  
ATOM   1169 1HG  GLN B  68       4.736   4.190 -11.819  1.00  0.00           H  
ATOM   1170 2HG  GLN B  68       5.485   2.619 -12.220  1.00  0.00           H  
ATOM   1171 1HE2 GLN B  68       2.624   3.565 -14.545  1.00  0.00           H  
ATOM   1172 2HE2 GLN B  68       3.962   4.478 -13.930  1.00  0.00           H  
ATOM   1173  N   LEU B  69       4.307   3.624  -7.375  1.00  0.00           N  
ATOM   1174  CA  LEU B  69       3.677   3.459  -6.070  1.00  0.00           C  
ATOM   1175  C   LEU B  69       2.184   3.760  -6.146  1.00  0.00           C  
ATOM   1176  O   LEU B  69       1.754   4.594  -6.946  1.00  0.00           O  
ATOM   1177  CB  LEU B  69       4.341   4.370  -5.034  1.00  0.00           C  
ATOM   1178  CG  LEU B  69       5.815   4.093  -4.734  1.00  0.00           C  
ATOM   1179  CD1 LEU B  69       6.385   5.181  -3.830  1.00  0.00           C  
ATOM   1180  CD2 LEU B  69       5.982   2.718  -4.096  1.00  0.00           C  
ATOM   1181  H   LEU B  69       4.338   4.542  -7.794  1.00  0.00           H  
ATOM   1182  HA  LEU B  69       3.802   2.424  -5.754  1.00  0.00           H  
ATOM   1183 1HB  LEU B  69       4.267   5.400  -5.379  1.00  0.00           H  
ATOM   1184 2HB  LEU B  69       3.795   4.283  -4.094  1.00  0.00           H  
ATOM   1185  HG  LEU B  69       6.387   4.124  -5.662  1.00  0.00           H  
ATOM   1186 1HD1 LEU B  69       7.435   4.971  -3.625  1.00  0.00           H  
ATOM   1187 2HD1 LEU B  69       6.300   6.148  -4.326  1.00  0.00           H  
ATOM   1188 3HD1 LEU B  69       5.830   5.203  -2.893  1.00  0.00           H  
ATOM   1189 1HD2 LEU B  69       7.038   2.538  -3.890  1.00  0.00           H  
ATOM   1190 2HD2 LEU B  69       5.419   2.679  -3.163  1.00  0.00           H  
ATOM   1191 3HD2 LEU B  69       5.610   1.953  -4.777  1.00  0.00           H  
ATOM   1192  N   HIS B  70       1.398   3.043  -5.278  1.00  0.00           N  
ATOM   1193  CA  HIS B  70      -0.042   3.255  -5.186  1.00  0.00           C  
ATOM   1194  C   HIS B  70      -0.437   3.761  -3.803  1.00  0.00           C  
ATOM   1195  O   HIS B  70       0.359   3.697  -2.863  1.00  0.00           O  
ATOM   1196  CB  HIS B  70      -0.795   1.963  -5.507  1.00  0.00           C  
ATOM   1197  CG  HIS B  70      -0.435   1.372  -6.833  1.00  0.00           C  
ATOM   1198  ND1 HIS B  70      -1.192   1.571  -7.967  1.00  0.00           N  
ATOM   1199  CD2 HIS B  70       0.606   0.589  -7.204  1.00  0.00           C  
ATOM   1200  CE1 HIS B  70      -0.632   0.933  -8.981  1.00  0.00           C  
ATOM   1201  NE2 HIS B  70       0.461   0.330  -8.545  1.00  0.00           N  
ATOM   1202  H   HIS B  70       1.832   2.349  -4.687  1.00  0.00           H  
ATOM   1203  HA  HIS B  70      -0.345   4.012  -5.908  1.00  0.00           H  
ATOM   1204 1HB  HIS B  70      -0.590   1.221  -4.735  1.00  0.00           H  
ATOM   1205 2HB  HIS B  70      -1.867   2.155  -5.499  1.00  0.00           H  
ATOM   1206  HD2 HIS B  70       1.409   0.231  -6.559  1.00  0.00           H  
ATOM   1207  HE1 HIS B  70      -1.007   0.908 -10.004  1.00  0.00           H  
ATOM   1208  HE2 HIS B  70       1.089  -0.230  -9.103  1.00  0.00           H  
ATOM   1209  N   THR B  71      -1.626   4.305  -3.798  1.00  0.00           N  
ATOM   1210  CA  THR B  71      -2.125   4.863  -2.546  1.00  0.00           C  
ATOM   1211  C   THR B  71      -2.071   3.823  -1.431  1.00  0.00           C  
ATOM   1212  O   THR B  71      -2.402   2.655  -1.648  1.00  0.00           O  
ATOM   1213  CB  THR B  71      -3.568   5.379  -2.701  1.00  0.00           C  
ATOM   1214  OG1 THR B  71      -3.608   6.362  -3.743  1.00  0.00           O  
ATOM   1215  CG2 THR B  71      -4.068   6.009  -1.405  1.00  0.00           C  
ATOM   1216  H   THR B  71      -2.206   4.352  -4.623  1.00  0.00           H  
ATOM   1217  HA  THR B  71      -1.490   5.703  -2.264  1.00  0.00           H  
ATOM   1218  HB  THR B  71      -4.224   4.550  -2.966  1.00  0.00           H  
ATOM   1219  HG1 THR B  71      -2.727   6.476  -4.108  1.00  0.00           H  
ATOM   1220 1HG2 THR B  71      -5.089   6.364  -1.543  1.00  0.00           H  
ATOM   1221 2HG2 THR B  71      -4.047   5.266  -0.608  1.00  0.00           H  
ATOM   1222 3HG2 THR B  71      -3.426   6.847  -1.137  1.00  0.00           H  
ATOM   1223  N   ALA B  72      -1.633   4.272  -0.239  1.00  0.00           N  
ATOM   1224  CA  ALA B  72      -1.536   3.400   0.929  1.00  0.00           C  
ATOM   1225  C   ALA B  72      -2.904   2.841   1.311  1.00  0.00           C  
ATOM   1226  O   ALA B  72      -3.914   3.544   1.229  1.00  0.00           O  
ATOM   1227  CB  ALA B  72      -0.924   4.154   2.107  1.00  0.00           C  
ATOM   1228  H   ALA B  72      -1.364   5.242  -0.153  1.00  0.00           H  
ATOM   1229  HA  ALA B  72      -0.889   2.561   0.673  1.00  0.00           H  
ATOM   1230 1HB  ALA B  72      -0.859   3.490   2.969  1.00  0.00           H  
ATOM   1231 2HB  ALA B  72       0.074   4.500   1.839  1.00  0.00           H  
ATOM   1232 3HB  ALA B  72      -1.549   5.010   2.355  1.00  0.00           H  
ATOM   1233  N   VAL B  73      -2.991   1.665   1.721  1.00  0.00           N  
ATOM   1234  CA  VAL B  73      -4.247   1.010   2.073  1.00  0.00           C  
ATOM   1235  C   VAL B  73      -4.134   0.389   3.463  1.00  0.00           C  
ATOM   1236  O   VAL B  73      -3.082  -0.139   3.831  1.00  0.00           O  
ATOM   1237  CB  VAL B  73      -4.634  -0.069   1.037  1.00  0.00           C  
ATOM   1238  CG1 VAL B  73      -4.979   0.571  -0.307  1.00  0.00           C  
ATOM   1239  CG2 VAL B  73      -3.503  -1.083   0.875  1.00  0.00           C  
ATOM   1240  H   VAL B  73      -2.126   1.150   1.808  1.00  0.00           H  
ATOM   1241  HA  VAL B  73      -5.037   1.762   2.091  1.00  0.00           H  
ATOM   1242  HB  VAL B  73      -5.532  -0.584   1.380  1.00  0.00           H  
ATOM   1243 1HG1 VAL B  73      -5.249  -0.207  -1.022  1.00  0.00           H  
ATOM   1244 2HG1 VAL B  73      -5.819   1.254  -0.180  1.00  0.00           H  
ATOM   1245 3HG1 VAL B  73      -4.116   1.122  -0.680  1.00  0.00           H  
ATOM   1246 1HG2 VAL B  73      -3.792  -1.836   0.143  1.00  0.00           H  
ATOM   1247 2HG2 VAL B  73      -2.602  -0.572   0.535  1.00  0.00           H  
ATOM   1248 3HG2 VAL B  73      -3.307  -1.565   1.833  1.00  0.00           H  
ATOM   1249  N   GLU B  74      -5.229   0.647   4.200  1.00  0.00           N  
ATOM   1250  CA  GLU B  74      -5.296   0.094   5.550  1.00  0.00           C  
ATOM   1251  C   GLU B  74      -6.013  -1.253   5.560  1.00  0.00           C  
ATOM   1252  O   GLU B  74      -7.198  -1.334   5.229  1.00  0.00           O  
ATOM   1253  CB  GLU B  74      -5.999   1.071   6.496  1.00  0.00           C  
ATOM   1254  CG  GLU B  74      -5.998   0.625   7.952  1.00  0.00           C  
ATOM   1255  CD  GLU B  74      -6.701   1.604   8.879  1.00  0.00           C  
ATOM   1256  OE1 GLU B  74      -6.609   1.439  10.117  1.00  0.00           O  
ATOM   1257  OE2 GLU B  74      -7.348   2.543   8.364  1.00  0.00           O  
ATOM   1258  H   GLU B  74      -5.999   1.204   3.858  1.00  0.00           H  
ATOM   1259  HA  GLU B  74      -4.279  -0.067   5.909  1.00  0.00           H  
ATOM   1260 1HB  GLU B  74      -5.514   2.046   6.438  1.00  0.00           H  
ATOM   1261 2HB  GLU B  74      -7.034   1.201   6.181  1.00  0.00           H  
ATOM   1262 1HG  GLU B  74      -6.494  -0.342   8.025  1.00  0.00           H  
ATOM   1263 2HG  GLU B  74      -4.968   0.500   8.282  1.00  0.00           H  
ATOM   1264  N   MET B  75      -5.315  -2.244   5.849  1.00  0.00           N  
ATOM   1265  CA  MET B  75      -5.863  -3.580   6.071  1.00  0.00           C  
ATOM   1266  C   MET B  75      -5.427  -4.128   7.426  1.00  0.00           C  
ATOM   1267  O   MET B  75      -5.523  -3.436   8.441  1.00  0.00           O  
ATOM   1268  CB  MET B  75      -5.427  -4.532   4.956  1.00  0.00           C  
ATOM   1269  CG  MET B  75      -5.916  -4.125   3.576  1.00  0.00           C  
ATOM   1270  SD  MET B  75      -5.267  -5.215   2.250  1.00  0.00           S  
ATOM   1271  CE  MET B  75      -3.579  -4.566   2.101  1.00  0.00           C  
ATOM   1272  H   MET B  75      -4.318  -2.101   5.931  1.00  0.00           H  
ATOM   1273  HA  MET B  75      -6.951  -3.513   6.065  1.00  0.00           H  
ATOM   1274 1HB  MET B  75      -4.340  -4.586   4.929  1.00  0.00           H  
ATOM   1275 2HB  MET B  75      -5.800  -5.535   5.167  1.00  0.00           H  
ATOM   1276 1HG  MET B  75      -7.005  -4.160   3.551  1.00  0.00           H  
ATOM   1277 2HG  MET B  75      -5.603  -3.102   3.366  1.00  0.00           H  
ATOM   1278 1HE  MET B  75      -3.042  -5.122   1.332  1.00  0.00           H  
ATOM   1279 2HE  MET B  75      -3.617  -3.511   1.827  1.00  0.00           H  
ATOM   1280 3HE  MET B  75      -3.062  -4.675   3.055  1.00  0.00           H  
ATOM   1281  N   HIS B  76      -4.998  -5.425   7.462  1.00  0.00           N  
ATOM   1282  CA  HIS B  76      -4.458  -5.928   8.720  1.00  0.00           C  
ATOM   1283  C   HIS B  76      -3.120  -5.273   9.046  1.00  0.00           C  
ATOM   1284  O   HIS B  76      -2.780  -5.095  10.218  1.00  0.00           O  
ATOM   1285  CB  HIS B  76      -4.298  -7.448   8.665  1.00  0.00           C  
ATOM   1286  CG  HIS B  76      -3.734  -8.039   9.918  1.00  0.00           C  
ATOM   1287  ND1 HIS B  76      -2.395  -7.965  10.237  1.00  0.00           N  
ATOM   1288  CD2 HIS B  76      -4.330  -8.710  10.932  1.00  0.00           C  
ATOM   1289  CE1 HIS B  76      -2.192  -8.569  11.397  1.00  0.00           C  
ATOM   1290  NE2 HIS B  76      -3.350  -9.029  11.839  1.00  0.00           N  
ATOM   1291  H   HIS B  76      -5.039  -6.041   6.663  1.00  0.00           H  
ATOM   1292  HA  HIS B  76      -5.144  -5.689   9.532  1.00  0.00           H  
ATOM   1293 1HB  HIS B  76      -5.268  -7.910   8.476  1.00  0.00           H  
ATOM   1294 2HB  HIS B  76      -3.642  -7.715   7.837  1.00  0.00           H  
ATOM   1295  HD2 HIS B  76      -5.390  -8.953  11.013  1.00  0.00           H  
ATOM   1296  HE1 HIS B  76      -1.232  -8.670  11.904  1.00  0.00           H  
ATOM   1297  HE2 HIS B  76      -3.495  -9.533  12.702  1.00  0.00           H  
ATOM   1298  N   HIS B  77      -2.377  -4.865   8.085  1.00  0.00           N  
ATOM   1299  CA  HIS B  77      -1.219  -3.979   8.059  1.00  0.00           C  
ATOM   1300  C   HIS B  77      -1.409  -2.853   7.048  1.00  0.00           C  
ATOM   1301  O   HIS B  77      -2.153  -3.004   6.077  1.00  0.00           O  
ATOM   1302  CB  HIS B  77       0.052  -4.767   7.734  1.00  0.00           C  
ATOM   1303  CG  HIS B  77       0.304  -5.910   8.665  1.00  0.00           C  
ATOM   1304  ND1 HIS B  77      -0.020  -7.211   8.350  1.00  0.00           N  
ATOM   1305  CD2 HIS B  77       0.851  -5.944   9.903  1.00  0.00           C  
ATOM   1306  CE1 HIS B  77       0.318  -7.999   9.357  1.00  0.00           C  
ATOM   1307  NE2 HIS B  77       0.849  -7.254  10.312  1.00  0.00           N  
ATOM   1308  H   HIS B  77      -2.708  -5.267   7.220  1.00  0.00           H  
ATOM   1309  HA  HIS B  77      -1.091  -3.519   9.038  1.00  0.00           H  
ATOM   1310 1HB  HIS B  77      -0.013  -5.161   6.719  1.00  0.00           H  
ATOM   1311 2HB  HIS B  77       0.913  -4.100   7.771  1.00  0.00           H  
ATOM   1312  HD2 HIS B  77       1.223  -5.090  10.469  1.00  0.00           H  
ATOM   1313  HE1 HIS B  77       0.183  -9.080   9.394  1.00  0.00           H  
ATOM   1314  HE2 HIS B  77       1.197  -7.590  11.199  1.00  0.00           H  
ATOM   1315  N   TRP B  78      -0.874  -1.728   7.466  1.00  0.00           N  
ATOM   1316  CA  TRP B  78      -0.809  -0.727   6.406  1.00  0.00           C  
ATOM   1317  C   TRP B  78       0.083  -1.200   5.264  1.00  0.00           C  
ATOM   1318  O   TRP B  78       1.045  -1.940   5.485  1.00  0.00           O  
ATOM   1319  CB  TRP B  78      -0.292   0.606   6.955  1.00  0.00           C  
ATOM   1320  CG  TRP B  78      -1.338   1.423   7.653  1.00  0.00           C  
ATOM   1321  CD1 TRP B  78      -1.670   1.379   8.978  1.00  0.00           C  
ATOM   1322  CD2 TRP B  78      -2.192   2.405   7.057  1.00  0.00           C  
ATOM   1323  NE1 TRP B  78      -2.679   2.276   9.243  1.00  0.00           N  
ATOM   1324  CE2 TRP B  78      -3.018   2.917   8.082  1.00  0.00           C  
ATOM   1325  CE3 TRP B  78      -2.339   2.902   5.755  1.00  0.00           C  
ATOM   1326  CZ2 TRP B  78      -3.977   3.904   7.845  1.00  0.00           C  
ATOM   1327  CZ3 TRP B  78      -3.294   3.884   5.521  1.00  0.00           C  
ATOM   1328  CH2 TRP B  78      -4.100   4.373   6.562  1.00  0.00           C  
ATOM   1329  H   TRP B  78      -0.524  -1.495   8.385  1.00  0.00           H  
ATOM   1330  HA  TRP B  78      -1.814  -0.574   6.012  1.00  0.00           H  
ATOM   1331 1HB  TRP B  78       0.519   0.419   7.660  1.00  0.00           H  
ATOM   1332 2HB  TRP B  78       0.115   1.202   6.139  1.00  0.00           H  
ATOM   1333  HD1 TRP B  78      -1.204   0.728   9.716  1.00  0.00           H  
ATOM   1334  HE1 TRP B  78      -3.102   2.436  10.146  1.00  0.00           H  
ATOM   1335  HE3 TRP B  78      -1.716   2.528   4.944  1.00  0.00           H  
ATOM   1336  HZ2 TRP B  78      -4.611   4.299   8.639  1.00  0.00           H  
ATOM   1337  HZ3 TRP B  78      -3.403   4.266   4.506  1.00  0.00           H  
ATOM   1338  HH2 TRP B  78      -4.840   5.143   6.342  1.00  0.00           H  
ATOM   1339  N   CYS B  79      -0.268  -0.797   4.089  1.00  0.00           N  
ATOM   1340  CA  CYS B  79       0.496  -1.262   2.937  1.00  0.00           C  
ATOM   1341  C   CYS B  79       0.619  -0.165   1.886  1.00  0.00           C  
ATOM   1342  O   CYS B  79      -0.379   0.448   1.504  1.00  0.00           O  
ATOM   1343  CB  CYS B  79      -0.158  -2.499   2.323  1.00  0.00           C  
ATOM   1344  SG  CYS B  79       0.655  -3.082   0.820  1.00  0.00           S  
ATOM   1345  H   CYS B  79      -1.049  -0.174   3.942  1.00  0.00           H  
ATOM   1346  HA  CYS B  79       1.499  -1.529   3.272  1.00  0.00           H  
ATOM   1347 1HB  CYS B  79      -0.153  -3.312   3.050  1.00  0.00           H  
ATOM   1348 2HB  CYS B  79      -1.198  -2.280   2.084  1.00  0.00           H  
ATOM   1349  N   ILE B  80       1.856   0.097   1.491  1.00  0.00           N  
ATOM   1350  CA  ILE B  80       2.105   0.909   0.305  1.00  0.00           C  
ATOM   1351  C   ILE B  80       2.433   0.005  -0.880  1.00  0.00           C  
ATOM   1352  O   ILE B  80       3.556  -0.491  -0.998  1.00  0.00           O  
ATOM   1353  CB  ILE B  80       3.250   1.919   0.543  1.00  0.00           C  
ATOM   1354  CG1 ILE B  80       2.939   2.804   1.755  1.00  0.00           C  
ATOM   1355  CG2 ILE B  80       3.489   2.768  -0.709  1.00  0.00           C  
ATOM   1356  CD1 ILE B  80       4.087   3.717   2.165  1.00  0.00           C  
ATOM   1357  H   ILE B  80       2.641  -0.266   2.012  1.00  0.00           H  
ATOM   1358  HA  ILE B  80       1.200   1.469   0.073  1.00  0.00           H  
ATOM   1359  HB  ILE B  80       4.166   1.380   0.784  1.00  0.00           H  
ATOM   1360 1HG1 ILE B  80       2.071   3.426   1.538  1.00  0.00           H  
ATOM   1361 2HG1 ILE B  80       2.685   2.175   2.609  1.00  0.00           H  
ATOM   1362 1HG2 ILE B  80       4.298   3.473  -0.521  1.00  0.00           H  
ATOM   1363 2HG2 ILE B  80       3.759   2.120  -1.542  1.00  0.00           H  
ATOM   1364 3HG2 ILE B  80       2.580   3.316  -0.956  1.00  0.00           H  
ATOM   1365 1HD1 ILE B  80       3.789   4.310   3.030  1.00  0.00           H  
ATOM   1366 2HD1 ILE B  80       4.958   3.113   2.422  1.00  0.00           H  
ATOM   1367 3HD1 ILE B  80       4.336   4.381   1.339  1.00  0.00           H  
ATOM   1368  N   PRO B  81       1.406  -0.212  -1.725  1.00  0.00           N  
ATOM   1369  CA  PRO B  81       1.623  -1.113  -2.858  1.00  0.00           C  
ATOM   1370  C   PRO B  81       2.563  -0.525  -3.909  1.00  0.00           C  
ATOM   1371  O   PRO B  81       2.537   0.683  -4.158  1.00  0.00           O  
ATOM   1372  CB  PRO B  81       0.217  -1.305  -3.431  1.00  0.00           C  
ATOM   1373  CG  PRO B  81      -0.704  -0.892  -2.328  1.00  0.00           C  
ATOM   1374  CD  PRO B  81      -0.031   0.182  -1.522  1.00  0.00           C  
ATOM   1375  HA  PRO B  81       2.029  -2.067  -2.489  1.00  0.00           H  
ATOM   1376 1HB  PRO B  81       0.093  -0.692  -4.336  1.00  0.00           H  
ATOM   1377 2HB  PRO B  81       0.073  -2.354  -3.731  1.00  0.00           H  
ATOM   1378 1HG  PRO B  81      -1.654  -0.525  -2.744  1.00  0.00           H  
ATOM   1379 2HG  PRO B  81      -0.948  -1.756  -1.693  1.00  0.00           H  
ATOM   1380 1HD  PRO B  81      -0.275   1.167  -1.947  1.00  0.00           H  
ATOM   1381 2HD  PRO B  81      -0.363   0.118  -0.475  1.00  0.00           H  
ATOM   1382  N   PHE B  82       3.361  -1.414  -4.507  1.00  0.00           N  
ATOM   1383  CA  PHE B  82       4.265  -0.936  -5.547  1.00  0.00           C  
ATOM   1384  C   PHE B  82       4.379  -1.955  -6.675  1.00  0.00           C  
ATOM   1385  O   PHE B  82       4.059  -3.131  -6.490  1.00  0.00           O  
ATOM   1386  CB  PHE B  82       5.650  -0.642  -4.963  1.00  0.00           C  
ATOM   1387  CG  PHE B  82       6.338  -1.852  -4.391  1.00  0.00           C  
ATOM   1388  CD1 PHE B  82       6.295  -2.112  -3.027  1.00  0.00           C  
ATOM   1389  CD2 PHE B  82       7.027  -2.729  -5.218  1.00  0.00           C  
ATOM   1390  CE1 PHE B  82       6.930  -3.232  -2.494  1.00  0.00           C  
ATOM   1391  CE2 PHE B  82       7.665  -3.850  -4.693  1.00  0.00           C  
ATOM   1392  CZ  PHE B  82       7.616  -4.099  -3.331  1.00  0.00           C  
ATOM   1393  H   PHE B  82       3.361  -2.395  -4.268  1.00  0.00           H  
ATOM   1394  HA  PHE B  82       3.859  -0.012  -5.961  1.00  0.00           H  
ATOM   1395 1HB  PHE B  82       6.290  -0.222  -5.738  1.00  0.00           H  
ATOM   1396 2HB  PHE B  82       5.561   0.103  -4.174  1.00  0.00           H  
ATOM   1397  HD1 PHE B  82       5.756  -1.428  -2.371  1.00  0.00           H  
ATOM   1398  HD2 PHE B  82       7.066  -2.532  -6.290  1.00  0.00           H  
ATOM   1399  HE1 PHE B  82       6.886  -3.424  -1.422  1.00  0.00           H  
ATOM   1400  HE2 PHE B  82       8.203  -4.531  -5.352  1.00  0.00           H  
ATOM   1401  HZ  PHE B  82       8.117  -4.974  -2.919  1.00  0.00           H  
ATOM   1402  N   SER B  83       4.748  -1.454  -7.868  1.00  0.00           N  
ATOM   1403  CA  SER B  83       5.115  -2.265  -9.025  1.00  0.00           C  
ATOM   1404  C   SER B  83       6.501  -1.896  -9.541  1.00  0.00           C  
ATOM   1405  O   SER B  83       6.812  -0.715  -9.713  1.00  0.00           O  
ATOM   1406  CB  SER B  83       4.085  -2.100 -10.143  1.00  0.00           C  
ATOM   1407  OG  SER B  83       2.804  -2.531  -9.714  1.00  0.00           O  
ATOM   1408  H   SER B  83       4.766  -0.447  -7.947  1.00  0.00           H  
ATOM   1409  HA  SER B  83       5.135  -3.313  -8.721  1.00  0.00           H  
ATOM   1410 1HB  SER B  83       4.040  -1.054 -10.445  1.00  0.00           H  
ATOM   1411 2HB  SER B  83       4.396  -2.678 -11.012  1.00  0.00           H  
ATOM   1412  HG  SER B  83       2.914  -2.824  -8.806  1.00  0.00           H  
ATOM   1413  N   VAL B  84       7.286  -2.962  -9.744  1.00  0.00           N  
ATOM   1414  CA  VAL B  84       8.633  -2.711 -10.246  1.00  0.00           C  
ATOM   1415  C   VAL B  84       8.913  -3.613 -11.446  1.00  0.00           C  
ATOM   1416  O   VAL B  84       8.469  -4.763 -11.483  1.00  0.00           O  
ATOM   1417  CB  VAL B  84       9.699  -2.935  -9.150  1.00  0.00           C  
ATOM   1418  CG1 VAL B  84       9.513  -1.941  -8.005  1.00  0.00           C  
ATOM   1419  CG2 VAL B  84       9.636  -4.370  -8.632  1.00  0.00           C  
ATOM   1420  H   VAL B  84       6.995  -3.913  -9.569  1.00  0.00           H  
ATOM   1421  HA  VAL B  84       8.693  -1.671 -10.570  1.00  0.00           H  
ATOM   1422  HB  VAL B  84      10.686  -2.748  -9.573  1.00  0.00           H  
ATOM   1423 1HG1 VAL B  84      10.274  -2.116  -7.244  1.00  0.00           H  
ATOM   1424 2HG1 VAL B  84       9.609  -0.925  -8.386  1.00  0.00           H  
ATOM   1425 3HG1 VAL B  84       8.525  -2.073  -7.565  1.00  0.00           H  
ATOM   1426 1HG2 VAL B  84      10.393  -4.512  -7.861  1.00  0.00           H  
ATOM   1427 2HG2 VAL B  84       8.649  -4.562  -8.211  1.00  0.00           H  
ATOM   1428 3HG2 VAL B  84       9.821  -5.062  -9.454  1.00  0.00           H  
ATOM   1429  N   ASP B  85       9.512  -3.087 -12.429  1.00  0.00           N  
ATOM   1430  CA  ASP B  85       9.910  -3.819 -13.628  1.00  0.00           C  
ATOM   1431  C   ASP B  85      11.369  -3.539 -13.983  1.00  0.00           C  
ATOM   1432  O   ASP B  85      11.939  -2.538 -13.544  1.00  0.00           O  
ATOM   1433  CB  ASP B  85       9.003  -3.454 -14.805  1.00  0.00           C  
ATOM   1434  CG  ASP B  85       8.955  -4.533 -15.873  1.00  0.00           C  
ATOM   1435  OD1 ASP B  85       9.572  -5.604 -15.686  1.00  0.00           O  
ATOM   1436  OD2 ASP B  85       8.297  -4.308 -16.911  1.00  0.00           O  
ATOM   1437  H   ASP B  85       9.719  -2.101 -12.363  1.00  0.00           H  
ATOM   1438  HA  ASP B  85       9.811  -4.887 -13.430  1.00  0.00           H  
ATOM   1439 1HB  ASP B  85       7.990  -3.277 -14.443  1.00  0.00           H  
ATOM   1440 2HB  ASP B  85       9.354  -2.528 -15.261  1.00  0.00           H  
ATOM   1441  N   GLY B  86      11.936  -4.443 -14.686  1.00  0.00           N  
ATOM   1442  CA  GLY B  86      13.316  -4.282 -15.114  1.00  0.00           C  
ATOM   1443  C   GLY B  86      14.045  -5.602 -15.286  1.00  0.00           C  
ATOM   1444  O   GLY B  86      13.674  -6.606 -14.675  1.00  0.00           O  
ATOM   1445  H   GLY B  86      11.433  -5.278 -14.951  1.00  0.00           H  
ATOM   1446 1HA  GLY B  86      13.343  -3.742 -16.061  1.00  0.00           H  
ATOM   1447 2HA  GLY B  86      13.855  -3.678 -14.385  1.00  0.00           H  
ATOM   1448  N   GLN B  87      15.000  -5.587 -16.229  1.00  0.00           N  
ATOM   1449  CA  GLN B  87      15.880  -6.728 -16.456  1.00  0.00           C  
ATOM   1450  C   GLN B  87      17.308  -6.273 -16.743  1.00  0.00           C  
ATOM   1451  O   GLN B  87      17.544  -5.507 -17.679  1.00  0.00           O  
ATOM   1452  CB  GLN B  87      15.359  -7.586 -17.611  1.00  0.00           C  
ATOM   1453  CG  GLN B  87      16.121  -8.891 -17.799  1.00  0.00           C  
ATOM   1454  CD  GLN B  87      15.961  -9.839 -16.624  1.00  0.00           C  
ATOM   1455  OE1 GLN B  87      15.041  -9.694 -15.814  1.00  0.00           O  
ATOM   1456  NE2 GLN B  87      16.858 -10.814 -16.524  1.00  0.00           N  
ATOM   1457  H   GLN B  87      15.111  -4.760 -16.797  1.00  0.00           H  
ATOM   1458  HA  GLN B  87      15.898  -7.336 -15.552  1.00  0.00           H  
ATOM   1459 1HB  GLN B  87      14.309  -7.826 -17.441  1.00  0.00           H  
ATOM   1460 2HB  GLN B  87      15.419  -7.020 -18.541  1.00  0.00           H  
ATOM   1461 1HG  GLN B  87      15.748  -9.392 -18.692  1.00  0.00           H  
ATOM   1462 2HG  GLN B  87      17.182  -8.667 -17.912  1.00  0.00           H  
ATOM   1463 1HE2 GLN B  87      16.803 -11.470 -15.770  1.00  0.00           H  
ATOM   1464 2HE2 GLN B  87      17.589 -10.894 -17.202  1.00  0.00           H  
ATOM   1465  N   PRO B  88      18.341  -6.702 -15.803  1.00  0.00           N  
ATOM   1466  CA  PRO B  88      18.110  -7.547 -14.629  1.00  0.00           C  
ATOM   1467  C   PRO B  88      17.171  -6.901 -13.613  1.00  0.00           C  
ATOM   1468  O   PRO B  88      16.938  -5.691 -13.663  1.00  0.00           O  
ATOM   1469  CB  PRO B  88      19.512  -7.723 -14.040  1.00  0.00           C  
ATOM   1470  CG  PRO B  88      20.441  -7.302 -15.133  1.00  0.00           C  
ATOM   1471  CD  PRO B  88      19.713  -6.347 -16.035  1.00  0.00           C  
ATOM   1472  HA  PRO B  88      17.698  -8.514 -14.954  1.00  0.00           H  
ATOM   1473 1HB  PRO B  88      19.620  -7.108 -13.135  1.00  0.00           H  
ATOM   1474 2HB  PRO B  88      19.664  -8.769 -13.737  1.00  0.00           H  
ATOM   1475 1HG  PRO B  88      21.337  -6.826 -14.708  1.00  0.00           H  
ATOM   1476 2HG  PRO B  88      20.786  -8.181 -15.698  1.00  0.00           H  
ATOM   1477 1HD  PRO B  88      19.932  -5.313 -15.729  1.00  0.00           H  
ATOM   1478 2HD  PRO B  88      20.023  -6.517 -17.077  1.00  0.00           H  
ATOM   1479  N   ALA B  89      16.492  -7.796 -12.806  1.00  0.00           N  
ATOM   1480  CA  ALA B  89      15.596  -7.290 -11.769  1.00  0.00           C  
ATOM   1481  C   ALA B  89      16.298  -6.255 -10.894  1.00  0.00           C  
ATOM   1482  O   ALA B  89      17.408  -6.492 -10.411  1.00  0.00           O  
ATOM   1483  CB  ALA B  89      15.073  -8.440 -10.911  1.00  0.00           C  
ATOM   1484  H   ALA B  89      16.602  -8.794 -12.917  1.00  0.00           H  
ATOM   1485  HA  ALA B  89      14.753  -6.803 -12.258  1.00  0.00           H  
ATOM   1486 1HB  ALA B  89      14.407  -8.047 -10.143  1.00  0.00           H  
ATOM   1487 2HB  ALA B  89      14.527  -9.144 -11.539  1.00  0.00           H  
ATOM   1488 3HB  ALA B  89      15.910  -8.951 -10.438  1.00  0.00           H  
ATOM   1489  N   PRO B  90      15.654  -5.065 -10.718  1.00  0.00           N  
ATOM   1490  CA  PRO B  90      16.260  -3.953  -9.981  1.00  0.00           C  
ATOM   1491  C   PRO B  90      16.385  -4.234  -8.486  1.00  0.00           C  
ATOM   1492  O   PRO B  90      15.562  -4.957  -7.919  1.00  0.00           O  
ATOM   1493  CB  PRO B  90      15.297  -2.792 -10.240  1.00  0.00           C  
ATOM   1494  CG  PRO B  90      13.978  -3.443 -10.507  1.00  0.00           C  
ATOM   1495  CD  PRO B  90      14.225  -4.776 -11.152  1.00  0.00           C  
ATOM   1496  HA  PRO B  90      17.253  -3.739 -10.402  1.00  0.00           H  
ATOM   1497 1HB  PRO B  90      15.269  -2.125  -9.366  1.00  0.00           H  
ATOM   1498 2HB  PRO B  90      15.651  -2.192 -11.091  1.00  0.00           H  
ATOM   1499 1HG  PRO B  90      13.418  -3.566  -9.568  1.00  0.00           H  
ATOM   1500 2HG  PRO B  90      13.365  -2.805 -11.161  1.00  0.00           H  
ATOM   1501 1HD  PRO B  90      13.510  -5.513 -10.757  1.00  0.00           H  
ATOM   1502 2HD  PRO B  90      14.122  -4.681 -12.243  1.00  0.00           H  
ATOM   1503  N   SER B  91      17.453  -3.779  -7.869  1.00  0.00           N  
ATOM   1504  CA  SER B  91      17.546  -3.702  -6.414  1.00  0.00           C  
ATOM   1505  C   SER B  91      16.669  -2.582  -5.863  1.00  0.00           C  
ATOM   1506  O   SER B  91      16.477  -1.557  -6.519  1.00  0.00           O  
ATOM   1507  CB  SER B  91      18.996  -3.486  -5.980  1.00  0.00           C  
ATOM   1508  OG  SER B  91      19.493  -2.256  -6.481  1.00  0.00           O  
ATOM   1509  H   SER B  91      18.236  -3.473  -8.429  1.00  0.00           H  
ATOM   1510  HA  SER B  91      17.194  -4.645  -5.994  1.00  0.00           H  
ATOM   1511 1HB  SER B  91      19.055  -3.491  -4.892  1.00  0.00           H  
ATOM   1512 2HB  SER B  91      19.611  -4.308  -6.345  1.00  0.00           H  
ATOM   1513  HG  SER B  91      18.772  -1.862  -6.978  1.00  0.00           H  
ATOM   1514  N   LEU B  92      16.088  -2.812  -4.678  1.00  0.00           N  
ATOM   1515  CA  LEU B  92      15.138  -1.846  -4.138  1.00  0.00           C  
ATOM   1516  C   LEU B  92      15.678  -1.205  -2.864  1.00  0.00           C  
ATOM   1517  O   LEU B  92      16.325  -1.873  -2.055  1.00  0.00           O  
ATOM   1518  CB  LEU B  92      13.792  -2.519  -3.854  1.00  0.00           C  
ATOM   1519  CG  LEU B  92      13.129  -3.234  -5.032  1.00  0.00           C  
ATOM   1520  CD1 LEU B  92      11.801  -3.846  -4.601  1.00  0.00           C  
ATOM   1521  CD2 LEU B  92      12.926  -2.270  -6.196  1.00  0.00           C  
ATOM   1522  H   LEU B  92      16.296  -3.646  -4.148  1.00  0.00           H  
ATOM   1523  HA  LEU B  92      14.985  -1.061  -4.878  1.00  0.00           H  
ATOM   1524 1HB  LEU B  92      13.932  -3.255  -3.064  1.00  0.00           H  
ATOM   1525 2HB  LEU B  92      13.093  -1.762  -3.498  1.00  0.00           H  
ATOM   1526  HG  LEU B  92      13.763  -4.058  -5.361  1.00  0.00           H  
ATOM   1527 1HD1 LEU B  92      11.341  -4.352  -5.450  1.00  0.00           H  
ATOM   1528 2HD1 LEU B  92      11.975  -4.566  -3.801  1.00  0.00           H  
ATOM   1529 3HD1 LEU B  92      11.137  -3.060  -4.244  1.00  0.00           H  
ATOM   1530 1HD2 LEU B  92      12.454  -2.796  -7.026  1.00  0.00           H  
ATOM   1531 2HD2 LEU B  92      12.287  -1.445  -5.879  1.00  0.00           H  
ATOM   1532 3HD2 LEU B  92      13.891  -1.878  -6.517  1.00  0.00           H  
ATOM   1533  N   ARG B  93      15.366   0.064  -2.674  1.00  0.00           N  
ATOM   1534  CA  ARG B  93      15.653   0.807  -1.451  1.00  0.00           C  
ATOM   1535  C   ARG B  93      14.556   1.825  -1.159  1.00  0.00           C  
ATOM   1536  O   ARG B  93      14.135   2.566  -2.050  1.00  0.00           O  
ATOM   1537  CB  ARG B  93      17.007   1.511  -1.555  1.00  0.00           C  
ATOM   1538  CG  ARG B  93      17.404   2.272  -0.300  1.00  0.00           C  
ATOM   1539  CD  ARG B  93      18.818   2.828  -0.400  1.00  0.00           C  
ATOM   1540  NE  ARG B  93      19.814   1.761  -0.447  1.00  0.00           N  
ATOM   1541  CZ  ARG B  93      21.112   1.946  -0.675  1.00  0.00           C  
ATOM   1542  NH1 ARG B  93      21.597   3.164  -0.882  1.00  0.00           N  
ATOM   1543  NH2 ARG B  93      21.930   0.904  -0.696  1.00  0.00           N  
ATOM   1544  H   ARG B  93      14.899   0.533  -3.437  1.00  0.00           H  
ATOM   1545  HA  ARG B  93      15.690   0.103  -0.619  1.00  0.00           H  
ATOM   1546 1HB  ARG B  93      17.783   0.777  -1.766  1.00  0.00           H  
ATOM   1547 2HB  ARG B  93      16.988   2.215  -2.387  1.00  0.00           H  
ATOM   1548 1HG  ARG B  93      16.718   3.106  -0.148  1.00  0.00           H  
ATOM   1549 2HG  ARG B  93      17.359   1.604   0.561  1.00  0.00           H  
ATOM   1550 1HD  ARG B  93      18.911   3.425  -1.307  1.00  0.00           H  
ATOM   1551 2HD  ARG B  93      19.025   3.453   0.468  1.00  0.00           H  
ATOM   1552  HE  ARG B  93      19.495   0.813  -0.296  1.00  0.00           H  
ATOM   1553 1HH1 ARG B  93      20.979   3.963  -0.868  1.00  0.00           H  
ATOM   1554 2HH1 ARG B  93      22.584   3.292  -1.054  1.00  0.00           H  
ATOM   1555 1HH2 ARG B  93      21.567  -0.027  -0.539  1.00  0.00           H  
ATOM   1556 2HH2 ARG B  93      22.915   1.039  -0.869  1.00  0.00           H  
ATOM   1557  N   TRP B  94      14.136   1.856   0.127  1.00  0.00           N  
ATOM   1558  CA  TRP B  94      13.140   2.839   0.540  1.00  0.00           C  
ATOM   1559  C   TRP B  94      13.803   4.033   1.218  1.00  0.00           C  
ATOM   1560  O   TRP B  94      14.753   3.870   1.988  1.00  0.00           O  
ATOM   1561  CB  TRP B  94      12.115   2.204   1.484  1.00  0.00           C  
ATOM   1562  CG  TRP B  94      11.100   1.346   0.792  1.00  0.00           C  
ATOM   1563  CD1 TRP B  94      11.143  -0.011   0.625  1.00  0.00           C  
ATOM   1564  CD2 TRP B  94       9.890   1.788   0.168  1.00  0.00           C  
ATOM   1565  NE1 TRP B  94      10.033  -0.439  -0.064  1.00  0.00           N  
ATOM   1566  CE2 TRP B  94       9.248   0.644  -0.357  1.00  0.00           C  
ATOM   1567  CE3 TRP B  94       9.286   3.041   0.002  1.00  0.00           C  
ATOM   1568  CZ2 TRP B  94       8.030   0.717  -1.036  1.00  0.00           C  
ATOM   1569  CZ3 TRP B  94       8.073   3.112  -0.674  1.00  0.00           C  
ATOM   1570  CH2 TRP B  94       7.460   1.956  -1.184  1.00  0.00           C  
ATOM   1571  H   TRP B  94      14.501   1.208   0.811  1.00  0.00           H  
ATOM   1572  HA  TRP B  94      12.619   3.198  -0.348  1.00  0.00           H  
ATOM   1573 1HB  TRP B  94      12.631   1.590   2.222  1.00  0.00           H  
ATOM   1574 2HB  TRP B  94      11.584   2.987   2.025  1.00  0.00           H  
ATOM   1575  HD1 TRP B  94      11.941  -0.658   0.985  1.00  0.00           H  
ATOM   1576  HE1 TRP B  94       9.829  -1.396  -0.315  1.00  0.00           H  
ATOM   1577  HE3 TRP B  94       9.756   3.941   0.397  1.00  0.00           H  
ATOM   1578  HZ2 TRP B  94       7.537  -0.168  -1.438  1.00  0.00           H  
ATOM   1579  HZ3 TRP B  94       7.608   4.090  -0.799  1.00  0.00           H  
ATOM   1580  HH2 TRP B  94       6.509   2.049  -1.710  1.00  0.00           H  
ATOM   1581  N   LEU B  95      13.280   5.241   0.918  1.00  0.00           N  
ATOM   1582  CA  LEU B  95      13.619   6.467   1.632  1.00  0.00           C  
ATOM   1583  C   LEU B  95      12.403   7.025   2.362  1.00  0.00           C  
ATOM   1584  O   LEU B  95      11.287   6.988   1.837  1.00  0.00           O  
ATOM   1585  CB  LEU B  95      14.174   7.515   0.664  1.00  0.00           C  
ATOM   1586  CG  LEU B  95      15.370   7.087  -0.188  1.00  0.00           C  
ATOM   1587  CD1 LEU B  95      15.761   8.202  -1.152  1.00  0.00           C  
ATOM   1588  CD2 LEU B  95      16.548   6.703   0.700  1.00  0.00           C  
ATOM   1589  H   LEU B  95      12.619   5.283   0.155  1.00  0.00           H  
ATOM   1590  HA  LEU B  95      14.385   6.236   2.371  1.00  0.00           H  
ATOM   1591 1HB  LEU B  95      13.379   7.813  -0.018  1.00  0.00           H  
ATOM   1592 2HB  LEU B  95      14.480   8.390   1.237  1.00  0.00           H  
ATOM   1593  HG  LEU B  95      15.093   6.228  -0.799  1.00  0.00           H  
ATOM   1594 1HD1 LEU B  95      16.613   7.882  -1.752  1.00  0.00           H  
ATOM   1595 2HD1 LEU B  95      14.920   8.427  -1.809  1.00  0.00           H  
ATOM   1596 3HD1 LEU B  95      16.029   9.094  -0.587  1.00  0.00           H  
ATOM   1597 1HD2 LEU B  95      17.390   6.400   0.077  1.00  0.00           H  
ATOM   1598 2HD2 LEU B  95      16.838   7.558   1.311  1.00  0.00           H  
ATOM   1599 3HD2 LEU B  95      16.260   5.875   1.348  1.00  0.00           H  
ATOM   1600  N   PHE B  96      12.662   7.404   3.624  1.00  0.00           N  
ATOM   1601  CA  PHE B  96      11.648   8.105   4.403  1.00  0.00           C  
ATOM   1602  C   PHE B  96      12.080   9.539   4.688  1.00  0.00           C  
ATOM   1603  O   PHE B  96      13.119   9.768   5.309  1.00  0.00           O  
ATOM   1604  CB  PHE B  96      11.375   7.369   5.718  1.00  0.00           C  
ATOM   1605  CG  PHE B  96      10.372   8.059   6.603  1.00  0.00           C  
ATOM   1606  CD1 PHE B  96      10.732   8.502   7.870  1.00  0.00           C  
ATOM   1607  CD2 PHE B  96       9.069   8.265   6.168  1.00  0.00           C  
ATOM   1608  CE1 PHE B  96       9.806   9.141   8.692  1.00  0.00           C  
ATOM   1609  CE2 PHE B  96       8.139   8.902   6.983  1.00  0.00           C  
ATOM   1610  CZ  PHE B  96       8.509   9.339   8.245  1.00  0.00           C  
ATOM   1611  H   PHE B  96      13.559   7.208   4.046  1.00  0.00           H  
ATOM   1612  HA  PHE B  96      10.725   8.134   3.823  1.00  0.00           H  
ATOM   1613 1HB  PHE B  96      11.007   6.367   5.504  1.00  0.00           H  
ATOM   1614 2HB  PHE B  96      12.305   7.264   6.275  1.00  0.00           H  
ATOM   1615  HD1 PHE B  96      11.753   8.345   8.219  1.00  0.00           H  
ATOM   1616  HD2 PHE B  96       8.778   7.921   5.175  1.00  0.00           H  
ATOM   1617  HE1 PHE B  96      10.103   9.483   9.683  1.00  0.00           H  
ATOM   1618  HE2 PHE B  96       7.119   9.057   6.631  1.00  0.00           H  
ATOM   1619  HZ  PHE B  96       7.781   9.836   8.885  1.00  0.00           H  
ATOM   1620  N   ASN B  97      11.289  10.451   4.079  1.00  0.00           N  
ATOM   1621  CA  ASN B  97      11.596  11.875   4.160  1.00  0.00           C  
ATOM   1622  C   ASN B  97      13.037  12.163   3.747  1.00  0.00           C  
ATOM   1623  O   ASN B  97      13.719  12.972   4.379  1.00  0.00           O  
ATOM   1624  CB  ASN B  97      11.334  12.401   5.573  1.00  0.00           C  
ATOM   1625  CG  ASN B  97       9.856  12.538   5.880  1.00  0.00           C  
ATOM   1626  OD1 ASN B  97       9.036  12.721   4.977  1.00  0.00           O  
ATOM   1627  ND2 ASN B  97       9.505  12.450   7.158  1.00  0.00           N  
ATOM   1628  H   ASN B  97      10.475  10.152   3.561  1.00  0.00           H  
ATOM   1629  HA  ASN B  97      10.948  12.409   3.464  1.00  0.00           H  
ATOM   1630 1HB  ASN B  97      11.783  11.725   6.302  1.00  0.00           H  
ATOM   1631 2HB  ASN B  97      11.809  13.375   5.693  1.00  0.00           H  
ATOM   1632 1HD2 ASN B  97       8.543  12.533   7.419  1.00  0.00           H  
ATOM   1633 2HD2 ASN B  97      10.202  12.301   7.859  1.00  0.00           H  
ATOM   1634  N   GLY B  98      13.448  11.418   2.734  1.00  0.00           N  
ATOM   1635  CA  GLY B  98      14.729  11.733   2.123  1.00  0.00           C  
ATOM   1636  C   GLY B  98      15.889  10.979   2.746  1.00  0.00           C  
ATOM   1637  O   GLY B  98      17.016  11.042   2.250  1.00  0.00           O  
ATOM   1638  H   GLY B  98      12.908  10.645   2.373  1.00  0.00           H  
ATOM   1639 1HA  GLY B  98      14.692  11.499   1.059  1.00  0.00           H  
ATOM   1640 2HA  GLY B  98      14.921  12.802   2.210  1.00  0.00           H  
ATOM   1641  N   SER B  99      15.632  10.221   3.843  1.00  0.00           N  
ATOM   1642  CA  SER B  99      16.633   9.387   4.500  1.00  0.00           C  
ATOM   1643  C   SER B  99      16.346   7.905   4.283  1.00  0.00           C  
ATOM   1644  O   SER B  99      15.189   7.507   4.133  1.00  0.00           O  
ATOM   1645  CB  SER B  99      16.685   9.691   5.998  1.00  0.00           C  
ATOM   1646  OG  SER B  99      17.026  11.048   6.224  1.00  0.00           O  
ATOM   1647  H   SER B  99      14.693  10.246   4.213  1.00  0.00           H  
ATOM   1648  HA  SER B  99      17.609   9.610   4.065  1.00  0.00           H  
ATOM   1649 1HB  SER B  99      15.716   9.475   6.447  1.00  0.00           H  
ATOM   1650 2HB  SER B  99      17.418   9.042   6.475  1.00  0.00           H  
ATOM   1651  HG  SER B  99      17.140  11.440   5.355  1.00  0.00           H  
ATOM   1652  N   VAL B 100      17.532   7.231   4.303  1.00  0.00           N  
ATOM   1653  CA  VAL B 100      17.399   5.793   4.096  1.00  0.00           C  
ATOM   1654  C   VAL B 100      16.495   5.197   5.173  1.00  0.00           C  
ATOM   1655  O   VAL B 100      16.680   5.462   6.363  1.00  0.00           O  
ATOM   1656  CB  VAL B 100      18.774   5.088   4.104  1.00  0.00           C  
ATOM   1657  CG1 VAL B 100      18.604   3.572   4.031  1.00  0.00           C  
ATOM   1658  CG2 VAL B 100      19.637   5.589   2.947  1.00  0.00           C  
ATOM   1659  H   VAL B 100      18.451   7.625   4.442  1.00  0.00           H  
ATOM   1660  HA  VAL B 100      16.937   5.625   3.122  1.00  0.00           H  
ATOM   1661  HB  VAL B 100      19.277   5.303   5.047  1.00  0.00           H  
ATOM   1662 1HG1 VAL B 100      19.585   3.095   4.038  1.00  0.00           H  
ATOM   1663 2HG1 VAL B 100      18.028   3.229   4.890  1.00  0.00           H  
ATOM   1664 3HG1 VAL B 100      18.080   3.308   3.112  1.00  0.00           H  
ATOM   1665 1HG2 VAL B 100      20.602   5.083   2.967  1.00  0.00           H  
ATOM   1666 2HG2 VAL B 100      19.136   5.378   2.002  1.00  0.00           H  
ATOM   1667 3HG2 VAL B 100      19.789   6.664   3.045  1.00  0.00           H  
ATOM   1668  N   LEU B 101      15.371   4.489   4.665  1.00  0.00           N  
ATOM   1669  CA  LEU B 101      14.494   3.743   5.562  1.00  0.00           C  
ATOM   1670  C   LEU B 101      15.072   2.365   5.865  1.00  0.00           C  
ATOM   1671  O   LEU B 101      15.217   1.536   4.964  1.00  0.00           O  
ATOM   1672  CB  LEU B 101      13.098   3.602   4.951  1.00  0.00           C  
ATOM   1673  CG  LEU B 101      12.068   2.836   5.783  1.00  0.00           C  
ATOM   1674  CD1 LEU B 101      11.705   3.626   7.035  1.00  0.00           C  
ATOM   1675  CD2 LEU B 101      10.824   2.538   4.953  1.00  0.00           C  
ATOM   1676  H   LEU B 101      15.170   4.497   3.675  1.00  0.00           H  
ATOM   1677  HA  LEU B 101      14.410   4.292   6.499  1.00  0.00           H  
ATOM   1678 1HB  LEU B 101      12.695   4.598   4.771  1.00  0.00           H  
ATOM   1679 2HB  LEU B 101      13.188   3.090   3.993  1.00  0.00           H  
ATOM   1680  HG  LEU B 101      12.501   1.894   6.121  1.00  0.00           H  
ATOM   1681 1HD1 LEU B 101      10.971   3.068   7.617  1.00  0.00           H  
ATOM   1682 2HD1 LEU B 101      12.600   3.785   7.637  1.00  0.00           H  
ATOM   1683 3HD1 LEU B 101      11.284   4.589   6.748  1.00  0.00           H  
ATOM   1684 1HD2 LEU B 101      10.103   1.992   5.562  1.00  0.00           H  
ATOM   1685 2HD2 LEU B 101      10.379   3.474   4.615  1.00  0.00           H  
ATOM   1686 3HD2 LEU B 101      11.100   1.935   4.088  1.00  0.00           H  
ATOM   1687  N   ASN B 102      15.529   2.119   7.043  1.00  0.00           N  
ATOM   1688  CA  ASN B 102      16.040   0.820   7.468  1.00  0.00           C  
ATOM   1689  C   ASN B 102      14.906  -0.147   7.799  1.00  0.00           C  
ATOM   1690  O   ASN B 102      14.106   0.113   8.700  1.00  0.00           O  
ATOM   1691  CB  ASN B 102      16.972   0.977   8.671  1.00  0.00           C  
ATOM   1692  CG  ASN B 102      18.239   1.736   8.333  1.00  0.00           C  
ATOM   1693  OD1 ASN B 102      18.864   1.495   7.296  1.00  0.00           O  
ATOM   1694  ND2 ASN B 102      18.628   2.660   9.203  1.00  0.00           N  
ATOM   1695  H   ASN B 102      15.526   2.885   7.701  1.00  0.00           H  
ATOM   1696  HA  ASN B 102      16.606   0.384   6.643  1.00  0.00           H  
ATOM   1697 1HB  ASN B 102      16.449   1.504   9.470  1.00  0.00           H  
ATOM   1698 2HB  ASN B 102      17.244  -0.008   9.052  1.00  0.00           H  
ATOM   1699 1HD2 ASN B 102      19.458   3.192   9.030  1.00  0.00           H  
ATOM   1700 2HD2 ASN B 102      18.092   2.825  10.030  1.00  0.00           H  
ATOM   1701  N   GLU B 103      14.755  -1.128   6.928  1.00  0.00           N  
ATOM   1702  CA  GLU B 103      13.675  -2.087   7.143  1.00  0.00           C  
ATOM   1703  C   GLU B 103      13.813  -2.781   8.495  1.00  0.00           C  
ATOM   1704  O   GLU B 103      14.922  -3.113   8.917  1.00  0.00           O  
ATOM   1705  CB  GLU B 103      13.647  -3.126   6.019  1.00  0.00           C  
ATOM   1706  CG  GLU B 103      13.295  -2.548   4.655  1.00  0.00           C  
ATOM   1707  CD  GLU B 103      13.036  -3.612   3.601  1.00  0.00           C  
ATOM   1708  OE1 GLU B 103      12.821  -3.257   2.420  1.00  0.00           O  
ATOM   1709  OE2 GLU B 103      13.049  -4.811   3.959  1.00  0.00           O  
ATOM   1710  H   GLU B 103      15.357  -1.237   6.124  1.00  0.00           H  
ATOM   1711  HA  GLU B 103      12.728  -1.547   7.141  1.00  0.00           H  
ATOM   1712 1HB  GLU B 103      14.623  -3.606   5.943  1.00  0.00           H  
ATOM   1713 2HB  GLU B 103      12.919  -3.901   6.258  1.00  0.00           H  
ATOM   1714 1HG  GLU B 103      12.403  -1.930   4.753  1.00  0.00           H  
ATOM   1715 2HG  GLU B 103      14.111  -1.909   4.321  1.00  0.00           H  
ATOM   1716  N   THR B 104      12.746  -2.911   9.172  1.00  0.00           N  
ATOM   1717  CA  THR B 104      12.622  -3.591  10.457  1.00  0.00           C  
ATOM   1718  C   THR B 104      11.525  -4.650  10.405  1.00  0.00           C  
ATOM   1719  O   THR B 104      10.934  -4.889   9.350  1.00  0.00           O  
ATOM   1720  CB  THR B 104      12.322  -2.593  11.591  1.00  0.00           C  
ATOM   1721  OG1 THR B 104      10.995  -2.078  11.428  1.00  0.00           O  
ATOM   1722  CG2 THR B 104      13.311  -1.432  11.577  1.00  0.00           C  
ATOM   1723  H   THR B 104      11.926  -2.494   8.755  1.00  0.00           H  
ATOM   1724  HA  THR B 104      13.568  -4.086  10.679  1.00  0.00           H  
ATOM   1725  HB  THR B 104      12.391  -3.103  12.552  1.00  0.00           H  
ATOM   1726  HG1 THR B 104      10.593  -2.471  10.649  1.00  0.00           H  
ATOM   1727 1HG2 THR B 104      13.075  -0.744  12.388  1.00  0.00           H  
ATOM   1728 2HG2 THR B 104      14.323  -1.815  11.708  1.00  0.00           H  
ATOM   1729 3HG2 THR B 104      13.242  -0.907  10.625  1.00  0.00           H  
ATOM   1730  N   SER B 105      11.292  -5.298  11.605  1.00  0.00           N  
ATOM   1731  CA  SER B 105      10.232  -6.295  11.712  1.00  0.00           C  
ATOM   1732  C   SER B 105       8.854  -5.649  11.624  1.00  0.00           C  
ATOM   1733  O   SER B 105       7.866  -6.319  11.318  1.00  0.00           O  
ATOM   1734  CB  SER B 105      10.357  -7.072  13.023  1.00  0.00           C  
ATOM   1735  OG  SER B 105      10.262  -6.200  14.136  1.00  0.00           O  
ATOM   1736  H   SER B 105      11.853  -5.087  12.418  1.00  0.00           H  
ATOM   1737  HA  SER B 105      10.330  -6.995  10.881  1.00  0.00           H  
ATOM   1738 1HB  SER B 105       9.570  -7.824  13.076  1.00  0.00           H  
ATOM   1739 2HB  SER B 105      11.312  -7.595  13.046  1.00  0.00           H  
ATOM   1740  HG  SER B 105      10.140  -5.320  13.773  1.00  0.00           H  
ATOM   1741  N   PHE B 106       8.781  -4.284  11.769  1.00  0.00           N  
ATOM   1742  CA  PHE B 106       7.517  -3.556  11.782  1.00  0.00           C  
ATOM   1743  C   PHE B 106       7.276  -2.867  10.444  1.00  0.00           C  
ATOM   1744  O   PHE B 106       6.129  -2.621  10.065  1.00  0.00           O  
ATOM   1745  CB  PHE B 106       7.501  -2.525  12.914  1.00  0.00           C  
ATOM   1746  CG  PHE B 106       7.573  -3.132  14.289  1.00  0.00           C  
ATOM   1747  CD1 PHE B 106       6.445  -3.692  14.877  1.00  0.00           C  
ATOM   1748  CD2 PHE B 106       8.769  -3.143  14.995  1.00  0.00           C  
ATOM   1749  CE1 PHE B 106       6.509  -4.255  16.150  1.00  0.00           C  
ATOM   1750  CE2 PHE B 106       8.841  -3.703  16.267  1.00  0.00           C  
ATOM   1751  CZ  PHE B 106       7.709  -4.258  16.843  1.00  0.00           C  
ATOM   1752  H   PHE B 106       9.645  -3.771  11.870  1.00  0.00           H  
ATOM   1753  HA  PHE B 106       6.709  -4.269  11.950  1.00  0.00           H  
ATOM   1754 1HB  PHE B 106       8.344  -1.845  12.798  1.00  0.00           H  
ATOM   1755 2HB  PHE B 106       6.590  -1.931  12.852  1.00  0.00           H  
ATOM   1756  HD1 PHE B 106       5.502  -3.688  14.330  1.00  0.00           H  
ATOM   1757  HD2 PHE B 106       9.659  -2.706  14.541  1.00  0.00           H  
ATOM   1758  HE1 PHE B 106       5.617  -4.692  16.598  1.00  0.00           H  
ATOM   1759  HE2 PHE B 106       9.785  -3.705  16.811  1.00  0.00           H  
ATOM   1760  HZ  PHE B 106       7.763  -4.694  17.839  1.00  0.00           H  
ATOM   1761  N   ILE B 107       8.386  -2.529   9.717  1.00  0.00           N  
ATOM   1762  CA  ILE B 107       8.334  -1.927   8.389  1.00  0.00           C  
ATOM   1763  C   ILE B 107       9.237  -2.705   7.434  1.00  0.00           C  
ATOM   1764  O   ILE B 107      10.458  -2.728   7.606  1.00  0.00           O  
ATOM   1765  CB  ILE B 107       8.747  -0.439   8.425  1.00  0.00           C  
ATOM   1766  CG1 ILE B 107       7.898   0.326   9.447  1.00  0.00           C  
ATOM   1767  CG2 ILE B 107       8.627   0.189   7.033  1.00  0.00           C  
ATOM   1768  CD1 ILE B 107       8.342   1.766   9.666  1.00  0.00           C  
ATOM   1769  H   ILE B 107       9.285  -2.714  10.139  1.00  0.00           H  
ATOM   1770  HA  ILE B 107       7.310  -1.986   8.023  1.00  0.00           H  
ATOM   1771  HB  ILE B 107       9.780  -0.356   8.761  1.00  0.00           H  
ATOM   1772 1HG1 ILE B 107       6.858   0.337   9.121  1.00  0.00           H  
ATOM   1773 2HG1 ILE B 107       7.933  -0.189  10.407  1.00  0.00           H  
ATOM   1774 1HG2 ILE B 107       8.922   1.237   7.080  1.00  0.00           H  
ATOM   1775 2HG2 ILE B 107       9.278  -0.340   6.338  1.00  0.00           H  
ATOM   1776 3HG2 ILE B 107       7.595   0.118   6.689  1.00  0.00           H  
ATOM   1777 1HD1 ILE B 107       7.692   2.239  10.403  1.00  0.00           H  
ATOM   1778 2HD1 ILE B 107       9.371   1.779  10.028  1.00  0.00           H  
ATOM   1779 3HD1 ILE B 107       8.281   2.312   8.726  1.00  0.00           H  
ATOM   1780  N   PHE B 108       8.637  -3.342   6.484  1.00  0.00           N  
ATOM   1781  CA  PHE B 108       9.456  -4.189   5.625  1.00  0.00           C  
ATOM   1782  C   PHE B 108       8.820  -4.339   4.248  1.00  0.00           C  
ATOM   1783  O   PHE B 108       7.616  -4.126   4.088  1.00  0.00           O  
ATOM   1784  CB  PHE B 108       9.660  -5.567   6.262  1.00  0.00           C  
ATOM   1785  CG  PHE B 108       8.379  -6.318   6.507  1.00  0.00           C  
ATOM   1786  CD1 PHE B 108       7.649  -6.114   7.672  1.00  0.00           C  
ATOM   1787  CD2 PHE B 108       7.904  -7.228   5.572  1.00  0.00           C  
ATOM   1788  CE1 PHE B 108       6.463  -6.808   7.901  1.00  0.00           C  
ATOM   1789  CE2 PHE B 108       6.720  -7.925   5.794  1.00  0.00           C  
ATOM   1790  CZ  PHE B 108       6.001  -7.714   6.960  1.00  0.00           C  
ATOM   1791  H   PHE B 108       7.644  -3.281   6.312  1.00  0.00           H  
ATOM   1792  HA  PHE B 108      10.431  -3.716   5.501  1.00  0.00           H  
ATOM   1793 1HB  PHE B 108      10.293  -6.175   5.617  1.00  0.00           H  
ATOM   1794 2HB  PHE B 108      10.176  -5.454   7.215  1.00  0.00           H  
ATOM   1795  HD1 PHE B 108       8.014  -5.400   8.411  1.00  0.00           H  
ATOM   1796  HD2 PHE B 108       8.470  -7.394   4.655  1.00  0.00           H  
ATOM   1797  HE1 PHE B 108       5.901  -6.637   8.819  1.00  0.00           H  
ATOM   1798  HE2 PHE B 108       6.358  -8.637   5.053  1.00  0.00           H  
ATOM   1799  HZ  PHE B 108       5.076  -8.260   7.137  1.00  0.00           H  
ATOM   1800  N   THR B 109       9.692  -4.673   3.259  1.00  0.00           N  
ATOM   1801  CA  THR B 109       9.259  -4.905   1.886  1.00  0.00           C  
ATOM   1802  C   THR B 109       8.834  -6.357   1.690  1.00  0.00           C  
ATOM   1803  O   THR B 109       9.547  -7.278   2.095  1.00  0.00           O  
ATOM   1804  CB  THR B 109      10.373  -4.553   0.882  1.00  0.00           C  
ATOM   1805  OG1 THR B 109      10.752  -3.182   1.058  1.00  0.00           O  
ATOM   1806  CG2 THR B 109       9.903  -4.758  -0.555  1.00  0.00           C  
ATOM   1807  H   THR B 109      10.672  -4.762   3.488  1.00  0.00           H  
ATOM   1808  HA  THR B 109       8.400  -4.266   1.681  1.00  0.00           H  
ATOM   1809  HB  THR B 109      11.240  -5.188   1.063  1.00  0.00           H  
ATOM   1810  HG1 THR B 109      10.226  -2.793   1.761  1.00  0.00           H  
ATOM   1811 1HG2 THR B 109      10.710  -4.502  -1.242  1.00  0.00           H  
ATOM   1812 2HG2 THR B 109       9.619  -5.800  -0.700  1.00  0.00           H  
ATOM   1813 3HG2 THR B 109       9.044  -4.118  -0.751  1.00  0.00           H  
ATOM   1814  N   GLU B 110       7.727  -6.509   1.090  1.00  0.00           N  
ATOM   1815  CA  GLU B 110       7.249  -7.858   0.804  1.00  0.00           C  
ATOM   1816  C   GLU B 110       6.731  -7.970  -0.627  1.00  0.00           C  
ATOM   1817  O   GLU B 110       5.850  -7.210  -1.034  1.00  0.00           O  
ATOM   1818  CB  GLU B 110       6.153  -8.261   1.794  1.00  0.00           C  
ATOM   1819  CG  GLU B 110       5.705  -9.709   1.659  1.00  0.00           C  
ATOM   1820  CD  GLU B 110       4.640 -10.104   2.670  1.00  0.00           C  
ATOM   1821  OE1 GLU B 110       3.464  -9.708   2.499  1.00  0.00           O  
ATOM   1822  OE2 GLU B 110       4.984 -10.814   3.641  1.00  0.00           O  
ATOM   1823  H   GLU B 110       7.167  -5.718   0.805  1.00  0.00           H  
ATOM   1824  HA  GLU B 110       8.085  -8.551   0.909  1.00  0.00           H  
ATOM   1825 1HB  GLU B 110       6.509  -8.109   2.813  1.00  0.00           H  
ATOM   1826 2HB  GLU B 110       5.282  -7.621   1.653  1.00  0.00           H  
ATOM   1827 1HG  GLU B 110       5.308  -9.864   0.656  1.00  0.00           H  
ATOM   1828 2HG  GLU B 110       6.570 -10.359   1.782  1.00  0.00           H  
ATOM   1829  N   PHE B 111       7.328  -8.942  -1.377  1.00  0.00           N  
ATOM   1830  CA  PHE B 111       6.888  -9.169  -2.749  1.00  0.00           C  
ATOM   1831  C   PHE B 111       5.743 -10.173  -2.791  1.00  0.00           C  
ATOM   1832  O   PHE B 111       5.691 -11.097  -1.977  1.00  0.00           O  
ATOM   1833  CB  PHE B 111       8.052  -9.662  -3.613  1.00  0.00           C  
ATOM   1834  CG  PHE B 111       9.016  -8.577  -4.011  1.00  0.00           C  
ATOM   1835  CD1 PHE B 111       8.747  -7.754  -5.097  1.00  0.00           C  
ATOM   1836  CD2 PHE B 111      10.192  -8.381  -3.298  1.00  0.00           C  
ATOM   1837  CE1 PHE B 111       9.638  -6.748  -5.468  1.00  0.00           C  
ATOM   1838  CE2 PHE B 111      11.086  -7.378  -3.662  1.00  0.00           C  
ATOM   1839  CZ  PHE B 111      10.808  -6.564  -4.748  1.00  0.00           C  
ATOM   1840  H   PHE B 111       8.072  -9.510  -0.999  1.00  0.00           H  
ATOM   1841  HA  PHE B 111       6.527  -8.224  -3.158  1.00  0.00           H  
ATOM   1842 1HB  PHE B 111       8.607 -10.428  -3.073  1.00  0.00           H  
ATOM   1843 2HB  PHE B 111       7.662 -10.120  -4.521  1.00  0.00           H  
ATOM   1844  HD1 PHE B 111       7.826  -7.901  -5.662  1.00  0.00           H  
ATOM   1845  HD2 PHE B 111      10.411  -9.022  -2.443  1.00  0.00           H  
ATOM   1846  HE1 PHE B 111       9.413  -6.109  -6.322  1.00  0.00           H  
ATOM   1847  HE2 PHE B 111      12.005  -7.233  -3.094  1.00  0.00           H  
ATOM   1848  HZ  PHE B 111      11.509  -5.782  -5.036  1.00  0.00           H  
ATOM   1849  N   LEU B 112       4.808  -9.955  -3.776  1.00  0.00           N  
ATOM   1850  CA  LEU B 112       3.836 -10.987  -4.120  1.00  0.00           C  
ATOM   1851  C   LEU B 112       4.463 -12.045  -5.021  1.00  0.00           C  
ATOM   1852  O   LEU B 112       5.488 -11.796  -5.658  1.00  0.00           O  
ATOM   1853  CB  LEU B 112       2.618 -10.367  -4.811  1.00  0.00           C  
ATOM   1854  CG  LEU B 112       1.903  -9.249  -4.051  1.00  0.00           C  
ATOM   1855  CD1 LEU B 112       0.795  -8.649  -4.910  1.00  0.00           C  
ATOM   1856  CD2 LEU B 112       1.340  -9.773  -2.734  1.00  0.00           C  
ATOM   1857  H   LEU B 112       4.787  -9.075  -4.271  1.00  0.00           H  
ATOM   1858  HA  LEU B 112       3.506 -11.471  -3.202  1.00  0.00           H  
ATOM   1859 1HB  LEU B 112       2.933  -9.958  -5.770  1.00  0.00           H  
ATOM   1860 2HB  LEU B 112       1.887 -11.153  -4.997  1.00  0.00           H  
ATOM   1861  HG  LEU B 112       2.608  -8.444  -3.839  1.00  0.00           H  
ATOM   1862 1HD1 LEU B 112       0.295  -7.854  -4.356  1.00  0.00           H  
ATOM   1863 2HD1 LEU B 112       1.225  -8.238  -5.824  1.00  0.00           H  
ATOM   1864 3HD1 LEU B 112       0.072  -9.424  -5.165  1.00  0.00           H  
ATOM   1865 1HD2 LEU B 112       0.835  -8.963  -2.206  1.00  0.00           H  
ATOM   1866 2HD2 LEU B 112       0.628 -10.574  -2.935  1.00  0.00           H  
ATOM   1867 3HD2 LEU B 112       2.153 -10.157  -2.118  1.00  0.00           H  
ATOM   1868  N   GLU B 113       3.875 -13.198  -4.958  1.00  0.00           N  
ATOM   1869  CA  GLU B 113       4.328 -14.210  -5.908  1.00  0.00           C  
ATOM   1870  C   GLU B 113       4.266 -13.688  -7.341  1.00  0.00           C  
ATOM   1871  O   GLU B 113       3.261 -13.105  -7.752  1.00  0.00           O  
ATOM   1872  CB  GLU B 113       3.491 -15.485  -5.776  1.00  0.00           C  
ATOM   1873  CG  GLU B 113       3.727 -16.244  -4.478  1.00  0.00           C  
ATOM   1874  CD  GLU B 113       2.849 -17.477  -4.336  1.00  0.00           C  
ATOM   1875  OE1 GLU B 113       3.011 -18.226  -3.346  1.00  0.00           O  
ATOM   1876  OE2 GLU B 113       1.992 -17.695  -5.221  1.00  0.00           O  
ATOM   1877  H   GLU B 113       3.140 -13.430  -4.305  1.00  0.00           H  
ATOM   1878  HA  GLU B 113       5.368 -14.452  -5.686  1.00  0.00           H  
ATOM   1879 1HB  GLU B 113       2.432 -15.233  -5.835  1.00  0.00           H  
ATOM   1880 2HB  GLU B 113       3.714 -16.155  -6.607  1.00  0.00           H  
ATOM   1881 1HG  GLU B 113       4.771 -16.553  -4.434  1.00  0.00           H  
ATOM   1882 2HG  GLU B 113       3.539 -15.575  -3.639  1.00  0.00           H  
ATOM   1883  N   PRO B 114       5.371 -13.774  -8.082  1.00  0.00           N  
ATOM   1884  CA  PRO B 114       5.396 -13.245  -9.448  1.00  0.00           C  
ATOM   1885  C   PRO B 114       4.413 -13.957 -10.374  1.00  0.00           C  
ATOM   1886  O   PRO B 114       4.147 -15.149 -10.200  1.00  0.00           O  
ATOM   1887  CB  PRO B 114       6.840 -13.488  -9.894  1.00  0.00           C  
ATOM   1888  CG  PRO B 114       7.585 -13.781  -8.632  1.00  0.00           C  
ATOM   1889  CD  PRO B 114       6.601 -14.230  -7.590  1.00  0.00           C  
ATOM   1890  HA  PRO B 114       5.170 -12.169  -9.423  1.00  0.00           H  
ATOM   1891 1HB  PRO B 114       6.877 -14.323 -10.609  1.00  0.00           H  
ATOM   1892 2HB  PRO B 114       7.227 -12.600 -10.416  1.00  0.00           H  
ATOM   1893 1HG  PRO B 114       8.342 -14.559  -8.810  1.00  0.00           H  
ATOM   1894 2HG  PRO B 114       8.125 -12.885  -8.293  1.00  0.00           H  
ATOM   1895 1HD  PRO B 114       6.622 -15.327  -7.513  1.00  0.00           H  
ATOM   1896 2HD  PRO B 114       6.853 -13.769  -6.624  1.00  0.00           H  
ATOM   1897  N   ALA B 115       3.695 -13.189 -11.207  1.00  0.00           N  
ATOM   1898  CA  ALA B 115       2.868 -13.785 -12.252  1.00  0.00           C  
ATOM   1899  C   ALA B 115       3.727 -14.510 -13.284  1.00  0.00           C  
ATOM   1900  O   ALA B 115       4.890 -14.156 -13.492  1.00  0.00           O  
ATOM   1901  CB  ALA B 115       2.015 -12.716 -12.930  1.00  0.00           C  
ATOM   1902  H   ALA B 115       3.723 -12.184 -11.115  1.00  0.00           H  
ATOM   1903  HA  ALA B 115       2.210 -14.518 -11.786  1.00  0.00           H  
ATOM   1904 1HB  ALA B 115       1.404 -13.176 -13.707  1.00  0.00           H  
ATOM   1905 2HB  ALA B 115       1.367 -12.244 -12.191  1.00  0.00           H  
ATOM   1906 3HB  ALA B 115       2.663 -11.964 -13.377  1.00  0.00           H  
ATOM   1907  N   ALA B 116       3.242 -15.678 -13.753  1.00  0.00           N  
ATOM   1908  CA  ALA B 116       3.935 -16.484 -14.754  1.00  0.00           C  
ATOM   1909  C   ALA B 116       4.164 -15.689 -16.036  1.00  0.00           C  
ATOM   1910  O   ALA B 116       3.293 -14.929 -16.467  1.00  0.00           O  
ATOM   1911  CB  ALA B 116       3.144 -17.755 -15.054  1.00  0.00           C  
ATOM   1912  H   ALA B 116       2.357 -16.001 -13.388  1.00  0.00           H  
ATOM   1913  HA  ALA B 116       4.909 -16.761 -14.350  1.00  0.00           H  
ATOM   1914 1HB  ALA B 116       3.674 -18.345 -15.802  1.00  0.00           H  
ATOM   1915 2HB  ALA B 116       3.035 -18.340 -14.141  1.00  0.00           H  
ATOM   1916 3HB  ALA B 116       2.159 -17.489 -15.433  1.00  0.00           H  
ATOM   1917  N   ASN B 117       5.376 -15.493 -16.498  1.00  0.00           N  
ATOM   1918  CA  ASN B 117       5.765 -14.970 -17.803  1.00  0.00           C  
ATOM   1919  C   ASN B 117       5.812 -13.445 -17.805  1.00  0.00           C  
ATOM   1920  O   ASN B 117       5.600 -12.814 -18.842  1.00  0.00           O  
ATOM   1921  CB  ASN B 117       4.810 -15.473 -18.889  1.00  0.00           C  
ATOM   1922  CG  ASN B 117       4.918 -16.968 -19.114  1.00  0.00           C  
ATOM   1923  OD1 ASN B 117       5.978 -17.565 -18.908  1.00  0.00           O  
ATOM   1924  ND2 ASN B 117       3.821 -17.585 -19.539  1.00  0.00           N  
ATOM   1925  H   ASN B 117       6.095 -15.749 -15.836  1.00  0.00           H  
ATOM   1926  HA  ASN B 117       6.771 -15.325 -18.032  1.00  0.00           H  
ATOM   1927 1HB  ASN B 117       3.783 -15.233 -18.611  1.00  0.00           H  
ATOM   1928 2HB  ASN B 117       5.023 -14.960 -19.827  1.00  0.00           H  
ATOM   1929 1HD2 ASN B 117       3.834 -18.572 -19.704  1.00  0.00           H  
ATOM   1930 2HD2 ASN B 117       2.982 -17.064 -19.694  1.00  0.00           H  
ATOM   1931  N   GLU B 118       5.775 -12.875 -16.597  1.00  0.00           N  
ATOM   1932  CA  GLU B 118       5.934 -11.429 -16.483  1.00  0.00           C  
ATOM   1933  C   GLU B 118       7.212 -11.072 -15.730  1.00  0.00           C  
ATOM   1934  O   GLU B 118       7.643 -11.810 -14.842  1.00  0.00           O  
ATOM   1935  CB  GLU B 118       4.721 -10.808 -15.784  1.00  0.00           C  
ATOM   1936  CG  GLU B 118       3.418 -10.971 -16.553  1.00  0.00           C  
ATOM   1937  CD  GLU B 118       2.227 -10.331 -15.858  1.00  0.00           C  
ATOM   1938  OE1 GLU B 118       1.088 -10.462 -16.361  1.00  0.00           O  
ATOM   1939  OE2 GLU B 118       2.435  -9.691 -14.803  1.00  0.00           O  
ATOM   1940  H   GLU B 118       5.639 -13.423 -15.759  1.00  0.00           H  
ATOM   1941  HA  GLU B 118       6.010 -11.009 -17.487  1.00  0.00           H  
ATOM   1942 1HB  GLU B 118       4.595 -11.263 -14.801  1.00  0.00           H  
ATOM   1943 2HB  GLU B 118       4.895  -9.743 -15.632  1.00  0.00           H  
ATOM   1944 1HG  GLU B 118       3.531 -10.519 -17.538  1.00  0.00           H  
ATOM   1945 2HG  GLU B 118       3.220 -12.033 -16.691  1.00  0.00           H  
ATOM   1946  N   THR B 119       7.829 -10.048 -16.241  1.00  0.00           N  
ATOM   1947  CA  THR B 119       9.049  -9.589 -15.585  1.00  0.00           C  
ATOM   1948  C   THR B 119       8.727  -8.570 -14.496  1.00  0.00           C  
ATOM   1949  O   THR B 119       9.563  -8.288 -13.635  1.00  0.00           O  
ATOM   1950  CB  THR B 119      10.029  -8.969 -16.598  1.00  0.00           C  
ATOM   1951  OG1 THR B 119       9.374  -7.901 -17.294  1.00  0.00           O  
ATOM   1952  CG2 THR B 119      10.502 -10.006 -17.611  1.00  0.00           C  
ATOM   1953  H   THR B 119       7.501  -9.564 -17.064  1.00  0.00           H  
ATOM   1954  HA  THR B 119       9.536 -10.447 -15.120  1.00  0.00           H  
ATOM   1955  HB  THR B 119      10.896  -8.572 -16.070  1.00  0.00           H  
ATOM   1956  HG1 THR B 119       8.474  -7.814 -16.971  1.00  0.00           H  
ATOM   1957 1HG2 THR B 119      11.193  -9.540 -18.313  1.00  0.00           H  
ATOM   1958 2HG2 THR B 119      11.007 -10.819 -17.090  1.00  0.00           H  
ATOM   1959 3HG2 THR B 119       9.645 -10.401 -18.155  1.00  0.00           H  
ATOM   1960  N   VAL B 120       7.514  -8.112 -14.525  1.00  0.00           N  
ATOM   1961  CA  VAL B 120       7.079  -7.132 -13.535  1.00  0.00           C  
ATOM   1962  C   VAL B 120       6.831  -7.825 -12.197  1.00  0.00           C  
ATOM   1963  O   VAL B 120       6.229  -8.901 -12.150  1.00  0.00           O  
ATOM   1964  CB  VAL B 120       5.806  -6.387 -13.994  1.00  0.00           C  
ATOM   1965  CG1 VAL B 120       4.655  -7.368 -14.211  1.00  0.00           C  
ATOM   1966  CG2 VAL B 120       5.416  -5.319 -12.974  1.00  0.00           C  
ATOM   1967  H   VAL B 120       6.860  -8.425 -15.228  1.00  0.00           H  
ATOM   1968  HA  VAL B 120       7.874  -6.396 -13.404  1.00  0.00           H  
ATOM   1969  HB  VAL B 120       6.001  -5.912 -14.955  1.00  0.00           H  
ATOM   1970 1HG1 VAL B 120       3.768  -6.823 -14.534  1.00  0.00           H  
ATOM   1971 2HG1 VAL B 120       4.934  -8.092 -14.976  1.00  0.00           H  
ATOM   1972 3HG1 VAL B 120       4.440  -7.889 -13.278  1.00  0.00           H  
ATOM   1973 1HG2 VAL B 120       4.518  -4.803 -13.313  1.00  0.00           H  
ATOM   1974 2HG2 VAL B 120       5.223  -5.790 -12.010  1.00  0.00           H  
ATOM   1975 3HG2 VAL B 120       6.229  -4.601 -12.870  1.00  0.00           H  
ATOM   1976  N   ARG B 121       7.336  -7.258 -11.104  1.00  0.00           N  
ATOM   1977  CA  ARG B 121       7.129  -7.752  -9.746  1.00  0.00           C  
ATOM   1978  C   ARG B 121       6.314  -6.762  -8.921  1.00  0.00           C  
ATOM   1979  O   ARG B 121       6.547  -5.553  -8.984  1.00  0.00           O  
ATOM   1980  CB  ARG B 121       8.470  -8.025  -9.063  1.00  0.00           C  
ATOM   1981  CG  ARG B 121       9.314  -9.081  -9.759  1.00  0.00           C  
ATOM   1982  CD  ARG B 121      10.628  -9.323  -9.031  1.00  0.00           C  
ATOM   1983  NE  ARG B 121      11.516  -8.167  -9.122  1.00  0.00           N  
ATOM   1984  CZ  ARG B 121      12.605  -7.988  -8.380  1.00  0.00           C  
ATOM   1985  NH1 ARG B 121      12.964  -8.890  -7.473  1.00  0.00           N  
ATOM   1986  NH2 ARG B 121      13.341  -6.899  -8.544  1.00  0.00           N  
ATOM   1987  H   ARG B 121       7.898  -6.431 -11.246  1.00  0.00           H  
ATOM   1988  HA  ARG B 121       6.569  -8.686  -9.799  1.00  0.00           H  
ATOM   1989 1HB  ARG B 121       9.050  -7.104  -9.019  1.00  0.00           H  
ATOM   1990 2HB  ARG B 121       8.296  -8.352  -8.038  1.00  0.00           H  
ATOM   1991 1HG  ARG B 121       8.764 -10.022  -9.794  1.00  0.00           H  
ATOM   1992 2HG  ARG B 121       9.540  -8.755 -10.775  1.00  0.00           H  
ATOM   1993 1HD  ARG B 121      10.429  -9.521  -7.978  1.00  0.00           H  
ATOM   1994 2HD  ARG B 121      11.135 -10.180  -9.472  1.00  0.00           H  
ATOM   1995  HE  ARG B 121      11.287  -7.450  -9.798  1.00  0.00           H  
ATOM   1996 1HH1 ARG B 121      12.408  -9.723  -7.341  1.00  0.00           H  
ATOM   1997 2HH1 ARG B 121      13.793  -8.743  -6.916  1.00  0.00           H  
ATOM   1998 1HH2 ARG B 121      13.074  -6.207  -9.231  1.00  0.00           H  
ATOM   1999 2HH2 ARG B 121      14.168  -6.760  -7.983  1.00  0.00           H  
ATOM   2000  N   HIS B 122       5.381  -7.297  -8.273  1.00  0.00           N  
ATOM   2001  CA  HIS B 122       4.506  -6.489  -7.432  1.00  0.00           C  
ATOM   2002  C   HIS B 122       4.740  -6.780  -5.953  1.00  0.00           C  
ATOM   2003  O   HIS B 122       5.135  -7.891  -5.590  1.00  0.00           O  
ATOM   2004  CB  HIS B 122       3.040  -6.736  -7.790  1.00  0.00           C  
ATOM   2005  CG  HIS B 122       2.756  -6.642  -9.255  1.00  0.00           C  
ATOM   2006  ND1 HIS B 122       2.700  -5.440  -9.927  1.00  0.00           N  
ATOM   2007  CD2 HIS B 122       2.514  -7.604 -10.177  1.00  0.00           C  
ATOM   2008  CE1 HIS B 122       2.435  -5.668 -11.203  1.00  0.00           C  
ATOM   2009  NE2 HIS B 122       2.318  -6.972 -11.381  1.00  0.00           N  
ATOM   2010  H   HIS B 122       5.227  -8.294  -8.328  1.00  0.00           H  
ATOM   2011  HA  HIS B 122       4.721  -5.433  -7.593  1.00  0.00           H  
ATOM   2012 1HB  HIS B 122       2.744  -7.728  -7.448  1.00  0.00           H  
ATOM   2013 2HB  HIS B 122       2.412  -6.011  -7.273  1.00  0.00           H  
ATOM   2014  HD2 HIS B 122       2.481  -8.679  -9.998  1.00  0.00           H  
ATOM   2015  HE1 HIS B 122       2.331  -4.909 -11.978  1.00  0.00           H  
ATOM   2016  HE2 HIS B 122       2.118  -7.433 -12.257  1.00  0.00           H  
ATOM   2017  N   GLY B 123       4.556  -5.757  -5.162  1.00  0.00           N  
ATOM   2018  CA  GLY B 123       4.753  -5.941  -3.734  1.00  0.00           C  
ATOM   2019  C   GLY B 123       4.194  -4.803  -2.902  1.00  0.00           C  
ATOM   2020  O   GLY B 123       3.348  -4.040  -3.373  1.00  0.00           O  
ATOM   2021  H   GLY B 123       4.283  -4.848  -5.508  1.00  0.00           H  
ATOM   2022 1HA  GLY B 123       4.278  -6.870  -3.418  1.00  0.00           H  
ATOM   2023 2HA  GLY B 123       5.817  -6.037  -3.523  1.00  0.00           H  
ATOM   2024  N   CYS B 124       4.579  -4.847  -1.674  1.00  0.00           N  
ATOM   2025  CA  CYS B 124       4.063  -3.852  -0.740  1.00  0.00           C  
ATOM   2026  C   CYS B 124       5.082  -3.548   0.351  1.00  0.00           C  
ATOM   2027  O   CYS B 124       5.800  -4.443   0.803  1.00  0.00           O  
ATOM   2028  CB  CYS B 124       2.756  -4.334  -0.111  1.00  0.00           C  
ATOM   2029  SG  CYS B 124       2.023  -3.151   1.040  1.00  0.00           S  
ATOM   2030  H   CYS B 124       5.225  -5.547  -1.339  1.00  0.00           H  
ATOM   2031  HA  CYS B 124       3.866  -2.931  -1.289  1.00  0.00           H  
ATOM   2032 1HB  CYS B 124       2.029  -4.541  -0.896  1.00  0.00           H  
ATOM   2033 2HB  CYS B 124       2.932  -5.266   0.425  1.00  0.00           H  
ATOM   2034  N   LEU B 125       5.150  -2.227   0.640  1.00  0.00           N  
ATOM   2035  CA  LEU B 125       5.791  -1.876   1.903  1.00  0.00           C  
ATOM   2036  C   LEU B 125       4.818  -2.031   3.067  1.00  0.00           C  
ATOM   2037  O   LEU B 125       3.860  -1.265   3.187  1.00  0.00           O  
ATOM   2038  CB  LEU B 125       6.323  -0.442   1.855  1.00  0.00           C  
ATOM   2039  CG  LEU B 125       7.102   0.034   3.082  1.00  0.00           C  
ATOM   2040  CD1 LEU B 125       8.409  -0.742   3.213  1.00  0.00           C  
ATOM   2041  CD2 LEU B 125       7.371   1.533   2.997  1.00  0.00           C  
ATOM   2042  H   LEU B 125       4.793  -1.491   0.048  1.00  0.00           H  
ATOM   2043  HA  LEU B 125       6.629  -2.553   2.065  1.00  0.00           H  
ATOM   2044 1HB  LEU B 125       6.982  -0.345   0.994  1.00  0.00           H  
ATOM   2045 2HB  LEU B 125       5.481   0.237   1.721  1.00  0.00           H  
ATOM   2046  HG  LEU B 125       6.523  -0.171   3.983  1.00  0.00           H  
ATOM   2047 1HD1 LEU B 125       8.953  -0.393   4.091  1.00  0.00           H  
ATOM   2048 2HD1 LEU B 125       8.192  -1.805   3.321  1.00  0.00           H  
ATOM   2049 3HD1 LEU B 125       9.017  -0.583   2.323  1.00  0.00           H  
ATOM   2050 1HD2 LEU B 125       7.926   1.854   3.879  1.00  0.00           H  
ATOM   2051 2HD2 LEU B 125       7.956   1.748   2.103  1.00  0.00           H  
ATOM   2052 3HD2 LEU B 125       6.424   2.070   2.949  1.00  0.00           H  
ATOM   2053  N   ARG B 126       5.106  -3.101   3.899  1.00  0.00           N  
ATOM   2054  CA  ARG B 126       4.202  -3.389   5.008  1.00  0.00           C  
ATOM   2055  C   ARG B 126       4.621  -2.634   6.266  1.00  0.00           C  
ATOM   2056  O   ARG B 126       5.801  -2.617   6.621  1.00  0.00           O  
ATOM   2057  CB  ARG B 126       4.158  -4.892   5.290  1.00  0.00           C  
ATOM   2058  CG  ARG B 126       3.551  -5.712   4.162  1.00  0.00           C  
ATOM   2059  CD  ARG B 126       3.403  -7.178   4.547  1.00  0.00           C  
ATOM   2060  NE  ARG B 126       2.273  -7.387   5.448  1.00  0.00           N  
ATOM   2061  CZ  ARG B 126       1.872  -8.573   5.898  1.00  0.00           C  
ATOM   2062  NH1 ARG B 126       2.504  -9.684   5.538  1.00  0.00           N  
ATOM   2063  NH2 ARG B 126       0.831  -8.649   6.714  1.00  0.00           N  
ATOM   2064  H   ARG B 126       5.919  -3.685   3.762  1.00  0.00           H  
ATOM   2065  HA  ARG B 126       3.200  -3.058   4.733  1.00  0.00           H  
ATOM   2066 1HB  ARG B 126       5.168  -5.258   5.470  1.00  0.00           H  
ATOM   2067 2HB  ARG B 126       3.577  -5.076   6.194  1.00  0.00           H  
ATOM   2068 1HG  ARG B 126       2.563  -5.320   3.918  1.00  0.00           H  
ATOM   2069 2HG  ARG B 126       4.193  -5.652   3.282  1.00  0.00           H  
ATOM   2070 1HD  ARG B 126       3.242  -7.775   3.650  1.00  0.00           H  
ATOM   2071 2HD  ARG B 126       4.309  -7.515   5.049  1.00  0.00           H  
ATOM   2072  HE  ARG B 126       1.757  -6.572   5.752  1.00  0.00           H  
ATOM   2073 1HH1 ARG B 126       3.299  -9.634   4.916  1.00  0.00           H  
ATOM   2074 2HH1 ARG B 126       2.191 -10.579   5.886  1.00  0.00           H  
ATOM   2075 1HH2 ARG B 126       0.345  -7.808   6.992  1.00  0.00           H  
ATOM   2076 2HH2 ARG B 126       0.524  -9.547   7.058  1.00  0.00           H  
ATOM   2077  N   LEU B 127       3.568  -1.985   6.795  1.00  0.00           N  
ATOM   2078  CA  LEU B 127       3.779  -1.278   8.053  1.00  0.00           C  
ATOM   2079  C   LEU B 127       2.856  -1.818   9.141  1.00  0.00           C  
ATOM   2080  O   LEU B 127       1.631  -1.745   9.014  1.00  0.00           O  
ATOM   2081  CB  LEU B 127       3.547   0.224   7.870  1.00  0.00           C  
ATOM   2082  CG  LEU B 127       4.452   0.931   6.860  1.00  0.00           C  
ATOM   2083  CD1 LEU B 127       3.887   0.788   5.451  1.00  0.00           C  
ATOM   2084  CD2 LEU B 127       4.618   2.402   7.229  1.00  0.00           C  
ATOM   2085  H   LEU B 127       2.653  -1.966   6.367  1.00  0.00           H  
ATOM   2086  HA  LEU B 127       4.810  -1.435   8.369  1.00  0.00           H  
ATOM   2087 1HB  LEU B 127       2.518   0.380   7.550  1.00  0.00           H  
ATOM   2088 2HB  LEU B 127       3.685   0.717   8.832  1.00  0.00           H  
ATOM   2089  HG  LEU B 127       5.433   0.455   6.854  1.00  0.00           H  
ATOM   2090 1HD1 LEU B 127       4.542   1.296   4.743  1.00  0.00           H  
ATOM   2091 2HD1 LEU B 127       3.822  -0.268   5.190  1.00  0.00           H  
ATOM   2092 3HD1 LEU B 127       2.894   1.234   5.410  1.00  0.00           H  
ATOM   2093 1HD2 LEU B 127       5.266   2.889   6.500  1.00  0.00           H  
ATOM   2094 2HD2 LEU B 127       3.643   2.889   7.231  1.00  0.00           H  
ATOM   2095 3HD2 LEU B 127       5.064   2.480   8.220  1.00  0.00           H  
ATOM   2096  N   ASN B 128       3.490  -2.472  10.165  1.00  0.00           N  
ATOM   2097  CA  ASN B 128       2.712  -3.053  11.254  1.00  0.00           C  
ATOM   2098  C   ASN B 128       2.446  -2.034  12.358  1.00  0.00           C  
ATOM   2099  O   ASN B 128       3.352  -1.679  13.113  1.00  0.00           O  
ATOM   2100  CB  ASN B 128       3.422  -4.282  11.825  1.00  0.00           C  
ATOM   2101  CG  ASN B 128       2.531  -5.098  12.741  1.00  0.00           C  
ATOM   2102  OD1 ASN B 128       1.330  -4.837  12.853  1.00  0.00           O  
ATOM   2103  ND2 ASN B 128       3.112  -6.093  13.401  1.00  0.00           N  
ATOM   2104  H   ASN B 128       4.496  -2.559  10.178  1.00  0.00           H  
ATOM   2105  HA  ASN B 128       1.743  -3.363  10.860  1.00  0.00           H  
ATOM   2106 1HB  ASN B 128       3.762  -4.919  11.007  1.00  0.00           H  
ATOM   2107 2HB  ASN B 128       4.304  -3.966  12.383  1.00  0.00           H  
ATOM   2108 1HD2 ASN B 128       2.573  -6.665  14.020  1.00  0.00           H  
ATOM   2109 2HD2 ASN B 128       4.088  -6.270  13.280  1.00  0.00           H  
ATOM   2110  N   GLN B 129       1.215  -1.535  12.384  1.00  0.00           N  
ATOM   2111  CA  GLN B 129       0.719  -0.605  13.394  1.00  0.00           C  
ATOM   2112  C   GLN B 129       1.521   0.693  13.387  1.00  0.00           C  
ATOM   2113  O   GLN B 129       2.125   1.062  14.397  1.00  0.00           O  
ATOM   2114  CB  GLN B 129       0.767  -1.244  14.783  1.00  0.00           C  
ATOM   2115  CG  GLN B 129      -0.133  -2.464  14.930  1.00  0.00           C  
ATOM   2116  CD  GLN B 129      -0.064  -3.081  16.314  1.00  0.00           C  
ATOM   2117  OE1 GLN B 129       0.915  -2.894  17.043  1.00  0.00           O  
ATOM   2118  NE2 GLN B 129      -1.102  -3.822  16.685  1.00  0.00           N  
ATOM   2119  H   GLN B 129       0.596  -1.833  11.644  1.00  0.00           H  
ATOM   2120  HA  GLN B 129      -0.317  -0.360  13.160  1.00  0.00           H  
ATOM   2121 1HB  GLN B 129       1.789  -1.546  15.009  1.00  0.00           H  
ATOM   2122 2HB  GLN B 129       0.470  -0.510  15.532  1.00  0.00           H  
ATOM   2123 1HG  GLN B 129      -1.165  -2.166  14.743  1.00  0.00           H  
ATOM   2124 2HG  GLN B 129       0.175  -3.219  14.207  1.00  0.00           H  
ATOM   2125 1HE2 GLN B 129      -1.112  -4.254  17.588  1.00  0.00           H  
ATOM   2126 2HE2 GLN B 129      -1.875  -3.949  16.063  1.00  0.00           H  
ATOM   2127  N   PRO B 130       1.615   1.353  12.251  1.00  0.00           N  
ATOM   2128  CA  PRO B 130       2.323   2.634  12.188  1.00  0.00           C  
ATOM   2129  C   PRO B 130       1.677   3.708  13.061  1.00  0.00           C  
ATOM   2130  O   PRO B 130       0.486   3.624  13.369  1.00  0.00           O  
ATOM   2131  CB  PRO B 130       2.238   3.011  10.707  1.00  0.00           C  
ATOM   2132  CG  PRO B 130       0.947   2.422  10.236  1.00  0.00           C  
ATOM   2133  CD  PRO B 130       0.729   1.119  10.951  1.00  0.00           C  
ATOM   2134  HA  PRO B 130       3.369   2.485  12.494  1.00  0.00           H  
ATOM   2135 1HB  PRO B 130       2.268   4.105  10.595  1.00  0.00           H  
ATOM   2136 2HB  PRO B 130       3.107   2.609  10.166  1.00  0.00           H  
ATOM   2137 1HG  PRO B 130       0.118   3.116  10.436  1.00  0.00           H  
ATOM   2138 2HG  PRO B 130       0.976   2.266   9.147  1.00  0.00           H  
ATOM   2139 1HD  PRO B 130      -0.341   0.999  11.178  1.00  0.00           H  
ATOM   2140 2HD  PRO B 130       1.088   0.291  10.322  1.00  0.00           H  
ATOM   2141  N   THR B 131       2.491   4.653  13.577  1.00  0.00           N  
ATOM   2142  CA  THR B 131       2.006   5.818  14.308  1.00  0.00           C  
ATOM   2143  C   THR B 131       2.207   7.091  13.491  1.00  0.00           C  
ATOM   2144  O   THR B 131       2.679   7.037  12.353  1.00  0.00           O  
ATOM   2145  CB  THR B 131       2.716   5.960  15.667  1.00  0.00           C  
ATOM   2146  OG1 THR B 131       4.090   6.303  15.448  1.00  0.00           O  
ATOM   2147  CG2 THR B 131       2.649   4.660  16.461  1.00  0.00           C  
ATOM   2148  H   THR B 131       3.485   4.535  13.443  1.00  0.00           H  
ATOM   2149  HA  THR B 131       0.939   5.692  14.492  1.00  0.00           H  
ATOM   2150  HB  THR B 131       2.239   6.751  16.246  1.00  0.00           H  
ATOM   2151  HG1 THR B 131       4.257   6.367  14.504  1.00  0.00           H  
ATOM   2152 1HG2 THR B 131       3.158   4.790  17.416  1.00  0.00           H  
ATOM   2153 2HG2 THR B 131       1.607   4.395  16.638  1.00  0.00           H  
ATOM   2154 3HG2 THR B 131       3.134   3.864  15.897  1.00  0.00           H  
ATOM   2155  N   HIS B 132       1.751   8.273  14.085  1.00  0.00           N  
ATOM   2156  CA  HIS B 132       1.843   9.555  13.395  1.00  0.00           C  
ATOM   2157  C   HIS B 132       3.282   9.865  12.998  1.00  0.00           C  
ATOM   2158  O   HIS B 132       3.522  10.662  12.088  1.00  0.00           O  
ATOM   2159  CB  HIS B 132       1.286  10.677  14.273  1.00  0.00           C  
ATOM   2160  CG  HIS B 132       2.042  10.871  15.549  1.00  0.00           C  
ATOM   2161  ND1 HIS B 132       1.902  10.031  16.632  1.00  0.00           N  
ATOM   2162  CD2 HIS B 132       2.947  11.810  15.912  1.00  0.00           C  
ATOM   2163  CE1 HIS B 132       2.690  10.446  17.609  1.00  0.00           C  
ATOM   2164  NE2 HIS B 132       3.336  11.524  17.198  1.00  0.00           N  
ATOM   2165  H   HIS B 132       1.349   8.240  15.011  1.00  0.00           H  
ATOM   2166  HA  HIS B 132       1.255   9.518  12.479  1.00  0.00           H  
ATOM   2167 1HB  HIS B 132       1.304  11.616  13.719  1.00  0.00           H  
ATOM   2168 2HB  HIS B 132       0.247  10.463  14.521  1.00  0.00           H  
ATOM   2169  HD2 HIS B 132       3.301  12.639  15.298  1.00  0.00           H  
ATOM   2170  HE1 HIS B 132       2.791   9.979  18.588  1.00  0.00           H  
ATOM   2171  HE2 HIS B 132       4.006  12.053  17.738  1.00  0.00           H  
ATOM   2172  N   VAL B 133       4.330   9.251  13.654  1.00  0.00           N  
ATOM   2173  CA  VAL B 133       5.733   9.519  13.357  1.00  0.00           C  
ATOM   2174  C   VAL B 133       6.098   8.918  12.001  1.00  0.00           C  
ATOM   2175  O   VAL B 133       7.119   9.278  11.410  1.00  0.00           O  
ATOM   2176  CB  VAL B 133       6.663   8.958  14.456  1.00  0.00           C  
ATOM   2177  CG1 VAL B 133       6.413   9.665  15.787  1.00  0.00           C  
ATOM   2178  CG2 VAL B 133       6.466   7.450  14.604  1.00  0.00           C  
ATOM   2179  H   VAL B 133       4.099   8.583  14.375  1.00  0.00           H  
ATOM   2180  HA  VAL B 133       5.877  10.599  13.310  1.00  0.00           H  
ATOM   2181  HB  VAL B 133       7.698   9.160  14.181  1.00  0.00           H  
ATOM   2182 1HG1 VAL B 133       7.078   9.255  16.547  1.00  0.00           H  
ATOM   2183 2HG1 VAL B 133       6.605  10.732  15.674  1.00  0.00           H  
ATOM   2184 3HG1 VAL B 133       5.378   9.512  16.091  1.00  0.00           H  
ATOM   2185 1HG2 VAL B 133       7.129   7.071  15.381  1.00  0.00           H  
ATOM   2186 2HG2 VAL B 133       5.431   7.243  14.877  1.00  0.00           H  
ATOM   2187 3HG2 VAL B 133       6.697   6.958  13.659  1.00  0.00           H  
ATOM   2188  N   ASN B 134       5.306   7.963  11.615  1.00  0.00           N  
ATOM   2189  CA  ASN B 134       5.574   7.270  10.359  1.00  0.00           C  
ATOM   2190  C   ASN B 134       4.911   7.973   9.179  1.00  0.00           C  
ATOM   2191  O   ASN B 134       5.023   7.521   8.038  1.00  0.00           O  
ATOM   2192  CB  ASN B 134       5.111   5.814  10.439  1.00  0.00           C  
ATOM   2193  CG  ASN B 134       5.818   5.036  11.531  1.00  0.00           C  
ATOM   2194  OD1 ASN B 134       5.196   4.607  12.507  1.00  0.00           O  
ATOM   2195  ND2 ASN B 134       7.122   4.846  11.375  1.00  0.00           N  
ATOM   2196  H   ASN B 134       4.506   7.689  12.167  1.00  0.00           H  
ATOM   2197  HA  ASN B 134       6.650   7.284  10.179  1.00  0.00           H  
ATOM   2198 1HB  ASN B 134       4.037   5.783  10.625  1.00  0.00           H  
ATOM   2199 2HB  ASN B 134       5.292   5.322   9.483  1.00  0.00           H  
ATOM   2200 1HD2 ASN B 134       7.640   4.339  12.065  1.00  0.00           H  
ATOM   2201 2HD2 ASN B 134       7.587   5.209  10.568  1.00  0.00           H  
ATOM   2202  N   ASN B 135       4.197   9.140   9.455  1.00  0.00           N  
ATOM   2203  CA  ASN B 135       3.668   9.971   8.379  1.00  0.00           C  
ATOM   2204  C   ASN B 135       4.784  10.688   7.624  1.00  0.00           C  
ATOM   2205  O   ASN B 135       5.732  11.184   8.234  1.00  0.00           O  
ATOM   2206  CB  ASN B 135       2.661  10.984   8.927  1.00  0.00           C  
ATOM   2207  CG  ASN B 135       1.414  10.326   9.484  1.00  0.00           C  
ATOM   2208  OD1 ASN B 135       1.179   9.133   9.271  1.00  0.00           O  
ATOM   2209  ND2 ASN B 135       0.606  11.097  10.202  1.00  0.00           N  
ATOM   2210  H   ASN B 135       4.041   9.418  10.413  1.00  0.00           H  
ATOM   2211  HA  ASN B 135       3.157   9.326   7.662  1.00  0.00           H  
ATOM   2212 1HB  ASN B 135       3.130  11.573   9.717  1.00  0.00           H  
ATOM   2213 2HB  ASN B 135       2.370  11.673   8.134  1.00  0.00           H  
ATOM   2214 1HD2 ASN B 135      -0.232  10.715  10.594  1.00  0.00           H  
ATOM   2215 2HD2 ASN B 135       0.835  12.059  10.351  1.00  0.00           H  
ATOM   2216  N   GLY B 136       4.624  10.705   6.278  1.00  0.00           N  
ATOM   2217  CA  GLY B 136       5.624  11.425   5.506  1.00  0.00           C  
ATOM   2218  C   GLY B 136       5.754  10.923   4.081  1.00  0.00           C  
ATOM   2219  O   GLY B 136       4.869  10.225   3.580  1.00  0.00           O  
ATOM   2220  H   GLY B 136       3.861  10.252   5.795  1.00  0.00           H  
ATOM   2221 1HA  GLY B 136       5.370  12.485   5.481  1.00  0.00           H  
ATOM   2222 2HA  GLY B 136       6.593  11.338   5.996  1.00  0.00           H  
ATOM   2223  N   ASN B 137       6.880  11.449   3.453  1.00  0.00           N  
ATOM   2224  CA  ASN B 137       7.159  11.092   2.066  1.00  0.00           C  
ATOM   2225  C   ASN B 137       7.943   9.787   1.969  1.00  0.00           C  
ATOM   2226  O   ASN B 137       9.031   9.667   2.536  1.00  0.00           O  
ATOM   2227  CB  ASN B 137       7.917  12.220   1.363  1.00  0.00           C  
ATOM   2228  CG  ASN B 137       8.121  11.954  -0.116  1.00  0.00           C  
ATOM   2229  OD1 ASN B 137       7.408  11.147  -0.718  1.00  0.00           O  
ATOM   2230  ND2 ASN B 137       9.094  12.633  -0.712  1.00  0.00           N  
ATOM   2231  H   ASN B 137       7.510  12.073   3.936  1.00  0.00           H  
ATOM   2232  HA  ASN B 137       6.210  10.937   1.551  1.00  0.00           H  
ATOM   2233 1HB  ASN B 137       7.368  13.155   1.479  1.00  0.00           H  
ATOM   2234 2HB  ASN B 137       8.891  12.352   1.833  1.00  0.00           H  
ATOM   2235 1HD2 ASN B 137       9.274  12.498  -1.687  1.00  0.00           H  
ATOM   2236 2HD2 ASN B 137       9.647  13.279  -0.187  1.00  0.00           H  
ATOM   2237  N   TYR B 138       7.322   8.731   1.375  1.00  0.00           N  
ATOM   2238  CA  TYR B 138       7.976   7.456   1.101  1.00  0.00           C  
ATOM   2239  C   TYR B 138       8.448   7.385  -0.347  1.00  0.00           C  
ATOM   2240  O   TYR B 138       7.670   7.631  -1.272  1.00  0.00           O  
ATOM   2241  CB  TYR B 138       7.029   6.290   1.400  1.00  0.00           C  
ATOM   2242  CG  TYR B 138       6.733   6.109   2.869  1.00  0.00           C  
ATOM   2243  CD1 TYR B 138       7.403   5.147   3.621  1.00  0.00           C  
ATOM   2244  CD2 TYR B 138       5.784   6.900   3.507  1.00  0.00           C  
ATOM   2245  CE1 TYR B 138       7.132   4.975   4.974  1.00  0.00           C  
ATOM   2246  CE2 TYR B 138       5.505   6.737   4.860  1.00  0.00           C  
ATOM   2247  CZ  TYR B 138       6.184   5.774   5.584  1.00  0.00           C  
ATOM   2248  OH  TYR B 138       5.912   5.608   6.924  1.00  0.00           O  
ATOM   2249  H   TYR B 138       6.354   8.853   1.115  1.00  0.00           H  
ATOM   2250  HA  TYR B 138       8.849   7.369   1.748  1.00  0.00           H  
ATOM   2251 1HB  TYR B 138       6.084   6.446   0.878  1.00  0.00           H  
ATOM   2252 2HB  TYR B 138       7.462   5.364   1.023  1.00  0.00           H  
ATOM   2253  HD1 TYR B 138       8.155   4.513   3.150  1.00  0.00           H  
ATOM   2254  HD2 TYR B 138       5.244   7.662   2.946  1.00  0.00           H  
ATOM   2255  HE1 TYR B 138       7.667   4.217   5.545  1.00  0.00           H  
ATOM   2256  HE2 TYR B 138       4.755   7.365   5.342  1.00  0.00           H  
ATOM   2257  HH  TYR B 138       5.235   6.234   7.192  1.00  0.00           H  
ATOM   2258  N   THR B 139       9.759   7.091  -0.496  1.00  0.00           N  
ATOM   2259  CA  THR B 139      10.331   6.979  -1.833  1.00  0.00           C  
ATOM   2260  C   THR B 139      10.885   5.576  -2.069  1.00  0.00           C  
ATOM   2261  O   THR B 139      11.606   5.038  -1.226  1.00  0.00           O  
ATOM   2262  CB  THR B 139      11.447   8.018  -2.052  1.00  0.00           C  
ATOM   2263  OG1 THR B 139      10.918   9.331  -1.833  1.00  0.00           O  
ATOM   2264  CG2 THR B 139      12.004   7.936  -3.469  1.00  0.00           C  
ATOM   2265  H   THR B 139      10.354   6.946   0.307  1.00  0.00           H  
ATOM   2266  HA  THR B 139       9.543   7.165  -2.563  1.00  0.00           H  
ATOM   2267  HB  THR B 139      12.256   7.837  -1.345  1.00  0.00           H  
ATOM   2268  HG1 THR B 139       9.989   9.266  -1.600  1.00  0.00           H  
ATOM   2269 1HG2 THR B 139      12.790   8.680  -3.595  1.00  0.00           H  
ATOM   2270 2HG2 THR B 139      12.415   6.941  -3.641  1.00  0.00           H  
ATOM   2271 3HG2 THR B 139      11.206   8.128  -4.185  1.00  0.00           H  
ATOM   2272  N   LEU B 140      10.507   4.927  -3.206  1.00  0.00           N  
ATOM   2273  CA  LEU B 140      11.090   3.653  -3.612  1.00  0.00           C  
ATOM   2274  C   LEU B 140      12.075   3.846  -4.759  1.00  0.00           C  
ATOM   2275  O   LEU B 140      11.719   4.401  -5.802  1.00  0.00           O  
ATOM   2276  CB  LEU B 140       9.992   2.669  -4.026  1.00  0.00           C  
ATOM   2277  CG  LEU B 140      10.453   1.267  -4.427  1.00  0.00           C  
ATOM   2278  CD1 LEU B 140      11.185   0.599  -3.267  1.00  0.00           C  
ATOM   2279  CD2 LEU B 140       9.267   0.421  -4.876  1.00  0.00           C  
ATOM   2280  H   LEU B 140       9.796   5.349  -3.785  1.00  0.00           H  
ATOM   2281  HA  LEU B 140      11.631   3.235  -2.764  1.00  0.00           H  
ATOM   2282 1HB  LEU B 140       9.295   2.557  -3.197  1.00  0.00           H  
ATOM   2283 2HB  LEU B 140       9.451   3.088  -4.874  1.00  0.00           H  
ATOM   2284  HG  LEU B 140      11.166   1.339  -5.248  1.00  0.00           H  
ATOM   2285 1HD1 LEU B 140      11.508  -0.398  -3.566  1.00  0.00           H  
ATOM   2286 2HD1 LEU B 140      12.056   1.195  -2.995  1.00  0.00           H  
ATOM   2287 3HD1 LEU B 140      10.516   0.522  -2.411  1.00  0.00           H  
ATOM   2288 1HD2 LEU B 140       9.615  -0.573  -5.158  1.00  0.00           H  
ATOM   2289 2HD2 LEU B 140       8.550   0.336  -4.059  1.00  0.00           H  
ATOM   2290 3HD2 LEU B 140       8.786   0.894  -5.733  1.00  0.00           H  
ATOM   2291  N   LEU B 141      13.326   3.439  -4.481  1.00  0.00           N  
ATOM   2292  CA  LEU B 141      14.369   3.482  -5.501  1.00  0.00           C  
ATOM   2293  C   LEU B 141      14.572   2.107  -6.128  1.00  0.00           C  
ATOM   2294  O   LEU B 141      14.750   1.116  -5.417  1.00  0.00           O  
ATOM   2295  CB  LEU B 141      15.686   3.982  -4.900  1.00  0.00           C  
ATOM   2296  CG  LEU B 141      15.635   5.332  -4.184  1.00  0.00           C  
ATOM   2297  CD1 LEU B 141      16.982   5.641  -3.539  1.00  0.00           C  
ATOM   2298  CD2 LEU B 141      15.236   6.438  -5.156  1.00  0.00           C  
ATOM   2299  H   LEU B 141      13.554   3.098  -3.558  1.00  0.00           H  
ATOM   2300  HA  LEU B 141      14.059   4.173  -6.284  1.00  0.00           H  
ATOM   2301 1HB  LEU B 141      16.041   3.246  -4.181  1.00  0.00           H  
ATOM   2302 2HB  LEU B 141      16.423   4.065  -5.698  1.00  0.00           H  
ATOM   2303  HG  LEU B 141      14.903   5.289  -3.377  1.00  0.00           H  
ATOM   2304 1HD1 LEU B 141      16.930   6.605  -3.033  1.00  0.00           H  
ATOM   2305 2HD1 LEU B 141      17.225   4.864  -2.814  1.00  0.00           H  
ATOM   2306 3HD1 LEU B 141      17.754   5.676  -4.307  1.00  0.00           H  
ATOM   2307 1HD2 LEU B 141      15.204   7.392  -4.629  1.00  0.00           H  
ATOM   2308 2HD2 LEU B 141      15.967   6.494  -5.963  1.00  0.00           H  
ATOM   2309 3HD2 LEU B 141      14.252   6.220  -5.571  1.00  0.00           H  
ATOM   2310  N   ALA B 142      14.404   1.973  -7.432  1.00  0.00           N  
ATOM   2311  CA  ALA B 142      14.691   0.751  -8.178  1.00  0.00           C  
ATOM   2312  C   ALA B 142      15.898   0.938  -9.093  1.00  0.00           C  
ATOM   2313  O   ALA B 142      15.861   1.748 -10.022  1.00  0.00           O  
ATOM   2314  CB  ALA B 142      13.472   0.325  -8.992  1.00  0.00           C  
ATOM   2315  H   ALA B 142      14.053   2.781  -7.927  1.00  0.00           H  
ATOM   2316  HA  ALA B 142      14.929  -0.035  -7.461  1.00  0.00           H  
ATOM   2317 1HB  ALA B 142      13.703  -0.587  -9.542  1.00  0.00           H  
ATOM   2318 2HB  ALA B 142      12.632   0.142  -8.321  1.00  0.00           H  
ATOM   2319 3HB  ALA B 142      13.210   1.115  -9.694  1.00  0.00           H  
ATOM   2320  N   ALA B 143      17.024   0.156  -8.771  1.00  0.00           N  
ATOM   2321  CA  ALA B 143      18.275   0.358  -9.497  1.00  0.00           C  
ATOM   2322  C   ALA B 143      18.702  -0.917 -10.218  1.00  0.00           C  
ATOM   2323  O   ALA B 143      18.670  -2.006  -9.640  1.00  0.00           O  
ATOM   2324  CB  ALA B 143      19.374   0.821  -8.544  1.00  0.00           C  
ATOM   2325  H   ALA B 143      16.984  -0.545  -8.045  1.00  0.00           H  
ATOM   2326  HA  ALA B 143      18.110   1.131 -10.248  1.00  0.00           H  
ATOM   2327 1HB  ALA B 143      20.300   0.967  -9.100  1.00  0.00           H  
ATOM   2328 2HB  ALA B 143      19.079   1.761  -8.077  1.00  0.00           H  
ATOM   2329 3HB  ALA B 143      19.529   0.067  -7.774  1.00  0.00           H  
ATOM   2330  N   ASN B 144      18.944  -0.809 -11.402  1.00  0.00           N  
ATOM   2331  CA  ASN B 144      19.607  -1.852 -12.178  1.00  0.00           C  
ATOM   2332  C   ASN B 144      20.737  -1.283 -13.032  1.00  0.00           C  
ATOM   2333  O   ASN B 144      21.073  -0.103 -12.918  1.00  0.00           O  
ATOM   2334  CB  ASN B 144      18.596  -2.590 -13.058  1.00  0.00           C  
ATOM   2335  CG  ASN B 144      18.051  -1.723 -14.176  1.00  0.00           C  
ATOM   2336  OD1 ASN B 144      18.515  -0.599 -14.389  1.00  0.00           O  
ATOM   2337  ND2 ASN B 144      17.063  -2.237 -14.898  1.00  0.00           N  
ATOM   2338  H   ASN B 144      18.669   0.047 -11.862  1.00  0.00           H  
ATOM   2339  HA  ASN B 144      20.054  -2.567 -11.486  1.00  0.00           H  
ATOM   2340 1HB  ASN B 144      19.068  -3.471 -13.495  1.00  0.00           H  
ATOM   2341 2HB  ASN B 144      17.764  -2.936 -12.445  1.00  0.00           H  
ATOM   2342 1HD2 ASN B 144      16.665  -1.709 -15.649  1.00  0.00           H  
ATOM   2343 2HD2 ASN B 144      16.717  -3.152 -14.692  1.00  0.00           H  
ATOM   2344  N   PRO B 145      21.692  -2.004 -13.850  1.00  0.00           N  
ATOM   2345  CA  PRO B 145      22.872  -1.544 -14.587  1.00  0.00           C  
ATOM   2346  C   PRO B 145      22.561  -0.391 -15.539  1.00  0.00           C  
ATOM   2347  O   PRO B 145      23.476   0.290 -16.008  1.00  0.00           O  
ATOM   2348  CB  PRO B 145      23.310  -2.789 -15.362  1.00  0.00           C  
ATOM   2349  CG  PRO B 145      22.876  -3.941 -14.514  1.00  0.00           C  
ATOM   2350  CD  PRO B 145      21.546  -3.607 -13.901  1.00  0.00           C  
ATOM   2351  HA  PRO B 145      23.648  -1.235 -13.871  1.00  0.00           H  
ATOM   2352 1HB  PRO B 145      22.840  -2.798 -16.357  1.00  0.00           H  
ATOM   2353 2HB  PRO B 145      24.398  -2.770 -15.521  1.00  0.00           H  
ATOM   2354 1HG  PRO B 145      22.803  -4.854 -15.123  1.00  0.00           H  
ATOM   2355 2HG  PRO B 145      23.623  -4.140 -13.732  1.00  0.00           H  
ATOM   2356 1HD  PRO B 145      20.739  -3.955 -14.563  1.00  0.00           H  
ATOM   2357 2HD  PRO B 145      21.468  -4.081 -12.912  1.00  0.00           H  
ATOM   2358  N   PHE B 146      21.269  -0.127 -15.828  1.00  0.00           N  
ATOM   2359  CA  PHE B 146      20.890   0.917 -16.773  1.00  0.00           C  
ATOM   2360  C   PHE B 146      20.637   2.235 -16.051  1.00  0.00           C  
ATOM   2361  O   PHE B 146      20.563   3.290 -16.684  1.00  0.00           O  
ATOM   2362  CB  PHE B 146      19.645   0.503 -17.563  1.00  0.00           C  
ATOM   2363  CG  PHE B 146      19.853  -0.707 -18.434  1.00  0.00           C  
ATOM   2364  CD1 PHE B 146      20.433  -0.586 -19.690  1.00  0.00           C  
ATOM   2365  CD2 PHE B 146      19.468  -1.967 -17.995  1.00  0.00           C  
ATOM   2366  CE1 PHE B 146      20.626  -1.704 -20.498  1.00  0.00           C  
ATOM   2367  CE2 PHE B 146      19.658  -3.090 -18.796  1.00  0.00           C  
ATOM   2368  CZ  PHE B 146      20.237  -2.955 -20.048  1.00  0.00           C  
ATOM   2369  H   PHE B 146      20.546  -0.668 -15.377  1.00  0.00           H  
ATOM   2370  HA  PHE B 146      21.713   1.065 -17.474  1.00  0.00           H  
ATOM   2371 1HB  PHE B 146      18.831   0.289 -16.872  1.00  0.00           H  
ATOM   2372 2HB  PHE B 146      19.326   1.328 -18.198  1.00  0.00           H  
ATOM   2373  HD1 PHE B 146      20.740   0.399 -20.042  1.00  0.00           H  
ATOM   2374  HD2 PHE B 146      19.012  -2.071 -17.010  1.00  0.00           H  
ATOM   2375  HE1 PHE B 146      21.082  -1.593 -21.481  1.00  0.00           H  
ATOM   2376  HE2 PHE B 146      19.352  -4.074 -18.441  1.00  0.00           H  
ATOM   2377  HZ  PHE B 146      20.384  -3.832 -20.677  1.00  0.00           H  
ATOM   2378  N   GLY B 147      20.566   2.199 -14.783  1.00  0.00           N  
ATOM   2379  CA  GLY B 147      20.307   3.406 -14.014  1.00  0.00           C  
ATOM   2380  C   GLY B 147      19.360   3.181 -12.850  1.00  0.00           C  
ATOM   2381  O   GLY B 147      19.319   2.089 -12.280  1.00  0.00           O  
ATOM   2382  H   GLY B 147      20.690   1.323 -14.296  1.00  0.00           H  
ATOM   2383 1HA  GLY B 147      21.247   3.800 -13.628  1.00  0.00           H  
ATOM   2384 2HA  GLY B 147      19.883   4.169 -14.666  1.00  0.00           H  
ATOM   2385  N   GLN B 148      18.636   4.315 -12.376  1.00  0.00           N  
ATOM   2386  CA  GLN B 148      17.774   4.304 -11.199  1.00  0.00           C  
ATOM   2387  C   GLN B 148      16.420   4.937 -11.503  1.00  0.00           C  
ATOM   2388  O   GLN B 148      16.351   5.999 -12.125  1.00  0.00           O  
ATOM   2389  CB  GLN B 148      18.446   5.033 -10.034  1.00  0.00           C  
ATOM   2390  CG  GLN B 148      17.636   5.008  -8.745  1.00  0.00           C  
ATOM   2391  CD  GLN B 148      18.314   5.755  -7.612  1.00  0.00           C  
ATOM   2392  OE1 GLN B 148      18.302   6.989  -7.569  1.00  0.00           O  
ATOM   2393  NE2 GLN B 148      18.912   5.012  -6.686  1.00  0.00           N  
ATOM   2394  H   GLN B 148      18.740   5.171 -12.902  1.00  0.00           H  
ATOM   2395  HA  GLN B 148      17.600   3.268 -10.907  1.00  0.00           H  
ATOM   2396 1HB  GLN B 148      19.418   4.581  -9.834  1.00  0.00           H  
ATOM   2397 2HB  GLN B 148      18.619   6.074 -10.307  1.00  0.00           H  
ATOM   2398 1HG  GLN B 148      16.668   5.474  -8.927  1.00  0.00           H  
ATOM   2399 2HG  GLN B 148      17.499   3.972  -8.434  1.00  0.00           H  
ATOM   2400 1HE2 GLN B 148      19.376   5.450  -5.915  1.00  0.00           H  
ATOM   2401 2HE2 GLN B 148      18.899   4.015  -6.759  1.00  0.00           H  
ATOM   2402  N   ALA B 149      15.366   4.181 -11.258  1.00  0.00           N  
ATOM   2403  CA  ALA B 149      14.003   4.705 -11.297  1.00  0.00           C  
ATOM   2404  C   ALA B 149      13.491   5.009  -9.892  1.00  0.00           C  
ATOM   2405  O   ALA B 149      13.893   4.358  -8.924  1.00  0.00           O  
ATOM   2406  CB  ALA B 149      13.073   3.716 -11.996  1.00  0.00           C  
ATOM   2407  H   ALA B 149      15.512   3.207 -11.036  1.00  0.00           H  
ATOM   2408  HA  ALA B 149      14.015   5.638 -11.861  1.00  0.00           H  
ATOM   2409 1HB  ALA B 149      12.061   4.121 -12.017  1.00  0.00           H  
ATOM   2410 2HB  ALA B 149      13.419   3.550 -13.016  1.00  0.00           H  
ATOM   2411 3HB  ALA B 149      13.074   2.771 -11.455  1.00  0.00           H  
ATOM   2412  N   SER B 150      12.622   6.068  -9.759  1.00  0.00           N  
ATOM   2413  CA  SER B 150      12.138   6.453  -8.437  1.00  0.00           C  
ATOM   2414  C   SER B 150      10.667   6.850  -8.481  1.00  0.00           C  
ATOM   2415  O   SER B 150      10.191   7.383  -9.486  1.00  0.00           O  
ATOM   2416  CB  SER B 150      12.970   7.608  -7.878  1.00  0.00           C  
ATOM   2417  OG  SER B 150      12.749   8.794  -8.622  1.00  0.00           O  
ATOM   2418  H   SER B 150      12.311   6.588 -10.567  1.00  0.00           H  
ATOM   2419  HA  SER B 150      12.237   5.596  -7.769  1.00  0.00           H  
ATOM   2420 1HB  SER B 150      12.707   7.774  -6.834  1.00  0.00           H  
ATOM   2421 2HB  SER B 150      14.026   7.344  -7.911  1.00  0.00           H  
ATOM   2422  HG  SER B 150      12.116   8.563  -9.306  1.00  0.00           H  
ATOM   2423  N   ALA B 151       9.981   6.474  -7.473  1.00  0.00           N  
ATOM   2424  CA  ALA B 151       8.601   6.894  -7.250  1.00  0.00           C  
ATOM   2425  C   ALA B 151       8.379   7.297  -5.795  1.00  0.00           C  
ATOM   2426  O   ALA B 151       8.926   6.675  -4.881  1.00  0.00           O  
ATOM   2427  CB  ALA B 151       7.634   5.780  -7.643  1.00  0.00           C  
ATOM   2428  H   ALA B 151      10.422   5.858  -6.805  1.00  0.00           H  
ATOM   2429  HA  ALA B 151       8.407   7.766  -7.875  1.00  0.00           H  
ATOM   2430 1HB  ALA B 151       6.610   6.110  -7.470  1.00  0.00           H  
ATOM   2431 2HB  ALA B 151       7.765   5.540  -8.698  1.00  0.00           H  
ATOM   2432 3HB  ALA B 151       7.836   4.895  -7.042  1.00  0.00           H  
ATOM   2433  N   SER B 152       7.607   8.420  -5.601  1.00  0.00           N  
ATOM   2434  CA  SER B 152       7.350   8.918  -4.253  1.00  0.00           C  
ATOM   2435  C   SER B 152       5.854   9.031  -3.981  1.00  0.00           C  
ATOM   2436  O   SER B 152       5.068   9.276  -4.899  1.00  0.00           O  
ATOM   2437  CB  SER B 152       8.018  10.278  -4.048  1.00  0.00           C  
ATOM   2438  OG  SER B 152       9.421  10.182  -4.225  1.00  0.00           O  
ATOM   2439  H   SER B 152       7.211   8.910  -6.390  1.00  0.00           H  
ATOM   2440  HA  SER B 152       7.771   8.211  -3.537  1.00  0.00           H  
ATOM   2441 1HB  SER B 152       7.606  10.996  -4.756  1.00  0.00           H  
ATOM   2442 2HB  SER B 152       7.798  10.644  -3.046  1.00  0.00           H  
ATOM   2443  HG  SER B 152       9.599   9.262  -4.434  1.00  0.00           H  
ATOM   2444  N   ILE B 153       5.517   8.821  -2.731  1.00  0.00           N  
ATOM   2445  CA  ILE B 153       4.122   8.984  -2.338  1.00  0.00           C  
ATOM   2446  C   ILE B 153       4.048   9.515  -0.908  1.00  0.00           C  
ATOM   2447  O   ILE B 153       4.856   9.138  -0.056  1.00  0.00           O  
ATOM   2448  CB  ILE B 153       3.342   7.655  -2.457  1.00  0.00           C  
ATOM   2449  CG1 ILE B 153       1.838   7.903  -2.295  1.00  0.00           C  
ATOM   2450  CG2 ILE B 153       3.845   6.640  -1.426  1.00  0.00           C  
ATOM   2451  CD1 ILE B 153       0.968   6.736  -2.742  1.00  0.00           C  
ATOM   2452  H   ILE B 153       6.196   8.550  -2.034  1.00  0.00           H  
ATOM   2453  HA  ILE B 153       3.658   9.711  -3.004  1.00  0.00           H  
ATOM   2454  HB  ILE B 153       3.479   7.241  -3.455  1.00  0.00           H  
ATOM   2455 1HG1 ILE B 153       1.615   8.113  -1.250  1.00  0.00           H  
ATOM   2456 2HG1 ILE B 153       1.550   8.781  -2.873  1.00  0.00           H  
ATOM   2457 1HG2 ILE B 153       3.283   5.712  -1.525  1.00  0.00           H  
ATOM   2458 2HG2 ILE B 153       4.903   6.444  -1.595  1.00  0.00           H  
ATOM   2459 3HG2 ILE B 153       3.707   7.042  -0.422  1.00  0.00           H  
ATOM   2460 1HD1 ILE B 153      -0.083   6.989  -2.597  1.00  0.00           H  
ATOM   2461 2HD1 ILE B 153       1.149   6.530  -3.798  1.00  0.00           H  
ATOM   2462 3HD1 ILE B 153       1.213   5.853  -2.153  1.00  0.00           H  
ATOM   2463  N   MET B 154       3.074  10.423  -0.757  1.00  0.00           N  
ATOM   2464  CA  MET B 154       2.787  10.875   0.601  1.00  0.00           C  
ATOM   2465  C   MET B 154       1.873   9.889   1.321  1.00  0.00           C  
ATOM   2466  O   MET B 154       0.824   9.511   0.796  1.00  0.00           O  
ATOM   2467  CB  MET B 154       2.146  12.264   0.582  1.00  0.00           C  
ATOM   2468  CG  MET B 154       1.964  12.874   1.962  1.00  0.00           C  
ATOM   2469  SD  MET B 154       3.546  13.020   2.880  1.00  0.00           S  
ATOM   2470  CE  MET B 154       4.454  14.138   1.777  1.00  0.00           C  
ATOM   2471  H   MET B 154       2.539  10.802  -1.525  1.00  0.00           H  
ATOM   2472  HA  MET B 154       3.726  10.933   1.152  1.00  0.00           H  
ATOM   2473 1HB  MET B 154       2.761  12.940  -0.010  1.00  0.00           H  
ATOM   2474 2HB  MET B 154       1.168  12.207   0.103  1.00  0.00           H  
ATOM   2475 1HG  MET B 154       1.527  13.867   1.866  1.00  0.00           H  
ATOM   2476 2HG  MET B 154       1.282  12.256   2.546  1.00  0.00           H  
ATOM   2477 1HE  MET B 154       5.444  14.332   2.190  1.00  0.00           H  
ATOM   2478 2HE  MET B 154       4.554  13.677   0.793  1.00  0.00           H  
ATOM   2479 3HE  MET B 154       3.910  15.078   1.683  1.00  0.00           H  
ATOM   2480  N   ALA B 155       2.310   9.392   2.556  1.00  0.00           N  
ATOM   2481  CA  ALA B 155       1.479   8.467   3.321  1.00  0.00           C  
ATOM   2482  C   ALA B 155       1.171   9.024   4.708  1.00  0.00           C  
ATOM   2483  O   ALA B 155       2.054   9.566   5.376  1.00  0.00           O  
ATOM   2484  CB  ALA B 155       2.164   7.107   3.438  1.00  0.00           C  
ATOM   2485  H   ALA B 155       3.207   9.671   2.928  1.00  0.00           H  
ATOM   2486  HA  ALA B 155       0.535   8.342   2.790  1.00  0.00           H  
ATOM   2487 1HB  ALA B 155       1.531   6.429   4.011  1.00  0.00           H  
ATOM   2488 2HB  ALA B 155       2.328   6.695   2.442  1.00  0.00           H  
ATOM   2489 3HB  ALA B 155       3.121   7.224   3.944  1.00  0.00           H  
ATOM   2490  N   ALA B 156      -0.097   9.103   4.969  1.00  0.00           N  
ATOM   2491  CA  ALA B 156      -0.565   9.482   6.299  1.00  0.00           C  
ATOM   2492  C   ALA B 156      -1.323   8.335   6.961  1.00  0.00           C  
ATOM   2493  O   ALA B 156      -2.395   7.941   6.496  1.00  0.00           O  
ATOM   2494  CB  ALA B 156      -1.450  10.724   6.219  1.00  0.00           C  
ATOM   2495  H   ALA B 156      -0.775   8.901   4.248  1.00  0.00           H  
ATOM   2496  HA  ALA B 156       0.307   9.709   6.913  1.00  0.00           H  
ATOM   2497 1HB  ALA B 156      -1.790  10.993   7.219  1.00  0.00           H  
ATOM   2498 2HB  ALA B 156      -0.880  11.551   5.795  1.00  0.00           H  
ATOM   2499 3HB  ALA B 156      -2.312  10.516   5.586  1.00  0.00           H  
ATOM   2500  N   PHE B 157      -0.834   7.778   8.071  1.00  0.00           N  
ATOM   2501  CA  PHE B 157      -1.371   6.564   8.674  1.00  0.00           C  
ATOM   2502  C   PHE B 157      -2.225   6.898   9.892  1.00  0.00           C  
ATOM   2503  O   PHE B 157      -3.205   6.207  10.178  1.00  0.00           O  
ATOM   2504  CB  PHE B 157      -0.239   5.612   9.071  1.00  0.00           C  
ATOM   2505  CG  PHE B 157       0.704   5.287   7.944  1.00  0.00           C  
ATOM   2506  CD1 PHE B 157       0.295   4.482   6.888  1.00  0.00           C  
ATOM   2507  CD2 PHE B 157       1.999   5.787   7.941  1.00  0.00           C  
ATOM   2508  CE1 PHE B 157       1.165   4.179   5.843  1.00  0.00           C  
ATOM   2509  CE2 PHE B 157       2.875   5.488   6.900  1.00  0.00           C  
ATOM   2510  CZ  PHE B 157       2.456   4.684   5.853  1.00  0.00           C  
ATOM   2511  H   PHE B 157      -0.046   8.237   8.506  1.00  0.00           H  
ATOM   2512  HA  PHE B 157      -2.004   6.064   7.940  1.00  0.00           H  
ATOM   2513 1HB  PHE B 157       0.339   6.053   9.882  1.00  0.00           H  
ATOM   2514 2HB  PHE B 157      -0.662   4.679   9.441  1.00  0.00           H  
ATOM   2515  HD1 PHE B 157      -0.721   4.086   6.883  1.00  0.00           H  
ATOM   2516  HD2 PHE B 157       2.329   6.420   8.766  1.00  0.00           H  
ATOM   2517  HE1 PHE B 157       0.829   3.547   5.021  1.00  0.00           H  
ATOM   2518  HE2 PHE B 157       3.890   5.885   6.909  1.00  0.00           H  
ATOM   2519  HZ  PHE B 157       3.141   4.448   5.040  1.00  0.00           H  
ATOM   2520  N   MET B 158      -1.884   7.912  10.570  1.00  0.00           N  
ATOM   2521  CA  MET B 158      -2.571   8.379  11.771  1.00  0.00           C  
ATOM   2522  C   MET B 158      -2.530   9.900  11.865  1.00  0.00           C  
ATOM   2523  O   MET B 158      -1.555  10.526  11.446  1.00  0.00           O  
ATOM   2524  CB  MET B 158      -1.946   7.761  13.023  1.00  0.00           C  
ATOM   2525  CG  MET B 158      -2.763   7.977  14.287  1.00  0.00           C  
ATOM   2526  SD  MET B 158      -2.056   7.106  15.739  1.00  0.00           S  
ATOM   2527  CE  MET B 158      -0.408   7.862  15.794  1.00  0.00           C  
ATOM   2528  H   MET B 158      -1.076   8.418  10.237  1.00  0.00           H  
ATOM   2529  HA  MET B 158      -3.614   8.070  11.715  1.00  0.00           H  
ATOM   2530 1HB  MET B 158      -1.823   6.689  12.877  1.00  0.00           H  
ATOM   2531 2HB  MET B 158      -0.954   8.185  13.182  1.00  0.00           H  
ATOM   2532 1HG  MET B 158      -2.811   9.042  14.512  1.00  0.00           H  
ATOM   2533 2HG  MET B 158      -3.779   7.617  14.129  1.00  0.00           H  
ATOM   2534 1HE  MET B 158       0.158   7.441  16.626  1.00  0.00           H  
ATOM   2535 2HE  MET B 158       0.116   7.661  14.859  1.00  0.00           H  
ATOM   2536 3HE  MET B 158      -0.506   8.940  15.930  1.00  0.00           H  
ATOM   2537  N   ASP B 159      -3.716  10.482  12.262  1.00  0.00           N  
ATOM   2538  CA  ASP B 159      -3.730  11.931  12.439  1.00  0.00           C  
ATOM   2539  C   ASP B 159      -2.757  12.361  13.535  1.00  0.00           C  
ATOM   2540  O   ASP B 159      -2.550  11.633  14.508  1.00  0.00           O  
ATOM   2541  CB  ASP B 159      -5.143  12.417  12.770  1.00  0.00           C  
ATOM   2542  CG  ASP B 159      -6.107  12.275  11.606  1.00  0.00           C  
ATOM   2543  OD1 ASP B 159      -5.671  12.366  10.438  1.00  0.00           O  
ATOM   2544  OD2 ASP B 159      -7.315  12.072  11.858  1.00  0.00           O  
ATOM   2545  H   ASP B 159      -4.562   9.957  12.433  1.00  0.00           H  
ATOM   2546  HA  ASP B 159      -3.411  12.397  11.506  1.00  0.00           H  
ATOM   2547 1HB  ASP B 159      -5.534  11.851  13.616  1.00  0.00           H  
ATOM   2548 2HB  ASP B 159      -5.107  13.466  13.066  1.00  0.00           H  
ATOM   2549  N   ASN B 160      -1.966  13.527  13.362  1.00  0.00           N  
ATOM   2550  CA  ASN B 160      -1.074  14.090  14.369  1.00  0.00           C  
ATOM   2551  C   ASN B 160      -1.835  14.501  15.626  1.00  0.00           C  
ATOM   2552  O   ASN B 160      -2.950  15.018  15.541  1.00  0.00           O  
ATOM   2553  CB  ASN B 160      -0.307  15.285  13.798  1.00  0.00           C  
ATOM   2554  CG  ASN B 160       0.831  14.869  12.887  1.00  0.00           C  
ATOM   2555  OD1 ASN B 160       1.300  13.729  12.942  1.00  0.00           O  
ATOM   2556  ND2 ASN B 160       1.281  15.788  12.042  1.00  0.00           N  
ATOM   2557  H   ASN B 160      -2.045  13.983  12.464  1.00  0.00           H  
ATOM   2558  HA  ASN B 160      -0.356  13.323  14.663  1.00  0.00           H  
ATOM   2559 1HB  ASN B 160      -0.991  15.922  13.236  1.00  0.00           H  
ATOM   2560 2HB  ASN B 160       0.099  15.881  14.615  1.00  0.00           H  
ATOM   2561 1HD2 ASN B 160       2.031  15.569  11.417  1.00  0.00           H  
ATOM   2562 2HD2 ASN B 160       0.871  16.699  12.030  1.00  0.00           H  
ATOM   2563  N   PRO B 161      -1.555  13.878  16.805  1.00  0.00           N  
ATOM   2564  CA  PRO B 161      -2.243  14.311  18.023  1.00  0.00           C  
ATOM   2565  C   PRO B 161      -2.395  15.828  18.107  1.00  0.00           C  
ATOM   2566  O   PRO B 161      -1.590  16.565  17.533  1.00  0.00           O  
ATOM   2567  OXT PRO B 161      -3.300  16.307  18.733  1.00  0.00           O  
ATOM   2568  CB  PRO B 161      -1.338  13.790  19.143  1.00  0.00           C  
ATOM   2569  CG  PRO B 161      -0.252  13.042  18.440  1.00  0.00           C  
ATOM   2570  CD  PRO B 161      -0.388  13.280  16.963  1.00  0.00           C  
ATOM   2571  HA  PRO B 161      -3.234  13.835  18.067  1.00  0.00           H  
ATOM   2572 1HB  PRO B 161      -0.953  14.631  19.738  1.00  0.00           H  
ATOM   2573 2HB  PRO B 161      -1.916  13.151  19.827  1.00  0.00           H  
ATOM   2574 1HG  PRO B 161       0.733  13.378  18.797  1.00  0.00           H  
ATOM   2575 2HG  PRO B 161      -0.322  11.968  18.667  1.00  0.00           H  
ATOM   2576 1HD  PRO B 161       0.429  13.932  16.619  1.00  0.00           H  
ATOM   2577 2HD  PRO B 161      -0.365  12.317  16.432  1.00  0.00           H  
TER                                                                             
pae_binder 3.618
pae_interaction 5.772
pae_interaction1 6.24
pae_interaction2 5.305
pae_target 3.307
plddt_binder 89.013
plddt_target 94.497
plddt_total 92.453
score 0
silent_score 0
time 170.624
