# Supplementary material for: Improving de novo protein binder design with deep learning
Source: Nat Commun. 2023 May 6;14:2625. doi: 10.1038/s41467-023-38328-5 (PMC10163288; doi:10.1038/s41467-023-38328-5)
Supplement: Supplementary file 4 — Source Data File [file 41467_2023_38328_MOESM4_ESM.zip › all_data/experimental_structure_agreement/af2_initial_guess_template/LCB3_complex_af2pred.pdb]

HEADER                                            13-MAR-23   XXXX              
EXPDTA    THEORETICAL MODEL                                                     
REMARK 220                                                                      
REMARK 220 EXPERIMENTAL DETAILS                                                 
REMARK 220  EXPERIMENT TYPE                : THEORETICAL MODELLING              
REMARK 220  DATE OF DATA COLLECTION        : 13-MAR-23                          
REMARK 220                                                                      
REMARK 220 REMARK: MODEL GENERATED BY ROSETTA                                   
REMARK 220  VERSION 2019.44+release.5aed75f2e79                                 
SSBOND     CYS B   68    CYS B   93                                       1.90  
SSBOND     CYS B  111    CYS B  164                                       2.02  
SSBOND     CYS B  123    CYS B  257                                       2.15  
SSBOND     CYS B  212    CYS B  220                                       2.03  
ATOM      1  N   ASN A   1       3.264   6.527 -21.607  1.00  0.00           N  
ATOM      2  CA  ASN A   1       3.946   7.642 -20.958  1.00  0.00           C  
ATOM      3  C   ASN A   1       5.143   7.167 -20.139  1.00  0.00           C  
ATOM      4  O   ASN A   1       5.178   6.019 -19.693  1.00  0.00           O  
ATOM      5  CB  ASN A   1       2.974   8.425 -20.074  1.00  0.00           C  
ATOM      6  CG  ASN A   1       3.682   9.358 -19.111  1.00  0.00           C  
ATOM      7  OD1 ASN A   1       4.900   9.538 -19.185  1.00  0.00           O  
ATOM      8  ND2 ASN A   1       2.924   9.957 -18.201  1.00  0.00           N  
ATOM      9 1H   ASN A   1       2.487   6.872 -22.134  1.00  0.00           H  
ATOM     10 2H   ASN A   1       3.900   6.058 -22.220  1.00  0.00           H  
ATOM     11 3H   ASN A   1       2.937   5.886 -20.913  1.00  0.00           H  
ATOM     12  HA  ASN A   1       4.329   8.310 -21.731  1.00  0.00           H  
ATOM     13 1HB  ASN A   1       2.303   9.012 -20.702  1.00  0.00           H  
ATOM     14 2HB  ASN A   1       2.361   7.729 -19.501  1.00  0.00           H  
ATOM     15 1HD2 ASN A   1       3.337  10.583 -17.539  1.00  0.00           H  
ATOM     16 2HD2 ASN A   1       1.940   9.782 -18.177  1.00  0.00           H  
ATOM     17  N   ASP A   2       6.412   7.846 -20.272  1.00  0.00           N  
ATOM     18  CA  ASP A   2       7.715   7.509 -19.705  1.00  0.00           C  
ATOM     19  C   ASP A   2       7.582   7.065 -18.250  1.00  0.00           C  
ATOM     20  O   ASP A   2       8.293   6.162 -17.804  1.00  0.00           O  
ATOM     21  CB  ASP A   2       8.668   8.701 -19.806  1.00  0.00           C  
ATOM     22  CG  ASP A   2       9.122   8.979 -21.228  1.00  0.00           C  
ATOM     23  OD1 ASP A   2       8.925   8.116 -22.111  1.00  0.00           O  
ATOM     24  OD2 ASP A   2       9.685  10.069 -21.468  1.00  0.00           O  
ATOM     25  H   ASP A   2       6.326   8.668 -20.853  1.00  0.00           H  
ATOM     26  HA  ASP A   2       8.135   6.678 -20.273  1.00  0.00           H  
ATOM     27 1HB  ASP A   2       8.177   9.593 -19.417  1.00  0.00           H  
ATOM     28 2HB  ASP A   2       9.548   8.516 -19.190  1.00  0.00           H  
ATOM     29  N   ASP A   3       6.580   7.566 -17.429  1.00  0.00           N  
ATOM     30  CA  ASP A   3       6.347   7.198 -16.036  1.00  0.00           C  
ATOM     31  C   ASP A   3       5.731   5.804 -15.932  1.00  0.00           C  
ATOM     32  O   ASP A   3       6.112   5.015 -15.065  1.00  0.00           O  
ATOM     33  CB  ASP A   3       5.441   8.225 -15.354  1.00  0.00           C  
ATOM     34  CG  ASP A   3       6.144   9.541 -15.073  1.00  0.00           C  
ATOM     35  OD1 ASP A   3       7.385   9.551 -14.929  1.00  0.00           O  
ATOM     36  OD2 ASP A   3       5.449  10.577 -14.991  1.00  0.00           O  
ATOM     37  H   ASP A   3       5.974   8.245 -17.866  1.00  0.00           H  
ATOM     38  HA  ASP A   3       7.306   7.181 -15.518  1.00  0.00           H  
ATOM     39 1HB  ASP A   3       4.574   8.421 -15.985  1.00  0.00           H  
ATOM     40 2HB  ASP A   3       5.074   7.818 -14.411  1.00  0.00           H  
ATOM     41  N   GLU A   4       4.815   5.485 -16.853  1.00  0.00           N  
ATOM     42  CA  GLU A   4       4.228   4.149 -16.884  1.00  0.00           C  
ATOM     43  C   GLU A   4       5.254   3.105 -17.317  1.00  0.00           C  
ATOM     44  O   GLU A   4       5.273   1.990 -16.792  1.00  0.00           O  
ATOM     45  CB  GLU A   4       3.016   4.115 -17.818  1.00  0.00           C  
ATOM     46  CG  GLU A   4       1.790   4.823 -17.261  1.00  0.00           C  
ATOM     47  CD  GLU A   4       0.563   4.687 -18.149  1.00  0.00           C  
ATOM     48  OE1 GLU A   4      -0.530   5.147 -17.748  1.00  0.00           O  
ATOM     49  OE2 GLU A   4       0.696   4.115 -19.254  1.00  0.00           O  
ATOM     50  H   GLU A   4       4.521   6.168 -17.537  1.00  0.00           H  
ATOM     51  HA  GLU A   4       3.898   3.893 -15.877  1.00  0.00           H  
ATOM     52 1HB  GLU A   4       3.276   4.582 -18.768  1.00  0.00           H  
ATOM     53 2HB  GLU A   4       2.745   3.080 -18.025  1.00  0.00           H  
ATOM     54 1HG  GLU A   4       1.558   4.408 -16.280  1.00  0.00           H  
ATOM     55 2HG  GLU A   4       2.021   5.880 -17.133  1.00  0.00           H  
ATOM     56  N   LEU A   5       6.043   3.492 -18.298  1.00  0.00           N  
ATOM     57  CA  LEU A   5       7.106   2.607 -18.760  1.00  0.00           C  
ATOM     58  C   LEU A   5       8.131   2.367 -17.657  1.00  0.00           C  
ATOM     59  O   LEU A   5       8.600   1.241 -17.473  1.00  0.00           O  
ATOM     60  CB  LEU A   5       7.795   3.195 -19.994  1.00  0.00           C  
ATOM     61  CG  LEU A   5       8.772   2.276 -20.729  1.00  0.00           C  
ATOM     62  CD1 LEU A   5       8.048   1.034 -21.240  1.00  0.00           C  
ATOM     63  CD2 LEU A   5       9.446   3.019 -21.877  1.00  0.00           C  
ATOM     64  H   LEU A   5       5.927   4.393 -18.739  1.00  0.00           H  
ATOM     65  HA  LEU A   5       6.664   1.649 -19.031  1.00  0.00           H  
ATOM     66 1HB  LEU A   5       7.030   3.494 -20.709  1.00  0.00           H  
ATOM     67 2HB  LEU A   5       8.349   4.084 -19.692  1.00  0.00           H  
ATOM     68  HG  LEU A   5       9.538   1.929 -20.035  1.00  0.00           H  
ATOM     69 1HD1 LEU A   5       8.756   0.389 -21.761  1.00  0.00           H  
ATOM     70 2HD1 LEU A   5       7.616   0.492 -20.398  1.00  0.00           H  
ATOM     71 3HD1 LEU A   5       7.256   1.331 -21.926  1.00  0.00           H  
ATOM     72 1HD2 LEU A   5      10.138   2.349 -22.388  1.00  0.00           H  
ATOM     73 2HD2 LEU A   5       8.689   3.364 -22.581  1.00  0.00           H  
ATOM     74 3HD2 LEU A   5       9.994   3.876 -21.484  1.00  0.00           H  
ATOM     75  N   HIS A   6       8.481   3.381 -16.895  1.00  0.00           N  
ATOM     76  CA  HIS A   6       9.394   3.258 -15.764  1.00  0.00           C  
ATOM     77  C   HIS A   6       8.785   2.406 -14.655  1.00  0.00           C  
ATOM     78  O   HIS A   6       9.471   1.573 -14.059  1.00  0.00           O  
ATOM     79  CB  HIS A   6       9.765   4.639 -15.222  1.00  0.00           C  
ATOM     80  CG  HIS A   6      10.779   4.599 -14.123  1.00  0.00           C  
ATOM     81  ND1 HIS A   6      10.441   4.746 -12.795  1.00  0.00           N  
ATOM     82  CD2 HIS A   6      12.121   4.427 -14.157  1.00  0.00           C  
ATOM     83  CE1 HIS A   6      11.536   4.666 -12.057  1.00  0.00           C  
ATOM     84  NE2 HIS A   6      12.569   4.472 -12.859  1.00  0.00           N  
ATOM     85  H   HIS A   6       8.090   4.286 -17.116  1.00  0.00           H  
ATOM     86  HA  HIS A   6      10.310   2.764 -16.088  1.00  0.00           H  
ATOM     87 1HB  HIS A   6      10.162   5.253 -16.031  1.00  0.00           H  
ATOM     88 2HB  HIS A   6       8.871   5.134 -14.844  1.00  0.00           H  
ATOM     89  HD2 HIS A   6      12.732   4.280 -15.048  1.00  0.00           H  
ATOM     90  HE1 HIS A   6      11.580   4.746 -10.971  1.00  0.00           H  
ATOM     91  HE2 HIS A   6      13.531   4.372 -12.569  1.00  0.00           H  
ATOM     92  N   MET A   7       7.554   2.552 -14.324  1.00  0.00           N  
ATOM     93  CA  MET A   7       6.845   1.733 -13.345  1.00  0.00           C  
ATOM     94  C   MET A   7       6.760   0.283 -13.809  1.00  0.00           C  
ATOM     95  O   MET A   7       6.915  -0.640 -13.007  1.00  0.00           O  
ATOM     96  CB  MET A   7       5.440   2.286 -13.097  1.00  0.00           C  
ATOM     97  CG  MET A   7       5.420   3.555 -12.261  1.00  0.00           C  
ATOM     98  SD  MET A   7       3.717   4.079 -11.820  1.00  0.00           S  
ATOM     99  CE  MET A   7       3.226   4.900 -13.361  1.00  0.00           C  
ATOM    100  H   MET A   7       7.060   3.298 -14.791  1.00  0.00           H  
ATOM    101  HA  MET A   7       7.399   1.758 -12.407  1.00  0.00           H  
ATOM    102 1HB  MET A   7       4.960   2.499 -14.051  1.00  0.00           H  
ATOM    103 2HB  MET A   7       4.837   1.533 -12.588  1.00  0.00           H  
ATOM    104 1HG  MET A   7       5.982   3.394 -11.342  1.00  0.00           H  
ATOM    105 2HG  MET A   7       5.898   4.363 -12.815  1.00  0.00           H  
ATOM    106 1HE  MET A   7       2.209   5.279 -13.263  1.00  0.00           H  
ATOM    107 2HE  MET A   7       3.905   5.729 -13.564  1.00  0.00           H  
ATOM    108 3HE  MET A   7       3.269   4.186 -14.184  1.00  0.00           H  
ATOM    109  N   LEU A   8       6.434   0.024 -15.112  1.00  0.00           N  
ATOM    110  CA  LEU A   8       6.468  -1.319 -15.680  1.00  0.00           C  
ATOM    111  C   LEU A   8       7.852  -1.940 -15.525  1.00  0.00           C  
ATOM    112  O   LEU A   8       7.974  -3.108 -15.149  1.00  0.00           O  
ATOM    113  CB  LEU A   8       6.073  -1.287 -17.159  1.00  0.00           C  
ATOM    114  CG  LEU A   8       6.128  -2.621 -17.905  1.00  0.00           C  
ATOM    115  CD1 LEU A   8       5.189  -3.631 -17.254  1.00  0.00           C  
ATOM    116  CD2 LEU A   8       5.776  -2.426 -19.376  1.00  0.00           C  
ATOM    117  H   LEU A   8       6.160   0.799 -15.698  1.00  0.00           H  
ATOM    118  HA  LEU A   8       5.752  -1.940 -15.142  1.00  0.00           H  
ATOM    119 1HB  LEU A   8       5.054  -0.912 -17.238  1.00  0.00           H  
ATOM    120 2HB  LEU A   8       6.734  -0.595 -17.681  1.00  0.00           H  
ATOM    121  HG  LEU A   8       7.134  -3.036 -17.834  1.00  0.00           H  
ATOM    122 1HD1 LEU A   8       5.239  -4.576 -17.796  1.00  0.00           H  
ATOM    123 2HD1 LEU A   8       5.489  -3.791 -16.218  1.00  0.00           H  
ATOM    124 3HD1 LEU A   8       4.169  -3.250 -17.283  1.00  0.00           H  
ATOM    125 1HD2 LEU A   8       5.821  -3.386 -19.891  1.00  0.00           H  
ATOM    126 2HD2 LEU A   8       4.769  -2.017 -19.458  1.00  0.00           H  
ATOM    127 3HD2 LEU A   8       6.486  -1.736 -19.832  1.00  0.00           H  
ATOM    128  N   MET A   9       8.873  -1.125 -15.813  1.00  0.00           N  
ATOM    129  CA  MET A   9      10.249  -1.593 -15.675  1.00  0.00           C  
ATOM    130  C   MET A   9      10.524  -2.059 -14.249  1.00  0.00           C  
ATOM    131  O   MET A   9      11.110  -3.123 -14.041  1.00  0.00           O  
ATOM    132  CB  MET A   9      11.234  -0.490 -16.065  1.00  0.00           C  
ATOM    133  CG  MET A   9      12.693  -0.889 -15.909  1.00  0.00           C  
ATOM    134  SD  MET A   9      13.322  -0.604 -14.209  1.00  0.00           S  
ATOM    135  CE  MET A   9      13.270   1.208 -14.148  1.00  0.00           C  
ATOM    136  H   MET A   9       8.704  -0.180 -16.128  1.00  0.00           H  
ATOM    137  HA  MET A   9      10.395  -2.441 -16.344  1.00  0.00           H  
ATOM    138 1HB  MET A   9      11.068  -0.205 -17.103  1.00  0.00           H  
ATOM    139 2HB  MET A   9      11.054   0.393 -15.450  1.00  0.00           H  
ATOM    140 1HG  MET A   9      12.809  -1.946 -16.148  1.00  0.00           H  
ATOM    141 2HG  MET A   9      13.304  -0.314 -16.604  1.00  0.00           H  
ATOM    142 1HE  MET A   9      13.623   1.550 -13.175  1.00  0.00           H  
ATOM    143 2HE  MET A   9      13.910   1.617 -14.931  1.00  0.00           H  
ATOM    144 3HE  MET A   9      12.245   1.548 -14.302  1.00  0.00           H  
ATOM    145  N   THR A  10      10.172  -1.332 -13.195  1.00  0.00           N  
ATOM    146  CA  THR A  10      10.422  -1.700 -11.806  1.00  0.00           C  
ATOM    147  C   THR A  10       9.691  -2.991 -11.449  1.00  0.00           C  
ATOM    148  O   THR A  10      10.199  -3.804 -10.673  1.00  0.00           O  
ATOM    149  CB  THR A  10       9.989  -0.579 -10.844  1.00  0.00           C  
ATOM    150  OG1 THR A  10       8.597  -0.299 -11.042  1.00  0.00           O  
ATOM    151  CG2 THR A  10      10.791   0.695 -11.087  1.00  0.00           C  
ATOM    152  H   THR A  10       9.697  -0.464 -13.396  1.00  0.00           H  
ATOM    153  HA  THR A  10      11.492  -1.864 -11.679  1.00  0.00           H  
ATOM    154  HB  THR A  10      10.145  -0.902  -9.815  1.00  0.00           H  
ATOM    155  HG1 THR A  10       8.250  -0.873 -11.729  1.00  0.00           H  
ATOM    156 1HG2 THR A  10      10.464   1.469 -10.393  1.00  0.00           H  
ATOM    157 2HG2 THR A  10      11.851   0.493 -10.932  1.00  0.00           H  
ATOM    158 3HG2 THR A  10      10.633   1.035 -12.110  1.00  0.00           H  
ATOM    159  N   ASP A  11       8.494  -3.265 -12.086  1.00  0.00           N  
ATOM    160  CA  ASP A  11       7.777  -4.523 -11.901  1.00  0.00           C  
ATOM    161  C   ASP A  11       8.579  -5.699 -12.455  1.00  0.00           C  
ATOM    162  O   ASP A  11       8.672  -6.749 -11.817  1.00  0.00           O  
ATOM    163  CB  ASP A  11       6.403  -4.462 -12.570  1.00  0.00           C  
ATOM    164  CG  ASP A  11       5.422  -3.571 -11.828  1.00  0.00           C  
ATOM    165  OD1 ASP A  11       5.692  -3.202 -10.665  1.00  0.00           O  
ATOM    166  OD2 ASP A  11       4.368  -3.237 -12.412  1.00  0.00           O  
ATOM    167  H   ASP A  11       8.107  -2.564 -12.701  1.00  0.00           H  
ATOM    168  HA  ASP A  11       7.636  -4.687 -10.832  1.00  0.00           H  
ATOM    169 1HB  ASP A  11       6.511  -4.089 -13.589  1.00  0.00           H  
ATOM    170 2HB  ASP A  11       5.983  -5.466 -12.632  1.00  0.00           H  
ATOM    171  N   LEU A  12       9.055  -5.487 -13.589  1.00  0.00           N  
ATOM    172  CA  LEU A  12       9.825  -6.524 -14.267  1.00  0.00           C  
ATOM    173  C   LEU A  12      11.102  -6.843 -13.497  1.00  0.00           C  
ATOM    174  O   LEU A  12      11.478  -8.010 -13.366  1.00  0.00           O  
ATOM    175  CB  LEU A  12      10.171  -6.089 -15.693  1.00  0.00           C  
ATOM    176  CG  LEU A  12       9.003  -6.004 -16.678  1.00  0.00           C  
ATOM    177  CD1 LEU A  12       9.468  -5.403 -18.000  1.00  0.00           C  
ATOM    178  CD2 LEU A  12       8.388  -7.382 -16.898  1.00  0.00           C  
ATOM    179  H   LEU A  12       8.914  -4.599 -14.049  1.00  0.00           H  
ATOM    180  HA  LEU A  12       9.219  -7.428 -14.316  1.00  0.00           H  
ATOM    181 1HB  LEU A  12      10.635  -5.105 -15.653  1.00  0.00           H  
ATOM    182 2HB  LEU A  12      10.894  -6.793 -16.105  1.00  0.00           H  
ATOM    183  HG  LEU A  12       8.239  -5.335 -16.280  1.00  0.00           H  
ATOM    184 1HD1 LEU A  12       8.627  -5.348 -18.691  1.00  0.00           H  
ATOM    185 2HD1 LEU A  12       9.859  -4.401 -17.826  1.00  0.00           H  
ATOM    186 3HD1 LEU A  12      10.249  -6.029 -18.429  1.00  0.00           H  
ATOM    187 1HD2 LEU A  12       7.558  -7.302 -17.601  1.00  0.00           H  
ATOM    188 2HD2 LEU A  12       9.143  -8.057 -17.303  1.00  0.00           H  
ATOM    189 3HD2 LEU A  12       8.023  -7.773 -15.948  1.00  0.00           H  
ATOM    190  N   VAL A  13      11.725  -5.818 -12.997  1.00  0.00           N  
ATOM    191  CA  VAL A  13      12.939  -5.988 -12.205  1.00  0.00           C  
ATOM    192  C   VAL A  13      12.627  -6.800 -10.949  1.00  0.00           C  
ATOM    193  O   VAL A  13      13.342  -7.750 -10.623  1.00  0.00           O  
ATOM    194  CB  VAL A  13      13.561  -4.628 -11.819  1.00  0.00           C  
ATOM    195  CG1 VAL A  13      14.644  -4.811 -10.757  1.00  0.00           C  
ATOM    196  CG2 VAL A  13      14.130  -3.932 -13.054  1.00  0.00           C  
ATOM    197  H   VAL A  13      11.368  -4.887 -13.156  1.00  0.00           H  
ATOM    198  HA  VAL A  13      13.668  -6.537 -12.803  1.00  0.00           H  
ATOM    199  HB  VAL A  13      12.789  -3.999 -11.375  1.00  0.00           H  
ATOM    200 1HG1 VAL A  13      15.069  -3.840 -10.499  1.00  0.00           H  
ATOM    201 2HG1 VAL A  13      14.208  -5.263  -9.867  1.00  0.00           H  
ATOM    202 3HG1 VAL A  13      15.430  -5.458 -11.146  1.00  0.00           H  
ATOM    203 1HG2 VAL A  13      14.564  -2.975 -12.765  1.00  0.00           H  
ATOM    204 2HG2 VAL A  13      14.900  -4.559 -13.503  1.00  0.00           H  
ATOM    205 3HG2 VAL A  13      13.332  -3.764 -13.777  1.00  0.00           H  
ATOM    206  N   TYR A  14      11.596  -6.399 -10.215  1.00  0.00           N  
ATOM    207  CA  TYR A  14      11.207  -7.204  -9.062  1.00  0.00           C  
ATOM    208  C   TYR A  14      10.985  -8.658  -9.463  1.00  0.00           C  
ATOM    209  O   TYR A  14      11.532  -9.570  -8.840  1.00  0.00           O  
ATOM    210  CB  TYR A  14       9.937  -6.641  -8.417  1.00  0.00           C  
ATOM    211  CG  TYR A  14       9.325  -7.555  -7.383  1.00  0.00           C  
ATOM    212  CD1 TYR A  14       8.271  -8.404  -7.712  1.00  0.00           C  
ATOM    213  CD2 TYR A  14       9.799  -7.571  -6.076  1.00  0.00           C  
ATOM    214  CE1 TYR A  14       7.703  -9.246  -6.763  1.00  0.00           C  
ATOM    215  CE2 TYR A  14       9.238  -8.409  -5.118  1.00  0.00           C  
ATOM    216  CZ  TYR A  14       8.193  -9.242  -5.470  1.00  0.00           C  
ATOM    217  OH  TYR A  14       7.634 -10.074  -4.526  1.00  0.00           O  
ATOM    218  H   TYR A  14      11.075  -5.560 -10.427  1.00  0.00           H  
ATOM    219  HA  TYR A  14      12.014  -7.171  -8.329  1.00  0.00           H  
ATOM    220 1HB  TYR A  14      10.164  -5.687  -7.938  1.00  0.00           H  
ATOM    221 2HB  TYR A  14       9.191  -6.451  -9.188  1.00  0.00           H  
ATOM    222  HD1 TYR A  14       7.878  -8.416  -8.729  1.00  0.00           H  
ATOM    223  HD2 TYR A  14      10.623  -6.919  -5.787  1.00  0.00           H  
ATOM    224  HE1 TYR A  14       6.879  -9.903  -7.041  1.00  0.00           H  
ATOM    225  HE2 TYR A  14       9.622  -8.405  -4.098  1.00  0.00           H  
ATOM    226  HH  TYR A  14       8.083  -9.951  -3.686  1.00  0.00           H  
ATOM    227  N   GLU A  15      10.090  -8.840 -10.399  1.00  0.00           N  
ATOM    228  CA  GLU A  15       9.729 -10.195 -10.806  1.00  0.00           C  
ATOM    229  C   GLU A  15      10.959 -10.986 -11.242  1.00  0.00           C  
ATOM    230  O   GLU A  15      11.105 -12.160 -10.895  1.00  0.00           O  
ATOM    231  CB  GLU A  15       8.697 -10.161 -11.936  1.00  0.00           C  
ATOM    232  CG  GLU A  15       7.318  -9.692 -11.495  1.00  0.00           C  
ATOM    233  CD  GLU A  15       6.253  -9.872 -12.565  1.00  0.00           C  
ATOM    234  OE1 GLU A  15       5.102  -9.428 -12.356  1.00  0.00           O  
ATOM    235  OE2 GLU A  15       6.573 -10.463 -13.621  1.00  0.00           O  
ATOM    236  H   GLU A  15       9.641  -8.055 -10.849  1.00  0.00           H  
ATOM    237  HA  GLU A  15       9.290 -10.708  -9.950  1.00  0.00           H  
ATOM    238 1HB  GLU A  15       9.045  -9.497 -12.727  1.00  0.00           H  
ATOM    239 2HB  GLU A  15       8.596 -11.157 -12.366  1.00  0.00           H  
ATOM    240 1HG  GLU A  15       7.021 -10.253 -10.609  1.00  0.00           H  
ATOM    241 2HG  GLU A  15       7.374  -8.639 -11.222  1.00  0.00           H  
ATOM    242  N   ALA A  16      11.785 -10.422 -12.020  1.00  0.00           N  
ATOM    243  CA  ALA A  16      13.009 -11.073 -12.478  1.00  0.00           C  
ATOM    244  C   ALA A  16      13.912 -11.432 -11.301  1.00  0.00           C  
ATOM    245  O   ALA A  16      14.444 -12.543 -11.235  1.00  0.00           O  
ATOM    246  CB  ALA A  16      13.755 -10.174 -13.461  1.00  0.00           C  
ATOM    247  H   ALA A  16      11.581  -9.483 -12.332  1.00  0.00           H  
ATOM    248  HA  ALA A  16      12.732 -11.997 -12.986  1.00  0.00           H  
ATOM    249 1HB  ALA A  16      14.665 -10.674 -13.793  1.00  0.00           H  
ATOM    250 2HB  ALA A  16      13.119  -9.970 -14.322  1.00  0.00           H  
ATOM    251 3HB  ALA A  16      14.014  -9.237 -12.971  1.00  0.00           H  
ATOM    252  N   LEU A  17      14.106 -10.573 -10.394  1.00  0.00           N  
ATOM    253  CA  LEU A  17      14.917 -10.853  -9.215  1.00  0.00           C  
ATOM    254  C   LEU A  17      14.278 -11.944  -8.362  1.00  0.00           C  
ATOM    255  O   LEU A  17      14.979 -12.787  -7.798  1.00  0.00           O  
ATOM    256  CB  LEU A  17      15.108  -9.583  -8.381  1.00  0.00           C  
ATOM    257  CG  LEU A  17      16.074  -8.540  -8.946  1.00  0.00           C  
ATOM    258  CD1 LEU A  17      16.049  -7.278  -8.091  1.00  0.00           C  
ATOM    259  CD2 LEU A  17      17.487  -9.109  -9.028  1.00  0.00           C  
ATOM    260  H   LEU A  17      13.682  -9.662 -10.494  1.00  0.00           H  
ATOM    261  HA  LEU A  17      15.895 -11.204  -9.543  1.00  0.00           H  
ATOM    262 1HB  LEU A  17      14.141  -9.098  -8.260  1.00  0.00           H  
ATOM    263 2HB  LEU A  17      15.475  -9.867  -7.395  1.00  0.00           H  
ATOM    264  HG  LEU A  17      15.751  -8.249  -9.946  1.00  0.00           H  
ATOM    265 1HD1 LEU A  17      16.741  -6.544  -8.505  1.00  0.00           H  
ATOM    266 2HD1 LEU A  17      15.041  -6.862  -8.085  1.00  0.00           H  
ATOM    267 3HD1 LEU A  17      16.347  -7.523  -7.072  1.00  0.00           H  
ATOM    268 1HD2 LEU A  17      18.161  -8.353  -9.433  1.00  0.00           H  
ATOM    269 2HD2 LEU A  17      17.822  -9.397  -8.031  1.00  0.00           H  
ATOM    270 3HD2 LEU A  17      17.490  -9.984  -9.679  1.00  0.00           H  
ATOM    271  N   HIS A  18      12.969 -11.803  -8.213  1.00  0.00           N  
ATOM    272  CA  HIS A  18      12.207 -12.761  -7.419  1.00  0.00           C  
ATOM    273  C   HIS A  18      12.403 -14.183  -7.933  1.00  0.00           C  
ATOM    274  O   HIS A  18      12.544 -15.119  -7.144  1.00  0.00           O  
ATOM    275  CB  HIS A  18      10.720 -12.400  -7.427  1.00  0.00           C  
ATOM    276  CG  HIS A  18       9.880 -13.297  -6.575  1.00  0.00           C  
ATOM    277  ND1 HIS A  18       9.847 -13.200  -5.201  1.00  0.00           N  
ATOM    278  CD2 HIS A  18       9.041 -14.307  -6.905  1.00  0.00           C  
ATOM    279  CE1 HIS A  18       9.021 -14.115  -4.721  1.00  0.00           C  
ATOM    280  NE2 HIS A  18       8.519 -14.800  -5.734  1.00  0.00           N  
ATOM    281  H   HIS A  18      12.486 -11.030  -8.648  1.00  0.00           H  
ATOM    282  HA  HIS A  18      12.556 -12.738  -6.387  1.00  0.00           H  
ATOM    283 1HB  HIS A  18      10.592 -11.376  -7.075  1.00  0.00           H  
ATOM    284 2HB  HIS A  18      10.340 -12.445  -8.447  1.00  0.00           H  
ATOM    285  HD2 HIS A  18       8.821 -14.663  -7.912  1.00  0.00           H  
ATOM    286  HE1 HIS A  18       8.792 -14.277  -3.668  1.00  0.00           H  
ATOM    287  HE2 HIS A  18       7.859 -15.562  -5.663  1.00  0.00           H  
ATOM    288  N   PHE A  19      12.489 -14.414  -9.159  1.00  0.00           N  
ATOM    289  CA  PHE A  19      12.557 -15.747  -9.745  1.00  0.00           C  
ATOM    290  C   PHE A  19      14.001 -16.140 -10.032  1.00  0.00           C  
ATOM    291  O   PHE A  19      14.292 -17.309 -10.293  1.00  0.00           O  
ATOM    292  CB  PHE A  19      11.730 -15.813 -11.033  1.00  0.00           C  
ATOM    293  CG  PHE A  19      10.243 -15.832 -10.799  1.00  0.00           C  
ATOM    294  CD1 PHE A  19       9.636 -16.918 -10.180  1.00  0.00           C  
ATOM    295  CD2 PHE A  19       9.452 -14.763 -11.199  1.00  0.00           C  
ATOM    296  CE1 PHE A  19       8.261 -16.938  -9.963  1.00  0.00           C  
ATOM    297  CE2 PHE A  19       8.076 -14.776 -10.985  1.00  0.00           C  
ATOM    298  CZ  PHE A  19       7.483 -15.865 -10.367  1.00  0.00           C  
ATOM    299  H   PHE A  19      12.511 -13.608  -9.767  1.00  0.00           H  
ATOM    300  HA  PHE A  19      12.145 -16.461  -9.030  1.00  0.00           H  
ATOM    301 1HB  PHE A  19      11.965 -14.954 -11.660  1.00  0.00           H  
ATOM    302 2HB  PHE A  19      11.998 -16.709 -11.592  1.00  0.00           H  
ATOM    303  HD1 PHE A  19      10.250 -17.761  -9.862  1.00  0.00           H  
ATOM    304  HD2 PHE A  19       9.920 -13.906 -11.686  1.00  0.00           H  
ATOM    305  HE1 PHE A  19       7.799 -17.797  -9.476  1.00  0.00           H  
ATOM    306  HE2 PHE A  19       7.465 -13.932 -11.304  1.00  0.00           H  
ATOM    307  HZ  PHE A  19       6.407 -15.878 -10.201  1.00  0.00           H  
ATOM    308  N   ALA A  20      14.871 -15.167  -9.917  1.00  0.00           N  
ATOM    309  CA  ALA A  20      16.276 -15.437 -10.213  1.00  0.00           C  
ATOM    310  C   ALA A  20      16.926 -16.248  -9.096  1.00  0.00           C  
ATOM    311  O   ALA A  20      16.867 -15.864  -7.926  1.00  0.00           O  
ATOM    312  CB  ALA A  20      17.035 -14.129 -10.427  1.00  0.00           C  
ATOM    313  H   ALA A  20      14.598 -14.238  -9.630  1.00  0.00           H  
ATOM    314  HA  ALA A  20      16.322 -16.026 -11.129  1.00  0.00           H  
ATOM    315 1HB  ALA A  20      18.080 -14.347 -10.647  1.00  0.00           H  
ATOM    316 2HB  ALA A  20      16.594 -13.585 -11.263  1.00  0.00           H  
ATOM    317 3HB  ALA A  20      16.973 -13.521  -9.526  1.00  0.00           H  
ATOM    318  N   LYS A  21      17.445 -17.457  -9.330  1.00  0.00           N  
ATOM    319  CA  LYS A  21      18.113 -18.330  -8.368  1.00  0.00           C  
ATOM    320  C   LYS A  21      19.631 -18.217  -8.485  1.00  0.00           C  
ATOM    321  O   LYS A  21      20.351 -18.432  -7.508  1.00  0.00           O  
ATOM    322  CB  LYS A  21      17.679 -19.782  -8.569  1.00  0.00           C  
ATOM    323  CG  LYS A  21      16.214 -20.040  -8.250  1.00  0.00           C  
ATOM    324  CD  LYS A  21      15.880 -21.525  -8.316  1.00  0.00           C  
ATOM    325  CE  LYS A  21      14.415 -21.785  -7.994  1.00  0.00           C  
ATOM    326  NZ  LYS A  21      14.086 -23.241  -8.046  1.00  0.00           N  
ATOM    327  H   LYS A  21      17.345 -17.765 -10.287  1.00  0.00           H  
ATOM    328  HA  LYS A  21      17.829 -18.018  -7.362  1.00  0.00           H  
ATOM    329 1HB  LYS A  21      17.856 -20.075  -9.604  1.00  0.00           H  
ATOM    330 2HB  LYS A  21      18.283 -20.433  -7.936  1.00  0.00           H  
ATOM    331 1HG  LYS A  21      15.989 -19.672  -7.248  1.00  0.00           H  
ATOM    332 2HG  LYS A  21      15.587 -19.506  -8.963  1.00  0.00           H  
ATOM    333 1HD  LYS A  21      16.094 -21.902  -9.317  1.00  0.00           H  
ATOM    334 2HD  LYS A  21      16.498 -22.069  -7.602  1.00  0.00           H  
ATOM    335 1HE  LYS A  21      14.189 -21.408  -6.998  1.00  0.00           H  
ATOM    336 2HE  LYS A  21      13.786 -21.256  -8.710  1.00  0.00           H  
ATOM    337 1HZ  LYS A  21      13.109 -23.374  -7.828  1.00  0.00           H  
ATOM    338 2HZ  LYS A  21      14.275 -23.597  -8.973  1.00  0.00           H  
ATOM    339 3HZ  LYS A  21      14.651 -23.739  -7.373  1.00  0.00           H  
ATOM    340  N   ASP A  22      20.090 -17.663  -9.669  1.00  0.00           N  
ATOM    341  CA  ASP A  22      21.503 -17.555 -10.018  1.00  0.00           C  
ATOM    342  C   ASP A  22      22.020 -16.137  -9.786  1.00  0.00           C  
ATOM    343  O   ASP A  22      21.413 -15.167 -10.245  1.00  0.00           O  
ATOM    344  CB  ASP A  22      21.729 -17.965 -11.475  1.00  0.00           C  
ATOM    345  CG  ASP A  22      23.196 -17.972 -11.869  1.00  0.00           C  
ATOM    346  OD1 ASP A  22      23.809 -16.886 -11.953  1.00  0.00           O  
ATOM    347  OD2 ASP A  22      23.742 -19.072 -12.100  1.00  0.00           O  
ATOM    348  H   ASP A  22      19.396 -17.319 -10.317  1.00  0.00           H  
ATOM    349  HA  ASP A  22      22.071 -18.228  -9.375  1.00  0.00           H  
ATOM    350 1HB  ASP A  22      21.320 -18.962 -11.640  1.00  0.00           H  
ATOM    351 2HB  ASP A  22      21.195 -17.279 -12.133  1.00  0.00           H  
ATOM    352  N   GLU A  23      23.118 -16.017  -9.066  1.00  0.00           N  
ATOM    353  CA  GLU A  23      23.741 -14.736  -8.747  1.00  0.00           C  
ATOM    354  C   GLU A  23      24.102 -13.967 -10.015  1.00  0.00           C  
ATOM    355  O   GLU A  23      23.997 -12.739 -10.053  1.00  0.00           O  
ATOM    356  CB  GLU A  23      24.989 -14.944  -7.885  1.00  0.00           C  
ATOM    357  CG  GLU A  23      24.684 -15.219  -6.419  1.00  0.00           C  
ATOM    358  CD  GLU A  23      25.924 -15.218  -5.539  1.00  0.00           C  
ATOM    359  OE1 GLU A  23      25.789 -15.346  -4.300  1.00  0.00           O  
ATOM    360  OE2 GLU A  23      27.039 -15.087  -6.091  1.00  0.00           O  
ATOM    361  H   GLU A  23      23.540 -16.868  -8.723  1.00  0.00           H  
ATOM    362  HA  GLU A  23      23.026 -14.134  -8.185  1.00  0.00           H  
ATOM    363 1HB  GLU A  23      25.566 -15.783  -8.276  1.00  0.00           H  
ATOM    364 2HB  GLU A  23      25.621 -14.058  -7.941  1.00  0.00           H  
ATOM    365 1HG  GLU A  23      23.996 -14.458  -6.053  1.00  0.00           H  
ATOM    366 2HG  GLU A  23      24.190 -16.186  -6.337  1.00  0.00           H  
ATOM    367  N   GLU A  24      24.439 -14.691 -11.143  1.00  0.00           N  
ATOM    368  CA  GLU A  24      24.796 -14.074 -12.417  1.00  0.00           C  
ATOM    369  C   GLU A  24      23.580 -13.431 -13.079  1.00  0.00           C  
ATOM    370  O   GLU A  24      23.685 -12.351 -13.664  1.00  0.00           O  
ATOM    371  CB  GLU A  24      25.422 -15.106 -13.359  1.00  0.00           C  
ATOM    372  CG  GLU A  24      26.851 -15.482 -12.996  1.00  0.00           C  
ATOM    373  CD  GLU A  24      27.494 -16.430 -13.996  1.00  0.00           C  
ATOM    374  OE1 GLU A  24      28.707 -16.716 -13.868  1.00  0.00           O  
ATOM    375  OE2 GLU A  24      26.781 -16.890 -14.915  1.00  0.00           O  
ATOM    376  H   GLU A  24      24.434 -15.698 -11.068  1.00  0.00           H  
ATOM    377  HA  GLU A  24      25.527 -13.288 -12.228  1.00  0.00           H  
ATOM    378 1HB  GLU A  24      24.820 -16.015 -13.355  1.00  0.00           H  
ATOM    379 2HB  GLU A  24      25.421 -14.717 -14.377  1.00  0.00           H  
ATOM    380 1HG  GLU A  24      27.451 -14.574 -12.940  1.00  0.00           H  
ATOM    381 2HG  GLU A  24      26.854 -15.948 -12.012  1.00  0.00           H  
ATOM    382  N   ILE A  25      22.393 -14.061 -12.935  1.00  0.00           N  
ATOM    383  CA  ILE A  25      21.137 -13.550 -13.473  1.00  0.00           C  
ATOM    384  C   ILE A  25      20.677 -12.345 -12.655  1.00  0.00           C  
ATOM    385  O   ILE A  25      20.199 -11.355 -13.213  1.00  0.00           O  
ATOM    386  CB  ILE A  25      20.042 -14.640 -13.483  1.00  0.00           C  
ATOM    387  CG1 ILE A  25      20.407 -15.755 -14.469  1.00  0.00           C  
ATOM    388  CG2 ILE A  25      18.678 -14.032 -13.823  1.00  0.00           C  
ATOM    389  CD1 ILE A  25      19.442 -16.933 -14.457  1.00  0.00           C  
ATOM    390  H   ILE A  25      22.391 -14.932 -12.424  1.00  0.00           H  
ATOM    391  HA  ILE A  25      21.306 -13.229 -14.500  1.00  0.00           H  
ATOM    392  HB  ILE A  25      19.985 -15.107 -12.500  1.00  0.00           H  
ATOM    393 1HG1 ILE A  25      20.437 -15.351 -15.480  1.00  0.00           H  
ATOM    394 2HG1 ILE A  25      21.404 -16.132 -14.239  1.00  0.00           H  
ATOM    395 1HG2 ILE A  25      17.921 -14.816 -13.826  1.00  0.00           H  
ATOM    396 2HG2 ILE A  25      18.419 -13.280 -13.079  1.00  0.00           H  
ATOM    397 3HG2 ILE A  25      18.722 -13.567 -14.808  1.00  0.00           H  
ATOM    398 1HD1 ILE A  25      19.770 -17.679 -15.181  1.00  0.00           H  
ATOM    399 2HD1 ILE A  25      19.423 -17.378 -13.461  1.00  0.00           H  
ATOM    400 3HD1 ILE A  25      18.443 -16.587 -14.720  1.00  0.00           H  
ATOM    401  N   LYS A  26      20.882 -12.357 -11.395  1.00  0.00           N  
ATOM    402  CA  LYS A  26      20.573 -11.233 -10.515  1.00  0.00           C  
ATOM    403  C   LYS A  26      21.432 -10.018 -10.854  1.00  0.00           C  
ATOM    404  O   LYS A  26      20.933  -8.891 -10.894  1.00  0.00           O  
ATOM    405  CB  LYS A  26      20.776 -11.626  -9.051  1.00  0.00           C  
ATOM    406  CG  LYS A  26      19.708 -12.564  -8.508  1.00  0.00           C  
ATOM    407  CD  LYS A  26      19.911 -12.844  -7.025  1.00  0.00           C  
ATOM    408  CE  LYS A  26      18.862 -13.808  -6.488  1.00  0.00           C  
ATOM    409  NZ  LYS A  26      19.068 -14.100  -5.038  1.00  0.00           N  
ATOM    410  H   LYS A  26      21.280 -13.197 -10.999  1.00  0.00           H  
ATOM    411  HA  LYS A  26      19.528 -10.957 -10.660  1.00  0.00           H  
ATOM    412 1HB  LYS A  26      21.745 -12.113  -8.936  1.00  0.00           H  
ATOM    413 2HB  LYS A  26      20.785 -10.729  -8.431  1.00  0.00           H  
ATOM    414 1HG  LYS A  26      18.724 -12.117  -8.651  1.00  0.00           H  
ATOM    415 2HG  LYS A  26      19.741 -13.507  -9.053  1.00  0.00           H  
ATOM    416 1HD  LYS A  26      20.900 -13.276  -6.868  1.00  0.00           H  
ATOM    417 2HD  LYS A  26      19.849 -11.910  -6.467  1.00  0.00           H  
ATOM    418 1HE  LYS A  26      17.870 -13.379  -6.624  1.00  0.00           H  
ATOM    419 2HE  LYS A  26      18.908 -14.743  -7.045  1.00  0.00           H  
ATOM    420 1HZ  LYS A  26      18.356 -14.741  -4.719  1.00  0.00           H  
ATOM    421 2HZ  LYS A  26      19.979 -14.515  -4.904  1.00  0.00           H  
ATOM    422 3HZ  LYS A  26      19.009 -13.241  -4.509  1.00  0.00           H  
ATOM    423  N   LYS A  27      22.741 -10.234 -11.163  1.00  0.00           N  
ATOM    424  CA  LYS A  27      23.649  -9.174 -11.592  1.00  0.00           C  
ATOM    425  C   LYS A  27      23.189  -8.556 -12.909  1.00  0.00           C  
ATOM    426  O   LYS A  27      23.222  -7.334 -13.073  1.00  0.00           O  
ATOM    427  CB  LYS A  27      25.073  -9.712 -11.735  1.00  0.00           C  
ATOM    428  CG  LYS A  27      25.785  -9.939 -10.409  1.00  0.00           C  
ATOM    429  CD  LYS A  27      27.216 -10.417 -10.618  1.00  0.00           C  
ATOM    430  CE  LYS A  27      27.907 -10.711  -9.293  1.00  0.00           C  
ATOM    431  NZ  LYS A  27      29.283 -11.255  -9.495  1.00  0.00           N  
ATOM    432  H   LYS A  27      23.089 -11.179 -11.088  1.00  0.00           H  
ATOM    433  HA  LYS A  27      23.648  -8.390 -10.834  1.00  0.00           H  
ATOM    434 1HB  LYS A  27      25.052 -10.659 -12.274  1.00  0.00           H  
ATOM    435 2HB  LYS A  27      25.668  -9.014 -12.324  1.00  0.00           H  
ATOM    436 1HG  LYS A  27      25.803  -9.008  -9.841  1.00  0.00           H  
ATOM    437 2HG  LYS A  27      25.244 -10.686  -9.829  1.00  0.00           H  
ATOM    438 1HD  LYS A  27      27.212 -11.324 -11.224  1.00  0.00           H  
ATOM    439 2HD  LYS A  27      27.782  -9.651 -11.147  1.00  0.00           H  
ATOM    440 1HE  LYS A  27      27.972  -9.796  -8.706  1.00  0.00           H  
ATOM    441 2HE  LYS A  27      27.320 -11.437  -8.730  1.00  0.00           H  
ATOM    442 1HZ  LYS A  27      29.709 -11.438  -8.597  1.00  0.00           H  
ATOM    443 2HZ  LYS A  27      29.232 -12.114 -10.024  1.00  0.00           H  
ATOM    444 3HZ  LYS A  27      29.841 -10.582 -10.000  1.00  0.00           H  
ATOM    445  N   ARG A  28      22.754  -9.421 -13.786  1.00  0.00           N  
ATOM    446  CA  ARG A  28      22.260  -8.963 -15.080  1.00  0.00           C  
ATOM    447  C   ARG A  28      20.986  -8.141 -14.921  1.00  0.00           C  
ATOM    448  O   ARG A  28      20.812  -7.119 -15.589  1.00  0.00           O  
ATOM    449  CB  ARG A  28      22.005 -10.151 -16.010  1.00  0.00           C  
ATOM    450  CG  ARG A  28      21.443  -9.762 -17.368  1.00  0.00           C  
ATOM    451  CD  ARG A  28      22.421  -8.901 -18.156  1.00  0.00           C  
ATOM    452  NE  ARG A  28      21.914  -8.596 -19.491  1.00  0.00           N  
ATOM    453  CZ  ARG A  28      22.400  -7.648 -20.288  1.00  0.00           C  
ATOM    454  NH1 ARG A  28      23.420  -6.892 -19.898  1.00  0.00           N  
ATOM    455  NH2 ARG A  28      21.864  -7.455 -21.484  1.00  0.00           N  
ATOM    456  H   ARG A  28      22.754 -10.410 -13.581  1.00  0.00           H  
ATOM    457  HA  ARG A  28      23.018  -8.323 -15.533  1.00  0.00           H  
ATOM    458 1HB  ARG A  28      22.936 -10.693 -16.171  1.00  0.00           H  
ATOM    459 2HB  ARG A  28      21.304 -10.839 -15.538  1.00  0.00           H  
ATOM    460 1HG  ARG A  28      21.235 -10.662 -17.947  1.00  0.00           H  
ATOM    461 2HG  ARG A  28      20.521  -9.196 -17.232  1.00  0.00           H  
ATOM    462 1HD  ARG A  28      22.586  -7.962 -17.628  1.00  0.00           H  
ATOM    463 2HD  ARG A  28      23.368  -9.429 -18.261  1.00  0.00           H  
ATOM    464  HE  ARG A  28      21.137  -9.144 -19.836  1.00  0.00           H  
ATOM    465 1HH1 ARG A  28      23.835  -7.034 -18.988  1.00  0.00           H  
ATOM    466 2HH1 ARG A  28      23.781  -6.175 -20.511  1.00  0.00           H  
ATOM    467 1HH2 ARG A  28      21.088  -8.027 -21.789  1.00  0.00           H  
ATOM    468 2HH2 ARG A  28      22.230  -6.737 -22.091  1.00  0.00           H  
ATOM    469  N   VAL A  29      20.061  -8.561 -14.121  1.00  0.00           N  
ATOM    470  CA  VAL A  29      18.824  -7.835 -13.854  1.00  0.00           C  
ATOM    471  C   VAL A  29      19.146  -6.453 -13.292  1.00  0.00           C  
ATOM    472  O   VAL A  29      18.574  -5.450 -13.728  1.00  0.00           O  
ATOM    473  CB  VAL A  29      17.912  -8.610 -12.876  1.00  0.00           C  
ATOM    474  CG1 VAL A  29      16.705  -7.762 -12.477  1.00  0.00           C  
ATOM    475  CG2 VAL A  29      17.460  -9.929 -13.499  1.00  0.00           C  
ATOM    476  H   VAL A  29      20.221  -9.446 -13.662  1.00  0.00           H  
ATOM    477  HA  VAL A  29      18.286  -7.711 -14.794  1.00  0.00           H  
ATOM    478  HB  VAL A  29      18.468  -8.817 -11.962  1.00  0.00           H  
ATOM    479 1HG1 VAL A  29      16.076  -8.326 -11.788  1.00  0.00           H  
ATOM    480 2HG1 VAL A  29      17.047  -6.849 -11.991  1.00  0.00           H  
ATOM    481 3HG1 VAL A  29      16.129  -7.507 -13.367  1.00  0.00           H  
ATOM    482 1HG2 VAL A  29      16.820 -10.462 -12.797  1.00  0.00           H  
ATOM    483 2HG2 VAL A  29      16.906  -9.727 -14.416  1.00  0.00           H  
ATOM    484 3HG2 VAL A  29      18.333 -10.540 -13.730  1.00  0.00           H  
ATOM    485  N   PHE A  30      20.175  -6.352 -12.428  1.00  0.00           N  
ATOM    486  CA  PHE A  30      20.594  -5.080 -11.854  1.00  0.00           C  
ATOM    487  C   PHE A  30      21.233  -4.191 -12.915  1.00  0.00           C  
ATOM    488  O   PHE A  30      21.036  -2.974 -12.914  1.00  0.00           O  
ATOM    489  CB  PHE A  30      21.575  -5.306 -10.700  1.00  0.00           C  
ATOM    490  CG  PHE A  30      20.914  -5.735  -9.417  1.00  0.00           C  
ATOM    491  CD1 PHE A  30      19.982  -4.916  -8.792  1.00  0.00           C  
ATOM    492  CD2 PHE A  30      21.226  -6.958  -8.837  1.00  0.00           C  
ATOM    493  CE1 PHE A  30      19.369  -5.310  -7.605  1.00  0.00           C  
ATOM    494  CE2 PHE A  30      20.617  -7.358  -7.651  1.00  0.00           C  
ATOM    495  CZ  PHE A  30      19.690  -6.532  -7.036  1.00  0.00           C  
ATOM    496  H   PHE A  30      20.671  -7.194 -12.173  1.00  0.00           H  
ATOM    497  HA  PHE A  30      19.712  -4.568 -11.465  1.00  0.00           H  
ATOM    498 1HB  PHE A  30      22.298  -6.070 -10.982  1.00  0.00           H  
ATOM    499 2HB  PHE A  30      22.128  -4.387 -10.507  1.00  0.00           H  
ATOM    500  HD1 PHE A  30      19.731  -3.955  -9.242  1.00  0.00           H  
ATOM    501  HD2 PHE A  30      21.956  -7.608  -9.321  1.00  0.00           H  
ATOM    502  HE1 PHE A  30      18.639  -4.658  -7.127  1.00  0.00           H  
ATOM    503  HE2 PHE A  30      20.869  -8.320  -7.205  1.00  0.00           H  
ATOM    504  HZ  PHE A  30      19.216  -6.843  -6.106  1.00  0.00           H  
ATOM    505  N   GLN A  31      21.982  -4.732 -13.780  1.00  0.00           N  
ATOM    506  CA  GLN A  31      22.584  -3.984 -14.879  1.00  0.00           C  
ATOM    507  C   GLN A  31      21.515  -3.394 -15.794  1.00  0.00           C  
ATOM    508  O   GLN A  31      21.621  -2.242 -16.219  1.00  0.00           O  
ATOM    509  CB  GLN A  31      23.529  -4.877 -15.683  1.00  0.00           C  
ATOM    510  CG  GLN A  31      24.820  -5.222 -14.953  1.00  0.00           C  
ATOM    511  CD  GLN A  31      25.666  -6.234 -15.703  1.00  0.00           C  
ATOM    512  OE1 GLN A  31      25.179  -6.926 -16.602  1.00  0.00           O  
ATOM    513  NE2 GLN A  31      26.940  -6.328 -15.338  1.00  0.00           N  
ATOM    514  H   GLN A  31      22.166  -5.722 -13.700  1.00  0.00           H  
ATOM    515  HA  GLN A  31      23.159  -3.158 -14.461  1.00  0.00           H  
ATOM    516 1HB  GLN A  31      23.022  -5.808 -15.936  1.00  0.00           H  
ATOM    517 2HB  GLN A  31      23.790  -4.382 -16.618  1.00  0.00           H  
ATOM    518 1HG  GLN A  31      25.409  -4.313 -14.829  1.00  0.00           H  
ATOM    519 2HG  GLN A  31      24.573  -5.643 -13.978  1.00  0.00           H  
ATOM    520 1HE2 GLN A  31      27.546  -6.979 -15.798  1.00  0.00           H  
ATOM    521 2HE2 GLN A  31      27.294  -5.749 -14.604  1.00  0.00           H  
ATOM    522  N   LEU A  32      20.520  -4.281 -16.108  1.00  0.00           N  
ATOM    523  CA  LEU A  32      19.418  -3.827 -16.950  1.00  0.00           C  
ATOM    524  C   LEU A  32      18.623  -2.726 -16.257  1.00  0.00           C  
ATOM    525  O   LEU A  32      18.171  -1.779 -16.905  1.00  0.00           O  
ATOM    526  CB  LEU A  32      18.494  -4.997 -17.300  1.00  0.00           C  
ATOM    527  CG  LEU A  32      19.053  -6.034 -18.275  1.00  0.00           C  
ATOM    528  CD1 LEU A  32      18.094  -7.214 -18.400  1.00  0.00           C  
ATOM    529  CD2 LEU A  32      19.311  -5.402 -19.638  1.00  0.00           C  
ATOM    530  H   LEU A  32      20.525  -5.235 -15.777  1.00  0.00           H  
ATOM    531  HA  LEU A  32      19.832  -3.422 -17.873  1.00  0.00           H  
ATOM    532 1HB  LEU A  32      18.234  -5.521 -16.382  1.00  0.00           H  
ATOM    533 2HB  LEU A  32      17.579  -4.598 -17.738  1.00  0.00           H  
ATOM    534  HG  LEU A  32      19.991  -6.431 -17.886  1.00  0.00           H  
ATOM    535 1HD1 LEU A  32      18.505  -7.945 -19.097  1.00  0.00           H  
ATOM    536 2HD1 LEU A  32      17.961  -7.680 -17.424  1.00  0.00           H  
ATOM    537 3HD1 LEU A  32      17.131  -6.863 -18.769  1.00  0.00           H  
ATOM    538 1HD2 LEU A  32      19.709  -6.155 -20.319  1.00  0.00           H  
ATOM    539 2HD2 LEU A  32      18.377  -5.008 -20.039  1.00  0.00           H  
ATOM    540 3HD2 LEU A  32      20.031  -4.591 -19.532  1.00  0.00           H  
ATOM    541  N   PHE A  33      18.485  -2.882 -14.947  1.00  0.00           N  
ATOM    542  CA  PHE A  33      17.807  -1.851 -14.170  1.00  0.00           C  
ATOM    543  C   PHE A  33      18.558  -0.528 -14.255  1.00  0.00           C  
ATOM    544  O   PHE A  33      17.951   0.524 -14.469  1.00  0.00           O  
ATOM    545  CB  PHE A  33      17.667  -2.283 -12.707  1.00  0.00           C  
ATOM    546  CG  PHE A  33      17.055  -1.233 -11.820  1.00  0.00           C  
ATOM    547  CD1 PHE A  33      17.815  -0.594 -10.849  1.00  0.00           C  
ATOM    548  CD2 PHE A  33      15.717  -0.885 -11.959  1.00  0.00           C  
ATOM    549  CE1 PHE A  33      17.250   0.378 -10.026  1.00  0.00           C  
ATOM    550  CE2 PHE A  33      15.146   0.085 -11.140  1.00  0.00           C  
ATOM    551  CZ  PHE A  33      15.914   0.715 -10.174  1.00  0.00           C  
ATOM    552  H   PHE A  33      18.840  -3.701 -14.474  1.00  0.00           H  
ATOM    553  HA  PHE A  33      16.809  -1.704 -14.586  1.00  0.00           H  
ATOM    554 1HB  PHE A  33      17.050  -3.178 -12.650  1.00  0.00           H  
ATOM    555 2HB  PHE A  33      18.648  -2.536 -12.307  1.00  0.00           H  
ATOM    556  HD1 PHE A  33      18.866  -0.860 -10.735  1.00  0.00           H  
ATOM    557  HD2 PHE A  33      15.112  -1.381 -12.719  1.00  0.00           H  
ATOM    558  HE1 PHE A  33      17.859   0.871  -9.269  1.00  0.00           H  
ATOM    559  HE2 PHE A  33      14.095   0.349 -11.257  1.00  0.00           H  
ATOM    560  HZ  PHE A  33      15.468   1.473  -9.531  1.00  0.00           H  
ATOM    561  N   GLU A  34      19.836  -0.534 -14.056  1.00  0.00           N  
ATOM    562  CA  GLU A  34      20.678   0.657 -14.137  1.00  0.00           C  
ATOM    563  C   GLU A  34      20.544   1.335 -15.498  1.00  0.00           C  
ATOM    564  O   GLU A  34      20.437   2.560 -15.579  1.00  0.00           O  
ATOM    565  CB  GLU A  34      22.142   0.300 -13.869  1.00  0.00           C  
ATOM    566  CG  GLU A  34      23.062   1.508 -13.772  1.00  0.00           C  
ATOM    567  CD  GLU A  34      24.505   1.141 -13.464  1.00  0.00           C  
ATOM    568  OE1 GLU A  34      25.370   2.046 -13.442  1.00  0.00           O  
ATOM    569  OE2 GLU A  34      24.772  -0.061 -13.245  1.00  0.00           O  
ATOM    570  H   GLU A  34      20.261  -1.423 -13.832  1.00  0.00           H  
ATOM    571  HA  GLU A  34      20.348   1.366 -13.377  1.00  0.00           H  
ATOM    572 1HB  GLU A  34      22.215  -0.259 -12.936  1.00  0.00           H  
ATOM    573 2HB  GLU A  34      22.511  -0.345 -14.666  1.00  0.00           H  
ATOM    574 1HG  GLU A  34      23.034   2.049 -14.717  1.00  0.00           H  
ATOM    575 2HG  GLU A  34      22.691   2.173 -12.993  1.00  0.00           H  
ATOM    576  N   LEU A  35      20.600   0.526 -16.528  1.00  0.00           N  
ATOM    577  CA  LEU A  35      20.483   1.033 -17.891  1.00  0.00           C  
ATOM    578  C   LEU A  35      19.120   1.679 -18.115  1.00  0.00           C  
ATOM    579  O   LEU A  35      19.026   2.740 -18.737  1.00  0.00           O  
ATOM    580  CB  LEU A  35      20.699  -0.095 -18.903  1.00  0.00           C  
ATOM    581  CG  LEU A  35      22.132  -0.607 -19.052  1.00  0.00           C  
ATOM    582  CD1 LEU A  35      22.164  -1.839 -19.951  1.00  0.00           C  
ATOM    583  CD2 LEU A  35      23.037   0.488 -19.606  1.00  0.00           C  
ATOM    584  H   LEU A  35      20.726  -0.465 -16.381  1.00  0.00           H  
ATOM    585  HA  LEU A  35      21.251   1.791 -18.045  1.00  0.00           H  
ATOM    586 1HB  LEU A  35      20.079  -0.943 -18.616  1.00  0.00           H  
ATOM    587 2HB  LEU A  35      20.373   0.251 -19.884  1.00  0.00           H  
ATOM    588  HG  LEU A  35      22.510  -0.919 -18.078  1.00  0.00           H  
ATOM    589 1HD1 LEU A  35      23.191  -2.192 -20.048  1.00  0.00           H  
ATOM    590 2HD1 LEU A  35      21.550  -2.626 -19.512  1.00  0.00           H  
ATOM    591 3HD1 LEU A  35      21.775  -1.581 -20.935  1.00  0.00           H  
ATOM    592 1HD2 LEU A  35      24.053   0.105 -19.704  1.00  0.00           H  
ATOM    593 2HD2 LEU A  35      22.671   0.802 -20.584  1.00  0.00           H  
ATOM    594 3HD2 LEU A  35      23.035   1.340 -18.927  1.00  0.00           H  
ATOM    595  N   ALA A  36      18.060   1.016 -17.560  1.00  0.00           N  
ATOM    596  CA  ALA A  36      16.699   1.533 -17.677  1.00  0.00           C  
ATOM    597  C   ALA A  36      16.540   2.839 -16.904  1.00  0.00           C  
ATOM    598  O   ALA A  36      15.920   3.786 -17.394  1.00  0.00           O  
ATOM    599  CB  ALA A  36      15.693   0.497 -17.180  1.00  0.00           C  
ATOM    600  H   ALA A  36      18.217   0.153 -17.059  1.00  0.00           H  
ATOM    601  HA  ALA A  36      16.504   1.738 -18.730  1.00  0.00           H  
ATOM    602 1HB  ALA A  36      14.683   0.896 -17.273  1.00  0.00           H  
ATOM    603 2HB  ALA A  36      15.781  -0.411 -17.777  1.00  0.00           H  
ATOM    604 3HB  ALA A  36      15.896   0.265 -16.136  1.00  0.00           H  
ATOM    605  N   ASP A  37      17.068   2.873 -15.730  1.00  0.00           N  
ATOM    606  CA  ASP A  37      17.000   4.065 -14.891  1.00  0.00           C  
ATOM    607  C   ASP A  37      17.716   5.242 -15.549  1.00  0.00           C  
ATOM    608  O   ASP A  37      17.207   6.365 -15.550  1.00  0.00           O  
ATOM    609  CB  ASP A  37      17.602   3.787 -13.512  1.00  0.00           C  
ATOM    610  CG  ASP A  37      17.308   4.884 -12.504  1.00  0.00           C  
ATOM    611  OD1 ASP A  37      16.120   5.198 -12.274  1.00  0.00           O  
ATOM    612  OD2 ASP A  37      18.272   5.440 -11.936  1.00  0.00           O  
ATOM    613  H   ASP A  37      17.542   2.052 -15.381  1.00  0.00           H  
ATOM    614  HA  ASP A  37      15.952   4.340 -14.764  1.00  0.00           H  
ATOM    615 1HB  ASP A  37      17.209   2.846 -13.126  1.00  0.00           H  
ATOM    616 2HB  ASP A  37      18.683   3.678 -13.602  1.00  0.00           H  
ATOM    617  N   LYS A  38      18.898   5.031 -16.122  1.00  0.00           N  
ATOM    618  CA  LYS A  38      19.654   6.059 -16.831  1.00  0.00           C  
ATOM    619  C   LYS A  38      18.885   6.565 -18.048  1.00  0.00           C  
ATOM    620  O   LYS A  38      18.830   7.771 -18.297  1.00  0.00           O  
ATOM    621  CB  LYS A  38      21.020   5.522 -17.260  1.00  0.00           C  
ATOM    622  CG  LYS A  38      22.038   5.447 -16.131  1.00  0.00           C  
ATOM    623  CD  LYS A  38      23.388   4.948 -16.629  1.00  0.00           C  
ATOM    624  CE  LYS A  38      24.378   4.776 -15.484  1.00  0.00           C  
ATOM    625  NZ  LYS A  38      25.679   4.216 -15.956  1.00  0.00           N  
ATOM    626  H   LYS A  38      19.280   4.099 -16.053  1.00  0.00           H  
ATOM    627  HA  LYS A  38      19.808   6.902 -16.157  1.00  0.00           H  
ATOM    628 1HB  LYS A  38      20.903   4.521 -17.677  1.00  0.00           H  
ATOM    629 2HB  LYS A  38      21.431   6.158 -18.044  1.00  0.00           H  
ATOM    630 1HG  LYS A  38      22.168   6.437 -15.691  1.00  0.00           H  
ATOM    631 2HG  LYS A  38      21.675   4.770 -15.358  1.00  0.00           H  
ATOM    632 1HD  LYS A  38      23.259   3.989 -17.132  1.00  0.00           H  
ATOM    633 2HD  LYS A  38      23.798   5.661 -17.345  1.00  0.00           H  
ATOM    634 1HE  LYS A  38      24.559   5.741 -15.012  1.00  0.00           H  
ATOM    635 2HE  LYS A  38      23.956   4.105 -14.736  1.00  0.00           H  
ATOM    636 1HZ  LYS A  38      26.308   4.116 -15.171  1.00  0.00           H  
ATOM    637 2HZ  LYS A  38      25.523   3.312 -16.380  1.00  0.00           H  
ATOM    638 3HZ  LYS A  38      26.088   4.840 -16.637  1.00  0.00           H  
ATOM    639  N   ALA A  39      18.346   5.562 -18.777  1.00  0.00           N  
ATOM    640  CA  ALA A  39      17.551   5.900 -19.955  1.00  0.00           C  
ATOM    641  C   ALA A  39      16.352   6.765 -19.577  1.00  0.00           C  
ATOM    642  O   ALA A  39      16.029   7.729 -20.276  1.00  0.00           O  
ATOM    643  CB  ALA A  39      17.086   4.632 -20.666  1.00  0.00           C  
ATOM    644  H   ALA A  39      18.476   4.590 -18.533  1.00  0.00           H  
ATOM    645  HA  ALA A  39      18.180   6.475 -20.635  1.00  0.00           H  
ATOM    646 1HB  ALA A  39      16.495   4.902 -21.541  1.00  0.00           H  
ATOM    647 2HB  ALA A  39      17.954   4.051 -20.979  1.00  0.00           H  
ATOM    648 3HB  ALA A  39      16.477   4.037 -19.987  1.00  0.00           H  
ATOM    649  N   TYR A  40      15.660   6.450 -18.495  1.00  0.00           N  
ATOM    650  CA  TYR A  40      14.504   7.192 -18.004  1.00  0.00           C  
ATOM    651  C   TYR A  40      14.895   8.608 -17.602  1.00  0.00           C  
ATOM    652  O   TYR A  40      14.236   9.575 -17.990  1.00  0.00           O  
ATOM    653  CB  TYR A  40      13.867   6.468 -16.814  1.00  0.00           C  
ATOM    654  CG  TYR A  40      12.727   7.229 -16.180  1.00  0.00           C  
ATOM    655  CD1 TYR A  40      12.861   7.795 -14.914  1.00  0.00           C  
ATOM    656  CD2 TYR A  40      11.515   7.382 -16.845  1.00  0.00           C  
ATOM    657  CE1 TYR A  40      11.813   8.495 -14.325  1.00  0.00           C  
ATOM    658  CE2 TYR A  40      10.461   8.080 -16.266  1.00  0.00           C  
ATOM    659  CZ  TYR A  40      10.619   8.632 -15.008  1.00  0.00           C  
ATOM    660  OH  TYR A  40       9.578   9.324 -14.430  1.00  0.00           O  
ATOM    661  H   TYR A  40      15.972   5.634 -17.988  1.00  0.00           H  
ATOM    662  HA  TYR A  40      13.768   7.257 -18.806  1.00  0.00           H  
ATOM    663 1HB  TYR A  40      13.491   5.496 -17.138  1.00  0.00           H  
ATOM    664 2HB  TYR A  40      14.623   6.288 -16.051  1.00  0.00           H  
ATOM    665  HD1 TYR A  40      13.799   7.693 -14.368  1.00  0.00           H  
ATOM    666  HD2 TYR A  40      11.379   6.950 -17.837  1.00  0.00           H  
ATOM    667  HE1 TYR A  40      11.938   8.930 -13.334  1.00  0.00           H  
ATOM    668  HE2 TYR A  40       9.518   8.188 -16.803  1.00  0.00           H  
ATOM    669  HH  TYR A  40       8.827   9.328 -15.028  1.00  0.00           H  
ATOM    670  N   LYS A  41      15.975   8.823 -16.911  1.00  0.00           N  
ATOM    671  CA  LYS A  41      16.454  10.117 -16.434  1.00  0.00           C  
ATOM    672  C   LYS A  41      16.932  10.988 -17.592  1.00  0.00           C  
ATOM    673  O   LYS A  41      16.825  12.215 -17.538  1.00  0.00           O  
ATOM    674  CB  LYS A  41      17.583   9.931 -15.418  1.00  0.00           C  
ATOM    675  CG  LYS A  41      17.119   9.406 -14.067  1.00  0.00           C  
ATOM    676  CD  LYS A  41      18.289   9.220 -13.109  1.00  0.00           C  
ATOM    677  CE  LYS A  41      17.834   8.642 -11.776  1.00  0.00           C  
ATOM    678  NZ  LYS A  41      18.988   8.362 -10.870  1.00  0.00           N  
ATOM    679  H   LYS A  41      16.510   7.993 -16.702  1.00  0.00           H  
ATOM    680  HA  LYS A  41      15.627  10.633 -15.945  1.00  0.00           H  
ATOM    681 1HB  LYS A  41      18.320   9.234 -15.817  1.00  0.00           H  
ATOM    682 2HB  LYS A  41      18.087  10.884 -15.256  1.00  0.00           H  
ATOM    683 1HG  LYS A  41      16.410  10.109 -13.627  1.00  0.00           H  
ATOM    684 2HG  LYS A  41      16.617   8.448 -14.202  1.00  0.00           H  
ATOM    685 1HD  LYS A  41      19.021   8.546 -13.555  1.00  0.00           H  
ATOM    686 2HD  LYS A  41      18.769  10.182 -12.930  1.00  0.00           H  
ATOM    687 1HE  LYS A  41      17.163   9.345 -11.285  1.00  0.00           H  
ATOM    688 2HE  LYS A  41      17.289   7.714 -11.949  1.00  0.00           H  
ATOM    689 1HZ  LYS A  41      18.648   7.980  -9.999  1.00  0.00           H  
ATOM    690 2HZ  LYS A  41      19.608   7.696 -11.310  1.00  0.00           H  
ATOM    691 3HZ  LYS A  41      19.490   9.219 -10.688  1.00  0.00           H  
ATOM    692  N   ASN A  42      17.370  10.360 -18.687  1.00  0.00           N  
ATOM    693  CA  ASN A  42      17.872  11.074 -19.856  1.00  0.00           C  
ATOM    694  C   ASN A  42      16.789  11.241 -20.918  1.00  0.00           C  
ATOM    695  O   ASN A  42      17.073  11.671 -22.038  1.00  0.00           O  
ATOM    696  CB  ASN A  42      19.086  10.353 -20.445  1.00  0.00           C  
ATOM    697  CG  ASN A  42      20.311  10.452 -19.556  1.00  0.00           C  
ATOM    698  OD1 ASN A  42      20.463  11.408 -18.791  1.00  0.00           O  
ATOM    699  ND2 ASN A  42      21.192   9.463 -19.650  1.00  0.00           N  
ATOM    700  H   ASN A  42      17.350   9.350 -18.698  1.00  0.00           H  
ATOM    701  HA  ASN A  42      18.178  12.074 -19.546  1.00  0.00           H  
ATOM    702 1HB  ASN A  42      18.846   9.300 -20.597  1.00  0.00           H  
ATOM    703 2HB  ASN A  42      19.324  10.778 -21.420  1.00  0.00           H  
ATOM    704 1HD2 ASN A  42      22.019   9.475 -19.088  1.00  0.00           H  
ATOM    705 2HD2 ASN A  42      21.029   8.707 -20.283  1.00  0.00           H  
ATOM    706  N   ASN A  43      15.568  10.908 -20.590  1.00  0.00           N  
ATOM    707  CA  ASN A  43      14.437  10.973 -21.509  1.00  0.00           C  
ATOM    708  C   ASN A  43      14.733  10.239 -22.814  1.00  0.00           C  
ATOM    709  O   ASN A  43      14.426  10.740 -23.897  1.00  0.00           O  
ATOM    710  CB  ASN A  43      14.058  12.428 -21.793  1.00  0.00           C  
ATOM    711  CG  ASN A  43      13.495  13.133 -20.575  1.00  0.00           C  
ATOM    712  OD1 ASN A  43      12.708  12.559 -19.819  1.00  0.00           O  
ATOM    713  ND2 ASN A  43      13.896  14.384 -20.376  1.00  0.00           N  
ATOM    714  H   ASN A  43      15.415  10.590 -19.644  1.00  0.00           H  
ATOM    715  HA  ASN A  43      13.584  10.476 -21.044  1.00  0.00           H  
ATOM    716 1HB  ASN A  43      14.938  12.973 -22.139  1.00  0.00           H  
ATOM    717 2HB  ASN A  43      13.317  12.462 -22.592  1.00  0.00           H  
ATOM    718 1HD2 ASN A  43      13.557  14.899 -19.588  1.00  0.00           H  
ATOM    719 2HD2 ASN A  43      14.536  14.811 -21.014  1.00  0.00           H  
ATOM    720  N   ASP A  44      15.526   9.207 -22.715  1.00  0.00           N  
ATOM    721  CA  ASP A  44      15.854   8.345 -23.847  1.00  0.00           C  
ATOM    722  C   ASP A  44      14.850   7.202 -23.977  1.00  0.00           C  
ATOM    723  O   ASP A  44      15.123   6.077 -23.554  1.00  0.00           O  
ATOM    724  CB  ASP A  44      17.271   7.786 -23.703  1.00  0.00           C  
ATOM    725  CG  ASP A  44      17.803   7.181 -24.990  1.00  0.00           C  
ATOM    726  OD1 ASP A  44      16.997   6.824 -25.875  1.00  0.00           O  
ATOM    727  OD2 ASP A  44      19.041   7.056 -25.118  1.00  0.00           O  
ATOM    728  H   ASP A  44      15.926   9.004 -21.810  1.00  0.00           H  
ATOM    729  HA  ASP A  44      15.805   8.939 -24.760  1.00  0.00           H  
ATOM    730 1HB  ASP A  44      17.946   8.582 -23.387  1.00  0.00           H  
ATOM    731 2HB  ASP A  44      17.283   7.020 -22.927  1.00  0.00           H  
ATOM    732  N   ARG A  45      13.642   7.436 -24.599  1.00  0.00           N  
ATOM    733  CA  ARG A  45      12.524   6.499 -24.652  1.00  0.00           C  
ATOM    734  C   ARG A  45      12.897   5.246 -25.437  1.00  0.00           C  
ATOM    735  O   ARG A  45      12.540   4.133 -25.045  1.00  0.00           O  
ATOM    736  CB  ARG A  45      11.295   7.163 -25.277  1.00  0.00           C  
ATOM    737  CG  ARG A  45      10.064   6.271 -25.310  1.00  0.00           C  
ATOM    738  CD  ARG A  45       8.823   7.039 -25.744  1.00  0.00           C  
ATOM    739  NE  ARG A  45       7.654   6.168 -25.833  1.00  0.00           N  
ATOM    740  CZ  ARG A  45       6.400   6.560 -25.625  1.00  0.00           C  
ATOM    741  NH1 ARG A  45       6.127   7.821 -25.311  1.00  0.00           N  
ATOM    742  NH2 ARG A  45       5.411   5.684 -25.731  1.00  0.00           N  
ATOM    743  H   ARG A  45      13.550   8.337 -25.046  1.00  0.00           H  
ATOM    744  HA  ARG A  45      12.276   6.198 -23.634  1.00  0.00           H  
ATOM    745 1HB  ARG A  45      11.046   8.065 -24.719  1.00  0.00           H  
ATOM    746 2HB  ARG A  45      11.524   7.463 -26.299  1.00  0.00           H  
ATOM    747 1HG  ARG A  45      10.225   5.454 -26.014  1.00  0.00           H  
ATOM    748 2HG  ARG A  45       9.884   5.862 -24.315  1.00  0.00           H  
ATOM    749 1HD  ARG A  45       8.611   7.826 -25.021  1.00  0.00           H  
ATOM    750 2HD  ARG A  45       8.995   7.484 -26.723  1.00  0.00           H  
ATOM    751  HE  ARG A  45       7.808   5.197 -26.070  1.00  0.00           H  
ATOM    752 1HH1 ARG A  45       6.876   8.494 -25.228  1.00  0.00           H  
ATOM    753 2HH1 ARG A  45       5.171   8.107 -25.155  1.00  0.00           H  
ATOM    754 1HH2 ARG A  45       5.611   4.722 -25.969  1.00  0.00           H  
ATOM    755 2HH2 ARG A  45       4.458   5.977 -25.574  1.00  0.00           H  
ATOM    756  N   GLN A  46      13.569   5.372 -26.533  1.00  0.00           N  
ATOM    757  CA  GLN A  46      13.979   4.243 -27.361  1.00  0.00           C  
ATOM    758  C   GLN A  46      14.837   3.261 -26.568  1.00  0.00           C  
ATOM    759  O   GLN A  46      14.618   2.049 -26.626  1.00  0.00           O  
ATOM    760  CB  GLN A  46      14.743   4.730 -28.594  1.00  0.00           C  
ATOM    761  CG  GLN A  46      15.068   3.627 -29.592  1.00  0.00           C  
ATOM    762  CD  GLN A  46      15.815   4.138 -30.809  1.00  0.00           C  
ATOM    763  OE1 GLN A  46      16.167   5.319 -30.887  1.00  0.00           O  
ATOM    764  NE2 GLN A  46      16.060   3.253 -31.770  1.00  0.00           N  
ATOM    765  H   GLN A  46      13.817   6.308 -26.820  1.00  0.00           H  
ATOM    766  HA  GLN A  46      13.085   3.714 -27.692  1.00  0.00           H  
ATOM    767 1HB  GLN A  46      14.157   5.491 -29.108  1.00  0.00           H  
ATOM    768 2HB  GLN A  46      15.679   5.193 -28.283  1.00  0.00           H  
ATOM    769 1HG  GLN A  46      15.691   2.879 -29.101  1.00  0.00           H  
ATOM    770 2HG  GLN A  46      14.137   3.173 -29.932  1.00  0.00           H  
ATOM    771 1HE2 GLN A  46      16.550   3.534 -32.597  1.00  0.00           H  
ATOM    772 2HE2 GLN A  46      15.755   2.306 -31.668  1.00  0.00           H  
ATOM    773  N   LYS A  47      15.778   3.783 -25.855  1.00  0.00           N  
ATOM    774  CA  LYS A  47      16.668   2.965 -25.036  1.00  0.00           C  
ATOM    775  C   LYS A  47      15.912   2.322 -23.876  1.00  0.00           C  
ATOM    776  O   LYS A  47      16.154   1.161 -23.539  1.00  0.00           O  
ATOM    777  CB  LYS A  47      17.829   3.805 -24.502  1.00  0.00           C  
ATOM    778  CG  LYS A  47      18.928   2.990 -23.837  1.00  0.00           C  
ATOM    779  CD  LYS A  47      20.137   3.853 -23.498  1.00  0.00           C  
ATOM    780  CE  LYS A  47      21.249   3.033 -22.858  1.00  0.00           C  
ATOM    781  NZ  LYS A  47      22.445   3.870 -22.543  1.00  0.00           N  
ATOM    782  H   LYS A  47      15.901   4.785 -25.865  1.00  0.00           H  
ATOM    783  HA  LYS A  47      17.074   2.166 -25.658  1.00  0.00           H  
ATOM    784 1HB  LYS A  47      18.275   4.371 -25.320  1.00  0.00           H  
ATOM    785 2HB  LYS A  47      17.453   4.524 -23.774  1.00  0.00           H  
ATOM    786 1HG  LYS A  47      18.545   2.543 -22.919  1.00  0.00           H  
ATOM    787 2HG  LYS A  47      19.242   2.189 -24.506  1.00  0.00           H  
ATOM    788 1HD  LYS A  47      20.520   4.317 -24.408  1.00  0.00           H  
ATOM    789 2HD  LYS A  47      19.839   4.641 -22.807  1.00  0.00           H  
ATOM    790 1HE  LYS A  47      20.883   2.580 -21.938  1.00  0.00           H  
ATOM    791 2HE  LYS A  47      21.548   2.234 -23.536  1.00  0.00           H  
ATOM    792 1HZ  LYS A  47      23.159   3.293 -22.122  1.00  0.00           H  
ATOM    793 2HZ  LYS A  47      22.803   4.280 -23.394  1.00  0.00           H  
ATOM    794 3HZ  LYS A  47      22.183   4.604 -21.900  1.00  0.00           H  
ATOM    795  N   LEU A  48      14.990   3.060 -23.205  1.00  0.00           N  
ATOM    796  CA  LEU A  48      14.158   2.543 -22.124  1.00  0.00           C  
ATOM    797  C   LEU A  48      13.288   1.390 -22.612  1.00  0.00           C  
ATOM    798  O   LEU A  48      13.198   0.352 -21.952  1.00  0.00           O  
ATOM    799  CB  LEU A  48      13.277   3.654 -21.547  1.00  0.00           C  
ATOM    800  CG  LEU A  48      12.395   3.271 -20.358  1.00  0.00           C  
ATOM    801  CD1 LEU A  48      13.249   2.717 -19.222  1.00  0.00           C  
ATOM    802  CD2 LEU A  48      11.583   4.472 -19.886  1.00  0.00           C  
ATOM    803  H   LEU A  48      14.888   4.025 -23.486  1.00  0.00           H  
ATOM    804  HA  LEU A  48      14.809   2.170 -21.334  1.00  0.00           H  
ATOM    805 1HB  LEU A  48      13.918   4.474 -21.226  1.00  0.00           H  
ATOM    806 2HB  LEU A  48      12.620   4.021 -22.335  1.00  0.00           H  
ATOM    807  HG  LEU A  48      11.711   2.476 -20.654  1.00  0.00           H  
ATOM    808 1HD1 LEU A  48      12.608   2.448 -18.382  1.00  0.00           H  
ATOM    809 2HD1 LEU A  48      13.784   1.832 -19.567  1.00  0.00           H  
ATOM    810 3HD1 LEU A  48      13.965   3.473 -18.904  1.00  0.00           H  
ATOM    811 1HD2 LEU A  48      10.960   4.180 -19.040  1.00  0.00           H  
ATOM    812 2HD2 LEU A  48      12.259   5.271 -19.581  1.00  0.00           H  
ATOM    813 3HD2 LEU A  48      10.948   4.824 -20.699  1.00  0.00           H  
ATOM    814  N   GLU A  49      12.688   1.514 -23.746  1.00  0.00           N  
ATOM    815  CA  GLU A  49      11.852   0.469 -24.330  1.00  0.00           C  
ATOM    816  C   GLU A  49      12.671  -0.777 -24.654  1.00  0.00           C  
ATOM    817  O   GLU A  49      12.211  -1.901 -24.445  1.00  0.00           O  
ATOM    818  CB  GLU A  49      11.152   0.982 -25.591  1.00  0.00           C  
ATOM    819  CG  GLU A  49      10.039   1.981 -25.313  1.00  0.00           C  
ATOM    820  CD  GLU A  49       9.364   2.494 -26.576  1.00  0.00           C  
ATOM    821  OE1 GLU A  49       8.311   3.163 -26.473  1.00  0.00           O  
ATOM    822  OE2 GLU A  49       9.892   2.223 -27.677  1.00  0.00           O  
ATOM    823  H   GLU A  49      12.810   2.383 -24.246  1.00  0.00           H  
ATOM    824  HA  GLU A  49      11.092   0.186 -23.601  1.00  0.00           H  
ATOM    825 1HB  GLU A  49      11.883   1.460 -26.244  1.00  0.00           H  
ATOM    826 2HB  GLU A  49      10.725   0.141 -26.138  1.00  0.00           H  
ATOM    827 1HG  GLU A  49       9.287   1.505 -24.684  1.00  0.00           H  
ATOM    828 2HG  GLU A  49      10.452   2.825 -24.763  1.00  0.00           H  
ATOM    829  N   LYS A  50      13.836  -0.609 -25.201  1.00  0.00           N  
ATOM    830  CA  LYS A  50      14.722  -1.722 -25.527  1.00  0.00           C  
ATOM    831  C   LYS A  50      15.097  -2.511 -24.276  1.00  0.00           C  
ATOM    832  O   LYS A  50      15.096  -3.744 -24.290  1.00  0.00           O  
ATOM    833  CB  LYS A  50      15.985  -1.216 -26.225  1.00  0.00           C  
ATOM    834  CG  LYS A  50      16.880  -2.322 -26.765  1.00  0.00           C  
ATOM    835  CD  LYS A  50      18.085  -1.756 -27.505  1.00  0.00           C  
ATOM    836  CE  LYS A  50      19.014  -2.860 -27.990  1.00  0.00           C  
ATOM    837  NZ  LYS A  50      20.211  -2.308 -28.692  1.00  0.00           N  
ATOM    838  H   LYS A  50      14.134   0.334 -25.406  1.00  0.00           H  
ATOM    839  HA  LYS A  50      14.196  -2.396 -26.204  1.00  0.00           H  
ATOM    840 1HB  LYS A  50      15.706  -0.570 -27.058  1.00  0.00           H  
ATOM    841 2HB  LYS A  50      16.571  -0.617 -25.528  1.00  0.00           H  
ATOM    842 1HG  LYS A  50      17.232  -2.941 -25.939  1.00  0.00           H  
ATOM    843 2HG  LYS A  50      16.310  -2.950 -27.449  1.00  0.00           H  
ATOM    844 1HD  LYS A  50      17.745  -1.177 -28.365  1.00  0.00           H  
ATOM    845 2HD  LYS A  50      18.642  -1.095 -26.841  1.00  0.00           H  
ATOM    846 1HE  LYS A  50      19.346  -3.455 -27.140  1.00  0.00           H  
ATOM    847 2HE  LYS A  50      18.475  -3.514 -28.675  1.00  0.00           H  
ATOM    848 1HZ  LYS A  50      20.802  -3.068 -28.999  1.00  0.00           H  
ATOM    849 2HZ  LYS A  50      19.913  -1.769 -29.493  1.00  0.00           H  
ATOM    850 3HZ  LYS A  50      20.728  -1.714 -28.060  1.00  0.00           H  
ATOM    851  N   VAL A  51      15.476  -1.770 -23.234  1.00  0.00           N  
ATOM    852  CA  VAL A  51      15.869  -2.402 -21.979  1.00  0.00           C  
ATOM    853  C   VAL A  51      14.679  -3.152 -21.383  1.00  0.00           C  
ATOM    854  O   VAL A  51      14.828  -4.269 -20.884  1.00  0.00           O  
ATOM    855  CB  VAL A  51      16.407  -1.367 -20.966  1.00  0.00           C  
ATOM    856  CG1 VAL A  51      16.715  -2.032 -19.625  1.00  0.00           C  
ATOM    857  CG2 VAL A  51      17.651  -0.676 -21.521  1.00  0.00           C  
ATOM    858  H   VAL A  51      15.494  -0.763 -23.304  1.00  0.00           H  
ATOM    859  HA  VAL A  51      16.665  -3.119 -22.187  1.00  0.00           H  
ATOM    860  HB  VAL A  51      15.635  -0.621 -20.778  1.00  0.00           H  
ATOM    861 1HG1 VAL A  51      17.092  -1.285 -18.926  1.00  0.00           H  
ATOM    862 2HG1 VAL A  51      15.806  -2.478 -19.223  1.00  0.00           H  
ATOM    863 3HG1 VAL A  51      17.468  -2.807 -19.768  1.00  0.00           H  
ATOM    864 1HG2 VAL A  51      18.017   0.050 -20.796  1.00  0.00           H  
ATOM    865 2HG2 VAL A  51      18.425  -1.419 -21.713  1.00  0.00           H  
ATOM    866 3HG2 VAL A  51      17.399  -0.165 -22.451  1.00  0.00           H  
ATOM    867  N   VAL A  52      13.459  -2.584 -21.355  1.00  0.00           N  
ATOM    868  CA  VAL A  52      12.236  -3.220 -20.876  1.00  0.00           C  
ATOM    869  C   VAL A  52      11.994  -4.518 -21.643  1.00  0.00           C  
ATOM    870  O   VAL A  52      11.641  -5.540 -21.050  1.00  0.00           O  
ATOM    871  CB  VAL A  52      11.016  -2.283 -21.017  1.00  0.00           C  
ATOM    872  CG1 VAL A  52       9.718  -3.040 -20.740  1.00  0.00           C  
ATOM    873  CG2 VAL A  52      11.151  -1.087 -20.076  1.00  0.00           C  
ATOM    874  H   VAL A  52      13.417  -1.636 -21.701  1.00  0.00           H  
ATOM    875  HA  VAL A  52      12.361  -3.458 -19.819  1.00  0.00           H  
ATOM    876  HB  VAL A  52      10.960  -1.927 -22.046  1.00  0.00           H  
ATOM    877 1HG1 VAL A  52       8.871  -2.361 -20.845  1.00  0.00           H  
ATOM    878 2HG1 VAL A  52       9.616  -3.859 -21.451  1.00  0.00           H  
ATOM    879 3HG1 VAL A  52       9.739  -3.439 -19.726  1.00  0.00           H  
ATOM    880 1HG2 VAL A  52      10.284  -0.436 -20.188  1.00  0.00           H  
ATOM    881 2HG2 VAL A  52      11.210  -1.439 -19.046  1.00  0.00           H  
ATOM    882 3HG2 VAL A  52      12.056  -0.531 -20.322  1.00  0.00           H  
ATOM    883  N   GLU A  53      12.118  -4.501 -22.925  1.00  0.00           N  
ATOM    884  CA  GLU A  53      11.965  -5.691 -23.756  1.00  0.00           C  
ATOM    885  C   GLU A  53      12.966  -6.773 -23.359  1.00  0.00           C  
ATOM    886  O   GLU A  53      12.619  -7.955 -23.300  1.00  0.00           O  
ATOM    887  CB  GLU A  53      12.131  -5.339 -25.236  1.00  0.00           C  
ATOM    888  CG  GLU A  53      11.652  -6.429 -26.185  1.00  0.00           C  
ATOM    889  CD  GLU A  53      10.156  -6.684 -26.101  1.00  0.00           C  
ATOM    890  OE1 GLU A  53       9.683  -7.707 -26.645  1.00  0.00           O  
ATOM    891  OE2 GLU A  53       9.451  -5.852 -25.486  1.00  0.00           O  
ATOM    892  H   GLU A  53      12.331  -3.617 -23.365  1.00  0.00           H  
ATOM    893  HA  GLU A  53      10.962  -6.092 -23.604  1.00  0.00           H  
ATOM    894 1HB  GLU A  53      11.576  -4.427 -25.458  1.00  0.00           H  
ATOM    895 2HB  GLU A  53      13.182  -5.142 -25.447  1.00  0.00           H  
ATOM    896 1HG  GLU A  53      11.899  -6.141 -27.207  1.00  0.00           H  
ATOM    897 2HG  GLU A  53      12.183  -7.353 -25.958  1.00  0.00           H  
ATOM    898  N   GLU A  54      14.234  -6.353 -23.194  1.00  0.00           N  
ATOM    899  CA  GLU A  54      15.267  -7.282 -22.746  1.00  0.00           C  
ATOM    900  C   GLU A  54      14.908  -7.896 -21.395  1.00  0.00           C  
ATOM    901  O   GLU A  54      15.134  -9.086 -21.169  1.00  0.00           O  
ATOM    902  CB  GLU A  54      16.624  -6.577 -22.659  1.00  0.00           C  
ATOM    903  CG  GLU A  54      17.229  -6.241 -24.014  1.00  0.00           C  
ATOM    904  CD  GLU A  54      18.624  -5.643 -23.916  1.00  0.00           C  
ATOM    905  OE1 GLU A  54      19.042  -4.921 -24.850  1.00  0.00           O  
ATOM    906  OE2 GLU A  54      19.304  -5.899 -22.898  1.00  0.00           O  
ATOM    907  H   GLU A  54      14.483  -5.392 -23.378  1.00  0.00           H  
ATOM    908  HA  GLU A  54      15.342  -8.092 -23.472  1.00  0.00           H  
ATOM    909 1HB  GLU A  54      16.517  -5.650 -22.095  1.00  0.00           H  
ATOM    910 2HB  GLU A  54      17.329  -7.210 -22.119  1.00  0.00           H  
ATOM    911 1HG  GLU A  54      17.280  -7.150 -24.613  1.00  0.00           H  
ATOM    912 2HG  GLU A  54      16.575  -5.537 -24.527  1.00  0.00           H  
ATOM    913  N   LEU A  55      14.364  -7.097 -20.435  1.00  0.00           N  
ATOM    914  CA  LEU A  55      13.914  -7.587 -19.137  1.00  0.00           C  
ATOM    915  C   LEU A  55      12.753  -8.563 -19.298  1.00  0.00           C  
ATOM    916  O   LEU A  55      12.692  -9.582 -18.606  1.00  0.00           O  
ATOM    917  CB  LEU A  55      13.495  -6.420 -18.239  1.00  0.00           C  
ATOM    918  CG  LEU A  55      14.626  -5.654 -17.551  1.00  0.00           C  
ATOM    919  CD1 LEU A  55      14.084  -4.393 -16.888  1.00  0.00           C  
ATOM    920  CD2 LEU A  55      15.329  -6.542 -16.530  1.00  0.00           C  
ATOM    921  H   LEU A  55      14.274  -6.114 -20.648  1.00  0.00           H  
ATOM    922  HA  LEU A  55      14.740  -8.113 -18.661  1.00  0.00           H  
ATOM    923 1HB  LEU A  55      12.935  -5.704 -18.839  1.00  0.00           H  
ATOM    924 2HB  LEU A  55      12.838  -6.801 -17.458  1.00  0.00           H  
ATOM    925  HG  LEU A  55      15.352  -5.329 -18.297  1.00  0.00           H  
ATOM    926 1HD1 LEU A  55      14.900  -3.858 -16.402  1.00  0.00           H  
ATOM    927 2HD1 LEU A  55      13.629  -3.752 -17.643  1.00  0.00           H  
ATOM    928 3HD1 LEU A  55      13.336  -4.666 -16.144  1.00  0.00           H  
ATOM    929 1HD2 LEU A  55      16.132  -5.981 -16.051  1.00  0.00           H  
ATOM    930 2HD2 LEU A  55      14.612  -6.867 -15.775  1.00  0.00           H  
ATOM    931 3HD2 LEU A  55      15.747  -7.414 -17.033  1.00  0.00           H  
ATOM    932  N   LYS A  56      11.804  -8.288 -20.242  1.00  0.00           N  
ATOM    933  CA  LYS A  56      10.684  -9.182 -20.522  1.00  0.00           C  
ATOM    934  C   LYS A  56      11.175 -10.543 -21.008  1.00  0.00           C  
ATOM    935  O   LYS A  56      10.672 -11.581 -20.574  1.00  0.00           O  
ATOM    936  CB  LYS A  56       9.749  -8.561 -21.561  1.00  0.00           C  
ATOM    937  CG  LYS A  56       8.874  -7.442 -21.016  1.00  0.00           C  
ATOM    938  CD  LYS A  56       7.932  -6.899 -22.083  1.00  0.00           C  
ATOM    939  CE  LYS A  56       7.058  -5.777 -21.539  1.00  0.00           C  
ATOM    940  NZ  LYS A  56       6.147  -5.227 -22.587  1.00  0.00           N  
ATOM    941  H   LYS A  56      11.889  -7.427 -20.764  1.00  0.00           H  
ATOM    942  HA  LYS A  56      10.125  -9.336 -19.598  1.00  0.00           H  
ATOM    943 1HB  LYS A  56      10.338  -8.159 -22.386  1.00  0.00           H  
ATOM    944 2HB  LYS A  56       9.096  -9.332 -21.970  1.00  0.00           H  
ATOM    945 1HG  LYS A  56       8.282  -7.817 -20.180  1.00  0.00           H  
ATOM    946 2HG  LYS A  56       9.505  -6.630 -20.656  1.00  0.00           H  
ATOM    947 1HD  LYS A  56       8.514  -6.518 -22.923  1.00  0.00           H  
ATOM    948 2HD  LYS A  56       7.289  -7.702 -22.444  1.00  0.00           H  
ATOM    949 1HE  LYS A  56       6.458  -6.152 -20.711  1.00  0.00           H  
ATOM    950 2HE  LYS A  56       7.690  -4.972 -21.164  1.00  0.00           H  
ATOM    951 1HZ  LYS A  56       5.585  -4.487 -22.191  1.00  0.00           H  
ATOM    952 2HZ  LYS A  56       6.696  -4.860 -23.352  1.00  0.00           H  
ATOM    953 3HZ  LYS A  56       5.544  -5.961 -22.928  1.00  0.00           H  
ATOM    954  N   GLU A  57      12.120 -10.494 -21.916  1.00  0.00           N  
ATOM    955  CA  GLU A  57      12.698 -11.719 -22.459  1.00  0.00           C  
ATOM    956  C   GLU A  57      13.383 -12.538 -21.368  1.00  0.00           C  
ATOM    957  O   GLU A  57      13.254 -13.763 -21.332  1.00  0.00           O  
ATOM    958  CB  GLU A  57      13.694 -11.394 -23.576  1.00  0.00           C  
ATOM    959  CG  GLU A  57      13.041 -10.883 -24.852  1.00  0.00           C  
ATOM    960  CD  GLU A  57      14.046 -10.444 -25.906  1.00  0.00           C  
ATOM    961  OE1 GLU A  57      13.626  -9.954 -26.978  1.00  0.00           O  
ATOM    962  OE2 GLU A  57      15.263 -10.593 -25.657  1.00  0.00           O  
ATOM    963  H   GLU A  57      12.457  -9.602 -22.248  1.00  0.00           H  
ATOM    964  HA  GLU A  57      11.894 -12.326 -22.876  1.00  0.00           H  
ATOM    965 1HB  GLU A  57      14.398 -10.638 -23.228  1.00  0.00           H  
ATOM    966 2HB  GLU A  57      14.269 -12.287 -23.822  1.00  0.00           H  
ATOM    967 1HG  GLU A  57      12.419 -11.673 -25.271  1.00  0.00           H  
ATOM    968 2HG  GLU A  57      12.394 -10.042 -24.605  1.00  0.00           H  
ATOM    969  N   LEU A  58      14.191 -11.822 -20.589  1.00  0.00           N  
ATOM    970  CA  LEU A  58      14.864 -12.489 -19.480  1.00  0.00           C  
ATOM    971  C   LEU A  58      13.854 -13.157 -18.553  1.00  0.00           C  
ATOM    972  O   LEU A  58      14.046 -14.304 -18.143  1.00  0.00           O  
ATOM    973  CB  LEU A  58      15.715 -11.490 -18.691  1.00  0.00           C  
ATOM    974  CG  LEU A  58      16.514 -12.059 -17.517  1.00  0.00           C  
ATOM    975  CD1 LEU A  58      17.489 -13.124 -18.005  1.00  0.00           C  
ATOM    976  CD2 LEU A  58      17.253 -10.945 -16.783  1.00  0.00           C  
ATOM    977  H   LEU A  58      14.352 -10.837 -20.741  1.00  0.00           H  
ATOM    978  HA  LEU A  58      15.518 -13.260 -19.886  1.00  0.00           H  
ATOM    979 1HB  LEU A  58      16.425 -11.024 -19.373  1.00  0.00           H  
ATOM    980 2HB  LEU A  58      15.061 -10.714 -18.294  1.00  0.00           H  
ATOM    981  HG  LEU A  58      15.836 -12.552 -16.820  1.00  0.00           H  
ATOM    982 1HD1 LEU A  58      18.050 -13.519 -17.158  1.00  0.00           H  
ATOM    983 2HD1 LEU A  58      16.935 -13.933 -18.482  1.00  0.00           H  
ATOM    984 3HD1 LEU A  58      18.179 -12.683 -18.723  1.00  0.00           H  
ATOM    985 1HD2 LEU A  58      17.815 -11.368 -15.950  1.00  0.00           H  
ATOM    986 2HD2 LEU A  58      17.939 -10.450 -17.470  1.00  0.00           H  
ATOM    987 3HD2 LEU A  58      16.533 -10.220 -16.403  1.00  0.00           H  
ATOM    988  N   LEU A  59      12.806 -12.431 -18.157  1.00  0.00           N  
ATOM    989  CA  LEU A  59      11.755 -12.951 -17.290  1.00  0.00           C  
ATOM    990  C   LEU A  59      11.084 -14.168 -17.920  1.00  0.00           C  
ATOM    991  O   LEU A  59      10.796 -15.149 -17.231  1.00  0.00           O  
ATOM    992  CB  LEU A  59      10.710 -11.869 -17.005  1.00  0.00           C  
ATOM    993  CG  LEU A  59       9.609 -12.235 -16.009  1.00  0.00           C  
ATOM    994  CD1 LEU A  59      10.218 -12.622 -14.665  1.00  0.00           C  
ATOM    995  CD2 LEU A  59       8.629 -11.079 -15.845  1.00  0.00           C  
ATOM    996  H   LEU A  59      12.749 -11.476 -18.480  1.00  0.00           H  
ATOM    997  HA  LEU A  59      12.205 -13.257 -16.346  1.00  0.00           H  
ATOM    998 1HB  LEU A  59      11.219 -10.988 -16.618  1.00  0.00           H  
ATOM    999 2HB  LEU A  59      10.224 -11.599 -17.943  1.00  0.00           H  
ATOM   1000  HG  LEU A  59       9.067 -13.109 -16.371  1.00  0.00           H  
ATOM   1001 1HD1 LEU A  59       9.422 -12.880 -13.966  1.00  0.00           H  
ATOM   1002 2HD1 LEU A  59      10.876 -13.481 -14.798  1.00  0.00           H  
ATOM   1003 3HD1 LEU A  59      10.790 -11.783 -14.270  1.00  0.00           H  
ATOM   1004 1HD2 LEU A  59       7.852 -11.359 -15.133  1.00  0.00           H  
ATOM   1005 2HD2 LEU A  59       9.160 -10.201 -15.476  1.00  0.00           H  
ATOM   1006 3HD2 LEU A  59       8.173 -10.849 -16.808  1.00  0.00           H  
ATOM   1007  N   GLU A  60      10.717 -14.115 -19.191  1.00  0.00           N  
ATOM   1008  CA  GLU A  60      10.120 -15.243 -19.900  1.00  0.00           C  
ATOM   1009  C   GLU A  60      11.010 -16.479 -19.818  1.00  0.00           C  
ATOM   1010  O   GLU A  60      10.517 -17.595 -19.643  1.00  0.00           O  
ATOM   1011  CB  GLU A  60       9.858 -14.879 -21.364  1.00  0.00           C  
ATOM   1012  CG  GLU A  60       8.662 -13.959 -21.564  1.00  0.00           C  
ATOM   1013  CD  GLU A  60       8.466 -13.538 -23.012  1.00  0.00           C  
ATOM   1014  OE1 GLU A  60       7.484 -12.819 -23.307  1.00  0.00           O  
ATOM   1015  OE2 GLU A  60       9.299 -13.931 -23.858  1.00  0.00           O  
ATOM   1016  H   GLU A  60      10.862 -13.245 -19.684  1.00  0.00           H  
ATOM   1017  HA  GLU A  60       9.168 -15.485 -19.426  1.00  0.00           H  
ATOM   1018 1HB  GLU A  60      10.738 -14.388 -21.780  1.00  0.00           H  
ATOM   1019 2HB  GLU A  60       9.688 -15.788 -21.940  1.00  0.00           H  
ATOM   1020 1HG  GLU A  60       7.762 -14.471 -21.224  1.00  0.00           H  
ATOM   1021 2HG  GLU A  60       8.794 -13.070 -20.949  1.00  0.00           H  
ATOM   1022  N   ARG A  61      12.331 -16.314 -19.937  1.00  0.00           N  
ATOM   1023  CA  ARG A  61      13.284 -17.412 -19.808  1.00  0.00           C  
ATOM   1024  C   ARG A  61      13.263 -17.992 -18.398  1.00  0.00           C  
ATOM   1025  O   ARG A  61      13.340 -19.210 -18.221  1.00  0.00           O  
ATOM   1026  CB  ARG A  61      14.697 -16.943 -20.161  1.00  0.00           C  
ATOM   1027  CG  ARG A  61      14.912 -16.699 -21.646  1.00  0.00           C  
ATOM   1028  CD  ARG A  61      16.323 -16.210 -21.939  1.00  0.00           C  
ATOM   1029  NE  ARG A  61      16.949 -16.981 -23.010  1.00  0.00           N  
ATOM   1030  CZ  ARG A  61      18.206 -16.828 -23.419  1.00  0.00           C  
ATOM   1031  NH1 ARG A  61      18.998 -15.926 -22.852  1.00  0.00           N  
ATOM   1032  NH2 ARG A  61      18.674 -17.583 -24.403  1.00  0.00           N  
ATOM   1033  H   ARG A  61      12.675 -15.383 -20.125  1.00  0.00           H  
ATOM   1034  HA  ARG A  61      12.997 -18.203 -20.502  1.00  0.00           H  
ATOM   1035 1HB  ARG A  61      14.916 -16.018 -19.630  1.00  0.00           H  
ATOM   1036 2HB  ARG A  61      15.421 -17.688 -19.831  1.00  0.00           H  
ATOM   1037 1HG  ARG A  61      14.751 -17.627 -22.194  1.00  0.00           H  
ATOM   1038 2HG  ARG A  61      14.208 -15.943 -21.996  1.00  0.00           H  
ATOM   1039 1HD  ARG A  61      16.290 -15.164 -22.243  1.00  0.00           H  
ATOM   1040 2HD  ARG A  61      16.935 -16.308 -21.043  1.00  0.00           H  
ATOM   1041  HE  ARG A  61      16.387 -17.682 -23.475  1.00  0.00           H  
ATOM   1042 1HH1 ARG A  61      18.648 -15.347 -22.102  1.00  0.00           H  
ATOM   1043 2HH1 ARG A  61      19.950 -15.819 -23.171  1.00  0.00           H  
ATOM   1044 1HH2 ARG A  61      18.077 -18.272 -24.840  1.00  0.00           H  
ATOM   1045 2HH2 ARG A  61      19.627 -17.470 -24.716  1.00  0.00           H  
ATOM   1046  N   LEU A  62      13.175 -17.167 -17.391  1.00  0.00           N  
ATOM   1047  CA  LEU A  62      13.158 -17.587 -15.994  1.00  0.00           C  
ATOM   1048  C   LEU A  62      11.886 -18.365 -15.675  1.00  0.00           C  
ATOM   1049  O   LEU A  62      11.916 -19.319 -14.895  1.00  0.00           O  
ATOM   1050  CB  LEU A  62      13.272 -16.372 -15.068  1.00  0.00           C  
ATOM   1051  CG  LEU A  62      14.640 -15.691 -15.010  1.00  0.00           C  
ATOM   1052  CD1 LEU A  62      14.564 -14.419 -14.173  1.00  0.00           C  
ATOM   1053  CD2 LEU A  62      15.690 -16.644 -14.449  1.00  0.00           C  
ATOM   1054  H   LEU A  62      13.116 -16.183 -17.610  1.00  0.00           H  
ATOM   1055  HA  LEU A  62      14.012 -18.240 -15.819  1.00  0.00           H  
ATOM   1056 1HB  LEU A  62      12.549 -15.623 -15.387  1.00  0.00           H  
ATOM   1057 2HB  LEU A  62      13.019 -16.683 -14.054  1.00  0.00           H  
ATOM   1058  HG  LEU A  62      14.939 -15.388 -16.014  1.00  0.00           H  
ATOM   1059 1HD1 LEU A  62      15.545 -13.945 -14.141  1.00  0.00           H  
ATOM   1060 2HD1 LEU A  62      13.845 -13.732 -14.619  1.00  0.00           H  
ATOM   1061 3HD1 LEU A  62      14.249 -14.668 -13.160  1.00  0.00           H  
ATOM   1062 1HD2 LEU A  62      16.657 -16.141 -14.416  1.00  0.00           H  
ATOM   1063 2HD2 LEU A  62      15.405 -16.948 -13.442  1.00  0.00           H  
ATOM   1064 3HD2 LEU A  62      15.760 -17.525 -15.087  1.00  0.00           H  
ATOM   1065  N   LEU A  63      10.728 -18.054 -16.316  1.00  0.00           N  
ATOM   1066  CA  LEU A  63       9.429 -18.666 -16.058  1.00  0.00           C  
ATOM   1067  C   LEU A  63       9.287 -19.981 -16.816  1.00  0.00           C  
ATOM   1068  O   LEU A  63       8.481 -20.836 -16.440  1.00  0.00           O  
ATOM   1069  CB  LEU A  63       8.299 -17.711 -16.453  1.00  0.00           C  
ATOM   1070  CG  LEU A  63       8.138 -16.457 -15.592  1.00  0.00           C  
ATOM   1071  CD1 LEU A  63       7.082 -15.535 -16.190  1.00  0.00           C  
ATOM   1072  CD2 LEU A  63       7.777 -16.835 -14.159  1.00  0.00           C  
ATOM   1073  H   LEU A  63      10.802 -17.337 -17.024  1.00  0.00           H  
ATOM   1074  HA  LEU A  63       9.351 -18.876 -14.992  1.00  0.00           H  
ATOM   1075 1HB  LEU A  63       8.464 -17.383 -17.478  1.00  0.00           H  
ATOM   1076 2HB  LEU A  63       7.355 -18.255 -16.415  1.00  0.00           H  
ATOM   1077  HG  LEU A  63       9.074 -15.898 -15.585  1.00  0.00           H  
ATOM   1078 1HD1 LEU A  63       6.979 -14.647 -15.566  1.00  0.00           H  
ATOM   1079 2HD1 LEU A  63       7.384 -15.239 -17.194  1.00  0.00           H  
ATOM   1080 3HD1 LEU A  63       6.127 -16.058 -16.237  1.00  0.00           H  
ATOM   1081 1HD2 LEU A  63       7.667 -15.930 -13.561  1.00  0.00           H  
ATOM   1082 2HD2 LEU A  63       6.838 -17.389 -14.154  1.00  0.00           H  
ATOM   1083 3HD2 LEU A  63       8.567 -17.456 -13.736  1.00  0.00           H  
ATOM   1084  N   SER A  64      10.079 -20.253 -17.870  1.00  0.00           N  
ATOM   1085  CA  SER A  64      10.052 -21.465 -18.682  1.00  0.00           C  
ATOM   1086  C   SER A  64      10.881 -22.576 -18.045  1.00  0.00           C  
ATOM   1087  O   SER A  64      10.511 -23.750 -18.111  1.00  0.00           O  
ATOM   1088  CB  SER A  64      10.568 -21.177 -20.093  1.00  0.00           C  
ATOM   1089  OG  SER A  64       9.730 -20.245 -20.754  1.00  0.00           O  
ATOM   1090  H   SER A  64      10.744 -19.526 -18.092  1.00  0.00           H  
ATOM   1091  HA  SER A  64       9.020 -21.812 -18.753  1.00  0.00           H  
ATOM   1092 1HB  SER A  64      11.583 -20.784 -20.036  1.00  0.00           H  
ATOM   1093 2HB  SER A  64      10.608 -22.105 -20.662  1.00  0.00           H  
ATOM   1094  HG  SER A  64       9.033 -20.027 -20.130  1.00  0.00           H  
TER                                                                             
ATOM   1096  N   THR B  65     -21.263   5.395  23.622  1.00  0.00           N  
ATOM   1097  CA  THR B  65     -21.561   6.196  22.440  1.00  0.00           C  
ATOM   1098  C   THR B  65     -20.287   6.805  21.864  1.00  0.00           C  
ATOM   1099  O   THR B  65     -20.340   7.579  20.906  1.00  0.00           O  
ATOM   1100  CB  THR B  65     -22.568   7.316  22.764  1.00  0.00           C  
ATOM   1101  OG1 THR B  65     -22.108   8.049  23.906  1.00  0.00           O  
ATOM   1102  CG2 THR B  65     -23.949   6.744  23.064  1.00  0.00           C  
ATOM   1103  H   THR B  65     -21.684   5.645  24.505  1.00  0.00           H  
ATOM   1104  HA  THR B  65     -22.004   5.546  21.684  1.00  0.00           H  
ATOM   1105  HB  THR B  65     -22.645   7.994  21.914  1.00  0.00           H  
ATOM   1106  HG1 THR B  65     -21.277   7.677  24.211  1.00  0.00           H  
ATOM   1107 1HG2 THR B  65     -24.639   7.557  23.289  1.00  0.00           H  
ATOM   1108 2HG2 THR B  65     -24.310   6.191  22.197  1.00  0.00           H  
ATOM   1109 3HG2 THR B  65     -23.887   6.075  23.921  1.00  0.00           H  
ATOM   1110  N   ASN B  66     -19.181   6.613  22.337  1.00  0.00           N  
ATOM   1111  CA  ASN B  66     -17.911   7.059  21.774  1.00  0.00           C  
ATOM   1112  C   ASN B  66     -17.606   6.356  20.454  1.00  0.00           C  
ATOM   1113  O   ASN B  66     -17.261   5.173  20.440  1.00  0.00           O  
ATOM   1114  CB  ASN B  66     -16.772   6.833  22.771  1.00  0.00           C  
ATOM   1115  CG  ASN B  66     -15.474   7.482  22.332  1.00  0.00           C  
ATOM   1116  OD1 ASN B  66     -15.471   8.383  21.488  1.00  0.00           O  
ATOM   1117  ND2 ASN B  66     -14.363   7.030  22.901  1.00  0.00           N  
ATOM   1118  H   ASN B  66     -19.180   6.092  23.202  1.00  0.00           H  
ATOM   1119  HA  ASN B  66     -17.982   8.127  21.563  1.00  0.00           H  
ATOM   1120 1HB  ASN B  66     -17.055   7.236  23.744  1.00  0.00           H  
ATOM   1121 2HB  ASN B  66     -16.605   5.763  22.896  1.00  0.00           H  
ATOM   1122 1HD2 ASN B  66     -13.477   7.421  22.650  1.00  0.00           H  
ATOM   1123 2HD2 ASN B  66     -14.411   6.299  23.581  1.00  0.00           H  
ATOM   1124  N   LEU B  67     -17.857   7.012  19.271  1.00  0.00           N  
ATOM   1125  CA  LEU B  67     -17.688   6.437  17.941  1.00  0.00           C  
ATOM   1126  C   LEU B  67     -16.210   6.283  17.599  1.00  0.00           C  
ATOM   1127  O   LEU B  67     -15.388   7.112  17.992  1.00  0.00           O  
ATOM   1128  CB  LEU B  67     -18.379   7.310  16.889  1.00  0.00           C  
ATOM   1129  CG  LEU B  67     -19.905   7.386  16.967  1.00  0.00           C  
ATOM   1130  CD1 LEU B  67     -20.431   8.451  16.011  1.00  0.00           C  
ATOM   1131  CD2 LEU B  67     -20.525   6.028  16.658  1.00  0.00           C  
ATOM   1132  H   LEU B  67     -18.182   7.964  19.358  1.00  0.00           H  
ATOM   1133  HA  LEU B  67     -18.147   5.449  17.931  1.00  0.00           H  
ATOM   1134 1HB  LEU B  67     -17.998   8.326  16.976  1.00  0.00           H  
ATOM   1135 2HB  LEU B  67     -18.122   6.931  15.900  1.00  0.00           H  
ATOM   1136  HG  LEU B  67     -20.203   7.691  17.970  1.00  0.00           H  
ATOM   1137 1HD1 LEU B  67     -21.518   8.494  16.077  1.00  0.00           H  
ATOM   1138 2HD1 LEU B  67     -20.013   9.421  16.281  1.00  0.00           H  
ATOM   1139 3HD1 LEU B  67     -20.140   8.201  14.992  1.00  0.00           H  
ATOM   1140 1HD2 LEU B  67     -21.611   6.101  16.719  1.00  0.00           H  
ATOM   1141 2HD2 LEU B  67     -20.238   5.717  15.653  1.00  0.00           H  
ATOM   1142 3HD2 LEU B  67     -20.170   5.293  17.380  1.00  0.00           H  
ATOM   1143  N   CYS B  68     -15.940   5.143  17.025  1.00  0.00           N  
ATOM   1144  CA  CYS B  68     -14.583   4.889  16.555  1.00  0.00           C  
ATOM   1145  C   CYS B  68     -14.147   5.949  15.551  1.00  0.00           C  
ATOM   1146  O   CYS B  68     -14.951   6.409  14.739  1.00  0.00           O  
ATOM   1147  CB  CYS B  68     -14.486   3.502  15.921  1.00  0.00           C  
ATOM   1148  SG  CYS B  68     -14.677   2.147  17.100  1.00  0.00           S  
ATOM   1149  H   CYS B  68     -16.646   4.432  16.898  1.00  0.00           H  
ATOM   1150  HA  CYS B  68     -13.908   4.929  17.410  1.00  0.00           H  
ATOM   1151 1HB  CYS B  68     -15.255   3.397  15.155  1.00  0.00           H  
ATOM   1152 2HB  CYS B  68     -13.519   3.393  15.431  1.00  0.00           H  
ATOM   1153  N   PRO B  69     -12.899   6.368  15.585  1.00  0.00           N  
ATOM   1154  CA  PRO B  69     -12.395   7.471  14.764  1.00  0.00           C  
ATOM   1155  C   PRO B  69     -12.040   7.035  13.344  1.00  0.00           C  
ATOM   1156  O   PRO B  69     -10.923   7.279  12.880  1.00  0.00           O  
ATOM   1157  CB  PRO B  69     -11.147   7.932  15.521  1.00  0.00           C  
ATOM   1158  CG  PRO B  69     -10.605   6.692  16.156  1.00  0.00           C  
ATOM   1159  CD  PRO B  69     -11.758   5.803  16.525  1.00  0.00           C  
ATOM   1160  HA  PRO B  69     -13.150   8.271  14.730  1.00  0.00           H  
ATOM   1161 1HB  PRO B  69     -10.433   8.395  14.823  1.00  0.00           H  
ATOM   1162 2HB  PRO B  69     -11.418   8.700  16.260  1.00  0.00           H  
ATOM   1163 1HG  PRO B  69      -9.925   6.176  15.462  1.00  0.00           H  
ATOM   1164 2HG  PRO B  69     -10.014   6.949  17.047  1.00  0.00           H  
ATOM   1165 1HD  PRO B  69     -11.503   4.758  16.296  1.00  0.00           H  
ATOM   1166 2HD  PRO B  69     -11.986   5.922  17.595  1.00  0.00           H  
ATOM   1167  N   PHE B  70     -12.909   6.330  12.624  1.00  0.00           N  
ATOM   1168  CA  PHE B  70     -12.643   5.866  11.267  1.00  0.00           C  
ATOM   1169  C   PHE B  70     -12.471   7.044  10.316  1.00  0.00           C  
ATOM   1170  O   PHE B  70     -11.735   6.951   9.332  1.00  0.00           O  
ATOM   1171  CB  PHE B  70     -13.775   4.957  10.778  1.00  0.00           C  
ATOM   1172  CG  PHE B  70     -13.795   3.604  11.437  1.00  0.00           C  
ATOM   1173  CD1 PHE B  70     -12.702   2.752  11.341  1.00  0.00           C  
ATOM   1174  CD2 PHE B  70     -14.909   3.184  12.152  1.00  0.00           C  
ATOM   1175  CE1 PHE B  70     -12.718   1.500  11.950  1.00  0.00           C  
ATOM   1176  CE2 PHE B  70     -14.932   1.934  12.764  1.00  0.00           C  
ATOM   1177  CZ  PHE B  70     -13.836   1.093  12.660  1.00  0.00           C  
ATOM   1178  H   PHE B  70     -13.797   6.112  13.053  1.00  0.00           H  
ATOM   1179  HA  PHE B  70     -11.715   5.293  11.273  1.00  0.00           H  
ATOM   1180 1HB  PHE B  70     -14.734   5.439  10.963  1.00  0.00           H  
ATOM   1181 2HB  PHE B  70     -13.684   4.810   9.703  1.00  0.00           H  
ATOM   1182  HD1 PHE B  70     -11.824   3.074  10.781  1.00  0.00           H  
ATOM   1183  HD2 PHE B  70     -15.772   3.846  12.233  1.00  0.00           H  
ATOM   1184  HE1 PHE B  70     -11.852   0.843  11.867  1.00  0.00           H  
ATOM   1185  HE2 PHE B  70     -15.811   1.616  13.324  1.00  0.00           H  
ATOM   1186  HZ  PHE B  70     -13.854   0.113  13.135  1.00  0.00           H  
ATOM   1187  N   GLY B  71     -13.141   8.183  10.641  1.00  0.00           N  
ATOM   1188  CA  GLY B  71     -13.015   9.375   9.817  1.00  0.00           C  
ATOM   1189  C   GLY B  71     -11.592   9.893   9.732  1.00  0.00           C  
ATOM   1190  O   GLY B  71     -11.151  10.342   8.671  1.00  0.00           O  
ATOM   1191  H   GLY B  71     -13.733   8.211  11.459  1.00  0.00           H  
ATOM   1192 1HA  GLY B  71     -13.369   9.160   8.809  1.00  0.00           H  
ATOM   1193 2HA  GLY B  71     -13.650  10.164  10.219  1.00  0.00           H  
ATOM   1194  N   GLU B  72     -10.836   9.800  10.897  1.00  0.00           N  
ATOM   1195  CA  GLU B  72      -9.451  10.255  10.959  1.00  0.00           C  
ATOM   1196  C   GLU B  72      -8.551   9.408  10.064  1.00  0.00           C  
ATOM   1197  O   GLU B  72      -7.540   9.894   9.553  1.00  0.00           O  
ATOM   1198  CB  GLU B  72      -8.938  10.223  12.401  1.00  0.00           C  
ATOM   1199  CG  GLU B  72      -9.645  11.202  13.327  1.00  0.00           C  
ATOM   1200  CD  GLU B  72      -9.144  11.140  14.761  1.00  0.00           C  
ATOM   1201  OE1 GLU B  72      -9.792  11.729  15.656  1.00  0.00           O  
ATOM   1202  OE2 GLU B  72      -8.095  10.498  14.992  1.00  0.00           O  
ATOM   1203  H   GLU B  72     -11.262   9.405  11.723  1.00  0.00           H  
ATOM   1204  HA  GLU B  72      -9.408  11.283  10.597  1.00  0.00           H  
ATOM   1205 1HB  GLU B  72      -9.061   9.220  12.809  1.00  0.00           H  
ATOM   1206 2HB  GLU B  72      -7.872  10.453  12.413  1.00  0.00           H  
ATOM   1207 1HG  GLU B  72      -9.498  12.214  12.950  1.00  0.00           H  
ATOM   1208 2HG  GLU B  72     -10.713  10.991  13.314  1.00  0.00           H  
ATOM   1209  N   VAL B  73      -8.956   8.175   9.780  1.00  0.00           N  
ATOM   1210  CA  VAL B  73      -8.158   7.241   8.993  1.00  0.00           C  
ATOM   1211  C   VAL B  73      -8.554   7.336   7.521  1.00  0.00           C  
ATOM   1212  O   VAL B  73      -7.717   7.628   6.664  1.00  0.00           O  
ATOM   1213  CB  VAL B  73      -8.324   5.789   9.496  1.00  0.00           C  
ATOM   1214  CG1 VAL B  73      -7.519   4.822   8.630  1.00  0.00           C  
ATOM   1215  CG2 VAL B  73      -7.899   5.681  10.959  1.00  0.00           C  
ATOM   1216  H   VAL B  73      -9.857   7.880  10.128  1.00  0.00           H  
ATOM   1217  HA  VAL B  73      -7.107   7.516   9.091  1.00  0.00           H  
ATOM   1218  HB  VAL B  73      -9.371   5.500   9.403  1.00  0.00           H  
ATOM   1219 1HG1 VAL B  73      -7.650   3.805   9.001  1.00  0.00           H  
ATOM   1220 2HG1 VAL B  73      -7.869   4.879   7.599  1.00  0.00           H  
ATOM   1221 3HG1 VAL B  73      -6.463   5.089   8.672  1.00  0.00           H  
ATOM   1222 1HG2 VAL B  73      -8.022   4.653  11.299  1.00  0.00           H  
ATOM   1223 2HG2 VAL B  73      -6.853   5.973  11.057  1.00  0.00           H  
ATOM   1224 3HG2 VAL B  73      -8.518   6.341  11.567  1.00  0.00           H  
ATOM   1225  N   PHE B  74      -9.859   7.319   7.195  1.00  0.00           N  
ATOM   1226  CA  PHE B  74     -10.343   7.217   5.823  1.00  0.00           C  
ATOM   1227  C   PHE B  74     -10.321   8.579   5.139  1.00  0.00           C  
ATOM   1228  O   PHE B  74     -10.161   8.664   3.919  1.00  0.00           O  
ATOM   1229  CB  PHE B  74     -11.760   6.637   5.793  1.00  0.00           C  
ATOM   1230  CG  PHE B  74     -11.815   5.154   6.042  1.00  0.00           C  
ATOM   1231  CD1 PHE B  74     -11.750   4.255   4.985  1.00  0.00           C  
ATOM   1232  CD2 PHE B  74     -11.931   4.659   7.334  1.00  0.00           C  
ATOM   1233  CE1 PHE B  74     -11.800   2.882   5.212  1.00  0.00           C  
ATOM   1234  CE2 PHE B  74     -11.982   3.288   7.569  1.00  0.00           C  
ATOM   1235  CZ  PHE B  74     -11.917   2.401   6.507  1.00  0.00           C  
ATOM   1236  H   PHE B  74     -10.528   7.381   7.949  1.00  0.00           H  
ATOM   1237  HA  PHE B  74      -9.682   6.547   5.271  1.00  0.00           H  
ATOM   1238 1HB  PHE B  74     -12.371   7.131   6.547  1.00  0.00           H  
ATOM   1239 2HB  PHE B  74     -12.214   6.836   4.823  1.00  0.00           H  
ATOM   1240  HD1 PHE B  74     -11.658   4.635   3.967  1.00  0.00           H  
ATOM   1241  HD2 PHE B  74     -11.983   5.357   8.170  1.00  0.00           H  
ATOM   1242  HE1 PHE B  74     -11.747   2.189   4.373  1.00  0.00           H  
ATOM   1243  HE2 PHE B  74     -12.074   2.912   8.588  1.00  0.00           H  
ATOM   1244  HZ  PHE B  74     -11.959   1.328   6.689  1.00  0.00           H  
ATOM   1245  N   ASN B  75     -10.387   9.667   5.951  1.00  0.00           N  
ATOM   1246  CA  ASN B  75     -10.483  10.999   5.363  1.00  0.00           C  
ATOM   1247  C   ASN B  75      -9.219  11.815   5.616  1.00  0.00           C  
ATOM   1248  O   ASN B  75      -9.254  13.047   5.591  1.00  0.00           O  
ATOM   1249  CB  ASN B  75     -11.709  11.738   5.904  1.00  0.00           C  
ATOM   1250  CG  ASN B  75     -13.014  11.090   5.484  1.00  0.00           C  
ATOM   1251  OD1 ASN B  75     -13.127  10.553   4.379  1.00  0.00           O  
ATOM   1252  ND2 ASN B  75     -14.007  11.134   6.364  1.00  0.00           N  
ATOM   1253  H   ASN B  75     -10.371   9.573   6.956  1.00  0.00           H  
ATOM   1254  HA  ASN B  75     -10.589  10.894   4.282  1.00  0.00           H  
ATOM   1255 1HB  ASN B  75     -11.666  11.766   6.994  1.00  0.00           H  
ATOM   1256 2HB  ASN B  75     -11.699  12.769   5.549  1.00  0.00           H  
ATOM   1257 1HD2 ASN B  75     -14.891  10.723   6.141  1.00  0.00           H  
ATOM   1258 2HD2 ASN B  75     -13.871  11.578   7.249  1.00  0.00           H  
ATOM   1259  N   ALA B  76      -8.145  11.084   5.945  1.00  0.00           N  
ATOM   1260  CA  ALA B  76      -6.875  11.773   6.162  1.00  0.00           C  
ATOM   1261  C   ALA B  76      -6.480  12.593   4.938  1.00  0.00           C  
ATOM   1262  O   ALA B  76      -6.757  12.199   3.803  1.00  0.00           O  
ATOM   1263  CB  ALA B  76      -5.777  10.769   6.504  1.00  0.00           C  
ATOM   1264  H   ALA B  76      -8.184  10.080   6.047  1.00  0.00           H  
ATOM   1265  HA  ALA B  76      -7.000  12.458   7.001  1.00  0.00           H  
ATOM   1266 1HB  ALA B  76      -4.837  11.298   6.663  1.00  0.00           H  
ATOM   1267 2HB  ALA B  76      -6.047  10.229   7.412  1.00  0.00           H  
ATOM   1268 3HB  ALA B  76      -5.662  10.063   5.683  1.00  0.00           H  
ATOM   1269  N   THR B  77      -5.900  13.805   5.199  1.00  0.00           N  
ATOM   1270  CA  THR B  77      -5.453  14.702   4.139  1.00  0.00           C  
ATOM   1271  C   THR B  77      -4.373  14.039   3.289  1.00  0.00           C  
ATOM   1272  O   THR B  77      -4.398  14.132   2.060  1.00  0.00           O  
ATOM   1273  CB  THR B  77      -4.916  16.025   4.716  1.00  0.00           C  
ATOM   1274  OG1 THR B  77      -5.943  16.652   5.493  1.00  0.00           O  
ATOM   1275  CG2 THR B  77      -4.484  16.975   3.603  1.00  0.00           C  
ATOM   1276  H   THR B  77      -5.780  14.083   6.162  1.00  0.00           H  
ATOM   1277  HA  THR B  77      -6.304  14.930   3.497  1.00  0.00           H  
ATOM   1278  HB  THR B  77      -4.059  15.821   5.357  1.00  0.00           H  
ATOM   1279  HG1 THR B  77      -6.733  16.106   5.478  1.00  0.00           H  
ATOM   1280 1HG2 THR B  77      -4.109  17.900   4.040  1.00  0.00           H  
ATOM   1281 2HG2 THR B  77      -3.697  16.508   3.011  1.00  0.00           H  
ATOM   1282 3HG2 THR B  77      -5.337  17.196   2.962  1.00  0.00           H  
ATOM   1283  N   ARG B  78      -3.518  13.362   3.942  1.00  0.00           N  
ATOM   1284  CA  ARG B  78      -2.434  12.659   3.264  1.00  0.00           C  
ATOM   1285  C   ARG B  78      -2.191  11.291   3.893  1.00  0.00           C  
ATOM   1286  O   ARG B  78      -2.017  11.183   5.109  1.00  0.00           O  
ATOM   1287  CB  ARG B  78      -1.148  13.488   3.301  1.00  0.00           C  
ATOM   1288  CG  ARG B  78      -0.016  12.906   2.470  1.00  0.00           C  
ATOM   1289  CD  ARG B  78       1.168  13.859   2.385  1.00  0.00           C  
ATOM   1290  NE  ARG B  78       2.135  13.428   1.380  1.00  0.00           N  
ATOM   1291  CZ  ARG B  78       3.259  14.075   1.082  1.00  0.00           C  
ATOM   1292  NH1 ARG B  78       3.579  15.201   1.710  1.00  0.00           N  
ATOM   1293  NH2 ARG B  78       4.068  13.594   0.149  1.00  0.00           N  
ATOM   1294  H   ARG B  78      -3.587  13.307   4.948  1.00  0.00           H  
ATOM   1295  HA  ARG B  78      -2.719  12.506   2.223  1.00  0.00           H  
ATOM   1296 1HB  ARG B  78      -1.353  14.494   2.937  1.00  0.00           H  
ATOM   1297 2HB  ARG B  78      -0.802  13.577   4.331  1.00  0.00           H  
ATOM   1298 1HG  ARG B  78       0.326  11.975   2.922  1.00  0.00           H  
ATOM   1299 2HG  ARG B  78      -0.371  12.709   1.458  1.00  0.00           H  
ATOM   1300 1HD  ARG B  78       0.815  14.854   2.117  1.00  0.00           H  
ATOM   1301 2HD  ARG B  78       1.671  13.900   3.350  1.00  0.00           H  
ATOM   1302  HE  ARG B  78       1.937  12.576   0.873  1.00  0.00           H  
ATOM   1303 1HH1 ARG B  78       2.967  15.574   2.422  1.00  0.00           H  
ATOM   1304 2HH1 ARG B  78       4.434  15.684   1.476  1.00  0.00           H  
ATOM   1305 1HH2 ARG B  78       3.830  12.738  -0.334  1.00  0.00           H  
ATOM   1306 2HH2 ARG B  78       4.921  14.082  -0.080  1.00  0.00           H  
ATOM   1307  N   PHE B  79      -2.062  10.270   3.002  1.00  0.00           N  
ATOM   1308  CA  PHE B  79      -1.730   8.932   3.477  1.00  0.00           C  
ATOM   1309  C   PHE B  79      -0.221   8.728   3.510  1.00  0.00           C  
ATOM   1310  O   PHE B  79       0.529   9.499   2.907  1.00  0.00           O  
ATOM   1311  CB  PHE B  79      -2.385   7.867   2.592  1.00  0.00           C  
ATOM   1312  CG  PHE B  79      -3.800   7.538   2.983  1.00  0.00           C  
ATOM   1313  CD1 PHE B  79      -4.255   6.225   2.958  1.00  0.00           C  
ATOM   1314  CD2 PHE B  79      -4.675   8.542   3.377  1.00  0.00           C  
ATOM   1315  CE1 PHE B  79      -5.565   5.917   3.320  1.00  0.00           C  
ATOM   1316  CE2 PHE B  79      -5.985   8.241   3.741  1.00  0.00           C  
ATOM   1317  CZ  PHE B  79      -6.428   6.929   3.710  1.00  0.00           C  
ATOM   1318  H   PHE B  79      -2.193  10.422   2.012  1.00  0.00           H  
ATOM   1319  HA  PHE B  79      -2.111   8.821   4.493  1.00  0.00           H  
ATOM   1320 1HB  PHE B  79      -2.389   8.206   1.557  1.00  0.00           H  
ATOM   1321 2HB  PHE B  79      -1.799   6.950   2.633  1.00  0.00           H  
ATOM   1322  HD1 PHE B  79      -3.574   5.431   2.651  1.00  0.00           H  
ATOM   1323  HD2 PHE B  79      -4.326   9.575   3.401  1.00  0.00           H  
ATOM   1324  HE1 PHE B  79      -5.908   4.883   3.296  1.00  0.00           H  
ATOM   1325  HE2 PHE B  79      -6.662   9.037   4.050  1.00  0.00           H  
ATOM   1326  HZ  PHE B  79      -7.454   6.694   3.990  1.00  0.00           H  
ATOM   1327  N   ALA B  80       0.167   7.645   4.243  1.00  0.00           N  
ATOM   1328  CA  ALA B  80       1.576   7.271   4.338  1.00  0.00           C  
ATOM   1329  C   ALA B  80       2.025   6.504   3.097  1.00  0.00           C  
ATOM   1330  O   ALA B  80       1.201   5.922   2.388  1.00  0.00           O  
ATOM   1331  CB  ALA B  80       1.821   6.436   5.593  1.00  0.00           C  
ATOM   1332  H   ALA B  80      -0.523   7.090   4.729  1.00  0.00           H  
ATOM   1333  HA  ALA B  80       2.166   8.186   4.402  1.00  0.00           H  
ATOM   1334 1HB  ALA B  80       2.875   6.165   5.650  1.00  0.00           H  
ATOM   1335 2HB  ALA B  80       1.547   7.016   6.475  1.00  0.00           H  
ATOM   1336 3HB  ALA B  80       1.216   5.532   5.552  1.00  0.00           H  
ATOM   1337  N   SER B  81       3.362   6.694   2.738  1.00  0.00           N  
ATOM   1338  CA  SER B  81       3.946   5.734   1.808  1.00  0.00           C  
ATOM   1339  C   SER B  81       3.841   4.310   2.344  1.00  0.00           C  
ATOM   1340  O   SER B  81       3.900   4.092   3.556  1.00  0.00           O  
ATOM   1341  CB  SER B  81       5.410   6.077   1.532  1.00  0.00           C  
ATOM   1342  OG  SER B  81       5.521   7.344   0.907  1.00  0.00           O  
ATOM   1343  H   SER B  81       3.932   7.451   3.086  1.00  0.00           H  
ATOM   1344  HA  SER B  81       3.394   5.782   0.868  1.00  0.00           H  
ATOM   1345 1HB  SER B  81       5.966   6.079   2.469  1.00  0.00           H  
ATOM   1346 2HB  SER B  81       5.848   5.312   0.893  1.00  0.00           H  
ATOM   1347  HG  SER B  81       4.624   7.673   0.814  1.00  0.00           H  
ATOM   1348  N   VAL B  82       3.679   3.317   1.441  1.00  0.00           N  
ATOM   1349  CA  VAL B  82       3.408   1.943   1.851  1.00  0.00           C  
ATOM   1350  C   VAL B  82       4.602   1.390   2.625  1.00  0.00           C  
ATOM   1351  O   VAL B  82       4.435   0.589   3.548  1.00  0.00           O  
ATOM   1352  CB  VAL B  82       3.095   1.040   0.637  1.00  0.00           C  
ATOM   1353  CG1 VAL B  82       4.305   0.941  -0.289  1.00  0.00           C  
ATOM   1354  CG2 VAL B  82       2.660  -0.348   1.104  1.00  0.00           C  
ATOM   1355  H   VAL B  82       3.747   3.532   0.457  1.00  0.00           H  
ATOM   1356  HA  VAL B  82       2.537   1.943   2.507  1.00  0.00           H  
ATOM   1357  HB  VAL B  82       2.291   1.493   0.057  1.00  0.00           H  
ATOM   1358 1HG1 VAL B  82       4.063   0.301  -1.138  1.00  0.00           H  
ATOM   1359 2HG1 VAL B  82       4.570   1.935  -0.649  1.00  0.00           H  
ATOM   1360 3HG1 VAL B  82       5.147   0.515   0.257  1.00  0.00           H  
ATOM   1361 1HG2 VAL B  82       2.442  -0.972   0.237  1.00  0.00           H  
ATOM   1362 2HG2 VAL B  82       3.461  -0.803   1.687  1.00  0.00           H  
ATOM   1363 3HG2 VAL B  82       1.766  -0.261   1.721  1.00  0.00           H  
ATOM   1364  N   TYR B  83       5.933   1.791   2.285  1.00  0.00           N  
ATOM   1365  CA  TYR B  83       7.090   1.274   3.006  1.00  0.00           C  
ATOM   1366  C   TYR B  83       7.073   1.726   4.461  1.00  0.00           C  
ATOM   1367  O   TYR B  83       7.696   1.097   5.320  1.00  0.00           O  
ATOM   1368  CB  TYR B  83       8.389   1.728   2.333  1.00  0.00           C  
ATOM   1369  CG  TYR B  83       8.795   3.138   2.687  1.00  0.00           C  
ATOM   1370  CD1 TYR B  83       8.245   4.230   2.018  1.00  0.00           C  
ATOM   1371  CD2 TYR B  83       9.729   3.382   3.688  1.00  0.00           C  
ATOM   1372  CE1 TYR B  83       8.618   5.531   2.339  1.00  0.00           C  
ATOM   1373  CE2 TYR B  83      10.108   4.679   4.018  1.00  0.00           C  
ATOM   1374  CZ  TYR B  83       9.548   5.745   3.339  1.00  0.00           C  
ATOM   1375  OH  TYR B  83       9.920   7.031   3.661  1.00  0.00           O  
ATOM   1376  H   TYR B  83       6.076   2.446   1.530  1.00  0.00           H  
ATOM   1377  HA  TYR B  83       7.051   0.185   2.988  1.00  0.00           H  
ATOM   1378 1HB  TYR B  83       9.201   1.057   2.618  1.00  0.00           H  
ATOM   1379 2HB  TYR B  83       8.279   1.666   1.251  1.00  0.00           H  
ATOM   1380  HD1 TYR B  83       7.510   4.072   1.229  1.00  0.00           H  
ATOM   1381  HD2 TYR B  83      10.179   2.549   4.229  1.00  0.00           H  
ATOM   1382  HE1 TYR B  83       8.177   6.372   1.805  1.00  0.00           H  
ATOM   1383  HE2 TYR B  83      10.842   4.849   4.806  1.00  0.00           H  
ATOM   1384  HH  TYR B  83      10.568   7.008   4.369  1.00  0.00           H  
ATOM   1385  N   ALA B  84       6.455   2.873   4.714  1.00  0.00           N  
ATOM   1386  CA  ALA B  84       6.338   3.435   6.057  1.00  0.00           C  
ATOM   1387  C   ALA B  84       4.876   3.549   6.479  1.00  0.00           C  
ATOM   1388  O   ALA B  84       4.446   4.594   6.972  1.00  0.00           O  
ATOM   1389  CB  ALA B  84       7.016   4.802   6.122  1.00  0.00           C  
ATOM   1390  H   ALA B  84       6.050   3.372   3.935  1.00  0.00           H  
ATOM   1391  HA  ALA B  84       6.838   2.760   6.751  1.00  0.00           H  
ATOM   1392 1HB  ALA B  84       6.920   5.208   7.129  1.00  0.00           H  
ATOM   1393 2HB  ALA B  84       8.072   4.697   5.872  1.00  0.00           H  
ATOM   1394 3HB  ALA B  84       6.541   5.477   5.412  1.00  0.00           H  
ATOM   1395  N   TRP B  85       4.014   2.442   6.101  1.00  0.00           N  
ATOM   1396  CA  TRP B  85       2.577   2.484   6.353  1.00  0.00           C  
ATOM   1397  C   TRP B  85       2.288   2.910   7.788  1.00  0.00           C  
ATOM   1398  O   TRP B  85       3.148   2.789   8.664  1.00  0.00           O  
ATOM   1399  CB  TRP B  85       1.941   1.119   6.074  1.00  0.00           C  
ATOM   1400  CG  TRP B  85       2.610  -0.020   6.784  1.00  0.00           C  
ATOM   1401  CD1 TRP B  85       3.603  -0.824   6.298  1.00  0.00           C  
ATOM   1402  CD2 TRP B  85       2.328  -0.485   8.108  1.00  0.00           C  
ATOM   1403  NE1 TRP B  85       3.957  -1.761   7.242  1.00  0.00           N  
ATOM   1404  CE2 TRP B  85       3.190  -1.575   8.360  1.00  0.00           C  
ATOM   1405  CE3 TRP B  85       1.430  -0.084   9.106  1.00  0.00           C  
ATOM   1406  CZ2 TRP B  85       3.179  -2.270   9.572  1.00  0.00           C  
ATOM   1407  CZ3 TRP B  85       1.421  -0.777  10.311  1.00  0.00           C  
ATOM   1408  CH2 TRP B  85       2.291  -1.858  10.531  1.00  0.00           C  
ATOM   1409  H   TRP B  85       4.412   1.627   5.656  1.00  0.00           H  
ATOM   1410  HA  TRP B  85       2.130   3.219   5.684  1.00  0.00           H  
ATOM   1411 1HB  TRP B  85       0.893   1.137   6.375  1.00  0.00           H  
ATOM   1412 2HB  TRP B  85       1.971   0.916   5.004  1.00  0.00           H  
ATOM   1413  HD1 TRP B  85       4.048  -0.735   5.309  1.00  0.00           H  
ATOM   1414  HE1 TRP B  85       4.666  -2.471   7.129  1.00  0.00           H  
ATOM   1415  HE3 TRP B  85       0.755   0.755   8.942  1.00  0.00           H  
ATOM   1416  HZ2 TRP B  85       3.847  -3.110   9.764  1.00  0.00           H  
ATOM   1417  HZ3 TRP B  85       0.720  -0.460  11.083  1.00  0.00           H  
ATOM   1418  HH2 TRP B  85       2.256  -2.380  11.488  1.00  0.00           H  
ATOM   1419  N   ASN B  86       1.085   3.685   8.014  1.00  0.00           N  
ATOM   1420  CA  ASN B  86       0.646   4.262   9.280  1.00  0.00           C  
ATOM   1421  C   ASN B  86      -0.369   3.364   9.983  1.00  0.00           C  
ATOM   1422  O   ASN B  86      -1.345   2.926   9.372  1.00  0.00           O  
ATOM   1423  CB  ASN B  86       0.057   5.656   9.059  1.00  0.00           C  
ATOM   1424  CG  ASN B  86      -0.234   6.380  10.359  1.00  0.00           C  
ATOM   1425  OD1 ASN B  86       0.278   6.009  11.418  1.00  0.00           O  
ATOM   1426  ND2 ASN B  86      -1.057   7.420  10.287  1.00  0.00           N  
ATOM   1427  H   ASN B  86       0.518   3.819   7.189  1.00  0.00           H  
ATOM   1428  HA  ASN B  86       1.511   4.350   9.939  1.00  0.00           H  
ATOM   1429 1HB  ASN B  86       0.753   6.256   8.471  1.00  0.00           H  
ATOM   1430 2HB  ASN B  86      -0.868   5.574   8.488  1.00  0.00           H  
ATOM   1431 1HD2 ASN B  86      -1.285   7.936  11.113  1.00  0.00           H  
ATOM   1432 2HD2 ASN B  86      -1.449   7.687   9.407  1.00  0.00           H  
ATOM   1433  N   ARG B  87      -0.019   3.064  11.180  1.00  0.00           N  
ATOM   1434  CA  ARG B  87      -0.949   2.231  11.936  1.00  0.00           C  
ATOM   1435  C   ARG B  87      -1.663   3.045  13.010  1.00  0.00           C  
ATOM   1436  O   ARG B  87      -1.020   3.731  13.806  1.00  0.00           O  
ATOM   1437  CB  ARG B  87      -0.217   1.049  12.574  1.00  0.00           C  
ATOM   1438  CG  ARG B  87      -1.111   0.152  13.416  1.00  0.00           C  
ATOM   1439  CD  ARG B  87      -0.398  -1.130  13.825  1.00  0.00           C  
ATOM   1440  NE  ARG B  87      -0.194  -2.020  12.686  1.00  0.00           N  
ATOM   1441  CZ  ARG B  87       0.458  -3.178  12.737  1.00  0.00           C  
ATOM   1442  NH1 ARG B  87       0.985  -3.610  13.877  1.00  0.00           N  
ATOM   1443  NH2 ARG B  87       0.585  -3.910  11.640  1.00  0.00           N  
ATOM   1444  H   ARG B  87       0.841   3.363  11.618  1.00  0.00           H  
ATOM   1445  HA  ARG B  87      -1.703   1.843  11.250  1.00  0.00           H  
ATOM   1446 1HB  ARG B  87       0.237   0.439  11.794  1.00  0.00           H  
ATOM   1447 2HB  ARG B  87       0.587   1.419  13.210  1.00  0.00           H  
ATOM   1448 1HG  ARG B  87      -1.409   0.682  14.321  1.00  0.00           H  
ATOM   1449 2HG  ARG B  87      -1.999  -0.117  12.843  1.00  0.00           H  
ATOM   1450 1HD  ARG B  87       0.576  -0.885  14.248  1.00  0.00           H  
ATOM   1451 2HD  ARG B  87      -0.995  -1.656  14.569  1.00  0.00           H  
ATOM   1452  HE  ARG B  87      -0.576  -1.736  11.793  1.00  0.00           H  
ATOM   1453 1HH1 ARG B  87       0.893  -3.057  14.718  1.00  0.00           H  
ATOM   1454 2HH1 ARG B  87       1.478  -4.491  13.904  1.00  0.00           H  
ATOM   1455 1HH2 ARG B  87       0.187  -3.588  10.768  1.00  0.00           H  
ATOM   1456 2HH2 ARG B  87       1.079  -4.789  11.675  1.00  0.00           H  
ATOM   1457  N   LYS B  88      -2.973   2.990  13.036  1.00  0.00           N  
ATOM   1458  CA  LYS B  88      -3.818   3.612  14.051  1.00  0.00           C  
ATOM   1459  C   LYS B  88      -4.523   2.559  14.901  1.00  0.00           C  
ATOM   1460  O   LYS B  88      -5.223   1.693  14.371  1.00  0.00           O  
ATOM   1461  CB  LYS B  88      -4.849   4.534  13.399  1.00  0.00           C  
ATOM   1462  CG  LYS B  88      -5.714   5.297  14.392  1.00  0.00           C  
ATOM   1463  CD  LYS B  88      -6.056   6.691  13.881  1.00  0.00           C  
ATOM   1464  CE  LYS B  88      -6.883   7.471  14.893  1.00  0.00           C  
ATOM   1465  NZ  LYS B  88      -7.155   8.865  14.430  1.00  0.00           N  
ATOM   1466  H   LYS B  88      -3.406   2.472  12.285  1.00  0.00           H  
ATOM   1467  HA  LYS B  88      -3.186   4.208  14.710  1.00  0.00           H  
ATOM   1468 1HB  LYS B  88      -4.339   5.261  12.767  1.00  0.00           H  
ATOM   1469 2HB  LYS B  88      -5.508   3.948  12.758  1.00  0.00           H  
ATOM   1470 1HG  LYS B  88      -6.640   4.748  14.565  1.00  0.00           H  
ATOM   1471 2HG  LYS B  88      -5.185   5.389  15.340  1.00  0.00           H  
ATOM   1472 1HD  LYS B  88      -5.136   7.241  13.678  1.00  0.00           H  
ATOM   1473 2HD  LYS B  88      -6.622   6.610  12.953  1.00  0.00           H  
ATOM   1474 1HE  LYS B  88      -7.832   6.962  15.057  1.00  0.00           H  
ATOM   1475 2HE  LYS B  88      -6.350   7.513  15.843  1.00  0.00           H  
ATOM   1476 1HZ  LYS B  88      -7.704   9.350  15.125  1.00  0.00           H  
ATOM   1477 2HZ  LYS B  88      -6.280   9.352  14.292  1.00  0.00           H  
ATOM   1478 3HZ  LYS B  88      -7.665   8.837  13.559  1.00  0.00           H  
ATOM   1479  N   ARG B  89      -4.202   2.626  16.175  1.00  0.00           N  
ATOM   1480  CA  ARG B  89      -4.892   1.729  17.096  1.00  0.00           C  
ATOM   1481  C   ARG B  89      -6.261   2.283  17.477  1.00  0.00           C  
ATOM   1482  O   ARG B  89      -6.379   3.446  17.867  1.00  0.00           O  
ATOM   1483  CB  ARG B  89      -4.052   1.498  18.353  1.00  0.00           C  
ATOM   1484  CG  ARG B  89      -4.667   0.512  19.333  1.00  0.00           C  
ATOM   1485  CD  ARG B  89      -3.778   0.295  20.549  1.00  0.00           C  
ATOM   1486  NE  ARG B  89      -4.373  -0.649  21.491  1.00  0.00           N  
ATOM   1487  CZ  ARG B  89      -3.878  -0.935  22.692  1.00  0.00           C  
ATOM   1488  NH1 ARG B  89      -2.764  -0.354  23.122  1.00  0.00           N  
ATOM   1489  NH2 ARG B  89      -4.500  -1.810  23.468  1.00  0.00           N  
ATOM   1490  H   ARG B  89      -3.507   3.264  16.537  1.00  0.00           H  
ATOM   1491  HA  ARG B  89      -5.043   0.771  16.598  1.00  0.00           H  
ATOM   1492 1HB  ARG B  89      -3.069   1.125  18.070  1.00  0.00           H  
ATOM   1493 2HB  ARG B  89      -3.906   2.445  18.872  1.00  0.00           H  
ATOM   1494 1HG  ARG B  89      -5.629   0.892  19.676  1.00  0.00           H  
ATOM   1495 2HG  ARG B  89      -4.812  -0.450  18.839  1.00  0.00           H  
ATOM   1496 1HD  ARG B  89      -2.815  -0.101  20.229  1.00  0.00           H  
ATOM   1497 2HD  ARG B  89      -3.627   1.243  21.063  1.00  0.00           H  
ATOM   1498  HE  ARG B  89      -5.223  -1.120  21.211  1.00  0.00           H  
ATOM   1499 1HH1 ARG B  89      -2.283   0.313  22.535  1.00  0.00           H  
ATOM   1500 2HH1 ARG B  89      -2.398  -0.579  24.036  1.00  0.00           H  
ATOM   1501 1HH2 ARG B  89      -5.348  -2.258  23.147  1.00  0.00           H  
ATOM   1502 2HH2 ARG B  89      -4.128  -2.030  24.380  1.00  0.00           H  
ATOM   1503  N   ILE B  90      -7.265   1.489  17.325  1.00  0.00           N  
ATOM   1504  CA  ILE B  90      -8.639   1.854  17.653  1.00  0.00           C  
ATOM   1505  C   ILE B  90      -9.113   1.048  18.860  1.00  0.00           C  
ATOM   1506  O   ILE B  90      -9.083  -0.185  18.842  1.00  0.00           O  
ATOM   1507  CB  ILE B  90      -9.585   1.629  16.453  1.00  0.00           C  
ATOM   1508  CG1 ILE B  90      -9.127   2.459  15.248  1.00  0.00           C  
ATOM   1509  CG2 ILE B  90     -11.030   1.967  16.833  1.00  0.00           C  
ATOM   1510  CD1 ILE B  90      -9.836   2.107  13.948  1.00  0.00           C  
ATOM   1511  H   ILE B  90      -7.075   0.567  16.958  1.00  0.00           H  
ATOM   1512  HA  ILE B  90      -8.663   2.912  17.911  1.00  0.00           H  
ATOM   1513  HB  ILE B  90      -9.537   0.586  16.143  1.00  0.00           H  
ATOM   1514 1HG1 ILE B  90      -9.294   3.516  15.450  1.00  0.00           H  
ATOM   1515 2HG1 ILE B  90      -8.056   2.321  15.097  1.00  0.00           H  
ATOM   1516 1HG2 ILE B  90     -11.680   1.802  15.974  1.00  0.00           H  
ATOM   1517 2HG2 ILE B  90     -11.348   1.329  17.656  1.00  0.00           H  
ATOM   1518 3HG2 ILE B  90     -11.091   3.012  17.139  1.00  0.00           H  
ATOM   1519 1HD1 ILE B  90      -9.456   2.738  13.144  1.00  0.00           H  
ATOM   1520 2HD1 ILE B  90      -9.653   1.060  13.705  1.00  0.00           H  
ATOM   1521 3HD1 ILE B  90     -10.907   2.272  14.062  1.00  0.00           H  
ATOM   1522  N   SER B  91      -9.486   1.745  19.864  1.00  0.00           N  
ATOM   1523  CA  SER B  91      -9.911   1.074  21.089  1.00  0.00           C  
ATOM   1524  C   SER B  91     -10.963   1.892  21.830  1.00  0.00           C  
ATOM   1525  O   SER B  91     -11.162   3.072  21.534  1.00  0.00           O  
ATOM   1526  CB  SER B  91      -8.713   0.820  22.004  1.00  0.00           C  
ATOM   1527  OG  SER B  91      -8.127   2.042  22.418  1.00  0.00           O  
ATOM   1528  H   SER B  91      -9.493   2.754  19.828  1.00  0.00           H  
ATOM   1529  HA  SER B  91     -10.355   0.114  20.822  1.00  0.00           H  
ATOM   1530 1HB  SER B  91      -9.036   0.252  22.876  1.00  0.00           H  
ATOM   1531 2HB  SER B  91      -7.974   0.218  21.477  1.00  0.00           H  
ATOM   1532  HG  SER B  91      -8.646   2.737  22.007  1.00  0.00           H  
ATOM   1533  N   ASN B  92     -11.794   1.219  22.652  1.00  0.00           N  
ATOM   1534  CA  ASN B  92     -12.782   1.821  23.541  1.00  0.00           C  
ATOM   1535  C   ASN B  92     -13.780   2.680  22.770  1.00  0.00           C  
ATOM   1536  O   ASN B  92     -14.018   3.835  23.127  1.00  0.00           O  
ATOM   1537  CB  ASN B  92     -12.093   2.652  24.625  1.00  0.00           C  
ATOM   1538  CG  ASN B  92     -11.251   1.807  25.562  1.00  0.00           C  
ATOM   1539  OD1 ASN B  92     -11.657   0.714  25.965  1.00  0.00           O  
ATOM   1540  ND2 ASN B  92     -10.073   2.307  25.913  1.00  0.00           N  
ATOM   1541  H   ASN B  92     -11.701   0.214  22.628  1.00  0.00           H  
ATOM   1542  HA  ASN B  92     -13.348   1.021  24.022  1.00  0.00           H  
ATOM   1543 1HB  ASN B  92     -11.453   3.402  24.158  1.00  0.00           H  
ATOM   1544 2HB  ASN B  92     -12.845   3.182  25.210  1.00  0.00           H  
ATOM   1545 1HD2 ASN B  92      -9.475   1.793  26.529  1.00  0.00           H  
ATOM   1546 2HD2 ASN B  92      -9.783   3.197  25.562  1.00  0.00           H  
ATOM   1547  N   CYS B  93     -14.362   2.099  21.703  1.00  0.00           N  
ATOM   1548  CA  CYS B  93     -15.298   2.869  20.892  1.00  0.00           C  
ATOM   1549  C   CYS B  93     -16.341   1.960  20.252  1.00  0.00           C  
ATOM   1550  O   CYS B  93     -16.214   0.735  20.298  1.00  0.00           O  
ATOM   1551  CB  CYS B  93     -14.553   3.647  19.808  1.00  0.00           C  
ATOM   1552  SG  CYS B  93     -13.664   2.597  18.638  1.00  0.00           S  
ATOM   1553  H   CYS B  93     -14.165   1.141  21.451  1.00  0.00           H  
ATOM   1554  HA  CYS B  93     -15.813   3.579  21.539  1.00  0.00           H  
ATOM   1555 1HB  CYS B  93     -15.261   4.258  19.247  1.00  0.00           H  
ATOM   1556 2HB  CYS B  93     -13.835   4.322  20.273  1.00  0.00           H  
ATOM   1557  N   VAL B  94     -17.417   2.510  19.793  1.00  0.00           N  
ATOM   1558  CA  VAL B  94     -18.461   1.838  19.028  1.00  0.00           C  
ATOM   1559  C   VAL B  94     -18.163   1.953  17.534  1.00  0.00           C  
ATOM   1560  O   VAL B  94     -18.014   3.058  17.008  1.00  0.00           O  
ATOM   1561  CB  VAL B  94     -19.858   2.422  19.338  1.00  0.00           C  
ATOM   1562  CG1 VAL B  94     -20.928   1.745  18.484  1.00  0.00           C  
ATOM   1563  CG2 VAL B  94     -20.180   2.270  20.824  1.00  0.00           C  
ATOM   1564  H   VAL B  94     -17.514   3.494  19.999  1.00  0.00           H  
ATOM   1565  HA  VAL B  94     -18.466   0.783  19.303  1.00  0.00           H  
ATOM   1566  HB  VAL B  94     -19.866   3.480  19.074  1.00  0.00           H  
ATOM   1567 1HG1 VAL B  94     -21.904   2.171  18.718  1.00  0.00           H  
ATOM   1568 2HG1 VAL B  94     -20.706   1.905  17.429  1.00  0.00           H  
ATOM   1569 3HG1 VAL B  94     -20.940   0.676  18.696  1.00  0.00           H  
ATOM   1570 1HG2 VAL B  94     -21.166   2.686  21.027  1.00  0.00           H  
ATOM   1571 2HG2 VAL B  94     -20.169   1.213  21.092  1.00  0.00           H  
ATOM   1572 3HG2 VAL B  94     -19.434   2.802  21.414  1.00  0.00           H  
ATOM   1573  N   ALA B  95     -17.997   0.758  16.815  1.00  0.00           N  
ATOM   1574  CA  ALA B  95     -17.635   0.708  15.401  1.00  0.00           C  
ATOM   1575  C   ALA B  95     -18.831   0.306  14.542  1.00  0.00           C  
ATOM   1576  O   ALA B  95     -19.335  -0.814  14.653  1.00  0.00           O  
ATOM   1577  CB  ALA B  95     -16.477  -0.263  15.182  1.00  0.00           C  
ATOM   1578  H   ALA B  95     -18.139  -0.107  17.317  1.00  0.00           H  
ATOM   1579  HA  ALA B  95     -17.321   1.706  15.096  1.00  0.00           H  
ATOM   1580 1HB  ALA B  95     -16.219  -0.289  14.123  1.00  0.00           H  
ATOM   1581 2HB  ALA B  95     -15.612   0.066  15.758  1.00  0.00           H  
ATOM   1582 3HB  ALA B  95     -16.772  -1.259  15.508  1.00  0.00           H  
ATOM   1583  N   ASP B  96     -19.371   1.245  13.816  1.00  0.00           N  
ATOM   1584  CA  ASP B  96     -20.411   0.939  12.839  1.00  0.00           C  
ATOM   1585  C   ASP B  96     -19.804   0.565  11.489  1.00  0.00           C  
ATOM   1586  O   ASP B  96     -19.647   1.420  10.615  1.00  0.00           O  
ATOM   1587  CB  ASP B  96     -21.362   2.127  12.677  1.00  0.00           C  
ATOM   1588  CG  ASP B  96     -22.619   1.779  11.900  1.00  0.00           C  
ATOM   1589  OD1 ASP B  96     -22.702   0.663  11.342  1.00  0.00           O  
ATOM   1590  OD2 ASP B  96     -23.534   2.628  11.842  1.00  0.00           O  
ATOM   1591  H   ASP B  96     -19.068   2.202  13.928  1.00  0.00           H  
ATOM   1592  HA  ASP B  96     -20.982   0.083  13.198  1.00  0.00           H  
ATOM   1593 1HB  ASP B  96     -21.652   2.498  13.660  1.00  0.00           H  
ATOM   1594 2HB  ASP B  96     -20.847   2.938  12.161  1.00  0.00           H  
ATOM   1595  N   TYR B  97     -19.394  -0.673  11.327  1.00  0.00           N  
ATOM   1596  CA  TYR B  97     -18.696  -1.194  10.156  1.00  0.00           C  
ATOM   1597  C   TYR B  97     -19.633  -1.278   8.957  1.00  0.00           C  
ATOM   1598  O   TYR B  97     -19.182  -1.273   7.809  1.00  0.00           O  
ATOM   1599  CB  TYR B  97     -18.103  -2.574  10.454  1.00  0.00           C  
ATOM   1600  CG  TYR B  97     -17.041  -2.560  11.526  1.00  0.00           C  
ATOM   1601  CD1 TYR B  97     -15.775  -2.035  11.274  1.00  0.00           C  
ATOM   1602  CD2 TYR B  97     -17.300  -3.071  12.793  1.00  0.00           C  
ATOM   1603  CE1 TYR B  97     -14.793  -2.021  12.259  1.00  0.00           C  
ATOM   1604  CE2 TYR B  97     -16.325  -3.063  13.785  1.00  0.00           C  
ATOM   1605  CZ  TYR B  97     -15.077  -2.536  13.509  1.00  0.00           C  
ATOM   1606  OH  TYR B  97     -14.108  -2.526  14.488  1.00  0.00           O  
ATOM   1607  H   TYR B  97     -19.594  -1.295  12.098  1.00  0.00           H  
ATOM   1608  HA  TYR B  97     -17.883  -0.512   9.906  1.00  0.00           H  
ATOM   1609 1HB  TYR B  97     -18.898  -3.251  10.770  1.00  0.00           H  
ATOM   1610 2HB  TYR B  97     -17.665  -2.985   9.545  1.00  0.00           H  
ATOM   1611  HD1 TYR B  97     -15.540  -1.626  10.291  1.00  0.00           H  
ATOM   1612  HD2 TYR B  97     -18.281  -3.488  13.022  1.00  0.00           H  
ATOM   1613  HE1 TYR B  97     -13.809  -1.606  12.042  1.00  0.00           H  
ATOM   1614  HE2 TYR B  97     -16.547  -3.471  14.771  1.00  0.00           H  
ATOM   1615  HH  TYR B  97     -14.461  -2.917  15.290  1.00  0.00           H  
ATOM   1616  N   SER B  98     -20.994  -1.379   9.218  1.00  0.00           N  
ATOM   1617  CA  SER B  98     -21.994  -1.449   8.158  1.00  0.00           C  
ATOM   1618  C   SER B  98     -21.993  -0.180   7.312  1.00  0.00           C  
ATOM   1619  O   SER B  98     -22.250  -0.230   6.108  1.00  0.00           O  
ATOM   1620  CB  SER B  98     -23.387  -1.676   8.748  1.00  0.00           C  
ATOM   1621  OG  SER B  98     -23.776  -0.579   9.555  1.00  0.00           O  
ATOM   1622  H   SER B  98     -21.296  -1.404  10.182  1.00  0.00           H  
ATOM   1623  HA  SER B  98     -21.750  -2.290   7.507  1.00  0.00           H  
ATOM   1624 1HB  SER B  98     -24.106  -1.813   7.941  1.00  0.00           H  
ATOM   1625 2HB  SER B  98     -23.386  -2.588   9.343  1.00  0.00           H  
ATOM   1626  HG  SER B  98     -23.046   0.044   9.525  1.00  0.00           H  
ATOM   1627  N   VAL B  99     -21.659   0.955   7.959  1.00  0.00           N  
ATOM   1628  CA  VAL B  99     -21.582   2.242   7.276  1.00  0.00           C  
ATOM   1629  C   VAL B  99     -20.452   2.216   6.250  1.00  0.00           C  
ATOM   1630  O   VAL B  99     -20.616   2.694   5.124  1.00  0.00           O  
ATOM   1631  CB  VAL B  99     -21.369   3.403   8.274  1.00  0.00           C  
ATOM   1632  CG1 VAL B  99     -21.090   4.709   7.532  1.00  0.00           C  
ATOM   1633  CG2 VAL B  99     -22.584   3.551   9.187  1.00  0.00           C  
ATOM   1634  H   VAL B  99     -21.456   0.910   8.947  1.00  0.00           H  
ATOM   1635  HA  VAL B  99     -22.524   2.413   6.753  1.00  0.00           H  
ATOM   1636  HB  VAL B  99     -20.488   3.192   8.880  1.00  0.00           H  
ATOM   1637 1HG1 VAL B  99     -20.943   5.513   8.253  1.00  0.00           H  
ATOM   1638 2HG1 VAL B  99     -20.192   4.598   6.925  1.00  0.00           H  
ATOM   1639 3HG1 VAL B  99     -21.936   4.950   6.889  1.00  0.00           H  
ATOM   1640 1HG2 VAL B  99     -22.418   4.372   9.884  1.00  0.00           H  
ATOM   1641 2HG2 VAL B  99     -23.469   3.759   8.585  1.00  0.00           H  
ATOM   1642 3HG2 VAL B  99     -22.735   2.627   9.745  1.00  0.00           H  
ATOM   1643  N   LEU B 100     -19.307   1.639   6.654  1.00  0.00           N  
ATOM   1644  CA  LEU B 100     -18.165   1.551   5.750  1.00  0.00           C  
ATOM   1645  C   LEU B 100     -18.449   0.578   4.610  1.00  0.00           C  
ATOM   1646  O   LEU B 100     -18.197   0.891   3.444  1.00  0.00           O  
ATOM   1647  CB  LEU B 100     -16.911   1.113   6.510  1.00  0.00           C  
ATOM   1648  CG  LEU B 100     -16.376   2.093   7.556  1.00  0.00           C  
ATOM   1649  CD1 LEU B 100     -15.220   1.465   8.328  1.00  0.00           C  
ATOM   1650  CD2 LEU B 100     -15.939   3.395   6.895  1.00  0.00           C  
ATOM   1651  H   LEU B 100     -19.226   1.261   7.587  1.00  0.00           H  
ATOM   1652  HA  LEU B 100     -17.986   2.537   5.322  1.00  0.00           H  
ATOM   1653 1HB  LEU B 100     -17.124   0.176   7.021  1.00  0.00           H  
ATOM   1654 2HB  LEU B 100     -16.112   0.937   5.790  1.00  0.00           H  
ATOM   1655  HG  LEU B 100     -17.158   2.311   8.284  1.00  0.00           H  
ATOM   1656 1HD1 LEU B 100     -14.850   2.174   9.069  1.00  0.00           H  
ATOM   1657 2HD1 LEU B 100     -15.567   0.563   8.832  1.00  0.00           H  
ATOM   1658 3HD1 LEU B 100     -14.417   1.210   7.637  1.00  0.00           H  
ATOM   1659 1HD2 LEU B 100     -15.562   4.080   7.655  1.00  0.00           H  
ATOM   1660 2HD2 LEU B 100     -15.152   3.189   6.170  1.00  0.00           H  
ATOM   1661 3HD2 LEU B 100     -16.790   3.849   6.387  1.00  0.00           H  
ATOM   1662  N   TYR B 101     -19.076  -0.597   4.887  1.00  0.00           N  
ATOM   1663  CA  TYR B 101     -19.328  -1.643   3.903  1.00  0.00           C  
ATOM   1664  C   TYR B 101     -20.404  -1.213   2.912  1.00  0.00           C  
ATOM   1665  O   TYR B 101     -20.281  -1.453   1.709  1.00  0.00           O  
ATOM   1666  CB  TYR B 101     -19.747  -2.944   4.595  1.00  0.00           C  
ATOM   1667  CG  TYR B 101     -20.009  -4.083   3.640  1.00  0.00           C  
ATOM   1668  CD1 TYR B 101     -21.308  -4.519   3.385  1.00  0.00           C  
ATOM   1669  CD2 TYR B 101     -18.960  -4.725   2.991  1.00  0.00           C  
ATOM   1670  CE1 TYR B 101     -21.554  -5.569   2.507  1.00  0.00           C  
ATOM   1671  CE2 TYR B 101     -19.195  -5.777   2.111  1.00  0.00           C  
ATOM   1672  CZ  TYR B 101     -20.493  -6.190   1.876  1.00  0.00           C  
ATOM   1673  OH  TYR B 101     -20.732  -7.231   1.006  1.00  0.00           O  
ATOM   1674  H   TYR B 101     -19.379  -0.735   5.841  1.00  0.00           H  
ATOM   1675  HA  TYR B 101     -18.407  -1.825   3.348  1.00  0.00           H  
ATOM   1676 1HB  TYR B 101     -18.966  -3.255   5.290  1.00  0.00           H  
ATOM   1677 2HB  TYR B 101     -20.652  -2.772   5.176  1.00  0.00           H  
ATOM   1678  HD1 TYR B 101     -22.152  -4.035   3.877  1.00  0.00           H  
ATOM   1679  HD2 TYR B 101     -17.933  -4.407   3.169  1.00  0.00           H  
ATOM   1680  HE1 TYR B 101     -22.577  -5.895   2.321  1.00  0.00           H  
ATOM   1681  HE2 TYR B 101     -18.359  -6.269   1.614  1.00  0.00           H  
ATOM   1682  HH  TYR B 101     -19.898  -7.551   0.655  1.00  0.00           H  
ATOM   1683  N   ASN B 102     -21.360  -0.447   3.291  1.00  0.00           N  
ATOM   1684  CA  ASN B 102     -22.505  -0.092   2.459  1.00  0.00           C  
ATOM   1685  C   ASN B 102     -22.298   1.252   1.765  1.00  0.00           C  
ATOM   1686  O   ASN B 102     -23.196   1.746   1.080  1.00  0.00           O  
ATOM   1687  CB  ASN B 102     -23.788  -0.068   3.292  1.00  0.00           C  
ATOM   1688  CG  ASN B 102     -24.287  -1.458   3.635  1.00  0.00           C  
ATOM   1689  OD1 ASN B 102     -24.037  -2.419   2.903  1.00  0.00           O  
ATOM   1690  ND2 ASN B 102     -24.995  -1.575   4.752  1.00  0.00           N  
ATOM   1691  H   ASN B 102     -21.299  -0.075   4.228  1.00  0.00           H  
ATOM   1692  HA  ASN B 102     -22.612  -0.846   1.677  1.00  0.00           H  
ATOM   1693 1HB  ASN B 102     -23.611   0.480   4.218  1.00  0.00           H  
ATOM   1694 2HB  ASN B 102     -24.568   0.460   2.743  1.00  0.00           H  
ATOM   1695 1HD2 ASN B 102     -25.350  -2.469   5.028  1.00  0.00           H  
ATOM   1696 2HD2 ASN B 102     -25.174  -0.770   5.317  1.00  0.00           H  
ATOM   1697  N   SER B 103     -21.149   1.907   1.901  1.00  0.00           N  
ATOM   1698  CA  SER B 103     -20.806   3.237   1.409  1.00  0.00           C  
ATOM   1699  C   SER B 103     -20.486   3.210  -0.082  1.00  0.00           C  
ATOM   1700  O   SER B 103     -20.526   4.245  -0.750  1.00  0.00           O  
ATOM   1701  CB  SER B 103     -19.616   3.806   2.183  1.00  0.00           C  
ATOM   1702  OG  SER B 103     -19.153   5.005   1.586  1.00  0.00           O  
ATOM   1703  H   SER B 103     -20.458   1.379   2.415  1.00  0.00           H  
ATOM   1704  HA  SER B 103     -21.664   3.893   1.559  1.00  0.00           H  
ATOM   1705 1HB  SER B 103     -19.911   3.999   3.214  1.00  0.00           H  
ATOM   1706 2HB  SER B 103     -18.812   3.072   2.205  1.00  0.00           H  
ATOM   1707  HG  SER B 103     -19.720   5.159   0.827  1.00  0.00           H  
ATOM   1708  N   ALA B 104     -20.665   2.123  -0.835  1.00  0.00           N  
ATOM   1709  CA  ALA B 104     -20.363   1.930  -2.251  1.00  0.00           C  
ATOM   1710  C   ALA B 104     -19.228   2.845  -2.700  1.00  0.00           C  
ATOM   1711  O   ALA B 104     -19.066   3.105  -3.894  1.00  0.00           O  
ATOM   1712  CB  ALA B 104     -21.608   2.177  -3.099  1.00  0.00           C  
ATOM   1713  H   ALA B 104     -21.065   1.359  -0.309  1.00  0.00           H  
ATOM   1714  HA  ALA B 104     -20.040   0.898  -2.391  1.00  0.00           H  
ATOM   1715 1HB  ALA B 104     -21.367   2.029  -4.152  1.00  0.00           H  
ATOM   1716 2HB  ALA B 104     -22.393   1.480  -2.805  1.00  0.00           H  
ATOM   1717 3HB  ALA B 104     -21.955   3.198  -2.947  1.00  0.00           H  
ATOM   1718  N   SER B 105     -18.454   3.413  -1.861  1.00  0.00           N  
ATOM   1719  CA  SER B 105     -17.411   4.395  -2.138  1.00  0.00           C  
ATOM   1720  C   SER B 105     -16.066   3.720  -2.381  1.00  0.00           C  
ATOM   1721  O   SER B 105     -15.115   4.361  -2.833  1.00  0.00           O  
ATOM   1722  CB  SER B 105     -17.291   5.390  -0.983  1.00  0.00           C  
ATOM   1723  OG  SER B 105     -18.493   6.123  -0.823  1.00  0.00           O  
ATOM   1724  H   SER B 105     -18.615   3.122  -0.907  1.00  0.00           H  
ATOM   1725  HA  SER B 105     -17.682   4.942  -3.042  1.00  0.00           H  
ATOM   1726 1HB  SER B 105     -17.062   4.853  -0.063  1.00  0.00           H  
ATOM   1727 2HB  SER B 105     -16.466   6.074  -1.177  1.00  0.00           H  
ATOM   1728  HG  SER B 105     -19.093   5.799  -1.499  1.00  0.00           H  
ATOM   1729  N   PHE B 106     -16.054   2.313  -2.186  1.00  0.00           N  
ATOM   1730  CA  PHE B 106     -14.761   1.640  -2.249  1.00  0.00           C  
ATOM   1731  C   PHE B 106     -14.706   0.684  -3.435  1.00  0.00           C  
ATOM   1732  O   PHE B 106     -15.687  -0.000  -3.734  1.00  0.00           O  
ATOM   1733  CB  PHE B 106     -14.486   0.880  -0.948  1.00  0.00           C  
ATOM   1734  CG  PHE B 106     -14.621   1.725   0.289  1.00  0.00           C  
ATOM   1735  CD1 PHE B 106     -13.735   2.767   0.537  1.00  0.00           C  
ATOM   1736  CD2 PHE B 106     -15.635   1.478   1.206  1.00  0.00           C  
ATOM   1737  CE1 PHE B 106     -13.858   3.551   1.682  1.00  0.00           C  
ATOM   1738  CE2 PHE B 106     -15.764   2.258   2.352  1.00  0.00           C  
ATOM   1739  CZ  PHE B 106     -14.874   3.293   2.589  1.00  0.00           C  
ATOM   1740  H   PHE B 106     -16.885   1.767  -2.009  1.00  0.00           H  
ATOM   1741  HA  PHE B 106     -13.984   2.394  -2.382  1.00  0.00           H  
ATOM   1742 1HB  PHE B 106     -15.176   0.042  -0.864  1.00  0.00           H  
ATOM   1743 2HB  PHE B 106     -13.477   0.471  -0.972  1.00  0.00           H  
ATOM   1744  HD1 PHE B 106     -12.937   2.969  -0.178  1.00  0.00           H  
ATOM   1745  HD2 PHE B 106     -16.335   0.663   1.020  1.00  0.00           H  
ATOM   1746  HE1 PHE B 106     -13.156   4.365   1.862  1.00  0.00           H  
ATOM   1747  HE2 PHE B 106     -16.564   2.055   3.063  1.00  0.00           H  
ATOM   1748  HZ  PHE B 106     -14.972   3.902   3.487  1.00  0.00           H  
ATOM   1749  N   SER B 107     -13.576   0.762  -4.204  1.00  0.00           N  
ATOM   1750  CA  SER B 107     -13.383  -0.175  -5.307  1.00  0.00           C  
ATOM   1751  C   SER B 107     -13.086  -1.580  -4.793  1.00  0.00           C  
ATOM   1752  O   SER B 107     -13.368  -2.568  -5.474  1.00  0.00           O  
ATOM   1753  CB  SER B 107     -12.248   0.295  -6.218  1.00  0.00           C  
ATOM   1754  OG  SER B 107     -11.053   0.479  -5.478  1.00  0.00           O  
ATOM   1755  H   SER B 107     -12.869   1.460  -4.022  1.00  0.00           H  
ATOM   1756  HA  SER B 107     -14.304  -0.217  -5.891  1.00  0.00           H  
ATOM   1757 1HB  SER B 107     -12.085  -0.441  -7.005  1.00  0.00           H  
ATOM   1758 2HB  SER B 107     -12.531   1.230  -6.699  1.00  0.00           H  
ATOM   1759  HG  SER B 107     -11.267   0.255  -4.569  1.00  0.00           H  
ATOM   1760  N   THR B 108     -12.495  -1.689  -3.587  1.00  0.00           N  
ATOM   1761  CA  THR B 108     -12.187  -2.963  -2.946  1.00  0.00           C  
ATOM   1762  C   THR B 108     -12.629  -2.955  -1.486  1.00  0.00           C  
ATOM   1763  O   THR B 108     -12.312  -2.026  -0.741  1.00  0.00           O  
ATOM   1764  CB  THR B 108     -10.682  -3.280  -3.028  1.00  0.00           C  
ATOM   1765  OG1 THR B 108     -10.274  -3.284  -4.402  1.00  0.00           O  
ATOM   1766  CG2 THR B 108     -10.372  -4.641  -2.414  1.00  0.00           C  
ATOM   1767  H   THR B 108     -12.258  -0.830  -3.112  1.00  0.00           H  
ATOM   1768  HA  THR B 108     -12.731  -3.752  -3.465  1.00  0.00           H  
ATOM   1769  HB  THR B 108     -10.120  -2.516  -2.492  1.00  0.00           H  
ATOM   1770  HG1 THR B 108     -11.030  -3.088  -4.960  1.00  0.00           H  
ATOM   1771 1HG2 THR B 108      -9.302  -4.837  -2.486  1.00  0.00           H  
ATOM   1772 2HG2 THR B 108     -10.672  -4.644  -1.366  1.00  0.00           H  
ATOM   1773 3HG2 THR B 108     -10.919  -5.415  -2.950  1.00  0.00           H  
ATOM   1774  N   PHE B 109     -13.456  -3.898  -1.090  1.00  0.00           N  
ATOM   1775  CA  PHE B 109     -13.815  -4.195   0.291  1.00  0.00           C  
ATOM   1776  C   PHE B 109     -13.881  -5.700   0.522  1.00  0.00           C  
ATOM   1777  O   PHE B 109     -14.905  -6.330   0.252  1.00  0.00           O  
ATOM   1778  CB  PHE B 109     -15.158  -3.550   0.649  1.00  0.00           C  
ATOM   1779  CG  PHE B 109     -15.396  -3.426   2.130  1.00  0.00           C  
ATOM   1780  CD1 PHE B 109     -15.511  -4.558   2.927  1.00  0.00           C  
ATOM   1781  CD2 PHE B 109     -15.505  -2.176   2.725  1.00  0.00           C  
ATOM   1782  CE1 PHE B 109     -15.732  -4.447   4.297  1.00  0.00           C  
ATOM   1783  CE2 PHE B 109     -15.725  -2.056   4.094  1.00  0.00           C  
ATOM   1784  CZ  PHE B 109     -15.839  -3.193   4.879  1.00  0.00           C  
ATOM   1785  H   PHE B 109     -13.862  -4.448  -1.833  1.00  0.00           H  
ATOM   1786  HA  PHE B 109     -13.046  -3.782   0.945  1.00  0.00           H  
ATOM   1787 1HB  PHE B 109     -15.211  -2.554   0.211  1.00  0.00           H  
ATOM   1788 2HB  PHE B 109     -15.969  -4.138   0.222  1.00  0.00           H  
ATOM   1789  HD1 PHE B 109     -15.426  -5.543   2.468  1.00  0.00           H  
ATOM   1790  HD2 PHE B 109     -15.416  -1.282   2.107  1.00  0.00           H  
ATOM   1791  HE1 PHE B 109     -15.820  -5.345   4.909  1.00  0.00           H  
ATOM   1792  HE2 PHE B 109     -15.809  -1.069   4.550  1.00  0.00           H  
ATOM   1793  HZ  PHE B 109     -16.014  -3.101   5.950  1.00  0.00           H  
ATOM   1794  N   LYS B 110     -12.737  -6.241   0.860  1.00  0.00           N  
ATOM   1795  CA  LYS B 110     -12.631  -7.685   1.053  1.00  0.00           C  
ATOM   1796  C   LYS B 110     -12.240  -8.021   2.489  1.00  0.00           C  
ATOM   1797  O   LYS B 110     -11.318  -7.420   3.044  1.00  0.00           O  
ATOM   1798  CB  LYS B 110     -11.614  -8.283   0.079  1.00  0.00           C  
ATOM   1799  CG  LYS B 110     -12.040  -8.216  -1.380  1.00  0.00           C  
ATOM   1800  CD  LYS B 110     -11.026  -8.896  -2.290  1.00  0.00           C  
ATOM   1801  CE  LYS B 110     -11.420  -8.776  -3.756  1.00  0.00           C  
ATOM   1802  NZ  LYS B 110     -10.406  -9.404  -4.656  1.00  0.00           N  
ATOM   1803  H   LYS B 110     -11.917  -5.666   0.991  1.00  0.00           H  
ATOM   1804  HA  LYS B 110     -13.606  -8.133   0.857  1.00  0.00           H  
ATOM   1805 1HB  LYS B 110     -10.663  -7.759   0.178  1.00  0.00           H  
ATOM   1806 2HB  LYS B 110     -11.439  -9.329   0.332  1.00  0.00           H  
ATOM   1807 1HG  LYS B 110     -13.007  -8.707  -1.500  1.00  0.00           H  
ATOM   1808 2HG  LYS B 110     -12.142  -7.174  -1.682  1.00  0.00           H  
ATOM   1809 1HD  LYS B 110     -10.046  -8.438  -2.149  1.00  0.00           H  
ATOM   1810 2HD  LYS B 110     -10.955  -9.952  -2.030  1.00  0.00           H  
ATOM   1811 1HE  LYS B 110     -12.382  -9.262  -3.915  1.00  0.00           H  
ATOM   1812 2HE  LYS B 110     -11.522  -7.724  -4.020  1.00  0.00           H  
ATOM   1813 1HZ  LYS B 110     -10.701  -9.305  -5.617  1.00  0.00           H  
ATOM   1814 2HZ  LYS B 110      -9.513  -8.948  -4.529  1.00  0.00           H  
ATOM   1815 3HZ  LYS B 110     -10.317 -10.385  -4.431  1.00  0.00           H  
ATOM   1816  N   CYS B 111     -13.028  -8.960   3.086  1.00  0.00           N  
ATOM   1817  CA  CYS B 111     -12.739  -9.366   4.458  1.00  0.00           C  
ATOM   1818  C   CYS B 111     -12.259 -10.811   4.509  1.00  0.00           C  
ATOM   1819  O   CYS B 111     -12.626 -11.623   3.658  1.00  0.00           O  
ATOM   1820  CB  CYS B 111     -13.978  -9.199   5.338  1.00  0.00           C  
ATOM   1821  SG  CYS B 111     -14.506  -7.483   5.533  1.00  0.00           S  
ATOM   1822  H   CYS B 111     -13.808  -9.382   2.602  1.00  0.00           H  
ATOM   1823  HA  CYS B 111     -11.946  -8.728   4.848  1.00  0.00           H  
ATOM   1824 1HB  CYS B 111     -14.807  -9.764   4.911  1.00  0.00           H  
ATOM   1825 2HB  CYS B 111     -13.779  -9.609   6.328  1.00  0.00           H  
ATOM   1826  N   TYR B 112     -11.383 -11.045   5.441  1.00  0.00           N  
ATOM   1827  CA  TYR B 112     -10.812 -12.370   5.657  1.00  0.00           C  
ATOM   1828  C   TYR B 112     -11.047 -12.838   7.088  1.00  0.00           C  
ATOM   1829  O   TYR B 112     -10.796 -12.096   8.040  1.00  0.00           O  
ATOM   1830  CB  TYR B 112      -9.312 -12.366   5.349  1.00  0.00           C  
ATOM   1831  CG  TYR B 112      -8.977 -11.852   3.969  1.00  0.00           C  
ATOM   1832  CD1 TYR B 112      -8.857 -12.725   2.890  1.00  0.00           C  
ATOM   1833  CD2 TYR B 112      -8.780 -10.495   3.742  1.00  0.00           C  
ATOM   1834  CE1 TYR B 112      -8.547 -12.257   1.618  1.00  0.00           C  
ATOM   1835  CE2 TYR B 112      -8.469 -10.015   2.474  1.00  0.00           C  
ATOM   1836  CZ  TYR B 112      -8.355 -10.902   1.420  1.00  0.00           C  
ATOM   1837  OH  TYR B 112      -8.048 -10.433   0.162  1.00  0.00           O  
ATOM   1838  H   TYR B 112     -11.091 -10.281   6.033  1.00  0.00           H  
ATOM   1839  HA  TYR B 112     -11.304 -13.073   4.983  1.00  0.00           H  
ATOM   1840 1HB  TYR B 112      -8.792 -11.745   6.080  1.00  0.00           H  
ATOM   1841 2HB  TYR B 112      -8.919 -13.378   5.441  1.00  0.00           H  
ATOM   1842  HD1 TYR B 112      -9.007 -13.795   3.035  1.00  0.00           H  
ATOM   1843  HD2 TYR B 112      -8.867  -9.786   4.566  1.00  0.00           H  
ATOM   1844  HE1 TYR B 112      -8.458 -12.956   0.787  1.00  0.00           H  
ATOM   1845  HE2 TYR B 112      -8.316  -8.947   2.318  1.00  0.00           H  
ATOM   1846  HH  TYR B 112      -7.948  -9.479   0.193  1.00  0.00           H  
ATOM   1847  N   GLY B 113     -11.511 -14.052   7.192  1.00  0.00           N  
ATOM   1848  CA  GLY B 113     -11.757 -14.598   8.518  1.00  0.00           C  
ATOM   1849  C   GLY B 113     -13.013 -14.048   9.166  1.00  0.00           C  
ATOM   1850  O   GLY B 113     -13.485 -14.583  10.171  1.00  0.00           O  
ATOM   1851  H   GLY B 113     -11.704 -14.623   6.381  1.00  0.00           H  
ATOM   1852 1HA  GLY B 113     -11.843 -15.683   8.455  1.00  0.00           H  
ATOM   1853 2HA  GLY B 113     -10.907 -14.381   9.164  1.00  0.00           H  
ATOM   1854  N   VAL B 114     -13.555 -12.905   8.757  1.00  0.00           N  
ATOM   1855  CA  VAL B 114     -14.777 -12.299   9.274  1.00  0.00           C  
ATOM   1856  C   VAL B 114     -15.705 -11.938   8.117  1.00  0.00           C  
ATOM   1857  O   VAL B 114     -15.249 -11.719   6.992  1.00  0.00           O  
ATOM   1858  CB  VAL B 114     -14.472 -11.046  10.125  1.00  0.00           C  
ATOM   1859  CG1 VAL B 114     -13.664 -11.419  11.366  1.00  0.00           C  
ATOM   1860  CG2 VAL B 114     -13.728 -10.004   9.292  1.00  0.00           C  
ATOM   1861  H   VAL B 114     -13.049 -12.438   8.018  1.00  0.00           H  
ATOM   1862  HA  VAL B 114     -15.282 -13.027   9.910  1.00  0.00           H  
ATOM   1863  HB  VAL B 114     -15.411 -10.620  10.478  1.00  0.00           H  
ATOM   1864 1HG1 VAL B 114     -13.461 -10.522  11.951  1.00  0.00           H  
ATOM   1865 2HG1 VAL B 114     -14.232 -12.125  11.971  1.00  0.00           H  
ATOM   1866 3HG1 VAL B 114     -12.722 -11.875  11.063  1.00  0.00           H  
ATOM   1867 1HG2 VAL B 114     -13.521  -9.128   9.906  1.00  0.00           H  
ATOM   1868 2HG2 VAL B 114     -12.789 -10.427   8.935  1.00  0.00           H  
ATOM   1869 3HG2 VAL B 114     -14.342  -9.713   8.440  1.00  0.00           H  
ATOM   1870  N   SER B 115     -17.044 -11.998   8.405  1.00  0.00           N  
ATOM   1871  CA  SER B 115     -18.027 -11.543   7.427  1.00  0.00           C  
ATOM   1872  C   SER B 115     -18.337 -10.061   7.603  1.00  0.00           C  
ATOM   1873  O   SER B 115     -18.552  -9.595   8.724  1.00  0.00           O  
ATOM   1874  CB  SER B 115     -19.315 -12.360   7.542  1.00  0.00           C  
ATOM   1875  OG  SER B 115     -20.283 -11.905   6.611  1.00  0.00           O  
ATOM   1876  H   SER B 115     -17.364 -12.356   9.294  1.00  0.00           H  
ATOM   1877  HA  SER B 115     -17.612 -11.685   6.428  1.00  0.00           H  
ATOM   1878 1HB  SER B 115     -19.096 -13.412   7.362  1.00  0.00           H  
ATOM   1879 2HB  SER B 115     -19.709 -12.277   8.554  1.00  0.00           H  
ATOM   1880  HG  SER B 115     -19.871 -11.181   6.134  1.00  0.00           H  
ATOM   1881  N   PRO B 116     -18.232  -9.304   6.476  1.00  0.00           N  
ATOM   1882  CA  PRO B 116     -18.516  -7.869   6.557  1.00  0.00           C  
ATOM   1883  C   PRO B 116     -19.944  -7.575   7.008  1.00  0.00           C  
ATOM   1884  O   PRO B 116     -20.216  -6.499   7.547  1.00  0.00           O  
ATOM   1885  CB  PRO B 116     -18.284  -7.383   5.124  1.00  0.00           C  
ATOM   1886  CG  PRO B 116     -18.408  -8.609   4.279  1.00  0.00           C  
ATOM   1887  CD  PRO B 116     -18.014  -9.800   5.105  1.00  0.00           C  
ATOM   1888  HA  PRO B 116     -17.804  -7.398   7.250  1.00  0.00           H  
ATOM   1889 1HB  PRO B 116     -19.026  -6.614   4.863  1.00  0.00           H  
ATOM   1890 2HB  PRO B 116     -17.293  -6.913   5.042  1.00  0.00           H  
ATOM   1891 1HG  PRO B 116     -19.440  -8.716   3.914  1.00  0.00           H  
ATOM   1892 2HG  PRO B 116     -17.764  -8.525   3.391  1.00  0.00           H  
ATOM   1893 1HD  PRO B 116     -18.669 -10.649   4.860  1.00  0.00           H  
ATOM   1894 2HD  PRO B 116     -16.962 -10.052   4.908  1.00  0.00           H  
ATOM   1895  N   THR B 117     -20.930  -8.536   6.922  1.00  0.00           N  
ATOM   1896  CA  THR B 117     -22.355  -8.381   7.193  1.00  0.00           C  
ATOM   1897  C   THR B 117     -22.663  -8.689   8.656  1.00  0.00           C  
ATOM   1898  O   THR B 117     -23.687  -8.252   9.185  1.00  0.00           O  
ATOM   1899  CB  THR B 117     -23.199  -9.294   6.285  1.00  0.00           C  
ATOM   1900  OG1 THR B 117     -22.722 -10.641   6.394  1.00  0.00           O  
ATOM   1901  CG2 THR B 117     -23.111  -8.853   4.828  1.00  0.00           C  
ATOM   1902  H   THR B 117     -20.579  -9.438   6.634  1.00  0.00           H  
ATOM   1903  HA  THR B 117     -22.635  -7.347   6.992  1.00  0.00           H  
ATOM   1904  HB  THR B 117     -24.241  -9.259   6.601  1.00  0.00           H  
ATOM   1905  HG1 THR B 117     -21.984 -10.670   7.008  1.00  0.00           H  
ATOM   1906 1HG2 THR B 117     -23.717  -9.515   4.210  1.00  0.00           H  
ATOM   1907 2HG2 THR B 117     -23.479  -7.831   4.734  1.00  0.00           H  
ATOM   1908 3HG2 THR B 117     -22.074  -8.897   4.497  1.00  0.00           H  
ATOM   1909  N   LYS B 118     -21.706  -9.133   9.363  1.00  0.00           N  
ATOM   1910  CA  LYS B 118     -21.937  -9.496  10.758  1.00  0.00           C  
ATOM   1911  C   LYS B 118     -20.893  -8.861  11.671  1.00  0.00           C  
ATOM   1912  O   LYS B 118     -20.801  -9.205  12.851  1.00  0.00           O  
ATOM   1913  CB  LYS B 118     -21.927 -11.016  10.927  1.00  0.00           C  
ATOM   1914  CG  LYS B 118     -23.095 -11.721  10.255  1.00  0.00           C  
ATOM   1915  CD  LYS B 118     -23.057 -13.224  10.502  1.00  0.00           C  
ATOM   1916  CE  LYS B 118     -24.194 -13.938   9.783  1.00  0.00           C  
ATOM   1917  NZ  LYS B 118     -24.156 -15.413  10.015  1.00  0.00           N  
ATOM   1918  H   LYS B 118     -20.780  -9.240   8.974  1.00  0.00           H  
ATOM   1919  HA  LYS B 118     -22.916  -9.119  11.056  1.00  0.00           H  
ATOM   1920 1HB  LYS B 118     -21.004 -11.422  10.513  1.00  0.00           H  
ATOM   1921 2HB  LYS B 118     -21.947 -11.264  11.988  1.00  0.00           H  
ATOM   1922 1HG  LYS B 118     -24.033 -11.323  10.644  1.00  0.00           H  
ATOM   1923 2HG  LYS B 118     -23.061 -11.539   9.181  1.00  0.00           H  
ATOM   1924 1HD  LYS B 118     -22.107 -13.627  10.149  1.00  0.00           H  
ATOM   1925 2HD  LYS B 118     -23.139 -13.419  11.571  1.00  0.00           H  
ATOM   1926 1HE  LYS B 118     -25.148 -13.550  10.136  1.00  0.00           H  
ATOM   1927 2HE  LYS B 118     -24.124 -13.748   8.712  1.00  0.00           H  
ATOM   1928 1HZ  LYS B 118     -24.922 -15.851   9.524  1.00  0.00           H  
ATOM   1929 2HZ  LYS B 118     -23.281 -15.786   9.674  1.00  0.00           H  
ATOM   1930 3HZ  LYS B 118     -24.239 -15.601  11.004  1.00  0.00           H  
ATOM   1931  N   LEU B 119     -20.172  -7.928  11.181  1.00  0.00           N  
ATOM   1932  CA  LEU B 119     -19.017  -7.390  11.892  1.00  0.00           C  
ATOM   1933  C   LEU B 119     -19.456  -6.443  13.004  1.00  0.00           C  
ATOM   1934  O   LEU B 119     -18.770  -6.310  14.019  1.00  0.00           O  
ATOM   1935  CB  LEU B 119     -18.083  -6.661  10.923  1.00  0.00           C  
ATOM   1936  CG  LEU B 119     -17.108  -7.535  10.133  1.00  0.00           C  
ATOM   1937  CD1 LEU B 119     -16.593  -6.784   8.910  1.00  0.00           C  
ATOM   1938  CD2 LEU B 119     -15.950  -7.980  11.020  1.00  0.00           C  
ATOM   1939  H   LEU B 119     -20.410  -7.553  10.274  1.00  0.00           H  
ATOM   1940  HA  LEU B 119     -18.472  -8.218  12.344  1.00  0.00           H  
ATOM   1941 1HB  LEU B 119     -18.689  -6.116  10.201  1.00  0.00           H  
ATOM   1942 2HB  LEU B 119     -17.490  -5.941  11.487  1.00  0.00           H  
ATOM   1943  HG  LEU B 119     -17.629  -8.418   9.762  1.00  0.00           H  
ATOM   1944 1HD1 LEU B 119     -15.900  -7.419   8.358  1.00  0.00           H  
ATOM   1945 2HD1 LEU B 119     -17.432  -6.518   8.266  1.00  0.00           H  
ATOM   1946 3HD1 LEU B 119     -16.078  -5.878   9.229  1.00  0.00           H  
ATOM   1947 1HD2 LEU B 119     -15.266  -8.602  10.441  1.00  0.00           H  
ATOM   1948 2HD2 LEU B 119     -15.418  -7.104  11.391  1.00  0.00           H  
ATOM   1949 3HD2 LEU B 119     -16.337  -8.553  11.863  1.00  0.00           H  
ATOM   1950  N   ASN B 120     -20.751  -5.944  12.854  1.00  0.00           N  
ATOM   1951  CA  ASN B 120     -21.236  -4.957  13.813  1.00  0.00           C  
ATOM   1952  C   ASN B 120     -21.771  -5.622  15.079  1.00  0.00           C  
ATOM   1953  O   ASN B 120     -22.006  -4.951  16.085  1.00  0.00           O  
ATOM   1954  CB  ASN B 120     -22.314  -4.077  13.179  1.00  0.00           C  
ATOM   1955  CG  ASN B 120     -21.738  -3.025  12.251  1.00  0.00           C  
ATOM   1956  OD1 ASN B 120     -20.606  -2.570  12.436  1.00  0.00           O  
ATOM   1957  ND2 ASN B 120     -22.512  -2.631  11.247  1.00  0.00           N  
ATOM   1958  H   ASN B 120     -21.360  -6.243  12.106  1.00  0.00           H  
ATOM   1959  HA  ASN B 120     -20.399  -4.323  14.110  1.00  0.00           H  
ATOM   1960 1HB  ASN B 120     -23.008  -4.701  12.615  1.00  0.00           H  
ATOM   1961 2HB  ASN B 120     -22.885  -3.579  13.963  1.00  0.00           H  
ATOM   1962 1HD2 ASN B 120     -22.183  -1.939  10.604  1.00  0.00           H  
ATOM   1963 2HD2 ASN B 120     -23.423  -3.026  11.134  1.00  0.00           H  
ATOM   1964  N   ASP B 121     -21.786  -6.988  15.025  1.00  0.00           N  
ATOM   1965  CA  ASP B 121     -22.313  -7.721  16.173  1.00  0.00           C  
ATOM   1966  C   ASP B 121     -21.187  -8.380  16.967  1.00  0.00           C  
ATOM   1967  O   ASP B 121     -21.436  -9.029  17.985  1.00  0.00           O  
ATOM   1968  CB  ASP B 121     -23.323  -8.776  15.718  1.00  0.00           C  
ATOM   1969  CG  ASP B 121     -24.582  -8.173  15.120  1.00  0.00           C  
ATOM   1970  OD1 ASP B 121     -24.997  -7.076  15.552  1.00  0.00           O  
ATOM   1971  OD2 ASP B 121     -25.167  -8.802  14.212  1.00  0.00           O  
ATOM   1972  H   ASP B 121     -21.448  -7.504  14.225  1.00  0.00           H  
ATOM   1973  HA  ASP B 121     -22.820  -7.015  16.831  1.00  0.00           H  
ATOM   1974 1HB  ASP B 121     -22.861  -9.425  14.974  1.00  0.00           H  
ATOM   1975 2HB  ASP B 121     -23.605  -9.400  16.567  1.00  0.00           H  
ATOM   1976  N   LEU B 122     -19.961  -8.173  16.545  1.00  0.00           N  
ATOM   1977  CA  LEU B 122     -18.789  -8.766  17.179  1.00  0.00           C  
ATOM   1978  C   LEU B 122     -18.013  -7.721  17.973  1.00  0.00           C  
ATOM   1979  O   LEU B 122     -18.074  -6.528  17.665  1.00  0.00           O  
ATOM   1980  CB  LEU B 122     -17.877  -9.404  16.127  1.00  0.00           C  
ATOM   1981  CG  LEU B 122     -18.499 -10.510  15.273  1.00  0.00           C  
ATOM   1982  CD1 LEU B 122     -17.547 -10.911  14.150  1.00  0.00           C  
ATOM   1983  CD2 LEU B 122     -18.855 -11.717  16.135  1.00  0.00           C  
ATOM   1984  H   LEU B 122     -19.835  -7.573  15.742  1.00  0.00           H  
ATOM   1985  HA  LEU B 122     -19.123  -9.542  17.867  1.00  0.00           H  
ATOM   1986 1HB  LEU B 122     -17.531  -8.625  15.449  1.00  0.00           H  
ATOM   1987 2HB  LEU B 122     -17.010  -9.830  16.631  1.00  0.00           H  
ATOM   1988  HG  LEU B 122     -19.406 -10.136  14.797  1.00  0.00           H  
ATOM   1989 1HD1 LEU B 122     -18.003 -11.699  13.550  1.00  0.00           H  
ATOM   1990 2HD1 LEU B 122     -17.345 -10.046  13.518  1.00  0.00           H  
ATOM   1991 3HD1 LEU B 122     -16.613 -11.275  14.577  1.00  0.00           H  
ATOM   1992 1HD2 LEU B 122     -19.297 -12.493  15.510  1.00  0.00           H  
ATOM   1993 2HD2 LEU B 122     -17.953 -12.104  16.610  1.00  0.00           H  
ATOM   1994 3HD2 LEU B 122     -19.570 -11.418  16.902  1.00  0.00           H  
ATOM   1995  N   CYS B 123     -17.378  -8.228  19.153  1.00  0.00           N  
ATOM   1996  CA  CYS B 123     -16.490  -7.366  19.925  1.00  0.00           C  
ATOM   1997  C   CYS B 123     -15.046  -7.844  19.827  1.00  0.00           C  
ATOM   1998  O   CYS B 123     -14.782  -9.047  19.859  1.00  0.00           O  
ATOM   1999  CB  CYS B 123     -16.924  -7.324  21.390  1.00  0.00           C  
ATOM   2000  SG  CYS B 123     -18.581  -6.649  21.638  1.00  0.00           S  
ATOM   2001  H   CYS B 123     -17.534  -9.177  19.463  1.00  0.00           H  
ATOM   2002  HA  CYS B 123     -16.546  -6.357  19.516  1.00  0.00           H  
ATOM   2003 1HB  CYS B 123     -16.901  -8.332  21.806  1.00  0.00           H  
ATOM   2004 2HB  CYS B 123     -16.220  -6.718  21.961  1.00  0.00           H  
ATOM   2005  N   PHE B 124     -14.166  -6.877  19.659  1.00  0.00           N  
ATOM   2006  CA  PHE B 124     -12.746  -7.196  19.575  1.00  0.00           C  
ATOM   2007  C   PHE B 124     -11.963  -6.471  20.663  1.00  0.00           C  
ATOM   2008  O   PHE B 124     -12.416  -5.450  21.185  1.00  0.00           O  
ATOM   2009  CB  PHE B 124     -12.192  -6.828  18.196  1.00  0.00           C  
ATOM   2010  CG  PHE B 124     -12.865  -7.549  17.059  1.00  0.00           C  
ATOM   2011  CD1 PHE B 124     -12.502  -8.849  16.729  1.00  0.00           C  
ATOM   2012  CD2 PHE B 124     -13.862  -6.925  16.320  1.00  0.00           C  
ATOM   2013  CE1 PHE B 124     -13.124  -9.518  15.678  1.00  0.00           C  
ATOM   2014  CE2 PHE B 124     -14.488  -7.588  15.268  1.00  0.00           C  
ATOM   2015  CZ  PHE B 124     -14.117  -8.884  14.948  1.00  0.00           C  
ATOM   2016  H   PHE B 124     -14.459  -5.913  19.587  1.00  0.00           H  
ATOM   2017  HA  PHE B 124     -12.623  -8.270  19.724  1.00  0.00           H  
ATOM   2018 1HB  PHE B 124     -12.304  -5.757  18.033  1.00  0.00           H  
ATOM   2019 2HB  PHE B 124     -11.127  -7.055  18.160  1.00  0.00           H  
ATOM   2020  HD1 PHE B 124     -11.720  -9.346  17.304  1.00  0.00           H  
ATOM   2021  HD2 PHE B 124     -14.154  -5.905  16.572  1.00  0.00           H  
ATOM   2022  HE1 PHE B 124     -12.829 -10.538  15.432  1.00  0.00           H  
ATOM   2023  HE2 PHE B 124     -15.269  -7.088  14.695  1.00  0.00           H  
ATOM   2024  HZ  PHE B 124     -14.604  -9.403  14.123  1.00  0.00           H  
ATOM   2025  N   THR B 125     -10.794  -7.158  21.004  1.00  0.00           N  
ATOM   2026  CA  THR B 125      -9.930  -6.519  21.989  1.00  0.00           C  
ATOM   2027  C   THR B 125      -9.398  -5.190  21.460  1.00  0.00           C  
ATOM   2028  O   THR B 125      -9.527  -4.157  22.120  1.00  0.00           O  
ATOM   2029  CB  THR B 125      -8.750  -7.431  22.373  1.00  0.00           C  
ATOM   2030  OG1 THR B 125      -9.258  -8.674  22.874  1.00  0.00           O  
ATOM   2031  CG2 THR B 125      -7.880  -6.782  23.445  1.00  0.00           C  
ATOM   2032  H   THR B 125     -10.522  -8.050  20.616  1.00  0.00           H  
ATOM   2033  HA  THR B 125     -10.516  -6.322  22.887  1.00  0.00           H  
ATOM   2034  HB  THR B 125      -8.138  -7.624  21.492  1.00  0.00           H  
ATOM   2035  HG1 THR B 125     -10.218  -8.657  22.857  1.00  0.00           H  
ATOM   2036 1HG2 THR B 125      -7.055  -7.448  23.696  1.00  0.00           H  
ATOM   2037 2HG2 THR B 125      -7.484  -5.838  23.070  1.00  0.00           H  
ATOM   2038 3HG2 THR B 125      -8.479  -6.595  24.336  1.00  0.00           H  
ATOM   2039  N   ASN B 126      -8.824  -5.137  20.235  1.00  0.00           N  
ATOM   2040  CA  ASN B 126      -8.347  -3.962  19.514  1.00  0.00           C  
ATOM   2041  C   ASN B 126      -8.618  -4.074  18.016  1.00  0.00           C  
ATOM   2042  O   ASN B 126      -8.717  -5.179  17.480  1.00  0.00           O  
ATOM   2043  CB  ASN B 126      -6.853  -3.745  19.768  1.00  0.00           C  
ATOM   2044  CG  ASN B 126      -6.546  -3.444  21.221  1.00  0.00           C  
ATOM   2045  OD1 ASN B 126      -6.947  -2.404  21.751  1.00  0.00           O  
ATOM   2046  ND2 ASN B 126      -5.832  -4.351  21.877  1.00  0.00           N  
ATOM   2047  H   ASN B 126      -8.736  -6.047  19.806  1.00  0.00           H  
ATOM   2048  HA  ASN B 126      -8.892  -3.089  19.876  1.00  0.00           H  
ATOM   2049 1HB  ASN B 126      -6.300  -4.636  19.469  1.00  0.00           H  
ATOM   2050 2HB  ASN B 126      -6.496  -2.917  19.155  1.00  0.00           H  
ATOM   2051 1HD2 ASN B 126      -5.600  -4.204  22.839  1.00  0.00           H  
ATOM   2052 2HD2 ASN B 126      -5.527  -5.180  21.410  1.00  0.00           H  
ATOM   2053  N   VAL B 127      -8.871  -2.993  17.471  1.00  0.00           N  
ATOM   2054  CA  VAL B 127      -8.882  -2.890  16.015  1.00  0.00           C  
ATOM   2055  C   VAL B 127      -7.728  -2.005  15.551  1.00  0.00           C  
ATOM   2056  O   VAL B 127      -7.465  -0.956  16.143  1.00  0.00           O  
ATOM   2057  CB  VAL B 127     -10.226  -2.330  15.497  1.00  0.00           C  
ATOM   2058  CG1 VAL B 127     -10.180  -2.135  13.982  1.00  0.00           C  
ATOM   2059  CG2 VAL B 127     -11.376  -3.258  15.885  1.00  0.00           C  
ATOM   2060  H   VAL B 127      -9.072  -2.172  18.024  1.00  0.00           H  
ATOM   2061  HA  VAL B 127      -8.746  -3.888  15.596  1.00  0.00           H  
ATOM   2062  HB  VAL B 127     -10.393  -1.347  15.937  1.00  0.00           H  
ATOM   2063 1HG1 VAL B 127     -11.136  -1.740  13.637  1.00  0.00           H  
ATOM   2064 2HG1 VAL B 127      -9.385  -1.433  13.729  1.00  0.00           H  
ATOM   2065 3HG1 VAL B 127      -9.988  -3.092  13.498  1.00  0.00           H  
ATOM   2066 1HG2 VAL B 127     -12.315  -2.849  15.513  1.00  0.00           H  
ATOM   2067 2HG2 VAL B 127     -11.211  -4.243  15.449  1.00  0.00           H  
ATOM   2068 3HG2 VAL B 127     -11.423  -3.345  16.971  1.00  0.00           H  
ATOM   2069  N   TYR B 128      -6.964  -2.536  14.557  1.00  0.00           N  
ATOM   2070  CA  TYR B 128      -5.888  -1.750  13.964  1.00  0.00           C  
ATOM   2071  C   TYR B 128      -6.234  -1.341  12.537  1.00  0.00           C  
ATOM   2072  O   TYR B 128      -6.748  -2.149  11.761  1.00  0.00           O  
ATOM   2073  CB  TYR B 128      -4.575  -2.538  13.978  1.00  0.00           C  
ATOM   2074  CG  TYR B 128      -4.112  -2.923  15.362  1.00  0.00           C  
ATOM   2075  CD1 TYR B 128      -3.310  -2.067  16.113  1.00  0.00           C  
ATOM   2076  CD2 TYR B 128      -4.476  -4.144  15.921  1.00  0.00           C  
ATOM   2077  CE1 TYR B 128      -2.880  -2.419  17.388  1.00  0.00           C  
ATOM   2078  CE2 TYR B 128      -4.051  -4.506  17.195  1.00  0.00           C  
ATOM   2079  CZ  TYR B 128      -3.255  -3.638  17.920  1.00  0.00           C  
ATOM   2080  OH  TYR B 128      -2.832  -3.991  19.182  1.00  0.00           O  
ATOM   2081  H   TYR B 128      -7.132  -3.473  14.221  1.00  0.00           H  
ATOM   2082  HA  TYR B 128      -5.756  -0.843  14.555  1.00  0.00           H  
ATOM   2083 1HB  TYR B 128      -4.692  -3.450  13.391  1.00  0.00           H  
ATOM   2084 2HB  TYR B 128      -3.790  -1.945  13.509  1.00  0.00           H  
ATOM   2085  HD1 TYR B 128      -3.009  -1.103  15.703  1.00  0.00           H  
ATOM   2086  HD2 TYR B 128      -5.104  -4.835  15.359  1.00  0.00           H  
ATOM   2087  HE1 TYR B 128      -2.253  -1.735  17.960  1.00  0.00           H  
ATOM   2088  HE2 TYR B 128      -4.345  -5.468  17.615  1.00  0.00           H  
ATOM   2089  HH  TYR B 128      -3.175  -4.860  19.402  1.00  0.00           H  
ATOM   2090  N   ALA B 129      -5.977  -0.051  12.262  1.00  0.00           N  
ATOM   2091  CA  ALA B 129      -6.177   0.462  10.909  1.00  0.00           C  
ATOM   2092  C   ALA B 129      -4.854   0.898  10.287  1.00  0.00           C  
ATOM   2093  O   ALA B 129      -4.288   1.925  10.669  1.00  0.00           O  
ATOM   2094  CB  ALA B 129      -7.164   1.627  10.922  1.00  0.00           C  
ATOM   2095  H   ALA B 129      -5.645   0.575  12.982  1.00  0.00           H  
ATOM   2096  HA  ALA B 129      -6.589  -0.342  10.299  1.00  0.00           H  
ATOM   2097 1HB  ALA B 129      -7.302   1.998   9.906  1.00  0.00           H  
ATOM   2098 2HB  ALA B 129      -8.121   1.288  11.318  1.00  0.00           H  
ATOM   2099 3HB  ALA B 129      -6.774   2.427  11.550  1.00  0.00           H  
ATOM   2100  N   ASP B 130      -4.369   0.063   9.358  1.00  0.00           N  
ATOM   2101  CA  ASP B 130      -3.174   0.403   8.592  1.00  0.00           C  
ATOM   2102  C   ASP B 130      -3.538   1.144   7.307  1.00  0.00           C  
ATOM   2103  O   ASP B 130      -4.427   0.716   6.568  1.00  0.00           O  
ATOM   2104  CB  ASP B 130      -2.371  -0.857   8.262  1.00  0.00           C  
ATOM   2105  CG  ASP B 130      -1.899  -1.600   9.500  1.00  0.00           C  
ATOM   2106  OD1 ASP B 130      -1.711  -0.963  10.559  1.00  0.00           O  
ATOM   2107  OD2 ASP B 130      -1.710  -2.833   9.415  1.00  0.00           O  
ATOM   2108  H   ASP B 130      -4.833  -0.816   9.181  1.00  0.00           H  
ATOM   2109  HA  ASP B 130      -2.552   1.064   9.197  1.00  0.00           H  
ATOM   2110 1HB  ASP B 130      -2.983  -1.532   7.663  1.00  0.00           H  
ATOM   2111 2HB  ASP B 130      -1.500  -0.587   7.664  1.00  0.00           H  
ATOM   2112  N   SER B 131      -2.875   2.317   7.067  1.00  0.00           N  
ATOM   2113  CA  SER B 131      -3.231   3.111   5.895  1.00  0.00           C  
ATOM   2114  C   SER B 131      -1.996   3.476   5.078  1.00  0.00           C  
ATOM   2115  O   SER B 131      -0.951   3.811   5.639  1.00  0.00           O  
ATOM   2116  CB  SER B 131      -3.970   4.383   6.314  1.00  0.00           C  
ATOM   2117  OG  SER B 131      -3.149   5.194   7.137  1.00  0.00           O  
ATOM   2118  H   SER B 131      -2.145   2.647   7.682  1.00  0.00           H  
ATOM   2119  HA  SER B 131      -3.891   2.517   5.262  1.00  0.00           H  
ATOM   2120 1HB  SER B 131      -4.267   4.941   5.426  1.00  0.00           H  
ATOM   2121 2HB  SER B 131      -4.879   4.115   6.851  1.00  0.00           H  
ATOM   2122  HG  SER B 131      -2.316   4.725   7.224  1.00  0.00           H  
ATOM   2123  N   PHE B 132      -2.101   3.399   3.766  1.00  0.00           N  
ATOM   2124  CA  PHE B 132      -1.004   3.711   2.858  1.00  0.00           C  
ATOM   2125  C   PHE B 132      -1.506   3.833   1.424  1.00  0.00           C  
ATOM   2126  O   PHE B 132      -2.673   3.551   1.143  1.00  0.00           O  
ATOM   2127  CB  PHE B 132       0.087   2.640   2.943  1.00  0.00           C  
ATOM   2128  CG  PHE B 132      -0.432   1.233   2.822  1.00  0.00           C  
ATOM   2129  CD1 PHE B 132      -0.733   0.488   3.956  1.00  0.00           C  
ATOM   2130  CD2 PHE B 132      -0.621   0.655   1.573  1.00  0.00           C  
ATOM   2131  CE1 PHE B 132      -1.214  -0.815   3.846  1.00  0.00           C  
ATOM   2132  CE2 PHE B 132      -1.102  -0.646   1.456  1.00  0.00           C  
ATOM   2133  CZ  PHE B 132      -1.397  -1.380   2.594  1.00  0.00           C  
ATOM   2134  H   PHE B 132      -2.989   3.109   3.383  1.00  0.00           H  
ATOM   2135  HA  PHE B 132      -0.574   4.670   3.151  1.00  0.00           H  
ATOM   2136 1HB  PHE B 132       0.818   2.802   2.152  1.00  0.00           H  
ATOM   2137 2HB  PHE B 132       0.610   2.729   3.894  1.00  0.00           H  
ATOM   2138  HD1 PHE B 132      -0.589   0.935   4.940  1.00  0.00           H  
ATOM   2139  HD2 PHE B 132      -0.388   1.233   0.678  1.00  0.00           H  
ATOM   2140  HE1 PHE B 132      -1.446  -1.387   4.744  1.00  0.00           H  
ATOM   2141  HE2 PHE B 132      -1.246  -1.088   0.470  1.00  0.00           H  
ATOM   2142  HZ  PHE B 132      -1.770  -2.399   2.504  1.00  0.00           H  
ATOM   2143  N   VAL B 133      -0.602   4.383   0.542  1.00  0.00           N  
ATOM   2144  CA  VAL B 133      -0.938   4.566  -0.866  1.00  0.00           C  
ATOM   2145  C   VAL B 133      -0.110   3.612  -1.724  1.00  0.00           C  
ATOM   2146  O   VAL B 133       1.098   3.473  -1.519  1.00  0.00           O  
ATOM   2147  CB  VAL B 133      -0.709   6.026  -1.319  1.00  0.00           C  
ATOM   2148  CG1 VAL B 133      -0.935   6.166  -2.823  1.00  0.00           C  
ATOM   2149  CG2 VAL B 133      -1.625   6.973  -0.547  1.00  0.00           C  
ATOM   2150  H   VAL B 133       0.310   4.666   0.871  1.00  0.00           H  
ATOM   2151  HA  VAL B 133      -1.994   4.330  -1.003  1.00  0.00           H  
ATOM   2152  HB  VAL B 133       0.330   6.297  -1.130  1.00  0.00           H  
ATOM   2153 1HG1 VAL B 133      -0.768   7.201  -3.121  1.00  0.00           H  
ATOM   2154 2HG1 VAL B 133      -0.240   5.519  -3.357  1.00  0.00           H  
ATOM   2155 3HG1 VAL B 133      -1.958   5.880  -3.065  1.00  0.00           H  
ATOM   2156 1HG2 VAL B 133      -1.451   7.997  -0.877  1.00  0.00           H  
ATOM   2157 2HG2 VAL B 133      -2.665   6.704  -0.731  1.00  0.00           H  
ATOM   2158 3HG2 VAL B 133      -1.413   6.895   0.520  1.00  0.00           H  
ATOM   2159  N   ILE B 134      -0.756   2.887  -2.647  1.00  0.00           N  
ATOM   2160  CA  ILE B 134      -0.107   2.079  -3.673  1.00  0.00           C  
ATOM   2161  C   ILE B 134      -0.808   2.287  -5.014  1.00  0.00           C  
ATOM   2162  O   ILE B 134      -1.819   2.989  -5.090  1.00  0.00           O  
ATOM   2163  CB  ILE B 134      -0.107   0.580  -3.296  1.00  0.00           C  
ATOM   2164  CG1 ILE B 134      -1.543   0.070  -3.135  1.00  0.00           C  
ATOM   2165  CG2 ILE B 134       0.704   0.346  -2.018  1.00  0.00           C  
ATOM   2166  CD1 ILE B 134      -1.644  -1.431  -2.900  1.00  0.00           C  
ATOM   2167  H   ILE B 134      -1.765   2.918  -2.610  1.00  0.00           H  
ATOM   2168  HA  ILE B 134       0.928   2.406  -3.767  1.00  0.00           H  
ATOM   2169  HB  ILE B 134       0.336   0.001  -4.106  1.00  0.00           H  
ATOM   2170 1HG1 ILE B 134      -2.017   0.578  -2.296  1.00  0.00           H  
ATOM   2171 2HG1 ILE B 134      -2.118   0.312  -4.030  1.00  0.00           H  
ATOM   2172 1HG2 ILE B 134       0.692  -0.715  -1.768  1.00  0.00           H  
ATOM   2173 2HG2 ILE B 134       1.732   0.670  -2.175  1.00  0.00           H  
ATOM   2174 3HG2 ILE B 134       0.265   0.916  -1.199  1.00  0.00           H  
ATOM   2175 1HD1 ILE B 134      -2.692  -1.714  -2.797  1.00  0.00           H  
ATOM   2176 2HD1 ILE B 134      -1.207  -1.962  -3.746  1.00  0.00           H  
ATOM   2177 3HD1 ILE B 134      -1.107  -1.693  -1.990  1.00  0.00           H  
ATOM   2178  N   ARG B 135      -0.272   1.673  -6.109  1.00  0.00           N  
ATOM   2179  CA  ARG B 135      -0.964   1.814  -7.386  1.00  0.00           C  
ATOM   2180  C   ARG B 135      -2.011   0.720  -7.564  1.00  0.00           C  
ATOM   2181  O   ARG B 135      -1.973  -0.302  -6.875  1.00  0.00           O  
ATOM   2182  CB  ARG B 135       0.034   1.777  -8.546  1.00  0.00           C  
ATOM   2183  CG  ARG B 135       0.769   0.454  -8.684  1.00  0.00           C  
ATOM   2184  CD  ARG B 135       1.784   0.488  -9.819  1.00  0.00           C  
ATOM   2185  NE  ARG B 135       2.481  -0.787  -9.957  1.00  0.00           N  
ATOM   2186  CZ  ARG B 135       3.471  -1.021 -10.815  1.00  0.00           C  
ATOM   2187  NH1 ARG B 135       3.902  -0.065 -11.630  1.00  0.00           N  
ATOM   2188  NH2 ARG B 135       4.035  -2.219 -10.858  1.00  0.00           N  
ATOM   2189  H   ARG B 135       0.578   1.130  -6.068  1.00  0.00           H  
ATOM   2190  HA  ARG B 135      -1.475   2.777  -7.398  1.00  0.00           H  
ATOM   2191 1HB  ARG B 135      -0.488   1.974  -9.481  1.00  0.00           H  
ATOM   2192 2HB  ARG B 135       0.776   2.565  -8.413  1.00  0.00           H  
ATOM   2193 1HG  ARG B 135       1.299   0.234  -7.757  1.00  0.00           H  
ATOM   2194 2HG  ARG B 135       0.052  -0.341  -8.890  1.00  0.00           H  
ATOM   2195 1HD  ARG B 135       1.273   0.703 -10.757  1.00  0.00           H  
ATOM   2196 2HD  ARG B 135       2.523   1.263  -9.623  1.00  0.00           H  
ATOM   2197  HE  ARG B 135       2.191  -1.548  -9.358  1.00  0.00           H  
ATOM   2198 1HH1 ARG B 135       3.478   0.851 -11.603  1.00  0.00           H  
ATOM   2199 2HH1 ARG B 135       4.654  -0.254 -12.277  1.00  0.00           H  
ATOM   2200 1HH2 ARG B 135       3.713  -2.952 -10.240  1.00  0.00           H  
ATOM   2201 2HH2 ARG B 135       4.786  -2.400 -11.507  1.00  0.00           H  
ATOM   2202  N   GLY B 136      -2.945   0.934  -8.534  1.00  0.00           N  
ATOM   2203  CA  GLY B 136      -4.112   0.092  -8.737  1.00  0.00           C  
ATOM   2204  C   GLY B 136      -3.767  -1.376  -8.904  1.00  0.00           C  
ATOM   2205  O   GLY B 136      -4.373  -2.238  -8.264  1.00  0.00           O  
ATOM   2206  H   GLY B 136      -2.802   1.730  -9.139  1.00  0.00           H  
ATOM   2207 1HA  GLY B 136      -4.789   0.197  -7.889  1.00  0.00           H  
ATOM   2208 2HA  GLY B 136      -4.652   0.426  -9.622  1.00  0.00           H  
ATOM   2209  N   ASP B 137      -2.753  -1.734  -9.682  1.00  0.00           N  
ATOM   2210  CA  ASP B 137      -2.395  -3.120  -9.971  1.00  0.00           C  
ATOM   2211  C   ASP B 137      -1.812  -3.805  -8.737  1.00  0.00           C  
ATOM   2212  O   ASP B 137      -1.815  -5.034  -8.644  1.00  0.00           O  
ATOM   2213  CB  ASP B 137      -1.398  -3.186 -11.130  1.00  0.00           C  
ATOM   2214  CG  ASP B 137      -2.054  -3.002 -12.487  1.00  0.00           C  
ATOM   2215  OD1 ASP B 137      -3.301  -2.994 -12.566  1.00  0.00           O  
ATOM   2216  OD2 ASP B 137      -1.316  -2.869 -13.488  1.00  0.00           O  
ATOM   2217  H   ASP B 137      -2.207  -0.989 -10.091  1.00  0.00           H  
ATOM   2218  HA  ASP B 137      -3.299  -3.658 -10.258  1.00  0.00           H  
ATOM   2219 1HB  ASP B 137      -0.640  -2.413 -11.002  1.00  0.00           H  
ATOM   2220 2HB  ASP B 137      -0.888  -4.150 -11.117  1.00  0.00           H  
ATOM   2221  N   GLU B 138      -1.363  -3.046  -7.741  1.00  0.00           N  
ATOM   2222  CA  GLU B 138      -0.684  -3.583  -6.566  1.00  0.00           C  
ATOM   2223  C   GLU B 138      -1.672  -3.866  -5.439  1.00  0.00           C  
ATOM   2224  O   GLU B 138      -1.328  -4.524  -4.455  1.00  0.00           O  
ATOM   2225  CB  GLU B 138       0.401  -2.617  -6.084  1.00  0.00           C  
ATOM   2226  CG  GLU B 138       1.562  -2.461  -7.055  1.00  0.00           C  
ATOM   2227  CD  GLU B 138       2.503  -1.324  -6.689  1.00  0.00           C  
ATOM   2228  OE1 GLU B 138       3.671  -1.333  -7.141  1.00  0.00           O  
ATOM   2229  OE2 GLU B 138       2.069  -0.418  -5.943  1.00  0.00           O  
ATOM   2230  H   GLU B 138      -1.506  -2.049  -7.814  1.00  0.00           H  
ATOM   2231  HA  GLU B 138      -0.212  -4.527  -6.840  1.00  0.00           H  
ATOM   2232 1HB  GLU B 138      -0.036  -1.633  -5.917  1.00  0.00           H  
ATOM   2233 2HB  GLU B 138       0.800  -2.964  -5.131  1.00  0.00           H  
ATOM   2234 1HG  GLU B 138       2.131  -3.390  -7.077  1.00  0.00           H  
ATOM   2235 2HG  GLU B 138       1.165  -2.286  -8.054  1.00  0.00           H  
ATOM   2236  N   VAL B 139      -2.942  -3.377  -5.611  1.00  0.00           N  
ATOM   2237  CA  VAL B 139      -3.965  -3.606  -4.597  1.00  0.00           C  
ATOM   2238  C   VAL B 139      -4.162  -5.106  -4.390  1.00  0.00           C  
ATOM   2239  O   VAL B 139      -4.373  -5.562  -3.264  1.00  0.00           O  
ATOM   2240  CB  VAL B 139      -5.306  -2.941  -4.983  1.00  0.00           C  
ATOM   2241  CG1 VAL B 139      -6.407  -3.334  -4.000  1.00  0.00           C  
ATOM   2242  CG2 VAL B 139      -5.151  -1.422  -5.037  1.00  0.00           C  
ATOM   2243  H   VAL B 139      -3.181  -2.854  -6.441  1.00  0.00           H  
ATOM   2244  HA  VAL B 139      -3.626  -3.166  -3.658  1.00  0.00           H  
ATOM   2245  HB  VAL B 139      -5.613  -3.306  -5.963  1.00  0.00           H  
ATOM   2246 1HG1 VAL B 139      -7.342  -2.855  -4.291  1.00  0.00           H  
ATOM   2247 2HG1 VAL B 139      -6.535  -4.416  -4.011  1.00  0.00           H  
ATOM   2248 3HG1 VAL B 139      -6.131  -3.010  -2.997  1.00  0.00           H  
ATOM   2249 1HG2 VAL B 139      -6.103  -0.969  -5.311  1.00  0.00           H  
ATOM   2250 2HG2 VAL B 139      -4.841  -1.053  -4.059  1.00  0.00           H  
ATOM   2251 3HG2 VAL B 139      -4.398  -1.159  -5.780  1.00  0.00           H  
ATOM   2252  N   ARG B 140      -4.032  -5.852  -5.445  1.00  0.00           N  
ATOM   2253  CA  ARG B 140      -4.219  -7.298  -5.372  1.00  0.00           C  
ATOM   2254  C   ARG B 140      -3.199  -7.934  -4.433  1.00  0.00           C  
ATOM   2255  O   ARG B 140      -3.414  -9.041  -3.934  1.00  0.00           O  
ATOM   2256  CB  ARG B 140      -4.113  -7.925  -6.763  1.00  0.00           C  
ATOM   2257  CG  ARG B 140      -2.731  -7.810  -7.387  1.00  0.00           C  
ATOM   2258  CD  ARG B 140      -2.683  -8.441  -8.772  1.00  0.00           C  
ATOM   2259  NE  ARG B 140      -1.359  -8.318  -9.375  1.00  0.00           N  
ATOM   2260  CZ  ARG B 140      -0.654  -9.332  -9.870  1.00  0.00           C  
ATOM   2261  NH1 ARG B 140      -1.135 -10.569  -9.842  1.00  0.00           N  
ATOM   2262  NH2 ARG B 140       0.541  -9.107 -10.396  1.00  0.00           N  
ATOM   2263  H   ARG B 140      -3.798  -5.430  -6.332  1.00  0.00           H  
ATOM   2264  HA  ARG B 140      -5.215  -7.499  -4.975  1.00  0.00           H  
ATOM   2265 1HB  ARG B 140      -4.373  -8.981  -6.706  1.00  0.00           H  
ATOM   2266 2HB  ARG B 140      -4.828  -7.448  -7.433  1.00  0.00           H  
ATOM   2267 1HG  ARG B 140      -2.460  -6.758  -7.480  1.00  0.00           H  
ATOM   2268 2HG  ARG B 140      -2.002  -8.318  -6.754  1.00  0.00           H  
ATOM   2269 1HD  ARG B 140      -2.929  -9.500  -8.698  1.00  0.00           H  
ATOM   2270 2HD  ARG B 140      -3.403  -7.946  -9.422  1.00  0.00           H  
ATOM   2271  HE  ARG B 140      -0.947  -7.396  -9.420  1.00  0.00           H  
ATOM   2272 1HH1 ARG B 140      -2.045 -10.748  -9.442  1.00  0.00           H  
ATOM   2273 2HH1 ARG B 140      -0.591 -11.331 -10.221  1.00  0.00           H  
ATOM   2274 1HH2 ARG B 140       0.914  -8.168 -10.420  1.00  0.00           H  
ATOM   2275 2HH2 ARG B 140       1.079  -9.873 -10.772  1.00  0.00           H  
ATOM   2276  N   GLN B 141      -2.039  -7.292  -4.185  1.00  0.00           N  
ATOM   2277  CA  GLN B 141      -0.970  -7.836  -3.354  1.00  0.00           C  
ATOM   2278  C   GLN B 141      -1.296  -7.687  -1.871  1.00  0.00           C  
ATOM   2279  O   GLN B 141      -0.593  -8.231  -1.017  1.00  0.00           O  
ATOM   2280  CB  GLN B 141       0.360  -7.150  -3.671  1.00  0.00           C  
ATOM   2281  CG  GLN B 141       0.883  -7.440  -5.071  1.00  0.00           C  
ATOM   2282  CD  GLN B 141       2.245  -6.824  -5.328  1.00  0.00           C  
ATOM   2283  OE1 GLN B 141       3.110  -6.808  -4.446  1.00  0.00           O  
ATOM   2284  NE2 GLN B 141       2.446  -6.311  -6.537  1.00  0.00           N  
ATOM   2285  H   GLN B 141      -1.920  -6.382  -4.607  1.00  0.00           H  
ATOM   2286  HA  GLN B 141      -0.872  -8.900  -3.569  1.00  0.00           H  
ATOM   2287 1HB  GLN B 141       0.247  -6.071  -3.567  1.00  0.00           H  
ATOM   2288 2HB  GLN B 141       1.115  -7.470  -2.953  1.00  0.00           H  
ATOM   2289 1HG  GLN B 141       0.969  -8.519  -5.199  1.00  0.00           H  
ATOM   2290 2HG  GLN B 141       0.183  -7.032  -5.801  1.00  0.00           H  
ATOM   2291 1HE2 GLN B 141       3.326  -5.891  -6.763  1.00  0.00           H  
ATOM   2292 2HE2 GLN B 141       1.718  -6.344  -7.222  1.00  0.00           H  
ATOM   2293  N   ILE B 142      -2.342  -6.950  -1.508  1.00  0.00           N  
ATOM   2294  CA  ILE B 142      -2.770  -6.788  -0.122  1.00  0.00           C  
ATOM   2295  C   ILE B 142      -3.803  -7.856   0.227  1.00  0.00           C  
ATOM   2296  O   ILE B 142      -5.003  -7.574   0.282  1.00  0.00           O  
ATOM   2297  CB  ILE B 142      -3.350  -5.378   0.128  1.00  0.00           C  
ATOM   2298  CG1 ILE B 142      -2.380  -4.304  -0.376  1.00  0.00           C  
ATOM   2299  CG2 ILE B 142      -3.663  -5.179   1.614  1.00  0.00           C  
ATOM   2300  CD1 ILE B 142      -0.975  -4.420   0.197  1.00  0.00           C  
ATOM   2301  H   ILE B 142      -2.858  -6.483  -2.240  1.00  0.00           H  
ATOM   2302  HA  ILE B 142      -1.903  -6.919   0.525  1.00  0.00           H  
ATOM   2303  HB  ILE B 142      -4.269  -5.256  -0.445  1.00  0.00           H  
ATOM   2304 1HG1 ILE B 142      -2.309  -4.358  -1.462  1.00  0.00           H  
ATOM   2305 2HG1 ILE B 142      -2.767  -3.316  -0.124  1.00  0.00           H  
ATOM   2306 1HG2 ILE B 142      -4.070  -4.180   1.769  1.00  0.00           H  
ATOM   2307 2HG2 ILE B 142      -4.393  -5.922   1.935  1.00  0.00           H  
ATOM   2308 3HG2 ILE B 142      -2.749  -5.293   2.197  1.00  0.00           H  
ATOM   2309 1HD1 ILE B 142      -0.350  -3.624  -0.208  1.00  0.00           H  
ATOM   2310 2HD1 ILE B 142      -1.016  -4.332   1.283  1.00  0.00           H  
ATOM   2311 3HD1 ILE B 142      -0.551  -5.386  -0.073  1.00  0.00           H  
ATOM   2312  N   ALA B 143      -3.357  -9.005   0.260  1.00  0.00           N  
ATOM   2313  CA  ALA B 143      -4.151 -10.188   0.579  1.00  0.00           C  
ATOM   2314  C   ALA B 143      -3.275 -11.296   1.158  1.00  0.00           C  
ATOM   2315  O   ALA B 143      -2.064 -11.323   0.928  1.00  0.00           O  
ATOM   2316  CB  ALA B 143      -4.884 -10.688  -0.663  1.00  0.00           C  
ATOM   2317  H   ALA B 143      -2.375  -9.114   0.049  1.00  0.00           H  
ATOM   2318  HA  ALA B 143      -4.886  -9.909   1.334  1.00  0.00           H  
ATOM   2319 1HB  ALA B 143      -5.471 -11.570  -0.408  1.00  0.00           H  
ATOM   2320 2HB  ALA B 143      -5.546  -9.906  -1.034  1.00  0.00           H  
ATOM   2321 3HB  ALA B 143      -4.159 -10.945  -1.434  1.00  0.00           H  
ATOM   2322  N   PRO B 144      -3.949 -12.253   1.923  1.00  0.00           N  
ATOM   2323  CA  PRO B 144      -3.182 -13.389   2.439  1.00  0.00           C  
ATOM   2324  C   PRO B 144      -2.614 -14.270   1.328  1.00  0.00           C  
ATOM   2325  O   PRO B 144      -3.304 -14.553   0.345  1.00  0.00           O  
ATOM   2326  CB  PRO B 144      -4.209 -14.158   3.273  1.00  0.00           C  
ATOM   2327  CG  PRO B 144      -5.223 -13.134   3.669  1.00  0.00           C  
ATOM   2328  CD  PRO B 144      -5.375 -12.153   2.542  1.00  0.00           C  
ATOM   2329  HA  PRO B 144      -2.364 -13.015   3.073  1.00  0.00           H  
ATOM   2330 1HB  PRO B 144      -4.644 -14.973   2.676  1.00  0.00           H  
ATOM   2331 2HB  PRO B 144      -3.717 -14.622   4.141  1.00  0.00           H  
ATOM   2332 1HG  PRO B 144      -6.185 -13.619   3.892  1.00  0.00           H  
ATOM   2333 2HG  PRO B 144      -4.905 -12.620   4.588  1.00  0.00           H  
ATOM   2334 1HD  PRO B 144      -6.170 -12.494   1.863  1.00  0.00           H  
ATOM   2335 2HD  PRO B 144      -5.613 -11.159   2.950  1.00  0.00           H  
ATOM   2336  N   GLY B 145      -1.301 -14.647   1.494  1.00  0.00           N  
ATOM   2337  CA  GLY B 145      -0.702 -15.613   0.587  1.00  0.00           C  
ATOM   2338  C   GLY B 145      -0.120 -14.978  -0.662  1.00  0.00           C  
ATOM   2339  O   GLY B 145       0.408 -15.675  -1.530  1.00  0.00           O  
ATOM   2340  H   GLY B 145      -0.742 -14.261   2.241  1.00  0.00           H  
ATOM   2341 1HA  GLY B 145       0.090 -16.155   1.104  1.00  0.00           H  
ATOM   2342 2HA  GLY B 145      -1.451 -16.345   0.289  1.00  0.00           H  
ATOM   2343  N   GLN B 146      -0.230 -13.608  -0.693  1.00  0.00           N  
ATOM   2344  CA  GLN B 146       0.233 -12.942  -1.906  1.00  0.00           C  
ATOM   2345  C   GLN B 146       1.744 -12.729  -1.874  1.00  0.00           C  
ATOM   2346  O   GLN B 146       2.352 -12.718  -0.802  1.00  0.00           O  
ATOM   2347  CB  GLN B 146      -0.482 -11.602  -2.089  1.00  0.00           C  
ATOM   2348  CG  GLN B 146      -1.976 -11.733  -2.353  1.00  0.00           C  
ATOM   2349  CD  GLN B 146      -2.282 -12.459  -3.650  1.00  0.00           C  
ATOM   2350  OE1 GLN B 146      -1.763 -12.103  -4.713  1.00  0.00           O  
ATOM   2351  NE2 GLN B 146      -3.127 -13.481  -3.572  1.00  0.00           N  
ATOM   2352  H   GLN B 146      -0.605 -13.051   0.061  1.00  0.00           H  
ATOM   2353  HA  GLN B 146       0.002 -13.579  -2.760  1.00  0.00           H  
ATOM   2354 1HB  GLN B 146      -0.347 -10.992  -1.196  1.00  0.00           H  
ATOM   2355 2HB  GLN B 146      -0.035 -11.062  -2.924  1.00  0.00           H  
ATOM   2356 1HG  GLN B 146      -2.431 -12.293  -1.536  1.00  0.00           H  
ATOM   2357 2HG  GLN B 146      -2.413 -10.736  -2.412  1.00  0.00           H  
ATOM   2358 1HE2 GLN B 146      -3.366 -13.997  -4.396  1.00  0.00           H  
ATOM   2359 2HE2 GLN B 146      -3.525 -13.735  -2.690  1.00  0.00           H  
ATOM   2360  N   THR B 147       2.317 -12.680  -3.090  1.00  0.00           N  
ATOM   2361  CA  THR B 147       3.696 -12.267  -3.324  1.00  0.00           C  
ATOM   2362  C   THR B 147       3.746 -11.026  -4.210  1.00  0.00           C  
ATOM   2363  O   THR B 147       2.744 -10.655  -4.826  1.00  0.00           O  
ATOM   2364  CB  THR B 147       4.516 -13.397  -3.972  1.00  0.00           C  
ATOM   2365  OG1 THR B 147       3.982 -13.683  -5.270  1.00  0.00           O  
ATOM   2366  CG2 THR B 147       4.469 -14.665  -3.126  1.00  0.00           C  
ATOM   2367  H   THR B 147       1.744 -12.949  -3.877  1.00  0.00           H  
ATOM   2368  HA  THR B 147       4.151 -12.022  -2.364  1.00  0.00           H  
ATOM   2369  HB  THR B 147       5.554 -13.080  -4.075  1.00  0.00           H  
ATOM   2370  HG1 THR B 147       3.234 -13.106  -5.442  1.00  0.00           H  
ATOM   2371 1HG2 THR B 147       5.057 -15.446  -3.608  1.00  0.00           H  
ATOM   2372 2HG2 THR B 147       4.880 -14.458  -2.138  1.00  0.00           H  
ATOM   2373 3HG2 THR B 147       3.437 -14.998  -3.027  1.00  0.00           H  
ATOM   2374  N   GLY B 148       4.864 -10.401  -4.264  1.00  0.00           N  
ATOM   2375  CA  GLY B 148       5.072  -9.168  -5.005  1.00  0.00           C  
ATOM   2376  C   GLY B 148       5.811  -8.109  -4.208  1.00  0.00           C  
ATOM   2377  O   GLY B 148       6.060  -8.286  -3.014  1.00  0.00           O  
ATOM   2378  H   GLY B 148       5.637 -10.805  -3.754  1.00  0.00           H  
ATOM   2379 1HA  GLY B 148       5.638  -9.380  -5.912  1.00  0.00           H  
ATOM   2380 2HA  GLY B 148       4.109  -8.763  -5.314  1.00  0.00           H  
ATOM   2381  N   LYS B 149       6.339  -7.023  -4.879  1.00  0.00           N  
ATOM   2382  CA  LYS B 149       7.203  -6.045  -4.223  1.00  0.00           C  
ATOM   2383  C   LYS B 149       6.496  -5.392  -3.039  1.00  0.00           C  
ATOM   2384  O   LYS B 149       7.134  -5.039  -2.046  1.00  0.00           O  
ATOM   2385  CB  LYS B 149       7.656  -4.976  -5.218  1.00  0.00           C  
ATOM   2386  CG  LYS B 149       6.516  -4.159  -5.809  1.00  0.00           C  
ATOM   2387  CD  LYS B 149       7.024  -3.146  -6.828  1.00  0.00           C  
ATOM   2388  CE  LYS B 149       5.878  -2.384  -7.479  1.00  0.00           C  
ATOM   2389  NZ  LYS B 149       6.361  -1.475  -8.562  1.00  0.00           N  
ATOM   2390  H   LYS B 149       6.117  -6.905  -5.857  1.00  0.00           H  
ATOM   2391  HA  LYS B 149       8.084  -6.562  -3.843  1.00  0.00           H  
ATOM   2392 1HB  LYS B 149       8.345  -4.289  -4.726  1.00  0.00           H  
ATOM   2393 2HB  LYS B 149       8.195  -5.448  -6.039  1.00  0.00           H  
ATOM   2394 1HG  LYS B 149       5.806  -4.826  -6.299  1.00  0.00           H  
ATOM   2395 2HG  LYS B 149       5.998  -3.628  -5.011  1.00  0.00           H  
ATOM   2396 1HD  LYS B 149       7.686  -2.434  -6.334  1.00  0.00           H  
ATOM   2397 2HD  LYS B 149       7.589  -3.663  -7.604  1.00  0.00           H  
ATOM   2398 1HE  LYS B 149       5.166  -3.091  -7.903  1.00  0.00           H  
ATOM   2399 2HE  LYS B 149       5.361  -1.790  -6.725  1.00  0.00           H  
ATOM   2400 1HZ  LYS B 149       5.575  -0.988  -8.969  1.00  0.00           H  
ATOM   2401 2HZ  LYS B 149       7.009  -0.804  -8.175  1.00  0.00           H  
ATOM   2402 3HZ  LYS B 149       6.826  -2.018  -9.276  1.00  0.00           H  
ATOM   2403  N   ILE B 150       5.144  -5.207  -3.136  1.00  0.00           N  
ATOM   2404  CA  ILE B 150       4.423  -4.636  -2.004  1.00  0.00           C  
ATOM   2405  C   ILE B 150       4.288  -5.679  -0.898  1.00  0.00           C  
ATOM   2406  O   ILE B 150       4.610  -5.409   0.262  1.00  0.00           O  
ATOM   2407  CB  ILE B 150       3.030  -4.117  -2.425  1.00  0.00           C  
ATOM   2408  CG1 ILE B 150       3.168  -2.980  -3.444  1.00  0.00           C  
ATOM   2409  CG2 ILE B 150       2.231  -3.661  -1.200  1.00  0.00           C  
ATOM   2410  CD1 ILE B 150       4.020  -1.815  -2.959  1.00  0.00           C  
ATOM   2411  H   ILE B 150       4.632  -5.455  -3.971  1.00  0.00           H  
ATOM   2412  HA  ILE B 150       4.997  -3.794  -1.618  1.00  0.00           H  
ATOM   2413  HB  ILE B 150       2.482  -4.913  -2.927  1.00  0.00           H  
ATOM   2414 1HG1 ILE B 150       3.610  -3.366  -4.362  1.00  0.00           H  
ATOM   2415 2HG1 ILE B 150       2.179  -2.595  -3.696  1.00  0.00           H  
ATOM   2416 1HG2 ILE B 150       1.254  -3.299  -1.518  1.00  0.00           H  
ATOM   2417 2HG2 ILE B 150       2.102  -4.500  -0.517  1.00  0.00           H  
ATOM   2418 3HG2 ILE B 150       2.768  -2.859  -0.693  1.00  0.00           H  
ATOM   2419 1HD1 ILE B 150       4.069  -1.052  -3.736  1.00  0.00           H  
ATOM   2420 2HD1 ILE B 150       3.575  -1.389  -2.059  1.00  0.00           H  
ATOM   2421 3HD1 ILE B 150       5.025  -2.168  -2.735  1.00  0.00           H  
ATOM   2422  N   ALA B 151       3.822  -6.960  -1.193  1.00  0.00           N  
ATOM   2423  CA  ALA B 151       3.599  -8.022  -0.216  1.00  0.00           C  
ATOM   2424  C   ALA B 151       4.914  -8.477   0.409  1.00  0.00           C  
ATOM   2425  O   ALA B 151       4.985  -8.713   1.618  1.00  0.00           O  
ATOM   2426  CB  ALA B 151       2.886  -9.204  -0.869  1.00  0.00           C  
ATOM   2427  H   ALA B 151       3.631  -7.141  -2.168  1.00  0.00           H  
ATOM   2428  HA  ALA B 151       2.968  -7.624   0.579  1.00  0.00           H  
ATOM   2429 1HB  ALA B 151       2.727  -9.987  -0.128  1.00  0.00           H  
ATOM   2430 2HB  ALA B 151       1.924  -8.876  -1.263  1.00  0.00           H  
ATOM   2431 3HB  ALA B 151       3.497  -9.593  -1.682  1.00  0.00           H  
ATOM   2432  N   ASP B 152       6.013  -8.480  -0.306  1.00  0.00           N  
ATOM   2433  CA  ASP B 152       7.270  -9.055   0.164  1.00  0.00           C  
ATOM   2434  C   ASP B 152       8.128  -8.002   0.862  1.00  0.00           C  
ATOM   2435  O   ASP B 152       8.823  -8.304   1.834  1.00  0.00           O  
ATOM   2436  CB  ASP B 152       8.044  -9.678  -0.999  1.00  0.00           C  
ATOM   2437  CG  ASP B 152       7.372 -10.919  -1.561  1.00  0.00           C  
ATOM   2438  OD1 ASP B 152       6.639 -11.605  -0.817  1.00  0.00           O  
ATOM   2439  OD2 ASP B 152       7.580 -11.214  -2.757  1.00  0.00           O  
ATOM   2440  H   ASP B 152       5.976  -8.062  -1.225  1.00  0.00           H  
ATOM   2441  HA  ASP B 152       7.043  -9.837   0.889  1.00  0.00           H  
ATOM   2442 1HB  ASP B 152       8.149  -8.946  -1.800  1.00  0.00           H  
ATOM   2443 2HB  ASP B 152       9.047  -9.946  -0.667  1.00  0.00           H  
ATOM   2444  N   TYR B 153       8.039  -6.710   0.421  1.00  0.00           N  
ATOM   2445  CA  TYR B 153       9.028  -5.751   0.901  1.00  0.00           C  
ATOM   2446  C   TYR B 153       8.359  -4.614   1.663  1.00  0.00           C  
ATOM   2447  O   TYR B 153       9.009  -3.915   2.445  1.00  0.00           O  
ATOM   2448  CB  TYR B 153       9.842  -5.188  -0.268  1.00  0.00           C  
ATOM   2449  CG  TYR B 153      10.609  -6.238  -1.035  1.00  0.00           C  
ATOM   2450  CD1 TYR B 153      10.987  -7.434  -0.429  1.00  0.00           C  
ATOM   2451  CD2 TYR B 153      10.957  -6.036  -2.366  1.00  0.00           C  
ATOM   2452  CE1 TYR B 153      11.696  -8.403  -1.131  1.00  0.00           C  
ATOM   2453  CE2 TYR B 153      11.665  -6.999  -3.078  1.00  0.00           C  
ATOM   2454  CZ  TYR B 153      12.029  -8.177  -2.453  1.00  0.00           C  
ATOM   2455  OH  TYR B 153      12.730  -9.134  -3.153  1.00  0.00           O  
ATOM   2456  H   TYR B 153       7.321  -6.399  -0.218  1.00  0.00           H  
ATOM   2457  HA  TYR B 153       9.707  -6.265   1.582  1.00  0.00           H  
ATOM   2458 1HB  TYR B 153       9.175  -4.677  -0.963  1.00  0.00           H  
ATOM   2459 2HB  TYR B 153      10.553  -4.451   0.105  1.00  0.00           H  
ATOM   2460  HD1 TYR B 153      10.727  -7.623   0.613  1.00  0.00           H  
ATOM   2461  HD2 TYR B 153      10.676  -5.110  -2.868  1.00  0.00           H  
ATOM   2462  HE1 TYR B 153      11.982  -9.332  -0.639  1.00  0.00           H  
ATOM   2463  HE2 TYR B 153      11.929  -6.821  -4.121  1.00  0.00           H  
ATOM   2464  HH  TYR B 153      12.881  -8.826  -4.050  1.00  0.00           H  
ATOM   2465  N   ASN B 154       7.021  -4.355   1.457  1.00  0.00           N  
ATOM   2466  CA  ASN B 154       6.441  -3.119   1.970  1.00  0.00           C  
ATOM   2467  C   ASN B 154       5.342  -3.397   2.992  1.00  0.00           C  
ATOM   2468  O   ASN B 154       5.284  -2.748   4.039  1.00  0.00           O  
ATOM   2469  CB  ASN B 154       5.896  -2.265   0.823  1.00  0.00           C  
ATOM   2470  CG  ASN B 154       6.995  -1.653  -0.023  1.00  0.00           C  
ATOM   2471  OD1 ASN B 154       7.521  -0.585   0.299  1.00  0.00           O  
ATOM   2472  ND2 ASN B 154       7.350  -2.326  -1.111  1.00  0.00           N  
ATOM   2473  H   ASN B 154       6.431  -5.005   0.957  1.00  0.00           H  
ATOM   2474  HA  ASN B 154       7.223  -2.556   2.482  1.00  0.00           H  
ATOM   2475 1HB  ASN B 154       5.260  -2.878   0.183  1.00  0.00           H  
ATOM   2476 2HB  ASN B 154       5.277  -1.464   1.228  1.00  0.00           H  
ATOM   2477 1HD2 ASN B 154       8.070  -1.969  -1.707  1.00  0.00           H  
ATOM   2478 2HD2 ASN B 154       6.898  -3.189  -1.335  1.00  0.00           H  
ATOM   2479  N   TYR B 155       4.384  -4.278   2.706  1.00  0.00           N  
ATOM   2480  CA  TYR B 155       3.268  -4.592   3.592  1.00  0.00           C  
ATOM   2481  C   TYR B 155       2.822  -6.039   3.415  1.00  0.00           C  
ATOM   2482  O   TYR B 155       2.354  -6.424   2.341  1.00  0.00           O  
ATOM   2483  CB  TYR B 155       2.092  -3.647   3.332  1.00  0.00           C  
ATOM   2484  CG  TYR B 155       0.989  -3.754   4.357  1.00  0.00           C  
ATOM   2485  CD1 TYR B 155      -0.111  -4.581   4.141  1.00  0.00           C  
ATOM   2486  CD2 TYR B 155       1.044  -3.028   5.541  1.00  0.00           C  
ATOM   2487  CE1 TYR B 155      -1.131  -4.681   5.082  1.00  0.00           C  
ATOM   2488  CE2 TYR B 155       0.030  -3.120   6.489  1.00  0.00           C  
ATOM   2489  CZ  TYR B 155      -1.051  -3.948   6.251  1.00  0.00           C  
ATOM   2490  OH  TYR B 155      -2.058  -4.043   7.186  1.00  0.00           O  
ATOM   2491  H   TYR B 155       4.452  -4.748   1.815  1.00  0.00           H  
ATOM   2492  HA  TYR B 155       3.598  -4.461   4.623  1.00  0.00           H  
ATOM   2493 1HB  TYR B 155       2.449  -2.616   3.321  1.00  0.00           H  
ATOM   2494 2HB  TYR B 155       1.667  -3.857   2.351  1.00  0.00           H  
ATOM   2495  HD1 TYR B 155      -0.183  -5.164   3.222  1.00  0.00           H  
ATOM   2496  HD2 TYR B 155       1.891  -2.372   5.739  1.00  0.00           H  
ATOM   2497  HE1 TYR B 155      -1.983  -5.334   4.894  1.00  0.00           H  
ATOM   2498  HE2 TYR B 155       0.091  -2.541   7.411  1.00  0.00           H  
ATOM   2499  HH  TYR B 155      -1.854  -3.476   7.933  1.00  0.00           H  
ATOM   2500  N   LYS B 156       2.980  -6.841   4.515  1.00  0.00           N  
ATOM   2501  CA  LYS B 156       2.686  -8.268   4.429  1.00  0.00           C  
ATOM   2502  C   LYS B 156       1.609  -8.669   5.432  1.00  0.00           C  
ATOM   2503  O   LYS B 156       1.736  -8.399   6.628  1.00  0.00           O  
ATOM   2504  CB  LYS B 156       3.953  -9.093   4.662  1.00  0.00           C  
ATOM   2505  CG  LYS B 156       3.742 -10.596   4.557  1.00  0.00           C  
ATOM   2506  CD  LYS B 156       3.578 -11.037   3.108  1.00  0.00           C  
ATOM   2507  CE  LYS B 156       3.557 -12.554   2.984  1.00  0.00           C  
ATOM   2508  NZ  LYS B 156       3.291 -12.992   1.581  1.00  0.00           N  
ATOM   2509  H   LYS B 156       3.300  -6.457   5.393  1.00  0.00           H  
ATOM   2510  HA  LYS B 156       2.309  -8.484   3.429  1.00  0.00           H  
ATOM   2511 1HB  LYS B 156       4.713  -8.807   3.934  1.00  0.00           H  
ATOM   2512 2HB  LYS B 156       4.351  -8.876   5.653  1.00  0.00           H  
ATOM   2513 1HG  LYS B 156       4.598 -11.115   4.989  1.00  0.00           H  
ATOM   2514 2HG  LYS B 156       2.850 -10.878   5.115  1.00  0.00           H  
ATOM   2515 1HD  LYS B 156       2.645 -10.637   2.709  1.00  0.00           H  
ATOM   2516 2HD  LYS B 156       4.404 -10.647   2.513  1.00  0.00           H  
ATOM   2517 1HE  LYS B 156       4.516 -12.958   3.304  1.00  0.00           H  
ATOM   2518 2HE  LYS B 156       2.782 -12.961   3.633  1.00  0.00           H  
ATOM   2519 1HZ  LYS B 156       3.284 -14.001   1.538  1.00  0.00           H  
ATOM   2520 2HZ  LYS B 156       2.394 -12.637   1.281  1.00  0.00           H  
ATOM   2521 3HZ  LYS B 156       4.014 -12.635   0.973  1.00  0.00           H  
ATOM   2522  N   LEU B 157       0.529  -9.249   4.768  1.00  0.00           N  
ATOM   2523  CA  LEU B 157      -0.511  -9.812   5.623  1.00  0.00           C  
ATOM   2524  C   LEU B 157      -0.222 -11.277   5.936  1.00  0.00           C  
ATOM   2525  O   LEU B 157       0.322 -12.000   5.098  1.00  0.00           O  
ATOM   2526  CB  LEU B 157      -1.882  -9.683   4.955  1.00  0.00           C  
ATOM   2527  CG  LEU B 157      -2.405  -8.260   4.750  1.00  0.00           C  
ATOM   2528  CD1 LEU B 157      -3.739  -8.286   4.013  1.00  0.00           C  
ATOM   2529  CD2 LEU B 157      -2.541  -7.542   6.088  1.00  0.00           C  
ATOM   2530  H   LEU B 157       0.424  -9.303   3.765  1.00  0.00           H  
ATOM   2531  HA  LEU B 157      -0.527  -9.256   6.560  1.00  0.00           H  
ATOM   2532 1HB  LEU B 157      -1.837 -10.157   3.976  1.00  0.00           H  
ATOM   2533 2HB  LEU B 157      -2.615 -10.215   5.561  1.00  0.00           H  
ATOM   2534  HG  LEU B 157      -1.710  -7.704   4.120  1.00  0.00           H  
ATOM   2535 1HD1 LEU B 157      -4.098  -7.266   3.875  1.00  0.00           H  
ATOM   2536 2HD1 LEU B 157      -3.608  -8.759   3.040  1.00  0.00           H  
ATOM   2537 3HD1 LEU B 157      -4.466  -8.850   4.596  1.00  0.00           H  
ATOM   2538 1HD2 LEU B 157      -2.914  -6.531   5.922  1.00  0.00           H  
ATOM   2539 2HD2 LEU B 157      -3.240  -8.086   6.724  1.00  0.00           H  
ATOM   2540 3HD2 LEU B 157      -1.567  -7.495   6.576  1.00  0.00           H  
ATOM   2541  N   PRO B 158      -0.534 -11.715   7.211  1.00  0.00           N  
ATOM   2542  CA  PRO B 158      -0.378 -13.139   7.520  1.00  0.00           C  
ATOM   2543  C   PRO B 158      -1.367 -14.019   6.760  1.00  0.00           C  
ATOM   2544  O   PRO B 158      -2.447 -13.557   6.383  1.00  0.00           O  
ATOM   2545  CB  PRO B 158      -0.636 -13.202   9.028  1.00  0.00           C  
ATOM   2546  CG  PRO B 158      -1.568 -12.066   9.304  1.00  0.00           C  
ATOM   2547  CD  PRO B 158      -1.212 -10.926   8.394  1.00  0.00           C  
ATOM   2548  HA  PRO B 158       0.651 -13.449   7.285  1.00  0.00           H  
ATOM   2549 1HB  PRO B 158      -1.069 -14.177   9.295  1.00  0.00           H  
ATOM   2550 2HB  PRO B 158       0.313 -13.111   9.576  1.00  0.00           H  
ATOM   2551 1HG  PRO B 158      -2.609 -12.381   9.140  1.00  0.00           H  
ATOM   2552 2HG  PRO B 158      -1.491 -11.759  10.357  1.00  0.00           H  
ATOM   2553 1HD  PRO B 158      -2.128 -10.399   8.090  1.00  0.00           H  
ATOM   2554 2HD  PRO B 158      -0.525 -10.242   8.914  1.00  0.00           H  
ATOM   2555  N   ASP B 159      -0.991 -15.303   6.543  1.00  0.00           N  
ATOM   2556  CA  ASP B 159      -1.861 -16.257   5.863  1.00  0.00           C  
ATOM   2557  C   ASP B 159      -3.179 -16.432   6.614  1.00  0.00           C  
ATOM   2558  O   ASP B 159      -4.222 -16.667   6.001  1.00  0.00           O  
ATOM   2559  CB  ASP B 159      -1.159 -17.609   5.710  1.00  0.00           C  
ATOM   2560  CG  ASP B 159      -0.056 -17.590   4.666  1.00  0.00           C  
ATOM   2561  OD1 ASP B 159      -0.020 -16.657   3.834  1.00  0.00           O  
ATOM   2562  OD2 ASP B 159       0.782 -18.517   4.674  1.00  0.00           O  
ATOM   2563  H   ASP B 159      -0.082 -15.607   6.862  1.00  0.00           H  
ATOM   2564  HA  ASP B 159      -2.090 -15.869   4.870  1.00  0.00           H  
ATOM   2565 1HB  ASP B 159      -0.728 -17.905   6.666  1.00  0.00           H  
ATOM   2566 2HB  ASP B 159      -1.889 -18.369   5.431  1.00  0.00           H  
ATOM   2567  N   ASP B 160      -3.174 -16.315   7.918  1.00  0.00           N  
ATOM   2568  CA  ASP B 160      -4.370 -16.481   8.738  1.00  0.00           C  
ATOM   2569  C   ASP B 160      -4.972 -15.128   9.112  1.00  0.00           C  
ATOM   2570  O   ASP B 160      -5.577 -14.985  10.176  1.00  0.00           O  
ATOM   2571  CB  ASP B 160      -4.047 -17.280  10.002  1.00  0.00           C  
ATOM   2572  CG  ASP B 160      -2.982 -16.624  10.863  1.00  0.00           C  
ATOM   2573  OD1 ASP B 160      -2.270 -15.723  10.371  1.00  0.00           O  
ATOM   2574  OD2 ASP B 160      -2.853 -17.014  12.044  1.00  0.00           O  
ATOM   2575  H   ASP B 160      -2.295 -16.100   8.367  1.00  0.00           H  
ATOM   2576  HA  ASP B 160      -5.113 -17.030   8.159  1.00  0.00           H  
ATOM   2577 1HB  ASP B 160      -4.952 -17.399  10.599  1.00  0.00           H  
ATOM   2578 2HB  ASP B 160      -3.704 -18.277   9.725  1.00  0.00           H  
ATOM   2579  N   PHE B 161      -4.771 -14.123   8.317  1.00  0.00           N  
ATOM   2580  CA  PHE B 161      -5.231 -12.756   8.530  1.00  0.00           C  
ATOM   2581  C   PHE B 161      -6.731 -12.725   8.799  1.00  0.00           C  
ATOM   2582  O   PHE B 161      -7.507 -13.371   8.092  1.00  0.00           O  
ATOM   2583  CB  PHE B 161      -4.897 -11.880   7.318  1.00  0.00           C  
ATOM   2584  CG  PHE B 161      -5.376 -10.459   7.445  1.00  0.00           C  
ATOM   2585  CD1 PHE B 161      -6.316  -9.946   6.560  1.00  0.00           C  
ATOM   2586  CD2 PHE B 161      -4.885  -9.637   8.451  1.00  0.00           C  
ATOM   2587  CE1 PHE B 161      -6.761  -8.631   6.676  1.00  0.00           C  
ATOM   2588  CE2 PHE B 161      -5.325  -8.321   8.573  1.00  0.00           C  
ATOM   2589  CZ  PHE B 161      -6.262  -7.820   7.684  1.00  0.00           C  
ATOM   2590  H   PHE B 161      -4.244 -14.341   7.483  1.00  0.00           H  
ATOM   2591  HA  PHE B 161      -4.719 -12.351   9.404  1.00  0.00           H  
ATOM   2592 1HB  PHE B 161      -3.818 -11.863   7.168  1.00  0.00           H  
ATOM   2593 2HB  PHE B 161      -5.345 -12.311   6.424  1.00  0.00           H  
ATOM   2594  HD1 PHE B 161      -6.706 -10.586   5.768  1.00  0.00           H  
ATOM   2595  HD2 PHE B 161      -4.147 -10.032   9.150  1.00  0.00           H  
ATOM   2596  HE1 PHE B 161      -7.500  -8.243   5.975  1.00  0.00           H  
ATOM   2597  HE2 PHE B 161      -4.933  -7.685   9.366  1.00  0.00           H  
ATOM   2598  HZ  PHE B 161      -6.605  -6.790   7.776  1.00  0.00           H  
ATOM   2599  N   THR B 162      -7.203 -12.081   9.913  1.00  0.00           N  
ATOM   2600  CA  THR B 162      -8.599 -11.794  10.223  1.00  0.00           C  
ATOM   2601  C   THR B 162      -8.866 -10.292  10.181  1.00  0.00           C  
ATOM   2602  O   THR B 162      -8.402  -9.549  11.049  1.00  0.00           O  
ATOM   2603  CB  THR B 162      -8.990 -12.349  11.606  1.00  0.00           C  
ATOM   2604  OG1 THR B 162      -8.715 -13.754  11.645  1.00  0.00           O  
ATOM   2605  CG2 THR B 162     -10.471 -12.124  11.889  1.00  0.00           C  
ATOM   2606  H   THR B 162      -6.485 -11.791  10.562  1.00  0.00           H  
ATOM   2607  HA  THR B 162      -9.226 -12.275   9.472  1.00  0.00           H  
ATOM   2608  HB  THR B 162      -8.404 -11.850  12.377  1.00  0.00           H  
ATOM   2609  HG1 THR B 162      -8.350 -14.031  10.801  1.00  0.00           H  
ATOM   2610 1HG2 THR B 162     -10.719 -12.525  12.872  1.00  0.00           H  
ATOM   2611 2HG2 THR B 162     -10.687 -11.056  11.868  1.00  0.00           H  
ATOM   2612 3HG2 THR B 162     -11.067 -12.630  11.130  1.00  0.00           H  
ATOM   2613  N   GLY B 163      -9.432  -9.825   9.146  1.00  0.00           N  
ATOM   2614  CA  GLY B 163      -9.704  -8.407   8.971  1.00  0.00           C  
ATOM   2615  C   GLY B 163     -10.221  -8.065   7.586  1.00  0.00           C  
ATOM   2616  O   GLY B 163     -10.705  -8.940   6.865  1.00  0.00           O  
ATOM   2617  H   GLY B 163      -9.702 -10.471   8.418  1.00  0.00           H  
ATOM   2618 1HA  GLY B 163     -10.440  -8.084   9.708  1.00  0.00           H  
ATOM   2619 2HA  GLY B 163      -8.794  -7.837   9.154  1.00  0.00           H  
ATOM   2620  N   CYS B 164     -10.265  -6.745   7.285  1.00  0.00           N  
ATOM   2621  CA  CYS B 164     -10.782  -6.284   6.001  1.00  0.00           C  
ATOM   2622  C   CYS B 164      -9.759  -5.411   5.284  1.00  0.00           C  
ATOM   2623  O   CYS B 164      -9.036  -4.644   5.921  1.00  0.00           O  
ATOM   2624  CB  CYS B 164     -12.083  -5.507   6.194  1.00  0.00           C  
ATOM   2625  SG  CYS B 164     -13.416  -6.488   6.918  1.00  0.00           S  
ATOM   2626  H   CYS B 164      -9.936  -6.065   7.956  1.00  0.00           H  
ATOM   2627  HA  CYS B 164     -10.986  -7.155   5.378  1.00  0.00           H  
ATOM   2628 1HB  CYS B 164     -11.902  -4.649   6.841  1.00  0.00           H  
ATOM   2629 2HB  CYS B 164     -12.425  -5.125   5.232  1.00  0.00           H  
ATOM   2630  N   VAL B 165      -9.610  -5.626   3.981  1.00  0.00           N  
ATOM   2631  CA  VAL B 165      -8.829  -4.764   3.100  1.00  0.00           C  
ATOM   2632  C   VAL B 165      -9.763  -3.855   2.304  1.00  0.00           C  
ATOM   2633  O   VAL B 165     -10.635  -4.336   1.577  1.00  0.00           O  
ATOM   2634  CB  VAL B 165      -7.941  -5.587   2.141  1.00  0.00           C  
ATOM   2635  CG1 VAL B 165      -7.160  -4.667   1.203  1.00  0.00           C  
ATOM   2636  CG2 VAL B 165      -6.988  -6.482   2.932  1.00  0.00           C  
ATOM   2637  H   VAL B 165     -10.070  -6.437   3.594  1.00  0.00           H  
ATOM   2638  HA  VAL B 165      -8.178  -4.141   3.714  1.00  0.00           H  
ATOM   2639  HB  VAL B 165      -8.579  -6.208   1.513  1.00  0.00           H  
ATOM   2640 1HG1 VAL B 165      -6.541  -5.268   0.536  1.00  0.00           H  
ATOM   2641 2HG1 VAL B 165      -7.857  -4.072   0.613  1.00  0.00           H  
ATOM   2642 3HG1 VAL B 165      -6.523  -4.005   1.790  1.00  0.00           H  
ATOM   2643 1HG2 VAL B 165      -6.370  -7.055   2.242  1.00  0.00           H  
ATOM   2644 2HG2 VAL B 165      -6.349  -5.865   3.564  1.00  0.00           H  
ATOM   2645 3HG2 VAL B 165      -7.564  -7.165   3.556  1.00  0.00           H  
ATOM   2646  N   ILE B 166      -9.529  -2.533   2.451  1.00  0.00           N  
ATOM   2647  CA  ILE B 166     -10.393  -1.538   1.823  1.00  0.00           C  
ATOM   2648  C   ILE B 166      -9.553  -0.593   0.967  1.00  0.00           C  
ATOM   2649  O   ILE B 166      -8.568  -0.024   1.443  1.00  0.00           O  
ATOM   2650  CB  ILE B 166     -11.193  -0.739   2.876  1.00  0.00           C  
ATOM   2651  CG1 ILE B 166     -11.907  -1.694   3.841  1.00  0.00           C  
ATOM   2652  CG2 ILE B 166     -12.192   0.201   2.196  1.00  0.00           C  
ATOM   2653  CD1 ILE B 166     -12.288  -1.058   5.171  1.00  0.00           C  
ATOM   2654  H   ILE B 166      -8.743  -2.223   3.005  1.00  0.00           H  
ATOM   2655  HA  ILE B 166     -11.102  -2.054   1.177  1.00  0.00           H  
ATOM   2656  HB  ILE B 166     -10.507  -0.146   3.481  1.00  0.00           H  
ATOM   2657 1HG1 ILE B 166     -12.815  -2.073   3.373  1.00  0.00           H  
ATOM   2658 2HG1 ILE B 166     -11.265  -2.551   4.047  1.00  0.00           H  
ATOM   2659 1HG2 ILE B 166     -12.746   0.754   2.955  1.00  0.00           H  
ATOM   2660 2HG2 ILE B 166     -11.656   0.901   1.557  1.00  0.00           H  
ATOM   2661 3HG2 ILE B 166     -12.888  -0.382   1.592  1.00  0.00           H  
ATOM   2662 1HD1 ILE B 166     -12.788  -1.797   5.798  1.00  0.00           H  
ATOM   2663 2HD1 ILE B 166     -11.389  -0.703   5.676  1.00  0.00           H  
ATOM   2664 3HD1 ILE B 166     -12.960  -0.220   4.994  1.00  0.00           H  
ATOM   2665  N   ALA B 167      -9.901  -0.464  -0.263  1.00  0.00           N  
ATOM   2666  CA  ALA B 167      -9.128   0.388  -1.163  1.00  0.00           C  
ATOM   2667  C   ALA B 167     -10.046   1.194  -2.079  1.00  0.00           C  
ATOM   2668  O   ALA B 167     -11.135   0.737  -2.433  1.00  0.00           O  
ATOM   2669  CB  ALA B 167      -8.160  -0.453  -1.992  1.00  0.00           C  
ATOM   2670  H   ALA B 167     -10.711  -0.949  -0.620  1.00  0.00           H  
ATOM   2671  HA  ALA B 167      -8.555   1.090  -0.556  1.00  0.00           H  
ATOM   2672 1HB  ALA B 167      -7.592   0.197  -2.657  1.00  0.00           H  
ATOM   2673 2HB  ALA B 167      -7.475  -0.980  -1.328  1.00  0.00           H  
ATOM   2674 3HB  ALA B 167      -8.721  -1.176  -2.583  1.00  0.00           H  
ATOM   2675  N   TRP B 168      -9.569   2.406  -2.479  1.00  0.00           N  
ATOM   2676  CA  TRP B 168     -10.313   3.232  -3.424  1.00  0.00           C  
ATOM   2677  C   TRP B 168      -9.373   4.135  -4.216  1.00  0.00           C  
ATOM   2678  O   TRP B 168      -8.258   4.421  -3.773  1.00  0.00           O  
ATOM   2679  CB  TRP B 168     -11.358   4.079  -2.692  1.00  0.00           C  
ATOM   2680  CG  TRP B 168     -10.772   5.108  -1.773  1.00  0.00           C  
ATOM   2681  CD1 TRP B 168     -10.511   6.419  -2.062  1.00  0.00           C  
ATOM   2682  CD2 TRP B 168     -10.369   4.910  -0.414  1.00  0.00           C  
ATOM   2683  NE1 TRP B 168      -9.971   7.048  -0.965  1.00  0.00           N  
ATOM   2684  CE2 TRP B 168      -9.873   6.145   0.059  1.00  0.00           C  
ATOM   2685  CE3 TRP B 168     -10.380   3.807   0.450  1.00  0.00           C  
ATOM   2686  CZ2 TRP B 168      -9.392   6.306   1.361  1.00  0.00           C  
ATOM   2687  CZ3 TRP B 168      -9.901   3.970   1.745  1.00  0.00           C  
ATOM   2688  CH2 TRP B 168      -9.414   5.211   2.186  1.00  0.00           C  
ATOM   2689  H   TRP B 168      -8.687   2.743  -2.119  1.00  0.00           H  
ATOM   2690  HA  TRP B 168     -10.827   2.576  -4.126  1.00  0.00           H  
ATOM   2691 1HB  TRP B 168     -11.985   4.593  -3.421  1.00  0.00           H  
ATOM   2692 2HB  TRP B 168     -12.006   3.429  -2.104  1.00  0.00           H  
ATOM   2693  HD1 TRP B 168     -10.703   6.895  -3.022  1.00  0.00           H  
ATOM   2694  HE1 TRP B 168      -9.691   8.017  -0.921  1.00  0.00           H  
ATOM   2695  HE3 TRP B 168     -10.759   2.842   0.114  1.00  0.00           H  
ATOM   2696  HZ2 TRP B 168      -9.011   7.261   1.724  1.00  0.00           H  
ATOM   2697  HZ3 TRP B 168      -9.912   3.107   2.412  1.00  0.00           H  
ATOM   2698  HH2 TRP B 168      -9.045   5.303   3.208  1.00  0.00           H  
ATOM   2699  N   ASN B 169      -9.807   4.459  -5.446  1.00  0.00           N  
ATOM   2700  CA  ASN B 169      -9.025   5.293  -6.352  1.00  0.00           C  
ATOM   2701  C   ASN B 169      -8.880   6.716  -5.819  1.00  0.00           C  
ATOM   2702  O   ASN B 169      -9.866   7.337  -5.419  1.00  0.00           O  
ATOM   2703  CB  ASN B 169      -9.657   5.310  -7.746  1.00  0.00           C  
ATOM   2704  CG  ASN B 169      -8.784   6.000  -8.775  1.00  0.00           C  
ATOM   2705  OD1 ASN B 169      -8.664   7.228  -8.782  1.00  0.00           O  
ATOM   2706  ND2 ASN B 169      -8.166   5.215  -9.650  1.00  0.00           N  
ATOM   2707  H   ASN B 169     -10.705   4.111  -5.749  1.00  0.00           H  
ATOM   2708  HA  ASN B 169      -8.021   4.873  -6.430  1.00  0.00           H  
ATOM   2709 1HB  ASN B 169      -9.844   4.286  -8.074  1.00  0.00           H  
ATOM   2710 2HB  ASN B 169     -10.619   5.821  -7.703  1.00  0.00           H  
ATOM   2711 1HD2 ASN B 169      -7.577   5.615 -10.352  1.00  0.00           H  
ATOM   2712 2HD2 ASN B 169      -8.290   4.224  -9.607  1.00  0.00           H  
ATOM   2713  N   SER B 170      -7.577   7.228  -5.778  1.00  0.00           N  
ATOM   2714  CA  SER B 170      -7.358   8.563  -5.231  1.00  0.00           C  
ATOM   2715  C   SER B 170      -6.650   9.464  -6.237  1.00  0.00           C  
ATOM   2716  O   SER B 170      -5.863  10.333  -5.855  1.00  0.00           O  
ATOM   2717  CB  SER B 170      -6.542   8.487  -3.940  1.00  0.00           C  
ATOM   2718  OG  SER B 170      -5.284   7.878  -4.175  1.00  0.00           O  
ATOM   2719  H   SER B 170      -6.786   6.699  -6.116  1.00  0.00           H  
ATOM   2720  HA  SER B 170      -8.328   9.007  -5.004  1.00  0.00           H  
ATOM   2721 1HB  SER B 170      -6.397   9.491  -3.542  1.00  0.00           H  
ATOM   2722 2HB  SER B 170      -7.094   7.916  -3.194  1.00  0.00           H  
ATOM   2723  HG  SER B 170      -5.265   7.663  -5.111  1.00  0.00           H  
ATOM   2724  N   ASN B 171      -6.916   9.160  -7.555  1.00  0.00           N  
ATOM   2725  CA  ASN B 171      -6.292   9.896  -8.650  1.00  0.00           C  
ATOM   2726  C   ASN B 171      -6.562  11.394  -8.544  1.00  0.00           C  
ATOM   2727  O   ASN B 171      -5.685  12.209  -8.833  1.00  0.00           O  
ATOM   2728  CB  ASN B 171      -6.776   9.363 -10.000  1.00  0.00           C  
ATOM   2729  CG  ASN B 171      -5.927   9.850 -11.158  1.00  0.00           C  
ATOM   2730  OD1 ASN B 171      -4.695   9.798 -11.106  1.00  0.00           O  
ATOM   2731  ND2 ASN B 171      -6.579  10.326 -12.212  1.00  0.00           N  
ATOM   2732  H   ASN B 171      -7.558   8.410  -7.769  1.00  0.00           H  
ATOM   2733  HA  ASN B 171      -5.211   9.758  -8.588  1.00  0.00           H  
ATOM   2734 1HB  ASN B 171      -6.761   8.272  -9.987  1.00  0.00           H  
ATOM   2735 2HB  ASN B 171      -7.808   9.674 -10.165  1.00  0.00           H  
ATOM   2736 1HD2 ASN B 171      -6.070  10.661 -13.005  1.00  0.00           H  
ATOM   2737 2HD2 ASN B 171      -7.578  10.349 -12.213  1.00  0.00           H  
ATOM   2738  N   ASN B 172      -7.757  11.680  -8.083  1.00  0.00           N  
ATOM   2739  CA  ASN B 172      -8.150  13.082  -7.988  1.00  0.00           C  
ATOM   2740  C   ASN B 172      -7.447  13.783  -6.829  1.00  0.00           C  
ATOM   2741  O   ASN B 172      -7.392  15.013  -6.784  1.00  0.00           O  
ATOM   2742  CB  ASN B 172      -9.668  13.206  -7.841  1.00  0.00           C  
ATOM   2743  CG  ASN B 172     -10.187  12.558  -6.572  1.00  0.00           C  
ATOM   2744  OD1 ASN B 172      -9.521  11.706  -5.979  1.00  0.00           O  
ATOM   2745  ND2 ASN B 172     -11.379  12.958  -6.147  1.00  0.00           N  
ATOM   2746  H   ASN B 172      -8.410  10.965  -7.794  1.00  0.00           H  
ATOM   2747  HA  ASN B 172      -7.847  13.590  -8.905  1.00  0.00           H  
ATOM   2748 1HB  ASN B 172      -9.949  14.260  -7.837  1.00  0.00           H  
ATOM   2749 2HB  ASN B 172     -10.156  12.741  -8.698  1.00  0.00           H  
ATOM   2750 1HD2 ASN B 172     -11.771  12.565  -5.315  1.00  0.00           H  
ATOM   2751 2HD2 ASN B 172     -11.885  13.652  -6.658  1.00  0.00           H  
ATOM   2752  N   LEU B 173      -6.822  13.020  -5.897  1.00  0.00           N  
ATOM   2753  CA  LEU B 173      -6.184  13.589  -4.714  1.00  0.00           C  
ATOM   2754  C   LEU B 173      -4.668  13.450  -4.795  1.00  0.00           C  
ATOM   2755  O   LEU B 173      -3.935  14.367  -4.418  1.00  0.00           O  
ATOM   2756  CB  LEU B 173      -6.704  12.908  -3.446  1.00  0.00           C  
ATOM   2757  CG  LEU B 173      -8.197  13.069  -3.153  1.00  0.00           C  
ATOM   2758  CD1 LEU B 173      -8.602  12.194  -1.971  1.00  0.00           C  
ATOM   2759  CD2 LEU B 173      -8.534  14.531  -2.882  1.00  0.00           C  
ATOM   2760  H   LEU B 173      -6.801  12.020  -6.034  1.00  0.00           H  
ATOM   2761  HA  LEU B 173      -6.429  14.649  -4.665  1.00  0.00           H  
ATOM   2762 1HB  LEU B 173      -6.500  11.841  -3.516  1.00  0.00           H  
ATOM   2763 2HB  LEU B 173      -6.160  13.306  -2.590  1.00  0.00           H  
ATOM   2764  HG  LEU B 173      -8.775  12.726  -4.011  1.00  0.00           H  
ATOM   2765 1HD1 LEU B 173      -9.667  12.319  -1.774  1.00  0.00           H  
ATOM   2766 2HD1 LEU B 173      -8.397  11.149  -2.205  1.00  0.00           H  
ATOM   2767 3HD1 LEU B 173      -8.034  12.488  -1.089  1.00  0.00           H  
ATOM   2768 1HD2 LEU B 173      -9.601  14.627  -2.676  1.00  0.00           H  
ATOM   2769 2HD2 LEU B 173      -7.965  14.882  -2.021  1.00  0.00           H  
ATOM   2770 3HD2 LEU B 173      -8.278  15.131  -3.755  1.00  0.00           H  
ATOM   2771  N   ASP B 174      -4.264  12.280  -5.226  1.00  0.00           N  
ATOM   2772  CA  ASP B 174      -2.870  11.916  -4.990  1.00  0.00           C  
ATOM   2773  C   ASP B 174      -2.077  11.903  -6.294  1.00  0.00           C  
ATOM   2774  O   ASP B 174      -0.986  11.333  -6.358  1.00  0.00           O  
ATOM   2775  CB  ASP B 174      -2.781  10.549  -4.306  1.00  0.00           C  
ATOM   2776  CG  ASP B 174      -3.327  10.558  -2.889  1.00  0.00           C  
ATOM   2777  OD1 ASP B 174      -2.928  11.430  -2.087  1.00  0.00           O  
ATOM   2778  OD2 ASP B 174      -4.161   9.683  -2.571  1.00  0.00           O  
ATOM   2779  H   ASP B 174      -4.868  11.629  -5.708  1.00  0.00           H  
ATOM   2780  HA  ASP B 174      -2.424  12.664  -4.334  1.00  0.00           H  
ATOM   2781 1HB  ASP B 174      -3.337   9.814  -4.888  1.00  0.00           H  
ATOM   2782 2HB  ASP B 174      -1.741  10.224  -4.276  1.00  0.00           H  
ATOM   2783  N   SER B 175      -2.705  12.505  -7.330  1.00  0.00           N  
ATOM   2784  CA  SER B 175      -1.993  12.711  -8.587  1.00  0.00           C  
ATOM   2785  C   SER B 175      -1.801  14.196  -8.876  1.00  0.00           C  
ATOM   2786  O   SER B 175      -2.573  15.031  -8.400  1.00  0.00           O  
ATOM   2787  CB  SER B 175      -2.744  12.050  -9.743  1.00  0.00           C  
ATOM   2788  OG  SER B 175      -2.772  10.642  -9.586  1.00  0.00           O  
ATOM   2789  H   SER B 175      -3.662  12.816  -7.250  1.00  0.00           H  
ATOM   2790  HA  SER B 175      -1.006  12.253  -8.505  1.00  0.00           H  
ATOM   2791 1HB  SER B 175      -3.762  12.436  -9.783  1.00  0.00           H  
ATOM   2792 2HB  SER B 175      -2.260  12.306 -10.685  1.00  0.00           H  
ATOM   2793  HG  SER B 175      -2.299  10.457  -8.771  1.00  0.00           H  
ATOM   2794  N   LYS B 176      -0.688  14.501  -9.557  1.00  0.00           N  
ATOM   2795  CA  LYS B 176      -0.428  15.871  -9.992  1.00  0.00           C  
ATOM   2796  C   LYS B 176       0.168  15.898 -11.396  1.00  0.00           C  
ATOM   2797  O   LYS B 176       0.882  14.974 -11.791  1.00  0.00           O  
ATOM   2798  CB  LYS B 176       0.509  16.577  -9.010  1.00  0.00           C  
ATOM   2799  CG  LYS B 176       0.773  18.037  -9.348  1.00  0.00           C  
ATOM   2800  CD  LYS B 176       1.712  18.683  -8.338  1.00  0.00           C  
ATOM   2801  CE  LYS B 176       2.020  20.128  -8.704  1.00  0.00           C  
ATOM   2802  NZ  LYS B 176       2.940  20.767  -7.716  1.00  0.00           N  
ATOM   2803  H   LYS B 176      -0.016  13.779  -9.776  1.00  0.00           H  
ATOM   2804  HA  LYS B 176      -1.375  16.411 -10.019  1.00  0.00           H  
ATOM   2805 1HB  LYS B 176       0.085  16.533  -8.007  1.00  0.00           H  
ATOM   2806 2HB  LYS B 176       1.467  16.057  -8.983  1.00  0.00           H  
ATOM   2807 1HG  LYS B 176       1.220  18.106 -10.340  1.00  0.00           H  
ATOM   2808 2HG  LYS B 176      -0.169  18.585  -9.355  1.00  0.00           H  
ATOM   2809 1HD  LYS B 176       1.254  18.659  -7.348  1.00  0.00           H  
ATOM   2810 2HD  LYS B 176       2.646  18.123  -8.300  1.00  0.00           H  
ATOM   2811 1HE  LYS B 176       2.482  20.163  -9.690  1.00  0.00           H  
ATOM   2812 2HE  LYS B 176       1.093  20.699  -8.742  1.00  0.00           H  
ATOM   2813 1HZ  LYS B 176       3.120  21.722  -7.992  1.00  0.00           H  
ATOM   2814 2HZ  LYS B 176       2.512  20.756  -6.801  1.00  0.00           H  
ATOM   2815 3HZ  LYS B 176       3.811  20.256  -7.687  1.00  0.00           H  
ATOM   2816  N   VAL B 177      -0.268  16.986 -12.215  1.00  0.00           N  
ATOM   2817  CA  VAL B 177       0.350  17.169 -13.524  1.00  0.00           C  
ATOM   2818  C   VAL B 177       1.862  17.307 -13.368  1.00  0.00           C  
ATOM   2819  O   VAL B 177       2.338  18.086 -12.538  1.00  0.00           O  
ATOM   2820  CB  VAL B 177      -0.225  18.403 -14.255  1.00  0.00           C  
ATOM   2821  CG1 VAL B 177       0.504  18.636 -15.577  1.00  0.00           C  
ATOM   2822  CG2 VAL B 177      -1.725  18.231 -14.492  1.00  0.00           C  
ATOM   2823  H   VAL B 177      -0.988  17.629 -11.916  1.00  0.00           H  
ATOM   2824  HA  VAL B 177       0.142  16.287 -14.131  1.00  0.00           H  
ATOM   2825  HB  VAL B 177      -0.057  19.288 -13.641  1.00  0.00           H  
ATOM   2826 1HG1 VAL B 177       0.084  19.510 -16.075  1.00  0.00           H  
ATOM   2827 2HG1 VAL B 177       1.563  18.804 -15.384  1.00  0.00           H  
ATOM   2828 3HG1 VAL B 177       0.385  17.762 -16.217  1.00  0.00           H  
ATOM   2829 1HG2 VAL B 177      -2.115  19.109 -15.007  1.00  0.00           H  
ATOM   2830 2HG2 VAL B 177      -1.898  17.345 -15.103  1.00  0.00           H  
ATOM   2831 3HG2 VAL B 177      -2.234  18.116 -13.535  1.00  0.00           H  
ATOM   2832  N   GLY B 178       2.640  16.469 -14.048  1.00  0.00           N  
ATOM   2833  CA  GLY B 178       4.088  16.519 -13.917  1.00  0.00           C  
ATOM   2834  C   GLY B 178       4.637  15.468 -12.971  1.00  0.00           C  
ATOM   2835  O   GLY B 178       5.854  15.317 -12.842  1.00  0.00           O  
ATOM   2836  H   GLY B 178       2.225  15.786 -14.666  1.00  0.00           H  
ATOM   2837 1HA  GLY B 178       4.547  16.382 -14.896  1.00  0.00           H  
ATOM   2838 2HA  GLY B 178       4.387  17.503 -13.557  1.00  0.00           H  
ATOM   2839  N   GLY B 179       3.707  14.744 -12.289  1.00  0.00           N  
ATOM   2840  CA  GLY B 179       4.036  13.592 -11.464  1.00  0.00           C  
ATOM   2841  C   GLY B 179       4.085  13.913  -9.982  1.00  0.00           C  
ATOM   2842  O   GLY B 179       4.887  14.743  -9.548  1.00  0.00           O  
ATOM   2843  H   GLY B 179       2.742  15.033 -12.369  1.00  0.00           H  
ATOM   2844 1HA  GLY B 179       3.299  12.806 -11.626  1.00  0.00           H  
ATOM   2845 2HA  GLY B 179       5.003  13.193 -11.766  1.00  0.00           H  
ATOM   2846  N   ASN B 180       3.192  13.368  -9.168  1.00  0.00           N  
ATOM   2847  CA  ASN B 180       3.316  13.368  -7.714  1.00  0.00           C  
ATOM   2848  C   ASN B 180       4.250  12.261  -7.232  1.00  0.00           C  
ATOM   2849  O   ASN B 180       3.894  11.082  -7.271  1.00  0.00           O  
ATOM   2850  CB  ASN B 180       1.941  13.226  -7.058  1.00  0.00           C  
ATOM   2851  CG  ASN B 180       1.991  13.407  -5.554  1.00  0.00           C  
ATOM   2852  OD1 ASN B 180       3.067  13.554  -4.969  1.00  0.00           O  
ATOM   2853  ND2 ASN B 180       0.826  13.398  -4.916  1.00  0.00           N  
ATOM   2854  H   ASN B 180       2.386  12.932  -9.593  1.00  0.00           H  
ATOM   2855  HA  ASN B 180       3.753  14.318  -7.404  1.00  0.00           H  
ATOM   2856 1HB  ASN B 180       1.259  13.966  -7.479  1.00  0.00           H  
ATOM   2857 2HB  ASN B 180       1.532  12.240  -7.280  1.00  0.00           H  
ATOM   2858 1HD2 ASN B 180       0.799  13.513  -3.923  1.00  0.00           H  
ATOM   2859 2HD2 ASN B 180      -0.023  13.276  -5.428  1.00  0.00           H  
ATOM   2860  N   TYR B 181       5.469  12.580  -6.611  1.00  0.00           N  
ATOM   2861  CA  TYR B 181       6.522  11.630  -6.269  1.00  0.00           C  
ATOM   2862  C   TYR B 181       6.646  11.473  -4.759  1.00  0.00           C  
ATOM   2863  O   TYR B 181       7.693  11.060  -4.255  1.00  0.00           O  
ATOM   2864  CB  TYR B 181       7.862  12.078  -6.859  1.00  0.00           C  
ATOM   2865  CG  TYR B 181       7.862  12.171  -8.366  1.00  0.00           C  
ATOM   2866  CD1 TYR B 181       8.025  11.034  -9.154  1.00  0.00           C  
ATOM   2867  CD2 TYR B 181       7.699  13.396  -9.005  1.00  0.00           C  
ATOM   2868  CE1 TYR B 181       8.027  11.115 -10.542  1.00  0.00           C  
ATOM   2869  CE2 TYR B 181       7.699  13.488 -10.393  1.00  0.00           C  
ATOM   2870  CZ  TYR B 181       7.863  12.344 -11.152  1.00  0.00           C  
ATOM   2871  OH  TYR B 181       7.865  12.430 -12.526  1.00  0.00           O  
ATOM   2872  H   TYR B 181       5.599  13.558  -6.395  1.00  0.00           H  
ATOM   2873  HA  TYR B 181       6.263  10.659  -6.692  1.00  0.00           H  
ATOM   2874 1HB  TYR B 181       8.128  13.057  -6.457  1.00  0.00           H  
ATOM   2875 2HB  TYR B 181       8.643  11.379  -6.561  1.00  0.00           H  
ATOM   2876  HD1 TYR B 181       8.154  10.059  -8.684  1.00  0.00           H  
ATOM   2877  HD2 TYR B 181       7.569  14.305  -8.417  1.00  0.00           H  
ATOM   2878  HE1 TYR B 181       8.156  10.213 -11.140  1.00  0.00           H  
ATOM   2879  HE2 TYR B 181       7.571  14.458 -10.875  1.00  0.00           H  
ATOM   2880  HH  TYR B 181       7.742  13.345 -12.788  1.00  0.00           H  
ATOM   2881  N   ASN B 182       5.606  11.883  -4.055  1.00  0.00           N  
ATOM   2882  CA  ASN B 182       5.541  11.899  -2.597  1.00  0.00           C  
ATOM   2883  C   ASN B 182       5.401  10.490  -2.027  1.00  0.00           C  
ATOM   2884  O   ASN B 182       5.753  10.246  -0.872  1.00  0.00           O  
ATOM   2885  CB  ASN B 182       4.386  12.782  -2.121  1.00  0.00           C  
ATOM   2886  CG  ASN B 182       4.689  14.261  -2.255  1.00  0.00           C  
ATOM   2887  OD1 ASN B 182       5.847  14.660  -2.406  1.00  0.00           O  
ATOM   2888  ND2 ASN B 182       3.650  15.086  -2.201  1.00  0.00           N  
ATOM   2889  H   ASN B 182       4.809  12.204  -4.587  1.00  0.00           H  
ATOM   2890  HA  ASN B 182       6.476  12.311  -2.213  1.00  0.00           H  
ATOM   2891 1HB  ASN B 182       3.490  12.553  -2.700  1.00  0.00           H  
ATOM   2892 2HB  ASN B 182       4.166  12.562  -1.076  1.00  0.00           H  
ATOM   2893 1HD2 ASN B 182       3.790  16.073  -2.284  1.00  0.00           H  
ATOM   2894 2HD2 ASN B 182       2.728  14.721  -2.078  1.00  0.00           H  
ATOM   2895  N   TYR B 183       4.880   9.532  -2.759  1.00  0.00           N  
ATOM   2896  CA  TYR B 183       4.600   8.194  -2.250  1.00  0.00           C  
ATOM   2897  C   TYR B 183       5.669   7.205  -2.698  1.00  0.00           C  
ATOM   2898  O   TYR B 183       5.871   7.001  -3.898  1.00  0.00           O  
ATOM   2899  CB  TYR B 183       3.220   7.719  -2.718  1.00  0.00           C  
ATOM   2900  CG  TYR B 183       2.089   8.617  -2.280  1.00  0.00           C  
ATOM   2901  CD1 TYR B 183       1.510   8.478  -1.021  1.00  0.00           C  
ATOM   2902  CD2 TYR B 183       1.596   9.606  -3.126  1.00  0.00           C  
ATOM   2903  CE1 TYR B 183       0.466   9.303  -0.614  1.00  0.00           C  
ATOM   2904  CE2 TYR B 183       0.552  10.435  -2.730  1.00  0.00           C  
ATOM   2905  CZ  TYR B 183      -0.006  10.277  -1.474  1.00  0.00           C  
ATOM   2906  OH  TYR B 183      -1.039  11.095  -1.077  1.00  0.00           O  
ATOM   2907  H   TYR B 183       4.667   9.746  -3.723  1.00  0.00           H  
ATOM   2908  HA  TYR B 183       4.605   8.230  -1.160  1.00  0.00           H  
ATOM   2909 1HB  TYR B 183       3.206   7.658  -3.807  1.00  0.00           H  
ATOM   2910 2HB  TYR B 183       3.030   6.718  -2.332  1.00  0.00           H  
ATOM   2911  HD1 TYR B 183       1.874   7.713  -0.335  1.00  0.00           H  
ATOM   2912  HD2 TYR B 183       2.028   9.740  -4.118  1.00  0.00           H  
ATOM   2913  HE1 TYR B 183       0.027   9.178   0.375  1.00  0.00           H  
ATOM   2914  HE2 TYR B 183       0.178  11.203  -3.408  1.00  0.00           H  
ATOM   2915  HH  TYR B 183      -1.247  11.712  -1.783  1.00  0.00           H  
ATOM   2916  N   LEU B 184       6.366   6.670  -1.697  1.00  0.00           N  
ATOM   2917  CA  LEU B 184       7.499   5.785  -1.942  1.00  0.00           C  
ATOM   2918  C   LEU B 184       7.143   4.341  -1.608  1.00  0.00           C  
ATOM   2919  O   LEU B 184       6.250   4.089  -0.795  1.00  0.00           O  
ATOM   2920  CB  LEU B 184       8.712   6.227  -1.120  1.00  0.00           C  
ATOM   2921  CG  LEU B 184       9.173   7.673  -1.314  1.00  0.00           C  
ATOM   2922  CD1 LEU B 184      10.265   8.021  -0.308  1.00  0.00           C  
ATOM   2923  CD2 LEU B 184       9.665   7.890  -2.741  1.00  0.00           C  
ATOM   2924  H   LEU B 184       6.104   6.882  -0.745  1.00  0.00           H  
ATOM   2925  HA  LEU B 184       7.757   5.838  -2.999  1.00  0.00           H  
ATOM   2926 1HB  LEU B 184       8.481   6.098  -0.064  1.00  0.00           H  
ATOM   2927 2HB  LEU B 184       9.554   5.581  -1.368  1.00  0.00           H  
ATOM   2928  HG  LEU B 184       8.340   8.350  -1.120  1.00  0.00           H  
ATOM   2929 1HD1 LEU B 184      10.583   9.053  -0.458  1.00  0.00           H  
ATOM   2930 2HD1 LEU B 184       9.877   7.905   0.704  1.00  0.00           H  
ATOM   2931 3HD1 LEU B 184      11.116   7.355  -0.450  1.00  0.00           H  
ATOM   2932 1HD2 LEU B 184       9.988   8.924  -2.861  1.00  0.00           H  
ATOM   2933 2HD2 LEU B 184      10.503   7.222  -2.943  1.00  0.00           H  
ATOM   2934 3HD2 LEU B 184       8.856   7.679  -3.441  1.00  0.00           H  
ATOM   2935  N   TYR B 185       7.795   3.451  -2.303  1.00  0.00           N  
ATOM   2936  CA  TYR B 185       7.747   2.033  -1.964  1.00  0.00           C  
ATOM   2937  C   TYR B 185       9.143   1.421  -1.980  1.00  0.00           C  
ATOM   2938  O   TYR B 185      10.075   2.002  -2.540  1.00  0.00           O  
ATOM   2939  CB  TYR B 185       6.835   1.278  -2.935  1.00  0.00           C  
ATOM   2940  CG  TYR B 185       7.323   1.294  -4.363  1.00  0.00           C  
ATOM   2941  CD1 TYR B 185       7.054   2.375  -5.200  1.00  0.00           C  
ATOM   2942  CD2 TYR B 185       8.053   0.228  -4.879  1.00  0.00           C  
ATOM   2943  CE1 TYR B 185       7.501   2.393  -6.517  1.00  0.00           C  
ATOM   2944  CE2 TYR B 185       8.504   0.236  -6.195  1.00  0.00           C  
ATOM   2945  CZ  TYR B 185       8.224   1.321  -7.004  1.00  0.00           C  
ATOM   2946  OH  TYR B 185       8.668   1.333  -8.308  1.00  0.00           O  
ATOM   2947  H   TYR B 185       8.347   3.749  -3.095  1.00  0.00           H  
ATOM   2948  HA  TYR B 185       7.342   1.932  -0.957  1.00  0.00           H  
ATOM   2949 1HB  TYR B 185       6.745   0.238  -2.617  1.00  0.00           H  
ATOM   2950 2HB  TYR B 185       5.837   1.715  -2.911  1.00  0.00           H  
ATOM   2951  HD1 TYR B 185       6.484   3.226  -4.826  1.00  0.00           H  
ATOM   2952  HD2 TYR B 185       8.279  -0.633  -4.250  1.00  0.00           H  
ATOM   2953  HE1 TYR B 185       7.280   3.248  -7.156  1.00  0.00           H  
ATOM   2954  HE2 TYR B 185       9.073  -0.610  -6.581  1.00  0.00           H  
ATOM   2955  HH  TYR B 185       9.149   0.522  -8.489  1.00  0.00           H  
ATOM   2956  N   ARG B 186       9.236   0.340  -1.224  1.00  0.00           N  
ATOM   2957  CA  ARG B 186      10.519  -0.354  -1.196  1.00  0.00           C  
ATOM   2958  C   ARG B 186      10.651  -1.311  -2.376  1.00  0.00           C  
ATOM   2959  O   ARG B 186       9.841  -2.227  -2.532  1.00  0.00           O  
ATOM   2960  CB  ARG B 186      10.689  -1.117   0.120  1.00  0.00           C  
ATOM   2961  CG  ARG B 186      12.039  -1.801   0.265  1.00  0.00           C  
ATOM   2962  CD  ARG B 186      12.189  -2.470   1.624  1.00  0.00           C  
ATOM   2963  NE  ARG B 186      12.161  -1.495   2.711  1.00  0.00           N  
ATOM   2964  CZ  ARG B 186      13.183  -0.719   3.060  1.00  0.00           C  
ATOM   2965  NH1 ARG B 186      14.340  -0.789   2.411  1.00  0.00           N  
ATOM   2966  NH2 ARG B 186      13.048   0.134   4.064  1.00  0.00           N  
ATOM   2967  H   ARG B 186       8.470  -0.020  -0.674  1.00  0.00           H  
ATOM   2968  HA  ARG B 186      11.315   0.387  -1.274  1.00  0.00           H  
ATOM   2969 1HB  ARG B 186      10.565  -0.431   0.957  1.00  0.00           H  
ATOM   2970 2HB  ARG B 186       9.913  -1.878   0.203  1.00  0.00           H  
ATOM   2971 1HG  ARG B 186      12.145  -2.564  -0.506  1.00  0.00           H  
ATOM   2972 2HG  ARG B 186      12.835  -1.063   0.157  1.00  0.00           H  
ATOM   2973 1HD  ARG B 186      11.372  -3.175   1.774  1.00  0.00           H  
ATOM   2974 2HD  ARG B 186      13.139  -3.002   1.665  1.00  0.00           H  
ATOM   2975  HE  ARG B 186      11.302  -1.402   3.237  1.00  0.00           H  
ATOM   2976 1HH1 ARG B 186      14.450  -1.437   1.644  1.00  0.00           H  
ATOM   2977 2HH1 ARG B 186      15.109  -0.195   2.685  1.00  0.00           H  
ATOM   2978 1HH2 ARG B 186      12.170   0.194   4.562  1.00  0.00           H  
ATOM   2979 2HH2 ARG B 186      13.821   0.725   4.332  1.00  0.00           H  
ATOM   2980  N   LEU B 187      11.693  -1.093  -3.173  1.00  0.00           N  
ATOM   2981  CA  LEU B 187      11.920  -1.889  -4.374  1.00  0.00           C  
ATOM   2982  C   LEU B 187      12.903  -3.022  -4.097  1.00  0.00           C  
ATOM   2983  O   LEU B 187      12.732  -4.134  -4.601  1.00  0.00           O  
ATOM   2984  CB  LEU B 187      12.446  -1.007  -5.510  1.00  0.00           C  
ATOM   2985  CG  LEU B 187      12.654  -1.694  -6.860  1.00  0.00           C  
ATOM   2986  CD1 LEU B 187      11.336  -2.268  -7.371  1.00  0.00           C  
ATOM   2987  CD2 LEU B 187      13.245  -0.717  -7.871  1.00  0.00           C  
ATOM   2988  H   LEU B 187      12.344  -0.357  -2.940  1.00  0.00           H  
ATOM   2989  HA  LEU B 187      10.971  -2.326  -4.683  1.00  0.00           H  
ATOM   2990 1HB  LEU B 187      11.746  -0.188  -5.666  1.00  0.00           H  
ATOM   2991 2HB  LEU B 187      13.405  -0.586  -5.208  1.00  0.00           H  
ATOM   2992  HG  LEU B 187      13.338  -2.535  -6.739  1.00  0.00           H  
ATOM   2993 1HD1 LEU B 187      11.499  -2.754  -8.333  1.00  0.00           H  
ATOM   2994 2HD1 LEU B 187      10.956  -2.998  -6.656  1.00  0.00           H  
ATOM   2995 3HD1 LEU B 187      10.611  -1.464  -7.490  1.00  0.00           H  
ATOM   2996 1HD2 LEU B 187      13.387  -1.223  -8.826  1.00  0.00           H  
ATOM   2997 2HD2 LEU B 187      12.565   0.125  -8.004  1.00  0.00           H  
ATOM   2998 3HD2 LEU B 187      14.206  -0.353  -7.507  1.00  0.00           H  
ATOM   2999  N   PHE B 188      13.913  -2.758  -3.255  1.00  0.00           N  
ATOM   3000  CA  PHE B 188      14.915  -3.771  -2.944  1.00  0.00           C  
ATOM   3001  C   PHE B 188      14.972  -4.033  -1.444  1.00  0.00           C  
ATOM   3002  O   PHE B 188      14.942  -3.096  -0.643  1.00  0.00           O  
ATOM   3003  CB  PHE B 188      16.293  -3.339  -3.454  1.00  0.00           C  
ATOM   3004  CG  PHE B 188      16.340  -3.088  -4.937  1.00  0.00           C  
ATOM   3005  CD1 PHE B 188      16.230  -4.140  -5.839  1.00  0.00           C  
ATOM   3006  CD2 PHE B 188      16.495  -1.799  -5.430  1.00  0.00           C  
ATOM   3007  CE1 PHE B 188      16.273  -3.910  -7.212  1.00  0.00           C  
ATOM   3008  CE2 PHE B 188      16.539  -1.561  -6.801  1.00  0.00           C  
ATOM   3009  CZ  PHE B 188      16.429  -2.618  -7.690  1.00  0.00           C  
ATOM   3010  H   PHE B 188      13.986  -1.846  -2.827  1.00  0.00           H  
ATOM   3011  HA  PHE B 188      14.635  -4.700  -3.443  1.00  0.00           H  
ATOM   3012 1HB  PHE B 188      16.599  -2.426  -2.945  1.00  0.00           H  
ATOM   3013 2HB  PHE B 188      17.026  -4.108  -3.216  1.00  0.00           H  
ATOM   3014  HD1 PHE B 188      16.108  -5.155  -5.461  1.00  0.00           H  
ATOM   3015  HD2 PHE B 188      16.582  -0.968  -4.730  1.00  0.00           H  
ATOM   3016  HE1 PHE B 188      16.184  -4.745  -7.907  1.00  0.00           H  
ATOM   3017  HE2 PHE B 188      16.661  -0.545  -7.176  1.00  0.00           H  
ATOM   3018  HZ  PHE B 188      16.467  -2.434  -8.763  1.00  0.00           H  
ATOM   3019  N   ARG B 189      15.098  -5.317  -1.126  1.00  0.00           N  
ATOM   3020  CA  ARG B 189      15.232  -5.761   0.258  1.00  0.00           C  
ATOM   3021  C   ARG B 189      15.919  -7.120   0.334  1.00  0.00           C  
ATOM   3022  O   ARG B 189      15.748  -7.958  -0.554  1.00  0.00           O  
ATOM   3023  CB  ARG B 189      13.861  -5.828   0.936  1.00  0.00           C  
ATOM   3024  CG  ARG B 189      13.926  -6.105   2.430  1.00  0.00           C  
ATOM   3025  CD  ARG B 189      12.547  -6.055   3.072  1.00  0.00           C  
ATOM   3026  NE  ARG B 189      12.617  -6.260   4.516  1.00  0.00           N  
ATOM   3027  CZ  ARG B 189      11.939  -7.188   5.185  1.00  0.00           C  
ATOM   3028  NH1 ARG B 189      11.122  -8.020   4.549  1.00  0.00           N  
ATOM   3029  NH2 ARG B 189      12.078  -7.287   6.499  1.00  0.00           N  
ATOM   3030  H   ARG B 189      15.101  -6.005  -1.866  1.00  0.00           H  
ATOM   3031  HA  ARG B 189      15.850  -5.041   0.794  1.00  0.00           H  
ATOM   3032 1HB  ARG B 189      13.336  -4.885   0.788  1.00  0.00           H  
ATOM   3033 2HB  ARG B 189      13.263  -6.612   0.471  1.00  0.00           H  
ATOM   3034 1HG  ARG B 189      14.347  -7.097   2.598  1.00  0.00           H  
ATOM   3035 2HG  ARG B 189      14.556  -5.357   2.912  1.00  0.00           H  
ATOM   3036 1HD  ARG B 189      12.094  -5.082   2.885  1.00  0.00           H  
ATOM   3037 2HD  ARG B 189      11.918  -6.836   2.645  1.00  0.00           H  
ATOM   3038  HE  ARG B 189      13.226  -5.652   5.048  1.00  0.00           H  
ATOM   3039 1HH1 ARG B 189      11.011  -7.951   3.547  1.00  0.00           H  
ATOM   3040 2HH1 ARG B 189      10.612  -8.721   5.067  1.00  0.00           H  
ATOM   3041 1HH2 ARG B 189      12.698  -6.658   6.990  1.00  0.00           H  
ATOM   3042 2HH2 ARG B 189      11.565  -7.990   7.009  1.00  0.00           H  
ATOM   3043  N   LYS B 190      16.706  -7.275   1.349  1.00  0.00           N  
ATOM   3044  CA  LYS B 190      17.496  -8.493   1.496  1.00  0.00           C  
ATOM   3045  C   LYS B 190      16.599  -9.706   1.729  1.00  0.00           C  
ATOM   3046  O   LYS B 190      16.910 -10.810   1.278  1.00  0.00           O  
ATOM   3047  CB  LYS B 190      18.494  -8.351   2.647  1.00  0.00           C  
ATOM   3048  CG  LYS B 190      19.650  -7.407   2.350  1.00  0.00           C  
ATOM   3049  CD  LYS B 190      20.637  -7.350   3.509  1.00  0.00           C  
ATOM   3050  CE  LYS B 190      21.782  -6.389   3.223  1.00  0.00           C  
ATOM   3051  NZ  LYS B 190      22.720  -6.283   4.381  1.00  0.00           N  
ATOM   3052  H   LYS B 190      16.781  -6.552   2.051  1.00  0.00           H  
ATOM   3053  HA  LYS B 190      18.052  -8.659   0.572  1.00  0.00           H  
ATOM   3054 1HB  LYS B 190      17.977  -7.984   3.534  1.00  0.00           H  
ATOM   3055 2HB  LYS B 190      18.910  -9.329   2.891  1.00  0.00           H  
ATOM   3056 1HG  LYS B 190      20.175  -7.745   1.456  1.00  0.00           H  
ATOM   3057 2HG  LYS B 190      19.263  -6.405   2.166  1.00  0.00           H  
ATOM   3058 1HD  LYS B 190      20.120  -7.024   4.412  1.00  0.00           H  
ATOM   3059 2HD  LYS B 190      21.048  -8.344   3.686  1.00  0.00           H  
ATOM   3060 1HE  LYS B 190      22.336  -6.733   2.351  1.00  0.00           H  
ATOM   3061 2HE  LYS B 190      21.381  -5.400   3.004  1.00  0.00           H  
ATOM   3062 1HZ  LYS B 190      23.464  -5.638   4.154  1.00  0.00           H  
ATOM   3063 2HZ  LYS B 190      22.219  -5.947   5.192  1.00  0.00           H  
ATOM   3064 3HZ  LYS B 190      23.112  -7.192   4.581  1.00  0.00           H  
ATOM   3065  N   SER B 191      15.557  -9.518   2.442  1.00  0.00           N  
ATOM   3066  CA  SER B 191      14.638 -10.613   2.732  1.00  0.00           C  
ATOM   3067  C   SER B 191      13.193 -10.127   2.768  1.00  0.00           C  
ATOM   3068  O   SER B 191      12.939  -8.925   2.870  1.00  0.00           O  
ATOM   3069  CB  SER B 191      14.995 -11.274   4.063  1.00  0.00           C  
ATOM   3070  OG  SER B 191      14.847 -10.359   5.135  1.00  0.00           O  
ATOM   3071  H   SER B 191      15.361  -8.600   2.814  1.00  0.00           H  
ATOM   3072  HA  SER B 191      14.725 -11.357   1.939  1.00  0.00           H  
ATOM   3073 1HB  SER B 191      14.351 -12.138   4.225  1.00  0.00           H  
ATOM   3074 2HB  SER B 191      16.022 -11.635   4.026  1.00  0.00           H  
ATOM   3075  HG  SER B 191      14.552  -9.535   4.741  1.00  0.00           H  
ATOM   3076  N   ASN B 192      12.225 -11.135   2.543  1.00  0.00           N  
ATOM   3077  CA  ASN B 192      10.805 -10.812   2.627  1.00  0.00           C  
ATOM   3078  C   ASN B 192      10.411 -10.380   4.037  1.00  0.00           C  
ATOM   3079  O   ASN B 192      11.016 -10.819   5.017  1.00  0.00           O  
ATOM   3080  CB  ASN B 192       9.956 -12.004   2.180  1.00  0.00           C  
ATOM   3081  CG  ASN B 192      10.154 -12.347   0.717  1.00  0.00           C  
ATOM   3082  OD1 ASN B 192      10.724 -11.561  -0.045  1.00  0.00           O  
ATOM   3083  ND2 ASN B 192       9.687 -13.522   0.314  1.00  0.00           N  
ATOM   3084  H   ASN B 192      12.502 -12.081   2.324  1.00  0.00           H  
ATOM   3085  HA  ASN B 192      10.601  -9.971   1.963  1.00  0.00           H  
ATOM   3086 1HB  ASN B 192      10.209 -12.877   2.783  1.00  0.00           H  
ATOM   3087 2HB  ASN B 192       8.902 -11.784   2.349  1.00  0.00           H  
ATOM   3088 1HD2 ASN B 192       9.790 -13.800  -0.641  1.00  0.00           H  
ATOM   3089 2HD2 ASN B 192       9.232 -14.129   0.965  1.00  0.00           H  
ATOM   3090  N   LEU B 193       9.360  -9.543   4.156  1.00  0.00           N  
ATOM   3091  CA  LEU B 193       8.829  -9.091   5.437  1.00  0.00           C  
ATOM   3092  C   LEU B 193       8.135 -10.234   6.171  1.00  0.00           C  
ATOM   3093  O   LEU B 193       7.498 -11.084   5.544  1.00  0.00           O  
ATOM   3094  CB  LEU B 193       7.850  -7.932   5.233  1.00  0.00           C  
ATOM   3095  CG  LEU B 193       8.453  -6.614   4.744  1.00  0.00           C  
ATOM   3096  CD1 LEU B 193       7.349  -5.607   4.437  1.00  0.00           C  
ATOM   3097  CD2 LEU B 193       9.422  -6.052   5.779  1.00  0.00           C  
ATOM   3098  H   LEU B 193       8.927  -9.220   3.303  1.00  0.00           H  
ATOM   3099  HA  LEU B 193       9.658  -8.742   6.051  1.00  0.00           H  
ATOM   3100 1HB  LEU B 193       7.099  -8.236   4.506  1.00  0.00           H  
ATOM   3101 2HB  LEU B 193       7.349  -7.730   6.179  1.00  0.00           H  
ATOM   3102  HG  LEU B 193       8.992  -6.784   3.811  1.00  0.00           H  
ATOM   3103 1HD1 LEU B 193       7.794  -4.674   4.090  1.00  0.00           H  
ATOM   3104 2HD1 LEU B 193       6.696  -6.008   3.661  1.00  0.00           H  
ATOM   3105 3HD1 LEU B 193       6.768  -5.418   5.339  1.00  0.00           H  
ATOM   3106 1HD2 LEU B 193       9.842  -5.114   5.413  1.00  0.00           H  
ATOM   3107 2HD2 LEU B 193       8.891  -5.872   6.714  1.00  0.00           H  
ATOM   3108 3HD2 LEU B 193      10.226  -6.767   5.950  1.00  0.00           H  
ATOM   3109  N   LYS B 194       8.355 -10.255   7.440  1.00  0.00           N  
ATOM   3110  CA  LYS B 194       7.373 -10.979   8.242  1.00  0.00           C  
ATOM   3111  C   LYS B 194       6.039 -10.240   8.276  1.00  0.00           C  
ATOM   3112  O   LYS B 194       5.980  -9.041   7.996  1.00  0.00           O  
ATOM   3113  CB  LYS B 194       7.892 -11.188   9.666  1.00  0.00           C  
ATOM   3114  CG  LYS B 194       9.157 -12.031   9.746  1.00  0.00           C  
ATOM   3115  CD  LYS B 194       9.648 -12.167  11.181  1.00  0.00           C  
ATOM   3116  CE  LYS B 194      10.955 -12.944  11.255  1.00  0.00           C  
ATOM   3117  NZ  LYS B 194      11.486 -13.004  12.649  1.00  0.00           N  
ATOM   3118  H   LYS B 194       9.139  -9.816   7.901  1.00  0.00           H  
ATOM   3119  HA  LYS B 194       7.206 -11.955   7.786  1.00  0.00           H  
ATOM   3120 1HB  LYS B 194       8.101 -10.220  10.123  1.00  0.00           H  
ATOM   3121 2HB  LYS B 194       7.123 -11.674  10.266  1.00  0.00           H  
ATOM   3122 1HG  LYS B 194       8.958 -13.026   9.346  1.00  0.00           H  
ATOM   3123 2HG  LYS B 194       9.941 -11.568   9.147  1.00  0.00           H  
ATOM   3124 1HD  LYS B 194       9.802 -11.175  11.609  1.00  0.00           H  
ATOM   3125 2HD  LYS B 194       8.896 -12.687  11.775  1.00  0.00           H  
ATOM   3126 1HE  LYS B 194      10.795 -13.959  10.894  1.00  0.00           H  
ATOM   3127 2HE  LYS B 194      11.698 -12.468  10.616  1.00  0.00           H  
ATOM   3128 1HZ  LYS B 194      12.351 -13.525  12.658  1.00  0.00           H  
ATOM   3129 2HZ  LYS B 194      11.654 -12.066  12.986  1.00  0.00           H  
ATOM   3130 3HZ  LYS B 194      10.812 -13.461  13.247  1.00  0.00           H  
ATOM   3131  N   PRO B 195       4.962 -11.029   8.668  1.00  0.00           N  
ATOM   3132  CA  PRO B 195       3.659 -10.361   8.709  1.00  0.00           C  
ATOM   3133  C   PRO B 195       3.649  -9.144   9.631  1.00  0.00           C  
ATOM   3134  O   PRO B 195       4.132  -9.218  10.764  1.00  0.00           O  
ATOM   3135  CB  PRO B 195       2.721 -11.451   9.234  1.00  0.00           C  
ATOM   3136  CG  PRO B 195       3.348 -12.736   8.799  1.00  0.00           C  
ATOM   3137  CD  PRO B 195       4.839 -12.601   8.909  1.00  0.00           C  
ATOM   3138  HA  PRO B 195       3.376 -10.058   7.690  1.00  0.00           H  
ATOM   3139 1HB  PRO B 195       2.631 -11.375  10.328  1.00  0.00           H  
ATOM   3140 2HB  PRO B 195       1.712 -11.312   8.818  1.00  0.00           H  
ATOM   3141 1HG  PRO B 195       2.988 -13.565   9.425  1.00  0.00           H  
ATOM   3142 2HG  PRO B 195       3.057 -12.970   7.764  1.00  0.00           H  
ATOM   3143 1HD  PRO B 195       5.164 -12.919   9.911  1.00  0.00           H  
ATOM   3144 2HD  PRO B 195       5.321 -13.212   8.132  1.00  0.00           H  
ATOM   3145  N   PHE B 196       3.107  -7.928   9.080  1.00  0.00           N  
ATOM   3146  CA  PHE B 196       2.880  -6.645   9.735  1.00  0.00           C  
ATOM   3147  C   PHE B 196       4.202  -5.986  10.108  1.00  0.00           C  
ATOM   3148  O   PHE B 196       4.233  -5.066  10.929  1.00  0.00           O  
ATOM   3149  CB  PHE B 196       2.011  -6.824  10.984  1.00  0.00           C  
ATOM   3150  CG  PHE B 196       0.628  -7.342  10.692  1.00  0.00           C  
ATOM   3151  CD1 PHE B 196      -0.254  -6.606   9.911  1.00  0.00           C  
ATOM   3152  CD2 PHE B 196       0.211  -8.565  11.200  1.00  0.00           C  
ATOM   3153  CE1 PHE B 196      -1.535  -7.083   9.640  1.00  0.00           C  
ATOM   3154  CE2 PHE B 196      -1.067  -9.048  10.933  1.00  0.00           C  
ATOM   3155  CZ  PHE B 196      -1.939  -8.305  10.154  1.00  0.00           C  
ATOM   3156  H   PHE B 196       2.868  -8.031   8.104  1.00  0.00           H  
ATOM   3157  HA  PHE B 196       2.357  -5.989   9.038  1.00  0.00           H  
ATOM   3158 1HB  PHE B 196       2.497  -7.518  11.668  1.00  0.00           H  
ATOM   3159 2HB  PHE B 196       1.915  -5.870  11.500  1.00  0.00           H  
ATOM   3160  HD1 PHE B 196       0.066  -5.645   9.508  1.00  0.00           H  
ATOM   3161  HD2 PHE B 196       0.897  -9.150  11.814  1.00  0.00           H  
ATOM   3162  HE1 PHE B 196      -2.216  -6.495   9.025  1.00  0.00           H  
ATOM   3163  HE2 PHE B 196      -1.383 -10.010  11.337  1.00  0.00           H  
ATOM   3164  HZ  PHE B 196      -2.940  -8.680   9.947  1.00  0.00           H  
ATOM   3165  N   GLU B 197       5.342  -6.672   9.610  1.00  0.00           N  
ATOM   3166  CA  GLU B 197       6.650  -6.042   9.763  1.00  0.00           C  
ATOM   3167  C   GLU B 197       6.734  -4.745   8.963  1.00  0.00           C  
ATOM   3168  O   GLU B 197       6.202  -4.658   7.854  1.00  0.00           O  
ATOM   3169  CB  GLU B 197       7.762  -7.000   9.330  1.00  0.00           C  
ATOM   3170  CG  GLU B 197       9.165  -6.454   9.553  1.00  0.00           C  
ATOM   3171  CD  GLU B 197      10.258  -7.394   9.068  1.00  0.00           C  
ATOM   3172  OE1 GLU B 197      11.455  -7.094   9.282  1.00  0.00           O  
ATOM   3173  OE2 GLU B 197       9.916  -8.437   8.469  1.00  0.00           O  
ATOM   3174  H   GLU B 197       5.280  -7.573   9.158  1.00  0.00           H  
ATOM   3175  HA  GLU B 197       6.794  -5.795  10.815  1.00  0.00           H  
ATOM   3176 1HB  GLU B 197       7.670  -7.937   9.880  1.00  0.00           H  
ATOM   3177 2HB  GLU B 197       7.651  -7.231   8.270  1.00  0.00           H  
ATOM   3178 1HG  GLU B 197       9.262  -5.505   9.027  1.00  0.00           H  
ATOM   3179 2HG  GLU B 197       9.305  -6.264  10.616  1.00  0.00           H  
ATOM   3180  N   ARG B 198       7.327  -3.709   9.655  1.00  0.00           N  
ATOM   3181  CA  ARG B 198       7.542  -2.427   8.991  1.00  0.00           C  
ATOM   3182  C   ARG B 198       9.029  -2.096   8.907  1.00  0.00           C  
ATOM   3183  O   ARG B 198       9.746  -2.178   9.906  1.00  0.00           O  
ATOM   3184  CB  ARG B 198       6.798  -1.309   9.725  1.00  0.00           C  
ATOM   3185  CG  ARG B 198       6.797   0.019   8.986  1.00  0.00           C  
ATOM   3186  CD  ARG B 198       5.914   1.049   9.677  1.00  0.00           C  
ATOM   3187  NE  ARG B 198       6.124   1.056  11.122  1.00  0.00           N  
ATOM   3188  CZ  ARG B 198       5.628   1.966  11.956  1.00  0.00           C  
ATOM   3189  NH1 ARG B 198       4.880   2.965  11.502  1.00  0.00           N  
ATOM   3190  NH2 ARG B 198       5.881   1.877  13.253  1.00  0.00           N  
ATOM   3191  H   ARG B 198       7.617  -3.820  10.616  1.00  0.00           H  
ATOM   3192  HA  ARG B 198       7.153  -2.494   7.975  1.00  0.00           H  
ATOM   3193 1HB  ARG B 198       5.763  -1.607   9.888  1.00  0.00           H  
ATOM   3194 2HB  ARG B 198       7.251  -1.152  10.704  1.00  0.00           H  
ATOM   3195 1HG  ARG B 198       7.813   0.413   8.943  1.00  0.00           H  
ATOM   3196 2HG  ARG B 198       6.422  -0.129   7.973  1.00  0.00           H  
ATOM   3197 1HD  ARG B 198       6.144   2.042   9.292  1.00  0.00           H  
ATOM   3198 2HD  ARG B 198       4.867   0.819   9.484  1.00  0.00           H  
ATOM   3199  HE  ARG B 198       6.687   0.316  11.519  1.00  0.00           H  
ATOM   3200 1HH1 ARG B 198       4.682   3.040  10.514  1.00  0.00           H  
ATOM   3201 2HH1 ARG B 198       4.509   3.650  12.144  1.00  0.00           H  
ATOM   3202 1HH2 ARG B 198       6.449   1.119  13.606  1.00  0.00           H  
ATOM   3203 2HH2 ARG B 198       5.506   2.566  13.889  1.00  0.00           H  
ATOM   3204  N   ASP B 199       9.534  -1.788   7.735  1.00  0.00           N  
ATOM   3205  CA  ASP B 199      10.939  -1.456   7.519  1.00  0.00           C  
ATOM   3206  C   ASP B 199      11.085  -0.088   6.857  1.00  0.00           C  
ATOM   3207  O   ASP B 199      10.749   0.079   5.683  1.00  0.00           O  
ATOM   3208  CB  ASP B 199      11.619  -2.529   6.664  1.00  0.00           C  
ATOM   3209  CG  ASP B 199      13.110  -2.298   6.499  1.00  0.00           C  
ATOM   3210  OD1 ASP B 199      13.672  -1.419   7.188  1.00  0.00           O  
ATOM   3211  OD2 ASP B 199      13.729  -3.000   5.669  1.00  0.00           O  
ATOM   3212  H   ASP B 199       8.901  -1.785   6.948  1.00  0.00           H  
ATOM   3213  HA  ASP B 199      11.438  -1.415   8.488  1.00  0.00           H  
ATOM   3214 1HB  ASP B 199      11.467  -3.508   7.119  1.00  0.00           H  
ATOM   3215 2HB  ASP B 199      11.159  -2.553   5.676  1.00  0.00           H  
ATOM   3216  N   ILE B 200      11.757   0.855   7.650  1.00  0.00           N  
ATOM   3217  CA  ILE B 200      11.857   2.212   7.123  1.00  0.00           C  
ATOM   3218  C   ILE B 200      13.321   2.557   6.858  1.00  0.00           C  
ATOM   3219  O   ILE B 200      13.678   3.732   6.746  1.00  0.00           O  
ATOM   3220  CB  ILE B 200      11.231   3.241   8.091  1.00  0.00           C  
ATOM   3221  CG1 ILE B 200      11.903   3.159   9.467  1.00  0.00           C  
ATOM   3222  CG2 ILE B 200       9.719   3.024   8.206  1.00  0.00           C  
ATOM   3223  CD1 ILE B 200      11.567   4.321  10.390  1.00  0.00           C  
ATOM   3224  H   ILE B 200      12.166   0.645   8.549  1.00  0.00           H  
ATOM   3225  HA  ILE B 200      11.313   2.258   6.180  1.00  0.00           H  
ATOM   3226  HB  ILE B 200      11.415   4.249   7.720  1.00  0.00           H  
ATOM   3227 1HG1 ILE B 200      11.606   2.235   9.962  1.00  0.00           H  
ATOM   3228 2HG1 ILE B 200      12.986   3.129   9.342  1.00  0.00           H  
ATOM   3229 1HG2 ILE B 200       9.297   3.758   8.892  1.00  0.00           H  
ATOM   3230 2HG2 ILE B 200       9.260   3.139   7.225  1.00  0.00           H  
ATOM   3231 3HG2 ILE B 200       9.523   2.020   8.583  1.00  0.00           H  
ATOM   3232 1HD1 ILE B 200      12.081   4.190  11.342  1.00  0.00           H  
ATOM   3233 2HD1 ILE B 200      11.889   5.256   9.930  1.00  0.00           H  
ATOM   3234 3HD1 ILE B 200      10.492   4.351  10.560  1.00  0.00           H  
ATOM   3235  N   SER B 201      14.121   1.455   6.759  1.00  0.00           N  
ATOM   3236  CA  SER B 201      15.556   1.622   6.560  1.00  0.00           C  
ATOM   3237  C   SER B 201      15.856   2.255   5.205  1.00  0.00           C  
ATOM   3238  O   SER B 201      15.191   1.953   4.212  1.00  0.00           O  
ATOM   3239  CB  SER B 201      16.274   0.276   6.673  1.00  0.00           C  
ATOM   3240  OG  SER B 201      17.644   0.407   6.337  1.00  0.00           O  
ATOM   3241  H   SER B 201      13.738   0.522   6.821  1.00  0.00           H  
ATOM   3242  HA  SER B 201      15.938   2.287   7.336  1.00  0.00           H  
ATOM   3243 1HB  SER B 201      16.179  -0.103   7.690  1.00  0.00           H  
ATOM   3244 2HB  SER B 201      15.800  -0.446   6.010  1.00  0.00           H  
ATOM   3245  HG  SER B 201      17.775   1.333   6.118  1.00  0.00           H  
ATOM   3246  N   THR B 202      16.920   3.127   5.207  1.00  0.00           N  
ATOM   3247  CA  THR B 202      17.377   3.736   3.963  1.00  0.00           C  
ATOM   3248  C   THR B 202      18.762   3.220   3.585  1.00  0.00           C  
ATOM   3249  O   THR B 202      19.464   3.840   2.783  1.00  0.00           O  
ATOM   3250  CB  THR B 202      17.410   5.272   4.072  1.00  0.00           C  
ATOM   3251  OG1 THR B 202      18.241   5.648   5.177  1.00  0.00           O  
ATOM   3252  CG2 THR B 202      16.011   5.839   4.286  1.00  0.00           C  
ATOM   3253  H   THR B 202      17.395   3.354   6.069  1.00  0.00           H  
ATOM   3254  HA  THR B 202      16.681   3.465   3.169  1.00  0.00           H  
ATOM   3255  HB  THR B 202      17.824   5.693   3.156  1.00  0.00           H  
ATOM   3256  HG1 THR B 202      18.588   4.858   5.599  1.00  0.00           H  
ATOM   3257 1HG2 THR B 202      16.066   6.925   4.359  1.00  0.00           H  
ATOM   3258 2HG2 THR B 202      15.374   5.563   3.446  1.00  0.00           H  
ATOM   3259 3HG2 THR B 202      15.592   5.435   5.207  1.00  0.00           H  
ATOM   3260  N   GLU B 203      19.072   2.099   4.255  1.00  0.00           N  
ATOM   3261  CA  GLU B 203      20.361   1.488   3.940  1.00  0.00           C  
ATOM   3262  C   GLU B 203      20.442   1.100   2.467  1.00  0.00           C  
ATOM   3263  O   GLU B 203      19.500   0.524   1.918  1.00  0.00           O  
ATOM   3264  CB  GLU B 203      20.604   0.261   4.822  1.00  0.00           C  
ATOM   3265  CG  GLU B 203      21.998  -0.333   4.678  1.00  0.00           C  
ATOM   3266  CD  GLU B 203      22.220  -1.560   5.548  1.00  0.00           C  
ATOM   3267  OE1 GLU B 203      23.343  -2.112   5.543  1.00  0.00           O  
ATOM   3268  OE2 GLU B 203      21.262  -1.974   6.238  1.00  0.00           O  
ATOM   3269  H   GLU B 203      18.478   1.665   4.948  1.00  0.00           H  
ATOM   3270  HA  GLU B 203      21.147   2.218   4.135  1.00  0.00           H  
ATOM   3271 1HB  GLU B 203      20.455   0.530   5.868  1.00  0.00           H  
ATOM   3272 2HB  GLU B 203      19.877  -0.513   4.576  1.00  0.00           H  
ATOM   3273 1HG  GLU B 203      22.157  -0.611   3.636  1.00  0.00           H  
ATOM   3274 2HG  GLU B 203      22.734   0.426   4.940  1.00  0.00           H  
ATOM   3275  N   ILE B 204      21.622   1.505   1.823  1.00  0.00           N  
ATOM   3276  CA  ILE B 204      21.839   1.210   0.410  1.00  0.00           C  
ATOM   3277  C   ILE B 204      21.872  -0.302   0.198  1.00  0.00           C  
ATOM   3278  O   ILE B 204      22.576  -1.020   0.911  1.00  0.00           O  
ATOM   3279  CB  ILE B 204      23.145   1.852  -0.107  1.00  0.00           C  
ATOM   3280  CG1 ILE B 204      23.074   3.379   0.013  1.00  0.00           C  
ATOM   3281  CG2 ILE B 204      23.419   1.429  -1.553  1.00  0.00           C  
ATOM   3282  CD1 ILE B 204      21.935   4.009  -0.776  1.00  0.00           C  
ATOM   3283  H   ILE B 204      22.333   2.006   2.336  1.00  0.00           H  
ATOM   3284  HA  ILE B 204      21.008   1.623  -0.161  1.00  0.00           H  
ATOM   3285  HB  ILE B 204      23.979   1.533   0.517  1.00  0.00           H  
ATOM   3286 1HG1 ILE B 204      22.956   3.656   1.060  1.00  0.00           H  
ATOM   3287 2HG1 ILE B 204      24.010   3.815  -0.337  1.00  0.00           H  
ATOM   3288 1HG2 ILE B 204      24.343   1.892  -1.899  1.00  0.00           H  
ATOM   3289 2HG2 ILE B 204      23.516   0.345  -1.603  1.00  0.00           H  
ATOM   3290 3HG2 ILE B 204      22.593   1.749  -2.188  1.00  0.00           H  
ATOM   3291 1HD1 ILE B 204      21.953   5.091  -0.640  1.00  0.00           H  
ATOM   3292 2HD1 ILE B 204      22.052   3.774  -1.835  1.00  0.00           H  
ATOM   3293 3HD1 ILE B 204      20.984   3.615  -0.420  1.00  0.00           H  
ATOM   3294  N   TYR B 205      20.958  -0.688  -0.762  1.00  0.00           N  
ATOM   3295  CA  TYR B 205      20.927  -2.102  -1.117  1.00  0.00           C  
ATOM   3296  C   TYR B 205      22.178  -2.499  -1.891  1.00  0.00           C  
ATOM   3297  O   TYR B 205      22.547  -1.841  -2.867  1.00  0.00           O  
ATOM   3298  CB  TYR B 205      19.678  -2.421  -1.945  1.00  0.00           C  
ATOM   3299  CG  TYR B 205      19.539  -3.883  -2.295  1.00  0.00           C  
ATOM   3300  CD1 TYR B 205      19.926  -4.360  -3.545  1.00  0.00           C  
ATOM   3301  CD2 TYR B 205      19.019  -4.789  -1.378  1.00  0.00           C  
ATOM   3302  CE1 TYR B 205      19.798  -5.705  -3.873  1.00  0.00           C  
ATOM   3303  CE2 TYR B 205      18.886  -6.137  -1.695  1.00  0.00           C  
ATOM   3304  CZ  TYR B 205      19.278  -6.585  -2.943  1.00  0.00           C  
ATOM   3305  OH  TYR B 205      19.149  -7.918  -3.262  1.00  0.00           O  
ATOM   3306  H   TYR B 205      20.322  -0.051  -1.221  1.00  0.00           H  
ATOM   3307  HA  TYR B 205      20.895  -2.689  -0.199  1.00  0.00           H  
ATOM   3308 1HB  TYR B 205      18.788  -2.116  -1.393  1.00  0.00           H  
ATOM   3309 2HB  TYR B 205      19.700  -1.849  -2.872  1.00  0.00           H  
ATOM   3310  HD1 TYR B 205      20.338  -3.675  -4.286  1.00  0.00           H  
ATOM   3311  HD2 TYR B 205      18.706  -4.447  -0.391  1.00  0.00           H  
ATOM   3312  HE1 TYR B 205      20.107  -6.058  -4.857  1.00  0.00           H  
ATOM   3313  HE2 TYR B 205      18.474  -6.831  -0.962  1.00  0.00           H  
ATOM   3314  HH  TYR B 205      18.775  -8.390  -2.514  1.00  0.00           H  
ATOM   3315  N   GLN B 206      22.874  -3.541  -1.429  1.00  0.00           N  
ATOM   3316  CA  GLN B 206      24.088  -4.042  -2.063  1.00  0.00           C  
ATOM   3317  C   GLN B 206      23.813  -5.327  -2.840  1.00  0.00           C  
ATOM   3318  O   GLN B 206      23.516  -6.366  -2.247  1.00  0.00           O  
ATOM   3319  CB  GLN B 206      25.179  -4.285  -1.019  1.00  0.00           C  
ATOM   3320  CG  GLN B 206      26.517  -4.703  -1.614  1.00  0.00           C  
ATOM   3321  CD  GLN B 206      27.576  -4.954  -0.557  1.00  0.00           C  
ATOM   3322  OE1 GLN B 206      27.497  -4.429   0.558  1.00  0.00           O  
ATOM   3323  NE2 GLN B 206      28.576  -5.759  -0.899  1.00  0.00           N  
ATOM   3324  H   GLN B 206      22.530  -3.997  -0.596  1.00  0.00           H  
ATOM   3325  HA  GLN B 206      24.444  -3.292  -2.769  1.00  0.00           H  
ATOM   3326 1HB  GLN B 206      25.334  -3.377  -0.437  1.00  0.00           H  
ATOM   3327 2HB  GLN B 206      24.855  -5.064  -0.329  1.00  0.00           H  
ATOM   3328 1HG  GLN B 206      26.379  -5.624  -2.181  1.00  0.00           H  
ATOM   3329 2HG  GLN B 206      26.875  -3.910  -2.271  1.00  0.00           H  
ATOM   3330 1HE2 GLN B 206      29.304  -5.961  -0.242  1.00  0.00           H  
ATOM   3331 2HE2 GLN B 206      28.602  -6.164  -1.813  1.00  0.00           H  
ATOM   3332  N   ALA B 207      23.747  -5.260  -4.127  1.00  0.00           N  
ATOM   3333  CA  ALA B 207      23.446  -6.384  -5.010  1.00  0.00           C  
ATOM   3334  C   ALA B 207      24.696  -7.215  -5.286  1.00  0.00           C  
ATOM   3335  O   ALA B 207      24.604  -8.410  -5.573  1.00  0.00           O  
ATOM   3336  CB  ALA B 207      22.842  -5.885  -6.320  1.00  0.00           C  
ATOM   3337  H   ALA B 207      23.921  -4.350  -4.530  1.00  0.00           H  
ATOM   3338  HA  ALA B 207      22.720  -7.024  -4.508  1.00  0.00           H  
ATOM   3339 1HB  ALA B 207      22.623  -6.735  -6.967  1.00  0.00           H  
ATOM   3340 2HB  ALA B 207      21.921  -5.341  -6.112  1.00  0.00           H  
ATOM   3341 3HB  ALA B 207      23.549  -5.223  -6.817  1.00  0.00           H  
ATOM   3342  N   GLY B 208      25.918  -6.722  -4.975  1.00  0.00           N  
ATOM   3343  CA  GLY B 208      27.195  -7.383  -5.192  1.00  0.00           C  
ATOM   3344  C   GLY B 208      27.990  -7.580  -3.915  1.00  0.00           C  
ATOM   3345  O   GLY B 208      27.436  -7.509  -2.816  1.00  0.00           O  
ATOM   3346  H   GLY B 208      25.904  -5.804  -4.553  1.00  0.00           H  
ATOM   3347 1HA  GLY B 208      27.027  -8.357  -5.652  1.00  0.00           H  
ATOM   3348 2HA  GLY B 208      27.794  -6.798  -5.889  1.00  0.00           H  
ATOM   3349  N   SER B 209      29.284  -7.973  -4.058  1.00  0.00           N  
ATOM   3350  CA  SER B 209      30.146  -8.320  -2.933  1.00  0.00           C  
ATOM   3351  C   SER B 209      30.937  -7.110  -2.449  1.00  0.00           C  
ATOM   3352  O   SER B 209      31.421  -7.091  -1.315  1.00  0.00           O  
ATOM   3353  CB  SER B 209      31.106  -9.445  -3.320  1.00  0.00           C  
ATOM   3354  OG  SER B 209      31.881  -9.079  -4.450  1.00  0.00           O  
ATOM   3355  H   SER B 209      29.655  -8.023  -4.996  1.00  0.00           H  
ATOM   3356  HA  SER B 209      29.519  -8.665  -2.110  1.00  0.00           H  
ATOM   3357 1HB  SER B 209      31.763  -9.668  -2.480  1.00  0.00           H  
ATOM   3358 2HB  SER B 209      30.538 -10.348  -3.540  1.00  0.00           H  
ATOM   3359  HG  SER B 209      31.597  -8.194  -4.690  1.00  0.00           H  
ATOM   3360  N   THR B 210      30.997  -6.059  -3.367  1.00  0.00           N  
ATOM   3361  CA  THR B 210      31.693  -4.837  -2.979  1.00  0.00           C  
ATOM   3362  C   THR B 210      30.799  -3.959  -2.108  1.00  0.00           C  
ATOM   3363  O   THR B 210      29.647  -3.696  -2.459  1.00  0.00           O  
ATOM   3364  CB  THR B 210      32.154  -4.041  -4.214  1.00  0.00           C  
ATOM   3365  OG1 THR B 210      32.918  -4.898  -5.071  1.00  0.00           O  
ATOM   3366  CG2 THR B 210      33.014  -2.848  -3.810  1.00  0.00           C  
ATOM   3367  H   THR B 210      30.578  -6.116  -4.284  1.00  0.00           H  
ATOM   3368  HA  THR B 210      32.575  -5.110  -2.400  1.00  0.00           H  
ATOM   3369  HB  THR B 210      31.283  -3.678  -4.759  1.00  0.00           H  
ATOM   3370  HG1 THR B 210      32.970  -5.774  -4.682  1.00  0.00           H  
ATOM   3371 1HG2 THR B 210      33.324  -2.305  -4.702  1.00  0.00           H  
ATOM   3372 2HG2 THR B 210      32.438  -2.186  -3.164  1.00  0.00           H  
ATOM   3373 3HG2 THR B 210      33.895  -3.200  -3.275  1.00  0.00           H  
ATOM   3374  N   PRO B 211      31.314  -3.505  -0.919  1.00  0.00           N  
ATOM   3375  CA  PRO B 211      30.503  -2.656  -0.043  1.00  0.00           C  
ATOM   3376  C   PRO B 211      30.085  -1.348  -0.711  1.00  0.00           C  
ATOM   3377  O   PRO B 211      30.834  -0.797  -1.521  1.00  0.00           O  
ATOM   3378  CB  PRO B 211      31.431  -2.390   1.146  1.00  0.00           C  
ATOM   3379  CG  PRO B 211      32.493  -3.436   1.043  1.00  0.00           C  
ATOM   3380  CD  PRO B 211      32.595  -3.874  -0.390  1.00  0.00           C  
ATOM   3381  HA  PRO B 211      29.609  -3.213   0.275  1.00  0.00           H  
ATOM   3382 1HB  PRO B 211      31.837  -1.370   1.085  1.00  0.00           H  
ATOM   3383 2HB  PRO B 211      30.865  -2.455   2.087  1.00  0.00           H  
ATOM   3384 1HG  PRO B 211      33.456  -3.036   1.394  1.00  0.00           H  
ATOM   3385 2HG  PRO B 211      32.249  -4.290   1.691  1.00  0.00           H  
ATOM   3386 1HD  PRO B 211      33.415  -3.331  -0.882  1.00  0.00           H  
ATOM   3387 2HD  PRO B 211      32.768  -4.959  -0.431  1.00  0.00           H  
ATOM   3388  N   CYS B 212      28.846  -0.815  -0.335  1.00  0.00           N  
ATOM   3389  CA  CYS B 212      28.238   0.374  -0.921  1.00  0.00           C  
ATOM   3390  C   CYS B 212      28.671   1.632  -0.176  1.00  0.00           C  
ATOM   3391  O   CYS B 212      28.534   2.742  -0.692  1.00  0.00           O  
ATOM   3392  CB  CYS B 212      26.714   0.260  -0.905  1.00  0.00           C  
ATOM   3393  SG  CYS B 212      26.069  -1.027  -1.995  1.00  0.00           S  
ATOM   3394  H   CYS B 212      28.356  -1.308   0.398  1.00  0.00           H  
ATOM   3395  HA  CYS B 212      28.570   0.458  -1.956  1.00  0.00           H  
ATOM   3396 1HB  CYS B 212      26.376   0.048   0.109  1.00  0.00           H  
ATOM   3397 2HB  CYS B 212      26.275   1.211  -1.205  1.00  0.00           H  
ATOM   3398  N   ASN B 213      29.403   1.560   0.983  1.00  0.00           N  
ATOM   3399  CA  ASN B 213      29.905   2.650   1.813  1.00  0.00           C  
ATOM   3400  C   ASN B 213      28.874   3.765   1.960  1.00  0.00           C  
ATOM   3401  O   ASN B 213      29.223   4.946   1.935  1.00  0.00           O  
ATOM   3402  CB  ASN B 213      31.210   3.205   1.238  1.00  0.00           C  
ATOM   3403  CG  ASN B 213      32.333   2.187   1.249  1.00  0.00           C  
ATOM   3404  OD1 ASN B 213      32.454   1.388   2.180  1.00  0.00           O  
ATOM   3405  ND2 ASN B 213      33.163   2.209   0.212  1.00  0.00           N  
ATOM   3406  H   ASN B 213      29.593   0.606   1.255  1.00  0.00           H  
ATOM   3407  HA  ASN B 213      30.103   2.261   2.813  1.00  0.00           H  
ATOM   3408 1HB  ASN B 213      31.045   3.534   0.211  1.00  0.00           H  
ATOM   3409 2HB  ASN B 213      31.520   4.076   1.815  1.00  0.00           H  
ATOM   3410 1HD2 ASN B 213      33.923   1.560   0.166  1.00  0.00           H  
ATOM   3411 2HD2 ASN B 213      33.028   2.874  -0.522  1.00  0.00           H  
ATOM   3412  N   GLY B 214      27.621   3.403   1.873  1.00  0.00           N  
ATOM   3413  CA  GLY B 214      26.549   4.331   2.198  1.00  0.00           C  
ATOM   3414  C   GLY B 214      26.093   5.156   1.010  1.00  0.00           C  
ATOM   3415  O   GLY B 214      25.264   6.057   1.155  1.00  0.00           O  
ATOM   3416  H   GLY B 214      27.388   2.466   1.576  1.00  0.00           H  
ATOM   3417 1HA  GLY B 214      25.694   3.778   2.587  1.00  0.00           H  
ATOM   3418 2HA  GLY B 214      26.880   5.007   2.986  1.00  0.00           H  
ATOM   3419  N   VAL B 215      26.602   4.836  -0.236  1.00  0.00           N  
ATOM   3420  CA  VAL B 215      26.262   5.653  -1.397  1.00  0.00           C  
ATOM   3421  C   VAL B 215      25.809   4.754  -2.546  1.00  0.00           C  
ATOM   3422  O   VAL B 215      26.302   3.634  -2.698  1.00  0.00           O  
ATOM   3423  CB  VAL B 215      27.455   6.528  -1.843  1.00  0.00           C  
ATOM   3424  CG1 VAL B 215      27.082   7.365  -3.066  1.00  0.00           C  
ATOM   3425  CG2 VAL B 215      27.914   7.427  -0.697  1.00  0.00           C  
ATOM   3426  H   VAL B 215      27.211   4.039  -0.357  1.00  0.00           H  
ATOM   3427  HA  VAL B 215      25.438   6.314  -1.125  1.00  0.00           H  
ATOM   3428  HB  VAL B 215      28.278   5.879  -2.143  1.00  0.00           H  
ATOM   3429 1HG1 VAL B 215      27.936   7.974  -3.364  1.00  0.00           H  
ATOM   3430 2HG1 VAL B 215      26.803   6.705  -3.887  1.00  0.00           H  
ATOM   3431 3HG1 VAL B 215      26.242   8.015  -2.820  1.00  0.00           H  
ATOM   3432 1HG2 VAL B 215      28.755   8.036  -1.027  1.00  0.00           H  
ATOM   3433 2HG2 VAL B 215      27.093   8.076  -0.392  1.00  0.00           H  
ATOM   3434 3HG2 VAL B 215      28.222   6.811   0.148  1.00  0.00           H  
ATOM   3435  N   GLU B 216      24.779   5.312  -3.291  1.00  0.00           N  
ATOM   3436  CA  GLU B 216      24.366   4.622  -4.509  1.00  0.00           C  
ATOM   3437  C   GLU B 216      25.500   4.578  -5.530  1.00  0.00           C  
ATOM   3438  O   GLU B 216      26.331   5.486  -5.581  1.00  0.00           O  
ATOM   3439  CB  GLU B 216      23.135   5.296  -5.119  1.00  0.00           C  
ATOM   3440  CG  GLU B 216      21.884   5.185  -4.260  1.00  0.00           C  
ATOM   3441  CD  GLU B 216      20.658   5.817  -4.900  1.00  0.00           C  
ATOM   3442  OE1 GLU B 216      19.534   5.307  -4.693  1.00  0.00           O  
ATOM   3443  OE2 GLU B 216      20.824   6.831  -5.615  1.00  0.00           O  
ATOM   3444  H   GLU B 216      24.310   6.166  -3.026  1.00  0.00           H  
ATOM   3445  HA  GLU B 216      24.108   3.594  -4.254  1.00  0.00           H  
ATOM   3446 1HB  GLU B 216      23.343   6.354  -5.282  1.00  0.00           H  
ATOM   3447 2HB  GLU B 216      22.921   4.851  -6.091  1.00  0.00           H  
ATOM   3448 1HG  GLU B 216      21.676   4.132  -4.074  1.00  0.00           H  
ATOM   3449 2HG  GLU B 216      22.071   5.665  -3.300  1.00  0.00           H  
ATOM   3450  N   GLY B 217      25.647   3.467  -6.363  1.00  0.00           N  
ATOM   3451  CA  GLY B 217      26.637   3.264  -7.408  1.00  0.00           C  
ATOM   3452  C   GLY B 217      26.544   1.898  -8.062  1.00  0.00           C  
ATOM   3453  O   GLY B 217      25.457   1.323  -8.158  1.00  0.00           O  
ATOM   3454  H   GLY B 217      24.965   2.744  -6.184  1.00  0.00           H  
ATOM   3455 1HA  GLY B 217      26.517   4.028  -8.177  1.00  0.00           H  
ATOM   3456 2HA  GLY B 217      27.636   3.383  -6.991  1.00  0.00           H  
ATOM   3457  N   PHE B 218      27.679   1.485  -8.673  1.00  0.00           N  
ATOM   3458  CA  PHE B 218      27.711   0.197  -9.357  1.00  0.00           C  
ATOM   3459  C   PHE B 218      27.335  -0.931  -8.404  1.00  0.00           C  
ATOM   3460  O   PHE B 218      28.011  -1.152  -7.397  1.00  0.00           O  
ATOM   3461  CB  PHE B 218      29.098  -0.061  -9.955  1.00  0.00           C  
ATOM   3462  CG  PHE B 218      29.166  -1.291 -10.819  1.00  0.00           C  
ATOM   3463  CD1 PHE B 218      29.813  -2.437 -10.372  1.00  0.00           C  
ATOM   3464  CD2 PHE B 218      28.583  -1.302 -12.079  1.00  0.00           C  
ATOM   3465  CE1 PHE B 218      29.879  -3.577 -11.170  1.00  0.00           C  
ATOM   3466  CE2 PHE B 218      28.644  -2.438 -12.882  1.00  0.00           C  
ATOM   3467  CZ  PHE B 218      29.293  -3.574 -12.426  1.00  0.00           C  
ATOM   3468  H   PHE B 218      28.511   2.058  -8.663  1.00  0.00           H  
ATOM   3469  HA  PHE B 218      26.981   0.217 -10.167  1.00  0.00           H  
ATOM   3470 1HB  PHE B 218      29.399   0.795 -10.557  1.00  0.00           H  
ATOM   3471 2HB  PHE B 218      29.826  -0.168  -9.152  1.00  0.00           H  
ATOM   3472  HD1 PHE B 218      30.272  -2.438  -9.383  1.00  0.00           H  
ATOM   3473  HD2 PHE B 218      28.072  -0.408 -12.438  1.00  0.00           H  
ATOM   3474  HE1 PHE B 218      30.390  -4.468 -10.806  1.00  0.00           H  
ATOM   3475  HE2 PHE B 218      28.182  -2.434 -13.869  1.00  0.00           H  
ATOM   3476  HZ  PHE B 218      29.344  -4.462 -13.054  1.00  0.00           H  
ATOM   3477  N   ASN B 219      26.124  -1.594  -8.519  1.00  0.00           N  
ATOM   3478  CA  ASN B 219      25.603  -2.698  -7.719  1.00  0.00           C  
ATOM   3479  C   ASN B 219      25.106  -2.219  -6.358  1.00  0.00           C  
ATOM   3480  O   ASN B 219      24.919  -3.023  -5.443  1.00  0.00           O  
ATOM   3481  CB  ASN B 219      26.668  -3.783  -7.544  1.00  0.00           C  
ATOM   3482  CG  ASN B 219      26.944  -4.543  -8.827  1.00  0.00           C  
ATOM   3483  OD1 ASN B 219      26.048  -4.741  -9.651  1.00  0.00           O  
ATOM   3484  ND2 ASN B 219      28.188  -4.972  -9.005  1.00  0.00           N  
ATOM   3485  H   ASN B 219      25.563  -1.225  -9.273  1.00  0.00           H  
ATOM   3486  HA  ASN B 219      24.748  -3.130  -8.241  1.00  0.00           H  
ATOM   3487 1HB  ASN B 219      27.597  -3.329  -7.198  1.00  0.00           H  
ATOM   3488 2HB  ASN B 219      26.345  -4.490  -6.780  1.00  0.00           H  
ATOM   3489 1HD2 ASN B 219      28.429  -5.479  -9.833  1.00  0.00           H  
ATOM   3490 2HD2 ASN B 219      28.884  -4.788  -8.312  1.00  0.00           H  
ATOM   3491  N   CYS B 220      25.025  -0.954  -6.149  1.00  0.00           N  
ATOM   3492  CA  CYS B 220      24.497  -0.325  -4.943  1.00  0.00           C  
ATOM   3493  C   CYS B 220      23.340   0.609  -5.276  1.00  0.00           C  
ATOM   3494  O   CYS B 220      23.509   1.569  -6.030  1.00  0.00           O  
ATOM   3495  CB  CYS B 220      25.596   0.449  -4.216  1.00  0.00           C  
ATOM   3496  SG  CYS B 220      27.006  -0.571  -3.732  1.00  0.00           S  
ATOM   3497  H   CYS B 220      25.363  -0.370  -6.901  1.00  0.00           H  
ATOM   3498  HA  CYS B 220      24.125  -1.106  -4.280  1.00  0.00           H  
ATOM   3499 1HB  CYS B 220      25.961   1.252  -4.857  1.00  0.00           H  
ATOM   3500 2HB  CYS B 220      25.184   0.909  -3.318  1.00  0.00           H  
ATOM   3501  N   TYR B 221      22.143   0.346  -4.659  1.00  0.00           N  
ATOM   3502  CA  TYR B 221      20.944   1.089  -5.027  1.00  0.00           C  
ATOM   3503  C   TYR B 221      20.210   1.588  -3.788  1.00  0.00           C  
ATOM   3504  O   TYR B 221      20.149   0.891  -2.773  1.00  0.00           O  
ATOM   3505  CB  TYR B 221      20.009   0.218  -5.872  1.00  0.00           C  
ATOM   3506  CG  TYR B 221      20.614  -0.227  -7.182  1.00  0.00           C  
ATOM   3507  CD1 TYR B 221      20.450   0.529  -8.340  1.00  0.00           C  
ATOM   3508  CD2 TYR B 221      21.349  -1.405  -7.264  1.00  0.00           C  
ATOM   3509  CE1 TYR B 221      21.004   0.122  -9.549  1.00  0.00           C  
ATOM   3510  CE2 TYR B 221      21.907  -1.822  -8.468  1.00  0.00           C  
ATOM   3511  CZ  TYR B 221      21.730  -1.053  -9.603  1.00  0.00           C  
ATOM   3512  OH  TYR B 221      22.280  -1.461 -10.798  1.00  0.00           O  
ATOM   3513  H   TYR B 221      22.081  -0.365  -3.944  1.00  0.00           H  
ATOM   3514  HA  TYR B 221      21.242   1.955  -5.619  1.00  0.00           H  
ATOM   3515 1HB  TYR B 221      19.729  -0.671  -5.306  1.00  0.00           H  
ATOM   3516 2HB  TYR B 221      19.095   0.770  -6.088  1.00  0.00           H  
ATOM   3517  HD1 TYR B 221      19.879   1.457  -8.309  1.00  0.00           H  
ATOM   3518  HD2 TYR B 221      21.495  -2.019  -6.375  1.00  0.00           H  
ATOM   3519  HE1 TYR B 221      20.864   0.728 -10.444  1.00  0.00           H  
ATOM   3520  HE2 TYR B 221      22.478  -2.750  -8.512  1.00  0.00           H  
ATOM   3521  HH  TYR B 221      22.748  -2.289 -10.667  1.00  0.00           H  
ATOM   3522  N   PHE B 222      19.736   2.866  -3.990  1.00  0.00           N  
ATOM   3523  CA  PHE B 222      18.760   3.297  -2.996  1.00  0.00           C  
ATOM   3524  C   PHE B 222      17.534   2.392  -3.014  1.00  0.00           C  
ATOM   3525  O   PHE B 222      16.973   2.119  -4.077  1.00  0.00           O  
ATOM   3526  CB  PHE B 222      18.344   4.750  -3.245  1.00  0.00           C  
ATOM   3527  CG  PHE B 222      17.607   5.376  -2.092  1.00  0.00           C  
ATOM   3528  CD1 PHE B 222      16.261   5.703  -2.204  1.00  0.00           C  
ATOM   3529  CD2 PHE B 222      18.260   5.638  -0.895  1.00  0.00           C  
ATOM   3530  CE1 PHE B 222      15.576   6.283  -1.138  1.00  0.00           C  
ATOM   3531  CE2 PHE B 222      17.583   6.217   0.175  1.00  0.00           C  
ATOM   3532  CZ  PHE B 222      16.241   6.539   0.050  1.00  0.00           C  
ATOM   3533  H   PHE B 222      19.995   3.500  -4.733  1.00  0.00           H  
ATOM   3534  HA  PHE B 222      19.219   3.231  -2.009  1.00  0.00           H  
ATOM   3535 1HB  PHE B 222      19.229   5.351  -3.450  1.00  0.00           H  
ATOM   3536 2HB  PHE B 222      17.704   4.799  -4.125  1.00  0.00           H  
ATOM   3537  HD1 PHE B 222      15.740   5.500  -3.140  1.00  0.00           H  
ATOM   3538  HD2 PHE B 222      19.316   5.384  -0.798  1.00  0.00           H  
ATOM   3539  HE1 PHE B 222      14.520   6.533  -1.241  1.00  0.00           H  
ATOM   3540  HE2 PHE B 222      18.106   6.418   1.110  1.00  0.00           H  
ATOM   3541  HZ  PHE B 222      15.711   6.994   0.885  1.00  0.00           H  
ATOM   3542  N   PRO B 223      17.173   1.901  -1.804  1.00  0.00           N  
ATOM   3543  CA  PRO B 223      16.227   0.782  -1.766  1.00  0.00           C  
ATOM   3544  C   PRO B 223      14.782   1.224  -1.984  1.00  0.00           C  
ATOM   3545  O   PRO B 223      13.915   0.394  -2.271  1.00  0.00           O  
ATOM   3546  CB  PRO B 223      16.416   0.208  -0.360  1.00  0.00           C  
ATOM   3547  CG  PRO B 223      16.853   1.371   0.472  1.00  0.00           C  
ATOM   3548  CD  PRO B 223      17.730   2.255  -0.368  1.00  0.00           C  
ATOM   3549  HA  PRO B 223      16.509   0.044  -2.531  1.00  0.00           H  
ATOM   3550 1HB  PRO B 223      15.474  -0.234  -0.004  1.00  0.00           H  
ATOM   3551 2HB  PRO B 223      17.162  -0.600  -0.381  1.00  0.00           H  
ATOM   3552 1HG  PRO B 223      15.977   1.928   0.836  1.00  0.00           H  
ATOM   3553 2HG  PRO B 223      17.397   1.019   1.361  1.00  0.00           H  
ATOM   3554 1HD  PRO B 223      17.568   3.306  -0.088  1.00  0.00           H  
ATOM   3555 2HD  PRO B 223      18.783   1.973  -0.222  1.00  0.00           H  
ATOM   3556  N   LEU B 224      14.516   2.547  -1.985  1.00  0.00           N  
ATOM   3557  CA  LEU B 224      13.163   3.059  -2.177  1.00  0.00           C  
ATOM   3558  C   LEU B 224      13.004   3.667  -3.566  1.00  0.00           C  
ATOM   3559  O   LEU B 224      13.974   4.160  -4.148  1.00  0.00           O  
ATOM   3560  CB  LEU B 224      12.829   4.103  -1.108  1.00  0.00           C  
ATOM   3561  CG  LEU B 224      12.955   3.649   0.347  1.00  0.00           C  
ATOM   3562  CD1 LEU B 224      12.712   4.822   1.291  1.00  0.00           C  
ATOM   3563  CD2 LEU B 224      11.984   2.510   0.638  1.00  0.00           C  
ATOM   3564  H   LEU B 224      15.274   3.200  -1.849  1.00  0.00           H  
ATOM   3565  HA  LEU B 224      12.463   2.229  -2.084  1.00  0.00           H  
ATOM   3566 1HB  LEU B 224      13.489   4.959  -1.240  1.00  0.00           H  
ATOM   3567 2HB  LEU B 224      11.802   4.437  -1.257  1.00  0.00           H  
ATOM   3568  HG  LEU B 224      13.972   3.303   0.534  1.00  0.00           H  
ATOM   3569 1HD1 LEU B 224      12.805   4.484   2.323  1.00  0.00           H  
ATOM   3570 2HD1 LEU B 224      13.448   5.603   1.098  1.00  0.00           H  
ATOM   3571 3HD1 LEU B 224      11.710   5.218   1.128  1.00  0.00           H  
ATOM   3572 1HD2 LEU B 224      12.088   2.199   1.678  1.00  0.00           H  
ATOM   3573 2HD2 LEU B 224      10.963   2.848   0.461  1.00  0.00           H  
ATOM   3574 3HD2 LEU B 224      12.205   1.667  -0.016  1.00  0.00           H  
ATOM   3575  N   GLN B 225      11.846   3.587  -4.022  1.00  0.00           N  
ATOM   3576  CA  GLN B 225      11.473   4.158  -5.312  1.00  0.00           C  
ATOM   3577  C   GLN B 225      10.145   4.905  -5.221  1.00  0.00           C  
ATOM   3578  O   GLN B 225       9.216   4.449  -4.552  1.00  0.00           O  
ATOM   3579  CB  GLN B 225      11.389   3.066  -6.379  1.00  0.00           C  
ATOM   3580  CG  GLN B 225      10.995   3.581  -7.757  1.00  0.00           C  
ATOM   3581  CD  GLN B 225      12.055   4.472  -8.376  1.00  0.00           C  
ATOM   3582  OE1 GLN B 225      13.252   4.174  -8.308  1.00  0.00           O  
ATOM   3583  NE2 GLN B 225      11.625   5.573  -8.983  1.00  0.00           N  
ATOM   3584  H   GLN B 225      11.145   3.109  -3.475  1.00  0.00           H  
ATOM   3585  HA  GLN B 225      12.239   4.875  -5.608  1.00  0.00           H  
ATOM   3586 1HB  GLN B 225      12.354   2.567  -6.466  1.00  0.00           H  
ATOM   3587 2HB  GLN B 225      10.659   2.316  -6.075  1.00  0.00           H  
ATOM   3588 1HG  GLN B 225      10.838   2.730  -8.420  1.00  0.00           H  
ATOM   3589 2HG  GLN B 225      10.076   4.160  -7.668  1.00  0.00           H  
ATOM   3590 1HE2 GLN B 225      12.280   6.198  -9.409  1.00  0.00           H  
ATOM   3591 2HE2 GLN B 225      10.647   5.778  -9.014  1.00  0.00           H  
ATOM   3592  N   SER B 226      10.069   6.097  -5.974  1.00  0.00           N  
ATOM   3593  CA  SER B 226       8.836   6.877  -5.939  1.00  0.00           C  
ATOM   3594  C   SER B 226       7.864   6.423  -7.022  1.00  0.00           C  
ATOM   3595  O   SER B 226       8.282   5.927  -8.071  1.00  0.00           O  
ATOM   3596  CB  SER B 226       9.139   8.367  -6.106  1.00  0.00           C  
ATOM   3597  OG  SER B 226       9.725   8.622  -7.370  1.00  0.00           O  
ATOM   3598  H   SER B 226      10.842   6.424  -6.535  1.00  0.00           H  
ATOM   3599  HA  SER B 226       8.358   6.725  -4.970  1.00  0.00           H  
ATOM   3600 1HB  SER B 226       8.217   8.939  -6.005  1.00  0.00           H  
ATOM   3601 2HB  SER B 226       9.814   8.692  -5.315  1.00  0.00           H  
ATOM   3602  HG  SER B 226       9.784   7.771  -7.811  1.00  0.00           H  
ATOM   3603  N   TYR B 227       6.528   6.526  -6.635  1.00  0.00           N  
ATOM   3604  CA  TYR B 227       5.528   6.475  -7.696  1.00  0.00           C  
ATOM   3605  C   TYR B 227       5.488   7.787  -8.470  1.00  0.00           C  
ATOM   3606  O   TYR B 227       5.611   8.865  -7.884  1.00  0.00           O  
ATOM   3607  CB  TYR B 227       4.144   6.169  -7.115  1.00  0.00           C  
ATOM   3608  CG  TYR B 227       4.039   4.801  -6.486  1.00  0.00           C  
ATOM   3609  CD1 TYR B 227       3.930   3.657  -7.273  1.00  0.00           C  
ATOM   3610  CD2 TYR B 227       4.047   4.650  -5.103  1.00  0.00           C  
ATOM   3611  CE1 TYR B 227       3.831   2.395  -6.698  1.00  0.00           C  
ATOM   3612  CE2 TYR B 227       3.948   3.393  -4.517  1.00  0.00           C  
ATOM   3613  CZ  TYR B 227       3.841   2.273  -5.321  1.00  0.00           C  
ATOM   3614  OH  TYR B 227       3.743   1.026  -4.746  1.00  0.00           O  
ATOM   3615  H   TYR B 227       6.224   6.632  -5.678  1.00  0.00           H  
ATOM   3616  HA  TYR B 227       5.799   5.678  -8.389  1.00  0.00           H  
ATOM   3617 1HB  TYR B 227       3.894   6.913  -6.357  1.00  0.00           H  
ATOM   3618 2HB  TYR B 227       3.395   6.240  -7.903  1.00  0.00           H  
ATOM   3619  HD1 TYR B 227       3.921   3.742  -8.360  1.00  0.00           H  
ATOM   3620  HD2 TYR B 227       4.131   5.526  -4.460  1.00  0.00           H  
ATOM   3621  HE1 TYR B 227       3.747   1.513  -7.332  1.00  0.00           H  
ATOM   3622  HE2 TYR B 227       3.954   3.296  -3.431  1.00  0.00           H  
ATOM   3623  HH  TYR B 227       3.764   1.113  -3.790  1.00  0.00           H  
ATOM   3624  N   GLY B 228       5.488   7.745  -9.760  1.00  0.00           N  
ATOM   3625  CA  GLY B 228       5.229   8.921 -10.575  1.00  0.00           C  
ATOM   3626  C   GLY B 228       3.768   9.077 -10.950  1.00  0.00           C  
ATOM   3627  O   GLY B 228       3.400   8.919 -12.116  1.00  0.00           O  
ATOM   3628  H   GLY B 228       5.675   6.863 -10.215  1.00  0.00           H  
ATOM   3629 1HA  GLY B 228       5.549   9.814 -10.037  1.00  0.00           H  
ATOM   3630 2HA  GLY B 228       5.820   8.868 -11.489  1.00  0.00           H  
ATOM   3631  N   PHE B 229       2.879   9.433  -9.940  1.00  0.00           N  
ATOM   3632  CA  PHE B 229       1.433   9.476 -10.122  1.00  0.00           C  
ATOM   3633  C   PHE B 229       1.022  10.721 -10.900  1.00  0.00           C  
ATOM   3634  O   PHE B 229       1.296  11.844 -10.473  1.00  0.00           O  
ATOM   3635  CB  PHE B 229       0.718   9.444  -8.768  1.00  0.00           C  
ATOM   3636  CG  PHE B 229       0.834   8.126  -8.052  1.00  0.00           C  
ATOM   3637  CD1 PHE B 229       0.523   6.937  -8.700  1.00  0.00           C  
ATOM   3638  CD2 PHE B 229       1.255   8.076  -6.729  1.00  0.00           C  
ATOM   3639  CE1 PHE B 229       0.630   5.715  -8.039  1.00  0.00           C  
ATOM   3640  CE2 PHE B 229       1.363   6.859  -6.062  1.00  0.00           C  
ATOM   3641  CZ  PHE B 229       1.050   5.680  -6.719  1.00  0.00           C  
ATOM   3642  H   PHE B 229       3.269   9.672  -9.039  1.00  0.00           H  
ATOM   3643  HA  PHE B 229       1.130   8.599 -10.696  1.00  0.00           H  
ATOM   3644 1HB  PHE B 229       1.128  10.219  -8.122  1.00  0.00           H  
ATOM   3645 2HB  PHE B 229      -0.340   9.662  -8.910  1.00  0.00           H  
ATOM   3646  HD1 PHE B 229       0.192   6.967  -9.739  1.00  0.00           H  
ATOM   3647  HD2 PHE B 229       1.501   9.004  -6.212  1.00  0.00           H  
ATOM   3648  HE1 PHE B 229       0.384   4.791  -8.561  1.00  0.00           H  
ATOM   3649  HE2 PHE B 229       1.693   6.832  -5.024  1.00  0.00           H  
ATOM   3650  HZ  PHE B 229       1.133   4.727  -6.198  1.00  0.00           H  
ATOM   3651  N   GLN B 230       0.445  10.521 -12.082  1.00  0.00           N  
ATOM   3652  CA  GLN B 230      -0.143  11.551 -12.933  1.00  0.00           C  
ATOM   3653  C   GLN B 230      -1.616  11.263 -13.207  1.00  0.00           C  
ATOM   3654  O   GLN B 230      -2.026  10.102 -13.268  1.00  0.00           O  
ATOM   3655  CB  GLN B 230       0.625  11.661 -14.251  1.00  0.00           C  
ATOM   3656  CG  GLN B 230       2.076  12.091 -14.084  1.00  0.00           C  
ATOM   3657  CD  GLN B 230       2.803  12.229 -15.408  1.00  0.00           C  
ATOM   3658  OE1 GLN B 230       2.340  12.927 -16.316  1.00  0.00           O  
ATOM   3659  NE2 GLN B 230       3.947  11.564 -15.529  1.00  0.00           N  
ATOM   3660  H   GLN B 230       0.428   9.559 -12.390  1.00  0.00           H  
ATOM   3661  HA  GLN B 230      -0.080  12.507 -12.413  1.00  0.00           H  
ATOM   3662 1HB  GLN B 230       0.613  10.698 -14.761  1.00  0.00           H  
ATOM   3663 2HB  GLN B 230       0.130  12.382 -14.902  1.00  0.00           H  
ATOM   3664 1HG  GLN B 230       2.102  13.057 -13.581  1.00  0.00           H  
ATOM   3665 2HG  GLN B 230       2.599  11.344 -13.486  1.00  0.00           H  
ATOM   3666 1HE2 GLN B 230       4.470  11.618 -16.381  1.00  0.00           H  
ATOM   3667 2HE2 GLN B 230       4.286  11.009 -14.769  1.00  0.00           H  
ATOM   3668  N   PRO B 231      -2.354  12.329 -13.412  1.00  0.00           N  
ATOM   3669  CA  PRO B 231      -3.790  12.133 -13.626  1.00  0.00           C  
ATOM   3670  C   PRO B 231      -4.096  11.370 -14.913  1.00  0.00           C  
ATOM   3671  O   PRO B 231      -5.138  10.718 -15.015  1.00  0.00           O  
ATOM   3672  CB  PRO B 231      -4.334  13.562 -13.696  1.00  0.00           C  
ATOM   3673  CG  PRO B 231      -3.301  14.398 -13.013  1.00  0.00           C  
ATOM   3674  CD  PRO B 231      -1.964  13.734 -13.177  1.00  0.00           C  
ATOM   3675  HA  PRO B 231      -4.214  11.595 -12.765  1.00  0.00           H  
ATOM   3676 1HB  PRO B 231      -4.487  13.855 -14.745  1.00  0.00           H  
ATOM   3677 2HB  PRO B 231      -5.315  13.616 -13.201  1.00  0.00           H  
ATOM   3678 1HG  PRO B 231      -3.285  15.410 -13.444  1.00  0.00           H  
ATOM   3679 2HG  PRO B 231      -3.548  14.511 -11.947  1.00  0.00           H  
ATOM   3680 1HD  PRO B 231      -1.440  14.172 -14.039  1.00  0.00           H  
ATOM   3681 2HD  PRO B 231      -1.374  13.864 -12.258  1.00  0.00           H  
ATOM   3682  N   THR B 232      -3.089  11.330 -15.896  1.00  0.00           N  
ATOM   3683  CA  THR B 232      -3.337  10.751 -17.212  1.00  0.00           C  
ATOM   3684  C   THR B 232      -2.916   9.285 -17.247  1.00  0.00           C  
ATOM   3685  O   THR B 232      -3.091   8.607 -18.261  1.00  0.00           O  
ATOM   3686  CB  THR B 232      -2.593  11.529 -18.314  1.00  0.00           C  
ATOM   3687  OG1 THR B 232      -1.202  11.611 -17.976  1.00  0.00           O  
ATOM   3688  CG2 THR B 232      -3.151  12.940 -18.465  1.00  0.00           C  
ATOM   3689  H   THR B 232      -2.176  11.709 -15.689  1.00  0.00           H  
ATOM   3690  HA  THR B 232      -4.406  10.805 -17.418  1.00  0.00           H  
ATOM   3691  HB  THR B 232      -2.699  11.005 -19.264  1.00  0.00           H  
ATOM   3692  HG1 THR B 232      -1.049  11.163 -17.140  1.00  0.00           H  
ATOM   3693 1HG2 THR B 232      -2.607  13.464 -19.250  1.00  0.00           H  
ATOM   3694 2HG2 THR B 232      -4.207  12.887 -18.729  1.00  0.00           H  
ATOM   3695 3HG2 THR B 232      -3.039  13.478 -17.525  1.00  0.00           H  
ATOM   3696  N   ASN B 233      -2.311   8.798 -16.099  1.00  0.00           N  
ATOM   3697  CA  ASN B 233      -1.892   7.401 -16.046  1.00  0.00           C  
ATOM   3698  C   ASN B 233      -3.075   6.454 -16.221  1.00  0.00           C  
ATOM   3699  O   ASN B 233      -4.210   6.804 -15.893  1.00  0.00           O  
ATOM   3700  CB  ASN B 233      -1.167   7.108 -14.730  1.00  0.00           C  
ATOM   3701  CG  ASN B 233       0.206   7.746 -14.665  1.00  0.00           C  
ATOM   3702  OD1 ASN B 233       0.693   8.303 -15.652  1.00  0.00           O  
ATOM   3703  ND2 ASN B 233       0.841   7.670 -13.501  1.00  0.00           N  
ATOM   3704  H   ASN B 233      -2.153   9.390 -15.296  1.00  0.00           H  
ATOM   3705  HA  ASN B 233      -1.204   7.214 -16.872  1.00  0.00           H  
ATOM   3706 1HB  ASN B 233      -1.765   7.476 -13.895  1.00  0.00           H  
ATOM   3707 2HB  ASN B 233      -1.059   6.030 -14.606  1.00  0.00           H  
ATOM   3708 1HD2 ASN B 233       1.751   8.074 -13.400  1.00  0.00           H  
ATOM   3709 2HD2 ASN B 233       0.410   7.209 -12.726  1.00  0.00           H  
ATOM   3710  N   GLY B 234      -2.826   5.205 -16.882  1.00  0.00           N  
ATOM   3711  CA  GLY B 234      -3.829   4.152 -16.883  1.00  0.00           C  
ATOM   3712  C   GLY B 234      -4.301   3.775 -15.491  1.00  0.00           C  
ATOM   3713  O   GLY B 234      -3.611   4.038 -14.504  1.00  0.00           O  
ATOM   3714  H   GLY B 234      -1.947   5.048 -17.354  1.00  0.00           H  
ATOM   3715 1HA  GLY B 234      -4.691   4.471 -17.469  1.00  0.00           H  
ATOM   3716 2HA  GLY B 234      -3.423   3.264 -17.366  1.00  0.00           H  
ATOM   3717  N   VAL B 235      -5.481   3.161 -15.316  1.00  0.00           N  
ATOM   3718  CA  VAL B 235      -6.123   2.851 -14.043  1.00  0.00           C  
ATOM   3719  C   VAL B 235      -5.188   2.004 -13.184  1.00  0.00           C  
ATOM   3720  O   VAL B 235      -5.091   2.209 -11.972  1.00  0.00           O  
ATOM   3721  CB  VAL B 235      -7.468   2.119 -14.249  1.00  0.00           C  
ATOM   3722  CG1 VAL B 235      -8.042   1.658 -12.911  1.00  0.00           C  
ATOM   3723  CG2 VAL B 235      -8.461   3.022 -14.978  1.00  0.00           C  
ATOM   3724  H   VAL B 235      -5.943   2.902 -16.176  1.00  0.00           H  
ATOM   3725  HA  VAL B 235      -6.323   3.787 -13.519  1.00  0.00           H  
ATOM   3726  HB  VAL B 235      -7.295   1.222 -14.843  1.00  0.00           H  
ATOM   3727 1HG1 VAL B 235      -8.989   1.145 -13.079  1.00  0.00           H  
ATOM   3728 2HG1 VAL B 235      -7.341   0.976 -12.430  1.00  0.00           H  
ATOM   3729 3HG1 VAL B 235      -8.208   2.523 -12.269  1.00  0.00           H  
ATOM   3730 1HG2 VAL B 235      -9.402   2.491 -15.116  1.00  0.00           H  
ATOM   3731 2HG2 VAL B 235      -8.635   3.922 -14.389  1.00  0.00           H  
ATOM   3732 3HG2 VAL B 235      -8.055   3.298 -15.951  1.00  0.00           H  
ATOM   3733  N   GLY B 236      -4.478   1.096 -13.790  1.00  0.00           N  
ATOM   3734  CA  GLY B 236      -3.559   0.216 -13.085  1.00  0.00           C  
ATOM   3735  C   GLY B 236      -2.393   0.953 -12.454  1.00  0.00           C  
ATOM   3736  O   GLY B 236      -1.787   0.463 -11.499  1.00  0.00           O  
ATOM   3737  H   GLY B 236      -4.575   1.005 -14.791  1.00  0.00           H  
ATOM   3738 1HA  GLY B 236      -4.097  -0.321 -12.303  1.00  0.00           H  
ATOM   3739 2HA  GLY B 236      -3.168  -0.530 -13.776  1.00  0.00           H  
ATOM   3740  N   TYR B 237      -2.093   2.236 -12.905  1.00  0.00           N  
ATOM   3741  CA  TYR B 237      -0.943   3.010 -12.452  1.00  0.00           C  
ATOM   3742  C   TYR B 237      -1.386   4.215 -11.630  1.00  0.00           C  
ATOM   3743  O   TYR B 237      -0.562   5.048 -11.244  1.00  0.00           O  
ATOM   3744  CB  TYR B 237      -0.102   3.474 -13.645  1.00  0.00           C  
ATOM   3745  CG  TYR B 237       0.564   2.345 -14.394  1.00  0.00           C  
ATOM   3746  CD1 TYR B 237       1.708   1.729 -13.891  1.00  0.00           C  
ATOM   3747  CD2 TYR B 237       0.051   1.892 -15.605  1.00  0.00           C  
ATOM   3748  CE1 TYR B 237       2.326   0.690 -14.578  1.00  0.00           C  
ATOM   3749  CE2 TYR B 237       0.661   0.854 -16.301  1.00  0.00           C  
ATOM   3750  CZ  TYR B 237       1.796   0.259 -15.780  1.00  0.00           C  
ATOM   3751  OH  TYR B 237       2.404  -0.769 -16.464  1.00  0.00           O  
ATOM   3752  H   TYR B 237      -2.720   2.639 -13.586  1.00  0.00           H  
ATOM   3753  HA  TYR B 237      -0.325   2.373 -11.818  1.00  0.00           H  
ATOM   3754 1HB  TYR B 237      -0.734   4.022 -14.345  1.00  0.00           H  
ATOM   3755 2HB  TYR B 237       0.673   4.158 -13.300  1.00  0.00           H  
ATOM   3756  HD1 TYR B 237       2.133   2.060 -12.943  1.00  0.00           H  
ATOM   3757  HD2 TYR B 237      -0.843   2.353 -16.024  1.00  0.00           H  
ATOM   3758  HE1 TYR B 237       3.220   0.221 -14.168  1.00  0.00           H  
ATOM   3759  HE2 TYR B 237       0.245   0.516 -17.250  1.00  0.00           H  
ATOM   3760  HH  TYR B 237       1.918  -0.945 -17.273  1.00  0.00           H  
ATOM   3761  N   GLN B 238      -2.703   4.363 -11.507  1.00  0.00           N  
ATOM   3762  CA  GLN B 238      -3.227   5.416 -10.644  1.00  0.00           C  
ATOM   3763  C   GLN B 238      -3.075   5.046  -9.171  1.00  0.00           C  
ATOM   3764  O   GLN B 238      -3.002   3.864  -8.827  1.00  0.00           O  
ATOM   3765  CB  GLN B 238      -4.696   5.694 -10.966  1.00  0.00           C  
ATOM   3766  CG  GLN B 238      -4.923   6.263 -12.360  1.00  0.00           C  
ATOM   3767  CD  GLN B 238      -6.391   6.493 -12.668  1.00  0.00           C  
ATOM   3768  OE1 GLN B 238      -7.272   6.062 -11.917  1.00  0.00           O  
ATOM   3769  NE2 GLN B 238      -6.665   7.174 -13.776  1.00  0.00           N  
ATOM   3770  H   GLN B 238      -3.350   3.762 -11.998  1.00  0.00           H  
ATOM   3771  HA  GLN B 238      -2.654   6.326 -10.822  1.00  0.00           H  
ATOM   3772 1HB  GLN B 238      -5.269   4.771 -10.878  1.00  0.00           H  
ATOM   3773 2HB  GLN B 238      -5.100   6.400 -10.241  1.00  0.00           H  
ATOM   3774 1HG  GLN B 238      -4.406   7.219 -12.439  1.00  0.00           H  
ATOM   3775 2HG  GLN B 238      -4.528   5.563 -13.096  1.00  0.00           H  
ATOM   3776 1HE2 GLN B 238      -7.616   7.356 -14.030  1.00  0.00           H  
ATOM   3777 2HE2 GLN B 238      -5.921   7.505 -14.357  1.00  0.00           H  
ATOM   3778  N   PRO B 239      -2.968   6.057  -8.325  1.00  0.00           N  
ATOM   3779  CA  PRO B 239      -2.861   5.810  -6.885  1.00  0.00           C  
ATOM   3780  C   PRO B 239      -4.173   5.330  -6.269  1.00  0.00           C  
ATOM   3781  O   PRO B 239      -5.243   5.834  -6.617  1.00  0.00           O  
ATOM   3782  CB  PRO B 239      -2.460   7.176  -6.322  1.00  0.00           C  
ATOM   3783  CG  PRO B 239      -3.081   8.169  -7.251  1.00  0.00           C  
ATOM   3784  CD  PRO B 239      -3.036   7.611  -8.645  1.00  0.00           C  
ATOM   3785  HA  PRO B 239      -2.072   5.065  -6.703  1.00  0.00           H  
ATOM   3786 1HB  PRO B 239      -2.825   7.279  -5.289  1.00  0.00           H  
ATOM   3787 2HB  PRO B 239      -1.364   7.261  -6.286  1.00  0.00           H  
ATOM   3788 1HG  PRO B 239      -4.119   8.373  -6.950  1.00  0.00           H  
ATOM   3789 2HG  PRO B 239      -2.541   9.126  -7.200  1.00  0.00           H  
ATOM   3790 1HD  PRO B 239      -3.950   7.899  -9.185  1.00  0.00           H  
ATOM   3791 2HD  PRO B 239      -2.143   7.990  -9.164  1.00  0.00           H  
ATOM   3792  N   TYR B 240      -4.027   4.310  -5.415  1.00  0.00           N  
ATOM   3793  CA  TYR B 240      -5.125   3.809  -4.597  1.00  0.00           C  
ATOM   3794  C   TYR B 240      -4.807   3.949  -3.113  1.00  0.00           C  
ATOM   3795  O   TYR B 240      -3.699   3.628  -2.676  1.00  0.00           O  
ATOM   3796  CB  TYR B 240      -5.421   2.344  -4.932  1.00  0.00           C  
ATOM   3797  CG  TYR B 240      -6.273   2.163  -6.164  1.00  0.00           C  
ATOM   3798  CD1 TYR B 240      -7.579   1.686  -6.068  1.00  0.00           C  
ATOM   3799  CD2 TYR B 240      -5.776   2.467  -7.426  1.00  0.00           C  
ATOM   3800  CE1 TYR B 240      -8.368   1.516  -7.201  1.00  0.00           C  
ATOM   3801  CE2 TYR B 240      -6.555   2.301  -8.566  1.00  0.00           C  
ATOM   3802  CZ  TYR B 240      -7.848   1.826  -8.444  1.00  0.00           C  
ATOM   3803  OH  TYR B 240      -8.625   1.660  -9.569  1.00  0.00           O  
ATOM   3804  H   TYR B 240      -3.119   3.875  -5.339  1.00  0.00           H  
ATOM   3805  HA  TYR B 240      -6.015   4.401  -4.812  1.00  0.00           H  
ATOM   3806 1HB  TYR B 240      -4.483   1.809  -5.084  1.00  0.00           H  
ATOM   3807 2HB  TYR B 240      -5.933   1.875  -4.092  1.00  0.00           H  
ATOM   3808  HD1 TYR B 240      -7.999   1.439  -5.093  1.00  0.00           H  
ATOM   3809  HD2 TYR B 240      -4.758   2.842  -7.535  1.00  0.00           H  
ATOM   3810  HE1 TYR B 240      -9.387   1.142  -7.104  1.00  0.00           H  
ATOM   3811  HE2 TYR B 240      -6.145   2.544  -9.547  1.00  0.00           H  
ATOM   3812  HH  TYR B 240      -8.122   1.918 -10.345  1.00  0.00           H  
ATOM   3813  N   ARG B 241      -5.703   4.631  -2.361  1.00  0.00           N  
ATOM   3814  CA  ARG B 241      -5.586   4.622  -0.907  1.00  0.00           C  
ATOM   3815  C   ARG B 241      -6.107   3.313  -0.324  1.00  0.00           C  
ATOM   3816  O   ARG B 241      -7.188   2.849  -0.694  1.00  0.00           O  
ATOM   3817  CB  ARG B 241      -6.344   5.805  -0.299  1.00  0.00           C  
ATOM   3818  CG  ARG B 241      -5.735   7.159  -0.624  1.00  0.00           C  
ATOM   3819  CD  ARG B 241      -6.473   8.292   0.076  1.00  0.00           C  
ATOM   3820  NE  ARG B 241      -5.829   9.581  -0.159  1.00  0.00           N  
ATOM   3821  CZ  ARG B 241      -6.234  10.737   0.361  1.00  0.00           C  
ATOM   3822  NH1 ARG B 241      -7.294  10.786   1.160  1.00  0.00           N  
ATOM   3823  NH2 ARG B 241      -5.575  11.851   0.080  1.00  0.00           N  
ATOM   3824  H   ARG B 241      -6.456   5.149  -2.791  1.00  0.00           H  
ATOM   3825  HA  ARG B 241      -4.532   4.712  -0.644  1.00  0.00           H  
ATOM   3826 1HB  ARG B 241      -7.372   5.801  -0.658  1.00  0.00           H  
ATOM   3827 2HB  ARG B 241      -6.375   5.699   0.785  1.00  0.00           H  
ATOM   3828 1HG  ARG B 241      -4.694   7.177  -0.301  1.00  0.00           H  
ATOM   3829 2HG  ARG B 241      -5.784   7.331  -1.700  1.00  0.00           H  
ATOM   3830 1HD  ARG B 241      -7.495   8.346  -0.298  1.00  0.00           H  
ATOM   3831 2HD  ARG B 241      -6.489   8.107   1.149  1.00  0.00           H  
ATOM   3832  HE  ARG B 241      -5.016   9.598  -0.760  1.00  0.00           H  
ATOM   3833 1HH1 ARG B 241      -7.801   9.940   1.378  1.00  0.00           H  
ATOM   3834 2HH1 ARG B 241      -7.593  11.669   1.549  1.00  0.00           H  
ATOM   3835 1HH2 ARG B 241      -4.768  11.821  -0.528  1.00  0.00           H  
ATOM   3836 2HH2 ARG B 241      -5.879  12.730   0.472  1.00  0.00           H  
ATOM   3837  N   VAL B 242      -5.269   2.711   0.531  1.00  0.00           N  
ATOM   3838  CA  VAL B 242      -5.592   1.407   1.102  1.00  0.00           C  
ATOM   3839  C   VAL B 242      -5.692   1.519   2.622  1.00  0.00           C  
ATOM   3840  O   VAL B 242      -4.836   2.132   3.263  1.00  0.00           O  
ATOM   3841  CB  VAL B 242      -4.543   0.341   0.714  1.00  0.00           C  
ATOM   3842  CG1 VAL B 242      -4.888  -1.009   1.339  1.00  0.00           C  
ATOM   3843  CG2 VAL B 242      -4.444   0.220  -0.806  1.00  0.00           C  
ATOM   3844  H   VAL B 242      -4.401   3.159   0.788  1.00  0.00           H  
ATOM   3845  HA  VAL B 242      -6.559   1.088   0.712  1.00  0.00           H  
ATOM   3846  HB  VAL B 242      -3.573   0.636   1.115  1.00  0.00           H  
ATOM   3847 1HG1 VAL B 242      -4.136  -1.745   1.053  1.00  0.00           H  
ATOM   3848 2HG1 VAL B 242      -4.907  -0.913   2.424  1.00  0.00           H  
ATOM   3849 3HG1 VAL B 242      -5.866  -1.334   0.985  1.00  0.00           H  
ATOM   3850 1HG2 VAL B 242      -3.701  -0.534  -1.063  1.00  0.00           H  
ATOM   3851 2HG2 VAL B 242      -5.413  -0.072  -1.212  1.00  0.00           H  
ATOM   3852 3HG2 VAL B 242      -4.148   1.180  -1.229  1.00  0.00           H  
ATOM   3853  N   VAL B 243      -6.742   1.020   3.186  1.00  0.00           N  
ATOM   3854  CA  VAL B 243      -6.904   0.856   4.627  1.00  0.00           C  
ATOM   3855  C   VAL B 243      -7.135  -0.617   4.957  1.00  0.00           C  
ATOM   3856  O   VAL B 243      -8.008  -1.262   4.371  1.00  0.00           O  
ATOM   3857  CB  VAL B 243      -8.072   1.712   5.167  1.00  0.00           C  
ATOM   3858  CG1 VAL B 243      -8.292   1.446   6.655  1.00  0.00           C  
ATOM   3859  CG2 VAL B 243      -7.803   3.196   4.921  1.00  0.00           C  
ATOM   3860  H   VAL B 243      -7.489   0.730   2.571  1.00  0.00           H  
ATOM   3861  HA  VAL B 243      -5.987   1.184   5.118  1.00  0.00           H  
ATOM   3862  HB  VAL B 243      -8.990   1.423   4.654  1.00  0.00           H  
ATOM   3863 1HG1 VAL B 243      -9.119   2.058   7.016  1.00  0.00           H  
ATOM   3864 2HG1 VAL B 243      -8.529   0.393   6.805  1.00  0.00           H  
ATOM   3865 3HG1 VAL B 243      -7.387   1.698   7.207  1.00  0.00           H  
ATOM   3866 1HG2 VAL B 243      -8.635   3.785   5.306  1.00  0.00           H  
ATOM   3867 2HG2 VAL B 243      -6.884   3.489   5.430  1.00  0.00           H  
ATOM   3868 3HG2 VAL B 243      -7.698   3.374   3.851  1.00  0.00           H  
ATOM   3869  N   VAL B 244      -6.237  -1.131   5.809  1.00  0.00           N  
ATOM   3870  CA  VAL B 244      -6.390  -2.502   6.284  1.00  0.00           C  
ATOM   3871  C   VAL B 244      -6.862  -2.497   7.736  1.00  0.00           C  
ATOM   3872  O   VAL B 244      -6.196  -1.936   8.610  1.00  0.00           O  
ATOM   3873  CB  VAL B 244      -5.072  -3.298   6.155  1.00  0.00           C  
ATOM   3874  CG1 VAL B 244      -5.261  -4.737   6.629  1.00  0.00           C  
ATOM   3875  CG2 VAL B 244      -4.571  -3.269   4.712  1.00  0.00           C  
ATOM   3876  H   VAL B 244      -5.451  -0.584   6.131  1.00  0.00           H  
ATOM   3877  HA  VAL B 244      -7.146  -2.997   5.674  1.00  0.00           H  
ATOM   3878  HB  VAL B 244      -4.322  -2.848   6.805  1.00  0.00           H  
ATOM   3879 1HG1 VAL B 244      -4.320  -5.279   6.530  1.00  0.00           H  
ATOM   3880 2HG1 VAL B 244      -5.571  -4.738   7.674  1.00  0.00           H  
ATOM   3881 3HG1 VAL B 244      -6.025  -5.223   6.022  1.00  0.00           H  
ATOM   3882 1HG2 VAL B 244      -3.642  -3.833   4.638  1.00  0.00           H  
ATOM   3883 2HG2 VAL B 244      -5.320  -3.715   4.058  1.00  0.00           H  
ATOM   3884 3HG2 VAL B 244      -4.393  -2.237   4.409  1.00  0.00           H  
ATOM   3885  N   LEU B 245      -8.087  -3.072   7.969  1.00  0.00           N  
ATOM   3886  CA  LEU B 245      -8.589  -3.221   9.331  1.00  0.00           C  
ATOM   3887  C   LEU B 245      -8.262  -4.605   9.881  1.00  0.00           C  
ATOM   3888  O   LEU B 245      -8.666  -5.618   9.306  1.00  0.00           O  
ATOM   3889  CB  LEU B 245     -10.101  -2.986   9.374  1.00  0.00           C  
ATOM   3890  CG  LEU B 245     -10.588  -1.617   8.895  1.00  0.00           C  
ATOM   3891  CD1 LEU B 245     -12.111  -1.561   8.912  1.00  0.00           C  
ATOM   3892  CD2 LEU B 245      -9.997  -0.507   9.757  1.00  0.00           C  
ATOM   3893  H   LEU B 245      -8.652  -3.397   7.198  1.00  0.00           H  
ATOM   3894  HA  LEU B 245      -8.103  -2.477   9.962  1.00  0.00           H  
ATOM   3895 1HB  LEU B 245     -10.587  -3.739   8.756  1.00  0.00           H  
ATOM   3896 2HB  LEU B 245     -10.443  -3.113  10.401  1.00  0.00           H  
ATOM   3897  HG  LEU B 245     -10.280  -1.463   7.860  1.00  0.00           H  
ATOM   3898 1HD1 LEU B 245     -12.443  -0.581   8.569  1.00  0.00           H  
ATOM   3899 2HD1 LEU B 245     -12.511  -2.331   8.252  1.00  0.00           H  
ATOM   3900 3HD1 LEU B 245     -12.470  -1.730   9.927  1.00  0.00           H  
ATOM   3901 1HD2 LEU B 245     -10.354   0.460   9.401  1.00  0.00           H  
ATOM   3902 2HD2 LEU B 245     -10.305  -0.648  10.793  1.00  0.00           H  
ATOM   3903 3HD2 LEU B 245      -8.909  -0.538   9.694  1.00  0.00           H  
ATOM   3904  N   SER B 246      -7.444  -4.609  10.952  1.00  0.00           N  
ATOM   3905  CA  SER B 246      -7.147  -5.868  11.627  1.00  0.00           C  
ATOM   3906  C   SER B 246      -7.951  -6.007  12.916  1.00  0.00           C  
ATOM   3907  O   SER B 246      -8.032  -5.065  13.708  1.00  0.00           O  
ATOM   3908  CB  SER B 246      -5.653  -5.972  11.935  1.00  0.00           C  
ATOM   3909  OG  SER B 246      -4.886  -5.867  10.748  1.00  0.00           O  
ATOM   3910  H   SER B 246      -7.030  -3.755  11.299  1.00  0.00           H  
ATOM   3911  HA  SER B 246      -7.424  -6.690  10.965  1.00  0.00           H  
ATOM   3912 1HB  SER B 246      -5.369  -5.181  12.628  1.00  0.00           H  
ATOM   3913 2HB  SER B 246      -5.448  -6.924  12.423  1.00  0.00           H  
ATOM   3914  HG  SER B 246      -5.518  -5.754  10.034  1.00  0.00           H  
ATOM   3915  N   PHE B 247      -8.540  -7.172  13.054  1.00  0.00           N  
ATOM   3916  CA  PHE B 247      -9.355  -7.438  14.234  1.00  0.00           C  
ATOM   3917  C   PHE B 247      -8.625  -8.365  15.199  1.00  0.00           C  
ATOM   3918  O   PHE B 247      -8.407  -9.540  14.895  1.00  0.00           O  
ATOM   3919  CB  PHE B 247     -10.699  -8.053  13.832  1.00  0.00           C  
ATOM   3920  CG  PHE B 247     -11.482  -7.215  12.857  1.00  0.00           C  
ATOM   3921  CD1 PHE B 247     -11.913  -5.941  13.204  1.00  0.00           C  
ATOM   3922  CD2 PHE B 247     -11.788  -7.704  11.594  1.00  0.00           C  
ATOM   3923  CE1 PHE B 247     -12.638  -5.163  12.303  1.00  0.00           C  
ATOM   3924  CE2 PHE B 247     -12.512  -6.933  10.688  1.00  0.00           C  
ATOM   3925  CZ  PHE B 247     -12.937  -5.664  11.045  1.00  0.00           C  
ATOM   3926  H   PHE B 247      -8.439  -7.892  12.354  1.00  0.00           H  
ATOM   3927  HA  PHE B 247      -9.544  -6.493  14.745  1.00  0.00           H  
ATOM   3928 1HB  PHE B 247     -10.531  -9.031  13.382  1.00  0.00           H  
ATOM   3929 2HB  PHE B 247     -11.311  -8.202  14.721  1.00  0.00           H  
ATOM   3930  HD1 PHE B 247     -11.677  -5.551  14.194  1.00  0.00           H  
ATOM   3931  HD2 PHE B 247     -11.453  -8.703  11.314  1.00  0.00           H  
ATOM   3932  HE1 PHE B 247     -12.968  -4.164  12.588  1.00  0.00           H  
ATOM   3933  HE2 PHE B 247     -12.745  -7.327   9.699  1.00  0.00           H  
ATOM   3934  HZ  PHE B 247     -13.506  -5.062  10.339  1.00  0.00           H  
ATOM   3935  N   GLU B 248      -8.201  -7.838  16.291  1.00  0.00           N  
ATOM   3936  CA  GLU B 248      -7.429  -8.581  17.283  1.00  0.00           C  
ATOM   3937  C   GLU B 248      -8.315  -9.051  18.433  1.00  0.00           C  
ATOM   3938  O   GLU B 248      -9.033  -8.251  19.038  1.00  0.00           O  
ATOM   3939  CB  GLU B 248      -6.280  -7.725  17.821  1.00  0.00           C  
ATOM   3940  CG  GLU B 248      -5.354  -8.467  18.774  1.00  0.00           C  
ATOM   3941  CD  GLU B 248      -4.247  -7.591  19.339  1.00  0.00           C  
ATOM   3942  OE1 GLU B 248      -3.056  -7.882  19.088  1.00  0.00           O  
ATOM   3943  OE2 GLU B 248      -4.574  -6.607  20.039  1.00  0.00           O  
ATOM   3944  H   GLU B 248      -8.416  -6.866  16.462  1.00  0.00           H  
ATOM   3945  HA  GLU B 248      -7.009  -9.465  16.803  1.00  0.00           H  
ATOM   3946 1HB  GLU B 248      -5.683  -7.352  16.988  1.00  0.00           H  
ATOM   3947 2HB  GLU B 248      -6.686  -6.860  18.346  1.00  0.00           H  
ATOM   3948 1HG  GLU B 248      -5.942  -8.862  19.602  1.00  0.00           H  
ATOM   3949 2HG  GLU B 248      -4.907  -9.309  18.247  1.00  0.00           H  
ATOM   3950  N   LEU B 249      -8.236 -10.358  18.647  1.00  0.00           N  
ATOM   3951  CA  LEU B 249      -8.970 -10.955  19.758  1.00  0.00           C  
ATOM   3952  C   LEU B 249      -8.016 -11.614  20.748  1.00  0.00           C  
ATOM   3953  O   LEU B 249      -7.380 -12.621  20.428  1.00  0.00           O  
ATOM   3954  CB  LEU B 249      -9.979 -11.983  19.241  1.00  0.00           C  
ATOM   3955  CG  LEU B 249     -10.970 -12.535  20.267  1.00  0.00           C  
ATOM   3956  CD1 LEU B 249     -11.881 -11.422  20.776  1.00  0.00           C  
ATOM   3957  CD2 LEU B 249     -11.791 -13.669  19.663  1.00  0.00           C  
ATOM   3958  H   LEU B 249      -7.675 -10.951  18.053  1.00  0.00           H  
ATOM   3959  HA  LEU B 249      -9.512 -10.166  20.278  1.00  0.00           H  
ATOM   3960 1HB  LEU B 249     -10.559 -11.528  18.440  1.00  0.00           H  
ATOM   3961 2HB  LEU B 249      -9.432 -12.830  18.828  1.00  0.00           H  
ATOM   3962  HG  LEU B 249     -10.425 -12.915  21.131  1.00  0.00           H  
ATOM   3963 1HD1 LEU B 249     -12.581 -11.830  21.506  1.00  0.00           H  
ATOM   3964 2HD1 LEU B 249     -11.278 -10.645  21.247  1.00  0.00           H  
ATOM   3965 3HD1 LEU B 249     -12.435 -10.995  19.941  1.00  0.00           H  
ATOM   3966 1HD2 LEU B 249     -12.490 -14.049  20.409  1.00  0.00           H  
ATOM   3967 2HD2 LEU B 249     -12.346 -13.297  18.801  1.00  0.00           H  
ATOM   3968 3HD2 LEU B 249     -11.125 -14.472  19.347  1.00  0.00           H  
ATOM   3969  N   LEU B 250      -7.869 -11.031  21.899  1.00  0.00           N  
ATOM   3970  CA  LEU B 250      -7.006 -11.519  22.969  1.00  0.00           C  
ATOM   3971  C   LEU B 250      -7.827 -11.919  24.190  1.00  0.00           C  
ATOM   3972  O   LEU B 250      -8.984 -11.515  24.325  1.00  0.00           O  
ATOM   3973  CB  LEU B 250      -5.978 -10.453  23.358  1.00  0.00           C  
ATOM   3974  CG  LEU B 250      -5.067  -9.949  22.237  1.00  0.00           C  
ATOM   3975  CD1 LEU B 250      -4.244  -8.759  22.718  1.00  0.00           C  
ATOM   3976  CD2 LEU B 250      -4.159 -11.069  21.741  1.00  0.00           C  
ATOM   3977  H   LEU B 250      -8.398 -10.183  22.042  1.00  0.00           H  
ATOM   3978  HA  LEU B 250      -6.475 -12.400  22.610  1.00  0.00           H  
ATOM   3979 1HB  LEU B 250      -6.507  -9.590  23.760  1.00  0.00           H  
ATOM   3980 2HB  LEU B 250      -5.337 -10.857  24.141  1.00  0.00           H  
ATOM   3981  HG  LEU B 250      -5.676  -9.593  21.405  1.00  0.00           H  
ATOM   3982 1HD1 LEU B 250      -3.601  -8.411  21.910  1.00  0.00           H  
ATOM   3983 2HD1 LEU B 250      -4.912  -7.953  23.021  1.00  0.00           H  
ATOM   3984 3HD1 LEU B 250      -3.630  -9.060  23.566  1.00  0.00           H  
ATOM   3985 1HD2 LEU B 250      -3.519 -10.692  20.943  1.00  0.00           H  
ATOM   3986 2HD2 LEU B 250      -3.540 -11.427  22.564  1.00  0.00           H  
ATOM   3987 3HD2 LEU B 250      -4.768 -11.889  21.361  1.00  0.00           H  
ATOM   3988  N   HIS B 251      -7.245 -12.844  24.993  1.00  0.00           N  
ATOM   3989  CA  HIS B 251      -7.875 -13.085  26.286  1.00  0.00           C  
ATOM   3990  C   HIS B 251      -7.771 -11.859  27.187  1.00  0.00           C  
ATOM   3991  O   HIS B 251      -7.069 -11.886  28.201  1.00  0.00           O  
ATOM   3992  CB  HIS B 251      -7.241 -14.297  26.973  1.00  0.00           C  
ATOM   3993  CG  HIS B 251      -7.542 -15.596  26.295  1.00  0.00           C  
ATOM   3994  ND1 HIS B 251      -6.850 -16.755  26.569  1.00  0.00           N  
ATOM   3995  CD2 HIS B 251      -8.463 -15.916  25.356  1.00  0.00           C  
ATOM   3996  CE1 HIS B 251      -7.333 -17.736  25.825  1.00  0.00           C  
ATOM   3997  NE2 HIS B 251      -8.313 -17.253  25.081  1.00  0.00           N  
ATOM   3998  H   HIS B 251      -6.415 -13.363  24.746  1.00  0.00           H  
ATOM   3999  HA  HIS B 251      -8.935 -13.293  26.141  1.00  0.00           H  
ATOM   4000 1HB  HIS B 251      -6.158 -14.171  27.006  1.00  0.00           H  
ATOM   4001 2HB  HIS B 251      -7.595 -14.358  28.002  1.00  0.00           H  
ATOM   4002  HD2 HIS B 251      -9.188 -15.240  24.903  1.00  0.00           H  
ATOM   4003  HE1 HIS B 251      -6.983 -18.768  25.825  1.00  0.00           H  
ATOM   4004  HE2 HIS B 251      -8.865 -17.778  24.417  1.00  0.00           H  
ATOM   4005  N   ALA B 252      -8.285 -10.680  26.714  1.00  0.00           N  
ATOM   4006  CA  ALA B 252      -8.363  -9.345  27.301  1.00  0.00           C  
ATOM   4007  C   ALA B 252      -9.729  -8.714  27.050  1.00  0.00           C  
ATOM   4008  O   ALA B 252     -10.570  -9.294  26.358  1.00  0.00           O  
ATOM   4009  CB  ALA B 252      -7.257  -8.452  26.742  1.00  0.00           C  
ATOM   4010  H   ALA B 252      -8.661 -10.834  25.789  1.00  0.00           H  
ATOM   4011  HA  ALA B 252      -8.228  -9.440  28.379  1.00  0.00           H  
ATOM   4012 1HB  ALA B 252      -7.329  -7.461  27.189  1.00  0.00           H  
ATOM   4013 2HB  ALA B 252      -6.285  -8.886  26.977  1.00  0.00           H  
ATOM   4014 3HB  ALA B 252      -7.366  -8.371  25.662  1.00  0.00           H  
ATOM   4015  N   PRO B 253     -10.075  -7.479  27.772  1.00  0.00           N  
ATOM   4016  CA  PRO B 253     -11.382  -6.850  27.564  1.00  0.00           C  
ATOM   4017  C   PRO B 253     -11.646  -6.509  26.099  1.00  0.00           C  
ATOM   4018  O   PRO B 253     -10.766  -5.978  25.417  1.00  0.00           O  
ATOM   4019  CB  PRO B 253     -11.301  -5.580  28.414  1.00  0.00           C  
ATOM   4020  CG  PRO B 253     -10.281  -5.886  29.462  1.00  0.00           C  
ATOM   4021  CD  PRO B 253      -9.241  -6.792  28.866  1.00  0.00           C  
ATOM   4022  HA  PRO B 253     -12.170  -7.521  27.937  1.00  0.00           H  
ATOM   4023 1HB  PRO B 253     -11.015  -4.724  27.785  1.00  0.00           H  
ATOM   4024 2HB  PRO B 253     -12.288  -5.350  28.841  1.00  0.00           H  
ATOM   4025 1HG  PRO B 253      -9.820  -4.956  29.827  1.00  0.00           H  
ATOM   4026 2HG  PRO B 253     -10.759  -6.365  30.329  1.00  0.00           H  
ATOM   4027 1HD  PRO B 253      -8.416  -6.188  28.462  1.00  0.00           H  
ATOM   4028 2HD  PRO B 253      -8.873  -7.485  29.637  1.00  0.00           H  
ATOM   4029  N   ALA B 254     -12.880  -6.813  25.583  1.00  0.00           N  
ATOM   4030  CA  ALA B 254     -13.354  -6.439  24.253  1.00  0.00           C  
ATOM   4031  C   ALA B 254     -13.823  -4.987  24.225  1.00  0.00           C  
ATOM   4032  O   ALA B 254     -14.915  -4.672  24.704  1.00  0.00           O  
ATOM   4033  CB  ALA B 254     -14.482  -7.368  23.809  1.00  0.00           C  
ATOM   4034  H   ALA B 254     -13.490  -7.338  26.193  1.00  0.00           H  
ATOM   4035  HA  ALA B 254     -12.521  -6.537  23.557  1.00  0.00           H  
ATOM   4036 1HB  ALA B 254     -14.824  -7.076  22.816  1.00  0.00           H  
ATOM   4037 2HB  ALA B 254     -14.117  -8.395  23.780  1.00  0.00           H  
ATOM   4038 3HB  ALA B 254     -15.310  -7.297  24.513  1.00  0.00           H  
ATOM   4039  N   THR B 255     -12.963  -4.154  23.714  1.00  0.00           N  
ATOM   4040  CA  THR B 255     -13.160  -2.721  23.901  1.00  0.00           C  
ATOM   4041  C   THR B 255     -13.663  -2.071  22.615  1.00  0.00           C  
ATOM   4042  O   THR B 255     -13.997  -0.885  22.602  1.00  0.00           O  
ATOM   4043  CB  THR B 255     -11.859  -2.032  24.352  1.00  0.00           C  
ATOM   4044  OG1 THR B 255     -10.837  -2.266  23.374  1.00  0.00           O  
ATOM   4045  CG2 THR B 255     -11.390  -2.571  25.699  1.00  0.00           C  
ATOM   4046  H   THR B 255     -12.162  -4.476  23.191  1.00  0.00           H  
ATOM   4047  HA  THR B 255     -13.911  -2.573  24.677  1.00  0.00           H  
ATOM   4048  HB  THR B 255     -12.028  -0.959  24.441  1.00  0.00           H  
ATOM   4049  HG1 THR B 255     -11.195  -2.799  22.660  1.00  0.00           H  
ATOM   4050 1HG2 THR B 255     -10.470  -2.066  25.992  1.00  0.00           H  
ATOM   4051 2HG2 THR B 255     -12.159  -2.391  26.450  1.00  0.00           H  
ATOM   4052 3HG2 THR B 255     -11.206  -3.641  25.618  1.00  0.00           H  
ATOM   4053  N   VAL B 256     -13.819  -2.763  21.560  1.00  0.00           N  
ATOM   4054  CA  VAL B 256     -14.375  -2.278  20.301  1.00  0.00           C  
ATOM   4055  C   VAL B 256     -15.564  -3.144  19.893  1.00  0.00           C  
ATOM   4056  O   VAL B 256     -15.396  -4.310  19.529  1.00  0.00           O  
ATOM   4057  CB  VAL B 256     -13.313  -2.269  19.178  1.00  0.00           C  
ATOM   4058  CG1 VAL B 256     -13.888  -1.671  17.896  1.00  0.00           C  
ATOM   4059  CG2 VAL B 256     -12.073  -1.495  19.624  1.00  0.00           C  
ATOM   4060  H   VAL B 256     -13.524  -3.727  21.629  1.00  0.00           H  
ATOM   4061  HA  VAL B 256     -14.723  -1.255  20.448  1.00  0.00           H  
ATOM   4062  HB  VAL B 256     -13.032  -3.297  18.948  1.00  0.00           H  
ATOM   4063 1HG1 VAL B 256     -13.124  -1.674  17.118  1.00  0.00           H  
ATOM   4064 2HG1 VAL B 256     -14.741  -2.265  17.568  1.00  0.00           H  
ATOM   4065 3HG1 VAL B 256     -14.208  -0.646  18.084  1.00  0.00           H  
ATOM   4066 1HG2 VAL B 256     -11.334  -1.498  18.823  1.00  0.00           H  
ATOM   4067 2HG2 VAL B 256     -12.350  -0.467  19.858  1.00  0.00           H  
ATOM   4068 3HG2 VAL B 256     -11.649  -1.967  20.510  1.00  0.00           H  
ATOM   4069  N   CYS B 257     -16.670  -2.641  19.960  1.00  0.00           N  
ATOM   4070  CA  CYS B 257     -17.879  -3.368  19.592  1.00  0.00           C  
ATOM   4071  C   CYS B 257     -18.761  -2.530  18.673  1.00  0.00           C  
ATOM   4072  O   CYS B 257     -18.584  -1.315  18.575  1.00  0.00           O  
ATOM   4073  CB  CYS B 257     -18.664  -3.768  20.841  1.00  0.00           C  
ATOM   4074  SG  CYS B 257     -17.701  -4.728  22.029  1.00  0.00           S  
ATOM   4075  H   CYS B 257     -16.748  -1.687  20.282  1.00  0.00           H  
ATOM   4076  HA  CYS B 257     -17.589  -4.273  19.058  1.00  0.00           H  
ATOM   4077 1HB  CYS B 257     -19.030  -2.872  21.344  1.00  0.00           H  
ATOM   4078 2HB  CYS B 257     -19.533  -4.358  20.551  1.00  0.00           H  
ATOM   4079  N   GLY B 258     -19.607  -3.203  17.902  1.00  0.00           N  
ATOM   4080  CA  GLY B 258     -20.627  -2.514  17.128  1.00  0.00           C  
ATOM   4081  C   GLY B 258     -21.783  -2.015  17.974  1.00  0.00           C  
ATOM   4082  O   GLY B 258     -21.805  -2.225  19.189  1.00  0.00           O  
ATOM   4083  H   GLY B 258     -19.545  -4.210  17.849  1.00  0.00           H  
ATOM   4084 1HA  GLY B 258     -20.180  -1.664  16.612  1.00  0.00           H  
ATOM   4085 2HA  GLY B 258     -21.018  -3.184  16.364  1.00  0.00           H  
ATOM   4086  N   PRO B 259     -22.651  -1.094  17.466  1.00  0.00           N  
ATOM   4087  CA  PRO B 259     -23.834  -0.668  18.217  1.00  0.00           C  
ATOM   4088  C   PRO B 259     -24.652  -1.843  18.747  1.00  0.00           C  
ATOM   4089  O   PRO B 259     -24.523  -2.964  18.249  1.00  0.00           O  
ATOM   4090  OXT PRO B 259     -25.424  -1.678  19.651  1.00  0.00           O  
ATOM   4091  CB  PRO B 259     -24.635   0.135  17.189  1.00  0.00           C  
ATOM   4092  CG  PRO B 259     -24.145  -0.348  15.862  1.00  0.00           C  
ATOM   4093  CD  PRO B 259     -22.760  -0.902  16.037  1.00  0.00           C  
ATOM   4094  HA  PRO B 259     -23.520  -0.028  19.054  1.00  0.00           H  
ATOM   4095 1HB  PRO B 259     -25.712  -0.041  17.330  1.00  0.00           H  
ATOM   4096 2HB  PRO B 259     -24.463   1.212  17.336  1.00  0.00           H  
ATOM   4097 1HG  PRO B 259     -24.822  -1.119  15.465  1.00  0.00           H  
ATOM   4098 2HG  PRO B 259     -24.142   0.477  15.135  1.00  0.00           H  
ATOM   4099 1HD  PRO B 259     -22.675  -1.855  15.495  1.00  0.00           H  
ATOM   4100 2HD  PRO B 259     -22.024  -0.175  15.663  1.00  0.00           H  
TER                                                                             
pae_binder 2.852
pae_interaction 7.263
pae_interaction1 7.544
pae_interaction2 6.982
pae_target 3.642
plddt_binder 88.342
plddt_target 94.135
plddt_total 92.704
score 0
silent_score 0
time 180.079
