# Supplementary material for: Improving de novo protein binder design with deep learning
Source: Nat Commun. 2023 May 6;14:2625. doi: 10.1038/s41467-023-38328-5 (PMC10163288; doi:10.1038/s41467-023-38328-5)
Supplement: Supplementary file 4 — Source Data File [file 41467_2023_38328_MOESM4_ESM.zip › all_data/experimental_structure_agreement/af2_MSA/LCB1.pdb]

HEADER                                            14-MAR-23   XXXX              
EXPDTA    THEORETICAL MODEL                                                     
REMARK 220                                                                      
REMARK 220 EXPERIMENTAL DETAILS                                                 
REMARK 220  EXPERIMENT TYPE                : THEORETICAL MODELLING              
REMARK 220  DATE OF DATA COLLECTION        : 14-MAR-23                          
REMARK 220                                                                      
REMARK 220 REMARK: MODEL GENERATED BY ROSETTA                                   
REMARK 220  VERSION 2021.38+release.4d5a969                                     
SSBOND     CYS B  258    CYS B  283                                       1.89  
SSBOND     CYS B  301    CYS B  354                                       2.08  
SSBOND     CYS B  313    CYS B  447                                       0.62  
SSBOND     CYS B  402    CYS B  410                                       1.97  
ATOM      1  N   ASP A   1      34.092  -9.218 -14.858  1.00  0.00           N  
ATOM      2  CA  ASP A   1      34.195  -7.768 -14.724  1.00  0.00           C  
ATOM      3  C   ASP A   1      32.832  -7.146 -14.433  1.00  0.00           C  
ATOM      4  O   ASP A   1      31.957  -7.121 -15.300  1.00  0.00           O  
ATOM      5  CB  ASP A   1      34.795  -7.153 -15.990  1.00  0.00           C  
ATOM      6  CG  ASP A   1      35.182  -5.695 -15.815  1.00  0.00           C  
ATOM      7  OD1 ASP A   1      34.769  -5.070 -14.815  1.00  0.00           O  
ATOM      8  OD2 ASP A   1      35.905  -5.166 -16.687  1.00  0.00           O  
ATOM      9 1H   ASP A   1      34.996  -9.601 -15.048  1.00  0.00           H  
ATOM     10 2H   ASP A   1      33.738  -9.607 -14.008  1.00  0.00           H  
ATOM     11 3H   ASP A   1      33.472  -9.440 -15.610  1.00  0.00           H  
ATOM     12  HA  ASP A   1      34.852  -7.544 -13.883  1.00  0.00           H  
ATOM     13 1HB  ASP A   1      35.682  -7.716 -16.283  1.00  0.00           H  
ATOM     14 2HB  ASP A   1      34.076  -7.227 -16.806  1.00  0.00           H  
ATOM     15  N   LYS A   2      32.344  -7.080 -13.244  1.00  0.00           N  
ATOM     16  CA  LYS A   2      31.074  -6.597 -12.710  1.00  0.00           C  
ATOM     17  C   LYS A   2      30.590  -5.366 -13.471  1.00  0.00           C  
ATOM     18  O   LYS A   2      29.401  -5.243 -13.771  1.00  0.00           O  
ATOM     19  CB  LYS A   2      31.207  -6.274 -11.221  1.00  0.00           C  
ATOM     20  CG  LYS A   2      31.211  -7.499 -10.319  1.00  0.00           C  
ATOM     21  CD  LYS A   2      31.204  -7.110  -8.846  1.00  0.00           C  
ATOM     22  CE  LYS A   2      31.268  -8.335  -7.944  1.00  0.00           C  
ATOM     23  NZ  LYS A   2      31.230  -7.960  -6.498  1.00  0.00           N  
ATOM     24  H   LYS A   2      33.034  -7.455 -12.609  1.00  0.00           H  
ATOM     25  HA  LYS A   2      30.327  -7.382 -12.831  1.00  0.00           H  
ATOM     26 1HB  LYS A   2      32.133  -5.725 -11.049  1.00  0.00           H  
ATOM     27 2HB  LYS A   2      30.383  -5.630 -10.913  1.00  0.00           H  
ATOM     28 1HG  LYS A   2      30.330  -8.107 -10.527  1.00  0.00           H  
ATOM     29 2HG  LYS A   2      32.099  -8.097 -10.521  1.00  0.00           H  
ATOM     30 1HD  LYS A   2      32.062  -6.470  -8.634  1.00  0.00           H  
ATOM     31 2HD  LYS A   2      30.294  -6.554  -8.621  1.00  0.00           H  
ATOM     32 1HE  LYS A   2      30.426  -8.991  -8.161  1.00  0.00           H  
ATOM     33 2HE  LYS A   2      32.188  -8.885  -8.142  1.00  0.00           H  
ATOM     34 1HZ  LYS A   2      31.275  -8.795  -5.932  1.00  0.00           H  
ATOM     35 2HZ  LYS A   2      32.018  -7.365  -6.283  1.00  0.00           H  
ATOM     36 3HZ  LYS A   2      30.372  -7.466  -6.300  1.00  0.00           H  
ATOM     37  N   GLU A   3      31.504  -4.504 -13.898  1.00  0.00           N  
ATOM     38  CA  GLU A   3      31.142  -3.285 -14.615  1.00  0.00           C  
ATOM     39  C   GLU A   3      30.624  -3.601 -16.015  1.00  0.00           C  
ATOM     40  O   GLU A   3      29.637  -3.014 -16.464  1.00  0.00           O  
ATOM     41  CB  GLU A   3      32.339  -2.335 -14.699  1.00  0.00           C  
ATOM     42  CG  GLU A   3      31.958  -0.887 -14.976  1.00  0.00           C  
ATOM     43  CD  GLU A   3      33.137   0.069 -14.897  1.00  0.00           C  
ATOM     44  OE1 GLU A   3      32.958   1.277 -15.172  1.00  0.00           O  
ATOM     45  OE2 GLU A   3      34.249  -0.393 -14.559  1.00  0.00           O  
ATOM     46  H   GLU A   3      32.479  -4.699 -13.720  1.00  0.00           H  
ATOM     47  HA  GLU A   3      30.340  -2.787 -14.068  1.00  0.00           H  
ATOM     48 1HB  GLU A   3      32.895  -2.367 -13.762  1.00  0.00           H  
ATOM     49 2HB  GLU A   3      33.012  -2.666 -15.490  1.00  0.00           H  
ATOM     50 1HG  GLU A   3      31.522  -0.821 -15.972  1.00  0.00           H  
ATOM     51 2HG  GLU A   3      31.201  -0.578 -14.257  1.00  0.00           H  
ATOM     52  N   TRP A   4      31.291  -4.554 -16.630  1.00  0.00           N  
ATOM     53  CA  TRP A   4      30.892  -4.991 -17.964  1.00  0.00           C  
ATOM     54  C   TRP A   4      29.502  -5.618 -17.938  1.00  0.00           C  
ATOM     55  O   TRP A   4      28.661  -5.311 -18.786  1.00  0.00           O  
ATOM     56  CB  TRP A   4      31.906  -5.990 -18.528  1.00  0.00           C  
ATOM     57  CG  TRP A   4      31.554  -6.513 -19.888  1.00  0.00           C  
ATOM     58  CD1 TRP A   4      31.819  -5.922 -21.092  1.00  0.00           C  
ATOM     59  CD2 TRP A   4      30.866  -7.733 -20.182  1.00  0.00           C  
ATOM     60  NE1 TRP A   4      31.338  -6.702 -22.118  1.00  0.00           N  
ATOM     61  CE2 TRP A   4      30.749  -7.818 -21.587  1.00  0.00           C  
ATOM     62  CE3 TRP A   4      30.338  -8.764 -19.394  1.00  0.00           C  
ATOM     63  CZ2 TRP A   4      30.124  -8.895 -22.221  1.00  0.00           C  
ATOM     64  CZ3 TRP A   4      29.717  -9.834 -20.026  1.00  0.00           C  
ATOM     65  CH2 TRP A   4      29.616  -9.890 -21.426  1.00  0.00           C  
ATOM     66  H   TRP A   4      32.085  -4.992 -16.186  1.00  0.00           H  
ATOM     67  HA  TRP A   4      30.861  -4.120 -18.618  1.00  0.00           H  
ATOM     68 1HB  TRP A   4      32.886  -5.517 -18.590  1.00  0.00           H  
ATOM     69 2HB  TRP A   4      31.995  -6.840 -17.851  1.00  0.00           H  
ATOM     70  HD1 TRP A   4      32.335  -4.972 -21.219  1.00  0.00           H  
ATOM     71  HE1 TRP A   4      31.407  -6.487 -23.102  1.00  0.00           H  
ATOM     72  HE3 TRP A   4      30.415  -8.728 -18.308  1.00  0.00           H  
ATOM     73  HZ2 TRP A   4      30.037  -8.958 -23.306  1.00  0.00           H  
ATOM     74  HZ3 TRP A   4      29.308 -10.632 -19.406  1.00  0.00           H  
ATOM     75  HH2 TRP A   4      29.121 -10.745 -21.888  1.00  0.00           H  
ATOM     76  N   ILE A   5      29.101  -6.378 -16.865  1.00  0.00           N  
ATOM     77  CA  ILE A   5      27.831  -7.086 -16.740  1.00  0.00           C  
ATOM     78  C   ILE A   5      26.702  -6.083 -16.517  1.00  0.00           C  
ATOM     79  O   ILE A   5      25.659  -6.157 -17.171  1.00  0.00           O  
ATOM     80  CB  ILE A   5      27.869  -8.116 -15.589  1.00  0.00           C  
ATOM     81  CG1 ILE A   5      28.812  -9.273 -15.939  1.00  0.00           C  
ATOM     82  CG2 ILE A   5      26.461  -8.631 -15.279  1.00  0.00           C  
ATOM     83  CD1 ILE A   5      29.049 -10.246 -14.792  1.00  0.00           C  
ATOM     84  H   ILE A   5      29.770  -6.431 -16.110  1.00  0.00           H  
ATOM     85  HA  ILE A   5      27.641  -7.622 -17.669  1.00  0.00           H  
ATOM     86  HB  ILE A   5      28.277  -7.647 -14.694  1.00  0.00           H  
ATOM     87 1HG1 ILE A   5      28.405  -9.832 -16.781  1.00  0.00           H  
ATOM     88 2HG1 ILE A   5      29.778  -8.874 -16.250  1.00  0.00           H  
ATOM     89 1HG2 ILE A   5      26.509  -9.355 -14.466  1.00  0.00           H  
ATOM     90 2HG2 ILE A   5      25.826  -7.797 -14.984  1.00  0.00           H  
ATOM     91 3HG2 ILE A   5      26.045  -9.108 -16.166  1.00  0.00           H  
ATOM     92 1HD1 ILE A   5      29.727 -11.035 -15.118  1.00  0.00           H  
ATOM     93 2HD1 ILE A   5      29.491  -9.714 -13.949  1.00  0.00           H  
ATOM     94 3HD1 ILE A   5      28.101 -10.686 -14.487  1.00  0.00           H  
ATOM     95  N   LEU A   6      26.950  -5.105 -15.744  1.00  0.00           N  
ATOM     96  CA  LEU A   6      25.935  -4.099 -15.449  1.00  0.00           C  
ATOM     97  C   LEU A   6      25.638  -3.250 -16.681  1.00  0.00           C  
ATOM     98  O   LEU A   6      24.478  -2.941 -16.962  1.00  0.00           O  
ATOM     99  CB  LEU A   6      26.388  -3.202 -14.294  1.00  0.00           C  
ATOM    100  CG  LEU A   6      26.328  -3.817 -12.895  1.00  0.00           C  
ATOM    101  CD1 LEU A   6      26.987  -2.889 -11.880  1.00  0.00           C  
ATOM    102  CD2 LEU A   6      24.885  -4.110 -12.501  1.00  0.00           C  
ATOM    103  H   LEU A   6      27.865  -5.019 -15.324  1.00  0.00           H  
ATOM    104  HA  LEU A   6      25.018  -4.609 -15.155  1.00  0.00           H  
ATOM    105 1HB  LEU A   6      27.419  -2.900 -14.473  1.00  0.00           H  
ATOM    106 2HB  LEU A   6      25.765  -2.308 -14.284  1.00  0.00           H  
ATOM    107  HG  LEU A   6      26.894  -4.749 -12.882  1.00  0.00           H  
ATOM    108 1HD1 LEU A   6      26.937  -3.340 -10.889  1.00  0.00           H  
ATOM    109 2HD1 LEU A   6      28.030  -2.732 -12.154  1.00  0.00           H  
ATOM    110 3HD1 LEU A   6      26.466  -1.932 -11.870  1.00  0.00           H  
ATOM    111 1HD2 LEU A   6      24.862  -4.548 -11.503  1.00  0.00           H  
ATOM    112 2HD2 LEU A   6      24.312  -3.183 -12.504  1.00  0.00           H  
ATOM    113 3HD2 LEU A   6      24.448  -4.809 -13.214  1.00  0.00           H  
ATOM    114  N   GLN A   7      26.706  -2.890 -17.398  1.00  0.00           N  
ATOM    115  CA  GLN A   7      26.541  -2.118 -18.625  1.00  0.00           C  
ATOM    116  C   GLN A   7      25.729  -2.894 -19.658  1.00  0.00           C  
ATOM    117  O   GLN A   7      24.846  -2.333 -20.311  1.00  0.00           O  
ATOM    118  CB  GLN A   7      27.903  -1.737 -19.207  1.00  0.00           C  
ATOM    119  CG  GLN A   7      27.835  -0.649 -20.270  1.00  0.00           C  
ATOM    120  CD  GLN A   7      29.205  -0.140 -20.678  1.00  0.00           C  
ATOM    121  OE1 GLN A   7      30.228  -0.571 -20.137  1.00  0.00           O  
ATOM    122  NE2 GLN A   7      29.234   0.781 -21.635  1.00  0.00           N  
ATOM    123  H   GLN A   7      27.636  -3.147 -17.100  1.00  0.00           H  
ATOM    124  HA  GLN A   7      25.996  -1.204 -18.388  1.00  0.00           H  
ATOM    125 1HB  GLN A   7      28.556  -1.390 -18.407  1.00  0.00           H  
ATOM    126 2HB  GLN A   7      28.368  -2.617 -19.651  1.00  0.00           H  
ATOM    127 1HG  GLN A   7      27.345  -1.052 -21.157  1.00  0.00           H  
ATOM    128 2HG  GLN A   7      27.264   0.193 -19.878  1.00  0.00           H  
ATOM    129 1HE2 GLN A   7      30.110   1.154 -21.945  1.00  0.00           H  
ATOM    130 2HE2 GLN A   7      28.381   1.103 -22.046  1.00  0.00           H  
ATOM    131  N   LYS A   8      25.993  -4.149 -19.650  1.00  0.00           N  
ATOM    132  CA  LYS A   8      25.275  -5.006 -20.589  1.00  0.00           C  
ATOM    133  C   LYS A   8      23.800  -5.119 -20.212  1.00  0.00           C  
ATOM    134  O   LYS A   8      22.925  -5.037 -21.077  1.00  0.00           O  
ATOM    135  CB  LYS A   8      25.910  -6.396 -20.641  1.00  0.00           C  
ATOM    136  CG  LYS A   8      25.637  -7.154 -21.932  1.00  0.00           C  
ATOM    137  CD  LYS A   8      26.877  -7.893 -22.419  1.00  0.00           C  
ATOM    138  CE  LYS A   8      26.615  -8.623 -23.729  1.00  0.00           C  
ATOM    139  NZ  LYS A   8      27.806  -9.406 -24.175  1.00  0.00           N  
ATOM    140  H   LYS A   8      26.671  -4.563 -19.026  1.00  0.00           H  
ATOM    141  HA  LYS A   8      25.335  -4.559 -21.582  1.00  0.00           H  
ATOM    142 1HB  LYS A   8      26.990  -6.307 -20.523  1.00  0.00           H  
ATOM    143 2HB  LYS A   8      25.538  -6.997 -19.811  1.00  0.00           H  
ATOM    144 1HG  LYS A   8      24.837  -7.877 -21.768  1.00  0.00           H  
ATOM    145 2HG  LYS A   8      25.317  -6.455 -22.704  1.00  0.00           H  
ATOM    146 1HD  LYS A   8      27.690  -7.181 -22.568  1.00  0.00           H  
ATOM    147 2HD  LYS A   8      27.186  -8.619 -21.667  1.00  0.00           H  
ATOM    148 1HE  LYS A   8      25.773  -9.302 -23.605  1.00  0.00           H  
ATOM    149 2HE  LYS A   8      26.359  -7.900 -24.503  1.00  0.00           H  
ATOM    150 1HZ  LYS A   8      27.595  -9.875 -25.045  1.00  0.00           H  
ATOM    151 2HZ  LYS A   8      28.589  -8.781 -24.311  1.00  0.00           H  
ATOM    152 3HZ  LYS A   8      28.041 -10.092 -23.472  1.00  0.00           H  
ATOM    153  N   ILE A   9      23.437  -5.316 -19.011  1.00  0.00           N  
ATOM    154  CA  ILE A   9      22.067  -5.421 -18.521  1.00  0.00           C  
ATOM    155  C   ILE A   9      21.316  -4.122 -18.805  1.00  0.00           C  
ATOM    156  O   ILE A   9      20.183  -4.147 -19.291  1.00  0.00           O  
ATOM    157  CB  ILE A   9      22.030  -5.742 -17.010  1.00  0.00           C  
ATOM    158  CG1 ILE A   9      22.510  -7.176 -16.757  1.00  0.00           C  
ATOM    159  CG2 ILE A   9      20.621  -5.529 -16.447  1.00  0.00           C  
ATOM    160  CD1 ILE A   9      22.648  -7.531 -15.282  1.00  0.00           C  
ATOM    161  H   ILE A   9      24.202  -5.404 -18.357  1.00  0.00           H  
ATOM    162  HA  ILE A   9      21.571  -6.232 -19.053  1.00  0.00           H  
ATOM    163  HB  ILE A   9      22.723  -5.088 -16.482  1.00  0.00           H  
ATOM    164 1HG1 ILE A   9      21.813  -7.879 -17.212  1.00  0.00           H  
ATOM    165 2HG1 ILE A   9      23.480  -7.325 -17.233  1.00  0.00           H  
ATOM    166 1HG2 ILE A   9      20.616  -5.761 -15.382  1.00  0.00           H  
ATOM    167 2HG2 ILE A   9      20.324  -4.491 -16.594  1.00  0.00           H  
ATOM    168 3HG2 ILE A   9      19.920  -6.184 -16.964  1.00  0.00           H  
ATOM    169 1HD1 ILE A   9      22.992  -8.561 -15.186  1.00  0.00           H  
ATOM    170 2HD1 ILE A   9      23.370  -6.862 -14.813  1.00  0.00           H  
ATOM    171 3HD1 ILE A   9      21.682  -7.425 -14.791  1.00  0.00           H  
ATOM    172  N   TYR A  10      21.956  -3.038 -18.564  1.00  0.00           N  
ATOM    173  CA  TYR A  10      21.367  -1.729 -18.824  1.00  0.00           C  
ATOM    174  C   TYR A  10      21.013  -1.573 -20.298  1.00  0.00           C  
ATOM    175  O   TYR A  10      19.916  -1.121 -20.635  1.00  0.00           O  
ATOM    176  CB  TYR A  10      22.326  -0.614 -18.395  1.00  0.00           C  
ATOM    177  CG  TYR A  10      21.775   0.775 -18.610  1.00  0.00           C  
ATOM    178  CD1 TYR A  10      22.110   1.510 -19.745  1.00  0.00           C  
ATOM    179  CD2 TYR A  10      20.921   1.355 -17.678  1.00  0.00           C  
ATOM    180  CE1 TYR A  10      21.607   2.791 -19.946  1.00  0.00           C  
ATOM    181  CE2 TYR A  10      20.412   2.636 -17.869  1.00  0.00           C  
ATOM    182  CZ  TYR A  10      20.760   3.345 -19.004  1.00  0.00           C  
ATOM    183  OH  TYR A  10      20.259   4.612 -19.198  1.00  0.00           O  
ATOM    184  H   TYR A  10      22.891  -3.090 -18.185  1.00  0.00           H  
ATOM    185  HA  TYR A  10      20.449  -1.641 -18.243  1.00  0.00           H  
ATOM    186 1HB  TYR A  10      22.565  -0.727 -17.337  1.00  0.00           H  
ATOM    187 2HB  TYR A  10      23.258  -0.702 -18.952  1.00  0.00           H  
ATOM    188  HD1 TYR A  10      22.777   1.083 -20.494  1.00  0.00           H  
ATOM    189  HD2 TYR A  10      20.641   0.805 -16.779  1.00  0.00           H  
ATOM    190  HE1 TYR A  10      21.881   3.350 -20.840  1.00  0.00           H  
ATOM    191  HE2 TYR A  10      19.745   3.074 -17.126  1.00  0.00           H  
ATOM    192  HH  TYR A  10      19.692   4.847 -18.460  1.00  0.00           H  
ATOM    193  N   GLU A  11      21.946  -1.911 -21.200  1.00  0.00           N  
ATOM    194  CA  GLU A  11      21.720  -1.802 -22.638  1.00  0.00           C  
ATOM    195  C   GLU A  11      20.534  -2.656 -23.077  1.00  0.00           C  
ATOM    196  O   GLU A  11      19.704  -2.213 -23.874  1.00  0.00           O  
ATOM    197  CB  GLU A  11      22.976  -2.208 -23.413  1.00  0.00           C  
ATOM    198  CG  GLU A  11      22.975  -1.757 -24.867  1.00  0.00           C  
ATOM    199  CD  GLU A  11      24.248  -2.127 -25.611  1.00  0.00           C  
ATOM    200  OE1 GLU A  11      24.305  -1.940 -26.847  1.00  0.00           O  
ATOM    201  OE2 GLU A  11      25.196  -2.610 -24.952  1.00  0.00           O  
ATOM    202  H   GLU A  11      22.836  -2.253 -20.866  1.00  0.00           H  
ATOM    203  HA  GLU A  11      21.487  -0.763 -22.874  1.00  0.00           H  
ATOM    204 1HB  GLU A  11      23.856  -1.786 -22.927  1.00  0.00           H  
ATOM    205 2HB  GLU A  11      23.081  -3.293 -23.394  1.00  0.00           H  
ATOM    206 1HG  GLU A  11      22.128  -2.214 -25.378  1.00  0.00           H  
ATOM    207 2HG  GLU A  11      22.845  -0.676 -24.901  1.00  0.00           H  
ATOM    208  N   ILE A  12      20.416  -3.877 -22.462  1.00  0.00           N  
ATOM    209  CA  ILE A  12      19.335  -4.794 -22.806  1.00  0.00           C  
ATOM    210  C   ILE A  12      17.997  -4.202 -22.368  1.00  0.00           C  
ATOM    211  O   ILE A  12      17.038  -4.178 -23.142  1.00  0.00           O  
ATOM    212  CB  ILE A  12      19.544  -6.182 -22.162  1.00  0.00           C  
ATOM    213  CG1 ILE A  12      20.713  -6.912 -22.833  1.00  0.00           C  
ATOM    214  CG2 ILE A  12      18.261  -7.014 -22.241  1.00  0.00           C  
ATOM    215  CD1 ILE A  12      21.105  -8.215 -22.149  1.00  0.00           C  
ATOM    216  H   ILE A  12      21.087  -4.150 -21.758  1.00  0.00           H  
ATOM    217  HA  ILE A  12      19.320  -4.921 -23.888  1.00  0.00           H  
ATOM    218  HB  ILE A  12      19.820  -6.059 -21.115  1.00  0.00           H  
ATOM    219 1HG1 ILE A  12      20.456  -7.136 -23.868  1.00  0.00           H  
ATOM    220 2HG1 ILE A  12      21.588  -6.262 -22.848  1.00  0.00           H  
ATOM    221 1HG2 ILE A  12      18.430  -7.988 -21.782  1.00  0.00           H  
ATOM    222 2HG2 ILE A  12      17.460  -6.499 -21.712  1.00  0.00           H  
ATOM    223 3HG2 ILE A  12      17.978  -7.149 -23.285  1.00  0.00           H  
ATOM    224 1HD1 ILE A  12      21.939  -8.670 -22.684  1.00  0.00           H  
ATOM    225 2HD1 ILE A  12      21.402  -8.011 -21.120  1.00  0.00           H  
ATOM    226 3HD1 ILE A  12      20.256  -8.898 -22.154  1.00  0.00           H  
ATOM    227  N   MET A  13      17.970  -3.644 -21.183  1.00  0.00           N  
ATOM    228  CA  MET A  13      16.736  -3.086 -20.639  1.00  0.00           C  
ATOM    229  C   MET A  13      16.307  -1.849 -21.421  1.00  0.00           C  
ATOM    230  O   MET A  13      15.117  -1.651 -21.674  1.00  0.00           O  
ATOM    231  CB  MET A  13      16.909  -2.736 -19.160  1.00  0.00           C  
ATOM    232  CG  MET A  13      16.993  -3.949 -18.248  1.00  0.00           C  
ATOM    233  SD  MET A  13      16.949  -3.497 -16.470  1.00  0.00           S  
ATOM    234  CE  MET A  13      15.289  -2.773 -16.365  1.00  0.00           C  
ATOM    235  H   MET A  13      18.816  -3.597 -20.633  1.00  0.00           H  
ATOM    236  HA  MET A  13      15.949  -3.834 -20.729  1.00  0.00           H  
ATOM    237 1HB  MET A  13      17.817  -2.149 -19.029  1.00  0.00           H  
ATOM    238 2HB  MET A  13      16.071  -2.120 -18.831  1.00  0.00           H  
ATOM    239 1HG  MET A  13      16.159  -4.618 -18.456  1.00  0.00           H  
ATOM    240 2HG  MET A  13      17.919  -4.488 -18.444  1.00  0.00           H  
ATOM    241 1HE  MET A  13      15.099  -2.444 -15.343  1.00  0.00           H  
ATOM    242 2HE  MET A  13      15.221  -1.919 -17.040  1.00  0.00           H  
ATOM    243 3HE  MET A  13      14.547  -3.520 -16.649  1.00  0.00           H  
ATOM    244  N   ARG A  14      17.259  -0.998 -21.794  1.00  0.00           N  
ATOM    245  CA  ARG A  14      16.996   0.184 -22.608  1.00  0.00           C  
ATOM    246  C   ARG A  14      16.363  -0.200 -23.942  1.00  0.00           C  
ATOM    247  O   ARG A  14      15.364   0.394 -24.354  1.00  0.00           O  
ATOM    248  CB  ARG A  14      18.287   0.969 -22.848  1.00  0.00           C  
ATOM    249  CG  ARG A  14      18.077   2.296 -23.561  1.00  0.00           C  
ATOM    250  CD  ARG A  14      19.400   2.962 -23.913  1.00  0.00           C  
ATOM    251  NE  ARG A  14      20.096   2.248 -24.980  1.00  0.00           N  
ATOM    252  CZ  ARG A  14      20.295   2.724 -26.206  1.00  0.00           C  
ATOM    253  NH1 ARG A  14      19.853   3.929 -26.546  1.00  0.00           N  
ATOM    254  NH2 ARG A  14      20.941   1.989 -27.099  1.00  0.00           N  
ATOM    255  H   ARG A  14      18.204  -1.188 -21.494  1.00  0.00           H  
ATOM    256  HA  ARG A  14      16.294   0.824 -22.072  1.00  0.00           H  
ATOM    257 1HB  ARG A  14      18.773   1.170 -21.894  1.00  0.00           H  
ATOM    258 2HB  ARG A  14      18.973   0.368 -23.445  1.00  0.00           H  
ATOM    259 1HG  ARG A  14      17.521   2.129 -24.484  1.00  0.00           H  
ATOM    260 2HG  ARG A  14      17.514   2.971 -22.915  1.00  0.00           H  
ATOM    261 1HD  ARG A  14      19.216   3.983 -24.247  1.00  0.00           H  
ATOM    262 2HD  ARG A  14      20.044   2.978 -23.035  1.00  0.00           H  
ATOM    263  HE  ARG A  14      20.453   1.325 -24.773  1.00  0.00           H  
ATOM    264 1HH1 ARG A  14      19.359   4.495 -25.870  1.00  0.00           H  
ATOM    265 2HH1 ARG A  14      20.010   4.279 -27.480  1.00  0.00           H  
ATOM    266 1HH2 ARG A  14      21.280   1.071 -26.847  1.00  0.00           H  
ATOM    267 2HH2 ARG A  14      21.094   2.346 -28.030  1.00  0.00           H  
ATOM    268  N   LEU A  15      16.929  -1.246 -24.619  1.00  0.00           N  
ATOM    269  CA  LEU A  15      16.420  -1.702 -25.908  1.00  0.00           C  
ATOM    270  C   LEU A  15      15.003  -2.249 -25.771  1.00  0.00           C  
ATOM    271  O   LEU A  15      14.162  -2.030 -26.646  1.00  0.00           O  
ATOM    272  CB  LEU A  15      17.339  -2.776 -26.498  1.00  0.00           C  
ATOM    273  CG  LEU A  15      18.671  -2.288 -27.070  1.00  0.00           C  
ATOM    274  CD1 LEU A  15      19.569  -3.474 -27.406  1.00  0.00           C  
ATOM    275  CD2 LEU A  15      18.438  -1.420 -28.302  1.00  0.00           C  
ATOM    276  H   LEU A  15      17.725  -1.715 -24.210  1.00  0.00           H  
ATOM    277  HA  LEU A  15      16.395  -0.853 -26.590  1.00  0.00           H  
ATOM    278 1HB  LEU A  15      17.566  -3.504 -25.721  1.00  0.00           H  
ATOM    279 2HB  LEU A  15      16.807  -3.286 -27.301  1.00  0.00           H  
ATOM    280  HG  LEU A  15      19.197  -1.700 -26.317  1.00  0.00           H  
ATOM    281 1HD1 LEU A  15      20.514  -3.112 -27.812  1.00  0.00           H  
ATOM    282 2HD1 LEU A  15      19.761  -4.052 -26.502  1.00  0.00           H  
ATOM    283 3HD1 LEU A  15      19.076  -4.106 -28.144  1.00  0.00           H  
ATOM    284 1HD2 LEU A  15      19.397  -1.081 -28.695  1.00  0.00           H  
ATOM    285 2HD2 LEU A  15      17.919  -2.002 -29.064  1.00  0.00           H  
ATOM    286 3HD2 LEU A  15      17.832  -0.556 -28.029  1.00  0.00           H  
ATOM    287  N   LEU A  16      14.744  -2.886 -24.703  1.00  0.00           N  
ATOM    288  CA  LEU A  16      13.427  -3.461 -24.453  1.00  0.00           C  
ATOM    289  C   LEU A  16      12.372  -2.368 -24.321  1.00  0.00           C  
ATOM    290  O   LEU A  16      11.256  -2.513 -24.824  1.00  0.00           O  
ATOM    291  CB  LEU A  16      13.449  -4.322 -23.187  1.00  0.00           C  
ATOM    292  CG  LEU A  16      14.010  -5.737 -23.338  1.00  0.00           C  
ATOM    293  CD1 LEU A  16      14.171  -6.392 -21.971  1.00  0.00           C  
ATOM    294  CD2 LEU A  16      13.109  -6.576 -24.237  1.00  0.00           C  
ATOM    295  H   LEU A  16      15.469  -2.997 -24.009  1.00  0.00           H  
ATOM    296  HA  LEU A  16      13.159  -4.093 -25.299  1.00  0.00           H  
ATOM    297 1HB  LEU A  16      14.047  -3.814 -22.432  1.00  0.00           H  
ATOM    298 2HB  LEU A  16      12.430  -4.414 -22.812  1.00  0.00           H  
ATOM    299  HG  LEU A  16      15.005  -5.689 -23.781  1.00  0.00           H  
ATOM    300 1HD1 LEU A  16      14.571  -7.398 -22.095  1.00  0.00           H  
ATOM    301 2HD1 LEU A  16      14.857  -5.802 -21.363  1.00  0.00           H  
ATOM    302 3HD1 LEU A  16      13.202  -6.446 -21.477  1.00  0.00           H  
ATOM    303 1HD2 LEU A  16      13.524  -7.580 -24.334  1.00  0.00           H  
ATOM    304 2HD2 LEU A  16      12.112  -6.636 -23.799  1.00  0.00           H  
ATOM    305 3HD2 LEU A  16      13.045  -6.113 -25.222  1.00  0.00           H  
ATOM    306  N   ASP A  17      12.702  -1.297 -23.690  1.00  0.00           N  
ATOM    307  CA  ASP A  17      11.798  -0.167 -23.500  1.00  0.00           C  
ATOM    308  C   ASP A  17      11.462   0.498 -24.833  1.00  0.00           C  
ATOM    309  O   ASP A  17      10.322   0.912 -25.057  1.00  0.00           O  
ATOM    310  CB  ASP A  17      12.413   0.856 -22.542  1.00  0.00           C  
ATOM    311  CG  ASP A  17      11.380   1.772 -21.910  1.00  0.00           C  
ATOM    312  OD1 ASP A  17      10.256   1.312 -21.615  1.00  0.00           O  
ATOM    313  OD2 ASP A  17      11.691   2.966 -21.708  1.00  0.00           O  
ATOM    314  H   ASP A  17      13.637  -1.248 -23.312  1.00  0.00           H  
ATOM    315  HA  ASP A  17      10.869  -0.537 -23.065  1.00  0.00           H  
ATOM    316 1HB  ASP A  17      12.948   0.335 -21.748  1.00  0.00           H  
ATOM    317 2HB  ASP A  17      13.138   1.468 -23.079  1.00  0.00           H  
ATOM    318  N   GLU A  18      12.405   0.403 -25.759  1.00  0.00           N  
ATOM    319  CA  GLU A  18      12.214   1.049 -27.054  1.00  0.00           C  
ATOM    320  C   GLU A  18      11.341   0.199 -27.972  1.00  0.00           C  
ATOM    321  O   GLU A  18      10.560   0.732 -28.763  1.00  0.00           O  
ATOM    322  CB  GLU A  18      13.564   1.326 -27.721  1.00  0.00           C  
ATOM    323  CG  GLU A  18      14.344   2.466 -27.081  1.00  0.00           C  
ATOM    324  CD  GLU A  18      15.704   2.695 -27.720  1.00  0.00           C  
ATOM    325  OE1 GLU A  18      16.430   3.620 -27.288  1.00  0.00           O  
ATOM    326  OE2 GLU A  18      16.047   1.945 -28.661  1.00  0.00           O  
ATOM    327  H   GLU A  18      13.258  -0.110 -25.586  1.00  0.00           H  
ATOM    328  HA  GLU A  18      11.703   1.999 -26.895  1.00  0.00           H  
ATOM    329 1HB  GLU A  18      14.181   0.428 -27.681  1.00  0.00           H  
ATOM    330 2HB  GLU A  18      13.407   1.569 -28.772  1.00  0.00           H  
ATOM    331 1HG  GLU A  18      13.761   3.383 -27.164  1.00  0.00           H  
ATOM    332 2HG  GLU A  18      14.480   2.249 -26.022  1.00  0.00           H  
ATOM    333  N   LEU A  19      11.316  -1.176 -27.826  1.00  0.00           N  
ATOM    334  CA  LEU A  19      10.664  -2.092 -28.757  1.00  0.00           C  
ATOM    335  C   LEU A  19       9.192  -2.273 -28.400  1.00  0.00           C  
ATOM    336  O   LEU A  19       8.367  -2.548 -29.274  1.00  0.00           O  
ATOM    337  CB  LEU A  19      11.372  -3.449 -28.758  1.00  0.00           C  
ATOM    338  CG  LEU A  19      12.729  -3.505 -29.461  1.00  0.00           C  
ATOM    339  CD1 LEU A  19      13.442  -4.813 -29.134  1.00  0.00           C  
ATOM    340  CD2 LEU A  19      12.558  -3.345 -30.968  1.00  0.00           C  
ATOM    341  H   LEU A  19      11.786  -1.551 -27.015  1.00  0.00           H  
ATOM    342  HA  LEU A  19      10.724  -1.667 -29.759  1.00  0.00           H  
ATOM    343 1HB  LEU A  19      11.527  -3.761 -27.726  1.00  0.00           H  
ATOM    344 2HB  LEU A  19      10.724  -4.179 -29.243  1.00  0.00           H  
ATOM    345  HG  LEU A  19      13.365  -2.701 -29.090  1.00  0.00           H  
ATOM    346 1HD1 LEU A  19      14.407  -4.838 -29.641  1.00  0.00           H  
ATOM    347 2HD1 LEU A  19      13.597  -4.883 -28.057  1.00  0.00           H  
ATOM    348 3HD1 LEU A  19      12.834  -5.652 -29.469  1.00  0.00           H  
ATOM    349 1HD2 LEU A  19      13.534  -3.387 -31.452  1.00  0.00           H  
ATOM    350 2HD2 LEU A  19      11.929  -4.149 -31.350  1.00  0.00           H  
ATOM    351 3HD2 LEU A  19      12.088  -2.385 -31.181  1.00  0.00           H  
ATOM    352  N   GLY A  20       8.654  -1.766 -27.263  1.00  0.00           N  
ATOM    353  CA  GLY A  20       7.261  -1.829 -26.850  1.00  0.00           C  
ATOM    354  C   GLY A  20       6.690  -3.234 -26.890  1.00  0.00           C  
ATOM    355  O   GLY A  20       5.489  -3.416 -27.096  1.00  0.00           O  
ATOM    356  H   GLY A  20       9.324  -1.303 -26.665  1.00  0.00           H  
ATOM    357 1HA  GLY A  20       7.164  -1.441 -25.836  1.00  0.00           H  
ATOM    358 2HA  GLY A  20       6.661  -1.190 -27.496  1.00  0.00           H  
ATOM    359  N   HIS A  21       7.435  -4.377 -26.843  1.00  0.00           N  
ATOM    360  CA  HIS A  21       6.945  -5.751 -26.852  1.00  0.00           C  
ATOM    361  C   HIS A  21       6.841  -6.309 -25.437  1.00  0.00           C  
ATOM    362  O   HIS A  21       7.850  -6.693 -24.841  1.00  0.00           O  
ATOM    363  CB  HIS A  21       7.857  -6.639 -27.701  1.00  0.00           C  
ATOM    364  CG  HIS A  21       7.591  -6.542 -29.170  1.00  0.00           C  
ATOM    365  ND1 HIS A  21       6.500  -7.132 -29.769  1.00  0.00           N  
ATOM    366  CD2 HIS A  21       8.276  -5.919 -30.158  1.00  0.00           C  
ATOM    367  CE1 HIS A  21       6.526  -6.876 -31.066  1.00  0.00           C  
ATOM    368  NE2 HIS A  21       7.594  -6.142 -31.328  1.00  0.00           N  
ATOM    369  H   HIS A  21       8.430  -4.210 -26.798  1.00  0.00           H  
ATOM    370  HA  HIS A  21       5.946  -5.778 -27.286  1.00  0.00           H  
ATOM    371 1HB  HIS A  21       8.898  -6.367 -27.524  1.00  0.00           H  
ATOM    372 2HB  HIS A  21       7.735  -7.679 -27.400  1.00  0.00           H  
ATOM    373  HD2 HIS A  21       9.198  -5.348 -30.045  1.00  0.00           H  
ATOM    374  HE1 HIS A  21       5.791  -7.212 -31.797  1.00  0.00           H  
ATOM    375  HE2 HIS A  21       7.867  -5.799 -32.238  1.00  0.00           H  
ATOM    376  N   ALA A  22       5.688  -6.327 -24.781  1.00  0.00           N  
ATOM    377  CA  ALA A  22       5.462  -6.650 -23.375  1.00  0.00           C  
ATOM    378  C   ALA A  22       5.892  -8.082 -23.065  1.00  0.00           C  
ATOM    379  O   ALA A  22       6.525  -8.338 -22.039  1.00  0.00           O  
ATOM    380  CB  ALA A  22       3.994  -6.448 -23.011  1.00  0.00           C  
ATOM    381  H   ALA A  22       4.899  -6.082 -25.362  1.00  0.00           H  
ATOM    382  HA  ALA A  22       6.071  -5.977 -22.771  1.00  0.00           H  
ATOM    383 1HB  ALA A  22       3.843  -6.693 -21.960  1.00  0.00           H  
ATOM    384 2HB  ALA A  22       3.716  -5.409 -23.185  1.00  0.00           H  
ATOM    385 3HB  ALA A  22       3.374  -7.097 -23.627  1.00  0.00           H  
ATOM    386  N   GLU A  23       5.614  -8.990 -24.037  1.00  0.00           N  
ATOM    387  CA  GLU A  23       5.907 -10.396 -23.776  1.00  0.00           C  
ATOM    388  C   GLU A  23       7.411 -10.655 -23.774  1.00  0.00           C  
ATOM    389  O   GLU A  23       7.930 -11.321 -22.876  1.00  0.00           O  
ATOM    390  CB  GLU A  23       5.220 -11.290 -24.812  1.00  0.00           C  
ATOM    391  CG  GLU A  23       5.302 -12.775 -24.493  1.00  0.00           C  
ATOM    392  CD  GLU A  23       4.552 -13.645 -25.490  1.00  0.00           C  
ATOM    393  OE1 GLU A  23       4.605 -14.890 -25.369  1.00  0.00           O  
ATOM    394  OE2 GLU A  23       3.908 -13.077 -26.399  1.00  0.00           O  
ATOM    395  H   GLU A  23       5.215  -8.728 -24.927  1.00  0.00           H  
ATOM    396  HA  GLU A  23       5.524 -10.652 -22.787  1.00  0.00           H  
ATOM    397 1HB  GLU A  23       4.168 -11.016 -24.888  1.00  0.00           H  
ATOM    398 2HB  GLU A  23       5.672 -11.127 -25.790  1.00  0.00           H  
ATOM    399 1HG  GLU A  23       6.349 -13.077 -24.485  1.00  0.00           H  
ATOM    400 2HG  GLU A  23       4.896 -12.945 -23.497  1.00  0.00           H  
ATOM    401  N   ALA A  24       8.130 -10.125 -24.719  1.00  0.00           N  
ATOM    402  CA  ALA A  24       9.579 -10.277 -24.823  1.00  0.00           C  
ATOM    403  C   ALA A  24      10.286  -9.615 -23.644  1.00  0.00           C  
ATOM    404  O   ALA A  24      11.243 -10.167 -23.096  1.00  0.00           O  
ATOM    405  CB  ALA A  24      10.083  -9.691 -26.139  1.00  0.00           C  
ATOM    406  H   ALA A  24       7.641  -9.579 -25.414  1.00  0.00           H  
ATOM    407  HA  ALA A  24       9.810 -11.342 -24.800  1.00  0.00           H  
ATOM    408 1HB  ALA A  24      11.165  -9.812 -26.201  1.00  0.00           H  
ATOM    409 2HB  ALA A  24       9.611 -10.211 -26.973  1.00  0.00           H  
ATOM    410 3HB  ALA A  24       9.834  -8.632 -26.184  1.00  0.00           H  
ATOM    411  N   SER A  25       9.668  -8.607 -23.197  1.00  0.00           N  
ATOM    412  CA  SER A  25      10.234  -7.860 -22.078  1.00  0.00           C  
ATOM    413  C   SER A  25      10.193  -8.677 -20.791  1.00  0.00           C  
ATOM    414  O   SER A  25      11.174  -8.719 -20.045  1.00  0.00           O  
ATOM    415  CB  SER A  25       9.484  -6.542 -21.879  1.00  0.00           C  
ATOM    416  OG  SER A  25      10.101  -5.759 -20.871  1.00  0.00           O  
ATOM    417  H   SER A  25       8.791  -8.306 -23.596  1.00  0.00           H  
ATOM    418  HA  SER A  25      11.278  -7.636 -22.304  1.00  0.00           H  
ATOM    419 1HB  SER A  25       9.467  -5.988 -22.817  1.00  0.00           H  
ATOM    420 2HB  SER A  25       8.451  -6.750 -21.603  1.00  0.00           H  
ATOM    421  HG  SER A  25      10.853  -6.270 -20.562  1.00  0.00           H  
ATOM    422  N   MET A  26       9.115  -9.338 -20.593  1.00  0.00           N  
ATOM    423  CA  MET A  26       8.948 -10.157 -19.396  1.00  0.00           C  
ATOM    424  C   MET A  26       9.929 -11.325 -19.396  1.00  0.00           C  
ATOM    425  O   MET A  26      10.552 -11.618 -18.374  1.00  0.00           O  
ATOM    426  CB  MET A  26       7.514 -10.678 -19.295  1.00  0.00           C  
ATOM    427  CG  MET A  26       7.157 -11.230 -17.925  1.00  0.00           C  
ATOM    428  SD  MET A  26       5.370 -11.617 -17.766  1.00  0.00           S  
ATOM    429  CE  MET A  26       5.184 -12.825 -19.107  1.00  0.00           C  
ATOM    430  H   MET A  26       8.366  -9.297 -21.269  1.00  0.00           H  
ATOM    431  HA  MET A  26       9.155  -9.539 -18.523  1.00  0.00           H  
ATOM    432 1HB  MET A  26       6.818  -9.874 -19.529  1.00  0.00           H  
ATOM    433 2HB  MET A  26       7.361 -11.469 -20.031  1.00  0.00           H  
ATOM    434 1HG  MET A  26       7.726 -12.141 -17.740  1.00  0.00           H  
ATOM    435 2HG  MET A  26       7.422 -10.502 -17.159  1.00  0.00           H  
ATOM    436 1HE  MET A  26       4.149 -13.165 -19.150  1.00  0.00           H  
ATOM    437 2HE  MET A  26       5.453 -12.360 -20.056  1.00  0.00           H  
ATOM    438 3HE  MET A  26       5.839 -13.678 -18.922  1.00  0.00           H  
ATOM    439  N   ARG A  27      10.093 -11.921 -20.525  1.00  0.00           N  
ATOM    440  CA  ARG A  27      10.982 -13.075 -20.614  1.00  0.00           C  
ATOM    441  C   ARG A  27      12.434 -12.667 -20.391  1.00  0.00           C  
ATOM    442  O   ARG A  27      13.172 -13.345 -19.673  1.00  0.00           O  
ATOM    443  CB  ARG A  27      10.835 -13.764 -21.972  1.00  0.00           C  
ATOM    444  CG  ARG A  27       9.556 -14.575 -22.116  1.00  0.00           C  
ATOM    445  CD  ARG A  27       9.455 -15.229 -23.487  1.00  0.00           C  
ATOM    446  NE  ARG A  27      10.415 -16.319 -23.636  1.00  0.00           N  
ATOM    447  CZ  ARG A  27      10.591 -17.028 -24.748  1.00  0.00           C  
ATOM    448  NH1 ARG A  27       9.872 -16.773 -25.835  1.00  0.00           N  
ATOM    449  NH2 ARG A  27      11.493 -17.998 -24.774  1.00  0.00           N  
ATOM    450  H   ARG A  27       9.615 -11.603 -21.356  1.00  0.00           H  
ATOM    451  HA  ARG A  27      10.707 -13.784 -19.833  1.00  0.00           H  
ATOM    452 1HB  ARG A  27      10.853 -13.016 -22.763  1.00  0.00           H  
ATOM    453 2HB  ARG A  27      11.681 -14.432 -22.134  1.00  0.00           H  
ATOM    454 1HG  ARG A  27       9.536 -15.360 -21.360  1.00  0.00           H  
ATOM    455 2HG  ARG A  27       8.693 -13.921 -21.984  1.00  0.00           H  
ATOM    456 1HD  ARG A  27       8.453 -15.633 -23.624  1.00  0.00           H  
ATOM    457 2HD  ARG A  27       9.655 -14.487 -24.259  1.00  0.00           H  
ATOM    458  HE  ARG A  27      10.988 -16.553 -22.836  1.00  0.00           H  
ATOM    459 1HH1 ARG A  27       9.183 -16.034 -25.823  1.00  0.00           H  
ATOM    460 2HH1 ARG A  27      10.014 -17.317 -26.673  1.00  0.00           H  
ATOM    461 1HH2 ARG A  27      12.045 -18.197 -23.951  1.00  0.00           H  
ATOM    462 2HH2 ARG A  27      11.629 -18.538 -25.616  1.00  0.00           H  
ATOM    463  N   VAL A  28      12.796 -11.548 -20.991  1.00  0.00           N  
ATOM    464  CA  VAL A  28      14.162 -11.054 -20.849  1.00  0.00           C  
ATOM    465  C   VAL A  28      14.422 -10.664 -19.396  1.00  0.00           C  
ATOM    466  O   VAL A  28      15.462 -11.009 -18.831  1.00  0.00           O  
ATOM    467  CB  VAL A  28      14.430  -9.851 -21.781  1.00  0.00           C  
ATOM    468  CG1 VAL A  28      15.775  -9.205 -21.455  1.00  0.00           C  
ATOM    469  CG2 VAL A  28      14.384 -10.289 -23.244  1.00  0.00           C  
ATOM    470  H   VAL A  28      12.139 -11.024 -21.551  1.00  0.00           H  
ATOM    471  HA  VAL A  28      14.850 -11.855 -21.122  1.00  0.00           H  
ATOM    472  HB  VAL A  28      13.666  -9.093 -21.609  1.00  0.00           H  
ATOM    473 1HG1 VAL A  28      15.944  -8.360 -22.123  1.00  0.00           H  
ATOM    474 2HG1 VAL A  28      15.770  -8.856 -20.423  1.00  0.00           H  
ATOM    475 3HG1 VAL A  28      16.572  -9.937 -21.588  1.00  0.00           H  
ATOM    476 1HG2 VAL A  28      14.574  -9.430 -23.887  1.00  0.00           H  
ATOM    477 2HG2 VAL A  28      15.145 -11.050 -23.420  1.00  0.00           H  
ATOM    478 3HG2 VAL A  28      13.400 -10.700 -23.470  1.00  0.00           H  
ATOM    479  N   SER A  29      13.441 -10.051 -18.777  1.00  0.00           N  
ATOM    480  CA  SER A  29      13.566  -9.654 -17.378  1.00  0.00           C  
ATOM    481  C   SER A  29      13.760 -10.867 -16.475  1.00  0.00           C  
ATOM    482  O   SER A  29      14.598 -10.847 -15.571  1.00  0.00           O  
ATOM    483  CB  SER A  29      12.333  -8.867 -16.932  1.00  0.00           C  
ATOM    484  OG  SER A  29      12.301  -7.591 -17.546  1.00  0.00           O  
ATOM    485  H   SER A  29      12.584  -9.848 -19.271  1.00  0.00           H  
ATOM    486  HA  SER A  29      14.443  -9.014 -17.277  1.00  0.00           H  
ATOM    487 1HB  SER A  29      11.433  -9.423 -17.192  1.00  0.00           H  
ATOM    488 2HB  SER A  29      12.346  -8.754 -15.849  1.00  0.00           H  
ATOM    489  HG  SER A  29      13.083  -7.545 -18.101  1.00  0.00           H  
ATOM    490  N   ASP A  30      13.055 -11.961 -16.758  1.00  0.00           N  
ATOM    491  CA  ASP A  30      13.166 -13.193 -15.984  1.00  0.00           C  
ATOM    492  C   ASP A  30      14.560 -13.802 -16.117  1.00  0.00           C  
ATOM    493  O   ASP A  30      15.137 -14.267 -15.132  1.00  0.00           O  
ATOM    494  CB  ASP A  30      12.106 -14.204 -16.428  1.00  0.00           C  
ATOM    495  CG  ASP A  30      10.729 -13.907 -15.860  1.00  0.00           C  
ATOM    496  OD1 ASP A  30      10.615 -13.059 -14.949  1.00  0.00           O  
ATOM    497  OD2 ASP A  30       9.750 -14.529 -16.326  1.00  0.00           O  
ATOM    498  H   ASP A  30      12.420 -11.928 -17.542  1.00  0.00           H  
ATOM    499  HA  ASP A  30      13.002 -12.957 -14.932  1.00  0.00           H  
ATOM    500 1HB  ASP A  30      12.040 -14.208 -17.516  1.00  0.00           H  
ATOM    501 2HB  ASP A  30      12.404 -15.205 -16.114  1.00  0.00           H  
ATOM    502  N   LEU A  31      15.098 -13.693 -17.274  1.00  0.00           N  
ATOM    503  CA  LEU A  31      16.425 -14.246 -17.520  1.00  0.00           C  
ATOM    504  C   LEU A  31      17.492 -13.447 -16.780  1.00  0.00           C  
ATOM    505  O   LEU A  31      18.396 -14.025 -16.171  1.00  0.00           O  
ATOM    506  CB  LEU A  31      16.731 -14.260 -19.020  1.00  0.00           C  
ATOM    507  CG  LEU A  31      16.007 -15.321 -19.850  1.00  0.00           C  
ATOM    508  CD1 LEU A  31      16.182 -15.041 -21.338  1.00  0.00           C  
ATOM    509  CD2 LEU A  31      16.518 -16.715 -19.499  1.00  0.00           C  
ATOM    510  H   LEU A  31      14.613 -13.225 -18.026  1.00  0.00           H  
ATOM    511  HA  LEU A  31      16.446 -15.271 -17.151  1.00  0.00           H  
ATOM    512 1HB  LEU A  31      16.471 -13.288 -19.437  1.00  0.00           H  
ATOM    513 2HB  LEU A  31      17.801 -14.416 -19.155  1.00  0.00           H  
ATOM    514  HG  LEU A  31      14.937 -15.275 -19.646  1.00  0.00           H  
ATOM    515 1HD1 LEU A  31      15.661 -15.805 -21.916  1.00  0.00           H  
ATOM    516 2HD1 LEU A  31      15.767 -14.061 -21.575  1.00  0.00           H  
ATOM    517 3HD1 LEU A  31      17.242 -15.057 -21.589  1.00  0.00           H  
ATOM    518 1HD2 LEU A  31      15.991 -17.458 -20.099  1.00  0.00           H  
ATOM    519 2HD2 LEU A  31      17.587 -16.774 -19.706  1.00  0.00           H  
ATOM    520 3HD2 LEU A  31      16.342 -16.911 -18.441  1.00  0.00           H  
ATOM    521  N   ILE A  32      17.334 -12.167 -16.779  1.00  0.00           N  
ATOM    522  CA  ILE A  32      18.291 -11.293 -16.109  1.00  0.00           C  
ATOM    523  C   ILE A  32      18.245 -11.536 -14.603  1.00  0.00           C  
ATOM    524  O   ILE A  32      19.287 -11.630 -13.950  1.00  0.00           O  
ATOM    525  CB  ILE A  32      18.014  -9.806 -16.421  1.00  0.00           C  
ATOM    526  CG1 ILE A  32      18.326  -9.501 -17.891  1.00  0.00           C  
ATOM    527  CG2 ILE A  32      18.822  -8.898 -15.490  1.00  0.00           C  
ATOM    528  CD1 ILE A  32      17.996  -8.075 -18.311  1.00  0.00           C  
ATOM    529  H   ILE A  32      16.538 -11.758 -17.247  1.00  0.00           H  
ATOM    530  HA  ILE A  32      19.290 -11.535 -16.469  1.00  0.00           H  
ATOM    531  HB  ILE A  32      16.954  -9.597 -16.283  1.00  0.00           H  
ATOM    532 1HG1 ILE A  32      19.384  -9.675 -18.082  1.00  0.00           H  
ATOM    533 2HG1 ILE A  32      17.763 -10.181 -18.531  1.00  0.00           H  
ATOM    534 1HG2 ILE A  32      18.613  -7.855 -15.727  1.00  0.00           H  
ATOM    535 2HG2 ILE A  32      18.544  -9.098 -14.456  1.00  0.00           H  
ATOM    536 3HG2 ILE A  32      19.886  -9.094 -15.624  1.00  0.00           H  
ATOM    537 1HD1 ILE A  32      18.245  -7.939 -19.364  1.00  0.00           H  
ATOM    538 2HD1 ILE A  32      16.932  -7.889 -18.163  1.00  0.00           H  
ATOM    539 3HD1 ILE A  32      18.574  -7.376 -17.709  1.00  0.00           H  
ATOM    540  N   TYR A  33      17.019 -11.600 -14.122  1.00  0.00           N  
ATOM    541  CA  TYR A  33      16.837 -11.890 -12.704  1.00  0.00           C  
ATOM    542  C   TYR A  33      17.528 -13.193 -12.321  1.00  0.00           C  
ATOM    543  O   TYR A  33      18.259 -13.247 -11.328  1.00  0.00           O  
ATOM    544  CB  TYR A  33      15.347 -11.968 -12.358  1.00  0.00           C  
ATOM    545  CG  TYR A  33      15.076 -12.300 -10.910  1.00  0.00           C  
ATOM    546  CD1 TYR A  33      14.767 -13.601 -10.520  1.00  0.00           C  
ATOM    547  CD2 TYR A  33      15.129 -11.315  -9.931  1.00  0.00           C  
ATOM    548  CE1 TYR A  33      14.515 -13.912  -9.188  1.00  0.00           C  
ATOM    549  CE2 TYR A  33      14.879 -11.614  -8.596  1.00  0.00           C  
ATOM    550  CZ  TYR A  33      14.574 -12.913  -8.234  1.00  0.00           C  
ATOM    551  OH  TYR A  33      14.325 -13.215  -6.914  1.00  0.00           O  
ATOM    552  H   TYR A  33      16.206 -11.455 -14.703  1.00  0.00           H  
ATOM    553  HA  TYR A  33      17.287 -11.083 -12.125  1.00  0.00           H  
ATOM    554 1HB  TYR A  33      14.870 -11.013 -12.584  1.00  0.00           H  
ATOM    555 2HB  TYR A  33      14.869 -12.727 -12.977  1.00  0.00           H  
ATOM    556  HD1 TYR A  33      14.719 -14.396 -11.264  1.00  0.00           H  
ATOM    557  HD2 TYR A  33      15.369 -10.287 -10.204  1.00  0.00           H  
ATOM    558  HE1 TYR A  33      14.275 -14.936  -8.904  1.00  0.00           H  
ATOM    559  HE2 TYR A  33      14.923 -10.826  -7.843  1.00  0.00           H  
ATOM    560  HH  TYR A  33      14.404 -12.418  -6.384  1.00  0.00           H  
ATOM    561  N   GLU A  34      17.319 -14.265 -13.140  1.00  0.00           N  
ATOM    562  CA  GLU A  34      17.923 -15.565 -12.864  1.00  0.00           C  
ATOM    563  C   GLU A  34      19.445 -15.499 -12.960  1.00  0.00           C  
ATOM    564  O   GLU A  34      20.149 -16.157 -12.192  1.00  0.00           O  
ATOM    565  CB  GLU A  34      17.381 -16.625 -13.827  1.00  0.00           C  
ATOM    566  CG  GLU A  34      15.965 -17.079 -13.508  1.00  0.00           C  
ATOM    567  CD  GLU A  34      15.828 -17.690 -12.122  1.00  0.00           C  
ATOM    568  OE1 GLU A  34      14.778 -17.490 -11.471  1.00  0.00           O  
ATOM    569  OE2 GLU A  34      16.780 -18.374 -11.684  1.00  0.00           O  
ATOM    570  H   GLU A  34      16.733 -14.158 -13.956  1.00  0.00           H  
ATOM    571  HA  GLU A  34      17.666 -15.857 -11.845  1.00  0.00           H  
ATOM    572 1HB  GLU A  34      17.391 -16.232 -14.844  1.00  0.00           H  
ATOM    573 2HB  GLU A  34      18.031 -17.500 -13.808  1.00  0.00           H  
ATOM    574 1HG  GLU A  34      15.295 -16.222 -13.579  1.00  0.00           H  
ATOM    575 2HG  GLU A  34      15.653 -17.811 -14.251  1.00  0.00           H  
ATOM    576  N   PHE A  35      19.915 -14.722 -13.864  1.00  0.00           N  
ATOM    577  CA  PHE A  35      21.350 -14.497 -13.988  1.00  0.00           C  
ATOM    578  C   PHE A  35      21.911 -13.866 -12.719  1.00  0.00           C  
ATOM    579  O   PHE A  35      22.932 -14.315 -12.194  1.00  0.00           O  
ATOM    580  CB  PHE A  35      21.654 -13.606 -15.196  1.00  0.00           C  
ATOM    581  CG  PHE A  35      23.038 -13.016 -15.182  1.00  0.00           C  
ATOM    582  CD1 PHE A  35      23.233 -11.671 -14.892  1.00  0.00           C  
ATOM    583  CD2 PHE A  35      24.146 -13.807 -15.461  1.00  0.00           C  
ATOM    584  CE1 PHE A  35      24.514 -11.122 -14.878  1.00  0.00           C  
ATOM    585  CE2 PHE A  35      25.428 -13.265 -15.449  1.00  0.00           C  
ATOM    586  CZ  PHE A  35      25.610 -11.923 -15.159  1.00  0.00           C  
ATOM    587  H   PHE A  35      19.287 -14.256 -14.503  1.00  0.00           H  
ATOM    588  HA  PHE A  35      21.840 -15.461 -14.135  1.00  0.00           H  
ATOM    589 1HB  PHE A  35      21.540 -14.184 -16.112  1.00  0.00           H  
ATOM    590 2HB  PHE A  35      20.936 -12.788 -15.234  1.00  0.00           H  
ATOM    591  HD1 PHE A  35      22.369 -11.043 -14.673  1.00  0.00           H  
ATOM    592  HD2 PHE A  35      24.003 -14.864 -15.690  1.00  0.00           H  
ATOM    593  HE1 PHE A  35      24.651 -10.066 -14.646  1.00  0.00           H  
ATOM    594  HE2 PHE A  35      26.289 -13.896 -15.669  1.00  0.00           H  
ATOM    595  HZ  PHE A  35      26.613 -11.498 -15.153  1.00  0.00           H  
ATOM    596  N   MET A  36      21.212 -12.915 -12.170  1.00  0.00           N  
ATOM    597  CA  MET A  36      21.663 -12.203 -10.977  1.00  0.00           C  
ATOM    598  C   MET A  36      21.686 -13.131  -9.767  1.00  0.00           C  
ATOM    599  O   MET A  36      22.571 -13.025  -8.916  1.00  0.00           O  
ATOM    600  CB  MET A  36      20.762 -10.999 -10.696  1.00  0.00           C  
ATOM    601  CG  MET A  36      20.918  -9.869 -11.700  1.00  0.00           C  
ATOM    602  SD  MET A  36      20.202  -8.290 -11.098  1.00  0.00           S  
ATOM    603  CE  MET A  36      18.448  -8.746 -11.013  1.00  0.00           C  
ATOM    604  H   MET A  36      20.327 -12.664 -12.587  1.00  0.00           H  
ATOM    605  HA  MET A  36      22.677 -11.845 -11.151  1.00  0.00           H  
ATOM    606 1HB  MET A  36      19.720 -11.316 -10.700  1.00  0.00           H  
ATOM    607 2HB  MET A  36      20.981 -10.605  -9.703  1.00  0.00           H  
ATOM    608 1HG  MET A  36      21.976  -9.712 -11.909  1.00  0.00           H  
ATOM    609 2HG  MET A  36      20.423 -10.140 -12.632  1.00  0.00           H  
ATOM    610 1HE  MET A  36      17.867  -7.893 -10.662  1.00  0.00           H  
ATOM    611 2HE  MET A  36      18.100  -9.040 -12.004  1.00  0.00           H  
ATOM    612 3HE  MET A  36      18.322  -9.580 -10.322  1.00  0.00           H  
ATOM    613  N   LYS A  37      20.823 -14.091  -9.823  1.00  0.00           N  
ATOM    614  CA  LYS A  37      20.689 -15.046  -8.727  1.00  0.00           C  
ATOM    615  C   LYS A  37      21.751 -16.138  -8.817  1.00  0.00           C  
ATOM    616  O   LYS A  37      22.411 -16.453  -7.825  1.00  0.00           O  
ATOM    617  CB  LYS A  37      19.293 -15.671  -8.726  1.00  0.00           C  
ATOM    618  CG  LYS A  37      19.001 -16.532  -7.506  1.00  0.00           C  
ATOM    619  CD  LYS A  37      17.591 -17.105  -7.551  1.00  0.00           C  
ATOM    620  CE  LYS A  37      17.332 -18.049  -6.385  1.00  0.00           C  
ATOM    621  NZ  LYS A  37      15.947 -18.606  -6.419  1.00  0.00           N  
ATOM    622  H   LYS A  37      20.230 -14.187 -10.635  1.00  0.00           H  
ATOM    623  HA  LYS A  37      20.833 -14.515  -7.786  1.00  0.00           H  
ATOM    624 1HB  LYS A  37      18.541 -14.883  -8.771  1.00  0.00           H  
ATOM    625 2HB  LYS A  37      19.171 -16.291  -9.614  1.00  0.00           H  
ATOM    626 1HG  LYS A  37      19.715 -17.355  -7.462  1.00  0.00           H  
ATOM    627 2HG  LYS A  37      19.109 -15.932  -6.603  1.00  0.00           H  
ATOM    628 1HD  LYS A  37      16.866 -16.291  -7.514  1.00  0.00           H  
ATOM    629 2HD  LYS A  37      17.450 -17.652  -8.483  1.00  0.00           H  
ATOM    630 1HE  LYS A  37      18.044 -18.872  -6.419  1.00  0.00           H  
ATOM    631 2HE  LYS A  37      17.473 -17.514  -5.446  1.00  0.00           H  
ATOM    632 1HZ  LYS A  37      15.813 -19.225  -5.632  1.00  0.00           H  
ATOM    633 2HZ  LYS A  37      15.278 -17.850  -6.370  1.00  0.00           H  
ATOM    634 3HZ  LYS A  37      15.811 -19.120  -7.278  1.00  0.00           H  
ATOM    635  N   LYS A  38      22.003 -16.645 -10.038  1.00  0.00           N  
ATOM    636  CA  LYS A  38      22.793 -17.865 -10.179  1.00  0.00           C  
ATOM    637  C   LYS A  38      24.186 -17.559 -10.722  1.00  0.00           C  
ATOM    638  O   LYS A  38      25.112 -18.355 -10.554  1.00  0.00           O  
ATOM    639  CB  LYS A  38      22.081 -18.863 -11.092  1.00  0.00           C  
ATOM    640  CG  LYS A  38      20.776 -19.402 -10.524  1.00  0.00           C  
ATOM    641  CD  LYS A  38      20.140 -20.425 -11.456  1.00  0.00           C  
ATOM    642  CE  LYS A  38      18.820 -20.943 -10.902  1.00  0.00           C  
ATOM    643  NZ  LYS A  38      18.194 -21.949 -11.811  1.00  0.00           N  
ATOM    644  H   LYS A  38      21.650 -16.189 -10.867  1.00  0.00           H  
ATOM    645  HA  LYS A  38      22.910 -18.317  -9.194  1.00  0.00           H  
ATOM    646 1HB  LYS A  38      21.862 -18.389 -12.049  1.00  0.00           H  
ATOM    647 2HB  LYS A  38      22.739 -19.710 -11.289  1.00  0.00           H  
ATOM    648 1HG  LYS A  38      20.966 -19.874  -9.559  1.00  0.00           H  
ATOM    649 2HG  LYS A  38      20.077 -18.579 -10.374  1.00  0.00           H  
ATOM    650 1HD  LYS A  38      19.959 -19.968 -12.430  1.00  0.00           H  
ATOM    651 2HD  LYS A  38      20.819 -21.267 -11.590  1.00  0.00           H  
ATOM    652 1HE  LYS A  38      18.989 -21.403  -9.930  1.00  0.00           H  
ATOM    653 2HE  LYS A  38      18.129 -20.110 -10.770  1.00  0.00           H  
ATOM    654 1HZ  LYS A  38      17.323 -22.268 -11.412  1.00  0.00           H  
ATOM    655 2HZ  LYS A  38      18.016 -21.526 -12.711  1.00  0.00           H  
ATOM    656 3HZ  LYS A  38      18.819 -22.734 -11.926  1.00  0.00           H  
ATOM    657  N   GLY A  39      24.355 -16.343 -11.304  1.00  0.00           N  
ATOM    658  CA  GLY A  39      25.615 -15.964 -11.924  1.00  0.00           C  
ATOM    659  C   GLY A  39      25.943 -16.782 -13.158  1.00  0.00           C  
ATOM    660  O   GLY A  39      27.115 -17.008 -13.466  1.00  0.00           O  
ATOM    661  H   GLY A  39      23.588 -15.686 -11.307  1.00  0.00           H  
ATOM    662 1HA  GLY A  39      25.581 -14.911 -12.203  1.00  0.00           H  
ATOM    663 2HA  GLY A  39      26.424 -16.080 -11.204  1.00  0.00           H  
ATOM    664  N   ASP A  40      24.937 -17.436 -13.762  1.00  0.00           N  
ATOM    665  CA  ASP A  40      25.122 -18.256 -14.956  1.00  0.00           C  
ATOM    666  C   ASP A  40      25.140 -17.395 -16.217  1.00  0.00           C  
ATOM    667  O   ASP A  40      24.102 -16.884 -16.641  1.00  0.00           O  
ATOM    668  CB  ASP A  40      24.020 -19.313 -15.056  1.00  0.00           C  
ATOM    669  CG  ASP A  40      24.283 -20.343 -16.140  1.00  0.00           C  
ATOM    670  OD1 ASP A  40      25.183 -20.128 -16.980  1.00  0.00           O  
ATOM    671  OD2 ASP A  40      23.583 -21.378 -16.156  1.00  0.00           O  
ATOM    672  H   ASP A  40      24.013 -17.349 -13.363  1.00  0.00           H  
ATOM    673  HA  ASP A  40      26.085 -18.762 -14.882  1.00  0.00           H  
ATOM    674 1HB  ASP A  40      23.924 -19.830 -14.101  1.00  0.00           H  
ATOM    675 2HB  ASP A  40      23.066 -18.826 -15.262  1.00  0.00           H  
ATOM    676  N   GLU A  41      26.249 -17.213 -16.887  1.00  0.00           N  
ATOM    677  CA  GLU A  41      26.487 -16.358 -18.046  1.00  0.00           C  
ATOM    678  C   GLU A  41      25.667 -16.818 -19.248  1.00  0.00           C  
ATOM    679  O   GLU A  41      25.366 -16.023 -20.142  1.00  0.00           O  
ATOM    680  CB  GLU A  41      27.976 -16.337 -18.402  1.00  0.00           C  
ATOM    681  CG  GLU A  41      28.825 -15.514 -17.445  1.00  0.00           C  
ATOM    682  CD  GLU A  41      30.273 -15.380 -17.891  1.00  0.00           C  
ATOM    683  OE1 GLU A  41      31.053 -14.672 -17.216  1.00  0.00           O  
ATOM    684  OE2 GLU A  41      30.629 -15.988 -18.925  1.00  0.00           O  
ATOM    685  H   GLU A  41      27.012 -17.759 -16.513  1.00  0.00           H  
ATOM    686  HA  GLU A  41      26.174 -15.343 -17.797  1.00  0.00           H  
ATOM    687 1HB  GLU A  41      28.363 -17.356 -18.409  1.00  0.00           H  
ATOM    688 2HB  GLU A  41      28.105 -15.931 -19.405  1.00  0.00           H  
ATOM    689 1HG  GLU A  41      28.393 -14.517 -17.358  1.00  0.00           H  
ATOM    690 2HG  GLU A  41      28.798 -15.979 -16.460  1.00  0.00           H  
ATOM    691  N   ARG A  42      25.204 -18.074 -19.323  1.00  0.00           N  
ATOM    692  CA  ARG A  42      24.373 -18.611 -20.396  1.00  0.00           C  
ATOM    693  C   ARG A  42      23.019 -17.910 -20.441  1.00  0.00           C  
ATOM    694  O   ARG A  42      22.414 -17.785 -21.508  1.00  0.00           O  
ATOM    695  CB  ARG A  42      24.177 -20.118 -20.222  1.00  0.00           C  
ATOM    696  CG  ARG A  42      25.447 -20.931 -20.420  1.00  0.00           C  
ATOM    697  CD  ARG A  42      25.198 -22.421 -20.230  1.00  0.00           C  
ATOM    698  NE  ARG A  42      26.447 -23.159 -20.066  1.00  0.00           N  
ATOM    699  CZ  ARG A  42      26.530 -24.467 -19.841  1.00  0.00           C  
ATOM    700  NH1 ARG A  42      25.433 -25.210 -19.748  1.00  0.00           N  
ATOM    701  NH2 ARG A  42      27.719 -25.037 -19.707  1.00  0.00           N  
ATOM    702  H   ARG A  42      25.469 -18.677 -18.557  1.00  0.00           H  
ATOM    703  HA  ARG A  42      24.878 -18.434 -21.346  1.00  0.00           H  
ATOM    704 1HB  ARG A  42      23.796 -20.322 -19.222  1.00  0.00           H  
ATOM    705 2HB  ARG A  42      23.432 -20.473 -20.935  1.00  0.00           H  
ATOM    706 1HG  ARG A  42      25.826 -20.773 -21.430  1.00  0.00           H  
ATOM    707 2HG  ARG A  42      26.199 -20.614 -19.696  1.00  0.00           H  
ATOM    708 1HD  ARG A  42      24.588 -22.577 -19.341  1.00  0.00           H  
ATOM    709 2HD  ARG A  42      24.677 -22.817 -21.101  1.00  0.00           H  
ATOM    710  HE  ARG A  42      27.312 -22.639 -20.128  1.00  0.00           H  
ATOM    711 1HH1 ARG A  42      24.523 -24.782 -19.848  1.00  0.00           H  
ATOM    712 2HH1 ARG A  42      25.508 -26.202 -19.577  1.00  0.00           H  
ATOM    713 1HH2 ARG A  42      28.558 -24.478 -19.776  1.00  0.00           H  
ATOM    714 2HH2 ARG A  42      27.786 -26.029 -19.536  1.00  0.00           H  
ATOM    715  N   LEU A  43      22.583 -17.429 -19.324  1.00  0.00           N  
ATOM    716  CA  LEU A  43      21.298 -16.746 -19.213  1.00  0.00           C  
ATOM    717  C   LEU A  43      21.352 -15.375 -19.878  1.00  0.00           C  
ATOM    718  O   LEU A  43      20.400 -14.966 -20.546  1.00  0.00           O  
ATOM    719  CB  LEU A  43      20.894 -16.599 -17.744  1.00  0.00           C  
ATOM    720  CG  LEU A  43      20.569 -17.893 -16.997  1.00  0.00           C  
ATOM    721  CD1 LEU A  43      20.376 -17.613 -15.510  1.00  0.00           C  
ATOM    722  CD2 LEU A  43      19.327 -18.553 -17.587  1.00  0.00           C  
ATOM    723  H   LEU A  43      23.158 -17.533 -18.500  1.00  0.00           H  
ATOM    724  HA  LEU A  43      20.544 -17.344 -19.723  1.00  0.00           H  
ATOM    725 1HB  LEU A  43      21.705 -16.109 -17.208  1.00  0.00           H  
ATOM    726 2HB  LEU A  43      20.012 -15.961 -17.688  1.00  0.00           H  
ATOM    727  HG  LEU A  43      21.410 -18.582 -17.081  1.00  0.00           H  
ATOM    728 1HD1 LEU A  43      20.145 -18.544 -14.991  1.00  0.00           H  
ATOM    729 2HD1 LEU A  43      21.291 -17.186 -15.098  1.00  0.00           H  
ATOM    730 3HD1 LEU A  43      19.555 -16.910 -15.376  1.00  0.00           H  
ATOM    731 1HD2 LEU A  43      19.111 -19.473 -17.043  1.00  0.00           H  
ATOM    732 2HD2 LEU A  43      18.479 -17.874 -17.502  1.00  0.00           H  
ATOM    733 3HD2 LEU A  43      19.502 -18.785 -18.638  1.00  0.00           H  
ATOM    734  N   LEU A  44      22.480 -14.687 -19.737  1.00  0.00           N  
ATOM    735  CA  LEU A  44      22.660 -13.387 -20.376  1.00  0.00           C  
ATOM    736  C   LEU A  44      22.738 -13.533 -21.892  1.00  0.00           C  
ATOM    737  O   LEU A  44      22.158 -12.731 -22.628  1.00  0.00           O  
ATOM    738  CB  LEU A  44      23.924 -12.702 -19.852  1.00  0.00           C  
ATOM    739  CG  LEU A  44      24.015 -11.191 -20.066  1.00  0.00           C  
ATOM    740  CD1 LEU A  44      22.974 -10.471 -19.215  1.00  0.00           C  
ATOM    741  CD2 LEU A  44      25.418 -10.687 -19.742  1.00  0.00           C  
ATOM    742  H   LEU A  44      23.229 -15.068 -19.177  1.00  0.00           H  
ATOM    743  HA  LEU A  44      21.801 -12.762 -20.136  1.00  0.00           H  
ATOM    744 1HB  LEU A  44      23.999 -12.884 -18.781  1.00  0.00           H  
ATOM    745 2HB  LEU A  44      24.790 -13.152 -20.337  1.00  0.00           H  
ATOM    746  HG  LEU A  44      23.787 -10.956 -21.106  1.00  0.00           H  
ATOM    747 1HD1 LEU A  44      23.051  -9.396 -19.378  1.00  0.00           H  
ATOM    748 2HD1 LEU A  44      21.977 -10.809 -19.496  1.00  0.00           H  
ATOM    749 3HD1 LEU A  44      23.149 -10.691 -18.163  1.00  0.00           H  
ATOM    750 1HD2 LEU A  44      25.463  -9.609 -19.901  1.00  0.00           H  
ATOM    751 2HD2 LEU A  44      25.654 -10.910 -18.701  1.00  0.00           H  
ATOM    752 3HD2 LEU A  44      26.141 -11.180 -20.392  1.00  0.00           H  
ATOM    753  N   GLU A  45      23.401 -14.572 -22.362  1.00  0.00           N  
ATOM    754  CA  GLU A  45      23.481 -14.848 -23.793  1.00  0.00           C  
ATOM    755  C   GLU A  45      22.102 -15.141 -24.377  1.00  0.00           C  
ATOM    756  O   GLU A  45      21.777 -14.683 -25.474  1.00  0.00           O  
ATOM    757  CB  GLU A  45      24.426 -16.022 -24.062  1.00  0.00           C  
ATOM    758  CG  GLU A  45      25.897 -15.684 -23.868  1.00  0.00           C  
ATOM    759  CD  GLU A  45      26.818 -16.879 -24.059  1.00  0.00           C  
ATOM    760  OE1 GLU A  45      28.051 -16.726 -23.904  1.00  0.00           O  
ATOM    761  OE2 GLU A  45      26.302 -17.976 -24.367  1.00  0.00           O  
ATOM    762  H   GLU A  45      23.865 -15.193 -21.715  1.00  0.00           H  
ATOM    763  HA  GLU A  45      23.874 -13.963 -24.295  1.00  0.00           H  
ATOM    764 1HB  GLU A  45      24.177 -16.849 -23.397  1.00  0.00           H  
ATOM    765 2HB  GLU A  45      24.290 -16.372 -25.085  1.00  0.00           H  
ATOM    766 1HG  GLU A  45      26.178 -14.910 -24.581  1.00  0.00           H  
ATOM    767 2HG  GLU A  45      26.038 -15.284 -22.865  1.00  0.00           H  
ATOM    768  N   GLU A  46      21.303 -15.846 -23.586  1.00  0.00           N  
ATOM    769  CA  GLU A  46      19.941 -16.157 -24.008  1.00  0.00           C  
ATOM    770  C   GLU A  46      19.088 -14.894 -24.093  1.00  0.00           C  
ATOM    771  O   GLU A  46      18.291 -14.739 -25.020  1.00  0.00           O  
ATOM    772  CB  GLU A  46      19.297 -17.163 -23.050  1.00  0.00           C  
ATOM    773  CG  GLU A  46      17.964 -17.711 -23.539  1.00  0.00           C  
ATOM    774  CD  GLU A  46      17.441 -18.860 -22.692  1.00  0.00           C  
ATOM    775  OE1 GLU A  46      16.336 -19.373 -22.981  1.00  0.00           O  
ATOM    776  OE2 GLU A  46      18.141 -19.249 -21.730  1.00  0.00           O  
ATOM    777  H   GLU A  46      21.627 -16.174 -22.687  1.00  0.00           H  
ATOM    778  HA  GLU A  46      19.980 -16.601 -25.003  1.00  0.00           H  
ATOM    779 1HB  GLU A  46      19.974 -18.003 -22.896  1.00  0.00           H  
ATOM    780 2HB  GLU A  46      19.135 -16.691 -22.081  1.00  0.00           H  
ATOM    781 1HG  GLU A  46      17.228 -16.908 -23.530  1.00  0.00           H  
ATOM    782 2HG  GLU A  46      18.078 -18.051 -24.567  1.00  0.00           H  
ATOM    783  N   ALA A  47      19.246 -14.010 -23.119  1.00  0.00           N  
ATOM    784  CA  ALA A  47      18.525 -12.739 -23.134  1.00  0.00           C  
ATOM    785  C   ALA A  47      18.867 -11.929 -24.381  1.00  0.00           C  
ATOM    786  O   ALA A  47      17.977 -11.391 -25.043  1.00  0.00           O  
ATOM    787  CB  ALA A  47      18.841 -11.933 -21.876  1.00  0.00           C  
ATOM    788  H   ALA A  47      19.872 -14.211 -22.353  1.00  0.00           H  
ATOM    789  HA  ALA A  47      17.457 -12.956 -23.155  1.00  0.00           H  
ATOM    790 1HB  ALA A  47      18.296 -10.989 -21.902  1.00  0.00           H  
ATOM    791 2HB  ALA A  47      18.541 -12.501 -20.995  1.00  0.00           H  
ATOM    792 3HB  ALA A  47      19.910 -11.733 -21.831  1.00  0.00           H  
ATOM    793  N   GLU A  48      20.082 -11.930 -24.798  1.00  0.00           N  
ATOM    794  CA  GLU A  48      20.540 -11.218 -25.987  1.00  0.00           C  
ATOM    795  C   GLU A  48      19.948 -11.825 -27.256  1.00  0.00           C  
ATOM    796  O   GLU A  48      19.544 -11.100 -28.167  1.00  0.00           O  
ATOM    797  CB  GLU A  48      22.069 -11.227 -26.064  1.00  0.00           C  
ATOM    798  CG  GLU A  48      22.738 -10.253 -25.106  1.00  0.00           C  
ATOM    799  CD  GLU A  48      24.257 -10.292 -25.173  1.00  0.00           C  
ATOM    800  OE1 GLU A  48      24.912  -9.353 -24.667  1.00  0.00           O  
ATOM    801  OE2 GLU A  48      24.796 -11.270 -25.738  1.00  0.00           O  
ATOM    802  H   GLU A  48      20.748 -12.462 -24.256  1.00  0.00           H  
ATOM    803  HA  GLU A  48      20.201 -10.183 -25.923  1.00  0.00           H  
ATOM    804 1HB  GLU A  48      22.439 -12.229 -25.844  1.00  0.00           H  
ATOM    805 2HB  GLU A  48      22.384 -10.978 -27.077  1.00  0.00           H  
ATOM    806 1HG  GLU A  48      22.405  -9.242 -25.340  1.00  0.00           H  
ATOM    807 2HG  GLU A  48      22.421 -10.484 -24.090  1.00  0.00           H  
ATOM    808  N   ARG A  49      19.959 -13.131 -27.277  1.00  0.00           N  
ATOM    809  CA  ARG A  49      19.381 -13.827 -28.422  1.00  0.00           C  
ATOM    810  C   ARG A  49      17.907 -13.471 -28.592  1.00  0.00           C  
ATOM    811  O   ARG A  49      17.452 -13.210 -29.707  1.00  0.00           O  
ATOM    812  CB  ARG A  49      19.539 -15.341 -28.268  1.00  0.00           C  
ATOM    813  CG  ARG A  49      19.249 -16.124 -29.538  1.00  0.00           C  
ATOM    814  CD  ARG A  49      19.426 -17.622 -29.331  1.00  0.00           C  
ATOM    815  NE  ARG A  49      18.523 -18.134 -28.304  1.00  0.00           N  
ATOM    816  CZ  ARG A  49      18.476 -19.401 -27.900  1.00  0.00           C  
ATOM    817  NH1 ARG A  49      19.283 -20.312 -28.430  1.00  0.00           N  
ATOM    818  NH2 ARG A  49      17.615 -19.759 -26.958  1.00  0.00           N  
ATOM    819  H   ARG A  49      20.357 -13.672 -26.522  1.00  0.00           H  
ATOM    820  HA  ARG A  49      19.911 -13.512 -29.322  1.00  0.00           H  
ATOM    821 1HB  ARG A  49      20.556 -15.570 -27.954  1.00  0.00           H  
ATOM    822 2HB  ARG A  49      18.867 -15.700 -27.488  1.00  0.00           H  
ATOM    823 1HG  ARG A  49      18.221 -15.941 -29.852  1.00  0.00           H  
ATOM    824 2HG  ARG A  49      19.931 -15.804 -30.327  1.00  0.00           H  
ATOM    825 1HD  ARG A  49      19.217 -18.145 -30.264  1.00  0.00           H  
ATOM    826 2HD  ARG A  49      20.450 -17.828 -29.021  1.00  0.00           H  
ATOM    827  HE  ARG A  49      17.887 -17.479 -27.868  1.00  0.00           H  
ATOM    828 1HH1 ARG A  49      19.942 -20.046 -29.148  1.00  0.00           H  
ATOM    829 2HH1 ARG A  49      19.238 -21.270 -28.115  1.00  0.00           H  
ATOM    830 1HH2 ARG A  49      16.998 -19.071 -26.550  1.00  0.00           H  
ATOM    831 2HH2 ARG A  49      17.576 -20.719 -26.649  1.00  0.00           H  
ATOM    832  N   LEU A  50      17.189 -13.397 -27.487  1.00  0.00           N  
ATOM    833  CA  LEU A  50      15.771 -13.055 -27.518  1.00  0.00           C  
ATOM    834  C   LEU A  50      15.565 -11.636 -28.039  1.00  0.00           C  
ATOM    835  O   LEU A  50      14.628 -11.379 -28.798  1.00  0.00           O  
ATOM    836  CB  LEU A  50      15.155 -13.193 -26.123  1.00  0.00           C  
ATOM    837  CG  LEU A  50      14.817 -14.613 -25.669  1.00  0.00           C  
ATOM    838  CD1 LEU A  50      14.351 -14.608 -24.217  1.00  0.00           C  
ATOM    839  CD2 LEU A  50      13.755 -15.226 -26.575  1.00  0.00           C  
ATOM    840  H   LEU A  50      17.631 -13.581 -26.598  1.00  0.00           H  
ATOM    841  HA  LEU A  50      15.264 -13.744 -28.192  1.00  0.00           H  
ATOM    842 1HB  LEU A  50      15.848 -12.775 -25.395  1.00  0.00           H  
ATOM    843 2HB  LEU A  50      14.233 -12.613 -26.091  1.00  0.00           H  
ATOM    844  HG  LEU A  50      15.714 -15.231 -25.708  1.00  0.00           H  
ATOM    845 1HD1 LEU A  50      14.114 -15.626 -23.907  1.00  0.00           H  
ATOM    846 2HD1 LEU A  50      15.143 -14.212 -23.582  1.00  0.00           H  
ATOM    847 3HD1 LEU A  50      13.463 -13.984 -24.122  1.00  0.00           H  
ATOM    848 1HD2 LEU A  50      13.528 -16.237 -26.237  1.00  0.00           H  
ATOM    849 2HD2 LEU A  50      12.850 -14.619 -26.538  1.00  0.00           H  
ATOM    850 3HD2 LEU A  50      14.126 -15.261 -27.599  1.00  0.00           H  
ATOM    851  N   LEU A  51      16.443 -10.789 -27.667  1.00  0.00           N  
ATOM    852  CA  LEU A  51      16.363  -9.395 -28.090  1.00  0.00           C  
ATOM    853  C   LEU A  51      16.595  -9.269 -29.592  1.00  0.00           C  
ATOM    854  O   LEU A  51      15.912  -8.497 -30.268  1.00  0.00           O  
ATOM    855  CB  LEU A  51      17.385  -8.545 -27.331  1.00  0.00           C  
ATOM    856  CG  LEU A  51      16.913  -7.935 -26.011  1.00  0.00           C  
ATOM    857  CD1 LEU A  51      18.105  -7.643 -25.105  1.00  0.00           C  
ATOM    858  CD2 LEU A  51      16.105  -6.667 -26.265  1.00  0.00           C  
ATOM    859  H   LEU A  51      17.206 -11.080 -27.072  1.00  0.00           H  
ATOM    860  HA  LEU A  51      15.364  -9.022 -27.865  1.00  0.00           H  
ATOM    861 1HB  LEU A  51      18.255  -9.162 -27.111  1.00  0.00           H  
ATOM    862 2HB  LEU A  51      17.701  -7.724 -27.974  1.00  0.00           H  
ATOM    863  HG  LEU A  51      16.286  -8.653 -25.482  1.00  0.00           H  
ATOM    864 1HD1 LEU A  51      17.753  -7.209 -24.169  1.00  0.00           H  
ATOM    865 2HD1 LEU A  51      18.639  -8.570 -24.896  1.00  0.00           H  
ATOM    866 3HD1 LEU A  51      18.775  -6.941 -25.600  1.00  0.00           H  
ATOM    867 1HD2 LEU A  51      15.777  -6.248 -25.313  1.00  0.00           H  
ATOM    868 2HD2 LEU A  51      16.725  -5.939 -26.788  1.00  0.00           H  
ATOM    869 3HD2 LEU A  51      15.234  -6.907 -26.875  1.00  0.00           H  
ATOM    870  N   GLU A  52      17.490 -10.068 -30.157  1.00  0.00           N  
ATOM    871  CA  GLU A  52      17.771 -10.061 -31.589  1.00  0.00           C  
ATOM    872  C   GLU A  52      16.577 -10.576 -32.388  1.00  0.00           C  
ATOM    873  O   GLU A  52      16.294 -10.080 -33.481  1.00  0.00           O  
ATOM    874  CB  GLU A  52      19.013 -10.900 -31.899  1.00  0.00           C  
ATOM    875  CG  GLU A  52      20.320 -10.243 -31.480  1.00  0.00           C  
ATOM    876  CD  GLU A  52      21.535 -11.129 -31.702  1.00  0.00           C  
ATOM    877  OE1 GLU A  52      22.661 -10.717 -31.339  1.00  0.00           O  
ATOM    878  OE2 GLU A  52      21.361 -12.244 -32.243  1.00  0.00           O  
ATOM    879  H   GLU A  52      17.995 -10.707 -29.560  1.00  0.00           H  
ATOM    880  HA  GLU A  52      17.960  -9.033 -31.899  1.00  0.00           H  
ATOM    881 1HB  GLU A  52      18.938 -11.862 -31.391  1.00  0.00           H  
ATOM    882 2HB  GLU A  52      19.060 -11.098 -32.970  1.00  0.00           H  
ATOM    883 1HG  GLU A  52      20.451  -9.323 -32.049  1.00  0.00           H  
ATOM    884 2HG  GLU A  52      20.260  -9.980 -30.425  1.00  0.00           H  
ATOM    885  N   GLU A  53      15.847 -11.462 -31.775  1.00  0.00           N  
ATOM    886  CA  GLU A  53      14.682 -12.041 -32.436  1.00  0.00           C  
ATOM    887  C   GLU A  53      13.538 -11.035 -32.522  1.00  0.00           C  
ATOM    888  O   GLU A  53      12.789 -11.020 -33.501  1.00  0.00           O  
ATOM    889  CB  GLU A  53      14.219 -13.303 -31.703  1.00  0.00           C  
ATOM    890  CG  GLU A  53      15.123 -14.508 -31.922  1.00  0.00           C  
ATOM    891  CD  GLU A  53      14.667 -15.745 -31.164  1.00  0.00           C  
ATOM    892  OE1 GLU A  53      15.343 -16.795 -31.254  1.00  0.00           O  
ATOM    893  OE2 GLU A  53      13.625 -15.664 -30.477  1.00  0.00           O  
ATOM    894  H   GLU A  53      16.078 -11.758 -30.837  1.00  0.00           H  
ATOM    895  HA  GLU A  53      14.962 -12.313 -33.454  1.00  0.00           H  
ATOM    896 1HB  GLU A  53      14.170 -13.105 -30.632  1.00  0.00           H  
ATOM    897 2HB  GLU A  53      13.214 -13.567 -32.033  1.00  0.00           H  
ATOM    898 1HG  GLU A  53      15.149 -14.741 -32.986  1.00  0.00           H  
ATOM    899 2HG  GLU A  53      16.134 -14.252 -31.609  1.00  0.00           H  
ATOM    900  N   VAL A  54      13.515 -10.146 -31.505  1.00  0.00           N  
ATOM    901  CA  VAL A  54      12.427  -9.175 -31.443  1.00  0.00           C  
ATOM    902  C   VAL A  54      12.730  -8.000 -32.369  1.00  0.00           C  
ATOM    903  O   VAL A  54      11.818  -7.410 -32.953  1.00  0.00           O  
ATOM    904  CB  VAL A  54      12.197  -8.672 -30.000  1.00  0.00           C  
ATOM    905  CG1 VAL A  54      11.117  -7.592 -29.971  1.00  0.00           C  
ATOM    906  CG2 VAL A  54      11.820  -9.834 -29.084  1.00  0.00           C  
ATOM    907  H   VAL A  54      14.227 -10.134 -30.788  1.00  0.00           H  
ATOM    908  HA  VAL A  54      11.511  -9.659 -31.784  1.00  0.00           H  
ATOM    909  HB  VAL A  54      13.115  -8.210 -29.635  1.00  0.00           H  
ATOM    910 1HG1 VAL A  54      10.971  -7.251 -28.946  1.00  0.00           H  
ATOM    911 2HG1 VAL A  54      11.426  -6.751 -30.592  1.00  0.00           H  
ATOM    912 3HG1 VAL A  54      10.182  -8.002 -30.353  1.00  0.00           H  
ATOM    913 1HG2 VAL A  54      11.662  -9.463 -28.072  1.00  0.00           H  
ATOM    914 2HG2 VAL A  54      10.904 -10.301 -29.447  1.00  0.00           H  
ATOM    915 3HG2 VAL A  54      12.625 -10.569 -29.079  1.00  0.00           H  
ATOM    916  N   GLU A  55      14.018  -7.755 -32.564  1.00  0.00           N  
ATOM    917  CA  GLU A  55      14.384  -6.705 -33.510  1.00  0.00           C  
ATOM    918  C   GLU A  55      14.008  -7.093 -34.938  1.00  0.00           C  
ATOM    919  O   GLU A  55      13.527  -6.259 -35.707  1.00  0.00           O  
ATOM    920  OXT GLU A  55      14.180  -8.218 -35.319  1.00  0.00           O  
ATOM    921  CB  GLU A  55      15.882  -6.403 -33.425  1.00  0.00           C  
ATOM    922  CG  GLU A  55      16.257  -5.471 -32.281  1.00  0.00           C  
ATOM    923  CD  GLU A  55      17.742  -5.148 -32.233  1.00  0.00           C  
ATOM    924  OE1 GLU A  55      18.154  -4.313 -31.396  1.00  0.00           O  
ATOM    925  OE2 GLU A  55      18.499  -5.734 -33.039  1.00  0.00           O  
ATOM    926  H   GLU A  55      14.748  -8.263 -32.086  1.00  0.00           H  
ATOM    927  HA  GLU A  55      13.832  -5.800 -33.254  1.00  0.00           H  
ATOM    928 1HB  GLU A  55      16.434  -7.334 -33.300  1.00  0.00           H  
ATOM    929 2HB  GLU A  55      16.215  -5.948 -34.358  1.00  0.00           H  
ATOM    930 1HG  GLU A  55      15.701  -4.540 -32.387  1.00  0.00           H  
ATOM    931 2HG  GLU A  55      15.963  -5.932 -31.339  1.00  0.00           H  
TER                                                                             
ATOM    933  N   ASN B 256     -23.812  14.672  14.592  1.00  0.00           N  
ATOM    934  CA  ASN B 256     -23.068  15.005  13.383  1.00  0.00           C  
ATOM    935  C   ASN B 256     -22.540  13.754  12.686  1.00  0.00           C  
ATOM    936  O   ASN B 256     -21.958  12.879  13.329  1.00  0.00           O  
ATOM    937  CB  ASN B 256     -21.916  15.958  13.708  1.00  0.00           C  
ATOM    938  CG  ASN B 256     -22.396  17.336  14.119  1.00  0.00           C  
ATOM    939  OD1 ASN B 256     -23.468  17.783  13.705  1.00  0.00           O  
ATOM    940  ND2 ASN B 256     -21.605  18.019  14.939  1.00  0.00           N  
ATOM    941 1H   ASN B 256     -24.143  15.512  15.022  1.00  0.00           H  
ATOM    942 2H   ASN B 256     -24.590  14.090  14.355  1.00  0.00           H  
ATOM    943 3H   ASN B 256     -23.214  14.185  15.228  1.00  0.00           H  
ATOM    944  HA  ASN B 256     -23.745  15.501  12.686  1.00  0.00           H  
ATOM    945 1HB  ASN B 256     -21.315  15.540  14.516  1.00  0.00           H  
ATOM    946 2HB  ASN B 256     -21.269  16.057  12.836  1.00  0.00           H  
ATOM    947 1HD2 ASN B 256     -21.871  18.934  15.244  1.00  0.00           H  
ATOM    948 2HD2 ASN B 256     -20.744  17.619  15.252  1.00  0.00           H  
ATOM    949  N   LEU B 257     -23.036  13.524  11.381  1.00  0.00           N  
ATOM    950  CA  LEU B 257     -22.642  12.341  10.623  1.00  0.00           C  
ATOM    951  C   LEU B 257     -21.172  12.416  10.223  1.00  0.00           C  
ATOM    952  O   LEU B 257     -20.641  13.506   9.997  1.00  0.00           O  
ATOM    953  CB  LEU B 257     -23.515  12.189   9.374  1.00  0.00           C  
ATOM    954  CG  LEU B 257     -24.989  11.858   9.614  1.00  0.00           C  
ATOM    955  CD1 LEU B 257     -25.762  11.898   8.300  1.00  0.00           C  
ATOM    956  CD2 LEU B 257     -25.129  10.494  10.281  1.00  0.00           C  
ATOM    957  H   LEU B 257     -23.673  14.186  10.963  1.00  0.00           H  
ATOM    958  HA  LEU B 257     -22.781  11.464  11.254  1.00  0.00           H  
ATOM    959 1HB  LEU B 257     -23.478  13.119   8.809  1.00  0.00           H  
ATOM    960 2HB  LEU B 257     -23.099  11.395   8.754  1.00  0.00           H  
ATOM    961  HG  LEU B 257     -25.431  12.615  10.262  1.00  0.00           H  
ATOM    962 1HD1 LEU B 257     -26.809  11.661   8.487  1.00  0.00           H  
ATOM    963 2HD1 LEU B 257     -25.689  12.895   7.865  1.00  0.00           H  
ATOM    964 3HD1 LEU B 257     -25.342  11.168   7.609  1.00  0.00           H  
ATOM    965 1HD2 LEU B 257     -26.185  10.276  10.445  1.00  0.00           H  
ATOM    966 2HD2 LEU B 257     -24.696   9.728   9.638  1.00  0.00           H  
ATOM    967 3HD2 LEU B 257     -24.607  10.502  11.238  1.00  0.00           H  
ATOM    968  N   CYS B 258     -20.549  11.283  10.267  1.00  0.00           N  
ATOM    969  CA  CYS B 258     -19.163  11.208   9.817  1.00  0.00           C  
ATOM    970  C   CYS B 258     -19.048  11.566   8.341  1.00  0.00           C  
ATOM    971  O   CYS B 258     -19.918  11.212   7.542  1.00  0.00           O  
ATOM    972  CB  CYS B 258     -18.597   9.808  10.057  1.00  0.00           C  
ATOM    973  SG  CYS B 258     -18.418   9.385  11.804  1.00  0.00           S  
ATOM    974  H   CYS B 258     -21.002  10.447  10.607  1.00  0.00           H  
ATOM    975  HA  CYS B 258     -18.574  11.925  10.390  1.00  0.00           H  
ATOM    976 1HB  CYS B 258     -19.248   9.068   9.592  1.00  0.00           H  
ATOM    977 2HB  CYS B 258     -17.618   9.725   9.585  1.00  0.00           H  
ATOM    978  N   PRO B 259     -18.093  12.227   7.983  1.00  0.00           N  
ATOM    979  CA  PRO B 259     -17.967  12.694   6.601  1.00  0.00           C  
ATOM    980  C   PRO B 259     -17.361  11.642   5.675  1.00  0.00           C  
ATOM    981  O   PRO B 259     -16.474  11.955   4.876  1.00  0.00           O  
ATOM    982  CB  PRO B 259     -17.047  13.911   6.722  1.00  0.00           C  
ATOM    983  CG  PRO B 259     -16.123  13.580   7.849  1.00  0.00           C  
ATOM    984  CD  PRO B 259     -16.869  12.743   8.848  1.00  0.00           C  
ATOM    985  HA  PRO B 259     -18.959  12.989   6.227  1.00  0.00           H  
ATOM    986 1HB  PRO B 259     -16.514  14.075   5.774  1.00  0.00           H  
ATOM    987 2HB  PRO B 259     -17.643  14.815   6.917  1.00  0.00           H  
ATOM    988 1HG  PRO B 259     -15.243  13.039   7.472  1.00  0.00           H  
ATOM    989 2HG  PRO B 259     -15.751  14.503   8.319  1.00  0.00           H  
ATOM    990 1HD  PRO B 259     -16.224  11.921   9.193  1.00  0.00           H  
ATOM    991 2HD  PRO B 259     -17.181  13.373   9.694  1.00  0.00           H  
ATOM    992  N   PHE B 260     -17.872  10.472   5.757  1.00  0.00           N  
ATOM    993  CA  PHE B 260     -17.330   9.415   4.912  1.00  0.00           C  
ATOM    994  C   PHE B 260     -17.516   9.751   3.437  1.00  0.00           C  
ATOM    995  O   PHE B 260     -16.711   9.345   2.596  1.00  0.00           O  
ATOM    996  CB  PHE B 260     -17.998   8.073   5.232  1.00  0.00           C  
ATOM    997  CG  PHE B 260     -17.551   7.469   6.536  1.00  0.00           C  
ATOM    998  CD1 PHE B 260     -16.214   7.154   6.750  1.00  0.00           C  
ATOM    999  CD2 PHE B 260     -18.468   7.215   7.547  1.00  0.00           C  
ATOM   1000  CE1 PHE B 260     -15.798   6.595   7.956  1.00  0.00           C  
ATOM   1001  CE2 PHE B 260     -18.059   6.656   8.755  1.00  0.00           C  
ATOM   1002  CZ  PHE B 260     -16.724   6.345   8.956  1.00  0.00           C  
ATOM   1003  H   PHE B 260     -18.634  10.258   6.384  1.00  0.00           H  
ATOM   1004  HA  PHE B 260     -16.261   9.327   5.110  1.00  0.00           H  
ATOM   1005 1HB  PHE B 260     -19.079   8.205   5.271  1.00  0.00           H  
ATOM   1006 2HB  PHE B 260     -17.784   7.361   4.436  1.00  0.00           H  
ATOM   1007  HD1 PHE B 260     -15.488   7.350   5.961  1.00  0.00           H  
ATOM   1008  HD2 PHE B 260     -19.519   7.460   7.388  1.00  0.00           H  
ATOM   1009  HE1 PHE B 260     -14.746   6.356   8.111  1.00  0.00           H  
ATOM   1010  HE2 PHE B 260     -18.788   6.462   9.542  1.00  0.00           H  
ATOM   1011  HZ  PHE B 260     -16.404   5.903   9.899  1.00  0.00           H  
ATOM   1012  N   GLY B 261     -18.565  10.501   3.138  1.00  0.00           N  
ATOM   1013  CA  GLY B 261     -18.819  10.911   1.766  1.00  0.00           C  
ATOM   1014  C   GLY B 261     -17.683  11.718   1.165  1.00  0.00           C  
ATOM   1015  O   GLY B 261     -17.386  11.589  -0.024  1.00  0.00           O  
ATOM   1016  H   GLY B 261     -19.201  10.796   3.865  1.00  0.00           H  
ATOM   1017 1HA  GLY B 261     -18.986  10.029   1.148  1.00  0.00           H  
ATOM   1018 2HA  GLY B 261     -19.730  11.508   1.727  1.00  0.00           H  
ATOM   1019  N   GLU B 262     -17.085  12.515   2.006  1.00  0.00           N  
ATOM   1020  CA  GLU B 262     -15.975  13.348   1.553  1.00  0.00           C  
ATOM   1021  C   GLU B 262     -14.771  12.497   1.159  1.00  0.00           C  
ATOM   1022  O   GLU B 262     -14.016  12.860   0.255  1.00  0.00           O  
ATOM   1023  CB  GLU B 262     -15.578  14.352   2.638  1.00  0.00           C  
ATOM   1024  CG  GLU B 262     -16.655  15.382   2.947  1.00  0.00           C  
ATOM   1025  CD  GLU B 262     -16.239  16.384   4.012  1.00  0.00           C  
ATOM   1026  OE1 GLU B 262     -17.126  17.013   4.633  1.00  0.00           O  
ATOM   1027  OE2 GLU B 262     -15.016  16.542   4.227  1.00  0.00           O  
ATOM   1028  H   GLU B 262     -17.377  12.567   2.971  1.00  0.00           H  
ATOM   1029  HA  GLU B 262     -16.295  13.900   0.669  1.00  0.00           H  
ATOM   1030 1HB  GLU B 262     -15.344  13.818   3.559  1.00  0.00           H  
ATOM   1031 2HB  GLU B 262     -14.678  14.884   2.330  1.00  0.00           H  
ATOM   1032 1HG  GLU B 262     -16.897  15.925   2.033  1.00  0.00           H  
ATOM   1033 2HG  GLU B 262     -17.554  14.864   3.278  1.00  0.00           H  
ATOM   1034  N   VAL B 263     -14.615  11.423   1.811  1.00  0.00           N  
ATOM   1035  CA  VAL B 263     -13.474  10.555   1.537  1.00  0.00           C  
ATOM   1036  C   VAL B 263     -13.739   9.736   0.276  1.00  0.00           C  
ATOM   1037  O   VAL B 263     -12.932   9.741  -0.656  1.00  0.00           O  
ATOM   1038  CB  VAL B 263     -13.175   9.618   2.728  1.00  0.00           C  
ATOM   1039  CG1 VAL B 263     -12.077   8.619   2.367  1.00  0.00           C  
ATOM   1040  CG2 VAL B 263     -12.779  10.431   3.960  1.00  0.00           C  
ATOM   1041  H   VAL B 263     -15.276  11.155   2.526  1.00  0.00           H  
ATOM   1042  HA  VAL B 263     -12.596  11.180   1.368  1.00  0.00           H  
ATOM   1043  HB  VAL B 263     -14.069   9.036   2.954  1.00  0.00           H  
ATOM   1044 1HG1 VAL B 263     -11.882   7.968   3.220  1.00  0.00           H  
ATOM   1045 2HG1 VAL B 263     -12.398   8.016   1.518  1.00  0.00           H  
ATOM   1046 3HG1 VAL B 263     -11.166   9.158   2.107  1.00  0.00           H  
ATOM   1047 1HG2 VAL B 263     -12.572   9.756   4.790  1.00  0.00           H  
ATOM   1048 2HG2 VAL B 263     -11.887  11.017   3.738  1.00  0.00           H  
ATOM   1049 3HG2 VAL B 263     -13.595  11.101   4.232  1.00  0.00           H  
ATOM   1050  N   PHE B 264     -14.927   9.203   0.164  1.00  0.00           N  
ATOM   1051  CA  PHE B 264     -15.250   8.263  -0.903  1.00  0.00           C  
ATOM   1052  C   PHE B 264     -15.609   9.003  -2.186  1.00  0.00           C  
ATOM   1053  O   PHE B 264     -15.471   8.458  -3.283  1.00  0.00           O  
ATOM   1054  CB  PHE B 264     -16.406   7.349  -0.484  1.00  0.00           C  
ATOM   1055  CG  PHE B 264     -16.027   6.330   0.557  1.00  0.00           C  
ATOM   1056  CD1 PHE B 264     -15.344   5.173   0.201  1.00  0.00           C  
ATOM   1057  CD2 PHE B 264     -16.353   6.530   1.892  1.00  0.00           C  
ATOM   1058  CE1 PHE B 264     -14.992   4.229   1.162  1.00  0.00           C  
ATOM   1059  CE2 PHE B 264     -16.005   5.590   2.858  1.00  0.00           C  
ATOM   1060  CZ  PHE B 264     -15.325   4.440   2.491  1.00  0.00           C  
ATOM   1061  H   PHE B 264     -15.640   9.449   0.835  1.00  0.00           H  
ATOM   1062  HA  PHE B 264     -14.372   7.646  -1.098  1.00  0.00           H  
ATOM   1063 1HB  PHE B 264     -17.222   7.953  -0.088  1.00  0.00           H  
ATOM   1064 2HB  PHE B 264     -16.785   6.819  -1.357  1.00  0.00           H  
ATOM   1065  HD1 PHE B 264     -15.083   5.009  -0.845  1.00  0.00           H  
ATOM   1066  HD2 PHE B 264     -16.889   7.435   2.180  1.00  0.00           H  
ATOM   1067  HE1 PHE B 264     -14.456   3.327   0.868  1.00  0.00           H  
ATOM   1068  HE2 PHE B 264     -16.268   5.757   3.902  1.00  0.00           H  
ATOM   1069  HZ  PHE B 264     -15.054   3.703   3.245  1.00  0.00           H  
ATOM   1070  N   ASN B 265     -15.980  10.235  -2.048  1.00  0.00           N  
ATOM   1071  CA  ASN B 265     -16.403  11.003  -3.215  1.00  0.00           C  
ATOM   1072  C   ASN B 265     -15.402  12.102  -3.556  1.00  0.00           C  
ATOM   1073  O   ASN B 265     -15.745  13.072  -4.235  1.00  0.00           O  
ATOM   1074  CB  ASN B 265     -17.793  11.602  -2.988  1.00  0.00           C  
ATOM   1075  CG  ASN B 265     -18.883  10.549  -2.942  1.00  0.00           C  
ATOM   1076  OD1 ASN B 265     -18.767   9.491  -3.566  1.00  0.00           O  
ATOM   1077  ND2 ASN B 265     -19.948  10.830  -2.201  1.00  0.00           N  
ATOM   1078  H   ASN B 265     -15.982  10.678  -1.140  1.00  0.00           H  
ATOM   1079  HA  ASN B 265     -16.449  10.331  -4.074  1.00  0.00           H  
ATOM   1080 1HB  ASN B 265     -17.801  12.157  -2.049  1.00  0.00           H  
ATOM   1081 2HB  ASN B 265     -18.020  12.307  -3.787  1.00  0.00           H  
ATOM   1082 1HD2 ASN B 265     -20.698  10.172  -2.134  1.00  0.00           H  
ATOM   1083 2HD2 ASN B 265     -20.000  11.699  -1.710  1.00  0.00           H  
ATOM   1084  N   ALA B 266     -14.212  11.974  -3.006  1.00  0.00           N  
ATOM   1085  CA  ALA B 266     -13.187  12.973  -3.298  1.00  0.00           C  
ATOM   1086  C   ALA B 266     -12.901  13.044  -4.795  1.00  0.00           C  
ATOM   1087  O   ALA B 266     -12.899  12.020  -5.482  1.00  0.00           O  
ATOM   1088  CB  ALA B 266     -11.906  12.662  -2.528  1.00  0.00           C  
ATOM   1089  H   ALA B 266     -13.989  11.206  -2.389  1.00  0.00           H  
ATOM   1090  HA  ALA B 266     -13.562  13.946  -2.980  1.00  0.00           H  
ATOM   1091 1HB  ALA B 266     -11.152  13.415  -2.756  1.00  0.00           H  
ATOM   1092 2HB  ALA B 266     -12.114  12.669  -1.458  1.00  0.00           H  
ATOM   1093 3HB  ALA B 266     -11.537  11.680  -2.819  1.00  0.00           H  
ATOM   1094  N   THR B 267     -12.750  14.288  -5.286  1.00  0.00           N  
ATOM   1095  CA  THR B 267     -12.530  14.517  -6.710  1.00  0.00           C  
ATOM   1096  C   THR B 267     -11.147  14.027  -7.129  1.00  0.00           C  
ATOM   1097  O   THR B 267     -10.957  13.582  -8.263  1.00  0.00           O  
ATOM   1098  CB  THR B 267     -12.680  16.007  -7.066  1.00  0.00           C  
ATOM   1099  OG1 THR B 267     -11.819  16.783  -6.223  1.00  0.00           O  
ATOM   1100  CG2 THR B 267     -14.118  16.477  -6.874  1.00  0.00           C  
ATOM   1101  H   THR B 267     -12.789  15.080  -4.661  1.00  0.00           H  
ATOM   1102  HA  THR B 267     -13.278  13.955  -7.270  1.00  0.00           H  
ATOM   1103  HB  THR B 267     -12.395  16.163  -8.106  1.00  0.00           H  
ATOM   1104  HG1 THR B 267     -11.344  16.199  -5.627  1.00  0.00           H  
ATOM   1105 1HG2 THR B 267     -14.193  17.533  -7.133  1.00  0.00           H  
ATOM   1106 2HG2 THR B 267     -14.779  15.897  -7.517  1.00  0.00           H  
ATOM   1107 3HG2 THR B 267     -14.410  16.338  -5.834  1.00  0.00           H  
ATOM   1108  N   ARG B 268     -10.237  14.033  -6.120  1.00  0.00           N  
ATOM   1109  CA  ARG B 268      -8.870  13.618  -6.419  1.00  0.00           C  
ATOM   1110  C   ARG B 268      -8.337  12.674  -5.346  1.00  0.00           C  
ATOM   1111  O   ARG B 268      -8.608  12.861  -4.158  1.00  0.00           O  
ATOM   1112  CB  ARG B 268      -7.953  14.836  -6.547  1.00  0.00           C  
ATOM   1113  CG  ARG B 268      -8.246  15.702  -7.762  1.00  0.00           C  
ATOM   1114  CD  ARG B 268      -7.212  16.807  -7.930  1.00  0.00           C  
ATOM   1115  NE  ARG B 268      -7.478  17.619  -9.114  1.00  0.00           N  
ATOM   1116  CZ  ARG B 268      -6.702  18.610  -9.543  1.00  0.00           C  
ATOM   1117  NH1 ARG B 268      -5.591  18.933  -8.890  1.00  0.00           N  
ATOM   1118  NH2 ARG B 268      -7.039  19.285 -10.632  1.00  0.00           N  
ATOM   1119  H   ARG B 268     -10.471  14.312  -5.178  1.00  0.00           H  
ATOM   1120  HA  ARG B 268      -8.871  13.083  -7.369  1.00  0.00           H  
ATOM   1121 1HB  ARG B 268      -8.047  15.457  -5.657  1.00  0.00           H  
ATOM   1122 2HB  ARG B 268      -6.916  14.506  -6.608  1.00  0.00           H  
ATOM   1123 1HG  ARG B 268      -8.236  15.084  -8.660  1.00  0.00           H  
ATOM   1124 2HG  ARG B 268      -9.227  16.165  -7.651  1.00  0.00           H  
ATOM   1125 1HD  ARG B 268      -7.230  17.458  -7.057  1.00  0.00           H  
ATOM   1126 2HD  ARG B 268      -6.221  16.366  -8.033  1.00  0.00           H  
ATOM   1127  HE  ARG B 268      -8.313  17.414  -9.647  1.00  0.00           H  
ATOM   1128 1HH1 ARG B 268      -5.328  18.424  -8.058  1.00  0.00           H  
ATOM   1129 2HH1 ARG B 268      -5.010  19.687  -9.225  1.00  0.00           H  
ATOM   1130 1HH2 ARG B 268      -7.883  19.046 -11.134  1.00  0.00           H  
ATOM   1131 2HH2 ARG B 268      -6.453  20.038 -10.961  1.00  0.00           H  
ATOM   1132  N   PHE B 269      -7.593  11.607  -5.828  1.00  0.00           N  
ATOM   1133  CA  PHE B 269      -6.857  10.721  -4.934  1.00  0.00           C  
ATOM   1134  C   PHE B 269      -5.354  10.887  -5.123  1.00  0.00           C  
ATOM   1135  O   PHE B 269      -4.896  11.244  -6.211  1.00  0.00           O  
ATOM   1136  CB  PHE B 269      -7.257   9.261  -5.172  1.00  0.00           C  
ATOM   1137  CG  PHE B 269      -8.474   8.831  -4.397  1.00  0.00           C  
ATOM   1138  CD1 PHE B 269      -8.454   7.671  -3.633  1.00  0.00           C  
ATOM   1139  CD2 PHE B 269      -9.637   9.589  -4.432  1.00  0.00           C  
ATOM   1140  CE1 PHE B 269      -9.579   7.271  -2.915  1.00  0.00           C  
ATOM   1141  CE2 PHE B 269     -10.765   9.195  -3.717  1.00  0.00           C  
ATOM   1142  CZ  PHE B 269     -10.734   8.035  -2.960  1.00  0.00           C  
ATOM   1143  H   PHE B 269      -7.560  11.439  -6.823  1.00  0.00           H  
ATOM   1144  HA  PHE B 269      -7.103  10.986  -3.905  1.00  0.00           H  
ATOM   1145 1HB  PHE B 269      -7.457   9.107  -6.232  1.00  0.00           H  
ATOM   1146 2HB  PHE B 269      -6.430   8.608  -4.897  1.00  0.00           H  
ATOM   1147  HD1 PHE B 269      -7.544   7.072  -3.599  1.00  0.00           H  
ATOM   1148  HD2 PHE B 269      -9.661  10.502  -5.028  1.00  0.00           H  
ATOM   1149  HE1 PHE B 269      -9.549   6.359  -2.320  1.00  0.00           H  
ATOM   1150  HE2 PHE B 269     -11.672   9.798  -3.753  1.00  0.00           H  
ATOM   1151  HZ  PHE B 269     -11.616   7.724  -2.403  1.00  0.00           H  
ATOM   1152  N   ALA B 270      -4.681  10.764  -4.034  1.00  0.00           N  
ATOM   1153  CA  ALA B 270      -3.227  10.902  -4.060  1.00  0.00           C  
ATOM   1154  C   ALA B 270      -2.569   9.660  -4.654  1.00  0.00           C  
ATOM   1155  O   ALA B 270      -3.214   8.619  -4.804  1.00  0.00           O  
ATOM   1156  CB  ALA B 270      -2.692  11.162  -2.653  1.00  0.00           C  
ATOM   1157  H   ALA B 270      -5.141  10.573  -3.156  1.00  0.00           H  
ATOM   1158  HA  ALA B 270      -2.979  11.753  -4.695  1.00  0.00           H  
ATOM   1159 1HB  ALA B 270      -1.607  11.263  -2.689  1.00  0.00           H  
ATOM   1160 2HB  ALA B 270      -3.129  12.081  -2.262  1.00  0.00           H  
ATOM   1161 3HB  ALA B 270      -2.957  10.329  -2.004  1.00  0.00           H  
ATOM   1162  N   SER B 271      -1.319   9.812  -5.089  1.00  0.00           N  
ATOM   1163  CA  SER B 271      -0.462   8.669  -5.384  1.00  0.00           C  
ATOM   1164  C   SER B 271      -0.149   7.872  -4.122  1.00  0.00           C  
ATOM   1165  O   SER B 271      -0.166   8.418  -3.017  1.00  0.00           O  
ATOM   1166  CB  SER B 271       0.839   9.129  -6.043  1.00  0.00           C  
ATOM   1167  OG  SER B 271       0.578   9.769  -7.280  1.00  0.00           O  
ATOM   1168  H   SER B 271      -0.956  10.746  -5.218  1.00  0.00           H  
ATOM   1169  HA  SER B 271      -0.989   8.011  -6.076  1.00  0.00           H  
ATOM   1170 1HB  SER B 271       1.362   9.815  -5.377  1.00  0.00           H  
ATOM   1171 2HB  SER B 271       1.489   8.270  -6.203  1.00  0.00           H  
ATOM   1172  HG  SER B 271      -0.375   9.750  -7.392  1.00  0.00           H  
ATOM   1173  N   VAL B 272       0.027   6.550  -4.264  1.00  0.00           N  
ATOM   1174  CA  VAL B 272       0.183   5.645  -3.130  1.00  0.00           C  
ATOM   1175  C   VAL B 272       1.365   6.092  -2.272  1.00  0.00           C  
ATOM   1176  O   VAL B 272       1.314   6.008  -1.043  1.00  0.00           O  
ATOM   1177  CB  VAL B 272       0.383   4.185  -3.593  1.00  0.00           C  
ATOM   1178  CG1 VAL B 272       1.670   4.046  -4.403  1.00  0.00           C  
ATOM   1179  CG2 VAL B 272       0.401   3.243  -2.391  1.00  0.00           C  
ATOM   1180  H   VAL B 272       0.051   6.174  -5.201  1.00  0.00           H  
ATOM   1181  HA  VAL B 272      -0.724   5.688  -2.526  1.00  0.00           H  
ATOM   1182  HB  VAL B 272      -0.438   3.908  -4.255  1.00  0.00           H  
ATOM   1183 1HG1 VAL B 272       1.791   3.010  -4.719  1.00  0.00           H  
ATOM   1184 2HG1 VAL B 272       1.618   4.689  -5.281  1.00  0.00           H  
ATOM   1185 3HG1 VAL B 272       2.521   4.338  -3.787  1.00  0.00           H  
ATOM   1186 1HG2 VAL B 272       0.542   2.218  -2.734  1.00  0.00           H  
ATOM   1187 2HG2 VAL B 272       1.219   3.519  -1.725  1.00  0.00           H  
ATOM   1188 3HG2 VAL B 272      -0.545   3.319  -1.855  1.00  0.00           H  
ATOM   1189  N   TYR B 273       2.446   6.676  -2.795  1.00  0.00           N  
ATOM   1190  CA  TYR B 273       3.600   7.089  -2.004  1.00  0.00           C  
ATOM   1191  C   TYR B 273       3.271   8.311  -1.156  1.00  0.00           C  
ATOM   1192  O   TYR B 273       3.971   8.608  -0.185  1.00  0.00           O  
ATOM   1193  CB  TYR B 273       4.795   7.391  -2.913  1.00  0.00           C  
ATOM   1194  CG  TYR B 273       4.702   8.723  -3.615  1.00  0.00           C  
ATOM   1195  CD1 TYR B 273       4.037   8.846  -4.833  1.00  0.00           C  
ATOM   1196  CD2 TYR B 273       5.279   9.862  -3.063  1.00  0.00           C  
ATOM   1197  CE1 TYR B 273       3.951  10.072  -5.485  1.00  0.00           C  
ATOM   1198  CE2 TYR B 273       5.199  11.093  -3.707  1.00  0.00           C  
ATOM   1199  CZ  TYR B 273       4.533  11.188  -4.915  1.00  0.00           C  
ATOM   1200  OH  TYR B 273       4.451  12.403  -5.556  1.00  0.00           O  
ATOM   1201  H   TYR B 273       2.451   6.834  -3.793  1.00  0.00           H  
ATOM   1202  HA  TYR B 273       3.870   6.272  -1.334  1.00  0.00           H  
ATOM   1203 1HB  TYR B 273       5.713   7.379  -2.324  1.00  0.00           H  
ATOM   1204 2HB  TYR B 273       4.882   6.612  -3.670  1.00  0.00           H  
ATOM   1205  HD1 TYR B 273       3.573   7.972  -5.291  1.00  0.00           H  
ATOM   1206  HD2 TYR B 273       5.806   9.799  -2.111  1.00  0.00           H  
ATOM   1207  HE1 TYR B 273       3.426  10.147  -6.437  1.00  0.00           H  
ATOM   1208  HE2 TYR B 273       5.660  11.974  -3.259  1.00  0.00           H  
ATOM   1209  HH  TYR B 273       4.904  13.070  -5.034  1.00  0.00           H  
ATOM   1210  N   ALA B 274       2.245   9.063  -1.601  1.00  0.00           N  
ATOM   1211  CA  ALA B 274       1.852  10.281  -0.897  1.00  0.00           C  
ATOM   1212  C   ALA B 274       0.426  10.171  -0.365  1.00  0.00           C  
ATOM   1213  O   ALA B 274      -0.321  11.153  -0.366  1.00  0.00           O  
ATOM   1214  CB  ALA B 274       1.982  11.492  -1.818  1.00  0.00           C  
ATOM   1215  H   ALA B 274       1.737   8.788  -2.430  1.00  0.00           H  
ATOM   1216  HA  ALA B 274       2.521  10.411  -0.046  1.00  0.00           H  
ATOM   1217 1HB  ALA B 274       1.686  12.392  -1.279  1.00  0.00           H  
ATOM   1218 2HB  ALA B 274       3.017  11.590  -2.147  1.00  0.00           H  
ATOM   1219 3HB  ALA B 274       1.337  11.360  -2.685  1.00  0.00           H  
ATOM   1220  N   TRP B 275      -0.006   8.979  -0.034  1.00  0.00           N  
ATOM   1221  CA  TRP B 275      -1.384   8.717   0.369  1.00  0.00           C  
ATOM   1222  C   TRP B 275      -1.881   9.788   1.335  1.00  0.00           C  
ATOM   1223  O   TRP B 275      -1.082  10.469   1.981  1.00  0.00           O  
ATOM   1224  CB  TRP B 275      -1.503   7.334   1.015  1.00  0.00           C  
ATOM   1225  CG  TRP B 275      -0.679   7.169   2.256  1.00  0.00           C  
ATOM   1226  CD1 TRP B 275      -1.082   7.372   3.546  1.00  0.00           C  
ATOM   1227  CD2 TRP B 275       0.694   6.769   2.323  1.00  0.00           C  
ATOM   1228  NE1 TRP B 275      -0.043   7.122   4.412  1.00  0.00           N  
ATOM   1229  CE2 TRP B 275       1.058   6.751   3.687  1.00  0.00           C  
ATOM   1230  CE3 TRP B 275       1.652   6.424   1.360  1.00  0.00           C  
ATOM   1231  CZ2 TRP B 275       2.341   6.401   4.113  1.00  0.00           C  
ATOM   1232  CZ3 TRP B 275       2.929   6.076   1.786  1.00  0.00           C  
ATOM   1233  CH2 TRP B 275       3.259   6.067   3.151  1.00  0.00           C  
ATOM   1234  H   TRP B 275       0.652   8.214  -0.062  1.00  0.00           H  
ATOM   1235  HA  TRP B 275      -2.015   8.741  -0.520  1.00  0.00           H  
ATOM   1236 1HB  TRP B 275      -2.545   7.141   1.272  1.00  0.00           H  
ATOM   1237 2HB  TRP B 275      -1.195   6.571   0.300  1.00  0.00           H  
ATOM   1238  HD1 TRP B 275      -2.081   7.686   3.844  1.00  0.00           H  
ATOM   1239  HE1 TRP B 275      -0.084   7.200   5.418  1.00  0.00           H  
ATOM   1240  HE3 TRP B 275       1.401   6.426   0.300  1.00  0.00           H  
ATOM   1241  HZ2 TRP B 275       2.618   6.387   5.167  1.00  0.00           H  
ATOM   1242  HZ3 TRP B 275       3.670   5.810   1.032  1.00  0.00           H  
ATOM   1243  HH2 TRP B 275       4.270   5.788   3.449  1.00  0.00           H  
ATOM   1244  N   ASN B 276      -3.183  10.043   1.327  1.00  0.00           N  
ATOM   1245  CA  ASN B 276      -3.869  10.998   2.191  1.00  0.00           C  
ATOM   1246  C   ASN B 276      -4.489  10.312   3.405  1.00  0.00           C  
ATOM   1247  O   ASN B 276      -5.066   9.230   3.284  1.00  0.00           O  
ATOM   1248  CB  ASN B 276      -4.941  11.758   1.406  1.00  0.00           C  
ATOM   1249  CG  ASN B 276      -5.253  13.114   2.007  1.00  0.00           C  
ATOM   1250  OD1 ASN B 276      -4.853  13.414   3.135  1.00  0.00           O  
ATOM   1251  ND2 ASN B 276      -5.970  13.944   1.259  1.00  0.00           N  
ATOM   1252  H   ASN B 276      -3.720   9.515   0.654  1.00  0.00           H  
ATOM   1253  HA  ASN B 276      -3.136  11.715   2.565  1.00  0.00           H  
ATOM   1254 1HB  ASN B 276      -4.608  11.898   0.377  1.00  0.00           H  
ATOM   1255 2HB  ASN B 276      -5.857  11.168   1.376  1.00  0.00           H  
ATOM   1256 1HD2 ASN B 276      -6.206  14.853   1.605  1.00  0.00           H  
ATOM   1257 2HD2 ASN B 276      -6.274  13.661   0.350  1.00  0.00           H  
ATOM   1258  N   ARG B 277      -4.275  10.938   4.508  1.00  0.00           N  
ATOM   1259  CA  ARG B 277      -4.894  10.409   5.719  1.00  0.00           C  
ATOM   1260  C   ARG B 277      -5.827  11.438   6.350  1.00  0.00           C  
ATOM   1261  O   ARG B 277      -5.437  12.587   6.567  1.00  0.00           O  
ATOM   1262  CB  ARG B 277      -3.826   9.983   6.728  1.00  0.00           C  
ATOM   1263  CG  ARG B 277      -4.386   9.550   8.073  1.00  0.00           C  
ATOM   1264  CD  ARG B 277      -3.351   8.804   8.902  1.00  0.00           C  
ATOM   1265  NE  ARG B 277      -3.110   7.461   8.382  1.00  0.00           N  
ATOM   1266  CZ  ARG B 277      -2.299   6.566   8.940  1.00  0.00           C  
ATOM   1267  NH1 ARG B 277      -1.632   6.855  10.052  1.00  0.00           N  
ATOM   1268  NH2 ARG B 277      -2.153   5.373   8.382  1.00  0.00           N  
ATOM   1269  H   ARG B 277      -3.704  11.769   4.570  1.00  0.00           H  
ATOM   1270  HA  ARG B 277      -5.487   9.534   5.451  1.00  0.00           H  
ATOM   1271 1HB  ARG B 277      -3.249   9.155   6.319  1.00  0.00           H  
ATOM   1272 2HB  ARG B 277      -3.136  10.810   6.898  1.00  0.00           H  
ATOM   1273 1HG  ARG B 277      -4.705  10.429   8.634  1.00  0.00           H  
ATOM   1274 2HG  ARG B 277      -5.240   8.890   7.916  1.00  0.00           H  
ATOM   1275 1HD  ARG B 277      -2.409   9.352   8.887  1.00  0.00           H  
ATOM   1276 2HD  ARG B 277      -3.703   8.716   9.929  1.00  0.00           H  
ATOM   1277  HE  ARG B 277      -3.594   7.190   7.536  1.00  0.00           H  
ATOM   1278 1HH1 ARG B 277      -1.738   7.763  10.483  1.00  0.00           H  
ATOM   1279 2HH1 ARG B 277      -1.019   6.168  10.466  1.00  0.00           H  
ATOM   1280 1HH2 ARG B 277      -2.657   5.146   7.536  1.00  0.00           H  
ATOM   1281 2HH2 ARG B 277      -1.539   4.691   8.802  1.00  0.00           H  
ATOM   1282  N   LYS B 278      -7.000  10.954   6.627  1.00  0.00           N  
ATOM   1283  CA  LYS B 278      -7.991  11.776   7.315  1.00  0.00           C  
ATOM   1284  C   LYS B 278      -8.451  11.114   8.610  1.00  0.00           C  
ATOM   1285  O   LYS B 278      -8.819   9.938   8.616  1.00  0.00           O  
ATOM   1286  CB  LYS B 278      -9.192  12.042   6.406  1.00  0.00           C  
ATOM   1287  CG  LYS B 278     -10.203  13.020   6.986  1.00  0.00           C  
ATOM   1288  CD  LYS B 278     -11.236  13.438   5.948  1.00  0.00           C  
ATOM   1289  CE  LYS B 278     -12.184  14.496   6.495  1.00  0.00           C  
ATOM   1290  NZ  LYS B 278     -13.087  15.033   5.434  1.00  0.00           N  
ATOM   1291  H   LYS B 278      -7.239  10.007   6.370  1.00  0.00           H  
ATOM   1292  HA  LYS B 278      -7.531  12.731   7.572  1.00  0.00           H  
ATOM   1293 1HB  LYS B 278      -8.845  12.440   5.452  1.00  0.00           H  
ATOM   1294 2HB  LYS B 278      -9.708  11.104   6.201  1.00  0.00           H  
ATOM   1295 1HG  LYS B 278     -10.717  12.555   7.828  1.00  0.00           H  
ATOM   1296 2HG  LYS B 278      -9.685  13.909   7.345  1.00  0.00           H  
ATOM   1297 1HD  LYS B 278     -10.728  13.839   5.070  1.00  0.00           H  
ATOM   1298 2HD  LYS B 278     -11.818  12.568   5.643  1.00  0.00           H  
ATOM   1299 1HE  LYS B 278     -12.791  14.064   7.289  1.00  0.00           H  
ATOM   1300 2HE  LYS B 278     -11.607  15.319   6.916  1.00  0.00           H  
ATOM   1301 1HZ  LYS B 278     -13.699  15.730   5.833  1.00  0.00           H  
ATOM   1302 2HZ  LYS B 278     -12.533  15.452   4.700  1.00  0.00           H  
ATOM   1303 3HZ  LYS B 278     -13.640  14.281   5.050  1.00  0.00           H  
ATOM   1304  N   ARG B 279      -8.299  11.894   9.643  1.00  0.00           N  
ATOM   1305  CA  ARG B 279      -8.795  11.423  10.932  1.00  0.00           C  
ATOM   1306  C   ARG B 279     -10.262  11.794  11.122  1.00  0.00           C  
ATOM   1307  O   ARG B 279     -10.635  12.962  10.995  1.00  0.00           O  
ATOM   1308  CB  ARG B 279      -7.957  12.000  12.074  1.00  0.00           C  
ATOM   1309  CG  ARG B 279      -8.356  11.490  13.450  1.00  0.00           C  
ATOM   1310  CD  ARG B 279      -7.500  12.104  14.549  1.00  0.00           C  
ATOM   1311  NE  ARG B 279      -7.882  11.610  15.869  1.00  0.00           N  
ATOM   1312  CZ  ARG B 279      -7.517  12.165  17.021  1.00  0.00           C  
ATOM   1313  NH1 ARG B 279      -6.750  13.249  17.039  1.00  0.00           N  
ATOM   1314  NH2 ARG B 279      -7.922  11.633  18.165  1.00  0.00           N  
ATOM   1315  H   ARG B 279      -7.857  12.800   9.587  1.00  0.00           H  
ATOM   1316  HA  ARG B 279      -8.715  10.336  10.957  1.00  0.00           H  
ATOM   1317 1HB  ARG B 279      -6.908  11.757  11.914  1.00  0.00           H  
ATOM   1318 2HB  ARG B 279      -8.045  13.087  12.077  1.00  0.00           H  
ATOM   1319 1HG  ARG B 279      -9.398  11.745  13.645  1.00  0.00           H  
ATOM   1320 2HG  ARG B 279      -8.235  10.407  13.486  1.00  0.00           H  
ATOM   1321 1HD  ARG B 279      -6.454  11.853  14.378  1.00  0.00           H  
ATOM   1322 2HD  ARG B 279      -7.619  13.187  14.540  1.00  0.00           H  
ATOM   1323  HE  ARG B 279      -8.467  10.786  15.911  1.00  0.00           H  
ATOM   1324 1HH1 ARG B 279      -6.437  13.661  16.171  1.00  0.00           H  
ATOM   1325 2HH1 ARG B 279      -6.479  13.661  17.920  1.00  0.00           H  
ATOM   1326 1HH2 ARG B 279      -8.506  10.808  18.160  1.00  0.00           H  
ATOM   1327 2HH2 ARG B 279      -7.647  12.051  19.041  1.00  0.00           H  
ATOM   1328  N   ILE B 280     -11.073  10.823  11.376  1.00  0.00           N  
ATOM   1329  CA  ILE B 280     -12.504  11.018  11.587  1.00  0.00           C  
ATOM   1330  C   ILE B 280     -12.863  10.682  13.033  1.00  0.00           C  
ATOM   1331  O   ILE B 280     -12.640   9.559  13.489  1.00  0.00           O  
ATOM   1332  CB  ILE B 280     -13.341  10.158  10.613  1.00  0.00           C  
ATOM   1333  CG1 ILE B 280     -12.971  10.483   9.161  1.00  0.00           C  
ATOM   1334  CG2 ILE B 280     -14.838  10.369  10.858  1.00  0.00           C  
ATOM   1335  CD1 ILE B 280     -13.477   9.463   8.151  1.00  0.00           C  
ATOM   1336  H   ILE B 280     -10.691   9.890  11.429  1.00  0.00           H  
ATOM   1337  HA  ILE B 280     -12.741  12.066  11.405  1.00  0.00           H  
ATOM   1338  HB  ILE B 280     -13.104   9.105  10.762  1.00  0.00           H  
ATOM   1339 1HG1 ILE B 280     -13.376  11.458   8.892  1.00  0.00           H  
ATOM   1340 2HG1 ILE B 280     -11.886  10.544   9.067  1.00  0.00           H  
ATOM   1341 1HG2 ILE B 280     -15.410   9.756  10.162  1.00  0.00           H  
ATOM   1342 2HG2 ILE B 280     -15.083  10.083  11.880  1.00  0.00           H  
ATOM   1343 3HG2 ILE B 280     -15.087  11.419  10.705  1.00  0.00           H  
ATOM   1344 1HD1 ILE B 280     -13.174   9.763   7.148  1.00  0.00           H  
ATOM   1345 2HD1 ILE B 280     -13.055   8.484   8.380  1.00  0.00           H  
ATOM   1346 3HD1 ILE B 280     -14.564   9.410   8.201  1.00  0.00           H  
ATOM   1347  N   SER B 281     -13.377  11.666  13.718  1.00  0.00           N  
ATOM   1348  CA  SER B 281     -13.711  11.480  15.126  1.00  0.00           C  
ATOM   1349  C   SER B 281     -14.921  12.320  15.523  1.00  0.00           C  
ATOM   1350  O   SER B 281     -15.409  13.128  14.730  1.00  0.00           O  
ATOM   1351  CB  SER B 281     -12.518  11.840  16.013  1.00  0.00           C  
ATOM   1352  OG  SER B 281     -12.178  13.208  15.868  1.00  0.00           O  
ATOM   1353  H   SER B 281     -13.549  12.563  13.286  1.00  0.00           H  
ATOM   1354  HA  SER B 281     -13.960  10.430  15.287  1.00  0.00           H  
ATOM   1355 1HB  SER B 281     -12.762  11.629  17.054  1.00  0.00           H  
ATOM   1356 2HB  SER B 281     -11.665  11.218  15.745  1.00  0.00           H  
ATOM   1357  HG  SER B 281     -12.800  13.570  15.232  1.00  0.00           H  
ATOM   1358  N   ASN B 282     -15.568  11.961  16.602  1.00  0.00           N  
ATOM   1359  CA  ASN B 282     -16.647  12.732  17.210  1.00  0.00           C  
ATOM   1360  C   ASN B 282     -17.849  12.846  16.277  1.00  0.00           C  
ATOM   1361  O   ASN B 282     -18.378  13.940  16.069  1.00  0.00           O  
ATOM   1362  CB  ASN B 282     -16.152  14.124  17.611  1.00  0.00           C  
ATOM   1363  CG  ASN B 282     -15.128  14.080  18.728  1.00  0.00           C  
ATOM   1364  OD1 ASN B 282     -15.131  13.163  19.553  1.00  0.00           O  
ATOM   1365  ND2 ASN B 282     -14.245  15.071  18.761  1.00  0.00           N  
ATOM   1366  H   ASN B 282     -15.287  11.089  17.027  1.00  0.00           H  
ATOM   1367  HA  ASN B 282     -16.983  12.210  18.107  1.00  0.00           H  
ATOM   1368 1HB  ASN B 282     -15.707  14.616  16.745  1.00  0.00           H  
ATOM   1369 2HB  ASN B 282     -16.997  14.732  17.933  1.00  0.00           H  
ATOM   1370 1HD2 ASN B 282     -13.546  15.094  19.476  1.00  0.00           H  
ATOM   1371 2HD2 ASN B 282     -14.279  15.794  18.072  1.00  0.00           H  
ATOM   1372  N   CYS B 283     -18.165  11.709  15.597  1.00  0.00           N  
ATOM   1373  CA  CYS B 283     -19.324  11.705  14.712  1.00  0.00           C  
ATOM   1374  C   CYS B 283     -20.009  10.343  14.717  1.00  0.00           C  
ATOM   1375  O   CYS B 283     -19.475   9.377  15.265  1.00  0.00           O  
ATOM   1376  CB  CYS B 283     -18.912  12.074  13.287  1.00  0.00           C  
ATOM   1377  SG  CYS B 283     -17.690  10.954  12.570  1.00  0.00           S  
ATOM   1378  H   CYS B 283     -17.615  10.867  15.691  1.00  0.00           H  
ATOM   1379  HA  CYS B 283     -20.036  12.448  15.072  1.00  0.00           H  
ATOM   1380 1HB  CYS B 283     -19.792  12.076  12.643  1.00  0.00           H  
ATOM   1381 2HB  CYS B 283     -18.497  13.082  13.278  1.00  0.00           H  
ATOM   1382  N   VAL B 284     -21.232  10.245  14.280  1.00  0.00           N  
ATOM   1383  CA  VAL B 284     -22.012   9.023  14.115  1.00  0.00           C  
ATOM   1384  C   VAL B 284     -21.778   8.443  12.722  1.00  0.00           C  
ATOM   1385  O   VAL B 284     -22.052   9.101  11.715  1.00  0.00           O  
ATOM   1386  CB  VAL B 284     -23.519   9.278  14.340  1.00  0.00           C  
ATOM   1387  CG1 VAL B 284     -24.319   7.990  14.148  1.00  0.00           C  
ATOM   1388  CG2 VAL B 284     -23.760   9.858  15.732  1.00  0.00           C  
ATOM   1389  H   VAL B 284     -21.651  11.132  14.040  1.00  0.00           H  
ATOM   1390  HA  VAL B 284     -21.676   8.296  14.855  1.00  0.00           H  
ATOM   1391  HB  VAL B 284     -23.874   9.985  13.590  1.00  0.00           H  
ATOM   1392 1HG1 VAL B 284     -25.378   8.192  14.311  1.00  0.00           H  
ATOM   1393 2HG1 VAL B 284     -24.173   7.619  13.134  1.00  0.00           H  
ATOM   1394 3HG1 VAL B 284     -23.979   7.241  14.863  1.00  0.00           H  
ATOM   1395 1HG2 VAL B 284     -24.826  10.032  15.874  1.00  0.00           H  
ATOM   1396 2HG2 VAL B 284     -23.403   9.156  16.486  1.00  0.00           H  
ATOM   1397 3HG2 VAL B 284     -23.222  10.801  15.831  1.00  0.00           H  
ATOM   1398  N   ALA B 285     -21.154   7.318  12.693  1.00  0.00           N  
ATOM   1399  CA  ALA B 285     -20.773   6.682  11.435  1.00  0.00           C  
ATOM   1400  C   ALA B 285     -22.004   6.275  10.631  1.00  0.00           C  
ATOM   1401  O   ALA B 285     -22.937   5.677  11.172  1.00  0.00           O  
ATOM   1402  CB  ALA B 285     -19.888   5.466  11.700  1.00  0.00           C  
ATOM   1403  H   ALA B 285     -20.922   6.863  13.564  1.00  0.00           H  
ATOM   1404  HA  ALA B 285     -20.210   7.406  10.846  1.00  0.00           H  
ATOM   1405 1HB  ALA B 285     -19.613   5.003  10.752  1.00  0.00           H  
ATOM   1406 2HB  ALA B 285     -18.986   5.780  12.226  1.00  0.00           H  
ATOM   1407 3HB  ALA B 285     -20.432   4.747  12.310  1.00  0.00           H  
ATOM   1408  N   ASP B 286     -22.143   6.762   9.503  1.00  0.00           N  
ATOM   1409  CA  ASP B 286     -23.107   6.287   8.515  1.00  0.00           C  
ATOM   1410  C   ASP B 286     -22.400   5.653   7.319  1.00  0.00           C  
ATOM   1411  O   ASP B 286     -21.917   6.359   6.431  1.00  0.00           O  
ATOM   1412  CB  ASP B 286     -24.006   7.433   8.048  1.00  0.00           C  
ATOM   1413  CG  ASP B 286     -25.110   6.976   7.110  1.00  0.00           C  
ATOM   1414  OD1 ASP B 286     -25.226   5.759   6.851  1.00  0.00           O  
ATOM   1415  OD2 ASP B 286     -25.869   7.842   6.622  1.00  0.00           O  
ATOM   1416  H   ASP B 286     -21.541   7.538   9.269  1.00  0.00           H  
ATOM   1417  HA  ASP B 286     -23.731   5.523   8.980  1.00  0.00           H  
ATOM   1418 1HB  ASP B 286     -24.462   7.914   8.914  1.00  0.00           H  
ATOM   1419 2HB  ASP B 286     -23.403   8.183   7.536  1.00  0.00           H  
ATOM   1420  N   TYR B 287     -22.362   4.319   7.350  1.00  0.00           N  
ATOM   1421  CA  TYR B 287     -21.585   3.612   6.338  1.00  0.00           C  
ATOM   1422  C   TYR B 287     -22.452   3.255   5.137  1.00  0.00           C  
ATOM   1423  O   TYR B 287     -22.062   2.433   4.304  1.00  0.00           O  
ATOM   1424  CB  TYR B 287     -20.961   2.344   6.927  1.00  0.00           C  
ATOM   1425  CG  TYR B 287     -19.932   2.614   7.997  1.00  0.00           C  
ATOM   1426  CD1 TYR B 287     -18.677   3.125   7.671  1.00  0.00           C  
ATOM   1427  CD2 TYR B 287     -20.211   2.359   9.336  1.00  0.00           C  
ATOM   1428  CE1 TYR B 287     -17.725   3.375   8.654  1.00  0.00           C  
ATOM   1429  CE2 TYR B 287     -19.266   2.605  10.327  1.00  0.00           C  
ATOM   1430  CZ  TYR B 287     -18.028   3.112   9.977  1.00  0.00           C  
ATOM   1431  OH  TYR B 287     -17.089   3.357  10.954  1.00  0.00           O  
ATOM   1432  H   TYR B 287     -22.855   3.787   8.053  1.00  0.00           H  
ATOM   1433  HA  TYR B 287     -20.783   4.268   5.997  1.00  0.00           H  
ATOM   1434 1HB  TYR B 287     -21.745   1.719   7.357  1.00  0.00           H  
ATOM   1435 2HB  TYR B 287     -20.484   1.771   6.133  1.00  0.00           H  
ATOM   1436  HD1 TYR B 287     -18.428   3.336   6.631  1.00  0.00           H  
ATOM   1437  HD2 TYR B 287     -21.183   1.959   9.623  1.00  0.00           H  
ATOM   1438  HE1 TYR B 287     -16.749   3.775   8.379  1.00  0.00           H  
ATOM   1439  HE2 TYR B 287     -19.504   2.397  11.371  1.00  0.00           H  
ATOM   1440  HH  TYR B 287     -17.453   3.123  11.811  1.00  0.00           H  
ATOM   1441  N   SER B 288     -23.649   3.834   5.251  1.00  0.00           N  
ATOM   1442  CA  SER B 288     -24.536   3.566   4.123  1.00  0.00           C  
ATOM   1443  C   SER B 288     -23.876   3.936   2.800  1.00  0.00           C  
ATOM   1444  O   SER B 288     -24.189   3.353   1.759  1.00  0.00           O  
ATOM   1445  CB  SER B 288     -25.849   4.335   4.279  1.00  0.00           C  
ATOM   1446  OG  SER B 288     -25.622   5.733   4.234  1.00  0.00           O  
ATOM   1447  H   SER B 288     -23.980   4.412   6.010  1.00  0.00           H  
ATOM   1448  HA  SER B 288     -24.758   2.498   4.103  1.00  0.00           H  
ATOM   1449 1HB  SER B 288     -26.536   4.048   3.483  1.00  0.00           H  
ATOM   1450 2HB  SER B 288     -26.316   4.068   5.226  1.00  0.00           H  
ATOM   1451  HG  SER B 288     -24.676   5.844   4.114  1.00  0.00           H  
ATOM   1452  N   VAL B 289     -22.904   4.856   2.860  1.00  0.00           N  
ATOM   1453  CA  VAL B 289     -22.193   5.289   1.662  1.00  0.00           C  
ATOM   1454  C   VAL B 289     -21.420   4.114   1.067  1.00  0.00           C  
ATOM   1455  O   VAL B 289     -21.199   4.058  -0.145  1.00  0.00           O  
ATOM   1456  CB  VAL B 289     -21.233   6.461   1.964  1.00  0.00           C  
ATOM   1457  CG1 VAL B 289     -20.066   5.993   2.832  1.00  0.00           C  
ATOM   1458  CG2 VAL B 289     -20.721   7.079   0.664  1.00  0.00           C  
ATOM   1459  H   VAL B 289     -22.656   5.260   3.752  1.00  0.00           H  
ATOM   1460  HA  VAL B 289     -22.925   5.631   0.929  1.00  0.00           H  
ATOM   1461  HB  VAL B 289     -21.768   7.219   2.536  1.00  0.00           H  
ATOM   1462 1HG1 VAL B 289     -19.402   6.834   3.033  1.00  0.00           H  
ATOM   1463 2HG1 VAL B 289     -20.448   5.600   3.774  1.00  0.00           H  
ATOM   1464 3HG1 VAL B 289     -19.514   5.213   2.309  1.00  0.00           H  
ATOM   1465 1HG2 VAL B 289     -20.047   7.903   0.894  1.00  0.00           H  
ATOM   1466 2HG2 VAL B 289     -20.187   6.323   0.087  1.00  0.00           H  
ATOM   1467 3HG2 VAL B 289     -21.564   7.452   0.082  1.00  0.00           H  
ATOM   1468  N   LEU B 290     -21.059   3.218   1.937  1.00  0.00           N  
ATOM   1469  CA  LEU B 290     -20.271   2.071   1.499  1.00  0.00           C  
ATOM   1470  C   LEU B 290     -21.140   1.070   0.746  1.00  0.00           C  
ATOM   1471  O   LEU B 290     -20.681   0.435  -0.206  1.00  0.00           O  
ATOM   1472  CB  LEU B 290     -19.606   1.388   2.697  1.00  0.00           C  
ATOM   1473  CG  LEU B 290     -18.581   2.221   3.469  1.00  0.00           C  
ATOM   1474  CD1 LEU B 290     -18.083   1.451   4.688  1.00  0.00           C  
ATOM   1475  CD2 LEU B 290     -17.417   2.610   2.564  1.00  0.00           C  
ATOM   1476  H   LEU B 290     -21.312   3.298   2.911  1.00  0.00           H  
ATOM   1477  HA  LEU B 290     -19.493   2.424   0.823  1.00  0.00           H  
ATOM   1478 1HB  LEU B 290     -20.381   1.091   3.402  1.00  0.00           H  
ATOM   1479 2HB  LEU B 290     -19.098   0.489   2.347  1.00  0.00           H  
ATOM   1480  HG  LEU B 290     -19.057   3.128   3.843  1.00  0.00           H  
ATOM   1481 1HD1 LEU B 290     -17.354   2.056   5.228  1.00  0.00           H  
ATOM   1482 2HD1 LEU B 290     -18.924   1.226   5.344  1.00  0.00           H  
ATOM   1483 3HD1 LEU B 290     -17.615   0.522   4.365  1.00  0.00           H  
ATOM   1484 1HD2 LEU B 290     -16.698   3.203   3.130  1.00  0.00           H  
ATOM   1485 2HD2 LEU B 290     -16.930   1.709   2.190  1.00  0.00           H  
ATOM   1486 3HD2 LEU B 290     -17.789   3.196   1.724  1.00  0.00           H  
ATOM   1487  N   TYR B 291     -22.436   1.076   1.140  1.00  0.00           N  
ATOM   1488  CA  TYR B 291     -23.326   0.053   0.601  1.00  0.00           C  
ATOM   1489  C   TYR B 291     -24.075   0.571  -0.621  1.00  0.00           C  
ATOM   1490  O   TYR B 291     -24.475  -0.209  -1.489  1.00  0.00           O  
ATOM   1491  CB  TYR B 291     -24.324  -0.408   1.668  1.00  0.00           C  
ATOM   1492  CG  TYR B 291     -23.673  -1.019   2.885  1.00  0.00           C  
ATOM   1493  CD1 TYR B 291     -23.123  -2.298   2.836  1.00  0.00           C  
ATOM   1494  CD2 TYR B 291     -23.606  -0.319   4.085  1.00  0.00           C  
ATOM   1495  CE1 TYR B 291     -22.524  -2.866   3.956  1.00  0.00           C  
ATOM   1496  CE2 TYR B 291     -23.009  -0.877   5.210  1.00  0.00           C  
ATOM   1497  CZ  TYR B 291     -22.471  -2.149   5.136  1.00  0.00           C  
ATOM   1498  OH  TYR B 291     -21.879  -2.706   6.247  1.00  0.00           O  
ATOM   1499  H   TYR B 291     -22.805   1.757   1.788  1.00  0.00           H  
ATOM   1500  HA  TYR B 291     -22.724  -0.803   0.295  1.00  0.00           H  
ATOM   1501 1HB  TYR B 291     -24.927   0.441   1.994  1.00  0.00           H  
ATOM   1502 2HB  TYR B 291     -25.002  -1.145   1.238  1.00  0.00           H  
ATOM   1503  HD1 TYR B 291     -23.158  -2.871   1.909  1.00  0.00           H  
ATOM   1504  HD2 TYR B 291     -24.027   0.684   4.155  1.00  0.00           H  
ATOM   1505  HE1 TYR B 291     -22.099  -3.868   3.898  1.00  0.00           H  
ATOM   1506  HE2 TYR B 291     -22.968  -0.313   6.142  1.00  0.00           H  
ATOM   1507  HH  TYR B 291     -21.925  -2.085   6.978  1.00  0.00           H  
ATOM   1508  N   ASN B 292     -24.096   1.941  -0.710  1.00  0.00           N  
ATOM   1509  CA  ASN B 292     -24.847   2.545  -1.805  1.00  0.00           C  
ATOM   1510  C   ASN B 292     -23.957   2.813  -3.015  1.00  0.00           C  
ATOM   1511  O   ASN B 292     -24.453   3.129  -4.098  1.00  0.00           O  
ATOM   1512  CB  ASN B 292     -25.520   3.839  -1.343  1.00  0.00           C  
ATOM   1513  CG  ASN B 292     -26.717   3.588  -0.447  1.00  0.00           C  
ATOM   1514  OD1 ASN B 292     -27.301   2.502  -0.461  1.00  0.00           O  
ATOM   1515  ND2 ASN B 292     -27.089   4.590   0.340  1.00  0.00           N  
ATOM   1516  H   ASN B 292     -23.616   2.540  -0.053  1.00  0.00           H  
ATOM   1517  HA  ASN B 292     -25.620   1.844  -2.123  1.00  0.00           H  
ATOM   1518 1HB  ASN B 292     -24.798   4.451  -0.801  1.00  0.00           H  
ATOM   1519 2HB  ASN B 292     -25.846   4.410  -2.212  1.00  0.00           H  
ATOM   1520 1HD2 ASN B 292     -27.873   4.481   0.952  1.00  0.00           H  
ATOM   1521 2HD2 ASN B 292     -26.586   5.454   0.321  1.00  0.00           H  
ATOM   1522  N   SER B 293     -22.672   2.609  -2.818  1.00  0.00           N  
ATOM   1523  CA  SER B 293     -21.750   2.871  -3.918  1.00  0.00           C  
ATOM   1524  C   SER B 293     -21.513   1.616  -4.752  1.00  0.00           C  
ATOM   1525  O   SER B 293     -21.388   0.517  -4.208  1.00  0.00           O  
ATOM   1526  CB  SER B 293     -20.416   3.399  -3.387  1.00  0.00           C  
ATOM   1527  OG  SER B 293     -19.770   2.422  -2.589  1.00  0.00           O  
ATOM   1528  H   SER B 293     -22.305   2.279  -1.937  1.00  0.00           H  
ATOM   1529  HA  SER B 293     -22.191   3.629  -4.566  1.00  0.00           H  
ATOM   1530 1HB  SER B 293     -19.775   3.674  -4.224  1.00  0.00           H  
ATOM   1531 2HB  SER B 293     -20.590   4.299  -2.799  1.00  0.00           H  
ATOM   1532  HG  SER B 293     -20.351   1.657  -2.585  1.00  0.00           H  
ATOM   1533  N   ALA B 294     -22.288   1.366  -5.862  1.00  0.00           N  
ATOM   1534  CA  ALA B 294     -22.271   0.374  -6.934  1.00  0.00           C  
ATOM   1535  C   ALA B 294     -20.844   0.088  -7.394  1.00  0.00           C  
ATOM   1536  O   ALA B 294     -19.997   0.984  -7.403  1.00  0.00           O  
ATOM   1537  CB  ALA B 294     -23.121   0.847  -8.110  1.00  0.00           C  
ATOM   1538  H   ALA B 294     -23.008   2.075  -5.859  1.00  0.00           H  
ATOM   1539  HA  ALA B 294     -22.692  -0.553  -6.544  1.00  0.00           H  
ATOM   1540 1HB  ALA B 294     -23.098   0.097  -8.901  1.00  0.00           H  
ATOM   1541 2HB  ALA B 294     -24.149   0.995  -7.780  1.00  0.00           H  
ATOM   1542 3HB  ALA B 294     -22.724   1.787  -8.491  1.00  0.00           H  
ATOM   1543  N   SER B 295     -20.172  -1.039  -6.857  1.00  0.00           N  
ATOM   1544  CA  SER B 295     -19.376  -2.195  -7.254  1.00  0.00           C  
ATOM   1545  C   SER B 295     -17.924  -2.045  -6.811  1.00  0.00           C  
ATOM   1546  O   SER B 295     -17.131  -1.380  -7.481  1.00  0.00           O  
ATOM   1547  CB  SER B 295     -19.437  -2.394  -8.769  1.00  0.00           C  
ATOM   1548  OG  SER B 295     -19.054  -1.209  -9.448  1.00  0.00           O  
ATOM   1549  H   SER B 295     -20.376  -0.895  -5.878  1.00  0.00           H  
ATOM   1550  HA  SER B 295     -19.788  -3.082  -6.770  1.00  0.00           H  
ATOM   1551 1HB  SER B 295     -18.777  -3.212  -9.055  1.00  0.00           H  
ATOM   1552 2HB  SER B 295     -20.449  -2.674  -9.059  1.00  0.00           H  
ATOM   1553  HG  SER B 295     -18.849  -0.567  -8.764  1.00  0.00           H  
ATOM   1554  N   PHE B 296     -17.819  -2.154  -5.466  1.00  0.00           N  
ATOM   1555  CA  PHE B 296     -16.425  -2.247  -5.049  1.00  0.00           C  
ATOM   1556  C   PHE B 296     -15.788  -3.530  -5.569  1.00  0.00           C  
ATOM   1557  O   PHE B 296     -16.427  -4.585  -5.582  1.00  0.00           O  
ATOM   1558  CB  PHE B 296     -16.314  -2.188  -3.522  1.00  0.00           C  
ATOM   1559  CG  PHE B 296     -16.889  -0.934  -2.920  1.00  0.00           C  
ATOM   1560  CD1 PHE B 296     -16.416   0.316  -3.299  1.00  0.00           C  
ATOM   1561  CD2 PHE B 296     -17.904  -1.007  -1.974  1.00  0.00           C  
ATOM   1562  CE1 PHE B 296     -16.947   1.478  -2.743  1.00  0.00           C  
ATOM   1563  CE2 PHE B 296     -18.439   0.150  -1.415  1.00  0.00           C  
ATOM   1564  CZ  PHE B 296     -17.959   1.391  -1.800  1.00  0.00           C  
ATOM   1565  H   PHE B 296     -18.545  -2.177  -4.764  1.00  0.00           H  
ATOM   1566  HA  PHE B 296     -15.881  -1.401  -5.470  1.00  0.00           H  
ATOM   1567 1HB  PHE B 296     -16.831  -3.042  -3.087  1.00  0.00           H  
ATOM   1568 2HB  PHE B 296     -15.267  -2.256  -3.231  1.00  0.00           H  
ATOM   1569  HD1 PHE B 296     -15.620   0.382  -4.041  1.00  0.00           H  
ATOM   1570  HD2 PHE B 296     -18.282  -1.984  -1.670  1.00  0.00           H  
ATOM   1571  HE1 PHE B 296     -16.566   2.452  -3.050  1.00  0.00           H  
ATOM   1572  HE2 PHE B 296     -19.235   0.080  -0.674  1.00  0.00           H  
ATOM   1573  HZ  PHE B 296     -18.375   2.297  -1.361  1.00  0.00           H  
ATOM   1574  N   SER B 297     -14.658  -3.362  -6.216  1.00  0.00           N  
ATOM   1575  CA  SER B 297     -13.899  -4.550  -6.593  1.00  0.00           C  
ATOM   1576  C   SER B 297     -13.451  -5.333  -5.363  1.00  0.00           C  
ATOM   1577  O   SER B 297     -13.429  -6.565  -5.379  1.00  0.00           O  
ATOM   1578  CB  SER B 297     -12.681  -4.164  -7.433  1.00  0.00           C  
ATOM   1579  OG  SER B 297     -13.078  -3.494  -8.617  1.00  0.00           O  
ATOM   1580  H   SER B 297     -14.298  -2.450  -6.460  1.00  0.00           H  
ATOM   1581  HA  SER B 297     -14.543  -5.197  -7.190  1.00  0.00           H  
ATOM   1582 1HB  SER B 297     -12.025  -3.520  -6.848  1.00  0.00           H  
ATOM   1583 2HB  SER B 297     -12.117  -5.060  -7.689  1.00  0.00           H  
ATOM   1584  HG  SER B 297     -14.037  -3.452  -8.589  1.00  0.00           H  
ATOM   1585  N   THR B 298     -13.225  -4.617  -4.312  1.00  0.00           N  
ATOM   1586  CA  THR B 298     -12.809  -5.202  -3.042  1.00  0.00           C  
ATOM   1587  C   THR B 298     -13.458  -4.469  -1.871  1.00  0.00           C  
ATOM   1588  O   THR B 298     -13.440  -3.237  -1.816  1.00  0.00           O  
ATOM   1589  CB  THR B 298     -11.277  -5.168  -2.887  1.00  0.00           C  
ATOM   1590  OG1 THR B 298     -10.677  -5.889  -3.971  1.00  0.00           O  
ATOM   1591  CG2 THR B 298     -10.844  -5.801  -1.569  1.00  0.00           C  
ATOM   1592  H   THR B 298     -13.342  -3.616  -4.378  1.00  0.00           H  
ATOM   1593  HA  THR B 298     -13.132  -6.243  -3.018  1.00  0.00           H  
ATOM   1594  HB  THR B 298     -10.932  -4.135  -2.912  1.00  0.00           H  
ATOM   1595  HG1 THR B 298     -11.365  -6.230  -4.548  1.00  0.00           H  
ATOM   1596 1HG2 THR B 298      -9.758  -5.763  -1.486  1.00  0.00           H  
ATOM   1597 2HG2 THR B 298     -11.291  -5.254  -0.739  1.00  0.00           H  
ATOM   1598 3HG2 THR B 298     -11.173  -6.839  -1.539  1.00  0.00           H  
ATOM   1599  N   PHE B 299     -14.113  -5.245  -1.043  1.00  0.00           N  
ATOM   1600  CA  PHE B 299     -14.613  -4.794   0.250  1.00  0.00           C  
ATOM   1601  C   PHE B 299     -14.346  -5.838   1.327  1.00  0.00           C  
ATOM   1602  O   PHE B 299     -15.110  -6.794   1.476  1.00  0.00           O  
ATOM   1603  CB  PHE B 299     -16.113  -4.492   0.172  1.00  0.00           C  
ATOM   1604  CG  PHE B 299     -16.668  -3.851   1.416  1.00  0.00           C  
ATOM   1605  CD1 PHE B 299     -17.796  -4.372   2.038  1.00  0.00           C  
ATOM   1606  CD2 PHE B 299     -16.062  -2.728   1.962  1.00  0.00           C  
ATOM   1607  CE1 PHE B 299     -18.312  -3.781   3.189  1.00  0.00           C  
ATOM   1608  CE2 PHE B 299     -16.572  -2.132   3.112  1.00  0.00           C  
ATOM   1609  CZ  PHE B 299     -17.698  -2.659   3.723  1.00  0.00           C  
ATOM   1610  H   PHE B 299     -14.273  -6.201  -1.326  1.00  0.00           H  
ATOM   1611  HA  PHE B 299     -14.088  -3.878   0.524  1.00  0.00           H  
ATOM   1612 1HB  PHE B 299     -16.307  -3.827  -0.669  1.00  0.00           H  
ATOM   1613 2HB  PHE B 299     -16.661  -5.416  -0.008  1.00  0.00           H  
ATOM   1614  HD1 PHE B 299     -18.278  -5.254   1.615  1.00  0.00           H  
ATOM   1615  HD2 PHE B 299     -15.176  -2.313   1.480  1.00  0.00           H  
ATOM   1616  HE1 PHE B 299     -19.196  -4.201   3.667  1.00  0.00           H  
ATOM   1617  HE2 PHE B 299     -16.087  -1.251   3.532  1.00  0.00           H  
ATOM   1618  HZ  PHE B 299     -18.101  -2.191   4.620  1.00  0.00           H  
ATOM   1619  N   LYS B 300     -13.176  -5.653   1.962  1.00  0.00           N  
ATOM   1620  CA  LYS B 300     -12.750  -6.634   2.957  1.00  0.00           C  
ATOM   1621  C   LYS B 300     -12.464  -5.966   4.299  1.00  0.00           C  
ATOM   1622  O   LYS B 300     -11.772  -4.948   4.357  1.00  0.00           O  
ATOM   1623  CB  LYS B 300     -11.511  -7.388   2.472  1.00  0.00           C  
ATOM   1624  CG  LYS B 300     -11.149  -8.595   3.324  1.00  0.00           C  
ATOM   1625  CD  LYS B 300     -10.049  -9.426   2.676  1.00  0.00           C  
ATOM   1626  CE  LYS B 300      -9.700 -10.646   3.518  1.00  0.00           C  
ATOM   1627  NZ  LYS B 300      -8.626 -11.468   2.884  1.00  0.00           N  
ATOM   1628  H   LYS B 300     -12.584  -4.857   1.771  1.00  0.00           H  
ATOM   1629  HA  LYS B 300     -13.558  -7.351   3.104  1.00  0.00           H  
ATOM   1630 1HB  LYS B 300     -11.671  -7.731   1.449  1.00  0.00           H  
ATOM   1631 2HB  LYS B 300     -10.655  -6.713   2.461  1.00  0.00           H  
ATOM   1632 1HG  LYS B 300     -10.807  -8.260   4.304  1.00  0.00           H  
ATOM   1633 2HG  LYS B 300     -12.030  -9.221   3.461  1.00  0.00           H  
ATOM   1634 1HD  LYS B 300     -10.377  -9.759   1.690  1.00  0.00           H  
ATOM   1635 2HD  LYS B 300      -9.155  -8.815   2.555  1.00  0.00           H  
ATOM   1636 1HE  LYS B 300      -9.363 -10.324   4.502  1.00  0.00           H  
ATOM   1637 2HE  LYS B 300     -10.588 -11.265   3.647  1.00  0.00           H  
ATOM   1638 1HZ  LYS B 300      -8.422 -12.266   3.469  1.00  0.00           H  
ATOM   1639 2HZ  LYS B 300      -8.936 -11.787   1.977  1.00  0.00           H  
ATOM   1640 3HZ  LYS B 300      -7.792 -10.908   2.777  1.00  0.00           H  
ATOM   1641  N   CYS B 301     -13.069  -6.550   5.357  1.00  0.00           N  
ATOM   1642  CA  CYS B 301     -12.830  -6.036   6.701  1.00  0.00           C  
ATOM   1643  C   CYS B 301     -12.018  -7.026   7.528  1.00  0.00           C  
ATOM   1644  O   CYS B 301     -12.105  -8.237   7.315  1.00  0.00           O  
ATOM   1645  CB  CYS B 301     -14.154  -5.737   7.404  1.00  0.00           C  
ATOM   1646  SG  CYS B 301     -15.117  -4.428   6.616  1.00  0.00           S  
ATOM   1647  H   CYS B 301     -13.687  -7.340   5.235  1.00  0.00           H  
ATOM   1648  HA  CYS B 301     -12.262  -5.109   6.621  1.00  0.00           H  
ATOM   1649 1HB  CYS B 301     -14.764  -6.640   7.430  1.00  0.00           H  
ATOM   1650 2HB  CYS B 301     -13.960  -5.443   8.435  1.00  0.00           H  
ATOM   1651  N   TYR B 302     -11.131  -6.494   8.333  1.00  0.00           N  
ATOM   1652  CA  TYR B 302     -10.282  -7.284   9.217  1.00  0.00           C  
ATOM   1653  C   TYR B 302     -10.545  -6.937  10.678  1.00  0.00           C  
ATOM   1654  O   TYR B 302     -10.543  -5.762  11.054  1.00  0.00           O  
ATOM   1655  CB  TYR B 302      -8.804  -7.060   8.885  1.00  0.00           C  
ATOM   1656  CG  TYR B 302      -8.446  -7.387   7.456  1.00  0.00           C  
ATOM   1657  CD1 TYR B 302      -7.995  -8.657   7.104  1.00  0.00           C  
ATOM   1658  CD2 TYR B 302      -8.558  -6.428   6.455  1.00  0.00           C  
ATOM   1659  CE1 TYR B 302      -7.663  -8.963   5.788  1.00  0.00           C  
ATOM   1660  CE2 TYR B 302      -8.228  -6.723   5.137  1.00  0.00           C  
ATOM   1661  CZ  TYR B 302      -7.783  -7.991   4.813  1.00  0.00           C  
ATOM   1662  OH  TYR B 302      -7.455  -8.289   3.509  1.00  0.00           O  
ATOM   1663  H   TYR B 302     -11.040  -5.488   8.333  1.00  0.00           H  
ATOM   1664  HA  TYR B 302     -10.516  -8.339   9.069  1.00  0.00           H  
ATOM   1665 1HB  TYR B 302      -8.543  -6.017   9.072  1.00  0.00           H  
ATOM   1666 2HB  TYR B 302      -8.187  -7.674   9.540  1.00  0.00           H  
ATOM   1667  HD1 TYR B 302      -7.897  -9.431   7.865  1.00  0.00           H  
ATOM   1668  HD2 TYR B 302      -8.909  -5.425   6.698  1.00  0.00           H  
ATOM   1669  HE1 TYR B 302      -7.312  -9.963   5.533  1.00  0.00           H  
ATOM   1670  HE2 TYR B 302      -8.320  -5.956   4.367  1.00  0.00           H  
ATOM   1671  HH  TYR B 302      -7.592  -7.513   2.960  1.00  0.00           H  
ATOM   1672  N   GLY B 303     -10.817  -8.001  11.499  1.00  0.00           N  
ATOM   1673  CA  GLY B 303     -11.022  -7.774  12.920  1.00  0.00           C  
ATOM   1674  C   GLY B 303     -12.427  -7.310  13.254  1.00  0.00           C  
ATOM   1675  O   GLY B 303     -12.765  -7.130  14.426  1.00  0.00           O  
ATOM   1676  H   GLY B 303     -10.878  -8.942  11.137  1.00  0.00           H  
ATOM   1677 1HA  GLY B 303     -10.819  -8.694  13.468  1.00  0.00           H  
ATOM   1678 2HA  GLY B 303     -10.314  -7.026  13.275  1.00  0.00           H  
ATOM   1679  N   VAL B 304     -13.253  -6.984  12.225  1.00  0.00           N  
ATOM   1680  CA  VAL B 304     -14.655  -6.610  12.379  1.00  0.00           C  
ATOM   1681  C   VAL B 304     -15.471  -7.174  11.218  1.00  0.00           C  
ATOM   1682  O   VAL B 304     -14.937  -7.406  10.131  1.00  0.00           O  
ATOM   1683  CB  VAL B 304     -14.828  -5.076  12.456  1.00  0.00           C  
ATOM   1684  CG1 VAL B 304     -14.120  -4.514  13.687  1.00  0.00           C  
ATOM   1685  CG2 VAL B 304     -14.300  -4.416  11.183  1.00  0.00           C  
ATOM   1686  H   VAL B 304     -12.849  -7.009  11.300  1.00  0.00           H  
ATOM   1687  HA  VAL B 304     -15.028  -7.041  13.309  1.00  0.00           H  
ATOM   1688  HB  VAL B 304     -15.887  -4.844  12.569  1.00  0.00           H  
ATOM   1689 1HG1 VAL B 304     -14.255  -3.433  13.722  1.00  0.00           H  
ATOM   1690 2HG1 VAL B 304     -14.544  -4.961  14.586  1.00  0.00           H  
ATOM   1691 3HG1 VAL B 304     -13.056  -4.745  13.632  1.00  0.00           H  
ATOM   1692 1HG2 VAL B 304     -14.430  -3.336  11.252  1.00  0.00           H  
ATOM   1693 2HG2 VAL B 304     -13.241  -4.648  11.065  1.00  0.00           H  
ATOM   1694 3HG2 VAL B 304     -14.852  -4.793  10.322  1.00  0.00           H  
ATOM   1695  N   SER B 305     -16.712  -7.520  11.530  1.00  0.00           N  
ATOM   1696  CA  SER B 305     -17.607  -7.964  10.466  1.00  0.00           C  
ATOM   1697  C   SER B 305     -18.202  -6.779   9.712  1.00  0.00           C  
ATOM   1698  O   SER B 305     -18.612  -5.791  10.324  1.00  0.00           O  
ATOM   1699  CB  SER B 305     -18.730  -8.831  11.036  1.00  0.00           C  
ATOM   1700  OG  SER B 305     -19.685  -9.140  10.036  1.00  0.00           O  
ATOM   1701  H   SER B 305     -17.055  -7.486  12.479  1.00  0.00           H  
ATOM   1702  HA  SER B 305     -17.032  -8.561   9.757  1.00  0.00           H  
ATOM   1703 1HB  SER B 305     -18.309  -9.751  11.440  1.00  0.00           H  
ATOM   1704 2HB  SER B 305     -19.215  -8.305  11.857  1.00  0.00           H  
ATOM   1705  HG  SER B 305     -19.375  -8.714   9.233  1.00  0.00           H  
ATOM   1706  N   PRO B 306     -18.135  -6.876   8.287  1.00  0.00           N  
ATOM   1707  CA  PRO B 306     -18.727  -5.784   7.510  1.00  0.00           C  
ATOM   1708  C   PRO B 306     -20.160  -5.469   7.931  1.00  0.00           C  
ATOM   1709  O   PRO B 306     -20.576  -4.308   7.900  1.00  0.00           O  
ATOM   1710  CB  PRO B 306     -18.683  -6.310   6.073  1.00  0.00           C  
ATOM   1711  CG  PRO B 306     -17.574  -7.312   6.067  1.00  0.00           C  
ATOM   1712  CD  PRO B 306     -17.494  -7.942   7.428  1.00  0.00           C  
ATOM   1713  HA  PRO B 306     -18.103  -4.884   7.617  1.00  0.00           H  
ATOM   1714 1HB  PRO B 306     -19.653  -6.753   5.805  1.00  0.00           H  
ATOM   1715 2HB  PRO B 306     -18.505  -5.480   5.374  1.00  0.00           H  
ATOM   1716 1HG  PRO B 306     -17.757  -8.076   5.297  1.00  0.00           H  
ATOM   1717 2HG  PRO B 306     -16.622  -6.824   5.810  1.00  0.00           H  
ATOM   1718 1HD  PRO B 306     -18.063  -8.883   7.431  1.00  0.00           H  
ATOM   1719 2HD  PRO B 306     -16.441  -8.125   7.687  1.00  0.00           H  
ATOM   1720  N   THR B 307     -20.932  -6.438   8.364  1.00  0.00           N  
ATOM   1721  CA  THR B 307     -22.335  -6.273   8.729  1.00  0.00           C  
ATOM   1722  C   THR B 307     -22.464  -5.567  10.076  1.00  0.00           C  
ATOM   1723  O   THR B 307     -23.528  -5.041  10.407  1.00  0.00           O  
ATOM   1724  CB  THR B 307     -23.060  -7.630   8.786  1.00  0.00           C  
ATOM   1725  OG1 THR B 307     -22.367  -8.498   9.690  1.00  0.00           O  
ATOM   1726  CG2 THR B 307     -23.111  -8.285   7.409  1.00  0.00           C  
ATOM   1727  H   THR B 307     -20.507  -7.351   8.443  1.00  0.00           H  
ATOM   1728  HA  THR B 307     -22.820  -5.658   7.970  1.00  0.00           H  
ATOM   1729  HB  THR B 307     -24.079  -7.483   9.144  1.00  0.00           H  
ATOM   1730  HG1 THR B 307     -21.608  -8.038  10.056  1.00  0.00           H  
ATOM   1731 1HG2 THR B 307     -23.629  -9.241   7.480  1.00  0.00           H  
ATOM   1732 2HG2 THR B 307     -23.644  -7.634   6.716  1.00  0.00           H  
ATOM   1733 3HG2 THR B 307     -22.097  -8.448   7.046  1.00  0.00           H  
ATOM   1734  N   LYS B 308     -21.343  -5.453  10.765  1.00  0.00           N  
ATOM   1735  CA  LYS B 308     -21.398  -4.893  12.112  1.00  0.00           C  
ATOM   1736  C   LYS B 308     -20.758  -3.509  12.158  1.00  0.00           C  
ATOM   1737  O   LYS B 308     -20.518  -2.966  13.238  1.00  0.00           O  
ATOM   1738  CB  LYS B 308     -20.706  -5.824  13.109  1.00  0.00           C  
ATOM   1739  CG  LYS B 308     -21.358  -7.193  13.233  1.00  0.00           C  
ATOM   1740  CD  LYS B 308     -22.713  -7.107  13.922  1.00  0.00           C  
ATOM   1741  CE  LYS B 308     -23.315  -8.487  14.149  1.00  0.00           C  
ATOM   1742  NZ  LYS B 308     -24.713  -8.403  14.669  1.00  0.00           N  
ATOM   1743  H   LYS B 308     -20.451  -5.741  10.388  1.00  0.00           H  
ATOM   1744  HA  LYS B 308     -22.444  -4.789  12.401  1.00  0.00           H  
ATOM   1745 1HB  LYS B 308     -19.668  -5.970  12.810  1.00  0.00           H  
ATOM   1746 2HB  LYS B 308     -20.701  -5.361  14.096  1.00  0.00           H  
ATOM   1747 1HG  LYS B 308     -21.494  -7.623  12.240  1.00  0.00           H  
ATOM   1748 2HG  LYS B 308     -20.711  -7.853  13.809  1.00  0.00           H  
ATOM   1749 1HD  LYS B 308     -22.601  -6.608  14.885  1.00  0.00           H  
ATOM   1750 2HD  LYS B 308     -23.397  -6.522  13.307  1.00  0.00           H  
ATOM   1751 1HE  LYS B 308     -23.320  -9.040  13.211  1.00  0.00           H  
ATOM   1752 2HE  LYS B 308     -22.705  -9.037  14.866  1.00  0.00           H  
ATOM   1753 1HZ  LYS B 308     -25.078  -9.335  14.807  1.00  0.00           H  
ATOM   1754 2HZ  LYS B 308     -24.716  -7.906  15.549  1.00  0.00           H  
ATOM   1755 3HZ  LYS B 308     -25.291  -7.911  14.003  1.00  0.00           H  
ATOM   1756  N   LEU B 309     -20.472  -2.989  11.024  1.00  0.00           N  
ATOM   1757  CA  LEU B 309     -19.738  -1.728  10.981  1.00  0.00           C  
ATOM   1758  C   LEU B 309     -20.554  -0.603  11.608  1.00  0.00           C  
ATOM   1759  O   LEU B 309     -20.013   0.228  12.341  1.00  0.00           O  
ATOM   1760  CB  LEU B 309     -19.375  -1.368   9.538  1.00  0.00           C  
ATOM   1761  CG  LEU B 309     -18.186  -2.116   8.932  1.00  0.00           C  
ATOM   1762  CD1 LEU B 309     -18.014  -1.737   7.465  1.00  0.00           C  
ATOM   1763  CD2 LEU B 309     -16.913  -1.823   9.718  1.00  0.00           C  
ATOM   1764  H   LEU B 309     -20.742  -3.431  10.157  1.00  0.00           H  
ATOM   1765  HA  LEU B 309     -18.818  -1.844  11.553  1.00  0.00           H  
ATOM   1766 1HB  LEU B 309     -20.239  -1.561   8.904  1.00  0.00           H  
ATOM   1767 2HB  LEU B 309     -19.148  -0.303   9.492  1.00  0.00           H  
ATOM   1768  HG  LEU B 309     -18.379  -3.189   8.959  1.00  0.00           H  
ATOM   1769 1HD1 LEU B 309     -17.164  -2.277   7.047  1.00  0.00           H  
ATOM   1770 2HD1 LEU B 309     -18.917  -1.999   6.913  1.00  0.00           H  
ATOM   1771 3HD1 LEU B 309     -17.837  -0.665   7.385  1.00  0.00           H  
ATOM   1772 1HD2 LEU B 309     -16.078  -2.364   9.273  1.00  0.00           H  
ATOM   1773 2HD2 LEU B 309     -16.707  -0.753   9.692  1.00  0.00           H  
ATOM   1774 3HD2 LEU B 309     -17.042  -2.142  10.752  1.00  0.00           H  
ATOM   1775  N   ASN B 310     -21.873  -0.650  11.330  1.00  0.00           N  
ATOM   1776  CA  ASN B 310     -22.740   0.410  11.832  1.00  0.00           C  
ATOM   1777  C   ASN B 310     -22.929   0.311  13.343  1.00  0.00           C  
ATOM   1778  O   ASN B 310     -23.296   1.292  13.993  1.00  0.00           O  
ATOM   1779  CB  ASN B 310     -24.096   0.375  11.124  1.00  0.00           C  
ATOM   1780  CG  ASN B 310     -24.024   0.884   9.698  1.00  0.00           C  
ATOM   1781  OD1 ASN B 310     -23.196   1.739   9.373  1.00  0.00           O  
ATOM   1782  ND2 ASN B 310     -24.891   0.363   8.838  1.00  0.00           N  
ATOM   1783  H   ASN B 310     -22.276  -1.398  10.784  1.00  0.00           H  
ATOM   1784  HA  ASN B 310     -22.265   1.371  11.628  1.00  0.00           H  
ATOM   1785 1HB  ASN B 310     -24.475  -0.648  11.113  1.00  0.00           H  
ATOM   1786 2HB  ASN B 310     -24.811   0.983  11.678  1.00  0.00           H  
ATOM   1787 1HD2 ASN B 310     -24.889   0.662   7.883  1.00  0.00           H  
ATOM   1788 2HD2 ASN B 310     -25.545  -0.327   9.144  1.00  0.00           H  
ATOM   1789  N   ASP B 311     -22.543  -0.839  13.869  1.00  0.00           N  
ATOM   1790  CA  ASP B 311     -22.756  -1.060  15.296  1.00  0.00           C  
ATOM   1791  C   ASP B 311     -21.468  -0.839  16.085  1.00  0.00           C  
ATOM   1792  O   ASP B 311     -21.472  -0.885  17.317  1.00  0.00           O  
ATOM   1793  CB  ASP B 311     -23.291  -2.471  15.547  1.00  0.00           C  
ATOM   1794  CG  ASP B 311     -24.660  -2.705  14.933  1.00  0.00           C  
ATOM   1795  OD1 ASP B 311     -25.450  -1.743  14.820  1.00  0.00           O  
ATOM   1796  OD2 ASP B 311     -24.952  -3.862  14.560  1.00  0.00           O  
ATOM   1797  H   ASP B 311     -22.108  -1.565  13.318  1.00  0.00           H  
ATOM   1798  HA  ASP B 311     -23.494  -0.340  15.651  1.00  0.00           H  
ATOM   1799 1HB  ASP B 311     -22.596  -3.203  15.135  1.00  0.00           H  
ATOM   1800 2HB  ASP B 311     -23.356  -2.650  16.621  1.00  0.00           H  
ATOM   1801  N   LEU B 312     -20.447  -0.493  15.453  1.00  0.00           N  
ATOM   1802  CA  LEU B 312     -19.147  -0.388  16.108  1.00  0.00           C  
ATOM   1803  C   LEU B 312     -18.968   0.987  16.742  1.00  0.00           C  
ATOM   1804  O   LEU B 312     -19.466   1.987  16.219  1.00  0.00           O  
ATOM   1805  CB  LEU B 312     -18.020  -0.652  15.106  1.00  0.00           C  
ATOM   1806  CG  LEU B 312     -17.865  -2.095  14.625  1.00  0.00           C  
ATOM   1807  CD1 LEU B 312     -16.886  -2.162  13.457  1.00  0.00           C  
ATOM   1808  CD2 LEU B 312     -17.404  -2.994  15.767  1.00  0.00           C  
ATOM   1809  H   LEU B 312     -20.520  -0.281  14.468  1.00  0.00           H  
ATOM   1810  HA  LEU B 312     -19.095  -1.138  16.896  1.00  0.00           H  
ATOM   1811 1HB  LEU B 312     -18.185  -0.032  14.226  1.00  0.00           H  
ATOM   1812 2HB  LEU B 312     -17.074  -0.357  15.561  1.00  0.00           H  
ATOM   1813  HG  LEU B 312     -18.823  -2.460  14.253  1.00  0.00           H  
ATOM   1814 1HD1 LEU B 312     -16.786  -3.195  13.125  1.00  0.00           H  
ATOM   1815 2HD1 LEU B 312     -17.259  -1.552  12.634  1.00  0.00           H  
ATOM   1816 3HD1 LEU B 312     -15.914  -1.788  13.775  1.00  0.00           H  
ATOM   1817 1HD2 LEU B 312     -17.300  -4.017  15.405  1.00  0.00           H  
ATOM   1818 2HD2 LEU B 312     -16.443  -2.642  16.142  1.00  0.00           H  
ATOM   1819 3HD2 LEU B 312     -18.139  -2.966  16.571  1.00  0.00           H  
ATOM   1820  N   CYS B 313     -18.394   0.975  17.981  1.00  0.00           N  
ATOM   1821  CA  CYS B 313     -18.010   2.218  18.640  1.00  0.00           C  
ATOM   1822  C   CYS B 313     -16.515   2.476  18.492  1.00  0.00           C  
ATOM   1823  O   CYS B 313     -15.696   1.628  18.851  1.00  0.00           O  
ATOM   1824  CB  CYS B 313     -18.385   2.177  20.121  1.00  0.00           C  
ATOM   1825  SG  CYS B 313     -20.161   2.036  20.419  1.00  0.00           S  
ATOM   1826  H   CYS B 313     -18.230   0.097  18.453  1.00  0.00           H  
ATOM   1827  HA  CYS B 313     -18.547   3.040  18.167  1.00  0.00           H  
ATOM   1828 1HB  CYS B 313     -17.891   1.330  20.598  1.00  0.00           H  
ATOM   1829 2HB  CYS B 313     -18.028   3.082  20.612  1.00  0.00           H  
ATOM   1830  N   PHE B 314     -16.203   3.520  17.776  1.00  0.00           N  
ATOM   1831  CA  PHE B 314     -14.796   3.861  17.602  1.00  0.00           C  
ATOM   1832  C   PHE B 314     -14.498   5.241  18.174  1.00  0.00           C  
ATOM   1833  O   PHE B 314     -15.387   6.092  18.250  1.00  0.00           O  
ATOM   1834  CB  PHE B 314     -14.409   3.812  16.120  1.00  0.00           C  
ATOM   1835  CG  PHE B 314     -15.293   4.646  15.234  1.00  0.00           C  
ATOM   1836  CD1 PHE B 314     -16.404   4.088  14.614  1.00  0.00           C  
ATOM   1837  CD2 PHE B 314     -15.014   5.990  15.021  1.00  0.00           C  
ATOM   1838  CE1 PHE B 314     -17.225   4.859  13.793  1.00  0.00           C  
ATOM   1839  CE2 PHE B 314     -15.829   6.766  14.202  1.00  0.00           C  
ATOM   1840  CZ  PHE B 314     -16.933   6.198  13.588  1.00  0.00           C  
ATOM   1841  H   PHE B 314     -16.907   4.098  17.339  1.00  0.00           H  
ATOM   1842  HA  PHE B 314     -14.193   3.130  18.143  1.00  0.00           H  
ATOM   1843 1HB  PHE B 314     -13.383   4.159  16.000  1.00  0.00           H  
ATOM   1844 2HB  PHE B 314     -14.449   2.782  15.768  1.00  0.00           H  
ATOM   1845  HD1 PHE B 314     -16.631   3.034  14.776  1.00  0.00           H  
ATOM   1846  HD2 PHE B 314     -14.144   6.436  15.504  1.00  0.00           H  
ATOM   1847  HE1 PHE B 314     -18.094   4.408  13.315  1.00  0.00           H  
ATOM   1848  HE2 PHE B 314     -15.599   7.819  14.042  1.00  0.00           H  
ATOM   1849  HZ  PHE B 314     -17.570   6.803  12.944  1.00  0.00           H  
ATOM   1850  N   THR B 315     -13.307   5.324  18.707  1.00  0.00           N  
ATOM   1851  CA  THR B 315     -12.837   6.641  19.123  1.00  0.00           C  
ATOM   1852  C   THR B 315     -12.378   7.457  17.918  1.00  0.00           C  
ATOM   1853  O   THR B 315     -12.724   8.633  17.790  1.00  0.00           O  
ATOM   1854  CB  THR B 315     -11.684   6.527  20.138  1.00  0.00           C  
ATOM   1855  OG1 THR B 315     -12.099   5.701  21.232  1.00  0.00           O  
ATOM   1856  CG2 THR B 315     -11.286   7.899  20.673  1.00  0.00           C  
ATOM   1857  H   THR B 315     -12.707   4.523  18.840  1.00  0.00           H  
ATOM   1858  HA  THR B 315     -13.663   7.168  19.601  1.00  0.00           H  
ATOM   1859  HB  THR B 315     -10.819   6.072  19.656  1.00  0.00           H  
ATOM   1860  HG1 THR B 315     -13.001   5.406  21.085  1.00  0.00           H  
ATOM   1861 1HG2 THR B 315     -10.470   7.788  21.387  1.00  0.00           H  
ATOM   1862 2HG2 THR B 315     -10.963   8.532  19.847  1.00  0.00           H  
ATOM   1863 3HG2 THR B 315     -12.141   8.358  21.168  1.00  0.00           H  
ATOM   1864  N   ASN B 316     -11.691   6.822  17.076  1.00  0.00           N  
ATOM   1865  CA  ASN B 316     -11.181   7.433  15.853  1.00  0.00           C  
ATOM   1866  C   ASN B 316     -11.212   6.454  14.682  1.00  0.00           C  
ATOM   1867  O   ASN B 316     -11.044   5.248  14.871  1.00  0.00           O  
ATOM   1868  CB  ASN B 316      -9.760   7.958  16.067  1.00  0.00           C  
ATOM   1869  CG  ASN B 316      -9.681   8.996  17.170  1.00  0.00           C  
ATOM   1870  OD1 ASN B 316     -10.247  10.086  17.054  1.00  0.00           O  
ATOM   1871  ND2 ASN B 316      -8.980   8.665  18.247  1.00  0.00           N  
ATOM   1872  H   ASN B 316     -11.489   5.850  17.262  1.00  0.00           H  
ATOM   1873  HA  ASN B 316     -11.827   8.273  15.590  1.00  0.00           H  
ATOM   1874 1HB  ASN B 316      -9.099   7.127  16.318  1.00  0.00           H  
ATOM   1875 2HB  ASN B 316      -9.392   8.401  15.141  1.00  0.00           H  
ATOM   1876 1HD2 ASN B 316      -8.894   9.311  19.006  1.00  0.00           H  
ATOM   1877 2HD2 ASN B 316      -8.538   7.770  18.300  1.00  0.00           H  
ATOM   1878  N   VAL B 317     -11.526   7.018  13.540  1.00  0.00           N  
ATOM   1879  CA  VAL B 317     -11.338   6.291  12.289  1.00  0.00           C  
ATOM   1880  C   VAL B 317     -10.356   7.045  11.395  1.00  0.00           C  
ATOM   1881  O   VAL B 317     -10.493   8.254  11.194  1.00  0.00           O  
ATOM   1882  CB  VAL B 317     -12.678   6.078  11.549  1.00  0.00           C  
ATOM   1883  CG1 VAL B 317     -12.455   5.339  10.231  1.00  0.00           C  
ATOM   1884  CG2 VAL B 317     -13.660   5.315  12.435  1.00  0.00           C  
ATOM   1885  H   VAL B 317     -11.899   7.956  13.513  1.00  0.00           H  
ATOM   1886  HA  VAL B 317     -10.918   5.311  12.518  1.00  0.00           H  
ATOM   1887  HB  VAL B 317     -13.102   7.050  11.297  1.00  0.00           H  
ATOM   1888 1HG1 VAL B 317     -13.411   5.200   9.726  1.00  0.00           H  
ATOM   1889 2HG1 VAL B 317     -11.791   5.923   9.594  1.00  0.00           H  
ATOM   1890 3HG1 VAL B 317     -12.006   4.366  10.431  1.00  0.00           H  
ATOM   1891 1HG2 VAL B 317     -14.599   5.174  11.900  1.00  0.00           H  
ATOM   1892 2HG2 VAL B 317     -13.239   4.343  12.692  1.00  0.00           H  
ATOM   1893 3HG2 VAL B 317     -13.845   5.883  13.347  1.00  0.00           H  
ATOM   1894  N   TYR B 318      -9.382   6.323  10.971  1.00  0.00           N  
ATOM   1895  CA  TYR B 318      -8.449   6.912  10.017  1.00  0.00           C  
ATOM   1896  C   TYR B 318      -8.720   6.405   8.605  1.00  0.00           C  
ATOM   1897  O   TYR B 318      -8.805   5.195   8.379  1.00  0.00           O  
ATOM   1898  CB  TYR B 318      -7.004   6.599  10.415  1.00  0.00           C  
ATOM   1899  CG  TYR B 318      -6.612   7.152  11.764  1.00  0.00           C  
ATOM   1900  CD1 TYR B 318      -6.048   8.421  11.881  1.00  0.00           C  
ATOM   1901  CD2 TYR B 318      -6.804   6.408  12.923  1.00  0.00           C  
ATOM   1902  CE1 TYR B 318      -5.684   8.934  13.121  1.00  0.00           C  
ATOM   1903  CE2 TYR B 318      -6.444   6.912  14.168  1.00  0.00           C  
ATOM   1904  CZ  TYR B 318      -5.886   8.174  14.257  1.00  0.00           C  
ATOM   1905  OH  TYR B 318      -5.527   8.678  15.488  1.00  0.00           O  
ATOM   1906  H   TYR B 318      -9.241   5.370  11.273  1.00  0.00           H  
ATOM   1907  HA  TYR B 318      -8.585   7.994  10.023  1.00  0.00           H  
ATOM   1908 1HB  TYR B 318      -6.857   5.518  10.434  1.00  0.00           H  
ATOM   1909 2HB  TYR B 318      -6.324   7.008   9.668  1.00  0.00           H  
ATOM   1910  HD1 TYR B 318      -5.885   9.029  10.991  1.00  0.00           H  
ATOM   1911  HD2 TYR B 318      -7.242   5.412  12.865  1.00  0.00           H  
ATOM   1912  HE1 TYR B 318      -5.244   9.929  13.191  1.00  0.00           H  
ATOM   1913  HE2 TYR B 318      -6.602   6.313  15.065  1.00  0.00           H  
ATOM   1914  HH  TYR B 318      -5.730   8.032  16.169  1.00  0.00           H  
ATOM   1915  N   ALA B 319      -8.862   7.335   7.712  1.00  0.00           N  
ATOM   1916  CA  ALA B 319      -9.103   6.981   6.316  1.00  0.00           C  
ATOM   1917  C   ALA B 319      -7.897   7.325   5.446  1.00  0.00           C  
ATOM   1918  O   ALA B 319      -7.587   8.501   5.241  1.00  0.00           O  
ATOM   1919  CB  ALA B 319     -10.350   7.691   5.795  1.00  0.00           C  
ATOM   1920  H   ALA B 319      -8.808   8.310   7.970  1.00  0.00           H  
ATOM   1921  HA  ALA B 319      -9.262   5.904   6.262  1.00  0.00           H  
ATOM   1922 1HB  ALA B 319     -10.516   7.417   4.753  1.00  0.00           H  
ATOM   1923 2HB  ALA B 319     -11.213   7.394   6.390  1.00  0.00           H  
ATOM   1924 3HB  ALA B 319     -10.212   8.769   5.869  1.00  0.00           H  
ATOM   1925  N   ASP B 320      -7.257   6.291   5.020  1.00  0.00           N  
ATOM   1926  CA  ASP B 320      -6.186   6.452   4.042  1.00  0.00           C  
ATOM   1927  C   ASP B 320      -6.706   6.246   2.620  1.00  0.00           C  
ATOM   1928  O   ASP B 320      -7.440   5.292   2.355  1.00  0.00           O  
ATOM   1929  CB  ASP B 320      -5.044   5.477   4.331  1.00  0.00           C  
ATOM   1930  CG  ASP B 320      -4.413   5.690   5.696  1.00  0.00           C  
ATOM   1931  OD1 ASP B 320      -4.550   6.795   6.265  1.00  0.00           O  
ATOM   1932  OD2 ASP B 320      -3.770   4.747   6.205  1.00  0.00           O  
ATOM   1933  H   ASP B 320      -7.484   5.365   5.353  1.00  0.00           H  
ATOM   1934  HA  ASP B 320      -5.801   7.470   4.114  1.00  0.00           H  
ATOM   1935 1HB  ASP B 320      -5.416   4.454   4.276  1.00  0.00           H  
ATOM   1936 2HB  ASP B 320      -4.271   5.586   3.570  1.00  0.00           H  
ATOM   1937  N   SER B 321      -6.346   7.204   1.747  1.00  0.00           N  
ATOM   1938  CA  SER B 321      -6.859   7.102   0.385  1.00  0.00           C  
ATOM   1939  C   SER B 321      -5.752   7.323  -0.641  1.00  0.00           C  
ATOM   1940  O   SER B 321      -4.889   8.184  -0.454  1.00  0.00           O  
ATOM   1941  CB  SER B 321      -7.985   8.112   0.159  1.00  0.00           C  
ATOM   1942  OG  SER B 321      -7.528   9.434   0.389  1.00  0.00           O  
ATOM   1943  H   SER B 321      -5.745   7.979   1.990  1.00  0.00           H  
ATOM   1944  HA  SER B 321      -7.258   6.097   0.240  1.00  0.00           H  
ATOM   1945 1HB  SER B 321      -8.355   8.022  -0.862  1.00  0.00           H  
ATOM   1946 2HB  SER B 321      -8.815   7.887   0.828  1.00  0.00           H  
ATOM   1947  HG  SER B 321      -6.603   9.355   0.635  1.00  0.00           H  
ATOM   1948  N   PHE B 322      -5.724   6.519  -1.694  1.00  0.00           N  
ATOM   1949  CA  PHE B 322      -4.749   6.645  -2.771  1.00  0.00           C  
ATOM   1950  C   PHE B 322      -5.173   5.823  -3.983  1.00  0.00           C  
ATOM   1951  O   PHE B 322      -6.184   5.120  -3.941  1.00  0.00           O  
ATOM   1952  CB  PHE B 322      -3.362   6.203  -2.296  1.00  0.00           C  
ATOM   1953  CG  PHE B 322      -3.351   4.857  -1.622  1.00  0.00           C  
ATOM   1954  CD1 PHE B 322      -3.511   4.753  -0.246  1.00  0.00           C  
ATOM   1955  CD2 PHE B 322      -3.180   3.697  -2.365  1.00  0.00           C  
ATOM   1956  CE1 PHE B 322      -3.501   3.509   0.381  1.00  0.00           C  
ATOM   1957  CE2 PHE B 322      -3.169   2.450  -1.746  1.00  0.00           C  
ATOM   1958  CZ  PHE B 322      -3.329   2.358  -0.373  1.00  0.00           C  
ATOM   1959  H   PHE B 322      -6.418   5.786  -1.742  1.00  0.00           H  
ATOM   1960  HA  PHE B 322      -4.697   7.693  -3.070  1.00  0.00           H  
ATOM   1961 1HB  PHE B 322      -2.682   6.163  -3.146  1.00  0.00           H  
ATOM   1962 2HB  PHE B 322      -2.967   6.937  -1.595  1.00  0.00           H  
ATOM   1963  HD1 PHE B 322      -3.646   5.660   0.344  1.00  0.00           H  
ATOM   1964  HD2 PHE B 322      -3.054   3.770  -3.446  1.00  0.00           H  
ATOM   1965  HE1 PHE B 322      -3.628   3.443   1.461  1.00  0.00           H  
ATOM   1966  HE2 PHE B 322      -3.034   1.546  -2.340  1.00  0.00           H  
ATOM   1967  HZ  PHE B 322      -3.318   1.384   0.113  1.00  0.00           H  
ATOM   1968  N   VAL B 323      -4.414   5.972  -5.090  1.00  0.00           N  
ATOM   1969  CA  VAL B 323      -4.697   5.249  -6.326  1.00  0.00           C  
ATOM   1970  C   VAL B 323      -3.562   4.272  -6.624  1.00  0.00           C  
ATOM   1971  O   VAL B 323      -2.386   4.617  -6.491  1.00  0.00           O  
ATOM   1972  CB  VAL B 323      -4.895   6.214  -7.516  1.00  0.00           C  
ATOM   1973  CG1 VAL B 323      -5.086   5.436  -8.816  1.00  0.00           C  
ATOM   1974  CG2 VAL B 323      -6.087   7.136  -7.262  1.00  0.00           C  
ATOM   1975  H   VAL B 323      -3.627   6.604  -5.059  1.00  0.00           H  
ATOM   1976  HA  VAL B 323      -5.619   4.682  -6.192  1.00  0.00           H  
ATOM   1977  HB  VAL B 323      -3.994   6.816  -7.638  1.00  0.00           H  
ATOM   1978 1HG1 VAL B 323      -5.223   6.135  -9.642  1.00  0.00           H  
ATOM   1979 2HG1 VAL B 323      -4.206   4.821  -9.005  1.00  0.00           H  
ATOM   1980 3HG1 VAL B 323      -5.965   4.798  -8.732  1.00  0.00           H  
ATOM   1981 1HG2 VAL B 323      -6.213   7.810  -8.109  1.00  0.00           H  
ATOM   1982 2HG2 VAL B 323      -6.990   6.538  -7.137  1.00  0.00           H  
ATOM   1983 3HG2 VAL B 323      -5.910   7.719  -6.358  1.00  0.00           H  
ATOM   1984  N   ILE B 324      -3.924   3.037  -7.027  1.00  0.00           N  
ATOM   1985  CA  ILE B 324      -2.933   2.031  -7.393  1.00  0.00           C  
ATOM   1986  C   ILE B 324      -3.406   1.267  -8.628  1.00  0.00           C  
ATOM   1987  O   ILE B 324      -4.517   1.489  -9.115  1.00  0.00           O  
ATOM   1988  CB  ILE B 324      -2.664   1.053  -6.228  1.00  0.00           C  
ATOM   1989  CG1 ILE B 324      -3.962   0.360  -5.801  1.00  0.00           C  
ATOM   1990  CG2 ILE B 324      -2.020   1.785  -5.046  1.00  0.00           C  
ATOM   1991  CD1 ILE B 324      -3.769  -0.725  -4.750  1.00  0.00           C  
ATOM   1992  H   ILE B 324      -4.905   2.802  -7.077  1.00  0.00           H  
ATOM   1993  HA  ILE B 324      -1.999   2.537  -7.634  1.00  0.00           H  
ATOM   1994  HB  ILE B 324      -1.991   0.264  -6.563  1.00  0.00           H  
ATOM   1995 1HG1 ILE B 324      -4.655   1.100  -5.402  1.00  0.00           H  
ATOM   1996 2HG1 ILE B 324      -4.436  -0.094  -6.672  1.00  0.00           H  
ATOM   1997 1HG2 ILE B 324      -1.839   1.079  -4.236  1.00  0.00           H  
ATOM   1998 2HG2 ILE B 324      -1.075   2.224  -5.362  1.00  0.00           H  
ATOM   1999 3HG2 ILE B 324      -2.688   2.573  -4.698  1.00  0.00           H  
ATOM   2000 1HD1 ILE B 324      -4.734  -1.167  -4.502  1.00  0.00           H  
ATOM   2001 2HD1 ILE B 324      -3.106  -1.497  -5.142  1.00  0.00           H  
ATOM   2002 3HD1 ILE B 324      -3.329  -0.289  -3.854  1.00  0.00           H  
ATOM   2003  N   ARG B 325      -2.530   0.330  -9.108  1.00  0.00           N  
ATOM   2004  CA  ARG B 325      -2.913  -0.553 -10.205  1.00  0.00           C  
ATOM   2005  C   ARG B 325      -3.775  -1.707  -9.703  1.00  0.00           C  
ATOM   2006  O   ARG B 325      -3.641  -2.136  -8.555  1.00  0.00           O  
ATOM   2007  CB  ARG B 325      -1.672  -1.097 -10.915  1.00  0.00           C  
ATOM   2008  CG  ARG B 325      -0.909  -0.051 -11.712  1.00  0.00           C  
ATOM   2009  CD  ARG B 325       0.182  -0.678 -12.568  1.00  0.00           C  
ATOM   2010  NE  ARG B 325       1.212  -1.312 -11.751  1.00  0.00           N  
ATOM   2011  CZ  ARG B 325       2.282  -1.938 -12.231  1.00  0.00           C  
ATOM   2012  NH1 ARG B 325       2.485  -2.026 -13.541  1.00  0.00           N  
ATOM   2013  NH2 ARG B 325       3.157  -2.480 -11.396  1.00  0.00           N  
ATOM   2014  H   ARG B 325      -1.608   0.242  -8.705  1.00  0.00           H  
ATOM   2015  HA  ARG B 325      -3.501   0.021 -10.922  1.00  0.00           H  
ATOM   2016 1HB  ARG B 325      -0.992  -1.526 -10.181  1.00  0.00           H  
ATOM   2017 2HB  ARG B 325      -1.964  -1.896 -11.597  1.00  0.00           H  
ATOM   2018 1HG  ARG B 325      -1.598   0.479 -12.370  1.00  0.00           H  
ATOM   2019 2HG  ARG B 325      -0.442   0.659 -11.028  1.00  0.00           H  
ATOM   2020 1HD  ARG B 325      -0.255  -1.436 -13.217  1.00  0.00           H  
ATOM   2021 2HD  ARG B 325       0.654   0.092 -13.177  1.00  0.00           H  
ATOM   2022  HE  ARG B 325       1.105  -1.273 -10.746  1.00  0.00           H  
ATOM   2023 1HH1 ARG B 325       1.823  -1.615 -14.184  1.00  0.00           H  
ATOM   2024 2HH1 ARG B 325       3.301  -2.504 -13.894  1.00  0.00           H  
ATOM   2025 1HH2 ARG B 325       3.009  -2.417 -10.398  1.00  0.00           H  
ATOM   2026 2HH2 ARG B 325       3.970  -2.956 -11.757  1.00  0.00           H  
ATOM   2027  N   GLY B 326      -4.595  -2.150 -10.589  1.00  0.00           N  
ATOM   2028  CA  GLY B 326      -5.508  -3.220 -10.218  1.00  0.00           C  
ATOM   2029  C   GLY B 326      -4.800  -4.444  -9.668  1.00  0.00           C  
ATOM   2030  O   GLY B 326      -5.266  -5.057  -8.705  1.00  0.00           O  
ATOM   2031  H   GLY B 326      -4.625  -1.781 -11.529  1.00  0.00           H  
ATOM   2032 1HA  GLY B 326      -6.210  -2.856  -9.468  1.00  0.00           H  
ATOM   2033 2HA  GLY B 326      -6.093  -3.517 -11.088  1.00  0.00           H  
ATOM   2034  N   ASP B 327      -3.682  -4.781 -10.214  1.00  0.00           N  
ATOM   2035  CA  ASP B 327      -2.974  -5.991  -9.809  1.00  0.00           C  
ATOM   2036  C   ASP B 327      -2.295  -5.803  -8.454  1.00  0.00           C  
ATOM   2037  O   ASP B 327      -1.769  -6.759  -7.879  1.00  0.00           O  
ATOM   2038  CB  ASP B 327      -1.940  -6.387 -10.865  1.00  0.00           C  
ATOM   2039  CG  ASP B 327      -0.924  -5.292 -11.140  1.00  0.00           C  
ATOM   2040  OD1 ASP B 327      -1.102  -4.158 -10.646  1.00  0.00           O  
ATOM   2041  OD2 ASP B 327       0.061  -5.566 -11.859  1.00  0.00           O  
ATOM   2042  H   ASP B 327      -3.286  -4.198 -10.937  1.00  0.00           H  
ATOM   2043  HA  ASP B 327      -3.699  -6.800  -9.711  1.00  0.00           H  
ATOM   2044 1HB  ASP B 327      -1.408  -7.280 -10.537  1.00  0.00           H  
ATOM   2045 2HB  ASP B 327      -2.448  -6.633 -11.798  1.00  0.00           H  
ATOM   2046  N   GLU B 328      -2.373  -4.581  -7.994  1.00  0.00           N  
ATOM   2047  CA  GLU B 328      -1.719  -4.305  -6.718  1.00  0.00           C  
ATOM   2048  C   GLU B 328      -2.727  -4.298  -5.572  1.00  0.00           C  
ATOM   2049  O   GLU B 328      -2.347  -4.185  -4.405  1.00  0.00           O  
ATOM   2050  CB  GLU B 328      -0.975  -2.968  -6.772  1.00  0.00           C  
ATOM   2051  CG  GLU B 328       0.165  -2.940  -7.779  1.00  0.00           C  
ATOM   2052  CD  GLU B 328       0.807  -1.569  -7.920  1.00  0.00           C  
ATOM   2053  OE1 GLU B 328       1.942  -1.481  -8.441  1.00  0.00           O  
ATOM   2054  OE2 GLU B 328       0.171  -0.575  -7.504  1.00  0.00           O  
ATOM   2055  H   GLU B 328      -2.856  -3.833  -8.471  1.00  0.00           H  
ATOM   2056  HA  GLU B 328      -0.996  -5.097  -6.521  1.00  0.00           H  
ATOM   2057 1HB  GLU B 328      -1.675  -2.172  -7.028  1.00  0.00           H  
ATOM   2058 2HB  GLU B 328      -0.565  -2.740  -5.788  1.00  0.00           H  
ATOM   2059 1HG  GLU B 328       0.929  -3.652  -7.468  1.00  0.00           H  
ATOM   2060 2HG  GLU B 328      -0.214  -3.257  -8.750  1.00  0.00           H  
ATOM   2061  N   VAL B 329      -3.979  -4.292  -5.864  1.00  0.00           N  
ATOM   2062  CA  VAL B 329      -5.049  -4.186  -4.877  1.00  0.00           C  
ATOM   2063  C   VAL B 329      -4.901  -5.293  -3.835  1.00  0.00           C  
ATOM   2064  O   VAL B 329      -5.048  -5.048  -2.635  1.00  0.00           O  
ATOM   2065  CB  VAL B 329      -6.442  -4.261  -5.540  1.00  0.00           C  
ATOM   2066  CG1 VAL B 329      -7.539  -4.371  -4.482  1.00  0.00           C  
ATOM   2067  CG2 VAL B 329      -6.675  -3.042  -6.430  1.00  0.00           C  
ATOM   2068  H   VAL B 329      -4.218  -4.366  -6.843  1.00  0.00           H  
ATOM   2069  HA  VAL B 329      -4.963  -3.221  -4.376  1.00  0.00           H  
ATOM   2070  HB  VAL B 329      -6.497  -5.165  -6.147  1.00  0.00           H  
ATOM   2071 1HG1 VAL B 329      -8.512  -4.423  -4.971  1.00  0.00           H  
ATOM   2072 2HG1 VAL B 329      -7.383  -5.272  -3.889  1.00  0.00           H  
ATOM   2073 3HG1 VAL B 329      -7.507  -3.497  -3.832  1.00  0.00           H  
ATOM   2074 1HG2 VAL B 329      -7.660  -3.111  -6.890  1.00  0.00           H  
ATOM   2075 2HG2 VAL B 329      -6.618  -2.135  -5.828  1.00  0.00           H  
ATOM   2076 3HG2 VAL B 329      -5.913  -3.009  -7.209  1.00  0.00           H  
ATOM   2077  N   ARG B 330      -4.495  -6.474  -4.229  1.00  0.00           N  
ATOM   2078  CA  ARG B 330      -4.415  -7.636  -3.349  1.00  0.00           C  
ATOM   2079  C   ARG B 330      -3.270  -7.489  -2.353  1.00  0.00           C  
ATOM   2080  O   ARG B 330      -3.242  -8.172  -1.326  1.00  0.00           O  
ATOM   2081  CB  ARG B 330      -4.237  -8.917  -4.166  1.00  0.00           C  
ATOM   2082  CG  ARG B 330      -5.442  -9.273  -5.024  1.00  0.00           C  
ATOM   2083  CD  ARG B 330      -5.239 -10.587  -5.764  1.00  0.00           C  
ATOM   2084  NE  ARG B 330      -6.348 -10.873  -6.670  1.00  0.00           N  
ATOM   2085  CZ  ARG B 330      -6.988 -12.037  -6.741  1.00  0.00           C  
ATOM   2086  NH1 ARG B 330      -6.639 -13.052  -5.958  1.00  0.00           N  
ATOM   2087  NH2 ARG B 330      -7.984 -12.188  -7.601  1.00  0.00           N  
ATOM   2088  H   ARG B 330      -4.226  -6.571  -5.198  1.00  0.00           H  
ATOM   2089  HA  ARG B 330      -5.346  -7.709  -2.786  1.00  0.00           H  
ATOM   2090 1HB  ARG B 330      -3.373  -8.813  -4.821  1.00  0.00           H  
ATOM   2091 2HB  ARG B 330      -4.040  -9.753  -3.494  1.00  0.00           H  
ATOM   2092 1HG  ARG B 330      -6.324  -9.370  -4.391  1.00  0.00           H  
ATOM   2093 2HG  ARG B 330      -5.609  -8.487  -5.761  1.00  0.00           H  
ATOM   2094 1HD  ARG B 330      -4.322 -10.536  -6.350  1.00  0.00           H  
ATOM   2095 2HD  ARG B 330      -5.165 -11.402  -5.045  1.00  0.00           H  
ATOM   2096  HE  ARG B 330      -6.652 -10.133  -7.289  1.00  0.00           H  
ATOM   2097 1HH1 ARG B 330      -5.880 -12.944  -5.300  1.00  0.00           H  
ATOM   2098 2HH1 ARG B 330      -7.132 -13.931  -6.021  1.00  0.00           H  
ATOM   2099 1HH2 ARG B 330      -8.255 -11.420  -8.200  1.00  0.00           H  
ATOM   2100 2HH2 ARG B 330      -8.472 -13.069  -7.658  1.00  0.00           H  
ATOM   2101  N   GLN B 331      -2.392  -6.567  -2.657  1.00  0.00           N  
ATOM   2102  CA  GLN B 331      -1.219  -6.379  -1.810  1.00  0.00           C  
ATOM   2103  C   GLN B 331      -1.552  -5.523  -0.591  1.00  0.00           C  
ATOM   2104  O   GLN B 331      -0.715  -5.346   0.297  1.00  0.00           O  
ATOM   2105  CB  GLN B 331      -0.079  -5.739  -2.605  1.00  0.00           C  
ATOM   2106  CG  GLN B 331       0.409  -6.588  -3.771  1.00  0.00           C  
ATOM   2107  CD  GLN B 331       1.524  -5.922  -4.555  1.00  0.00           C  
ATOM   2108  OE1 GLN B 331       2.263  -5.088  -4.023  1.00  0.00           O  
ATOM   2109  NE2 GLN B 331       1.654  -6.285  -5.827  1.00  0.00           N  
ATOM   2110  H   GLN B 331      -2.511  -5.980  -3.470  1.00  0.00           H  
ATOM   2111  HA  GLN B 331      -0.889  -7.355  -1.454  1.00  0.00           H  
ATOM   2112 1HB  GLN B 331      -0.405  -4.776  -2.998  1.00  0.00           H  
ATOM   2113 2HB  GLN B 331       0.766  -5.552  -1.943  1.00  0.00           H  
ATOM   2114 1HG  GLN B 331       0.785  -7.535  -3.385  1.00  0.00           H  
ATOM   2115 2HG  GLN B 331      -0.424  -6.766  -4.451  1.00  0.00           H  
ATOM   2116 1HE2 GLN B 331       2.373  -5.878  -6.393  1.00  0.00           H  
ATOM   2117 2HE2 GLN B 331       1.034  -6.965  -6.219  1.00  0.00           H  
ATOM   2118  N   ILE B 332      -2.786  -4.980  -0.563  1.00  0.00           N  
ATOM   2119  CA  ILE B 332      -3.203  -4.163   0.571  1.00  0.00           C  
ATOM   2120  C   ILE B 332      -3.953  -5.027   1.582  1.00  0.00           C  
ATOM   2121  O   ILE B 332      -5.180  -5.131   1.529  1.00  0.00           O  
ATOM   2122  CB  ILE B 332      -4.087  -2.978   0.119  1.00  0.00           C  
ATOM   2123  CG1 ILE B 332      -3.368  -2.155  -0.956  1.00  0.00           C  
ATOM   2124  CG2 ILE B 332      -4.468  -2.102   1.315  1.00  0.00           C  
ATOM   2125  CD1 ILE B 332      -4.210  -1.029  -1.541  1.00  0.00           C  
ATOM   2126  H   ILE B 332      -3.433  -5.132  -1.324  1.00  0.00           H  
ATOM   2127  HA  ILE B 332      -2.313  -3.759   1.052  1.00  0.00           H  
ATOM   2128  HB  ILE B 332      -4.997  -3.359  -0.343  1.00  0.00           H  
ATOM   2129 1HG1 ILE B 332      -2.463  -1.719  -0.535  1.00  0.00           H  
ATOM   2130 2HG1 ILE B 332      -3.065  -2.810  -1.773  1.00  0.00           H  
ATOM   2131 1HG2 ILE B 332      -5.089  -1.273   0.976  1.00  0.00           H  
ATOM   2132 2HG2 ILE B 332      -5.021  -2.697   2.040  1.00  0.00           H  
ATOM   2133 3HG2 ILE B 332      -3.564  -1.710   1.782  1.00  0.00           H  
ATOM   2134 1HD1 ILE B 332      -3.630  -0.495  -2.294  1.00  0.00           H  
ATOM   2135 2HD1 ILE B 332      -5.106  -1.446  -2.001  1.00  0.00           H  
ATOM   2136 3HD1 ILE B 332      -4.496  -0.339  -0.748  1.00  0.00           H  
ATOM   2137  N   ALA B 333      -3.287  -5.828   2.202  1.00  0.00           N  
ATOM   2138  CA  ALA B 333      -3.786  -6.713   3.252  1.00  0.00           C  
ATOM   2139  C   ALA B 333      -2.835  -6.741   4.444  1.00  0.00           C  
ATOM   2140  O   ALA B 333      -1.642  -6.463   4.302  1.00  0.00           O  
ATOM   2141  CB  ALA B 333      -3.990  -8.124   2.705  1.00  0.00           C  
ATOM   2142  H   ALA B 333      -2.309  -5.865   1.951  1.00  0.00           H  
ATOM   2143  HA  ALA B 333      -4.745  -6.325   3.594  1.00  0.00           H  
ATOM   2144 1HB  ALA B 333      -4.362  -8.772   3.499  1.00  0.00           H  
ATOM   2145 2HB  ALA B 333      -4.713  -8.097   1.890  1.00  0.00           H  
ATOM   2146 3HB  ALA B 333      -3.042  -8.511   2.336  1.00  0.00           H  
ATOM   2147  N   PRO B 334      -3.459  -6.973   5.576  1.00  0.00           N  
ATOM   2148  CA  PRO B 334      -2.598  -7.024   6.759  1.00  0.00           C  
ATOM   2149  C   PRO B 334      -1.464  -8.038   6.622  1.00  0.00           C  
ATOM   2150  O   PRO B 334      -1.698  -9.179   6.215  1.00  0.00           O  
ATOM   2151  CB  PRO B 334      -3.560  -7.429   7.878  1.00  0.00           C  
ATOM   2152  CG  PRO B 334      -4.907  -6.986   7.403  1.00  0.00           C  
ATOM   2153  CD  PRO B 334      -4.955  -7.128   5.909  1.00  0.00           C  
ATOM   2154  HA  PRO B 334      -2.180  -6.024   6.945  1.00  0.00           H  
ATOM   2155 1HB  PRO B 334      -3.508  -8.515   8.044  1.00  0.00           H  
ATOM   2156 2HB  PRO B 334      -3.265  -6.945   8.821  1.00  0.00           H  
ATOM   2157 1HG  PRO B 334      -5.694  -7.592   7.875  1.00  0.00           H  
ATOM   2158 2HG  PRO B 334      -5.090  -5.942   7.698  1.00  0.00           H  
ATOM   2159 1HD  PRO B 334      -5.354  -8.119   5.647  1.00  0.00           H  
ATOM   2160 2HD  PRO B 334      -5.584  -6.331   5.484  1.00  0.00           H  
ATOM   2161  N   GLY B 335      -0.221  -7.590   6.877  1.00  0.00           N  
ATOM   2162  CA  GLY B 335       0.938  -8.467   6.924  1.00  0.00           C  
ATOM   2163  C   GLY B 335       1.544  -8.730   5.559  1.00  0.00           C  
ATOM   2164  O   GLY B 335       2.556  -9.425   5.446  1.00  0.00           O  
ATOM   2165  H   GLY B 335      -0.097  -6.601   7.042  1.00  0.00           H  
ATOM   2166 1HA  GLY B 335       1.702  -8.027   7.566  1.00  0.00           H  
ATOM   2167 2HA  GLY B 335       0.655  -9.420   7.369  1.00  0.00           H  
ATOM   2168  N   GLN B 336       0.955  -8.216   4.556  1.00  0.00           N  
ATOM   2169  CA  GLN B 336       1.466  -8.476   3.214  1.00  0.00           C  
ATOM   2170  C   GLN B 336       2.648  -7.567   2.890  1.00  0.00           C  
ATOM   2171  O   GLN B 336       2.654  -6.392   3.261  1.00  0.00           O  
ATOM   2172  CB  GLN B 336       0.361  -8.293   2.173  1.00  0.00           C  
ATOM   2173  CG  GLN B 336      -0.734  -9.349   2.246  1.00  0.00           C  
ATOM   2174  CD  GLN B 336      -0.236 -10.736   1.884  1.00  0.00           C  
ATOM   2175  OE1 GLN B 336       0.595 -10.897   0.985  1.00  0.00           O  
ATOM   2176  NE2 GLN B 336      -0.742 -11.747   2.582  1.00  0.00           N  
ATOM   2177  H   GLN B 336       0.140  -7.630   4.667  1.00  0.00           H  
ATOM   2178  HA  GLN B 336       1.816  -9.507   3.171  1.00  0.00           H  
ATOM   2179 1HB  GLN B 336      -0.101  -7.314   2.301  1.00  0.00           H  
ATOM   2180 2HB  GLN B 336       0.794  -8.321   1.173  1.00  0.00           H  
ATOM   2181 1HG  GLN B 336      -1.124  -9.383   3.263  1.00  0.00           H  
ATOM   2182 2HG  GLN B 336      -1.529  -9.082   1.550  1.00  0.00           H  
ATOM   2183 1HE2 GLN B 336      -0.451 -12.685   2.388  1.00  0.00           H  
ATOM   2184 2HE2 GLN B 336      -1.414 -11.572   3.302  1.00  0.00           H  
ATOM   2185  N   THR B 337       3.718  -8.209   2.353  1.00  0.00           N  
ATOM   2186  CA  THR B 337       4.906  -7.492   1.905  1.00  0.00           C  
ATOM   2187  C   THR B 337       4.971  -7.450   0.381  1.00  0.00           C  
ATOM   2188  O   THR B 337       4.991  -8.495  -0.273  1.00  0.00           O  
ATOM   2189  CB  THR B 337       6.190  -8.138   2.459  1.00  0.00           C  
ATOM   2190  OG1 THR B 337       6.230  -9.517   2.069  1.00  0.00           O  
ATOM   2191  CG2 THR B 337       6.238  -8.050   3.980  1.00  0.00           C  
ATOM   2192  H   THR B 337       3.687  -9.214   2.262  1.00  0.00           H  
ATOM   2193  HA  THR B 337       4.852  -6.468   2.275  1.00  0.00           H  
ATOM   2194  HB  THR B 337       7.061  -7.626   2.049  1.00  0.00           H  
ATOM   2195  HG1 THR B 337       5.448  -9.725   1.551  1.00  0.00           H  
ATOM   2196 1HG2 THR B 337       7.155  -8.514   4.342  1.00  0.00           H  
ATOM   2197 2HG2 THR B 337       6.215  -7.004   4.285  1.00  0.00           H  
ATOM   2198 3HG2 THR B 337       5.378  -8.570   4.402  1.00  0.00           H  
ATOM   2199  N   GLY B 338       4.329  -6.451  -0.243  1.00  0.00           N  
ATOM   2200  CA  GLY B 338       4.359  -6.257  -1.684  1.00  0.00           C  
ATOM   2201  C   GLY B 338       4.890  -4.895  -2.092  1.00  0.00           C  
ATOM   2202  O   GLY B 338       5.610  -4.250  -1.328  1.00  0.00           O  
ATOM   2203  H   GLY B 338       3.801  -5.807   0.329  1.00  0.00           H  
ATOM   2204 1HA  GLY B 338       4.982  -7.026  -2.142  1.00  0.00           H  
ATOM   2205 2HA  GLY B 338       3.354  -6.375  -2.088  1.00  0.00           H  
ATOM   2206  N   LYS B 339       4.797  -4.580  -3.371  1.00  0.00           N  
ATOM   2207  CA  LYS B 339       5.283  -3.336  -3.961  1.00  0.00           C  
ATOM   2208  C   LYS B 339       4.796  -2.126  -3.169  1.00  0.00           C  
ATOM   2209  O   LYS B 339       5.538  -1.158  -2.986  1.00  0.00           O  
ATOM   2210  CB  LYS B 339       4.836  -3.222  -5.419  1.00  0.00           C  
ATOM   2211  CG  LYS B 339       5.573  -4.157  -6.367  1.00  0.00           C  
ATOM   2212  CD  LYS B 339       5.189  -3.898  -7.818  1.00  0.00           C  
ATOM   2213  CE  LYS B 339       5.882  -4.870  -8.763  1.00  0.00           C  
ATOM   2214  NZ  LYS B 339       5.478  -4.645 -10.183  1.00  0.00           N  
ATOM   2215  H   LYS B 339       4.353  -5.266  -3.965  1.00  0.00           H  
ATOM   2216  HA  LYS B 339       6.373  -3.341  -3.931  1.00  0.00           H  
ATOM   2217 1HB  LYS B 339       3.770  -3.439  -5.491  1.00  0.00           H  
ATOM   2218 2HB  LYS B 339       4.986  -2.200  -5.767  1.00  0.00           H  
ATOM   2219 1HG  LYS B 339       6.649  -4.015  -6.256  1.00  0.00           H  
ATOM   2220 2HG  LYS B 339       5.334  -5.190  -6.118  1.00  0.00           H  
ATOM   2221 1HD  LYS B 339       4.109  -4.003  -7.933  1.00  0.00           H  
ATOM   2222 2HD  LYS B 339       5.469  -2.881  -8.093  1.00  0.00           H  
ATOM   2223 1HE  LYS B 339       6.961  -4.751  -8.680  1.00  0.00           H  
ATOM   2224 2HE  LYS B 339       5.629  -5.893  -8.483  1.00  0.00           H  
ATOM   2225 1HZ  LYS B 339       5.956  -5.306 -10.778  1.00  0.00           H  
ATOM   2226 2HZ  LYS B 339       4.479  -4.771 -10.274  1.00  0.00           H  
ATOM   2227 3HZ  LYS B 339       5.725  -3.705 -10.459  1.00  0.00           H  
ATOM   2228  N   ILE B 340       3.600  -2.275  -2.661  1.00  0.00           N  
ATOM   2229  CA  ILE B 340       3.002  -1.138  -1.970  1.00  0.00           C  
ATOM   2230  C   ILE B 340       3.786  -0.840  -0.694  1.00  0.00           C  
ATOM   2231  O   ILE B 340       3.990   0.324  -0.342  1.00  0.00           O  
ATOM   2232  CB  ILE B 340       1.515  -1.396  -1.638  1.00  0.00           C  
ATOM   2233  CG1 ILE B 340       0.694  -1.521  -2.926  1.00  0.00           C  
ATOM   2234  CG2 ILE B 340       0.961  -0.286  -0.740  1.00  0.00           C  
ATOM   2235  CD1 ILE B 340       0.693  -0.263  -3.784  1.00  0.00           C  
ATOM   2236  H   ILE B 340       3.080  -3.138  -2.728  1.00  0.00           H  
ATOM   2237  HA  ILE B 340       3.058  -0.268  -2.623  1.00  0.00           H  
ATOM   2238  HB  ILE B 340       1.418  -2.349  -1.120  1.00  0.00           H  
ATOM   2239 1HG1 ILE B 340       1.083  -2.342  -3.527  1.00  0.00           H  
ATOM   2240 2HG1 ILE B 340      -0.340  -1.761  -2.677  1.00  0.00           H  
ATOM   2241 1HG2 ILE B 340      -0.087  -0.486  -0.519  1.00  0.00           H  
ATOM   2242 2HG2 ILE B 340       1.528  -0.253   0.189  1.00  0.00           H  
ATOM   2243 3HG2 ILE B 340       1.047   0.673  -1.252  1.00  0.00           H  
ATOM   2244 1HD1 ILE B 340       0.090  -0.432  -4.677  1.00  0.00           H  
ATOM   2245 2HD1 ILE B 340       0.273   0.566  -3.214  1.00  0.00           H  
ATOM   2246 3HD1 ILE B 340       1.714  -0.022  -4.077  1.00  0.00           H  
ATOM   2247  N   ALA B 341       4.219  -1.904  -0.005  1.00  0.00           N  
ATOM   2248  CA  ALA B 341       5.005  -1.733   1.214  1.00  0.00           C  
ATOM   2249  C   ALA B 341       6.286  -0.952   0.936  1.00  0.00           C  
ATOM   2250  O   ALA B 341       6.785  -0.235   1.806  1.00  0.00           O  
ATOM   2251  CB  ALA B 341       5.335  -3.090   1.830  1.00  0.00           C  
ATOM   2252  H   ALA B 341       4.004  -2.838  -0.325  1.00  0.00           H  
ATOM   2253  HA  ALA B 341       4.409  -1.159   1.924  1.00  0.00           H  
ATOM   2254 1HB  ALA B 341       5.921  -2.945   2.738  1.00  0.00           H  
ATOM   2255 2HB  ALA B 341       4.410  -3.613   2.075  1.00  0.00           H  
ATOM   2256 3HB  ALA B 341       5.909  -3.682   1.119  1.00  0.00           H  
ATOM   2257  N   ASP B 342       6.773  -1.051  -0.271  1.00  0.00           N  
ATOM   2258  CA  ASP B 342       7.981  -0.327  -0.653  1.00  0.00           C  
ATOM   2259  C   ASP B 342       7.726   1.178  -0.702  1.00  0.00           C  
ATOM   2260  O   ASP B 342       8.665   1.974  -0.639  1.00  0.00           O  
ATOM   2261  CB  ASP B 342       8.495  -0.818  -2.008  1.00  0.00           C  
ATOM   2262  CG  ASP B 342       9.083  -2.217  -1.947  1.00  0.00           C  
ATOM   2263  OD1 ASP B 342       9.399  -2.698  -0.838  1.00  0.00           O  
ATOM   2264  OD2 ASP B 342       9.233  -2.842  -3.019  1.00  0.00           O  
ATOM   2265  H   ASP B 342       6.312  -1.635  -0.955  1.00  0.00           H  
ATOM   2266  HA  ASP B 342       8.748  -0.513   0.099  1.00  0.00           H  
ATOM   2267 1HB  ASP B 342       7.678  -0.815  -2.730  1.00  0.00           H  
ATOM   2268 2HB  ASP B 342       9.260  -0.134  -2.376  1.00  0.00           H  
ATOM   2269  N   TYR B 343       6.443   1.531  -0.768  1.00  0.00           N  
ATOM   2270  CA  TYR B 343       6.069   2.941  -0.774  1.00  0.00           C  
ATOM   2271  C   TYR B 343       5.808   3.442   0.641  1.00  0.00           C  
ATOM   2272  O   TYR B 343       5.250   4.526   0.829  1.00  0.00           O  
ATOM   2273  CB  TYR B 343       4.829   3.165  -1.645  1.00  0.00           C  
ATOM   2274  CG  TYR B 343       4.964   2.620  -3.046  1.00  0.00           C  
ATOM   2275  CD1 TYR B 343       6.172   2.708  -3.735  1.00  0.00           C  
ATOM   2276  CD2 TYR B 343       3.886   2.017  -3.684  1.00  0.00           C  
ATOM   2277  CE1 TYR B 343       6.301   2.209  -5.027  1.00  0.00           C  
ATOM   2278  CE2 TYR B 343       4.003   1.514  -4.976  1.00  0.00           C  
ATOM   2279  CZ  TYR B 343       5.213   1.614  -5.638  1.00  0.00           C  
ATOM   2280  OH  TYR B 343       5.335   1.119  -6.917  1.00  0.00           O  
ATOM   2281  H   TYR B 343       5.718   0.830  -0.814  1.00  0.00           H  
ATOM   2282  HA  TYR B 343       6.896   3.516  -1.191  1.00  0.00           H  
ATOM   2283 1HB  TYR B 343       3.965   2.692  -1.177  1.00  0.00           H  
ATOM   2284 2HB  TYR B 343       4.620   4.232  -1.713  1.00  0.00           H  
ATOM   2285  HD1 TYR B 343       7.037   3.174  -3.262  1.00  0.00           H  
ATOM   2286  HD2 TYR B 343       2.927   1.933  -3.172  1.00  0.00           H  
ATOM   2287  HE1 TYR B 343       7.254   2.288  -5.549  1.00  0.00           H  
ATOM   2288  HE2 TYR B 343       3.145   1.046  -5.459  1.00  0.00           H  
ATOM   2289  HH  TYR B 343       4.496   0.743  -7.195  1.00  0.00           H  
ATOM   2290  N   ASN B 344       6.169   2.578   1.677  1.00  0.00           N  
ATOM   2291  CA  ASN B 344       6.045   2.831   3.108  1.00  0.00           C  
ATOM   2292  C   ASN B 344       4.585   2.835   3.552  1.00  0.00           C  
ATOM   2293  O   ASN B 344       4.205   3.597   4.443  1.00  0.00           O  
ATOM   2294  CB  ASN B 344       6.716   4.156   3.478  1.00  0.00           C  
ATOM   2295  CG  ASN B 344       7.088   4.232   4.946  1.00  0.00           C  
ATOM   2296  OD1 ASN B 344       7.456   3.226   5.559  1.00  0.00           O  
ATOM   2297  ND2 ASN B 344       6.995   5.426   5.520  1.00  0.00           N  
ATOM   2298  H   ASN B 344       6.552   1.697   1.364  1.00  0.00           H  
ATOM   2299  HA  ASN B 344       6.545   2.025   3.647  1.00  0.00           H  
ATOM   2300 1HB  ASN B 344       7.619   4.287   2.880  1.00  0.00           H  
ATOM   2301 2HB  ASN B 344       6.045   4.982   3.243  1.00  0.00           H  
ATOM   2302 1HD2 ASN B 344       7.228   5.536   6.487  1.00  0.00           H  
ATOM   2303 2HD2 ASN B 344       6.692   6.215   4.986  1.00  0.00           H  
ATOM   2304  N   TYR B 345       3.808   2.160   2.758  1.00  0.00           N  
ATOM   2305  CA  TYR B 345       2.437   1.908   3.188  1.00  0.00           C  
ATOM   2306  C   TYR B 345       2.218   0.427   3.473  1.00  0.00           C  
ATOM   2307  O   TYR B 345       2.320  -0.407   2.570  1.00  0.00           O  
ATOM   2308  CB  TYR B 345       1.443   2.388   2.126  1.00  0.00           C  
ATOM   2309  CG  TYR B 345       0.002   2.330   2.572  1.00  0.00           C  
ATOM   2310  CD1 TYR B 345      -0.768   1.188   2.360  1.00  0.00           C  
ATOM   2311  CD2 TYR B 345      -0.592   3.415   3.207  1.00  0.00           C  
ATOM   2312  CE1 TYR B 345      -2.096   1.131   2.768  1.00  0.00           C  
ATOM   2313  CE2 TYR B 345      -1.920   3.369   3.619  1.00  0.00           C  
ATOM   2314  CZ  TYR B 345      -2.662   2.224   3.396  1.00  0.00           C  
ATOM   2315  OH  TYR B 345      -3.977   2.173   3.802  1.00  0.00           O  
ATOM   2316  H   TYR B 345       4.116   1.807   1.863  1.00  0.00           H  
ATOM   2317  HA  TYR B 345       2.256   2.462   4.109  1.00  0.00           H  
ATOM   2318 1HB  TYR B 345       1.674   3.418   1.851  1.00  0.00           H  
ATOM   2319 2HB  TYR B 345       1.547   1.778   1.229  1.00  0.00           H  
ATOM   2320  HD1 TYR B 345      -0.331   0.320   1.867  1.00  0.00           H  
ATOM   2321  HD2 TYR B 345      -0.016   4.322   3.389  1.00  0.00           H  
ATOM   2322  HE1 TYR B 345      -2.681   0.229   2.593  1.00  0.00           H  
ATOM   2323  HE2 TYR B 345      -2.368   4.232   4.113  1.00  0.00           H  
ATOM   2324  HH  TYR B 345      -4.215   3.006   4.217  1.00  0.00           H  
ATOM   2325  N   LYS B 346       1.958   0.108   4.776  1.00  0.00           N  
ATOM   2326  CA  LYS B 346       1.709  -1.267   5.197  1.00  0.00           C  
ATOM   2327  C   LYS B 346       0.734  -1.315   6.370  1.00  0.00           C  
ATOM   2328  O   LYS B 346       0.857  -0.537   7.318  1.00  0.00           O  
ATOM   2329  CB  LYS B 346       3.020  -1.958   5.576  1.00  0.00           C  
ATOM   2330  CG  LYS B 346       2.858  -3.420   5.968  1.00  0.00           C  
ATOM   2331  CD  LYS B 346       4.191  -4.045   6.357  1.00  0.00           C  
ATOM   2332  CE  LYS B 346       4.024  -5.494   6.795  1.00  0.00           C  
ATOM   2333  NZ  LYS B 346       5.328  -6.108   7.188  1.00  0.00           N  
ATOM   2334  H   LYS B 346       1.938   0.845   5.466  1.00  0.00           H  
ATOM   2335  HA  LYS B 346       1.259  -1.808   4.364  1.00  0.00           H  
ATOM   2336 1HB  LYS B 346       3.714  -1.907   4.737  1.00  0.00           H  
ATOM   2337 2HB  LYS B 346       3.480  -1.432   6.413  1.00  0.00           H  
ATOM   2338 1HG  LYS B 346       2.172  -3.497   6.813  1.00  0.00           H  
ATOM   2339 2HG  LYS B 346       2.438  -3.977   5.131  1.00  0.00           H  
ATOM   2340 1HD  LYS B 346       4.872  -4.010   5.506  1.00  0.00           H  
ATOM   2341 2HD  LYS B 346       4.633  -3.479   7.177  1.00  0.00           H  
ATOM   2342 1HE  LYS B 346       3.342  -5.541   7.643  1.00  0.00           H  
ATOM   2343 2HE  LYS B 346       3.594  -6.074   5.978  1.00  0.00           H  
ATOM   2344 1HZ  LYS B 346       5.178  -7.066   7.471  1.00  0.00           H  
ATOM   2345 2HZ  LYS B 346       5.962  -6.085   6.402  1.00  0.00           H  
ATOM   2346 3HZ  LYS B 346       5.727  -5.589   7.957  1.00  0.00           H  
ATOM   2347  N   LEU B 347      -0.184  -2.260   6.155  1.00  0.00           N  
ATOM   2348  CA  LEU B 347      -1.107  -2.461   7.267  1.00  0.00           C  
ATOM   2349  C   LEU B 347      -0.494  -3.376   8.323  1.00  0.00           C  
ATOM   2350  O   LEU B 347       0.146  -4.375   7.988  1.00  0.00           O  
ATOM   2351  CB  LEU B 347      -2.428  -3.052   6.768  1.00  0.00           C  
ATOM   2352  CG  LEU B 347      -3.193  -2.224   5.734  1.00  0.00           C  
ATOM   2353  CD1 LEU B 347      -4.470  -2.946   5.317  1.00  0.00           C  
ATOM   2354  CD2 LEU B 347      -3.512  -0.839   6.288  1.00  0.00           C  
ATOM   2355  H   LEU B 347      -0.287  -2.822   5.322  1.00  0.00           H  
ATOM   2356  HA  LEU B 347      -1.310  -1.494   7.727  1.00  0.00           H  
ATOM   2357 1HB  LEU B 347      -2.227  -4.025   6.322  1.00  0.00           H  
ATOM   2358 2HB  LEU B 347      -3.089  -3.197   7.623  1.00  0.00           H  
ATOM   2359  HG  LEU B 347      -2.586  -2.114   4.835  1.00  0.00           H  
ATOM   2360 1HD1 LEU B 347      -5.004  -2.345   4.581  1.00  0.00           H  
ATOM   2361 2HD1 LEU B 347      -4.216  -3.912   4.880  1.00  0.00           H  
ATOM   2362 3HD1 LEU B 347      -5.104  -3.097   6.190  1.00  0.00           H  
ATOM   2363 1HD2 LEU B 347      -4.056  -0.263   5.538  1.00  0.00           H  
ATOM   2364 2HD2 LEU B 347      -4.125  -0.938   7.184  1.00  0.00           H  
ATOM   2365 3HD2 LEU B 347      -2.584  -0.324   6.538  1.00  0.00           H  
ATOM   2366  N   PRO B 348      -0.589  -2.949   9.602  1.00  0.00           N  
ATOM   2367  CA  PRO B 348      -0.056  -3.826  10.648  1.00  0.00           C  
ATOM   2368  C   PRO B 348      -0.728  -5.197  10.667  1.00  0.00           C  
ATOM   2369  O   PRO B 348      -1.856  -5.343  10.189  1.00  0.00           O  
ATOM   2370  CB  PRO B 348      -0.351  -3.055  11.937  1.00  0.00           C  
ATOM   2371  CG  PRO B 348      -1.529  -2.196  11.608  1.00  0.00           C  
ATOM   2372  CD  PRO B 348      -1.463  -1.833  10.152  1.00  0.00           C  
ATOM   2373  HA  PRO B 348       1.028  -3.945  10.502  1.00  0.00           H  
ATOM   2374 1HB  PRO B 348      -0.558  -3.758  12.757  1.00  0.00           H  
ATOM   2375 2HB  PRO B 348       0.530  -2.467  12.233  1.00  0.00           H  
ATOM   2376 1HG  PRO B 348      -2.464  -2.732  11.831  1.00  0.00           H  
ATOM   2377 2HG  PRO B 348      -1.525  -1.290  12.233  1.00  0.00           H  
ATOM   2378 1HD  PRO B 348      -2.476  -1.844   9.724  1.00  0.00           H  
ATOM   2379 2HD  PRO B 348      -1.006  -0.838  10.042  1.00  0.00           H  
ATOM   2380  N   ASP B 349      -0.033  -6.228  11.224  1.00  0.00           N  
ATOM   2381  CA  ASP B 349      -0.564  -7.585  11.309  1.00  0.00           C  
ATOM   2382  C   ASP B 349      -1.856  -7.620  12.121  1.00  0.00           C  
ATOM   2383  O   ASP B 349      -2.744  -8.432  11.851  1.00  0.00           O  
ATOM   2384  CB  ASP B 349       0.471  -8.529  11.925  1.00  0.00           C  
ATOM   2385  CG  ASP B 349       1.621  -8.843  10.985  1.00  0.00           C  
ATOM   2386  OD1 ASP B 349       1.481  -8.638   9.760  1.00  0.00           O  
ATOM   2387  OD2 ASP B 349       2.677  -9.301  11.474  1.00  0.00           O  
ATOM   2388  H   ASP B 349       0.888  -6.036  11.591  1.00  0.00           H  
ATOM   2389  HA  ASP B 349      -0.794  -7.930  10.301  1.00  0.00           H  
ATOM   2390 1HB  ASP B 349       0.876  -8.082  12.833  1.00  0.00           H  
ATOM   2391 2HB  ASP B 349      -0.013  -9.464  12.208  1.00  0.00           H  
ATOM   2392  N   ASP B 350      -1.993  -6.764  13.079  1.00  0.00           N  
ATOM   2393  CA  ASP B 350      -3.169  -6.737  13.943  1.00  0.00           C  
ATOM   2394  C   ASP B 350      -4.160  -5.668  13.487  1.00  0.00           C  
ATOM   2395  O   ASP B 350      -4.891  -5.104  14.304  1.00  0.00           O  
ATOM   2396  CB  ASP B 350      -2.762  -6.491  15.397  1.00  0.00           C  
ATOM   2397  CG  ASP B 350      -2.024  -5.178  15.592  1.00  0.00           C  
ATOM   2398  OD1 ASP B 350      -1.585  -4.571  14.592  1.00  0.00           O  
ATOM   2399  OD2 ASP B 350      -1.878  -4.749  16.757  1.00  0.00           O  
ATOM   2400  H   ASP B 350      -1.255  -6.091  13.231  1.00  0.00           H  
ATOM   2401  HA  ASP B 350      -3.667  -7.705  13.880  1.00  0.00           H  
ATOM   2402 1HB  ASP B 350      -3.651  -6.488  16.028  1.00  0.00           H  
ATOM   2403 2HB  ASP B 350      -2.121  -7.305  15.738  1.00  0.00           H  
ATOM   2404  N   PHE B 351      -4.174  -5.355  12.227  1.00  0.00           N  
ATOM   2405  CA  PHE B 351      -5.013  -4.336  11.607  1.00  0.00           C  
ATOM   2406  C   PHE B 351      -6.488  -4.615  11.870  1.00  0.00           C  
ATOM   2407  O   PHE B 351      -6.943  -5.753  11.736  1.00  0.00           O  
ATOM   2408  CB  PHE B 351      -4.752  -4.268  10.099  1.00  0.00           C  
ATOM   2409  CG  PHE B 351      -5.677  -3.336   9.364  1.00  0.00           C  
ATOM   2410  CD1 PHE B 351      -6.672  -3.835   8.533  1.00  0.00           C  
ATOM   2411  CD2 PHE B 351      -5.551  -1.960   9.505  1.00  0.00           C  
ATOM   2412  CE1 PHE B 351      -7.530  -2.974   7.852  1.00  0.00           C  
ATOM   2413  CE2 PHE B 351      -6.404  -1.094   8.827  1.00  0.00           C  
ATOM   2414  CZ  PHE B 351      -7.392  -1.603   8.000  1.00  0.00           C  
ATOM   2415  H   PHE B 351      -3.535  -5.883  11.651  1.00  0.00           H  
ATOM   2416  HA  PHE B 351      -4.765  -3.369  12.047  1.00  0.00           H  
ATOM   2417 1HB  PHE B 351      -3.728  -3.941   9.922  1.00  0.00           H  
ATOM   2418 2HB  PHE B 351      -4.857  -5.262   9.667  1.00  0.00           H  
ATOM   2419  HD1 PHE B 351      -6.778  -4.914   8.417  1.00  0.00           H  
ATOM   2420  HD2 PHE B 351      -4.773  -1.560  10.156  1.00  0.00           H  
ATOM   2421  HE1 PHE B 351      -8.307  -3.380   7.205  1.00  0.00           H  
ATOM   2422  HE2 PHE B 351      -6.295  -0.016   8.945  1.00  0.00           H  
ATOM   2423  HZ  PHE B 351      -8.058  -0.927   7.466  1.00  0.00           H  
ATOM   2424  N   THR B 352      -7.191  -3.608  12.380  1.00  0.00           N  
ATOM   2425  CA  THR B 352      -8.639  -3.652  12.553  1.00  0.00           C  
ATOM   2426  C   THR B 352      -9.317  -2.577  11.710  1.00  0.00           C  
ATOM   2427  O   THR B 352      -9.215  -1.386  12.013  1.00  0.00           O  
ATOM   2428  CB  THR B 352      -9.031  -3.472  14.031  1.00  0.00           C  
ATOM   2429  OG1 THR B 352      -8.365  -4.466  14.821  1.00  0.00           O  
ATOM   2430  CG2 THR B 352     -10.537  -3.613  14.222  1.00  0.00           C  
ATOM   2431  H   THR B 352      -6.687  -2.778  12.657  1.00  0.00           H  
ATOM   2432  HA  THR B 352      -8.998  -4.627  12.221  1.00  0.00           H  
ATOM   2433  HB  THR B 352      -8.724  -2.483  14.371  1.00  0.00           H  
ATOM   2434  HG1 THR B 352      -7.826  -5.019  14.250  1.00  0.00           H  
ATOM   2435 1HG2 THR B 352     -10.784  -3.481  15.275  1.00  0.00           H  
ATOM   2436 2HG2 THR B 352     -11.051  -2.856  13.630  1.00  0.00           H  
ATOM   2437 3HG2 THR B 352     -10.854  -4.603  13.897  1.00  0.00           H  
ATOM   2438  N   GLY B 353      -9.944  -2.926  10.635  1.00  0.00           N  
ATOM   2439  CA  GLY B 353     -10.600  -1.989   9.737  1.00  0.00           C  
ATOM   2440  C   GLY B 353     -11.008  -2.615   8.417  1.00  0.00           C  
ATOM   2441  O   GLY B 353     -11.253  -3.821   8.345  1.00  0.00           O  
ATOM   2442  H   GLY B 353      -9.970  -3.913  10.421  1.00  0.00           H  
ATOM   2443 1HA  GLY B 353     -11.489  -1.583  10.221  1.00  0.00           H  
ATOM   2444 2HA  GLY B 353      -9.933  -1.151   9.535  1.00  0.00           H  
ATOM   2445  N   CYS B 354     -11.244  -1.783   7.457  1.00  0.00           N  
ATOM   2446  CA  CYS B 354     -11.731  -2.272   6.171  1.00  0.00           C  
ATOM   2447  C   CYS B 354     -10.899  -1.712   5.024  1.00  0.00           C  
ATOM   2448  O   CYS B 354     -10.426  -0.576   5.092  1.00  0.00           O  
ATOM   2449  CB  CYS B 354     -13.200  -1.899   5.977  1.00  0.00           C  
ATOM   2450  SG  CYS B 354     -14.302  -2.611   7.219  1.00  0.00           S  
ATOM   2451  H   CYS B 354     -11.096  -0.792   7.582  1.00  0.00           H  
ATOM   2452  HA  CYS B 354     -11.643  -3.358   6.158  1.00  0.00           H  
ATOM   2453 1HB  CYS B 354     -13.307  -0.814   6.008  1.00  0.00           H  
ATOM   2454 2HB  CYS B 354     -13.533  -2.233   4.995  1.00  0.00           H  
ATOM   2455  N   VAL B 355     -10.684  -2.545   4.012  1.00  0.00           N  
ATOM   2456  CA  VAL B 355     -10.046  -2.149   2.761  1.00  0.00           C  
ATOM   2457  C   VAL B 355     -11.080  -2.122   1.638  1.00  0.00           C  
ATOM   2458  O   VAL B 355     -11.729  -3.133   1.359  1.00  0.00           O  
ATOM   2459  CB  VAL B 355      -8.883  -3.097   2.391  1.00  0.00           C  
ATOM   2460  CG1 VAL B 355      -8.262  -2.695   1.055  1.00  0.00           C  
ATOM   2461  CG2 VAL B 355      -7.827  -3.101   3.495  1.00  0.00           C  
ATOM   2462  H   VAL B 355     -10.984  -3.502   4.130  1.00  0.00           H  
ATOM   2463  HA  VAL B 355      -9.639  -1.145   2.883  1.00  0.00           H  
ATOM   2464  HB  VAL B 355      -9.275  -4.106   2.265  1.00  0.00           H  
ATOM   2465 1HG1 VAL B 355      -7.445  -3.376   0.814  1.00  0.00           H  
ATOM   2466 2HG1 VAL B 355      -9.019  -2.745   0.272  1.00  0.00           H  
ATOM   2467 3HG1 VAL B 355      -7.877  -1.678   1.124  1.00  0.00           H  
ATOM   2468 1HG2 VAL B 355      -7.015  -3.774   3.220  1.00  0.00           H  
ATOM   2469 2HG2 VAL B 355      -7.434  -2.093   3.626  1.00  0.00           H  
ATOM   2470 3HG2 VAL B 355      -8.278  -3.439   4.428  1.00  0.00           H  
ATOM   2471  N   ILE B 356     -11.148  -0.988   1.050  1.00  0.00           N  
ATOM   2472  CA  ILE B 356     -12.119  -0.795  -0.021  1.00  0.00           C  
ATOM   2473  C   ILE B 356     -11.406  -0.324  -1.286  1.00  0.00           C  
ATOM   2474  O   ILE B 356     -10.605   0.613  -1.242  1.00  0.00           O  
ATOM   2475  CB  ILE B 356     -13.215   0.216   0.384  1.00  0.00           C  
ATOM   2476  CG1 ILE B 356     -13.865  -0.204   1.708  1.00  0.00           C  
ATOM   2477  CG2 ILE B 356     -14.264   0.349  -0.723  1.00  0.00           C  
ATOM   2478  CD1 ILE B 356     -13.407   0.612   2.909  1.00  0.00           C  
ATOM   2479  H   ILE B 356     -10.544  -0.222   1.310  1.00  0.00           H  
ATOM   2480  HA  ILE B 356     -12.599  -1.751  -0.229  1.00  0.00           H  
ATOM   2481  HB  ILE B 356     -12.763   1.192   0.559  1.00  0.00           H  
ATOM   2482 1HG1 ILE B 356     -14.948  -0.111   1.627  1.00  0.00           H  
ATOM   2483 2HG1 ILE B 356     -13.642  -1.253   1.907  1.00  0.00           H  
ATOM   2484 1HG2 ILE B 356     -15.027   1.065  -0.417  1.00  0.00           H  
ATOM   2485 2HG2 ILE B 356     -13.786   0.697  -1.637  1.00  0.00           H  
ATOM   2486 3HG2 ILE B 356     -14.728  -0.621  -0.903  1.00  0.00           H  
ATOM   2487 1HD1 ILE B 356     -13.912   0.253   3.806  1.00  0.00           H  
ATOM   2488 2HD1 ILE B 356     -12.329   0.505   3.032  1.00  0.00           H  
ATOM   2489 3HD1 ILE B 356     -13.652   1.661   2.751  1.00  0.00           H  
ATOM   2490  N   ALA B 357     -11.686  -1.023  -2.394  1.00  0.00           N  
ATOM   2491  CA  ALA B 357     -11.071  -0.644  -3.664  1.00  0.00           C  
ATOM   2492  C   ALA B 357     -12.073  -0.745  -4.810  1.00  0.00           C  
ATOM   2493  O   ALA B 357     -12.931  -1.631  -4.818  1.00  0.00           O  
ATOM   2494  CB  ALA B 357      -9.853  -1.519  -3.947  1.00  0.00           C  
ATOM   2495  H   ALA B 357     -12.317  -1.811  -2.369  1.00  0.00           H  
ATOM   2496  HA  ALA B 357     -10.749   0.395  -3.588  1.00  0.00           H  
ATOM   2497 1HB  ALA B 357      -9.406  -1.224  -4.897  1.00  0.00           H  
ATOM   2498 2HB  ALA B 357      -9.122  -1.395  -3.148  1.00  0.00           H  
ATOM   2499 3HB  ALA B 357     -10.159  -2.563  -3.999  1.00  0.00           H  
ATOM   2500  N   TRP B 358     -11.982   0.192  -5.756  1.00  0.00           N  
ATOM   2501  CA  TRP B 358     -12.866   0.150  -6.916  1.00  0.00           C  
ATOM   2502  C   TRP B 358     -12.178   0.732  -8.146  1.00  0.00           C  
ATOM   2503  O   TRP B 358     -11.247   1.531  -8.024  1.00  0.00           O  
ATOM   2504  CB  TRP B 358     -14.163   0.912  -6.632  1.00  0.00           C  
ATOM   2505  CG  TRP B 358     -13.971   2.383  -6.419  1.00  0.00           C  
ATOM   2506  CD1 TRP B 358     -14.105   3.375  -7.351  1.00  0.00           C  
ATOM   2507  CD2 TRP B 358     -13.604   3.028  -5.196  1.00  0.00           C  
ATOM   2508  NE1 TRP B 358     -13.844   4.599  -6.779  1.00  0.00           N  
ATOM   2509  CE2 TRP B 358     -13.535   4.414  -5.459  1.00  0.00           C  
ATOM   2510  CE3 TRP B 358     -13.329   2.568  -3.901  1.00  0.00           C  
ATOM   2511  CZ2 TRP B 358     -13.200   5.345  -4.472  1.00  0.00           C  
ATOM   2512  CZ3 TRP B 358     -12.996   3.496  -2.921  1.00  0.00           C  
ATOM   2513  CH2 TRP B 358     -12.935   4.869  -3.214  1.00  0.00           C  
ATOM   2514  H   TRP B 358     -11.304   0.937  -5.681  1.00  0.00           H  
ATOM   2515  HA  TRP B 358     -13.113  -0.891  -7.125  1.00  0.00           H  
ATOM   2516 1HB  TRP B 358     -14.854   0.778  -7.465  1.00  0.00           H  
ATOM   2517 2HB  TRP B 358     -14.639   0.501  -5.742  1.00  0.00           H  
ATOM   2518  HD1 TRP B 358     -14.378   3.218  -8.393  1.00  0.00           H  
ATOM   2519  HE1 TRP B 358     -13.874   5.489  -7.255  1.00  0.00           H  
ATOM   2520  HE3 TRP B 358     -13.378   1.505  -3.667  1.00  0.00           H  
ATOM   2521  HZ2 TRP B 358     -13.149   6.414  -4.678  1.00  0.00           H  
ATOM   2522  HZ3 TRP B 358     -12.782   3.131  -1.916  1.00  0.00           H  
ATOM   2523  HH2 TRP B 358     -12.670   5.569  -2.421  1.00  0.00           H  
ATOM   2524  N   ASN B 359     -12.538   0.131  -9.215  1.00  0.00           N  
ATOM   2525  CA  ASN B 359     -11.975   0.558 -10.492  1.00  0.00           C  
ATOM   2526  C   ASN B 359     -12.386   1.986 -10.837  1.00  0.00           C  
ATOM   2527  O   ASN B 359     -13.572   2.321 -10.801  1.00  0.00           O  
ATOM   2528  CB  ASN B 359     -12.395  -0.400 -11.609  1.00  0.00           C  
ATOM   2529  CG  ASN B 359     -11.693  -0.109 -12.922  1.00  0.00           C  
ATOM   2530  OD1 ASN B 359     -11.734   1.017 -13.425  1.00  0.00           O  
ATOM   2531  ND2 ASN B 359     -11.044  -1.121 -13.484  1.00  0.00           N  
ATOM   2532  H   ASN B 359     -13.201  -0.631  -9.200  1.00  0.00           H  
ATOM   2533  HA  ASN B 359     -10.887   0.545 -10.412  1.00  0.00           H  
ATOM   2534 1HB  ASN B 359     -12.173  -1.426 -11.312  1.00  0.00           H  
ATOM   2535 2HB  ASN B 359     -13.472  -0.329 -11.763  1.00  0.00           H  
ATOM   2536 1HD2 ASN B 359     -10.563  -0.987 -14.351  1.00  0.00           H  
ATOM   2537 2HD2 ASN B 359     -11.036  -2.017 -13.041  1.00  0.00           H  
ATOM   2538  N   SER B 360     -11.453   2.840 -11.074  1.00  0.00           N  
ATOM   2539  CA  SER B 360     -11.730   4.252 -11.320  1.00  0.00           C  
ATOM   2540  C   SER B 360     -11.247   4.678 -12.702  1.00  0.00           C  
ATOM   2541  O   SER B 360     -10.773   5.802 -12.881  1.00  0.00           O  
ATOM   2542  CB  SER B 360     -11.070   5.122 -10.250  1.00  0.00           C  
ATOM   2543  OG  SER B 360      -9.668   4.914 -10.226  1.00  0.00           O  
ATOM   2544  H   SER B 360     -10.496   2.516 -11.089  1.00  0.00           H  
ATOM   2545  HA  SER B 360     -12.809   4.406 -11.277  1.00  0.00           H  
ATOM   2546 1HB  SER B 360     -11.283   6.171 -10.452  1.00  0.00           H  
ATOM   2547 2HB  SER B 360     -11.494   4.884  -9.275  1.00  0.00           H  
ATOM   2548  HG  SER B 360      -9.486   4.262 -10.907  1.00  0.00           H  
ATOM   2549  N   ASN B 361     -11.223   3.672 -13.561  1.00  0.00           N  
ATOM   2550  CA  ASN B 361     -10.722   3.897 -14.912  1.00  0.00           C  
ATOM   2551  C   ASN B 361     -11.360   5.128 -15.549  1.00  0.00           C  
ATOM   2552  O   ASN B 361     -10.671   5.938 -16.171  1.00  0.00           O  
ATOM   2553  CB  ASN B 361     -10.960   2.664 -15.786  1.00  0.00           C  
ATOM   2554  CG  ASN B 361     -10.263   2.755 -17.129  1.00  0.00           C  
ATOM   2555  OD1 ASN B 361      -9.061   3.027 -17.201  1.00  0.00           O  
ATOM   2556  ND2 ASN B 361     -11.011   2.529 -18.202  1.00  0.00           N  
ATOM   2557  H   ASN B 361     -11.544   2.750 -13.303  1.00  0.00           H  
ATOM   2558  HA  ASN B 361      -9.648   4.082 -14.857  1.00  0.00           H  
ATOM   2559 1HB  ASN B 361     -10.603   1.774 -15.265  1.00  0.00           H  
ATOM   2560 2HB  ASN B 361     -12.030   2.538 -15.954  1.00  0.00           H  
ATOM   2561 1HD2 ASN B 361     -10.604   2.576 -19.115  1.00  0.00           H  
ATOM   2562 2HD2 ASN B 361     -11.981   2.312 -18.098  1.00  0.00           H  
ATOM   2563  N   ASN B 362     -12.689   5.277 -15.365  1.00  0.00           N  
ATOM   2564  CA  ASN B 362     -13.414   6.368 -16.006  1.00  0.00           C  
ATOM   2565  C   ASN B 362     -13.004   7.724 -15.437  1.00  0.00           C  
ATOM   2566  O   ASN B 362     -13.152   8.751 -16.102  1.00  0.00           O  
ATOM   2567  CB  ASN B 362     -14.924   6.167 -15.862  1.00  0.00           C  
ATOM   2568  CG  ASN B 362     -15.434   4.981 -16.657  1.00  0.00           C  
ATOM   2569  OD1 ASN B 362     -14.828   4.580 -17.654  1.00  0.00           O  
ATOM   2570  ND2 ASN B 362     -16.551   4.411 -16.221  1.00  0.00           N  
ATOM   2571  H   ASN B 362     -13.194   4.629 -14.778  1.00  0.00           H  
ATOM   2572  HA  ASN B 362     -13.163   6.374 -17.068  1.00  0.00           H  
ATOM   2573 1HB  ASN B 362     -15.173   6.018 -14.810  1.00  0.00           H  
ATOM   2574 2HB  ASN B 362     -15.444   7.064 -16.198  1.00  0.00           H  
ATOM   2575 1HD2 ASN B 362     -16.934   3.624 -16.707  1.00  0.00           H  
ATOM   2576 2HD2 ASN B 362     -17.010   4.768 -15.408  1.00  0.00           H  
ATOM   2577  N   LEU B 363     -12.418   7.687 -14.252  1.00  0.00           N  
ATOM   2578  CA  LEU B 363     -12.081   8.925 -13.559  1.00  0.00           C  
ATOM   2579  C   LEU B 363     -10.583   9.202 -13.638  1.00  0.00           C  
ATOM   2580  O   LEU B 363     -10.167  10.353 -13.792  1.00  0.00           O  
ATOM   2581  CB  LEU B 363     -12.523   8.858 -12.095  1.00  0.00           C  
ATOM   2582  CG  LEU B 363     -14.029   8.757 -11.846  1.00  0.00           C  
ATOM   2583  CD1 LEU B 363     -14.304   8.473 -10.373  1.00  0.00           C  
ATOM   2584  CD2 LEU B 363     -14.732  10.035 -12.290  1.00  0.00           C  
ATOM   2585  H   LEU B 363     -12.198   6.803 -13.815  1.00  0.00           H  
ATOM   2586  HA  LEU B 363     -12.607   9.747 -14.044  1.00  0.00           H  
ATOM   2587 1HB  LEU B 363     -12.057   7.990 -11.631  1.00  0.00           H  
ATOM   2588 2HB  LEU B 363     -12.167   9.752 -11.583  1.00  0.00           H  
ATOM   2589  HG  LEU B 363     -14.435   7.916 -12.409  1.00  0.00           H  
ATOM   2590 1HD1 LEU B 363     -15.380   8.404 -10.210  1.00  0.00           H  
ATOM   2591 2HD1 LEU B 363     -13.834   7.531 -10.090  1.00  0.00           H  
ATOM   2592 3HD1 LEU B 363     -13.897   9.280  -9.765  1.00  0.00           H  
ATOM   2593 1HD2 LEU B 363     -15.803   9.944 -12.106  1.00  0.00           H  
ATOM   2594 2HD2 LEU B 363     -14.338  10.882 -11.728  1.00  0.00           H  
ATOM   2595 3HD2 LEU B 363     -14.559  10.194 -13.354  1.00  0.00           H  
ATOM   2596  N   ASP B 364      -9.841   8.129 -13.610  1.00  0.00           N  
ATOM   2597  CA  ASP B 364      -8.419   8.324 -13.346  1.00  0.00           C  
ATOM   2598  C   ASP B 364      -7.577   7.941 -14.562  1.00  0.00           C  
ATOM   2599  O   ASP B 364      -6.367   8.176 -14.584  1.00  0.00           O  
ATOM   2600  CB  ASP B 364      -7.983   7.509 -12.127  1.00  0.00           C  
ATOM   2601  CG  ASP B 364      -8.593   8.010 -10.830  1.00  0.00           C  
ATOM   2602  OD1 ASP B 364      -8.413   9.200 -10.490  1.00  0.00           O  
ATOM   2603  OD2 ASP B 364      -9.257   7.207 -10.139  1.00  0.00           O  
ATOM   2604  H   ASP B 364     -10.190   7.193 -13.758  1.00  0.00           H  
ATOM   2605  HA  ASP B 364      -8.247   9.381 -13.138  1.00  0.00           H  
ATOM   2606 1HB  ASP B 364      -8.268   6.466 -12.266  1.00  0.00           H  
ATOM   2607 2HB  ASP B 364      -6.897   7.542 -12.037  1.00  0.00           H  
ATOM   2608  N   SER B 365      -8.279   7.394 -15.589  1.00  0.00           N  
ATOM   2609  CA  SER B 365      -7.547   7.042 -16.801  1.00  0.00           C  
ATOM   2610  C   SER B 365      -7.913   7.968 -17.957  1.00  0.00           C  
ATOM   2611  O   SER B 365      -9.076   8.344 -18.113  1.00  0.00           O  
ATOM   2612  CB  SER B 365      -7.826   5.590 -17.193  1.00  0.00           C  
ATOM   2613  OG  SER B 365      -7.170   5.262 -18.406  1.00  0.00           O  
ATOM   2614  H   SER B 365      -9.274   7.223 -15.548  1.00  0.00           H  
ATOM   2615  HA  SER B 365      -6.479   7.151 -16.605  1.00  0.00           H  
ATOM   2616 1HB  SER B 365      -7.485   4.927 -16.399  1.00  0.00           H  
ATOM   2617 2HB  SER B 365      -8.900   5.443 -17.303  1.00  0.00           H  
ATOM   2618  HG  SER B 365      -6.706   6.057 -18.679  1.00  0.00           H  
ATOM   2619  N   LYS B 366      -7.023   8.970 -18.462  1.00  0.00           N  
ATOM   2620  CA  LYS B 366      -7.313   9.727 -19.676  1.00  0.00           C  
ATOM   2621  C   LYS B 366      -6.910   8.943 -20.922  1.00  0.00           C  
ATOM   2622  O   LYS B 366      -6.115   8.005 -20.841  1.00  0.00           O  
ATOM   2623  CB  LYS B 366      -6.595  11.077 -19.652  1.00  0.00           C  
ATOM   2624  CG  LYS B 366      -7.115  12.036 -18.591  1.00  0.00           C  
ATOM   2625  CD  LYS B 366      -6.441  13.398 -18.690  1.00  0.00           C  
ATOM   2626  CE  LYS B 366      -6.939  14.349 -17.610  1.00  0.00           C  
ATOM   2627  NZ  LYS B 366      -6.292  15.691 -17.712  1.00  0.00           N  
ATOM   2628  H   LYS B 366      -6.167   9.156 -17.959  1.00  0.00           H  
ATOM   2629  HA  LYS B 366      -8.388   9.906 -19.724  1.00  0.00           H  
ATOM   2630 1HB  LYS B 366      -5.531  10.920 -19.474  1.00  0.00           H  
ATOM   2631 2HB  LYS B 366      -6.696  11.560 -20.624  1.00  0.00           H  
ATOM   2632 1HG  LYS B 366      -8.191  12.165 -18.713  1.00  0.00           H  
ATOM   2633 2HG  LYS B 366      -6.927  11.620 -17.602  1.00  0.00           H  
ATOM   2634 1HD  LYS B 366      -5.362  13.279 -18.585  1.00  0.00           H  
ATOM   2635 2HD  LYS B 366      -6.647  13.836 -19.667  1.00  0.00           H  
ATOM   2636 1HE  LYS B 366      -8.017  14.470 -17.701  1.00  0.00           H  
ATOM   2637 2HE  LYS B 366      -6.724  13.928 -16.628  1.00  0.00           H  
ATOM   2638 1HZ  LYS B 366      -6.646  16.292 -16.981  1.00  0.00           H  
ATOM   2639 2HZ  LYS B 366      -5.291  15.592 -17.611  1.00  0.00           H  
ATOM   2640 3HZ  LYS B 366      -6.500  16.098 -18.613  1.00  0.00           H  
ATOM   2641  N   VAL B 367      -7.740   9.057 -22.042  1.00  0.00           N  
ATOM   2642  CA  VAL B 367      -7.501   8.484 -23.363  1.00  0.00           C  
ATOM   2643  C   VAL B 367      -6.061   8.756 -23.791  1.00  0.00           C  
ATOM   2644  O   VAL B 367      -5.612   9.905 -23.787  1.00  0.00           O  
ATOM   2645  CB  VAL B 367      -8.485   9.047 -24.412  1.00  0.00           C  
ATOM   2646  CG1 VAL B 367      -8.223   8.430 -25.785  1.00  0.00           C  
ATOM   2647  CG2 VAL B 367      -9.929   8.798 -23.977  1.00  0.00           C  
ATOM   2648  H   VAL B 367      -8.579   9.596 -21.884  1.00  0.00           H  
ATOM   2649  HA  VAL B 367      -7.649   7.405 -23.304  1.00  0.00           H  
ATOM   2650  HB  VAL B 367      -8.320  10.120 -24.513  1.00  0.00           H  
ATOM   2651 1HG1 VAL B 367      -8.927   8.841 -26.509  1.00  0.00           H  
ATOM   2652 2HG1 VAL B 367      -7.205   8.660 -26.099  1.00  0.00           H  
ATOM   2653 3HG1 VAL B 367      -8.351   7.349 -25.729  1.00  0.00           H  
ATOM   2654 1HG2 VAL B 367     -10.609   9.201 -24.727  1.00  0.00           H  
ATOM   2655 2HG2 VAL B 367     -10.098   7.726 -23.872  1.00  0.00           H  
ATOM   2656 3HG2 VAL B 367     -10.111   9.289 -23.021  1.00  0.00           H  
ATOM   2657  N   GLY B 368      -5.060   8.007 -23.211  1.00  0.00           N  
ATOM   2658  CA  GLY B 368      -3.634   7.971 -23.492  1.00  0.00           C  
ATOM   2659  C   GLY B 368      -2.794   7.632 -22.275  1.00  0.00           C  
ATOM   2660  O   GLY B 368      -1.566   7.567 -22.360  1.00  0.00           O  
ATOM   2661  H   GLY B 368      -5.434   7.411 -22.487  1.00  0.00           H  
ATOM   2662 1HA  GLY B 368      -3.435   7.234 -24.270  1.00  0.00           H  
ATOM   2663 2HA  GLY B 368      -3.315   8.939 -23.878  1.00  0.00           H  
ATOM   2664  N   GLY B 369      -3.456   7.277 -21.223  1.00  0.00           N  
ATOM   2665  CA  GLY B 369      -2.777   6.977 -19.972  1.00  0.00           C  
ATOM   2666  C   GLY B 369      -2.600   8.194 -19.083  1.00  0.00           C  
ATOM   2667  O   GLY B 369      -2.508   9.320 -19.575  1.00  0.00           O  
ATOM   2668  H   GLY B 369      -4.463   7.205 -21.266  1.00  0.00           H  
ATOM   2669 1HA  GLY B 369      -3.341   6.223 -19.423  1.00  0.00           H  
ATOM   2670 2HA  GLY B 369      -1.796   6.553 -20.183  1.00  0.00           H  
ATOM   2671  N   ASN B 370      -3.262   8.243 -17.826  1.00  0.00           N  
ATOM   2672  CA  ASN B 370      -3.031   9.258 -16.803  1.00  0.00           C  
ATOM   2673  C   ASN B 370      -1.703   9.038 -16.085  1.00  0.00           C  
ATOM   2674  O   ASN B 370      -1.533   8.045 -15.375  1.00  0.00           O  
ATOM   2675  CB  ASN B 370      -4.183   9.276 -15.796  1.00  0.00           C  
ATOM   2676  CG  ASN B 370      -4.139  10.484 -14.881  1.00  0.00           C  
ATOM   2677  OD1 ASN B 370      -3.112  11.158 -14.771  1.00  0.00           O  
ATOM   2678  ND2 ASN B 370      -5.256  10.768 -14.220  1.00  0.00           N  
ATOM   2679  H   ASN B 370      -3.937   7.512 -17.650  1.00  0.00           H  
ATOM   2680  HA  ASN B 370      -2.978  10.234 -17.289  1.00  0.00           H  
ATOM   2681 1HB  ASN B 370      -5.134   9.274 -16.330  1.00  0.00           H  
ATOM   2682 2HB  ASN B 370      -4.148   8.373 -15.187  1.00  0.00           H  
ATOM   2683 1HD2 ASN B 370      -5.285  11.554 -13.602  1.00  0.00           H  
ATOM   2684 2HD2 ASN B 370      -6.067  10.196 -14.340  1.00  0.00           H  
ATOM   2685  N   TYR B 371      -0.743   9.916 -16.465  1.00  0.00           N  
ATOM   2686  CA  TYR B 371       0.609   9.807 -15.930  1.00  0.00           C  
ATOM   2687  C   TYR B 371       0.793  10.720 -14.723  1.00  0.00           C  
ATOM   2688  O   TYR B 371       1.920  11.074 -14.371  1.00  0.00           O  
ATOM   2689  CB  TYR B 371       1.643  10.150 -17.006  1.00  0.00           C  
ATOM   2690  CG  TYR B 371       1.577   9.255 -18.219  1.00  0.00           C  
ATOM   2691  CD1 TYR B 371       2.156   7.988 -18.207  1.00  0.00           C  
ATOM   2692  CD2 TYR B 371       0.935   9.673 -19.380  1.00  0.00           C  
ATOM   2693  CE1 TYR B 371       2.099   7.160 -19.323  1.00  0.00           C  
ATOM   2694  CE2 TYR B 371       0.872   8.853 -20.502  1.00  0.00           C  
ATOM   2695  CZ  TYR B 371       1.456   7.601 -20.464  1.00  0.00           C  
ATOM   2696  OH  TYR B 371       1.396   6.785 -21.572  1.00  0.00           O  
ATOM   2697  H   TYR B 371      -0.954  10.654 -17.122  1.00  0.00           H  
ATOM   2698  HA  TYR B 371       0.771   8.778 -15.607  1.00  0.00           H  
ATOM   2699 1HB  TYR B 371       1.499  11.180 -17.334  1.00  0.00           H  
ATOM   2700 2HB  TYR B 371       2.645  10.078 -16.584  1.00  0.00           H  
ATOM   2701  HD1 TYR B 371       2.665   7.630 -17.312  1.00  0.00           H  
ATOM   2702  HD2 TYR B 371       0.471  10.659 -19.422  1.00  0.00           H  
ATOM   2703  HE1 TYR B 371       2.558   6.172 -19.293  1.00  0.00           H  
ATOM   2704  HE2 TYR B 371       0.365   9.200 -21.403  1.00  0.00           H  
ATOM   2705  HH  TYR B 371       0.919   7.234 -22.274  1.00  0.00           H  
ATOM   2706  N   ASN B 372      -0.429  11.101 -14.159  1.00  0.00           N  
ATOM   2707  CA  ASN B 372      -0.284  12.029 -13.043  1.00  0.00           C  
ATOM   2708  C   ASN B 372      -0.081  11.291 -11.723  1.00  0.00           C  
ATOM   2709  O   ASN B 372       0.187  11.914 -10.693  1.00  0.00           O  
ATOM   2710  CB  ASN B 372      -1.499  12.954 -12.952  1.00  0.00           C  
ATOM   2711  CG  ASN B 372      -1.581  13.926 -14.113  1.00  0.00           C  
ATOM   2712  OD1 ASN B 372      -0.559  14.339 -14.667  1.00  0.00           O  
ATOM   2713  ND2 ASN B 372      -2.799  14.297 -14.491  1.00  0.00           N  
ATOM   2714  H   ASN B 372      -1.354  10.808 -14.438  1.00  0.00           H  
ATOM   2715  HA  ASN B 372       0.605  12.638 -13.213  1.00  0.00           H  
ATOM   2716 1HB  ASN B 372      -2.411  12.356 -12.929  1.00  0.00           H  
ATOM   2717 2HB  ASN B 372      -1.456  13.521 -12.022  1.00  0.00           H  
ATOM   2718 1HD2 ASN B 372      -2.914  14.937 -15.252  1.00  0.00           H  
ATOM   2719 2HD2 ASN B 372      -3.601  13.937 -14.016  1.00  0.00           H  
ATOM   2720  N   TYR B 373      -0.181  10.000 -11.827  1.00  0.00           N  
ATOM   2721  CA  TYR B 373       0.056   9.261 -10.593  1.00  0.00           C  
ATOM   2722  C   TYR B 373       1.457   8.663 -10.576  1.00  0.00           C  
ATOM   2723  O   TYR B 373       1.947   8.184 -11.602  1.00  0.00           O  
ATOM   2724  CB  TYR B 373      -0.987   8.153 -10.420  1.00  0.00           C  
ATOM   2725  CG  TYR B 373      -2.389   8.667 -10.200  1.00  0.00           C  
ATOM   2726  CD1 TYR B 373      -2.795   9.127  -8.949  1.00  0.00           C  
ATOM   2727  CD2 TYR B 373      -3.311   8.694 -11.241  1.00  0.00           C  
ATOM   2728  CE1 TYR B 373      -4.086   9.600  -8.740  1.00  0.00           C  
ATOM   2729  CE2 TYR B 373      -4.604   9.166 -11.044  1.00  0.00           C  
ATOM   2730  CZ  TYR B 373      -4.982   9.616  -9.793  1.00  0.00           C  
ATOM   2731  OH  TYR B 373      -6.262  10.083  -9.592  1.00  0.00           O  
ATOM   2732  H   TYR B 373      -0.403   9.491 -12.671  1.00  0.00           H  
ATOM   2733  HA  TYR B 373      -0.029   9.952  -9.754  1.00  0.00           H  
ATOM   2734 1HB  TYR B 373      -0.992   7.516 -11.306  1.00  0.00           H  
ATOM   2735 2HB  TYR B 373      -0.716   7.528  -9.570  1.00  0.00           H  
ATOM   2736  HD1 TYR B 373      -2.096   9.120  -8.112  1.00  0.00           H  
ATOM   2737  HD2 TYR B 373      -3.025   8.340 -12.232  1.00  0.00           H  
ATOM   2738  HE1 TYR B 373      -4.383   9.955  -7.754  1.00  0.00           H  
ATOM   2739  HE2 TYR B 373      -5.312   9.179 -11.873  1.00  0.00           H  
ATOM   2740  HH  TYR B 373      -6.755  10.027 -10.414  1.00  0.00           H  
ATOM   2741  N   LEU B 374       2.034   8.777  -9.443  1.00  0.00           N  
ATOM   2742  CA  LEU B 374       3.426   8.359  -9.319  1.00  0.00           C  
ATOM   2743  C   LEU B 374       3.583   7.308  -8.225  1.00  0.00           C  
ATOM   2744  O   LEU B 374       2.697   7.146  -7.383  1.00  0.00           O  
ATOM   2745  CB  LEU B 374       4.322   9.563  -9.019  1.00  0.00           C  
ATOM   2746  CG  LEU B 374       4.243  10.730 -10.004  1.00  0.00           C  
ATOM   2747  CD1 LEU B 374       5.045  11.919  -9.483  1.00  0.00           C  
ATOM   2748  CD2 LEU B 374       4.741  10.304 -11.380  1.00  0.00           C  
ATOM   2749  H   LEU B 374       1.557   9.147  -8.633  1.00  0.00           H  
ATOM   2750  HA  LEU B 374       3.740   7.918 -10.264  1.00  0.00           H  
ATOM   2751 1HB  LEU B 374       4.065   9.951  -8.035  1.00  0.00           H  
ATOM   2752 2HB  LEU B 374       5.359   9.227  -8.995  1.00  0.00           H  
ATOM   2753  HG  LEU B 374       3.209  11.064 -10.090  1.00  0.00           H  
ATOM   2754 1HD1 LEU B 374       4.979  12.742 -10.195  1.00  0.00           H  
ATOM   2755 2HD1 LEU B 374       4.640  12.238  -8.522  1.00  0.00           H  
ATOM   2756 3HD1 LEU B 374       6.088  11.629  -9.360  1.00  0.00           H  
ATOM   2757 1HD2 LEU B 374       4.676  11.148 -12.068  1.00  0.00           H  
ATOM   2758 2HD2 LEU B 374       5.778   9.975 -11.306  1.00  0.00           H  
ATOM   2759 3HD2 LEU B 374       4.126   9.485 -11.752  1.00  0.00           H  
ATOM   2760  N   TYR B 375       4.573   6.486  -8.445  1.00  0.00           N  
ATOM   2761  CA  TYR B 375       5.027   5.629  -7.356  1.00  0.00           C  
ATOM   2762  C   TYR B 375       6.505   5.857  -7.063  1.00  0.00           C  
ATOM   2763  O   TYR B 375       7.216   6.467  -7.864  1.00  0.00           O  
ATOM   2764  CB  TYR B 375       4.783   4.155  -7.693  1.00  0.00           C  
ATOM   2765  CG  TYR B 375       5.666   3.631  -8.799  1.00  0.00           C  
ATOM   2766  CD1 TYR B 375       5.273   3.722 -10.133  1.00  0.00           C  
ATOM   2767  CD2 TYR B 375       6.894   3.044  -8.514  1.00  0.00           C  
ATOM   2768  CE1 TYR B 375       6.083   3.239 -11.156  1.00  0.00           C  
ATOM   2769  CE2 TYR B 375       7.712   2.557  -9.528  1.00  0.00           C  
ATOM   2770  CZ  TYR B 375       7.299   2.660 -10.844  1.00  0.00           C  
ATOM   2771  OH  TYR B 375       8.105   2.179 -11.852  1.00  0.00           O  
ATOM   2772  H   TYR B 375       5.032   6.426  -9.343  1.00  0.00           H  
ATOM   2773  HA  TYR B 375       4.459   5.879  -6.459  1.00  0.00           H  
ATOM   2774 1HB  TYR B 375       4.951   3.545  -6.804  1.00  0.00           H  
ATOM   2775 2HB  TYR B 375       3.744   4.017  -7.992  1.00  0.00           H  
ATOM   2776  HD1 TYR B 375       4.316   4.178 -10.390  1.00  0.00           H  
ATOM   2777  HD2 TYR B 375       7.230   2.958  -7.481  1.00  0.00           H  
ATOM   2778  HE1 TYR B 375       5.758   3.320 -12.193  1.00  0.00           H  
ATOM   2779  HE2 TYR B 375       8.670   2.098  -9.282  1.00  0.00           H  
ATOM   2780  HH  TYR B 375       8.905   1.810 -11.471  1.00  0.00           H  
ATOM   2781  N   ARG B 376       6.885   5.275  -5.867  1.00  0.00           N  
ATOM   2782  CA  ARG B 376       8.265   5.485  -5.439  1.00  0.00           C  
ATOM   2783  C   ARG B 376       9.149   4.312  -5.845  1.00  0.00           C  
ATOM   2784  O   ARG B 376       8.918   3.177  -5.422  1.00  0.00           O  
ATOM   2785  CB  ARG B 376       8.332   5.693  -3.924  1.00  0.00           C  
ATOM   2786  CG  ARG B 376       9.732   5.977  -3.403  1.00  0.00           C  
ATOM   2787  CD  ARG B 376       9.754   7.184  -2.476  1.00  0.00           C  
ATOM   2788  NE  ARG B 376       9.382   8.409  -3.177  1.00  0.00           N  
ATOM   2789  CZ  ARG B 376      10.222   9.395  -3.479  1.00  0.00           C  
ATOM   2790  NH1 ARG B 376      11.506   9.317  -3.147  1.00  0.00           N  
ATOM   2791  NH2 ARG B 376       9.777  10.466  -4.119  1.00  0.00           N  
ATOM   2792  H   ARG B 376       6.269   4.724  -5.287  1.00  0.00           H  
ATOM   2793  HA  ARG B 376       8.647   6.380  -5.930  1.00  0.00           H  
ATOM   2794 1HB  ARG B 376       7.690   6.526  -3.643  1.00  0.00           H  
ATOM   2795 2HB  ARG B 376       7.955   4.804  -3.418  1.00  0.00           H  
ATOM   2796 1HG  ARG B 376      10.096   5.112  -2.848  1.00  0.00           H  
ATOM   2797 2HG  ARG B 376      10.399   6.177  -4.242  1.00  0.00           H  
ATOM   2798 1HD  ARG B 376       9.049   7.029  -1.660  1.00  0.00           H  
ATOM   2799 2HD  ARG B 376      10.757   7.312  -2.070  1.00  0.00           H  
ATOM   2800  HE  ARG B 376       8.415   8.517  -3.454  1.00  0.00           H  
ATOM   2801 1HH1 ARG B 376      11.853   8.503  -2.660  1.00  0.00           H  
ATOM   2802 2HH1 ARG B 376      12.135  10.072  -3.381  1.00  0.00           H  
ATOM   2803 1HH2 ARG B 376       8.802  10.532  -4.376  1.00  0.00           H  
ATOM   2804 2HH2 ARG B 376      10.412  11.216  -4.350  1.00  0.00           H  
ATOM   2805  N   LEU B 377      10.143   4.701  -6.667  1.00  0.00           N  
ATOM   2806  CA  LEU B 377      11.085   3.692  -7.139  1.00  0.00           C  
ATOM   2807  C   LEU B 377      12.139   3.394  -6.078  1.00  0.00           C  
ATOM   2808  O   LEU B 377      12.466   2.231  -5.832  1.00  0.00           O  
ATOM   2809  CB  LEU B 377      11.762   4.155  -8.432  1.00  0.00           C  
ATOM   2810  CG  LEU B 377      12.653   3.130  -9.136  1.00  0.00           C  
ATOM   2811  CD1 LEU B 377      11.827   1.927  -9.581  1.00  0.00           C  
ATOM   2812  CD2 LEU B 377      13.365   3.765 -10.325  1.00  0.00           C  
ATOM   2813  H   LEU B 377      10.258   5.659  -6.965  1.00  0.00           H  
ATOM   2814  HA  LEU B 377      10.535   2.774  -7.343  1.00  0.00           H  
ATOM   2815 1HB  LEU B 377      10.991   4.456  -9.139  1.00  0.00           H  
ATOM   2816 2HB  LEU B 377      12.380   5.025  -8.209  1.00  0.00           H  
ATOM   2817  HG  LEU B 377      13.400   2.756  -8.436  1.00  0.00           H  
ATOM   2818 1HD1 LEU B 377      12.474   1.206 -10.080  1.00  0.00           H  
ATOM   2819 2HD1 LEU B 377      11.367   1.459  -8.710  1.00  0.00           H  
ATOM   2820 3HD1 LEU B 377      11.050   2.255 -10.270  1.00  0.00           H  
ATOM   2821 1HD2 LEU B 377      13.995   3.020 -10.812  1.00  0.00           H  
ATOM   2822 2HD2 LEU B 377      12.626   4.137 -11.036  1.00  0.00           H  
ATOM   2823 3HD2 LEU B 377      13.984   4.593  -9.979  1.00  0.00           H  
ATOM   2824  N   PHE B 378      12.640   4.528  -5.395  1.00  0.00           N  
ATOM   2825  CA  PHE B 378      13.650   4.433  -4.347  1.00  0.00           C  
ATOM   2826  C   PHE B 378      13.329   5.382  -3.198  1.00  0.00           C  
ATOM   2827  O   PHE B 378      12.694   6.418  -3.401  1.00  0.00           O  
ATOM   2828  CB  PHE B 378      15.041   4.740  -4.910  1.00  0.00           C  
ATOM   2829  CG  PHE B 378      15.401   3.921  -6.120  1.00  0.00           C  
ATOM   2830  CD1 PHE B 378      15.817   2.602  -5.985  1.00  0.00           C  
ATOM   2831  CD2 PHE B 378      15.323   4.470  -7.393  1.00  0.00           C  
ATOM   2832  CE1 PHE B 378      16.151   1.842  -7.103  1.00  0.00           C  
ATOM   2833  CE2 PHE B 378      15.655   3.716  -8.515  1.00  0.00           C  
ATOM   2834  CZ  PHE B 378      16.070   2.403  -8.368  1.00  0.00           C  
ATOM   2835  H   PHE B 378      12.279   5.436  -5.649  1.00  0.00           H  
ATOM   2836  HA  PHE B 378      13.650   3.414  -3.957  1.00  0.00           H  
ATOM   2837 1HB  PHE B 378      15.099   5.793  -5.183  1.00  0.00           H  
ATOM   2838 2HB  PHE B 378      15.792   4.560  -4.142  1.00  0.00           H  
ATOM   2839  HD1 PHE B 378      15.880   2.163  -4.989  1.00  0.00           H  
ATOM   2840  HD2 PHE B 378      14.997   5.504  -7.509  1.00  0.00           H  
ATOM   2841  HE1 PHE B 378      16.475   0.809  -6.982  1.00  0.00           H  
ATOM   2842  HE2 PHE B 378      15.589   4.158  -9.509  1.00  0.00           H  
ATOM   2843  HZ  PHE B 378      16.334   1.813  -9.245  1.00  0.00           H  
ATOM   2844  N   ARG B 379      13.801   4.945  -1.979  1.00  0.00           N  
ATOM   2845  CA  ARG B 379      13.639   5.809  -0.815  1.00  0.00           C  
ATOM   2846  C   ARG B 379      14.929   6.562  -0.507  1.00  0.00           C  
ATOM   2847  O   ARG B 379      16.025   6.051  -0.749  1.00  0.00           O  
ATOM   2848  CB  ARG B 379      13.204   4.994   0.405  1.00  0.00           C  
ATOM   2849  CG  ARG B 379      11.868   4.290   0.230  1.00  0.00           C  
ATOM   2850  CD  ARG B 379      11.505   3.457   1.452  1.00  0.00           C  
ATOM   2851  NE  ARG B 379      10.264   2.716   1.250  1.00  0.00           N  
ATOM   2852  CZ  ARG B 379       9.762   1.830   2.106  1.00  0.00           C  
ATOM   2853  NH1 ARG B 379      10.389   1.557   3.244  1.00  0.00           N  
ATOM   2854  NH2 ARG B 379       8.624   1.213   1.822  1.00  0.00           N  
ATOM   2855  H   ARG B 379      14.254   4.049  -1.867  1.00  0.00           H  
ATOM   2856  HA  ARG B 379      12.865   6.545  -1.035  1.00  0.00           H  
ATOM   2857 1HB  ARG B 379      13.958   4.240   0.626  1.00  0.00           H  
ATOM   2858 2HB  ARG B 379      13.131   5.649   1.273  1.00  0.00           H  
ATOM   2859 1HG  ARG B 379      11.084   5.031   0.075  1.00  0.00           H  
ATOM   2860 2HG  ARG B 379      11.916   3.627  -0.635  1.00  0.00           H  
ATOM   2861 1HD  ARG B 379      12.302   2.742   1.655  1.00  0.00           H  
ATOM   2862 2HD  ARG B 379      11.377   4.112   2.313  1.00  0.00           H  
ATOM   2863  HE  ARG B 379       9.747   2.888   0.398  1.00  0.00           H  
ATOM   2864 1HH1 ARG B 379      11.257   2.024   3.467  1.00  0.00           H  
ATOM   2865 2HH1 ARG B 379       9.999   0.883   3.886  1.00  0.00           H  
ATOM   2866 1HH2 ARG B 379       8.141   1.416   0.958  1.00  0.00           H  
ATOM   2867 2HH2 ARG B 379       8.240   0.540   2.469  1.00  0.00           H  
ATOM   2868  N   LYS B 380      14.689   7.756  -0.098  1.00  0.00           N  
ATOM   2869  CA  LYS B 380      15.838   8.592   0.239  1.00  0.00           C  
ATOM   2870  C   LYS B 380      16.468   8.154   1.558  1.00  0.00           C  
ATOM   2871  O   LYS B 380      17.689   8.208   1.717  1.00  0.00           O  
ATOM   2872  CB  LYS B 380      15.426  10.063   0.318  1.00  0.00           C  
ATOM   2873  CG  LYS B 380      16.580  11.013   0.604  1.00  0.00           C  
ATOM   2874  CD  LYS B 380      16.098  12.452   0.737  1.00  0.00           C  
ATOM   2875  CE  LYS B 380      17.226  13.384   1.159  1.00  0.00           C  
ATOM   2876  NZ  LYS B 380      16.751  14.789   1.327  1.00  0.00           N  
ATOM   2877  H   LYS B 380      13.758   8.136  -0.001  1.00  0.00           H  
ATOM   2878  HA  LYS B 380      16.588   8.482  -0.545  1.00  0.00           H  
ATOM   2879 1HB  LYS B 380      14.965  10.363  -0.624  1.00  0.00           H  
ATOM   2880 2HB  LYS B 380      14.680  10.190   1.103  1.00  0.00           H  
ATOM   2881 1HG  LYS B 380      17.073  10.718   1.531  1.00  0.00           H  
ATOM   2882 2HG  LYS B 380      17.306  10.957  -0.206  1.00  0.00           H  
ATOM   2883 1HD  LYS B 380      15.698  12.792  -0.219  1.00  0.00           H  
ATOM   2884 2HD  LYS B 380      15.303  12.502   1.481  1.00  0.00           H  
ATOM   2885 1HE  LYS B 380      17.649  13.040   2.102  1.00  0.00           H  
ATOM   2886 2HE  LYS B 380      18.013  13.367   0.406  1.00  0.00           H  
ATOM   2887 1HZ  LYS B 380      17.525  15.376   1.606  1.00  0.00           H  
ATOM   2888 2HZ  LYS B 380      16.373  15.124   0.452  1.00  0.00           H  
ATOM   2889 3HZ  LYS B 380      16.033  14.820   2.037  1.00  0.00           H  
ATOM   2890  N   SER B 381      15.630   7.642   2.462  1.00  0.00           N  
ATOM   2891  CA  SER B 381      16.089   7.359   3.818  1.00  0.00           C  
ATOM   2892  C   SER B 381      15.183   6.344   4.507  1.00  0.00           C  
ATOM   2893  O   SER B 381      14.194   5.893   3.927  1.00  0.00           O  
ATOM   2894  CB  SER B 381      16.147   8.645   4.643  1.00  0.00           C  
ATOM   2895  OG  SER B 381      14.857   9.216   4.778  1.00  0.00           O  
ATOM   2896  H   SER B 381      14.670   7.446   2.216  1.00  0.00           H  
ATOM   2897  HA  SER B 381      17.093   6.935   3.762  1.00  0.00           H  
ATOM   2898 1HB  SER B 381      16.558   8.427   5.628  1.00  0.00           H  
ATOM   2899 2HB  SER B 381      16.815   9.357   4.160  1.00  0.00           H  
ATOM   2900  HG  SER B 381      14.259   8.634   4.304  1.00  0.00           H  
ATOM   2901  N   ASN B 382      15.671   5.890   5.624  1.00  0.00           N  
ATOM   2902  CA  ASN B 382      14.843   5.073   6.505  1.00  0.00           C  
ATOM   2903  C   ASN B 382      13.652   5.860   7.045  1.00  0.00           C  
ATOM   2904  O   ASN B 382      13.819   6.956   7.583  1.00  0.00           O  
ATOM   2905  CB  ASN B 382      15.678   4.515   7.660  1.00  0.00           C  
ATOM   2906  CG  ASN B 382      16.706   3.501   7.201  1.00  0.00           C  
ATOM   2907  OD1 ASN B 382      16.490   2.778   6.224  1.00  0.00           O  
ATOM   2908  ND2 ASN B 382      17.833   3.440   7.900  1.00  0.00           N  
ATOM   2909  H   ASN B 382      16.622   6.096   5.894  1.00  0.00           H  
ATOM   2910  HA  ASN B 382      14.443   4.237   5.928  1.00  0.00           H  
ATOM   2911 1HB  ASN B 382      16.193   5.333   8.165  1.00  0.00           H  
ATOM   2912 2HB  ASN B 382      15.020   4.042   8.389  1.00  0.00           H  
ATOM   2913 1HD2 ASN B 382      18.547   2.789   7.642  1.00  0.00           H  
ATOM   2914 2HD2 ASN B 382      17.968   4.045   8.684  1.00  0.00           H  
ATOM   2915  N   LEU B 383      12.487   5.591   6.611  1.00  0.00           N  
ATOM   2916  CA  LEU B 383      11.264   6.285   6.999  1.00  0.00           C  
ATOM   2917  C   LEU B 383      10.715   5.727   8.309  1.00  0.00           C  
ATOM   2918  O   LEU B 383      10.829   4.529   8.574  1.00  0.00           O  
ATOM   2919  CB  LEU B 383      10.207   6.165   5.898  1.00  0.00           C  
ATOM   2920  CG  LEU B 383      10.539   6.836   4.564  1.00  0.00           C  
ATOM   2921  CD1 LEU B 383       9.492   6.479   3.515  1.00  0.00           C  
ATOM   2922  CD2 LEU B 383      10.636   8.348   4.736  1.00  0.00           C  
ATOM   2923  H   LEU B 383      12.432   4.833   5.946  1.00  0.00           H  
ATOM   2924  HA  LEU B 383      11.496   7.339   7.145  1.00  0.00           H  
ATOM   2925 1HB  LEU B 383      10.033   5.109   5.697  1.00  0.00           H  
ATOM   2926 2HB  LEU B 383       9.277   6.602   6.260  1.00  0.00           H  
ATOM   2927  HG  LEU B 383      11.494   6.460   4.195  1.00  0.00           H  
ATOM   2928 1HD1 LEU B 383       9.742   6.964   2.571  1.00  0.00           H  
ATOM   2929 2HD1 LEU B 383       9.473   5.398   3.373  1.00  0.00           H  
ATOM   2930 3HD1 LEU B 383       8.512   6.819   3.849  1.00  0.00           H  
ATOM   2931 1HD2 LEU B 383      10.874   8.809   3.777  1.00  0.00           H  
ATOM   2932 2HD2 LEU B 383       9.683   8.735   5.098  1.00  0.00           H  
ATOM   2933 3HD2 LEU B 383      11.420   8.583   5.456  1.00  0.00           H  
ATOM   2934  N   LYS B 384      10.331   6.597   9.218  1.00  0.00           N  
ATOM   2935  CA  LYS B 384       9.561   6.146  10.374  1.00  0.00           C  
ATOM   2936  C   LYS B 384       8.225   5.545   9.944  1.00  0.00           C  
ATOM   2937  O   LYS B 384       7.765   5.780   8.825  1.00  0.00           O  
ATOM   2938  CB  LYS B 384       9.326   7.303  11.347  1.00  0.00           C  
ATOM   2939  CG  LYS B 384      10.601   7.862  11.963  1.00  0.00           C  
ATOM   2940  CD  LYS B 384      10.301   9.000  12.930  1.00  0.00           C  
ATOM   2941  CE  LYS B 384      11.577   9.576  13.529  1.00  0.00           C  
ATOM   2942  NZ  LYS B 384      11.291  10.711  14.456  1.00  0.00           N  
ATOM   2943  H   LYS B 384      10.560   7.577   9.131  1.00  0.00           H  
ATOM   2944  HA  LYS B 384      10.130   5.370  10.887  1.00  0.00           H  
ATOM   2945 1HB  LYS B 384       8.815   8.116  10.830  1.00  0.00           H  
ATOM   2946 2HB  LYS B 384       8.676   6.971  12.157  1.00  0.00           H  
ATOM   2947 1HG  LYS B 384      11.123   7.070  12.501  1.00  0.00           H  
ATOM   2948 2HG  LYS B 384      11.254   8.232  11.174  1.00  0.00           H  
ATOM   2949 1HD  LYS B 384       9.768   9.793  12.404  1.00  0.00           H  
ATOM   2950 2HD  LYS B 384       9.667   8.634  13.738  1.00  0.00           H  
ATOM   2951 1HE  LYS B 384      12.105   8.797  14.077  1.00  0.00           H  
ATOM   2952 2HE  LYS B 384      12.227   9.930  12.729  1.00  0.00           H  
ATOM   2953 1HZ  LYS B 384      12.159  11.066  14.832  1.00  0.00           H  
ATOM   2954 2HZ  LYS B 384      10.817  11.447  13.952  1.00  0.00           H  
ATOM   2955 3HZ  LYS B 384      10.704  10.389  15.212  1.00  0.00           H  
ATOM   2956  N   PRO B 385       7.676   4.675  10.759  1.00  0.00           N  
ATOM   2957  CA  PRO B 385       6.354   4.143  10.420  1.00  0.00           C  
ATOM   2958  C   PRO B 385       5.352   5.237  10.060  1.00  0.00           C  
ATOM   2959  O   PRO B 385       5.261   6.251  10.758  1.00  0.00           O  
ATOM   2960  CB  PRO B 385       5.929   3.413  11.698  1.00  0.00           C  
ATOM   2961  CG  PRO B 385       7.212   3.023  12.358  1.00  0.00           C  
ATOM   2962  CD  PRO B 385       8.224   4.106  12.114  1.00  0.00           C  
ATOM   2963  HA  PRO B 385       6.452   3.438   9.581  1.00  0.00           H  
ATOM   2964 1HB  PRO B 385       5.317   4.078  12.325  1.00  0.00           H  
ATOM   2965 2HB  PRO B 385       5.304   2.544  11.445  1.00  0.00           H  
ATOM   2966 1HG  PRO B 385       7.055   2.877  13.437  1.00  0.00           H  
ATOM   2967 2HG  PRO B 385       7.569   2.063  11.956  1.00  0.00           H  
ATOM   2968 1HD  PRO B 385       8.188   4.834  12.937  1.00  0.00           H  
ATOM   2969 2HD  PRO B 385       9.226   3.660  12.033  1.00  0.00           H  
ATOM   2970  N   PHE B 386       4.749   5.221   8.820  1.00  0.00           N  
ATOM   2971  CA  PHE B 386       3.670   6.061   8.312  1.00  0.00           C  
ATOM   2972  C   PHE B 386       4.216   7.379   7.777  1.00  0.00           C  
ATOM   2973  O   PHE B 386       3.450   8.297   7.476  1.00  0.00           O  
ATOM   2974  CB  PHE B 386       2.633   6.327   9.408  1.00  0.00           C  
ATOM   2975  CG  PHE B 386       2.045   5.077  10.004  1.00  0.00           C  
ATOM   2976  CD1 PHE B 386       1.182   4.277   9.265  1.00  0.00           C  
ATOM   2977  CD2 PHE B 386       2.355   4.702  11.305  1.00  0.00           C  
ATOM   2978  CE1 PHE B 386       0.636   3.119   9.814  1.00  0.00           C  
ATOM   2979  CE2 PHE B 386       1.813   3.546  11.861  1.00  0.00           C  
ATOM   2980  CZ  PHE B 386       0.953   2.757  11.114  1.00  0.00           C  
ATOM   2981  H   PHE B 386       5.145   4.513   8.219  1.00  0.00           H  
ATOM   2982  HA  PHE B 386       3.181   5.537   7.490  1.00  0.00           H  
ATOM   2983 1HB  PHE B 386       3.092   6.903  10.211  1.00  0.00           H  
ATOM   2984 2HB  PHE B 386       1.819   6.925   9.001  1.00  0.00           H  
ATOM   2985  HD1 PHE B 386       0.933   4.564   8.243  1.00  0.00           H  
ATOM   2986  HD2 PHE B 386       3.032   5.324  11.892  1.00  0.00           H  
ATOM   2987  HE1 PHE B 386      -0.038   2.501   9.221  1.00  0.00           H  
ATOM   2988  HE2 PHE B 386       2.063   3.262  12.883  1.00  0.00           H  
ATOM   2989  HZ  PHE B 386       0.526   1.854  11.549  1.00  0.00           H  
ATOM   2990  N   GLU B 387       5.576   7.516   7.887  1.00  0.00           N  
ATOM   2991  CA  GLU B 387       6.184   8.682   7.254  1.00  0.00           C  
ATOM   2992  C   GLU B 387       6.144   8.568   5.732  1.00  0.00           C  
ATOM   2993  O   GLU B 387       6.143   7.462   5.188  1.00  0.00           O  
ATOM   2994  CB  GLU B 387       7.628   8.862   7.730  1.00  0.00           C  
ATOM   2995  CG  GLU B 387       8.240  10.202   7.348  1.00  0.00           C  
ATOM   2996  CD  GLU B 387       9.652  10.389   7.879  1.00  0.00           C  
ATOM   2997  OE1 GLU B 387      10.241  11.474   7.668  1.00  0.00           O  
ATOM   2998  OE2 GLU B 387      10.174   9.444   8.511  1.00  0.00           O  
ATOM   2999  H   GLU B 387       6.166   6.859   8.377  1.00  0.00           H  
ATOM   3000  HA  GLU B 387       5.612   9.567   7.536  1.00  0.00           H  
ATOM   3001 1HB  GLU B 387       7.668   8.768   8.815  1.00  0.00           H  
ATOM   3002 2HB  GLU B 387       8.251   8.072   7.310  1.00  0.00           H  
ATOM   3003 1HG  GLU B 387       8.262  10.283   6.262  1.00  0.00           H  
ATOM   3004 2HG  GLU B 387       7.607  11.001   7.731  1.00  0.00           H  
ATOM   3005  N   ARG B 388       5.955   9.831   5.191  1.00  0.00           N  
ATOM   3006  CA  ARG B 388       5.918   9.875   3.733  1.00  0.00           C  
ATOM   3007  C   ARG B 388       7.205  10.469   3.171  1.00  0.00           C  
ATOM   3008  O   ARG B 388       7.780  11.387   3.758  1.00  0.00           O  
ATOM   3009  CB  ARG B 388       4.713  10.684   3.249  1.00  0.00           C  
ATOM   3010  CG  ARG B 388       3.373  10.113   3.685  1.00  0.00           C  
ATOM   3011  CD  ARG B 388       2.212  10.983   3.223  1.00  0.00           C  
ATOM   3012  NE  ARG B 388       2.173  12.255   3.939  1.00  0.00           N  
ATOM   3013  CZ  ARG B 388       1.092  13.020   4.067  1.00  0.00           C  
ATOM   3014  NH1 ARG B 388      -0.065  12.655   3.527  1.00  0.00           N  
ATOM   3015  NH2 ARG B 388       1.168  14.158   4.741  1.00  0.00           N  
ATOM   3016  H   ARG B 388       5.845  10.689   5.712  1.00  0.00           H  
ATOM   3017  HA  ARG B 388       5.825   8.855   3.358  1.00  0.00           H  
ATOM   3018 1HB  ARG B 388       4.785  11.704   3.624  1.00  0.00           H  
ATOM   3019 2HB  ARG B 388       4.722  10.735   2.160  1.00  0.00           H  
ATOM   3020 1HG  ARG B 388       3.246   9.118   3.259  1.00  0.00           H  
ATOM   3021 2HG  ARG B 388       3.341  10.049   4.773  1.00  0.00           H  
ATOM   3022 1HD  ARG B 388       2.315  11.192   2.159  1.00  0.00           H  
ATOM   3023 2HD  ARG B 388       1.273  10.461   3.401  1.00  0.00           H  
ATOM   3024  HE  ARG B 388       3.029  12.579   4.369  1.00  0.00           H  
ATOM   3025 1HH1 ARG B 388      -0.131  11.788   3.012  1.00  0.00           H  
ATOM   3026 2HH1 ARG B 388      -0.879  13.244   3.631  1.00  0.00           H  
ATOM   3027 1HH2 ARG B 388       2.045  14.442   5.156  1.00  0.00           H  
ATOM   3028 2HH2 ARG B 388       0.350  14.741   4.840  1.00  0.00           H  
ATOM   3029  N   ASP B 389       7.712   9.742   2.200  1.00  0.00           N  
ATOM   3030  CA  ASP B 389       8.828  10.318   1.457  1.00  0.00           C  
ATOM   3031  C   ASP B 389       8.335  11.089   0.235  1.00  0.00           C  
ATOM   3032  O   ASP B 389       8.105  10.503  -0.825  1.00  0.00           O  
ATOM   3033  CB  ASP B 389       9.809   9.224   1.028  1.00  0.00           C  
ATOM   3034  CG  ASP B 389      11.084   9.777   0.418  1.00  0.00           C  
ATOM   3035  OD1 ASP B 389      11.213  11.014   0.290  1.00  0.00           O  
ATOM   3036  OD2 ASP B 389      11.968   8.969   0.060  1.00  0.00           O  
ATOM   3037  H   ASP B 389       7.375   8.824   1.948  1.00  0.00           H  
ATOM   3038  HA  ASP B 389       9.351  11.019   2.107  1.00  0.00           H  
ATOM   3039 1HB  ASP B 389      10.073   8.613   1.891  1.00  0.00           H  
ATOM   3040 2HB  ASP B 389       9.329   8.571   0.299  1.00  0.00           H  
ATOM   3041  N   ILE B 390       8.180  12.442   0.397  1.00  0.00           N  
ATOM   3042  CA  ILE B 390       7.541  13.208  -0.667  1.00  0.00           C  
ATOM   3043  C   ILE B 390       8.602  13.943  -1.483  1.00  0.00           C  
ATOM   3044  O   ILE B 390       8.275  14.765  -2.342  1.00  0.00           O  
ATOM   3045  CB  ILE B 390       6.510  14.211  -0.101  1.00  0.00           C  
ATOM   3046  CG1 ILE B 390       7.153  15.083   0.983  1.00  0.00           C  
ATOM   3047  CG2 ILE B 390       5.284  13.474   0.445  1.00  0.00           C  
ATOM   3048  CD1 ILE B 390       6.258  16.208   1.484  1.00  0.00           C  
ATOM   3049  H   ILE B 390       8.494  12.922   1.228  1.00  0.00           H  
ATOM   3050  HA  ILE B 390       7.016  12.516  -1.324  1.00  0.00           H  
ATOM   3051  HB  ILE B 390       6.190  14.889  -0.892  1.00  0.00           H  
ATOM   3052 1HG1 ILE B 390       7.427  14.461   1.835  1.00  0.00           H  
ATOM   3053 2HG1 ILE B 390       8.070  15.527   0.596  1.00  0.00           H  
ATOM   3054 1HG2 ILE B 390       4.571  14.197   0.839  1.00  0.00           H  
ATOM   3055 2HG2 ILE B 390       4.816  12.903  -0.356  1.00  0.00           H  
ATOM   3056 3HG2 ILE B 390       5.592  12.797   1.242  1.00  0.00           H  
ATOM   3057 1HD1 ILE B 390       6.785  16.779   2.249  1.00  0.00           H  
ATOM   3058 2HD1 ILE B 390       6.000  16.866   0.653  1.00  0.00           H  
ATOM   3059 3HD1 ILE B 390       5.348  15.787   1.910  1.00  0.00           H  
ATOM   3060  N   SER B 391       9.858  13.599  -1.204  1.00  0.00           N  
ATOM   3061  CA  SER B 391      10.949  14.293  -1.880  1.00  0.00           C  
ATOM   3062  C   SER B 391      11.016  13.912  -3.356  1.00  0.00           C  
ATOM   3063  O   SER B 391      10.811  12.750  -3.712  1.00  0.00           O  
ATOM   3064  CB  SER B 391      12.285  13.980  -1.204  1.00  0.00           C  
ATOM   3065  OG  SER B 391      13.364  14.518  -1.950  1.00  0.00           O  
ATOM   3066  H   SER B 391      10.075  12.872  -0.538  1.00  0.00           H  
ATOM   3067  HA  SER B 391      10.769  15.367  -1.815  1.00  0.00           H  
ATOM   3068 1HB  SER B 391      12.289  14.396  -0.197  1.00  0.00           H  
ATOM   3069 2HB  SER B 391      12.402  12.901  -1.112  1.00  0.00           H  
ATOM   3070  HG  SER B 391      12.970  14.953  -2.710  1.00  0.00           H  
ATOM   3071  N   THR B 392      11.285  14.883  -4.149  1.00  0.00           N  
ATOM   3072  CA  THR B 392      11.440  14.667  -5.583  1.00  0.00           C  
ATOM   3073  C   THR B 392      12.905  14.788  -5.993  1.00  0.00           C  
ATOM   3074  O   THR B 392      13.218  14.868  -7.183  1.00  0.00           O  
ATOM   3075  CB  THR B 392      10.593  15.665  -6.394  1.00  0.00           C  
ATOM   3076  OG1 THR B 392      10.975  17.001  -6.043  1.00  0.00           O  
ATOM   3077  CG2 THR B 392       9.106  15.483  -6.110  1.00  0.00           C  
ATOM   3078  H   THR B 392      11.392  15.816  -3.778  1.00  0.00           H  
ATOM   3079  HA  THR B 392      11.099  13.659  -5.820  1.00  0.00           H  
ATOM   3080  HB  THR B 392      10.769  15.511  -7.458  1.00  0.00           H  
ATOM   3081  HG1 THR B 392      11.672  16.971  -5.383  1.00  0.00           H  
ATOM   3082 1HG2 THR B 392       8.533  16.201  -6.697  1.00  0.00           H  
ATOM   3083 2HG2 THR B 392       8.805  14.471  -6.380  1.00  0.00           H  
ATOM   3084 3HG2 THR B 392       8.915  15.647  -5.050  1.00  0.00           H  
ATOM   3085  N   GLU B 393      13.718  14.789  -4.963  1.00  0.00           N  
ATOM   3086  CA  GLU B 393      15.139  15.011  -5.213  1.00  0.00           C  
ATOM   3087  C   GLU B 393      15.783  13.790  -5.862  1.00  0.00           C  
ATOM   3088  O   GLU B 393      15.522  12.655  -5.457  1.00  0.00           O  
ATOM   3089  CB  GLU B 393      15.866  15.360  -3.911  1.00  0.00           C  
ATOM   3090  CG  GLU B 393      15.500  16.725  -3.349  1.00  0.00           C  
ATOM   3091  CD  GLU B 393      16.276  17.084  -2.091  1.00  0.00           C  
ATOM   3092  OE1 GLU B 393      16.071  18.193  -1.547  1.00  0.00           O  
ATOM   3093  OE2 GLU B 393      17.096  16.250  -1.648  1.00  0.00           O  
ATOM   3094  H   GLU B 393      13.402  14.644  -4.015  1.00  0.00           H  
ATOM   3095  HA  GLU B 393      15.242  15.848  -5.904  1.00  0.00           H  
ATOM   3096 1HB  GLU B 393      15.638  14.609  -3.154  1.00  0.00           H  
ATOM   3097 2HB  GLU B 393      16.943  15.339  -4.079  1.00  0.00           H  
ATOM   3098 1HG  GLU B 393      15.695  17.483  -4.107  1.00  0.00           H  
ATOM   3099 2HG  GLU B 393      14.434  16.740  -3.126  1.00  0.00           H  
ATOM   3100  N   ILE B 394      16.566  14.014  -6.826  1.00  0.00           N  
ATOM   3101  CA  ILE B 394      17.332  12.962  -7.484  1.00  0.00           C  
ATOM   3102  C   ILE B 394      18.387  12.415  -6.526  1.00  0.00           C  
ATOM   3103  O   ILE B 394      19.066  13.180  -5.837  1.00  0.00           O  
ATOM   3104  CB  ILE B 394      18.000  13.475  -8.780  1.00  0.00           C  
ATOM   3105  CG1 ILE B 394      16.941  14.013  -9.749  1.00  0.00           C  
ATOM   3106  CG2 ILE B 394      18.829  12.367  -9.435  1.00  0.00           C  
ATOM   3107  CD1 ILE B 394      17.520  14.684 -10.987  1.00  0.00           C  
ATOM   3108  H   ILE B 394      16.660  14.966  -7.149  1.00  0.00           H  
ATOM   3109  HA  ILE B 394      16.652  12.154  -7.750  1.00  0.00           H  
ATOM   3110  HB  ILE B 394      18.655  14.313  -8.544  1.00  0.00           H  
ATOM   3111 1HG1 ILE B 394      16.297  13.196 -10.074  1.00  0.00           H  
ATOM   3112 2HG1 ILE B 394      16.311  14.739  -9.234  1.00  0.00           H  
ATOM   3113 1HG2 ILE B 394      19.290  12.748 -10.346  1.00  0.00           H  
ATOM   3114 2HG2 ILE B 394      19.605  12.038  -8.746  1.00  0.00           H  
ATOM   3115 3HG2 ILE B 394      18.182  11.525  -9.681  1.00  0.00           H  
ATOM   3116 1HD1 ILE B 394      16.708  15.038 -11.622  1.00  0.00           H  
ATOM   3117 2HD1 ILE B 394      18.141  15.529 -10.687  1.00  0.00           H  
ATOM   3118 3HD1 ILE B 394      18.125  13.967 -11.540  1.00  0.00           H  
ATOM   3119  N   TYR B 395      18.370  11.026  -6.411  1.00  0.00           N  
ATOM   3120  CA  TYR B 395      19.348  10.478  -5.478  1.00  0.00           C  
ATOM   3121  C   TYR B 395      19.894   9.146  -5.980  1.00  0.00           C  
ATOM   3122  O   TYR B 395      19.371   8.577  -6.941  1.00  0.00           O  
ATOM   3123  CB  TYR B 395      18.725  10.297  -4.090  1.00  0.00           C  
ATOM   3124  CG  TYR B 395      17.629   9.260  -4.048  1.00  0.00           C  
ATOM   3125  CD1 TYR B 395      16.313   9.595  -4.356  1.00  0.00           C  
ATOM   3126  CD2 TYR B 395      17.908   7.943  -3.697  1.00  0.00           C  
ATOM   3127  CE1 TYR B 395      15.300   8.643  -4.316  1.00  0.00           C  
ATOM   3128  CE2 TYR B 395      16.903   6.982  -3.654  1.00  0.00           C  
ATOM   3129  CZ  TYR B 395      15.604   7.341  -3.965  1.00  0.00           C  
ATOM   3130  OH  TYR B 395      14.605   6.395  -3.924  1.00  0.00           O  
ATOM   3131  H   TYR B 395      17.755  10.396  -6.906  1.00  0.00           H  
ATOM   3132  HA  TYR B 395      20.180  11.179  -5.397  1.00  0.00           H  
ATOM   3133 1HB  TYR B 395      19.499  10.005  -3.379  1.00  0.00           H  
ATOM   3134 2HB  TYR B 395      18.310  11.246  -3.751  1.00  0.00           H  
ATOM   3135  HD1 TYR B 395      16.062  10.619  -4.635  1.00  0.00           H  
ATOM   3136  HD2 TYR B 395      18.928   7.650  -3.449  1.00  0.00           H  
ATOM   3137  HE1 TYR B 395      14.277   8.926  -4.561  1.00  0.00           H  
ATOM   3138  HE2 TYR B 395      17.142   5.955  -3.376  1.00  0.00           H  
ATOM   3139  HH  TYR B 395      14.977   5.549  -3.664  1.00  0.00           H  
ATOM   3140  N   GLN B 396      21.018   8.784  -5.386  1.00  0.00           N  
ATOM   3141  CA  GLN B 396      21.611   7.462  -5.563  1.00  0.00           C  
ATOM   3142  C   GLN B 396      21.073   6.475  -4.531  1.00  0.00           C  
ATOM   3143  O   GLN B 396      20.633   6.875  -3.452  1.00  0.00           O  
ATOM   3144  CB  GLN B 396      23.135   7.540  -5.470  1.00  0.00           C  
ATOM   3145  CG  GLN B 396      23.784   8.290  -6.626  1.00  0.00           C  
ATOM   3146  CD  GLN B 396      25.296   8.343  -6.515  1.00  0.00           C  
ATOM   3147  OE1 GLN B 396      25.864   8.087  -5.449  1.00  0.00           O  
ATOM   3148  NE2 GLN B 396      25.960   8.677  -7.617  1.00  0.00           N  
ATOM   3149  H   GLN B 396      21.479   9.454  -4.787  1.00  0.00           H  
ATOM   3150  HA  GLN B 396      21.342   7.092  -6.552  1.00  0.00           H  
ATOM   3151 1HB  GLN B 396      23.418   8.036  -4.541  1.00  0.00           H  
ATOM   3152 2HB  GLN B 396      23.550   6.533  -5.443  1.00  0.00           H  
ATOM   3153 1HG  GLN B 396      23.530   7.788  -7.560  1.00  0.00           H  
ATOM   3154 2HG  GLN B 396      23.409   9.313  -6.638  1.00  0.00           H  
ATOM   3155 1HE2 GLN B 396      26.960   8.728  -7.603  1.00  0.00           H  
ATOM   3156 2HE2 GLN B 396      25.461   8.877  -8.460  1.00  0.00           H  
ATOM   3157  N   ALA B 397      20.708   5.297  -4.960  1.00  0.00           N  
ATOM   3158  CA  ALA B 397      20.340   4.270  -3.990  1.00  0.00           C  
ATOM   3159  C   ALA B 397      21.259   4.312  -2.772  1.00  0.00           C  
ATOM   3160  O   ALA B 397      22.476   4.449  -2.909  1.00  0.00           O  
ATOM   3161  CB  ALA B 397      20.383   2.887  -4.637  1.00  0.00           C  
ATOM   3162  H   ALA B 397      20.674   5.078  -5.945  1.00  0.00           H  
ATOM   3163  HA  ALA B 397      19.323   4.471  -3.654  1.00  0.00           H  
ATOM   3164 1HB  ALA B 397      20.106   2.132  -3.901  1.00  0.00           H  
ATOM   3165 2HB  ALA B 397      19.683   2.854  -5.472  1.00  0.00           H  
ATOM   3166 3HB  ALA B 397      21.390   2.687  -5.000  1.00  0.00           H  
ATOM   3167  N   GLY B 398      20.826   4.634  -1.570  1.00  0.00           N  
ATOM   3168  CA  GLY B 398      21.629   4.665  -0.358  1.00  0.00           C  
ATOM   3169  C   GLY B 398      21.852   6.068   0.175  1.00  0.00           C  
ATOM   3170  O   GLY B 398      22.748   6.292   0.991  1.00  0.00           O  
ATOM   3171  H   GLY B 398      19.847   4.876  -1.518  1.00  0.00           H  
ATOM   3172 1HA  GLY B 398      21.143   4.071   0.416  1.00  0.00           H  
ATOM   3173 2HA  GLY B 398      22.598   4.208  -0.552  1.00  0.00           H  
ATOM   3174  N   SER B 399      21.166   7.094  -0.296  1.00  0.00           N  
ATOM   3175  CA  SER B 399      20.890   8.383   0.330  1.00  0.00           C  
ATOM   3176  C   SER B 399      21.961   9.409  -0.022  1.00  0.00           C  
ATOM   3177  O   SER B 399      22.152  10.389   0.702  1.00  0.00           O  
ATOM   3178  CB  SER B 399      20.795   8.232   1.849  1.00  0.00           C  
ATOM   3179  OG  SER B 399      19.927   7.167   2.196  1.00  0.00           O  
ATOM   3180  H   SER B 399      20.804   6.909  -1.221  1.00  0.00           H  
ATOM   3181  HA  SER B 399      19.934   8.752  -0.044  1.00  0.00           H  
ATOM   3182 1HB  SER B 399      21.787   8.046   2.259  1.00  0.00           H  
ATOM   3183 2HB  SER B 399      20.430   9.161   2.285  1.00  0.00           H  
ATOM   3184  HG  SER B 399      19.611   6.802   1.366  1.00  0.00           H  
ATOM   3185  N   THR B 400      22.724   9.291  -1.096  1.00  0.00           N  
ATOM   3186  CA  THR B 400      23.640  10.371  -1.446  1.00  0.00           C  
ATOM   3187  C   THR B 400      23.022  11.285  -2.499  1.00  0.00           C  
ATOM   3188  O   THR B 400      22.575  10.818  -3.549  1.00  0.00           O  
ATOM   3189  CB  THR B 400      24.982   9.819  -1.964  1.00  0.00           C  
ATOM   3190  OG1 THR B 400      25.450   8.800  -1.071  1.00  0.00           O  
ATOM   3191  CG2 THR B 400      26.032  10.922  -2.054  1.00  0.00           C  
ATOM   3192  H   THR B 400      22.687   8.468  -1.681  1.00  0.00           H  
ATOM   3193  HA  THR B 400      23.836  10.962  -0.551  1.00  0.00           H  
ATOM   3194  HB  THR B 400      24.840   9.387  -2.954  1.00  0.00           H  
ATOM   3195  HG1 THR B 400      24.822   8.692  -0.353  1.00  0.00           H  
ATOM   3196 1HG2 THR B 400      26.968  10.504  -2.423  1.00  0.00           H  
ATOM   3197 2HG2 THR B 400      25.687  11.698  -2.737  1.00  0.00           H  
ATOM   3198 3HG2 THR B 400      26.192  11.353  -1.067  1.00  0.00           H  
ATOM   3199  N   PRO B 401      22.707  12.574  -2.107  1.00  0.00           N  
ATOM   3200  CA  PRO B 401      22.099  13.474  -3.091  1.00  0.00           C  
ATOM   3201  C   PRO B 401      22.929  13.600  -4.366  1.00  0.00           C  
ATOM   3202  O   PRO B 401      24.160  13.528  -4.316  1.00  0.00           O  
ATOM   3203  CB  PRO B 401      22.030  14.811  -2.350  1.00  0.00           C  
ATOM   3204  CG  PRO B 401      22.798  14.589  -1.086  1.00  0.00           C  
ATOM   3205  CD  PRO B 401      23.112  13.125  -0.971  1.00  0.00           C  
ATOM   3206  HA  PRO B 401      21.090  13.111  -3.338  1.00  0.00           H  
ATOM   3207 1HB  PRO B 401      22.463  15.608  -2.972  1.00  0.00           H  
ATOM   3208 2HB  PRO B 401      20.981  15.084  -2.163  1.00  0.00           H  
ATOM   3209 1HG  PRO B 401      23.723  15.184  -1.094  1.00  0.00           H  
ATOM   3210 2HG  PRO B 401      22.210  14.928  -0.220  1.00  0.00           H  
ATOM   3211 1HD  PRO B 401      24.197  12.991  -0.847  1.00  0.00           H  
ATOM   3212 2HD  PRO B 401      22.568  12.699  -0.115  1.00  0.00           H  
ATOM   3213  N   CYS B 402      22.173  13.533  -5.495  1.00  0.00           N  
ATOM   3214  CA  CYS B 402      22.757  13.778  -6.809  1.00  0.00           C  
ATOM   3215  C   CYS B 402      22.663  15.253  -7.181  1.00  0.00           C  
ATOM   3216  O   CYS B 402      21.743  15.949  -6.750  1.00  0.00           O  
ATOM   3217  CB  CYS B 402      22.059  12.929  -7.872  1.00  0.00           C  
ATOM   3218  SG  CYS B 402      22.346  11.155  -7.692  1.00  0.00           S  
ATOM   3219  H   CYS B 402      21.190  13.310  -5.427  1.00  0.00           H  
ATOM   3220  HA  CYS B 402      23.810  13.499  -6.777  1.00  0.00           H  
ATOM   3221 1HB  CYS B 402      20.984  13.106  -7.831  1.00  0.00           H  
ATOM   3222 2HB  CYS B 402      22.402  13.230  -8.861  1.00  0.00           H  
ATOM   3223  N   ASN B 403      23.732  16.038  -7.165  1.00  0.00           N  
ATOM   3224  CA  ASN B 403      23.799  17.454  -7.511  1.00  0.00           C  
ATOM   3225  C   ASN B 403      22.721  17.835  -8.522  1.00  0.00           C  
ATOM   3226  O   ASN B 403      22.895  18.780  -9.294  1.00  0.00           O  
ATOM   3227  CB  ASN B 403      25.185  17.810  -8.052  1.00  0.00           C  
ATOM   3228  CG  ASN B 403      26.267  17.713  -6.995  1.00  0.00           C  
ATOM   3229  OD1 ASN B 403      25.996  17.842  -5.798  1.00  0.00           O  
ATOM   3230  ND2 ASN B 403      27.501  17.483  -7.428  1.00  0.00           N  
ATOM   3231  H   ASN B 403      24.574  15.562  -6.875  1.00  0.00           H  
ATOM   3232  HA  ASN B 403      23.616  18.040  -6.609  1.00  0.00           H  
ATOM   3233 1HB  ASN B 403      25.437  17.141  -8.876  1.00  0.00           H  
ATOM   3234 2HB  ASN B 403      25.171  18.826  -8.448  1.00  0.00           H  
ATOM   3235 1HD2 ASN B 403      28.255  17.409  -6.774  1.00  0.00           H  
ATOM   3236 2HD2 ASN B 403      27.677  17.383  -8.407  1.00  0.00           H  
ATOM   3237  N   GLY B 404      21.542  17.066  -8.534  1.00  0.00           N  
ATOM   3238  CA  GLY B 404      20.405  17.471  -9.345  1.00  0.00           C  
ATOM   3239  C   GLY B 404      20.499  16.996 -10.783  1.00  0.00           C  
ATOM   3240  O   GLY B 404      19.744  17.453 -11.644  1.00  0.00           O  
ATOM   3241  H   GLY B 404      21.475  16.225  -7.979  1.00  0.00           H  
ATOM   3242 1HA  GLY B 404      19.487  17.079  -8.907  1.00  0.00           H  
ATOM   3243 2HA  GLY B 404      20.324  18.557  -9.341  1.00  0.00           H  
ATOM   3244  N   VAL B 405      21.543  16.198 -11.109  1.00  0.00           N  
ATOM   3245  CA  VAL B 405      21.685  15.787 -12.502  1.00  0.00           C  
ATOM   3246  C   VAL B 405      21.473  14.279 -12.621  1.00  0.00           C  
ATOM   3247  O   VAL B 405      22.015  13.506 -11.828  1.00  0.00           O  
ATOM   3248  CB  VAL B 405      23.067  16.177 -13.071  1.00  0.00           C  
ATOM   3249  CG1 VAL B 405      23.154  15.838 -14.558  1.00  0.00           C  
ATOM   3250  CG2 VAL B 405      23.338  17.663 -12.842  1.00  0.00           C  
ATOM   3251  H   VAL B 405      22.220  15.880 -10.431  1.00  0.00           H  
ATOM   3252  HA  VAL B 405      20.920  16.294 -13.092  1.00  0.00           H  
ATOM   3253  HB  VAL B 405      23.836  15.590 -12.568  1.00  0.00           H  
ATOM   3254 1HG1 VAL B 405      24.136  16.121 -14.939  1.00  0.00           H  
ATOM   3255 2HG1 VAL B 405      23.006  14.767 -14.696  1.00  0.00           H  
ATOM   3256 3HG1 VAL B 405      22.384  16.385 -15.101  1.00  0.00           H  
ATOM   3257 1HG2 VAL B 405      24.316  17.921 -13.248  1.00  0.00           H  
ATOM   3258 2HG2 VAL B 405      22.570  18.254 -13.341  1.00  0.00           H  
ATOM   3259 3HG2 VAL B 405      23.322  17.875 -11.773  1.00  0.00           H  
ATOM   3260  N   GLU B 406      20.501  13.891 -13.552  1.00  0.00           N  
ATOM   3261  CA  GLU B 406      20.291  12.482 -13.871  1.00  0.00           C  
ATOM   3262  C   GLU B 406      21.533  11.870 -14.512  1.00  0.00           C  
ATOM   3263  O   GLU B 406      22.210  12.521 -15.311  1.00  0.00           O  
ATOM   3264  CB  GLU B 406      19.084  12.315 -14.797  1.00  0.00           C  
ATOM   3265  CG  GLU B 406      18.668  10.867 -15.011  1.00  0.00           C  
ATOM   3266  CD  GLU B 406      17.490  10.714 -15.959  1.00  0.00           C  
ATOM   3267  OE1 GLU B 406      16.958   9.588 -16.090  1.00  0.00           O  
ATOM   3268  OE2 GLU B 406      17.096  11.728 -16.577  1.00  0.00           O  
ATOM   3269  H   GLU B 406      19.935  14.589 -14.012  1.00  0.00           H  
ATOM   3270  HA  GLU B 406      20.095  11.943 -12.944  1.00  0.00           H  
ATOM   3271 1HB  GLU B 406      18.232  12.856 -14.385  1.00  0.00           H  
ATOM   3272 2HB  GLU B 406      19.309  12.751 -15.770  1.00  0.00           H  
ATOM   3273 1HG  GLU B 406      19.515  10.313 -15.415  1.00  0.00           H  
ATOM   3274 2HG  GLU B 406      18.408  10.429 -14.048  1.00  0.00           H  
ATOM   3275  N   GLY B 407      22.087  10.805 -13.957  1.00  0.00           N  
ATOM   3276  CA  GLY B 407      23.261  10.153 -14.515  1.00  0.00           C  
ATOM   3277  C   GLY B 407      23.515   8.777 -13.928  1.00  0.00           C  
ATOM   3278  O   GLY B 407      22.605   8.154 -13.377  1.00  0.00           O  
ATOM   3279  H   GLY B 407      21.674  10.435 -13.113  1.00  0.00           H  
ATOM   3280 1HA  GLY B 407      23.145  10.056 -15.595  1.00  0.00           H  
ATOM   3281 2HA  GLY B 407      24.139  10.774 -14.341  1.00  0.00           H  
ATOM   3282  N   PHE B 408      24.731   8.293 -14.325  1.00  0.00           N  
ATOM   3283  CA  PHE B 408      25.166   6.957 -13.937  1.00  0.00           C  
ATOM   3284  C   PHE B 408      25.101   6.785 -12.424  1.00  0.00           C  
ATOM   3285  O   PHE B 408      25.686   7.572 -11.678  1.00  0.00           O  
ATOM   3286  CB  PHE B 408      26.590   6.689 -14.435  1.00  0.00           C  
ATOM   3287  CG  PHE B 408      26.948   5.228 -14.492  1.00  0.00           C  
ATOM   3288  CD1 PHE B 408      27.722   4.648 -13.494  1.00  0.00           C  
ATOM   3289  CD2 PHE B 408      26.510   4.435 -15.544  1.00  0.00           C  
ATOM   3290  CE1 PHE B 408      28.054   3.297 -13.544  1.00  0.00           C  
ATOM   3291  CE2 PHE B 408      26.838   3.083 -15.601  1.00  0.00           C  
ATOM   3292  CZ  PHE B 408      27.611   2.516 -14.601  1.00  0.00           C  
ATOM   3293  H   PHE B 408      25.340   8.863 -14.894  1.00  0.00           H  
ATOM   3294  HA  PHE B 408      24.495   6.228 -14.393  1.00  0.00           H  
ATOM   3295 1HB  PHE B 408      26.711   7.108 -15.433  1.00  0.00           H  
ATOM   3296 2HB  PHE B 408      27.304   7.189 -13.782  1.00  0.00           H  
ATOM   3297  HD1 PHE B 408      28.070   5.264 -12.664  1.00  0.00           H  
ATOM   3298  HD2 PHE B 408      25.902   4.882 -16.331  1.00  0.00           H  
ATOM   3299  HE1 PHE B 408      28.660   2.856 -12.753  1.00  0.00           H  
ATOM   3300  HE2 PHE B 408      26.488   2.471 -16.432  1.00  0.00           H  
ATOM   3301  HZ  PHE B 408      27.871   1.459 -14.646  1.00  0.00           H  
ATOM   3302  N   ASN B 409      23.865   6.325 -11.860  1.00  0.00           N  
ATOM   3303  CA  ASN B 409      23.598   5.952 -10.475  1.00  0.00           C  
ATOM   3304  C   ASN B 409      22.734   6.994  -9.770  1.00  0.00           C  
ATOM   3305  O   ASN B 409      22.699   7.048  -8.540  1.00  0.00           O  
ATOM   3306  CB  ASN B 409      24.908   5.745  -9.712  1.00  0.00           C  
ATOM   3307  CG  ASN B 409      25.667   4.518 -10.179  1.00  0.00           C  
ATOM   3308  OD1 ASN B 409      25.068   3.520 -10.588  1.00  0.00           O  
ATOM   3309  ND2 ASN B 409      26.992   4.584 -10.122  1.00  0.00           N  
ATOM   3310  H   ASN B 409      23.118   6.268 -12.538  1.00  0.00           H  
ATOM   3311  HA  ASN B 409      23.041   5.014 -10.470  1.00  0.00           H  
ATOM   3312 1HB  ASN B 409      25.545   6.622  -9.838  1.00  0.00           H  
ATOM   3313 2HB  ASN B 409      24.697   5.644  -8.647  1.00  0.00           H  
ATOM   3314 1HD2 ASN B 409      27.545   3.804 -10.417  1.00  0.00           H  
ATOM   3315 2HD2 ASN B 409      27.437   5.413  -9.784  1.00  0.00           H  
ATOM   3316  N   CYS B 410      22.226   7.966 -10.578  1.00  0.00           N  
ATOM   3317  CA  CYS B 410      21.277   8.951 -10.070  1.00  0.00           C  
ATOM   3318  C   CYS B 410      19.912   8.782 -10.724  1.00  0.00           C  
ATOM   3319  O   CYS B 410      19.806   8.756 -11.952  1.00  0.00           O  
ATOM   3320  CB  CYS B 410      21.796  10.369 -10.311  1.00  0.00           C  
ATOM   3321  SG  CYS B 410      23.290  10.766  -9.377  1.00  0.00           S  
ATOM   3322  H   CYS B 410      22.509   8.009 -11.547  1.00  0.00           H  
ATOM   3323  HA  CYS B 410      21.163   8.800  -8.997  1.00  0.00           H  
ATOM   3324 1HB  CYS B 410      22.012  10.502 -11.371  1.00  0.00           H  
ATOM   3325 2HB  CYS B 410      21.024  11.090 -10.041  1.00  0.00           H  
ATOM   3326  N   TYR B 411      18.873   8.555  -9.828  1.00  0.00           N  
ATOM   3327  CA  TYR B 411      17.563   8.252 -10.394  1.00  0.00           C  
ATOM   3328  C   TYR B 411      16.494   9.175  -9.820  1.00  0.00           C  
ATOM   3329  O   TYR B 411      16.623   9.658  -8.692  1.00  0.00           O  
ATOM   3330  CB  TYR B 411      17.188   6.791 -10.129  1.00  0.00           C  
ATOM   3331  CG  TYR B 411      18.245   5.805 -10.561  1.00  0.00           C  
ATOM   3332  CD1 TYR B 411      18.270   5.305 -11.862  1.00  0.00           C  
ATOM   3333  CD2 TYR B 411      19.222   5.370  -9.671  1.00  0.00           C  
ATOM   3334  CE1 TYR B 411      19.241   4.394 -12.264  1.00  0.00           C  
ATOM   3335  CE2 TYR B 411      20.198   4.460 -10.063  1.00  0.00           C  
ATOM   3336  CZ  TYR B 411      20.200   3.979 -11.359  1.00  0.00           C  
ATOM   3337  OH  TYR B 411      21.164   3.078 -11.752  1.00  0.00           O  
ATOM   3338  H   TYR B 411      18.979   8.589  -8.824  1.00  0.00           H  
ATOM   3339  HA  TYR B 411      17.607   8.410 -11.472  1.00  0.00           H  
ATOM   3340 1HB  TYR B 411      17.005   6.650  -9.063  1.00  0.00           H  
ATOM   3341 2HB  TYR B 411      16.264   6.552 -10.654  1.00  0.00           H  
ATOM   3342  HD1 TYR B 411      17.520   5.627 -12.584  1.00  0.00           H  
ATOM   3343  HD2 TYR B 411      19.231   5.742  -8.647  1.00  0.00           H  
ATOM   3344  HE1 TYR B 411      19.243   4.015 -13.286  1.00  0.00           H  
ATOM   3345  HE2 TYR B 411      20.954   4.130  -9.350  1.00  0.00           H  
ATOM   3346  HH  TYR B 411      21.748   2.893 -11.013  1.00  0.00           H  
ATOM   3347  N   PHE B 412      15.537   9.432 -10.724  1.00  0.00           N  
ATOM   3348  CA  PHE B 412      14.325  10.042 -10.192  1.00  0.00           C  
ATOM   3349  C   PHE B 412      13.591   9.074  -9.272  1.00  0.00           C  
ATOM   3350  O   PHE B 412      13.352   7.922  -9.638  1.00  0.00           O  
ATOM   3351  CB  PHE B 412      13.401  10.488 -11.329  1.00  0.00           C  
ATOM   3352  CG  PHE B 412      13.902  11.692 -12.081  1.00  0.00           C  
ATOM   3353  CD1 PHE B 412      13.738  12.970 -11.563  1.00  0.00           C  
ATOM   3354  CD2 PHE B 412      14.536  11.544 -13.308  1.00  0.00           C  
ATOM   3355  CE1 PHE B 412      14.201  14.086 -12.257  1.00  0.00           C  
ATOM   3356  CE2 PHE B 412      15.001  12.654 -14.007  1.00  0.00           C  
ATOM   3357  CZ  PHE B 412      14.831  13.925 -13.480  1.00  0.00           C  
ATOM   3358  H   PHE B 412      15.597   9.238 -11.713  1.00  0.00           H  
ATOM   3359  HA  PHE B 412      14.607  10.920  -9.609  1.00  0.00           H  
ATOM   3360 1HB  PHE B 412      13.277   9.671 -12.039  1.00  0.00           H  
ATOM   3361 2HB  PHE B 412      12.417  10.724 -10.926  1.00  0.00           H  
ATOM   3362  HD1 PHE B 412      13.241  13.095 -10.601  1.00  0.00           H  
ATOM   3363  HD2 PHE B 412      14.669  10.544 -13.722  1.00  0.00           H  
ATOM   3364  HE1 PHE B 412      14.067  15.083 -11.837  1.00  0.00           H  
ATOM   3365  HE2 PHE B 412      15.498  12.525 -14.968  1.00  0.00           H  
ATOM   3366  HZ  PHE B 412      15.191  14.795 -14.027  1.00  0.00           H  
ATOM   3367  N   PRO B 413      13.320   9.613  -8.098  1.00  0.00           N  
ATOM   3368  CA  PRO B 413      12.734   8.674  -7.139  1.00  0.00           C  
ATOM   3369  C   PRO B 413      11.299   8.288  -7.492  1.00  0.00           C  
ATOM   3370  O   PRO B 413      10.813   7.241  -7.056  1.00  0.00           O  
ATOM   3371  CB  PRO B 413      12.782   9.445  -5.817  1.00  0.00           C  
ATOM   3372  CG  PRO B 413      12.713  10.885  -6.212  1.00  0.00           C  
ATOM   3373  CD  PRO B 413      13.434  11.056  -7.519  1.00  0.00           C  
ATOM   3374  HA  PRO B 413      13.360   7.771  -7.088  1.00  0.00           H  
ATOM   3375 1HB  PRO B 413      11.941   9.143  -5.175  1.00  0.00           H  
ATOM   3376 2HB  PRO B 413      13.706   9.201  -5.273  1.00  0.00           H  
ATOM   3377 1HG  PRO B 413      11.664  11.204  -6.304  1.00  0.00           H  
ATOM   3378 2HG  PRO B 413      13.169  11.515  -5.434  1.00  0.00           H  
ATOM   3379 1HD  PRO B 413      12.911  11.805  -8.132  1.00  0.00           H  
ATOM   3380 2HD  PRO B 413      14.472  11.367  -7.328  1.00  0.00           H  
ATOM   3381  N   LEU B 414      10.668   9.071  -8.303  1.00  0.00           N  
ATOM   3382  CA  LEU B 414       9.264   8.826  -8.617  1.00  0.00           C  
ATOM   3383  C   LEU B 414       9.097   8.417 -10.077  1.00  0.00           C  
ATOM   3384  O   LEU B 414       9.774   8.953 -10.957  1.00  0.00           O  
ATOM   3385  CB  LEU B 414       8.424  10.071  -8.324  1.00  0.00           C  
ATOM   3386  CG  LEU B 414       8.505  10.624  -6.900  1.00  0.00           C  
ATOM   3387  CD1 LEU B 414       7.646  11.878  -6.769  1.00  0.00           C  
ATOM   3388  CD2 LEU B 414       8.074   9.567  -5.890  1.00  0.00           C  
ATOM   3389  H   LEU B 414      11.137   9.858  -8.727  1.00  0.00           H  
ATOM   3390  HA  LEU B 414       8.907   8.010  -7.990  1.00  0.00           H  
ATOM   3391 1HB  LEU B 414       8.734  10.866  -9.000  1.00  0.00           H  
ATOM   3392 2HB  LEU B 414       7.378   9.840  -8.524  1.00  0.00           H  
ATOM   3393  HG  LEU B 414       9.531  10.922  -6.683  1.00  0.00           H  
ATOM   3394 1HD1 LEU B 414       7.714  12.261  -5.750  1.00  0.00           H  
ATOM   3395 2HD1 LEU B 414       8.002  12.637  -7.465  1.00  0.00           H  
ATOM   3396 3HD1 LEU B 414       6.609  11.634  -6.997  1.00  0.00           H  
ATOM   3397 1HD2 LEU B 414       8.139   9.979  -4.882  1.00  0.00           H  
ATOM   3398 2HD2 LEU B 414       7.046   9.267  -6.094  1.00  0.00           H  
ATOM   3399 3HD2 LEU B 414       8.728   8.699  -5.970  1.00  0.00           H  
ATOM   3400  N   GLN B 415       8.271   7.411 -10.254  1.00  0.00           N  
ATOM   3401  CA  GLN B 415       7.931   6.924 -11.587  1.00  0.00           C  
ATOM   3402  C   GLN B 415       6.421   6.924 -11.804  1.00  0.00           C  
ATOM   3403  O   GLN B 415       5.651   6.812 -10.847  1.00  0.00           O  
ATOM   3404  CB  GLN B 415       8.493   5.519 -11.805  1.00  0.00           C  
ATOM   3405  CG  GLN B 415      10.014   5.454 -11.778  1.00  0.00           C  
ATOM   3406  CD  GLN B 415      10.649   6.031 -13.029  1.00  0.00           C  
ATOM   3407  OE1 GLN B 415      10.006   6.127 -14.080  1.00  0.00           O  
ATOM   3408  NE2 GLN B 415      11.916   6.418 -12.927  1.00  0.00           N  
ATOM   3409  H   GLN B 415       7.861   6.963  -9.447  1.00  0.00           H  
ATOM   3410  HA  GLN B 415       8.374   7.594 -12.323  1.00  0.00           H  
ATOM   3411 1HB  GLN B 415       8.110   4.850 -11.034  1.00  0.00           H  
ATOM   3412 2HB  GLN B 415       8.153   5.137 -12.768  1.00  0.00           H  
ATOM   3413 1HG  GLN B 415      10.377   6.022 -10.921  1.00  0.00           H  
ATOM   3414 2HG  GLN B 415      10.321   4.412 -11.692  1.00  0.00           H  
ATOM   3415 1HE2 GLN B 415      12.387   6.806 -13.721  1.00  0.00           H  
ATOM   3416 2HE2 GLN B 415      12.400   6.322 -12.057  1.00  0.00           H  
ATOM   3417  N   SER B 416       6.125   7.171 -13.030  1.00  0.00           N  
ATOM   3418  CA  SER B 416       4.707   7.191 -13.372  1.00  0.00           C  
ATOM   3419  C   SER B 416       4.117   5.785 -13.368  1.00  0.00           C  
ATOM   3420  O   SER B 416       4.772   4.831 -13.793  1.00  0.00           O  
ATOM   3421  CB  SER B 416       4.494   7.839 -14.740  1.00  0.00           C  
ATOM   3422  OG  SER B 416       3.114   7.901 -15.058  1.00  0.00           O  
ATOM   3423  H   SER B 416       6.808   7.348 -13.753  1.00  0.00           H  
ATOM   3424  HA  SER B 416       4.178   7.780 -12.622  1.00  0.00           H  
ATOM   3425 1HB  SER B 416       4.917   8.843 -14.737  1.00  0.00           H  
ATOM   3426 2HB  SER B 416       5.022   7.265 -15.500  1.00  0.00           H  
ATOM   3427  HG  SER B 416       2.653   7.509 -14.312  1.00  0.00           H  
ATOM   3428  N   TYR B 417       2.895   5.608 -12.745  1.00  0.00           N  
ATOM   3429  CA  TYR B 417       2.181   4.337 -12.778  1.00  0.00           C  
ATOM   3430  C   TYR B 417       1.783   3.972 -14.203  1.00  0.00           C  
ATOM   3431  O   TYR B 417       1.800   2.797 -14.578  1.00  0.00           O  
ATOM   3432  CB  TYR B 417       0.937   4.395 -11.887  1.00  0.00           C  
ATOM   3433  CG  TYR B 417       1.149   3.813 -10.510  1.00  0.00           C  
ATOM   3434  CD1 TYR B 417       1.013   2.446 -10.282  1.00  0.00           C  
ATOM   3435  CD2 TYR B 417       1.483   4.630  -9.435  1.00  0.00           C  
ATOM   3436  CE1 TYR B 417       1.205   1.905  -9.015  1.00  0.00           C  
ATOM   3437  CE2 TYR B 417       1.678   4.100  -8.164  1.00  0.00           C  
ATOM   3438  CZ  TYR B 417       1.537   2.739  -7.964  1.00  0.00           C  
ATOM   3439  OH  TYR B 417       1.729   2.210  -6.707  1.00  0.00           O  
ATOM   3440  H   TYR B 417       2.487   6.389 -12.251  1.00  0.00           H  
ATOM   3441  HA  TYR B 417       2.844   3.558 -12.400  1.00  0.00           H  
ATOM   3442 1HB  TYR B 417       0.618   5.432 -11.774  1.00  0.00           H  
ATOM   3443 2HB  TYR B 417       0.122   3.852 -12.365  1.00  0.00           H  
ATOM   3444  HD1 TYR B 417       0.752   1.780 -11.104  1.00  0.00           H  
ATOM   3445  HD2 TYR B 417       1.595   5.704  -9.581  1.00  0.00           H  
ATOM   3446  HE1 TYR B 417       1.094   0.832  -8.858  1.00  0.00           H  
ATOM   3447  HE2 TYR B 417       1.939   4.757  -7.334  1.00  0.00           H  
ATOM   3448  HH  TYR B 417       1.952   2.915  -6.095  1.00  0.00           H  
ATOM   3449  N   GLY B 418       1.676   4.967 -15.059  1.00  0.00           N  
ATOM   3450  CA  GLY B 418       1.176   4.751 -16.407  1.00  0.00           C  
ATOM   3451  C   GLY B 418      -0.038   3.842 -16.454  1.00  0.00           C  
ATOM   3452  O   GLY B 418       0.031   2.734 -16.991  1.00  0.00           O  
ATOM   3453  H   GLY B 418       1.945   5.899 -14.778  1.00  0.00           H  
ATOM   3454 1HA  GLY B 418       0.913   5.709 -16.855  1.00  0.00           H  
ATOM   3455 2HA  GLY B 418       1.963   4.315 -17.021  1.00  0.00           H  
ATOM   3456  N   PHE B 419      -1.182   4.295 -15.975  1.00  0.00           N  
ATOM   3457  CA  PHE B 419      -2.384   3.476 -16.077  1.00  0.00           C  
ATOM   3458  C   PHE B 419      -2.770   3.259 -17.535  1.00  0.00           C  
ATOM   3459  O   PHE B 419      -2.763   4.200 -18.331  1.00  0.00           O  
ATOM   3460  CB  PHE B 419      -3.545   4.126 -15.318  1.00  0.00           C  
ATOM   3461  CG  PHE B 419      -3.313   4.239 -13.835  1.00  0.00           C  
ATOM   3462  CD1 PHE B 419      -2.954   3.125 -13.087  1.00  0.00           C  
ATOM   3463  CD2 PHE B 419      -3.456   5.461 -13.190  1.00  0.00           C  
ATOM   3464  CE1 PHE B 419      -2.739   3.227 -11.714  1.00  0.00           C  
ATOM   3465  CE2 PHE B 419      -3.242   5.570 -11.819  1.00  0.00           C  
ATOM   3466  CZ  PHE B 419      -2.885   4.452 -11.083  1.00  0.00           C  
ATOM   3467  H   PHE B 419      -1.241   5.203 -15.537  1.00  0.00           H  
ATOM   3468  HA  PHE B 419      -2.178   2.502 -15.630  1.00  0.00           H  
ATOM   3469 1HB  PHE B 419      -3.722   5.126 -15.712  1.00  0.00           H  
ATOM   3470 2HB  PHE B 419      -4.453   3.546 -15.477  1.00  0.00           H  
ATOM   3471  HD1 PHE B 419      -2.840   2.162 -13.586  1.00  0.00           H  
ATOM   3472  HD2 PHE B 419      -3.737   6.341 -13.769  1.00  0.00           H  
ATOM   3473  HE1 PHE B 419      -2.457   2.345 -11.140  1.00  0.00           H  
ATOM   3474  HE2 PHE B 419      -3.356   6.534 -11.324  1.00  0.00           H  
ATOM   3475  HZ  PHE B 419      -2.721   4.536 -10.010  1.00  0.00           H  
ATOM   3476  N   GLN B 420      -2.855   2.057 -17.919  1.00  0.00           N  
ATOM   3477  CA  GLN B 420      -3.168   1.697 -19.298  1.00  0.00           C  
ATOM   3478  C   GLN B 420      -4.477   0.916 -19.379  1.00  0.00           C  
ATOM   3479  O   GLN B 420      -4.487  -0.306 -19.222  1.00  0.00           O  
ATOM   3480  CB  GLN B 420      -2.030   0.880 -19.911  1.00  0.00           C  
ATOM   3481  CG  GLN B 420      -0.697   1.615 -19.950  1.00  0.00           C  
ATOM   3482  CD  GLN B 420       0.420   0.775 -20.542  1.00  0.00           C  
ATOM   3483  OE1 GLN B 420       0.313  -0.453 -20.624  1.00  0.00           O  
ATOM   3484  NE2 GLN B 420       1.499   1.430 -20.956  1.00  0.00           N  
ATOM   3485  H   GLN B 420      -2.700   1.324 -17.242  1.00  0.00           H  
ATOM   3486  HA  GLN B 420      -3.289   2.613 -19.876  1.00  0.00           H  
ATOM   3487 1HB  GLN B 420      -1.895  -0.040 -19.342  1.00  0.00           H  
ATOM   3488 2HB  GLN B 420      -2.293   0.598 -20.931  1.00  0.00           H  
ATOM   3489 1HG  GLN B 420      -0.806   2.512 -20.560  1.00  0.00           H  
ATOM   3490 2HG  GLN B 420      -0.414   1.887 -18.933  1.00  0.00           H  
ATOM   3491 1HE2 GLN B 420       2.267   0.928 -21.355  1.00  0.00           H  
ATOM   3492 2HE2 GLN B 420       1.544   2.425 -20.869  1.00  0.00           H  
ATOM   3493  N   PRO B 421      -5.515   1.664 -19.611  1.00  0.00           N  
ATOM   3494  CA  PRO B 421      -6.835   1.031 -19.566  1.00  0.00           C  
ATOM   3495  C   PRO B 421      -6.995  -0.074 -20.607  1.00  0.00           C  
ATOM   3496  O   PRO B 421      -7.817  -0.978 -20.433  1.00  0.00           O  
ATOM   3497  CB  PRO B 421      -7.793   2.191 -19.848  1.00  0.00           C  
ATOM   3498  CG  PRO B 421      -6.941   3.246 -20.476  1.00  0.00           C  
ATOM   3499  CD  PRO B 421      -5.523   3.046 -20.022  1.00  0.00           C  
ATOM   3500  HA  PRO B 421      -7.005   0.619 -18.560  1.00  0.00           H  
ATOM   3501 1HB  PRO B 421      -8.605   1.856 -20.510  1.00  0.00           H  
ATOM   3502 2HB  PRO B 421      -8.261   2.529 -18.911  1.00  0.00           H  
ATOM   3503 1HG  PRO B 421      -7.008   3.186 -21.572  1.00  0.00           H  
ATOM   3504 2HG  PRO B 421      -7.301   4.245 -20.190  1.00  0.00           H  
ATOM   3505 1HD  PRO B 421      -4.839   3.227 -20.864  1.00  0.00           H  
ATOM   3506 2HD  PRO B 421      -5.304   3.731 -19.189  1.00  0.00           H  
ATOM   3507  N   THR B 422      -6.077  -0.111 -21.669  1.00  0.00           N  
ATOM   3508  CA  THR B 422      -6.244  -1.051 -22.771  1.00  0.00           C  
ATOM   3509  C   THR B 422      -5.415  -2.311 -22.537  1.00  0.00           C  
ATOM   3510  O   THR B 422      -5.579  -3.308 -23.243  1.00  0.00           O  
ATOM   3511  CB  THR B 422      -5.845  -0.413 -24.115  1.00  0.00           C  
ATOM   3512  OG1 THR B 422      -4.515   0.109 -24.013  1.00  0.00           O  
ATOM   3513  CG2 THR B 422      -6.796   0.719 -24.490  1.00  0.00           C  
ATOM   3514  H   THR B 422      -5.288   0.520 -21.676  1.00  0.00           H  
ATOM   3515  HA  THR B 422      -7.295  -1.336 -22.827  1.00  0.00           H  
ATOM   3516  HB  THR B 422      -5.871  -1.170 -24.899  1.00  0.00           H  
ATOM   3517  HG1 THR B 422      -4.174  -0.057 -23.131  1.00  0.00           H  
ATOM   3518 1HG2 THR B 422      -6.490   1.150 -25.443  1.00  0.00           H  
ATOM   3519 2HG2 THR B 422      -7.810   0.329 -24.577  1.00  0.00           H  
ATOM   3520 3HG2 THR B 422      -6.768   1.488 -23.719  1.00  0.00           H  
ATOM   3521  N   ASN B 423      -4.518  -2.325 -21.502  1.00  0.00           N  
ATOM   3522  CA  ASN B 423      -3.571  -3.412 -21.280  1.00  0.00           C  
ATOM   3523  C   ASN B 423      -4.096  -4.413 -20.255  1.00  0.00           C  
ATOM   3524  O   ASN B 423      -3.325  -5.184 -19.683  1.00  0.00           O  
ATOM   3525  CB  ASN B 423      -2.214  -2.860 -20.837  1.00  0.00           C  
ATOM   3526  CG  ASN B 423      -1.484  -2.139 -21.952  1.00  0.00           C  
ATOM   3527  OD1 ASN B 423      -1.968  -2.072 -23.085  1.00  0.00           O  
ATOM   3528  ND2 ASN B 423      -0.315  -1.593 -21.640  1.00  0.00           N  
ATOM   3529  H   ASN B 423      -4.522  -1.539 -20.868  1.00  0.00           H  
ATOM   3530  HA  ASN B 423      -3.438  -3.952 -22.219  1.00  0.00           H  
ATOM   3531 1HB  ASN B 423      -2.356  -2.168 -20.006  1.00  0.00           H  
ATOM   3532 2HB  ASN B 423      -1.588  -3.677 -20.479  1.00  0.00           H  
ATOM   3533 1HD2 ASN B 423       0.211  -1.104 -22.337  1.00  0.00           H  
ATOM   3534 2HD2 ASN B 423       0.040  -1.670 -20.709  1.00  0.00           H  
ATOM   3535  N   GLY B 424      -5.443  -4.423 -19.967  1.00  0.00           N  
ATOM   3536  CA  GLY B 424      -6.017  -5.365 -19.020  1.00  0.00           C  
ATOM   3537  C   GLY B 424      -6.408  -4.723 -17.702  1.00  0.00           C  
ATOM   3538  O   GLY B 424      -6.007  -3.594 -17.412  1.00  0.00           O  
ATOM   3539  H   GLY B 424      -6.048  -3.757 -20.427  1.00  0.00           H  
ATOM   3540 1HA  GLY B 424      -6.901  -5.829 -19.458  1.00  0.00           H  
ATOM   3541 2HA  GLY B 424      -5.302  -6.162 -18.821  1.00  0.00           H  
ATOM   3542  N   VAL B 425      -7.284  -5.477 -16.901  1.00  0.00           N  
ATOM   3543  CA  VAL B 425      -7.870  -4.958 -15.670  1.00  0.00           C  
ATOM   3544  C   VAL B 425      -6.774  -4.724 -14.633  1.00  0.00           C  
ATOM   3545  O   VAL B 425      -6.911  -3.866 -13.758  1.00  0.00           O  
ATOM   3546  CB  VAL B 425      -8.943  -5.915 -15.104  1.00  0.00           C  
ATOM   3547  CG1 VAL B 425     -10.170  -5.949 -16.013  1.00  0.00           C  
ATOM   3548  CG2 VAL B 425      -8.366  -7.319 -14.929  1.00  0.00           C  
ATOM   3549  H   VAL B 425      -7.512  -6.415 -17.197  1.00  0.00           H  
ATOM   3550  HA  VAL B 425      -8.349  -4.003 -15.891  1.00  0.00           H  
ATOM   3551  HB  VAL B 425      -9.277  -5.540 -14.136  1.00  0.00           H  
ATOM   3552 1HG1 VAL B 425     -10.913  -6.629 -15.596  1.00  0.00           H  
ATOM   3553 2HG1 VAL B 425     -10.595  -4.948 -16.087  1.00  0.00           H  
ATOM   3554 3HG1 VAL B 425      -9.879  -6.295 -17.004  1.00  0.00           H  
ATOM   3555 1HG2 VAL B 425      -9.134  -7.981 -14.529  1.00  0.00           H  
ATOM   3556 2HG2 VAL B 425      -8.028  -7.696 -15.894  1.00  0.00           H  
ATOM   3557 3HG2 VAL B 425      -7.523  -7.283 -14.239  1.00  0.00           H  
ATOM   3558  N   GLY B 426      -5.629  -5.360 -14.743  1.00  0.00           N  
ATOM   3559  CA  GLY B 426      -4.530  -5.252 -13.796  1.00  0.00           C  
ATOM   3560  C   GLY B 426      -3.780  -3.938 -13.899  1.00  0.00           C  
ATOM   3561  O   GLY B 426      -3.107  -3.526 -12.953  1.00  0.00           O  
ATOM   3562  H   GLY B 426      -5.527  -5.960 -15.549  1.00  0.00           H  
ATOM   3563 1HA  GLY B 426      -4.913  -5.356 -12.781  1.00  0.00           H  
ATOM   3564 2HA  GLY B 426      -3.827  -6.068 -13.960  1.00  0.00           H  
ATOM   3565  N   TYR B 427      -3.916  -3.249 -15.056  1.00  0.00           N  
ATOM   3566  CA  TYR B 427      -3.183  -2.009 -15.284  1.00  0.00           C  
ATOM   3567  C   TYR B 427      -4.108  -0.802 -15.187  1.00  0.00           C  
ATOM   3568  O   TYR B 427      -3.695   0.328 -15.458  1.00  0.00           O  
ATOM   3569  CB  TYR B 427      -2.499  -2.033 -16.654  1.00  0.00           C  
ATOM   3570  CG  TYR B 427      -1.361  -3.021 -16.746  1.00  0.00           C  
ATOM   3571  CD1 TYR B 427      -0.065  -2.657 -16.388  1.00  0.00           C  
ATOM   3572  CD2 TYR B 427      -1.579  -4.320 -17.194  1.00  0.00           C  
ATOM   3573  CE1 TYR B 427       0.987  -3.563 -16.473  1.00  0.00           C  
ATOM   3574  CE2 TYR B 427      -0.535  -5.234 -17.284  1.00  0.00           C  
ATOM   3575  CZ  TYR B 427       0.743  -4.847 -16.921  1.00  0.00           C  
ATOM   3576  OH  TYR B 427       1.780  -5.749 -17.008  1.00  0.00           O  
ATOM   3577  H   TYR B 427      -4.534  -3.595 -15.776  1.00  0.00           H  
ATOM   3578  HA  TYR B 427      -2.417  -1.913 -14.514  1.00  0.00           H  
ATOM   3579 1HB  TYR B 427      -3.232  -2.283 -17.423  1.00  0.00           H  
ATOM   3580 2HB  TYR B 427      -2.110  -1.042 -16.884  1.00  0.00           H  
ATOM   3581  HD1 TYR B 427       0.139  -1.646 -16.034  1.00  0.00           H  
ATOM   3582  HD2 TYR B 427      -2.582  -4.636 -17.483  1.00  0.00           H  
ATOM   3583  HE1 TYR B 427       1.993  -3.258 -16.188  1.00  0.00           H  
ATOM   3584  HE2 TYR B 427      -0.726  -6.247 -17.639  1.00  0.00           H  
ATOM   3585  HH  TYR B 427       1.446  -6.588 -17.334  1.00  0.00           H  
ATOM   3586  N   GLN B 428      -5.292  -1.082 -14.875  1.00  0.00           N  
ATOM   3587  CA  GLN B 428      -6.259  -0.001 -14.712  1.00  0.00           C  
ATOM   3588  C   GLN B 428      -6.174   0.607 -13.315  1.00  0.00           C  
ATOM   3589  O   GLN B 428      -5.722  -0.048 -12.374  1.00  0.00           O  
ATOM   3590  CB  GLN B 428      -7.678  -0.504 -14.981  1.00  0.00           C  
ATOM   3591  CG  GLN B 428      -7.895  -1.002 -16.404  1.00  0.00           C  
ATOM   3592  CD  GLN B 428      -9.295  -1.540 -16.630  1.00  0.00           C  
ATOM   3593  OE1 GLN B 428     -10.089  -1.655 -15.691  1.00  0.00           O  
ATOM   3594  NE2 GLN B 428      -9.607  -1.874 -17.878  1.00  0.00           N  
ATOM   3595  H   GLN B 428      -5.592  -2.036 -14.734  1.00  0.00           H  
ATOM   3596  HA  GLN B 428      -6.026   0.783 -15.432  1.00  0.00           H  
ATOM   3597 1HB  GLN B 428      -7.911  -1.319 -14.296  1.00  0.00           H  
ATOM   3598 2HB  GLN B 428      -8.391   0.298 -14.789  1.00  0.00           H  
ATOM   3599 1HG  GLN B 428      -7.734  -0.175 -17.096  1.00  0.00           H  
ATOM   3600 2HG  GLN B 428      -7.186  -1.804 -16.609  1.00  0.00           H  
ATOM   3601 1HE2 GLN B 428     -10.517  -2.235 -18.087  1.00  0.00           H  
ATOM   3602 2HE2 GLN B 428      -8.933  -1.765 -18.609  1.00  0.00           H  
ATOM   3603  N   PRO B 429      -6.503   1.817 -13.206  1.00  0.00           N  
ATOM   3604  CA  PRO B 429      -6.447   2.477 -11.900  1.00  0.00           C  
ATOM   3605  C   PRO B 429      -7.588   2.058 -10.977  1.00  0.00           C  
ATOM   3606  O   PRO B 429      -8.726   1.900 -11.428  1.00  0.00           O  
ATOM   3607  CB  PRO B 429      -6.547   3.964 -12.252  1.00  0.00           C  
ATOM   3608  CG  PRO B 429      -7.348   4.005 -13.513  1.00  0.00           C  
ATOM   3609  CD  PRO B 429      -7.027   2.781 -14.322  1.00  0.00           C  
ATOM   3610  HA  PRO B 429      -5.482   2.252 -11.422  1.00  0.00           H  
ATOM   3611 1HB  PRO B 429      -7.028   4.514 -11.429  1.00  0.00           H  
ATOM   3612 2HB  PRO B 429      -5.540   4.389 -12.378  1.00  0.00           H  
ATOM   3613 1HG  PRO B 429      -8.422   4.043 -13.280  1.00  0.00           H  
ATOM   3614 2HG  PRO B 429      -7.114   4.917 -14.082  1.00  0.00           H  
ATOM   3615 1HD  PRO B 429      -7.942   2.411 -14.807  1.00  0.00           H  
ATOM   3616 2HD  PRO B 429      -6.262   3.028 -15.073  1.00  0.00           H  
ATOM   3617  N   TYR B 430      -7.145   1.838  -9.717  1.00  0.00           N  
ATOM   3618  CA  TYR B 430      -8.093   1.556  -8.644  1.00  0.00           C  
ATOM   3619  C   TYR B 430      -7.935   2.551  -7.501  1.00  0.00           C  
ATOM   3620  O   TYR B 430      -6.819   2.806  -7.042  1.00  0.00           O  
ATOM   3621  CB  TYR B 430      -7.905   0.128  -8.123  1.00  0.00           C  
ATOM   3622  CG  TYR B 430      -8.574  -0.923  -8.976  1.00  0.00           C  
ATOM   3623  CD1 TYR B 430      -9.676  -1.632  -8.505  1.00  0.00           C  
ATOM   3624  CD2 TYR B 430      -8.104  -1.209 -10.253  1.00  0.00           C  
ATOM   3625  CE1 TYR B 430     -10.295  -2.602  -9.287  1.00  0.00           C  
ATOM   3626  CE2 TYR B 430      -8.714  -2.177 -11.044  1.00  0.00           C  
ATOM   3627  CZ  TYR B 430      -9.808  -2.867 -10.553  1.00  0.00           C  
ATOM   3628  OH  TYR B 430     -10.416  -3.826 -11.332  1.00  0.00           O  
ATOM   3629  H   TYR B 430      -6.158   1.866  -9.506  1.00  0.00           H  
ATOM   3630  HA  TYR B 430      -9.104   1.651  -9.041  1.00  0.00           H  
ATOM   3631 1HB  TYR B 430      -6.840  -0.103  -8.070  1.00  0.00           H  
ATOM   3632 2HB  TYR B 430      -8.307   0.054  -7.113  1.00  0.00           H  
ATOM   3633  HD1 TYR B 430     -10.068  -1.431  -7.508  1.00  0.00           H  
ATOM   3634  HD2 TYR B 430      -7.243  -0.672 -10.650  1.00  0.00           H  
ATOM   3635  HE1 TYR B 430     -11.156  -3.146  -8.900  1.00  0.00           H  
ATOM   3636  HE2 TYR B 430      -8.329  -2.387 -12.042  1.00  0.00           H  
ATOM   3637  HH  TYR B 430      -9.960  -3.888 -12.175  1.00  0.00           H  
ATOM   3638  N   ARG B 431      -9.054   3.187  -7.166  1.00  0.00           N  
ATOM   3639  CA  ARG B 431      -9.038   3.978  -5.940  1.00  0.00           C  
ATOM   3640  C   ARG B 431      -9.172   3.085  -4.711  1.00  0.00           C  
ATOM   3641  O   ARG B 431      -9.958   2.136  -4.709  1.00  0.00           O  
ATOM   3642  CB  ARG B 431     -10.160   5.019  -5.956  1.00  0.00           C  
ATOM   3643  CG  ARG B 431      -9.964   6.120  -6.985  1.00  0.00           C  
ATOM   3644  CD  ARG B 431     -11.036   7.196  -6.871  1.00  0.00           C  
ATOM   3645  NE  ARG B 431     -10.750   8.335  -7.739  1.00  0.00           N  
ATOM   3646  CZ  ARG B 431     -11.538   9.398  -7.878  1.00  0.00           C  
ATOM   3647  NH1 ARG B 431     -12.680   9.488  -7.206  1.00  0.00           N  
ATOM   3648  NH2 ARG B 431     -11.182  10.378  -8.696  1.00  0.00           N  
ATOM   3649  H   ARG B 431      -9.901   3.147  -7.715  1.00  0.00           H  
ATOM   3650  HA  ARG B 431      -8.082   4.498  -5.877  1.00  0.00           H  
ATOM   3651 1HB  ARG B 431     -11.109   4.527  -6.163  1.00  0.00           H  
ATOM   3652 2HB  ARG B 431     -10.239   5.484  -4.973  1.00  0.00           H  
ATOM   3653 1HG  ARG B 431      -8.991   6.589  -6.836  1.00  0.00           H  
ATOM   3654 2HG  ARG B 431     -10.012   5.694  -7.988  1.00  0.00           H  
ATOM   3655 1HD  ARG B 431     -12.001   6.780  -7.158  1.00  0.00           H  
ATOM   3656 2HD  ARG B 431     -11.086   7.552  -5.843  1.00  0.00           H  
ATOM   3657  HE  ARG B 431      -9.891   8.315  -8.273  1.00  0.00           H  
ATOM   3658 1HH1 ARG B 431     -12.958   8.745  -6.581  1.00  0.00           H  
ATOM   3659 2HH1 ARG B 431     -13.270  10.300  -7.320  1.00  0.00           H  
ATOM   3660 1HH2 ARG B 431     -10.315  10.316  -9.212  1.00  0.00           H  
ATOM   3661 2HH2 ARG B 431     -11.777  11.186  -8.804  1.00  0.00           H  
ATOM   3662  N   VAL B 432      -8.329   3.360  -3.728  1.00  0.00           N  
ATOM   3663  CA  VAL B 432      -8.301   2.562  -2.507  1.00  0.00           C  
ATOM   3664  C   VAL B 432      -8.555   3.460  -1.298  1.00  0.00           C  
ATOM   3665  O   VAL B 432      -7.973   4.541  -1.186  1.00  0.00           O  
ATOM   3666  CB  VAL B 432      -6.957   1.818  -2.345  1.00  0.00           C  
ATOM   3667  CG1 VAL B 432      -6.929   1.032  -1.035  1.00  0.00           C  
ATOM   3668  CG2 VAL B 432      -6.716   0.889  -3.534  1.00  0.00           C  
ATOM   3669  H   VAL B 432      -7.691   4.137  -3.822  1.00  0.00           H  
ATOM   3670  HA  VAL B 432      -9.096   1.817  -2.562  1.00  0.00           H  
ATOM   3671  HB  VAL B 432      -6.151   2.550  -2.291  1.00  0.00           H  
ATOM   3672 1HG1 VAL B 432      -5.973   0.516  -0.941  1.00  0.00           H  
ATOM   3673 2HG1 VAL B 432      -7.055   1.717  -0.197  1.00  0.00           H  
ATOM   3674 3HG1 VAL B 432      -7.737   0.301  -1.032  1.00  0.00           H  
ATOM   3675 1HG2 VAL B 432      -5.765   0.373  -3.405  1.00  0.00           H  
ATOM   3676 2HG2 VAL B 432      -7.522   0.157  -3.593  1.00  0.00           H  
ATOM   3677 3HG2 VAL B 432      -6.689   1.474  -4.453  1.00  0.00           H  
ATOM   3678  N   VAL B 433      -9.438   2.991  -0.472  1.00  0.00           N  
ATOM   3679  CA  VAL B 433      -9.654   3.609   0.832  1.00  0.00           C  
ATOM   3680  C   VAL B 433      -9.505   2.561   1.932  1.00  0.00           C  
ATOM   3681  O   VAL B 433     -10.167   1.521   1.900  1.00  0.00           O  
ATOM   3682  CB  VAL B 433     -11.043   4.280   0.919  1.00  0.00           C  
ATOM   3683  CG1 VAL B 433     -11.294   4.822   2.325  1.00  0.00           C  
ATOM   3684  CG2 VAL B 433     -11.162   5.397  -0.116  1.00  0.00           C  
ATOM   3685  H   VAL B 433      -9.988   2.184  -0.731  1.00  0.00           H  
ATOM   3686  HA  VAL B 433      -8.896   4.379   0.980  1.00  0.00           H  
ATOM   3687  HB  VAL B 433     -11.811   3.530   0.728  1.00  0.00           H  
ATOM   3688 1HG1 VAL B 433     -12.278   5.290   2.364  1.00  0.00           H  
ATOM   3689 2HG1 VAL B 433     -11.253   4.003   3.043  1.00  0.00           H  
ATOM   3690 3HG1 VAL B 433     -10.532   5.561   2.572  1.00  0.00           H  
ATOM   3691 1HG2 VAL B 433     -12.146   5.858  -0.042  1.00  0.00           H  
ATOM   3692 2HG2 VAL B 433     -10.394   6.148   0.069  1.00  0.00           H  
ATOM   3693 3HG2 VAL B 433     -11.031   4.982  -1.116  1.00  0.00           H  
ATOM   3694  N   VAL B 434      -8.594   2.855   2.844  1.00  0.00           N  
ATOM   3695  CA  VAL B 434      -8.404   1.996   4.008  1.00  0.00           C  
ATOM   3696  C   VAL B 434      -8.947   2.688   5.256  1.00  0.00           C  
ATOM   3697  O   VAL B 434      -8.503   3.783   5.609  1.00  0.00           O  
ATOM   3698  CB  VAL B 434      -6.916   1.630   4.206  1.00  0.00           C  
ATOM   3699  CG1 VAL B 434      -6.737   0.745   5.438  1.00  0.00           C  
ATOM   3700  CG2 VAL B 434      -6.368   0.934   2.961  1.00  0.00           C  
ATOM   3701  H   VAL B 434      -8.020   3.680   2.742  1.00  0.00           H  
ATOM   3702  HA  VAL B 434      -8.963   1.073   3.851  1.00  0.00           H  
ATOM   3703  HB  VAL B 434      -6.348   2.543   4.387  1.00  0.00           H  
ATOM   3704 1HG1 VAL B 434      -5.682   0.499   5.559  1.00  0.00           H  
ATOM   3705 2HG1 VAL B 434      -7.089   1.276   6.322  1.00  0.00           H  
ATOM   3706 3HG1 VAL B 434      -7.311  -0.173   5.313  1.00  0.00           H  
ATOM   3707 1HG2 VAL B 434      -5.319   0.684   3.116  1.00  0.00           H  
ATOM   3708 2HG2 VAL B 434      -6.935   0.022   2.774  1.00  0.00           H  
ATOM   3709 3HG2 VAL B 434      -6.459   1.600   2.102  1.00  0.00           H  
ATOM   3710  N   LEU B 435      -9.853   2.003   5.882  1.00  0.00           N  
ATOM   3711  CA  LEU B 435     -10.384   2.507   7.144  1.00  0.00           C  
ATOM   3712  C   LEU B 435      -9.776   1.761   8.327  1.00  0.00           C  
ATOM   3713  O   LEU B 435      -9.925   0.542   8.440  1.00  0.00           O  
ATOM   3714  CB  LEU B 435     -11.909   2.378   7.174  1.00  0.00           C  
ATOM   3715  CG  LEU B 435     -12.670   3.061   6.036  1.00  0.00           C  
ATOM   3716  CD1 LEU B 435     -14.167   2.802   6.169  1.00  0.00           C  
ATOM   3717  CD2 LEU B 435     -12.380   4.558   6.021  1.00  0.00           C  
ATOM   3718  H   LEU B 435     -10.200   1.128   5.517  1.00  0.00           H  
ATOM   3719  HA  LEU B 435     -10.122   3.561   7.233  1.00  0.00           H  
ATOM   3720 1HB  LEU B 435     -12.169   1.321   7.150  1.00  0.00           H  
ATOM   3721 2HB  LEU B 435     -12.275   2.800   8.110  1.00  0.00           H  
ATOM   3722  HG  LEU B 435     -12.361   2.632   5.082  1.00  0.00           H  
ATOM   3723 1HD1 LEU B 435     -14.695   3.294   5.352  1.00  0.00           H  
ATOM   3724 2HD1 LEU B 435     -14.356   1.729   6.128  1.00  0.00           H  
ATOM   3725 3HD1 LEU B 435     -14.521   3.197   7.120  1.00  0.00           H  
ATOM   3726 1HD2 LEU B 435     -12.929   5.027   5.204  1.00  0.00           H  
ATOM   3727 2HD2 LEU B 435     -12.692   4.999   6.968  1.00  0.00           H  
ATOM   3728 3HD2 LEU B 435     -11.311   4.720   5.880  1.00  0.00           H  
ATOM   3729  N   SER B 436      -9.093   2.502   9.137  1.00  0.00           N  
ATOM   3730  CA  SER B 436      -8.539   1.924  10.357  1.00  0.00           C  
ATOM   3731  C   SER B 436      -9.311   2.387  11.588  1.00  0.00           C  
ATOM   3732  O   SER B 436      -9.501   3.588  11.793  1.00  0.00           O  
ATOM   3733  CB  SER B 436      -7.062   2.293  10.502  1.00  0.00           C  
ATOM   3734  OG  SER B 436      -6.328   1.890   9.359  1.00  0.00           O  
ATOM   3735  H   SER B 436      -8.935   3.480   8.940  1.00  0.00           H  
ATOM   3736  HA  SER B 436      -8.622   0.838  10.294  1.00  0.00           H  
ATOM   3737 1HB  SER B 436      -6.968   3.370  10.639  1.00  0.00           H  
ATOM   3738 2HB  SER B 436      -6.653   1.813  11.390  1.00  0.00           H  
ATOM   3739  HG  SER B 436      -6.963   1.477   8.769  1.00  0.00           H  
ATOM   3740  N   PHE B 437      -9.695   1.365  12.384  1.00  0.00           N  
ATOM   3741  CA  PHE B 437     -10.553   1.675  13.522  1.00  0.00           C  
ATOM   3742  C   PHE B 437      -9.760   1.638  14.823  1.00  0.00           C  
ATOM   3743  O   PHE B 437      -9.002   0.698  15.068  1.00  0.00           O  
ATOM   3744  CB  PHE B 437     -11.727   0.695  13.594  1.00  0.00           C  
ATOM   3745  CG  PHE B 437     -12.558   0.649  12.340  1.00  0.00           C  
ATOM   3746  CD1 PHE B 437     -13.042   1.818  11.767  1.00  0.00           C  
ATOM   3747  CD2 PHE B 437     -12.855  -0.565  11.734  1.00  0.00           C  
ATOM   3748  CE1 PHE B 437     -13.811   1.779  10.607  1.00  0.00           C  
ATOM   3749  CE2 PHE B 437     -13.623  -0.612  10.574  1.00  0.00           C  
ATOM   3750  CZ  PHE B 437     -14.101   0.561  10.013  1.00  0.00           C  
ATOM   3751  H   PHE B 437      -9.416   0.408  12.225  1.00  0.00           H  
ATOM   3752  HA  PHE B 437     -10.949   2.683  13.392  1.00  0.00           H  
ATOM   3753 1HB  PHE B 437     -11.351  -0.308  13.790  1.00  0.00           H  
ATOM   3754 2HB  PHE B 437     -12.378   0.968  14.423  1.00  0.00           H  
ATOM   3755  HD1 PHE B 437     -12.813   2.775  12.236  1.00  0.00           H  
ATOM   3756  HD2 PHE B 437     -12.479  -1.488  12.176  1.00  0.00           H  
ATOM   3757  HE1 PHE B 437     -14.183   2.705  10.169  1.00  0.00           H  
ATOM   3758  HE2 PHE B 437     -13.849  -1.570  10.107  1.00  0.00           H  
ATOM   3759  HZ  PHE B 437     -14.705   0.525   9.107  1.00  0.00           H  
ATOM   3760  N   GLU B 438      -9.908   2.675  15.554  1.00  0.00           N  
ATOM   3761  CA  GLU B 438      -9.493   2.655  16.953  1.00  0.00           C  
ATOM   3762  C   GLU B 438     -10.681   2.400  17.877  1.00  0.00           C  
ATOM   3763  O   GLU B 438     -11.527   3.276  18.066  1.00  0.00           O  
ATOM   3764  CB  GLU B 438      -8.808   3.971  17.330  1.00  0.00           C  
ATOM   3765  CG  GLU B 438      -8.087   3.928  18.669  1.00  0.00           C  
ATOM   3766  CD  GLU B 438      -7.344   5.215  18.992  1.00  0.00           C  
ATOM   3767  OE1 GLU B 438      -6.732   5.305  20.081  1.00  0.00           O  
ATOM   3768  OE2 GLU B 438      -7.374   6.140  18.150  1.00  0.00           O  
ATOM   3769  H   GLU B 438     -10.313   3.518  15.173  1.00  0.00           H  
ATOM   3770  HA  GLU B 438      -8.781   1.840  17.091  1.00  0.00           H  
ATOM   3771 1HB  GLU B 438      -8.082   4.236  16.562  1.00  0.00           H  
ATOM   3772 2HB  GLU B 438      -9.550   4.769  17.369  1.00  0.00           H  
ATOM   3773 1HG  GLU B 438      -8.816   3.739  19.457  1.00  0.00           H  
ATOM   3774 2HG  GLU B 438      -7.379   3.101  18.662  1.00  0.00           H  
ATOM   3775  N   LEU B 439     -10.741   1.150  18.413  1.00  0.00           N  
ATOM   3776  CA  LEU B 439     -11.918   0.726  19.164  1.00  0.00           C  
ATOM   3777  C   LEU B 439     -11.864   1.247  20.597  1.00  0.00           C  
ATOM   3778  O   LEU B 439     -10.780   1.439  21.152  1.00  0.00           O  
ATOM   3779  CB  LEU B 439     -12.030  -0.800  19.168  1.00  0.00           C  
ATOM   3780  CG  LEU B 439     -12.190  -1.472  17.803  1.00  0.00           C  
ATOM   3781  CD1 LEU B 439     -12.122  -2.988  17.947  1.00  0.00           C  
ATOM   3782  CD2 LEU B 439     -13.502  -1.049  17.150  1.00  0.00           C  
ATOM   3783  H   LEU B 439      -9.973   0.505  18.296  1.00  0.00           H  
ATOM   3784  HA  LEU B 439     -12.803   1.139  18.681  1.00  0.00           H  
ATOM   3785 1HB  LEU B 439     -11.135  -1.213  19.631  1.00  0.00           H  
ATOM   3786 2HB  LEU B 439     -12.891  -1.084  19.773  1.00  0.00           H  
ATOM   3787  HG  LEU B 439     -11.362  -1.182  17.155  1.00  0.00           H  
ATOM   3788 1HD1 LEU B 439     -12.237  -3.452  16.967  1.00  0.00           H  
ATOM   3789 2HD1 LEU B 439     -11.158  -3.270  18.370  1.00  0.00           H  
ATOM   3790 3HD1 LEU B 439     -12.921  -3.327  18.605  1.00  0.00           H  
ATOM   3791 1HD2 LEU B 439     -13.599  -1.536  16.179  1.00  0.00           H  
ATOM   3792 2HD2 LEU B 439     -14.337  -1.341  17.788  1.00  0.00           H  
ATOM   3793 3HD2 LEU B 439     -13.509   0.033  17.016  1.00  0.00           H  
ATOM   3794  N   LEU B 440     -13.009   1.721  21.115  1.00  0.00           N  
ATOM   3795  CA  LEU B 440     -13.123   2.129  22.510  1.00  0.00           C  
ATOM   3796  C   LEU B 440     -12.891   0.946  23.444  1.00  0.00           C  
ATOM   3797  O   LEU B 440     -13.333  -0.170  23.160  1.00  0.00           O  
ATOM   3798  CB  LEU B 440     -14.500   2.742  22.778  1.00  0.00           C  
ATOM   3799  CG  LEU B 440     -14.727   4.159  22.248  1.00  0.00           C  
ATOM   3800  CD1 LEU B 440     -16.219   4.463  22.168  1.00  0.00           C  
ATOM   3801  CD2 LEU B 440     -14.015   5.180  23.129  1.00  0.00           C  
ATOM   3802  H   LEU B 440     -13.817   1.796  20.513  1.00  0.00           H  
ATOM   3803  HA  LEU B 440     -12.361   2.881  22.714  1.00  0.00           H  
ATOM   3804 1HB  LEU B 440     -15.258   2.102  22.330  1.00  0.00           H  
ATOM   3805 2HB  LEU B 440     -14.666   2.767  23.855  1.00  0.00           H  
ATOM   3806  HG  LEU B 440     -14.337   4.235  21.233  1.00  0.00           H  
ATOM   3807 1HD1 LEU B 440     -16.364   5.475  21.789  1.00  0.00           H  
ATOM   3808 2HD1 LEU B 440     -16.700   3.752  21.496  1.00  0.00           H  
ATOM   3809 3HD1 LEU B 440     -16.661   4.381  23.160  1.00  0.00           H  
ATOM   3810 1HD2 LEU B 440     -14.187   6.183  22.736  1.00  0.00           H  
ATOM   3811 2HD2 LEU B 440     -14.403   5.117  24.146  1.00  0.00           H  
ATOM   3812 3HD2 LEU B 440     -12.945   4.972  23.136  1.00  0.00           H  
ATOM   3813  N   HIS B 441     -11.753   0.833  24.120  1.00  0.00           N  
ATOM   3814  CA  HIS B 441     -11.337  -0.153  25.112  1.00  0.00           C  
ATOM   3815  C   HIS B 441     -12.518  -0.614  25.960  1.00  0.00           C  
ATOM   3816  O   HIS B 441     -12.342  -1.368  26.919  1.00  0.00           O  
ATOM   3817  CB  HIS B 441     -10.239   0.421  26.010  1.00  0.00           C  
ATOM   3818  CG  HIS B 441      -8.930   0.606  25.312  1.00  0.00           C  
ATOM   3819  ND1 HIS B 441      -8.627   1.737  24.585  1.00  0.00           N  
ATOM   3820  CD2 HIS B 441      -7.843  -0.197  25.234  1.00  0.00           C  
ATOM   3821  CE1 HIS B 441      -7.407   1.620  24.088  1.00  0.00           C  
ATOM   3822  NE2 HIS B 441      -6.909   0.455  24.467  1.00  0.00           N  
ATOM   3823  H   HIS B 441     -11.115   1.574  23.865  1.00  0.00           H  
ATOM   3824  HA  HIS B 441     -10.937  -1.031  24.606  1.00  0.00           H  
ATOM   3825 1HB  HIS B 441     -10.557   1.388  26.402  1.00  0.00           H  
ATOM   3826 2HB  HIS B 441     -10.082  -0.241  26.861  1.00  0.00           H  
ATOM   3827  HD2 HIS B 441      -7.731  -1.179  25.694  1.00  0.00           H  
ATOM   3828  HE1 HIS B 441      -6.897   2.359  23.470  1.00  0.00           H  
ATOM   3829  HE2 HIS B 441      -5.993   0.100  24.233  1.00  0.00           H  
ATOM   3830  N   ALA B 442     -13.725  -0.772  25.358  1.00  0.00           N  
ATOM   3831  CA  ALA B 442     -14.698  -1.409  26.242  1.00  0.00           C  
ATOM   3832  C   ALA B 442     -15.222  -2.708  25.637  1.00  0.00           C  
ATOM   3833  O   ALA B 442     -15.426  -2.797  24.424  1.00  0.00           O  
ATOM   3834  CB  ALA B 442     -15.855  -0.456  26.533  1.00  0.00           C  
ATOM   3835  H   ALA B 442     -14.006  -0.513  24.423  1.00  0.00           H  
ATOM   3836  HA  ALA B 442     -14.196  -1.652  27.179  1.00  0.00           H  
ATOM   3837 1HB  ALA B 442     -16.572  -0.945  27.193  1.00  0.00           H  
ATOM   3838 2HB  ALA B 442     -15.473   0.444  27.015  1.00  0.00           H  
ATOM   3839 3HB  ALA B 442     -16.347  -0.186  25.600  1.00  0.00           H  
ATOM   3840  N   PRO B 443     -14.943  -3.914  26.199  1.00  0.00           N  
ATOM   3841  CA  PRO B 443     -15.356  -5.262  25.801  1.00  0.00           C  
ATOM   3842  C   PRO B 443     -16.851  -5.360  25.509  1.00  0.00           C  
ATOM   3843  O   PRO B 443     -17.662  -4.753  26.213  1.00  0.00           O  
ATOM   3844  CB  PRO B 443     -14.979  -6.119  27.013  1.00  0.00           C  
ATOM   3845  CG  PRO B 443     -14.747  -5.138  28.116  1.00  0.00           C  
ATOM   3846  CD  PRO B 443     -14.995  -3.755  27.585  1.00  0.00           C  
ATOM   3847  HA  PRO B 443     -14.784  -5.568  24.912  1.00  0.00           H  
ATOM   3848 1HB  PRO B 443     -15.790  -6.826  27.241  1.00  0.00           H  
ATOM   3849 2HB  PRO B 443     -14.085  -6.718  26.786  1.00  0.00           H  
ATOM   3850 1HG  PRO B 443     -15.416  -5.353  28.962  1.00  0.00           H  
ATOM   3851 2HG  PRO B 443     -13.718  -5.228  28.494  1.00  0.00           H  
ATOM   3852 1HD  PRO B 443     -15.987  -3.409  27.911  1.00  0.00           H  
ATOM   3853 2HD  PRO B 443     -14.209  -3.076  27.947  1.00  0.00           H  
ATOM   3854  N   ALA B 444     -17.294  -4.770  24.247  1.00  0.00           N  
ATOM   3855  CA  ALA B 444     -18.596  -5.201  23.743  1.00  0.00           C  
ATOM   3856  C   ALA B 444     -19.596  -4.049  23.750  1.00  0.00           C  
ATOM   3857  O   ALA B 444     -20.746  -4.219  24.161  1.00  0.00           O  
ATOM   3858  CB  ALA B 444     -19.127  -6.368  24.572  1.00  0.00           C  
ATOM   3859  H   ALA B 444     -16.760  -4.096  23.717  1.00  0.00           H  
ATOM   3860  HA  ALA B 444     -18.468  -5.530  22.712  1.00  0.00           H  
ATOM   3861 1HB  ALA B 444     -20.098  -6.678  24.184  1.00  0.00           H  
ATOM   3862 2HB  ALA B 444     -18.429  -7.203  24.513  1.00  0.00           H  
ATOM   3863 3HB  ALA B 444     -19.234  -6.057  25.610  1.00  0.00           H  
ATOM   3864  N   THR B 445     -19.192  -2.895  23.346  1.00  0.00           N  
ATOM   3865  CA  THR B 445     -20.265  -1.911  23.441  1.00  0.00           C  
ATOM   3866  C   THR B 445     -20.847  -1.612  22.063  1.00  0.00           C  
ATOM   3867  O   THR B 445     -20.112  -1.531  21.076  1.00  0.00           O  
ATOM   3868  CB  THR B 445     -19.768  -0.604  24.086  1.00  0.00           C  
ATOM   3869  OG1 THR B 445     -18.385  -0.413  23.761  1.00  0.00           O  
ATOM   3870  CG2 THR B 445     -19.921  -0.646  25.603  1.00  0.00           C  
ATOM   3871  H   THR B 445     -18.289  -2.606  22.996  1.00  0.00           H  
ATOM   3872  HA  THR B 445     -21.057  -2.322  24.068  1.00  0.00           H  
ATOM   3873  HB  THR B 445     -20.344   0.236  23.697  1.00  0.00           H  
ATOM   3874  HG1 THR B 445     -18.082  -1.142  23.215  1.00  0.00           H  
ATOM   3875 1HG2 THR B 445     -19.562   0.290  26.031  1.00  0.00           H  
ATOM   3876 2HG2 THR B 445     -20.971  -0.784  25.859  1.00  0.00           H  
ATOM   3877 3HG2 THR B 445     -19.339  -1.474  26.004  1.00  0.00           H  
ATOM   3878  N   VAL B 446     -21.860  -2.324  21.601  1.00  0.00           N  
ATOM   3879  CA  VAL B 446     -22.786  -1.813  20.597  1.00  0.00           C  
ATOM   3880  C   VAL B 446     -23.126  -0.356  20.901  1.00  0.00           C  
ATOM   3881  O   VAL B 446     -23.377   0.002  22.054  1.00  0.00           O  
ATOM   3882  CB  VAL B 446     -24.078  -2.660  20.533  1.00  0.00           C  
ATOM   3883  CG1 VAL B 446     -24.156  -3.426  19.214  1.00  0.00           C  
ATOM   3884  CG2 VAL B 446     -24.144  -3.621  21.718  1.00  0.00           C  
ATOM   3885  H   VAL B 446     -21.992  -3.258  21.962  1.00  0.00           H  
ATOM   3886  HA  VAL B 446     -22.300  -1.861  19.622  1.00  0.00           H  
ATOM   3887  HB  VAL B 446     -24.940  -1.994  20.562  1.00  0.00           H  
ATOM   3888 1HG1 VAL B 446     -25.073  -4.015  19.189  1.00  0.00           H  
ATOM   3889 2HG1 VAL B 446     -24.156  -2.721  18.383  1.00  0.00           H  
ATOM   3890 3HG1 VAL B 446     -23.296  -4.090  19.128  1.00  0.00           H  
ATOM   3891 1HG2 VAL B 446     -25.059  -4.209  21.659  1.00  0.00           H  
ATOM   3892 2HG2 VAL B 446     -23.282  -4.288  21.694  1.00  0.00           H  
ATOM   3893 3HG2 VAL B 446     -24.138  -3.053  22.648  1.00  0.00           H  
ATOM   3894  N   CYS B 447     -22.546   0.543  20.147  1.00  0.00           N  
ATOM   3895  CA  CYS B 447     -22.874   1.957  20.297  1.00  0.00           C  
ATOM   3896  C   CYS B 447     -24.246   2.264  19.709  1.00  0.00           C  
ATOM   3897  O   CYS B 447     -24.577   1.797  18.618  1.00  0.00           O  
ATOM   3898  CB  CYS B 447     -21.813   2.827  19.623  1.00  0.00           C  
ATOM   3899  SG  CYS B 447     -20.166   2.656  20.344  1.00  0.00           S  
ATOM   3900  H   CYS B 447     -21.866   0.267  19.454  1.00  0.00           H  
ATOM   3901  HA  CYS B 447     -22.896   2.196  21.360  1.00  0.00           H  
ATOM   3902 1HB  CYS B 447     -21.750   2.570  18.565  1.00  0.00           H  
ATOM   3903 2HB  CYS B 447     -22.106   3.875  19.689  1.00  0.00           H  
ATOM   3904  N   GLY B 448     -25.323   1.739  20.352  1.00  0.00           N  
ATOM   3905  CA  GLY B 448     -26.658   2.142  19.939  1.00  0.00           C  
ATOM   3906  C   GLY B 448     -26.681   3.472  19.209  1.00  0.00           C  
ATOM   3907  O   GLY B 448     -25.655   4.148  19.109  1.00  0.00           O  
ATOM   3908  H   GLY B 448     -25.221   1.077  21.108  1.00  0.00           H  
ATOM   3909 1HA  GLY B 448     -27.083   1.379  19.287  1.00  0.00           H  
ATOM   3910 2HA  GLY B 448     -27.303   2.213  20.814  1.00  0.00           H  
ATOM   3911  N   PRO B 449     -27.449   3.752  18.096  1.00  0.00           N  
ATOM   3912  CA  PRO B 449     -27.403   5.010  17.347  1.00  0.00           C  
ATOM   3913  C   PRO B 449     -27.003   6.200  18.215  1.00  0.00           C  
ATOM   3914  O   PRO B 449     -27.308   6.227  19.410  1.00  0.00           O  
ATOM   3915  OXT PRO B 449     -26.390   7.113  17.735  1.00  0.00           O  
ATOM   3916  CB  PRO B 449     -28.836   5.166  16.832  1.00  0.00           C  
ATOM   3917  CG  PRO B 449     -29.615   4.106  17.543  1.00  0.00           C  
ATOM   3918  CD  PRO B 449     -28.653   3.234  18.299  1.00  0.00           C  
ATOM   3919  HA  PRO B 449     -26.696   4.908  16.511  1.00  0.00           H  
ATOM   3920 1HB  PRO B 449     -29.206   6.179  17.050  1.00  0.00           H  
ATOM   3921 2HB  PRO B 449     -28.858   5.044  15.739  1.00  0.00           H  
ATOM   3922 1HG  PRO B 449     -30.342   4.565  18.229  1.00  0.00           H  
ATOM   3923 2HG  PRO B 449     -30.192   3.510  16.821  1.00  0.00           H  
ATOM   3924 1HD  PRO B 449     -28.902   3.256  19.370  1.00  0.00           H  
ATOM   3925 2HD  PRO B 449     -28.705   2.207  17.909  1.00  0.00           H  
TER                                                                             
score 888.589
silent_score 888.589
time 0
                                      
