# Supplementary material for: Improving de novo protein binder design with deep learning
Source: Nat Commun. 2023 May 6;14:2625. doi: 10.1038/s41467-023-38328-5 (PMC10163288; doi:10.1038/s41467-023-38328-5)
Supplement: Supplementary file 4 — Source Data File [file 41467_2023_38328_MOESM4_ESM.zip › all_data/experimental_structure_agreement/af2_MSA/FGFR2.pdb]

HEADER                                            14-MAR-23   XXXX              
EXPDTA    THEORETICAL MODEL                                                     
REMARK 220                                                                      
REMARK 220 EXPERIMENTAL DETAILS                                                 
REMARK 220  EXPERIMENT TYPE                : THEORETICAL MODELLING              
REMARK 220  DATE OF DATA COLLECTION        : 14-MAR-23                          
REMARK 220                                                                      
REMARK 220 REMARK: MODEL GENERATED BY ROSETTA                                   
REMARK 220  VERSION 2021.38+release.4d5a969                                     
SSBOND     CYS B  289    CYS B  347                                       2.11  
ATOM      1  N   GLY A   1      -0.562 -14.673 -20.375  1.00  0.00           N  
ATOM      2  CA  GLY A   1      -0.882 -13.278 -20.636  1.00  0.00           C  
ATOM      3  C   GLY A   1      -0.844 -12.414 -19.389  1.00  0.00           C  
ATOM      4  O   GLY A   1      -0.521 -11.227 -19.460  1.00  0.00           O  
ATOM      5 1H   GLY A   1      -0.603 -15.190 -21.230  1.00  0.00           H  
ATOM      6 2H   GLY A   1       0.359 -14.738 -19.990  1.00  0.00           H  
ATOM      7 3H   GLY A   1      -1.222 -15.051 -19.725  1.00  0.00           H  
ATOM      8 1HA  GLY A   1      -0.178 -12.873 -21.363  1.00  0.00           H  
ATOM      9 2HA  GLY A   1      -1.875 -13.209 -21.078  1.00  0.00           H  
ATOM     10  N   GLY A   2      -0.974 -13.073 -18.142  1.00  0.00           N  
ATOM     11  CA  GLY A   2      -0.939 -12.396 -16.855  1.00  0.00           C  
ATOM     12  C   GLY A   2       0.443 -11.892 -16.484  1.00  0.00           C  
ATOM     13  O   GLY A   2       0.588 -10.777 -15.979  1.00  0.00           O  
ATOM     14  H   GLY A   2      -1.098 -14.075 -18.168  1.00  0.00           H  
ATOM     15 1HA  GLY A   2      -1.627 -11.550 -16.870  1.00  0.00           H  
ATOM     16 2HA  GLY A   2      -1.283 -13.076 -16.077  1.00  0.00           H  
ATOM     17  N   GLY A   3       1.517 -12.724 -16.726  1.00  0.00           N  
ATOM     18  CA  GLY A   3       2.891 -12.313 -16.487  1.00  0.00           C  
ATOM     19  C   GLY A   3       3.293 -11.084 -17.279  1.00  0.00           C  
ATOM     20  O   GLY A   3       3.955 -10.188 -16.752  1.00  0.00           O  
ATOM     21  H   GLY A   3       1.336 -13.652 -17.082  1.00  0.00           H  
ATOM     22 1HA  GLY A   3       3.029 -12.105 -15.426  1.00  0.00           H  
ATOM     23 2HA  GLY A   3       3.565 -13.129 -16.744  1.00  0.00           H  
ATOM     24  N   ASP A   4       2.831 -11.024 -18.474  1.00  0.00           N  
ATOM     25  CA  ASP A   4       3.128  -9.897 -19.352  1.00  0.00           C  
ATOM     26  C   ASP A   4       2.459  -8.619 -18.850  1.00  0.00           C  
ATOM     27  O   ASP A   4       3.064  -7.545 -18.872  1.00  0.00           O  
ATOM     28  CB  ASP A   4       2.680 -10.198 -20.783  1.00  0.00           C  
ATOM     29  CG  ASP A   4       3.267  -9.237 -21.803  1.00  0.00           C  
ATOM     30  OD1 ASP A   4       4.363  -8.687 -21.562  1.00  0.00           O  
ATOM     31  OD2 ASP A   4       2.625  -9.026 -22.855  1.00  0.00           O  
ATOM     32  H   ASP A   4       2.248 -11.774 -18.816  1.00  0.00           H  
ATOM     33  HA  ASP A   4       4.206  -9.733 -19.352  1.00  0.00           H  
ATOM     34 1HB  ASP A   4       2.975 -11.213 -21.051  1.00  0.00           H  
ATOM     35 2HB  ASP A   4       1.592 -10.147 -20.842  1.00  0.00           H  
ATOM     36  N   ARG A   5       1.323  -8.737 -18.277  1.00  0.00           N  
ATOM     37  CA  ARG A   5       0.598  -7.578 -17.766  1.00  0.00           C  
ATOM     38  C   ARG A   5       1.249  -7.042 -16.496  1.00  0.00           C  
ATOM     39  O   ARG A   5       1.337  -5.827 -16.302  1.00  0.00           O  
ATOM     40  CB  ARG A   5      -0.865  -7.935 -17.495  1.00  0.00           C  
ATOM     41  CG  ARG A   5      -1.703  -8.097 -18.753  1.00  0.00           C  
ATOM     42  CD  ARG A   5      -3.173  -8.323 -18.426  1.00  0.00           C  
ATOM     43  NE  ARG A   5      -3.409  -9.668 -17.911  1.00  0.00           N  
ATOM     44  CZ  ARG A   5      -4.601 -10.150 -17.570  1.00  0.00           C  
ATOM     45  NH1 ARG A   5      -5.693  -9.403 -17.684  1.00  0.00           N  
ATOM     46  NH2 ARG A   5      -4.703 -11.389 -17.111  1.00  0.00           N  
ATOM     47  H   ARG A   5       0.916  -9.656 -18.175  1.00  0.00           H  
ATOM     48  HA  ARG A   5       0.630  -6.790 -18.519  1.00  0.00           H  
ATOM     49 1HB  ARG A   5      -0.914  -8.867 -16.933  1.00  0.00           H  
ATOM     50 2HB  ARG A   5      -1.321  -7.158 -16.881  1.00  0.00           H  
ATOM     51 1HG  ARG A   5      -1.622  -7.197 -19.363  1.00  0.00           H  
ATOM     52 2HG  ARG A   5      -1.343  -8.955 -19.322  1.00  0.00           H  
ATOM     53 1HD  ARG A   5      -3.492  -7.605 -17.671  1.00  0.00           H  
ATOM     54 2HD  ARG A   5      -3.770  -8.191 -19.327  1.00  0.00           H  
ATOM     55  HE  ARG A   5      -2.609 -10.278 -17.806  1.00  0.00           H  
ATOM     56 1HH1 ARG A   5      -5.624  -8.457 -18.033  1.00  0.00           H  
ATOM     57 2HH1 ARG A   5      -6.592  -9.780 -17.422  1.00  0.00           H  
ATOM     58 1HH2 ARG A   5      -3.877 -11.964 -17.021  1.00  0.00           H  
ATOM     59 2HH2 ARG A   5      -5.606 -11.758 -16.851  1.00  0.00           H  
ATOM     60  N   ARG A   6       1.692  -7.930 -15.638  1.00  0.00           N  
ATOM     61  CA  ARG A   6       2.363  -7.516 -14.410  1.00  0.00           C  
ATOM     62  C   ARG A   6       3.657  -6.769 -14.719  1.00  0.00           C  
ATOM     63  O   ARG A   6       3.966  -5.762 -14.079  1.00  0.00           O  
ATOM     64  CB  ARG A   6       2.656  -8.726 -13.521  1.00  0.00           C  
ATOM     65  CG  ARG A   6       3.135  -8.364 -12.125  1.00  0.00           C  
ATOM     66  CD  ARG A   6       3.274  -9.595 -11.239  1.00  0.00           C  
ATOM     67  NE  ARG A   6       2.086  -9.803 -10.416  1.00  0.00           N  
ATOM     68  CZ  ARG A   6       1.849 -10.892  -9.690  1.00  0.00           C  
ATOM     69  NH1 ARG A   6       2.717 -11.897  -9.671  1.00  0.00           N  
ATOM     70  NH2 ARG A   6       0.735 -10.978  -8.977  1.00  0.00           N  
ATOM     71  H   ARG A   6       1.570  -8.915 -15.824  1.00  0.00           H  
ATOM     72  HA  ARG A   6       1.704  -6.838 -13.867  1.00  0.00           H  
ATOM     73 1HB  ARG A   6       1.756  -9.332 -13.424  1.00  0.00           H  
ATOM     74 2HB  ARG A   6       3.419  -9.346 -13.991  1.00  0.00           H  
ATOM     75 1HG  ARG A   6       4.108  -7.877 -12.189  1.00  0.00           H  
ATOM     76 2HG  ARG A   6       2.419  -7.686 -11.659  1.00  0.00           H  
ATOM     77 1HD  ARG A   6       3.419 -10.477 -11.862  1.00  0.00           H  
ATOM     78 2HD  ARG A   6       4.132  -9.473 -10.579  1.00  0.00           H  
ATOM     79  HE  ARG A   6       1.393  -9.067 -10.396  1.00  0.00           H  
ATOM     80 1HH1 ARG A   6       3.568 -11.839 -10.212  1.00  0.00           H  
ATOM     81 2HH1 ARG A   6       2.526 -12.719  -9.116  1.00  0.00           H  
ATOM     82 1HH2 ARG A   6       0.069 -10.218  -8.986  1.00  0.00           H  
ATOM     83 2HH2 ARG A   6       0.552 -11.803  -8.425  1.00  0.00           H  
ATOM     84  N   LYS A   7       4.383  -7.234 -15.664  1.00  0.00           N  
ATOM     85  CA  LYS A   7       5.604  -6.559 -16.093  1.00  0.00           C  
ATOM     86  C   LYS A   7       5.297  -5.178 -16.664  1.00  0.00           C  
ATOM     87  O   LYS A   7       6.036  -4.222 -16.421  1.00  0.00           O  
ATOM     88  CB  LYS A   7       6.347  -7.402 -17.131  1.00  0.00           C  
ATOM     89  CG  LYS A   7       7.009  -8.647 -16.558  1.00  0.00           C  
ATOM     90  CD  LYS A   7       7.779  -9.412 -17.627  1.00  0.00           C  
ATOM     91  CE  LYS A   7       8.370 -10.702 -17.075  1.00  0.00           C  
ATOM     92  NZ  LYS A   7       9.058 -11.495 -18.137  1.00  0.00           N  
ATOM     93  H   LYS A   7       4.105  -8.089 -16.125  1.00  0.00           H  
ATOM     94  HA  LYS A   7       6.250  -6.427 -15.224  1.00  0.00           H  
ATOM     95 1HB  LYS A   7       5.652  -7.716 -17.910  1.00  0.00           H  
ATOM     96 2HB  LYS A   7       7.119  -6.797 -17.606  1.00  0.00           H  
ATOM     97 1HG  LYS A   7       7.699  -8.360 -15.764  1.00  0.00           H  
ATOM     98 2HG  LYS A   7       6.248  -9.302 -16.135  1.00  0.00           H  
ATOM     99 1HD  LYS A   7       7.110  -9.655 -18.454  1.00  0.00           H  
ATOM    100 2HD  LYS A   7       8.588  -8.789 -18.008  1.00  0.00           H  
ATOM    101 1HE  LYS A   7       9.087 -10.467 -16.290  1.00  0.00           H  
ATOM    102 2HE  LYS A   7       7.576 -11.309 -16.641  1.00  0.00           H  
ATOM    103 1HZ  LYS A   7       9.436 -12.341 -17.735  1.00  0.00           H  
ATOM    104 2HZ  LYS A   7       8.396 -11.734 -18.862  1.00  0.00           H  
ATOM    105 3HZ  LYS A   7       9.808 -10.948 -18.534  1.00  0.00           H  
ATOM    106  N   GLU A   8       4.229  -5.160 -17.414  1.00  0.00           N  
ATOM    107  CA  GLU A   8       3.792  -3.888 -17.982  1.00  0.00           C  
ATOM    108  C   GLU A   8       3.392  -2.903 -16.887  1.00  0.00           C  
ATOM    109  O   GLU A   8       3.704  -1.713 -16.972  1.00  0.00           O  
ATOM    110  CB  GLU A   8       2.623  -4.104 -18.947  1.00  0.00           C  
ATOM    111  CG  GLU A   8       2.263  -2.870 -19.762  1.00  0.00           C  
ATOM    112  CD  GLU A   8       1.206  -3.139 -20.822  1.00  0.00           C  
ATOM    113  OE1 GLU A   8       0.772  -2.182 -21.502  1.00  0.00           O  
ATOM    114  OE2 GLU A   8       0.810  -4.316 -20.973  1.00  0.00           O  
ATOM    115  H   GLU A   8       3.698  -5.996 -17.613  1.00  0.00           H  
ATOM    116  HA  GLU A   8       4.624  -3.452 -18.536  1.00  0.00           H  
ATOM    117 1HB  GLU A   8       2.867  -4.910 -19.640  1.00  0.00           H  
ATOM    118 2HB  GLU A   8       1.740  -4.411 -18.386  1.00  0.00           H  
ATOM    119 1HG  GLU A   8       1.893  -2.098 -19.088  1.00  0.00           H  
ATOM    120 2HG  GLU A   8       3.163  -2.491 -20.245  1.00  0.00           H  
ATOM    121  N   MET A   9       2.673  -3.297 -15.895  1.00  0.00           N  
ATOM    122  CA  MET A   9       2.311  -2.450 -14.762  1.00  0.00           C  
ATOM    123  C   MET A   9       3.556  -1.931 -14.051  1.00  0.00           C  
ATOM    124  O   MET A   9       3.629  -0.753 -13.697  1.00  0.00           O  
ATOM    125  CB  MET A   9       1.428  -3.217 -13.777  1.00  0.00           C  
ATOM    126  CG  MET A   9       0.042  -3.536 -14.315  1.00  0.00           C  
ATOM    127  SD  MET A   9      -0.919  -4.617 -13.186  1.00  0.00           S  
ATOM    128  CE  MET A   9      -1.084  -3.516 -11.753  1.00  0.00           C  
ATOM    129  H   MET A   9       2.348  -4.253 -15.918  1.00  0.00           H  
ATOM    130  HA  MET A   9       1.751  -1.593 -15.136  1.00  0.00           H  
ATOM    131 1HB  MET A   9       1.912  -4.155 -13.509  1.00  0.00           H  
ATOM    132 2HB  MET A   9       1.312  -2.635 -12.862  1.00  0.00           H  
ATOM    133 1HG  MET A   9      -0.513  -2.610 -14.463  1.00  0.00           H  
ATOM    134 2HG  MET A   9       0.132  -4.037 -15.279  1.00  0.00           H  
ATOM    135 1HE  MET A   9      -1.647  -4.022 -10.968  1.00  0.00           H  
ATOM    136 2HE  MET A   9      -0.093  -3.254 -11.379  1.00  0.00           H  
ATOM    137 3HE  MET A   9      -1.611  -2.608 -12.050  1.00  0.00           H  
ATOM    138  N   ASP A  10       4.531  -2.789 -13.871  1.00  0.00           N  
ATOM    139  CA  ASP A  10       5.787  -2.404 -13.235  1.00  0.00           C  
ATOM    140  C   ASP A  10       6.508  -1.332 -14.049  1.00  0.00           C  
ATOM    141  O   ASP A  10       7.087  -0.402 -13.485  1.00  0.00           O  
ATOM    142  CB  ASP A  10       6.692  -3.624 -13.052  1.00  0.00           C  
ATOM    143  CG  ASP A  10       6.230  -4.543 -11.936  1.00  0.00           C  
ATOM    144  OD1 ASP A  10       5.388  -4.127 -11.111  1.00  0.00           O  
ATOM    145  OD2 ASP A  10       6.715  -5.694 -11.878  1.00  0.00           O  
ATOM    146  H   ASP A  10       4.409  -3.742 -14.181  1.00  0.00           H  
ATOM    147  HA  ASP A  10       5.564  -1.986 -12.253  1.00  0.00           H  
ATOM    148 1HB  ASP A  10       6.726  -4.194 -13.981  1.00  0.00           H  
ATOM    149 2HB  ASP A  10       7.708  -3.294 -12.833  1.00  0.00           H  
ATOM    150  N   LYS A  11       6.450  -1.475 -15.327  1.00  0.00           N  
ATOM    151  CA  LYS A  11       7.057  -0.476 -16.202  1.00  0.00           C  
ATOM    152  C   LYS A  11       6.374   0.879 -16.046  1.00  0.00           C  
ATOM    153  O   LYS A  11       7.042   1.911 -15.961  1.00  0.00           O  
ATOM    154  CB  LYS A  11       6.994  -0.931 -17.661  1.00  0.00           C  
ATOM    155  CG  LYS A  11       7.718  -0.007 -18.629  1.00  0.00           C  
ATOM    156  CD  LYS A  11       7.649  -0.530 -20.058  1.00  0.00           C  
ATOM    157  CE  LYS A  11       8.329   0.420 -21.035  1.00  0.00           C  
ATOM    158  NZ  LYS A  11       8.261  -0.087 -22.439  1.00  0.00           N  
ATOM    159  H   LYS A  11       5.988  -2.273 -15.738  1.00  0.00           H  
ATOM    160  HA  LYS A  11       8.104  -0.358 -15.919  1.00  0.00           H  
ATOM    161 1HB  LYS A  11       7.431  -1.926 -17.751  1.00  0.00           H  
ATOM    162 2HB  LYS A  11       5.953  -1.002 -17.976  1.00  0.00           H  
ATOM    163 1HG  LYS A  11       7.265   0.984 -18.594  1.00  0.00           H  
ATOM    164 2HG  LYS A  11       8.764   0.080 -18.335  1.00  0.00           H  
ATOM    165 1HD  LYS A  11       8.138  -1.504 -20.113  1.00  0.00           H  
ATOM    166 2HD  LYS A  11       6.606  -0.650 -20.352  1.00  0.00           H  
ATOM    167 1HE  LYS A  11       7.847   1.396 -20.988  1.00  0.00           H  
ATOM    168 2HE  LYS A  11       9.375   0.542 -20.755  1.00  0.00           H  
ATOM    169 1HZ  LYS A  11       8.721   0.567 -23.056  1.00  0.00           H  
ATOM    170 2HZ  LYS A  11       8.721  -0.985 -22.496  1.00  0.00           H  
ATOM    171 3HZ  LYS A  11       7.295  -0.187 -22.715  1.00  0.00           H  
ATOM    172  N   VAL A  12       5.065   0.889 -16.028  1.00  0.00           N  
ATOM    173  CA  VAL A  12       4.296   2.114 -15.836  1.00  0.00           C  
ATOM    174  C   VAL A  12       4.685   2.766 -14.511  1.00  0.00           C  
ATOM    175  O   VAL A  12       4.932   3.973 -14.454  1.00  0.00           O  
ATOM    176  CB  VAL A  12       2.776   1.842 -15.870  1.00  0.00           C  
ATOM    177  CG1 VAL A  12       1.994   3.093 -15.475  1.00  0.00           C  
ATOM    178  CG2 VAL A  12       2.352   1.359 -17.256  1.00  0.00           C  
ATOM    179  H   VAL A  12       4.575   0.015 -16.152  1.00  0.00           H  
ATOM    180  HA  VAL A  12       4.535   2.803 -16.647  1.00  0.00           H  
ATOM    181  HB  VAL A  12       2.537   1.075 -15.133  1.00  0.00           H  
ATOM    182 1HG1 VAL A  12       0.925   2.879 -15.505  1.00  0.00           H  
ATOM    183 2HG1 VAL A  12       2.275   3.394 -14.466  1.00  0.00           H  
ATOM    184 3HG1 VAL A  12       2.222   3.899 -16.172  1.00  0.00           H  
ATOM    185 1HG2 VAL A  12       1.279   1.171 -17.263  1.00  0.00           H  
ATOM    186 2HG2 VAL A  12       2.592   2.122 -17.997  1.00  0.00           H  
ATOM    187 3HG2 VAL A  12       2.883   0.438 -17.499  1.00  0.00           H  
ATOM    188  N   TYR A  13       4.744   2.001 -13.488  1.00  0.00           N  
ATOM    189  CA  TYR A  13       5.112   2.494 -12.165  1.00  0.00           C  
ATOM    190  C   TYR A  13       6.491   3.143 -12.189  1.00  0.00           C  
ATOM    191  O   TYR A  13       6.658   4.276 -11.732  1.00  0.00           O  
ATOM    192  CB  TYR A  13       5.089   1.354 -11.142  1.00  0.00           C  
ATOM    193  CG  TYR A  13       5.655   1.736  -9.795  1.00  0.00           C  
ATOM    194  CD1 TYR A  13       6.986   1.473  -9.478  1.00  0.00           C  
ATOM    195  CD2 TYR A  13       4.861   2.358  -8.839  1.00  0.00           C  
ATOM    196  CE1 TYR A  13       7.511   1.822  -8.238  1.00  0.00           C  
ATOM    197  CE2 TYR A  13       5.376   2.711  -7.595  1.00  0.00           C  
ATOM    198  CZ  TYR A  13       6.700   2.439  -7.305  1.00  0.00           C  
ATOM    199  OH  TYR A  13       7.215   2.786  -6.076  1.00  0.00           O  
ATOM    200  H   TYR A  13       4.527   1.022 -13.605  1.00  0.00           H  
ATOM    201  HA  TYR A  13       4.385   3.248 -11.862  1.00  0.00           H  
ATOM    202 1HB  TYR A  13       4.062   1.015 -10.997  1.00  0.00           H  
ATOM    203 2HB  TYR A  13       5.661   0.510 -11.525  1.00  0.00           H  
ATOM    204  HD1 TYR A  13       7.634   0.986 -10.207  1.00  0.00           H  
ATOM    205  HD2 TYR A  13       3.816   2.576  -9.057  1.00  0.00           H  
ATOM    206  HE1 TYR A  13       8.555   1.608  -8.008  1.00  0.00           H  
ATOM    207  HE2 TYR A  13       4.736   3.197  -6.858  1.00  0.00           H  
ATOM    208  HH  TYR A  13       6.529   3.202  -5.549  1.00  0.00           H  
ATOM    209  N   ARG A  14       7.476   2.465 -12.717  1.00  0.00           N  
ATOM    210  CA  ARG A  14       8.851   2.953 -12.710  1.00  0.00           C  
ATOM    211  C   ARG A  14       8.974   4.257 -13.491  1.00  0.00           C  
ATOM    212  O   ARG A  14       9.655   5.187 -13.055  1.00  0.00           O  
ATOM    213  CB  ARG A  14       9.798   1.902 -13.293  1.00  0.00           C  
ATOM    214  CG  ARG A  14       9.998   0.689 -12.398  1.00  0.00           C  
ATOM    215  CD  ARG A  14      11.139  -0.192 -12.887  1.00  0.00           C  
ATOM    216  NE  ARG A  14      10.837  -0.796 -14.182  1.00  0.00           N  
ATOM    217  CZ  ARG A  14      10.477  -2.064 -14.361  1.00  0.00           C  
ATOM    218  NH1 ARG A  14      10.367  -2.890 -13.327  1.00  0.00           N  
ATOM    219  NH2 ARG A  14      10.225  -2.509 -15.583  1.00  0.00           N  
ATOM    220  H   ARG A  14       7.273   1.572 -13.144  1.00  0.00           H  
ATOM    221  HA  ARG A  14       9.143   3.150 -11.678  1.00  0.00           H  
ATOM    222 1HB  ARG A  14       9.412   1.556 -14.251  1.00  0.00           H  
ATOM    223 2HB  ARG A  14      10.773   2.353 -13.476  1.00  0.00           H  
ATOM    224 1HG  ARG A  14      10.230   1.018 -11.385  1.00  0.00           H  
ATOM    225 2HG  ARG A  14       9.086   0.092 -12.385  1.00  0.00           H  
ATOM    226 1HD  ARG A  14      12.043   0.408 -12.991  1.00  0.00           H  
ATOM    227 2HD  ARG A  14      11.315  -0.992 -12.168  1.00  0.00           H  
ATOM    228  HE  ARG A  14      10.906  -0.209 -15.002  1.00  0.00           H  
ATOM    229 1HH1 ARG A  14      10.558  -2.557 -12.392  1.00  0.00           H  
ATOM    230 2HH1 ARG A  14      10.093  -3.850 -13.475  1.00  0.00           H  
ATOM    231 1HH2 ARG A  14      10.307  -1.886 -16.375  1.00  0.00           H  
ATOM    232 2HH2 ARG A  14       9.952  -3.470 -15.724  1.00  0.00           H  
ATOM    233  N   THR A  15       8.330   4.275 -14.609  1.00  0.00           N  
ATOM    234  CA  THR A  15       8.354   5.469 -15.447  1.00  0.00           C  
ATOM    235  C   THR A  15       7.711   6.650 -14.726  1.00  0.00           C  
ATOM    236  O   THR A  15       8.282   7.741 -14.677  1.00  0.00           O  
ATOM    237  CB  THR A  15       7.632   5.227 -16.786  1.00  0.00           C  
ATOM    238  OG1 THR A  15       8.295   4.174 -17.496  1.00  0.00           O  
ATOM    239  CG2 THR A  15       7.633   6.485 -17.647  1.00  0.00           C  
ATOM    240  H   THR A  15       7.805   3.469 -14.916  1.00  0.00           H  
ATOM    241  HA  THR A  15       9.393   5.721 -15.660  1.00  0.00           H  
ATOM    242  HB  THR A  15       6.600   4.932 -16.595  1.00  0.00           H  
ATOM    243  HG1 THR A  15       9.039   3.858 -16.977  1.00  0.00           H  
ATOM    244 1HG2 THR A  15       7.116   6.284 -18.585  1.00  0.00           H  
ATOM    245 2HG2 THR A  15       7.123   7.289 -17.117  1.00  0.00           H  
ATOM    246 3HG2 THR A  15       8.660   6.782 -17.855  1.00  0.00           H  
ATOM    247  N   ALA A  16       6.572   6.426 -14.145  1.00  0.00           N  
ATOM    248  CA  ALA A  16       5.860   7.482 -13.431  1.00  0.00           C  
ATOM    249  C   ALA A  16       6.655   7.957 -12.218  1.00  0.00           C  
ATOM    250  O   ALA A  16       6.746   9.159 -11.959  1.00  0.00           O  
ATOM    251  CB  ALA A  16       4.479   6.995 -12.999  1.00  0.00           C  
ATOM    252  H   ALA A  16       6.168   5.501 -14.187  1.00  0.00           H  
ATOM    253  HA  ALA A  16       5.740   8.327 -14.109  1.00  0.00           H  
ATOM    254 1HB  ALA A  16       3.961   7.794 -12.468  1.00  0.00           H  
ATOM    255 2HB  ALA A  16       3.902   6.710 -13.879  1.00  0.00           H  
ATOM    256 3HB  ALA A  16       4.587   6.133 -12.342  1.00  0.00           H  
ATOM    257  N   PHE A  17       7.169   7.049 -11.510  1.00  0.00           N  
ATOM    258  CA  PHE A  17       7.974   7.372 -10.338  1.00  0.00           C  
ATOM    259  C   PHE A  17       9.113   8.314 -10.706  1.00  0.00           C  
ATOM    260  O   PHE A  17       9.302   9.349 -10.063  1.00  0.00           O  
ATOM    261  CB  PHE A  17       8.533   6.096  -9.700  1.00  0.00           C  
ATOM    262  CG  PHE A  17       9.170   6.318  -8.355  1.00  0.00           C  
ATOM    263  CD1 PHE A  17      10.455   6.836  -8.256  1.00  0.00           C  
ATOM    264  CD2 PHE A  17       8.483   6.008  -7.189  1.00  0.00           C  
ATOM    265  CE1 PHE A  17      11.047   7.043  -7.013  1.00  0.00           C  
ATOM    266  CE2 PHE A  17       9.068   6.212  -5.942  1.00  0.00           C  
ATOM    267  CZ  PHE A  17      10.351   6.728  -5.857  1.00  0.00           C  
ATOM    268  H   PHE A  17       7.023   6.080 -11.755  1.00  0.00           H  
ATOM    269  HA  PHE A  17       7.338   7.875  -9.609  1.00  0.00           H  
ATOM    270 1HB  PHE A  17       7.732   5.368  -9.580  1.00  0.00           H  
ATOM    271 2HB  PHE A  17       9.279   5.656 -10.361  1.00  0.00           H  
ATOM    272  HD1 PHE A  17      11.001   7.082  -9.167  1.00  0.00           H  
ATOM    273  HD2 PHE A  17       7.473   5.601  -7.257  1.00  0.00           H  
ATOM    274  HE1 PHE A  17      12.055   7.452  -6.952  1.00  0.00           H  
ATOM    275  HE2 PHE A  17       8.519   5.966  -5.033  1.00  0.00           H  
ATOM    276  HZ  PHE A  17      10.812   6.884  -4.883  1.00  0.00           H  
ATOM    277  N   LYS A  18       9.876   7.927 -11.640  1.00  0.00           N  
ATOM    278  CA  LYS A  18      11.015   8.722 -12.089  1.00  0.00           C  
ATOM    279  C   LYS A  18      10.574  10.116 -12.525  1.00  0.00           C  
ATOM    280  O   LYS A  18      11.212  11.112 -12.177  1.00  0.00           O  
ATOM    281  CB  LYS A  18      11.742   8.019 -13.236  1.00  0.00           C  
ATOM    282  CG  LYS A  18      13.040   8.695 -13.653  1.00  0.00           C  
ATOM    283  CD  LYS A  18      13.749   7.914 -14.752  1.00  0.00           C  
ATOM    284  CE  LYS A  18      15.011   8.626 -15.220  1.00  0.00           C  
ATOM    285  NZ  LYS A  18      15.720   7.854 -16.284  1.00  0.00           N  
ATOM    286  H   LYS A  18       9.688   7.041 -12.086  1.00  0.00           H  
ATOM    287  HA  LYS A  18      11.708   8.835 -11.255  1.00  0.00           H  
ATOM    288 1HB  LYS A  18      11.973   6.993 -12.947  1.00  0.00           H  
ATOM    289 2HB  LYS A  18      11.089   7.974 -14.108  1.00  0.00           H  
ATOM    290 1HG  LYS A  18      12.826   9.701 -14.017  1.00  0.00           H  
ATOM    291 2HG  LYS A  18      13.703   8.773 -12.792  1.00  0.00           H  
ATOM    292 1HD  LYS A  18      14.019   6.925 -14.380  1.00  0.00           H  
ATOM    293 2HD  LYS A  18      13.078   7.792 -15.602  1.00  0.00           H  
ATOM    294 1HE  LYS A  18      14.750   9.608 -15.611  1.00  0.00           H  
ATOM    295 2HE  LYS A  18      15.686   8.763 -14.375  1.00  0.00           H  
ATOM    296 1HZ  LYS A  18      16.550   8.355 -16.568  1.00  0.00           H  
ATOM    297 2HZ  LYS A  18      15.982   6.947 -15.925  1.00  0.00           H  
ATOM    298 3HZ  LYS A  18      15.109   7.737 -17.080  1.00  0.00           H  
ATOM    299  N   ARG A  19       9.506  10.190 -13.245  1.00  0.00           N  
ATOM    300  CA  ARG A  19       9.007  11.471 -13.734  1.00  0.00           C  
ATOM    301  C   ARG A  19       8.516  12.343 -12.583  1.00  0.00           C  
ATOM    302  O   ARG A  19       8.766  13.550 -12.562  1.00  0.00           O  
ATOM    303  CB  ARG A  19       7.880  11.258 -14.747  1.00  0.00           C  
ATOM    304  CG  ARG A  19       8.347  10.688 -16.077  1.00  0.00           C  
ATOM    305  CD  ARG A  19       7.175  10.333 -16.981  1.00  0.00           C  
ATOM    306  NE  ARG A  19       6.414  11.517 -17.369  1.00  0.00           N  
ATOM    307  CZ  ARG A  19       5.213  11.494 -17.939  1.00  0.00           C  
ATOM    308  NH1 ARG A  19       4.608  10.341 -18.199  1.00  0.00           N  
ATOM    309  NH2 ARG A  19       4.611  12.632 -18.251  1.00  0.00           N  
ATOM    310  H   ARG A  19       9.003   9.345 -13.476  1.00  0.00           H  
ATOM    311  HA  ARG A  19       9.825  11.995 -14.229  1.00  0.00           H  
ATOM    312 1HB  ARG A  19       7.139  10.579 -14.329  1.00  0.00           H  
ATOM    313 2HB  ARG A  19       7.381  12.208 -14.941  1.00  0.00           H  
ATOM    314 1HG  ARG A  19       8.966  11.424 -16.591  1.00  0.00           H  
ATOM    315 2HG  ARG A  19       8.930   9.783 -15.901  1.00  0.00           H  
ATOM    316 1HD  ARG A  19       7.546   9.853 -17.886  1.00  0.00           H  
ATOM    317 2HD  ARG A  19       6.505   9.652 -16.457  1.00  0.00           H  
ATOM    318  HE  ARG A  19       6.830  12.422 -17.192  1.00  0.00           H  
ATOM    319 1HH1 ARG A  19       5.060   9.469 -17.963  1.00  0.00           H  
ATOM    320 2HH1 ARG A  19       3.696  10.336 -18.632  1.00  0.00           H  
ATOM    321 1HH2 ARG A  19       5.065  13.514 -18.056  1.00  0.00           H  
ATOM    322 2HH2 ARG A  19       3.699  12.618 -18.684  1.00  0.00           H  
ATOM    323  N   ILE A  20       7.867  11.731 -11.661  1.00  0.00           N  
ATOM    324  CA  ILE A  20       7.321  12.480 -10.534  1.00  0.00           C  
ATOM    325  C   ILE A  20       8.461  13.024  -9.675  1.00  0.00           C  
ATOM    326  O   ILE A  20       8.461  14.201  -9.307  1.00  0.00           O  
ATOM    327  CB  ILE A  20       6.377  11.605  -9.679  1.00  0.00           C  
ATOM    328  CG1 ILE A  20       5.088  11.299 -10.451  1.00  0.00           C  
ATOM    329  CG2 ILE A  20       6.067  12.289  -8.345  1.00  0.00           C  
ATOM    330  CD1 ILE A  20       4.238  10.201  -9.827  1.00  0.00           C  
ATOM    331  H   ILE A  20       7.726  10.732 -11.702  1.00  0.00           H  
ATOM    332  HA  ILE A  20       6.747  13.320 -10.923  1.00  0.00           H  
ATOM    333  HB  ILE A  20       6.852  10.645  -9.480  1.00  0.00           H  
ATOM    334 1HG1 ILE A  20       4.481  12.201 -10.518  1.00  0.00           H  
ATOM    335 2HG1 ILE A  20       5.336  10.997 -11.469  1.00  0.00           H  
ATOM    336 1HG2 ILE A  20       5.401  11.657  -7.758  1.00  0.00           H  
ATOM    337 2HG2 ILE A  20       6.993  12.449  -7.794  1.00  0.00           H  
ATOM    338 3HG2 ILE A  20       5.586  13.249  -8.532  1.00  0.00           H  
ATOM    339 1HD1 ILE A  20       3.345  10.044 -10.432  1.00  0.00           H  
ATOM    340 2HD1 ILE A  20       4.814   9.276  -9.783  1.00  0.00           H  
ATOM    341 3HD1 ILE A  20       3.946  10.495  -8.820  1.00  0.00           H  
ATOM    342  N   THR A  21       9.428  12.244  -9.379  1.00  0.00           N  
ATOM    343  CA  THR A  21      10.495  12.620  -8.458  1.00  0.00           C  
ATOM    344  C   THR A  21      11.460  13.600  -9.120  1.00  0.00           C  
ATOM    345  O   THR A  21      12.248  14.259  -8.438  1.00  0.00           O  
ATOM    346  CB  THR A  21      11.271  11.383  -7.968  1.00  0.00           C  
ATOM    347  OG1 THR A  21      11.765  10.656  -9.100  1.00  0.00           O  
ATOM    348  CG2 THR A  21      10.378  10.466  -7.139  1.00  0.00           C  
ATOM    349  H   THR A  21       9.446  11.329  -9.806  1.00  0.00           H  
ATOM    350  HA  THR A  21      10.048  13.108  -7.592  1.00  0.00           H  
ATOM    351  HB  THR A  21      12.114  11.702  -7.355  1.00  0.00           H  
ATOM    352  HG1 THR A  21      11.501  11.104  -9.907  1.00  0.00           H  
ATOM    353 1HG2 THR A  21      10.953   9.602  -6.807  1.00  0.00           H  
ATOM    354 2HG2 THR A  21      10.004  11.009  -6.271  1.00  0.00           H  
ATOM    355 3HG2 THR A  21       9.538  10.131  -7.746  1.00  0.00           H  
ATOM    356  N   SER A  22      11.429  13.724 -10.421  1.00  0.00           N  
ATOM    357  CA  SER A  22      12.291  14.651 -11.146  1.00  0.00           C  
ATOM    358  C   SER A  22      11.550  15.938 -11.494  1.00  0.00           C  
ATOM    359  O   SER A  22      12.114  16.834 -12.126  1.00  0.00           O  
ATOM    360  CB  SER A  22      12.827  14.001 -12.422  1.00  0.00           C  
ATOM    361  OG  SER A  22      11.771  13.720 -13.324  1.00  0.00           O  
ATOM    362  H   SER A  22      10.778  13.150 -10.938  1.00  0.00           H  
ATOM    363  HA  SER A  22      13.136  14.910 -10.506  1.00  0.00           H  
ATOM    364 1HB  SER A  22      13.548  14.668 -12.895  1.00  0.00           H  
ATOM    365 2HB  SER A  22      13.350  13.080 -12.169  1.00  0.00           H  
ATOM    366  HG  SER A  22      10.967  14.018 -12.891  1.00  0.00           H  
ATOM    367  N   THR A  23      10.253  16.032 -11.176  1.00  0.00           N  
ATOM    368  CA  THR A  23       9.399  17.170 -11.496  1.00  0.00           C  
ATOM    369  C   THR A  23       9.102  17.991 -10.244  1.00  0.00           C  
ATOM    370  O   THR A  23       8.423  17.516  -9.331  1.00  0.00           O  
ATOM    371  CB  THR A  23       8.077  16.713 -12.139  1.00  0.00           C  
ATOM    372  OG1 THR A  23       8.365  15.941 -13.311  1.00  0.00           O  
ATOM    373  CG2 THR A  23       7.214  17.908 -12.531  1.00  0.00           C  
ATOM    374  H   THR A  23       9.859  15.246 -10.679  1.00  0.00           H  
ATOM    375  HA  THR A  23       9.924  17.806 -12.209  1.00  0.00           H  
ATOM    376  HB  THR A  23       7.523  16.095 -11.432  1.00  0.00           H  
ATOM    377  HG1 THR A  23       9.316  15.884 -13.430  1.00  0.00           H  
ATOM    378 1HG2 THR A  23       6.287  17.555 -12.982  1.00  0.00           H  
ATOM    379 2HG2 THR A  23       6.985  18.498 -11.644  1.00  0.00           H  
ATOM    380 3HG2 THR A  23       7.753  18.526 -13.248  1.00  0.00           H  
ATOM    381  N   PRO A  24       9.553  19.189 -10.170  1.00  0.00           N  
ATOM    382  CA  PRO A  24       9.291  20.031  -9.001  1.00  0.00           C  
ATOM    383  C   PRO A  24       7.873  20.598  -8.988  1.00  0.00           C  
ATOM    384  O   PRO A  24       7.355  20.952  -7.925  1.00  0.00           O  
ATOM    385  CB  PRO A  24      10.326  21.151  -9.133  1.00  0.00           C  
ATOM    386  CG  PRO A  24      10.649  21.202 -10.592  1.00  0.00           C  
ATOM    387  CD  PRO A  24      10.499  19.820 -11.162  1.00  0.00           C  
ATOM    388  HA  PRO A  24       9.464  19.444  -8.087  1.00  0.00           H  
ATOM    389 1HB  PRO A  24       9.906  22.097  -8.761  1.00  0.00           H  
ATOM    390 2HB  PRO A  24      11.206  20.924  -8.514  1.00  0.00           H  
ATOM    391 1HG  PRO A  24       9.978  21.907 -11.105  1.00  0.00           H  
ATOM    392 2HG  PRO A  24      11.674  21.573 -10.741  1.00  0.00           H  
ATOM    393 1HD  PRO A  24      10.067  19.884 -12.172  1.00  0.00           H  
ATOM    394 2HD  PRO A  24      11.481  19.326 -11.190  1.00  0.00           H  
ATOM    395  N   ASP A  25       7.273  20.716 -10.163  1.00  0.00           N  
ATOM    396  CA  ASP A  25       5.942  21.297 -10.318  1.00  0.00           C  
ATOM    397  C   ASP A  25       4.859  20.315  -9.876  1.00  0.00           C  
ATOM    398  O   ASP A  25       4.679  19.263 -10.492  1.00  0.00           O  
ATOM    399  CB  ASP A  25       5.707  21.720 -11.770  1.00  0.00           C  
ATOM    400  CG  ASP A  25       4.385  22.439 -11.971  1.00  0.00           C  
ATOM    401  OD1 ASP A  25       3.320  21.843 -11.704  1.00  0.00           O  
ATOM    402  OD2 ASP A  25       4.409  23.612 -12.404  1.00  0.00           O  
ATOM    403  H   ASP A  25       7.765  20.387 -10.982  1.00  0.00           H  
ATOM    404  HA  ASP A  25       5.874  22.180  -9.683  1.00  0.00           H  
ATOM    405 1HB  ASP A  25       6.514  22.378 -12.092  1.00  0.00           H  
ATOM    406 2HB  ASP A  25       5.726  20.840 -12.413  1.00  0.00           H  
ATOM    407  N   LYS A  26       4.142  20.692  -8.877  1.00  0.00           N  
ATOM    408  CA  LYS A  26       3.120  19.847  -8.265  1.00  0.00           C  
ATOM    409  C   LYS A  26       2.015  19.513  -9.262  1.00  0.00           C  
ATOM    410  O   LYS A  26       1.525  18.382  -9.297  1.00  0.00           O  
ATOM    411  CB  LYS A  26       2.526  20.532  -7.033  1.00  0.00           C  
ATOM    412  CG  LYS A  26       1.581  19.649  -6.231  1.00  0.00           C  
ATOM    413  CD  LYS A  26       1.068  20.365  -4.987  1.00  0.00           C  
ATOM    414  CE  LYS A  26       0.060  19.514  -4.227  1.00  0.00           C  
ATOM    415  NZ  LYS A  26      -0.462  20.221  -3.019  1.00  0.00           N  
ATOM    416  H   LYS A  26       4.302  21.618  -8.506  1.00  0.00           H  
ATOM    417  HA  LYS A  26       3.586  18.912  -7.953  1.00  0.00           H  
ATOM    418 1HB  LYS A  26       3.331  20.855  -6.372  1.00  0.00           H  
ATOM    419 2HB  LYS A  26       1.978  21.423  -7.341  1.00  0.00           H  
ATOM    420 1HG  LYS A  26       0.730  19.368  -6.853  1.00  0.00           H  
ATOM    421 2HG  LYS A  26       2.102  18.742  -5.927  1.00  0.00           H  
ATOM    422 1HD  LYS A  26       1.906  20.594  -4.327  1.00  0.00           H  
ATOM    423 2HD  LYS A  26       0.590  21.301  -5.277  1.00  0.00           H  
ATOM    424 1HE  LYS A  26      -0.775  19.269  -4.881  1.00  0.00           H  
ATOM    425 2HE  LYS A  26       0.533  18.583  -3.914  1.00  0.00           H  
ATOM    426 1HZ  LYS A  26      -1.126  19.628  -2.541  1.00  0.00           H  
ATOM    427 2HZ  LYS A  26       0.305  20.437  -2.397  1.00  0.00           H  
ATOM    428 3HZ  LYS A  26      -0.918  21.077  -3.300  1.00  0.00           H  
ATOM    429  N   GLU A  27       1.602  20.475 -10.067  1.00  0.00           N  
ATOM    430  CA  GLU A  27       0.533  20.254 -11.037  1.00  0.00           C  
ATOM    431  C   GLU A  27       0.974  19.290 -12.134  1.00  0.00           C  
ATOM    432  O   GLU A  27       0.183  18.466 -12.598  1.00  0.00           O  
ATOM    433  CB  GLU A  27       0.084  21.582 -11.653  1.00  0.00           C  
ATOM    434  CG  GLU A  27      -0.699  22.470 -10.697  1.00  0.00           C  
ATOM    435  CD  GLU A  27      -1.901  21.774 -10.079  1.00  0.00           C  
ATOM    436  OE1 GLU A  27      -2.017  21.754  -8.833  1.00  0.00           O  
ATOM    437  OE2 GLU A  27      -2.733  21.243 -10.848  1.00  0.00           O  
ATOM    438  H   GLU A  27       2.035  21.386 -10.011  1.00  0.00           H  
ATOM    439  HA  GLU A  27      -0.316  19.805 -10.520  1.00  0.00           H  
ATOM    440 1HB  GLU A  27       0.957  22.138 -11.995  1.00  0.00           H  
ATOM    441 2HB  GLU A  27      -0.541  21.386 -12.524  1.00  0.00           H  
ATOM    442 1HG  GLU A  27      -0.036  22.797  -9.896  1.00  0.00           H  
ATOM    443 2HG  GLU A  27      -1.038  23.354 -11.235  1.00  0.00           H  
ATOM    444  N   LYS A  28       2.180  19.436 -12.478  1.00  0.00           N  
ATOM    445  CA  LYS A  28       2.718  18.520 -13.480  1.00  0.00           C  
ATOM    446  C   LYS A  28       2.841  17.106 -12.921  1.00  0.00           C  
ATOM    447  O   LYS A  28       2.619  16.128 -13.639  1.00  0.00           O  
ATOM    448  CB  LYS A  28       4.081  19.008 -13.975  1.00  0.00           C  
ATOM    449  CG  LYS A  28       4.007  20.207 -14.909  1.00  0.00           C  
ATOM    450  CD  LYS A  28       5.377  20.564 -15.470  1.00  0.00           C  
ATOM    451  CE  LYS A  28       5.309  21.781 -16.382  1.00  0.00           C  
ATOM    452  NZ  LYS A  28       6.659  22.170 -16.889  1.00  0.00           N  
ATOM    453  H   LYS A  28       2.780  20.152 -12.093  1.00  0.00           H  
ATOM    454  HA  LYS A  28       2.030  18.490 -14.326  1.00  0.00           H  
ATOM    455 1HB  LYS A  28       4.702  19.282 -13.121  1.00  0.00           H  
ATOM    456 2HB  LYS A  28       4.588  18.199 -14.502  1.00  0.00           H  
ATOM    457 1HG  LYS A  28       3.334  19.982 -15.737  1.00  0.00           H  
ATOM    458 2HG  LYS A  28       3.613  21.066 -14.367  1.00  0.00           H  
ATOM    459 1HD  LYS A  28       6.063  20.776 -14.649  1.00  0.00           H  
ATOM    460 2HD  LYS A  28       5.769  19.720 -16.038  1.00  0.00           H  
ATOM    461 1HE  LYS A  28       4.663  21.563 -17.231  1.00  0.00           H  
ATOM    462 2HE  LYS A  28       4.883  22.622 -15.835  1.00  0.00           H  
ATOM    463 1HZ  LYS A  28       6.574  22.979 -17.488  1.00  0.00           H  
ATOM    464 2HZ  LYS A  28       7.262  22.391 -16.109  1.00  0.00           H  
ATOM    465 3HZ  LYS A  28       7.056  21.404 -17.413  1.00  0.00           H  
ATOM    466  N   ARG A  29       3.157  17.003 -11.635  1.00  0.00           N  
ATOM    467  CA  ARG A  29       3.196  15.694 -10.990  1.00  0.00           C  
ATOM    468  C   ARG A  29       1.819  15.039 -10.999  1.00  0.00           C  
ATOM    469  O   ARG A  29       1.700  13.836 -11.243  1.00  0.00           O  
ATOM    470  CB  ARG A  29       3.709  15.817  -9.554  1.00  0.00           C  
ATOM    471  CG  ARG A  29       5.188  16.153  -9.454  1.00  0.00           C  
ATOM    472  CD  ARG A  29       5.677  16.127  -8.013  1.00  0.00           C  
ATOM    473  NE  ARG A  29       5.385  17.380  -7.322  1.00  0.00           N  
ATOM    474  CZ  ARG A  29       5.684  17.631  -6.050  1.00  0.00           C  
ATOM    475  NH1 ARG A  29       6.290  16.716  -5.302  1.00  0.00           N  
ATOM    476  NH2 ARG A  29       5.373  18.806  -5.521  1.00  0.00           N  
ATOM    477  H   ARG A  29       3.373  17.826 -11.091  1.00  0.00           H  
ATOM    478  HA  ARG A  29       3.878  15.053 -11.549  1.00  0.00           H  
ATOM    479 1HB  ARG A  29       3.150  16.593  -9.033  1.00  0.00           H  
ATOM    480 2HB  ARG A  29       3.538  14.879  -9.025  1.00  0.00           H  
ATOM    481 1HG  ARG A  29       5.766  15.426 -10.025  1.00  0.00           H  
ATOM    482 2HG  ARG A  29       5.363  17.151  -9.857  1.00  0.00           H  
ATOM    483 1HD  ARG A  29       5.185  15.317  -7.476  1.00  0.00           H  
ATOM    484 2HD  ARG A  29       6.755  15.970  -7.998  1.00  0.00           H  
ATOM    485  HE  ARG A  29       4.922  18.110  -7.847  1.00  0.00           H  
ATOM    486 1HH1 ARG A  29       6.529  15.818  -5.698  1.00  0.00           H  
ATOM    487 2HH1 ARG A  29       6.512  16.918  -4.338  1.00  0.00           H  
ATOM    488 1HH2 ARG A  29       4.911  19.507  -6.084  1.00  0.00           H  
ATOM    489 2HH2 ARG A  29       5.598  19.001  -4.557  1.00  0.00           H  
ATOM    490  N   LYS A  30       0.814  15.817 -10.760  1.00  0.00           N  
ATOM    491  CA  LYS A  30      -0.558  15.317 -10.772  1.00  0.00           C  
ATOM    492  C   LYS A  30      -0.934  14.776 -12.148  1.00  0.00           C  
ATOM    493  O   LYS A  30      -1.674  13.796 -12.255  1.00  0.00           O  
ATOM    494  CB  LYS A  30      -1.534  16.419 -10.357  1.00  0.00           C  
ATOM    495  CG  LYS A  30      -1.479  16.770  -8.877  1.00  0.00           C  
ATOM    496  CD  LYS A  30      -2.508  17.833  -8.516  1.00  0.00           C  
ATOM    497  CE  LYS A  30      -2.459  18.179  -7.034  1.00  0.00           C  
ATOM    498  NZ  LYS A  30      -3.426  19.263  -6.686  1.00  0.00           N  
ATOM    499  H   LYS A  30       0.980  16.793 -10.560  1.00  0.00           H  
ATOM    500  HA  LYS A  30      -0.634  14.497 -10.057  1.00  0.00           H  
ATOM    501 1HB  LYS A  30      -1.325  17.324 -10.927  1.00  0.00           H  
ATOM    502 2HB  LYS A  30      -2.553  16.111 -10.594  1.00  0.00           H  
ATOM    503 1HG  LYS A  30      -1.672  15.876  -8.283  1.00  0.00           H  
ATOM    504 2HG  LYS A  30      -0.486  17.142  -8.628  1.00  0.00           H  
ATOM    505 1HD  LYS A  30      -2.317  18.737  -9.096  1.00  0.00           H  
ATOM    506 2HD  LYS A  30      -3.507  17.470  -8.760  1.00  0.00           H  
ATOM    507 1HE  LYS A  30      -2.695  17.293  -6.446  1.00  0.00           H  
ATOM    508 2HE  LYS A  30      -1.453  18.506  -6.770  1.00  0.00           H  
ATOM    509 1HZ  LYS A  30      -3.365  19.465  -5.698  1.00  0.00           H  
ATOM    510 2HZ  LYS A  30      -3.204  20.095  -7.214  1.00  0.00           H  
ATOM    511 3HZ  LYS A  30      -4.364  18.963  -6.910  1.00  0.00           H  
ATOM    512  N   GLU A  31      -0.428  15.424 -13.179  1.00  0.00           N  
ATOM    513  CA  GLU A  31      -0.698  14.968 -14.540  1.00  0.00           C  
ATOM    514  C   GLU A  31      -0.054  13.610 -14.805  1.00  0.00           C  
ATOM    515  O   GLU A  31      -0.653  12.749 -15.452  1.00  0.00           O  
ATOM    516  CB  GLU A  31      -0.200  15.995 -15.560  1.00  0.00           C  
ATOM    517  CG  GLU A  31      -1.027  17.271 -15.602  1.00  0.00           C  
ATOM    518  CD  GLU A  31      -0.497  18.298 -16.590  1.00  0.00           C  
ATOM    519  OE1 GLU A  31      -1.133  19.363 -16.758  1.00  0.00           O  
ATOM    520  OE2 GLU A  31       0.563  18.035 -17.201  1.00  0.00           O  
ATOM    521  H   GLU A  31       0.150  16.240 -13.039  1.00  0.00           H  
ATOM    522  HA  GLU A  31      -1.776  14.854 -14.659  1.00  0.00           H  
ATOM    523 1HB  GLU A  31       0.831  16.266 -15.330  1.00  0.00           H  
ATOM    524 2HB  GLU A  31      -0.208  15.552 -16.556  1.00  0.00           H  
ATOM    525 1HG  GLU A  31      -2.051  17.019 -15.877  1.00  0.00           H  
ATOM    526 2HG  GLU A  31      -1.045  17.712 -14.606  1.00  0.00           H  
ATOM    527  N   VAL A  32       1.141  13.479 -14.310  1.00  0.00           N  
ATOM    528  CA  VAL A  32       1.832  12.202 -14.452  1.00  0.00           C  
ATOM    529  C   VAL A  32       1.047  11.107 -13.733  1.00  0.00           C  
ATOM    530  O   VAL A  32       0.874  10.007 -14.264  1.00  0.00           O  
ATOM    531  CB  VAL A  32       3.274  12.272 -13.903  1.00  0.00           C  
ATOM    532  CG1 VAL A  32       3.958  10.910 -14.005  1.00  0.00           C  
ATOM    533  CG2 VAL A  32       4.078  13.334 -14.651  1.00  0.00           C  
ATOM    534  H   VAL A  32       1.603  14.238 -13.830  1.00  0.00           H  
ATOM    535  HA  VAL A  32       1.885  11.953 -15.513  1.00  0.00           H  
ATOM    536  HB  VAL A  32       3.238  12.528 -12.844  1.00  0.00           H  
ATOM    537 1HG1 VAL A  32       4.973  10.982 -13.612  1.00  0.00           H  
ATOM    538 2HG1 VAL A  32       3.397  10.177 -13.426  1.00  0.00           H  
ATOM    539 3HG1 VAL A  32       3.995  10.599 -15.049  1.00  0.00           H  
ATOM    540 1HG2 VAL A  32       5.091  13.371 -14.252  1.00  0.00           H  
ATOM    541 2HG2 VAL A  32       4.114  13.083 -15.711  1.00  0.00           H  
ATOM    542 3HG2 VAL A  32       3.602  14.307 -14.524  1.00  0.00           H  
ATOM    543  N   VAL A  33       0.568  11.401 -12.533  1.00  0.00           N  
ATOM    544  CA  VAL A  33      -0.203  10.440 -11.752  1.00  0.00           C  
ATOM    545  C   VAL A  33      -1.481  10.070 -12.501  1.00  0.00           C  
ATOM    546  O   VAL A  33      -1.852   8.896 -12.567  1.00  0.00           O  
ATOM    547  CB  VAL A  33      -0.548  10.993 -10.351  1.00  0.00           C  
ATOM    548  CG1 VAL A  33      -1.543  10.078  -9.639  1.00  0.00           C  
ATOM    549  CG2 VAL A  33       0.721  11.161  -9.517  1.00  0.00           C  
ATOM    550  H   VAL A  33       0.743  12.319 -12.150  1.00  0.00           H  
ATOM    551  HA  VAL A  33       0.397   9.539 -11.622  1.00  0.00           H  
ATOM    552  HB  VAL A  33      -1.036  11.962 -10.463  1.00  0.00           H  
ATOM    553 1HG1 VAL A  33      -1.773  10.486  -8.654  1.00  0.00           H  
ATOM    554 2HG1 VAL A  33      -2.459  10.010 -10.226  1.00  0.00           H  
ATOM    555 3HG1 VAL A  33      -1.108   9.085  -9.527  1.00  0.00           H  
ATOM    556 1HG2 VAL A  33       0.461  11.552  -8.534  1.00  0.00           H  
ATOM    557 2HG2 VAL A  33       1.214  10.195  -9.405  1.00  0.00           H  
ATOM    558 3HG2 VAL A  33       1.396  11.856 -10.017  1.00  0.00           H  
ATOM    559  N   LYS A  34      -2.144  11.054 -13.043  1.00  0.00           N  
ATOM    560  CA  LYS A  34      -3.362  10.807 -13.810  1.00  0.00           C  
ATOM    561  C   LYS A  34      -3.091   9.875 -14.987  1.00  0.00           C  
ATOM    562  O   LYS A  34      -3.853   8.938 -15.232  1.00  0.00           O  
ATOM    563  CB  LYS A  34      -3.958  12.124 -14.310  1.00  0.00           C  
ATOM    564  CG  LYS A  34      -5.304  11.970 -15.004  1.00  0.00           C  
ATOM    565  CD  LYS A  34      -5.844  13.312 -15.479  1.00  0.00           C  
ATOM    566  CE  LYS A  34      -7.146  13.149 -16.253  1.00  0.00           C  
ATOM    567  NZ  LYS A  34      -7.660  14.459 -16.754  1.00  0.00           N  
ATOM    568  H   LYS A  34      -1.815  12.003 -12.934  1.00  0.00           H  
ATOM    569  HA  LYS A  34      -4.089  10.321 -13.158  1.00  0.00           H  
ATOM    570 1HB  LYS A  34      -4.086  12.807 -13.470  1.00  0.00           H  
ATOM    571 2HB  LYS A  34      -3.267  12.593 -15.011  1.00  0.00           H  
ATOM    572 1HG  LYS A  34      -5.196  11.308 -15.864  1.00  0.00           H  
ATOM    573 2HG  LYS A  34      -6.020  11.526 -14.314  1.00  0.00           H  
ATOM    574 1HD  LYS A  34      -6.023  13.958 -14.618  1.00  0.00           H  
ATOM    575 2HD  LYS A  34      -5.109  13.792 -16.125  1.00  0.00           H  
ATOM    576 1HE  LYS A  34      -6.984  12.486 -17.101  1.00  0.00           H  
ATOM    577 2HE  LYS A  34      -7.899  12.699 -15.607  1.00  0.00           H  
ATOM    578 1HZ  LYS A  34      -8.522  14.312 -17.260  1.00  0.00           H  
ATOM    579 2HZ  LYS A  34      -7.830  15.076 -15.972  1.00  0.00           H  
ATOM    580 3HZ  LYS A  34      -6.976  14.877 -17.369  1.00  0.00           H  
ATOM    581  N   GLU A  35      -2.068  10.134 -15.743  1.00  0.00           N  
ATOM    582  CA  GLU A  35      -1.677   9.296 -16.873  1.00  0.00           C  
ATOM    583  C   GLU A  35      -1.390   7.866 -16.426  1.00  0.00           C  
ATOM    584  O   GLU A  35      -1.879   6.910 -17.032  1.00  0.00           O  
ATOM    585  CB  GLU A  35      -0.452   9.883 -17.579  1.00  0.00           C  
ATOM    586  CG  GLU A  35       0.020   9.066 -18.773  1.00  0.00           C  
ATOM    587  CD  GLU A  35       1.286   9.613 -19.412  1.00  0.00           C  
ATOM    588  OE1 GLU A  35       1.896   8.910 -20.249  1.00  0.00           O  
ATOM    589  OE2 GLU A  35       1.671  10.754 -19.072  1.00  0.00           O  
ATOM    590  H   GLU A  35      -1.524  10.958 -15.530  1.00  0.00           H  
ATOM    591  HA  GLU A  35      -2.505   9.263 -17.582  1.00  0.00           H  
ATOM    592 1HB  GLU A  35      -0.680  10.891 -17.926  1.00  0.00           H  
ATOM    593 2HB  GLU A  35       0.374   9.959 -16.872  1.00  0.00           H  
ATOM    594 1HG  GLU A  35       0.208   8.043 -18.449  1.00  0.00           H  
ATOM    595 2HG  GLU A  35      -0.773   9.042 -19.519  1.00  0.00           H  
ATOM    596  N   ALA A  36      -0.608   7.748 -15.391  1.00  0.00           N  
ATOM    597  CA  ALA A  36      -0.271   6.430 -14.860  1.00  0.00           C  
ATOM    598  C   ALA A  36      -1.523   5.689 -14.400  1.00  0.00           C  
ATOM    599  O   ALA A  36      -1.657   4.484 -14.627  1.00  0.00           O  
ATOM    600  CB  ALA A  36       0.721   6.559 -13.706  1.00  0.00           C  
ATOM    601  H   ALA A  36      -0.227   8.570 -14.945  1.00  0.00           H  
ATOM    602  HA  ALA A  36       0.191   5.851 -15.660  1.00  0.00           H  
ATOM    603 1HB  ALA A  36       0.962   5.568 -13.321  1.00  0.00           H  
ATOM    604 2HB  ALA A  36       1.631   7.042 -14.061  1.00  0.00           H  
ATOM    605 3HB  ALA A  36       0.279   7.159 -12.912  1.00  0.00           H  
ATOM    606  N   THR A  37      -2.398   6.412 -13.758  1.00  0.00           N  
ATOM    607  CA  THR A  37      -3.654   5.842 -13.285  1.00  0.00           C  
ATOM    608  C   THR A  37      -4.449   5.247 -14.444  1.00  0.00           C  
ATOM    609  O   THR A  37      -4.927   4.114 -14.358  1.00  0.00           O  
ATOM    610  CB  THR A  37      -4.510   6.898 -12.561  1.00  0.00           C  
ATOM    611  OG1 THR A  37      -3.818   7.343 -11.388  1.00  0.00           O  
ATOM    612  CG2 THR A  37      -5.863   6.325 -12.153  1.00  0.00           C  
ATOM    613  H   THR A  37      -2.204   7.388 -13.583  1.00  0.00           H  
ATOM    614  HA  THR A  37      -3.427   5.043 -12.578  1.00  0.00           H  
ATOM    615  HB  THR A  37      -4.673   7.749 -13.222  1.00  0.00           H  
ATOM    616  HG1 THR A  37      -2.978   6.883 -11.319  1.00  0.00           H  
ATOM    617 1HG2 THR A  37      -6.445   7.093 -11.645  1.00  0.00           H  
ATOM    618 2HG2 THR A  37      -6.399   5.991 -13.041  1.00  0.00           H  
ATOM    619 3HG2 THR A  37      -5.713   5.481 -11.481  1.00  0.00           H  
ATOM    620  N   GLU A  38      -4.593   5.962 -15.481  1.00  0.00           N  
ATOM    621  CA  GLU A  38      -5.331   5.495 -16.650  1.00  0.00           C  
ATOM    622  C   GLU A  38      -4.690   4.244 -17.244  1.00  0.00           C  
ATOM    623  O   GLU A  38      -5.384   3.273 -17.556  1.00  0.00           O  
ATOM    624  CB  GLU A  38      -5.413   6.597 -17.710  1.00  0.00           C  
ATOM    625  CG  GLU A  38      -6.202   6.201 -18.950  1.00  0.00           C  
ATOM    626  CD  GLU A  38      -7.654   5.861 -18.654  1.00  0.00           C  
ATOM    627  OE1 GLU A  38      -8.321   5.242 -19.514  1.00  0.00           O  
ATOM    628  OE2 GLU A  38      -8.130   6.219 -17.553  1.00  0.00           O  
ATOM    629  H   GLU A  38      -4.182   6.885 -15.495  1.00  0.00           H  
ATOM    630  HA  GLU A  38      -6.343   5.235 -16.339  1.00  0.00           H  
ATOM    631 1HB  GLU A  38      -5.880   7.483 -17.279  1.00  0.00           H  
ATOM    632 2HB  GLU A  38      -4.407   6.877 -18.023  1.00  0.00           H  
ATOM    633 1HG  GLU A  38      -6.175   7.024 -19.663  1.00  0.00           H  
ATOM    634 2HG  GLU A  38      -5.723   5.340 -19.413  1.00  0.00           H  
ATOM    635  N   GLN A  39      -3.399   4.244 -17.360  1.00  0.00           N  
ATOM    636  CA  GLN A  39      -2.684   3.104 -17.924  1.00  0.00           C  
ATOM    637  C   GLN A  39      -2.818   1.874 -17.031  1.00  0.00           C  
ATOM    638  O   GLN A  39      -3.101   0.776 -17.516  1.00  0.00           O  
ATOM    639  CB  GLN A  39      -1.207   3.444 -18.131  1.00  0.00           C  
ATOM    640  CG  GLN A  39      -0.959   4.459 -19.239  1.00  0.00           C  
ATOM    641  CD  GLN A  39       0.517   4.684 -19.508  1.00  0.00           C  
ATOM    642  OE1 GLN A  39       1.314   3.741 -19.499  1.00  0.00           O  
ATOM    643  NE2 GLN A  39       0.891   5.935 -19.750  1.00  0.00           N  
ATOM    644  H   GLN A  39      -2.875   5.051 -17.053  1.00  0.00           H  
ATOM    645  HA  GLN A  39      -3.124   2.864 -18.892  1.00  0.00           H  
ATOM    646 1HB  GLN A  39      -0.792   3.843 -17.205  1.00  0.00           H  
ATOM    647 2HB  GLN A  39      -0.655   2.536 -18.372  1.00  0.00           H  
ATOM    648 1HG  GLN A  39      -1.420   4.098 -20.158  1.00  0.00           H  
ATOM    649 2HG  GLN A  39      -1.400   5.413 -18.949  1.00  0.00           H  
ATOM    650 1HE2 GLN A  39       1.852   6.144 -19.934  1.00  0.00           H  
ATOM    651 2HE2 GLN A  39       0.212   6.670 -19.748  1.00  0.00           H  
ATOM    652  N   LEU A  40      -2.606   2.073 -15.724  1.00  0.00           N  
ATOM    653  CA  LEU A  40      -2.666   0.962 -14.780  1.00  0.00           C  
ATOM    654  C   LEU A  40      -4.060   0.345 -14.755  1.00  0.00           C  
ATOM    655  O   LEU A  40      -4.201  -0.880 -14.727  1.00  0.00           O  
ATOM    656  CB  LEU A  40      -2.277   1.430 -13.376  1.00  0.00           C  
ATOM    657  CG  LEU A  40      -0.790   1.703 -13.139  1.00  0.00           C  
ATOM    658  CD1 LEU A  40      -0.595   2.497 -11.852  1.00  0.00           C  
ATOM    659  CD2 LEU A  40      -0.007   0.396 -13.091  1.00  0.00           C  
ATOM    660  H   LEU A  40      -2.402   3.000 -15.380  1.00  0.00           H  
ATOM    661  HA  LEU A  40      -1.959   0.198 -15.100  1.00  0.00           H  
ATOM    662 1HB  LEU A  40      -2.816   2.350 -13.155  1.00  0.00           H  
ATOM    663 2HB  LEU A  40      -2.587   0.671 -12.658  1.00  0.00           H  
ATOM    664  HG  LEU A  40      -0.399   2.319 -13.949  1.00  0.00           H  
ATOM    665 1HD1 LEU A  40       0.468   2.684 -11.697  1.00  0.00           H  
ATOM    666 2HD1 LEU A  40      -1.122   3.448 -11.928  1.00  0.00           H  
ATOM    667 3HD1 LEU A  40      -0.990   1.929 -11.011  1.00  0.00           H  
ATOM    668 1HD2 LEU A  40       1.049   0.610 -12.922  1.00  0.00           H  
ATOM    669 2HD2 LEU A  40      -0.385  -0.225 -12.279  1.00  0.00           H  
ATOM    670 3HD2 LEU A  40      -0.123  -0.133 -14.037  1.00  0.00           H  
ATOM    671  N   ARG A  41      -5.044   1.124 -14.799  1.00  0.00           N  
ATOM    672  CA  ARG A  41      -6.418   0.632 -14.791  1.00  0.00           C  
ATOM    673  C   ARG A  41      -6.737  -0.120 -16.079  1.00  0.00           C  
ATOM    674  O   ARG A  41      -7.521  -1.072 -16.070  1.00  0.00           O  
ATOM    675  CB  ARG A  41      -7.402   1.788 -14.602  1.00  0.00           C  
ATOM    676  CG  ARG A  41      -7.445   2.336 -13.185  1.00  0.00           C  
ATOM    677  CD  ARG A  41      -8.553   3.365 -13.010  1.00  0.00           C  
ATOM    678  NE  ARG A  41      -8.711   3.755 -11.612  1.00  0.00           N  
ATOM    679  CZ  ARG A  41      -9.422   4.798 -11.192  1.00  0.00           C  
ATOM    680  NH1 ARG A  41     -10.057   5.579 -12.059  1.00  0.00           N  
ATOM    681  NH2 ARG A  41      -9.499   5.062  -9.896  1.00  0.00           N  
ATOM    682  H   ARG A  41      -4.878   2.119 -14.841  1.00  0.00           H  
ATOM    683  HA  ARG A  41      -6.532  -0.062 -13.957  1.00  0.00           H  
ATOM    684 1HB  ARG A  41      -7.137   2.604 -15.273  1.00  0.00           H  
ATOM    685 2HB  ARG A  41      -8.406   1.458 -14.868  1.00  0.00           H  
ATOM    686 1HG  ARG A  41      -7.623   1.520 -12.484  1.00  0.00           H  
ATOM    687 2HG  ARG A  41      -6.494   2.815 -12.951  1.00  0.00           H  
ATOM    688 1HD  ARG A  41      -8.316   4.256 -13.590  1.00  0.00           H  
ATOM    689 2HD  ARG A  41      -9.497   2.946 -13.358  1.00  0.00           H  
ATOM    690  HE  ARG A  41      -8.247   3.192 -10.912  1.00  0.00           H  
ATOM    691 1HH1 ARG A  41     -10.003   5.384 -13.049  1.00  0.00           H  
ATOM    692 2HH1 ARG A  41     -10.594   6.368 -11.729  1.00  0.00           H  
ATOM    693 1HH2 ARG A  41      -9.019   4.472  -9.231  1.00  0.00           H  
ATOM    694 2HH2 ARG A  41     -10.037   5.852  -9.573  1.00  0.00           H  
ATOM    695  N   ARG A  42      -6.139   0.290 -17.129  1.00  0.00           N  
ATOM    696  CA  ARG A  42      -6.336  -0.377 -18.411  1.00  0.00           C  
ATOM    697  C   ARG A  42      -5.642  -1.735 -18.434  1.00  0.00           C  
ATOM    698  O   ARG A  42      -6.194  -2.712 -18.946  1.00  0.00           O  
ATOM    699  CB  ARG A  42      -5.817   0.495 -19.557  1.00  0.00           C  
ATOM    700  CG  ARG A  42      -6.084  -0.081 -20.939  1.00  0.00           C  
ATOM    701  CD  ARG A  42      -5.574   0.838 -22.040  1.00  0.00           C  
ATOM    702  NE  ARG A  42      -4.122   0.984 -21.991  1.00  0.00           N  
ATOM    703  CZ  ARG A  42      -3.409   1.744 -22.818  1.00  0.00           C  
ATOM    704  NH1 ARG A  42      -4.002   2.444 -23.778  1.00  0.00           N  
ATOM    705  NH2 ARG A  42      -2.092   1.804 -22.683  1.00  0.00           N  
ATOM    706  H   ARG A  42      -5.520   1.086 -17.079  1.00  0.00           H  
ATOM    707  HA  ARG A  42      -7.404  -0.541 -18.555  1.00  0.00           H  
ATOM    708 1HB  ARG A  42      -6.281   1.479 -19.504  1.00  0.00           H  
ATOM    709 2HB  ARG A  42      -4.741   0.635 -19.450  1.00  0.00           H  
ATOM    710 1HG  ARG A  42      -5.581  -1.044 -21.035  1.00  0.00           H  
ATOM    711 2HG  ARG A  42      -7.157  -0.217 -21.076  1.00  0.00           H  
ATOM    712 1HD  ARG A  42      -5.845   0.426 -23.012  1.00  0.00           H  
ATOM    713 2HD  ARG A  42      -6.022   1.825 -21.927  1.00  0.00           H  
ATOM    714  HE  ARG A  42      -3.622   0.471 -21.277  1.00  0.00           H  
ATOM    715 1HH1 ARG A  42      -5.006   2.403 -23.887  1.00  0.00           H  
ATOM    716 2HH1 ARG A  42      -3.450   3.017 -24.399  1.00  0.00           H  
ATOM    717 1HH2 ARG A  42      -1.634   1.274 -21.954  1.00  0.00           H  
ATOM    718 2HH2 ARG A  42      -1.546   2.379 -23.308  1.00  0.00           H  
ATOM    719  N   ILE A  43      -4.550  -1.879 -17.849  1.00  0.00           N  
ATOM    720  CA  ILE A  43      -3.711  -3.071 -17.896  1.00  0.00           C  
ATOM    721  C   ILE A  43      -4.264  -4.130 -16.946  1.00  0.00           C  
ATOM    722  O   ILE A  43      -4.331  -5.312 -17.293  1.00  0.00           O  
ATOM    723  CB  ILE A  43      -2.244  -2.744 -17.538  1.00  0.00           C  
ATOM    724  CG1 ILE A  43      -1.630  -1.819 -18.595  1.00  0.00           C  
ATOM    725  CG2 ILE A  43      -1.424  -4.029 -17.392  1.00  0.00           C  
ATOM    726  CD1 ILE A  43      -0.299  -1.205 -18.183  1.00  0.00           C  
ATOM    727  H   ILE A  43      -4.247  -1.085 -17.304  1.00  0.00           H  
ATOM    728  HA  ILE A  43      -3.733  -3.469 -18.910  1.00  0.00           H  
ATOM    729  HB  ILE A  43      -2.213  -2.197 -16.596  1.00  0.00           H  
ATOM    730 1HG1 ILE A  43      -1.476  -2.375 -19.519  1.00  0.00           H  
ATOM    731 2HG1 ILE A  43      -2.323  -1.007 -18.815  1.00  0.00           H  
ATOM    732 1HG2 ILE A  43      -0.394  -3.777 -17.141  1.00  0.00           H  
ATOM    733 2HG2 ILE A  43      -1.850  -4.644 -16.601  1.00  0.00           H  
ATOM    734 3HG2 ILE A  43      -1.443  -4.582 -18.332  1.00  0.00           H  
ATOM    735 1HD1 ILE A  43       0.069  -0.564 -18.984  1.00  0.00           H  
ATOM    736 2HD1 ILE A  43      -0.436  -0.613 -17.278  1.00  0.00           H  
ATOM    737 3HD1 ILE A  43       0.423  -1.997 -17.993  1.00  0.00           H  
ATOM    738  N   ALA A  44      -4.683  -3.741 -15.729  1.00  0.00           N  
ATOM    739  CA  ALA A  44      -5.116  -4.653 -14.673  1.00  0.00           C  
ATOM    740  C   ALA A  44      -6.461  -5.288 -15.015  1.00  0.00           C  
ATOM    741  O   ALA A  44      -7.464  -4.587 -15.172  1.00  0.00           O  
ATOM    742  CB  ALA A  44      -5.202  -3.919 -13.337  1.00  0.00           C  
ATOM    743  H   ALA A  44      -4.691  -2.746 -15.554  1.00  0.00           H  
ATOM    744  HA  ALA A  44      -4.377  -5.450 -14.590  1.00  0.00           H  
ATOM    745 1HB  ALA A  44      -5.526  -4.613 -12.561  1.00  0.00           H  
ATOM    746 2HB  ALA A  44      -4.222  -3.517 -13.079  1.00  0.00           H  
ATOM    747 3HB  ALA A  44      -5.919  -3.103 -13.416  1.00  0.00           H  
ATOM    748  N   LYS A  45      -6.526  -6.577 -15.076  1.00  0.00           N  
ATOM    749  CA  LYS A  45      -7.737  -7.235 -15.559  1.00  0.00           C  
ATOM    750  C   LYS A  45      -8.366  -8.098 -14.469  1.00  0.00           C  
ATOM    751  O   LYS A  45      -9.588  -8.118 -14.314  1.00  0.00           O  
ATOM    752  CB  LYS A  45      -7.430  -8.088 -16.791  1.00  0.00           C  
ATOM    753  CG  LYS A  45      -6.932  -7.290 -17.987  1.00  0.00           C  
ATOM    754  CD  LYS A  45      -7.966  -6.274 -18.452  1.00  0.00           C  
ATOM    755  CE  LYS A  45      -7.475  -5.485 -19.658  1.00  0.00           C  
ATOM    756  NZ  LYS A  45      -8.445  -4.422 -20.058  1.00  0.00           N  
ATOM    757  H   LYS A  45      -5.739  -7.142 -14.790  1.00  0.00           H  
ATOM    758  HA  LYS A  45      -8.460  -6.468 -15.838  1.00  0.00           H  
ATOM    759 1HB  LYS A  45      -6.672  -8.830 -16.540  1.00  0.00           H  
ATOM    760 2HB  LYS A  45      -8.328  -8.627 -17.094  1.00  0.00           H  
ATOM    761 1HG  LYS A  45      -6.016  -6.763 -17.717  1.00  0.00           H  
ATOM    762 2HG  LYS A  45      -6.710  -7.969 -18.810  1.00  0.00           H  
ATOM    763 1HD  LYS A  45      -8.889  -6.790 -18.720  1.00  0.00           H  
ATOM    764 2HD  LYS A  45      -8.182  -5.578 -17.642  1.00  0.00           H  
ATOM    765 1HE  LYS A  45      -6.519  -5.020 -19.423  1.00  0.00           H  
ATOM    766 2HE  LYS A  45      -7.328  -6.161 -20.500  1.00  0.00           H  
ATOM    767 1HZ  LYS A  45      -8.086  -3.922 -20.859  1.00  0.00           H  
ATOM    768 2HZ  LYS A  45      -9.331  -4.846 -20.295  1.00  0.00           H  
ATOM    769 3HZ  LYS A  45      -8.575  -3.778 -19.291  1.00  0.00           H  
ATOM    770  N   ASP A  46      -7.552  -8.708 -13.660  1.00  0.00           N  
ATOM    771  CA  ASP A  46      -8.118  -9.564 -12.623  1.00  0.00           C  
ATOM    772  C   ASP A  46      -7.983  -8.920 -11.245  1.00  0.00           C  
ATOM    773  O   ASP A  46      -7.376  -7.856 -11.108  1.00  0.00           O  
ATOM    774  CB  ASP A  46      -7.441 -10.936 -12.630  1.00  0.00           C  
ATOM    775  CG  ASP A  46      -5.949 -10.863 -12.355  1.00  0.00           C  
ATOM    776  OD1 ASP A  46      -5.547 -10.287 -11.321  1.00  0.00           O  
ATOM    777  OD2 ASP A  46      -5.168 -11.382 -13.182  1.00  0.00           O  
ATOM    778  H   ASP A  46      -6.549  -8.611 -13.724  1.00  0.00           H  
ATOM    779  HA  ASP A  46      -9.180  -9.699 -12.828  1.00  0.00           H  
ATOM    780 1HB  ASP A  46      -7.903 -11.574 -11.876  1.00  0.00           H  
ATOM    781 2HB  ASP A  46      -7.593 -11.412 -13.599  1.00  0.00           H  
ATOM    782  N   GLU A  47      -8.552  -9.488 -10.269  1.00  0.00           N  
ATOM    783  CA  GLU A  47      -8.681  -8.912  -8.934  1.00  0.00           C  
ATOM    784  C   GLU A  47      -7.312  -8.613  -8.328  1.00  0.00           C  
ATOM    785  O   GLU A  47      -7.106  -7.547  -7.743  1.00  0.00           O  
ATOM    786  CB  GLU A  47      -9.468  -9.852  -8.017  1.00  0.00           C  
ATOM    787  CG  GLU A  47     -10.964  -9.871  -8.294  1.00  0.00           C  
ATOM    788  CD  GLU A  47     -11.748 -10.707  -7.295  1.00  0.00           C  
ATOM    789  OE1 GLU A  47     -12.999 -10.712  -7.358  1.00  0.00           O  
ATOM    790  OE2 GLU A  47     -11.107 -11.361  -6.443  1.00  0.00           O  
ATOM    791  H   GLU A  47      -8.937 -10.404 -10.449  1.00  0.00           H  
ATOM    792  HA  GLU A  47      -9.224  -7.970  -9.015  1.00  0.00           H  
ATOM    793 1HB  GLU A  47      -9.089 -10.868  -8.126  1.00  0.00           H  
ATOM    794 2HB  GLU A  47      -9.318  -9.557  -6.978  1.00  0.00           H  
ATOM    795 1HG  GLU A  47     -11.341  -8.849  -8.266  1.00  0.00           H  
ATOM    796 2HG  GLU A  47     -11.132 -10.264  -9.296  1.00  0.00           H  
ATOM    797  N   GLU A  48      -6.350  -9.533  -8.485  1.00  0.00           N  
ATOM    798  CA  GLU A  48      -5.007  -9.358  -7.940  1.00  0.00           C  
ATOM    799  C   GLU A  48      -4.270  -8.222  -8.645  1.00  0.00           C  
ATOM    800  O   GLU A  48      -3.577  -7.431  -8.001  1.00  0.00           O  
ATOM    801  CB  GLU A  48      -4.206 -10.657  -8.057  1.00  0.00           C  
ATOM    802  CG  GLU A  48      -2.841 -10.600  -7.385  1.00  0.00           C  
ATOM    803  CD  GLU A  48      -2.922 -10.418  -5.878  1.00  0.00           C  
ATOM    804  OE1 GLU A  48      -1.875 -10.158  -5.241  1.00  0.00           O  
ATOM    805  OE2 GLU A  48      -4.040 -10.537  -5.329  1.00  0.00           O  
ATOM    806  H   GLU A  48      -6.566 -10.375  -8.999  1.00  0.00           H  
ATOM    807  HA  GLU A  48      -5.093  -9.096  -6.885  1.00  0.00           H  
ATOM    808 1HB  GLU A  48      -4.771 -11.475  -7.610  1.00  0.00           H  
ATOM    809 2HB  GLU A  48      -4.057 -10.899  -9.109  1.00  0.00           H  
ATOM    810 1HG  GLU A  48      -2.305 -11.525  -7.596  1.00  0.00           H  
ATOM    811 2HG  GLU A  48      -2.271  -9.776  -7.813  1.00  0.00           H  
ATOM    812  N   GLU A  49      -4.451  -8.159  -9.898  1.00  0.00           N  
ATOM    813  CA  GLU A  49      -3.845  -7.087 -10.683  1.00  0.00           C  
ATOM    814  C   GLU A  49      -4.468  -5.736 -10.346  1.00  0.00           C  
ATOM    815  O   GLU A  49      -3.765  -4.727 -10.258  1.00  0.00           O  
ATOM    816  CB  GLU A  49      -3.984  -7.373 -12.181  1.00  0.00           C  
ATOM    817  CG  GLU A  49      -3.147  -8.548 -12.663  1.00  0.00           C  
ATOM    818  CD  GLU A  49      -3.458  -8.958 -14.094  1.00  0.00           C  
ATOM    819  OE1 GLU A  49      -2.753  -9.837 -14.640  1.00  0.00           O  
ATOM    820  OE2 GLU A  49      -4.413  -8.396 -14.674  1.00  0.00           O  
ATOM    821  H   GLU A  49      -5.018  -8.852 -10.366  1.00  0.00           H  
ATOM    822  HA  GLU A  49      -2.784  -7.034 -10.436  1.00  0.00           H  
ATOM    823 1HB  GLU A  49      -5.028  -7.580 -12.417  1.00  0.00           H  
ATOM    824 2HB  GLU A  49      -3.689  -6.490 -12.749  1.00  0.00           H  
ATOM    825 1HG  GLU A  49      -2.093  -8.281 -12.598  1.00  0.00           H  
ATOM    826 2HG  GLU A  49      -3.319  -9.398 -12.004  1.00  0.00           H  
ATOM    827  N   LYS A  50      -5.697  -5.707 -10.182  1.00  0.00           N  
ATOM    828  CA  LYS A  50      -6.396  -4.480  -9.814  1.00  0.00           C  
ATOM    829  C   LYS A  50      -5.972  -4.000  -8.429  1.00  0.00           C  
ATOM    830  O   LYS A  50      -5.824  -2.797  -8.201  1.00  0.00           O  
ATOM    831  CB  LYS A  50      -7.910  -4.691  -9.854  1.00  0.00           C  
ATOM    832  CG  LYS A  50      -8.482  -4.807 -11.260  1.00  0.00           C  
ATOM    833  CD  LYS A  50      -9.985  -5.049 -11.233  1.00  0.00           C  
ATOM    834  CE  LYS A  50     -10.556  -5.184 -12.639  1.00  0.00           C  
ATOM    835  NZ  LYS A  50     -12.006  -5.539 -12.616  1.00  0.00           N  
ATOM    836  H   LYS A  50      -6.228  -6.557 -10.307  1.00  0.00           H  
ATOM    837  HA  LYS A  50      -6.134  -3.703 -10.533  1.00  0.00           H  
ATOM    838 1HB  LYS A  50      -8.165  -5.600  -9.309  1.00  0.00           H  
ATOM    839 2HB  LYS A  50      -8.407  -3.859  -9.354  1.00  0.00           H  
ATOM    840 1HG  LYS A  50      -8.282  -3.887 -11.811  1.00  0.00           H  
ATOM    841 2HG  LYS A  50      -8.001  -5.634 -11.781  1.00  0.00           H  
ATOM    842 1HD  LYS A  50     -10.197  -5.963 -10.676  1.00  0.00           H  
ATOM    843 2HD  LYS A  50     -10.479  -4.217 -10.731  1.00  0.00           H  
ATOM    844 1HE  LYS A  50     -10.431  -4.244 -13.174  1.00  0.00           H  
ATOM    845 2HE  LYS A  50     -10.012  -5.959 -13.180  1.00  0.00           H  
ATOM    846 1HZ  LYS A  50     -12.348  -5.620 -13.563  1.00  0.00           H  
ATOM    847 2HZ  LYS A  50     -12.130  -6.420 -12.137  1.00  0.00           H  
ATOM    848 3HZ  LYS A  50     -12.522  -4.818 -12.133  1.00  0.00           H  
ATOM    849  N   LYS A  51      -5.814  -4.946  -7.582  1.00  0.00           N  
ATOM    850  CA  LYS A  51      -5.294  -4.622  -6.256  1.00  0.00           C  
ATOM    851  C   LYS A  51      -3.895  -4.019  -6.347  1.00  0.00           C  
ATOM    852  O   LYS A  51      -3.625  -2.971  -5.756  1.00  0.00           O  
ATOM    853  CB  LYS A  51      -5.272  -5.867  -5.369  1.00  0.00           C  
ATOM    854  CG  LYS A  51      -4.874  -5.592  -3.926  1.00  0.00           C  
ATOM    855  CD  LYS A  51      -4.936  -6.857  -3.079  1.00  0.00           C  
ATOM    856  CE  LYS A  51      -4.484  -6.595  -1.648  1.00  0.00           C  
ATOM    857  NZ  LYS A  51      -4.596  -7.818  -0.799  1.00  0.00           N  
ATOM    858  H   LYS A  51      -6.037  -5.906  -7.802  1.00  0.00           H  
ATOM    859  HA  LYS A  51      -5.950  -3.881  -5.799  1.00  0.00           H  
ATOM    860 1HB  LYS A  51      -6.260  -6.329  -5.365  1.00  0.00           H  
ATOM    861 2HB  LYS A  51      -4.572  -6.595  -5.780  1.00  0.00           H  
ATOM    862 1HG  LYS A  51      -3.858  -5.197  -3.898  1.00  0.00           H  
ATOM    863 2HG  LYS A  51      -5.546  -4.848  -3.499  1.00  0.00           H  
ATOM    864 1HD  LYS A  51      -5.959  -7.235  -3.063  1.00  0.00           H  
ATOM    865 2HD  LYS A  51      -4.293  -7.620  -3.517  1.00  0.00           H  
ATOM    866 1HE  LYS A  51      -3.448  -6.260  -1.650  1.00  0.00           H  
ATOM    867 2HE  LYS A  51      -5.097  -5.806  -1.212  1.00  0.00           H  
ATOM    868 1HZ  LYS A  51      -4.289  -7.606   0.140  1.00  0.00           H  
ATOM    869 2HZ  LYS A  51      -5.558  -8.126  -0.777  1.00  0.00           H  
ATOM    870 3HZ  LYS A  51      -4.017  -8.550  -1.185  1.00  0.00           H  
ATOM    871  N   LYS A  52      -3.047  -4.699  -7.023  1.00  0.00           N  
ATOM    872  CA  LYS A  52      -1.693  -4.194  -7.232  1.00  0.00           C  
ATOM    873  C   LYS A  52      -1.715  -2.804  -7.862  1.00  0.00           C  
ATOM    874  O   LYS A  52      -0.990  -1.907  -7.426  1.00  0.00           O  
ATOM    875  CB  LYS A  52      -0.891  -5.154  -8.111  1.00  0.00           C  
ATOM    876  CG  LYS A  52       0.568  -4.762  -8.286  1.00  0.00           C  
ATOM    877  CD  LYS A  52       1.353  -5.840  -9.022  1.00  0.00           C  
ATOM    878  CE  LYS A  52       2.814  -5.448  -9.197  1.00  0.00           C  
ATOM    879  NZ  LYS A  52       3.602  -6.529  -9.863  1.00  0.00           N  
ATOM    880  H   LYS A  52      -3.306  -5.592  -7.419  1.00  0.00           H  
ATOM    881  HA  LYS A  52      -1.200  -4.115  -6.263  1.00  0.00           H  
ATOM    882 1HB  LYS A  52      -0.923  -6.155  -7.680  1.00  0.00           H  
ATOM    883 2HB  LYS A  52      -1.347  -5.209  -9.100  1.00  0.00           H  
ATOM    884 1HG  LYS A  52       0.630  -3.832  -8.853  1.00  0.00           H  
ATOM    885 2HG  LYS A  52       1.021  -4.602  -7.308  1.00  0.00           H  
ATOM    886 1HD  LYS A  52       1.303  -6.774  -8.461  1.00  0.00           H  
ATOM    887 2HD  LYS A  52       0.913  -6.003 -10.006  1.00  0.00           H  
ATOM    888 1HE  LYS A  52       2.878  -4.543  -9.799  1.00  0.00           H  
ATOM    889 2HE  LYS A  52       3.254  -5.241  -8.222  1.00  0.00           H  
ATOM    890 1HZ  LYS A  52       4.563  -6.234  -9.961  1.00  0.00           H  
ATOM    891 2HZ  LYS A  52       3.563  -7.369  -9.302  1.00  0.00           H  
ATOM    892 3HZ  LYS A  52       3.213  -6.716 -10.776  1.00  0.00           H  
ATOM    893  N   ALA A  53      -2.472  -2.592  -8.906  1.00  0.00           N  
ATOM    894  CA  ALA A  53      -2.608  -1.297  -9.569  1.00  0.00           C  
ATOM    895  C   ALA A  53      -3.077  -0.226  -8.589  1.00  0.00           C  
ATOM    896  O   ALA A  53      -2.563   0.895  -8.592  1.00  0.00           O  
ATOM    897  CB  ALA A  53      -3.578  -1.401 -10.744  1.00  0.00           C  
ATOM    898  H   ALA A  53      -2.987  -3.384  -9.263  1.00  0.00           H  
ATOM    899  HA  ALA A  53      -1.628  -1.005  -9.945  1.00  0.00           H  
ATOM    900 1HB  ALA A  53      -3.669  -0.429 -11.228  1.00  0.00           H  
ATOM    901 2HB  ALA A  53      -3.203  -2.130 -11.462  1.00  0.00           H  
ATOM    902 3HB  ALA A  53      -4.555  -1.718 -10.382  1.00  0.00           H  
ATOM    903  N   ALA A  54      -4.020  -0.566  -7.801  1.00  0.00           N  
ATOM    904  CA  ALA A  54      -4.532   0.373  -6.806  1.00  0.00           C  
ATOM    905  C   ALA A  54      -3.426   0.821  -5.854  1.00  0.00           C  
ATOM    906  O   ALA A  54      -3.303   2.010  -5.551  1.00  0.00           O  
ATOM    907  CB  ALA A  54      -5.681  -0.256  -6.022  1.00  0.00           C  
ATOM    908  H   ALA A  54      -4.423  -1.491  -7.858  1.00  0.00           H  
ATOM    909  HA  ALA A  54      -4.903   1.253  -7.331  1.00  0.00           H  
ATOM    910 1HB  ALA A  54      -6.051   0.456  -5.285  1.00  0.00           H  
ATOM    911 2HB  ALA A  54      -6.487  -0.521  -6.707  1.00  0.00           H  
ATOM    912 3HB  ALA A  54      -5.327  -1.152  -5.514  1.00  0.00           H  
ATOM    913  N   TYR A  55      -2.621  -0.098  -5.444  1.00  0.00           N  
ATOM    914  CA  TYR A  55      -1.527   0.219  -4.532  1.00  0.00           C  
ATOM    915  C   TYR A  55      -0.490   1.105  -5.212  1.00  0.00           C  
ATOM    916  O   TYR A  55       0.026   2.046  -4.604  1.00  0.00           O  
ATOM    917  CB  TYR A  55      -0.864  -1.063  -4.021  1.00  0.00           C  
ATOM    918  CG  TYR A  55      -1.748  -1.884  -3.114  1.00  0.00           C  
ATOM    919  CD1 TYR A  55      -2.930  -1.357  -2.598  1.00  0.00           C  
ATOM    920  CD2 TYR A  55      -1.404  -3.187  -2.772  1.00  0.00           C  
ATOM    921  CE1 TYR A  55      -3.747  -2.109  -1.760  1.00  0.00           C  
ATOM    922  CE2 TYR A  55      -2.213  -3.948  -1.935  1.00  0.00           C  
ATOM    923  CZ  TYR A  55      -3.381  -3.402  -1.435  1.00  0.00           C  
ATOM    924  OH  TYR A  55      -4.186  -4.151  -0.606  1.00  0.00           O  
ATOM    925  H   TYR A  55      -2.743  -1.052  -5.754  1.00  0.00           H  
ATOM    926  HA  TYR A  55      -1.934   0.764  -3.680  1.00  0.00           H  
ATOM    927 1HB  TYR A  55      -0.573  -1.685  -4.869  1.00  0.00           H  
ATOM    928 2HB  TYR A  55       0.044  -0.810  -3.474  1.00  0.00           H  
ATOM    929  HD1 TYR A  55      -3.228  -0.339  -2.849  1.00  0.00           H  
ATOM    930  HD2 TYR A  55      -0.486  -3.628  -3.161  1.00  0.00           H  
ATOM    931  HE1 TYR A  55      -4.668  -1.679  -1.367  1.00  0.00           H  
ATOM    932  HE2 TYR A  55      -1.924  -4.967  -1.677  1.00  0.00           H  
ATOM    933  HH  TYR A  55      -3.794  -5.018  -0.479  1.00  0.00           H  
ATOM    934  N   MET A  56      -0.222   0.789  -6.459  1.00  0.00           N  
ATOM    935  CA  MET A  56       0.711   1.613  -7.223  1.00  0.00           C  
ATOM    936  C   MET A  56       0.196   3.043  -7.349  1.00  0.00           C  
ATOM    937  O   MET A  56       0.948   3.998  -7.145  1.00  0.00           O  
ATOM    938  CB  MET A  56       0.942   1.016  -8.612  1.00  0.00           C  
ATOM    939  CG  MET A  56       1.761  -0.264  -8.601  1.00  0.00           C  
ATOM    940  SD  MET A  56       1.945  -0.996 -10.274  1.00  0.00           S  
ATOM    941  CE  MET A  56       3.051  -2.384  -9.896  1.00  0.00           C  
ATOM    942  H   MET A  56      -0.647  -0.013  -6.902  1.00  0.00           H  
ATOM    943  HA  MET A  56       1.663   1.639  -6.693  1.00  0.00           H  
ATOM    944 1HB  MET A  56      -0.018   0.801  -9.080  1.00  0.00           H  
ATOM    945 2HB  MET A  56       1.457   1.744  -9.240  1.00  0.00           H  
ATOM    946 1HG  MET A  56       2.754  -0.057  -8.203  1.00  0.00           H  
ATOM    947 2HG  MET A  56       1.281  -0.998  -7.954  1.00  0.00           H  
ATOM    948 1HE  MET A  56       3.265  -2.938 -10.810  1.00  0.00           H  
ATOM    949 2HE  MET A  56       3.982  -2.003  -9.475  1.00  0.00           H  
ATOM    950 3HE  MET A  56       2.571  -3.046  -9.175  1.00  0.00           H  
ATOM    951  N   ILE A  57      -1.031   3.170  -7.671  1.00  0.00           N  
ATOM    952  CA  ILE A  57      -1.664   4.472  -7.851  1.00  0.00           C  
ATOM    953  C   ILE A  57      -1.606   5.259  -6.543  1.00  0.00           C  
ATOM    954  O   ILE A  57      -1.199   6.423  -6.529  1.00  0.00           O  
ATOM    955  CB  ILE A  57      -3.127   4.329  -8.326  1.00  0.00           C  
ATOM    956  CG1 ILE A  57      -3.173   3.765  -9.750  1.00  0.00           C  
ATOM    957  CG2 ILE A  57      -3.855   5.674  -8.245  1.00  0.00           C  
ATOM    958  CD1 ILE A  57      -4.535   3.217 -10.155  1.00  0.00           C  
ATOM    959  H   ILE A  57      -1.580   2.333  -7.805  1.00  0.00           H  
ATOM    960  HA  ILE A  57      -1.112   5.022  -8.612  1.00  0.00           H  
ATOM    961  HB  ILE A  57      -3.646   3.609  -7.694  1.00  0.00           H  
ATOM    962 1HG1 ILE A  57      -2.896   4.544 -10.459  1.00  0.00           H  
ATOM    963 2HG1 ILE A  57      -2.443   2.961  -9.847  1.00  0.00           H  
ATOM    964 1HG2 ILE A  57      -4.883   5.552  -8.584  1.00  0.00           H  
ATOM    965 2HG2 ILE A  57      -3.853   6.027  -7.215  1.00  0.00           H  
ATOM    966 3HG2 ILE A  57      -3.348   6.401  -8.879  1.00  0.00           H  
ATOM    967 1HD1 ILE A  57      -4.485   2.836 -11.175  1.00  0.00           H  
ATOM    968 2HD1 ILE A  57      -4.818   2.409  -9.479  1.00  0.00           H  
ATOM    969 3HD1 ILE A  57      -5.277   4.012 -10.101  1.00  0.00           H  
ATOM    970  N   LEU A  58      -1.967   4.596  -5.538  1.00  0.00           N  
ATOM    971  CA  LEU A  58      -1.960   5.241  -4.230  1.00  0.00           C  
ATOM    972  C   LEU A  58      -0.555   5.699  -3.857  1.00  0.00           C  
ATOM    973  O   LEU A  58      -0.369   6.819  -3.376  1.00  0.00           O  
ATOM    974  CB  LEU A  58      -2.500   4.287  -3.160  1.00  0.00           C  
ATOM    975  CG  LEU A  58      -4.020   4.141  -3.086  1.00  0.00           C  
ATOM    976  CD1 LEU A  58      -4.396   2.936  -2.231  1.00  0.00           C  
ATOM    977  CD2 LEU A  58      -4.654   5.414  -2.533  1.00  0.00           C  
ATOM    978  H   LEU A  58      -2.261   3.632  -5.610  1.00  0.00           H  
ATOM    979  HA  LEU A  58      -2.606   6.118  -4.273  1.00  0.00           H  
ATOM    980 1HB  LEU A  58      -2.087   3.296  -3.338  1.00  0.00           H  
ATOM    981 2HB  LEU A  58      -2.158   4.630  -2.184  1.00  0.00           H  
ATOM    982  HG  LEU A  58      -4.417   3.953  -4.084  1.00  0.00           H  
ATOM    983 1HD1 LEU A  58      -5.481   2.845  -2.188  1.00  0.00           H  
ATOM    984 2HD1 LEU A  58      -3.974   2.032  -2.671  1.00  0.00           H  
ATOM    985 3HD1 LEU A  58      -4.003   3.068  -1.224  1.00  0.00           H  
ATOM    986 1HD2 LEU A  58      -5.737   5.292  -2.488  1.00  0.00           H  
ATOM    987 2HD2 LEU A  58      -4.269   5.607  -1.531  1.00  0.00           H  
ATOM    988 3HD2 LEU A  58      -4.410   6.254  -3.183  1.00  0.00           H  
ATOM    989  N   PHE A  59       0.381   4.838  -4.036  1.00  0.00           N  
ATOM    990  CA  PHE A  59       1.764   5.168  -3.710  1.00  0.00           C  
ATOM    991  C   PHE A  59       2.243   6.361  -4.530  1.00  0.00           C  
ATOM    992  O   PHE A  59       2.838   7.294  -3.988  1.00  0.00           O  
ATOM    993  CB  PHE A  59       2.678   3.963  -3.952  1.00  0.00           C  
ATOM    994  CG  PHE A  59       4.065   4.132  -3.395  1.00  0.00           C  
ATOM    995  CD1 PHE A  59       5.092   4.628  -4.188  1.00  0.00           C  
ATOM    996  CD2 PHE A  59       4.342   3.794  -2.077  1.00  0.00           C  
ATOM    997  CE1 PHE A  59       6.378   4.785  -3.675  1.00  0.00           C  
ATOM    998  CE2 PHE A  59       5.624   3.948  -1.557  1.00  0.00           C  
ATOM    999  CZ  PHE A  59       6.641   4.443  -2.358  1.00  0.00           C  
ATOM   1000  H   PHE A  59       0.168   3.922  -4.405  1.00  0.00           H  
ATOM   1001  HA  PHE A  59       1.816   5.437  -2.654  1.00  0.00           H  
ATOM   1002 1HB  PHE A  59       2.236   3.075  -3.501  1.00  0.00           H  
ATOM   1003 2HB  PHE A  59       2.761   3.779  -5.022  1.00  0.00           H  
ATOM   1004  HD1 PHE A  59       4.883   4.897  -5.224  1.00  0.00           H  
ATOM   1005  HD2 PHE A  59       3.542   3.404  -1.447  1.00  0.00           H  
ATOM   1006  HE1 PHE A  59       7.173   5.176  -4.309  1.00  0.00           H  
ATOM   1007  HE2 PHE A  59       5.829   3.679  -0.521  1.00  0.00           H  
ATOM   1008  HZ  PHE A  59       7.645   4.562  -1.953  1.00  0.00           H  
ATOM   1009  N   LEU A  60       1.996   6.366  -5.812  1.00  0.00           N  
ATOM   1010  CA  LEU A  60       2.422   7.444  -6.697  1.00  0.00           C  
ATOM   1011  C   LEU A  60       1.787   8.768  -6.286  1.00  0.00           C  
ATOM   1012  O   LEU A  60       2.425   9.820  -6.368  1.00  0.00           O  
ATOM   1013  CB  LEU A  60       2.061   7.121  -8.149  1.00  0.00           C  
ATOM   1014  CG  LEU A  60       2.849   5.987  -8.807  1.00  0.00           C  
ATOM   1015  CD1 LEU A  60       2.230   5.623 -10.153  1.00  0.00           C  
ATOM   1016  CD2 LEU A  60       4.312   6.380  -8.975  1.00  0.00           C  
ATOM   1017  H   LEU A  60       1.487   5.584  -6.199  1.00  0.00           H  
ATOM   1018  HA  LEU A  60       3.504   7.546  -6.622  1.00  0.00           H  
ATOM   1019 1HB  LEU A  60       1.007   6.853  -8.193  1.00  0.00           H  
ATOM   1020 2HB  LEU A  60       2.213   8.016  -8.752  1.00  0.00           H  
ATOM   1021  HG  LEU A  60       2.792   5.095  -8.183  1.00  0.00           H  
ATOM   1022 1HD1 LEU A  60       2.801   4.815 -10.609  1.00  0.00           H  
ATOM   1023 2HD1 LEU A  60       1.200   5.299 -10.004  1.00  0.00           H  
ATOM   1024 3HD1 LEU A  60       2.246   6.493 -10.808  1.00  0.00           H  
ATOM   1025 1HD2 LEU A  60       4.857   5.561  -9.444  1.00  0.00           H  
ATOM   1026 2HD2 LEU A  60       4.380   7.268  -9.603  1.00  0.00           H  
ATOM   1027 3HD2 LEU A  60       4.746   6.593  -7.998  1.00  0.00           H  
ATOM   1028  N   LYS A  61       0.588   8.814  -5.799  1.00  0.00           N  
ATOM   1029  CA  LYS A  61      -0.124  10.015  -5.370  1.00  0.00           C  
ATOM   1030  C   LYS A  61       0.563  10.663  -4.172  1.00  0.00           C  
ATOM   1031  O   LYS A  61       0.447  11.873  -3.963  1.00  0.00           O  
ATOM   1032  CB  LYS A  61      -1.577   9.683  -5.024  1.00  0.00           C  
ATOM   1033  CG  LYS A  61      -2.461   9.436  -6.237  1.00  0.00           C  
ATOM   1034  CD  LYS A  61      -3.893   9.115  -5.829  1.00  0.00           C  
ATOM   1035  CE  LYS A  61      -4.792   8.923  -7.043  1.00  0.00           C  
ATOM   1036  NZ  LYS A  61      -6.200   8.623  -6.648  1.00  0.00           N  
ATOM   1037  H   LYS A  61       0.130   7.917  -5.722  1.00  0.00           H  
ATOM   1038  HA  LYS A  61      -0.117  10.733  -6.191  1.00  0.00           H  
ATOM   1039 1HB  LYS A  61      -1.607   8.792  -4.396  1.00  0.00           H  
ATOM   1040 2HB  LYS A  61      -2.011  10.502  -4.450  1.00  0.00           H  
ATOM   1041 1HG  LYS A  61      -2.465  10.323  -6.871  1.00  0.00           H  
ATOM   1042 2HG  LYS A  61      -2.063   8.601  -6.813  1.00  0.00           H  
ATOM   1043 1HD  LYS A  61      -3.906   8.202  -5.232  1.00  0.00           H  
ATOM   1044 2HD  LYS A  61      -4.290   9.929  -5.223  1.00  0.00           H  
ATOM   1045 1HE  LYS A  61      -4.781   9.827  -7.650  1.00  0.00           H  
ATOM   1046 2HE  LYS A  61      -4.414   8.100  -7.649  1.00  0.00           H  
ATOM   1047 1HZ  LYS A  61      -6.764   8.502  -7.477  1.00  0.00           H  
ATOM   1048 2HZ  LYS A  61      -6.223   7.775  -6.099  1.00  0.00           H  
ATOM   1049 3HZ  LYS A  61      -6.567   9.388  -6.101  1.00  0.00           H  
ATOM   1050  N   THR A  62       1.308   9.876  -3.478  1.00  0.00           N  
ATOM   1051  CA  THR A  62       1.913  10.395  -2.257  1.00  0.00           C  
ATOM   1052  C   THR A  62       3.310  10.944  -2.536  1.00  0.00           C  
ATOM   1053  O   THR A  62       3.921  11.572  -1.668  1.00  0.00           O  
ATOM   1054  CB  THR A  62       1.994   9.309  -1.168  1.00  0.00           C  
ATOM   1055  OG1 THR A  62       2.826   8.238  -1.630  1.00  0.00           O  
ATOM   1056  CG2 THR A  62       0.611   8.758  -0.838  1.00  0.00           C  
ATOM   1057  H   THR A  62       1.487   8.919  -3.747  1.00  0.00           H  
ATOM   1058  HA  THR A  62       1.292  11.209  -1.882  1.00  0.00           H  
ATOM   1059  HB  THR A  62       2.430   9.733  -0.263  1.00  0.00           H  
ATOM   1060  HG1 THR A  62       3.145   8.439  -2.513  1.00  0.00           H  
ATOM   1061 1HG2 THR A  62       0.699   7.994  -0.066  1.00  0.00           H  
ATOM   1062 2HG2 THR A  62      -0.026   9.566  -0.479  1.00  0.00           H  
ATOM   1063 3HG2 THR A  62       0.171   8.320  -1.733  1.00  0.00           H  
ATOM   1064  N   LEU A  63       3.914  10.530  -3.692  1.00  0.00           N  
ATOM   1065  CA  LEU A  63       5.244  11.022  -4.035  1.00  0.00           C  
ATOM   1066  C   LEU A  63       5.194  12.494  -4.431  1.00  0.00           C  
ATOM   1067  O   LEU A  63       6.083  13.269  -4.071  1.00  0.00           O  
ATOM   1068  OXT LEU A  63       4.285  12.905  -5.098  1.00  0.00           O  
ATOM   1069  CB  LEU A  63       5.844  10.195  -5.176  1.00  0.00           C  
ATOM   1070  CG  LEU A  63       6.165   8.734  -4.857  1.00  0.00           C  
ATOM   1071  CD1 LEU A  63       6.659   8.016  -6.108  1.00  0.00           C  
ATOM   1072  CD2 LEU A  63       7.198   8.644  -3.739  1.00  0.00           C  
ATOM   1073  H   LEU A  63       3.452   9.885  -4.317  1.00  0.00           H  
ATOM   1074  HA  LEU A  63       5.885  10.924  -3.160  1.00  0.00           H  
ATOM   1075 1HB  LEU A  63       5.147  10.200  -6.012  1.00  0.00           H  
ATOM   1076 2HB  LEU A  63       6.771  10.669  -5.499  1.00  0.00           H  
ATOM   1077  HG  LEU A  63       5.256   8.222  -4.540  1.00  0.00           H  
ATOM   1078 1HD1 LEU A  63       6.884   6.977  -5.866  1.00  0.00           H  
ATOM   1079 2HD1 LEU A  63       5.886   8.050  -6.876  1.00  0.00           H  
ATOM   1080 3HD1 LEU A  63       7.560   8.505  -6.476  1.00  0.00           H  
ATOM   1081 1HD2 LEU A  63       7.413   7.596  -3.526  1.00  0.00           H  
ATOM   1082 2HD2 LEU A  63       8.114   9.147  -4.049  1.00  0.00           H  
ATOM   1083 3HD2 LEU A  63       6.806   9.124  -2.842  1.00  0.00           H  
TER                                                                             
ATOM   1085  N   PRO B 264      20.167  -3.278  -7.270  1.00  0.00           N  
ATOM   1086  CA  PRO B 264      19.010  -2.637  -6.643  1.00  0.00           C  
ATOM   1087  C   PRO B 264      17.708  -3.396  -6.890  1.00  0.00           C  
ATOM   1088  O   PRO B 264      17.566  -4.067  -7.916  1.00  0.00           O  
ATOM   1089  CB  PRO B 264      18.970  -1.257  -7.304  1.00  0.00           C  
ATOM   1090  CG  PRO B 264      19.984  -1.329  -8.400  1.00  0.00           C  
ATOM   1091  CD  PRO B 264      20.697  -2.647  -8.304  1.00  0.00           C  
ATOM   1092  HA  PRO B 264      19.188  -2.548  -5.561  1.00  0.00           H  
ATOM   1093 1HB  PRO B 264      17.957  -1.049  -7.680  1.00  0.00           H  
ATOM   1094 2HB  PRO B 264      19.204  -0.478  -6.563  1.00  0.00           H  
ATOM   1095 1HG  PRO B 264      19.493  -1.225  -9.379  1.00  0.00           H  
ATOM   1096 2HG  PRO B 264      20.697  -0.496  -8.313  1.00  0.00           H  
ATOM   1097 1HD  PRO B 264      20.531  -3.222  -9.227  1.00  0.00           H  
ATOM   1098 2HD  PRO B 264      21.771  -2.473  -8.143  1.00  0.00           H  
ATOM   1099 1H   PRO B 264      19.726  -4.191  -7.391  1.00  0.00           H  
ATOM   1100 2H   PRO B 264      20.714  -3.359  -6.392  1.00  0.00           H  
ATOM   1101  N   HIS B 265      16.965  -3.614  -5.785  1.00  0.00           N  
ATOM   1102  CA  HIS B 265      15.721  -4.374  -5.800  1.00  0.00           C  
ATOM   1103  C   HIS B 265      14.588  -3.590  -5.147  1.00  0.00           C  
ATOM   1104  O   HIS B 265      14.827  -2.565  -4.504  1.00  0.00           O  
ATOM   1105  CB  HIS B 265      15.905  -5.718  -5.093  1.00  0.00           C  
ATOM   1106  CG  HIS B 265      16.378  -5.592  -3.679  1.00  0.00           C  
ATOM   1107  ND1 HIS B 265      15.542  -5.232  -2.644  1.00  0.00           N  
ATOM   1108  CD2 HIS B 265      17.601  -5.781  -3.131  1.00  0.00           C  
ATOM   1109  CE1 HIS B 265      16.233  -5.205  -1.517  1.00  0.00           C  
ATOM   1110  NE2 HIS B 265      17.485  -5.534  -1.785  1.00  0.00           N  
ATOM   1111  H   HIS B 265      17.295  -3.228  -4.912  1.00  0.00           H  
ATOM   1112  HA  HIS B 265      15.427  -4.571  -6.831  1.00  0.00           H  
ATOM   1113 1HB  HIS B 265      14.959  -6.260  -5.090  1.00  0.00           H  
ATOM   1114 2HB  HIS B 265      16.627  -6.322  -5.642  1.00  0.00           H  
ATOM   1115  HD2 HIS B 265      18.509  -6.074  -3.659  1.00  0.00           H  
ATOM   1116  HE1 HIS B 265      15.838  -4.954  -0.533  1.00  0.00           H  
ATOM   1117  HE2 HIS B 265      18.237  -5.595  -1.113  1.00  0.00           H  
ATOM   1118  N   ARG B 266      13.350  -4.022  -5.518  1.00  0.00           N  
ATOM   1119  CA  ARG B 266      12.217  -3.479  -4.775  1.00  0.00           C  
ATOM   1120  C   ARG B 266      12.341  -3.785  -3.287  1.00  0.00           C  
ATOM   1121  O   ARG B 266      13.026  -4.732  -2.897  1.00  0.00           O  
ATOM   1122  CB  ARG B 266      10.900  -4.038  -5.318  1.00  0.00           C  
ATOM   1123  CG  ARG B 266      10.690  -5.515  -5.022  1.00  0.00           C  
ATOM   1124  CD  ARG B 266       9.368  -6.020  -5.583  1.00  0.00           C  
ATOM   1125  NE  ARG B 266       9.137  -7.420  -5.241  1.00  0.00           N  
ATOM   1126  CZ  ARG B 266       9.590  -8.456  -5.943  1.00  0.00           C  
ATOM   1127  NH1 ARG B 266      10.310  -8.267  -7.043  1.00  0.00           N  
ATOM   1128  NH2 ARG B 266       9.322  -9.690  -5.542  1.00  0.00           N  
ATOM   1129  H   ARG B 266      13.179  -4.683  -6.263  1.00  0.00           H  
ATOM   1130  HA  ARG B 266      12.211  -2.395  -4.896  1.00  0.00           H  
ATOM   1131 1HB  ARG B 266      10.066  -3.484  -4.890  1.00  0.00           H  
ATOM   1132 2HB  ARG B 266      10.864  -3.900  -6.399  1.00  0.00           H  
ATOM   1133 1HG  ARG B 266      11.497  -6.095  -5.472  1.00  0.00           H  
ATOM   1134 2HG  ARG B 266      10.687  -5.673  -3.943  1.00  0.00           H  
ATOM   1135 1HD  ARG B 266       8.550  -5.428  -5.175  1.00  0.00           H  
ATOM   1136 2HD  ARG B 266       9.375  -5.929  -6.669  1.00  0.00           H  
ATOM   1137  HE  ARG B 266       8.594  -7.618  -4.411  1.00  0.00           H  
ATOM   1138 1HH1 ARG B 266      10.519  -7.329  -7.355  1.00  0.00           H  
ATOM   1139 2HH1 ARG B 266      10.648  -9.061  -7.567  1.00  0.00           H  
ATOM   1140 1HH2 ARG B 266       8.775  -9.842  -4.705  1.00  0.00           H  
ATOM   1141 2HH2 ARG B 266       9.664 -10.478  -6.072  1.00  0.00           H  
ATOM   1142  N   PRO B 267      11.729  -2.965  -2.398  1.00  0.00           N  
ATOM   1143  CA  PRO B 267      11.770  -3.293  -0.971  1.00  0.00           C  
ATOM   1144  C   PRO B 267      11.322  -4.724  -0.681  1.00  0.00           C  
ATOM   1145  O   PRO B 267      10.453  -5.255  -1.378  1.00  0.00           O  
ATOM   1146  CB  PRO B 267      10.804  -2.281  -0.349  1.00  0.00           C  
ATOM   1147  CG  PRO B 267      10.795  -1.127  -1.299  1.00  0.00           C  
ATOM   1148  CD  PRO B 267      10.917  -1.660  -2.698  1.00  0.00           C  
ATOM   1149  HA  PRO B 267      12.792  -3.141  -0.594  1.00  0.00           H  
ATOM   1150 1HB  PRO B 267       9.809  -2.735  -0.228  1.00  0.00           H  
ATOM   1151 2HB  PRO B 267      11.152  -1.997   0.655  1.00  0.00           H  
ATOM   1152 1HG  PRO B 267       9.866  -0.549  -1.185  1.00  0.00           H  
ATOM   1153 2HG  PRO B 267      11.625  -0.442  -1.073  1.00  0.00           H  
ATOM   1154 1HD  PRO B 267       9.914  -1.853  -3.106  1.00  0.00           H  
ATOM   1155 2HD  PRO B 267      11.457  -0.933  -3.322  1.00  0.00           H  
ATOM   1156  N   ILE B 268      11.994  -5.333   0.267  1.00  0.00           N  
ATOM   1157  CA  ILE B 268      11.643  -6.673   0.727  1.00  0.00           C  
ATOM   1158  C   ILE B 268      10.999  -6.591   2.109  1.00  0.00           C  
ATOM   1159  O   ILE B 268      11.576  -6.019   3.036  1.00  0.00           O  
ATOM   1160  CB  ILE B 268      12.879  -7.599   0.765  1.00  0.00           C  
ATOM   1161  CG1 ILE B 268      13.504  -7.713  -0.630  1.00  0.00           C  
ATOM   1162  CG2 ILE B 268      12.503  -8.980   1.311  1.00  0.00           C  
ATOM   1163  CD1 ILE B 268      14.889  -8.346  -0.638  1.00  0.00           C  
ATOM   1164  H   ILE B 268      12.778  -4.857   0.690  1.00  0.00           H  
ATOM   1165  HA  ILE B 268      10.921  -7.099   0.032  1.00  0.00           H  
ATOM   1166  HB  ILE B 268      13.642  -7.161   1.409  1.00  0.00           H  
ATOM   1167 1HG1 ILE B 268      12.855  -8.308  -1.272  1.00  0.00           H  
ATOM   1168 2HG1 ILE B 268      13.583  -6.721  -1.076  1.00  0.00           H  
ATOM   1169 1HG2 ILE B 268      13.387  -9.617   1.329  1.00  0.00           H  
ATOM   1170 2HG2 ILE B 268      12.110  -8.877   2.321  1.00  0.00           H  
ATOM   1171 3HG2 ILE B 268      11.744  -9.430   0.671  1.00  0.00           H  
ATOM   1172 1HD1 ILE B 268      15.263  -8.390  -1.661  1.00  0.00           H  
ATOM   1173 2HD1 ILE B 268      15.567  -7.746  -0.030  1.00  0.00           H  
ATOM   1174 3HD1 ILE B 268      14.830  -9.354  -0.230  1.00  0.00           H  
ATOM   1175  N   LEU B 269       9.798  -7.159   2.157  1.00  0.00           N  
ATOM   1176  CA  LEU B 269       9.096  -7.192   3.435  1.00  0.00           C  
ATOM   1177  C   LEU B 269       9.358  -8.505   4.166  1.00  0.00           C  
ATOM   1178  O   LEU B 269       9.332  -9.576   3.556  1.00  0.00           O  
ATOM   1179  CB  LEU B 269       7.591  -7.004   3.225  1.00  0.00           C  
ATOM   1180  CG  LEU B 269       7.162  -5.720   2.514  1.00  0.00           C  
ATOM   1181  CD1 LEU B 269       5.641  -5.639   2.438  1.00  0.00           C  
ATOM   1182  CD2 LEU B 269       7.732  -4.497   3.226  1.00  0.00           C  
ATOM   1183  H   LEU B 269       9.358  -7.566   1.344  1.00  0.00           H  
ATOM   1184  HA  LEU B 269       9.466  -6.375   4.054  1.00  0.00           H  
ATOM   1185 1HB  LEU B 269       7.215  -7.842   2.640  1.00  0.00           H  
ATOM   1186 2HB  LEU B 269       7.100  -7.018   4.198  1.00  0.00           H  
ATOM   1187  HG  LEU B 269       7.528  -5.733   1.487  1.00  0.00           H  
ATOM   1188 1HD1 LEU B 269       5.351  -4.720   1.929  1.00  0.00           H  
ATOM   1189 2HD1 LEU B 269       5.258  -6.496   1.884  1.00  0.00           H  
ATOM   1190 3HD1 LEU B 269       5.226  -5.643   3.445  1.00  0.00           H  
ATOM   1191 1HD2 LEU B 269       7.417  -3.593   2.705  1.00  0.00           H  
ATOM   1192 2HD2 LEU B 269       7.366  -4.470   4.253  1.00  0.00           H  
ATOM   1193 3HD2 LEU B 269       8.821  -4.553   3.230  1.00  0.00           H  
ATOM   1194  N   GLN B 270       9.721  -8.339   5.487  1.00  0.00           N  
ATOM   1195  CA  GLN B 270       9.929  -9.541   6.288  1.00  0.00           C  
ATOM   1196  C   GLN B 270       8.707 -10.455   6.235  1.00  0.00           C  
ATOM   1197  O   GLN B 270       7.580 -10.006   6.453  1.00  0.00           O  
ATOM   1198  CB  GLN B 270      10.247  -9.173   7.738  1.00  0.00           C  
ATOM   1199  CG  GLN B 270      10.544 -10.374   8.626  1.00  0.00           C  
ATOM   1200  CD  GLN B 270      11.129  -9.980   9.969  1.00  0.00           C  
ATOM   1201  OE1 GLN B 270      12.218  -9.401  10.041  1.00  0.00           O  
ATOM   1202  NE2 GLN B 270      10.411 -10.291  11.043  1.00  0.00           N  
ATOM   1203  H   GLN B 270       9.847  -7.434   5.917  1.00  0.00           H  
ATOM   1204  HA  GLN B 270      10.775 -10.089   5.875  1.00  0.00           H  
ATOM   1205 1HB  GLN B 270      11.111  -8.509   7.764  1.00  0.00           H  
ATOM   1206 2HB  GLN B 270       9.405  -8.631   8.169  1.00  0.00           H  
ATOM   1207 1HG  GLN B 270       9.617 -10.918   8.807  1.00  0.00           H  
ATOM   1208 2HG  GLN B 270      11.262 -11.019   8.119  1.00  0.00           H  
ATOM   1209 1HE2 GLN B 270      10.747 -10.055  11.956  1.00  0.00           H  
ATOM   1210 2HE2 GLN B 270       9.534 -10.761  10.940  1.00  0.00           H  
ATOM   1211  N   ALA B 271       8.952 -11.672   5.965  1.00  0.00           N  
ATOM   1212  CA  ALA B 271       7.863 -12.643   5.894  1.00  0.00           C  
ATOM   1213  C   ALA B 271       7.111 -12.722   7.219  1.00  0.00           C  
ATOM   1214  O   ALA B 271       7.723 -12.703   8.290  1.00  0.00           O  
ATOM   1215  CB  ALA B 271       8.402 -14.019   5.509  1.00  0.00           C  
ATOM   1216  H   ALA B 271       9.899 -11.981   5.797  1.00  0.00           H  
ATOM   1217  HA  ALA B 271       7.163 -12.311   5.127  1.00  0.00           H  
ATOM   1218 1HB  ALA B 271       7.579 -14.732   5.460  1.00  0.00           H  
ATOM   1219 2HB  ALA B 271       8.889 -13.960   4.535  1.00  0.00           H  
ATOM   1220 3HB  ALA B 271       9.123 -14.349   6.255  1.00  0.00           H  
ATOM   1221  N   GLY B 272       5.841 -12.822   7.082  1.00  0.00           N  
ATOM   1222  CA  GLY B 272       5.030 -13.011   8.275  1.00  0.00           C  
ATOM   1223  C   GLY B 272       4.630 -11.707   8.937  1.00  0.00           C  
ATOM   1224  O   GLY B 272       3.880 -11.706   9.916  1.00  0.00           O  
ATOM   1225  H   GLY B 272       5.387 -12.774   6.181  1.00  0.00           H  
ATOM   1226 1HA  GLY B 272       4.126 -13.563   8.017  1.00  0.00           H  
ATOM   1227 2HA  GLY B 272       5.580 -13.614   8.997  1.00  0.00           H  
ATOM   1228  N   LEU B 273       5.174 -10.631   8.529  1.00  0.00           N  
ATOM   1229  CA  LEU B 273       4.797  -9.307   9.010  1.00  0.00           C  
ATOM   1230  C   LEU B 273       4.156  -8.486   7.896  1.00  0.00           C  
ATOM   1231  O   LEU B 273       4.554  -8.592   6.734  1.00  0.00           O  
ATOM   1232  CB  LEU B 273       6.019  -8.570   9.565  1.00  0.00           C  
ATOM   1233  CG  LEU B 273       6.709  -9.212  10.770  1.00  0.00           C  
ATOM   1234  CD1 LEU B 273       7.923  -8.389  11.186  1.00  0.00           C  
ATOM   1235  CD2 LEU B 273       5.731  -9.358  11.931  1.00  0.00           C  
ATOM   1236  H   LEU B 273       5.904 -10.713   7.836  1.00  0.00           H  
ATOM   1237  HA  LEU B 273       4.068  -9.425   9.811  1.00  0.00           H  
ATOM   1238 1HB  LEU B 273       6.761  -8.483   8.773  1.00  0.00           H  
ATOM   1239 2HB  LEU B 273       5.715  -7.566   9.861  1.00  0.00           H  
ATOM   1240  HG  LEU B 273       7.080 -10.199  10.494  1.00  0.00           H  
ATOM   1241 1HD1 LEU B 273       8.404  -8.858  12.044  1.00  0.00           H  
ATOM   1242 2HD1 LEU B 273       8.630  -8.339  10.358  1.00  0.00           H  
ATOM   1243 3HD1 LEU B 273       7.605  -7.382  11.454  1.00  0.00           H  
ATOM   1244 1HD2 LEU B 273       6.239  -9.817  12.779  1.00  0.00           H  
ATOM   1245 2HD2 LEU B 273       5.359  -8.375  12.220  1.00  0.00           H  
ATOM   1246 3HD2 LEU B 273       4.895  -9.987  11.625  1.00  0.00           H  
ATOM   1247  N   PRO B 274       3.247  -7.542   8.313  1.00  0.00           N  
ATOM   1248  CA  PRO B 274       2.563  -7.533   9.608  1.00  0.00           C  
ATOM   1249  C   PRO B 274       1.802  -8.828   9.882  1.00  0.00           C  
ATOM   1250  O   PRO B 274       1.367  -9.503   8.946  1.00  0.00           O  
ATOM   1251  CB  PRO B 274       1.601  -6.348   9.491  1.00  0.00           C  
ATOM   1252  CG  PRO B 274       1.264  -6.273   8.037  1.00  0.00           C  
ATOM   1253  CD  PRO B 274       2.479  -6.660   7.244  1.00  0.00           C  
ATOM   1254  HA  PRO B 274       3.301  -7.361  10.406  1.00  0.00           H  
ATOM   1255 1HB  PRO B 274       0.716  -6.519  10.121  1.00  0.00           H  
ATOM   1256 2HB  PRO B 274       2.086  -5.432   9.859  1.00  0.00           H  
ATOM   1257 1HG  PRO B 274       0.423  -6.944   7.807  1.00  0.00           H  
ATOM   1258 2HG  PRO B 274       0.940  -5.255   7.774  1.00  0.00           H  
ATOM   1259 1HD  PRO B 274       2.171  -7.233   6.357  1.00  0.00           H  
ATOM   1260 2HD  PRO B 274       3.029  -5.754   6.949  1.00  0.00           H  
ATOM   1261  N   ALA B 275       1.669  -9.173  11.155  1.00  0.00           N  
ATOM   1262  CA  ALA B 275       0.957 -10.387  11.544  1.00  0.00           C  
ATOM   1263  C   ALA B 275      -0.507 -10.089  11.855  1.00  0.00           C  
ATOM   1264  O   ALA B 275      -0.838  -8.998  12.324  1.00  0.00           O  
ATOM   1265  CB  ALA B 275       1.632 -11.036  12.750  1.00  0.00           C  
ATOM   1266  H   ALA B 275       2.068  -8.585  11.873  1.00  0.00           H  
ATOM   1267  HA  ALA B 275       0.989 -11.082  10.705  1.00  0.00           H  
ATOM   1268 1HB  ALA B 275       1.090 -11.940  13.028  1.00  0.00           H  
ATOM   1269 2HB  ALA B 275       2.660 -11.294  12.496  1.00  0.00           H  
ATOM   1270 3HB  ALA B 275       1.629 -10.340  13.587  1.00  0.00           H  
ATOM   1271  N   ASN B 276      -1.324 -11.131  11.580  1.00  0.00           N  
ATOM   1272  CA  ASN B 276      -2.689 -11.036  12.085  1.00  0.00           C  
ATOM   1273  C   ASN B 276      -2.714 -10.801  13.593  1.00  0.00           C  
ATOM   1274  O   ASN B 276      -1.924 -11.393  14.331  1.00  0.00           O  
ATOM   1275  CB  ASN B 276      -3.482 -12.295  11.731  1.00  0.00           C  
ATOM   1276  CG  ASN B 276      -3.688 -12.455  10.237  1.00  0.00           C  
ATOM   1277  OD1 ASN B 276      -3.616 -11.483   9.481  1.00  0.00           O  
ATOM   1278  ND2 ASN B 276      -3.943 -13.683   9.802  1.00  0.00           N  
ATOM   1279  H   ASN B 276      -1.049 -11.950  11.058  1.00  0.00           H  
ATOM   1280  HA  ASN B 276      -3.172 -10.177  11.617  1.00  0.00           H  
ATOM   1281 1HB  ASN B 276      -2.958 -13.174  12.109  1.00  0.00           H  
ATOM   1282 2HB  ASN B 276      -4.457 -12.260  12.218  1.00  0.00           H  
ATOM   1283 1HD2 ASN B 276      -4.088 -13.848   8.826  1.00  0.00           H  
ATOM   1284 2HD2 ASN B 276      -3.991 -14.443  10.450  1.00  0.00           H  
ATOM   1285  N   THR B 277      -3.597  -9.949  13.955  1.00  0.00           N  
ATOM   1286  CA  THR B 277      -3.641  -9.576  15.365  1.00  0.00           C  
ATOM   1287  C   THR B 277      -5.076  -9.592  15.884  1.00  0.00           C  
ATOM   1288  O   THR B 277      -5.998  -9.160  15.190  1.00  0.00           O  
ATOM   1289  CB  THR B 277      -3.026  -8.183  15.594  1.00  0.00           C  
ATOM   1290  OG1 THR B 277      -1.675  -8.179  15.114  1.00  0.00           O  
ATOM   1291  CG2 THR B 277      -3.028  -7.817  17.074  1.00  0.00           C  
ATOM   1292  H   THR B 277      -4.256  -9.530  13.314  1.00  0.00           H  
ATOM   1293  HA  THR B 277      -3.061 -10.303  15.933  1.00  0.00           H  
ATOM   1294  HB  THR B 277      -3.601  -7.437  15.046  1.00  0.00           H  
ATOM   1295  HG1 THR B 277      -1.460  -9.045  14.759  1.00  0.00           H  
ATOM   1296 1HG2 THR B 277      -2.588  -6.828  17.205  1.00  0.00           H  
ATOM   1297 2HG2 THR B 277      -4.052  -7.811  17.446  1.00  0.00           H  
ATOM   1298 3HG2 THR B 277      -2.445  -8.549  17.630  1.00  0.00           H  
ATOM   1299  N   THR B 278      -5.292 -10.119  17.078  1.00  0.00           N  
ATOM   1300  CA  THR B 278      -6.560 -10.077  17.799  1.00  0.00           C  
ATOM   1301  C   THR B 278      -6.451  -9.188  19.034  1.00  0.00           C  
ATOM   1302  O   THR B 278      -5.506  -9.314  19.815  1.00  0.00           O  
ATOM   1303  CB  THR B 278      -7.012 -11.488  18.217  1.00  0.00           C  
ATOM   1304  OG1 THR B 278      -7.145 -12.308  17.049  1.00  0.00           O  
ATOM   1305  CG2 THR B 278      -8.351 -11.443  18.947  1.00  0.00           C  
ATOM   1306  H   THR B 278      -4.500 -10.581  17.502  1.00  0.00           H  
ATOM   1307  HA  THR B 278      -7.319  -9.657  17.139  1.00  0.00           H  
ATOM   1308  HB  THR B 278      -6.265 -11.928  18.878  1.00  0.00           H  
ATOM   1309  HG1 THR B 278      -6.922 -11.793  16.270  1.00  0.00           H  
ATOM   1310 1HG2 THR B 278      -8.645 -12.453  19.230  1.00  0.00           H  
ATOM   1311 2HG2 THR B 278      -8.257 -10.828  19.842  1.00  0.00           H  
ATOM   1312 3HG2 THR B 278      -9.109 -11.016  18.291  1.00  0.00           H  
ATOM   1313  N   ALA B 279      -7.380  -8.263  19.141  1.00  0.00           N  
ATOM   1314  CA  ALA B 279      -7.387  -7.339  20.272  1.00  0.00           C  
ATOM   1315  C   ALA B 279      -8.797  -7.166  20.830  1.00  0.00           C  
ATOM   1316  O   ALA B 279      -9.780  -7.495  20.163  1.00  0.00           O  
ATOM   1317  CB  ALA B 279      -6.813  -5.987  19.857  1.00  0.00           C  
ATOM   1318  H   ALA B 279      -8.100  -8.184  18.437  1.00  0.00           H  
ATOM   1319  HA  ALA B 279      -6.762  -7.762  21.058  1.00  0.00           H  
ATOM   1320 1HB  ALA B 279      -6.825  -5.309  20.711  1.00  0.00           H  
ATOM   1321 2HB  ALA B 279      -5.787  -6.118  19.512  1.00  0.00           H  
ATOM   1322 3HB  ALA B 279      -7.416  -5.568  19.053  1.00  0.00           H  
ATOM   1323  N   VAL B 280      -8.879  -6.757  22.145  1.00  0.00           N  
ATOM   1324  CA  VAL B 280     -10.152  -6.453  22.790  1.00  0.00           C  
ATOM   1325  C   VAL B 280     -10.448  -4.959  22.672  1.00  0.00           C  
ATOM   1326  O   VAL B 280      -9.528  -4.138  22.650  1.00  0.00           O  
ATOM   1327  CB  VAL B 280     -10.153  -6.881  24.274  1.00  0.00           C  
ATOM   1328  CG1 VAL B 280     -11.470  -6.497  24.946  1.00  0.00           C  
ATOM   1329  CG2 VAL B 280      -9.906  -8.384  24.396  1.00  0.00           C  
ATOM   1330  H   VAL B 280      -8.025  -6.666  22.676  1.00  0.00           H  
ATOM   1331  HA  VAL B 280     -10.940  -7.005  22.277  1.00  0.00           H  
ATOM   1332  HB  VAL B 280      -9.363  -6.343  24.798  1.00  0.00           H  
ATOM   1333 1HG1 VAL B 280     -11.449  -6.807  25.991  1.00  0.00           H  
ATOM   1334 2HG1 VAL B 280     -11.605  -5.417  24.891  1.00  0.00           H  
ATOM   1335 3HG1 VAL B 280     -12.296  -6.993  24.437  1.00  0.00           H  
ATOM   1336 1HG2 VAL B 280      -9.909  -8.669  25.448  1.00  0.00           H  
ATOM   1337 2HG2 VAL B 280     -10.693  -8.926  23.871  1.00  0.00           H  
ATOM   1338 3HG2 VAL B 280      -8.939  -8.631  23.956  1.00  0.00           H  
ATOM   1339  N   VAL B 281     -11.727  -4.576  22.602  1.00  0.00           N  
ATOM   1340  CA  VAL B 281     -12.135  -3.178  22.515  1.00  0.00           C  
ATOM   1341  C   VAL B 281     -11.432  -2.366  23.601  1.00  0.00           C  
ATOM   1342  O   VAL B 281     -11.391  -2.777  24.763  1.00  0.00           O  
ATOM   1343  CB  VAL B 281     -13.667  -3.024  22.642  1.00  0.00           C  
ATOM   1344  CG1 VAL B 281     -14.048  -1.558  22.843  1.00  0.00           C  
ATOM   1345  CG2 VAL B 281     -14.364  -3.597  21.409  1.00  0.00           C  
ATOM   1346  H   VAL B 281     -12.436  -5.296  22.610  1.00  0.00           H  
ATOM   1347  HA  VAL B 281     -11.835  -2.790  21.541  1.00  0.00           H  
ATOM   1348  HB  VAL B 281     -14.005  -3.561  23.528  1.00  0.00           H  
ATOM   1349 1HG1 VAL B 281     -15.131  -1.472  22.930  1.00  0.00           H  
ATOM   1350 2HG1 VAL B 281     -13.580  -1.182  23.753  1.00  0.00           H  
ATOM   1351 3HG1 VAL B 281     -13.706  -0.973  21.989  1.00  0.00           H  
ATOM   1352 1HG2 VAL B 281     -15.442  -3.482  21.514  1.00  0.00           H  
ATOM   1353 2HG2 VAL B 281     -14.027  -3.064  20.520  1.00  0.00           H  
ATOM   1354 3HG2 VAL B 281     -14.120  -4.655  21.312  1.00  0.00           H  
ATOM   1355  N   GLY B 282     -10.802  -1.231  23.150  1.00  0.00           N  
ATOM   1356  CA  GLY B 282     -10.174  -0.324  24.099  1.00  0.00           C  
ATOM   1357  C   GLY B 282      -8.678  -0.538  24.228  1.00  0.00           C  
ATOM   1358  O   GLY B 282      -7.982   0.268  24.850  1.00  0.00           O  
ATOM   1359  H   GLY B 282     -10.767  -1.013  22.164  1.00  0.00           H  
ATOM   1360 1HA  GLY B 282     -10.354   0.706  23.792  1.00  0.00           H  
ATOM   1361 2HA  GLY B 282     -10.631  -0.451  25.080  1.00  0.00           H  
ATOM   1362  N   SER B 283      -8.185  -1.613  23.580  1.00  0.00           N  
ATOM   1363  CA  SER B 283      -6.759  -1.916  23.637  1.00  0.00           C  
ATOM   1364  C   SER B 283      -5.972  -1.061  22.649  1.00  0.00           C  
ATOM   1365  O   SER B 283      -6.547  -0.486  21.722  1.00  0.00           O  
ATOM   1366  CB  SER B 283      -6.513  -3.398  23.350  1.00  0.00           C  
ATOM   1367  OG  SER B 283      -7.158  -4.211  24.315  1.00  0.00           O  
ATOM   1368  H   SER B 283      -8.796  -2.218  23.050  1.00  0.00           H  
ATOM   1369  HA  SER B 283      -6.397  -1.691  24.641  1.00  0.00           H  
ATOM   1370 1HB  SER B 283      -6.884  -3.642  22.355  1.00  0.00           H  
ATOM   1371 2HB  SER B 283      -5.442  -3.597  23.357  1.00  0.00           H  
ATOM   1372  HG  SER B 283      -7.597  -3.607  24.919  1.00  0.00           H  
ATOM   1373  N   ASP B 284      -4.667  -0.950  22.961  1.00  0.00           N  
ATOM   1374  CA  ASP B 284      -3.724  -0.413  21.986  1.00  0.00           C  
ATOM   1375  C   ASP B 284      -3.073  -1.532  21.176  1.00  0.00           C  
ATOM   1376  O   ASP B 284      -2.688  -2.563  21.731  1.00  0.00           O  
ATOM   1377  CB  ASP B 284      -2.650   0.425  22.682  1.00  0.00           C  
ATOM   1378  CG  ASP B 284      -3.216   1.642  23.392  1.00  0.00           C  
ATOM   1379  OD1 ASP B 284      -4.383   2.010  23.137  1.00  0.00           O  
ATOM   1380  OD2 ASP B 284      -2.487   2.241  24.213  1.00  0.00           O  
ATOM   1381  H   ASP B 284      -4.327  -1.235  23.868  1.00  0.00           H  
ATOM   1382  HA  ASP B 284      -4.270   0.228  21.293  1.00  0.00           H  
ATOM   1383 1HB  ASP B 284      -2.124  -0.191  23.412  1.00  0.00           H  
ATOM   1384 2HB  ASP B 284      -1.917   0.760  21.948  1.00  0.00           H  
ATOM   1385  N   VAL B 285      -3.012  -1.343  19.833  1.00  0.00           N  
ATOM   1386  CA  VAL B 285      -2.470  -2.354  18.931  1.00  0.00           C  
ATOM   1387  C   VAL B 285      -1.294  -1.773  18.149  1.00  0.00           C  
ATOM   1388  O   VAL B 285      -1.328  -0.611  17.737  1.00  0.00           O  
ATOM   1389  CB  VAL B 285      -3.548  -2.883  17.958  1.00  0.00           C  
ATOM   1390  CG1 VAL B 285      -2.929  -3.827  16.929  1.00  0.00           C  
ATOM   1391  CG2 VAL B 285      -4.664  -3.585  18.729  1.00  0.00           C  
ATOM   1392  H   VAL B 285      -3.354  -0.474  19.449  1.00  0.00           H  
ATOM   1393  HA  VAL B 285      -2.110  -3.193  19.528  1.00  0.00           H  
ATOM   1394  HB  VAL B 285      -3.967  -2.043  17.404  1.00  0.00           H  
ATOM   1395 1HG1 VAL B 285      -3.705  -4.188  16.253  1.00  0.00           H  
ATOM   1396 2HG1 VAL B 285      -2.170  -3.294  16.357  1.00  0.00           H  
ATOM   1397 3HG1 VAL B 285      -2.472  -4.674  17.441  1.00  0.00           H  
ATOM   1398 1HG2 VAL B 285      -5.415  -3.951  18.029  1.00  0.00           H  
ATOM   1399 2HG2 VAL B 285      -4.248  -4.424  19.287  1.00  0.00           H  
ATOM   1400 3HG2 VAL B 285      -5.126  -2.881  19.422  1.00  0.00           H  
ATOM   1401  N   GLU B 286      -0.275  -2.677  17.965  1.00  0.00           N  
ATOM   1402  CA  GLU B 286       0.851  -2.352  17.094  1.00  0.00           C  
ATOM   1403  C   GLU B 286       0.953  -3.338  15.934  1.00  0.00           C  
ATOM   1404  O   GLU B 286       1.010  -4.551  16.146  1.00  0.00           O  
ATOM   1405  CB  GLU B 286       2.159  -2.338  17.888  1.00  0.00           C  
ATOM   1406  CG  GLU B 286       2.208  -1.271  18.973  1.00  0.00           C  
ATOM   1407  CD  GLU B 286       3.514  -1.268  19.753  1.00  0.00           C  
ATOM   1408  OE1 GLU B 286       3.705  -0.378  20.612  1.00  0.00           O  
ATOM   1409  OE2 GLU B 286       4.352  -2.163  19.502  1.00  0.00           O  
ATOM   1410  H   GLU B 286      -0.295  -3.574  18.430  1.00  0.00           H  
ATOM   1411  HA  GLU B 286       0.688  -1.359  16.674  1.00  0.00           H  
ATOM   1412 1HB  GLU B 286       2.309  -3.310  18.359  1.00  0.00           H  
ATOM   1413 2HB  GLU B 286       2.995  -2.171  17.209  1.00  0.00           H  
ATOM   1414 1HG  GLU B 286       2.075  -0.293  18.512  1.00  0.00           H  
ATOM   1415 2HG  GLU B 286       1.382  -1.432  19.664  1.00  0.00           H  
ATOM   1416  N   LEU B 287       0.964  -2.787  14.778  1.00  0.00           N  
ATOM   1417  CA  LEU B 287       1.243  -3.580  13.586  1.00  0.00           C  
ATOM   1418  C   LEU B 287       2.626  -3.257  13.030  1.00  0.00           C  
ATOM   1419  O   LEU B 287       2.910  -2.106  12.689  1.00  0.00           O  
ATOM   1420  CB  LEU B 287       0.179  -3.330  12.514  1.00  0.00           C  
ATOM   1421  CG  LEU B 287      -1.271  -3.594  12.924  1.00  0.00           C  
ATOM   1422  CD1 LEU B 287      -2.222  -3.166  11.812  1.00  0.00           C  
ATOM   1423  CD2 LEU B 287      -1.470  -5.067  13.267  1.00  0.00           C  
ATOM   1424  H   LEU B 287       0.780  -1.799  14.680  1.00  0.00           H  
ATOM   1425  HA  LEU B 287       1.221  -4.634  13.859  1.00  0.00           H  
ATOM   1426 1HB  LEU B 287       0.243  -2.291  12.197  1.00  0.00           H  
ATOM   1427 2HB  LEU B 287       0.395  -3.965  11.655  1.00  0.00           H  
ATOM   1428  HG  LEU B 287      -1.518  -2.991  13.798  1.00  0.00           H  
ATOM   1429 1HD1 LEU B 287      -3.250  -3.360  12.118  1.00  0.00           H  
ATOM   1430 2HD1 LEU B 287      -2.097  -2.101  11.616  1.00  0.00           H  
ATOM   1431 3HD1 LEU B 287      -2.001  -3.730  10.907  1.00  0.00           H  
ATOM   1432 1HD2 LEU B 287      -2.507  -5.236  13.557  1.00  0.00           H  
ATOM   1433 2HD2 LEU B 287      -1.232  -5.679  12.396  1.00  0.00           H  
ATOM   1434 3HD2 LEU B 287      -0.813  -5.340  14.093  1.00  0.00           H  
ATOM   1435  N   LEU B 288       3.435  -4.301  12.936  1.00  0.00           N  
ATOM   1436  CA  LEU B 288       4.823  -4.120  12.525  1.00  0.00           C  
ATOM   1437  C   LEU B 288       5.033  -4.600  11.093  1.00  0.00           C  
ATOM   1438  O   LEU B 288       4.618  -5.706  10.737  1.00  0.00           O  
ATOM   1439  CB  LEU B 288       5.765  -4.870  13.471  1.00  0.00           C  
ATOM   1440  CG  LEU B 288       7.249  -4.852  13.104  1.00  0.00           C  
ATOM   1441  CD1 LEU B 288       7.799  -3.432  13.187  1.00  0.00           C  
ATOM   1442  CD2 LEU B 288       8.036  -5.790  14.014  1.00  0.00           C  
ATOM   1443  H   LEU B 288       3.102  -5.231  13.147  1.00  0.00           H  
ATOM   1444  HA  LEU B 288       5.060  -3.058  12.568  1.00  0.00           H  
ATOM   1445 1HB  LEU B 288       5.671  -4.441  14.467  1.00  0.00           H  
ATOM   1446 2HB  LEU B 288       5.453  -5.913  13.517  1.00  0.00           H  
ATOM   1447  HG  LEU B 288       7.372  -5.176  12.070  1.00  0.00           H  
ATOM   1448 1HD1 LEU B 288       8.857  -3.435  12.923  1.00  0.00           H  
ATOM   1449 2HD1 LEU B 288       7.255  -2.790  12.494  1.00  0.00           H  
ATOM   1450 3HD1 LEU B 288       7.680  -3.055  14.202  1.00  0.00           H  
ATOM   1451 1HD2 LEU B 288       9.091  -5.765  13.738  1.00  0.00           H  
ATOM   1452 2HD2 LEU B 288       7.925  -5.470  15.050  1.00  0.00           H  
ATOM   1453 3HD2 LEU B 288       7.656  -6.806  13.905  1.00  0.00           H  
ATOM   1454  N   CYS B 289       5.679  -3.738  10.318  1.00  0.00           N  
ATOM   1455  CA  CYS B 289       6.105  -4.033   8.954  1.00  0.00           C  
ATOM   1456  C   CYS B 289       7.599  -3.785   8.784  1.00  0.00           C  
ATOM   1457  O   CYS B 289       8.026  -2.645   8.596  1.00  0.00           O  
ATOM   1458  CB  CYS B 289       5.321  -3.186   7.952  1.00  0.00           C  
ATOM   1459  SG  CYS B 289       5.601  -3.651   6.230  1.00  0.00           S  
ATOM   1460  H   CYS B 289       5.880  -2.829  10.710  1.00  0.00           H  
ATOM   1461  HA  CYS B 289       5.907  -5.085   8.750  1.00  0.00           H  
ATOM   1462 1HB  CYS B 289       4.254  -3.272   8.159  1.00  0.00           H  
ATOM   1463 2HB  CYS B 289       5.594  -2.137   8.070  1.00  0.00           H  
ATOM   1464  N   LYS B 290       8.372  -4.924   8.820  1.00  0.00           N  
ATOM   1465  CA  LYS B 290       9.817  -4.787   8.666  1.00  0.00           C  
ATOM   1466  C   LYS B 290      10.213  -4.761   7.192  1.00  0.00           C  
ATOM   1467  O   LYS B 290       9.905  -5.691   6.444  1.00  0.00           O  
ATOM   1468  CB  LYS B 290      10.544  -5.926   9.383  1.00  0.00           C  
ATOM   1469  CG  LYS B 290      12.041  -5.707   9.535  1.00  0.00           C  
ATOM   1470  CD  LYS B 290      12.641  -6.646  10.574  1.00  0.00           C  
ATOM   1471  CE  LYS B 290      14.119  -6.357  10.802  1.00  0.00           C  
ATOM   1472  NZ  LYS B 290      14.684  -7.197  11.901  1.00  0.00           N  
ATOM   1473  H   LYS B 290       7.976  -5.844   8.948  1.00  0.00           H  
ATOM   1474  HA  LYS B 290      10.125  -3.841   9.114  1.00  0.00           H  
ATOM   1475 1HB  LYS B 290      10.119  -6.059  10.378  1.00  0.00           H  
ATOM   1476 2HB  LYS B 290      10.393  -6.856   8.835  1.00  0.00           H  
ATOM   1477 1HG  LYS B 290      12.533  -5.880   8.577  1.00  0.00           H  
ATOM   1478 2HG  LYS B 290      12.229  -4.678   9.839  1.00  0.00           H  
ATOM   1479 1HD  LYS B 290      12.108  -6.531  11.519  1.00  0.00           H  
ATOM   1480 2HD  LYS B 290      12.532  -7.677  10.239  1.00  0.00           H  
ATOM   1481 1HE  LYS B 290      14.674  -6.554   9.886  1.00  0.00           H  
ATOM   1482 2HE  LYS B 290      14.249  -5.306  11.060  1.00  0.00           H  
ATOM   1483 1HZ  LYS B 290      15.663  -6.978  12.024  1.00  0.00           H  
ATOM   1484 2HZ  LYS B 290      14.187  -7.008  12.760  1.00  0.00           H  
ATOM   1485 3HZ  LYS B 290      14.585  -8.174  11.664  1.00  0.00           H  
ATOM   1486  N   VAL B 291      10.942  -3.659   6.792  1.00  0.00           N  
ATOM   1487  CA  VAL B 291      11.251  -3.422   5.386  1.00  0.00           C  
ATOM   1488  C   VAL B 291      12.764  -3.430   5.180  1.00  0.00           C  
ATOM   1489  O   VAL B 291      13.500  -2.766   5.913  1.00  0.00           O  
ATOM   1490  CB  VAL B 291      10.653  -2.086   4.891  1.00  0.00           C  
ATOM   1491  CG1 VAL B 291      10.998  -1.851   3.422  1.00  0.00           C  
ATOM   1492  CG2 VAL B 291       9.139  -2.070   5.097  1.00  0.00           C  
ATOM   1493  H   VAL B 291      11.269  -3.002   7.485  1.00  0.00           H  
ATOM   1494  HA  VAL B 291      10.815  -4.228   4.795  1.00  0.00           H  
ATOM   1495  HB  VAL B 291      11.101  -1.267   5.454  1.00  0.00           H  
ATOM   1496 1HG1 VAL B 291      10.567  -0.905   3.094  1.00  0.00           H  
ATOM   1497 2HG1 VAL B 291      12.081  -1.817   3.304  1.00  0.00           H  
ATOM   1498 3HG1 VAL B 291      10.591  -2.662   2.819  1.00  0.00           H  
ATOM   1499 1HG2 VAL B 291       8.734  -1.122   4.744  1.00  0.00           H  
ATOM   1500 2HG2 VAL B 291       8.687  -2.889   4.538  1.00  0.00           H  
ATOM   1501 3HG2 VAL B 291       8.915  -2.188   6.157  1.00  0.00           H  
ATOM   1502  N   TYR B 292      13.265  -4.268   4.241  1.00  0.00           N  
ATOM   1503  CA  TYR B 292      14.654  -4.291   3.796  1.00  0.00           C  
ATOM   1504  C   TYR B 292      14.795  -3.653   2.419  1.00  0.00           C  
ATOM   1505  O   TYR B 292      14.127  -4.062   1.467  1.00  0.00           O  
ATOM   1506  CB  TYR B 292      15.184  -5.728   3.762  1.00  0.00           C  
ATOM   1507  CG  TYR B 292      15.057  -6.452   5.081  1.00  0.00           C  
ATOM   1508  CD1 TYR B 292      16.029  -6.314   6.069  1.00  0.00           C  
ATOM   1509  CD2 TYR B 292      13.968  -7.276   5.340  1.00  0.00           C  
ATOM   1510  CE1 TYR B 292      15.918  -6.981   7.285  1.00  0.00           C  
ATOM   1511  CE2 TYR B 292      13.846  -7.948   6.551  1.00  0.00           C  
ATOM   1512  CZ  TYR B 292      14.824  -7.794   7.517  1.00  0.00           C  
ATOM   1513  OH  TYR B 292      14.709  -8.457   8.718  1.00  0.00           O  
ATOM   1514  H   TYR B 292      12.607  -4.917   3.833  1.00  0.00           H  
ATOM   1515  HA  TYR B 292      15.253  -3.716   4.502  1.00  0.00           H  
ATOM   1516 1HB  TYR B 292      14.643  -6.298   3.006  1.00  0.00           H  
ATOM   1517 2HB  TYR B 292      16.235  -5.721   3.476  1.00  0.00           H  
ATOM   1518  HD1 TYR B 292      16.895  -5.675   5.896  1.00  0.00           H  
ATOM   1519  HD2 TYR B 292      13.191  -7.405   4.587  1.00  0.00           H  
ATOM   1520  HE1 TYR B 292      16.689  -6.860   8.045  1.00  0.00           H  
ATOM   1521  HE2 TYR B 292      12.985  -8.591   6.733  1.00  0.00           H  
ATOM   1522  HH  TYR B 292      13.901  -8.976   8.720  1.00  0.00           H  
ATOM   1523  N   SER B 293      15.598  -2.587   2.351  1.00  0.00           N  
ATOM   1524  CA  SER B 293      15.779  -1.908   1.072  1.00  0.00           C  
ATOM   1525  C   SER B 293      17.163  -1.276   0.972  1.00  0.00           C  
ATOM   1526  O   SER B 293      17.672  -0.726   1.950  1.00  0.00           O  
ATOM   1527  CB  SER B 293      14.705  -0.836   0.876  1.00  0.00           C  
ATOM   1528  OG  SER B 293      14.835  -0.219  -0.393  1.00  0.00           O  
ATOM   1529  H   SER B 293      16.084  -2.239   3.166  1.00  0.00           H  
ATOM   1530  HA  SER B 293      15.685  -2.645   0.273  1.00  0.00           H  
ATOM   1531 1HB  SER B 293      13.718  -1.289   0.966  1.00  0.00           H  
ATOM   1532 2HB  SER B 293      14.793  -0.086   1.661  1.00  0.00           H  
ATOM   1533  HG  SER B 293      15.585  -0.643  -0.818  1.00  0.00           H  
ATOM   1534  N   ASP B 294      17.810  -1.495  -0.223  1.00  0.00           N  
ATOM   1535  CA  ASP B 294      19.097  -0.857  -0.479  1.00  0.00           C  
ATOM   1536  C   ASP B 294      18.930   0.644  -0.706  1.00  0.00           C  
ATOM   1537  O   ASP B 294      19.847   1.423  -0.439  1.00  0.00           O  
ATOM   1538  CB  ASP B 294      19.784  -1.499  -1.686  1.00  0.00           C  
ATOM   1539  CG  ASP B 294      20.240  -2.923  -1.421  1.00  0.00           C  
ATOM   1540  OD1 ASP B 294      20.489  -3.275  -0.248  1.00  0.00           O  
ATOM   1541  OD2 ASP B 294      20.354  -3.699  -2.395  1.00  0.00           O  
ATOM   1542  H   ASP B 294      17.408  -2.093  -0.931  1.00  0.00           H  
ATOM   1543  HA  ASP B 294      19.732  -0.995   0.397  1.00  0.00           H  
ATOM   1544 1HB  ASP B 294      19.099  -1.505  -2.534  1.00  0.00           H  
ATOM   1545 2HB  ASP B 294      20.652  -0.903  -1.971  1.00  0.00           H  
ATOM   1546  N   ALA B 295      17.739   1.045  -1.203  1.00  0.00           N  
ATOM   1547  CA  ALA B 295      17.338   2.438  -1.380  1.00  0.00           C  
ATOM   1548  C   ALA B 295      16.348   2.865  -0.300  1.00  0.00           C  
ATOM   1549  O   ALA B 295      15.696   2.023   0.322  1.00  0.00           O  
ATOM   1550  CB  ALA B 295      16.732   2.646  -2.766  1.00  0.00           C  
ATOM   1551  H   ALA B 295      17.096   0.311  -1.464  1.00  0.00           H  
ATOM   1552  HA  ALA B 295      18.228   3.061  -1.287  1.00  0.00           H  
ATOM   1553 1HB  ALA B 295      16.438   3.689  -2.882  1.00  0.00           H  
ATOM   1554 2HB  ALA B 295      17.469   2.390  -3.527  1.00  0.00           H  
ATOM   1555 3HB  ALA B 295      15.857   2.008  -2.879  1.00  0.00           H  
ATOM   1556  N   GLN B 296      16.400   4.213   0.145  1.00  0.00           N  
ATOM   1557  CA  GLN B 296      15.401   4.677   1.102  1.00  0.00           C  
ATOM   1558  C   GLN B 296      13.987   4.411   0.592  1.00  0.00           C  
ATOM   1559  O   GLN B 296      13.556   5.005  -0.398  1.00  0.00           O  
ATOM   1560  CB  GLN B 296      15.583   6.168   1.389  1.00  0.00           C  
ATOM   1561  CG  GLN B 296      14.624   6.714   2.439  1.00  0.00           C  
ATOM   1562  CD  GLN B 296      14.903   6.169   3.827  1.00  0.00           C  
ATOM   1563  OE1 GLN B 296      15.999   6.343   4.369  1.00  0.00           O  
ATOM   1564  NE2 GLN B 296      13.913   5.504   4.413  1.00  0.00           N  
ATOM   1565  H   GLN B 296      17.106   4.858  -0.181  1.00  0.00           H  
ATOM   1566  HA  GLN B 296      15.532   4.125   2.033  1.00  0.00           H  
ATOM   1567 1HB  GLN B 296      16.602   6.351   1.731  1.00  0.00           H  
ATOM   1568 2HB  GLN B 296      15.440   6.736   0.470  1.00  0.00           H  
ATOM   1569 1HG  GLN B 296      14.720   7.799   2.475  1.00  0.00           H  
ATOM   1570 2HG  GLN B 296      13.606   6.438   2.165  1.00  0.00           H  
ATOM   1571 1HE2 GLN B 296      14.040   5.122   5.329  1.00  0.00           H  
ATOM   1572 2HE2 GLN B 296      13.040   5.385   3.939  1.00  0.00           H  
ATOM   1573  N   PRO B 297      13.283   3.465   1.316  1.00  0.00           N  
ATOM   1574  CA  PRO B 297      11.913   3.220   0.860  1.00  0.00           C  
ATOM   1575  C   PRO B 297      10.905   4.191   1.471  1.00  0.00           C  
ATOM   1576  O   PRO B 297      11.177   4.795   2.511  1.00  0.00           O  
ATOM   1577  CB  PRO B 297      11.639   1.786   1.321  1.00  0.00           C  
ATOM   1578  CG  PRO B 297      12.410   1.641   2.593  1.00  0.00           C  
ATOM   1579  CD  PRO B 297      13.693   2.410   2.464  1.00  0.00           C  
ATOM   1580  HA  PRO B 297      11.879   3.292  -0.237  1.00  0.00           H  
ATOM   1581 1HB  PRO B 297      10.559   1.636   1.463  1.00  0.00           H  
ATOM   1582 2HB  PRO B 297      11.963   1.074   0.548  1.00  0.00           H  
ATOM   1583 1HG  PRO B 297      11.818   2.017   3.441  1.00  0.00           H  
ATOM   1584 2HG  PRO B 297      12.615   0.579   2.794  1.00  0.00           H  
ATOM   1585 1HD  PRO B 297      13.931   2.892   3.424  1.00  0.00           H  
ATOM   1586 2HD  PRO B 297      14.501   1.728   2.162  1.00  0.00           H  
ATOM   1587  N   HIS B 298       9.833   4.449   0.747  1.00  0.00           N  
ATOM   1588  CA  HIS B 298       8.635   5.098   1.269  1.00  0.00           C  
ATOM   1589  C   HIS B 298       7.611   4.069   1.735  1.00  0.00           C  
ATOM   1590  O   HIS B 298       7.274   3.142   0.995  1.00  0.00           O  
ATOM   1591  CB  HIS B 298       8.016   6.012   0.210  1.00  0.00           C  
ATOM   1592  CG  HIS B 298       6.968   6.932   0.751  1.00  0.00           C  
ATOM   1593  ND1 HIS B 298       7.266   8.006   1.561  1.00  0.00           N  
ATOM   1594  CD2 HIS B 298       5.623   6.937   0.593  1.00  0.00           C  
ATOM   1595  CE1 HIS B 298       6.147   8.634   1.880  1.00  0.00           C  
ATOM   1596  NE2 HIS B 298       5.135   8.005   1.305  1.00  0.00           N  
ATOM   1597  H   HIS B 298       9.860   4.174  -0.225  1.00  0.00           H  
ATOM   1598  HA  HIS B 298       8.899   5.709   2.132  1.00  0.00           H  
ATOM   1599 1HB  HIS B 298       8.798   6.617  -0.251  1.00  0.00           H  
ATOM   1600 2HB  HIS B 298       7.566   5.406  -0.576  1.00  0.00           H  
ATOM   1601  HD2 HIS B 298       5.037   6.226   0.010  1.00  0.00           H  
ATOM   1602  HE1 HIS B 298       6.071   9.520   2.510  1.00  0.00           H  
ATOM   1603  HE2 HIS B 298       4.161   8.264   1.375  1.00  0.00           H  
ATOM   1604  N   ILE B 299       7.171   4.228   2.988  1.00  0.00           N  
ATOM   1605  CA  ILE B 299       6.257   3.253   3.572  1.00  0.00           C  
ATOM   1606  C   ILE B 299       4.896   3.902   3.814  1.00  0.00           C  
ATOM   1607  O   ILE B 299       4.817   5.025   4.318  1.00  0.00           O  
ATOM   1608  CB  ILE B 299       6.816   2.674   4.891  1.00  0.00           C  
ATOM   1609  CG1 ILE B 299       8.180   2.018   4.651  1.00  0.00           C  
ATOM   1610  CG2 ILE B 299       5.829   1.676   5.504  1.00  0.00           C  
ATOM   1611  CD1 ILE B 299       8.894   1.589   5.925  1.00  0.00           C  
ATOM   1612  H   ILE B 299       7.465   5.020   3.541  1.00  0.00           H  
ATOM   1613  HA  ILE B 299       6.131   2.432   2.867  1.00  0.00           H  
ATOM   1614  HB  ILE B 299       6.985   3.483   5.601  1.00  0.00           H  
ATOM   1615 1HG1 ILE B 299       8.055   1.139   4.020  1.00  0.00           H  
ATOM   1616 2HG1 ILE B 299       8.829   2.713   4.117  1.00  0.00           H  
ATOM   1617 1HG2 ILE B 299       6.242   1.279   6.431  1.00  0.00           H  
ATOM   1618 2HG2 ILE B 299       4.886   2.179   5.713  1.00  0.00           H  
ATOM   1619 3HG2 ILE B 299       5.657   0.858   4.804  1.00  0.00           H  
ATOM   1620 1HD1 ILE B 299       9.852   1.134   5.670  1.00  0.00           H  
ATOM   1621 2HD1 ILE B 299       9.063   2.460   6.558  1.00  0.00           H  
ATOM   1622 3HD1 ILE B 299       8.280   0.865   6.459  1.00  0.00           H  
ATOM   1623  N   GLN B 300       3.820   3.147   3.449  1.00  0.00           N  
ATOM   1624  CA  GLN B 300       2.439   3.559   3.678  1.00  0.00           C  
ATOM   1625  C   GLN B 300       1.641   2.451   4.359  1.00  0.00           C  
ATOM   1626  O   GLN B 300       1.803   1.272   4.034  1.00  0.00           O  
ATOM   1627  CB  GLN B 300       1.770   3.954   2.360  1.00  0.00           C  
ATOM   1628  CG  GLN B 300       2.383   5.184   1.704  1.00  0.00           C  
ATOM   1629  CD  GLN B 300       1.710   5.547   0.394  1.00  0.00           C  
ATOM   1630  OE1 GLN B 300       0.535   5.925   0.368  1.00  0.00           O  
ATOM   1631  NE2 GLN B 300       2.450   5.433  -0.704  1.00  0.00           N  
ATOM   1632  H   GLN B 300       4.001   2.261   2.999  1.00  0.00           H  
ATOM   1633  HA  GLN B 300       2.442   4.425   4.340  1.00  0.00           H  
ATOM   1634 1HB  GLN B 300       1.836   3.125   1.656  1.00  0.00           H  
ATOM   1635 2HB  GLN B 300       0.713   4.153   2.534  1.00  0.00           H  
ATOM   1636 1HG  GLN B 300       2.285   6.032   2.382  1.00  0.00           H  
ATOM   1637 2HG  GLN B 300       3.436   4.988   1.501  1.00  0.00           H  
ATOM   1638 1HE2 GLN B 300       2.059   5.659  -1.597  1.00  0.00           H  
ATOM   1639 2HE2 GLN B 300       3.398   5.122  -0.639  1.00  0.00           H  
ATOM   1640  N   TRP B 301       0.856   2.861   5.299  1.00  0.00           N  
ATOM   1641  CA  TRP B 301      -0.136   1.959   5.874  1.00  0.00           C  
ATOM   1642  C   TRP B 301      -1.526   2.253   5.319  1.00  0.00           C  
ATOM   1643  O   TRP B 301      -1.960   3.407   5.294  1.00  0.00           O  
ATOM   1644  CB  TRP B 301      -0.147   2.075   7.401  1.00  0.00           C  
ATOM   1645  CG  TRP B 301       0.964   1.329   8.076  1.00  0.00           C  
ATOM   1646  CD1 TRP B 301       2.133   1.850   8.558  1.00  0.00           C  
ATOM   1647  CD2 TRP B 301       1.012  -0.076   8.340  1.00  0.00           C  
ATOM   1648  NE1 TRP B 301       2.905   0.852   9.107  1.00  0.00           N  
ATOM   1649  CE2 TRP B 301       2.240  -0.338   8.986  1.00  0.00           C  
ATOM   1650  CE3 TRP B 301       0.134  -1.140   8.094  1.00  0.00           C  
ATOM   1651  CZ2 TRP B 301       2.613  -1.623   9.389  1.00  0.00           C  
ATOM   1652  CZ3 TRP B 301       0.507  -2.418   8.496  1.00  0.00           C  
ATOM   1653  CH2 TRP B 301       1.736  -2.646   9.136  1.00  0.00           C  
ATOM   1654  H   TRP B 301       0.920   3.808   5.646  1.00  0.00           H  
ATOM   1655  HA  TRP B 301       0.129   0.937   5.605  1.00  0.00           H  
ATOM   1656 1HB  TRP B 301      -0.073   3.124   7.687  1.00  0.00           H  
ATOM   1657 2HB  TRP B 301      -1.093   1.697   7.788  1.00  0.00           H  
ATOM   1658  HD1 TRP B 301       2.411   2.901   8.513  1.00  0.00           H  
ATOM   1659  HE1 TRP B 301       3.814   0.976   9.530  1.00  0.00           H  
ATOM   1660  HE3 TRP B 301      -0.822  -0.969   7.600  1.00  0.00           H  
ATOM   1661  HZ2 TRP B 301       3.562  -1.821   9.889  1.00  0.00           H  
ATOM   1662  HZ3 TRP B 301      -0.181  -3.241   8.301  1.00  0.00           H  
ATOM   1663  HH2 TRP B 301       1.996  -3.661   9.437  1.00  0.00           H  
ATOM   1664  N   LEU B 302      -2.129   1.132   4.896  1.00  0.00           N  
ATOM   1665  CA  LEU B 302      -3.469   1.235   4.329  1.00  0.00           C  
ATOM   1666  C   LEU B 302      -4.473   0.440   5.157  1.00  0.00           C  
ATOM   1667  O   LEU B 302      -4.147  -0.631   5.675  1.00  0.00           O  
ATOM   1668  CB  LEU B 302      -3.478   0.738   2.881  1.00  0.00           C  
ATOM   1669  CG  LEU B 302      -2.369   1.274   1.973  1.00  0.00           C  
ATOM   1670  CD1 LEU B 302      -2.398   0.563   0.625  1.00  0.00           C  
ATOM   1671  CD2 LEU B 302      -2.509   2.782   1.791  1.00  0.00           C  
ATOM   1672  H   LEU B 302      -1.689   0.225   4.957  1.00  0.00           H  
ATOM   1673  HA  LEU B 302      -3.769   2.282   4.340  1.00  0.00           H  
ATOM   1674 1HB  LEU B 302      -3.398  -0.348   2.886  1.00  0.00           H  
ATOM   1675 2HB  LEU B 302      -4.431   1.009   2.426  1.00  0.00           H  
ATOM   1676  HG  LEU B 302      -1.398   1.060   2.420  1.00  0.00           H  
ATOM   1677 1HD1 LEU B 302      -1.603   0.955  -0.010  1.00  0.00           H  
ATOM   1678 2HD1 LEU B 302      -2.248  -0.506   0.774  1.00  0.00           H  
ATOM   1679 3HD1 LEU B 302      -3.362   0.732   0.146  1.00  0.00           H  
ATOM   1680 1HD2 LEU B 302      -1.711   3.146   1.143  1.00  0.00           H  
ATOM   1681 2HD2 LEU B 302      -3.475   3.006   1.338  1.00  0.00           H  
ATOM   1682 3HD2 LEU B 302      -2.441   3.274   2.762  1.00  0.00           H  
ATOM   1683  N   LYS B 303      -5.667   1.077   5.234  1.00  0.00           N  
ATOM   1684  CA  LYS B 303      -6.805   0.324   5.752  1.00  0.00           C  
ATOM   1685  C   LYS B 303      -7.831   0.054   4.655  1.00  0.00           C  
ATOM   1686  O   LYS B 303      -8.250   0.973   3.949  1.00  0.00           O  
ATOM   1687  CB  LYS B 303      -7.463   1.075   6.910  1.00  0.00           C  
ATOM   1688  CG  LYS B 303      -8.625   0.330   7.550  1.00  0.00           C  
ATOM   1689  CD  LYS B 303      -9.262   1.142   8.671  1.00  0.00           C  
ATOM   1690  CE  LYS B 303     -10.420   0.395   9.316  1.00  0.00           C  
ATOM   1691  NZ  LYS B 303     -11.116   1.230  10.341  1.00  0.00           N  
ATOM   1692  H   LYS B 303      -5.800   2.038   4.952  1.00  0.00           H  
ATOM   1693  HA  LYS B 303      -6.445  -0.637   6.120  1.00  0.00           H  
ATOM   1694 1HB  LYS B 303      -6.721   1.273   7.684  1.00  0.00           H  
ATOM   1695 2HB  LYS B 303      -7.832   2.038   6.556  1.00  0.00           H  
ATOM   1696 1HG  LYS B 303      -9.382   0.118   6.794  1.00  0.00           H  
ATOM   1697 2HG  LYS B 303      -8.270  -0.616   7.958  1.00  0.00           H  
ATOM   1698 1HD  LYS B 303      -8.513   1.359   9.434  1.00  0.00           H  
ATOM   1699 2HD  LYS B 303      -9.632   2.086   8.271  1.00  0.00           H  
ATOM   1700 1HE  LYS B 303     -11.138   0.106   8.550  1.00  0.00           H  
ATOM   1701 2HE  LYS B 303     -10.047  -0.511   9.794  1.00  0.00           H  
ATOM   1702 1HZ  LYS B 303     -11.876   0.702  10.746  1.00  0.00           H  
ATOM   1703 2HZ  LYS B 303     -10.462   1.489  11.066  1.00  0.00           H  
ATOM   1704 3HZ  LYS B 303     -11.481   2.064   9.905  1.00  0.00           H  
ATOM   1705  N   HIS B 304      -8.128  -1.231   4.518  1.00  0.00           N  
ATOM   1706  CA  HIS B 304      -9.197  -1.592   3.593  1.00  0.00           C  
ATOM   1707  C   HIS B 304     -10.567  -1.286   4.189  1.00  0.00           C  
ATOM   1708  O   HIS B 304     -10.877  -1.723   5.299  1.00  0.00           O  
ATOM   1709  CB  HIS B 304      -9.106  -3.072   3.219  1.00  0.00           C  
ATOM   1710  CG  HIS B 304      -7.883  -3.417   2.429  1.00  0.00           C  
ATOM   1711  ND1 HIS B 304      -7.940  -3.857   1.124  1.00  0.00           N  
ATOM   1712  CD2 HIS B 304      -6.571  -3.382   2.760  1.00  0.00           C  
ATOM   1713  CE1 HIS B 304      -6.712  -4.080   0.687  1.00  0.00           C  
ATOM   1714  NE2 HIS B 304      -5.863  -3.800   1.660  1.00  0.00           N  
ATOM   1715  H   HIS B 304      -7.648  -1.961   5.024  1.00  0.00           H  
ATOM   1716  HA  HIS B 304      -9.101  -1.005   2.680  1.00  0.00           H  
ATOM   1717 1HB  HIS B 304      -9.109  -3.678   4.126  1.00  0.00           H  
ATOM   1718 2HB  HIS B 304      -9.981  -3.354   2.634  1.00  0.00           H  
ATOM   1719  HD2 HIS B 304      -6.154  -3.080   3.721  1.00  0.00           H  
ATOM   1720  HE1 HIS B 304      -6.444  -4.435  -0.308  1.00  0.00           H  
ATOM   1721  HE2 HIS B 304      -4.857  -3.879   1.608  1.00  0.00           H  
ATOM   1722  N   ILE B 305     -11.393  -0.506   3.396  1.00  0.00           N  
ATOM   1723  CA  ILE B 305     -12.654  -0.034   3.958  1.00  0.00           C  
ATOM   1724  C   ILE B 305     -13.817  -0.529   3.103  1.00  0.00           C  
ATOM   1725  O   ILE B 305     -13.618  -0.974   1.969  1.00  0.00           O  
ATOM   1726  CB  ILE B 305     -12.684   1.508   4.062  1.00  0.00           C  
ATOM   1727  CG1 ILE B 305     -12.489   2.140   2.679  1.00  0.00           C  
ATOM   1728  CG2 ILE B 305     -11.620   2.003   5.046  1.00  0.00           C  
ATOM   1729  CD1 ILE B 305     -12.692   3.649   2.655  1.00  0.00           C  
ATOM   1730  H   ILE B 305     -11.152  -0.255   2.448  1.00  0.00           H  
ATOM   1731  HA  ILE B 305     -12.760  -0.444   4.961  1.00  0.00           H  
ATOM   1732  HB  ILE B 305     -13.664   1.830   4.412  1.00  0.00           H  
ATOM   1733 1HG1 ILE B 305     -11.483   1.926   2.320  1.00  0.00           H  
ATOM   1734 2HG1 ILE B 305     -13.189   1.693   1.973  1.00  0.00           H  
ATOM   1735 1HG2 ILE B 305     -11.657   3.091   5.105  1.00  0.00           H  
ATOM   1736 2HG2 ILE B 305     -11.811   1.580   6.031  1.00  0.00           H  
ATOM   1737 3HG2 ILE B 305     -10.633   1.691   4.702  1.00  0.00           H  
ATOM   1738 1HD1 ILE B 305     -12.537   4.021   1.642  1.00  0.00           H  
ATOM   1739 2HD1 ILE B 305     -13.707   3.885   2.977  1.00  0.00           H  
ATOM   1740 3HD1 ILE B 305     -11.978   4.123   3.328  1.00  0.00           H  
ATOM   1741  N   VAL B 306     -15.019  -0.466   3.745  1.00  0.00           N  
ATOM   1742  CA  VAL B 306     -16.267  -0.845   3.090  1.00  0.00           C  
ATOM   1743  C   VAL B 306     -17.138   0.392   2.883  1.00  0.00           C  
ATOM   1744  O   VAL B 306     -17.395   1.144   3.826  1.00  0.00           O  
ATOM   1745  CB  VAL B 306     -17.036  -1.908   3.906  1.00  0.00           C  
ATOM   1746  CG1 VAL B 306     -18.369  -2.242   3.238  1.00  0.00           C  
ATOM   1747  CG2 VAL B 306     -16.189  -3.168   4.074  1.00  0.00           C  
ATOM   1748  H   VAL B 306     -15.043  -0.147   4.703  1.00  0.00           H  
ATOM   1749  HA  VAL B 306     -16.030  -1.272   2.115  1.00  0.00           H  
ATOM   1750  HB  VAL B 306     -17.270  -1.499   4.889  1.00  0.00           H  
ATOM   1751 1HG1 VAL B 306     -18.895  -2.992   3.829  1.00  0.00           H  
ATOM   1752 2HG1 VAL B 306     -18.979  -1.341   3.172  1.00  0.00           H  
ATOM   1753 3HG1 VAL B 306     -18.187  -2.633   2.237  1.00  0.00           H  
ATOM   1754 1HG2 VAL B 306     -16.745  -3.906   4.651  1.00  0.00           H  
ATOM   1755 2HG2 VAL B 306     -15.950  -3.579   3.093  1.00  0.00           H  
ATOM   1756 3HG2 VAL B 306     -15.266  -2.919   4.598  1.00  0.00           H  
ATOM   1757  N   ILE B 307     -17.465   0.615   1.602  1.00  0.00           N  
ATOM   1758  CA  ILE B 307     -18.345   1.714   1.223  1.00  0.00           C  
ATOM   1759  C   ILE B 307     -19.627   1.159   0.605  1.00  0.00           C  
ATOM   1760  O   ILE B 307     -19.577   0.401  -0.366  1.00  0.00           O  
ATOM   1761  CB  ILE B 307     -17.650   2.681   0.239  1.00  0.00           C  
ATOM   1762  CG1 ILE B 307     -16.391   3.279   0.877  1.00  0.00           C  
ATOM   1763  CG2 ILE B 307     -18.615   3.785  -0.206  1.00  0.00           C  
ATOM   1764  CD1 ILE B 307     -15.586   4.170  -0.059  1.00  0.00           C  
ATOM   1765  H   ILE B 307     -17.095   0.010   0.882  1.00  0.00           H  
ATOM   1766  HA  ILE B 307     -18.606   2.273   2.121  1.00  0.00           H  
ATOM   1767  HB  ILE B 307     -17.317   2.129  -0.639  1.00  0.00           H  
ATOM   1768 1HG1 ILE B 307     -16.670   3.868   1.750  1.00  0.00           H  
ATOM   1769 2HG1 ILE B 307     -15.740   2.475   1.221  1.00  0.00           H  
ATOM   1770 1HG2 ILE B 307     -18.106   4.456  -0.898  1.00  0.00           H  
ATOM   1771 2HG2 ILE B 307     -19.476   3.338  -0.701  1.00  0.00           H  
ATOM   1772 3HG2 ILE B 307     -18.950   4.348   0.665  1.00  0.00           H  
ATOM   1773 1HD1 ILE B 307     -14.711   4.554   0.467  1.00  0.00           H  
ATOM   1774 2HD1 ILE B 307     -15.264   3.591  -0.925  1.00  0.00           H  
ATOM   1775 3HD1 ILE B 307     -16.205   5.003  -0.389  1.00  0.00           H  
ATOM   1776  N   ASN B 308     -20.779   1.487   1.237  1.00  0.00           N  
ATOM   1777  CA  ASN B 308     -22.081   1.036   0.756  1.00  0.00           C  
ATOM   1778  C   ASN B 308     -22.141  -0.485   0.644  1.00  0.00           C  
ATOM   1779  O   ASN B 308     -22.618  -1.019  -0.358  1.00  0.00           O  
ATOM   1780  CB  ASN B 308     -22.409   1.681  -0.592  1.00  0.00           C  
ATOM   1781  CG  ASN B 308     -22.586   3.184  -0.493  1.00  0.00           C  
ATOM   1782  OD1 ASN B 308     -23.013   3.704   0.542  1.00  0.00           O  
ATOM   1783  ND2 ASN B 308     -22.258   3.892  -1.567  1.00  0.00           N  
ATOM   1784  H   ASN B 308     -20.733   2.061   2.066  1.00  0.00           H  
ATOM   1785  HA  ASN B 308     -22.840   1.336   1.480  1.00  0.00           H  
ATOM   1786 1HB  ASN B 308     -21.609   1.468  -1.302  1.00  0.00           H  
ATOM   1787 2HB  ASN B 308     -23.325   1.245  -0.991  1.00  0.00           H  
ATOM   1788 1HD2 ASN B 308     -22.354   4.888  -1.558  1.00  0.00           H  
ATOM   1789 2HD2 ASN B 308     -21.915   3.430  -2.384  1.00  0.00           H  
ATOM   1790  N   GLY B 309     -21.409  -1.189   1.621  1.00  0.00           N  
ATOM   1791  CA  GLY B 309     -21.479  -2.639   1.721  1.00  0.00           C  
ATOM   1792  C   GLY B 309     -20.488  -3.347   0.816  1.00  0.00           C  
ATOM   1793  O   GLY B 309     -20.513  -4.574   0.701  1.00  0.00           O  
ATOM   1794  H   GLY B 309     -20.823  -0.679   2.266  1.00  0.00           H  
ATOM   1795 1HA  GLY B 309     -21.290  -2.942   2.751  1.00  0.00           H  
ATOM   1796 2HA  GLY B 309     -22.484  -2.973   1.467  1.00  0.00           H  
ATOM   1797  N   SER B 310     -19.699  -2.502   0.112  1.00  0.00           N  
ATOM   1798  CA  SER B 310     -18.755  -3.106  -0.823  1.00  0.00           C  
ATOM   1799  C   SER B 310     -17.318  -2.724  -0.482  1.00  0.00           C  
ATOM   1800  O   SER B 310     -17.048  -1.584  -0.099  1.00  0.00           O  
ATOM   1801  CB  SER B 310     -19.076  -2.685  -2.257  1.00  0.00           C  
ATOM   1802  OG  SER B 310     -18.127  -3.220  -3.163  1.00  0.00           O  
ATOM   1803  H   SER B 310     -19.730  -1.496   0.199  1.00  0.00           H  
ATOM   1804  HA  SER B 310     -18.843  -4.191  -0.751  1.00  0.00           H  
ATOM   1805 1HB  SER B 310     -20.075  -3.031  -2.523  1.00  0.00           H  
ATOM   1806 2HB  SER B 310     -19.078  -1.598  -2.325  1.00  0.00           H  
ATOM   1807  HG  SER B 310     -17.508  -3.724  -2.630  1.00  0.00           H  
ATOM   1808  N   SER B 311     -16.398  -3.655  -0.647  1.00  0.00           N  
ATOM   1809  CA  SER B 311     -14.973  -3.414  -0.446  1.00  0.00           C  
ATOM   1810  C   SER B 311     -14.304  -2.947  -1.734  1.00  0.00           C  
ATOM   1811  O   SER B 311     -13.157  -2.496  -1.716  1.00  0.00           O  
ATOM   1812  CB  SER B 311     -14.283  -4.677   0.069  1.00  0.00           C  
ATOM   1813  OG  SER B 311     -14.838  -5.085   1.308  1.00  0.00           O  
ATOM   1814  H   SER B 311     -16.707  -4.575  -0.926  1.00  0.00           H  
ATOM   1815  HA  SER B 311     -14.857  -2.625   0.299  1.00  0.00           H  
ATOM   1816 1HB  SER B 311     -14.392  -5.476  -0.664  1.00  0.00           H  
ATOM   1817 2HB  SER B 311     -13.217  -4.486   0.188  1.00  0.00           H  
ATOM   1818  HG  SER B 311     -15.525  -4.446   1.513  1.00  0.00           H  
ATOM   1819  N   PHE B 312     -15.113  -2.962  -2.795  1.00  0.00           N  
ATOM   1820  CA  PHE B 312     -14.603  -2.588  -4.109  1.00  0.00           C  
ATOM   1821  C   PHE B 312     -15.520  -1.570  -4.776  1.00  0.00           C  
ATOM   1822  O   PHE B 312     -16.736  -1.594  -4.570  1.00  0.00           O  
ATOM   1823  CB  PHE B 312     -14.453  -3.824  -5.001  1.00  0.00           C  
ATOM   1824  CG  PHE B 312     -13.513  -4.861  -4.449  1.00  0.00           C  
ATOM   1825  CD1 PHE B 312     -12.157  -4.820  -4.749  1.00  0.00           C  
ATOM   1826  CD2 PHE B 312     -13.985  -5.877  -3.629  1.00  0.00           C  
ATOM   1827  CE1 PHE B 312     -11.284  -5.779  -4.240  1.00  0.00           C  
ATOM   1828  CE2 PHE B 312     -13.119  -6.839  -3.116  1.00  0.00           C  
ATOM   1829  CZ  PHE B 312     -11.769  -6.788  -3.423  1.00  0.00           C  
ATOM   1830  H   PHE B 312     -16.082  -3.231  -2.702  1.00  0.00           H  
ATOM   1831  HA  PHE B 312     -13.621  -2.130  -3.982  1.00  0.00           H  
ATOM   1832 1HB  PHE B 312     -15.427  -4.290  -5.144  1.00  0.00           H  
ATOM   1833 2HB  PHE B 312     -14.088  -3.522  -5.982  1.00  0.00           H  
ATOM   1834  HD1 PHE B 312     -11.777  -4.024  -5.391  1.00  0.00           H  
ATOM   1835  HD2 PHE B 312     -15.048  -5.917  -3.388  1.00  0.00           H  
ATOM   1836  HE1 PHE B 312     -10.223  -5.734  -4.485  1.00  0.00           H  
ATOM   1837  HE2 PHE B 312     -13.502  -7.632  -2.474  1.00  0.00           H  
ATOM   1838  HZ  PHE B 312     -11.091  -7.541  -3.024  1.00  0.00           H  
ATOM   1839  N   GLY B 313     -14.874  -0.700  -5.515  1.00  0.00           N  
ATOM   1840  CA  GLY B 313     -15.632   0.212  -6.356  1.00  0.00           C  
ATOM   1841  C   GLY B 313     -16.206  -0.453  -7.593  1.00  0.00           C  
ATOM   1842  O   GLY B 313     -15.921  -1.622  -7.864  1.00  0.00           O  
ATOM   1843  H   GLY B 313     -13.865  -0.647  -5.516  1.00  0.00           H  
ATOM   1844 1HA  GLY B 313     -16.451   0.643  -5.780  1.00  0.00           H  
ATOM   1845 2HA  GLY B 313     -14.991   1.036  -6.669  1.00  0.00           H  
ATOM   1846  N   ALA B 314     -17.068   0.270  -8.334  1.00  0.00           N  
ATOM   1847  CA  ALA B 314     -17.684  -0.251  -9.552  1.00  0.00           C  
ATOM   1848  C   ALA B 314     -16.624  -0.673 -10.565  1.00  0.00           C  
ATOM   1849  O   ALA B 314     -16.864  -1.555 -11.393  1.00  0.00           O  
ATOM   1850  CB  ALA B 314     -18.616   0.792 -10.165  1.00  0.00           C  
ATOM   1851  H   ALA B 314     -17.293   1.207  -8.031  1.00  0.00           H  
ATOM   1852  HA  ALA B 314     -18.267  -1.133  -9.286  1.00  0.00           H  
ATOM   1853 1HB  ALA B 314     -19.067   0.389 -11.072  1.00  0.00           H  
ATOM   1854 2HB  ALA B 314     -19.400   1.044  -9.451  1.00  0.00           H  
ATOM   1855 3HB  ALA B 314     -18.048   1.688 -10.410  1.00  0.00           H  
ATOM   1856  N   ASP B 315     -15.473  -0.133 -10.362  1.00  0.00           N  
ATOM   1857  CA  ASP B 315     -14.402  -0.401 -11.316  1.00  0.00           C  
ATOM   1858  C   ASP B 315     -13.562  -1.598 -10.876  1.00  0.00           C  
ATOM   1859  O   ASP B 315     -12.599  -1.969 -11.550  1.00  0.00           O  
ATOM   1860  CB  ASP B 315     -13.512   0.832 -11.485  1.00  0.00           C  
ATOM   1861  CG  ASP B 315     -12.908   1.311 -10.177  1.00  0.00           C  
ATOM   1862  OD1 ASP B 315     -13.169   0.693  -9.122  1.00  0.00           O  
ATOM   1863  OD2 ASP B 315     -12.165   2.316 -10.200  1.00  0.00           O  
ATOM   1864  H   ASP B 315     -15.288   0.466  -9.570  1.00  0.00           H  
ATOM   1865  HA  ASP B 315     -14.850  -0.642 -12.281  1.00  0.00           H  
ATOM   1866 1HB  ASP B 315     -12.703   0.604 -12.179  1.00  0.00           H  
ATOM   1867 2HB  ASP B 315     -14.095   1.645 -11.918  1.00  0.00           H  
ATOM   1868  N   GLY B 316     -13.944  -2.188  -9.732  1.00  0.00           N  
ATOM   1869  CA  GLY B 316     -13.274  -3.386  -9.251  1.00  0.00           C  
ATOM   1870  C   GLY B 316     -12.058  -3.086  -8.395  1.00  0.00           C  
ATOM   1871  O   GLY B 316     -11.398  -4.003  -7.901  1.00  0.00           O  
ATOM   1872  H   GLY B 316     -14.706  -1.800  -9.194  1.00  0.00           H  
ATOM   1873 1HA  GLY B 316     -13.973  -3.984  -8.667  1.00  0.00           H  
ATOM   1874 2HA  GLY B 316     -12.962  -3.994 -10.100  1.00  0.00           H  
ATOM   1875  N   PHE B 317     -11.652  -1.816  -8.197  1.00  0.00           N  
ATOM   1876  CA  PHE B 317     -10.546  -1.416  -7.335  1.00  0.00           C  
ATOM   1877  C   PHE B 317     -10.985  -1.370  -5.876  1.00  0.00           C  
ATOM   1878  O   PHE B 317     -12.099  -0.938  -5.571  1.00  0.00           O  
ATOM   1879  CB  PHE B 317      -9.997  -0.051  -7.761  1.00  0.00           C  
ATOM   1880  CG  PHE B 317      -9.108  -0.106  -8.974  1.00  0.00           C  
ATOM   1881  CD1 PHE B 317      -7.730   0.023  -8.849  1.00  0.00           C  
ATOM   1882  CD2 PHE B 317      -9.650  -0.286 -10.240  1.00  0.00           C  
ATOM   1883  CE1 PHE B 317      -6.904  -0.027  -9.970  1.00  0.00           C  
ATOM   1884  CE2 PHE B 317      -8.831  -0.338 -11.364  1.00  0.00           C  
ATOM   1885  CZ  PHE B 317      -7.459  -0.207 -11.227  1.00  0.00           C  
ATOM   1886  H   PHE B 317     -12.169  -1.106  -8.695  1.00  0.00           H  
ATOM   1887  HA  PHE B 317      -9.750  -2.156  -7.428  1.00  0.00           H  
ATOM   1888 1HB  PHE B 317     -10.825   0.623  -7.977  1.00  0.00           H  
ATOM   1889 2HB  PHE B 317      -9.427   0.384  -6.941  1.00  0.00           H  
ATOM   1890  HD1 PHE B 317      -7.296   0.164  -7.859  1.00  0.00           H  
ATOM   1891  HD2 PHE B 317     -10.730  -0.389 -10.348  1.00  0.00           H  
ATOM   1892  HE1 PHE B 317      -5.825   0.075  -9.856  1.00  0.00           H  
ATOM   1893  HE2 PHE B 317      -9.268  -0.481 -12.352  1.00  0.00           H  
ATOM   1894  HZ  PHE B 317      -6.818  -0.244 -12.107  1.00  0.00           H  
ATOM   1895  N   PRO B 318     -10.095  -1.759  -5.036  1.00  0.00           N  
ATOM   1896  CA  PRO B 318     -10.462  -1.780  -3.618  1.00  0.00           C  
ATOM   1897  C   PRO B 318     -10.559  -0.381  -3.013  1.00  0.00           C  
ATOM   1898  O   PRO B 318      -9.844   0.530  -3.438  1.00  0.00           O  
ATOM   1899  CB  PRO B 318      -9.327  -2.577  -2.971  1.00  0.00           C  
ATOM   1900  CG  PRO B 318      -8.140  -2.329  -3.845  1.00  0.00           C  
ATOM   1901  CD  PRO B 318      -8.607  -2.235  -5.269  1.00  0.00           C  
ATOM   1902  HA  PRO B 318     -11.423  -2.302  -3.501  1.00  0.00           H  
ATOM   1903 1HB  PRO B 318      -9.169  -2.235  -1.938  1.00  0.00           H  
ATOM   1904 2HB  PRO B 318      -9.597  -3.642  -2.919  1.00  0.00           H  
ATOM   1905 1HG  PRO B 318      -7.633  -1.401  -3.543  1.00  0.00           H  
ATOM   1906 2HG  PRO B 318      -7.408  -3.142  -3.731  1.00  0.00           H  
ATOM   1907 1HD  PRO B 318      -7.996  -1.496  -5.808  1.00  0.00           H  
ATOM   1908 2HD  PRO B 318      -8.531  -3.223  -5.746  1.00  0.00           H  
ATOM   1909  N   TYR B 319     -11.541  -0.184  -2.106  1.00  0.00           N  
ATOM   1910  CA  TYR B 319     -11.578   1.009  -1.268  1.00  0.00           C  
ATOM   1911  C   TYR B 319     -10.531   0.932  -0.163  1.00  0.00           C  
ATOM   1912  O   TYR B 319     -10.567   0.026   0.673  1.00  0.00           O  
ATOM   1913  CB  TYR B 319     -12.970   1.194  -0.657  1.00  0.00           C  
ATOM   1914  CG  TYR B 319     -14.052   1.452  -1.677  1.00  0.00           C  
ATOM   1915  CD1 TYR B 319     -13.922   2.472  -2.616  1.00  0.00           C  
ATOM   1916  CD2 TYR B 319     -15.206   0.676  -1.704  1.00  0.00           C  
ATOM   1917  CE1 TYR B 319     -14.917   2.715  -3.558  1.00  0.00           C  
ATOM   1918  CE2 TYR B 319     -16.207   0.910  -2.641  1.00  0.00           C  
ATOM   1919  CZ  TYR B 319     -16.054   1.929  -3.562  1.00  0.00           C  
ATOM   1920  OH  TYR B 319     -17.042   2.164  -4.491  1.00  0.00           O  
ATOM   1921  H   TYR B 319     -12.267  -0.879  -2.005  1.00  0.00           H  
ATOM   1922  HA  TYR B 319     -11.353   1.876  -1.890  1.00  0.00           H  
ATOM   1923 1HB  TYR B 319     -13.241   0.302  -0.091  1.00  0.00           H  
ATOM   1924 2HB  TYR B 319     -12.953   2.031   0.040  1.00  0.00           H  
ATOM   1925  HD1 TYR B 319     -13.029   3.097  -2.622  1.00  0.00           H  
ATOM   1926  HD2 TYR B 319     -15.338  -0.130  -0.982  1.00  0.00           H  
ATOM   1927  HE1 TYR B 319     -14.795   3.518  -4.284  1.00  0.00           H  
ATOM   1928  HE2 TYR B 319     -17.105   0.292  -2.645  1.00  0.00           H  
ATOM   1929  HH  TYR B 319     -17.758   1.538  -4.360  1.00  0.00           H  
ATOM   1930  N   VAL B 320      -9.604   1.821  -0.191  1.00  0.00           N  
ATOM   1931  CA  VAL B 320      -8.546   1.842   0.813  1.00  0.00           C  
ATOM   1932  C   VAL B 320      -8.346   3.268   1.323  1.00  0.00           C  
ATOM   1933  O   VAL B 320      -8.570   4.233   0.589  1.00  0.00           O  
ATOM   1934  CB  VAL B 320      -7.218   1.287   0.251  1.00  0.00           C  
ATOM   1935  CG1 VAL B 320      -7.347  -0.202  -0.065  1.00  0.00           C  
ATOM   1936  CG2 VAL B 320      -6.799   2.066  -0.995  1.00  0.00           C  
ATOM   1937  H   VAL B 320      -9.604   2.520  -0.920  1.00  0.00           H  
ATOM   1938  HA  VAL B 320      -8.850   1.211   1.649  1.00  0.00           H  
ATOM   1939  HB  VAL B 320      -6.444   1.383   1.012  1.00  0.00           H  
ATOM   1940 1HG1 VAL B 320      -6.401  -0.574  -0.459  1.00  0.00           H  
ATOM   1941 2HG1 VAL B 320      -7.599  -0.746   0.845  1.00  0.00           H  
ATOM   1942 3HG1 VAL B 320      -8.131  -0.350  -0.807  1.00  0.00           H  
ATOM   1943 1HG2 VAL B 320      -5.862   1.663  -1.378  1.00  0.00           H  
ATOM   1944 2HG2 VAL B 320      -7.572   1.975  -1.758  1.00  0.00           H  
ATOM   1945 3HG2 VAL B 320      -6.664   3.117  -0.739  1.00  0.00           H  
ATOM   1946  N   GLN B 321      -8.079   3.348   2.558  1.00  0.00           N  
ATOM   1947  CA  GLN B 321      -7.730   4.613   3.197  1.00  0.00           C  
ATOM   1948  C   GLN B 321      -6.262   4.633   3.613  1.00  0.00           C  
ATOM   1949  O   GLN B 321      -5.776   3.688   4.237  1.00  0.00           O  
ATOM   1950  CB  GLN B 321      -8.624   4.866   4.412  1.00  0.00           C  
ATOM   1951  CG  GLN B 321      -8.370   6.203   5.095  1.00  0.00           C  
ATOM   1952  CD  GLN B 321      -9.247   6.416   6.314  1.00  0.00           C  
ATOM   1953  OE1 GLN B 321     -10.006   5.526   6.712  1.00  0.00           O  
ATOM   1954  NE2 GLN B 321      -9.152   7.597   6.915  1.00  0.00           N  
ATOM   1955  H   GLN B 321      -8.110   2.507   3.116  1.00  0.00           H  
ATOM   1956  HA  GLN B 321      -7.884   5.418   2.478  1.00  0.00           H  
ATOM   1957 1HB  GLN B 321      -9.670   4.833   4.107  1.00  0.00           H  
ATOM   1958 2HB  GLN B 321      -8.472   4.075   5.146  1.00  0.00           H  
ATOM   1959 1HG  GLN B 321      -7.329   6.244   5.416  1.00  0.00           H  
ATOM   1960 2HG  GLN B 321      -8.574   7.006   4.387  1.00  0.00           H  
ATOM   1961 1HE2 GLN B 321      -9.707   7.793   7.724  1.00  0.00           H  
ATOM   1962 2HE2 GLN B 321      -8.526   8.291   6.559  1.00  0.00           H  
ATOM   1963  N   VAL B 322      -5.528   5.726   3.231  1.00  0.00           N  
ATOM   1964  CA  VAL B 322      -4.142   5.885   3.660  1.00  0.00           C  
ATOM   1965  C   VAL B 322      -4.102   6.384   5.102  1.00  0.00           C  
ATOM   1966  O   VAL B 322      -4.665   7.435   5.418  1.00  0.00           O  
ATOM   1967  CB  VAL B 322      -3.371   6.856   2.737  1.00  0.00           C  
ATOM   1968  CG1 VAL B 322      -1.933   7.033   3.222  1.00  0.00           C  
ATOM   1969  CG2 VAL B 322      -3.394   6.353   1.295  1.00  0.00           C  
ATOM   1970  H   VAL B 322      -5.946   6.434   2.645  1.00  0.00           H  
ATOM   1971  HA  VAL B 322      -3.652   4.912   3.614  1.00  0.00           H  
ATOM   1972  HB  VAL B 322      -3.843   7.838   2.783  1.00  0.00           H  
ATOM   1973 1HG1 VAL B 322      -1.407   7.721   2.559  1.00  0.00           H  
ATOM   1974 2HG1 VAL B 322      -1.938   7.438   4.234  1.00  0.00           H  
ATOM   1975 3HG1 VAL B 322      -1.426   6.068   3.218  1.00  0.00           H  
ATOM   1976 1HG2 VAL B 322      -2.848   7.048   0.658  1.00  0.00           H  
ATOM   1977 2HG2 VAL B 322      -2.926   5.370   1.245  1.00  0.00           H  
ATOM   1978 3HG2 VAL B 322      -4.426   6.281   0.951  1.00  0.00           H  
ATOM   1979  N   LEU B 323      -3.523   5.615   5.987  1.00  0.00           N  
ATOM   1980  CA  LEU B 323      -3.491   5.959   7.405  1.00  0.00           C  
ATOM   1981  C   LEU B 323      -2.247   6.775   7.738  1.00  0.00           C  
ATOM   1982  O   LEU B 323      -2.295   7.670   8.585  1.00  0.00           O  
ATOM   1983  CB  LEU B 323      -3.531   4.694   8.265  1.00  0.00           C  
ATOM   1984  CG  LEU B 323      -4.776   3.816   8.122  1.00  0.00           C  
ATOM   1985  CD1 LEU B 323      -4.651   2.573   8.997  1.00  0.00           C  
ATOM   1986  CD2 LEU B 323      -6.031   4.604   8.481  1.00  0.00           C  
ATOM   1987  H   LEU B 323      -3.086   4.758   5.679  1.00  0.00           H  
ATOM   1988  HA  LEU B 323      -4.368   6.563   7.634  1.00  0.00           H  
ATOM   1989 1HB  LEU B 323      -2.668   4.078   8.017  1.00  0.00           H  
ATOM   1990 2HB  LEU B 323      -3.455   4.984   9.313  1.00  0.00           H  
ATOM   1991  HG  LEU B 323      -4.860   3.468   7.092  1.00  0.00           H  
ATOM   1992 1HD1 LEU B 323      -5.544   1.958   8.885  1.00  0.00           H  
ATOM   1993 2HD1 LEU B 323      -3.776   2.000   8.692  1.00  0.00           H  
ATOM   1994 3HD1 LEU B 323      -4.545   2.871  10.039  1.00  0.00           H  
ATOM   1995 1HD2 LEU B 323      -6.907   3.963   8.373  1.00  0.00           H  
ATOM   1996 2HD2 LEU B 323      -5.960   4.951   9.512  1.00  0.00           H  
ATOM   1997 3HD2 LEU B 323      -6.125   5.462   7.815  1.00  0.00           H  
ATOM   1998  N   LYS B 324      -1.220   6.368   7.134  1.00  0.00           N  
ATOM   1999  CA  LYS B 324       0.054   7.008   7.452  1.00  0.00           C  
ATOM   2000  C   LYS B 324       1.022   6.921   6.276  1.00  0.00           C  
ATOM   2001  O   LYS B 324       1.081   5.900   5.588  1.00  0.00           O  
ATOM   2002  CB  LYS B 324       0.679   6.370   8.694  1.00  0.00           C  
ATOM   2003  CG  LYS B 324       1.840   7.162   9.278  1.00  0.00           C  
ATOM   2004  CD  LYS B 324       2.306   6.575  10.604  1.00  0.00           C  
ATOM   2005  CE  LYS B 324       3.450   7.381  11.202  1.00  0.00           C  
ATOM   2006  NZ  LYS B 324       3.888   6.829  12.519  1.00  0.00           N  
ATOM   2007  H   LYS B 324      -1.241   5.627   6.448  1.00  0.00           H  
ATOM   2008  HA  LYS B 324      -0.131   8.063   7.658  1.00  0.00           H  
ATOM   2009 1HB  LYS B 324      -0.081   6.261   9.469  1.00  0.00           H  
ATOM   2010 2HB  LYS B 324       1.040   5.371   8.447  1.00  0.00           H  
ATOM   2011 1HG  LYS B 324       2.675   7.155   8.576  1.00  0.00           H  
ATOM   2012 2HG  LYS B 324       1.532   8.195   9.438  1.00  0.00           H  
ATOM   2013 1HD  LYS B 324       1.474   6.565  11.310  1.00  0.00           H  
ATOM   2014 2HD  LYS B 324       2.642   5.549  10.450  1.00  0.00           H  
ATOM   2015 1HE  LYS B 324       4.297   7.374  10.517  1.00  0.00           H  
ATOM   2016 2HE  LYS B 324       3.133   8.414  11.341  1.00  0.00           H  
ATOM   2017 1HZ  LYS B 324       4.646   7.388  12.884  1.00  0.00           H  
ATOM   2018 2HZ  LYS B 324       3.113   6.848  13.167  1.00  0.00           H  
ATOM   2019 3HZ  LYS B 324       4.201   5.877  12.398  1.00  0.00           H  
ATOM   2020  N   THR B 325       1.801   8.040   6.118  1.00  0.00           N  
ATOM   2021  CA  THR B 325       2.853   8.072   5.108  1.00  0.00           C  
ATOM   2022  C   THR B 325       4.168   8.557   5.713  1.00  0.00           C  
ATOM   2023  O   THR B 325       4.214   9.615   6.344  1.00  0.00           O  
ATOM   2024  CB  THR B 325       2.465   8.978   3.925  1.00  0.00           C  
ATOM   2025  OG1 THR B 325       2.173  10.293   4.413  1.00  0.00           O  
ATOM   2026  CG2 THR B 325       1.239   8.435   3.197  1.00  0.00           C  
ATOM   2027  H   THR B 325       1.653   8.852   6.700  1.00  0.00           H  
ATOM   2028  HA  THR B 325       3.000   7.060   4.729  1.00  0.00           H  
ATOM   2029  HB  THR B 325       3.296   9.035   3.222  1.00  0.00           H  
ATOM   2030  HG1 THR B 325       2.285  10.312   5.367  1.00  0.00           H  
ATOM   2031 1HG2 THR B 325       0.988   9.094   2.366  1.00  0.00           H  
ATOM   2032 2HG2 THR B 325       1.454   7.437   2.816  1.00  0.00           H  
ATOM   2033 3HG2 THR B 325       0.398   8.386   3.888  1.00  0.00           H  
ATOM   2034  N   ALA B 326       5.195   7.731   5.801  1.00  0.00           N  
ATOM   2035  CA  ALA B 326       6.458   8.230   6.341  1.00  0.00           C  
ATOM   2036  C   ALA B 326       7.645   7.493   5.728  1.00  0.00           C  
ATOM   2037  O   ALA B 326       7.481   6.428   5.129  1.00  0.00           O  
ATOM   2038  CB  ALA B 326       6.477   8.093   7.861  1.00  0.00           C  
ATOM   2039  H   ALA B 326       5.133   6.767   5.507  1.00  0.00           H  
ATOM   2040  HA  ALA B 326       6.544   9.285   6.081  1.00  0.00           H  
ATOM   2041 1HB  ALA B 326       7.424   8.469   8.248  1.00  0.00           H  
ATOM   2042 2HB  ALA B 326       5.656   8.669   8.289  1.00  0.00           H  
ATOM   2043 3HB  ALA B 326       6.365   7.045   8.133  1.00  0.00           H  
ATOM   2044  N   SER B 327       8.924   8.153   5.759  1.00  0.00           N  
ATOM   2045  CA  SER B 327      10.186   7.696   5.186  1.00  0.00           C  
ATOM   2046  C   SER B 327      10.839   6.634   6.063  1.00  0.00           C  
ATOM   2047  O   SER B 327      11.540   5.752   5.562  1.00  0.00           O  
ATOM   2048  CB  SER B 327      11.146   8.872   4.996  1.00  0.00           C  
ATOM   2049  OG  SER B 327      11.346   9.560   6.219  1.00  0.00           O  
ATOM   2050  H   SER B 327       8.897   9.037   6.247  1.00  0.00           H  
ATOM   2051  HA  SER B 327       9.982   7.251   4.211  1.00  0.00           H  
ATOM   2052 1HB  SER B 327      12.100   8.505   4.619  1.00  0.00           H  
ATOM   2053 2HB  SER B 327      10.741   9.555   4.251  1.00  0.00           H  
ATOM   2054  HG  SER B 327      10.813   9.100   6.872  1.00  0.00           H  
ATOM   2055  N   GLU B 328      10.027   5.913   7.001  1.00  0.00           N  
ATOM   2056  CA  GLU B 328      10.648   4.845   7.778  1.00  0.00           C  
ATOM   2057  C   GLU B 328       9.718   4.355   8.884  1.00  0.00           C  
ATOM   2058  O   GLU B 328      10.174   3.795   9.883  1.00  0.00           O  
ATOM   2059  CB  GLU B 328      11.975   5.318   8.378  1.00  0.00           C  
ATOM   2060  CG  GLU B 328      13.039   5.641   7.339  1.00  0.00           C  
ATOM   2061  CD  GLU B 328      14.386   5.995   7.950  1.00  0.00           C  
ATOM   2062  OE1 GLU B 328      15.412   5.930   7.235  1.00  0.00           O  
ATOM   2063  OE2 GLU B 328      14.415   6.340   9.152  1.00  0.00           O  
ATOM   2064  H   GLU B 328       9.048   6.118   7.141  1.00  0.00           H  
ATOM   2065  HA  GLU B 328      10.847   4.004   7.113  1.00  0.00           H  
ATOM   2066 1HB  GLU B 328      11.805   6.211   8.979  1.00  0.00           H  
ATOM   2067 2HB  GLU B 328      12.370   4.548   9.041  1.00  0.00           H  
ATOM   2068 1HG  GLU B 328      13.168   4.778   6.686  1.00  0.00           H  
ATOM   2069 2HG  GLU B 328      12.695   6.475   6.729  1.00  0.00           H  
ATOM   2070  N   VAL B 329       8.512   4.589   8.728  1.00  0.00           N  
ATOM   2071  CA  VAL B 329       7.673   4.114   9.823  1.00  0.00           C  
ATOM   2072  C   VAL B 329       7.220   2.683   9.544  1.00  0.00           C  
ATOM   2073  O   VAL B 329       6.403   2.446   8.652  1.00  0.00           O  
ATOM   2074  CB  VAL B 329       6.446   5.029  10.035  1.00  0.00           C  
ATOM   2075  CG1 VAL B 329       5.557   4.490  11.154  1.00  0.00           C  
ATOM   2076  CG2 VAL B 329       6.893   6.457  10.345  1.00  0.00           C  
ATOM   2077  H   VAL B 329       8.080   5.058   7.945  1.00  0.00           H  
ATOM   2078  HA  VAL B 329       8.264   4.121  10.740  1.00  0.00           H  
ATOM   2079  HB  VAL B 329       5.844   5.030   9.126  1.00  0.00           H  
ATOM   2080 1HG1 VAL B 329       4.699   5.149  11.286  1.00  0.00           H  
ATOM   2081 2HG1 VAL B 329       5.209   3.491  10.893  1.00  0.00           H  
ATOM   2082 3HG1 VAL B 329       6.127   4.446  12.082  1.00  0.00           H  
ATOM   2083 1HG2 VAL B 329       6.017   7.089  10.491  1.00  0.00           H  
ATOM   2084 2HG2 VAL B 329       7.498   6.460  11.252  1.00  0.00           H  
ATOM   2085 3HG2 VAL B 329       7.483   6.842   9.513  1.00  0.00           H  
ATOM   2086  N   GLU B 330       7.704   1.752  10.171  1.00  0.00           N  
ATOM   2087  CA  GLU B 330       7.466   0.317  10.041  1.00  0.00           C  
ATOM   2088  C   GLU B 330       6.348  -0.143  10.973  1.00  0.00           C  
ATOM   2089  O   GLU B 330       5.826  -1.250  10.825  1.00  0.00           O  
ATOM   2090  CB  GLU B 330       8.747  -0.469  10.328  1.00  0.00           C  
ATOM   2091  CG  GLU B 330       9.828  -0.291   9.273  1.00  0.00           C  
ATOM   2092  CD  GLU B 330      11.105  -1.055   9.585  1.00  0.00           C  
ATOM   2093  OE1 GLU B 330      11.888  -1.337   8.650  1.00  0.00           O  
ATOM   2094  OE2 GLU B 330      11.323  -1.375  10.775  1.00  0.00           O  
ATOM   2095  H   GLU B 330       8.357   2.081  10.868  1.00  0.00           H  
ATOM   2096  HA  GLU B 330       7.153   0.110   9.017  1.00  0.00           H  
ATOM   2097 1HB  GLU B 330       9.157  -0.159  11.289  1.00  0.00           H  
ATOM   2098 2HB  GLU B 330       8.514  -1.531  10.399  1.00  0.00           H  
ATOM   2099 1HG  GLU B 330       9.444  -0.633   8.313  1.00  0.00           H  
ATOM   2100 2HG  GLU B 330      10.062   0.769   9.183  1.00  0.00           H  
ATOM   2101  N   VAL B 331       5.960   0.834  11.881  1.00  0.00           N  
ATOM   2102  CA  VAL B 331       4.968   0.400  12.859  1.00  0.00           C  
ATOM   2103  C   VAL B 331       3.722   1.278  12.756  1.00  0.00           C  
ATOM   2104  O   VAL B 331       3.823   2.505  12.698  1.00  0.00           O  
ATOM   2105  CB  VAL B 331       5.532   0.442  14.297  1.00  0.00           C  
ATOM   2106  CG1 VAL B 331       4.504  -0.086  15.296  1.00  0.00           C  
ATOM   2107  CG2 VAL B 331       6.828  -0.363  14.384  1.00  0.00           C  
ATOM   2108  H   VAL B 331       6.300   1.785  11.913  1.00  0.00           H  
ATOM   2109  HA  VAL B 331       4.688  -0.630  12.634  1.00  0.00           H  
ATOM   2110  HB  VAL B 331       5.733   1.478  14.568  1.00  0.00           H  
ATOM   2111 1HG1 VAL B 331       4.921  -0.047  16.303  1.00  0.00           H  
ATOM   2112 2HG1 VAL B 331       3.605   0.529  15.253  1.00  0.00           H  
ATOM   2113 3HG1 VAL B 331       4.252  -1.117  15.048  1.00  0.00           H  
ATOM   2114 1HG2 VAL B 331       7.213  -0.323  15.402  1.00  0.00           H  
ATOM   2115 2HG2 VAL B 331       6.631  -1.400  14.110  1.00  0.00           H  
ATOM   2116 3HG2 VAL B 331       7.565   0.059  13.701  1.00  0.00           H  
ATOM   2117  N   LEU B 332       2.603   0.652  12.688  1.00  0.00           N  
ATOM   2118  CA  LEU B 332       1.313   1.323  12.815  1.00  0.00           C  
ATOM   2119  C   LEU B 332       0.742   1.142  14.217  1.00  0.00           C  
ATOM   2120  O   LEU B 332       0.524   0.013  14.663  1.00  0.00           O  
ATOM   2121  CB  LEU B 332       0.325   0.786  11.776  1.00  0.00           C  
ATOM   2122  CG  LEU B 332      -1.098   1.342  11.842  1.00  0.00           C  
ATOM   2123  CD1 LEU B 332      -1.100   2.832  11.513  1.00  0.00           C  
ATOM   2124  CD2 LEU B 332      -2.016   0.579  10.894  1.00  0.00           C  
ATOM   2125  H   LEU B 332       2.626  -0.347  12.540  1.00  0.00           H  
ATOM   2126  HA  LEU B 332       1.459   2.388  12.639  1.00  0.00           H  
ATOM   2127 1HB  LEU B 332       0.713   1.004  10.782  1.00  0.00           H  
ATOM   2128 2HB  LEU B 332       0.257  -0.296  11.888  1.00  0.00           H  
ATOM   2129  HG  LEU B 332      -1.480   1.244  12.858  1.00  0.00           H  
ATOM   2130 1HD1 LEU B 332      -2.120   3.215  11.564  1.00  0.00           H  
ATOM   2131 2HD1 LEU B 332      -0.477   3.364  12.232  1.00  0.00           H  
ATOM   2132 3HD1 LEU B 332      -0.706   2.983  10.509  1.00  0.00           H  
ATOM   2133 1HD2 LEU B 332      -3.025   0.989  10.956  1.00  0.00           H  
ATOM   2134 2HD2 LEU B 332      -1.647   0.676   9.873  1.00  0.00           H  
ATOM   2135 3HD2 LEU B 332      -2.034  -0.474  11.174  1.00  0.00           H  
ATOM   2136  N   TYR B 333       0.507   2.281  14.937  1.00  0.00           N  
ATOM   2137  CA  TYR B 333      -0.073   2.259  16.275  1.00  0.00           C  
ATOM   2138  C   TYR B 333      -1.554   2.614  16.233  1.00  0.00           C  
ATOM   2139  O   TYR B 333      -1.930   3.677  15.734  1.00  0.00           O  
ATOM   2140  CB  TYR B 333       0.671   3.228  17.199  1.00  0.00           C  
ATOM   2141  CG  TYR B 333       2.100   2.829  17.474  1.00  0.00           C  
ATOM   2142  CD1 TYR B 333       2.411   1.937  18.498  1.00  0.00           C  
ATOM   2143  CD2 TYR B 333       3.143   3.343  16.711  1.00  0.00           C  
ATOM   2144  CE1 TYR B 333       3.727   1.568  18.756  1.00  0.00           C  
ATOM   2145  CE2 TYR B 333       4.463   2.981  16.960  1.00  0.00           C  
ATOM   2146  CZ  TYR B 333       4.744   2.094  17.982  1.00  0.00           C  
ATOM   2147  OH  TYR B 333       6.049   1.732  18.233  1.00  0.00           O  
ATOM   2148  H   TYR B 333       0.747   3.169  14.519  1.00  0.00           H  
ATOM   2149  HA  TYR B 333       0.024   1.250  16.678  1.00  0.00           H  
ATOM   2150 1HB  TYR B 333       0.675   4.224  16.755  1.00  0.00           H  
ATOM   2151 2HB  TYR B 333       0.147   3.296  18.152  1.00  0.00           H  
ATOM   2152  HD1 TYR B 333       1.616   1.515  19.114  1.00  0.00           H  
ATOM   2153  HD2 TYR B 333       2.933   4.043  15.902  1.00  0.00           H  
ATOM   2154  HE1 TYR B 333       3.949   0.869  19.562  1.00  0.00           H  
ATOM   2155  HE2 TYR B 333       5.266   3.397  16.352  1.00  0.00           H  
ATOM   2156  HH  TYR B 333       6.629   2.182  17.614  1.00  0.00           H  
ATOM   2157  N   LEU B 334      -2.359   1.759  16.639  1.00  0.00           N  
ATOM   2158  CA  LEU B 334      -3.784   2.009  16.826  1.00  0.00           C  
ATOM   2159  C   LEU B 334      -4.133   2.084  18.308  1.00  0.00           C  
ATOM   2160  O   LEU B 334      -3.890   1.134  19.056  1.00  0.00           O  
ATOM   2161  CB  LEU B 334      -4.614   0.916  16.148  1.00  0.00           C  
ATOM   2162  CG  LEU B 334      -4.357   0.696  14.656  1.00  0.00           C  
ATOM   2163  CD1 LEU B 334      -5.047  -0.579  14.182  1.00  0.00           C  
ATOM   2164  CD2 LEU B 334      -4.831   1.899  13.849  1.00  0.00           C  
ATOM   2165  H   LEU B 334      -1.989   0.843  16.847  1.00  0.00           H  
ATOM   2166  HA  LEU B 334      -4.030   2.967  16.369  1.00  0.00           H  
ATOM   2167 1HB  LEU B 334      -4.423  -0.029  16.654  1.00  0.00           H  
ATOM   2168 2HB  LEU B 334      -5.670   1.159  16.264  1.00  0.00           H  
ATOM   2169  HG  LEU B 334      -3.289   0.556  14.487  1.00  0.00           H  
ATOM   2170 1HD1 LEU B 334      -4.855  -0.723  13.119  1.00  0.00           H  
ATOM   2171 2HD1 LEU B 334      -4.658  -1.432  14.738  1.00  0.00           H  
ATOM   2172 3HD1 LEU B 334      -6.120  -0.495  14.349  1.00  0.00           H  
ATOM   2173 1HD2 LEU B 334      -4.639   1.725  12.790  1.00  0.00           H  
ATOM   2174 2HD2 LEU B 334      -5.900   2.044  14.005  1.00  0.00           H  
ATOM   2175 3HD2 LEU B 334      -4.293   2.790  14.174  1.00  0.00           H  
ATOM   2176  N   ARG B 335      -4.708   3.190  18.725  1.00  0.00           N  
ATOM   2177  CA  ARG B 335      -5.032   3.362  20.137  1.00  0.00           C  
ATOM   2178  C   ARG B 335      -6.529   3.208  20.379  1.00  0.00           C  
ATOM   2179  O   ARG B 335      -7.344   3.663  19.573  1.00  0.00           O  
ATOM   2180  CB  ARG B 335      -4.558   4.729  20.635  1.00  0.00           C  
ATOM   2181  CG  ARG B 335      -3.051   4.917  20.579  1.00  0.00           C  
ATOM   2182  CD  ARG B 335      -2.622   6.233  21.214  1.00  0.00           C  
ATOM   2183  NE  ARG B 335      -1.178   6.431  21.122  1.00  0.00           N  
ATOM   2184  CZ  ARG B 335      -0.514   7.438  21.681  1.00  0.00           C  
ATOM   2185  NH1 ARG B 335      -1.154   8.363  22.387  1.00  0.00           N  
ATOM   2186  NH2 ARG B 335       0.800   7.522  21.534  1.00  0.00           N  
ATOM   2187  H   ARG B 335      -4.931   3.930  18.075  1.00  0.00           H  
ATOM   2188  HA  ARG B 335      -4.518   2.587  20.707  1.00  0.00           H  
ATOM   2189 1HB  ARG B 335      -5.020   5.514  20.037  1.00  0.00           H  
ATOM   2190 2HB  ARG B 335      -4.879   4.872  21.667  1.00  0.00           H  
ATOM   2191 1HG  ARG B 335      -2.563   4.103  21.115  1.00  0.00           H  
ATOM   2192 2HG  ARG B 335      -2.722   4.915  19.539  1.00  0.00           H  
ATOM   2193 1HD  ARG B 335      -3.115   7.060  20.704  1.00  0.00           H  
ATOM   2194 2HD  ARG B 335      -2.902   6.237  22.267  1.00  0.00           H  
ATOM   2195  HE  ARG B 335      -0.643   5.753  20.595  1.00  0.00           H  
ATOM   2196 1HH1 ARG B 335      -2.156   8.306  22.504  1.00  0.00           H  
ATOM   2197 2HH1 ARG B 335      -0.639   9.123  22.807  1.00  0.00           H  
ATOM   2198 1HH2 ARG B 335       1.294   6.822  20.998  1.00  0.00           H  
ATOM   2199 2HH2 ARG B 335       1.307   8.285  21.957  1.00  0.00           H  
ATOM   2200  N   ASN B 336      -6.795   2.565  21.513  1.00  0.00           N  
ATOM   2201  CA  ASN B 336      -8.192   2.467  21.923  1.00  0.00           C  
ATOM   2202  C   ASN B 336      -9.072   1.939  20.794  1.00  0.00           C  
ATOM   2203  O   ASN B 336      -9.985   2.630  20.337  1.00  0.00           O  
ATOM   2204  CB  ASN B 336      -8.706   3.824  22.407  1.00  0.00           C  
ATOM   2205  CG  ASN B 336     -10.002   3.713  23.187  1.00  0.00           C  
ATOM   2206  OD1 ASN B 336     -10.306   2.666  23.764  1.00  0.00           O  
ATOM   2207  ND2 ASN B 336     -10.774   4.793  23.209  1.00  0.00           N  
ATOM   2208  H   ASN B 336      -6.081   2.148  22.094  1.00  0.00           H  
ATOM   2209  HA  ASN B 336      -8.262   1.754  22.746  1.00  0.00           H  
ATOM   2210 1HB  ASN B 336      -7.953   4.293  23.041  1.00  0.00           H  
ATOM   2211 2HB  ASN B 336      -8.867   4.479  21.550  1.00  0.00           H  
ATOM   2212 1HD2 ASN B 336     -11.641   4.778  23.708  1.00  0.00           H  
ATOM   2213 2HD2 ASN B 336     -10.489   5.621  22.727  1.00  0.00           H  
ATOM   2214  N   VAL B 337      -8.746   0.720  20.359  1.00  0.00           N  
ATOM   2215  CA  VAL B 337      -9.394   0.162  19.177  1.00  0.00           C  
ATOM   2216  C   VAL B 337     -10.854  -0.159  19.491  1.00  0.00           C  
ATOM   2217  O   VAL B 337     -11.196  -0.471  20.634  1.00  0.00           O  
ATOM   2218  CB  VAL B 337      -8.666  -1.106  18.676  1.00  0.00           C  
ATOM   2219  CG1 VAL B 337      -7.253  -0.766  18.204  1.00  0.00           C  
ATOM   2220  CG2 VAL B 337      -8.625  -2.167  19.774  1.00  0.00           C  
ATOM   2221  H   VAL B 337      -8.049   0.172  20.843  1.00  0.00           H  
ATOM   2222  HA  VAL B 337      -9.364   0.907  18.381  1.00  0.00           H  
ATOM   2223  HB  VAL B 337      -9.200  -1.503  17.813  1.00  0.00           H  
ATOM   2224 1HG1 VAL B 337      -6.758  -1.673  17.855  1.00  0.00           H  
ATOM   2225 2HG1 VAL B 337      -7.306  -0.045  17.388  1.00  0.00           H  
ATOM   2226 3HG1 VAL B 337      -6.686  -0.339  19.031  1.00  0.00           H  
ATOM   2227 1HG2 VAL B 337      -8.110  -3.053  19.404  1.00  0.00           H  
ATOM   2228 2HG2 VAL B 337      -8.094  -1.773  20.641  1.00  0.00           H  
ATOM   2229 3HG2 VAL B 337      -9.642  -2.433  20.062  1.00  0.00           H  
ATOM   2230  N   SER B 338     -11.737  -0.030  18.477  1.00  0.00           N  
ATOM   2231  CA  SER B 338     -13.150  -0.395  18.480  1.00  0.00           C  
ATOM   2232  C   SER B 338     -13.462  -1.406  17.382  1.00  0.00           C  
ATOM   2233  O   SER B 338     -12.585  -1.764  16.592  1.00  0.00           O  
ATOM   2234  CB  SER B 338     -14.025   0.847  18.304  1.00  0.00           C  
ATOM   2235  OG  SER B 338     -13.915   1.357  16.986  1.00  0.00           O  
ATOM   2236  H   SER B 338     -11.333   0.368  17.641  1.00  0.00           H  
ATOM   2237  HA  SER B 338     -13.387  -0.855  19.441  1.00  0.00           H  
ATOM   2238 1HB  SER B 338     -15.063   0.593  18.515  1.00  0.00           H  
ATOM   2239 2HB  SER B 338     -13.722   1.609  19.020  1.00  0.00           H  
ATOM   2240  HG  SER B 338     -13.303   0.777  16.528  1.00  0.00           H  
ATOM   2241  N   ALA B 339     -14.743  -1.908  17.439  1.00  0.00           N  
ATOM   2242  CA  ALA B 339     -15.186  -2.867  16.431  1.00  0.00           C  
ATOM   2243  C   ALA B 339     -14.989  -2.313  15.022  1.00  0.00           C  
ATOM   2244  O   ALA B 339     -14.750  -3.071  14.079  1.00  0.00           O  
ATOM   2245  CB  ALA B 339     -16.651  -3.235  16.654  1.00  0.00           C  
ATOM   2246  H   ALA B 339     -15.385  -1.626  18.166  1.00  0.00           H  
ATOM   2247  HA  ALA B 339     -14.578  -3.766  16.529  1.00  0.00           H  
ATOM   2248 1HB  ALA B 339     -16.966  -3.951  15.895  1.00  0.00           H  
ATOM   2249 2HB  ALA B 339     -16.768  -3.680  17.642  1.00  0.00           H  
ATOM   2250 3HB  ALA B 339     -17.265  -2.339  16.585  1.00  0.00           H  
ATOM   2251  N   GLU B 340     -15.002  -1.017  14.823  1.00  0.00           N  
ATOM   2252  CA  GLU B 340     -14.874  -0.376  13.518  1.00  0.00           C  
ATOM   2253  C   GLU B 340     -13.438  -0.452  13.005  1.00  0.00           C  
ATOM   2254  O   GLU B 340     -13.191  -0.283  11.809  1.00  0.00           O  
ATOM   2255  CB  GLU B 340     -15.330   1.084  13.588  1.00  0.00           C  
ATOM   2256  CG  GLU B 340     -16.817   1.250  13.867  1.00  0.00           C  
ATOM   2257  CD  GLU B 340     -17.242   2.703  14.007  1.00  0.00           C  
ATOM   2258  OE1 GLU B 340     -18.441   2.963  14.256  1.00  0.00           O  
ATOM   2259  OE2 GLU B 340     -16.369   3.589  13.867  1.00  0.00           O  
ATOM   2260  H   GLU B 340     -15.109  -0.441  15.646  1.00  0.00           H  
ATOM   2261  HA  GLU B 340     -15.511  -0.905  12.808  1.00  0.00           H  
ATOM   2262 1HB  GLU B 340     -14.777   1.601  14.372  1.00  0.00           H  
ATOM   2263 2HB  GLU B 340     -15.103   1.582  12.645  1.00  0.00           H  
ATOM   2264 1HG  GLU B 340     -17.382   0.798  13.052  1.00  0.00           H  
ATOM   2265 2HG  GLU B 340     -17.066   0.717  14.784  1.00  0.00           H  
ATOM   2266  N   ASP B 341     -12.511  -0.654  13.945  1.00  0.00           N  
ATOM   2267  CA  ASP B 341     -11.104  -0.732  13.565  1.00  0.00           C  
ATOM   2268  C   ASP B 341     -10.761  -2.112  13.008  1.00  0.00           C  
ATOM   2269  O   ASP B 341      -9.688  -2.306  12.432  1.00  0.00           O  
ATOM   2270  CB  ASP B 341     -10.206  -0.411  14.762  1.00  0.00           C  
ATOM   2271  CG  ASP B 341     -10.308   1.037  15.207  1.00  0.00           C  
ATOM   2272  OD1 ASP B 341     -10.302   1.943  14.346  1.00  0.00           O  
ATOM   2273  OD2 ASP B 341     -10.393   1.276  16.432  1.00  0.00           O  
ATOM   2274  H   ASP B 341     -12.764  -0.754  14.918  1.00  0.00           H  
ATOM   2275  HA  ASP B 341     -10.916   0.003  12.782  1.00  0.00           H  
ATOM   2276 1HB  ASP B 341     -10.475  -1.053  15.601  1.00  0.00           H  
ATOM   2277 2HB  ASP B 341      -9.168  -0.624  14.506  1.00  0.00           H  
ATOM   2278  N   ALA B 342     -11.662  -3.069  13.221  1.00  0.00           N  
ATOM   2279  CA  ALA B 342     -11.436  -4.410  12.689  1.00  0.00           C  
ATOM   2280  C   ALA B 342     -11.383  -4.395  11.165  1.00  0.00           C  
ATOM   2281  O   ALA B 342     -12.116  -3.642  10.519  1.00  0.00           O  
ATOM   2282  CB  ALA B 342     -12.527  -5.364  13.171  1.00  0.00           C  
ATOM   2283  H   ALA B 342     -12.504  -2.884  13.747  1.00  0.00           H  
ATOM   2284  HA  ALA B 342     -10.472  -4.762  13.056  1.00  0.00           H  
ATOM   2285 1HB  ALA B 342     -12.345  -6.360  12.766  1.00  0.00           H  
ATOM   2286 2HB  ALA B 342     -12.517  -5.408  14.260  1.00  0.00           H  
ATOM   2287 3HB  ALA B 342     -13.498  -5.007  12.832  1.00  0.00           H  
ATOM   2288  N   GLY B 343     -10.448  -5.169  10.628  1.00  0.00           N  
ATOM   2289  CA  GLY B 343     -10.355  -5.272   9.180  1.00  0.00           C  
ATOM   2290  C   GLY B 343      -8.945  -5.547   8.691  1.00  0.00           C  
ATOM   2291  O   GLY B 343      -8.089  -5.985   9.463  1.00  0.00           O  
ATOM   2292  H   GLY B 343      -9.799  -5.689  11.201  1.00  0.00           H  
ATOM   2293 1HA  GLY B 343     -11.008  -6.071   8.829  1.00  0.00           H  
ATOM   2294 2HA  GLY B 343     -10.708  -4.347   8.726  1.00  0.00           H  
ATOM   2295  N   GLU B 344      -8.809  -5.327   7.443  1.00  0.00           N  
ATOM   2296  CA  GLU B 344      -7.542  -5.611   6.777  1.00  0.00           C  
ATOM   2297  C   GLU B 344      -6.674  -4.359   6.684  1.00  0.00           C  
ATOM   2298  O   GLU B 344      -7.145  -3.301   6.260  1.00  0.00           O  
ATOM   2299  CB  GLU B 344      -7.786  -6.186   5.379  1.00  0.00           C  
ATOM   2300  CG  GLU B 344      -6.515  -6.617   4.661  1.00  0.00           C  
ATOM   2301  CD  GLU B 344      -6.772  -7.178   3.272  1.00  0.00           C  
ATOM   2302  OE1 GLU B 344      -5.920  -7.938   2.757  1.00  0.00           O  
ATOM   2303  OE2 GLU B 344      -7.833  -6.856   2.693  1.00  0.00           O  
ATOM   2304  H   GLU B 344      -9.576  -4.954   6.902  1.00  0.00           H  
ATOM   2305  HA  GLU B 344      -6.999  -6.350   7.367  1.00  0.00           H  
ATOM   2306 1HB  GLU B 344      -8.446  -7.051   5.451  1.00  0.00           H  
ATOM   2307 2HB  GLU B 344      -8.289  -5.441   4.762  1.00  0.00           H  
ATOM   2308 1HG  GLU B 344      -5.851  -5.758   4.573  1.00  0.00           H  
ATOM   2309 2HG  GLU B 344      -6.009  -7.372   5.261  1.00  0.00           H  
ATOM   2310  N   TYR B 345      -5.420  -4.516   7.089  1.00  0.00           N  
ATOM   2311  CA  TYR B 345      -4.403  -3.477   6.977  1.00  0.00           C  
ATOM   2312  C   TYR B 345      -3.269  -3.920   6.060  1.00  0.00           C  
ATOM   2313  O   TYR B 345      -2.861  -5.084   6.085  1.00  0.00           O  
ATOM   2314  CB  TYR B 345      -3.847  -3.118   8.359  1.00  0.00           C  
ATOM   2315  CG  TYR B 345      -4.848  -2.433   9.257  1.00  0.00           C  
ATOM   2316  CD1 TYR B 345      -4.811  -1.054   9.450  1.00  0.00           C  
ATOM   2317  CD2 TYR B 345      -5.833  -3.163   9.914  1.00  0.00           C  
ATOM   2318  CE1 TYR B 345      -5.731  -0.419  10.278  1.00  0.00           C  
ATOM   2319  CE2 TYR B 345      -6.757  -2.539  10.745  1.00  0.00           C  
ATOM   2320  CZ  TYR B 345      -6.699  -1.168  10.920  1.00  0.00           C  
ATOM   2321  OH  TYR B 345      -7.612  -0.545  11.741  1.00  0.00           O  
ATOM   2322  H   TYR B 345      -5.171  -5.407   7.494  1.00  0.00           H  
ATOM   2323  HA  TYR B 345      -4.863  -2.588   6.545  1.00  0.00           H  
ATOM   2324 1HB  TYR B 345      -3.503  -4.024   8.860  1.00  0.00           H  
ATOM   2325 2HB  TYR B 345      -2.986  -2.461   8.245  1.00  0.00           H  
ATOM   2326  HD1 TYR B 345      -4.052  -0.454   8.948  1.00  0.00           H  
ATOM   2327  HD2 TYR B 345      -5.889  -4.244   9.783  1.00  0.00           H  
ATOM   2328  HE1 TYR B 345      -5.685   0.661  10.416  1.00  0.00           H  
ATOM   2329  HE2 TYR B 345      -7.519  -3.130  11.253  1.00  0.00           H  
ATOM   2330  HH  TYR B 345      -8.210  -1.200  12.108  1.00  0.00           H  
ATOM   2331  N   THR B 346      -2.790  -2.957   5.243  1.00  0.00           N  
ATOM   2332  CA  THR B 346      -1.721  -3.277   4.303  1.00  0.00           C  
ATOM   2333  C   THR B 346      -0.544  -2.321   4.478  1.00  0.00           C  
ATOM   2334  O   THR B 346      -0.729  -1.104   4.532  1.00  0.00           O  
ATOM   2335  CB  THR B 346      -2.221  -3.220   2.848  1.00  0.00           C  
ATOM   2336  OG1 THR B 346      -3.225  -4.224   2.654  1.00  0.00           O  
ATOM   2337  CG2 THR B 346      -1.080  -3.461   1.865  1.00  0.00           C  
ATOM   2338  H   THR B 346      -3.157  -2.016   5.269  1.00  0.00           H  
ATOM   2339  HA  THR B 346      -1.374  -4.291   4.506  1.00  0.00           H  
ATOM   2340  HB  THR B 346      -2.655  -2.240   2.651  1.00  0.00           H  
ATOM   2341  HG1 THR B 346      -3.359  -4.705   3.474  1.00  0.00           H  
ATOM   2342 1HG2 THR B 346      -1.462  -3.415   0.845  1.00  0.00           H  
ATOM   2343 2HG2 THR B 346      -0.315  -2.697   2.001  1.00  0.00           H  
ATOM   2344 3HG2 THR B 346      -0.647  -4.444   2.045  1.00  0.00           H  
ATOM   2345  N   CYS B 347       0.608  -2.935   4.642  1.00  0.00           N  
ATOM   2346  CA  CYS B 347       1.863  -2.193   4.598  1.00  0.00           C  
ATOM   2347  C   CYS B 347       2.412  -2.134   3.178  1.00  0.00           C  
ATOM   2348  O   CYS B 347       2.663  -3.171   2.561  1.00  0.00           O  
ATOM   2349  CB  CYS B 347       2.895  -2.830   5.528  1.00  0.00           C  
ATOM   2350  SG  CYS B 347       4.496  -1.993   5.522  1.00  0.00           S  
ATOM   2351  H   CYS B 347       0.631  -3.932   4.801  1.00  0.00           H  
ATOM   2352  HA  CYS B 347       1.674  -1.173   4.934  1.00  0.00           H  
ATOM   2353 1HB  CYS B 347       2.514  -2.829   6.550  1.00  0.00           H  
ATOM   2354 2HB  CYS B 347       3.053  -3.869   5.239  1.00  0.00           H  
ATOM   2355  N   LEU B 348       2.580  -0.897   2.735  1.00  0.00           N  
ATOM   2356  CA  LEU B 348       3.128  -0.656   1.405  1.00  0.00           C  
ATOM   2357  C   LEU B 348       4.518  -0.035   1.493  1.00  0.00           C  
ATOM   2358  O   LEU B 348       4.721   0.943   2.217  1.00  0.00           O  
ATOM   2359  CB  LEU B 348       2.199   0.257   0.600  1.00  0.00           C  
ATOM   2360  CG  LEU B 348       0.818  -0.307   0.264  1.00  0.00           C  
ATOM   2361  CD1 LEU B 348      -0.075   0.786  -0.315  1.00  0.00           C  
ATOM   2362  CD2 LEU B 348       0.940  -1.475  -0.708  1.00  0.00           C  
ATOM   2363  H   LEU B 348       2.330  -0.108   3.314  1.00  0.00           H  
ATOM   2364  HA  LEU B 348       3.212  -1.611   0.887  1.00  0.00           H  
ATOM   2365 1HB  LEU B 348       2.046   1.178   1.160  1.00  0.00           H  
ATOM   2366 2HB  LEU B 348       2.687   0.506  -0.342  1.00  0.00           H  
ATOM   2367  HG  LEU B 348       0.335  -0.656   1.177  1.00  0.00           H  
ATOM   2368 1HD1 LEU B 348      -1.055   0.369  -0.549  1.00  0.00           H  
ATOM   2369 2HD1 LEU B 348      -0.188   1.588   0.414  1.00  0.00           H  
ATOM   2370 3HD1 LEU B 348       0.377   1.182  -1.224  1.00  0.00           H  
ATOM   2371 1HD2 LEU B 348      -0.053  -1.865  -0.935  1.00  0.00           H  
ATOM   2372 2HD2 LEU B 348       1.416  -1.135  -1.628  1.00  0.00           H  
ATOM   2373 3HD2 LEU B 348       1.544  -2.262  -0.257  1.00  0.00           H  
ATOM   2374  N   ALA B 349       5.451  -0.661   0.791  1.00  0.00           N  
ATOM   2375  CA  ALA B 349       6.798  -0.106   0.691  1.00  0.00           C  
ATOM   2376  C   ALA B 349       7.240   0.003  -0.765  1.00  0.00           C  
ATOM   2377  O   ALA B 349       7.100  -0.949  -1.536  1.00  0.00           O  
ATOM   2378  CB  ALA B 349       7.787  -0.962   1.481  1.00  0.00           C  
ATOM   2379  H   ALA B 349       5.240  -1.528   0.318  1.00  0.00           H  
ATOM   2380  HA  ALA B 349       6.783   0.898   1.115  1.00  0.00           H  
ATOM   2381 1HB  ALA B 349       8.786  -0.535   1.396  1.00  0.00           H  
ATOM   2382 2HB  ALA B 349       7.490  -0.986   2.530  1.00  0.00           H  
ATOM   2383 3HB  ALA B 349       7.791  -1.975   1.082  1.00  0.00           H  
ATOM   2384  N   GLY B 350       7.710   1.232  -1.104  1.00  0.00           N  
ATOM   2385  CA  GLY B 350       8.085   1.419  -2.497  1.00  0.00           C  
ATOM   2386  C   GLY B 350       9.332   2.265  -2.670  1.00  0.00           C  
ATOM   2387  O   GLY B 350       9.643   3.103  -1.821  1.00  0.00           O  
ATOM   2388  H   GLY B 350       7.811   2.003  -0.460  1.00  0.00           H  
ATOM   2389 1HA  GLY B 350       8.255   0.448  -2.962  1.00  0.00           H  
ATOM   2390 2HA  GLY B 350       7.264   1.893  -3.034  1.00  0.00           H  
ATOM   2391  N   ASN B 351      10.070   2.010  -3.720  1.00  0.00           N  
ATOM   2392  CA  ASN B 351      11.175   2.820  -4.223  1.00  0.00           C  
ATOM   2393  C   ASN B 351      11.167   2.896  -5.747  1.00  0.00           C  
ATOM   2394  O   ASN B 351      10.161   2.576  -6.383  1.00  0.00           O  
ATOM   2395  CB  ASN B 351      12.514   2.270  -3.726  1.00  0.00           C  
ATOM   2396  CG  ASN B 351      12.804   0.878  -4.251  1.00  0.00           C  
ATOM   2397  OD1 ASN B 351      12.246   0.455  -5.267  1.00  0.00           O  
ATOM   2398  ND2 ASN B 351      13.681   0.155  -3.564  1.00  0.00           N  
ATOM   2399  H   ASN B 351       9.822   1.160  -4.206  1.00  0.00           H  
ATOM   2400  HA  ASN B 351      11.056   3.838  -3.849  1.00  0.00           H  
ATOM   2401 1HB  ASN B 351      13.319   2.937  -4.036  1.00  0.00           H  
ATOM   2402 2HB  ASN B 351      12.514   2.241  -2.636  1.00  0.00           H  
ATOM   2403 1HD2 ASN B 351      13.911  -0.771  -3.865  1.00  0.00           H  
ATOM   2404 2HD2 ASN B 351      14.112   0.536  -2.746  1.00  0.00           H  
ATOM   2405  N   SER B 352      12.267   3.489  -6.299  1.00  0.00           N  
ATOM   2406  CA  SER B 352      12.318   3.731  -7.737  1.00  0.00           C  
ATOM   2407  C   SER B 352      12.303   2.422  -8.519  1.00  0.00           C  
ATOM   2408  O   SER B 352      12.065   2.418  -9.728  1.00  0.00           O  
ATOM   2409  CB  SER B 352      13.565   4.537  -8.101  1.00  0.00           C  
ATOM   2410  OG  SER B 352      14.742   3.842  -7.725  1.00  0.00           O  
ATOM   2411  H   SER B 352      13.051   3.765  -5.726  1.00  0.00           H  
ATOM   2412  HA  SER B 352      11.436   4.306  -8.023  1.00  0.00           H  
ATOM   2413 1HB  SER B 352      13.576   4.725  -9.174  1.00  0.00           H  
ATOM   2414 2HB  SER B 352      13.532   5.503  -7.600  1.00  0.00           H  
ATOM   2415  HG  SER B 352      14.448   3.019  -7.327  1.00  0.00           H  
ATOM   2416  N   ILE B 353      12.497   1.320  -7.890  1.00  0.00           N  
ATOM   2417  CA  ILE B 353      12.621   0.033  -8.565  1.00  0.00           C  
ATOM   2418  C   ILE B 353      11.274  -0.686  -8.557  1.00  0.00           C  
ATOM   2419  O   ILE B 353      10.891  -1.312  -9.549  1.00  0.00           O  
ATOM   2420  CB  ILE B 353      13.703  -0.850  -7.903  1.00  0.00           C  
ATOM   2421  CG1 ILE B 353      15.064  -0.145  -7.941  1.00  0.00           C  
ATOM   2422  CG2 ILE B 353      13.776  -2.218  -8.587  1.00  0.00           C  
ATOM   2423  CD1 ILE B 353      15.560   0.169  -9.345  1.00  0.00           C  
ATOM   2424  H   ILE B 353      12.565   1.356  -6.883  1.00  0.00           H  
ATOM   2425  HA  ILE B 353      12.914   0.212  -9.599  1.00  0.00           H  
ATOM   2426  HB  ILE B 353      13.461  -0.995  -6.851  1.00  0.00           H  
ATOM   2427 1HG1 ILE B 353      15.005   0.790  -7.385  1.00  0.00           H  
ATOM   2428 2HG1 ILE B 353      15.811  -0.769  -7.450  1.00  0.00           H  
ATOM   2429 1HG2 ILE B 353      14.544  -2.824  -8.107  1.00  0.00           H  
ATOM   2430 2HG2 ILE B 353      12.813  -2.719  -8.502  1.00  0.00           H  
ATOM   2431 3HG2 ILE B 353      14.024  -2.085  -9.640  1.00  0.00           H  
ATOM   2432 1HD1 ILE B 353      16.528   0.667  -9.286  1.00  0.00           H  
ATOM   2433 2HD1 ILE B 353      15.662  -0.758  -9.911  1.00  0.00           H  
ATOM   2434 3HD1 ILE B 353      14.847   0.823  -9.845  1.00  0.00           H  
ATOM   2435  N   GLY B 354      10.554  -0.622  -7.428  1.00  0.00           N  
ATOM   2436  CA  GLY B 354       9.281  -1.323  -7.368  1.00  0.00           C  
ATOM   2437  C   GLY B 354       8.571  -1.160  -6.037  1.00  0.00           C  
ATOM   2438  O   GLY B 354       9.039  -0.426  -5.164  1.00  0.00           O  
ATOM   2439  H   GLY B 354      10.868  -0.103  -6.621  1.00  0.00           H  
ATOM   2440 1HA  GLY B 354       8.627  -0.957  -8.159  1.00  0.00           H  
ATOM   2441 2HA  GLY B 354       9.442  -2.385  -7.549  1.00  0.00           H  
ATOM   2442  N   LEU B 355       7.432  -1.869  -6.004  1.00  0.00           N  
ATOM   2443  CA  LEU B 355       6.527  -1.804  -4.862  1.00  0.00           C  
ATOM   2444  C   LEU B 355       6.354  -3.180  -4.226  1.00  0.00           C  
ATOM   2445  O   LEU B 355       6.248  -4.185  -4.932  1.00  0.00           O  
ATOM   2446  CB  LEU B 355       5.165  -1.251  -5.288  1.00  0.00           C  
ATOM   2447  CG  LEU B 355       4.174  -0.947  -4.163  1.00  0.00           C  
ATOM   2448  CD1 LEU B 355       4.440   0.437  -3.582  1.00  0.00           C  
ATOM   2449  CD2 LEU B 355       2.740  -1.054  -4.670  1.00  0.00           C  
ATOM   2450  H   LEU B 355       7.195  -2.461  -6.787  1.00  0.00           H  
ATOM   2451  HA  LEU B 355       6.957  -1.135  -4.118  1.00  0.00           H  
ATOM   2452 1HB  LEU B 355       5.323  -0.326  -5.841  1.00  0.00           H  
ATOM   2453 2HB  LEU B 355       4.690  -1.971  -5.954  1.00  0.00           H  
ATOM   2454  HG  LEU B 355       4.316  -1.660  -3.350  1.00  0.00           H  
ATOM   2455 1HD1 LEU B 355       3.727   0.639  -2.782  1.00  0.00           H  
ATOM   2456 2HD1 LEU B 355       5.453   0.475  -3.182  1.00  0.00           H  
ATOM   2457 3HD1 LEU B 355       4.330   1.187  -4.364  1.00  0.00           H  
ATOM   2458 1HD2 LEU B 355       2.049  -0.835  -3.856  1.00  0.00           H  
ATOM   2459 2HD2 LEU B 355       2.586  -0.339  -5.479  1.00  0.00           H  
ATOM   2460 3HD2 LEU B 355       2.559  -2.064  -5.038  1.00  0.00           H  
ATOM   2461  N   SER B 356       6.388  -3.261  -2.864  1.00  0.00           N  
ATOM   2462  CA  SER B 356       6.060  -4.461  -2.102  1.00  0.00           C  
ATOM   2463  C   SER B 356       4.954  -4.187  -1.089  1.00  0.00           C  
ATOM   2464  O   SER B 356       4.844  -3.076  -0.567  1.00  0.00           O  
ATOM   2465  CB  SER B 356       7.300  -4.996  -1.384  1.00  0.00           C  
ATOM   2466  OG  SER B 356       8.286  -5.402  -2.317  1.00  0.00           O  
ATOM   2467  H   SER B 356       6.661  -2.424  -2.370  1.00  0.00           H  
ATOM   2468  HA  SER B 356       5.702  -5.224  -2.795  1.00  0.00           H  
ATOM   2469 1HB  SER B 356       7.706  -4.222  -0.733  1.00  0.00           H  
ATOM   2470 2HB  SER B 356       7.020  -5.839  -0.754  1.00  0.00           H  
ATOM   2471  HG  SER B 356       7.914  -5.233  -3.186  1.00  0.00           H  
ATOM   2472  N   TYR B 357       4.168  -5.187  -0.898  1.00  0.00           N  
ATOM   2473  CA  TYR B 357       3.103  -4.983   0.078  1.00  0.00           C  
ATOM   2474  C   TYR B 357       2.743  -6.291   0.774  1.00  0.00           C  
ATOM   2475  O   TYR B 357       2.940  -7.373   0.215  1.00  0.00           O  
ATOM   2476  CB  TYR B 357       1.861  -4.392  -0.596  1.00  0.00           C  
ATOM   2477  CG  TYR B 357       1.353  -5.211  -1.758  1.00  0.00           C  
ATOM   2478  CD1 TYR B 357       1.768  -4.941  -3.060  1.00  0.00           C  
ATOM   2479  CD2 TYR B 357       0.458  -6.256  -1.556  1.00  0.00           C  
ATOM   2480  CE1 TYR B 357       1.301  -5.692  -4.134  1.00  0.00           C  
ATOM   2481  CE2 TYR B 357      -0.016  -7.014  -2.622  1.00  0.00           C  
ATOM   2482  CZ  TYR B 357       0.411  -6.725  -3.905  1.00  0.00           C  
ATOM   2483  OH  TYR B 357      -0.054  -7.471  -4.965  1.00  0.00           O  
ATOM   2484  H   TYR B 357       4.241  -6.078  -1.368  1.00  0.00           H  
ATOM   2485  HA  TYR B 357       3.456  -4.281   0.834  1.00  0.00           H  
ATOM   2486 1HB  TYR B 357       1.057  -4.303   0.136  1.00  0.00           H  
ATOM   2487 2HB  TYR B 357       2.086  -3.389  -0.958  1.00  0.00           H  
ATOM   2488  HD1 TYR B 357       2.470  -4.129  -3.251  1.00  0.00           H  
ATOM   2489  HD2 TYR B 357       0.115  -6.493  -0.549  1.00  0.00           H  
ATOM   2490  HE1 TYR B 357       1.638  -5.465  -5.145  1.00  0.00           H  
ATOM   2491  HE2 TYR B 357      -0.719  -7.828  -2.442  1.00  0.00           H  
ATOM   2492  HH  TYR B 357      -0.659  -8.143  -4.641  1.00  0.00           H  
ATOM   2493  N   GLN B 358       2.332  -6.181   2.011  1.00  0.00           N  
ATOM   2494  CA  GLN B 358       1.862  -7.287   2.838  1.00  0.00           C  
ATOM   2495  C   GLN B 358       0.686  -6.860   3.711  1.00  0.00           C  
ATOM   2496  O   GLN B 358       0.699  -5.773   4.292  1.00  0.00           O  
ATOM   2497  CB  GLN B 358       2.997  -7.823   3.712  1.00  0.00           C  
ATOM   2498  CG  GLN B 358       2.642  -9.096   4.470  1.00  0.00           C  
ATOM   2499  CD  GLN B 358       3.865  -9.888   4.892  1.00  0.00           C  
ATOM   2500  OE1 GLN B 358       4.935  -9.773   4.286  1.00  0.00           O  
ATOM   2501  NE2 GLN B 358       3.715 -10.699   5.934  1.00  0.00           N  
ATOM   2502  H   GLN B 358       2.351  -5.249   2.400  1.00  0.00           H  
ATOM   2503  HA  GLN B 358       1.520  -8.088   2.183  1.00  0.00           H  
ATOM   2504 1HB  GLN B 358       3.868  -8.029   3.091  1.00  0.00           H  
ATOM   2505 2HB  GLN B 358       3.286  -7.064   4.439  1.00  0.00           H  
ATOM   2506 1HG  GLN B 358       2.085  -8.829   5.368  1.00  0.00           H  
ATOM   2507 2HG  GLN B 358       2.032  -9.731   3.827  1.00  0.00           H  
ATOM   2508 1HE2 GLN B 358       4.488 -11.247   6.258  1.00  0.00           H  
ATOM   2509 2HE2 GLN B 358       2.830 -10.763   6.395  1.00  0.00           H  
ATOM   2510  N   SER B 359      -0.313  -7.776   3.766  1.00  0.00           N  
ATOM   2511  CA  SER B 359      -1.535  -7.449   4.494  1.00  0.00           C  
ATOM   2512  C   SER B 359      -1.658  -8.276   5.769  1.00  0.00           C  
ATOM   2513  O   SER B 359      -1.062  -9.350   5.878  1.00  0.00           O  
ATOM   2514  CB  SER B 359      -2.762  -7.676   3.610  1.00  0.00           C  
ATOM   2515  OG  SER B 359      -2.729  -6.826   2.475  1.00  0.00           O  
ATOM   2516  H   SER B 359      -0.234  -8.677   3.317  1.00  0.00           H  
ATOM   2517  HA  SER B 359      -1.499  -6.396   4.776  1.00  0.00           H  
ATOM   2518 1HB  SER B 359      -2.792  -8.717   3.290  1.00  0.00           H  
ATOM   2519 2HB  SER B 359      -3.666  -7.485   4.187  1.00  0.00           H  
ATOM   2520  HG  SER B 359      -1.923  -6.311   2.554  1.00  0.00           H  
ATOM   2521  N   ALA B 360      -2.361  -7.718   6.727  1.00  0.00           N  
ATOM   2522  CA  ALA B 360      -2.704  -8.401   7.972  1.00  0.00           C  
ATOM   2523  C   ALA B 360      -4.115  -8.038   8.426  1.00  0.00           C  
ATOM   2524  O   ALA B 360      -4.603  -6.941   8.142  1.00  0.00           O  
ATOM   2525  CB  ALA B 360      -1.693  -8.057   9.063  1.00  0.00           C  
ATOM   2526  H   ALA B 360      -2.675  -6.769   6.584  1.00  0.00           H  
ATOM   2527  HA  ALA B 360      -2.674  -9.475   7.789  1.00  0.00           H  
ATOM   2528 1HB  ALA B 360      -1.962  -8.573   9.984  1.00  0.00           H  
ATOM   2529 2HB  ALA B 360      -0.698  -8.371   8.749  1.00  0.00           H  
ATOM   2530 3HB  ALA B 360      -1.696  -6.982   9.236  1.00  0.00           H  
ATOM   2531  N   TRP B 361      -4.729  -9.059   9.139  1.00  0.00           N  
ATOM   2532  CA  TRP B 361      -6.076  -8.846   9.657  1.00  0.00           C  
ATOM   2533  C   TRP B 361      -6.036  -8.433  11.125  1.00  0.00           C  
ATOM   2534  O   TRP B 361      -5.300  -9.021  11.922  1.00  0.00           O  
ATOM   2535  CB  TRP B 361      -6.922 -10.111   9.493  1.00  0.00           C  
ATOM   2536  CG  TRP B 361      -8.401  -9.864   9.527  1.00  0.00           C  
ATOM   2537  CD1 TRP B 361      -9.231  -9.978  10.607  1.00  0.00           C  
ATOM   2538  CD2 TRP B 361      -9.225  -9.465   8.428  1.00  0.00           C  
ATOM   2539  NE1 TRP B 361     -10.522  -9.673  10.246  1.00  0.00           N  
ATOM   2540  CE2 TRP B 361     -10.546  -9.354   8.915  1.00  0.00           C  
ATOM   2541  CE3 TRP B 361      -8.974  -9.188   7.077  1.00  0.00           C  
ATOM   2542  CZ2 TRP B 361     -11.615  -8.979   8.097  1.00  0.00           C  
ATOM   2543  CZ3 TRP B 361     -10.039  -8.814   6.265  1.00  0.00           C  
ATOM   2544  CH2 TRP B 361     -11.342  -8.714   6.779  1.00  0.00           C  
ATOM   2545  H   TRP B 361      -4.271  -9.943   9.309  1.00  0.00           H  
ATOM   2546  HA  TRP B 361      -6.542  -8.041   9.089  1.00  0.00           H  
ATOM   2547 1HB  TRP B 361      -6.681 -10.590   8.544  1.00  0.00           H  
ATOM   2548 2HB  TRP B 361      -6.679 -10.817  10.287  1.00  0.00           H  
ATOM   2549  HD1 TRP B 361      -8.915 -10.268  11.607  1.00  0.00           H  
ATOM   2550  HE1 TRP B 361     -11.323  -9.683  10.861  1.00  0.00           H  
ATOM   2551  HE3 TRP B 361      -7.965  -9.262   6.672  1.00  0.00           H  
ATOM   2552  HZ2 TRP B 361     -12.633  -8.894   8.477  1.00  0.00           H  
ATOM   2553  HZ3 TRP B 361      -9.836  -8.600   5.215  1.00  0.00           H  
ATOM   2554  HH2 TRP B 361     -12.153  -8.420   6.113  1.00  0.00           H  
ATOM   2555  N   LEU B 362      -6.766  -7.423  11.438  1.00  0.00           N  
ATOM   2556  CA  LEU B 362      -7.032  -7.070  12.829  1.00  0.00           C  
ATOM   2557  C   LEU B 362      -8.432  -7.509  13.243  1.00  0.00           C  
ATOM   2558  O   LEU B 362      -9.425  -7.053  12.672  1.00  0.00           O  
ATOM   2559  CB  LEU B 362      -6.876  -5.561  13.038  1.00  0.00           C  
ATOM   2560  CG  LEU B 362      -7.241  -5.027  14.423  1.00  0.00           C  
ATOM   2561  CD1 LEU B 362      -6.308  -5.611  15.479  1.00  0.00           C  
ATOM   2562  CD2 LEU B 362      -7.189  -3.503  14.440  1.00  0.00           C  
ATOM   2563  H   LEU B 362      -7.166  -6.859  10.702  1.00  0.00           H  
ATOM   2564  HA  LEU B 362      -6.310  -7.586  13.461  1.00  0.00           H  
ATOM   2565 1HB  LEU B 362      -5.839  -5.289  12.848  1.00  0.00           H  
ATOM   2566 2HB  LEU B 362      -7.504  -5.043  12.314  1.00  0.00           H  
ATOM   2567  HG  LEU B 362      -8.250  -5.349  14.683  1.00  0.00           H  
ATOM   2568 1HD1 LEU B 362      -6.580  -5.222  16.460  1.00  0.00           H  
ATOM   2569 2HD1 LEU B 362      -6.398  -6.697  15.483  1.00  0.00           H  
ATOM   2570 3HD1 LEU B 362      -5.280  -5.332  15.251  1.00  0.00           H  
ATOM   2571 1HD2 LEU B 362      -7.453  -3.141  15.434  1.00  0.00           H  
ATOM   2572 2HD2 LEU B 362      -6.182  -3.170  14.188  1.00  0.00           H  
ATOM   2573 3HD2 LEU B 362      -7.895  -3.107  13.710  1.00  0.00           H  
ATOM   2574  N   THR B 363      -8.460  -8.415  14.199  1.00  0.00           N  
ATOM   2575  CA  THR B 363      -9.709  -8.840  14.822  1.00  0.00           C  
ATOM   2576  C   THR B 363      -9.897  -8.162  16.176  1.00  0.00           C  
ATOM   2577  O   THR B 363      -8.988  -8.167  17.009  1.00  0.00           O  
ATOM   2578  CB  THR B 363      -9.752 -10.369  15.000  1.00  0.00           C  
ATOM   2579  OG1 THR B 363      -9.561 -10.998  13.727  1.00  0.00           O  
ATOM   2580  CG2 THR B 363     -11.089 -10.817  15.581  1.00  0.00           C  
ATOM   2581  H   THR B 363      -7.591  -8.826  14.508  1.00  0.00           H  
ATOM   2582  HA  THR B 363     -10.536  -8.548  14.174  1.00  0.00           H  
ATOM   2583  HB  THR B 363      -8.953 -10.679  15.673  1.00  0.00           H  
ATOM   2584  HG1 THR B 363      -9.450 -10.325  13.052  1.00  0.00           H  
ATOM   2585 1HG2 THR B 363     -11.091 -11.901  15.696  1.00  0.00           H  
ATOM   2586 2HG2 THR B 363     -11.239 -10.348  16.553  1.00  0.00           H  
ATOM   2587 3HG2 THR B 363     -11.894 -10.523  14.909  1.00  0.00           H  
ATOM   2588  N   VAL B 364     -11.103  -7.518  16.353  1.00  0.00           N  
ATOM   2589  CA  VAL B 364     -11.373  -6.837  17.616  1.00  0.00           C  
ATOM   2590  C   VAL B 364     -12.547  -7.509  18.325  1.00  0.00           C  
ATOM   2591  O   VAL B 364     -13.674  -7.491  17.825  1.00  0.00           O  
ATOM   2592  CB  VAL B 364     -11.669  -5.336  17.400  1.00  0.00           C  
ATOM   2593  CG1 VAL B 364     -11.908  -4.635  18.735  1.00  0.00           C  
ATOM   2594  CG2 VAL B 364     -10.522  -4.671  16.640  1.00  0.00           C  
ATOM   2595  H   VAL B 364     -11.806  -7.506  15.628  1.00  0.00           H  
ATOM   2596  HA  VAL B 364     -10.490  -6.921  18.250  1.00  0.00           H  
ATOM   2597  HB  VAL B 364     -12.589  -5.236  16.823  1.00  0.00           H  
ATOM   2598 1HG1 VAL B 364     -12.115  -3.579  18.560  1.00  0.00           H  
ATOM   2599 2HG1 VAL B 364     -12.759  -5.092  19.239  1.00  0.00           H  
ATOM   2600 3HG1 VAL B 364     -11.021  -4.731  19.360  1.00  0.00           H  
ATOM   2601 1HG2 VAL B 364     -10.746  -3.615  16.495  1.00  0.00           H  
ATOM   2602 2HG2 VAL B 364      -9.600  -4.772  17.212  1.00  0.00           H  
ATOM   2603 3HG2 VAL B 364     -10.401  -5.152  15.669  1.00  0.00           H  
ATOM   2604  N   LEU B 365     -12.285  -8.044  19.499  1.00  0.00           N  
ATOM   2605  CA  LEU B 365     -13.300  -8.720  20.300  1.00  0.00           C  
ATOM   2606  C   LEU B 365     -13.986  -7.741  21.247  1.00  0.00           C  
ATOM   2607  O   LEU B 365     -13.381  -6.752  21.669  1.00  0.00           O  
ATOM   2608  CB  LEU B 365     -12.677  -9.868  21.098  1.00  0.00           C  
ATOM   2609  CG  LEU B 365     -11.934 -10.932  20.288  1.00  0.00           C  
ATOM   2610  CD1 LEU B 365     -11.277 -11.944  21.219  1.00  0.00           C  
ATOM   2611  CD2 LEU B 365     -12.884 -11.627  19.319  1.00  0.00           C  
ATOM   2612  H   LEU B 365     -11.341  -7.980  19.853  1.00  0.00           H  
ATOM   2613  HA  LEU B 365     -14.053  -9.131  19.629  1.00  0.00           H  
ATOM   2614 1HB  LEU B 365     -11.970  -9.450  21.813  1.00  0.00           H  
ATOM   2615 2HB  LEU B 365     -13.467 -10.374  21.653  1.00  0.00           H  
ATOM   2616  HG  LEU B 365     -11.131 -10.462  19.720  1.00  0.00           H  
ATOM   2617 1HD1 LEU B 365     -10.752 -12.695  20.628  1.00  0.00           H  
ATOM   2618 2HD1 LEU B 365     -10.566 -11.433  21.869  1.00  0.00           H  
ATOM   2619 3HD1 LEU B 365     -12.041 -12.429  21.826  1.00  0.00           H  
ATOM   2620 1HD2 LEU B 365     -12.337 -12.380  18.751  1.00  0.00           H  
ATOM   2621 2HD2 LEU B 365     -13.688 -12.107  19.878  1.00  0.00           H  
ATOM   2622 3HD2 LEU B 365     -13.307 -10.892  18.634  1.00  0.00           H  
ATOM   2623  N   PRO B 366     -15.252  -7.823  21.481  1.00  0.00           N  
ATOM   2624  CA  PRO B 366     -15.947  -6.934  22.416  1.00  0.00           C  
ATOM   2625  C   PRO B 366     -15.293  -6.901  23.796  1.00  0.00           C  
ATOM   2626  O   PRO B 366     -14.608  -7.852  24.181  1.00  0.00           O  
ATOM   2627  OXT PRO B 366     -15.445  -5.948  24.509  1.00  0.00           O  
ATOM   2628  CB  PRO B 366     -17.353  -7.534  22.492  1.00  0.00           C  
ATOM   2629  CG  PRO B 366     -17.193  -8.945  22.026  1.00  0.00           C  
ATOM   2630  CD  PRO B 366     -15.949  -9.033  21.189  1.00  0.00           C  
ATOM   2631  HA  PRO B 366     -15.977  -5.918  21.995  1.00  0.00           H  
ATOM   2632 1HB  PRO B 366     -17.734  -7.471  23.522  1.00  0.00           H  
ATOM   2633 2HB  PRO B 366     -18.043  -6.957  21.859  1.00  0.00           H  
ATOM   2634 1HG  PRO B 366     -17.127  -9.625  22.888  1.00  0.00           H  
ATOM   2635 2HG  PRO B 366     -18.073  -9.255  21.444  1.00  0.00           H  
ATOM   2636 1HD  PRO B 366     -15.364  -9.914  21.492  1.00  0.00           H  
ATOM   2637 2HD  PRO B 366     -16.225  -9.097  20.126  1.00  0.00           H  
TER                                                                             
##Begin comments##
BINARY SILENTFILE
##End comments##
                          
score 165.531
silent_score 165.531
time 0
                                      
