# Supplementary material for: Improving de novo protein binder design with deep learning
Source: Nat Commun. 2023 May 6;14:2625. doi: 10.1038/s41467-023-38328-5 (PMC10163288; doi:10.1038/s41467-023-38328-5)
Supplement: Supplementary file 4 — Source Data File [file 41467_2023_38328_MOESM4_ESM.zip › all_data/experimental_structure_agreement/af2_MSA/TrkA.pdb]

HEADER                                            14-MAR-23   XXXX              
EXPDTA    THEORETICAL MODEL                                                     
REMARK 220                                                                      
REMARK 220 EXPERIMENTAL DETAILS                                                 
REMARK 220  EXPERIMENT TYPE                : THEORETICAL MODELLING              
REMARK 220  DATE OF DATA COLLECTION        : 14-MAR-23                          
REMARK 220                                                                      
REMARK 220 REMARK: MODEL GENERATED BY ROSETTA                                   
REMARK 220  VERSION 2021.38+release.4d5a969                                     
SSBOND     CYS B  521    CYS B  566                                       1.26  
ATOM      1  N   ARG A   1      -7.621  -1.531 -40.317  1.00  0.00           N  
ATOM      2  CA  ARG A   1      -6.441  -2.382 -40.432  1.00  0.00           C  
ATOM      3  C   ARG A   1      -5.193  -1.656 -39.941  1.00  0.00           C  
ATOM      4  O   ARG A   1      -4.395  -2.220 -39.189  1.00  0.00           O  
ATOM      5  CB  ARG A   1      -6.246  -2.838 -41.879  1.00  0.00           C  
ATOM      6  CG  ARG A   1      -5.216  -3.945 -42.042  1.00  0.00           C  
ATOM      7  CD  ARG A   1      -5.008  -4.311 -43.505  1.00  0.00           C  
ATOM      8  NE  ARG A   1      -6.212  -4.893 -44.092  1.00  0.00           N  
ATOM      9  CZ  ARG A   1      -6.288  -5.398 -45.320  1.00  0.00           C  
ATOM     10  NH1 ARG A   1      -5.228  -5.400 -46.120  1.00  0.00           N  
ATOM     11  NH2 ARG A   1      -7.434  -5.903 -45.754  1.00  0.00           N  
ATOM     12 1H   ARG A   1      -8.424  -2.028 -40.644  1.00  0.00           H  
ATOM     13 2H   ARG A   1      -7.756  -1.274 -39.360  1.00  0.00           H  
ATOM     14 3H   ARG A   1      -7.493  -0.706 -40.868  1.00  0.00           H  
ATOM     15  HA  ARG A   1      -6.588  -3.263 -39.806  1.00  0.00           H  
ATOM     16 1HB  ARG A   1      -7.194  -3.195 -42.278  1.00  0.00           H  
ATOM     17 2HB  ARG A   1      -5.933  -1.990 -42.489  1.00  0.00           H  
ATOM     18 1HG  ARG A   1      -4.261  -3.616 -41.632  1.00  0.00           H  
ATOM     19 2HG  ARG A   1      -5.552  -4.836 -41.510  1.00  0.00           H  
ATOM     20 1HD  ARG A   1      -4.749  -3.416 -44.070  1.00  0.00           H  
ATOM     21 2HD  ARG A   1      -4.201  -5.038 -43.587  1.00  0.00           H  
ATOM     22  HE  ARG A   1      -7.049  -4.914 -43.524  1.00  0.00           H  
ATOM     23 1HH1 ARG A   1      -4.351  -5.015 -45.798  1.00  0.00           H  
ATOM     24 2HH1 ARG A   1      -5.298  -5.786 -47.050  1.00  0.00           H  
ATOM     25 1HH2 ARG A   1      -8.246  -5.903 -45.152  1.00  0.00           H  
ATOM     26 2HH2 ARG A   1      -7.496  -6.287 -46.685  1.00  0.00           H  
ATOM     27  N   ASP A   2      -5.051  -0.426 -40.375  1.00  0.00           N  
ATOM     28  CA  ASP A   2      -3.896   0.374 -39.979  1.00  0.00           C  
ATOM     29  C   ASP A   2      -3.895   0.630 -38.473  1.00  0.00           C  
ATOM     30  O   ASP A   2      -2.842   0.603 -37.834  1.00  0.00           O  
ATOM     31  CB  ASP A   2      -3.877   1.702 -40.738  1.00  0.00           C  
ATOM     32  CG  ASP A   2      -3.485   1.546 -42.197  1.00  0.00           C  
ATOM     33  OD1 ASP A   2      -2.830   0.541 -42.548  1.00  0.00           O  
ATOM     34  OD2 ASP A   2      -3.831   2.437 -43.002  1.00  0.00           O  
ATOM     35  H   ASP A   2      -5.743  -0.021 -40.989  1.00  0.00           H  
ATOM     36  HA  ASP A   2      -2.990  -0.181 -40.225  1.00  0.00           H  
ATOM     37 1HB  ASP A   2      -4.864   2.163 -40.690  1.00  0.00           H  
ATOM     38 2HB  ASP A   2      -3.174   2.384 -40.260  1.00  0.00           H  
ATOM     39  N   GLU A   3      -5.058   0.873 -37.991  1.00  0.00           N  
ATOM     40  CA  GLU A   3      -5.199   1.091 -36.554  1.00  0.00           C  
ATOM     41  C   GLU A   3      -4.805  -0.154 -35.765  1.00  0.00           C  
ATOM     42  O   GLU A   3      -4.114  -0.059 -34.749  1.00  0.00           O  
ATOM     43  CB  GLU A   3      -6.634   1.499 -36.211  1.00  0.00           C  
ATOM     44  CG  GLU A   3      -6.820   1.938 -34.765  1.00  0.00           C  
ATOM     45  CD  GLU A   3      -8.239   2.381 -34.450  1.00  0.00           C  
ATOM     46  OE1 GLU A   3      -8.540   2.661 -33.267  1.00  0.00           O  
ATOM     47  OE2 GLU A   3      -9.058   2.449 -35.394  1.00  0.00           O  
ATOM     48  H   GLU A   3      -5.879   0.918 -38.578  1.00  0.00           H  
ATOM     49  HA  GLU A   3      -4.528   1.898 -36.259  1.00  0.00           H  
ATOM     50 1HB  GLU A   3      -6.943   2.320 -36.858  1.00  0.00           H  
ATOM     51 2HB  GLU A   3      -7.306   0.662 -36.401  1.00  0.00           H  
ATOM     52 1HG  GLU A   3      -6.560   1.108 -34.108  1.00  0.00           H  
ATOM     53 2HG  GLU A   3      -6.137   2.760 -34.555  1.00  0.00           H  
ATOM     54  N   ILE A   4      -5.242  -1.314 -36.216  1.00  0.00           N  
ATOM     55  CA  ILE A   4      -4.934  -2.582 -35.562  1.00  0.00           C  
ATOM     56  C   ILE A   4      -3.432  -2.847 -35.632  1.00  0.00           C  
ATOM     57  O   ILE A   4      -2.823  -3.270 -34.646  1.00  0.00           O  
ATOM     58  CB  ILE A   4      -5.715  -3.752 -36.200  1.00  0.00           C  
ATOM     59  CG1 ILE A   4      -7.219  -3.590 -35.950  1.00  0.00           C  
ATOM     60  CG2 ILE A   4      -5.212  -5.094 -35.662  1.00  0.00           C  
ATOM     61  CD1 ILE A   4      -8.079  -4.638 -36.643  1.00  0.00           C  
ATOM     62  H   ILE A   4      -5.813  -1.316 -37.049  1.00  0.00           H  
ATOM     63  HA  ILE A   4      -5.225  -2.511 -34.515  1.00  0.00           H  
ATOM     64  HB  ILE A   4      -5.580  -3.733 -37.281  1.00  0.00           H  
ATOM     65 1HG1 ILE A   4      -7.417  -3.642 -34.880  1.00  0.00           H  
ATOM     66 2HG1 ILE A   4      -7.541  -2.607 -36.294  1.00  0.00           H  
ATOM     67 1HG2 ILE A   4      -5.775  -5.905 -36.123  1.00  0.00           H  
ATOM     68 2HG2 ILE A   4      -4.155  -5.207 -35.898  1.00  0.00           H  
ATOM     69 3HG2 ILE A   4      -5.348  -5.127 -34.581  1.00  0.00           H  
ATOM     70 1HD1 ILE A   4      -9.130  -4.454 -36.417  1.00  0.00           H  
ATOM     71 2HD1 ILE A   4      -7.924  -4.581 -37.721  1.00  0.00           H  
ATOM     72 3HD1 ILE A   4      -7.801  -5.629 -36.288  1.00  0.00           H  
ATOM     73  N   LYS A   5      -2.892  -2.537 -36.812  1.00  0.00           N  
ATOM     74  CA  LYS A   5      -1.452  -2.700 -36.989  1.00  0.00           C  
ATOM     75  C   LYS A   5      -0.676  -1.828 -36.005  1.00  0.00           C  
ATOM     76  O   LYS A   5       0.301  -2.280 -35.405  1.00  0.00           O  
ATOM     77  CB  LYS A   5      -1.046  -2.360 -38.423  1.00  0.00           C  
ATOM     78  CG  LYS A   5      -1.511  -3.377 -39.456  1.00  0.00           C  
ATOM     79  CD  LYS A   5      -1.063  -2.993 -40.860  1.00  0.00           C  
ATOM     80  CE  LYS A   5      -1.578  -3.978 -41.901  1.00  0.00           C  
ATOM     81  NZ  LYS A   5      -1.176  -3.583 -43.284  1.00  0.00           N  
ATOM     82  H   LYS A   5      -3.447  -2.194 -37.583  1.00  0.00           H  
ATOM     83  HA  LYS A   5      -1.195  -3.741 -36.792  1.00  0.00           H  
ATOM     84 1HB  LYS A   5      -1.457  -1.388 -38.697  1.00  0.00           H  
ATOM     85 2HB  LYS A   5       0.040  -2.286 -38.486  1.00  0.00           H  
ATOM     86 1HG  LYS A   5      -1.102  -4.358 -39.211  1.00  0.00           H  
ATOM     87 2HG  LYS A   5      -2.598  -3.442 -39.438  1.00  0.00           H  
ATOM     88 1HD  LYS A   5      -1.436  -1.997 -41.101  1.00  0.00           H  
ATOM     89 2HD  LYS A   5       0.026  -2.974 -40.902  1.00  0.00           H  
ATOM     90 1HE  LYS A   5      -1.183  -4.971 -41.689  1.00  0.00           H  
ATOM     91 2HE  LYS A   5      -2.666  -4.025 -41.850  1.00  0.00           H  
ATOM     92 1HZ  LYS A   5      -1.535  -4.257 -43.945  1.00  0.00           H  
ATOM     93 2HZ  LYS A   5      -1.553  -2.670 -43.497  1.00  0.00           H  
ATOM     94 3HZ  LYS A   5      -0.168  -3.554 -43.347  1.00  0.00           H  
ATOM     95  N   GLU A   6      -1.168  -0.658 -35.840  1.00  0.00           N  
ATOM     96  CA  GLU A   6      -0.535   0.265 -34.904  1.00  0.00           C  
ATOM     97  C   GLU A   6      -0.646  -0.241 -33.469  1.00  0.00           C  
ATOM     98  O   GLU A   6       0.312  -0.153 -32.698  1.00  0.00           O  
ATOM     99  CB  GLU A   6      -1.157   1.659 -35.019  1.00  0.00           C  
ATOM    100  CG  GLU A   6      -0.493   2.705 -34.136  1.00  0.00           C  
ATOM    101  CD  GLU A   6       0.976   2.921 -34.463  1.00  0.00           C  
ATOM    102  OE1 GLU A   6       1.703   3.510 -33.632  1.00  0.00           O  
ATOM    103  OE2 GLU A   6       1.403   2.499 -35.561  1.00  0.00           O  
ATOM    104  H   GLU A   6      -1.989  -0.359 -36.347  1.00  0.00           H  
ATOM    105  HA  GLU A   6       0.525   0.336 -35.151  1.00  0.00           H  
ATOM    106 1HB  GLU A   6      -1.097   2.000 -36.053  1.00  0.00           H  
ATOM    107 2HB  GLU A   6      -2.213   1.610 -34.751  1.00  0.00           H  
ATOM    108 1HG  GLU A   6      -1.019   3.652 -34.254  1.00  0.00           H  
ATOM    109 2HG  GLU A   6      -0.584   2.397 -33.095  1.00  0.00           H  
ATOM    110  N   ARG A   7      -1.622  -0.750 -33.113  1.00  0.00           N  
ATOM    111  CA  ARG A   7      -1.839  -1.280 -31.771  1.00  0.00           C  
ATOM    112  C   ARG A   7      -0.960  -2.499 -31.514  1.00  0.00           C  
ATOM    113  O   ARG A   7      -0.441  -2.675 -30.410  1.00  0.00           O  
ATOM    114  CB  ARG A   7      -3.312  -1.644 -31.568  1.00  0.00           C  
ATOM    115  CG  ARG A   7      -4.232  -0.440 -31.439  1.00  0.00           C  
ATOM    116  CD  ARG A   7      -5.688  -0.857 -31.283  1.00  0.00           C  
ATOM    117  NE  ARG A   7      -5.919  -1.542 -30.014  1.00  0.00           N  
ATOM    118  CZ  ARG A   7      -7.063  -2.123 -29.665  1.00  0.00           C  
ATOM    119  NH1 ARG A   7      -8.107  -2.115 -30.486  1.00  0.00           N  
ATOM    120  NH2 ARG A   7      -7.165  -2.718 -28.485  1.00  0.00           N  
ATOM    121  H   ARG A   7      -2.363  -0.822 -33.796  1.00  0.00           H  
ATOM    122  HA  ARG A   7      -1.568  -0.511 -31.047  1.00  0.00           H  
ATOM    123 1HB  ARG A   7      -3.657  -2.246 -32.408  1.00  0.00           H  
ATOM    124 2HB  ARG A   7      -3.417  -2.249 -30.667  1.00  0.00           H  
ATOM    125 1HG  ARG A   7      -3.947   0.144 -30.563  1.00  0.00           H  
ATOM    126 2HG  ARG A   7      -4.147   0.180 -32.332  1.00  0.00           H  
ATOM    127 1HD  ARG A   7      -6.325   0.026 -31.317  1.00  0.00           H  
ATOM    128 2HD  ARG A   7      -5.961  -1.533 -32.092  1.00  0.00           H  
ATOM    129  HE  ARG A   7      -5.154  -1.577 -29.353  1.00  0.00           H  
ATOM    130 1HH1 ARG A   7      -8.037  -1.664 -31.387  1.00  0.00           H  
ATOM    131 2HH1 ARG A   7      -8.970  -2.560 -30.209  1.00  0.00           H  
ATOM    132 1HH2 ARG A   7      -6.375  -2.729 -27.854  1.00  0.00           H  
ATOM    133 2HH2 ARG A   7      -8.031  -3.160 -28.216  1.00  0.00           H  
ATOM    134  N   ILE A   8      -0.912  -3.373 -32.493  1.00  0.00           N  
ATOM    135  CA  ILE A   8      -0.033  -4.531 -32.376  1.00  0.00           C  
ATOM    136  C   ILE A   8       1.405  -4.066 -32.155  1.00  0.00           C  
ATOM    137  O   ILE A   8       2.097  -4.569 -31.267  1.00  0.00           O  
ATOM    138  CB  ILE A   8      -0.118  -5.434 -33.626  1.00  0.00           C  
ATOM    139  CG1 ILE A   8      -1.531  -6.009 -33.774  1.00  0.00           C  
ATOM    140  CG2 ILE A   8       0.924  -6.554 -33.555  1.00  0.00           C  
ATOM    141  CD1 ILE A   8      -1.755  -6.777 -35.070  1.00  0.00           C  
ATOM    142  H   ILE A   8      -1.471  -3.262 -33.327  1.00  0.00           H  
ATOM    143  HA  ILE A   8      -0.346  -5.117 -31.512  1.00  0.00           H  
ATOM    144  HB  ILE A   8       0.066  -4.837 -34.519  1.00  0.00           H  
ATOM    145 1HG1 ILE A   8      -1.740  -6.680 -32.941  1.00  0.00           H  
ATOM    146 2HG1 ILE A   8      -2.260  -5.199 -33.731  1.00  0.00           H  
ATOM    147 1HG2 ILE A   8       0.847  -7.179 -34.444  1.00  0.00           H  
ATOM    148 2HG2 ILE A   8       1.921  -6.120 -33.502  1.00  0.00           H  
ATOM    149 3HG2 ILE A   8       0.745  -7.162 -32.668  1.00  0.00           H  
ATOM    150 1HD1 ILE A   8      -2.779  -7.151 -35.099  1.00  0.00           H  
ATOM    151 2HD1 ILE A   8      -1.587  -6.114 -35.920  1.00  0.00           H  
ATOM    152 3HD1 ILE A   8      -1.061  -7.615 -35.120  1.00  0.00           H  
ATOM    153  N   PHE A   9       1.748  -3.055 -32.983  1.00  0.00           N  
ATOM    154  CA  PHE A   9       3.084  -2.482 -32.882  1.00  0.00           C  
ATOM    155  C   PHE A   9       3.356  -1.990 -31.465  1.00  0.00           C  
ATOM    156  O   PHE A   9       4.360  -2.364 -30.855  1.00  0.00           O  
ATOM    157  CB  PHE A   9       3.254  -1.331 -33.878  1.00  0.00           C  
ATOM    158  CG  PHE A   9       4.580  -0.628 -33.773  1.00  0.00           C  
ATOM    159  CD1 PHE A   9       4.723   0.499 -32.973  1.00  0.00           C  
ATOM    160  CD2 PHE A   9       5.685  -1.093 -34.475  1.00  0.00           C  
ATOM    161  CE1 PHE A   9       5.950   1.153 -32.873  1.00  0.00           C  
ATOM    162  CE2 PHE A   9       6.913  -0.446 -34.380  1.00  0.00           C  
ATOM    163  CZ  PHE A   9       7.043   0.677 -33.579  1.00  0.00           C  
ATOM    164  H   PHE A   9       1.105  -2.686 -33.669  1.00  0.00           H  
ATOM    165  HA  PHE A   9       3.812  -3.258 -33.120  1.00  0.00           H  
ATOM    166 1HB  PHE A   9       3.150  -1.711 -34.894  1.00  0.00           H  
ATOM    167 2HB  PHE A   9       2.466  -0.595 -33.722  1.00  0.00           H  
ATOM    168  HD1 PHE A   9       3.861   0.871 -32.418  1.00  0.00           H  
ATOM    169  HD2 PHE A   9       5.582  -1.977 -35.106  1.00  0.00           H  
ATOM    170  HE1 PHE A   9       6.047   2.035 -32.241  1.00  0.00           H  
ATOM    171  HE2 PHE A   9       7.772  -0.821 -34.935  1.00  0.00           H  
ATOM    172  HZ  PHE A   9       8.003   1.185 -33.506  1.00  0.00           H  
ATOM    173  N   LYS A  10       2.522  -1.222 -30.922  1.00  0.00           N  
ATOM    174  CA  LYS A  10       2.681  -0.655 -29.586  1.00  0.00           C  
ATOM    175  C   LYS A  10       2.745  -1.751 -28.527  1.00  0.00           C  
ATOM    176  O   LYS A  10       3.558  -1.683 -27.603  1.00  0.00           O  
ATOM    177  CB  LYS A  10       1.537   0.311 -29.273  1.00  0.00           C  
ATOM    178  CG  LYS A  10       1.620   1.632 -30.023  1.00  0.00           C  
ATOM    179  CD  LYS A  10       0.508   2.584 -29.602  1.00  0.00           C  
ATOM    180  CE  LYS A  10       0.602   3.915 -30.336  1.00  0.00           C  
ATOM    181  NZ  LYS A  10      -0.506   4.840 -29.952  1.00  0.00           N  
ATOM    182  H   LYS A  10       1.697  -0.994 -31.458  1.00  0.00           H  
ATOM    183  HA  LYS A  10       3.621  -0.103 -29.554  1.00  0.00           H  
ATOM    184 1HB  LYS A  10       0.585  -0.160 -29.521  1.00  0.00           H  
ATOM    185 2HB  LYS A  10       1.526   0.528 -28.205  1.00  0.00           H  
ATOM    186 1HG  LYS A  10       2.583   2.104 -29.824  1.00  0.00           H  
ATOM    187 2HG  LYS A  10       1.540   1.448 -31.094  1.00  0.00           H  
ATOM    188 1HD  LYS A  10      -0.461   2.130 -29.816  1.00  0.00           H  
ATOM    189 2HD  LYS A  10       0.574   2.769 -28.530  1.00  0.00           H  
ATOM    190 1HE  LYS A  10       1.554   4.391 -30.106  1.00  0.00           H  
ATOM    191 2HE  LYS A  10       0.559   3.741 -31.411  1.00  0.00           H  
ATOM    192 1HZ  LYS A  10      -0.410   5.709 -30.458  1.00  0.00           H  
ATOM    193 2HZ  LYS A  10      -1.394   4.415 -30.179  1.00  0.00           H  
ATOM    194 3HZ  LYS A  10      -0.464   5.023 -28.960  1.00  0.00           H  
ATOM    195  N   ALA A  11       1.976  -2.728 -28.674  1.00  0.00           N  
ATOM    196  CA  ALA A  11       1.943  -3.831 -27.716  1.00  0.00           C  
ATOM    197  C   ALA A  11       3.258  -4.604 -27.724  1.00  0.00           C  
ATOM    198  O   ALA A  11       3.782  -4.960 -26.666  1.00  0.00           O  
ATOM    199  CB  ALA A  11       0.777  -4.767 -28.023  1.00  0.00           C  
ATOM    200  H   ALA A  11       1.362  -2.754 -29.476  1.00  0.00           H  
ATOM    201  HA  ALA A  11       1.805  -3.410 -26.720  1.00  0.00           H  
ATOM    202 1HB  ALA A  11       0.766  -5.583 -27.301  1.00  0.00           H  
ATOM    203 2HB  ALA A  11      -0.160  -4.214 -27.960  1.00  0.00           H  
ATOM    204 3HB  ALA A  11       0.891  -5.173 -29.027  1.00  0.00           H  
ATOM    205  N   VAL A  12       3.765  -4.888 -28.926  1.00  0.00           N  
ATOM    206  CA  VAL A  12       5.013  -5.632 -29.059  1.00  0.00           C  
ATOM    207  C   VAL A  12       6.161  -4.828 -28.453  1.00  0.00           C  
ATOM    208  O   VAL A  12       6.966  -5.364 -27.688  1.00  0.00           O  
ATOM    209  CB  VAL A  12       5.319  -5.968 -30.536  1.00  0.00           C  
ATOM    210  CG1 VAL A  12       6.725  -6.548 -30.678  1.00  0.00           C  
ATOM    211  CG2 VAL A  12       4.278  -6.941 -31.087  1.00  0.00           C  
ATOM    212  H   VAL A  12       3.281  -4.586 -29.759  1.00  0.00           H  
ATOM    213  HA  VAL A  12       4.917  -6.570 -28.511  1.00  0.00           H  
ATOM    214  HB  VAL A  12       5.297  -5.048 -31.120  1.00  0.00           H  
ATOM    215 1HG1 VAL A  12       6.920  -6.777 -31.726  1.00  0.00           H  
ATOM    216 2HG1 VAL A  12       7.456  -5.821 -30.324  1.00  0.00           H  
ATOM    217 3HG1 VAL A  12       6.804  -7.460 -30.087  1.00  0.00           H  
ATOM    218 1HG2 VAL A  12       4.507  -7.167 -32.128  1.00  0.00           H  
ATOM    219 2HG2 VAL A  12       4.295  -7.861 -30.503  1.00  0.00           H  
ATOM    220 3HG2 VAL A  12       3.288  -6.489 -31.023  1.00  0.00           H  
ATOM    221  N   VAL A  13       6.164  -3.516 -28.835  1.00  0.00           N  
ATOM    222  CA  VAL A  13       7.205  -2.644 -28.300  1.00  0.00           C  
ATOM    223  C   VAL A  13       7.104  -2.592 -26.778  1.00  0.00           C  
ATOM    224  O   VAL A  13       8.116  -2.683 -26.079  1.00  0.00           O  
ATOM    225  CB  VAL A  13       7.109  -1.219 -28.890  1.00  0.00           C  
ATOM    226  CG1 VAL A  13       8.081  -0.276 -28.184  1.00  0.00           C  
ATOM    227  CG2 VAL A  13       7.381  -1.244 -30.393  1.00  0.00           C  
ATOM    228  H   VAL A  13       5.478  -3.132 -29.469  1.00  0.00           H  
ATOM    229  HA  VAL A  13       8.177  -3.059 -28.571  1.00  0.00           H  
ATOM    230  HB  VAL A  13       6.107  -0.829 -28.713  1.00  0.00           H  
ATOM    231 1HG1 VAL A  13       7.997   0.722 -28.614  1.00  0.00           H  
ATOM    232 2HG1 VAL A  13       7.840  -0.234 -27.122  1.00  0.00           H  
ATOM    233 3HG1 VAL A  13       9.100  -0.641 -28.312  1.00  0.00           H  
ATOM    234 1HG2 VAL A  13       7.309  -0.233 -30.793  1.00  0.00           H  
ATOM    235 2HG2 VAL A  13       8.382  -1.636 -30.575  1.00  0.00           H  
ATOM    236 3HG2 VAL A  13       6.646  -1.882 -30.885  1.00  0.00           H  
ATOM    237  N   ARG A  14       5.966  -2.503 -26.198  1.00  0.00           N  
ATOM    238  CA  ARG A  14       5.769  -2.483 -24.752  1.00  0.00           C  
ATOM    239  C   ARG A  14       6.245  -3.785 -24.117  1.00  0.00           C  
ATOM    240  O   ARG A  14       6.851  -3.772 -23.043  1.00  0.00           O  
ATOM    241  CB  ARG A  14       4.297  -2.242 -24.413  1.00  0.00           C  
ATOM    242  CG  ARG A  14       3.907  -0.773 -24.369  1.00  0.00           C  
ATOM    243  CD  ARG A  14       2.464  -0.585 -23.922  1.00  0.00           C  
ATOM    244  NE  ARG A  14       1.920   0.691 -24.378  1.00  0.00           N  
ATOM    245  CZ  ARG A  14       0.631   0.927 -24.608  1.00  0.00           C  
ATOM    246  NH1 ARG A  14      -0.275  -0.028 -24.430  1.00  0.00           N  
ATOM    247  NH2 ARG A  14       0.246   2.125 -25.021  1.00  0.00           N  
ATOM    248  H   ARG A  14       5.161  -2.444 -26.805  1.00  0.00           H  
ATOM    249  HA  ARG A  14       6.360  -1.668 -24.334  1.00  0.00           H  
ATOM    250 1HB  ARG A  14       3.668  -2.737 -25.151  1.00  0.00           H  
ATOM    251 2HB  ARG A  14       4.070  -2.682 -23.442  1.00  0.00           H  
ATOM    252 1HG  ARG A  14       4.554  -0.246 -23.668  1.00  0.00           H  
ATOM    253 2HG  ARG A  14       4.017  -0.337 -25.363  1.00  0.00           H  
ATOM    254 1HD  ARG A  14       1.849  -1.386 -24.332  1.00  0.00           H  
ATOM    255 2HD  ARG A  14       2.414  -0.610 -22.834  1.00  0.00           H  
ATOM    256  HE  ARG A  14       2.569   1.451 -24.530  1.00  0.00           H  
ATOM    257 1HH1 ARG A  14       0.012  -0.945 -24.117  1.00  0.00           H  
ATOM    258 2HH1 ARG A  14      -1.251   0.162 -24.608  1.00  0.00           H  
ATOM    259 1HH2 ARG A  14       0.931   2.856 -25.160  1.00  0.00           H  
ATOM    260 2HH2 ARG A  14      -0.731   2.308 -25.197  1.00  0.00           H  
ATOM    261  N   ALA A  15       5.961  -4.851 -24.782  1.00  0.00           N  
ATOM    262  CA  ALA A  15       6.405  -6.153 -24.293  1.00  0.00           C  
ATOM    263  C   ALA A  15       7.928  -6.225 -24.230  1.00  0.00           C  
ATOM    264  O   ALA A  15       8.492  -6.760 -23.273  1.00  0.00           O  
ATOM    265  CB  ALA A  15       5.859  -7.270 -25.179  1.00  0.00           C  
ATOM    266  H   ALA A  15       5.433  -4.802 -25.642  1.00  0.00           H  
ATOM    267  HA  ALA A  15       6.019  -6.285 -23.282  1.00  0.00           H  
ATOM    268 1HB  ALA A  15       6.199  -8.234 -24.801  1.00  0.00           H  
ATOM    269 2HB  ALA A  15       4.769  -7.241 -25.171  1.00  0.00           H  
ATOM    270 3HB  ALA A  15       6.217  -7.134 -26.198  1.00  0.00           H  
ATOM    271  N   ILE A  16       8.542  -5.647 -25.261  1.00  0.00           N  
ATOM    272  CA  ILE A  16       9.997  -5.670 -25.357  1.00  0.00           C  
ATOM    273  C   ILE A  16      10.602  -4.848 -24.221  1.00  0.00           C  
ATOM    274  O   ILE A  16      11.497  -5.318 -23.515  1.00  0.00           O  
ATOM    275  CB  ILE A  16      10.482  -5.134 -26.723  1.00  0.00           C  
ATOM    276  CG1 ILE A  16      10.068  -6.089 -27.848  1.00  0.00           C  
ATOM    277  CG2 ILE A  16      11.999  -4.925 -26.713  1.00  0.00           C  
ATOM    278  CD1 ILE A  16      10.331  -5.549 -29.247  1.00  0.00           C  
ATOM    279  H   ILE A  16       8.008  -5.188 -25.985  1.00  0.00           H  
ATOM    280  HA  ILE A  16      10.334  -6.701 -25.258  1.00  0.00           H  
ATOM    281  HB  ILE A  16       9.996  -4.182 -26.933  1.00  0.00           H  
ATOM    282 1HG1 ILE A  16      10.605  -7.031 -27.741  1.00  0.00           H  
ATOM    283 2HG1 ILE A  16       9.003  -6.309 -27.765  1.00  0.00           H  
ATOM    284 1HG2 ILE A  16      12.321  -4.548 -27.684  1.00  0.00           H  
ATOM    285 2HG2 ILE A  16      12.262  -4.205 -25.939  1.00  0.00           H  
ATOM    286 3HG2 ILE A  16      12.496  -5.874 -26.510  1.00  0.00           H  
ATOM    287 1HD1 ILE A  16      10.010  -6.283 -29.987  1.00  0.00           H  
ATOM    288 2HD1 ILE A  16       9.774  -4.622 -29.390  1.00  0.00           H  
ATOM    289 3HD1 ILE A  16      11.396  -5.355 -29.368  1.00  0.00           H  
ATOM    290  N   VAL A  17       9.974  -3.702 -24.032  1.00  0.00           N  
ATOM    291  CA  VAL A  17      10.617  -2.759 -23.124  1.00  0.00           C  
ATOM    292  C   VAL A  17      10.236  -3.088 -21.682  1.00  0.00           C  
ATOM    293  O   VAL A  17      11.027  -2.876 -20.760  1.00  0.00           O  
ATOM    294  CB  VAL A  17      10.234  -1.300 -23.457  1.00  0.00           C  
ATOM    295  CG1 VAL A  17      10.832  -0.877 -24.797  1.00  0.00           C  
ATOM    296  CG2 VAL A  17       8.715  -1.137 -23.470  1.00  0.00           C  
ATOM    297  H   VAL A  17       9.099  -3.447 -24.467  1.00  0.00           H  
ATOM    298  HA  VAL A  17      11.698  -2.859 -23.230  1.00  0.00           H  
ATOM    299  HB  VAL A  17      10.660  -0.641 -22.701  1.00  0.00           H  
ATOM    300 1HG1 VAL A  17      10.550   0.154 -25.012  1.00  0.00           H  
ATOM    301 2HG1 VAL A  17      11.918  -0.954 -24.751  1.00  0.00           H  
ATOM    302 3HG1 VAL A  17      10.454  -1.528 -25.586  1.00  0.00           H  
ATOM    303 1HG2 VAL A  17       8.462  -0.104 -23.705  1.00  0.00           H  
ATOM    304 2HG2 VAL A  17       8.285  -1.797 -24.223  1.00  0.00           H  
ATOM    305 3HG2 VAL A  17       8.313  -1.394 -22.490  1.00  0.00           H  
ATOM    306  N   THR A  18       9.092  -3.654 -21.405  1.00  0.00           N  
ATOM    307  CA  THR A  18       8.629  -3.882 -20.040  1.00  0.00           C  
ATOM    308  C   THR A  18       8.878  -5.328 -19.619  1.00  0.00           C  
ATOM    309  O   THR A  18       8.882  -5.641 -18.427  1.00  0.00           O  
ATOM    310  CB  THR A  18       7.132  -3.554 -19.896  1.00  0.00           C  
ATOM    311  OG1 THR A  18       6.373  -4.428 -20.742  1.00  0.00           O  
ATOM    312  CG2 THR A  18       6.845  -2.109 -20.291  1.00  0.00           C  
ATOM    313  H   THR A  18       8.509  -3.943 -22.177  1.00  0.00           H  
ATOM    314  HA  THR A  18       9.188  -3.227 -19.371  1.00  0.00           H  
ATOM    315  HB  THR A  18       6.825  -3.704 -18.861  1.00  0.00           H  
ATOM    316  HG1 THR A  18       6.969  -5.020 -21.207  1.00  0.00           H  
ATOM    317 1HG2 THR A  18       5.780  -1.906 -20.179  1.00  0.00           H  
ATOM    318 2HG2 THR A  18       7.413  -1.437 -19.648  1.00  0.00           H  
ATOM    319 3HG2 THR A  18       7.137  -1.951 -21.328  1.00  0.00           H  
ATOM    320  N   GLY A  19       9.080  -6.196 -20.601  1.00  0.00           N  
ATOM    321  CA  GLY A  19       9.176  -7.618 -20.315  1.00  0.00           C  
ATOM    322  C   GLY A  19       7.880  -8.212 -19.797  1.00  0.00           C  
ATOM    323  O   GLY A  19       7.894  -9.209 -19.071  1.00  0.00           O  
ATOM    324  H   GLY A  19       9.169  -5.879 -21.556  1.00  0.00           H  
ATOM    325 1HA  GLY A  19       9.468  -8.152 -21.219  1.00  0.00           H  
ATOM    326 2HA  GLY A  19       9.958  -7.788 -19.575  1.00  0.00           H  
ATOM    327  N   ASN A  20       6.759  -7.581 -19.902  1.00  0.00           N  
ATOM    328  CA  ASN A  20       5.447  -7.999 -19.421  1.00  0.00           C  
ATOM    329  C   ASN A  20       4.761  -8.937 -20.410  1.00  0.00           C  
ATOM    330  O   ASN A  20       4.382  -8.521 -21.507  1.00  0.00           O  
ATOM    331  CB  ASN A  20       4.563  -6.781 -19.144  1.00  0.00           C  
ATOM    332  CG  ASN A  20       3.256  -7.150 -18.471  1.00  0.00           C  
ATOM    333  OD1 ASN A  20       2.900  -8.328 -18.381  1.00  0.00           O  
ATOM    334  ND2 ASN A  20       2.531  -6.145 -17.993  1.00  0.00           N  
ATOM    335  H   ASN A  20       6.848  -6.697 -20.382  1.00  0.00           H  
ATOM    336  HA  ASN A  20       5.580  -8.552 -18.490  1.00  0.00           H  
ATOM    337 1HB  ASN A  20       5.101  -6.078 -18.506  1.00  0.00           H  
ATOM    338 2HB  ASN A  20       4.343  -6.270 -20.082  1.00  0.00           H  
ATOM    339 1HD2 ASN A  20       1.659  -6.329 -17.539  1.00  0.00           H  
ATOM    340 2HD2 ASN A  20       2.857  -5.205 -18.087  1.00  0.00           H  
ATOM    341  N   PRO A  21       4.573 -10.215 -20.019  1.00  0.00           N  
ATOM    342  CA  PRO A  21       3.972 -11.213 -20.908  1.00  0.00           C  
ATOM    343  C   PRO A  21       2.536 -10.868 -21.297  1.00  0.00           C  
ATOM    344  O   PRO A  21       2.052 -11.312 -22.341  1.00  0.00           O  
ATOM    345  CB  PRO A  21       4.019 -12.498 -20.077  1.00  0.00           C  
ATOM    346  CG  PRO A  21       4.211 -12.036 -18.669  1.00  0.00           C  
ATOM    347  CD  PRO A  21       4.915 -10.710 -18.694  1.00  0.00           C  
ATOM    348  HA  PRO A  21       4.589 -11.309 -21.813  1.00  0.00           H  
ATOM    349 1HB  PRO A  21       3.087 -13.067 -20.210  1.00  0.00           H  
ATOM    350 2HB  PRO A  21       4.841 -13.141 -20.425  1.00  0.00           H  
ATOM    351 1HG  PRO A  21       3.239 -11.948 -18.162  1.00  0.00           H  
ATOM    352 2HG  PRO A  21       4.798 -12.775 -18.104  1.00  0.00           H  
ATOM    353 1HD  PRO A  21       4.517 -10.068 -17.894  1.00  0.00           H  
ATOM    354 2HD  PRO A  21       5.996 -10.866 -18.565  1.00  0.00           H  
ATOM    355  N   GLU A  22       1.849 -10.068 -20.484  1.00  0.00           N  
ATOM    356  CA  GLU A  22       0.473  -9.676 -20.772  1.00  0.00           C  
ATOM    357  C   GLU A  22       0.394  -8.832 -22.041  1.00  0.00           C  
ATOM    358  O   GLU A  22      -0.570  -8.935 -22.803  1.00  0.00           O  
ATOM    359  CB  GLU A  22      -0.126  -8.908 -19.591  1.00  0.00           C  
ATOM    360  CG  GLU A  22      -0.446  -9.782 -18.388  1.00  0.00           C  
ATOM    361  CD  GLU A  22      -1.407 -10.916 -18.708  1.00  0.00           C  
ATOM    362  OE1 GLU A  22      -1.156 -12.064 -18.276  1.00  0.00           O  
ATOM    363  OE2 GLU A  22      -2.417 -10.655 -19.398  1.00  0.00           O  
ATOM    364  H   GLU A  22       2.293  -9.723 -19.645  1.00  0.00           H  
ATOM    365  HA  GLU A  22      -0.117 -10.579 -20.935  1.00  0.00           H  
ATOM    366 1HB  GLU A  22       0.569  -8.132 -19.272  1.00  0.00           H  
ATOM    367 2HB  GLU A  22      -1.045  -8.414 -19.907  1.00  0.00           H  
ATOM    368 1HG  GLU A  22       0.481 -10.208 -18.005  1.00  0.00           H  
ATOM    369 2HG  GLU A  22      -0.878  -9.160 -17.605  1.00  0.00           H  
ATOM    370  N   GLN A  23       1.413  -8.009 -22.291  1.00  0.00           N  
ATOM    371  CA  GLN A  23       1.453  -7.194 -23.500  1.00  0.00           C  
ATOM    372  C   GLN A  23       1.601  -8.064 -24.745  1.00  0.00           C  
ATOM    373  O   GLN A  23       1.004  -7.776 -25.785  1.00  0.00           O  
ATOM    374  CB  GLN A  23       2.597  -6.181 -23.429  1.00  0.00           C  
ATOM    375  CG  GLN A  23       2.415  -5.124 -22.348  1.00  0.00           C  
ATOM    376  CD  GLN A  23       1.168  -4.284 -22.552  1.00  0.00           C  
ATOM    377  OE1 GLN A  23       0.807  -3.950 -23.685  1.00  0.00           O  
ATOM    378  NE2 GLN A  23       0.501  -3.937 -21.456  1.00  0.00           N  
ATOM    379  H   GLN A  23       2.175  -7.947 -21.630  1.00  0.00           H  
ATOM    380  HA  GLN A  23       0.512  -6.650 -23.582  1.00  0.00           H  
ATOM    381 1HB  GLN A  23       3.535  -6.704 -23.240  1.00  0.00           H  
ATOM    382 2HB  GLN A  23       2.693  -5.673 -24.389  1.00  0.00           H  
ATOM    383 1HG  GLN A  23       2.335  -5.619 -21.380  1.00  0.00           H  
ATOM    384 2HG  GLN A  23       3.278  -4.458 -22.357  1.00  0.00           H  
ATOM    385 1HE2 GLN A  23      -0.329  -3.383 -21.529  1.00  0.00           H  
ATOM    386 2HE2 GLN A  23       0.828  -4.229 -20.557  1.00  0.00           H  
ATOM    387  N   LEU A  24       2.313  -9.173 -24.559  1.00  0.00           N  
ATOM    388  CA  LEU A  24       2.491 -10.108 -25.664  1.00  0.00           C  
ATOM    389  C   LEU A  24       1.188 -10.835 -25.977  1.00  0.00           C  
ATOM    390  O   LEU A  24       0.857 -11.050 -27.145  1.00  0.00           O  
ATOM    391  CB  LEU A  24       3.589 -11.123 -25.336  1.00  0.00           C  
ATOM    392  CG  LEU A  24       4.066 -12.005 -26.491  1.00  0.00           C  
ATOM    393  CD1 LEU A  24       4.678 -11.147 -27.594  1.00  0.00           C  
ATOM    394  CD2 LEU A  24       5.068 -13.042 -25.995  1.00  0.00           C  
ATOM    395  H   LEU A  24       2.734  -9.382 -23.665  1.00  0.00           H  
ATOM    396  HA  LEU A  24       2.790  -9.546 -26.548  1.00  0.00           H  
ATOM    397 1HB  LEU A  24       4.457 -10.585 -24.958  1.00  0.00           H  
ATOM    398 2HB  LEU A  24       3.227 -11.785 -24.550  1.00  0.00           H  
ATOM    399  HG  LEU A  24       3.212 -12.521 -26.931  1.00  0.00           H  
ATOM    400 1HD1 LEU A  24       5.013 -11.788 -28.410  1.00  0.00           H  
ATOM    401 2HD1 LEU A  24       3.931 -10.447 -27.967  1.00  0.00           H  
ATOM    402 3HD1 LEU A  24       5.527 -10.594 -27.195  1.00  0.00           H  
ATOM    403 1HD2 LEU A  24       5.395 -13.661 -26.831  1.00  0.00           H  
ATOM    404 2HD2 LEU A  24       5.930 -12.536 -25.559  1.00  0.00           H  
ATOM    405 3HD2 LEU A  24       4.597 -13.672 -25.240  1.00  0.00           H  
ATOM    406  N   LYS A  25       0.470 -11.142 -24.953  1.00  0.00           N  
ATOM    407  CA  LYS A  25      -0.841 -11.759 -25.133  1.00  0.00           C  
ATOM    408  C   LYS A  25      -1.779 -10.839 -25.908  1.00  0.00           C  
ATOM    409  O   LYS A  25      -2.500 -11.289 -26.802  1.00  0.00           O  
ATOM    410  CB  LYS A  25      -1.457 -12.117 -23.780  1.00  0.00           C  
ATOM    411  CG  LYS A  25      -0.820 -13.326 -23.110  1.00  0.00           C  
ATOM    412  CD  LYS A  25      -1.536 -13.690 -21.816  1.00  0.00           C  
ATOM    413  CE  LYS A  25      -0.848 -14.844 -21.100  1.00  0.00           C  
ATOM    414  NZ  LYS A  25      -1.518 -15.172 -19.806  1.00  0.00           N  
ATOM    415  H   LYS A  25       0.804 -10.960 -24.017  1.00  0.00           H  
ATOM    416  HA  LYS A  25      -0.716 -12.675 -25.711  1.00  0.00           H  
ATOM    417 1HB  LYS A  25      -1.366 -11.268 -23.102  1.00  0.00           H  
ATOM    418 2HB  LYS A  25      -2.520 -12.322 -23.907  1.00  0.00           H  
ATOM    419 1HG  LYS A  25      -0.859 -14.180 -23.787  1.00  0.00           H  
ATOM    420 2HG  LYS A  25       0.224 -13.110 -22.886  1.00  0.00           H  
ATOM    421 1HD  LYS A  25      -1.553 -12.824 -21.153  1.00  0.00           H  
ATOM    422 2HD  LYS A  25      -2.564 -13.977 -22.037  1.00  0.00           H  
ATOM    423 1HE  LYS A  25      -0.861 -15.727 -21.738  1.00  0.00           H  
ATOM    424 2HE  LYS A  25       0.191 -14.581 -20.902  1.00  0.00           H  
ATOM    425 1HZ  LYS A  25      -1.035 -15.940 -19.361  1.00  0.00           H  
ATOM    426 2HZ  LYS A  25      -1.495 -14.364 -19.200  1.00  0.00           H  
ATOM    427 3HZ  LYS A  25      -2.477 -15.435 -19.980  1.00  0.00           H  
ATOM    428  N   GLU A  26      -1.751  -9.593 -25.541  1.00  0.00           N  
ATOM    429  CA  GLU A  26      -2.551  -8.595 -26.245  1.00  0.00           C  
ATOM    430  C   GLU A  26      -2.161  -8.515 -27.719  1.00  0.00           C  
ATOM    431  O   GLU A  26      -3.028  -8.465 -28.594  1.00  0.00           O  
ATOM    432  CB  GLU A  26      -2.401  -7.222 -25.586  1.00  0.00           C  
ATOM    433  CG  GLU A  26      -3.216  -6.125 -26.257  1.00  0.00           C  
ATOM    434  CD  GLU A  26      -4.716  -6.356 -26.174  1.00  0.00           C  
ATOM    435  OE1 GLU A  26      -5.482  -5.607 -26.821  1.00  0.00           O  
ATOM    436  OE2 GLU A  26      -5.129  -7.294 -25.455  1.00  0.00           O  
ATOM    437  H   GLU A  26      -1.175  -9.303 -24.764  1.00  0.00           H  
ATOM    438  HA  GLU A  26      -3.599  -8.893 -26.194  1.00  0.00           H  
ATOM    439 1HB  GLU A  26      -2.709  -7.284 -24.542  1.00  0.00           H  
ATOM    440 2HB  GLU A  26      -1.353  -6.924 -25.601  1.00  0.00           H  
ATOM    441 1HG  GLU A  26      -2.983  -5.172 -25.782  1.00  0.00           H  
ATOM    442 2HG  GLU A  26      -2.924  -6.059 -27.304  1.00  0.00           H  
ATOM    443  N   ALA A  27      -0.879  -8.471 -27.988  1.00  0.00           N  
ATOM    444  CA  ALA A  27      -0.380  -8.408 -29.359  1.00  0.00           C  
ATOM    445  C   ALA A  27      -0.858  -9.607 -30.172  1.00  0.00           C  
ATOM    446  O   ALA A  27      -1.301  -9.454 -31.313  1.00  0.00           O  
ATOM    447  CB  ALA A  27       1.145  -8.339 -29.367  1.00  0.00           C  
ATOM    448  H   ALA A  27      -0.218  -8.481 -27.224  1.00  0.00           H  
ATOM    449  HA  ALA A  27      -0.777  -7.505 -29.823  1.00  0.00           H  
ATOM    450 1HB  ALA A  27       1.502  -8.293 -30.396  1.00  0.00           H  
ATOM    451 2HB  ALA A  27       1.472  -7.449 -28.829  1.00  0.00           H  
ATOM    452 3HB  ALA A  27       1.551  -9.225 -28.882  1.00  0.00           H  
ATOM    453  N   LYS A  28      -0.860 -10.808 -29.586  1.00  0.00           N  
ATOM    454  CA  LYS A  28      -1.291 -12.033 -30.253  1.00  0.00           C  
ATOM    455  C   LYS A  28      -2.783 -11.989 -30.572  1.00  0.00           C  
ATOM    456  O   LYS A  28      -3.204 -12.397 -31.656  1.00  0.00           O  
ATOM    457  CB  LYS A  28      -0.975 -13.255 -29.390  1.00  0.00           C  
ATOM    458  CG  LYS A  28       0.502 -13.617 -29.347  1.00  0.00           C  
ATOM    459  CD  LYS A  28       0.750 -14.850 -28.487  1.00  0.00           C  
ATOM    460  CE  LYS A  28       2.222 -15.240 -28.480  1.00  0.00           C  
ATOM    461  NZ  LYS A  28       2.475 -16.433 -27.618  1.00  0.00           N  
ATOM    462  H   LYS A  28      -0.543 -10.855 -28.628  1.00  0.00           H  
ATOM    463  HA  LYS A  28      -0.749 -12.123 -31.195  1.00  0.00           H  
ATOM    464 1HB  LYS A  28      -1.309 -13.075 -28.368  1.00  0.00           H  
ATOM    465 2HB  LYS A  28      -1.524 -14.118 -29.767  1.00  0.00           H  
ATOM    466 1HG  LYS A  28       0.858 -13.815 -30.359  1.00  0.00           H  
ATOM    467 2HG  LYS A  28       1.069 -12.782 -28.938  1.00  0.00           H  
ATOM    468 1HD  LYS A  28       0.432 -14.649 -27.463  1.00  0.00           H  
ATOM    469 2HD  LYS A  28       0.166 -15.686 -28.873  1.00  0.00           H  
ATOM    470 1HE  LYS A  28       2.543 -15.464 -29.496  1.00  0.00           H  
ATOM    471 2HE  LYS A  28       2.818 -14.406 -28.110  1.00  0.00           H  
ATOM    472 1HZ  LYS A  28       3.459 -16.661 -27.638  1.00  0.00           H  
ATOM    473 2HZ  LYS A  28       2.196 -16.228 -26.669  1.00  0.00           H  
ATOM    474 3HZ  LYS A  28       1.941 -17.218 -27.963  1.00  0.00           H  
ATOM    475  N   LYS A  29      -3.502 -11.488 -29.606  1.00  0.00           N  
ATOM    476  CA  LYS A  29      -4.941 -11.341 -29.805  1.00  0.00           C  
ATOM    477  C   LYS A  29      -5.242 -10.402 -30.969  1.00  0.00           C  
ATOM    478  O   LYS A  29      -6.073 -10.712 -31.825  1.00  0.00           O  
ATOM    479  CB  LYS A  29      -5.610 -10.826 -28.529  1.00  0.00           C  
ATOM    480  CG  LYS A  29      -7.129 -10.788 -28.599  1.00  0.00           C  
ATOM    481  CD  LYS A  29      -7.736 -10.265 -27.303  1.00  0.00           C  
ATOM    482  CE  LYS A  29      -9.247 -10.117 -27.412  1.00  0.00           C  
ATOM    483  NZ  LYS A  29      -9.843  -9.579 -26.153  1.00  0.00           N  
ATOM    484  H   LYS A  29      -3.095 -11.200 -28.728  1.00  0.00           H  
ATOM    485  HA  LYS A  29      -5.359 -12.319 -30.046  1.00  0.00           H  
ATOM    486 1HB  LYS A  29      -5.326 -11.459 -27.688  1.00  0.00           H  
ATOM    487 2HB  LYS A  29      -5.256  -9.818 -28.314  1.00  0.00           H  
ATOM    488 1HG  LYS A  29      -7.440 -10.141 -29.420  1.00  0.00           H  
ATOM    489 2HG  LYS A  29      -7.510 -11.791 -28.787  1.00  0.00           H  
ATOM    490 1HD  LYS A  29      -7.506 -10.954 -26.489  1.00  0.00           H  
ATOM    491 2HD  LYS A  29      -7.304  -9.293 -27.065  1.00  0.00           H  
ATOM    492 1HE  LYS A  29      -9.488  -9.443 -28.233  1.00  0.00           H  
ATOM    493 2HE  LYS A  29      -9.693 -11.088 -27.626  1.00  0.00           H  
ATOM    494 1HZ  LYS A  29     -10.844  -9.495 -26.263  1.00  0.00           H  
ATOM    495 2HZ  LYS A  29      -9.640 -10.207 -25.388  1.00  0.00           H  
ATOM    496 3HZ  LYS A  29      -9.449  -8.670 -25.955  1.00  0.00           H  
ATOM    497  N   LEU A  30      -4.596  -9.330 -31.065  1.00  0.00           N  
ATOM    498  CA  LEU A  30      -4.804  -8.336 -32.112  1.00  0.00           C  
ATOM    499  C   LEU A  30      -4.356  -8.873 -33.468  1.00  0.00           C  
ATOM    500  O   LEU A  30      -4.975  -8.576 -34.493  1.00  0.00           O  
ATOM    501  CB  LEU A  30      -4.047  -7.046 -31.785  1.00  0.00           C  
ATOM    502  CG  LEU A  30      -4.627  -6.186 -30.662  1.00  0.00           C  
ATOM    503  CD1 LEU A  30      -3.629  -5.108 -30.251  1.00  0.00           C  
ATOM    504  CD2 LEU A  30      -5.949  -5.561 -31.095  1.00  0.00           C  
ATOM    505  H   LEU A  30      -3.891  -9.163 -30.362  1.00  0.00           H  
ATOM    506  HA  LEU A  30      -5.868  -8.110 -32.168  1.00  0.00           H  
ATOM    507 1HB  LEU A  30      -3.027  -7.304 -31.504  1.00  0.00           H  
ATOM    508 2HB  LEU A  30      -4.009  -6.428 -32.682  1.00  0.00           H  
ATOM    509  HG  LEU A  30      -4.800  -6.805 -29.782  1.00  0.00           H  
ATOM    510 1HD1 LEU A  30      -4.056  -4.503 -29.450  1.00  0.00           H  
ATOM    511 2HD1 LEU A  30      -2.710  -5.578 -29.900  1.00  0.00           H  
ATOM    512 3HD1 LEU A  30      -3.408  -4.472 -31.107  1.00  0.00           H  
ATOM    513 1HD2 LEU A  30      -6.348  -4.953 -30.282  1.00  0.00           H  
ATOM    514 2HD2 LEU A  30      -5.785  -4.933 -31.971  1.00  0.00           H  
ATOM    515 3HD2 LEU A  30      -6.661  -6.349 -31.341  1.00  0.00           H  
ATOM    516  N   LEU A  31      -3.248  -9.640 -33.403  1.00  0.00           N  
ATOM    517  CA  LEU A  31      -2.750 -10.262 -34.625  1.00  0.00           C  
ATOM    518  C   LEU A  31      -3.787 -11.212 -35.214  1.00  0.00           C  
ATOM    519  O   LEU A  31      -3.993 -11.237 -36.429  1.00  0.00           O  
ATOM    520  CB  LEU A  31      -1.446 -11.016 -34.350  1.00  0.00           C  
ATOM    521  CG  LEU A  31      -0.788 -11.694 -35.553  1.00  0.00           C  
ATOM    522  CD1 LEU A  31      -0.456 -10.662 -36.626  1.00  0.00           C  
ATOM    523  CD2 LEU A  31       0.466 -12.447 -35.122  1.00  0.00           C  
ATOM    524  H   LEU A  31      -2.755  -9.796 -32.535  1.00  0.00           H  
ATOM    525  HA  LEU A  31      -2.552  -9.479 -35.356  1.00  0.00           H  
ATOM    526 1HB  LEU A  31      -0.722 -10.317 -33.934  1.00  0.00           H  
ATOM    527 2HB  LEU A  31      -1.642 -11.789 -33.607  1.00  0.00           H  
ATOM    528  HG  LEU A  31      -1.488 -12.400 -36.001  1.00  0.00           H  
ATOM    529 1HD1 LEU A  31       0.012 -11.159 -37.476  1.00  0.00           H  
ATOM    530 2HD1 LEU A  31      -1.372 -10.170 -36.953  1.00  0.00           H  
ATOM    531 3HD1 LEU A  31       0.229  -9.920 -36.218  1.00  0.00           H  
ATOM    532 1HD2 LEU A  31       0.921 -12.924 -35.991  1.00  0.00           H  
ATOM    533 2HD2 LEU A  31       1.176 -11.748 -34.679  1.00  0.00           H  
ATOM    534 3HD2 LEU A  31       0.199 -13.208 -34.388  1.00  0.00           H  
ATOM    535  N   GLU A  32      -4.460 -11.940 -34.402  1.00  0.00           N  
ATOM    536  CA  GLU A  32      -5.521 -12.835 -34.855  1.00  0.00           C  
ATOM    537  C   GLU A  32      -6.668 -12.054 -35.489  1.00  0.00           C  
ATOM    538  O   GLU A  32      -7.219 -12.470 -36.511  1.00  0.00           O  
ATOM    539  CB  GLU A  32      -6.042 -13.683 -33.692  1.00  0.00           C  
ATOM    540  CG  GLU A  32      -5.095 -14.797 -33.270  1.00  0.00           C  
ATOM    541  CD  GLU A  32      -4.811 -15.796 -34.380  1.00  0.00           C  
ATOM    542  OE1 GLU A  32      -3.647 -16.235 -34.518  1.00  0.00           O  
ATOM    543  OE2 GLU A  32      -5.760 -16.140 -35.119  1.00  0.00           O  
ATOM    544  H   GLU A  32      -4.246 -11.890 -33.416  1.00  0.00           H  
ATOM    545  HA  GLU A  32      -5.111 -13.501 -35.615  1.00  0.00           H  
ATOM    546 1HB  GLU A  32      -6.221 -13.044 -32.827  1.00  0.00           H  
ATOM    547 2HB  GLU A  32      -6.995 -14.134 -33.969  1.00  0.00           H  
ATOM    548 1HG  GLU A  32      -4.152 -14.356 -32.949  1.00  0.00           H  
ATOM    549 2HG  GLU A  32      -5.526 -15.324 -32.420  1.00  0.00           H  
ATOM    550  N   LYS A  33      -6.975 -10.975 -34.862  1.00  0.00           N  
ATOM    551  CA  LYS A  33      -8.004 -10.094 -35.407  1.00  0.00           C  
ATOM    552  C   LYS A  33      -7.602  -9.562 -36.779  1.00  0.00           C  
ATOM    553  O   LYS A  33      -8.430  -9.488 -37.689  1.00  0.00           O  
ATOM    554  CB  LYS A  33      -8.275  -8.931 -34.452  1.00  0.00           C  
ATOM    555  CG  LYS A  33      -9.513  -8.118 -34.801  1.00  0.00           C  
ATOM    556  CD  LYS A  33      -9.832  -7.093 -33.721  1.00  0.00           C  
ATOM    557  CE  LYS A  33     -11.042  -6.247 -34.093  1.00  0.00           C  
ATOM    558  NZ  LYS A  33     -11.356  -5.236 -33.039  1.00  0.00           N  
ATOM    559  H   LYS A  33      -6.518 -10.722 -33.997  1.00  0.00           H  
ATOM    560  HA  LYS A  33      -8.923 -10.668 -35.526  1.00  0.00           H  
ATOM    561 1HB  LYS A  33      -8.396  -9.313 -33.438  1.00  0.00           H  
ATOM    562 2HB  LYS A  33      -7.418  -8.257 -34.447  1.00  0.00           H  
ATOM    563 1HG  LYS A  33      -9.352  -7.597 -35.745  1.00  0.00           H  
ATOM    564 2HG  LYS A  33     -10.366  -8.786 -34.916  1.00  0.00           H  
ATOM    565 1HD  LYS A  33     -10.035  -7.607 -32.780  1.00  0.00           H  
ATOM    566 2HD  LYS A  33      -8.974  -6.436 -33.578  1.00  0.00           H  
ATOM    567 1HE  LYS A  33     -10.849  -5.730 -35.032  1.00  0.00           H  
ATOM    568 2HE  LYS A  33     -11.909  -6.893 -34.231  1.00  0.00           H  
ATOM    569 1HZ  LYS A  33     -12.162  -4.696 -33.320  1.00  0.00           H  
ATOM    570 2HZ  LYS A  33     -11.554  -5.708 -32.167  1.00  0.00           H  
ATOM    571 3HZ  LYS A  33     -10.565  -4.620 -32.916  1.00  0.00           H  
ATOM    572  N   LEU A  34      -6.349  -9.145 -36.886  1.00  0.00           N  
ATOM    573  CA  LEU A  34      -5.817  -8.626 -38.142  1.00  0.00           C  
ATOM    574  C   LEU A  34      -5.883  -9.684 -39.238  1.00  0.00           C  
ATOM    575  O   LEU A  34      -6.234  -9.379 -40.380  1.00  0.00           O  
ATOM    576  CB  LEU A  34      -4.373  -8.154 -37.958  1.00  0.00           C  
ATOM    577  CG  LEU A  34      -3.740  -7.430 -39.147  1.00  0.00           C  
ATOM    578  CD1 LEU A  34      -4.445  -6.101 -39.395  1.00  0.00           C  
ATOM    579  CD2 LEU A  34      -2.249  -7.215 -38.910  1.00  0.00           C  
ATOM    580  H   LEU A  34      -5.746  -9.188 -36.077  1.00  0.00           H  
ATOM    581  HA  LEU A  34      -6.425  -7.776 -38.450  1.00  0.00           H  
ATOM    582 1HB  LEU A  34      -4.335  -7.476 -37.107  1.00  0.00           H  
ATOM    583 2HB  LEU A  34      -3.750  -9.020 -37.735  1.00  0.00           H  
ATOM    584  HG  LEU A  34      -3.872  -8.028 -40.049  1.00  0.00           H  
ATOM    585 1HD1 LEU A  34      -3.984  -5.597 -40.244  1.00  0.00           H  
ATOM    586 2HD1 LEU A  34      -5.498  -6.282 -39.610  1.00  0.00           H  
ATOM    587 3HD1 LEU A  34      -4.358  -5.472 -38.510  1.00  0.00           H  
ATOM    588 1HD2 LEU A  34      -1.815  -6.699 -39.767  1.00  0.00           H  
ATOM    589 2HD2 LEU A  34      -2.106  -6.612 -38.013  1.00  0.00           H  
ATOM    590 3HD2 LEU A  34      -1.758  -8.180 -38.781  1.00  0.00           H  
ATOM    591  N   LYS A  35      -5.589 -10.992 -38.927  1.00  0.00           N  
ATOM    592  CA  LYS A  35      -5.597 -12.106 -39.871  1.00  0.00           C  
ATOM    593  C   LYS A  35      -7.010 -12.394 -40.370  1.00  0.00           C  
ATOM    594  O   LYS A  35      -7.199 -12.778 -41.526  1.00  0.00           O  
ATOM    595  CB  LYS A  35      -5.003 -13.360 -39.226  1.00  0.00           C  
ATOM    596  CG  LYS A  35      -3.490 -13.318 -39.069  1.00  0.00           C  
ATOM    597  CD  LYS A  35      -2.955 -14.610 -38.466  1.00  0.00           C  
ATOM    598  CE  LYS A  35      -1.435 -14.595 -38.368  1.00  0.00           C  
ATOM    599  NZ  LYS A  35      -0.907 -15.855 -37.765  1.00  0.00           N  
ATOM    600  H   LYS A  35      -5.352 -11.167 -37.961  1.00  0.00           H  
ATOM    601  HA  LYS A  35      -4.985 -11.834 -40.732  1.00  0.00           H  
ATOM    602 1HB  LYS A  35      -5.442 -13.504 -38.238  1.00  0.00           H  
ATOM    603 2HB  LYS A  35      -5.257 -14.233 -39.827  1.00  0.00           H  
ATOM    604 1HG  LYS A  35      -3.027 -13.165 -40.045  1.00  0.00           H  
ATOM    605 2HG  LYS A  35      -3.214 -12.486 -38.422  1.00  0.00           H  
ATOM    606 1HD  LYS A  35      -3.372 -14.746 -37.467  1.00  0.00           H  
ATOM    607 2HD  LYS A  35      -3.259 -15.454 -39.085  1.00  0.00           H  
ATOM    608 1HE  LYS A  35      -1.008 -14.473 -39.362  1.00  0.00           H  
ATOM    609 2HE  LYS A  35      -1.118 -13.751 -37.755  1.00  0.00           H  
ATOM    610 1HZ  LYS A  35       0.101 -15.809 -37.716  1.00  0.00           H  
ATOM    611 2HZ  LYS A  35      -1.284 -15.968 -36.834  1.00  0.00           H  
ATOM    612 3HZ  LYS A  35      -1.180 -16.642 -38.336  1.00  0.00           H  
ATOM    613  N   LYS A  36      -7.993 -12.084 -39.542  1.00  0.00           N  
ATOM    614  CA  LYS A  36      -9.389 -12.338 -39.887  1.00  0.00           C  
ATOM    615  C   LYS A  36      -9.919 -11.279 -40.849  1.00  0.00           C  
ATOM    616  O   LYS A  36     -10.858 -11.534 -41.606  1.00  0.00           O  
ATOM    617  CB  LYS A  36     -10.254 -12.381 -38.627  1.00  0.00           C  
ATOM    618  CG  LYS A  36     -10.072 -13.642 -37.794  1.00  0.00           C  
ATOM    619  CD  LYS A  36     -11.002 -13.654 -36.588  1.00  0.00           C  
ATOM    620  CE  LYS A  36     -10.785 -14.890 -35.726  1.00  0.00           C  
ATOM    621  NZ  LYS A  36     -11.671 -14.890 -34.523  1.00  0.00           N  
ATOM    622  H   LYS A  36      -7.775 -11.662 -38.651  1.00  0.00           H  
ATOM    623  HA  LYS A  36      -9.452 -13.306 -40.385  1.00  0.00           H  
ATOM    624 1HB  LYS A  36     -10.022 -11.522 -37.996  1.00  0.00           H  
ATOM    625 2HB  LYS A  36     -11.306 -12.308 -38.905  1.00  0.00           H  
ATOM    626 1HG  LYS A  36     -10.281 -14.518 -38.409  1.00  0.00           H  
ATOM    627 2HG  LYS A  36      -9.041 -13.702 -37.445  1.00  0.00           H  
ATOM    628 1HD  LYS A  36     -10.824 -12.765 -35.982  1.00  0.00           H  
ATOM    629 2HD  LYS A  36     -12.038 -13.639 -36.927  1.00  0.00           H  
ATOM    630 1HE  LYS A  36     -10.989 -15.784 -36.314  1.00  0.00           H  
ATOM    631 2HE  LYS A  36      -9.746 -14.927 -35.398  1.00  0.00           H  
ATOM    632 1HZ  LYS A  36     -11.499 -15.722 -33.977  1.00  0.00           H  
ATOM    633 2HZ  LYS A  36     -11.477 -14.073 -33.961  1.00  0.00           H  
ATOM    634 3HZ  LYS A  36     -12.637 -14.874 -34.816  1.00  0.00           H  
ATOM    635  N   LEU A  37      -9.329 -10.151 -40.861  1.00  0.00           N  
ATOM    636  CA  LEU A  37      -9.790  -9.036 -41.682  1.00  0.00           C  
ATOM    637  C   LEU A  37      -9.279  -9.168 -43.113  1.00  0.00           C  
ATOM    638  O   LEU A  37      -9.704  -8.423 -43.999  1.00  0.00           O  
ATOM    639  CB  LEU A  37      -9.331  -7.704 -41.084  1.00  0.00           C  
ATOM    640  CG  LEU A  37     -10.039  -7.256 -39.805  1.00  0.00           C  
ATOM    641  CD1 LEU A  37      -9.350  -6.026 -39.221  1.00  0.00           C  
ATOM    642  CD2 LEU A  37     -11.511  -6.970 -40.079  1.00  0.00           C  
ATOM    643  H   LEU A  37      -8.513 -10.029 -40.279  1.00  0.00           H  
ATOM    644  HA  LEU A  37     -10.879  -9.050 -41.705  1.00  0.00           H  
ATOM    645 1HB  LEU A  37      -8.268  -7.772 -40.861  1.00  0.00           H  
ATOM    646 2HB  LEU A  37      -9.476  -6.921 -41.828  1.00  0.00           H  
ATOM    647  HG  LEU A  37      -9.966  -8.043 -39.054  1.00  0.00           H  
ATOM    648 1HD1 LEU A  37      -9.865  -5.718 -38.311  1.00  0.00           H  
ATOM    649 2HD1 LEU A  37      -8.313  -6.267 -38.987  1.00  0.00           H  
ATOM    650 3HD1 LEU A  37      -9.380  -5.214 -39.946  1.00  0.00           H  
ATOM    651 1HD2 LEU A  37     -11.998  -6.653 -39.156  1.00  0.00           H  
ATOM    652 2HD2 LEU A  37     -11.595  -6.179 -40.824  1.00  0.00           H  
ATOM    653 3HD2 LEU A  37     -11.994  -7.873 -40.453  1.00  0.00           H  
ATOM    654  N   GLY A  38      -8.699 -10.392 -43.575  1.00  0.00           N  
ATOM    655  CA  GLY A  38      -8.436 -10.647 -44.982  1.00  0.00           C  
ATOM    656  C   GLY A  38      -6.957 -10.766 -45.301  1.00  0.00           C  
ATOM    657  O   GLY A  38      -6.113 -10.629 -44.413  1.00  0.00           O  
ATOM    658  H   GLY A  38      -8.466 -11.101 -42.895  1.00  0.00           H  
ATOM    659 1HA  GLY A  38      -8.933 -11.569 -45.284  1.00  0.00           H  
ATOM    660 2HA  GLY A  38      -8.859  -9.842 -45.583  1.00  0.00           H  
ATOM    661  N   ARG A  39      -6.456 -11.521 -46.400  1.00  0.00           N  
ATOM    662  CA  ARG A  39      -5.332 -12.261 -46.964  1.00  0.00           C  
ATOM    663  C   ARG A  39      -4.007 -11.751 -46.408  1.00  0.00           C  
ATOM    664  O   ARG A  39      -3.762 -10.543 -46.382  1.00  0.00           O  
ATOM    665  CB  ARG A  39      -5.334 -12.160 -48.491  1.00  0.00           C  
ATOM    666  CG  ARG A  39      -5.342 -13.506 -49.197  1.00  0.00           C  
ATOM    667  CD  ARG A  39      -5.428 -13.349 -50.709  1.00  0.00           C  
ATOM    668  NE  ARG A  39      -4.913 -14.526 -51.404  1.00  0.00           N  
ATOM    669  CZ  ARG A  39      -5.009 -14.736 -52.714  1.00  0.00           C  
ATOM    670  NH1 ARG A  39      -5.606 -13.847 -53.500  1.00  0.00           N  
ATOM    671  NH2 ARG A  39      -4.505 -15.841 -53.241  1.00  0.00           N  
ATOM    672  H   ARG A  39      -7.310 -11.441 -46.933  1.00  0.00           H  
ATOM    673  HA  ARG A  39      -5.433 -13.310 -46.685  1.00  0.00           H  
ATOM    674 1HB  ARG A  39      -6.210 -11.601 -48.817  1.00  0.00           H  
ATOM    675 2HB  ARG A  39      -4.453 -11.609 -48.820  1.00  0.00           H  
ATOM    676 1HG  ARG A  39      -4.425 -14.047 -48.960  1.00  0.00           H  
ATOM    677 2HG  ARG A  39      -6.203 -14.087 -48.863  1.00  0.00           H  
ATOM    678 1HD  ARG A  39      -6.468 -13.206 -51.001  1.00  0.00           H  
ATOM    679 2HD  ARG A  39      -4.842 -12.484 -51.019  1.00  0.00           H  
ATOM    680  HE  ARG A  39      -4.449 -15.234 -50.850  1.00  0.00           H  
ATOM    681 1HH1 ARG A  39      -5.992 -13.002 -53.104  1.00  0.00           H  
ATOM    682 2HH1 ARG A  39      -5.674 -14.016 -54.493  1.00  0.00           H  
ATOM    683 1HH2 ARG A  39      -4.049 -16.521 -52.648  1.00  0.00           H  
ATOM    684 2HH2 ARG A  39      -4.576 -16.004 -54.234  1.00  0.00           H  
ATOM    685  N   LEU A  40      -3.440 -12.473 -45.432  1.00  0.00           N  
ATOM    686  CA  LEU A  40      -2.113 -12.478 -44.826  1.00  0.00           C  
ATOM    687  C   LEU A  40      -1.195 -11.478 -45.521  1.00  0.00           C  
ATOM    688  O   LEU A  40      -0.772 -11.702 -46.657  1.00  0.00           O  
ATOM    689  CB  LEU A  40      -1.501 -13.880 -44.889  1.00  0.00           C  
ATOM    690  CG  LEU A  40      -1.815 -14.810 -43.716  1.00  0.00           C  
ATOM    691  CD1 LEU A  40      -2.033 -16.235 -44.213  1.00  0.00           C  
ATOM    692  CD2 LEU A  40      -0.695 -14.764 -42.682  1.00  0.00           C  
ATOM    693  H   LEU A  40      -4.136 -13.125 -45.098  1.00  0.00           H  
ATOM    694  HA  LEU A  40      -2.209 -12.187 -43.781  1.00  0.00           H  
ATOM    695 1HB  LEU A  40      -1.850 -14.371 -45.796  1.00  0.00           H  
ATOM    696 2HB  LEU A  40      -0.417 -13.784 -44.947  1.00  0.00           H  
ATOM    697  HG  LEU A  40      -2.746 -14.497 -43.243  1.00  0.00           H  
ATOM    698 1HD1 LEU A  40      -2.256 -16.885 -43.367  1.00  0.00           H  
ATOM    699 2HD1 LEU A  40      -2.869 -16.252 -44.913  1.00  0.00           H  
ATOM    700 3HD1 LEU A  40      -1.132 -16.587 -44.714  1.00  0.00           H  
ATOM    701 1HD2 LEU A  40      -0.936 -15.431 -41.854  1.00  0.00           H  
ATOM    702 2HD2 LEU A  40       0.240 -15.082 -43.144  1.00  0.00           H  
ATOM    703 3HD2 LEU A  40      -0.587 -13.746 -42.308  1.00  0.00           H  
ATOM    704  N   ASP A  41      -1.386 -10.268 -45.190  1.00  0.00           N  
ATOM    705  CA  ASP A  41      -0.617  -9.073 -45.522  1.00  0.00           C  
ATOM    706  C   ASP A  41       0.825  -9.195 -45.035  1.00  0.00           C  
ATOM    707  O   ASP A  41       1.107  -9.938 -44.093  1.00  0.00           O  
ATOM    708  CB  ASP A  41      -1.271  -7.828 -44.920  1.00  0.00           C  
ATOM    709  CG  ASP A  41      -0.826  -6.540 -45.591  1.00  0.00           C  
ATOM    710  OD1 ASP A  41       0.074  -6.583 -46.457  1.00  0.00           O  
ATOM    711  OD2 ASP A  41      -1.379  -5.472 -45.248  1.00  0.00           O  
ATOM    712  H   ASP A  41      -2.208 -10.179 -44.610  1.00  0.00           H  
ATOM    713  HA  ASP A  41      -0.597  -8.965 -46.607  1.00  0.00           H  
ATOM    714 1HB  ASP A  41      -2.355  -7.908 -45.006  1.00  0.00           H  
ATOM    715 2HB  ASP A  41      -1.031  -7.768 -43.858  1.00  0.00           H  
ATOM    716  N   GLN A  42       1.838  -9.443 -45.924  1.00  0.00           N  
ATOM    717  CA  GLN A  42       3.263  -9.327 -45.631  1.00  0.00           C  
ATOM    718  C   GLN A  42       3.492  -8.696 -44.260  1.00  0.00           C  
ATOM    719  O   GLN A  42       4.370  -9.128 -43.511  1.00  0.00           O  
ATOM    720  CB  GLN A  42       3.969  -8.506 -46.711  1.00  0.00           C  
ATOM    721  CG  GLN A  42       5.486  -8.627 -46.682  1.00  0.00           C  
ATOM    722  CD  GLN A  42       6.148  -8.010 -47.900  1.00  0.00           C  
ATOM    723  OE1 GLN A  42       5.470  -7.558 -48.829  1.00  0.00           O  
ATOM    724  NE2 GLN A  42       7.476  -7.988 -47.906  1.00  0.00           N  
ATOM    725  H   GLN A  42       1.547  -9.727 -46.849  1.00  0.00           H  
ATOM    726  HA  GLN A  42       3.696 -10.327 -45.617  1.00  0.00           H  
ATOM    727 1HB  GLN A  42       3.621  -8.823 -47.694  1.00  0.00           H  
ATOM    728 2HB  GLN A  42       3.710  -7.454 -46.596  1.00  0.00           H  
ATOM    729 1HG  GLN A  42       5.864  -8.117 -45.796  1.00  0.00           H  
ATOM    730 2HG  GLN A  42       5.755  -9.683 -46.648  1.00  0.00           H  
ATOM    731 1HE2 GLN A  42       7.967  -7.593 -48.684  1.00  0.00           H  
ATOM    732 2HE2 GLN A  42       7.986  -8.366 -47.133  1.00  0.00           H  
ATOM    733  N   ASP A  43       2.621  -7.849 -43.794  1.00  0.00           N  
ATOM    734  CA  ASP A  43       2.755  -7.180 -42.504  1.00  0.00           C  
ATOM    735  C   ASP A  43       2.446  -8.137 -41.354  1.00  0.00           C  
ATOM    736  O   ASP A  43       3.132  -8.126 -40.330  1.00  0.00           O  
ATOM    737  CB  ASP A  43       1.835  -5.960 -42.434  1.00  0.00           C  
ATOM    738  CG  ASP A  43       2.309  -4.809 -43.305  1.00  0.00           C  
ATOM    739  OD1 ASP A  43       3.513  -4.750 -43.635  1.00  0.00           O  
ATOM    740  OD2 ASP A  43       1.471  -3.952 -43.661  1.00  0.00           O  
ATOM    741  H   ASP A  43       1.813  -7.654 -44.368  1.00  0.00           H  
ATOM    742  HA  ASP A  43       3.787  -6.845 -42.394  1.00  0.00           H  
ATOM    743 1HB  ASP A  43       0.830  -6.243 -42.748  1.00  0.00           H  
ATOM    744 2HB  ASP A  43       1.770  -5.612 -41.403  1.00  0.00           H  
ATOM    745  N   ALA A  44       1.396  -8.961 -41.552  1.00  0.00           N  
ATOM    746  CA  ALA A  44       1.019  -9.920 -40.517  1.00  0.00           C  
ATOM    747  C   ALA A  44       2.156 -10.899 -40.236  1.00  0.00           C  
ATOM    748  O   ALA A  44       2.423 -11.234 -39.079  1.00  0.00           O  
ATOM    749  CB  ALA A  44      -0.242 -10.677 -40.927  1.00  0.00           C  
ATOM    750  H   ALA A  44       0.862  -8.927 -42.409  1.00  0.00           H  
ATOM    751  HA  ALA A  44       0.816  -9.366 -39.600  1.00  0.00           H  
ATOM    752 1HB  ALA A  44      -0.510 -11.388 -40.145  1.00  0.00           H  
ATOM    753 2HB  ALA A  44      -1.060  -9.971 -41.071  1.00  0.00           H  
ATOM    754 3HB  ALA A  44      -0.058 -11.213 -41.857  1.00  0.00           H  
ATOM    755  N   LYS A  45       2.816 -11.287 -41.353  1.00  0.00           N  
ATOM    756  CA  LYS A  45       3.949 -12.197 -41.212  1.00  0.00           C  
ATOM    757  C   LYS A  45       5.083 -11.546 -40.426  1.00  0.00           C  
ATOM    758  O   LYS A  45       5.719 -12.193 -39.592  1.00  0.00           O  
ATOM    759  CB  LYS A  45       4.452 -12.645 -42.585  1.00  0.00           C  
ATOM    760  CG  LYS A  45       3.541 -13.644 -43.283  1.00  0.00           C  
ATOM    761  CD  LYS A  45       4.140 -14.123 -44.599  1.00  0.00           C  
ATOM    762  CE  LYS A  45       3.204 -15.080 -45.325  1.00  0.00           C  
ATOM    763  NZ  LYS A  45       3.774 -15.527 -46.632  1.00  0.00           N  
ATOM    764  H   LYS A  45       2.552 -10.969 -42.275  1.00  0.00           H  
ATOM    765  HA  LYS A  45       3.619 -13.077 -40.658  1.00  0.00           H  
ATOM    766 1HB  LYS A  45       4.561 -11.776 -43.234  1.00  0.00           H  
ATOM    767 2HB  LYS A  45       5.437 -13.101 -42.481  1.00  0.00           H  
ATOM    768 1HG  LYS A  45       3.381 -14.506 -42.634  1.00  0.00           H  
ATOM    769 2HG  LYS A  45       2.577 -13.178 -43.483  1.00  0.00           H  
ATOM    770 1HD  LYS A  45       4.337 -13.265 -45.243  1.00  0.00           H  
ATOM    771 2HD  LYS A  45       5.083 -14.633 -44.405  1.00  0.00           H  
ATOM    772 1HE  LYS A  45       3.023 -15.954 -44.701  1.00  0.00           H  
ATOM    773 2HE  LYS A  45       2.249 -14.587 -45.507  1.00  0.00           H  
ATOM    774 1HZ  LYS A  45       3.127 -16.158 -47.084  1.00  0.00           H  
ATOM    775 2HZ  LYS A  45       3.929 -14.723 -47.225  1.00  0.00           H  
ATOM    776 3HZ  LYS A  45       4.651 -16.002 -46.473  1.00  0.00           H  
ATOM    777  N   LYS A  46       5.214 -10.282 -40.723  1.00  0.00           N  
ATOM    778  CA  LYS A  46       6.252  -9.542 -40.011  1.00  0.00           C  
ATOM    779  C   LYS A  46       5.921  -9.421 -38.527  1.00  0.00           C  
ATOM    780  O   LYS A  46       6.796  -9.583 -37.674  1.00  0.00           O  
ATOM    781  CB  LYS A  46       6.435  -8.152 -40.623  1.00  0.00           C  
ATOM    782  CG  LYS A  46       7.100  -8.161 -41.991  1.00  0.00           C  
ATOM    783  CD  LYS A  46       7.313  -6.747 -42.518  1.00  0.00           C  
ATOM    784  CE  LYS A  46       7.931  -6.756 -43.910  1.00  0.00           C  
ATOM    785  NZ  LYS A  46       8.106  -5.373 -44.446  1.00  0.00           N  
ATOM    786  H   LYS A  46       4.646  -9.800 -41.405  1.00  0.00           H  
ATOM    787  HA  LYS A  46       7.191 -10.089 -40.102  1.00  0.00           H  
ATOM    788 1HB  LYS A  46       5.463  -7.667 -40.722  1.00  0.00           H  
ATOM    789 2HB  LYS A  46       7.041  -7.538 -39.956  1.00  0.00           H  
ATOM    790 1HG  LYS A  46       8.067  -8.662 -41.923  1.00  0.00           H  
ATOM    791 2HG  LYS A  46       6.476  -8.710 -42.695  1.00  0.00           H  
ATOM    792 1HD  LYS A  46       6.356  -6.226 -42.560  1.00  0.00           H  
ATOM    793 2HD  LYS A  46       7.974  -6.203 -41.843  1.00  0.00           H  
ATOM    794 1HE  LYS A  46       8.903  -7.246 -43.873  1.00  0.00           H  
ATOM    795 2HE  LYS A  46       7.290  -7.319 -44.589  1.00  0.00           H  
ATOM    796 1HZ  LYS A  46       8.517  -5.418 -45.368  1.00  0.00           H  
ATOM    797 2HZ  LYS A  46       7.206  -4.916 -44.500  1.00  0.00           H  
ATOM    798 3HZ  LYS A  46       8.713  -4.848 -43.833  1.00  0.00           H  
ATOM    799  N   PHE A  47       4.674  -9.156 -38.164  1.00  0.00           N  
ATOM    800  CA  PHE A  47       4.253  -9.068 -36.770  1.00  0.00           C  
ATOM    801  C   PHE A  47       4.424 -10.409 -36.067  1.00  0.00           C  
ATOM    802  O   PHE A  47       4.874 -10.462 -34.921  1.00  0.00           O  
ATOM    803  CB  PHE A  47       2.795  -8.607 -36.675  1.00  0.00           C  
ATOM    804  CG  PHE A  47       2.612  -7.128 -36.881  1.00  0.00           C  
ATOM    805  CD1 PHE A  47       3.286  -6.212 -36.083  1.00  0.00           C  
ATOM    806  CD2 PHE A  47       1.764  -6.653 -37.874  1.00  0.00           C  
ATOM    807  CE1 PHE A  47       3.118  -4.842 -36.272  1.00  0.00           C  
ATOM    808  CE2 PHE A  47       1.591  -5.286 -38.068  1.00  0.00           C  
ATOM    809  CZ  PHE A  47       2.268  -4.382 -37.266  1.00  0.00           C  
ATOM    810  H   PHE A  47       3.992  -9.010 -38.894  1.00  0.00           H  
ATOM    811  HA  PHE A  47       4.883  -8.335 -36.264  1.00  0.00           H  
ATOM    812 1HB  PHE A  47       2.199  -9.131 -37.421  1.00  0.00           H  
ATOM    813 2HB  PHE A  47       2.395  -8.866 -35.696  1.00  0.00           H  
ATOM    814  HD1 PHE A  47       3.954  -6.576 -35.302  1.00  0.00           H  
ATOM    815  HD2 PHE A  47       1.231  -7.365 -38.505  1.00  0.00           H  
ATOM    816  HE1 PHE A  47       3.654  -4.135 -35.639  1.00  0.00           H  
ATOM    817  HE2 PHE A  47       0.923  -4.926 -38.850  1.00  0.00           H  
ATOM    818  HZ  PHE A  47       2.131  -3.312 -37.415  1.00  0.00           H  
ATOM    819  N   GLU A  48       4.041 -11.438 -36.774  1.00  0.00           N  
ATOM    820  CA  GLU A  48       4.175 -12.783 -36.223  1.00  0.00           C  
ATOM    821  C   GLU A  48       5.627 -13.093 -35.871  1.00  0.00           C  
ATOM    822  O   GLU A  48       5.910 -13.630 -34.798  1.00  0.00           O  
ATOM    823  CB  GLU A  48       3.639 -13.824 -37.209  1.00  0.00           C  
ATOM    824  CG  GLU A  48       3.459 -15.208 -36.603  1.00  0.00           C  
ATOM    825  CD  GLU A  48       2.742 -16.179 -37.528  1.00  0.00           C  
ATOM    826  OE1 GLU A  48       2.507 -17.341 -37.124  1.00  0.00           O  
ATOM    827  OE2 GLU A  48       2.413 -15.775 -38.665  1.00  0.00           O  
ATOM    828  H   GLU A  48       3.652 -11.322 -37.699  1.00  0.00           H  
ATOM    829  HA  GLU A  48       3.590 -12.840 -35.304  1.00  0.00           H  
ATOM    830 1HB  GLU A  48       2.675 -13.495 -37.598  1.00  0.00           H  
ATOM    831 2HB  GLU A  48       4.321 -13.909 -38.055  1.00  0.00           H  
ATOM    832 1HG  GLU A  48       4.439 -15.617 -36.360  1.00  0.00           H  
ATOM    833 2HG  GLU A  48       2.894 -15.117 -35.676  1.00  0.00           H  
ATOM    834  N   LYS A  49       6.494 -12.800 -36.804  1.00  0.00           N  
ATOM    835  CA  LYS A  49       7.920 -13.018 -36.579  1.00  0.00           C  
ATOM    836  C   LYS A  49       8.417 -12.216 -35.380  1.00  0.00           C  
ATOM    837  O   LYS A  49       9.159 -12.736 -34.544  1.00  0.00           O  
ATOM    838  CB  LYS A  49       8.723 -12.647 -37.827  1.00  0.00           C  
ATOM    839  CG  LYS A  49      10.195 -13.021 -37.749  1.00  0.00           C  
ATOM    840  CD  LYS A  49      10.933 -12.657 -39.032  1.00  0.00           C  
ATOM    841  CE  LYS A  49      12.421 -12.965 -38.929  1.00  0.00           C  
ATOM    842  NZ  LYS A  49      13.149 -12.602 -40.180  1.00  0.00           N  
ATOM    843  H   LYS A  49       6.188 -12.421 -37.689  1.00  0.00           H  
ATOM    844  HA  LYS A  49       8.079 -14.075 -36.364  1.00  0.00           H  
ATOM    845 1HB  LYS A  49       8.293 -13.144 -38.697  1.00  0.00           H  
ATOM    846 2HB  LYS A  49       8.655 -11.572 -37.997  1.00  0.00           H  
ATOM    847 1HG  LYS A  49      10.660 -12.497 -36.913  1.00  0.00           H  
ATOM    848 2HG  LYS A  49      10.289 -14.093 -37.580  1.00  0.00           H  
ATOM    849 1HD  LYS A  49      10.513 -13.220 -39.866  1.00  0.00           H  
ATOM    850 2HD  LYS A  49      10.807 -11.593 -39.235  1.00  0.00           H  
ATOM    851 1HE  LYS A  49      12.850 -12.409 -38.097  1.00  0.00           H  
ATOM    852 2HE  LYS A  49      12.560 -14.029 -38.737  1.00  0.00           H  
ATOM    853 1HZ  LYS A  49      14.130 -12.820 -40.075  1.00  0.00           H  
ATOM    854 2HZ  LYS A  49      12.769 -13.126 -40.956  1.00  0.00           H  
ATOM    855 3HZ  LYS A  49      13.042 -11.614 -40.358  1.00  0.00           H  
ATOM    856  N   ALA A  50       7.980 -10.939 -35.276  1.00  0.00           N  
ATOM    857  CA  ALA A  50       8.371 -10.071 -34.168  1.00  0.00           C  
ATOM    858  C   ALA A  50       7.878 -10.626 -32.835  1.00  0.00           C  
ATOM    859  O   ALA A  50       8.622 -10.650 -31.852  1.00  0.00           O  
ATOM    860  CB  ALA A  50       7.833  -8.658 -34.384  1.00  0.00           C  
ATOM    861  H   ALA A  50       7.363 -10.578 -35.990  1.00  0.00           H  
ATOM    862  HA  ALA A  50       9.460 -10.033 -34.136  1.00  0.00           H  
ATOM    863 1HB  ALA A  50       8.133  -8.023 -33.550  1.00  0.00           H  
ATOM    864 2HB  ALA A  50       8.237  -8.253 -35.312  1.00  0.00           H  
ATOM    865 3HB  ALA A  50       6.746  -8.688 -34.444  1.00  0.00           H  
ATOM    866  N   ILE A  51       6.692 -11.082 -32.795  1.00  0.00           N  
ATOM    867  CA  ILE A  51       6.088 -11.622 -31.583  1.00  0.00           C  
ATOM    868  C   ILE A  51       6.837 -12.881 -31.150  1.00  0.00           C  
ATOM    869  O   ILE A  51       7.141 -13.053 -29.967  1.00  0.00           O  
ATOM    870  CB  ILE A  51       4.589 -11.935 -31.789  1.00  0.00           C  
ATOM    871  CG1 ILE A  51       3.787 -10.637 -31.935  1.00  0.00           C  
ATOM    872  CG2 ILE A  51       4.050 -12.785 -30.634  1.00  0.00           C  
ATOM    873  CD1 ILE A  51       2.329 -10.849 -32.318  1.00  0.00           C  
ATOM    874  H   ILE A  51       6.152 -11.065 -33.648  1.00  0.00           H  
ATOM    875  HA  ILE A  51       6.174 -10.877 -30.793  1.00  0.00           H  
ATOM    876  HB  ILE A  51       4.457 -12.483 -32.721  1.00  0.00           H  
ATOM    877 1HG1 ILE A  51       3.815 -10.085 -30.996  1.00  0.00           H  
ATOM    878 2HG1 ILE A  51       4.248 -10.008 -32.697  1.00  0.00           H  
ATOM    879 1HG2 ILE A  51       2.993 -12.994 -30.798  1.00  0.00           H  
ATOM    880 2HG2 ILE A  51       4.601 -13.723 -30.585  1.00  0.00           H  
ATOM    881 3HG2 ILE A  51       4.171 -12.243 -29.696  1.00  0.00           H  
ATOM    882 1HD1 ILE A  51       1.831  -9.883 -32.402  1.00  0.00           H  
ATOM    883 2HD1 ILE A  51       2.276 -11.369 -33.275  1.00  0.00           H  
ATOM    884 3HD1 ILE A  51       1.835 -11.446 -31.553  1.00  0.00           H  
ATOM    885  N   ARG A  52       7.180 -13.737 -32.071  1.00  0.00           N  
ATOM    886  CA  ARG A  52       7.924 -14.961 -31.788  1.00  0.00           C  
ATOM    887  C   ARG A  52       9.300 -14.644 -31.211  1.00  0.00           C  
ATOM    888  O   ARG A  52       9.748 -15.297 -30.267  1.00  0.00           O  
ATOM    889  CB  ARG A  52       8.068 -15.808 -33.054  1.00  0.00           C  
ATOM    890  CG  ARG A  52       6.820 -16.599 -33.411  1.00  0.00           C  
ATOM    891  CD  ARG A  52       7.055 -17.515 -34.604  1.00  0.00           C  
ATOM    892  NE  ARG A  52       5.818 -18.151 -35.048  1.00  0.00           N  
ATOM    893  CZ  ARG A  52       5.724 -18.995 -36.071  1.00  0.00           C  
ATOM    894  NH1 ARG A  52       6.799 -19.323 -36.780  1.00  0.00           N  
ATOM    895  NH2 ARG A  52       4.548 -19.515 -36.389  1.00  0.00           N  
ATOM    896  H   ARG A  52       6.913 -13.533 -33.023  1.00  0.00           H  
ATOM    897  HA  ARG A  52       7.372 -15.537 -31.045  1.00  0.00           H  
ATOM    898 1HB  ARG A  52       8.313 -15.163 -33.897  1.00  0.00           H  
ATOM    899 2HB  ARG A  52       8.891 -16.511 -32.930  1.00  0.00           H  
ATOM    900 1HG  ARG A  52       6.523 -17.213 -32.561  1.00  0.00           H  
ATOM    901 2HG  ARG A  52       6.012 -15.911 -33.661  1.00  0.00           H  
ATOM    902 1HD  ARG A  52       7.459 -16.936 -35.433  1.00  0.00           H  
ATOM    903 2HD  ARG A  52       7.762 -18.296 -34.329  1.00  0.00           H  
ATOM    904  HE  ARG A  52       4.970 -17.935 -34.541  1.00  0.00           H  
ATOM    905 1HH1 ARG A  52       7.699 -18.930 -36.544  1.00  0.00           H  
ATOM    906 2HH1 ARG A  52       6.716 -19.965 -37.555  1.00  0.00           H  
ATOM    907 1HH2 ARG A  52       3.726 -19.270 -35.855  1.00  0.00           H  
ATOM    908 2HH2 ARG A  52       4.473 -20.156 -37.165  1.00  0.00           H  
ATOM    909  N   GLN A  53       9.894 -13.638 -31.827  1.00  0.00           N  
ATOM    910  CA  GLN A  53      11.211 -13.221 -31.358  1.00  0.00           C  
ATOM    911  C   GLN A  53      11.150 -12.722 -29.917  1.00  0.00           C  
ATOM    912  O   GLN A  53      11.999 -13.075 -29.096  1.00  0.00           O  
ATOM    913  CB  GLN A  53      11.784 -12.132 -32.267  1.00  0.00           C  
ATOM    914  CG  GLN A  53      13.218 -11.742 -31.930  1.00  0.00           C  
ATOM    915  CD  GLN A  53      13.782 -10.703 -32.882  1.00  0.00           C  
ATOM    916  OE1 GLN A  53      13.186 -10.407 -33.922  1.00  0.00           O  
ATOM    917  NE2 GLN A  53      14.935 -10.144 -32.532  1.00  0.00           N  
ATOM    918  H   GLN A  53       9.472 -13.151 -32.605  1.00  0.00           H  
ATOM    919  HA  GLN A  53      11.877 -14.083 -31.386  1.00  0.00           H  
ATOM    920 1HB  GLN A  53      11.758 -12.471 -33.302  1.00  0.00           H  
ATOM    921 2HB  GLN A  53      11.164 -11.238 -32.200  1.00  0.00           H  
ATOM    922 1HG  GLN A  53      13.244 -11.328 -30.922  1.00  0.00           H  
ATOM    923 2HG  GLN A  53      13.848 -12.630 -31.985  1.00  0.00           H  
ATOM    924 1HE2 GLN A  53      15.355  -9.452 -33.121  1.00  0.00           H  
ATOM    925 2HE2 GLN A  53      15.384 -10.414 -31.680  1.00  0.00           H  
ATOM    926  N   VAL A  54      10.145 -11.927 -29.597  1.00  0.00           N  
ATOM    927  CA  VAL A  54       9.974 -11.370 -28.259  1.00  0.00           C  
ATOM    928  C   VAL A  54       9.650 -12.489 -27.271  1.00  0.00           C  
ATOM    929  O   VAL A  54      10.162 -12.502 -26.149  1.00  0.00           O  
ATOM    930  CB  VAL A  54       8.864 -10.296 -28.229  1.00  0.00           C  
ATOM    931  CG1 VAL A  54       8.617  -9.814 -26.801  1.00  0.00           C  
ATOM    932  CG2 VAL A  54       9.234  -9.123 -29.135  1.00  0.00           C  
ATOM    933  H   VAL A  54       9.471 -11.700 -30.314  1.00  0.00           H  
ATOM    934  HA  VAL A  54      10.910 -10.899 -27.958  1.00  0.00           H  
ATOM    935  HB  VAL A  54       7.932 -10.740 -28.578  1.00  0.00           H  
ATOM    936 1HG1 VAL A  54       7.831  -9.058 -26.803  1.00  0.00           H  
ATOM    937 2HG1 VAL A  54       8.309 -10.656 -26.181  1.00  0.00           H  
ATOM    938 3HG1 VAL A  54       9.533  -9.382 -26.399  1.00  0.00           H  
ATOM    939 1HG2 VAL A  54       8.442  -8.375 -29.104  1.00  0.00           H  
ATOM    940 2HG2 VAL A  54      10.168  -8.678 -28.791  1.00  0.00           H  
ATOM    941 3HG2 VAL A  54       9.357  -9.478 -30.158  1.00  0.00           H  
ATOM    942  N   GLU A  55       8.883 -13.379 -27.671  1.00  0.00           N  
ATOM    943  CA  GLU A  55       8.505 -14.530 -26.857  1.00  0.00           C  
ATOM    944  C   GLU A  55       9.729 -15.352 -26.461  1.00  0.00           C  
ATOM    945  O   GLU A  55       9.857 -15.767 -25.307  1.00  0.00           O  
ATOM    946  CB  GLU A  55       7.500 -15.410 -27.604  1.00  0.00           C  
ATOM    947  CG  GLU A  55       6.781 -16.414 -26.714  1.00  0.00           C  
ATOM    948  CD  GLU A  55       5.682 -17.178 -27.436  1.00  0.00           C  
ATOM    949  OE1 GLU A  55       4.993 -18.002 -26.794  1.00  0.00           O  
ATOM    950  OE2 GLU A  55       5.510 -16.950 -28.655  1.00  0.00           O  
ATOM    951  H   GLU A  55       8.509 -13.293 -28.605  1.00  0.00           H  
ATOM    952  HA  GLU A  55       8.037 -14.167 -25.941  1.00  0.00           H  
ATOM    953 1HB  GLU A  55       6.749 -14.780 -28.081  1.00  0.00           H  
ATOM    954 2HB  GLU A  55       8.014 -15.961 -28.392  1.00  0.00           H  
ATOM    955 1HG  GLU A  55       7.508 -17.129 -26.330  1.00  0.00           H  
ATOM    956 2HG  GLU A  55       6.348 -15.886 -25.865  1.00  0.00           H  
ATOM    957  N   LYS A  56      10.591 -15.603 -27.433  1.00  0.00           N  
ATOM    958  CA  LYS A  56      11.823 -16.344 -27.179  1.00  0.00           C  
ATOM    959  C   LYS A  56      12.703 -15.618 -26.166  1.00  0.00           C  
ATOM    960  O   LYS A  56      13.284 -16.245 -25.278  1.00  0.00           O  
ATOM    961  CB  LYS A  56      12.595 -16.564 -28.481  1.00  0.00           C  
ATOM    962  CG  LYS A  56      12.008 -17.647 -29.373  1.00  0.00           C  
ATOM    963  CD  LYS A  56      12.862 -17.873 -30.614  1.00  0.00           C  
ATOM    964  CE  LYS A  56      12.211 -18.864 -31.570  1.00  0.00           C  
ATOM    965  NZ  LYS A  56      13.028 -19.062 -32.804  1.00  0.00           N  
ATOM    966  H   LYS A  56      10.397 -15.278 -28.369  1.00  0.00           H  
ATOM    967  HA  LYS A  56      11.562 -17.317 -26.761  1.00  0.00           H  
ATOM    968 1HB  LYS A  56      12.621 -15.634 -29.050  1.00  0.00           H  
ATOM    969 2HB  LYS A  56      13.625 -16.836 -28.252  1.00  0.00           H  
ATOM    970 1HG  LYS A  56      11.942 -18.582 -28.815  1.00  0.00           H  
ATOM    971 2HG  LYS A  56      11.004 -17.358 -29.683  1.00  0.00           H  
ATOM    972 1HD  LYS A  56      13.007 -16.925 -31.134  1.00  0.00           H  
ATOM    973 2HD  LYS A  56      13.838 -18.259 -30.319  1.00  0.00           H  
ATOM    974 1HE  LYS A  56      12.088 -19.824 -31.071  1.00  0.00           H  
ATOM    975 2HE  LYS A  56      11.224 -18.499 -31.856  1.00  0.00           H  
ATOM    976 1HZ  LYS A  56      12.566 -19.723 -33.412  1.00  0.00           H  
ATOM    977 2HZ  LYS A  56      13.133 -18.179 -33.285  1.00  0.00           H  
ATOM    978 3HZ  LYS A  56      13.939 -19.418 -32.552  1.00  0.00           H  
ATOM    979  N   ARG A  57      12.695 -14.382 -26.212  1.00  0.00           N  
ATOM    980  CA  ARG A  57      13.505 -13.573 -25.307  1.00  0.00           C  
ATOM    981  C   ARG A  57      12.930 -13.589 -23.895  1.00  0.00           C  
ATOM    982  O   ARG A  57      13.678 -13.618 -22.915  1.00  0.00           O  
ATOM    983  CB  ARG A  57      13.603 -12.133 -25.816  1.00  0.00           C  
ATOM    984  CG  ARG A  57      14.649 -11.934 -26.902  1.00  0.00           C  
ATOM    985  CD  ARG A  57      14.852 -10.460 -27.225  1.00  0.00           C  
ATOM    986  NE  ARG A  57      15.884 -10.269 -28.241  1.00  0.00           N  
ATOM    987  CZ  ARG A  57      16.290  -9.087 -28.695  1.00  0.00           C  
ATOM    988  NH1 ARG A  57      15.757  -7.962 -28.231  1.00  0.00           N  
ATOM    989  NH2 ARG A  57      17.236  -9.027 -29.621  1.00  0.00           N  
ATOM    990  H   ARG A  57      12.111 -13.921 -26.895  1.00  0.00           H  
ATOM    991  HA  ARG A  57      14.509 -13.997 -25.268  1.00  0.00           H  
ATOM    992 1HB  ARG A  57      12.638 -11.821 -26.213  1.00  0.00           H  
ATOM    993 2HB  ARG A  57      13.845 -11.469 -24.986  1.00  0.00           H  
ATOM    994 1HG  ARG A  57      15.602 -12.346 -26.569  1.00  0.00           H  
ATOM    995 2HG  ARG A  57      14.331 -12.444 -27.812  1.00  0.00           H  
ATOM    996 1HD  ARG A  57      13.920 -10.038 -27.599  1.00  0.00           H  
ATOM    997 2HD  ARG A  57      15.155  -9.929 -26.324  1.00  0.00           H  
ATOM    998  HE  ARG A  57      16.322 -11.095 -28.627  1.00  0.00           H  
ATOM    999 1HH1 ARG A  57      15.035  -7.999 -27.525  1.00  0.00           H  
ATOM   1000 2HH1 ARG A  57      16.074  -7.070 -28.584  1.00  0.00           H  
ATOM   1001 1HH2 ARG A  57      17.647  -9.878 -29.980  1.00  0.00           H  
ATOM   1002 2HH2 ARG A  57      17.547  -8.132 -29.968  1.00  0.00           H  
ATOM   1003  N   LEU A  58      11.620 -13.561 -23.742  1.00  0.00           N  
ATOM   1004  CA  LEU A  58      10.956 -13.512 -22.444  1.00  0.00           C  
ATOM   1005  C   LEU A  58      11.046 -14.860 -21.736  1.00  0.00           C  
ATOM   1006  O   LEU A  58      11.005 -14.923 -20.505  1.00  0.00           O  
ATOM   1007  CB  LEU A  58       9.489 -13.105 -22.607  1.00  0.00           C  
ATOM   1008  CG  LEU A  58       9.225 -11.633 -22.926  1.00  0.00           C  
ATOM   1009  CD1 LEU A  58       7.746 -11.413 -23.228  1.00  0.00           C  
ATOM   1010  CD2 LEU A  58       9.678 -10.746 -21.772  1.00  0.00           C  
ATOM   1011  H   LEU A  58      11.059 -13.575 -24.582  1.00  0.00           H  
ATOM   1012  HA  LEU A  58      11.457 -12.767 -21.827  1.00  0.00           H  
ATOM   1013 1HB  LEU A  58       9.052 -13.695 -23.411  1.00  0.00           H  
ATOM   1014 2HB  LEU A  58       8.959 -13.338 -21.684  1.00  0.00           H  
ATOM   1015  HG  LEU A  58       9.774 -11.351 -23.825  1.00  0.00           H  
ATOM   1016 1HD1 LEU A  58       7.573 -10.361 -23.453  1.00  0.00           H  
ATOM   1017 2HD1 LEU A  58       7.456 -12.019 -24.086  1.00  0.00           H  
ATOM   1018 3HD1 LEU A  58       7.151 -11.701 -22.362  1.00  0.00           H  
ATOM   1019 1HD2 LEU A  58       9.483  -9.702 -22.017  1.00  0.00           H  
ATOM   1020 2HD2 LEU A  58       9.130 -11.015 -20.869  1.00  0.00           H  
ATOM   1021 3HD2 LEU A  58      10.746 -10.886 -21.603  1.00  0.00           H  
ATOM   1022  N   ARG A  59      11.237 -15.979 -22.553  1.00  0.00           N  
ATOM   1023  CA  ARG A  59      11.406 -17.312 -21.983  1.00  0.00           C  
ATOM   1024  C   ARG A  59      12.797 -17.477 -21.380  1.00  0.00           C  
ATOM   1025  O   ARG A  59      12.948 -18.062 -20.305  1.00  0.00           O  
ATOM   1026  OXT ARG A  59      13.755 -17.036 -21.952  1.00  0.00           O  
ATOM   1027  CB  ARG A  59      11.166 -18.385 -23.047  1.00  0.00           C  
ATOM   1028  CG  ARG A  59       9.698 -18.612 -23.372  1.00  0.00           C  
ATOM   1029  CD  ARG A  59       9.503 -19.803 -24.300  1.00  0.00           C  
ATOM   1030  NE  ARG A  59       8.347 -19.622 -25.173  1.00  0.00           N  
ATOM   1031  CZ  ARG A  59       7.488 -20.584 -25.502  1.00  0.00           C  
ATOM   1032  NH1 ARG A  59       7.640 -21.817 -25.034  1.00  0.00           N  
ATOM   1033  NH2 ARG A  59       6.469 -20.310 -26.304  1.00  0.00           N  
ATOM   1034  H   ARG A  59      11.259 -15.867 -23.556  1.00  0.00           H  
ATOM   1035  HA  ARG A  59      10.674 -17.443 -21.186  1.00  0.00           H  
ATOM   1036 1HB  ARG A  59      11.678 -18.106 -23.967  1.00  0.00           H  
ATOM   1037 2HB  ARG A  59      11.590 -19.332 -22.711  1.00  0.00           H  
ATOM   1038 1HG  ARG A  59       9.146 -18.802 -22.451  1.00  0.00           H  
ATOM   1039 2HG  ARG A  59       9.292 -17.726 -23.862  1.00  0.00           H  
ATOM   1040 1HD  ARG A  59      10.388 -19.927 -24.924  1.00  0.00           H  
ATOM   1041 2HD  ARG A  59       9.348 -20.704 -23.708  1.00  0.00           H  
ATOM   1042  HE  ARG A  59       8.187 -18.700 -25.556  1.00  0.00           H  
ATOM   1043 1HH1 ARG A  59       8.414 -22.033 -24.421  1.00  0.00           H  
ATOM   1044 2HH1 ARG A  59       6.982 -22.539 -25.290  1.00  0.00           H  
ATOM   1045 1HH2 ARG A  59       6.346 -19.373 -26.663  1.00  0.00           H  
ATOM   1046 2HH2 ARG A  59       5.816 -21.037 -26.556  1.00  0.00           H  
TER                                                                             
ATOM   1048  N   SER B 504      13.903  13.180  -7.404  1.00  0.00           N  
ATOM   1049  CA  SER B 504      14.744  13.587  -8.526  1.00  0.00           C  
ATOM   1050  C   SER B 504      15.926  12.640  -8.703  1.00  0.00           C  
ATOM   1051  O   SER B 504      16.618  12.315  -7.736  1.00  0.00           O  
ATOM   1052  CB  SER B 504      15.250  15.016  -8.326  1.00  0.00           C  
ATOM   1053  OG  SER B 504      14.167  15.919  -8.182  1.00  0.00           O  
ATOM   1054 1H   SER B 504      13.138  13.817  -7.312  1.00  0.00           H  
ATOM   1055 2H   SER B 504      13.551  12.259  -7.568  1.00  0.00           H  
ATOM   1056 3H   SER B 504      14.443  13.185  -6.563  1.00  0.00           H  
ATOM   1057  HA  SER B 504      14.145  13.554  -9.437  1.00  0.00           H  
ATOM   1058 1HB  SER B 504      15.883  15.057  -7.440  1.00  0.00           H  
ATOM   1059 2HB  SER B 504      15.861  15.308  -9.179  1.00  0.00           H  
ATOM   1060  HG  SER B 504      13.369  15.389  -8.249  1.00  0.00           H  
ATOM   1061  N   PHE B 505      16.121  12.156  -9.914  1.00  0.00           N  
ATOM   1062  CA  PHE B 505      17.217  11.231 -10.175  1.00  0.00           C  
ATOM   1063  C   PHE B 505      17.724  11.382 -11.604  1.00  0.00           C  
ATOM   1064  O   PHE B 505      17.047  11.972 -12.449  1.00  0.00           O  
ATOM   1065  CB  PHE B 505      16.775   9.786  -9.925  1.00  0.00           C  
ATOM   1066  CG  PHE B 505      15.559   9.379 -10.712  1.00  0.00           C  
ATOM   1067  CD1 PHE B 505      14.283   9.582 -10.201  1.00  0.00           C  
ATOM   1068  CD2 PHE B 505      15.692   8.792 -11.963  1.00  0.00           C  
ATOM   1069  CE1 PHE B 505      13.155   9.206 -10.927  1.00  0.00           C  
ATOM   1070  CE2 PHE B 505      14.569   8.413 -12.695  1.00  0.00           C  
ATOM   1071  CZ  PHE B 505      13.302   8.620 -12.174  1.00  0.00           C  
ATOM   1072  H   PHE B 505      15.511  12.423 -10.673  1.00  0.00           H  
ATOM   1073  HA  PHE B 505      18.037  11.466  -9.495  1.00  0.00           H  
ATOM   1074 1HB  PHE B 505      17.588   9.108 -10.180  1.00  0.00           H  
ATOM   1075 2HB  PHE B 505      16.556   9.651  -8.867  1.00  0.00           H  
ATOM   1076  HD1 PHE B 505      14.170  10.042  -9.219  1.00  0.00           H  
ATOM   1077  HD2 PHE B 505      16.690   8.629 -12.372  1.00  0.00           H  
ATOM   1078  HE1 PHE B 505      12.161   9.373 -10.513  1.00  0.00           H  
ATOM   1079  HE2 PHE B 505      14.686   7.953 -13.676  1.00  0.00           H  
ATOM   1080  HZ  PHE B 505      12.423   8.321 -12.744  1.00  0.00           H  
ATOM   1081  N   PRO B 506      19.072  11.023 -11.801  1.00  0.00           N  
ATOM   1082  CA  PRO B 506      19.689  11.223 -13.115  1.00  0.00           C  
ATOM   1083  C   PRO B 506      19.033  10.383 -14.209  1.00  0.00           C  
ATOM   1084  O   PRO B 506      18.353   9.398 -13.912  1.00  0.00           O  
ATOM   1085  CB  PRO B 506      21.141  10.790 -12.892  1.00  0.00           C  
ATOM   1086  CG  PRO B 506      21.078   9.811 -11.765  1.00  0.00           C  
ATOM   1087  CD  PRO B 506      19.973  10.223 -10.835  1.00  0.00           C  
ATOM   1088  HA  PRO B 506      19.635  12.289 -13.382  1.00  0.00           H  
ATOM   1089 1HB  PRO B 506      21.547  10.347 -13.813  1.00  0.00           H  
ATOM   1090 2HB  PRO B 506      21.763  11.666 -12.655  1.00  0.00           H  
ATOM   1091 1HG  PRO B 506      20.899   8.797 -12.152  1.00  0.00           H  
ATOM   1092 2HG  PRO B 506      22.040   9.782 -11.233  1.00  0.00           H  
ATOM   1093 1HD  PRO B 506      19.478   9.327 -10.433  1.00  0.00           H  
ATOM   1094 2HD  PRO B 506      20.388  10.835 -10.020  1.00  0.00           H  
ATOM   1095  N   ALA B 507      19.222  10.776 -15.437  1.00  0.00           N  
ATOM   1096  CA  ALA B 507      18.651  10.089 -16.593  1.00  0.00           C  
ATOM   1097  C   ALA B 507      19.237   8.688 -16.742  1.00  0.00           C  
ATOM   1098  O   ALA B 507      20.395   8.452 -16.391  1.00  0.00           O  
ATOM   1099  CB  ALA B 507      18.889  10.900 -17.864  1.00  0.00           C  
ATOM   1100  H   ALA B 507      19.792  11.596 -15.585  1.00  0.00           H  
ATOM   1101  HA  ALA B 507      17.577   9.991 -16.432  1.00  0.00           H  
ATOM   1102 1HB  ALA B 507      18.458  10.375 -18.717  1.00  0.00           H  
ATOM   1103 2HB  ALA B 507      18.419  11.878 -17.765  1.00  0.00           H  
ATOM   1104 3HB  ALA B 507      19.959  11.026 -18.020  1.00  0.00           H  
ATOM   1105  N   SER B 508      18.422   7.766 -17.164  1.00  0.00           N  
ATOM   1106  CA  SER B 508      18.828   6.419 -17.551  1.00  0.00           C  
ATOM   1107  C   SER B 508      18.260   6.041 -18.915  1.00  0.00           C  
ATOM   1108  O   SER B 508      17.181   6.503 -19.294  1.00  0.00           O  
ATOM   1109  CB  SER B 508      18.377   5.401 -16.503  1.00  0.00           C  
ATOM   1110  OG  SER B 508      16.965   5.280 -16.493  1.00  0.00           O  
ATOM   1111  H   SER B 508      17.446   8.021 -17.220  1.00  0.00           H  
ATOM   1112  HA  SER B 508      19.917   6.391 -17.618  1.00  0.00           H  
ATOM   1113 1HB  SER B 508      18.828   4.433 -16.719  1.00  0.00           H  
ATOM   1114 2HB  SER B 508      18.726   5.713 -15.520  1.00  0.00           H  
ATOM   1115  HG  SER B 508      16.643   5.885 -17.165  1.00  0.00           H  
ATOM   1116  N   VAL B 509      19.101   5.301 -19.665  1.00  0.00           N  
ATOM   1117  CA  VAL B 509      18.690   4.970 -21.025  1.00  0.00           C  
ATOM   1118  C   VAL B 509      18.957   3.491 -21.300  1.00  0.00           C  
ATOM   1119  O   VAL B 509      19.989   2.954 -20.893  1.00  0.00           O  
ATOM   1120  CB  VAL B 509      19.421   5.845 -22.068  1.00  0.00           C  
ATOM   1121  CG1 VAL B 509      19.121   5.360 -23.486  1.00  0.00           C  
ATOM   1122  CG2 VAL B 509      19.023   7.311 -21.906  1.00  0.00           C  
ATOM   1123  H   VAL B 509      19.993   4.971 -19.327  1.00  0.00           H  
ATOM   1124  HA  VAL B 509      17.619   5.155 -21.118  1.00  0.00           H  
ATOM   1125  HB  VAL B 509      20.497   5.746 -21.922  1.00  0.00           H  
ATOM   1126 1HG1 VAL B 509      19.646   5.990 -24.205  1.00  0.00           H  
ATOM   1127 2HG1 VAL B 509      19.455   4.329 -23.596  1.00  0.00           H  
ATOM   1128 3HG1 VAL B 509      18.048   5.417 -23.671  1.00  0.00           H  
ATOM   1129 1HG2 VAL B 509      19.547   7.914 -22.647  1.00  0.00           H  
ATOM   1130 2HG2 VAL B 509      17.947   7.414 -22.048  1.00  0.00           H  
ATOM   1131 3HG2 VAL B 509      19.291   7.652 -20.906  1.00  0.00           H  
ATOM   1132  N   GLN B 510      17.964   2.902 -21.903  1.00  0.00           N  
ATOM   1133  CA  GLN B 510      18.105   1.529 -22.377  1.00  0.00           C  
ATOM   1134  C   GLN B 510      17.623   1.392 -23.818  1.00  0.00           C  
ATOM   1135  O   GLN B 510      16.558   1.902 -24.173  1.00  0.00           O  
ATOM   1136  CB  GLN B 510      17.335   0.567 -21.472  1.00  0.00           C  
ATOM   1137  CG  GLN B 510      17.892   0.473 -20.058  1.00  0.00           C  
ATOM   1138  CD  GLN B 510      17.066  -0.428 -19.160  1.00  0.00           C  
ATOM   1139  OE1 GLN B 510      16.008  -0.924 -19.560  1.00  0.00           O  
ATOM   1140  NE2 GLN B 510      17.541  -0.645 -17.938  1.00  0.00           N  
ATOM   1141  H   GLN B 510      17.089   3.386 -22.049  1.00  0.00           H  
ATOM   1142  HA  GLN B 510      19.161   1.261 -22.351  1.00  0.00           H  
ATOM   1143 1HB  GLN B 510      16.294   0.883 -21.407  1.00  0.00           H  
ATOM   1144 2HB  GLN B 510      17.347  -0.431 -21.909  1.00  0.00           H  
ATOM   1145 1HG  GLN B 510      18.904   0.070 -20.103  1.00  0.00           H  
ATOM   1146 2HG  GLN B 510      17.906   1.470 -19.617  1.00  0.00           H  
ATOM   1147 1HE2 GLN B 510      17.038  -1.232 -17.302  1.00  0.00           H  
ATOM   1148 2HE2 GLN B 510      18.401  -0.222 -17.653  1.00  0.00           H  
ATOM   1149  N   LEU B 511      18.488   0.727 -24.642  1.00  0.00           N  
ATOM   1150  CA  LEU B 511      18.124   0.466 -26.031  1.00  0.00           C  
ATOM   1151  C   LEU B 511      17.919  -1.026 -26.267  1.00  0.00           C  
ATOM   1152  O   LEU B 511      18.531  -1.856 -25.591  1.00  0.00           O  
ATOM   1153  CB  LEU B 511      19.201   1.002 -26.978  1.00  0.00           C  
ATOM   1154  CG  LEU B 511      19.272   2.522 -27.133  1.00  0.00           C  
ATOM   1155  CD1 LEU B 511      20.517   2.917 -27.920  1.00  0.00           C  
ATOM   1156  CD2 LEU B 511      18.014   3.049 -27.814  1.00  0.00           C  
ATOM   1157  H   LEU B 511      19.384   0.410 -24.300  1.00  0.00           H  
ATOM   1158  HA  LEU B 511      17.187   0.978 -26.245  1.00  0.00           H  
ATOM   1159 1HB  LEU B 511      20.174   0.665 -26.623  1.00  0.00           H  
ATOM   1160 2HB  LEU B 511      19.033   0.581 -27.969  1.00  0.00           H  
ATOM   1161  HG  LEU B 511      19.362   2.984 -26.150  1.00  0.00           H  
ATOM   1162 1HD1 LEU B 511      20.554   4.002 -28.022  1.00  0.00           H  
ATOM   1163 2HD1 LEU B 511      21.406   2.573 -27.391  1.00  0.00           H  
ATOM   1164 3HD1 LEU B 511      20.482   2.461 -28.909  1.00  0.00           H  
ATOM   1165 1HD2 LEU B 511      18.082   4.133 -27.915  1.00  0.00           H  
ATOM   1166 2HD2 LEU B 511      17.919   2.597 -28.802  1.00  0.00           H  
ATOM   1167 3HD2 LEU B 511      17.141   2.795 -27.213  1.00  0.00           H  
ATOM   1168  N   HIS B 512      17.034  -1.321 -27.151  1.00  0.00           N  
ATOM   1169  CA  HIS B 512      16.789  -2.709 -27.527  1.00  0.00           C  
ATOM   1170  C   HIS B 512      17.034  -2.928 -29.016  1.00  0.00           C  
ATOM   1171  O   HIS B 512      17.127  -1.966 -29.782  1.00  0.00           O  
ATOM   1172  CB  HIS B 512      15.361  -3.118 -27.164  1.00  0.00           C  
ATOM   1173  CG  HIS B 512      15.026  -2.911 -25.721  1.00  0.00           C  
ATOM   1174  ND1 HIS B 512      15.252  -3.871 -24.759  1.00  0.00           N  
ATOM   1175  CD2 HIS B 512      14.483  -1.850 -25.078  1.00  0.00           C  
ATOM   1176  CE1 HIS B 512      14.861  -3.409 -23.583  1.00  0.00           C  
ATOM   1177  NE2 HIS B 512      14.391  -2.184 -23.749  1.00  0.00           N  
ATOM   1178  H   HIS B 512      16.498  -0.589 -27.595  1.00  0.00           H  
ATOM   1179  HA  HIS B 512      17.476  -3.359 -26.986  1.00  0.00           H  
ATOM   1180 1HB  HIS B 512      14.654  -2.544 -27.765  1.00  0.00           H  
ATOM   1181 2HB  HIS B 512      15.213  -4.171 -27.401  1.00  0.00           H  
ATOM   1182  HD2 HIS B 512      14.176  -0.907 -25.531  1.00  0.00           H  
ATOM   1183  HE1 HIS B 512      14.917  -3.946 -22.636  1.00  0.00           H  
ATOM   1184  HE2 HIS B 512      14.024  -1.588 -23.021  1.00  0.00           H  
ATOM   1185  N   THR B 513      17.252  -4.198 -29.365  1.00  0.00           N  
ATOM   1186  CA  THR B 513      17.541  -4.548 -30.751  1.00  0.00           C  
ATOM   1187  C   THR B 513      16.405  -4.106 -31.669  1.00  0.00           C  
ATOM   1188  O   THR B 513      15.233  -4.172 -31.291  1.00  0.00           O  
ATOM   1189  CB  THR B 513      17.772  -6.062 -30.908  1.00  0.00           C  
ATOM   1190  OG1 THR B 513      18.816  -6.476 -30.017  1.00  0.00           O  
ATOM   1191  CG2 THR B 513      18.172  -6.412 -32.338  1.00  0.00           C  
ATOM   1192  H   THR B 513      17.218  -4.930 -28.670  1.00  0.00           H  
ATOM   1193  HA  THR B 513      18.451  -4.030 -31.056  1.00  0.00           H  
ATOM   1194  HB  THR B 513      16.857  -6.598 -30.657  1.00  0.00           H  
ATOM   1195  HG1 THR B 513      19.135  -5.716 -29.524  1.00  0.00           H  
ATOM   1196 1HG2 THR B 513      18.328  -7.488 -32.419  1.00  0.00           H  
ATOM   1197 2HG2 THR B 513      17.380  -6.107 -33.022  1.00  0.00           H  
ATOM   1198 3HG2 THR B 513      19.094  -5.892 -32.595  1.00  0.00           H  
ATOM   1199  N   ALA B 514      16.799  -3.636 -32.884  1.00  0.00           N  
ATOM   1200  CA  ALA B 514      15.821  -3.181 -33.869  1.00  0.00           C  
ATOM   1201  C   ALA B 514      14.883  -4.314 -34.275  1.00  0.00           C  
ATOM   1202  O   ALA B 514      15.313  -5.459 -34.431  1.00  0.00           O  
ATOM   1203  CB  ALA B 514      16.528  -2.613 -35.097  1.00  0.00           C  
ATOM   1204  H   ALA B 514      17.782  -3.599 -33.113  1.00  0.00           H  
ATOM   1205  HA  ALA B 514      15.221  -2.394 -33.412  1.00  0.00           H  
ATOM   1206 1HB  ALA B 514      15.786  -2.278 -35.822  1.00  0.00           H  
ATOM   1207 2HB  ALA B 514      17.152  -1.770 -34.800  1.00  0.00           H  
ATOM   1208 3HB  ALA B 514      17.151  -3.384 -35.547  1.00  0.00           H  
ATOM   1209  N   VAL B 515      13.665  -4.036 -34.357  1.00  0.00           N  
ATOM   1210  CA  VAL B 515      12.654  -5.017 -34.735  1.00  0.00           C  
ATOM   1211  C   VAL B 515      11.894  -4.529 -35.966  1.00  0.00           C  
ATOM   1212  O   VAL B 515      11.575  -3.343 -36.076  1.00  0.00           O  
ATOM   1213  CB  VAL B 515      11.671  -5.294 -33.576  1.00  0.00           C  
ATOM   1214  CG1 VAL B 515      12.384  -5.987 -32.416  1.00  0.00           C  
ATOM   1215  CG2 VAL B 515      11.020  -3.994 -33.107  1.00  0.00           C  
ATOM   1216  H   VAL B 515      13.379  -3.089 -34.151  1.00  0.00           H  
ATOM   1217  HA  VAL B 515      13.156  -5.952 -34.985  1.00  0.00           H  
ATOM   1218  HB  VAL B 515      10.897  -5.978 -33.924  1.00  0.00           H  
ATOM   1219 1HG1 VAL B 515      11.673  -6.173 -31.611  1.00  0.00           H  
ATOM   1220 2HG1 VAL B 515      12.800  -6.935 -32.758  1.00  0.00           H  
ATOM   1221 3HG1 VAL B 515      13.187  -5.348 -32.049  1.00  0.00           H  
ATOM   1222 1HG2 VAL B 515      10.330  -4.207 -32.291  1.00  0.00           H  
ATOM   1223 2HG2 VAL B 515      11.791  -3.305 -32.761  1.00  0.00           H  
ATOM   1224 3HG2 VAL B 515      10.474  -3.541 -33.935  1.00  0.00           H  
ATOM   1225  N   GLU B 516      11.731  -5.519 -36.891  1.00  0.00           N  
ATOM   1226  CA  GLU B 516      10.996  -5.219 -38.116  1.00  0.00           C  
ATOM   1227  C   GLU B 516       9.527  -5.612 -37.988  1.00  0.00           C  
ATOM   1228  O   GLU B 516       9.208  -6.782 -37.765  1.00  0.00           O  
ATOM   1229  CB  GLU B 516      11.629  -5.935 -39.312  1.00  0.00           C  
ATOM   1230  CG  GLU B 516      11.025  -5.544 -40.653  1.00  0.00           C  
ATOM   1231  CD  GLU B 516      11.599  -6.330 -41.821  1.00  0.00           C  
ATOM   1232  OE1 GLU B 516      11.309  -5.980 -42.988  1.00  0.00           O  
ATOM   1233  OE2 GLU B 516      12.343  -7.303 -41.568  1.00  0.00           O  
ATOM   1234  H   GLU B 516      12.102  -6.449 -36.755  1.00  0.00           H  
ATOM   1235  HA  GLU B 516      11.040  -4.144 -38.291  1.00  0.00           H  
ATOM   1236 1HB  GLU B 516      12.697  -5.717 -39.343  1.00  0.00           H  
ATOM   1237 2HB  GLU B 516      11.519  -7.013 -39.191  1.00  0.00           H  
ATOM   1238 1HG  GLU B 516       9.949  -5.709 -40.617  1.00  0.00           H  
ATOM   1239 2HG  GLU B 516      11.196  -4.482 -40.821  1.00  0.00           H  
ATOM   1240  N   MET B 517       8.682  -4.702 -38.023  1.00  0.00           N  
ATOM   1241  CA  MET B 517       7.252  -4.999 -38.036  1.00  0.00           C  
ATOM   1242  C   MET B 517       6.589  -4.430 -39.285  1.00  0.00           C  
ATOM   1243  O   MET B 517       6.709  -5.000 -40.371  1.00  0.00           O  
ATOM   1244  CB  MET B 517       6.575  -4.440 -36.783  1.00  0.00           C  
ATOM   1245  CG  MET B 517       7.045  -5.089 -35.491  1.00  0.00           C  
ATOM   1246  SD  MET B 517       6.283  -4.328 -34.005  1.00  0.00           S  
ATOM   1247  CE  MET B 517       7.242  -2.791 -33.905  1.00  0.00           C  
ATOM   1248  H   MET B 517       8.985  -3.739 -38.043  1.00  0.00           H  
ATOM   1249  HA  MET B 517       7.124  -6.081 -38.047  1.00  0.00           H  
ATOM   1250 1HB  MET B 517       6.764  -3.370 -36.714  1.00  0.00           H  
ATOM   1251 2HB  MET B 517       5.496  -4.577 -36.860  1.00  0.00           H  
ATOM   1252 1HG  MET B 517       6.794  -6.149 -35.504  1.00  0.00           H  
ATOM   1253 2HG  MET B 517       8.128  -4.996 -35.410  1.00  0.00           H  
ATOM   1254 1HE  MET B 517       6.903  -2.206 -33.050  1.00  0.00           H  
ATOM   1255 2HE  MET B 517       8.300  -3.029 -33.787  1.00  0.00           H  
ATOM   1256 3HE  MET B 517       7.100  -2.213 -34.819  1.00  0.00           H  
ATOM   1257  N   HIS B 518       5.947  -3.089 -39.200  1.00  0.00           N  
ATOM   1258  CA  HIS B 518       5.500  -2.325 -40.359  1.00  0.00           C  
ATOM   1259  C   HIS B 518       6.577  -1.352 -40.827  1.00  0.00           C  
ATOM   1260  O   HIS B 518       6.852  -1.253 -42.025  1.00  0.00           O  
ATOM   1261  CB  HIS B 518       4.212  -1.565 -40.035  1.00  0.00           C  
ATOM   1262  CG  HIS B 518       3.628  -0.845 -41.209  1.00  0.00           C  
ATOM   1263  ND1 HIS B 518       3.150  -1.503 -42.322  1.00  0.00           N  
ATOM   1264  CD2 HIS B 518       3.444   0.476 -41.440  1.00  0.00           C  
ATOM   1265  CE1 HIS B 518       2.696  -0.614 -43.190  1.00  0.00           C  
ATOM   1266  NE2 HIS B 518       2.863   0.594 -42.679  1.00  0.00           N  
ATOM   1267  H   HIS B 518       5.821  -2.700 -38.276  1.00  0.00           H  
ATOM   1268  HA  HIS B 518       5.294  -3.005 -41.185  1.00  0.00           H  
ATOM   1269 1HB  HIS B 518       3.464  -2.262 -39.655  1.00  0.00           H  
ATOM   1270 2HB  HIS B 518       4.408  -0.835 -39.250  1.00  0.00           H  
ATOM   1271  HD2 HIS B 518       3.708   1.294 -40.769  1.00  0.00           H  
ATOM   1272  HE1 HIS B 518       2.258  -0.838 -44.162  1.00  0.00           H  
ATOM   1273  HE2 HIS B 518       2.607   1.464 -43.123  1.00  0.00           H  
ATOM   1274  N   HIS B 519       7.211  -0.757 -39.941  1.00  0.00           N  
ATOM   1275  CA  HIS B 519       8.423   0.054 -39.966  1.00  0.00           C  
ATOM   1276  C   HIS B 519       9.481  -0.507 -39.021  1.00  0.00           C  
ATOM   1277  O   HIS B 519       9.188  -1.382 -38.204  1.00  0.00           O  
ATOM   1278  CB  HIS B 519       8.106   1.504 -39.597  1.00  0.00           C  
ATOM   1279  CG  HIS B 519       7.033   2.117 -40.440  1.00  0.00           C  
ATOM   1280  ND1 HIS B 519       7.144   2.246 -41.807  1.00  0.00           N  
ATOM   1281  CD2 HIS B 519       5.827   2.633 -40.106  1.00  0.00           C  
ATOM   1282  CE1 HIS B 519       6.049   2.817 -42.280  1.00  0.00           C  
ATOM   1283  NE2 HIS B 519       5.233   3.063 -41.268  1.00  0.00           N  
ATOM   1284  H   HIS B 519       6.738  -0.908 -39.061  1.00  0.00           H  
ATOM   1285  HA  HIS B 519       8.846   0.045 -40.970  1.00  0.00           H  
ATOM   1286 1HB  HIS B 519       7.791   1.554 -38.554  1.00  0.00           H  
ATOM   1287 2HB  HIS B 519       9.006   2.110 -39.696  1.00  0.00           H  
ATOM   1288  HD2 HIS B 519       5.406   2.697 -39.102  1.00  0.00           H  
ATOM   1289  HE1 HIS B 519       5.851   3.046 -43.327  1.00  0.00           H  
ATOM   1290  HE2 HIS B 519       4.323   3.495 -41.335  1.00  0.00           H  
ATOM   1291  N   TRP B 520      10.692  -0.201 -39.294  1.00  0.00           N  
ATOM   1292  CA  TRP B 520      11.731  -0.566 -38.337  1.00  0.00           C  
ATOM   1293  C   TRP B 520      11.636   0.290 -37.078  1.00  0.00           C  
ATOM   1294  O   TRP B 520      11.294   1.473 -37.149  1.00  0.00           O  
ATOM   1295  CB  TRP B 520      13.119  -0.420 -38.967  1.00  0.00           C  
ATOM   1296  CG  TRP B 520      13.494  -1.546 -39.882  1.00  0.00           C  
ATOM   1297  CD1 TRP B 520      13.235  -1.642 -41.221  1.00  0.00           C  
ATOM   1298  CD2 TRP B 520      14.194  -2.742 -39.522  1.00  0.00           C  
ATOM   1299  NE1 TRP B 520      13.733  -2.825 -41.716  1.00  0.00           N  
ATOM   1300  CE2 TRP B 520      14.325  -3.518 -40.695  1.00  0.00           C  
ATOM   1301  CE3 TRP B 520      14.724  -3.232 -38.321  1.00  0.00           C  
ATOM   1302  CZ2 TRP B 520      14.966  -4.759 -40.701  1.00  0.00           C  
ATOM   1303  CZ3 TRP B 520      15.361  -4.467 -38.329  1.00  0.00           C  
ATOM   1304  CH2 TRP B 520      15.475  -5.215 -39.512  1.00  0.00           C  
ATOM   1305  H   TRP B 520      10.952   0.281 -40.143  1.00  0.00           H  
ATOM   1306  HA  TRP B 520      11.587  -1.608 -38.051  1.00  0.00           H  
ATOM   1307 1HB  TRP B 520      13.164   0.508 -39.537  1.00  0.00           H  
ATOM   1308 2HB  TRP B 520      13.871  -0.358 -38.180  1.00  0.00           H  
ATOM   1309  HD1 TRP B 520      12.711  -0.891 -41.809  1.00  0.00           H  
ATOM   1310  HE1 TRP B 520      13.672  -3.133 -42.676  1.00  0.00           H  
ATOM   1311  HE3 TRP B 520      14.640  -2.655 -37.400  1.00  0.00           H  
ATOM   1312  HZ2 TRP B 520      15.068  -5.354 -41.609  1.00  0.00           H  
ATOM   1313  HZ3 TRP B 520      15.771  -4.842 -37.391  1.00  0.00           H  
ATOM   1314  HH2 TRP B 520      15.980  -6.181 -39.481  1.00  0.00           H  
ATOM   1315  N   CYS B 521      11.866  -0.390 -36.006  1.00  0.00           N  
ATOM   1316  CA  CYS B 521      11.783   0.296 -34.721  1.00  0.00           C  
ATOM   1317  C   CYS B 521      12.949  -0.091 -33.819  1.00  0.00           C  
ATOM   1318  O   CYS B 521      13.222  -1.277 -33.625  1.00  0.00           O  
ATOM   1319  CB  CYS B 521      10.461  -0.028 -34.026  1.00  0.00           C  
ATOM   1320  SG  CYS B 521      10.309   0.695 -32.378  1.00  0.00           S  
ATOM   1321  H   CYS B 521      12.100  -1.372 -36.025  1.00  0.00           H  
ATOM   1322  HA  CYS B 521      11.829   1.370 -34.899  1.00  0.00           H  
ATOM   1323 1HB  CYS B 521       9.632   0.334 -34.634  1.00  0.00           H  
ATOM   1324 2HB  CYS B 521      10.353  -1.109 -33.935  1.00  0.00           H  
ATOM   1325  N   ILE B 522      13.676   0.907 -33.419  1.00  0.00           N  
ATOM   1326  CA  ILE B 522      14.646   0.719 -32.345  1.00  0.00           C  
ATOM   1327  C   ILE B 522      14.018   1.108 -31.009  1.00  0.00           C  
ATOM   1328  O   ILE B 522      13.983   2.288 -30.653  1.00  0.00           O  
ATOM   1329  CB  ILE B 522      15.931   1.540 -32.594  1.00  0.00           C  
ATOM   1330  CG1 ILE B 522      16.523   1.204 -33.967  1.00  0.00           C  
ATOM   1331  CG2 ILE B 522      16.954   1.293 -31.481  1.00  0.00           C  
ATOM   1332  CD1 ILE B 522      17.715   2.067 -34.356  1.00  0.00           C  
ATOM   1333  H   ILE B 522      13.581   1.819 -33.842  1.00  0.00           H  
ATOM   1334  HA  ILE B 522      14.918  -0.335 -32.306  1.00  0.00           H  
ATOM   1335  HB  ILE B 522      15.686   2.601 -32.618  1.00  0.00           H  
ATOM   1336 1HG1 ILE B 522      16.840   0.162 -33.981  1.00  0.00           H  
ATOM   1337 2HG1 ILE B 522      15.756   1.322 -34.733  1.00  0.00           H  
ATOM   1338 1HG2 ILE B 522      17.852   1.880 -31.675  1.00  0.00           H  
ATOM   1339 2HG2 ILE B 522      16.528   1.589 -30.523  1.00  0.00           H  
ATOM   1340 3HG2 ILE B 522      17.212   0.234 -31.452  1.00  0.00           H  
ATOM   1341 1HD1 ILE B 522      18.076   1.767 -35.340  1.00  0.00           H  
ATOM   1342 2HD1 ILE B 522      17.412   3.114 -34.384  1.00  0.00           H  
ATOM   1343 3HD1 ILE B 522      18.511   1.938 -33.624  1.00  0.00           H  
ATOM   1344  N   PRO B 523      13.576   0.098 -30.250  1.00  0.00           N  
ATOM   1345  CA  PRO B 523      12.892   0.390 -28.988  1.00  0.00           C  
ATOM   1346  C   PRO B 523      13.838   0.919 -27.913  1.00  0.00           C  
ATOM   1347  O   PRO B 523      14.997   0.501 -27.845  1.00  0.00           O  
ATOM   1348  CB  PRO B 523      12.307  -0.965 -28.583  1.00  0.00           C  
ATOM   1349  CG  PRO B 523      12.366  -1.794 -29.825  1.00  0.00           C  
ATOM   1350  CD  PRO B 523      13.521  -1.321 -30.660  1.00  0.00           C  
ATOM   1351  HA  PRO B 523      12.092   1.123 -29.171  1.00  0.00           H  
ATOM   1352 1HB  PRO B 523      12.894  -1.397 -27.760  1.00  0.00           H  
ATOM   1353 2HB  PRO B 523      11.280  -0.835 -28.211  1.00  0.00           H  
ATOM   1354 1HG  PRO B 523      12.485  -2.857 -29.567  1.00  0.00           H  
ATOM   1355 2HG  PRO B 523      11.423  -1.707 -30.385  1.00  0.00           H  
ATOM   1356 1HD  PRO B 523      14.426  -1.883 -30.386  1.00  0.00           H  
ATOM   1357 2HD  PRO B 523      13.285  -1.460 -31.725  1.00  0.00           H  
ATOM   1358  N   PHE B 524      13.295   1.874 -27.142  1.00  0.00           N  
ATOM   1359  CA  PHE B 524      14.115   2.408 -26.062  1.00  0.00           C  
ATOM   1360  C   PHE B 524      13.269   2.685 -24.825  1.00  0.00           C  
ATOM   1361  O   PHE B 524      12.043   2.770 -24.912  1.00  0.00           O  
ATOM   1362  CB  PHE B 524      14.827   3.689 -26.509  1.00  0.00           C  
ATOM   1363  CG  PHE B 524      13.890   4.818 -26.846  1.00  0.00           C  
ATOM   1364  CD1 PHE B 524      13.528   5.070 -28.163  1.00  0.00           C  
ATOM   1365  CD2 PHE B 524      13.371   5.627 -25.843  1.00  0.00           C  
ATOM   1366  CE1 PHE B 524      12.661   6.114 -28.478  1.00  0.00           C  
ATOM   1367  CE2 PHE B 524      12.504   6.672 -26.150  1.00  0.00           C  
ATOM   1368  CZ  PHE B 524      12.151   6.915 -27.468  1.00  0.00           C  
ATOM   1369  H   PHE B 524      12.360   2.233 -27.274  1.00  0.00           H  
ATOM   1370  HA  PHE B 524      14.869   1.664 -25.800  1.00  0.00           H  
ATOM   1371 1HB  PHE B 524      15.497   4.027 -25.719  1.00  0.00           H  
ATOM   1372 2HB  PHE B 524      15.436   3.479 -27.387  1.00  0.00           H  
ATOM   1373  HD1 PHE B 524      13.930   4.439 -28.956  1.00  0.00           H  
ATOM   1374  HD2 PHE B 524      13.649   5.436 -24.806  1.00  0.00           H  
ATOM   1375  HE1 PHE B 524      12.386   6.298 -29.516  1.00  0.00           H  
ATOM   1376  HE2 PHE B 524      12.103   7.300 -25.355  1.00  0.00           H  
ATOM   1377  HZ  PHE B 524      11.476   7.734 -27.710  1.00  0.00           H  
ATOM   1378  N   SER B 525      13.920   2.678 -23.675  1.00  0.00           N  
ATOM   1379  CA  SER B 525      13.352   3.115 -22.404  1.00  0.00           C  
ATOM   1380  C   SER B 525      14.230   4.170 -21.740  1.00  0.00           C  
ATOM   1381  O   SER B 525      15.443   3.988 -21.617  1.00  0.00           O  
ATOM   1382  CB  SER B 525      13.169   1.925 -21.461  1.00  0.00           C  
ATOM   1383  OG  SER B 525      12.273   0.977 -22.015  1.00  0.00           O  
ATOM   1384  H   SER B 525      14.873   2.344 -23.699  1.00  0.00           H  
ATOM   1385  HA  SER B 525      12.375   3.560 -22.596  1.00  0.00           H  
ATOM   1386 1HB  SER B 525      14.135   1.455 -21.277  1.00  0.00           H  
ATOM   1387 2HB  SER B 525      12.788   2.276 -20.503  1.00  0.00           H  
ATOM   1388  HG  SER B 525      12.002   1.334 -22.864  1.00  0.00           H  
ATOM   1389  N   VAL B 526      13.566   5.259 -21.443  1.00  0.00           N  
ATOM   1390  CA  VAL B 526      14.297   6.337 -20.786  1.00  0.00           C  
ATOM   1391  C   VAL B 526      13.609   6.702 -19.472  1.00  0.00           C  
ATOM   1392  O   VAL B 526      12.381   6.657 -19.374  1.00  0.00           O  
ATOM   1393  CB  VAL B 526      14.409   7.582 -21.693  1.00  0.00           C  
ATOM   1394  CG1 VAL B 526      15.255   7.276 -22.928  1.00  0.00           C  
ATOM   1395  CG2 VAL B 526      13.021   8.071 -22.101  1.00  0.00           C  
ATOM   1396  H   VAL B 526      12.584   5.383 -21.646  1.00  0.00           H  
ATOM   1397  HA  VAL B 526      15.306   5.987 -20.565  1.00  0.00           H  
ATOM   1398  HB  VAL B 526      14.923   8.373 -21.147  1.00  0.00           H  
ATOM   1399 1HG1 VAL B 526      15.321   8.167 -23.553  1.00  0.00           H  
ATOM   1400 2HG1 VAL B 526      16.256   6.975 -22.618  1.00  0.00           H  
ATOM   1401 3HG1 VAL B 526      14.792   6.469 -23.495  1.00  0.00           H  
ATOM   1402 1HG2 VAL B 526      13.118   8.949 -22.739  1.00  0.00           H  
ATOM   1403 2HG2 VAL B 526      12.503   7.282 -22.645  1.00  0.00           H  
ATOM   1404 3HG2 VAL B 526      12.450   8.332 -21.209  1.00  0.00           H  
ATOM   1405  N   ASP B 527      14.340   6.875 -18.470  1.00  0.00           N  
ATOM   1406  CA  ASP B 527      13.829   7.266 -17.160  1.00  0.00           C  
ATOM   1407  C   ASP B 527      14.600   8.461 -16.604  1.00  0.00           C  
ATOM   1408  O   ASP B 527      15.696   8.772 -17.072  1.00  0.00           O  
ATOM   1409  CB  ASP B 527      13.904   6.091 -16.183  1.00  0.00           C  
ATOM   1410  CG  ASP B 527      12.934   6.224 -15.021  1.00  0.00           C  
ATOM   1411  OD1 ASP B 527      12.180   7.219 -14.966  1.00  0.00           O  
ATOM   1412  OD2 ASP B 527      12.927   5.326 -14.151  1.00  0.00           O  
ATOM   1413  H   ASP B 527      15.333   6.733 -18.588  1.00  0.00           H  
ATOM   1414  HA  ASP B 527      12.785   7.562 -17.270  1.00  0.00           H  
ATOM   1415 1HB  ASP B 527      13.688   5.163 -16.713  1.00  0.00           H  
ATOM   1416 2HB  ASP B 527      14.916   6.013 -15.785  1.00  0.00           H  
ATOM   1417  N   GLY B 528      13.992   9.187 -15.808  1.00  0.00           N  
ATOM   1418  CA  GLY B 528      14.596  10.331 -15.144  1.00  0.00           C  
ATOM   1419  C   GLY B 528      13.574  11.307 -14.592  1.00  0.00           C  
ATOM   1420  O   GLY B 528      12.425  11.330 -15.038  1.00  0.00           O  
ATOM   1421  H   GLY B 528      13.026   8.962 -15.619  1.00  0.00           H  
ATOM   1422 1HA  GLY B 528      15.227   9.985 -14.325  1.00  0.00           H  
ATOM   1423 2HA  GLY B 528      15.241  10.860 -15.845  1.00  0.00           H  
ATOM   1424  N   GLN B 529      13.928  12.017 -13.531  1.00  0.00           N  
ATOM   1425  CA  GLN B 529      13.097  13.051 -12.924  1.00  0.00           C  
ATOM   1426  C   GLN B 529      13.935  14.257 -12.511  1.00  0.00           C  
ATOM   1427  O   GLN B 529      14.767  14.162 -11.606  1.00  0.00           O  
ATOM   1428  CB  GLN B 529      12.346  12.494 -11.713  1.00  0.00           C  
ATOM   1429  CG  GLN B 529      11.408  13.498 -11.056  1.00  0.00           C  
ATOM   1430  CD  GLN B 529      10.297  13.956 -11.982  1.00  0.00           C  
ATOM   1431  OE1 GLN B 529      10.061  13.355 -13.035  1.00  0.00           O  
ATOM   1432  NE2 GLN B 529       9.608  15.025 -11.598  1.00  0.00           N  
ATOM   1433  H   GLN B 529      14.833  11.816 -13.131  1.00  0.00           H  
ATOM   1434  HA  GLN B 529      12.368  13.386 -13.662  1.00  0.00           H  
ATOM   1435 1HB  GLN B 529      11.758  11.628 -12.016  1.00  0.00           H  
ATOM   1436 2HB  GLN B 529      13.062  12.157 -10.964  1.00  0.00           H  
ATOM   1437 1HG  GLN B 529      10.951  13.035 -10.182  1.00  0.00           H  
ATOM   1438 2HG  GLN B 529      11.983  14.375 -10.757  1.00  0.00           H  
ATOM   1439 1HE2 GLN B 529       8.863  15.373 -12.169  1.00  0.00           H  
ATOM   1440 2HE2 GLN B 529       9.833  15.483 -10.738  1.00  0.00           H  
ATOM   1441  N   PRO B 530      13.750  15.454 -13.202  1.00  0.00           N  
ATOM   1442  CA  PRO B 530      12.734  15.730 -14.220  1.00  0.00           C  
ATOM   1443  C   PRO B 530      12.946  14.924 -15.500  1.00  0.00           C  
ATOM   1444  O   PRO B 530      13.989  14.286 -15.666  1.00  0.00           O  
ATOM   1445  CB  PRO B 530      12.899  17.228 -14.486  1.00  0.00           C  
ATOM   1446  CG  PRO B 530      14.322  17.523 -14.139  1.00  0.00           C  
ATOM   1447  CD  PRO B 530      14.767  16.552 -13.084  1.00  0.00           C  
ATOM   1448  HA  PRO B 530      11.738  15.514 -13.805  1.00  0.00           H  
ATOM   1449 1HB  PRO B 530      12.667  17.451 -15.538  1.00  0.00           H  
ATOM   1450 2HB  PRO B 530      12.188  17.800 -13.872  1.00  0.00           H  
ATOM   1451 1HG  PRO B 530      14.956  17.439 -15.034  1.00  0.00           H  
ATOM   1452 2HG  PRO B 530      14.418  18.557 -13.777  1.00  0.00           H  
ATOM   1453 1HD  PRO B 530      15.782  16.198 -13.315  1.00  0.00           H  
ATOM   1454 2HD  PRO B 530      14.742  17.042 -12.100  1.00  0.00           H  
ATOM   1455  N   ALA B 531      11.899  14.842 -16.342  1.00  0.00           N  
ATOM   1456  CA  ALA B 531      11.972  14.096 -17.595  1.00  0.00           C  
ATOM   1457  C   ALA B 531      13.162  14.551 -18.436  1.00  0.00           C  
ATOM   1458  O   ALA B 531      13.342  15.748 -18.671  1.00  0.00           O  
ATOM   1459  CB  ALA B 531      10.676  14.253 -18.385  1.00  0.00           C  
ATOM   1460  H   ALA B 531      11.038  15.311 -16.098  1.00  0.00           H  
ATOM   1461  HA  ALA B 531      12.112  13.042 -17.354  1.00  0.00           H  
ATOM   1462 1HB  ALA B 531      10.747  13.691 -19.316  1.00  0.00           H  
ATOM   1463 2HB  ALA B 531       9.842  13.874 -17.795  1.00  0.00           H  
ATOM   1464 3HB  ALA B 531      10.512  15.306 -18.609  1.00  0.00           H  
ATOM   1465  N   PRO B 532      14.046  13.554 -18.892  1.00  0.00           N  
ATOM   1466  CA  PRO B 532      15.277  13.872 -19.619  1.00  0.00           C  
ATOM   1467  C   PRO B 532      15.012  14.393 -21.030  1.00  0.00           C  
ATOM   1468  O   PRO B 532      13.989  14.057 -21.633  1.00  0.00           O  
ATOM   1469  CB  PRO B 532      16.018  12.533 -19.661  1.00  0.00           C  
ATOM   1470  CG  PRO B 532      14.950  11.501 -19.498  1.00  0.00           C  
ATOM   1471  CD  PRO B 532      13.798  12.118 -18.758  1.00  0.00           C  
ATOM   1472  HA  PRO B 532      15.850  14.619 -19.050  1.00  0.00           H  
ATOM   1473 1HB  PRO B 532      16.560  12.433 -20.613  1.00  0.00           H  
ATOM   1474 2HB  PRO B 532      16.769  12.493 -18.858  1.00  0.00           H  
ATOM   1475 1HG  PRO B 532      14.624  11.133 -20.482  1.00  0.00           H  
ATOM   1476 2HG  PRO B 532      15.342  10.633 -18.948  1.00  0.00           H  
ATOM   1477 1HD  PRO B 532      12.853  11.823 -19.238  1.00  0.00           H  
ATOM   1478 2HD  PRO B 532      13.819  11.791 -17.708  1.00  0.00           H  
ATOM   1479  N   SER B 533      15.828  15.321 -21.532  1.00  0.00           N  
ATOM   1480  CA  SER B 533      15.865  15.672 -22.947  1.00  0.00           C  
ATOM   1481  C   SER B 533      16.589  14.606 -23.763  1.00  0.00           C  
ATOM   1482  O   SER B 533      17.567  14.018 -23.296  1.00  0.00           O  
ATOM   1483  CB  SER B 533      16.546  17.027 -23.146  1.00  0.00           C  
ATOM   1484  OG  SER B 533      17.876  16.998 -22.659  1.00  0.00           O  
ATOM   1485  H   SER B 533      16.446  15.797 -20.891  1.00  0.00           H  
ATOM   1486  HA  SER B 533      14.840  15.740 -23.314  1.00  0.00           H  
ATOM   1487 1HB  SER B 533      16.547  17.281 -24.206  1.00  0.00           H  
ATOM   1488 2HB  SER B 533      15.980  17.798 -22.625  1.00  0.00           H  
ATOM   1489  HG  SER B 533      18.014  16.111 -22.319  1.00  0.00           H  
ATOM   1490  N   LEU B 534      16.088  14.309 -24.979  1.00  0.00           N  
ATOM   1491  CA  LEU B 534      16.633  13.212 -25.771  1.00  0.00           C  
ATOM   1492  C   LEU B 534      17.255  13.731 -27.063  1.00  0.00           C  
ATOM   1493  O   LEU B 534      16.730  14.661 -27.680  1.00  0.00           O  
ATOM   1494  CB  LEU B 534      15.541  12.188 -26.093  1.00  0.00           C  
ATOM   1495  CG  LEU B 534      14.748  11.647 -24.902  1.00  0.00           C  
ATOM   1496  CD1 LEU B 534      13.699  10.646 -25.375  1.00  0.00           C  
ATOM   1497  CD2 LEU B 534      15.683  11.007 -23.882  1.00  0.00           C  
ATOM   1498  H   LEU B 534      15.323  14.852 -25.352  1.00  0.00           H  
ATOM   1499  HA  LEU B 534      17.411  12.719 -25.189  1.00  0.00           H  
ATOM   1500 1HB  LEU B 534      14.829  12.644 -26.779  1.00  0.00           H  
ATOM   1501 2HB  LEU B 534      16.000  11.336 -26.593  1.00  0.00           H  
ATOM   1502  HG  LEU B 534      14.208  12.464 -24.423  1.00  0.00           H  
ATOM   1503 1HD1 LEU B 534      13.142  10.269 -24.517  1.00  0.00           H  
ATOM   1504 2HD1 LEU B 534      13.012  11.137 -26.065  1.00  0.00           H  
ATOM   1505 3HD1 LEU B 534      14.191   9.816 -25.881  1.00  0.00           H  
ATOM   1506 1HD2 LEU B 534      15.100  10.629 -23.041  1.00  0.00           H  
ATOM   1507 2HD2 LEU B 534      16.223  10.183 -24.350  1.00  0.00           H  
ATOM   1508 3HD2 LEU B 534      16.395  11.751 -23.524  1.00  0.00           H  
ATOM   1509  N   ARG B 535      18.408  13.107 -27.431  1.00  0.00           N  
ATOM   1510  CA  ARG B 535      19.093  13.395 -28.687  1.00  0.00           C  
ATOM   1511  C   ARG B 535      19.686  12.126 -29.290  1.00  0.00           C  
ATOM   1512  O   ARG B 535      20.332  11.343 -28.591  1.00  0.00           O  
ATOM   1513  CB  ARG B 535      20.192  14.438 -28.474  1.00  0.00           C  
ATOM   1514  CG  ARG B 535      20.879  14.879 -29.757  1.00  0.00           C  
ATOM   1515  CD  ARG B 535      21.779  16.085 -29.528  1.00  0.00           C  
ATOM   1516  NE  ARG B 535      22.948  15.739 -28.724  1.00  0.00           N  
ATOM   1517  CZ  ARG B 535      24.068  16.455 -28.667  1.00  0.00           C  
ATOM   1518  NH1 ARG B 535      24.193  17.575 -29.370  1.00  0.00           N  
ATOM   1519  NH2 ARG B 535      25.070  16.049 -27.902  1.00  0.00           N  
ATOM   1520  H   ARG B 535      18.799  12.418 -26.804  1.00  0.00           H  
ATOM   1521  HA  ARG B 535      18.366  13.796 -29.394  1.00  0.00           H  
ATOM   1522 1HB  ARG B 535      19.768  15.320 -27.996  1.00  0.00           H  
ATOM   1523 2HB  ARG B 535      20.951  14.035 -27.804  1.00  0.00           H  
ATOM   1524 1HG  ARG B 535      21.491  14.063 -30.141  1.00  0.00           H  
ATOM   1525 2HG  ARG B 535      20.126  15.149 -30.499  1.00  0.00           H  
ATOM   1526 1HD  ARG B 535      22.124  16.469 -30.488  1.00  0.00           H  
ATOM   1527 2HD  ARG B 535      21.221  16.861 -29.006  1.00  0.00           H  
ATOM   1528  HE  ARG B 535      22.904  14.894 -28.170  1.00  0.00           H  
ATOM   1529 1HH1 ARG B 535      23.433  17.891 -29.956  1.00  0.00           H  
ATOM   1530 2HH1 ARG B 535      25.048  18.110 -29.319  1.00  0.00           H  
ATOM   1531 1HH2 ARG B 535      24.982  15.198 -27.364  1.00  0.00           H  
ATOM   1532 2HH2 ARG B 535      25.921  16.589 -27.856  1.00  0.00           H  
ATOM   1533  N   TRP B 536      19.476  11.892 -30.589  1.00  0.00           N  
ATOM   1534  CA  TRP B 536      20.014  10.721 -31.272  1.00  0.00           C  
ATOM   1535  C   TRP B 536      21.301  11.066 -32.014  1.00  0.00           C  
ATOM   1536  O   TRP B 536      21.418  12.148 -32.595  1.00  0.00           O  
ATOM   1537  CB  TRP B 536      18.984  10.148 -32.251  1.00  0.00           C  
ATOM   1538  CG  TRP B 536      17.894   9.356 -31.593  1.00  0.00           C  
ATOM   1539  CD1 TRP B 536      16.648   9.800 -31.245  1.00  0.00           C  
ATOM   1540  CD2 TRP B 536      17.955   7.982 -31.200  1.00  0.00           C  
ATOM   1541  NE1 TRP B 536      15.930   8.783 -30.660  1.00  0.00           N  
ATOM   1542  CE2 TRP B 536      16.709   7.658 -30.620  1.00  0.00           C  
ATOM   1543  CE3 TRP B 536      18.943   6.992 -31.284  1.00  0.00           C  
ATOM   1544  CZ2 TRP B 536      16.425   6.382 -30.125  1.00  0.00           C  
ATOM   1545  CZ3 TRP B 536      18.659   5.724 -30.790  1.00  0.00           C  
ATOM   1546  CH2 TRP B 536      17.409   5.433 -30.219  1.00  0.00           C  
ATOM   1547  H   TRP B 536      18.923  12.556 -31.112  1.00  0.00           H  
ATOM   1548  HA  TRP B 536      20.245   9.961 -30.526  1.00  0.00           H  
ATOM   1549 1HB  TRP B 536      18.521  10.962 -32.810  1.00  0.00           H  
ATOM   1550 2HB  TRP B 536      19.486   9.501 -32.970  1.00  0.00           H  
ATOM   1551  HD1 TRP B 536      16.279  10.811 -31.408  1.00  0.00           H  
ATOM   1552  HE1 TRP B 536      14.983   8.854 -30.315  1.00  0.00           H  
ATOM   1553  HE3 TRP B 536      19.913   7.211 -31.730  1.00  0.00           H  
ATOM   1554  HZ2 TRP B 536      15.461   6.135 -29.680  1.00  0.00           H  
ATOM   1555  HZ3 TRP B 536      19.433   4.959 -30.856  1.00  0.00           H  
ATOM   1556  HH2 TRP B 536      17.221   4.427 -29.842  1.00  0.00           H  
ATOM   1557  N   LEU B 537      22.302  10.173 -31.958  1.00  0.00           N  
ATOM   1558  CA  LEU B 537      23.496  10.214 -32.796  1.00  0.00           C  
ATOM   1559  C   LEU B 537      23.537   9.020 -33.743  1.00  0.00           C  
ATOM   1560  O   LEU B 537      23.111   7.921 -33.381  1.00  0.00           O  
ATOM   1561  CB  LEU B 537      24.758  10.238 -31.930  1.00  0.00           C  
ATOM   1562  CG  LEU B 537      24.830  11.334 -30.866  1.00  0.00           C  
ATOM   1563  CD1 LEU B 537      26.128  11.219 -30.073  1.00  0.00           C  
ATOM   1564  CD2 LEU B 537      24.711  12.712 -31.509  1.00  0.00           C  
ATOM   1565  H   LEU B 537      22.201   9.430 -31.282  1.00  0.00           H  
ATOM   1566  HA  LEU B 537      23.467  11.124 -33.395  1.00  0.00           H  
ATOM   1567 1HB  LEU B 537      24.846   9.281 -31.418  1.00  0.00           H  
ATOM   1568 2HB  LEU B 537      25.624  10.359 -32.581  1.00  0.00           H  
ATOM   1569  HG  LEU B 537      24.014  11.204 -30.154  1.00  0.00           H  
ATOM   1570 1HD1 LEU B 537      26.165  12.006 -29.319  1.00  0.00           H  
ATOM   1571 2HD1 LEU B 537      26.170  10.246 -29.583  1.00  0.00           H  
ATOM   1572 3HD1 LEU B 537      26.977  11.323 -30.748  1.00  0.00           H  
ATOM   1573 1HD2 LEU B 537      24.763  13.480 -30.737  1.00  0.00           H  
ATOM   1574 2HD2 LEU B 537      25.527  12.854 -32.218  1.00  0.00           H  
ATOM   1575 3HD2 LEU B 537      23.758  12.788 -32.032  1.00  0.00           H  
ATOM   1576  N   PHE B 538      23.919   9.276 -34.978  1.00  0.00           N  
ATOM   1577  CA  PHE B 538      24.164   8.237 -35.971  1.00  0.00           C  
ATOM   1578  C   PHE B 538      25.614   8.265 -36.438  1.00  0.00           C  
ATOM   1579  O   PHE B 538      26.066   9.255 -37.016  1.00  0.00           O  
ATOM   1580  CB  PHE B 538      23.223   8.403 -37.169  1.00  0.00           C  
ATOM   1581  CG  PHE B 538      23.477   7.421 -38.280  1.00  0.00           C  
ATOM   1582  CD1 PHE B 538      23.814   7.863 -39.554  1.00  0.00           C  
ATOM   1583  CD2 PHE B 538      23.377   6.055 -38.052  1.00  0.00           C  
ATOM   1584  CE1 PHE B 538      24.049   6.956 -40.585  1.00  0.00           C  
ATOM   1585  CE2 PHE B 538      23.611   5.143 -39.077  1.00  0.00           C  
ATOM   1586  CZ  PHE B 538      23.946   5.595 -40.343  1.00  0.00           C  
ATOM   1587  H   PHE B 538      24.045  10.244 -35.237  1.00  0.00           H  
ATOM   1588  HA  PHE B 538      23.973   7.266 -35.511  1.00  0.00           H  
ATOM   1589 1HB  PHE B 538      22.191   8.285 -36.840  1.00  0.00           H  
ATOM   1590 2HB  PHE B 538      23.324   9.409 -37.574  1.00  0.00           H  
ATOM   1591  HD1 PHE B 538      23.894   8.934 -39.742  1.00  0.00           H  
ATOM   1592  HD2 PHE B 538      23.113   5.699 -37.056  1.00  0.00           H  
ATOM   1593  HE1 PHE B 538      24.313   7.318 -41.578  1.00  0.00           H  
ATOM   1594  HE2 PHE B 538      23.530   4.073 -38.885  1.00  0.00           H  
ATOM   1595  HZ  PHE B 538      24.127   4.882 -41.147  1.00  0.00           H  
ATOM   1596  N   ASN B 539      26.341   7.196 -36.054  1.00  0.00           N  
ATOM   1597  CA  ASN B 539      27.770   7.083 -36.327  1.00  0.00           C  
ATOM   1598  C   ASN B 539      28.540   8.288 -35.793  1.00  0.00           C  
ATOM   1599  O   ASN B 539      29.398   8.838 -36.485  1.00  0.00           O  
ATOM   1600  CB  ASN B 539      28.019   6.917 -37.827  1.00  0.00           C  
ATOM   1601  CG  ASN B 539      27.596   5.555 -38.342  1.00  0.00           C  
ATOM   1602  OD1 ASN B 539      27.537   4.583 -37.586  1.00  0.00           O  
ATOM   1603  ND2 ASN B 539      27.296   5.477 -39.634  1.00  0.00           N  
ATOM   1604  H   ASN B 539      25.874   6.449 -35.560  1.00  0.00           H  
ATOM   1605  HA  ASN B 539      28.152   6.201 -35.811  1.00  0.00           H  
ATOM   1606 1HB  ASN B 539      27.471   7.685 -38.374  1.00  0.00           H  
ATOM   1607 2HB  ASN B 539      29.079   7.058 -38.038  1.00  0.00           H  
ATOM   1608 1HD2 ASN B 539      27.010   4.603 -40.029  1.00  0.00           H  
ATOM   1609 2HD2 ASN B 539      27.356   6.291 -40.211  1.00  0.00           H  
ATOM   1610  N   GLY B 540      28.070   8.747 -34.655  1.00  0.00           N  
ATOM   1611  CA  GLY B 540      28.808   9.780 -33.946  1.00  0.00           C  
ATOM   1612  C   GLY B 540      28.331  11.183 -34.271  1.00  0.00           C  
ATOM   1613  O   GLY B 540      28.751  12.150 -33.632  1.00  0.00           O  
ATOM   1614  H   GLY B 540      27.208   8.400 -34.260  1.00  0.00           H  
ATOM   1615 1HA  GLY B 540      28.717   9.620 -32.871  1.00  0.00           H  
ATOM   1616 2HA  GLY B 540      29.866   9.705 -34.193  1.00  0.00           H  
ATOM   1617  N   SER B 541      27.451  11.345 -35.243  1.00  0.00           N  
ATOM   1618  CA  SER B 541      26.925  12.650 -35.627  1.00  0.00           C  
ATOM   1619  C   SER B 541      25.447  12.777 -35.274  1.00  0.00           C  
ATOM   1620  O   SER B 541      24.738  11.773 -35.176  1.00  0.00           O  
ATOM   1621  CB  SER B 541      27.122  12.888 -37.125  1.00  0.00           C  
ATOM   1622  OG  SER B 541      28.494  12.814 -37.470  1.00  0.00           O  
ATOM   1623  H   SER B 541      27.134  10.522 -35.736  1.00  0.00           H  
ATOM   1624  HA  SER B 541      27.471  13.418 -35.077  1.00  0.00           H  
ATOM   1625 1HB  SER B 541      26.560  12.144 -37.689  1.00  0.00           H  
ATOM   1626 2HB  SER B 541      26.727  13.867 -37.392  1.00  0.00           H  
ATOM   1627  HG  SER B 541      28.963  12.628 -36.653  1.00  0.00           H  
ATOM   1628  N   VAL B 542      25.064  14.003 -35.028  1.00  0.00           N  
ATOM   1629  CA  VAL B 542      23.675  14.258 -34.661  1.00  0.00           C  
ATOM   1630  C   VAL B 542      22.748  13.743 -35.760  1.00  0.00           C  
ATOM   1631  O   VAL B 542      22.954  14.032 -36.941  1.00  0.00           O  
ATOM   1632  CB  VAL B 542      23.421  15.761 -34.410  1.00  0.00           C  
ATOM   1633  CG1 VAL B 542      21.939  16.021 -34.146  1.00  0.00           C  
ATOM   1634  CG2 VAL B 542      24.270  16.257 -33.241  1.00  0.00           C  
ATOM   1635  H   VAL B 542      25.708  14.779 -35.086  1.00  0.00           H  
ATOM   1636  HA  VAL B 542      23.456  13.718 -33.739  1.00  0.00           H  
ATOM   1637  HB  VAL B 542      23.685  16.320 -35.308  1.00  0.00           H  
ATOM   1638 1HG1 VAL B 542      21.782  17.086 -33.972  1.00  0.00           H  
ATOM   1639 2HG1 VAL B 542      21.355  15.705 -35.010  1.00  0.00           H  
ATOM   1640 3HG1 VAL B 542      21.622  15.460 -33.267  1.00  0.00           H  
ATOM   1641 1HG2 VAL B 542      24.080  17.317 -33.078  1.00  0.00           H  
ATOM   1642 2HG2 VAL B 542      24.012  15.699 -32.341  1.00  0.00           H  
ATOM   1643 3HG2 VAL B 542      25.326  16.109 -33.469  1.00  0.00           H  
ATOM   1644  N   LEU B 543      21.827  12.841 -35.322  1.00  0.00           N  
ATOM   1645  CA  LEU B 543      20.821  12.329 -36.246  1.00  0.00           C  
ATOM   1646  C   LEU B 543      19.671  13.318 -36.399  1.00  0.00           C  
ATOM   1647  O   LEU B 543      18.948  13.589 -35.437  1.00  0.00           O  
ATOM   1648  CB  LEU B 543      20.287  10.978 -35.763  1.00  0.00           C  
ATOM   1649  CG  LEU B 543      19.174  10.350 -36.602  1.00  0.00           C  
ATOM   1650  CD1 LEU B 543      19.706   9.947 -37.973  1.00  0.00           C  
ATOM   1651  CD2 LEU B 543      18.575   9.147 -35.882  1.00  0.00           C  
ATOM   1652  H   LEU B 543      21.826  12.517 -34.365  1.00  0.00           H  
ATOM   1653  HA  LEU B 543      21.286  12.191 -37.221  1.00  0.00           H  
ATOM   1654 1HB  LEU B 543      21.112  10.268 -35.734  1.00  0.00           H  
ATOM   1655 2HB  LEU B 543      19.903  11.098 -34.750  1.00  0.00           H  
ATOM   1656  HG  LEU B 543      18.388  11.086 -36.774  1.00  0.00           H  
ATOM   1657 1HD1 LEU B 543      18.902   9.502 -38.559  1.00  0.00           H  
ATOM   1658 2HD1 LEU B 543      20.085  10.829 -38.490  1.00  0.00           H  
ATOM   1659 3HD1 LEU B 543      20.511   9.223 -37.852  1.00  0.00           H  
ATOM   1660 1HD2 LEU B 543      17.784   8.713 -36.494  1.00  0.00           H  
ATOM   1661 2HD2 LEU B 543      19.352   8.401 -35.711  1.00  0.00           H  
ATOM   1662 3HD2 LEU B 543      18.161   9.465 -34.925  1.00  0.00           H  
ATOM   1663  N   ASN B 544      19.524  13.932 -37.529  1.00  0.00           N  
ATOM   1664  CA  ASN B 544      18.411  14.834 -37.808  1.00  0.00           C  
ATOM   1665  C   ASN B 544      17.138  14.064 -38.150  1.00  0.00           C  
ATOM   1666  O   ASN B 544      17.095  13.337 -39.143  1.00  0.00           O  
ATOM   1667  CB  ASN B 544      18.771  15.795 -38.942  1.00  0.00           C  
ATOM   1668  CG  ASN B 544      19.853  16.782 -38.550  1.00  0.00           C  
ATOM   1669  OD1 ASN B 544      19.972  17.160 -37.382  1.00  0.00           O  
ATOM   1670  ND2 ASN B 544      20.650  17.205 -39.524  1.00  0.00           N  
ATOM   1671  H   ASN B 544      20.219  13.772 -38.244  1.00  0.00           H  
ATOM   1672  HA  ASN B 544      18.204  15.417 -36.909  1.00  0.00           H  
ATOM   1673 1HB  ASN B 544      19.112  15.225 -39.807  1.00  0.00           H  
ATOM   1674 2HB  ASN B 544      17.883  16.350 -39.245  1.00  0.00           H  
ATOM   1675 1HD2 ASN B 544      21.382  17.857 -39.324  1.00  0.00           H  
ATOM   1676 2HD2 ASN B 544      20.519  16.872 -40.457  1.00  0.00           H  
ATOM   1677  N   GLU B 545      16.187  14.168 -37.272  1.00  0.00           N  
ATOM   1678  CA  GLU B 545      14.932  13.452 -37.481  1.00  0.00           C  
ATOM   1679  C   GLU B 545      14.127  14.071 -38.621  1.00  0.00           C  
ATOM   1680  O   GLU B 545      14.117  15.292 -38.789  1.00  0.00           O  
ATOM   1681  CB  GLU B 545      14.100  13.439 -36.196  1.00  0.00           C  
ATOM   1682  CG  GLU B 545      14.734  12.649 -35.061  1.00  0.00           C  
ATOM   1683  CD  GLU B 545      13.806  12.457 -33.872  1.00  0.00           C  
ATOM   1684  OE1 GLU B 545      14.298  12.157 -32.760  1.00  0.00           O  
ATOM   1685  OE2 GLU B 545      12.577  12.607 -34.054  1.00  0.00           O  
ATOM   1686  H   GLU B 545      16.297  14.736 -36.444  1.00  0.00           H  
ATOM   1687  HA  GLU B 545      15.163  12.422 -37.756  1.00  0.00           H  
ATOM   1688 1HB  GLU B 545      13.945  14.462 -35.853  1.00  0.00           H  
ATOM   1689 2HB  GLU B 545      13.119  13.010 -36.402  1.00  0.00           H  
ATOM   1690 1HG  GLU B 545      15.029  11.669 -35.435  1.00  0.00           H  
ATOM   1691 2HG  GLU B 545      15.633  13.167 -34.730  1.00  0.00           H  
ATOM   1692  N   THR B 546      13.611  13.244 -39.506  1.00  0.00           N  
ATOM   1693  CA  THR B 546      12.768  13.599 -40.642  1.00  0.00           C  
ATOM   1694  C   THR B 546      11.409  12.913 -40.542  1.00  0.00           C  
ATOM   1695  O   THR B 546      11.067  12.350 -39.500  1.00  0.00           O  
ATOM   1696  CB  THR B 546      13.440  13.222 -41.976  1.00  0.00           C  
ATOM   1697  OG1 THR B 546      13.508  11.795 -42.083  1.00  0.00           O  
ATOM   1698  CG2 THR B 546      14.851  13.795 -42.062  1.00  0.00           C  
ATOM   1699  H   THR B 546      13.844  12.274 -39.350  1.00  0.00           H  
ATOM   1700  HA  THR B 546      12.610  14.678 -40.632  1.00  0.00           H  
ATOM   1701  HB  THR B 546      12.850  13.614 -42.804  1.00  0.00           H  
ATOM   1702  HG1 THR B 546      13.120  11.397 -41.300  1.00  0.00           H  
ATOM   1703 1HG2 THR B 546      15.301  13.513 -43.014  1.00  0.00           H  
ATOM   1704 2HG2 THR B 546      14.808  14.881 -41.988  1.00  0.00           H  
ATOM   1705 3HG2 THR B 546      15.454  13.400 -41.246  1.00  0.00           H  
ATOM   1706  N   SER B 547      10.610  13.005 -41.652  1.00  0.00           N  
ATOM   1707  CA  SER B 547       9.322  12.320 -41.695  1.00  0.00           C  
ATOM   1708  C   SER B 547       9.502  10.813 -41.841  1.00  0.00           C  
ATOM   1709  O   SER B 547       8.576  10.044 -41.575  1.00  0.00           O  
ATOM   1710  CB  SER B 547       8.469  12.854 -42.846  1.00  0.00           C  
ATOM   1711  OG  SER B 547       9.142  12.701 -44.084  1.00  0.00           O  
ATOM   1712  H   SER B 547      10.905  13.548 -42.451  1.00  0.00           H  
ATOM   1713  HA  SER B 547       8.798  12.508 -40.757  1.00  0.00           H  
ATOM   1714 1HB  SER B 547       7.520  12.319 -42.874  1.00  0.00           H  
ATOM   1715 2HB  SER B 547       8.246  13.906 -42.676  1.00  0.00           H  
ATOM   1716  HG  SER B 547       9.985  12.290 -43.878  1.00  0.00           H  
ATOM   1717  N   PHE B 548      10.746  10.355 -42.151  1.00  0.00           N  
ATOM   1718  CA  PHE B 548      11.020   8.940 -42.373  1.00  0.00           C  
ATOM   1719  C   PHE B 548      11.740   8.333 -41.175  1.00  0.00           C  
ATOM   1720  O   PHE B 548      11.672   7.123 -40.951  1.00  0.00           O  
ATOM   1721  CB  PHE B 548      11.856   8.746 -43.642  1.00  0.00           C  
ATOM   1722  CG  PHE B 548      11.149   9.161 -44.904  1.00  0.00           C  
ATOM   1723  CD1 PHE B 548      10.233   8.313 -45.515  1.00  0.00           C  
ATOM   1724  CD2 PHE B 548      11.401  10.400 -45.480  1.00  0.00           C  
ATOM   1725  CE1 PHE B 548       9.577   8.695 -46.683  1.00  0.00           C  
ATOM   1726  CE2 PHE B 548      10.749  10.788 -46.647  1.00  0.00           C  
ATOM   1727  CZ  PHE B 548       9.838   9.933 -47.248  1.00  0.00           C  
ATOM   1728  H   PHE B 548      11.502  11.021 -42.229  1.00  0.00           H  
ATOM   1729  HA  PHE B 548      10.070   8.419 -42.499  1.00  0.00           H  
ATOM   1730 1HB  PHE B 548      12.777   9.323 -43.563  1.00  0.00           H  
ATOM   1731 2HB  PHE B 548      12.134   7.697 -43.737  1.00  0.00           H  
ATOM   1732  HD1 PHE B 548      10.030   7.339 -45.069  1.00  0.00           H  
ATOM   1733  HD2 PHE B 548      12.118  11.072 -45.007  1.00  0.00           H  
ATOM   1734  HE1 PHE B 548       8.860   8.020 -47.150  1.00  0.00           H  
ATOM   1735  HE2 PHE B 548      10.954  11.763 -47.089  1.00  0.00           H  
ATOM   1736  HZ  PHE B 548       9.330  10.233 -48.163  1.00  0.00           H  
ATOM   1737  N   ILE B 549      12.474   9.143 -40.438  1.00  0.00           N  
ATOM   1738  CA  ILE B 549      13.137   8.757 -39.197  1.00  0.00           C  
ATOM   1739  C   ILE B 549      12.699   9.685 -38.067  1.00  0.00           C  
ATOM   1740  O   ILE B 549      13.010  10.878 -38.079  1.00  0.00           O  
ATOM   1741  CB  ILE B 549      14.675   8.783 -39.346  1.00  0.00           C  
ATOM   1742  CG1 ILE B 549      15.112   7.907 -40.525  1.00  0.00           C  
ATOM   1743  CG2 ILE B 549      15.351   8.332 -38.048  1.00  0.00           C  
ATOM   1744  CD1 ILE B 549      16.604   7.972 -40.826  1.00  0.00           C  
ATOM   1745  H   ILE B 549      12.571  10.091 -40.773  1.00  0.00           H  
ATOM   1746  HA  ILE B 549      12.837   7.740 -38.947  1.00  0.00           H  
ATOM   1747  HB  ILE B 549      15.001   9.796 -39.579  1.00  0.00           H  
ATOM   1748 1HG1 ILE B 549      14.851   6.869 -40.323  1.00  0.00           H  
ATOM   1749 2HG1 ILE B 549      14.572   8.210 -41.423  1.00  0.00           H  
ATOM   1750 1HG2 ILE B 549      16.433   8.357 -38.174  1.00  0.00           H  
ATOM   1751 2HG2 ILE B 549      15.065   9.001 -37.238  1.00  0.00           H  
ATOM   1752 3HG2 ILE B 549      15.037   7.316 -37.808  1.00  0.00           H  
ATOM   1753 1HD1 ILE B 549      16.833   7.325 -41.673  1.00  0.00           H  
ATOM   1754 2HD1 ILE B 549      16.882   8.998 -41.067  1.00  0.00           H  
ATOM   1755 3HD1 ILE B 549      17.166   7.639 -39.954  1.00  0.00           H  
ATOM   1756  N   PHE B 550      11.920   9.174 -37.198  1.00  0.00           N  
ATOM   1757  CA  PHE B 550      11.398  10.024 -36.135  1.00  0.00           C  
ATOM   1758  C   PHE B 550      11.182   9.222 -34.857  1.00  0.00           C  
ATOM   1759  O   PHE B 550      11.046   7.997 -34.903  1.00  0.00           O  
ATOM   1760  CB  PHE B 550      10.086  10.685 -36.568  1.00  0.00           C  
ATOM   1761  CG  PHE B 550       8.999   9.705 -36.919  1.00  0.00           C  
ATOM   1762  CD1 PHE B 550       8.914   9.168 -38.198  1.00  0.00           C  
ATOM   1763  CD2 PHE B 550       8.063   9.319 -35.969  1.00  0.00           C  
ATOM   1764  CE1 PHE B 550       7.909   8.261 -38.525  1.00  0.00           C  
ATOM   1765  CE2 PHE B 550       7.056   8.413 -36.288  1.00  0.00           C  
ATOM   1766  CZ  PHE B 550       6.980   7.885 -37.567  1.00  0.00           C  
ATOM   1767  H   PHE B 550      11.654   8.200 -37.224  1.00  0.00           H  
ATOM   1768  HA  PHE B 550      12.129  10.806 -35.927  1.00  0.00           H  
ATOM   1769 1HB  PHE B 550       9.720  11.326 -35.767  1.00  0.00           H  
ATOM   1770 2HB  PHE B 550      10.267  11.317 -37.436  1.00  0.00           H  
ATOM   1771  HD1 PHE B 550       9.646   9.464 -38.950  1.00  0.00           H  
ATOM   1772  HD2 PHE B 550       8.123   9.735 -34.963  1.00  0.00           H  
ATOM   1773  HE1 PHE B 550       7.855   7.849 -39.532  1.00  0.00           H  
ATOM   1774  HE2 PHE B 550       6.327   8.119 -35.534  1.00  0.00           H  
ATOM   1775  HZ  PHE B 550       6.191   7.177 -37.819  1.00  0.00           H  
ATOM   1776  N   THR B 551      11.259   9.875 -33.724  1.00  0.00           N  
ATOM   1777  CA  THR B 551      11.064   9.272 -32.411  1.00  0.00           C  
ATOM   1778  C   THR B 551       9.591   9.303 -32.015  1.00  0.00           C  
ATOM   1779  O   THR B 551       8.939  10.345 -32.107  1.00  0.00           O  
ATOM   1780  CB  THR B 551      11.902   9.990 -31.336  1.00  0.00           C  
ATOM   1781  OG1 THR B 551      13.285   9.947 -31.710  1.00  0.00           O  
ATOM   1782  CG2 THR B 551      11.735   9.325 -29.974  1.00  0.00           C  
ATOM   1783  H   THR B 551      11.468  10.861 -33.786  1.00  0.00           H  
ATOM   1784  HA  THR B 551      11.386   8.232 -32.457  1.00  0.00           H  
ATOM   1785  HB  THR B 551      11.584  11.030 -31.262  1.00  0.00           H  
ATOM   1786  HG1 THR B 551      13.376   9.481 -32.545  1.00  0.00           H  
ATOM   1787 1HG2 THR B 551      12.337   9.853 -29.235  1.00  0.00           H  
ATOM   1788 2HG2 THR B 551      10.686   9.359 -29.679  1.00  0.00           H  
ATOM   1789 3HG2 THR B 551      12.062   8.288 -30.033  1.00  0.00           H  
ATOM   1790  N   GLU B 552       9.137   8.231 -31.662  1.00  0.00           N  
ATOM   1791  CA  GLU B 552       7.750   8.106 -31.223  1.00  0.00           C  
ATOM   1792  C   GLU B 552       7.667   7.520 -29.817  1.00  0.00           C  
ATOM   1793  O   GLU B 552       8.199   6.439 -29.557  1.00  0.00           O  
ATOM   1794  CB  GLU B 552       6.952   7.241 -32.202  1.00  0.00           C  
ATOM   1795  CG  GLU B 552       5.463   7.181 -31.896  1.00  0.00           C  
ATOM   1796  CD  GLU B 552       4.678   6.348 -32.897  1.00  0.00           C  
ATOM   1797  OE1 GLU B 552       3.486   6.649 -33.136  1.00  0.00           O  
ATOM   1798  OE2 GLU B 552       5.259   5.385 -33.446  1.00  0.00           O  
ATOM   1799  H   GLU B 552       9.726   7.411 -31.671  1.00  0.00           H  
ATOM   1800  HA  GLU B 552       7.305   9.101 -31.195  1.00  0.00           H  
ATOM   1801 1HB  GLU B 552       7.076   7.628 -33.214  1.00  0.00           H  
ATOM   1802 2HB  GLU B 552       7.343   6.223 -32.190  1.00  0.00           H  
ATOM   1803 1HG  GLU B 552       5.324   6.755 -30.903  1.00  0.00           H  
ATOM   1804 2HG  GLU B 552       5.064   8.194 -31.886  1.00  0.00           H  
ATOM   1805  N   PHE B 553       6.932   8.212 -28.871  1.00  0.00           N  
ATOM   1806  CA  PHE B 553       6.764   7.740 -27.502  1.00  0.00           C  
ATOM   1807  C   PHE B 553       5.507   6.888 -27.374  1.00  0.00           C  
ATOM   1808  O   PHE B 553       4.500   7.155 -28.032  1.00  0.00           O  
ATOM   1809  CB  PHE B 553       6.698   8.922 -26.529  1.00  0.00           C  
ATOM   1810  CG  PHE B 553       8.026   9.591 -26.297  1.00  0.00           C  
ATOM   1811  CD1 PHE B 553       8.944   9.054 -25.403  1.00  0.00           C  
ATOM   1812  CD2 PHE B 553       8.355  10.759 -26.973  1.00  0.00           C  
ATOM   1813  CE1 PHE B 553      10.174   9.672 -25.186  1.00  0.00           C  
ATOM   1814  CE2 PHE B 553       9.582  11.382 -26.762  1.00  0.00           C  
ATOM   1815  CZ  PHE B 553      10.489  10.838 -25.867  1.00  0.00           C  
ATOM   1816  H   PHE B 553       6.497   9.080 -29.149  1.00  0.00           H  
ATOM   1817  HA  PHE B 553       7.624   7.122 -27.241  1.00  0.00           H  
ATOM   1818 1HB  PHE B 553       6.003   9.669 -26.911  1.00  0.00           H  
ATOM   1819 2HB  PHE B 553       6.316   8.581 -25.568  1.00  0.00           H  
ATOM   1820  HD1 PHE B 553       8.693   8.137 -24.868  1.00  0.00           H  
ATOM   1821  HD2 PHE B 553       7.640  11.187 -27.677  1.00  0.00           H  
ATOM   1822  HE1 PHE B 553      10.885   9.238 -24.483  1.00  0.00           H  
ATOM   1823  HE2 PHE B 553       9.830  12.297 -27.299  1.00  0.00           H  
ATOM   1824  HZ  PHE B 553      11.447  11.327 -25.698  1.00  0.00           H  
ATOM   1825  N   LEU B 554       5.662   5.882 -26.574  1.00  0.00           N  
ATOM   1826  CA  LEU B 554       4.492   5.097 -26.195  1.00  0.00           C  
ATOM   1827  C   LEU B 554       3.764   5.740 -25.019  1.00  0.00           C  
ATOM   1828  O   LEU B 554       4.368   6.481 -24.240  1.00  0.00           O  
ATOM   1829  CB  LEU B 554       4.900   3.665 -25.837  1.00  0.00           C  
ATOM   1830  CG  LEU B 554       5.642   2.881 -26.921  1.00  0.00           C  
ATOM   1831  CD1 LEU B 554       6.116   1.539 -26.373  1.00  0.00           C  
ATOM   1832  CD2 LEU B 554       4.751   2.681 -28.142  1.00  0.00           C  
ATOM   1833  H   LEU B 554       6.567   5.626 -26.206  1.00  0.00           H  
ATOM   1834  HA  LEU B 554       3.809   5.063 -27.043  1.00  0.00           H  
ATOM   1835 1HB  LEU B 554       5.544   3.696 -24.960  1.00  0.00           H  
ATOM   1836 2HB  LEU B 554       4.003   3.101 -25.583  1.00  0.00           H  
ATOM   1837  HG  LEU B 554       6.535   3.431 -27.221  1.00  0.00           H  
ATOM   1838 1HD1 LEU B 554       6.642   0.992 -27.155  1.00  0.00           H  
ATOM   1839 2HD1 LEU B 554       6.790   1.707 -25.532  1.00  0.00           H  
ATOM   1840 3HD1 LEU B 554       5.257   0.958 -26.040  1.00  0.00           H  
ATOM   1841 1HD2 LEU B 554       5.296   2.122 -28.903  1.00  0.00           H  
ATOM   1842 2HD2 LEU B 554       3.858   2.126 -27.854  1.00  0.00           H  
ATOM   1843 3HD2 LEU B 554       4.461   3.652 -28.544  1.00  0.00           H  
ATOM   1844  N   GLU B 555       2.451   5.724 -24.949  1.00  0.00           N  
ATOM   1845  CA  GLU B 555       1.675   6.281 -23.845  1.00  0.00           C  
ATOM   1846  C   GLU B 555       2.163   5.745 -22.502  1.00  0.00           C  
ATOM   1847  O   GLU B 555       2.363   4.539 -22.344  1.00  0.00           O  
ATOM   1848  CB  GLU B 555       0.186   5.973 -24.024  1.00  0.00           C  
ATOM   1849  CG  GLU B 555      -0.467   6.738 -25.166  1.00  0.00           C  
ATOM   1850  CD  GLU B 555      -1.910   6.330 -25.414  1.00  0.00           C  
ATOM   1851  OE1 GLU B 555      -2.540   6.867 -26.353  1.00  0.00           O  
ATOM   1852  OE2 GLU B 555      -2.416   5.467 -24.662  1.00  0.00           O  
ATOM   1853  H   GLU B 555       1.966   5.292 -25.722  1.00  0.00           H  
ATOM   1854  HA  GLU B 555       1.808   7.363 -23.840  1.00  0.00           H  
ATOM   1855 1HB  GLU B 555       0.055   4.907 -24.210  1.00  0.00           H  
ATOM   1856 2HB  GLU B 555      -0.348   6.213 -23.105  1.00  0.00           H  
ATOM   1857 1HG  GLU B 555      -0.440   7.803 -24.938  1.00  0.00           H  
ATOM   1858 2HG  GLU B 555       0.110   6.575 -26.075  1.00  0.00           H  
ATOM   1859  N   PRO B 556       2.524   6.661 -21.592  1.00  0.00           N  
ATOM   1860  CA  PRO B 556       2.980   6.185 -20.284  1.00  0.00           C  
ATOM   1861  C   PRO B 556       1.878   5.484 -19.494  1.00  0.00           C  
ATOM   1862  O   PRO B 556       0.697   5.804 -19.657  1.00  0.00           O  
ATOM   1863  CB  PRO B 556       3.428   7.467 -19.578  1.00  0.00           C  
ATOM   1864  CG  PRO B 556       2.735   8.569 -20.312  1.00  0.00           C  
ATOM   1865  CD  PRO B 556       2.332   8.060 -21.667  1.00  0.00           C  
ATOM   1866  HA  PRO B 556       3.828   5.499 -20.424  1.00  0.00           H  
ATOM   1867 1HB  PRO B 556       3.149   7.428 -18.515  1.00  0.00           H  
ATOM   1868 2HB  PRO B 556       4.524   7.556 -19.620  1.00  0.00           H  
ATOM   1869 1HG  PRO B 556       1.853   8.905 -19.747  1.00  0.00           H  
ATOM   1870 2HG  PRO B 556       3.401   9.439 -20.408  1.00  0.00           H  
ATOM   1871 1HD  PRO B 556       1.275   8.304 -21.851  1.00  0.00           H  
ATOM   1872 2HD  PRO B 556       2.975   8.513 -22.436  1.00  0.00           H  
ATOM   1873  N   ALA B 557       2.205   4.430 -18.830  1.00  0.00           N  
ATOM   1874  CA  ALA B 557       1.281   3.859 -17.853  1.00  0.00           C  
ATOM   1875  C   ALA B 557       1.124   4.778 -16.645  1.00  0.00           C  
ATOM   1876  O   ALA B 557       1.991   5.612 -16.374  1.00  0.00           O  
ATOM   1877  CB  ALA B 557       1.761   2.479 -17.409  1.00  0.00           C  
ATOM   1878  H   ALA B 557       3.101   3.988 -18.977  1.00  0.00           H  
ATOM   1879  HA  ALA B 557       0.306   3.757 -18.329  1.00  0.00           H  
ATOM   1880 1HB  ALA B 557       1.062   2.067 -16.681  1.00  0.00           H  
ATOM   1881 2HB  ALA B 557       1.816   1.817 -18.274  1.00  0.00           H  
ATOM   1882 3HB  ALA B 557       2.747   2.566 -16.955  1.00  0.00           H  
ATOM   1883  N   ALA B 558      -0.186   4.902 -16.111  1.00  0.00           N  
ATOM   1884  CA  ALA B 558      -0.465   5.691 -14.914  1.00  0.00           C  
ATOM   1885  C   ALA B 558       0.497   5.334 -13.785  1.00  0.00           C  
ATOM   1886  O   ALA B 558       0.852   4.166 -13.609  1.00  0.00           O  
ATOM   1887  CB  ALA B 558      -1.909   5.483 -14.465  1.00  0.00           C  
ATOM   1888  H   ALA B 558      -0.947   4.428 -16.576  1.00  0.00           H  
ATOM   1889  HA  ALA B 558      -0.320   6.743 -15.160  1.00  0.00           H  
ATOM   1890 1HB  ALA B 558      -2.102   6.078 -13.572  1.00  0.00           H  
ATOM   1891 2HB  ALA B 558      -2.586   5.794 -15.261  1.00  0.00           H  
ATOM   1892 3HB  ALA B 558      -2.072   4.430 -14.241  1.00  0.00           H  
ATOM   1893  N   ASN B 559       1.448   6.216 -13.320  1.00  0.00           N  
ATOM   1894  CA  ASN B 559       2.278   6.060 -12.130  1.00  0.00           C  
ATOM   1895  C   ASN B 559       3.664   5.526 -12.479  1.00  0.00           C  
ATOM   1896  O   ASN B 559       4.340   4.939 -11.632  1.00  0.00           O  
ATOM   1897  CB  ASN B 559       1.595   5.141 -11.115  1.00  0.00           C  
ATOM   1898  CG  ASN B 559       0.320   5.737 -10.553  1.00  0.00           C  
ATOM   1899  OD1 ASN B 559       0.160   6.960 -10.504  1.00  0.00           O  
ATOM   1900  ND2 ASN B 559      -0.598   4.878 -10.125  1.00  0.00           N  
ATOM   1901  H   ASN B 559       1.553   7.045 -13.888  1.00  0.00           H  
ATOM   1902  HA  ASN B 559       2.416   7.041 -11.673  1.00  0.00           H  
ATOM   1903 1HB  ASN B 559       1.358   4.188 -11.589  1.00  0.00           H  
ATOM   1904 2HB  ASN B 559       2.279   4.936 -10.292  1.00  0.00           H  
ATOM   1905 1HD2 ASN B 559      -1.460   5.215  -9.744  1.00  0.00           H  
ATOM   1906 2HD2 ASN B 559      -0.428   3.895 -10.183  1.00  0.00           H  
ATOM   1907  N   GLU B 560       3.963   5.509 -13.824  1.00  0.00           N  
ATOM   1908  CA  GLU B 560       5.297   5.090 -14.246  1.00  0.00           C  
ATOM   1909  C   GLU B 560       6.143   6.287 -14.669  1.00  0.00           C  
ATOM   1910  O   GLU B 560       5.628   7.242 -15.254  1.00  0.00           O  
ATOM   1911  CB  GLU B 560       5.205   4.079 -15.392  1.00  0.00           C  
ATOM   1912  CG  GLU B 560       4.705   2.707 -14.963  1.00  0.00           C  
ATOM   1913  CD  GLU B 560       4.725   1.683 -16.087  1.00  0.00           C  
ATOM   1914  OE1 GLU B 560       4.363   0.509 -15.845  1.00  0.00           O  
ATOM   1915  OE2 GLU B 560       5.108   2.057 -17.218  1.00  0.00           O  
ATOM   1916  H   GLU B 560       3.287   5.778 -14.525  1.00  0.00           H  
ATOM   1917  HA  GLU B 560       5.794   4.613 -13.400  1.00  0.00           H  
ATOM   1918 1HB  GLU B 560       4.533   4.461 -16.161  1.00  0.00           H  
ATOM   1919 2HB  GLU B 560       6.187   3.955 -15.848  1.00  0.00           H  
ATOM   1920 1HG  GLU B 560       5.330   2.343 -14.148  1.00  0.00           H  
ATOM   1921 2HG  GLU B 560       3.687   2.804 -14.588  1.00  0.00           H  
ATOM   1922  N   THR B 561       7.334   6.258 -14.200  1.00  0.00           N  
ATOM   1923  CA  THR B 561       8.231   7.348 -14.564  1.00  0.00           C  
ATOM   1924  C   THR B 561       8.976   7.028 -15.857  1.00  0.00           C  
ATOM   1925  O   THR B 561       9.432   7.934 -16.557  1.00  0.00           O  
ATOM   1926  CB  THR B 561       9.246   7.634 -13.441  1.00  0.00           C  
ATOM   1927  OG1 THR B 561       9.997   6.444 -13.169  1.00  0.00           O  
ATOM   1928  CG2 THR B 561       8.542   8.080 -12.164  1.00  0.00           C  
ATOM   1929  H   THR B 561       7.673   5.522 -13.597  1.00  0.00           H  
ATOM   1930  HA  THR B 561       7.636   8.247 -14.724  1.00  0.00           H  
ATOM   1931  HB  THR B 561       9.929   8.421 -13.760  1.00  0.00           H  
ATOM   1932  HG1 THR B 561       9.698   5.738 -13.748  1.00  0.00           H  
ATOM   1933 1HG2 THR B 561       9.283   8.275 -11.389  1.00  0.00           H  
ATOM   1934 2HG2 THR B 561       7.974   8.989 -12.360  1.00  0.00           H  
ATOM   1935 3HG2 THR B 561       7.865   7.295 -11.829  1.00  0.00           H  
ATOM   1936  N   VAL B 562       9.002   5.780 -16.176  1.00  0.00           N  
ATOM   1937  CA  VAL B 562       9.770   5.344 -17.338  1.00  0.00           C  
ATOM   1938  C   VAL B 562       8.985   5.635 -18.615  1.00  0.00           C  
ATOM   1939  O   VAL B 562       7.796   5.319 -18.705  1.00  0.00           O  
ATOM   1940  CB  VAL B 562      10.119   3.841 -17.256  1.00  0.00           C  
ATOM   1941  CG1 VAL B 562      10.957   3.416 -18.461  1.00  0.00           C  
ATOM   1942  CG2 VAL B 562      10.856   3.535 -15.954  1.00  0.00           C  
ATOM   1943  H   VAL B 562       8.498   5.093 -15.634  1.00  0.00           H  
ATOM   1944  HA  VAL B 562      10.703   5.908 -17.368  1.00  0.00           H  
ATOM   1945  HB  VAL B 562       9.197   3.261 -17.292  1.00  0.00           H  
ATOM   1946 1HG1 VAL B 562      11.192   2.354 -18.385  1.00  0.00           H  
ATOM   1947 2HG1 VAL B 562      10.395   3.598 -19.377  1.00  0.00           H  
ATOM   1948 3HG1 VAL B 562      11.883   3.991 -18.481  1.00  0.00           H  
ATOM   1949 1HG2 VAL B 562      11.094   2.472 -15.912  1.00  0.00           H  
ATOM   1950 2HG2 VAL B 562      11.778   4.115 -15.913  1.00  0.00           H  
ATOM   1951 3HG2 VAL B 562      10.223   3.799 -15.107  1.00  0.00           H  
ATOM   1952  N   ARG B 563       9.614   6.249 -19.577  1.00  0.00           N  
ATOM   1953  CA  ARG B 563       9.023   6.508 -20.887  1.00  0.00           C  
ATOM   1954  C   ARG B 563       9.576   5.550 -21.936  1.00  0.00           C  
ATOM   1955  O   ARG B 563      10.793   5.414 -22.081  1.00  0.00           O  
ATOM   1956  CB  ARG B 563       9.276   7.956 -21.314  1.00  0.00           C  
ATOM   1957  CG  ARG B 563       8.586   8.987 -20.435  1.00  0.00           C  
ATOM   1958  CD  ARG B 563       8.769  10.399 -20.973  1.00  0.00           C  
ATOM   1959  NE  ARG B 563      10.129  10.886 -20.759  1.00  0.00           N  
ATOM   1960  CZ  ARG B 563      10.583  12.069 -21.164  1.00  0.00           C  
ATOM   1961  NH1 ARG B 563       9.790  12.913 -21.814  1.00  0.00           N  
ATOM   1962  NH2 ARG B 563      11.839  12.411 -20.916  1.00  0.00           N  
ATOM   1963  H   ARG B 563      10.558   6.556 -19.394  1.00  0.00           H  
ATOM   1964  HA  ARG B 563       7.946   6.348 -20.819  1.00  0.00           H  
ATOM   1965 1HB  ARG B 563      10.346   8.158 -21.297  1.00  0.00           H  
ATOM   1966 2HB  ARG B 563       8.932   8.099 -22.338  1.00  0.00           H  
ATOM   1967 1HG  ARG B 563       7.518   8.772 -20.392  1.00  0.00           H  
ATOM   1968 2HG  ARG B 563       9.005   8.947 -19.429  1.00  0.00           H  
ATOM   1969 1HD  ARG B 563       8.566  10.410 -22.043  1.00  0.00           H  
ATOM   1970 2HD  ARG B 563       8.080  11.073 -20.466  1.00  0.00           H  
ATOM   1971  HE  ARG B 563      10.773  10.281 -20.267  1.00  0.00           H  
ATOM   1972 1HH1 ARG B 563       8.831  12.659 -22.006  1.00  0.00           H  
ATOM   1973 2HH1 ARG B 563      10.145  13.808 -22.117  1.00  0.00           H  
ATOM   1974 1HH2 ARG B 563      12.448  11.774 -20.421  1.00  0.00           H  
ATOM   1975 2HH2 ARG B 563      12.188  13.307 -21.221  1.00  0.00           H  
ATOM   1976  N   HIS B 564       8.635   4.946 -22.514  1.00  0.00           N  
ATOM   1977  CA  HIS B 564       9.020   3.999 -23.554  1.00  0.00           C  
ATOM   1978  C   HIS B 564       8.712   4.551 -24.942  1.00  0.00           C  
ATOM   1979  O   HIS B 564       7.764   5.320 -25.113  1.00  0.00           O  
ATOM   1980  CB  HIS B 564       8.308   2.661 -23.351  1.00  0.00           C  
ATOM   1981  CG  HIS B 564       8.484   2.089 -21.980  1.00  0.00           C  
ATOM   1982  ND1 HIS B 564       9.664   1.515 -21.560  1.00  0.00           N  
ATOM   1983  CD2 HIS B 564       7.629   2.008 -20.934  1.00  0.00           C  
ATOM   1984  CE1 HIS B 564       9.525   1.102 -20.311  1.00  0.00           C  
ATOM   1985  NE2 HIS B 564       8.300   1.390 -19.908  1.00  0.00           N  
ATOM   1986  H   HIS B 564       7.655   5.076 -22.305  1.00  0.00           H  
ATOM   1987  HA  HIS B 564      10.094   3.822 -23.505  1.00  0.00           H  
ATOM   1988 1HB  HIS B 564       7.240   2.785 -23.535  1.00  0.00           H  
ATOM   1989 2HB  HIS B 564       8.682   1.936 -24.074  1.00  0.00           H  
ATOM   1990  HD2 HIS B 564       6.599   2.366 -20.911  1.00  0.00           H  
ATOM   1991  HE1 HIS B 564      10.291   0.608 -19.714  1.00  0.00           H  
ATOM   1992  HE2 HIS B 564       7.916   1.190 -18.995  1.00  0.00           H  
ATOM   1993  N   GLY B 565       9.656   4.266 -25.858  1.00  0.00           N  
ATOM   1994  CA  GLY B 565       9.431   4.747 -27.212  1.00  0.00           C  
ATOM   1995  C   GLY B 565      10.209   3.971 -28.258  1.00  0.00           C  
ATOM   1996  O   GLY B 565      10.692   2.869 -27.990  1.00  0.00           O  
ATOM   1997  H   GLY B 565      10.497   3.744 -25.655  1.00  0.00           H  
ATOM   1998 1HA  GLY B 565       8.369   4.684 -27.449  1.00  0.00           H  
ATOM   1999 2HA  GLY B 565       9.712   5.797 -27.276  1.00  0.00           H  
ATOM   2000  N   CYS B 566      10.087   4.532 -29.459  1.00  0.00           N  
ATOM   2001  CA  CYS B 566      10.744   3.883 -30.588  1.00  0.00           C  
ATOM   2002  C   CYS B 566      11.320   4.915 -31.550  1.00  0.00           C  
ATOM   2003  O   CYS B 566      10.689   5.938 -31.821  1.00  0.00           O  
ATOM   2004  CB  CYS B 566       9.763   2.974 -31.328  1.00  0.00           C  
ATOM   2005  SG  CYS B 566      10.544   1.918 -32.569  1.00  0.00           S  
ATOM   2006  H   CYS B 566       9.563   5.381 -29.616  1.00  0.00           H  
ATOM   2007  HA  CYS B 566      11.564   3.274 -30.208  1.00  0.00           H  
ATOM   2008 1HB  CYS B 566       9.248   2.334 -30.611  1.00  0.00           H  
ATOM   2009 2HB  CYS B 566       9.007   3.582 -31.825  1.00  0.00           H  
ATOM   2010  N   LEU B 567      12.604   4.664 -31.947  1.00  0.00           N  
ATOM   2011  CA  LEU B 567      13.091   5.365 -33.130  1.00  0.00           C  
ATOM   2012  C   LEU B 567      12.617   4.673 -34.404  1.00  0.00           C  
ATOM   2013  O   LEU B 567      13.125   3.608 -34.763  1.00  0.00           O  
ATOM   2014  CB  LEU B 567      14.619   5.443 -33.116  1.00  0.00           C  
ATOM   2015  CG  LEU B 567      15.270   6.207 -34.271  1.00  0.00           C  
ATOM   2016  CD1 LEU B 567      14.909   7.686 -34.197  1.00  0.00           C  
ATOM   2017  CD2 LEU B 567      16.783   6.019 -34.251  1.00  0.00           C  
ATOM   2018  H   LEU B 567      13.220   4.025 -31.465  1.00  0.00           H  
ATOM   2019  HA  LEU B 567      12.691   6.378 -33.121  1.00  0.00           H  
ATOM   2020 1HB  LEU B 567      14.934   5.923 -32.191  1.00  0.00           H  
ATOM   2021 2HB  LEU B 567      15.019   4.429 -33.130  1.00  0.00           H  
ATOM   2022  HG  LEU B 567      14.880   5.835 -35.219  1.00  0.00           H  
ATOM   2023 1HD1 LEU B 567      15.379   8.217 -35.025  1.00  0.00           H  
ATOM   2024 2HD1 LEU B 567      13.827   7.800 -34.261  1.00  0.00           H  
ATOM   2025 3HD1 LEU B 567      15.263   8.100 -33.253  1.00  0.00           H  
ATOM   2026 1HD2 LEU B 567      17.229   6.569 -35.080  1.00  0.00           H  
ATOM   2027 2HD2 LEU B 567      17.184   6.394 -33.309  1.00  0.00           H  
ATOM   2028 3HD2 LEU B 567      17.019   4.959 -34.349  1.00  0.00           H  
ATOM   2029  N   ARG B 568      11.680   5.330 -35.096  1.00  0.00           N  
ATOM   2030  CA  ARG B 568      11.061   4.707 -36.262  1.00  0.00           C  
ATOM   2031  C   ARG B 568      11.829   5.044 -37.536  1.00  0.00           C  
ATOM   2032  O   ARG B 568      12.214   6.196 -37.748  1.00  0.00           O  
ATOM   2033  CB  ARG B 568       9.602   5.150 -36.397  1.00  0.00           C  
ATOM   2034  CG  ARG B 568       8.692   4.615 -35.303  1.00  0.00           C  
ATOM   2035  CD  ARG B 568       7.224   4.860 -35.621  1.00  0.00           C  
ATOM   2036  NE  ARG B 568       6.717   3.902 -36.600  1.00  0.00           N  
ATOM   2037  CZ  ARG B 568       5.927   2.871 -36.313  1.00  0.00           C  
ATOM   2038  NH1 ARG B 568       5.535   2.644 -35.064  1.00  0.00           N  
ATOM   2039  NH2 ARG B 568       5.524   2.061 -37.282  1.00  0.00           N  
ATOM   2040  H   ARG B 568      11.391   6.258 -34.823  1.00  0.00           H  
ATOM   2041  HA  ARG B 568      11.085   3.625 -36.130  1.00  0.00           H  
ATOM   2042 1HB  ARG B 568       9.549   6.238 -36.380  1.00  0.00           H  
ATOM   2043 2HB  ARG B 568       9.208   4.818 -37.358  1.00  0.00           H  
ATOM   2044 1HG  ARG B 568       8.845   3.541 -35.196  1.00  0.00           H  
ATOM   2045 2HG  ARG B 568       8.926   5.111 -34.360  1.00  0.00           H  
ATOM   2046 1HD  ARG B 568       6.634   4.764 -34.710  1.00  0.00           H  
ATOM   2047 2HD  ARG B 568       7.103   5.863 -36.028  1.00  0.00           H  
ATOM   2048  HE  ARG B 568       6.985   4.031 -37.567  1.00  0.00           H  
ATOM   2049 1HH1 ARG B 568       5.837   3.258 -34.320  1.00  0.00           H  
ATOM   2050 2HH1 ARG B 568       4.935   1.858 -34.858  1.00  0.00           H  
ATOM   2051 1HH2 ARG B 568       5.817   2.228 -38.235  1.00  0.00           H  
ATOM   2052 2HH2 ARG B 568       4.925   1.278 -37.068  1.00  0.00           H  
ATOM   2053  N   LEU B 569      12.037   4.018 -38.257  1.00  0.00           N  
ATOM   2054  CA  LEU B 569      12.647   4.181 -39.572  1.00  0.00           C  
ATOM   2055  C   LEU B 569      11.744   3.618 -40.664  1.00  0.00           C  
ATOM   2056  O   LEU B 569      11.431   2.425 -40.662  1.00  0.00           O  
ATOM   2057  CB  LEU B 569      14.014   3.493 -39.618  1.00  0.00           C  
ATOM   2058  CG  LEU B 569      15.062   3.999 -38.626  1.00  0.00           C  
ATOM   2059  CD1 LEU B 569      14.943   3.252 -37.301  1.00  0.00           C  
ATOM   2060  CD2 LEU B 569      16.464   3.849 -39.205  1.00  0.00           C  
ATOM   2061  H   LEU B 569      11.790   3.091 -37.941  1.00  0.00           H  
ATOM   2062  HA  LEU B 569      12.786   5.245 -39.759  1.00  0.00           H  
ATOM   2063 1HB  LEU B 569      13.874   2.430 -39.429  1.00  0.00           H  
ATOM   2064 2HB  LEU B 569      14.429   3.611 -40.619  1.00  0.00           H  
ATOM   2065  HG  LEU B 569      14.880   5.052 -38.410  1.00  0.00           H  
ATOM   2066 1HD1 LEU B 569      15.695   3.623 -36.605  1.00  0.00           H  
ATOM   2067 2HD1 LEU B 569      13.950   3.413 -36.880  1.00  0.00           H  
ATOM   2068 3HD1 LEU B 569      15.099   2.187 -37.469  1.00  0.00           H  
ATOM   2069 1HD2 LEU B 569      17.196   4.215 -38.485  1.00  0.00           H  
ATOM   2070 2HD2 LEU B 569      16.659   2.798 -39.418  1.00  0.00           H  
ATOM   2071 3HD2 LEU B 569      16.541   4.427 -40.126  1.00  0.00           H  
ATOM   2072  N   ASN B 570      11.248   4.482 -41.517  1.00  0.00           N  
ATOM   2073  CA  ASN B 570      10.375   4.050 -42.603  1.00  0.00           C  
ATOM   2074  C   ASN B 570      11.173   3.673 -43.848  1.00  0.00           C  
ATOM   2075  O   ASN B 570      11.777   4.535 -44.489  1.00  0.00           O  
ATOM   2076  CB  ASN B 570       9.354   5.140 -42.938  1.00  0.00           C  
ATOM   2077  CG  ASN B 570       8.253   4.647 -43.855  1.00  0.00           C  
ATOM   2078  OD1 ASN B 570       8.241   3.482 -44.261  1.00  0.00           O  
ATOM   2079  ND2 ASN B 570       7.319   5.530 -44.189  1.00  0.00           N  
ATOM   2080  H   ASN B 570      11.471   5.463 -41.425  1.00  0.00           H  
ATOM   2081  HA  ASN B 570       9.838   3.157 -42.281  1.00  0.00           H  
ATOM   2082 1HB  ASN B 570       8.903   5.512 -42.017  1.00  0.00           H  
ATOM   2083 2HB  ASN B 570       9.860   5.978 -43.417  1.00  0.00           H  
ATOM   2084 1HD2 ASN B 570       6.568   5.260 -44.792  1.00  0.00           H  
ATOM   2085 2HD2 ASN B 570       7.366   6.465 -43.838  1.00  0.00           H  
ATOM   2086  N   GLN B 571      11.274   2.396 -44.141  1.00  0.00           N  
ATOM   2087  CA  GLN B 571      11.937   1.832 -45.313  1.00  0.00           C  
ATOM   2088  C   GLN B 571      13.419   2.196 -45.335  1.00  0.00           C  
ATOM   2089  O   GLN B 571      13.904   2.788 -46.301  1.00  0.00           O  
ATOM   2090  CB  GLN B 571      11.259   2.312 -46.597  1.00  0.00           C  
ATOM   2091  CG  GLN B 571       9.813   1.856 -46.737  1.00  0.00           C  
ATOM   2092  CD  GLN B 571       9.163   2.349 -48.016  1.00  0.00           C  
ATOM   2093  OE1 GLN B 571       9.357   3.499 -48.424  1.00  0.00           O  
ATOM   2094  NE2 GLN B 571       8.387   1.483 -48.658  1.00  0.00           N  
ATOM   2095  H   GLN B 571      10.842   1.774 -43.473  1.00  0.00           H  
ATOM   2096  HA  GLN B 571      11.860   0.746 -45.265  1.00  0.00           H  
ATOM   2097 1HB  GLN B 571      11.277   3.401 -46.632  1.00  0.00           H  
ATOM   2098 2HB  GLN B 571      11.815   1.947 -47.460  1.00  0.00           H  
ATOM   2099 1HG  GLN B 571       9.785   0.766 -46.741  1.00  0.00           H  
ATOM   2100 2HG  GLN B 571       9.238   2.241 -45.895  1.00  0.00           H  
ATOM   2101 1HE2 GLN B 571       7.932   1.753 -49.508  1.00  0.00           H  
ATOM   2102 2HE2 GLN B 571       8.257   0.561 -48.293  1.00  0.00           H  
ATOM   2103  N   PRO B 572      14.133   1.862 -44.285  1.00  0.00           N  
ATOM   2104  CA  PRO B 572      15.569   2.149 -44.238  1.00  0.00           C  
ATOM   2105  C   PRO B 572      16.366   1.336 -45.257  1.00  0.00           C  
ATOM   2106  O   PRO B 572      15.935   0.254 -45.661  1.00  0.00           O  
ATOM   2107  CB  PRO B 572      15.959   1.766 -42.809  1.00  0.00           C  
ATOM   2108  CG  PRO B 572      15.035   0.647 -42.447  1.00  0.00           C  
ATOM   2109  CD  PRO B 572      13.698   0.910 -43.079  1.00  0.00           C  
ATOM   2110  HA  PRO B 572      15.729   3.223 -44.412  1.00  0.00           H  
ATOM   2111 1HB  PRO B 572      17.017   1.467 -42.775  1.00  0.00           H  
ATOM   2112 2HB  PRO B 572      15.850   2.635 -42.143  1.00  0.00           H  
ATOM   2113 1HG  PRO B 572      15.445  -0.312 -42.795  1.00  0.00           H  
ATOM   2114 2HG  PRO B 572      14.938   0.573 -41.354  1.00  0.00           H  
ATOM   2115 1HD  PRO B 572      13.260  -0.040 -43.419  1.00  0.00           H  
ATOM   2116 2HD  PRO B 572      13.038   1.403 -42.350  1.00  0.00           H  
ATOM   2117  N   THR B 573      17.482   1.855 -45.886  1.00  0.00           N  
ATOM   2118  CA  THR B 573      18.413   1.166 -46.773  1.00  0.00           C  
ATOM   2119  C   THR B 573      19.733   0.888 -46.061  1.00  0.00           C  
ATOM   2120  O   THR B 573      19.858   1.124 -44.858  1.00  0.00           O  
ATOM   2121  CB  THR B 573      18.677   1.985 -48.050  1.00  0.00           C  
ATOM   2122  OG1 THR B 573      19.458   3.139 -47.718  1.00  0.00           O  
ATOM   2123  CG2 THR B 573      17.371   2.437 -48.694  1.00  0.00           C  
ATOM   2124  H   THR B 573      17.632   2.832 -45.678  1.00  0.00           H  
ATOM   2125  HA  THR B 573      17.972   0.212 -47.064  1.00  0.00           H  
ATOM   2126  HB  THR B 573      19.230   1.376 -48.765  1.00  0.00           H  
ATOM   2127  HG1 THR B 573      19.640   3.141 -46.775  1.00  0.00           H  
ATOM   2128 1HG2 THR B 573      17.589   3.012 -49.593  1.00  0.00           H  
ATOM   2129 2HG2 THR B 573      16.774   1.564 -48.957  1.00  0.00           H  
ATOM   2130 3HG2 THR B 573      16.815   3.058 -47.992  1.00  0.00           H  
ATOM   2131  N   HIS B 574      20.695   0.280 -46.816  1.00  0.00           N  
ATOM   2132  CA  HIS B 574      21.995  -0.053 -46.245  1.00  0.00           C  
ATOM   2133  C   HIS B 574      22.719   1.197 -45.756  1.00  0.00           C  
ATOM   2134  O   HIS B 574      23.640   1.108 -44.941  1.00  0.00           O  
ATOM   2135  CB  HIS B 574      22.857  -0.793 -47.269  1.00  0.00           C  
ATOM   2136  CG  HIS B 574      23.162   0.014 -48.491  1.00  0.00           C  
ATOM   2137  ND1 HIS B 574      22.218   0.290 -49.456  1.00  0.00           N  
ATOM   2138  CD2 HIS B 574      24.308   0.607 -48.901  1.00  0.00           C  
ATOM   2139  CE1 HIS B 574      22.772   1.019 -50.410  1.00  0.00           C  
ATOM   2140  NE2 HIS B 574      24.039   1.225 -50.098  1.00  0.00           N  
ATOM   2141  H   HIS B 574      20.510   0.055 -47.783  1.00  0.00           H  
ATOM   2142  HA  HIS B 574      21.857  -0.706 -45.383  1.00  0.00           H  
ATOM   2143 1HB  HIS B 574      23.801  -1.085 -46.807  1.00  0.00           H  
ATOM   2144 2HB  HIS B 574      22.349  -1.706 -47.580  1.00  0.00           H  
ATOM   2145  HD2 HIS B 574      25.266   0.595 -48.380  1.00  0.00           H  
ATOM   2146  HE1 HIS B 574      22.269   1.388 -51.303  1.00  0.00           H  
ATOM   2147  HE2 HIS B 574      24.705   1.750 -50.647  1.00  0.00           H  
ATOM   2148  N   VAL B 575      22.320   2.449 -46.164  1.00  0.00           N  
ATOM   2149  CA  VAL B 575      22.965   3.701 -45.782  1.00  0.00           C  
ATOM   2150  C   VAL B 575      22.598   4.054 -44.343  1.00  0.00           C  
ATOM   2151  O   VAL B 575      23.247   4.896 -43.718  1.00  0.00           O  
ATOM   2152  CB  VAL B 575      22.570   4.855 -46.731  1.00  0.00           C  
ATOM   2153  CG1 VAL B 575      23.056   4.576 -48.152  1.00  0.00           C  
ATOM   2154  CG2 VAL B 575      21.057   5.067 -46.712  1.00  0.00           C  
ATOM   2155  H   VAL B 575      21.516   2.476 -46.775  1.00  0.00           H  
ATOM   2156  HA  VAL B 575      24.046   3.566 -45.843  1.00  0.00           H  
ATOM   2157  HB  VAL B 575      23.065   5.769 -46.402  1.00  0.00           H  
ATOM   2158 1HG1 VAL B 575      22.768   5.401 -48.804  1.00  0.00           H  
ATOM   2159 2HG1 VAL B 575      24.141   4.476 -48.152  1.00  0.00           H  
ATOM   2160 3HG1 VAL B 575      22.606   3.653 -48.516  1.00  0.00           H  
ATOM   2161 1HG2 VAL B 575      20.796   5.883 -47.385  1.00  0.00           H  
ATOM   2162 2HG2 VAL B 575      20.558   4.154 -47.037  1.00  0.00           H  
ATOM   2163 3HG2 VAL B 575      20.737   5.315 -45.700  1.00  0.00           H  
ATOM   2164  N   ASN B 576      21.468   3.463 -43.915  1.00  0.00           N  
ATOM   2165  CA  ASN B 576      21.000   3.707 -42.555  1.00  0.00           C  
ATOM   2166  C   ASN B 576      21.607   2.715 -41.567  1.00  0.00           C  
ATOM   2167  O   ASN B 576      21.352   2.796 -40.364  1.00  0.00           O  
ATOM   2168  CB  ASN B 576      19.472   3.650 -42.494  1.00  0.00           C  
ATOM   2169  CG  ASN B 576      18.813   4.659 -43.414  1.00  0.00           C  
ATOM   2170  OD1 ASN B 576      18.141   4.290 -44.380  1.00  0.00           O  
ATOM   2171  ND2 ASN B 576      18.999   5.940 -43.119  1.00  0.00           N  
ATOM   2172  H   ASN B 576      20.935   2.852 -44.517  1.00  0.00           H  
ATOM   2173  HA  ASN B 576      21.324   4.704 -42.251  1.00  0.00           H  
ATOM   2174 1HB  ASN B 576      19.134   2.650 -42.769  1.00  0.00           H  
ATOM   2175 2HB  ASN B 576      19.141   3.838 -41.472  1.00  0.00           H  
ATOM   2176 1HD2 ASN B 576      18.588   6.650 -43.691  1.00  0.00           H  
ATOM   2177 2HD2 ASN B 576      19.550   6.195 -42.325  1.00  0.00           H  
ATOM   2178  N   ASN B 577      22.400   1.744 -42.095  1.00  0.00           N  
ATOM   2179  CA  ASN B 577      23.105   0.817 -41.217  1.00  0.00           C  
ATOM   2180  C   ASN B 577      24.231   1.512 -40.456  1.00  0.00           C  
ATOM   2181  O   ASN B 577      25.035   2.232 -41.050  1.00  0.00           O  
ATOM   2182  CB  ASN B 577      23.655  -0.366 -42.015  1.00  0.00           C  
ATOM   2183  CG  ASN B 577      22.560  -1.240 -42.595  1.00  0.00           C  
ATOM   2184  OD1 ASN B 577      21.375  -1.039 -42.314  1.00  0.00           O  
ATOM   2185  ND2 ASN B 577      22.947  -2.215 -43.408  1.00  0.00           N  
ATOM   2186  H   ASN B 577      22.509   1.654 -43.095  1.00  0.00           H  
ATOM   2187  HA  ASN B 577      22.400   0.439 -40.475  1.00  0.00           H  
ATOM   2188 1HB  ASN B 577      24.278   0.003 -42.830  1.00  0.00           H  
ATOM   2189 2HB  ASN B 577      24.287  -0.977 -41.371  1.00  0.00           H  
ATOM   2190 1HD2 ASN B 577      22.267  -2.823 -43.820  1.00  0.00           H  
ATOM   2191 2HD2 ASN B 577      23.918  -2.342 -43.609  1.00  0.00           H  
ATOM   2192  N   GLY B 578      24.151   1.339 -39.133  1.00  0.00           N  
ATOM   2193  CA  GLY B 578      25.212   1.951 -38.349  1.00  0.00           C  
ATOM   2194  C   GLY B 578      24.936   1.936 -36.857  1.00  0.00           C  
ATOM   2195  O   GLY B 578      24.117   1.148 -36.380  1.00  0.00           O  
ATOM   2196  H   GLY B 578      23.422   0.826 -38.658  1.00  0.00           H  
ATOM   2197 1HA  GLY B 578      26.150   1.428 -38.536  1.00  0.00           H  
ATOM   2198 2HA  GLY B 578      25.351   2.983 -38.668  1.00  0.00           H  
ATOM   2199  N   ASN B 579      25.787   2.694 -36.153  1.00  0.00           N  
ATOM   2200  CA  ASN B 579      25.686   2.785 -34.700  1.00  0.00           C  
ATOM   2201  C   ASN B 579      24.763   3.923 -34.272  1.00  0.00           C  
ATOM   2202  O   ASN B 579      25.041   5.091 -34.550  1.00  0.00           O  
ATOM   2203  CB  ASN B 579      27.071   2.962 -34.075  1.00  0.00           C  
ATOM   2204  CG  ASN B 579      27.062   2.772 -32.571  1.00  0.00           C  
ATOM   2205  OD1 ASN B 579      26.096   2.254 -32.004  1.00  0.00           O  
ATOM   2206  ND2 ASN B 579      28.138   3.189 -31.915  1.00  0.00           N  
ATOM   2207  H   ASN B 579      26.511   3.212 -36.629  1.00  0.00           H  
ATOM   2208  HA  ASN B 579      25.251   1.858 -34.324  1.00  0.00           H  
ATOM   2209 1HB  ASN B 579      27.764   2.244 -34.516  1.00  0.00           H  
ATOM   2210 2HB  ASN B 579      27.447   3.960 -34.300  1.00  0.00           H  
ATOM   2211 1HD2 ASN B 579      28.188   3.089 -30.921  1.00  0.00           H  
ATOM   2212 2HD2 ASN B 579      28.899   3.603 -32.414  1.00  0.00           H  
ATOM   2213  N   TYR B 580      23.677   3.547 -33.658  1.00  0.00           N  
ATOM   2214  CA  TYR B 580      22.732   4.521 -33.123  1.00  0.00           C  
ATOM   2215  C   TYR B 580      22.953   4.732 -31.630  1.00  0.00           C  
ATOM   2216  O   TYR B 580      23.037   3.768 -30.866  1.00  0.00           O  
ATOM   2217  CB  TYR B 580      21.291   4.068 -33.378  1.00  0.00           C  
ATOM   2218  CG  TYR B 580      20.893   4.100 -34.834  1.00  0.00           C  
ATOM   2219  CD1 TYR B 580      20.129   5.146 -35.345  1.00  0.00           C  
ATOM   2220  CD2 TYR B 580      21.281   3.084 -35.701  1.00  0.00           C  
ATOM   2221  CE1 TYR B 580      19.759   5.179 -36.685  1.00  0.00           C  
ATOM   2222  CE2 TYR B 580      20.916   3.106 -37.044  1.00  0.00           C  
ATOM   2223  CZ  TYR B 580      20.157   4.157 -37.526  1.00  0.00           C  
ATOM   2224  OH  TYR B 580      19.793   4.184 -38.853  1.00  0.00           O  
ATOM   2225  H   TYR B 580      23.483   2.562 -33.549  1.00  0.00           H  
ATOM   2226  HA  TYR B 580      22.892   5.473 -33.630  1.00  0.00           H  
ATOM   2227 1HB  TYR B 580      21.159   3.049 -33.010  1.00  0.00           H  
ATOM   2228 2HB  TYR B 580      20.605   4.707 -32.823  1.00  0.00           H  
ATOM   2229  HD1 TYR B 580      19.810   5.958 -34.691  1.00  0.00           H  
ATOM   2230  HD2 TYR B 580      21.880   2.252 -35.332  1.00  0.00           H  
ATOM   2231  HE1 TYR B 580      19.161   6.007 -37.065  1.00  0.00           H  
ATOM   2232  HE2 TYR B 580      21.228   2.298 -37.707  1.00  0.00           H  
ATOM   2233  HH  TYR B 580      20.144   3.408 -39.296  1.00  0.00           H  
ATOM   2234  N   THR B 581      23.106   6.007 -31.287  1.00  0.00           N  
ATOM   2235  CA  THR B 581      23.311   6.350 -29.884  1.00  0.00           C  
ATOM   2236  C   THR B 581      22.211   7.285 -29.390  1.00  0.00           C  
ATOM   2237  O   THR B 581      21.927   8.306 -30.019  1.00  0.00           O  
ATOM   2238  CB  THR B 581      24.685   7.010 -29.666  1.00  0.00           C  
ATOM   2239  OG1 THR B 581      25.712   6.131 -30.142  1.00  0.00           O  
ATOM   2240  CG2 THR B 581      24.927   7.302 -28.189  1.00  0.00           C  
ATOM   2241  H   THR B 581      23.084   6.745 -31.976  1.00  0.00           H  
ATOM   2242  HA  THR B 581      23.275   5.433 -29.295  1.00  0.00           H  
ATOM   2243  HB  THR B 581      24.731   7.946 -30.222  1.00  0.00           H  
ATOM   2244  HG1 THR B 581      25.311   5.330 -30.489  1.00  0.00           H  
ATOM   2245 1HG2 THR B 581      25.904   7.768 -28.066  1.00  0.00           H  
ATOM   2246 2HG2 THR B 581      24.154   7.976 -27.820  1.00  0.00           H  
ATOM   2247 3HG2 THR B 581      24.896   6.371 -27.624  1.00  0.00           H  
ATOM   2248  N   LEU B 582      21.517   6.929 -28.330  1.00  0.00           N  
ATOM   2249  CA  LEU B 582      20.524   7.786 -27.689  1.00  0.00           C  
ATOM   2250  C   LEU B 582      21.105   8.457 -26.449  1.00  0.00           C  
ATOM   2251  O   LEU B 582      21.582   7.778 -25.537  1.00  0.00           O  
ATOM   2252  CB  LEU B 582      19.281   6.976 -27.311  1.00  0.00           C  
ATOM   2253  CG  LEU B 582      18.155   7.746 -26.620  1.00  0.00           C  
ATOM   2254  CD1 LEU B 582      17.637   8.856 -27.528  1.00  0.00           C  
ATOM   2255  CD2 LEU B 582      17.026   6.800 -26.224  1.00  0.00           C  
ATOM   2256  H   LEU B 582      21.692   6.010 -27.950  1.00  0.00           H  
ATOM   2257  HA  LEU B 582      20.232   8.564 -28.394  1.00  0.00           H  
ATOM   2258 1HB  LEU B 582      18.866   6.534 -28.216  1.00  0.00           H  
ATOM   2259 2HB  LEU B 582      19.582   6.169 -26.643  1.00  0.00           H  
ATOM   2260  HG  LEU B 582      18.542   8.230 -25.723  1.00  0.00           H  
ATOM   2261 1HD1 LEU B 582      16.836   9.396 -27.022  1.00  0.00           H  
ATOM   2262 2HD1 LEU B 582      18.449   9.546 -27.759  1.00  0.00           H  
ATOM   2263 3HD1 LEU B 582      17.255   8.422 -28.451  1.00  0.00           H  
ATOM   2264 1HD2 LEU B 582      16.233   7.365 -25.733  1.00  0.00           H  
ATOM   2265 2HD2 LEU B 582      16.627   6.316 -27.116  1.00  0.00           H  
ATOM   2266 3HD2 LEU B 582      17.409   6.042 -25.540  1.00  0.00           H  
ATOM   2267  N   LEU B 583      21.061   9.786 -26.497  1.00  0.00           N  
ATOM   2268  CA  LEU B 583      21.538  10.571 -25.364  1.00  0.00           C  
ATOM   2269  C   LEU B 583      20.370  11.108 -24.544  1.00  0.00           C  
ATOM   2270  O   LEU B 583      19.421  11.668 -25.100  1.00  0.00           O  
ATOM   2271  CB  LEU B 583      22.414  11.731 -25.846  1.00  0.00           C  
ATOM   2272  CG  LEU B 583      23.638  11.354 -26.682  1.00  0.00           C  
ATOM   2273  CD1 LEU B 583      24.305  12.607 -27.239  1.00  0.00           C  
ATOM   2274  CD2 LEU B 583      24.624  10.542 -25.849  1.00  0.00           C  
ATOM   2275  H   LEU B 583      20.700  10.265 -27.310  1.00  0.00           H  
ATOM   2276  HA  LEU B 583      22.137   9.925 -24.724  1.00  0.00           H  
ATOM   2277 1HB  LEU B 583      21.803  12.401 -26.448  1.00  0.00           H  
ATOM   2278 2HB  LEU B 583      22.771  12.282 -24.976  1.00  0.00           H  
ATOM   2279  HG  LEU B 583      23.324  10.758 -27.539  1.00  0.00           H  
ATOM   2280 1HD1 LEU B 583      25.175  12.323 -27.832  1.00  0.00           H  
ATOM   2281 2HD1 LEU B 583      23.598  13.146 -27.869  1.00  0.00           H  
ATOM   2282 3HD1 LEU B 583      24.621  13.247 -26.416  1.00  0.00           H  
ATOM   2283 1HD2 LEU B 583      25.489  10.282 -26.460  1.00  0.00           H  
ATOM   2284 2HD2 LEU B 583      24.950  11.133 -24.992  1.00  0.00           H  
ATOM   2285 3HD2 LEU B 583      24.140   9.630 -25.498  1.00  0.00           H  
ATOM   2286  N   ALA B 584      20.396  10.835 -23.266  1.00  0.00           N  
ATOM   2287  CA  ALA B 584      19.392  11.346 -22.337  1.00  0.00           C  
ATOM   2288  C   ALA B 584      20.036  12.201 -21.249  1.00  0.00           C  
ATOM   2289  O   ALA B 584      21.019  11.789 -20.628  1.00  0.00           O  
ATOM   2290  CB  ALA B 584      18.610  10.194 -21.711  1.00  0.00           C  
ATOM   2291  H   ALA B 584      21.139  10.249 -22.914  1.00  0.00           H  
ATOM   2292  HA  ALA B 584      18.702  11.977 -22.897  1.00  0.00           H  
ATOM   2293 1HB  ALA B 584      17.866  10.592 -21.021  1.00  0.00           H  
ATOM   2294 2HB  ALA B 584      18.110   9.625 -22.495  1.00  0.00           H  
ATOM   2295 3HB  ALA B 584      19.294   9.542 -21.170  1.00  0.00           H  
ATOM   2296  N   ALA B 585      19.403  13.478 -21.087  1.00  0.00           N  
ATOM   2297  CA  ALA B 585      20.033  14.386 -20.131  1.00  0.00           C  
ATOM   2298  C   ALA B 585      18.985  15.144 -19.322  1.00  0.00           C  
ATOM   2299  O   ALA B 585      17.946  15.539 -19.856  1.00  0.00           O  
ATOM   2300  CB  ALA B 585      20.953  15.365 -20.856  1.00  0.00           C  
ATOM   2301  H   ALA B 585      18.573  13.779 -21.578  1.00  0.00           H  
ATOM   2302  HA  ALA B 585      20.627  13.790 -19.438  1.00  0.00           H  
ATOM   2303 1HB  ALA B 585      21.415  16.035 -20.131  1.00  0.00           H  
ATOM   2304 2HB  ALA B 585      21.729  14.812 -21.385  1.00  0.00           H  
ATOM   2305 3HB  ALA B 585      20.373  15.948 -21.570  1.00  0.00           H  
ATOM   2306  N   ASN B 586      19.193  15.243 -18.045  1.00  0.00           N  
ATOM   2307  CA  ASN B 586      18.458  16.124 -17.144  1.00  0.00           C  
ATOM   2308  C   ASN B 586      19.387  16.807 -16.145  1.00  0.00           C  
ATOM   2309  O   ASN B 586      20.606  16.641 -16.212  1.00  0.00           O  
ATOM   2310  CB  ASN B 586      17.364  15.347 -16.408  1.00  0.00           C  
ATOM   2311  CG  ASN B 586      17.924  14.385 -15.379  1.00  0.00           C  
ATOM   2312  OD1 ASN B 586      19.126  14.385 -15.099  1.00  0.00           O  
ATOM   2313  ND2 ASN B 586      17.057  13.558 -14.807  1.00  0.00           N  
ATOM   2314  H   ASN B 586      19.924  14.655 -17.671  1.00  0.00           H  
ATOM   2315  HA  ASN B 586      17.988  16.911 -17.736  1.00  0.00           H  
ATOM   2316 1HB  ASN B 586      16.694  16.047 -15.907  1.00  0.00           H  
ATOM   2317 2HB  ASN B 586      16.770  14.784 -17.128  1.00  0.00           H  
ATOM   2318 1HD2 ASN B 586      17.370  12.901 -14.120  1.00  0.00           H  
ATOM   2319 2HD2 ASN B 586      16.091  13.592 -15.062  1.00  0.00           H  
ATOM   2320  N   PRO B 587      18.984  17.806 -15.357  1.00  0.00           N  
ATOM   2321  CA  PRO B 587      19.853  18.577 -14.465  1.00  0.00           C  
ATOM   2322  C   PRO B 587      20.653  17.693 -13.511  1.00  0.00           C  
ATOM   2323  O   PRO B 587      21.656  18.137 -12.947  1.00  0.00           O  
ATOM   2324  CB  PRO B 587      18.869  19.462 -13.694  1.00  0.00           C  
ATOM   2325  CG  PRO B 587      17.729  19.676 -14.636  1.00  0.00           C  
ATOM   2326  CD  PRO B 587      17.490  18.402 -15.394  1.00  0.00           C  
ATOM   2327  HA  PRO B 587      20.540  19.189 -15.069  1.00  0.00           H  
ATOM   2328 1HB  PRO B 587      18.560  18.960 -12.765  1.00  0.00           H  
ATOM   2329 2HB  PRO B 587      19.358  20.403 -13.403  1.00  0.00           H  
ATOM   2330 1HG  PRO B 587      16.827  19.969 -14.080  1.00  0.00           H  
ATOM   2331 2HG  PRO B 587      17.958  20.500 -15.328  1.00  0.00           H  
ATOM   2332 1HD  PRO B 587      16.757  17.785 -14.853  1.00  0.00           H  
ATOM   2333 2HD  PRO B 587      17.128  18.639 -16.405  1.00  0.00           H  
ATOM   2334  N   PHE B 588      20.274  16.394 -13.387  1.00  0.00           N  
ATOM   2335  CA  PHE B 588      20.902  15.577 -12.355  1.00  0.00           C  
ATOM   2336  C   PHE B 588      21.858  14.565 -12.973  1.00  0.00           C  
ATOM   2337  O   PHE B 588      22.587  13.874 -12.258  1.00  0.00           O  
ATOM   2338  CB  PHE B 588      19.840  14.854 -11.521  1.00  0.00           C  
ATOM   2339  CG  PHE B 588      18.961  15.779 -10.723  1.00  0.00           C  
ATOM   2340  CD1 PHE B 588      19.370  16.250  -9.481  1.00  0.00           C  
ATOM   2341  CD2 PHE B 588      17.725  16.178 -11.215  1.00  0.00           C  
ATOM   2342  CE1 PHE B 588      18.559  17.106  -8.740  1.00  0.00           C  
ATOM   2343  CE2 PHE B 588      16.909  17.034 -10.480  1.00  0.00           C  
ATOM   2344  CZ  PHE B 588      17.327  17.496  -9.243  1.00  0.00           C  
ATOM   2345  H   PHE B 588      19.574  15.979 -13.985  1.00  0.00           H  
ATOM   2346  HA  PHE B 588      21.475  16.231 -11.697  1.00  0.00           H  
ATOM   2347 1HB  PHE B 588      19.203  14.262 -12.177  1.00  0.00           H  
ATOM   2348 2HB  PHE B 588      20.326  14.167 -10.830  1.00  0.00           H  
ATOM   2349  HD1 PHE B 588      20.339  15.942  -9.088  1.00  0.00           H  
ATOM   2350  HD2 PHE B 588      17.396  15.814 -12.189  1.00  0.00           H  
ATOM   2351  HE1 PHE B 588      18.894  17.467  -7.768  1.00  0.00           H  
ATOM   2352  HE2 PHE B 588      15.941  17.340 -10.877  1.00  0.00           H  
ATOM   2353  HZ  PHE B 588      16.688  18.163  -8.666  1.00  0.00           H  
ATOM   2354  N   GLY B 589      21.883  14.543 -14.360  1.00  0.00           N  
ATOM   2355  CA  GLY B 589      22.822  13.620 -14.978  1.00  0.00           C  
ATOM   2356  C   GLY B 589      22.492  13.314 -16.427  1.00  0.00           C  
ATOM   2357  O   GLY B 589      21.526  13.849 -16.975  1.00  0.00           O  
ATOM   2358  H   GLY B 589      21.299  15.119 -14.949  1.00  0.00           H  
ATOM   2359 1HA  GLY B 589      23.828  14.038 -14.930  1.00  0.00           H  
ATOM   2360 2HA  GLY B 589      22.835  12.686 -14.418  1.00  0.00           H  
ATOM   2361  N   GLN B 590      23.434  12.579 -17.087  1.00  0.00           N  
ATOM   2362  CA  GLN B 590      23.292  12.183 -18.485  1.00  0.00           C  
ATOM   2363  C   GLN B 590      23.540  10.688 -18.660  1.00  0.00           C  
ATOM   2364  O   GLN B 590      24.277  10.080 -17.881  1.00  0.00           O  
ATOM   2365  CB  GLN B 590      24.251  12.982 -19.369  1.00  0.00           C  
ATOM   2366  CG  GLN B 590      24.024  14.487 -19.320  1.00  0.00           C  
ATOM   2367  CD  GLN B 590      25.042  15.261 -20.137  1.00  0.00           C  
ATOM   2368  OE1 GLN B 590      25.498  14.796 -21.186  1.00  0.00           O  
ATOM   2369  NE2 GLN B 590      25.405  16.447 -19.662  1.00  0.00           N  
ATOM   2370  H   GLN B 590      24.261  12.302 -16.579  1.00  0.00           H  
ATOM   2371  HA  GLN B 590      22.270  12.393 -18.802  1.00  0.00           H  
ATOM   2372 1HB  GLN B 590      25.278  12.783 -19.064  1.00  0.00           H  
ATOM   2373 2HB  GLN B 590      24.148  12.656 -20.404  1.00  0.00           H  
ATOM   2374 1HG  GLN B 590      23.033  14.708 -19.716  1.00  0.00           H  
ATOM   2375 2HG  GLN B 590      24.095  14.821 -18.285  1.00  0.00           H  
ATOM   2376 1HE2 GLN B 590      26.073  17.002 -20.159  1.00  0.00           H  
ATOM   2377 2HE2 GLN B 590      25.011  16.786 -18.808  1.00  0.00           H  
ATOM   2378  N   ALA B 591      22.816  10.121 -19.523  1.00  0.00           N  
ATOM   2379  CA  ALA B 591      22.996   8.712 -19.865  1.00  0.00           C  
ATOM   2380  C   ALA B 591      22.948   8.504 -21.376  1.00  0.00           C  
ATOM   2381  O   ALA B 591      22.343   9.299 -22.099  1.00  0.00           O  
ATOM   2382  CB  ALA B 591      21.933   7.858 -19.179  1.00  0.00           C  
ATOM   2383  H   ALA B 591      22.095  10.652 -19.989  1.00  0.00           H  
ATOM   2384  HA  ALA B 591      23.980   8.401 -19.513  1.00  0.00           H  
ATOM   2385 1HB  ALA B 591      22.081   6.811 -19.444  1.00  0.00           H  
ATOM   2386 2HB  ALA B 591      22.015   7.974 -18.098  1.00  0.00           H  
ATOM   2387 3HB  ALA B 591      20.944   8.178 -19.504  1.00  0.00           H  
ATOM   2388  N   SER B 592      23.749   7.548 -21.851  1.00  0.00           N  
ATOM   2389  CA  SER B 592      23.733   7.227 -23.275  1.00  0.00           C  
ATOM   2390  C   SER B 592      23.769   5.719 -23.502  1.00  0.00           C  
ATOM   2391  O   SER B 592      24.252   4.969 -22.651  1.00  0.00           O  
ATOM   2392  CB  SER B 592      24.914   7.887 -23.987  1.00  0.00           C  
ATOM   2393  OG  SER B 592      26.140   7.314 -23.564  1.00  0.00           O  
ATOM   2394  H   SER B 592      24.370   7.039 -21.239  1.00  0.00           H  
ATOM   2395  HA  SER B 592      22.808   7.611 -23.706  1.00  0.00           H  
ATOM   2396 1HB  SER B 592      24.803   7.766 -25.064  1.00  0.00           H  
ATOM   2397 2HB  SER B 592      24.915   8.956 -23.776  1.00  0.00           H  
ATOM   2398  HG  SER B 592      25.909   6.639 -22.921  1.00  0.00           H  
ATOM   2399  N   ALA B 593      23.169   5.269 -24.511  1.00  0.00           N  
ATOM   2400  CA  ALA B 593      23.196   3.874 -24.942  1.00  0.00           C  
ATOM   2401  C   ALA B 593      23.310   3.771 -26.460  1.00  0.00           C  
ATOM   2402  O   ALA B 593      22.777   4.613 -27.187  1.00  0.00           O  
ATOM   2403  CB  ALA B 593      21.949   3.141 -24.454  1.00  0.00           C  
ATOM   2404  H   ALA B 593      22.636   5.939 -25.047  1.00  0.00           H  
ATOM   2405  HA  ALA B 593      24.076   3.402 -24.505  1.00  0.00           H  
ATOM   2406 1HB  ALA B 593      21.985   2.103 -24.784  1.00  0.00           H  
ATOM   2407 2HB  ALA B 593      21.910   3.175 -23.365  1.00  0.00           H  
ATOM   2408 3HB  ALA B 593      21.062   3.621 -24.864  1.00  0.00           H  
ATOM   2409  N   SER B 594      24.138   2.784 -26.911  1.00  0.00           N  
ATOM   2410  CA  SER B 594      24.358   2.617 -28.344  1.00  0.00           C  
ATOM   2411  C   SER B 594      23.948   1.224 -28.808  1.00  0.00           C  
ATOM   2412  O   SER B 594      24.000   0.266 -28.035  1.00  0.00           O  
ATOM   2413  CB  SER B 594      25.826   2.868 -28.693  1.00  0.00           C  
ATOM   2414  OG  SER B 594      26.214   4.180 -28.322  1.00  0.00           O  
ATOM   2415  H   SER B 594      24.605   2.163 -26.266  1.00  0.00           H  
ATOM   2416  HA  SER B 594      23.744   3.345 -28.876  1.00  0.00           H  
ATOM   2417 1HB  SER B 594      26.452   2.139 -28.178  1.00  0.00           H  
ATOM   2418 2HB  SER B 594      25.974   2.729 -29.763  1.00  0.00           H  
ATOM   2419  HG  SER B 594      25.435   4.587 -27.936  1.00  0.00           H  
ATOM   2420  N   ILE B 595      23.524   1.142 -29.986  1.00  0.00           N  
ATOM   2421  CA  ILE B 595      23.164  -0.145 -30.571  1.00  0.00           C  
ATOM   2422  C   ILE B 595      23.500  -0.147 -32.060  1.00  0.00           C  
ATOM   2423  O   ILE B 595      23.298   0.855 -32.750  1.00  0.00           O  
ATOM   2424  CB  ILE B 595      21.667  -0.464 -30.359  1.00  0.00           C  
ATOM   2425  CG1 ILE B 595      21.376  -1.926 -30.716  1.00  0.00           C  
ATOM   2426  CG2 ILE B 595      20.791   0.486 -31.182  1.00  0.00           C  
ATOM   2427  CD1 ILE B 595      20.060  -2.449 -30.157  1.00  0.00           C  
ATOM   2428  H   ILE B 595      23.429   1.979 -30.543  1.00  0.00           H  
ATOM   2429  HA  ILE B 595      23.749  -0.923 -30.082  1.00  0.00           H  
ATOM   2430  HB  ILE B 595      21.417  -0.350 -29.305  1.00  0.00           H  
ATOM   2431 1HG1 ILE B 595      21.354  -2.038 -31.799  1.00  0.00           H  
ATOM   2432 2HG1 ILE B 595      22.179  -2.560 -30.339  1.00  0.00           H  
ATOM   2433 1HG2 ILE B 595      19.741   0.245 -31.020  1.00  0.00           H  
ATOM   2434 2HG2 ILE B 595      20.979   1.513 -30.873  1.00  0.00           H  
ATOM   2435 3HG2 ILE B 595      21.029   0.376 -32.240  1.00  0.00           H  
ATOM   2436 1HD1 ILE B 595      19.927  -3.490 -30.453  1.00  0.00           H  
ATOM   2437 2HD1 ILE B 595      20.074  -2.380 -29.069  1.00  0.00           H  
ATOM   2438 3HD1 ILE B 595      19.236  -1.853 -30.548  1.00  0.00           H  
ATOM   2439  N   MET B 596      24.129  -1.198 -32.441  1.00  0.00           N  
ATOM   2440  CA  MET B 596      24.384  -1.393 -33.865  1.00  0.00           C  
ATOM   2441  C   MET B 596      23.143  -1.929 -34.572  1.00  0.00           C  
ATOM   2442  O   MET B 596      22.581  -2.946 -34.162  1.00  0.00           O  
ATOM   2443  CB  MET B 596      25.559  -2.349 -34.076  1.00  0.00           C  
ATOM   2444  CG  MET B 596      25.993  -2.478 -35.527  1.00  0.00           C  
ATOM   2445  SD  MET B 596      26.783  -0.948 -36.163  1.00  0.00           S  
ATOM   2446  CE  MET B 596      27.277  -1.507 -37.817  1.00  0.00           C  
ATOM   2447  H   MET B 596      24.452  -1.893 -31.784  1.00  0.00           H  
ATOM   2448  HA  MET B 596      24.637  -0.429 -34.306  1.00  0.00           H  
ATOM   2449 1HB  MET B 596      26.414  -2.008 -33.495  1.00  0.00           H  
ATOM   2450 2HB  MET B 596      25.291  -3.342 -33.712  1.00  0.00           H  
ATOM   2451 1HG  MET B 596      26.702  -3.299 -35.623  1.00  0.00           H  
ATOM   2452 2HG  MET B 596      25.126  -2.703 -36.147  1.00  0.00           H  
ATOM   2453 1HE  MET B 596      27.775  -0.692 -38.343  1.00  0.00           H  
ATOM   2454 2HE  MET B 596      27.960  -2.353 -37.727  1.00  0.00           H  
ATOM   2455 3HE  MET B 596      26.393  -1.813 -38.377  1.00  0.00           H  
ATOM   2456  N   ALA B 597      22.674  -1.217 -35.626  1.00  0.00           N  
ATOM   2457  CA  ALA B 597      21.486  -1.654 -36.355  1.00  0.00           C  
ATOM   2458  C   ALA B 597      21.794  -1.856 -37.836  1.00  0.00           C  
ATOM   2459  O   ALA B 597      22.524  -1.065 -38.438  1.00  0.00           O  
ATOM   2460  CB  ALA B 597      20.354  -0.644 -36.183  1.00  0.00           C  
ATOM   2461  H   ALA B 597      23.147  -0.373 -35.916  1.00  0.00           H  
ATOM   2462  HA  ALA B 597      21.169  -2.612 -35.943  1.00  0.00           H  
ATOM   2463 1HB  ALA B 597      19.476  -0.984 -36.732  1.00  0.00           H  
ATOM   2464 2HB  ALA B 597      20.107  -0.551 -35.125  1.00  0.00           H  
ATOM   2465 3HB  ALA B 597      20.669   0.324 -36.568  1.00  0.00           H  
ATOM   2466  N   ALA B 598      21.401  -2.970 -38.340  1.00  0.00           N  
ATOM   2467  CA  ALA B 598      21.525  -3.280 -39.762  1.00  0.00           C  
ATOM   2468  C   ALA B 598      20.167  -3.618 -40.370  1.00  0.00           C  
ATOM   2469  O   ALA B 598      19.503  -4.562 -39.936  1.00  0.00           O  
ATOM   2470  CB  ALA B 598      22.501  -4.435 -39.972  1.00  0.00           C  
ATOM   2471  H   ALA B 598      20.990  -3.655 -37.721  1.00  0.00           H  
ATOM   2472  HA  ALA B 598      21.911  -2.396 -40.269  1.00  0.00           H  
ATOM   2473 1HB  ALA B 598      22.582  -4.654 -41.037  1.00  0.00           H  
ATOM   2474 2HB  ALA B 598      23.481  -4.159 -39.582  1.00  0.00           H  
ATOM   2475 3HB  ALA B 598      22.138  -5.317 -39.447  1.00  0.00           H  
ATOM   2476  N   PHE B 599      19.779  -2.883 -41.400  1.00  0.00           N  
ATOM   2477  CA  PHE B 599      18.417  -2.996 -41.907  1.00  0.00           C  
ATOM   2478  C   PHE B 599      18.398  -3.697 -43.260  1.00  0.00           C  
ATOM   2479  O   PHE B 599      17.411  -4.344 -43.616  1.00  0.00           O  
ATOM   2480  CB  PHE B 599      17.769  -1.613 -42.024  1.00  0.00           C  
ATOM   2481  CG  PHE B 599      17.760  -0.835 -40.736  1.00  0.00           C  
ATOM   2482  CD1 PHE B 599      16.925  -1.207 -39.689  1.00  0.00           C  
ATOM   2483  CD2 PHE B 599      18.588   0.268 -40.572  1.00  0.00           C  
ATOM   2484  CE1 PHE B 599      16.915  -0.489 -38.495  1.00  0.00           C  
ATOM   2485  CE2 PHE B 599      18.583   0.990 -39.382  1.00  0.00           C  
ATOM   2486  CZ  PHE B 599      17.745   0.611 -38.345  1.00  0.00           C  
ATOM   2487  H   PHE B 599      20.418  -2.239 -41.844  1.00  0.00           H  
ATOM   2488  HA  PHE B 599      17.835  -3.594 -41.205  1.00  0.00           H  
ATOM   2489 1HB  PHE B 599      18.299  -1.025 -42.772  1.00  0.00           H  
ATOM   2490 2HB  PHE B 599      16.739  -1.721 -42.363  1.00  0.00           H  
ATOM   2491  HD1 PHE B 599      16.273  -2.072 -39.810  1.00  0.00           H  
ATOM   2492  HD2 PHE B 599      19.247   0.567 -41.388  1.00  0.00           H  
ATOM   2493  HE1 PHE B 599      16.256  -0.793 -37.682  1.00  0.00           H  
ATOM   2494  HE2 PHE B 599      19.237   1.854 -39.265  1.00  0.00           H  
ATOM   2495  HZ  PHE B 599      17.738   1.177 -37.415  1.00  0.00           H  
ATOM   2496  N   MET B 600      19.439  -3.552 -43.990  1.00  0.00           N  
ATOM   2497  CA  MET B 600      19.612  -4.162 -45.305  1.00  0.00           C  
ATOM   2498  C   MET B 600      21.073  -4.524 -45.549  1.00  0.00           C  
ATOM   2499  O   MET B 600      21.976  -3.840 -45.063  1.00  0.00           O  
ATOM   2500  CB  MET B 600      19.116  -3.222 -46.405  1.00  0.00           C  
ATOM   2501  CG  MET B 600      18.962  -3.891 -47.761  1.00  0.00           C  
ATOM   2502  SD  MET B 600      18.168  -2.795 -49.000  1.00  0.00           S  
ATOM   2503  CE  MET B 600      19.407  -1.473 -49.098  1.00  0.00           C  
ATOM   2504  H   MET B 600      20.178  -2.975 -43.615  1.00  0.00           H  
ATOM   2505  HA  MET B 600      19.024  -5.079 -45.341  1.00  0.00           H  
ATOM   2506 1HB  MET B 600      18.151  -2.806 -46.120  1.00  0.00           H  
ATOM   2507 2HB  MET B 600      19.812  -2.389 -46.514  1.00  0.00           H  
ATOM   2508 1HG  MET B 600      19.942  -4.184 -48.136  1.00  0.00           H  
ATOM   2509 2HG  MET B 600      18.355  -4.790 -47.656  1.00  0.00           H  
ATOM   2510 1HE  MET B 600      19.078  -0.718 -49.813  1.00  0.00           H  
ATOM   2511 2HE  MET B 600      19.529  -1.015 -48.116  1.00  0.00           H  
ATOM   2512 3HE  MET B 600      20.360  -1.891 -49.424  1.00  0.00           H  
ATOM   2513  N   ASP B 601      21.314  -5.629 -46.252  1.00  0.00           N  
ATOM   2514  CA  ASP B 601      22.683  -5.977 -46.621  1.00  0.00           C  
ATOM   2515  C   ASP B 601      23.260  -4.965 -47.608  1.00  0.00           C  
ATOM   2516  O   ASP B 601      22.526  -4.382 -48.409  1.00  0.00           O  
ATOM   2517  CB  ASP B 601      22.735  -7.384 -47.220  1.00  0.00           C  
ATOM   2518  CG  ASP B 601      22.436  -8.473 -46.204  1.00  0.00           C  
ATOM   2519  OD1 ASP B 601      22.695  -8.269 -44.998  1.00  0.00           O  
ATOM   2520  OD2 ASP B 601      21.940  -9.544 -46.614  1.00  0.00           O  
ATOM   2521  H   ASP B 601      20.558  -6.236 -46.537  1.00  0.00           H  
ATOM   2522  HA  ASP B 601      23.299  -5.958 -45.722  1.00  0.00           H  
ATOM   2523 1HB  ASP B 601      22.014  -7.460 -48.034  1.00  0.00           H  
ATOM   2524 2HB  ASP B 601      23.724  -7.564 -47.642  1.00  0.00           H  
ATOM   2525  N   ASN B 602      24.523  -4.577 -47.413  1.00  0.00           N  
ATOM   2526  CA  ASN B 602      25.212  -3.710 -48.364  1.00  0.00           C  
ATOM   2527  C   ASN B 602      25.296  -4.349 -49.747  1.00  0.00           C  
ATOM   2528  O   ASN B 602      25.760  -5.482 -49.884  1.00  0.00           O  
ATOM   2529  CB  ASN B 602      26.612  -3.360 -47.854  1.00  0.00           C  
ATOM   2530  CG  ASN B 602      27.183  -2.123 -48.519  1.00  0.00           C  
ATOM   2531  OD1 ASN B 602      26.582  -1.565 -49.441  1.00  0.00           O  
ATOM   2532  ND2 ASN B 602      28.347  -1.685 -48.056  1.00  0.00           N  
ATOM   2533  H   ASN B 602      25.014  -4.891 -46.588  1.00  0.00           H  
ATOM   2534  HA  ASN B 602      24.639  -2.788 -48.470  1.00  0.00           H  
ATOM   2535 1HB  ASN B 602      26.576  -3.195 -46.776  1.00  0.00           H  
ATOM   2536 2HB  ASN B 602      27.285  -4.198 -48.034  1.00  0.00           H  
ATOM   2537 1HD2 ASN B 602      28.771  -0.873 -48.457  1.00  0.00           H  
ATOM   2538 2HD2 ASN B 602      28.800  -2.167 -47.307  1.00  0.00           H  
ATOM   2539  N   PRO B 603      24.451  -3.898 -50.701  1.00  0.00           N  
ATOM   2540  CA  PRO B 603      24.596  -4.506 -52.025  1.00  0.00           C  
ATOM   2541  C   PRO B 603      26.054  -4.635 -52.459  1.00  0.00           C  
ATOM   2542  O   PRO B 603      26.927  -3.957 -51.912  1.00  0.00           O  
ATOM   2543  OXT PRO B 603      26.354  -5.398 -53.335  1.00  0.00           O  
ATOM   2544  CB  PRO B 603      23.837  -3.542 -52.941  1.00  0.00           C  
ATOM   2545  CG  PRO B 603      23.682  -2.293 -52.135  1.00  0.00           C  
ATOM   2546  CD  PRO B 603      23.924  -2.624 -50.690  1.00  0.00           C  
ATOM   2547  HA  PRO B 603      24.121  -5.498 -52.021  1.00  0.00           H  
ATOM   2548 1HB  PRO B 603      24.406  -3.378 -53.868  1.00  0.00           H  
ATOM   2549 2HB  PRO B 603      22.870  -3.980 -53.230  1.00  0.00           H  
ATOM   2550 1HG  PRO B 603      24.393  -1.528 -52.480  1.00  0.00           H  
ATOM   2551 2HG  PRO B 603      22.674  -1.875 -52.272  1.00  0.00           H  
ATOM   2552 1HD  PRO B 603      24.642  -1.907 -50.264  1.00  0.00           H  
ATOM   2553 2HD  PRO B 603      22.971  -2.591 -50.141  1.00  0.00           H  
TER                                                                             
score 109.173
silent_score 109.173
time 0
                                      
