# Supplementary material for: Improving de novo protein binder design with deep learning
Source: Nat Commun. 2023 May 6;14:2625. doi: 10.1038/s41467-023-38328-5 (PMC10163288; doi:10.1038/s41467-023-38328-5)
Supplement: Supplementary file 4 — Source Data File [file 41467_2023_38328_MOESM4_ESM.zip › all_data/experimental_structure_agreement/af2_MSA/LCB3.pdb]

HEADER                                            14-MAR-23   XXXX              
EXPDTA    THEORETICAL MODEL                                                     
REMARK 220                                                                      
REMARK 220 EXPERIMENTAL DETAILS                                                 
REMARK 220  EXPERIMENT TYPE                : THEORETICAL MODELLING              
REMARK 220  DATE OF DATA COLLECTION        : 14-MAR-23                          
REMARK 220                                                                      
REMARK 220 REMARK: MODEL GENERATED BY ROSETTA                                   
REMARK 220  VERSION 2021.38+release.4d5a969                                     
SSBOND     CYS B  267    CYS B  292                                       1.90  
SSBOND     CYS B  310    CYS B  363                                       2.02  
SSBOND     CYS B  322    CYS B  456                                       2.38  
SSBOND     CYS B  411    CYS B  419                                       2.03  
ATOM      1  N   ASN A   1      22.841  15.832  10.793  1.00  0.00           N  
ATOM      2  CA  ASN A   1      23.472  15.612   9.496  1.00  0.00           C  
ATOM      3  C   ASN A   1      22.529  15.959   8.347  1.00  0.00           C  
ATOM      4  O   ASN A   1      21.333  16.166   8.561  1.00  0.00           O  
ATOM      5  CB  ASN A   1      23.952  14.165   9.371  1.00  0.00           C  
ATOM      6  CG  ASN A   1      22.825  13.201   9.053  1.00  0.00           C  
ATOM      7  OD1 ASN A   1      21.798  13.592   8.493  1.00  0.00           O  
ATOM      8  ND2 ASN A   1      23.010  11.935   9.408  1.00  0.00           N  
ATOM      9 1H   ASN A   1      23.484  15.596  11.521  1.00  0.00           H  
ATOM     10 2H   ASN A   1      22.580  16.794  10.878  1.00  0.00           H  
ATOM     11 3H   ASN A   1      22.026  15.258  10.869  1.00  0.00           H  
ATOM     12  HA  ASN A   1      24.336  16.274   9.415  1.00  0.00           H  
ATOM     13 1HB  ASN A   1      24.704  14.098   8.584  1.00  0.00           H  
ATOM     14 2HB  ASN A   1      24.425  13.857  10.303  1.00  0.00           H  
ATOM     15 1HD2 ASN A   1      22.300  11.255   9.223  1.00  0.00           H  
ATOM     16 2HD2 ASN A   1      23.859  11.662   9.860  1.00  0.00           H  
ATOM     17  N   ASP A   2      22.975  16.366   7.113  1.00  0.00           N  
ATOM     18  CA  ASP A   2      22.260  16.887   5.952  1.00  0.00           C  
ATOM     19  C   ASP A   2      21.069  16.000   5.597  1.00  0.00           C  
ATOM     20  O   ASP A   2      20.013  16.498   5.202  1.00  0.00           O  
ATOM     21  CB  ASP A   2      23.201  17.009   4.752  1.00  0.00           C  
ATOM     22  CG  ASP A   2      24.198  18.146   4.893  1.00  0.00           C  
ATOM     23  OD1 ASP A   2      24.015  19.011   5.776  1.00  0.00           O  
ATOM     24  OD2 ASP A   2      25.173  18.178   4.112  1.00  0.00           O  
ATOM     25  H   ASP A   2      23.978  16.261   7.067  1.00  0.00           H  
ATOM     26  HA  ASP A   2      21.878  17.879   6.197  1.00  0.00           H  
ATOM     27 1HB  ASP A   2      23.752  16.077   4.625  1.00  0.00           H  
ATOM     28 2HB  ASP A   2      22.616  17.169   3.846  1.00  0.00           H  
ATOM     29  N   ASP A   3      21.199  14.631   5.897  1.00  0.00           N  
ATOM     30  CA  ASP A   3      20.093  13.724   5.607  1.00  0.00           C  
ATOM     31  C   ASP A   3      18.929  13.951   6.569  1.00  0.00           C  
ATOM     32  O   ASP A   3      17.767  13.944   6.159  1.00  0.00           O  
ATOM     33  CB  ASP A   3      20.559  12.268   5.679  1.00  0.00           C  
ATOM     34  CG  ASP A   3      21.437  11.868   4.507  1.00  0.00           C  
ATOM     35  OD1 ASP A   3      21.407  12.552   3.461  1.00  0.00           O  
ATOM     36  OD2 ASP A   3      22.164  10.859   4.629  1.00  0.00           O  
ATOM     37  H   ASP A   3      22.043  14.261   6.310  1.00  0.00           H  
ATOM     38  HA  ASP A   3      19.736  13.926   4.597  1.00  0.00           H  
ATOM     39 1HB  ASP A   3      21.117  12.110   6.602  1.00  0.00           H  
ATOM     40 2HB  ASP A   3      19.691  11.609   5.704  1.00  0.00           H  
ATOM     41  N   GLU A   4      19.250  14.192   7.820  1.00  0.00           N  
ATOM     42  CA  GLU A   4      18.221  14.459   8.820  1.00  0.00           C  
ATOM     43  C   GLU A   4      17.508  15.779   8.539  1.00  0.00           C  
ATOM     44  O   GLU A   4      16.286  15.872   8.675  1.00  0.00           O  
ATOM     45  CB  GLU A   4      18.828  14.478  10.225  1.00  0.00           C  
ATOM     46  CG  GLU A   4      19.131  13.095  10.782  1.00  0.00           C  
ATOM     47  CD  GLU A   4      19.702  13.127  12.191  1.00  0.00           C  
ATOM     48  OE1 GLU A   4      19.938  12.046  12.776  1.00  0.00           O  
ATOM     49  OE2 GLU A   4      19.915  14.244  12.714  1.00  0.00           O  
ATOM     50  H   GLU A   4      20.220  14.194   8.100  1.00  0.00           H  
ATOM     51  HA  GLU A   4      17.478  13.662   8.773  1.00  0.00           H  
ATOM     52 1HB  GLU A   4      19.756  15.051  10.213  1.00  0.00           H  
ATOM     53 2HB  GLU A   4      18.144  14.978  10.910  1.00  0.00           H  
ATOM     54 1HG  GLU A   4      18.212  12.509  10.792  1.00  0.00           H  
ATOM     55 2HG  GLU A   4      19.840  12.597  10.122  1.00  0.00           H  
ATOM     56  N   LEU A   5      18.256  16.813   8.104  1.00  0.00           N  
ATOM     57  CA  LEU A   5      17.689  18.114   7.765  1.00  0.00           C  
ATOM     58  C   LEU A   5      16.775  18.008   6.549  1.00  0.00           C  
ATOM     59  O   LEU A   5      15.699  18.611   6.522  1.00  0.00           O  
ATOM     60  CB  LEU A   5      18.802  19.129   7.495  1.00  0.00           C  
ATOM     61  CG  LEU A   5      18.481  20.589   7.818  1.00  0.00           C  
ATOM     62  CD1 LEU A   5      19.003  20.953   9.204  1.00  0.00           C  
ATOM     63  CD2 LEU A   5      19.072  21.514   6.759  1.00  0.00           C  
ATOM     64  H   LEU A   5      19.252  16.671   8.012  1.00  0.00           H  
ATOM     65  HA  LEU A   5      17.096  18.463   8.610  1.00  0.00           H  
ATOM     66 1HB  LEU A   5      19.676  18.851   8.082  1.00  0.00           H  
ATOM     67 2HB  LEU A   5      19.068  19.080   6.439  1.00  0.00           H  
ATOM     68  HG  LEU A   5      17.400  20.727   7.844  1.00  0.00           H  
ATOM     69 1HD1 LEU A   5      18.767  21.995   9.420  1.00  0.00           H  
ATOM     70 2HD1 LEU A   5      18.532  20.313   9.950  1.00  0.00           H  
ATOM     71 3HD1 LEU A   5      20.083  20.812   9.234  1.00  0.00           H  
ATOM     72 1HD2 LEU A   5      18.833  22.549   7.005  1.00  0.00           H  
ATOM     73 2HD2 LEU A   5      20.155  21.389   6.730  1.00  0.00           H  
ATOM     74 3HD2 LEU A   5      18.652  21.266   5.784  1.00  0.00           H  
ATOM     75  N   HIS A   6      17.202  17.220   5.605  1.00  0.00           N  
ATOM     76  CA  HIS A   6      16.392  16.999   4.412  1.00  0.00           C  
ATOM     77  C   HIS A   6      15.076  16.311   4.759  1.00  0.00           C  
ATOM     78  O   HIS A   6      14.019  16.691   4.252  1.00  0.00           O  
ATOM     79  CB  HIS A   6      17.165  16.168   3.386  1.00  0.00           C  
ATOM     80  CG  HIS A   6      16.451  16.012   2.081  1.00  0.00           C  
ATOM     81  ND1 HIS A   6      16.195  17.075   1.242  1.00  0.00           N  
ATOM     82  CD2 HIS A   6      15.943  14.916   1.471  1.00  0.00           C  
ATOM     83  CE1 HIS A   6      15.557  16.636   0.169  1.00  0.00           C  
ATOM     84  NE2 HIS A   6      15.392  15.330   0.284  1.00  0.00           N  
ATOM     85  H   HIS A   6      18.095  16.755   5.687  1.00  0.00           H  
ATOM     86  HA  HIS A   6      16.147  17.958   3.956  1.00  0.00           H  
ATOM     87 1HB  HIS A   6      18.132  16.635   3.193  1.00  0.00           H  
ATOM     88 2HB  HIS A   6      17.356  15.175   3.792  1.00  0.00           H  
ATOM     89  HD2 HIS A   6      15.966  13.895   1.852  1.00  0.00           H  
ATOM     90  HE1 HIS A   6      15.224  17.248  -0.669  1.00  0.00           H  
ATOM     91  HE2 HIS A   6      14.936  14.731  -0.389  1.00  0.00           H  
ATOM     92  N   MET A   7      15.152  15.406   5.665  1.00  0.00           N  
ATOM     93  CA  MET A   7      13.954  14.705   6.116  1.00  0.00           C  
ATOM     94  C   MET A   7      13.008  15.656   6.842  1.00  0.00           C  
ATOM     95  O   MET A   7      11.797  15.625   6.616  1.00  0.00           O  
ATOM     96  CB  MET A   7      14.326  13.537   7.032  1.00  0.00           C  
ATOM     97  CG  MET A   7      14.793  12.298   6.286  1.00  0.00           C  
ATOM     98  SD  MET A   7      15.106  10.879   7.407  1.00  0.00           S  
ATOM     99  CE  MET A   7      15.918  11.734   8.786  1.00  0.00           C  
ATOM    100  H   MET A   7      16.044  15.170   6.075  1.00  0.00           H  
ATOM    101  HA  MET A   7      13.435  14.310   5.243  1.00  0.00           H  
ATOM    102 1HB  MET A   7      15.120  13.845   7.710  1.00  0.00           H  
ATOM    103 2HB  MET A   7      13.464  13.263   7.641  1.00  0.00           H  
ATOM    104 1HG  MET A   7      14.037  12.005   5.559  1.00  0.00           H  
ATOM    105 2HG  MET A   7      15.714  12.523   5.748  1.00  0.00           H  
ATOM    106 1HE  MET A   7      16.177  11.012   9.561  1.00  0.00           H  
ATOM    107 2HE  MET A   7      16.825  12.223   8.428  1.00  0.00           H  
ATOM    108 3HE  MET A   7      15.241  12.482   9.200  1.00  0.00           H  
ATOM    109  N   LEU A   8      13.518  16.325   7.807  1.00  0.00           N  
ATOM    110  CA  LEU A   8      12.729  17.317   8.529  1.00  0.00           C  
ATOM    111  C   LEU A   8      12.053  18.283   7.562  1.00  0.00           C  
ATOM    112  O   LEU A   8      10.871  18.598   7.717  1.00  0.00           O  
ATOM    113  CB  LEU A   8      13.613  18.093   9.509  1.00  0.00           C  
ATOM    114  CG  LEU A   8      12.907  19.132  10.382  1.00  0.00           C  
ATOM    115  CD1 LEU A   8      11.905  18.452  11.309  1.00  0.00           C  
ATOM    116  CD2 LEU A   8      13.923  19.938  11.183  1.00  0.00           C  
ATOM    117  H   LEU A   8      14.479  16.169   8.077  1.00  0.00           H  
ATOM    118  HA  LEU A   8      11.955  16.799   9.093  1.00  0.00           H  
ATOM    119 1HB  LEU A   8      14.098  17.383  10.177  1.00  0.00           H  
ATOM    120 2HB  LEU A   8      14.385  18.614   8.943  1.00  0.00           H  
ATOM    121  HG  LEU A   8      12.337  19.812   9.749  1.00  0.00           H  
ATOM    122 1HD1 LEU A   8      11.410  19.204  11.924  1.00  0.00           H  
ATOM    123 2HD1 LEU A   8      11.160  17.923  10.714  1.00  0.00           H  
ATOM    124 3HD1 LEU A   8      12.427  17.744  11.952  1.00  0.00           H  
ATOM    125 1HD2 LEU A   8      13.402  20.673  11.798  1.00  0.00           H  
ATOM    126 2HD2 LEU A   8      14.494  19.268  11.825  1.00  0.00           H  
ATOM    127 3HD2 LEU A   8      14.600  20.451  10.500  1.00  0.00           H  
ATOM    128  N   MET A   9      12.689  18.614   6.521  1.00  0.00           N  
ATOM    129  CA  MET A   9      12.166  19.532   5.513  1.00  0.00           C  
ATOM    130  C   MET A   9      10.980  18.915   4.778  1.00  0.00           C  
ATOM    131  O   MET A   9       9.940  19.556   4.621  1.00  0.00           O  
ATOM    132  CB  MET A   9      13.259  19.914   4.514  1.00  0.00           C  
ATOM    133  CG  MET A   9      12.811  20.928   3.473  1.00  0.00           C  
ATOM    134  SD  MET A   9      13.188  20.390   1.760  1.00  0.00           S  
ATOM    135  CE  MET A   9      14.864  19.734   1.992  1.00  0.00           C  
ATOM    136  H   MET A   9      13.607  18.214   6.393  1.00  0.00           H  
ATOM    137  HA  MET A   9      11.822  20.437   6.014  1.00  0.00           H  
ATOM    138 1HB  MET A   9      14.111  20.330   5.049  1.00  0.00           H  
ATOM    139 2HB  MET A   9      13.604  19.020   3.993  1.00  0.00           H  
ATOM    140 1HG  MET A   9      11.736  21.086   3.558  1.00  0.00           H  
ATOM    141 2HG  MET A   9      13.310  21.880   3.654  1.00  0.00           H  
ATOM    142 1HE  MET A   9      15.245  19.363   1.040  1.00  0.00           H  
ATOM    143 2HE  MET A   9      15.517  20.526   2.361  1.00  0.00           H  
ATOM    144 3HE  MET A   9      14.839  18.918   2.715  1.00  0.00           H  
ATOM    145  N   THR A  10      11.168  17.672   4.343  1.00  0.00           N  
ATOM    146  CA  THR A  10      10.107  16.973   3.628  1.00  0.00           C  
ATOM    147  C   THR A  10       8.855  16.861   4.493  1.00  0.00           C  
ATOM    148  O   THR A  10       7.743  17.103   4.019  1.00  0.00           O  
ATOM    149  CB  THR A  10      10.559  15.568   3.190  1.00  0.00           C  
ATOM    150  OG1 THR A  10      11.766  15.678   2.425  1.00  0.00           O  
ATOM    151  CG2 THR A  10       9.493  14.886   2.340  1.00  0.00           C  
ATOM    152  H   THR A  10      12.047  17.200   4.503  1.00  0.00           H  
ATOM    153  HA  THR A  10       9.857  17.545   2.734  1.00  0.00           H  
ATOM    154  HB  THR A  10      10.750  14.956   4.071  1.00  0.00           H  
ATOM    155  HG1 THR A  10      12.019  16.602   2.359  1.00  0.00           H  
ATOM    156 1HG2 THR A  10       9.841  13.896   2.046  1.00  0.00           H  
ATOM    157 2HG2 THR A  10       8.573  14.792   2.917  1.00  0.00           H  
ATOM    158 3HG2 THR A  10       9.302  15.482   1.449  1.00  0.00           H  
ATOM    159  N   ASP A  11       9.075  16.673   5.756  1.00  0.00           N  
ATOM    160  CA  ASP A  11       7.954  16.563   6.684  1.00  0.00           C  
ATOM    161  C   ASP A  11       7.249  17.906   6.855  1.00  0.00           C  
ATOM    162  O   ASP A  11       6.018  17.972   6.850  1.00  0.00           O  
ATOM    163  CB  ASP A  11       8.431  16.042   8.042  1.00  0.00           C  
ATOM    164  CG  ASP A  11       8.698  14.547   8.043  1.00  0.00           C  
ATOM    165  OD1 ASP A  11       8.312  13.858   7.074  1.00  0.00           O  
ATOM    166  OD2 ASP A  11       9.297  14.054   9.022  1.00  0.00           O  
ATOM    167  H   ASP A  11      10.017  16.601   6.112  1.00  0.00           H  
ATOM    168  HA  ASP A  11       7.233  15.856   6.273  1.00  0.00           H  
ATOM    169 1HB  ASP A  11       9.347  16.559   8.329  1.00  0.00           H  
ATOM    170 2HB  ASP A  11       7.679  16.262   8.801  1.00  0.00           H  
ATOM    171  N   LEU A  12       8.009  18.997   6.947  1.00  0.00           N  
ATOM    172  CA  LEU A  12       7.444  20.329   7.133  1.00  0.00           C  
ATOM    173  C   LEU A  12       6.655  20.762   5.903  1.00  0.00           C  
ATOM    174  O   LEU A  12       5.574  21.342   6.026  1.00  0.00           O  
ATOM    175  CB  LEU A  12       8.552  21.345   7.426  1.00  0.00           C  
ATOM    176  CG  LEU A  12       9.143  21.316   8.837  1.00  0.00           C  
ATOM    177  CD1 LEU A  12      10.377  22.208   8.913  1.00  0.00           C  
ATOM    178  CD2 LEU A  12       8.100  21.748   9.862  1.00  0.00           C  
ATOM    179  H   LEU A  12       9.012  18.892   6.885  1.00  0.00           H  
ATOM    180  HA  LEU A  12       6.764  20.300   7.984  1.00  0.00           H  
ATOM    181 1HB  LEU A  12       9.370  21.178   6.727  1.00  0.00           H  
ATOM    182 2HB  LEU A  12       8.158  22.347   7.259  1.00  0.00           H  
ATOM    183  HG  LEU A  12       9.473  20.304   9.073  1.00  0.00           H  
ATOM    184 1HD1 LEU A  12      10.787  22.177   9.923  1.00  0.00           H  
ATOM    185 2HD1 LEU A  12      11.127  21.852   8.207  1.00  0.00           H  
ATOM    186 3HD1 LEU A  12      10.101  23.232   8.665  1.00  0.00           H  
ATOM    187 1HD2 LEU A  12       8.538  21.721  10.860  1.00  0.00           H  
ATOM    188 2HD2 LEU A  12       7.769  22.762   9.639  1.00  0.00           H  
ATOM    189 3HD2 LEU A  12       7.247  21.070   9.821  1.00  0.00           H  
ATOM    190  N   VAL A  13       7.176  20.426   4.762  1.00  0.00           N  
ATOM    191  CA  VAL A  13       6.503  20.772   3.514  1.00  0.00           C  
ATOM    192  C   VAL A  13       5.145  20.076   3.450  1.00  0.00           C  
ATOM    193  O   VAL A  13       4.129  20.710   3.157  1.00  0.00           O  
ATOM    194  CB  VAL A  13       7.356  20.392   2.284  1.00  0.00           C  
ATOM    195  CG1 VAL A  13       6.527  20.479   1.004  1.00  0.00           C  
ATOM    196  CG2 VAL A  13       8.586  21.292   2.189  1.00  0.00           C  
ATOM    197  H   VAL A  13       8.051  19.923   4.726  1.00  0.00           H  
ATOM    198  HA  VAL A  13       6.342  21.851   3.495  1.00  0.00           H  
ATOM    199  HB  VAL A  13       7.677  19.355   2.382  1.00  0.00           H  
ATOM    200 1HG1 VAL A  13       7.147  20.207   0.149  1.00  0.00           H  
ATOM    201 2HG1 VAL A  13       5.682  19.794   1.071  1.00  0.00           H  
ATOM    202 3HG1 VAL A  13       6.161  21.498   0.876  1.00  0.00           H  
ATOM    203 1HG2 VAL A  13       9.176  21.010   1.318  1.00  0.00           H  
ATOM    204 2HG2 VAL A  13       8.270  22.331   2.094  1.00  0.00           H  
ATOM    205 3HG2 VAL A  13       9.191  21.178   3.089  1.00  0.00           H  
ATOM    206  N   TYR A  14       5.173  18.846   3.802  1.00  0.00           N  
ATOM    207  CA  TYR A  14       3.936  18.073   3.775  1.00  0.00           C  
ATOM    208  C   TYR A  14       2.907  18.656   4.735  1.00  0.00           C  
ATOM    209  O   TYR A  14       1.741  18.834   4.372  1.00  0.00           O  
ATOM    210  CB  TYR A  14       4.211  16.608   4.132  1.00  0.00           C  
ATOM    211  CG  TYR A  14       3.002  15.714   3.997  1.00  0.00           C  
ATOM    212  CD1 TYR A  14       2.207  15.414   5.101  1.00  0.00           C  
ATOM    213  CD2 TYR A  14       2.653  15.167   2.767  1.00  0.00           C  
ATOM    214  CE1 TYR A  14       1.093  14.589   4.983  1.00  0.00           C  
ATOM    215  CE2 TYR A  14       1.542  14.341   2.637  1.00  0.00           C  
ATOM    216  CZ  TYR A  14       0.769  14.059   3.749  1.00  0.00           C  
ATOM    217  OH  TYR A  14      -0.332  13.241   3.625  1.00  0.00           O  
ATOM    218  H   TYR A  14       6.028  18.396   4.098  1.00  0.00           H  
ATOM    219  HA  TYR A  14       3.524  18.114   2.766  1.00  0.00           H  
ATOM    220 1HB  TYR A  14       4.999  16.217   3.486  1.00  0.00           H  
ATOM    221 2HB  TYR A  14       4.569  16.545   5.159  1.00  0.00           H  
ATOM    222  HD1 TYR A  14       2.454  15.828   6.079  1.00  0.00           H  
ATOM    223  HD2 TYR A  14       3.255  15.383   1.884  1.00  0.00           H  
ATOM    224  HE1 TYR A  14       0.484  14.367   5.859  1.00  0.00           H  
ATOM    225  HE2 TYR A  14       1.286  13.920   1.664  1.00  0.00           H  
ATOM    226  HH  TYR A  14      -0.417  12.957   2.712  1.00  0.00           H  
ATOM    227  N   GLU A  15       3.391  18.943   5.880  1.00  0.00           N  
ATOM    228  CA  GLU A  15       2.488  19.487   6.891  1.00  0.00           C  
ATOM    229  C   GLU A  15       1.946  20.850   6.471  1.00  0.00           C  
ATOM    230  O   GLU A  15       0.752  21.121   6.617  1.00  0.00           O  
ATOM    231  CB  GLU A  15       3.198  19.597   8.243  1.00  0.00           C  
ATOM    232  CG  GLU A  15       3.265  18.286   9.011  1.00  0.00           C  
ATOM    233  CD  GLU A  15       3.849  18.437  10.407  1.00  0.00           C  
ATOM    234  OE1 GLU A  15       4.044  17.412  11.098  1.00  0.00           O  
ATOM    235  OE2 GLU A  15       4.114  19.591  10.813  1.00  0.00           O  
ATOM    236  H   GLU A  15       4.365  18.809   6.111  1.00  0.00           H  
ATOM    237  HA  GLU A  15       1.640  18.810   6.998  1.00  0.00           H  
ATOM    238 1HB  GLU A  15       4.217  19.954   8.091  1.00  0.00           H  
ATOM    239 2HB  GLU A  15       2.684  20.329   8.865  1.00  0.00           H  
ATOM    240 1HG  GLU A  15       2.259  17.875   9.097  1.00  0.00           H  
ATOM    241 2HG  GLU A  15       3.870  17.577   8.447  1.00  0.00           H  
ATOM    242  N   ALA A  16       2.811  21.648   5.953  1.00  0.00           N  
ATOM    243  CA  ALA A  16       2.390  22.977   5.517  1.00  0.00           C  
ATOM    244  C   ALA A  16       1.366  22.886   4.389  1.00  0.00           C  
ATOM    245  O   ALA A  16       0.362  23.601   4.394  1.00  0.00           O  
ATOM    246  CB  ALA A  16       3.597  23.799   5.071  1.00  0.00           C  
ATOM    247  H   ALA A  16       3.777  21.376   5.840  1.00  0.00           H  
ATOM    248  HA  ALA A  16       1.916  23.476   6.362  1.00  0.00           H  
ATOM    249 1HB  ALA A  16       3.266  24.786   4.749  1.00  0.00           H  
ATOM    250 2HB  ALA A  16       4.294  23.903   5.903  1.00  0.00           H  
ATOM    251 3HB  ALA A  16       4.094  23.296   4.243  1.00  0.00           H  
ATOM    252  N   LEU A  17       1.569  22.009   3.480  1.00  0.00           N  
ATOM    253  CA  LEU A  17       0.642  21.847   2.365  1.00  0.00           C  
ATOM    254  C   LEU A  17      -0.706  21.324   2.850  1.00  0.00           C  
ATOM    255  O   LEU A  17      -1.753  21.714   2.329  1.00  0.00           O  
ATOM    256  CB  LEU A  17       1.224  20.896   1.316  1.00  0.00           C  
ATOM    257  CG  LEU A  17       2.264  21.491   0.365  1.00  0.00           C  
ATOM    258  CD1 LEU A  17       2.930  20.387  -0.450  1.00  0.00           C  
ATOM    259  CD2 LEU A  17       1.622  22.526  -0.551  1.00  0.00           C  
ATOM    260  H   LEU A  17       2.385  21.416   3.532  1.00  0.00           H  
ATOM    261  HA  LEU A  17       0.484  22.821   1.902  1.00  0.00           H  
ATOM    262 1HB  LEU A  17       1.694  20.058   1.829  1.00  0.00           H  
ATOM    263 2HB  LEU A  17       0.408  20.510   0.706  1.00  0.00           H  
ATOM    264  HG  LEU A  17       3.053  21.972   0.944  1.00  0.00           H  
ATOM    265 1HD1 LEU A  17       3.668  20.825  -1.122  1.00  0.00           H  
ATOM    266 2HD1 LEU A  17       3.425  19.686   0.223  1.00  0.00           H  
ATOM    267 3HD1 LEU A  17       2.176  19.860  -1.034  1.00  0.00           H  
ATOM    268 1HD2 LEU A  17       2.378  22.939  -1.220  1.00  0.00           H  
ATOM    269 2HD2 LEU A  17       0.836  22.053  -1.140  1.00  0.00           H  
ATOM    270 3HD2 LEU A  17       1.193  23.328   0.050  1.00  0.00           H  
ATOM    271  N   HIS A  18      -0.602  20.527   3.836  1.00  0.00           N  
ATOM    272  CA  HIS A  18      -1.815  19.953   4.406  1.00  0.00           C  
ATOM    273  C   HIS A  18      -2.695  21.031   5.029  1.00  0.00           C  
ATOM    274  O   HIS A  18      -3.917  21.014   4.862  1.00  0.00           O  
ATOM    275  CB  HIS A  18      -1.465  18.892   5.451  1.00  0.00           C  
ATOM    276  CG  HIS A  18      -2.658  18.182   6.008  1.00  0.00           C  
ATOM    277  ND1 HIS A  18      -3.377  17.256   5.285  1.00  0.00           N  
ATOM    278  CD2 HIS A  18      -3.255  18.263   7.221  1.00  0.00           C  
ATOM    279  CE1 HIS A  18      -4.368  16.796   6.031  1.00  0.00           C  
ATOM    280  NE2 HIS A  18      -4.316  17.392   7.210  1.00  0.00           N  
ATOM    281  H   HIS A  18       0.293  20.281   4.234  1.00  0.00           H  
ATOM    282  HA  HIS A  18      -2.396  19.475   3.618  1.00  0.00           H  
ATOM    283 1HB  HIS A  18      -0.801  18.149   5.007  1.00  0.00           H  
ATOM    284 2HB  HIS A  18      -0.928  19.358   6.277  1.00  0.00           H  
ATOM    285  HD2 HIS A  18      -2.951  18.902   8.051  1.00  0.00           H  
ATOM    286  HE1 HIS A  18      -5.103  16.051   5.726  1.00  0.00           H  
ATOM    287  HE2 HIS A  18      -4.951  17.235   7.980  1.00  0.00           H  
ATOM    288  N   PHE A  19      -2.075  22.046   5.583  1.00  0.00           N  
ATOM    289  CA  PHE A  19      -2.850  23.035   6.323  1.00  0.00           C  
ATOM    290  C   PHE A  19      -3.106  24.271   5.469  1.00  0.00           C  
ATOM    291  O   PHE A  19      -3.954  25.100   5.807  1.00  0.00           O  
ATOM    292  CB  PHE A  19      -2.126  23.430   7.614  1.00  0.00           C  
ATOM    293  CG  PHE A  19      -2.222  22.396   8.704  1.00  0.00           C  
ATOM    294  CD1 PHE A  19      -3.409  22.207   9.399  1.00  0.00           C  
ATOM    295  CD2 PHE A  19      -1.122  21.613   9.032  1.00  0.00           C  
ATOM    296  CE1 PHE A  19      -3.500  21.250  10.408  1.00  0.00           C  
ATOM    297  CE2 PHE A  19      -1.206  20.655  10.039  1.00  0.00           C  
ATOM    298  CZ  PHE A  19      -2.395  20.476  10.726  1.00  0.00           C  
ATOM    299  H   PHE A  19      -1.074  22.160   5.510  1.00  0.00           H  
ATOM    300  HA  PHE A  19      -3.813  22.595   6.585  1.00  0.00           H  
ATOM    301 1HB  PHE A  19      -1.072  23.603   7.401  1.00  0.00           H  
ATOM    302 2HB  PHE A  19      -2.541  24.363   7.993  1.00  0.00           H  
ATOM    303  HD1 PHE A  19      -4.277  22.817   9.147  1.00  0.00           H  
ATOM    304  HD2 PHE A  19      -0.186  21.754   8.491  1.00  0.00           H  
ATOM    305  HE1 PHE A  19      -4.439  21.112  10.944  1.00  0.00           H  
ATOM    306  HE2 PHE A  19      -0.337  20.046  10.288  1.00  0.00           H  
ATOM    307  HZ  PHE A  19      -2.461  19.729  11.516  1.00  0.00           H  
ATOM    308  N   ALA A  20      -2.436  24.380   4.412  1.00  0.00           N  
ATOM    309  CA  ALA A  20      -2.566  25.570   3.575  1.00  0.00           C  
ATOM    310  C   ALA A  20      -3.873  25.546   2.788  1.00  0.00           C  
ATOM    311  O   ALA A  20      -4.125  24.617   2.018  1.00  0.00           O  
ATOM    312  CB  ALA A  20      -1.377  25.683   2.623  1.00  0.00           C  
ATOM    313  H   ALA A  20      -1.801  23.647   4.130  1.00  0.00           H  
ATOM    314  HA  ALA A  20      -2.580  26.443   4.227  1.00  0.00           H  
ATOM    315 1HB  ALA A  20      -1.488  26.575   2.006  1.00  0.00           H  
ATOM    316 2HB  ALA A  20      -0.455  25.754   3.200  1.00  0.00           H  
ATOM    317 3HB  ALA A  20      -1.338  24.802   1.984  1.00  0.00           H  
ATOM    318  N   LYS A  21      -4.819  26.471   3.073  1.00  0.00           N  
ATOM    319  CA  LYS A  21      -6.081  26.562   2.344  1.00  0.00           C  
ATOM    320  C   LYS A  21      -6.006  27.617   1.245  1.00  0.00           C  
ATOM    321  O   LYS A  21      -6.681  27.502   0.219  1.00  0.00           O  
ATOM    322  CB  LYS A  21      -7.231  26.882   3.300  1.00  0.00           C  
ATOM    323  CG  LYS A  21      -7.535  25.773   4.297  1.00  0.00           C  
ATOM    324  CD  LYS A  21      -8.788  26.077   5.107  1.00  0.00           C  
ATOM    325  CE  LYS A  21      -9.105  24.957   6.089  1.00  0.00           C  
ATOM    326  NZ  LYS A  21     -10.354  25.234   6.861  1.00  0.00           N  
ATOM    327  H   LYS A  21      -4.636  27.122   3.823  1.00  0.00           H  
ATOM    328  HA  LYS A  21      -6.278  25.599   1.872  1.00  0.00           H  
ATOM    329 1HB  LYS A  21      -6.996  27.787   3.862  1.00  0.00           H  
ATOM    330 2HB  LYS A  21      -8.137  27.079   2.726  1.00  0.00           H  
ATOM    331 1HG  LYS A  21      -7.680  24.833   3.763  1.00  0.00           H  
ATOM    332 2HG  LYS A  21      -6.694  25.657   4.979  1.00  0.00           H  
ATOM    333 1HD  LYS A  21      -8.646  27.005   5.663  1.00  0.00           H  
ATOM    334 2HD  LYS A  21      -9.635  26.204   4.433  1.00  0.00           H  
ATOM    335 1HE  LYS A  21      -9.226  24.021   5.546  1.00  0.00           H  
ATOM    336 2HE  LYS A  21      -8.277  24.841   6.788  1.00  0.00           H  
ATOM    337 1HZ  LYS A  21     -10.531  24.472   7.500  1.00  0.00           H  
ATOM    338 2HZ  LYS A  21     -10.245  26.092   7.383  1.00  0.00           H  
ATOM    339 3HZ  LYS A  21     -11.131  25.325   6.223  1.00  0.00           H  
ATOM    340  N   ASP A  22      -4.989  28.490   1.408  1.00  0.00           N  
ATOM    341  CA  ASP A  22      -4.776  29.625   0.516  1.00  0.00           C  
ATOM    342  C   ASP A  22      -3.776  29.278  -0.585  1.00  0.00           C  
ATOM    343  O   ASP A  22      -2.692  28.762  -0.305  1.00  0.00           O  
ATOM    344  CB  ASP A  22      -4.290  30.844   1.303  1.00  0.00           C  
ATOM    345  CG  ASP A  22      -4.172  32.093   0.449  1.00  0.00           C  
ATOM    346  OD1 ASP A  22      -3.463  32.064  -0.580  1.00  0.00           O  
ATOM    347  OD2 ASP A  22      -4.790  33.118   0.810  1.00  0.00           O  
ATOM    348  H   ASP A  22      -4.354  28.345   2.180  1.00  0.00           H  
ATOM    349  HA  ASP A  22      -5.725  29.874   0.040  1.00  0.00           H  
ATOM    350 1HB  ASP A  22      -4.980  31.047   2.122  1.00  0.00           H  
ATOM    351 2HB  ASP A  22      -3.315  30.629   1.742  1.00  0.00           H  
ATOM    352  N   GLU A  23      -4.202  29.486  -1.877  1.00  0.00           N  
ATOM    353  CA  GLU A  23      -3.381  29.158  -3.039  1.00  0.00           C  
ATOM    354  C   GLU A  23      -2.038  29.883  -2.988  1.00  0.00           C  
ATOM    355  O   GLU A  23      -1.015  29.334  -3.403  1.00  0.00           O  
ATOM    356  CB  GLU A  23      -4.118  29.507  -4.335  1.00  0.00           C  
ATOM    357  CG  GLU A  23      -5.148  28.469  -4.755  1.00  0.00           C  
ATOM    358  CD  GLU A  23      -4.539  27.110  -5.062  1.00  0.00           C  
ATOM    359  OE1 GLU A  23      -5.202  26.077  -4.813  1.00  0.00           O  
ATOM    360  OE2 GLU A  23      -3.389  27.077  -5.555  1.00  0.00           O  
ATOM    361  H   GLU A  23      -5.120  29.882  -2.019  1.00  0.00           H  
ATOM    362  HA  GLU A  23      -3.182  28.086  -3.030  1.00  0.00           H  
ATOM    363 1HB  GLU A  23      -4.628  30.463  -4.218  1.00  0.00           H  
ATOM    364 2HB  GLU A  23      -3.397  29.618  -5.145  1.00  0.00           H  
ATOM    365 1HG  GLU A  23      -5.877  28.351  -3.954  1.00  0.00           H  
ATOM    366 2HG  GLU A  23      -5.674  28.831  -5.638  1.00  0.00           H  
ATOM    367  N   GLU A  24      -2.008  31.019  -2.425  1.00  0.00           N  
ATOM    368  CA  GLU A  24      -0.775  31.795  -2.327  1.00  0.00           C  
ATOM    369  C   GLU A  24       0.206  31.150  -1.352  1.00  0.00           C  
ATOM    370  O   GLU A  24       1.412  31.118  -1.606  1.00  0.00           O  
ATOM    371  CB  GLU A  24      -1.077  33.232  -1.896  1.00  0.00           C  
ATOM    372  CG  GLU A  24       0.071  34.201  -2.139  1.00  0.00           C  
ATOM    373  CD  GLU A  24      -0.256  35.631  -1.742  1.00  0.00           C  
ATOM    374  OE1 GLU A  24       0.654  36.491  -1.763  1.00  0.00           O  
ATOM    375  OE2 GLU A  24      -1.432  35.895  -1.405  1.00  0.00           O  
ATOM    376  H   GLU A  24      -2.859  31.397  -2.034  1.00  0.00           H  
ATOM    377  HA  GLU A  24      -0.302  31.819  -3.309  1.00  0.00           H  
ATOM    378 1HB  GLU A  24      -1.951  33.598  -2.436  1.00  0.00           H  
ATOM    379 2HB  GLU A  24      -1.318  33.250  -0.833  1.00  0.00           H  
ATOM    380 1HG  GLU A  24       0.938  33.871  -1.568  1.00  0.00           H  
ATOM    381 2HG  GLU A  24       0.335  34.177  -3.195  1.00  0.00           H  
ATOM    382  N   ILE A  25      -0.271  30.575  -0.354  1.00  0.00           N  
ATOM    383  CA  ILE A  25       0.552  29.897   0.642  1.00  0.00           C  
ATOM    384  C   ILE A  25       1.122  28.610   0.050  1.00  0.00           C  
ATOM    385  O   ILE A  25       2.300  28.300   0.242  1.00  0.00           O  
ATOM    386  CB  ILE A  25      -0.254  29.587   1.923  1.00  0.00           C  
ATOM    387  CG1 ILE A  25      -0.643  30.886   2.637  1.00  0.00           C  
ATOM    388  CG2 ILE A  25       0.544  28.668   2.854  1.00  0.00           C  
ATOM    389  CD1 ILE A  25      -1.520  30.680   3.864  1.00  0.00           C  
ATOM    390  H   ILE A  25      -1.274  30.585  -0.239  1.00  0.00           H  
ATOM    391  HA  ILE A  25       1.379  30.553   0.911  1.00  0.00           H  
ATOM    392  HB  ILE A  25      -1.187  29.093   1.655  1.00  0.00           H  
ATOM    393 1HG1 ILE A  25       0.258  31.414   2.948  1.00  0.00           H  
ATOM    394 2HG1 ILE A  25      -1.178  31.536   1.944  1.00  0.00           H  
ATOM    395 1HG2 ILE A  25      -0.040  28.462   3.750  1.00  0.00           H  
ATOM    396 2HG2 ILE A  25       0.763  27.732   2.341  1.00  0.00           H  
ATOM    397 3HG2 ILE A  25       1.478  29.156   3.134  1.00  0.00           H  
ATOM    398 1HD1 ILE A  25      -1.752  31.647   4.312  1.00  0.00           H  
ATOM    399 2HD1 ILE A  25      -2.446  30.185   3.570  1.00  0.00           H  
ATOM    400 3HD1 ILE A  25      -0.992  30.062   4.589  1.00  0.00           H  
ATOM    401  N   LYS A  26       0.304  27.917  -0.684  1.00  0.00           N  
ATOM    402  CA  LYS A  26       0.764  26.696  -1.339  1.00  0.00           C  
ATOM    403  C   LYS A  26       1.920  26.986  -2.292  1.00  0.00           C  
ATOM    404  O   LYS A  26       2.909  26.250  -2.320  1.00  0.00           O  
ATOM    405  CB  LYS A  26      -0.384  26.028  -2.096  1.00  0.00           C  
ATOM    406  CG  LYS A  26      -1.412  25.359  -1.196  1.00  0.00           C  
ATOM    407  CD  LYS A  26      -2.495  24.659  -2.008  1.00  0.00           C  
ATOM    408  CE  LYS A  26      -3.568  24.058  -1.110  1.00  0.00           C  
ATOM    409  NZ  LYS A  26      -4.650  23.401  -1.903  1.00  0.00           N  
ATOM    410  H   LYS A  26      -0.654  28.212  -0.810  1.00  0.00           H  
ATOM    411  HA  LYS A  26       1.124  26.007  -0.574  1.00  0.00           H  
ATOM    412 1HB  LYS A  26      -0.900  26.771  -2.705  1.00  0.00           H  
ATOM    413 2HB  LYS A  26       0.017  25.272  -2.772  1.00  0.00           H  
ATOM    414 1HG  LYS A  26      -0.916  24.624  -0.561  1.00  0.00           H  
ATOM    415 2HG  LYS A  26      -1.879  26.108  -0.557  1.00  0.00           H  
ATOM    416 1HD  LYS A  26      -2.962  25.375  -2.686  1.00  0.00           H  
ATOM    417 2HD  LYS A  26      -2.047  23.862  -2.602  1.00  0.00           H  
ATOM    418 1HE  LYS A  26      -3.117  23.319  -0.449  1.00  0.00           H  
ATOM    419 2HE  LYS A  26      -4.009  24.842  -0.495  1.00  0.00           H  
ATOM    420 1HZ  LYS A  26      -5.342  23.016  -1.275  1.00  0.00           H  
ATOM    421 2HZ  LYS A  26      -5.087  24.083  -2.507  1.00  0.00           H  
ATOM    422 3HZ  LYS A  26      -4.255  22.660  -2.463  1.00  0.00           H  
ATOM    423  N   LYS A  27       1.750  28.082  -3.033  1.00  0.00           N  
ATOM    424  CA  LYS A  27       2.800  28.490  -3.962  1.00  0.00           C  
ATOM    425  C   LYS A  27       4.099  28.797  -3.223  1.00  0.00           C  
ATOM    426  O   LYS A  27       5.180  28.403  -3.667  1.00  0.00           O  
ATOM    427  CB  LYS A  27       2.356  29.710  -4.771  1.00  0.00           C  
ATOM    428  CG  LYS A  27       1.397  29.385  -5.906  1.00  0.00           C  
ATOM    429  CD  LYS A  27       1.067  30.622  -6.731  1.00  0.00           C  
ATOM    430  CE  LYS A  27       0.040  30.317  -7.813  1.00  0.00           C  
ATOM    431  NZ  LYS A  27      -0.325  31.538  -8.591  1.00  0.00           N  
ATOM    432  H   LYS A  27       0.909  28.638  -2.966  1.00  0.00           H  
ATOM    433  HA  LYS A  27       2.992  27.667  -4.651  1.00  0.00           H  
ATOM    434 1HB  LYS A  27       1.867  30.427  -4.110  1.00  0.00           H  
ATOM    435 2HB  LYS A  27       3.231  30.202  -5.198  1.00  0.00           H  
ATOM    436 1HG  LYS A  27       1.846  28.635  -6.559  1.00  0.00           H  
ATOM    437 2HG  LYS A  27       0.473  28.978  -5.496  1.00  0.00           H  
ATOM    438 1HD  LYS A  27       0.671  31.400  -6.078  1.00  0.00           H  
ATOM    439 2HD  LYS A  27       1.975  30.997  -7.204  1.00  0.00           H  
ATOM    440 1HE  LYS A  27       0.443  29.571  -8.496  1.00  0.00           H  
ATOM    441 2HE  LYS A  27      -0.861  29.909  -7.355  1.00  0.00           H  
ATOM    442 1HZ  LYS A  27      -1.006  31.297  -9.297  1.00  0.00           H  
ATOM    443 2HZ  LYS A  27      -0.717  32.230  -7.968  1.00  0.00           H  
ATOM    444 3HZ  LYS A  27       0.500  31.914  -9.035  1.00  0.00           H  
ATOM    445  N   ARG A  28       3.913  29.443  -2.122  1.00  0.00           N  
ATOM    446  CA  ARG A  28       5.082  29.779  -1.314  1.00  0.00           C  
ATOM    447  C   ARG A  28       5.757  28.521  -0.779  1.00  0.00           C  
ATOM    448  O   ARG A  28       6.986  28.423  -0.778  1.00  0.00           O  
ATOM    449  CB  ARG A  28       4.688  30.697  -0.155  1.00  0.00           C  
ATOM    450  CG  ARG A  28       5.859  31.131   0.713  1.00  0.00           C  
ATOM    451  CD  ARG A  28       6.863  31.963  -0.071  1.00  0.00           C  
ATOM    452  NE  ARG A  28       7.937  32.459   0.785  1.00  0.00           N  
ATOM    453  CZ  ARG A  28       9.058  33.024   0.344  1.00  0.00           C  
ATOM    454  NH1 ARG A  28       9.275  33.176  -0.957  1.00  0.00           N  
ATOM    455  NH2 ARG A  28       9.970  33.440   1.211  1.00  0.00           N  
ATOM    456  H   ARG A  28       2.997  29.722  -1.802  1.00  0.00           H  
ATOM    457  HA  ARG A  28       5.800  30.304  -1.945  1.00  0.00           H  
ATOM    458 1HB  ARG A  28       4.207  31.592  -0.547  1.00  0.00           H  
ATOM    459 2HB  ARG A  28       3.964  30.189   0.482  1.00  0.00           H  
ATOM    460 1HG  ARG A  28       5.492  31.732   1.546  1.00  0.00           H  
ATOM    461 2HG  ARG A  28       6.372  30.250   1.100  1.00  0.00           H  
ATOM    462 1HD  ARG A  28       7.305  31.353  -0.858  1.00  0.00           H  
ATOM    463 2HD  ARG A  28       6.357  32.818  -0.517  1.00  0.00           H  
ATOM    464  HE  ARG A  28       7.821  32.367   1.785  1.00  0.00           H  
ATOM    465 1HH1 ARG A  28       8.585  32.861  -1.624  1.00  0.00           H  
ATOM    466 2HH1 ARG A  28      10.130  33.606  -1.279  1.00  0.00           H  
ATOM    467 1HH2 ARG A  28       9.813  33.328   2.203  1.00  0.00           H  
ATOM    468 2HH2 ARG A  28      10.822  33.869   0.881  1.00  0.00           H  
ATOM    469  N   VAL A  29       5.006  27.582  -0.318  1.00  0.00           N  
ATOM    470  CA  VAL A  29       5.542  26.324   0.191  1.00  0.00           C  
ATOM    471  C   VAL A  29       6.327  25.613  -0.910  1.00  0.00           C  
ATOM    472  O   VAL A  29       7.444  25.145  -0.680  1.00  0.00           O  
ATOM    473  CB  VAL A  29       4.421  25.403   0.724  1.00  0.00           C  
ATOM    474  CG1 VAL A  29       4.970  24.015   1.047  1.00  0.00           C  
ATOM    475  CG2 VAL A  29       3.765  26.022   1.957  1.00  0.00           C  
ATOM    476  H   VAL A  29       4.007  27.729  -0.312  1.00  0.00           H  
ATOM    477  HA  VAL A  29       6.220  26.545   1.016  1.00  0.00           H  
ATOM    478  HB  VAL A  29       3.670  25.272  -0.055  1.00  0.00           H  
ATOM    479 1HG1 VAL A  29       4.164  23.383   1.420  1.00  0.00           H  
ATOM    480 2HG1 VAL A  29       5.390  23.571   0.145  1.00  0.00           H  
ATOM    481 3HG1 VAL A  29       5.746  24.099   1.807  1.00  0.00           H  
ATOM    482 1HG2 VAL A  29       2.978  25.362   2.320  1.00  0.00           H  
ATOM    483 2HG2 VAL A  29       4.514  26.158   2.738  1.00  0.00           H  
ATOM    484 3HG2 VAL A  29       3.335  26.989   1.694  1.00  0.00           H  
ATOM    485  N   PHE A  30       5.791  25.636  -2.103  1.00  0.00           N  
ATOM    486  CA  PHE A  30       6.460  24.988  -3.225  1.00  0.00           C  
ATOM    487  C   PHE A  30       7.771  25.693  -3.553  1.00  0.00           C  
ATOM    488  O   PHE A  30       8.776  25.041  -3.846  1.00  0.00           O  
ATOM    489  CB  PHE A  30       5.550  24.972  -4.458  1.00  0.00           C  
ATOM    490  CG  PHE A  30       4.597  23.808  -4.492  1.00  0.00           C  
ATOM    491  CD1 PHE A  30       5.070  22.506  -4.598  1.00  0.00           C  
ATOM    492  CD2 PHE A  30       3.225  24.017  -4.419  1.00  0.00           C  
ATOM    493  CE1 PHE A  30       4.190  21.427  -4.631  1.00  0.00           C  
ATOM    494  CE2 PHE A  30       2.339  22.943  -4.451  1.00  0.00           C  
ATOM    495  CZ  PHE A  30       2.824  21.650  -4.558  1.00  0.00           C  
ATOM    496  H   PHE A  30       4.909  26.103  -2.259  1.00  0.00           H  
ATOM    497  HA  PHE A  30       6.685  23.958  -2.946  1.00  0.00           H  
ATOM    498 1HB  PHE A  30       4.966  25.891  -4.491  1.00  0.00           H  
ATOM    499 2HB  PHE A  30       6.160  24.939  -5.360  1.00  0.00           H  
ATOM    500  HD1 PHE A  30       6.145  22.333  -4.655  1.00  0.00           H  
ATOM    501  HD2 PHE A  30       2.844  25.035  -4.335  1.00  0.00           H  
ATOM    502  HE1 PHE A  30       4.577  20.412  -4.714  1.00  0.00           H  
ATOM    503  HE2 PHE A  30       1.265  23.118  -4.393  1.00  0.00           H  
ATOM    504  HZ  PHE A  30       2.131  20.810  -4.586  1.00  0.00           H  
ATOM    505  N   GLN A  31       7.767  26.968  -3.496  1.00  0.00           N  
ATOM    506  CA  GLN A  31       8.986  27.733  -3.735  1.00  0.00           C  
ATOM    507  C   GLN A  31      10.067  27.378  -2.718  1.00  0.00           C  
ATOM    508  O   GLN A  31      11.230  27.188  -3.081  1.00  0.00           O  
ATOM    509  CB  GLN A  31       8.696  29.234  -3.690  1.00  0.00           C  
ATOM    510  CG  GLN A  31       7.976  29.758  -4.926  1.00  0.00           C  
ATOM    511  CD  GLN A  31       7.581  31.218  -4.799  1.00  0.00           C  
ATOM    512  OE1 GLN A  31       7.686  31.812  -3.722  1.00  0.00           O  
ATOM    513  NE2 GLN A  31       7.122  31.805  -5.899  1.00  0.00           N  
ATOM    514  H   GLN A  31       6.911  27.460  -3.283  1.00  0.00           H  
ATOM    515  HA  GLN A  31       9.363  27.481  -4.726  1.00  0.00           H  
ATOM    516 1HB  GLN A  31       8.083  29.460  -2.818  1.00  0.00           H  
ATOM    517 2HB  GLN A  31       9.632  29.782  -3.583  1.00  0.00           H  
ATOM    518 1HG  GLN A  31       8.636  29.659  -5.788  1.00  0.00           H  
ATOM    519 2HG  GLN A  31       7.069  29.173  -5.081  1.00  0.00           H  
ATOM    520 1HE2 GLN A  31       6.846  32.767  -5.875  1.00  0.00           H  
ATOM    521 2HE2 GLN A  31       7.052  31.286  -6.751  1.00  0.00           H  
ATOM    522  N   LEU A  32       9.671  27.256  -1.493  1.00  0.00           N  
ATOM    523  CA  LEU A  32      10.623  26.917  -0.441  1.00  0.00           C  
ATOM    524  C   LEU A  32      11.178  25.510  -0.642  1.00  0.00           C  
ATOM    525  O   LEU A  32      12.362  25.265  -0.401  1.00  0.00           O  
ATOM    526  CB  LEU A  32       9.961  27.025   0.936  1.00  0.00           C  
ATOM    527  CG  LEU A  32       9.685  28.440   1.446  1.00  0.00           C  
ATOM    528  CD1 LEU A  32       8.830  28.390   2.708  1.00  0.00           C  
ATOM    529  CD2 LEU A  32      10.993  29.178   1.710  1.00  0.00           C  
ATOM    530  H   LEU A  32       8.700  27.394  -1.252  1.00  0.00           H  
ATOM    531  HA  LEU A  32      11.452  27.622  -0.485  1.00  0.00           H  
ATOM    532 1HB  LEU A  32       9.008  26.499   0.906  1.00  0.00           H  
ATOM    533 2HB  LEU A  32      10.601  26.534   1.669  1.00  0.00           H  
ATOM    534  HG  LEU A  32       9.113  28.991   0.699  1.00  0.00           H  
ATOM    535 1HD1 LEU A  32       8.641  29.404   3.060  1.00  0.00           H  
ATOM    536 2HD1 LEU A  32       7.881  27.901   2.486  1.00  0.00           H  
ATOM    537 3HD1 LEU A  32       9.355  27.830   3.481  1.00  0.00           H  
ATOM    538 1HD2 LEU A  32      10.777  30.184   2.072  1.00  0.00           H  
ATOM    539 2HD2 LEU A  32      11.570  28.638   2.461  1.00  0.00           H  
ATOM    540 3HD2 LEU A  32      11.568  29.240   0.786  1.00  0.00           H  
ATOM    541  N   PHE A  33      10.287  24.651  -1.088  1.00  0.00           N  
ATOM    542  CA  PHE A  33      10.712  23.286  -1.375  1.00  0.00           C  
ATOM    543  C   PHE A  33      11.779  23.269  -2.463  1.00  0.00           C  
ATOM    544  O   PHE A  33      12.800  22.592  -2.328  1.00  0.00           O  
ATOM    545  CB  PHE A  33       9.517  22.426  -1.798  1.00  0.00           C  
ATOM    546  CG  PHE A  33       9.886  21.018  -2.178  1.00  0.00           C  
ATOM    547  CD1 PHE A  33       9.897  20.623  -3.510  1.00  0.00           C  
ATOM    548  CD2 PHE A  33      10.222  20.088  -1.203  1.00  0.00           C  
ATOM    549  CE1 PHE A  33      10.238  19.320  -3.865  1.00  0.00           C  
ATOM    550  CE2 PHE A  33      10.564  18.785  -1.549  1.00  0.00           C  
ATOM    551  CZ  PHE A  33      10.571  18.402  -2.881  1.00  0.00           C  
ATOM    552  H   PHE A  33       9.321  24.907  -1.237  1.00  0.00           H  
ATOM    553  HA  PHE A  33      11.143  22.860  -0.468  1.00  0.00           H  
ATOM    554 1HB  PHE A  33       8.796  22.380  -0.983  1.00  0.00           H  
ATOM    555 2HB  PHE A  33       9.020  22.888  -2.650  1.00  0.00           H  
ATOM    556  HD1 PHE A  33       9.635  21.347  -4.282  1.00  0.00           H  
ATOM    557  HD2 PHE A  33      10.216  20.390  -0.155  1.00  0.00           H  
ATOM    558  HE1 PHE A  33      10.243  19.025  -4.914  1.00  0.00           H  
ATOM    559  HE2 PHE A  33      10.826  18.065  -0.774  1.00  0.00           H  
ATOM    560  HZ  PHE A  33      10.836  17.382  -3.154  1.00  0.00           H  
ATOM    561  N   GLU A  34      11.570  23.962  -3.513  1.00  0.00           N  
ATOM    562  CA  GLU A  34      12.530  24.030  -4.611  1.00  0.00           C  
ATOM    563  C   GLU A  34      13.868  24.591  -4.140  1.00  0.00           C  
ATOM    564  O   GLU A  34      14.927  24.087  -4.521  1.00  0.00           O  
ATOM    565  CB  GLU A  34      11.976  24.881  -5.757  1.00  0.00           C  
ATOM    566  CG  GLU A  34      10.854  24.209  -6.536  1.00  0.00           C  
ATOM    567  CD  GLU A  34      10.342  25.049  -7.695  1.00  0.00           C  
ATOM    568  OE1 GLU A  34       9.592  24.518  -8.544  1.00  0.00           O  
ATOM    569  OE2 GLU A  34      10.695  26.248  -7.755  1.00  0.00           O  
ATOM    570  H   GLU A  34      10.706  24.481  -3.582  1.00  0.00           H  
ATOM    571  HA  GLU A  34      12.705  23.019  -4.981  1.00  0.00           H  
ATOM    572 1HB  GLU A  34      11.597  25.823  -5.360  1.00  0.00           H  
ATOM    573 2HB  GLU A  34      12.779  25.119  -6.455  1.00  0.00           H  
ATOM    574 1HG  GLU A  34      11.216  23.259  -6.927  1.00  0.00           H  
ATOM    575 2HG  GLU A  34      10.029  24.000  -5.857  1.00  0.00           H  
ATOM    576  N   LEU A  35      13.809  25.615  -3.287  1.00  0.00           N  
ATOM    577  CA  LEU A  35      15.025  26.213  -2.745  1.00  0.00           C  
ATOM    578  C   LEU A  35      15.789  25.208  -1.889  1.00  0.00           C  
ATOM    579  O   LEU A  35      17.018  25.130  -1.964  1.00  0.00           O  
ATOM    580  CB  LEU A  35      14.689  27.456  -1.918  1.00  0.00           C  
ATOM    581  CG  LEU A  35      14.327  28.717  -2.704  1.00  0.00           C  
ATOM    582  CD1 LEU A  35      13.827  29.805  -1.760  1.00  0.00           C  
ATOM    583  CD2 LEU A  35      15.526  29.208  -3.508  1.00  0.00           C  
ATOM    584  H   LEU A  35      12.912  25.986  -3.009  1.00  0.00           H  
ATOM    585  HA  LEU A  35      15.664  26.510  -3.576  1.00  0.00           H  
ATOM    586 1HB  LEU A  35      13.846  27.224  -1.270  1.00  0.00           H  
ATOM    587 2HB  LEU A  35      15.547  27.699  -1.291  1.00  0.00           H  
ATOM    588  HG  LEU A  35      13.508  28.496  -3.389  1.00  0.00           H  
ATOM    589 1HD1 LEU A  35      13.573  30.696  -2.334  1.00  0.00           H  
ATOM    590 2HD1 LEU A  35      12.942  29.450  -1.232  1.00  0.00           H  
ATOM    591 3HD1 LEU A  35      14.607  30.048  -1.039  1.00  0.00           H  
ATOM    592 1HD2 LEU A  35      15.250  30.106  -4.062  1.00  0.00           H  
ATOM    593 2HD2 LEU A  35      16.349  29.438  -2.831  1.00  0.00           H  
ATOM    594 3HD2 LEU A  35      15.838  28.432  -4.207  1.00  0.00           H  
ATOM    595  N   ALA A  36      15.064  24.517  -1.213  1.00  0.00           N  
ATOM    596  CA  ALA A  36      15.675  23.516  -0.343  1.00  0.00           C  
ATOM    597  C   ALA A  36      16.356  22.421  -1.160  1.00  0.00           C  
ATOM    598  O   ALA A  36      17.471  22.002  -0.840  1.00  0.00           O  
ATOM    599  CB  ALA A  36      14.627  22.908   0.586  1.00  0.00           C  
ATOM    600  H   ALA A  36      14.058  24.607  -1.229  1.00  0.00           H  
ATOM    601  HA  ALA A  36      16.437  24.011   0.260  1.00  0.00           H  
ATOM    602 1HB  ALA A  36      15.098  22.164   1.228  1.00  0.00           H  
ATOM    603 2HB  ALA A  36      14.188  23.693   1.202  1.00  0.00           H  
ATOM    604 3HB  ALA A  36      13.847  22.433  -0.007  1.00  0.00           H  
ATOM    605  N   ASP A  37      15.615  21.950  -2.131  1.00  0.00           N  
ATOM    606  CA  ASP A  37      16.155  20.922  -3.016  1.00  0.00           C  
ATOM    607  C   ASP A  37      17.462  21.381  -3.658  1.00  0.00           C  
ATOM    608  O   ASP A  37      18.439  20.630  -3.694  1.00  0.00           O  
ATOM    609  CB  ASP A  37      15.136  20.558  -4.098  1.00  0.00           C  
ATOM    610  CG  ASP A  37      15.520  19.313  -4.879  1.00  0.00           C  
ATOM    611  OD1 ASP A  37      15.736  18.248  -4.261  1.00  0.00           O  
ATOM    612  OD2 ASP A  37      15.610  19.398  -6.123  1.00  0.00           O  
ATOM    613  H   ASP A  37      14.674  22.284  -2.282  1.00  0.00           H  
ATOM    614  HA  ASP A  37      16.367  20.032  -2.423  1.00  0.00           H  
ATOM    615 1HB  ASP A  37      14.161  20.394  -3.639  1.00  0.00           H  
ATOM    616 2HB  ASP A  37      15.034  21.389  -4.796  1.00  0.00           H  
ATOM    617  N   LYS A  38      17.480  22.591  -4.108  1.00  0.00           N  
ATOM    618  CA  LYS A  38      18.682  23.162  -4.709  1.00  0.00           C  
ATOM    619  C   LYS A  38      19.815  23.255  -3.691  1.00  0.00           C  
ATOM    620  O   LYS A  38      20.959  22.913  -3.996  1.00  0.00           O  
ATOM    621  CB  LYS A  38      18.386  24.545  -5.291  1.00  0.00           C  
ATOM    622  CG  LYS A  38      17.716  24.511  -6.657  1.00  0.00           C  
ATOM    623  CD  LYS A  38      17.497  25.915  -7.207  1.00  0.00           C  
ATOM    624  CE  LYS A  38      16.656  25.894  -8.477  1.00  0.00           C  
ATOM    625  NZ  LYS A  38      16.388  27.272  -8.986  1.00  0.00           N  
ATOM    626  H   LYS A  38      16.646  23.157  -4.044  1.00  0.00           H  
ATOM    627  HA  LYS A  38      19.009  22.507  -5.517  1.00  0.00           H  
ATOM    628 1HB  LYS A  38      17.737  25.095  -4.609  1.00  0.00           H  
ATOM    629 2HB  LYS A  38      19.315  25.107  -5.384  1.00  0.00           H  
ATOM    630 1HG  LYS A  38      18.340  23.952  -7.355  1.00  0.00           H  
ATOM    631 2HG  LYS A  38      16.752  24.009  -6.577  1.00  0.00           H  
ATOM    632 1HD  LYS A  38      16.990  26.525  -6.458  1.00  0.00           H  
ATOM    633 2HD  LYS A  38      18.461  26.372  -7.431  1.00  0.00           H  
ATOM    634 1HE  LYS A  38      17.176  25.328  -9.248  1.00  0.00           H  
ATOM    635 2HE  LYS A  38      15.705  25.402  -8.275  1.00  0.00           H  
ATOM    636 1HZ  LYS A  38      15.829  27.219  -9.826  1.00  0.00           H  
ATOM    637 2HZ  LYS A  38      15.889  27.800  -8.283  1.00  0.00           H  
ATOM    638 3HZ  LYS A  38      17.263  27.731  -9.193  1.00  0.00           H  
ATOM    639  N   ALA A  39      19.496  23.729  -2.500  1.00  0.00           N  
ATOM    640  CA  ALA A  39      20.483  23.845  -1.430  1.00  0.00           C  
ATOM    641  C   ALA A  39      21.069  22.481  -1.074  1.00  0.00           C  
ATOM    642  O   ALA A  39      22.278  22.354  -0.864  1.00  0.00           O  
ATOM    643  CB  ALA A  39      19.857  24.489  -0.196  1.00  0.00           C  
ATOM    644  H   ALA A  39      18.544  24.019  -2.325  1.00  0.00           H  
ATOM    645  HA  ALA A  39      21.295  24.480  -1.786  1.00  0.00           H  
ATOM    646 1HB  ALA A  39      20.606  24.568   0.592  1.00  0.00           H  
ATOM    647 2HB  ALA A  39      19.491  25.484  -0.451  1.00  0.00           H  
ATOM    648 3HB  ALA A  39      19.027  23.876   0.152  1.00  0.00           H  
ATOM    649  N   TYR A  40      20.235  21.534  -1.016  1.00  0.00           N  
ATOM    650  CA  TYR A  40      20.663  20.177  -0.698  1.00  0.00           C  
ATOM    651  C   TYR A  40      21.607  19.638  -1.766  1.00  0.00           C  
ATOM    652  O   TYR A  40      22.660  19.080  -1.450  1.00  0.00           O  
ATOM    653  CB  TYR A  40      19.452  19.250  -0.555  1.00  0.00           C  
ATOM    654  CG  TYR A  40      19.817  17.818  -0.245  1.00  0.00           C  
ATOM    655  CD1 TYR A  40      19.781  16.839  -1.235  1.00  0.00           C  
ATOM    656  CD2 TYR A  40      20.196  17.442   1.039  1.00  0.00           C  
ATOM    657  CE1 TYR A  40      20.114  15.518  -0.953  1.00  0.00           C  
ATOM    658  CE2 TYR A  40      20.532  16.124   1.333  1.00  0.00           C  
ATOM    659  CZ  TYR A  40      20.488  15.171   0.332  1.00  0.00           C  
ATOM    660  OH  TYR A  40      20.818  13.865   0.617  1.00  0.00           O  
ATOM    661  H   TYR A  40      19.257  21.713  -1.191  1.00  0.00           H  
ATOM    662  HA  TYR A  40      21.200  20.197   0.251  1.00  0.00           H  
ATOM    663 1HB  TYR A  40      18.804  19.617   0.242  1.00  0.00           H  
ATOM    664 2HB  TYR A  40      18.874  19.262  -1.478  1.00  0.00           H  
ATOM    665  HD1 TYR A  40      19.488  17.102  -2.252  1.00  0.00           H  
ATOM    666  HD2 TYR A  40      20.233  18.185   1.836  1.00  0.00           H  
ATOM    667  HE1 TYR A  40      20.079  14.767  -1.742  1.00  0.00           H  
ATOM    668  HE2 TYR A  40      20.826  15.849   2.346  1.00  0.00           H  
ATOM    669  HH  TYR A  40      21.052  13.790   1.545  1.00  0.00           H  
ATOM    670  N   LYS A  41      21.307  19.821  -3.026  1.00  0.00           N  
ATOM    671  CA  LYS A  41      22.101  19.329  -4.147  1.00  0.00           C  
ATOM    672  C   LYS A  41      23.459  20.023  -4.206  1.00  0.00           C  
ATOM    673  O   LYS A  41      24.454  19.419  -4.611  1.00  0.00           O  
ATOM    674  CB  LYS A  41      21.352  19.530  -5.465  1.00  0.00           C  
ATOM    675  CG  LYS A  41      20.217  18.542  -5.689  1.00  0.00           C  
ATOM    676  CD  LYS A  41      19.520  18.784  -7.022  1.00  0.00           C  
ATOM    677  CE  LYS A  41      18.374  17.805  -7.240  1.00  0.00           C  
ATOM    678  NZ  LYS A  41      17.624  18.102  -8.497  1.00  0.00           N  
ATOM    679  H   LYS A  41      20.462  20.342  -3.213  1.00  0.00           H  
ATOM    680  HA  LYS A  41      22.276  18.262  -4.005  1.00  0.00           H  
ATOM    681 1HB  LYS A  41      20.935  20.537  -5.497  1.00  0.00           H  
ATOM    682 2HB  LYS A  41      22.050  19.438  -6.298  1.00  0.00           H  
ATOM    683 1HG  LYS A  41      20.612  17.525  -5.677  1.00  0.00           H  
ATOM    684 2HG  LYS A  41      19.487  18.639  -4.886  1.00  0.00           H  
ATOM    685 1HD  LYS A  41      19.126  19.801  -7.048  1.00  0.00           H  
ATOM    686 2HD  LYS A  41      20.238  18.671  -7.834  1.00  0.00           H  
ATOM    687 1HE  LYS A  41      18.768  16.791  -7.295  1.00  0.00           H  
ATOM    688 2HE  LYS A  41      17.685  17.858  -6.397  1.00  0.00           H  
ATOM    689 1HZ  LYS A  41      16.874  17.435  -8.608  1.00  0.00           H  
ATOM    690 2HZ  LYS A  41      17.240  19.035  -8.448  1.00  0.00           H  
ATOM    691 3HZ  LYS A  41      18.250  18.037  -9.287  1.00  0.00           H  
ATOM    692  N   ASN A  42      23.491  21.208  -3.666  1.00  0.00           N  
ATOM    693  CA  ASN A  42      24.729  21.979  -3.689  1.00  0.00           C  
ATOM    694  C   ASN A  42      25.496  21.849  -2.377  1.00  0.00           C  
ATOM    695  O   ASN A  42      26.507  22.523  -2.174  1.00  0.00           O  
ATOM    696  CB  ASN A  42      24.439  23.451  -3.991  1.00  0.00           C  
ATOM    697  CG  ASN A  42      23.943  23.671  -5.406  1.00  0.00           C  
ATOM    698  OD1 ASN A  42      24.229  22.878  -6.308  1.00  0.00           O  
ATOM    699  ND2 ASN A  42      23.193  24.748  -5.611  1.00  0.00           N  
ATOM    700  H   ASN A  42      22.672  21.606  -3.229  1.00  0.00           H  
ATOM    701  HA  ASN A  42      25.370  21.581  -4.477  1.00  0.00           H  
ATOM    702 1HB  ASN A  42      23.688  23.825  -3.294  1.00  0.00           H  
ATOM    703 2HB  ASN A  42      25.345  24.038  -3.842  1.00  0.00           H  
ATOM    704 1HD2 ASN A  42      22.838  24.944  -6.526  1.00  0.00           H  
ATOM    705 2HD2 ASN A  42      22.984  25.363  -4.852  1.00  0.00           H  
ATOM    706  N   ASN A  43      25.048  20.984  -1.498  1.00  0.00           N  
ATOM    707  CA  ASN A  43      25.642  20.800  -0.178  1.00  0.00           C  
ATOM    708  C   ASN A  43      25.782  22.126   0.563  1.00  0.00           C  
ATOM    709  O   ASN A  43      26.830  22.408   1.147  1.00  0.00           O  
ATOM    710  CB  ASN A  43      27.003  20.109  -0.294  1.00  0.00           C  
ATOM    711  CG  ASN A  43      26.882  18.620  -0.553  1.00  0.00           C  
ATOM    712  OD1 ASN A  43      25.818  18.028  -0.358  1.00  0.00           O  
ATOM    713  ND2 ASN A  43      27.973  18.005  -0.995  1.00  0.00           N  
ATOM    714  H   ASN A  43      24.250  20.423  -1.761  1.00  0.00           H  
ATOM    715  HA  ASN A  43      24.979  20.167   0.415  1.00  0.00           H  
ATOM    716 1HB  ASN A  43      27.573  20.562  -1.106  1.00  0.00           H  
ATOM    717 2HB  ASN A  43      27.568  20.260   0.626  1.00  0.00           H  
ATOM    718 1HD2 ASN A  43      27.952  17.023  -1.183  1.00  0.00           H  
ATOM    719 2HD2 ASN A  43      28.815  18.524  -1.140  1.00  0.00           H  
ATOM    720  N   ASP A  44      24.839  23.040   0.366  1.00  0.00           N  
ATOM    721  CA  ASP A  44      24.798  24.343   1.024  1.00  0.00           C  
ATOM    722  C   ASP A  44      23.991  24.279   2.319  1.00  0.00           C  
ATOM    723  O   ASP A  44      22.802  24.603   2.333  1.00  0.00           O  
ATOM    724  CB  ASP A  44      24.207  25.398   0.088  1.00  0.00           C  
ATOM    725  CG  ASP A  44      24.449  26.819   0.567  1.00  0.00           C  
ATOM    726  OD1 ASP A  44      24.743  27.016   1.765  1.00  0.00           O  
ATOM    727  OD2 ASP A  44      24.343  27.749  -0.261  1.00  0.00           O  
ATOM    728  H   ASP A  44      24.109  22.796  -0.288  1.00  0.00           H  
ATOM    729  HA  ASP A  44      25.818  24.635   1.278  1.00  0.00           H  
ATOM    730 1HB  ASP A  44      24.641  25.287  -0.906  1.00  0.00           H  
ATOM    731 2HB  ASP A  44      23.132  25.241  -0.005  1.00  0.00           H  
ATOM    732  N   ARG A  45      24.495  23.923   3.428  1.00  0.00           N  
ATOM    733  CA  ARG A  45      23.847  23.675   4.711  1.00  0.00           C  
ATOM    734  C   ARG A  45      23.228  24.953   5.268  1.00  0.00           C  
ATOM    735  O   ARG A  45      22.114  24.932   5.796  1.00  0.00           O  
ATOM    736  CB  ARG A  45      24.845  23.096   5.716  1.00  0.00           C  
ATOM    737  CG  ARG A  45      24.226  22.719   7.052  1.00  0.00           C  
ATOM    738  CD  ARG A  45      25.223  22.006   7.955  1.00  0.00           C  
ATOM    739  NE  ARG A  45      24.648  21.708   9.263  1.00  0.00           N  
ATOM    740  CZ  ARG A  45      25.180  20.874  10.153  1.00  0.00           C  
ATOM    741  NH1 ARG A  45      26.316  20.237   9.891  1.00  0.00           N  
ATOM    742  NH2 ARG A  45      24.573  20.676  11.314  1.00  0.00           N  
ATOM    743  H   ARG A  45      25.496  23.810   3.352  1.00  0.00           H  
ATOM    744  HA  ARG A  45      23.046  22.950   4.560  1.00  0.00           H  
ATOM    745 1HB  ARG A  45      25.310  22.206   5.295  1.00  0.00           H  
ATOM    746 2HB  ARG A  45      25.637  23.822   5.902  1.00  0.00           H  
ATOM    747 1HG  ARG A  45      23.885  23.620   7.563  1.00  0.00           H  
ATOM    748 2HG  ARG A  45      23.378  22.054   6.886  1.00  0.00           H  
ATOM    749 1HD  ARG A  45      25.527  21.068   7.492  1.00  0.00           H  
ATOM    750 2HD  ARG A  45      26.098  22.638   8.101  1.00  0.00           H  
ATOM    751  HE  ARG A  45      23.783  22.168   9.512  1.00  0.00           H  
ATOM    752 1HH1 ARG A  45      26.785  20.383   9.008  1.00  0.00           H  
ATOM    753 2HH1 ARG A  45      26.710  19.607  10.574  1.00  0.00           H  
ATOM    754 1HH2 ARG A  45      23.709  21.158  11.521  1.00  0.00           H  
ATOM    755 2HH2 ARG A  45      24.973  20.044  11.991  1.00  0.00           H  
ATOM    756  N   GLN A  46      23.885  26.025   5.204  1.00  0.00           N  
ATOM    757  CA  GLN A  46      23.405  27.305   5.713  1.00  0.00           C  
ATOM    758  C   GLN A  46      22.097  27.710   5.040  1.00  0.00           C  
ATOM    759  O   GLN A  46      21.153  28.134   5.710  1.00  0.00           O  
ATOM    760  CB  GLN A  46      24.459  28.394   5.509  1.00  0.00           C  
ATOM    761  CG  GLN A  46      25.583  28.363   6.537  1.00  0.00           C  
ATOM    762  CD  GLN A  46      26.581  29.490   6.349  1.00  0.00           C  
ATOM    763  OE1 GLN A  46      26.456  30.301   5.426  1.00  0.00           O  
ATOM    764  NE2 GLN A  46      27.581  29.548   7.222  1.00  0.00           N  
ATOM    765  H   GLN A  46      24.797  25.978   4.771  1.00  0.00           H  
ATOM    766  HA  GLN A  46      23.213  27.203   6.781  1.00  0.00           H  
ATOM    767 1HB  GLN A  46      24.902  28.291   4.518  1.00  0.00           H  
ATOM    768 2HB  GLN A  46      23.984  29.374   5.555  1.00  0.00           H  
ATOM    769 1HG  GLN A  46      25.152  28.454   7.534  1.00  0.00           H  
ATOM    770 2HG  GLN A  46      26.118  27.418   6.447  1.00  0.00           H  
ATOM    771 1HE2 GLN A  46      28.270  30.270   7.147  1.00  0.00           H  
ATOM    772 2HE2 GLN A  46      27.646  28.870   7.954  1.00  0.00           H  
ATOM    773  N   LYS A  47      22.068  27.543   3.736  1.00  0.00           N  
ATOM    774  CA  LYS A  47      20.860  27.845   2.973  1.00  0.00           C  
ATOM    775  C   LYS A  47      19.721  26.904   3.354  1.00  0.00           C  
ATOM    776  O   LYS A  47      18.569  27.329   3.470  1.00  0.00           O  
ATOM    777  CB  LYS A  47      21.136  27.754   1.472  1.00  0.00           C  
ATOM    778  CG  LYS A  47      20.042  28.359   0.604  1.00  0.00           C  
ATOM    779  CD  LYS A  47      20.490  28.493  -0.846  1.00  0.00           C  
ATOM    780  CE  LYS A  47      19.417  29.150  -1.705  1.00  0.00           C  
ATOM    781  NZ  LYS A  47      19.864  29.314  -3.120  1.00  0.00           N  
ATOM    782  H   LYS A  47      22.885  27.203   3.249  1.00  0.00           H  
ATOM    783  HA  LYS A  47      20.548  28.863   3.208  1.00  0.00           H  
ATOM    784 1HB  LYS A  47      22.072  28.265   1.242  1.00  0.00           H  
ATOM    785 2HB  LYS A  47      21.255  26.709   1.187  1.00  0.00           H  
ATOM    786 1HG  LYS A  47      19.155  27.726   0.642  1.00  0.00           H  
ATOM    787 2HG  LYS A  47      19.779  29.345   0.985  1.00  0.00           H  
ATOM    788 1HD  LYS A  47      21.398  29.096  -0.892  1.00  0.00           H  
ATOM    789 2HD  LYS A  47      20.710  27.505  -1.252  1.00  0.00           H  
ATOM    790 1HE  LYS A  47      18.515  28.541  -1.688  1.00  0.00           H  
ATOM    791 2HE  LYS A  47      19.174  30.131  -1.297  1.00  0.00           H  
ATOM    792 1HZ  LYS A  47      19.129  29.752  -3.657  1.00  0.00           H  
ATOM    793 2HZ  LYS A  47      20.692  29.893  -3.147  1.00  0.00           H  
ATOM    794 3HZ  LYS A  47      20.074  28.408  -3.514  1.00  0.00           H  
ATOM    795  N   LEU A  48      20.021  25.635   3.502  1.00  0.00           N  
ATOM    796  CA  LEU A  48      19.031  24.641   3.904  1.00  0.00           C  
ATOM    797  C   LEU A  48      18.432  24.990   5.262  1.00  0.00           C  
ATOM    798  O   LEU A  48      17.212  24.939   5.438  1.00  0.00           O  
ATOM    799  CB  LEU A  48      19.662  23.247   3.954  1.00  0.00           C  
ATOM    800  CG  LEU A  48      18.693  22.068   4.063  1.00  0.00           C  
ATOM    801  CD1 LEU A  48      17.822  21.980   2.814  1.00  0.00           C  
ATOM    802  CD2 LEU A  48      19.456  20.767   4.283  1.00  0.00           C  
ATOM    803  H   LEU A  48      20.972  25.341   3.330  1.00  0.00           H  
ATOM    804  HA  LEU A  48      18.229  24.634   3.167  1.00  0.00           H  
ATOM    805 1HB  LEU A  48      20.253  23.101   3.051  1.00  0.00           H  
ATOM    806 2HB  LEU A  48      20.331  23.199   4.813  1.00  0.00           H  
ATOM    807  HG  LEU A  48      18.018  22.228   4.904  1.00  0.00           H  
ATOM    808 1HD1 LEU A  48      17.138  21.137   2.906  1.00  0.00           H  
ATOM    809 2HD1 LEU A  48      17.249  22.901   2.704  1.00  0.00           H  
ATOM    810 3HD1 LEU A  48      18.455  21.839   1.939  1.00  0.00           H  
ATOM    811 1HD2 LEU A  48      18.750  19.939   4.359  1.00  0.00           H  
ATOM    812 2HD2 LEU A  48      20.129  20.594   3.443  1.00  0.00           H  
ATOM    813 3HD2 LEU A  48      20.035  20.836   5.204  1.00  0.00           H  
ATOM    814  N   GLU A  49      19.274  25.358   6.239  1.00  0.00           N  
ATOM    815  CA  GLU A  49      18.819  25.720   7.579  1.00  0.00           C  
ATOM    816  C   GLU A  49      17.911  26.946   7.540  1.00  0.00           C  
ATOM    817  O   GLU A  49      16.915  27.010   8.264  1.00  0.00           O  
ATOM    818  CB  GLU A  49      20.014  25.979   8.500  1.00  0.00           C  
ATOM    819  CG  GLU A  49      20.732  24.714   8.946  1.00  0.00           C  
ATOM    820  CD  GLU A  49      21.954  24.990   9.808  1.00  0.00           C  
ATOM    821  OE1 GLU A  49      22.491  24.040  10.422  1.00  0.00           O  
ATOM    822  OE2 GLU A  49      22.378  26.166   9.870  1.00  0.00           O  
ATOM    823  H   GLU A  49      20.262  25.383   6.031  1.00  0.00           H  
ATOM    824  HA  GLU A  49      18.241  24.889   7.984  1.00  0.00           H  
ATOM    825 1HB  GLU A  49      20.735  26.617   7.989  1.00  0.00           H  
ATOM    826 2HB  GLU A  49      19.679  26.511   9.390  1.00  0.00           H  
ATOM    827 1HG  GLU A  49      20.037  24.095   9.514  1.00  0.00           H  
ATOM    828 2HG  GLU A  49      21.038  24.153   8.064  1.00  0.00           H  
ATOM    829  N   LYS A  50      18.211  27.863   6.664  1.00  0.00           N  
ATOM    830  CA  LYS A  50      17.392  29.061   6.497  1.00  0.00           C  
ATOM    831  C   LYS A  50      16.005  28.709   5.965  1.00  0.00           C  
ATOM    832  O   LYS A  50      14.999  29.236   6.444  1.00  0.00           O  
ATOM    833  CB  LYS A  50      18.077  30.053   5.556  1.00  0.00           C  
ATOM    834  CG  LYS A  50      17.398  31.412   5.488  1.00  0.00           C  
ATOM    835  CD  LYS A  50      18.151  32.369   4.572  1.00  0.00           C  
ATOM    836  CE  LYS A  50      17.432  33.705   4.445  1.00  0.00           C  
ATOM    837  NZ  LYS A  50      18.157  34.639   3.532  1.00  0.00           N  
ATOM    838  H   LYS A  50      19.030  27.743   6.086  1.00  0.00           H  
ATOM    839  HA  LYS A  50      17.269  29.534   7.472  1.00  0.00           H  
ATOM    840 1HB  LYS A  50      19.108  30.206   5.876  1.00  0.00           H  
ATOM    841 2HB  LYS A  50      18.105  29.638   4.548  1.00  0.00           H  
ATOM    842 1HG  LYS A  50      16.381  31.292   5.113  1.00  0.00           H  
ATOM    843 2HG  LYS A  50      17.350  31.845   6.487  1.00  0.00           H  
ATOM    844 1HD  LYS A  50      19.152  32.543   4.970  1.00  0.00           H  
ATOM    845 2HD  LYS A  50      18.246  31.925   3.581  1.00  0.00           H  
ATOM    846 1HE  LYS A  50      16.427  33.542   4.058  1.00  0.00           H  
ATOM    847 2HE  LYS A  50      17.348  34.168   5.428  1.00  0.00           H  
ATOM    848 1HZ  LYS A  50      17.652  35.512   3.473  1.00  0.00           H  
ATOM    849 2HZ  LYS A  50      19.085  34.811   3.893  1.00  0.00           H  
ATOM    850 3HZ  LYS A  50      18.225  34.227   2.612  1.00  0.00           H  
ATOM    851  N   VAL A  51      15.949  27.820   5.005  1.00  0.00           N  
ATOM    852  CA  VAL A  51      14.681  27.394   4.424  1.00  0.00           C  
ATOM    853  C   VAL A  51      13.837  26.689   5.483  1.00  0.00           C  
ATOM    854  O   VAL A  51      12.634  26.937   5.594  1.00  0.00           O  
ATOM    855  CB  VAL A  51      14.898  26.464   3.209  1.00  0.00           C  
ATOM    856  CG1 VAL A  51      13.568  25.890   2.724  1.00  0.00           C  
ATOM    857  CG2 VAL A  51      15.602  27.215   2.081  1.00  0.00           C  
ATOM    858  H   VAL A  51      16.809  27.419   4.658  1.00  0.00           H  
ATOM    859  HA  VAL A  51      14.142  28.279   4.082  1.00  0.00           H  
ATOM    860  HB  VAL A  51      15.513  25.618   3.516  1.00  0.00           H  
ATOM    861 1HG1 VAL A  51      13.744  25.238   1.868  1.00  0.00           H  
ATOM    862 2HG1 VAL A  51      13.105  25.317   3.527  1.00  0.00           H  
ATOM    863 3HG1 VAL A  51      12.906  26.704   2.429  1.00  0.00           H  
ATOM    864 1HG2 VAL A  51      15.748  26.546   1.234  1.00  0.00           H  
ATOM    865 2HG2 VAL A  51      14.992  28.064   1.773  1.00  0.00           H  
ATOM    866 3HG2 VAL A  51      16.570  27.573   2.431  1.00  0.00           H  
ATOM    867  N   VAL A  52      14.449  25.825   6.260  1.00  0.00           N  
ATOM    868  CA  VAL A  52      13.759  25.092   7.315  1.00  0.00           C  
ATOM    869  C   VAL A  52      13.144  26.073   8.310  1.00  0.00           C  
ATOM    870  O   VAL A  52      11.982  25.926   8.699  1.00  0.00           O  
ATOM    871  CB  VAL A  52      14.712  24.119   8.046  1.00  0.00           C  
ATOM    872  CG1 VAL A  52      14.060  23.579   9.318  1.00  0.00           C  
ATOM    873  CG2 VAL A  52      15.116  22.973   7.121  1.00  0.00           C  
ATOM    874  H   VAL A  52      15.436  25.667   6.116  1.00  0.00           H  
ATOM    875  HA  VAL A  52      12.958  24.507   6.863  1.00  0.00           H  
ATOM    876  HB  VAL A  52      15.605  24.663   8.355  1.00  0.00           H  
ATOM    877 1HG1 VAL A  52      14.748  22.896   9.818  1.00  0.00           H  
ATOM    878 2HG1 VAL A  52      13.823  24.407   9.985  1.00  0.00           H  
ATOM    879 3HG1 VAL A  52      13.145  23.046   9.060  1.00  0.00           H  
ATOM    880 1HG2 VAL A  52      15.787  22.298   7.650  1.00  0.00           H  
ATOM    881 2HG2 VAL A  52      14.226  22.428   6.807  1.00  0.00           H  
ATOM    882 3HG2 VAL A  52      15.624  23.375   6.244  1.00  0.00           H  
ATOM    883  N   GLU A  53      13.878  27.070   8.742  1.00  0.00           N  
ATOM    884  CA  GLU A  53      13.383  28.079   9.674  1.00  0.00           C  
ATOM    885  C   GLU A  53      12.189  28.829   9.092  1.00  0.00           C  
ATOM    886  O   GLU A  53      11.204  29.077   9.791  1.00  0.00           O  
ATOM    887  CB  GLU A  53      14.496  29.064  10.039  1.00  0.00           C  
ATOM    888  CG  GLU A  53      14.158  29.965  11.218  1.00  0.00           C  
ATOM    889  CD  GLU A  53      13.860  29.195  12.495  1.00  0.00           C  
ATOM    890  OE1 GLU A  53      13.163  29.737  13.382  1.00  0.00           O  
ATOM    891  OE2 GLU A  53      14.329  28.040  12.610  1.00  0.00           O  
ATOM    892  H   GLU A  53      14.829  27.133   8.408  1.00  0.00           H  
ATOM    893  HA  GLU A  53      13.050  27.577  10.583  1.00  0.00           H  
ATOM    894 1HB  GLU A  53      15.405  28.513  10.282  1.00  0.00           H  
ATOM    895 2HB  GLU A  53      14.718  29.697   9.180  1.00  0.00           H  
ATOM    896 1HG  GLU A  53      14.998  30.635  11.402  1.00  0.00           H  
ATOM    897 2HG  GLU A  53      13.293  30.574  10.960  1.00  0.00           H  
ATOM    898  N   GLU A  54      12.254  29.106   7.828  1.00  0.00           N  
ATOM    899  CA  GLU A  54      11.149  29.796   7.171  1.00  0.00           C  
ATOM    900  C   GLU A  54       9.901  28.919   7.121  1.00  0.00           C  
ATOM    901  O   GLU A  54       8.786  29.405   7.323  1.00  0.00           O  
ATOM    902  CB  GLU A  54      11.547  30.225   5.756  1.00  0.00           C  
ATOM    903  CG  GLU A  54      10.577  31.205   5.114  1.00  0.00           C  
ATOM    904  CD  GLU A  54      11.096  31.800   3.815  1.00  0.00           C  
ATOM    905  OE1 GLU A  54      10.318  32.472   3.101  1.00  0.00           O  
ATOM    906  OE2 GLU A  54      12.292  31.592   3.509  1.00  0.00           O  
ATOM    907  H   GLU A  54      13.066  28.849   7.285  1.00  0.00           H  
ATOM    908  HA  GLU A  54      10.905  30.688   7.749  1.00  0.00           H  
ATOM    909 1HB  GLU A  54      12.533  30.690   5.780  1.00  0.00           H  
ATOM    910 2HB  GLU A  54      11.615  29.346   5.115  1.00  0.00           H  
ATOM    911 1HG  GLU A  54       9.638  30.690   4.911  1.00  0.00           H  
ATOM    912 2HG  GLU A  54      10.373  32.011   5.817  1.00  0.00           H  
ATOM    913  N   LEU A  55      10.107  27.663   6.806  1.00  0.00           N  
ATOM    914  CA  LEU A  55       8.989  26.728   6.773  1.00  0.00           C  
ATOM    915  C   LEU A  55       8.348  26.598   8.151  1.00  0.00           C  
ATOM    916  O   LEU A  55       7.121  26.557   8.268  1.00  0.00           O  
ATOM    917  CB  LEU A  55       9.453  25.354   6.282  1.00  0.00           C  
ATOM    918  CG  LEU A  55       9.507  25.159   4.766  1.00  0.00           C  
ATOM    919  CD1 LEU A  55      10.317  23.914   4.420  1.00  0.00           C  
ATOM    920  CD2 LEU A  55       8.099  25.065   4.187  1.00  0.00           C  
ATOM    921  H   LEU A  55      11.034  27.329   6.584  1.00  0.00           H  
ATOM    922  HA  LEU A  55       8.239  27.110   6.081  1.00  0.00           H  
ATOM    923 1HB  LEU A  55      10.453  25.166   6.670  1.00  0.00           H  
ATOM    924 2HB  LEU A  55       8.781  24.596   6.684  1.00  0.00           H  
ATOM    925  HG  LEU A  55      10.021  26.005   4.308  1.00  0.00           H  
ATOM    926 1HD1 LEU A  55      10.347  23.788   3.338  1.00  0.00           H  
ATOM    927 2HD1 LEU A  55      11.333  24.024   4.800  1.00  0.00           H  
ATOM    928 3HD1 LEU A  55       9.852  23.040   4.874  1.00  0.00           H  
ATOM    929 1HD2 LEU A  55       8.158  24.927   3.107  1.00  0.00           H  
ATOM    930 2HD2 LEU A  55       7.578  24.218   4.633  1.00  0.00           H  
ATOM    931 3HD2 LEU A  55       7.553  25.983   4.406  1.00  0.00           H  
ATOM    932  N   LYS A  56       9.149  26.576   9.186  1.00  0.00           N  
ATOM    933  CA  LYS A  56       8.646  26.510  10.555  1.00  0.00           C  
ATOM    934  C   LYS A  56       7.782  27.725  10.882  1.00  0.00           C  
ATOM    935  O   LYS A  56       6.710  27.589  11.475  1.00  0.00           O  
ATOM    936  CB  LYS A  56       9.804  26.408  11.549  1.00  0.00           C  
ATOM    937  CG  LYS A  56      10.435  25.025  11.624  1.00  0.00           C  
ATOM    938  CD  LYS A  56      11.547  24.974  12.663  1.00  0.00           C  
ATOM    939  CE  LYS A  56      12.150  23.580  12.770  1.00  0.00           C  
ATOM    940  NZ  LYS A  56      13.258  23.531  13.770  1.00  0.00           N  
ATOM    941  H   LYS A  56      10.146  26.606   9.029  1.00  0.00           H  
ATOM    942  HA  LYS A  56       8.024  25.619  10.653  1.00  0.00           H  
ATOM    943 1HB  LYS A  56      10.582  27.121  11.275  1.00  0.00           H  
ATOM    944 2HB  LYS A  56       9.452  26.674  12.546  1.00  0.00           H  
ATOM    945 1HG  LYS A  56       9.673  24.291  11.887  1.00  0.00           H  
ATOM    946 2HG  LYS A  56      10.849  24.761  10.651  1.00  0.00           H  
ATOM    947 1HD  LYS A  56      12.333  25.679  12.390  1.00  0.00           H  
ATOM    948 2HD  LYS A  56      11.149  25.260  13.636  1.00  0.00           H  
ATOM    949 1HE  LYS A  56      11.377  22.871  13.064  1.00  0.00           H  
ATOM    950 2HE  LYS A  56      12.539  23.276  11.798  1.00  0.00           H  
ATOM    951 1HZ  LYS A  56      13.632  22.594  13.813  1.00  0.00           H  
ATOM    952 2HZ  LYS A  56      13.989  24.173  13.496  1.00  0.00           H  
ATOM    953 3HZ  LYS A  56      12.904  23.793  14.679  1.00  0.00           H  
ATOM    954  N   GLU A  57       8.272  28.846  10.489  1.00  0.00           N  
ATOM    955  CA  GLU A  57       7.532  30.082  10.727  1.00  0.00           C  
ATOM    956  C   GLU A  57       6.198  30.078   9.986  1.00  0.00           C  
ATOM    957  O   GLU A  57       5.175  30.491  10.537  1.00  0.00           O  
ATOM    958  CB  GLU A  57       8.364  31.296  10.305  1.00  0.00           C  
ATOM    959  CG  GLU A  57       9.492  31.633  11.269  1.00  0.00           C  
ATOM    960  CD  GLU A  57      10.349  32.800  10.805  1.00  0.00           C  
ATOM    961  OE1 GLU A  57      11.322  33.156  11.508  1.00  0.00           O  
ATOM    962  OE2 GLU A  57      10.044  33.364   9.730  1.00  0.00           O  
ATOM    963  H   GLU A  57       9.163  28.890  10.016  1.00  0.00           H  
ATOM    964  HA  GLU A  57       7.321  30.159  11.794  1.00  0.00           H  
ATOM    965 1HB  GLU A  57       8.799  31.115   9.322  1.00  0.00           H  
ATOM    966 2HB  GLU A  57       7.717  32.169  10.220  1.00  0.00           H  
ATOM    967 1HG  GLU A  57       9.064  31.879  12.241  1.00  0.00           H  
ATOM    968 2HG  GLU A  57      10.124  30.755  11.393  1.00  0.00           H  
ATOM    969  N   LEU A  58       6.246  29.617   8.791  1.00  0.00           N  
ATOM    970  CA  LEU A  58       5.027  29.534   7.993  1.00  0.00           C  
ATOM    971  C   LEU A  58       4.016  28.594   8.641  1.00  0.00           C  
ATOM    972  O   LEU A  58       2.828  28.914   8.723  1.00  0.00           O  
ATOM    973  CB  LEU A  58       5.347  29.057   6.573  1.00  0.00           C  
ATOM    974  CG  LEU A  58       4.250  29.259   5.527  1.00  0.00           C  
ATOM    975  CD1 LEU A  58       4.761  30.130   4.385  1.00  0.00           C  
ATOM    976  CD2 LEU A  58       3.758  27.914   5.002  1.00  0.00           C  
ATOM    977  H   LEU A  58       7.119  29.308   8.389  1.00  0.00           H  
ATOM    978  HA  LEU A  58       4.584  30.527   7.935  1.00  0.00           H  
ATOM    979 1HB  LEU A  58       6.233  29.583   6.221  1.00  0.00           H  
ATOM    980 2HB  LEU A  58       5.572  27.991   6.607  1.00  0.00           H  
ATOM    981  HG  LEU A  58       3.412  29.791   5.977  1.00  0.00           H  
ATOM    982 1HD1 LEU A  58       3.969  30.265   3.648  1.00  0.00           H  
ATOM    983 2HD1 LEU A  58       5.062  31.102   4.775  1.00  0.00           H  
ATOM    984 3HD1 LEU A  58       5.616  29.647   3.914  1.00  0.00           H  
ATOM    985 1HD2 LEU A  58       2.977  28.077   4.259  1.00  0.00           H  
ATOM    986 2HD2 LEU A  58       4.588  27.376   4.544  1.00  0.00           H  
ATOM    987 3HD2 LEU A  58       3.357  27.326   5.827  1.00  0.00           H  
ATOM    988  N   LEU A  59       4.499  27.503   9.032  1.00  0.00           N  
ATOM    989  CA  LEU A  59       3.640  26.514   9.675  1.00  0.00           C  
ATOM    990  C   LEU A  59       3.029  27.075  10.955  1.00  0.00           C  
ATOM    991  O   LEU A  59       1.844  26.868  11.224  1.00  0.00           O  
ATOM    992  CB  LEU A  59       4.431  25.241   9.989  1.00  0.00           C  
ATOM    993  CG  LEU A  59       3.614  24.031  10.445  1.00  0.00           C  
ATOM    994  CD1 LEU A  59       2.679  23.572   9.331  1.00  0.00           C  
ATOM    995  CD2 LEU A  59       4.535  22.896  10.879  1.00  0.00           C  
ATOM    996  H   LEU A  59       5.480  27.296   8.908  1.00  0.00           H  
ATOM    997  HA  LEU A  59       2.831  26.262   8.990  1.00  0.00           H  
ATOM    998 1HB  LEU A  59       4.981  24.945   9.097  1.00  0.00           H  
ATOM    999 2HB  LEU A  59       5.150  25.464  10.777  1.00  0.00           H  
ATOM   1000  HG  LEU A  59       2.982  24.315  11.287  1.00  0.00           H  
ATOM   1001 1HD1 LEU A  59       2.104  22.710   9.670  1.00  0.00           H  
ATOM   1002 2HD1 LEU A  59       1.998  24.382   9.071  1.00  0.00           H  
ATOM   1003 3HD1 LEU A  59       3.265  23.295   8.456  1.00  0.00           H  
ATOM   1004 1HD2 LEU A  59       3.936  22.044  11.201  1.00  0.00           H  
ATOM   1005 2HD2 LEU A  59       5.167  22.600  10.041  1.00  0.00           H  
ATOM   1006 3HD2 LEU A  59       5.162  23.232  11.705  1.00  0.00           H  
ATOM   1007  N   GLU A  60       3.785  27.755  11.747  1.00  0.00           N  
ATOM   1008  CA  GLU A  60       3.278  28.380  12.965  1.00  0.00           C  
ATOM   1009  C   GLU A  60       2.162  29.373  12.653  1.00  0.00           C  
ATOM   1010  O   GLU A  60       1.157  29.429  13.365  1.00  0.00           O  
ATOM   1011  CB  GLU A  60       4.410  29.081  13.721  1.00  0.00           C  
ATOM   1012  CG  GLU A  60       5.295  28.135  14.518  1.00  0.00           C  
ATOM   1013  CD  GLU A  60       6.471  28.832  15.185  1.00  0.00           C  
ATOM   1014  OE1 GLU A  60       7.284  28.150  15.849  1.00  0.00           O  
ATOM   1015  OE2 GLU A  60       6.579  30.070  15.043  1.00  0.00           O  
ATOM   1016  H   GLU A  60       4.762  27.856  11.512  1.00  0.00           H  
ATOM   1017  HA  GLU A  60       2.861  27.602  13.606  1.00  0.00           H  
ATOM   1018 1HB  GLU A  60       5.040  29.621  13.014  1.00  0.00           H  
ATOM   1019 2HB  GLU A  60       3.989  29.813  14.410  1.00  0.00           H  
ATOM   1020 1HG  GLU A  60       4.693  27.653  15.288  1.00  0.00           H  
ATOM   1021 2HG  GLU A  60       5.672  27.360  13.852  1.00  0.00           H  
ATOM   1022  N   ARG A  61       2.275  30.084  11.547  1.00  0.00           N  
ATOM   1023  CA  ARG A  61       1.242  31.021  11.118  1.00  0.00           C  
ATOM   1024  C   ARG A  61      -0.024  30.284  10.694  1.00  0.00           C  
ATOM   1025  O   ARG A  61      -1.136  30.734  10.978  1.00  0.00           O  
ATOM   1026  CB  ARG A  61       1.751  31.892   9.968  1.00  0.00           C  
ATOM   1027  CG  ARG A  61       2.754  32.952  10.395  1.00  0.00           C  
ATOM   1028  CD  ARG A  61       3.193  33.819   9.223  1.00  0.00           C  
ATOM   1029  NE  ARG A  61       4.321  34.675   9.578  1.00  0.00           N  
ATOM   1030  CZ  ARG A  61       4.946  35.493   8.737  1.00  0.00           C  
ATOM   1031  NH1 ARG A  61       4.563  35.583   7.468  1.00  0.00           N  
ATOM   1032  NH2 ARG A  61       5.962  36.227   9.166  1.00  0.00           N  
ATOM   1033  H   ARG A  61       3.105  29.974  10.982  1.00  0.00           H  
ATOM   1034  HA  ARG A  61       0.990  31.668  11.959  1.00  0.00           H  
ATOM   1035 1HB  ARG A  61       2.224  31.262   9.216  1.00  0.00           H  
ATOM   1036 2HB  ARG A  61       0.909  32.394   9.492  1.00  0.00           H  
ATOM   1037 1HG  ARG A  61       2.302  33.598  11.148  1.00  0.00           H  
ATOM   1038 2HG  ARG A  61       3.638  32.469  10.814  1.00  0.00           H  
ATOM   1039 1HD  ARG A  61       3.494  33.182   8.392  1.00  0.00           H  
ATOM   1040 2HD  ARG A  61       2.365  34.455   8.911  1.00  0.00           H  
ATOM   1041  HE  ARG A  61       4.652  34.644  10.533  1.00  0.00           H  
ATOM   1042 1HH1 ARG A  61       3.789  35.026   7.133  1.00  0.00           H  
ATOM   1043 2HH1 ARG A  61       5.045  36.208   6.838  1.00  0.00           H  
ATOM   1044 1HH2 ARG A  61       6.260  36.164  10.130  1.00  0.00           H  
ATOM   1045 2HH2 ARG A  61       6.439  36.849   8.530  1.00  0.00           H  
ATOM   1046  N   LEU A  62       0.145  29.199  10.141  1.00  0.00           N  
ATOM   1047  CA  LEU A  62      -0.986  28.417   9.653  1.00  0.00           C  
ATOM   1048  C   LEU A  62      -1.753  27.789  10.812  1.00  0.00           C  
ATOM   1049  O   LEU A  62      -2.978  27.657  10.753  1.00  0.00           O  
ATOM   1050  CB  LEU A  62      -0.509  27.326   8.691  1.00  0.00           C  
ATOM   1051  CG  LEU A  62      -0.083  27.790   7.298  1.00  0.00           C  
ATOM   1052  CD1 LEU A  62       0.563  26.641   6.531  1.00  0.00           C  
ATOM   1053  CD2 LEU A  62      -1.277  28.347   6.530  1.00  0.00           C  
ATOM   1054  H   LEU A  62       1.081  28.839  10.020  1.00  0.00           H  
ATOM   1055  HA  LEU A  62      -1.661  29.083   9.117  1.00  0.00           H  
ATOM   1056 1HB  LEU A  62       0.343  26.816   9.139  1.00  0.00           H  
ATOM   1057 2HB  LEU A  62      -1.313  26.601   8.561  1.00  0.00           H  
ATOM   1058  HG  LEU A  62       0.673  28.570   7.390  1.00  0.00           H  
ATOM   1059 1HD1 LEU A  62       0.861  26.987   5.541  1.00  0.00           H  
ATOM   1060 2HD1 LEU A  62       1.442  26.291   7.072  1.00  0.00           H  
ATOM   1061 3HD1 LEU A  62      -0.151  25.824   6.430  1.00  0.00           H  
ATOM   1062 1HD2 LEU A  62      -0.954  28.673   5.541  1.00  0.00           H  
ATOM   1063 2HD2 LEU A  62      -2.037  27.572   6.426  1.00  0.00           H  
ATOM   1064 3HD2 LEU A  62      -1.695  29.195   7.073  1.00  0.00           H  
ATOM   1065  N   LEU A  63      -0.996  27.595  11.817  1.00  0.00           N  
ATOM   1066  CA  LEU A  63      -1.624  26.939  12.958  1.00  0.00           C  
ATOM   1067  C   LEU A  63      -2.245  27.964  13.901  1.00  0.00           C  
ATOM   1068  O   LEU A  63      -3.139  27.633  14.683  1.00  0.00           O  
ATOM   1069  CB  LEU A  63      -0.602  26.086  13.715  1.00  0.00           C  
ATOM   1070  CG  LEU A  63      -0.113  24.823  13.004  1.00  0.00           C  
ATOM   1071  CD1 LEU A  63       1.049  24.200  13.770  1.00  0.00           C  
ATOM   1072  CD2 LEU A  63      -1.253  23.823  12.844  1.00  0.00           C  
ATOM   1073  H   LEU A  63      -0.022  27.856  11.875  1.00  0.00           H  
ATOM   1074  HA  LEU A  63      -2.416  26.288  12.590  1.00  0.00           H  
ATOM   1075 1HB  LEU A  63       0.273  26.699  13.927  1.00  0.00           H  
ATOM   1076 2HB  LEU A  63      -1.042  25.776  14.663  1.00  0.00           H  
ATOM   1077  HG  LEU A  63       0.268  25.085  12.017  1.00  0.00           H  
ATOM   1078 1HD1 LEU A  63       1.387  23.302  13.252  1.00  0.00           H  
ATOM   1079 2HD1 LEU A  63       1.870  24.914  13.829  1.00  0.00           H  
ATOM   1080 3HD1 LEU A  63       0.722  23.937  14.776  1.00  0.00           H  
ATOM   1081 1HD2 LEU A  63      -0.886  22.931  12.335  1.00  0.00           H  
ATOM   1082 2HD2 LEU A  63      -1.637  23.548  13.827  1.00  0.00           H  
ATOM   1083 3HD2 LEU A  63      -2.052  24.274  12.255  1.00  0.00           H  
ATOM   1084  N   SER A  64      -1.819  29.186  13.820  1.00  0.00           N  
ATOM   1085  CA  SER A  64      -2.415  30.235  14.640  1.00  0.00           C  
ATOM   1086  C   SER A  64      -3.746  30.702  14.060  1.00  0.00           C  
ATOM   1087  O   SER A  64      -4.693  30.970  14.802  1.00  0.00           O  
ATOM   1088  OXT SER A  64      -3.878  30.811  12.872  1.00  0.00           O  
ATOM   1089  CB  SER A  64      -1.461  31.424  14.769  1.00  0.00           C  
ATOM   1090  OG  SER A  64      -1.195  31.994  13.499  1.00  0.00           O  
ATOM   1091  H   SER A  64      -1.069  29.423  13.187  1.00  0.00           H  
ATOM   1092  HA  SER A  64      -2.604  29.831  15.636  1.00  0.00           H  
ATOM   1093 1HB  SER A  64      -1.902  32.174  15.425  1.00  0.00           H  
ATOM   1094 2HB  SER A  64      -0.530  31.095  15.228  1.00  0.00           H  
ATOM   1095  HG  SER A  64      -1.695  31.474  12.865  1.00  0.00           H  
TER                                                                             
ATOM   1097  N   ASN B 265     -18.959 -14.137  14.552  1.00  0.00           N  
ATOM   1098  CA  ASN B 265     -17.503 -14.227  14.590  1.00  0.00           C  
ATOM   1099  C   ASN B 265     -16.849 -12.965  14.034  1.00  0.00           C  
ATOM   1100  O   ASN B 265     -17.367 -12.353  13.098  1.00  0.00           O  
ATOM   1101  CB  ASN B 265     -17.020 -15.458  13.821  1.00  0.00           C  
ATOM   1102  CG  ASN B 265     -17.483 -16.758  14.450  1.00  0.00           C  
ATOM   1103  OD1 ASN B 265     -17.629 -16.854  15.671  1.00  0.00           O  
ATOM   1104  ND2 ASN B 265     -17.719 -17.767  13.620  1.00  0.00           N  
ATOM   1105 1H   ASN B 265     -19.355 -14.977  14.922  1.00  0.00           H  
ATOM   1106 2H   ASN B 265     -19.260 -13.357  15.101  1.00  0.00           H  
ATOM   1107 3H   ASN B 265     -19.261 -14.015  13.607  1.00  0.00           H  
ATOM   1108  HA  ASN B 265     -17.189 -14.322  15.631  1.00  0.00           H  
ATOM   1109 1HB  ASN B 265     -17.387 -15.414  12.795  1.00  0.00           H  
ATOM   1110 2HB  ASN B 265     -15.931 -15.457  13.779  1.00  0.00           H  
ATOM   1111 1HD2 ASN B 265     -18.027 -18.649  13.979  1.00  0.00           H  
ATOM   1112 2HD2 ASN B 265     -17.589 -17.646  12.636  1.00  0.00           H  
ATOM   1113  N   LEU B 266     -15.736 -12.496  14.714  1.00  0.00           N  
ATOM   1114  CA  LEU B 266     -15.043 -11.290  14.274  1.00  0.00           C  
ATOM   1115  C   LEU B 266     -14.285 -11.541  12.975  1.00  0.00           C  
ATOM   1116  O   LEU B 266     -13.797 -12.649  12.741  1.00  0.00           O  
ATOM   1117  CB  LEU B 266     -14.077 -10.802  15.357  1.00  0.00           C  
ATOM   1118  CG  LEU B 266     -14.711 -10.262  16.639  1.00  0.00           C  
ATOM   1119  CD1 LEU B 266     -13.635  -9.958  17.676  1.00  0.00           C  
ATOM   1120  CD2 LEU B 266     -15.542  -9.018  16.342  1.00  0.00           C  
ATOM   1121  H   LEU B 266     -15.395 -12.991  15.526  1.00  0.00           H  
ATOM   1122  HA  LEU B 266     -15.784 -10.512  14.092  1.00  0.00           H  
ATOM   1123 1HB  LEU B 266     -13.426 -11.628  15.639  1.00  0.00           H  
ATOM   1124 2HB  LEU B 266     -13.460 -10.007  14.939  1.00  0.00           H  
ATOM   1125  HG  LEU B 266     -15.358 -11.024  17.074  1.00  0.00           H  
ATOM   1126 1HD1 LEU B 266     -14.102  -9.575  18.583  1.00  0.00           H  
ATOM   1127 2HD1 LEU B 266     -13.086 -10.871  17.909  1.00  0.00           H  
ATOM   1128 3HD1 LEU B 266     -12.948  -9.212  17.279  1.00  0.00           H  
ATOM   1129 1HD2 LEU B 266     -15.986  -8.648  17.266  1.00  0.00           H  
ATOM   1130 2HD2 LEU B 266     -14.902  -8.247  15.913  1.00  0.00           H  
ATOM   1131 3HD2 LEU B 266     -16.332  -9.269  15.634  1.00  0.00           H  
ATOM   1132  N   CYS B 267     -14.261 -10.542  12.186  1.00  0.00           N  
ATOM   1133  CA  CYS B 267     -13.474 -10.638  10.961  1.00  0.00           C  
ATOM   1134  C   CYS B 267     -11.992 -10.802  11.277  1.00  0.00           C  
ATOM   1135  O   CYS B 267     -11.486 -10.206  12.230  1.00  0.00           O  
ATOM   1136  CB  CYS B 267     -13.686  -9.401  10.090  1.00  0.00           C  
ATOM   1137  SG  CYS B 267     -15.362  -9.250   9.435  1.00  0.00           S  
ATOM   1138  H   CYS B 267     -14.767  -9.690  12.380  1.00  0.00           H  
ATOM   1139  HA  CYS B 267     -13.805 -11.516  10.405  1.00  0.00           H  
ATOM   1140 1HB  CYS B 267     -13.465  -8.505  10.671  1.00  0.00           H  
ATOM   1141 2HB  CYS B 267     -12.993  -9.425   9.249  1.00  0.00           H  
ATOM   1142  N   PRO B 268     -11.359 -11.539  10.541  1.00  0.00           N  
ATOM   1143  CA  PRO B 268      -9.962 -11.853  10.853  1.00  0.00           C  
ATOM   1144  C   PRO B 268      -8.990 -10.798  10.330  1.00  0.00           C  
ATOM   1145  O   PRO B 268      -7.977 -11.138   9.713  1.00  0.00           O  
ATOM   1146  CB  PRO B 268      -9.738 -13.196  10.154  1.00  0.00           C  
ATOM   1147  CG  PRO B 268     -10.597 -13.139   8.932  1.00  0.00           C  
ATOM   1148  CD  PRO B 268     -11.845 -12.371   9.262  1.00  0.00           C  
ATOM   1149  HA  PRO B 268      -9.849 -11.955  11.942  1.00  0.00           H  
ATOM   1150 1HB  PRO B 268      -8.672 -13.322   9.914  1.00  0.00           H  
ATOM   1151 2HB  PRO B 268     -10.016 -14.021  10.826  1.00  0.00           H  
ATOM   1152 1HG  PRO B 268     -10.053 -12.656   8.107  1.00  0.00           H  
ATOM   1153 2HG  PRO B 268     -10.847 -14.156   8.595  1.00  0.00           H  
ATOM   1154 1HD  PRO B 268     -12.114 -11.725   8.413  1.00  0.00           H  
ATOM   1155 2HD  PRO B 268     -12.660 -13.074   9.488  1.00  0.00           H  
ATOM   1156  N   PHE B 269      -9.265  -9.586  10.542  1.00  0.00           N  
ATOM   1157  CA  PHE B 269      -8.369  -8.536  10.072  1.00  0.00           C  
ATOM   1158  C   PHE B 269      -6.996  -8.666  10.720  1.00  0.00           C  
ATOM   1159  O   PHE B 269      -5.977  -8.369  10.093  1.00  0.00           O  
ATOM   1160  CB  PHE B 269      -8.959  -7.153  10.364  1.00  0.00           C  
ATOM   1161  CG  PHE B 269     -10.149  -6.808   9.510  1.00  0.00           C  
ATOM   1162  CD1 PHE B 269     -10.098  -6.957   8.130  1.00  0.00           C  
ATOM   1163  CD2 PHE B 269     -11.319  -6.333  10.088  1.00  0.00           C  
ATOM   1164  CE1 PHE B 269     -11.198  -6.638   7.337  1.00  0.00           C  
ATOM   1165  CE2 PHE B 269     -12.422  -6.013   9.302  1.00  0.00           C  
ATOM   1166  CZ  PHE B 269     -12.359  -6.165   7.927  1.00  0.00           C  
ATOM   1167  H   PHE B 269     -10.106  -9.329  11.038  1.00  0.00           H  
ATOM   1168  HA  PHE B 269      -8.248  -8.642   8.993  1.00  0.00           H  
ATOM   1169 1HB  PHE B 269      -9.264  -7.101  11.408  1.00  0.00           H  
ATOM   1170 2HB  PHE B 269      -8.196  -6.392  10.207  1.00  0.00           H  
ATOM   1171  HD1 PHE B 269      -9.183  -7.329   7.668  1.00  0.00           H  
ATOM   1172  HD2 PHE B 269     -11.368  -6.213  11.171  1.00  0.00           H  
ATOM   1173  HE1 PHE B 269     -11.144  -6.761   6.256  1.00  0.00           H  
ATOM   1174  HE2 PHE B 269     -13.335  -5.642   9.767  1.00  0.00           H  
ATOM   1175  HZ  PHE B 269     -13.220  -5.912   7.311  1.00  0.00           H  
ATOM   1176  N   GLY B 270      -6.976  -9.117  11.922  1.00  0.00           N  
ATOM   1177  CA  GLY B 270      -5.715  -9.294  12.623  1.00  0.00           C  
ATOM   1178  C   GLY B 270      -4.768 -10.247  11.918  1.00  0.00           C  
ATOM   1179  O   GLY B 270      -3.556 -10.023  11.896  1.00  0.00           O  
ATOM   1180  H   GLY B 270      -7.838  -9.354  12.392  1.00  0.00           H  
ATOM   1181 1HA  GLY B 270      -5.221  -8.329  12.732  1.00  0.00           H  
ATOM   1182 2HA  GLY B 270      -5.907  -9.672  13.626  1.00  0.00           H  
ATOM   1183  N   GLU B 271      -5.344 -11.234  11.328  1.00  0.00           N  
ATOM   1184  CA  GLU B 271      -4.543 -12.221  10.609  1.00  0.00           C  
ATOM   1185  C   GLU B 271      -3.874 -11.603   9.385  1.00  0.00           C  
ATOM   1186  O   GLU B 271      -2.756 -11.977   9.026  1.00  0.00           O  
ATOM   1187  CB  GLU B 271      -5.407 -13.413  10.191  1.00  0.00           C  
ATOM   1188  CG  GLU B 271      -5.943 -14.225  11.361  1.00  0.00           C  
ATOM   1189  CD  GLU B 271      -6.836 -15.379  10.933  1.00  0.00           C  
ATOM   1190  OE1 GLU B 271      -7.672 -15.834  11.746  1.00  0.00           O  
ATOM   1191  OE2 GLU B 271      -6.698 -15.831   9.774  1.00  0.00           O  
ATOM   1192  H   GLU B 271      -6.348 -11.340  11.353  1.00  0.00           H  
ATOM   1193  HA  GLU B 271      -3.756 -12.578  11.274  1.00  0.00           H  
ATOM   1194 1HB  GLU B 271      -6.256 -13.060   9.606  1.00  0.00           H  
ATOM   1195 2HB  GLU B 271      -4.825 -14.079   9.554  1.00  0.00           H  
ATOM   1196 1HG  GLU B 271      -5.103 -14.626  11.926  1.00  0.00           H  
ATOM   1197 2HG  GLU B 271      -6.506 -13.565  12.019  1.00  0.00           H  
ATOM   1198  N   VAL B 272      -4.537 -10.721   8.819  1.00  0.00           N  
ATOM   1199  CA  VAL B 272      -4.004 -10.082   7.621  1.00  0.00           C  
ATOM   1200  C   VAL B 272      -2.933  -9.065   8.010  1.00  0.00           C  
ATOM   1201  O   VAL B 272      -1.808  -9.117   7.507  1.00  0.00           O  
ATOM   1202  CB  VAL B 272      -5.119  -9.393   6.801  1.00  0.00           C  
ATOM   1203  CG1 VAL B 272      -4.526  -8.626   5.621  1.00  0.00           C  
ATOM   1204  CG2 VAL B 272      -6.137 -10.424   6.316  1.00  0.00           C  
ATOM   1205  H   VAL B 272      -5.440 -10.434   9.169  1.00  0.00           H  
ATOM   1206  HA  VAL B 272      -3.546 -10.849   6.994  1.00  0.00           H  
ATOM   1207  HB  VAL B 272      -5.622  -8.660   7.432  1.00  0.00           H  
ATOM   1208 1HG1 VAL B 272      -5.328  -8.148   5.057  1.00  0.00           H  
ATOM   1209 2HG1 VAL B 272      -3.839  -7.865   5.990  1.00  0.00           H  
ATOM   1210 3HG1 VAL B 272      -3.989  -9.317   4.971  1.00  0.00           H  
ATOM   1211 1HG2 VAL B 272      -6.916  -9.924   5.741  1.00  0.00           H  
ATOM   1212 2HG2 VAL B 272      -5.637 -11.161   5.687  1.00  0.00           H  
ATOM   1213 3HG2 VAL B 272      -6.585 -10.925   7.174  1.00  0.00           H  
ATOM   1214  N   PHE B 273      -3.203  -8.301   9.019  1.00  0.00           N  
ATOM   1215  CA  PHE B 273      -2.350  -7.170   9.366  1.00  0.00           C  
ATOM   1216  C   PHE B 273      -1.140  -7.631  10.170  1.00  0.00           C  
ATOM   1217  O   PHE B 273      -0.098  -6.972  10.166  1.00  0.00           O  
ATOM   1218  CB  PHE B 273      -3.140  -6.124  10.160  1.00  0.00           C  
ATOM   1219  CG  PHE B 273      -4.133  -5.356   9.331  1.00  0.00           C  
ATOM   1220  CD1 PHE B 273      -3.722  -4.293   8.536  1.00  0.00           C  
ATOM   1221  CD2 PHE B 273      -5.479  -5.698   9.345  1.00  0.00           C  
ATOM   1222  CE1 PHE B 273      -4.640  -3.580   7.768  1.00  0.00           C  
ATOM   1223  CE2 PHE B 273      -6.402  -4.991   8.580  1.00  0.00           C  
ATOM   1224  CZ  PHE B 273      -5.980  -3.932   7.793  1.00  0.00           C  
ATOM   1225  H   PHE B 273      -4.022  -8.490   9.580  1.00  0.00           H  
ATOM   1226  HA  PHE B 273      -1.993  -6.710   8.444  1.00  0.00           H  
ATOM   1227 1HB  PHE B 273      -3.679  -6.614  10.970  1.00  0.00           H  
ATOM   1228 2HB  PHE B 273      -2.450  -5.412  10.610  1.00  0.00           H  
ATOM   1229  HD1 PHE B 273      -2.667  -4.019   8.517  1.00  0.00           H  
ATOM   1230  HD2 PHE B 273      -5.810  -6.532   9.965  1.00  0.00           H  
ATOM   1231  HE1 PHE B 273      -4.303  -2.748   7.150  1.00  0.00           H  
ATOM   1232  HE2 PHE B 273      -7.456  -5.268   8.600  1.00  0.00           H  
ATOM   1233  HZ  PHE B 273      -6.702  -3.376   7.196  1.00  0.00           H  
ATOM   1234  N   ASN B 274      -1.286  -8.758  10.755  1.00  0.00           N  
ATOM   1235  CA  ASN B 274      -0.198  -9.228  11.606  1.00  0.00           C  
ATOM   1236  C   ASN B 274       0.493 -10.450  11.008  1.00  0.00           C  
ATOM   1237  O   ASN B 274       1.105 -11.238  11.732  1.00  0.00           O  
ATOM   1238  CB  ASN B 274      -0.714  -9.544  13.012  1.00  0.00           C  
ATOM   1239  CG  ASN B 274      -1.144  -8.303  13.769  1.00  0.00           C  
ATOM   1240  OD1 ASN B 274      -0.580  -7.222  13.584  1.00  0.00           O  
ATOM   1241  ND2 ASN B 274      -2.147  -8.450  14.627  1.00  0.00           N  
ATOM   1242  H   ASN B 274      -2.113  -9.329  10.653  1.00  0.00           H  
ATOM   1243  HA  ASN B 274       0.551  -8.438  11.679  1.00  0.00           H  
ATOM   1244 1HB  ASN B 274      -1.563 -10.226  12.944  1.00  0.00           H  
ATOM   1245 2HB  ASN B 274       0.066 -10.049  13.581  1.00  0.00           H  
ATOM   1246 1HD2 ASN B 274      -2.473  -7.665  15.154  1.00  0.00           H  
ATOM   1247 2HD2 ASN B 274      -2.576  -9.345  14.746  1.00  0.00           H  
ATOM   1248  N   ALA B 275       0.281 -10.611   9.712  1.00  0.00           N  
ATOM   1249  CA  ALA B 275       0.926 -11.751   9.065  1.00  0.00           C  
ATOM   1250  C   ALA B 275       2.443 -11.679   9.213  1.00  0.00           C  
ATOM   1251  O   ALA B 275       3.023 -10.591   9.210  1.00  0.00           O  
ATOM   1252  CB  ALA B 275       0.541 -11.813   7.589  1.00  0.00           C  
ATOM   1253  H   ALA B 275      -0.296  -9.993   9.159  1.00  0.00           H  
ATOM   1254  HA  ALA B 275       0.581 -12.660   9.558  1.00  0.00           H  
ATOM   1255 1HB  ALA B 275       1.030 -12.668   7.121  1.00  0.00           H  
ATOM   1256 2HB  ALA B 275      -0.540 -11.919   7.499  1.00  0.00           H  
ATOM   1257 3HB  ALA B 275       0.858 -10.898   7.092  1.00  0.00           H  
ATOM   1258  N   THR B 276       2.994 -12.853   9.388  1.00  0.00           N  
ATOM   1259  CA  THR B 276       4.429 -12.948   9.634  1.00  0.00           C  
ATOM   1260  C   THR B 276       5.218 -12.552   8.389  1.00  0.00           C  
ATOM   1261  O   THR B 276       6.285 -11.943   8.492  1.00  0.00           O  
ATOM   1262  CB  THR B 276       4.828 -14.371  10.067  1.00  0.00           C  
ATOM   1263  OG1 THR B 276       4.280 -15.318   9.141  1.00  0.00           O  
ATOM   1264  CG2 THR B 276       4.308 -14.687  11.465  1.00  0.00           C  
ATOM   1265  H   THR B 276       2.443 -13.699   9.356  1.00  0.00           H  
ATOM   1266  HA  THR B 276       4.688 -12.260  10.439  1.00  0.00           H  
ATOM   1267  HB  THR B 276       5.914 -14.460  10.067  1.00  0.00           H  
ATOM   1268  HG1 THR B 276       3.788 -14.852   8.461  1.00  0.00           H  
ATOM   1269 1HG2 THR B 276       4.605 -15.698  11.744  1.00  0.00           H  
ATOM   1270 2HG2 THR B 276       4.725 -13.976  12.178  1.00  0.00           H  
ATOM   1271 3HG2 THR B 276       3.221 -14.614  11.474  1.00  0.00           H  
ATOM   1272  N   ARG B 277       4.580 -12.840   7.223  1.00  0.00           N  
ATOM   1273  CA  ARG B 277       5.267 -12.524   5.975  1.00  0.00           C  
ATOM   1274  C   ARG B 277       4.314 -11.884   4.972  1.00  0.00           C  
ATOM   1275  O   ARG B 277       3.127 -12.216   4.937  1.00  0.00           O  
ATOM   1276  CB  ARG B 277       5.894 -13.783   5.372  1.00  0.00           C  
ATOM   1277  CG  ARG B 277       7.025 -14.367   6.204  1.00  0.00           C  
ATOM   1278  CD  ARG B 277       7.680 -15.554   5.511  1.00  0.00           C  
ATOM   1279  NE  ARG B 277       8.804 -16.075   6.282  1.00  0.00           N  
ATOM   1280  CZ  ARG B 277       9.564 -17.103   5.915  1.00  0.00           C  
ATOM   1281  NH1 ARG B 277       9.334 -17.743   4.774  1.00  0.00           N  
ATOM   1282  NH2 ARG B 277      10.562 -17.495   6.693  1.00  0.00           N  
ATOM   1283  H   ARG B 277       3.661 -13.259   7.187  1.00  0.00           H  
ATOM   1284  HA  ARG B 277       6.061 -11.808   6.189  1.00  0.00           H  
ATOM   1285 1HB  ARG B 277       5.129 -14.549   5.254  1.00  0.00           H  
ATOM   1286 2HB  ARG B 277       6.285 -13.556   4.380  1.00  0.00           H  
ATOM   1287 1HG  ARG B 277       7.786 -13.604   6.370  1.00  0.00           H  
ATOM   1288 2HG  ARG B 277       6.634 -14.704   7.165  1.00  0.00           H  
ATOM   1289 1HD  ARG B 277       6.949 -16.352   5.388  1.00  0.00           H  
ATOM   1290 2HD  ARG B 277       8.048 -15.246   4.533  1.00  0.00           H  
ATOM   1291  HE  ARG B 277       9.022 -15.622   7.160  1.00  0.00           H  
ATOM   1292 1HH1 ARG B 277       8.575 -17.450   4.175  1.00  0.00           H  
ATOM   1293 2HH1 ARG B 277       9.917 -18.522   4.506  1.00  0.00           H  
ATOM   1294 1HH2 ARG B 277      10.744 -17.013   7.563  1.00  0.00           H  
ATOM   1295 2HH2 ARG B 277      11.140 -18.275   6.417  1.00  0.00           H  
ATOM   1296  N   PHE B 278       4.880 -10.918   4.185  1.00  0.00           N  
ATOM   1297  CA  PHE B 278       4.155 -10.333   3.063  1.00  0.00           C  
ATOM   1298  C   PHE B 278       4.832 -10.679   1.742  1.00  0.00           C  
ATOM   1299  O   PHE B 278       6.060 -10.758   1.669  1.00  0.00           O  
ATOM   1300  CB  PHE B 278       4.057  -8.812   3.220  1.00  0.00           C  
ATOM   1301  CG  PHE B 278       2.902  -8.364   4.075  1.00  0.00           C  
ATOM   1302  CD1 PHE B 278       2.032  -7.375   3.630  1.00  0.00           C  
ATOM   1303  CD2 PHE B 278       2.687  -8.931   5.324  1.00  0.00           C  
ATOM   1304  CE1 PHE B 278       0.963  -6.959   4.420  1.00  0.00           C  
ATOM   1305  CE2 PHE B 278       1.621  -8.519   6.119  1.00  0.00           C  
ATOM   1306  CZ  PHE B 278       0.761  -7.532   5.665  1.00  0.00           C  
ATOM   1307  H   PHE B 278       5.819 -10.602   4.383  1.00  0.00           H  
ATOM   1308  HA  PHE B 278       3.146 -10.747   3.049  1.00  0.00           H  
ATOM   1309 1HB  PHE B 278       4.976  -8.432   3.664  1.00  0.00           H  
ATOM   1310 2HB  PHE B 278       3.953  -8.351   2.239  1.00  0.00           H  
ATOM   1311  HD1 PHE B 278       2.194  -6.925   2.650  1.00  0.00           H  
ATOM   1312  HD2 PHE B 278       3.365  -9.708   5.681  1.00  0.00           H  
ATOM   1313  HE1 PHE B 278       0.288  -6.184   4.058  1.00  0.00           H  
ATOM   1314  HE2 PHE B 278       1.462  -8.971   7.098  1.00  0.00           H  
ATOM   1315  HZ  PHE B 278      -0.072  -7.207   6.287  1.00  0.00           H  
ATOM   1316  N   ALA B 279       4.002 -10.966   0.847  1.00  0.00           N  
ATOM   1317  CA  ALA B 279       4.536 -11.268  -0.478  1.00  0.00           C  
ATOM   1318  C   ALA B 279       5.010  -9.999  -1.181  1.00  0.00           C  
ATOM   1319  O   ALA B 279       4.706  -8.888  -0.741  1.00  0.00           O  
ATOM   1320  CB  ALA B 279       3.486 -11.982  -1.325  1.00  0.00           C  
ATOM   1321  H   ALA B 279       3.003 -10.998   0.994  1.00  0.00           H  
ATOM   1322  HA  ALA B 279       5.396 -11.926  -0.355  1.00  0.00           H  
ATOM   1323 1HB  ALA B 279       3.900 -12.200  -2.310  1.00  0.00           H  
ATOM   1324 2HB  ALA B 279       3.198 -12.914  -0.838  1.00  0.00           H  
ATOM   1325 3HB  ALA B 279       2.611 -11.344  -1.433  1.00  0.00           H  
ATOM   1326  N   SER B 280       5.838 -10.173  -2.206  1.00  0.00           N  
ATOM   1327  CA  SER B 280       6.161  -9.082  -3.120  1.00  0.00           C  
ATOM   1328  C   SER B 280       4.919  -8.595  -3.859  1.00  0.00           C  
ATOM   1329  O   SER B 280       3.939  -9.331  -3.990  1.00  0.00           O  
ATOM   1330  CB  SER B 280       7.223  -9.524  -4.127  1.00  0.00           C  
ATOM   1331  OG  SER B 280       8.427  -9.875  -3.467  1.00  0.00           O  
ATOM   1332  H   SER B 280       6.254 -11.081  -2.357  1.00  0.00           H  
ATOM   1333  HA  SER B 280       6.558  -8.249  -2.538  1.00  0.00           H  
ATOM   1334 1HB  SER B 280       6.853 -10.377  -4.696  1.00  0.00           H  
ATOM   1335 2HB  SER B 280       7.412  -8.717  -4.834  1.00  0.00           H  
ATOM   1336  HG  SER B 280       8.264  -9.742  -2.530  1.00  0.00           H  
ATOM   1337  N   VAL B 281       4.958  -7.368  -4.276  1.00  0.00           N  
ATOM   1338  CA  VAL B 281       3.797  -6.724  -4.881  1.00  0.00           C  
ATOM   1339  C   VAL B 281       3.394  -7.472  -6.150  1.00  0.00           C  
ATOM   1340  O   VAL B 281       2.211  -7.531  -6.494  1.00  0.00           O  
ATOM   1341  CB  VAL B 281       4.075  -5.239  -5.204  1.00  0.00           C  
ATOM   1342  CG1 VAL B 281       5.135  -5.113  -6.297  1.00  0.00           C  
ATOM   1343  CG2 VAL B 281       2.786  -4.534  -5.622  1.00  0.00           C  
ATOM   1344  H   VAL B 281       5.816  -6.844  -4.179  1.00  0.00           H  
ATOM   1345  HA  VAL B 281       2.969  -6.768  -4.173  1.00  0.00           H  
ATOM   1346  HB  VAL B 281       4.479  -4.753  -4.316  1.00  0.00           H  
ATOM   1347 1HG1 VAL B 281       5.316  -4.059  -6.509  1.00  0.00           H  
ATOM   1348 2HG1 VAL B 281       6.061  -5.579  -5.961  1.00  0.00           H  
ATOM   1349 3HG1 VAL B 281       4.785  -5.609  -7.202  1.00  0.00           H  
ATOM   1350 1HG2 VAL B 281       2.999  -3.489  -5.845  1.00  0.00           H  
ATOM   1351 2HG2 VAL B 281       2.377  -5.019  -6.509  1.00  0.00           H  
ATOM   1352 3HG2 VAL B 281       2.060  -4.591  -4.810  1.00  0.00           H  
ATOM   1353  N   TYR B 282       4.264  -8.096  -6.853  1.00  0.00           N  
ATOM   1354  CA  TYR B 282       3.864  -8.797  -8.068  1.00  0.00           C  
ATOM   1355  C   TYR B 282       3.154 -10.104  -7.736  1.00  0.00           C  
ATOM   1356  O   TYR B 282       2.477 -10.684  -8.588  1.00  0.00           O  
ATOM   1357  CB  TYR B 282       5.082  -9.075  -8.954  1.00  0.00           C  
ATOM   1358  CG  TYR B 282       5.917 -10.244  -8.488  1.00  0.00           C  
ATOM   1359  CD1 TYR B 282       6.938 -10.068  -7.558  1.00  0.00           C  
ATOM   1360  CD2 TYR B 282       5.687 -11.524  -8.979  1.00  0.00           C  
ATOM   1361  CE1 TYR B 282       7.711 -11.141  -7.127  1.00  0.00           C  
ATOM   1362  CE2 TYR B 282       6.453 -12.605  -8.556  1.00  0.00           C  
ATOM   1363  CZ  TYR B 282       7.461 -12.404  -7.631  1.00  0.00           C  
ATOM   1364  OH  TYR B 282       8.224 -13.470  -7.208  1.00  0.00           O  
ATOM   1365  H   TYR B 282       5.235  -8.109  -6.574  1.00  0.00           H  
ATOM   1366  HA  TYR B 282       3.169  -8.163  -8.620  1.00  0.00           H  
ATOM   1367 1HB  TYR B 282       4.752  -9.276  -9.974  1.00  0.00           H  
ATOM   1368 2HB  TYR B 282       5.719  -8.192  -8.984  1.00  0.00           H  
ATOM   1369  HD1 TYR B 282       7.143  -9.076  -7.155  1.00  0.00           H  
ATOM   1370  HD2 TYR B 282       4.896 -11.694  -9.709  1.00  0.00           H  
ATOM   1371  HE1 TYR B 282       8.505 -10.982  -6.398  1.00  0.00           H  
ATOM   1372  HE2 TYR B 282       6.257 -13.601  -8.954  1.00  0.00           H  
ATOM   1373  HH  TYR B 282       7.927 -14.270  -7.649  1.00  0.00           H  
ATOM   1374  N   ALA B 283       3.348 -10.597  -6.547  1.00  0.00           N  
ATOM   1375  CA  ALA B 283       2.719 -11.841  -6.108  1.00  0.00           C  
ATOM   1376  C   ALA B 283       1.830 -11.606  -4.890  1.00  0.00           C  
ATOM   1377  O   ALA B 283       1.777 -12.440  -3.983  1.00  0.00           O  
ATOM   1378  CB  ALA B 283       3.781 -12.892  -5.794  1.00  0.00           C  
ATOM   1379  H   ALA B 283       3.954 -10.101  -5.910  1.00  0.00           H  
ATOM   1380  HA  ALA B 283       2.089 -12.207  -6.919  1.00  0.00           H  
ATOM   1381 1HB  ALA B 283       3.297 -13.813  -5.468  1.00  0.00           H  
ATOM   1382 2HB  ALA B 283       4.373 -13.090  -6.688  1.00  0.00           H  
ATOM   1383 3HB  ALA B 283       4.432 -12.525  -5.002  1.00  0.00           H  
ATOM   1384  N   TRP B 284       1.211 -10.493  -4.849  1.00  0.00           N  
ATOM   1385  CA  TRP B 284       0.415 -10.095  -3.692  1.00  0.00           C  
ATOM   1386  C   TRP B 284      -0.594 -11.179  -3.327  1.00  0.00           C  
ATOM   1387  O   TRP B 284      -0.917 -12.038  -4.151  1.00  0.00           O  
ATOM   1388  CB  TRP B 284      -0.311  -8.775  -3.966  1.00  0.00           C  
ATOM   1389  CG  TRP B 284      -1.182  -8.801  -5.186  1.00  0.00           C  
ATOM   1390  CD1 TRP B 284      -0.818  -8.489  -6.466  1.00  0.00           C  
ATOM   1391  CD2 TRP B 284      -2.568  -9.156  -5.238  1.00  0.00           C  
ATOM   1392  NE1 TRP B 284      -1.894  -8.628  -7.311  1.00  0.00           N  
ATOM   1393  CE2 TRP B 284      -2.979  -9.036  -6.584  1.00  0.00           C  
ATOM   1394  CE3 TRP B 284      -3.501  -9.565  -4.276  1.00  0.00           C  
ATOM   1395  CZ2 TRP B 284      -4.287  -9.311  -6.992  1.00  0.00           C  
ATOM   1396  CZ3 TRP B 284      -4.802  -9.838  -4.684  1.00  0.00           C  
ATOM   1397  CH2 TRP B 284      -5.180  -9.709  -6.031  1.00  0.00           C  
ATOM   1398  H   TRP B 284       1.274  -9.869  -5.641  1.00  0.00           H  
ATOM   1399  HA  TRP B 284       1.084  -9.954  -2.844  1.00  0.00           H  
ATOM   1400 1HB  TRP B 284      -0.935  -8.518  -3.110  1.00  0.00           H  
ATOM   1401 2HB  TRP B 284       0.420  -7.976  -4.089  1.00  0.00           H  
ATOM   1402  HD1 TRP B 284       0.179  -8.176  -6.771  1.00  0.00           H  
ATOM   1403  HE1 TRP B 284      -1.887  -8.457  -8.306  1.00  0.00           H  
ATOM   1404  HE3 TRP B 284      -3.212  -9.669  -3.231  1.00  0.00           H  
ATOM   1405  HZ2 TRP B 284      -4.601  -9.219  -8.032  1.00  0.00           H  
ATOM   1406  HZ3 TRP B 284      -5.524 -10.155  -3.931  1.00  0.00           H  
ATOM   1407  HH2 TRP B 284      -6.209  -9.931  -6.315  1.00  0.00           H  
ATOM   1408  N   ASN B 285      -1.054 -11.189  -2.071  1.00  0.00           N  
ATOM   1409  CA  ASN B 285      -2.030 -12.128  -1.529  1.00  0.00           C  
ATOM   1410  C   ASN B 285      -3.402 -11.481  -1.367  1.00  0.00           C  
ATOM   1411  O   ASN B 285      -3.501 -10.313  -0.986  1.00  0.00           O  
ATOM   1412  CB  ASN B 285      -1.547 -12.691  -0.191  1.00  0.00           C  
ATOM   1413  CG  ASN B 285      -0.324 -13.575  -0.336  1.00  0.00           C  
ATOM   1414  OD1 ASN B 285      -0.152 -14.256  -1.350  1.00  0.00           O  
ATOM   1415  ND2 ASN B 285       0.536 -13.569   0.676  1.00  0.00           N  
ATOM   1416  H   ASN B 285      -0.674 -10.472  -1.469  1.00  0.00           H  
ATOM   1417  HA  ASN B 285      -2.145 -12.953  -2.233  1.00  0.00           H  
ATOM   1418 1HB  ASN B 285      -1.308 -11.869   0.485  1.00  0.00           H  
ATOM   1419 2HB  ASN B 285      -2.347 -13.271   0.270  1.00  0.00           H  
ATOM   1420 1HD2 ASN B 285       1.361 -14.134   0.635  1.00  0.00           H  
ATOM   1421 2HD2 ASN B 285       0.359 -13.001   1.479  1.00  0.00           H  
ATOM   1422  N   ARG B 286      -4.349 -12.316  -1.716  1.00  0.00           N  
ATOM   1423  CA  ARG B 286      -5.712 -11.828  -1.528  1.00  0.00           C  
ATOM   1424  C   ARG B 286      -6.499 -12.746  -0.599  1.00  0.00           C  
ATOM   1425  O   ARG B 286      -6.519 -13.964  -0.791  1.00  0.00           O  
ATOM   1426  CB  ARG B 286      -6.430 -11.704  -2.874  1.00  0.00           C  
ATOM   1427  CG  ARG B 286      -7.911 -11.383  -2.755  1.00  0.00           C  
ATOM   1428  CD  ARG B 286      -8.512 -10.987  -4.096  1.00  0.00           C  
ATOM   1429  NE  ARG B 286      -8.090  -9.649  -4.502  1.00  0.00           N  
ATOM   1430  CZ  ARG B 286      -8.517  -9.018  -5.592  1.00  0.00           C  
ATOM   1431  NH1 ARG B 286      -9.391  -9.593  -6.410  1.00  0.00           N  
ATOM   1432  NH2 ARG B 286      -8.067  -7.802  -5.867  1.00  0.00           N  
ATOM   1433  H   ARG B 286      -4.206 -13.242  -2.093  1.00  0.00           H  
ATOM   1434  HA  ARG B 286      -5.666 -10.841  -1.067  1.00  0.00           H  
ATOM   1435 1HB  ARG B 286      -5.960 -10.920  -3.466  1.00  0.00           H  
ATOM   1436 2HB  ARG B 286      -6.329 -12.638  -3.428  1.00  0.00           H  
ATOM   1437 1HG  ARG B 286      -8.445 -12.259  -2.386  1.00  0.00           H  
ATOM   1438 2HG  ARG B 286      -8.049 -10.554  -2.060  1.00  0.00           H  
ATOM   1439 1HD  ARG B 286      -8.193 -11.694  -4.861  1.00  0.00           H  
ATOM   1440 2HD  ARG B 286      -9.599 -10.997  -4.024  1.00  0.00           H  
ATOM   1441  HE  ARG B 286      -7.425  -9.167  -3.912  1.00  0.00           H  
ATOM   1442 1HH1 ARG B 286      -9.739 -10.520  -6.207  1.00  0.00           H  
ATOM   1443 2HH1 ARG B 286      -9.708  -9.104  -7.235  1.00  0.00           H  
ATOM   1444 1HH2 ARG B 286      -7.402  -7.358  -5.249  1.00  0.00           H  
ATOM   1445 2HH2 ARG B 286      -8.389  -7.320  -6.693  1.00  0.00           H  
ATOM   1446  N   LYS B 287      -7.082 -12.109   0.344  1.00  0.00           N  
ATOM   1447  CA  LYS B 287      -7.966 -12.833   1.254  1.00  0.00           C  
ATOM   1448  C   LYS B 287      -9.391 -12.290   1.185  1.00  0.00           C  
ATOM   1449  O   LYS B 287      -9.609 -11.085   1.325  1.00  0.00           O  
ATOM   1450  CB  LYS B 287      -7.444 -12.750   2.689  1.00  0.00           C  
ATOM   1451  CG  LYS B 287      -8.210 -13.617   3.678  1.00  0.00           C  
ATOM   1452  CD  LYS B 287      -7.483 -13.720   5.012  1.00  0.00           C  
ATOM   1453  CE  LYS B 287      -8.187 -14.680   5.961  1.00  0.00           C  
ATOM   1454  NZ  LYS B 287      -7.306 -15.079   7.100  1.00  0.00           N  
ATOM   1455  H   LYS B 287      -6.946 -11.117   0.475  1.00  0.00           H  
ATOM   1456  HA  LYS B 287      -7.990 -13.881   0.952  1.00  0.00           H  
ATOM   1457 1HB  LYS B 287      -6.397 -13.053   2.713  1.00  0.00           H  
ATOM   1458 2HB  LYS B 287      -7.494 -11.718   3.035  1.00  0.00           H  
ATOM   1459 1HG  LYS B 287      -9.199 -13.189   3.847  1.00  0.00           H  
ATOM   1460 2HG  LYS B 287      -8.333 -14.618   3.265  1.00  0.00           H  
ATOM   1461 1HD  LYS B 287      -6.464 -14.072   4.845  1.00  0.00           H  
ATOM   1462 2HD  LYS B 287      -7.437 -12.736   5.478  1.00  0.00           H  
ATOM   1463 1HE  LYS B 287      -9.084 -14.207   6.358  1.00  0.00           H  
ATOM   1464 2HE  LYS B 287      -8.486 -15.576   5.417  1.00  0.00           H  
ATOM   1465 1HZ  LYS B 287      -7.805 -15.715   7.706  1.00  0.00           H  
ATOM   1466 2HZ  LYS B 287      -6.478 -15.536   6.742  1.00  0.00           H  
ATOM   1467 3HZ  LYS B 287      -7.038 -14.258   7.622  1.00  0.00           H  
ATOM   1468  N   ARG B 288     -10.218 -13.227   0.979  1.00  0.00           N  
ATOM   1469  CA  ARG B 288     -11.633 -12.871   0.981  1.00  0.00           C  
ATOM   1470  C   ARG B 288     -12.225 -12.988   2.382  1.00  0.00           C  
ATOM   1471  O   ARG B 288     -12.137 -14.043   3.013  1.00  0.00           O  
ATOM   1472  CB  ARG B 288     -12.413 -13.758   0.008  1.00  0.00           C  
ATOM   1473  CG  ARG B 288     -13.879 -13.381  -0.129  1.00  0.00           C  
ATOM   1474  CD  ARG B 288     -14.597 -14.266  -1.138  1.00  0.00           C  
ATOM   1475  NE  ARG B 288     -15.993 -13.873  -1.304  1.00  0.00           N  
ATOM   1476  CZ  ARG B 288     -17.032 -14.696  -1.187  1.00  0.00           C  
ATOM   1477  NH1 ARG B 288     -16.850 -15.980  -0.900  1.00  0.00           N  
ATOM   1478  NH2 ARG B 288     -18.261 -14.232  -1.358  1.00  0.00           N  
ATOM   1479  H   ARG B 288      -9.953 -14.188   0.817  1.00  0.00           H  
ATOM   1480  HA  ARG B 288     -11.729 -11.834   0.659  1.00  0.00           H  
ATOM   1481 1HB  ARG B 288     -11.956 -13.705  -0.979  1.00  0.00           H  
ATOM   1482 2HB  ARG B 288     -12.359 -14.796   0.338  1.00  0.00           H  
ATOM   1483 1HG  ARG B 288     -14.375 -13.490   0.836  1.00  0.00           H  
ATOM   1484 2HG  ARG B 288     -13.959 -12.346  -0.463  1.00  0.00           H  
ATOM   1485 1HD  ARG B 288     -14.102 -14.190  -2.106  1.00  0.00           H  
ATOM   1486 2HD  ARG B 288     -14.571 -15.301  -0.798  1.00  0.00           H  
ATOM   1487  HE  ARG B 288     -16.186 -12.905  -1.524  1.00  0.00           H  
ATOM   1488 1HH1 ARG B 288     -15.916 -16.341  -0.768  1.00  0.00           H  
ATOM   1489 2HH1 ARG B 288     -17.646 -16.596  -0.814  1.00  0.00           H  
ATOM   1490 1HH2 ARG B 288     -18.407 -13.256  -1.577  1.00  0.00           H  
ATOM   1491 2HH2 ARG B 288     -19.052 -14.853  -1.270  1.00  0.00           H  
ATOM   1492  N   ILE B 289     -12.848 -11.938   2.845  1.00  0.00           N  
ATOM   1493  CA  ILE B 289     -13.442 -11.887   4.177  1.00  0.00           C  
ATOM   1494  C   ILE B 289     -14.957 -11.737   4.061  1.00  0.00           C  
ATOM   1495  O   ILE B 289     -15.448 -10.782   3.455  1.00  0.00           O  
ATOM   1496  CB  ILE B 289     -12.852 -10.730   5.015  1.00  0.00           C  
ATOM   1497  CG1 ILE B 289     -11.330 -10.876   5.129  1.00  0.00           C  
ATOM   1498  CG2 ILE B 289     -13.503 -10.681   6.400  1.00  0.00           C  
ATOM   1499  CD1 ILE B 289     -10.624  -9.624   5.629  1.00  0.00           C  
ATOM   1500  H   ILE B 289     -12.916 -11.129   2.245  1.00  0.00           H  
ATOM   1501  HA  ILE B 289     -13.223 -12.823   4.689  1.00  0.00           H  
ATOM   1502  HB  ILE B 289     -13.033  -9.784   4.507  1.00  0.00           H  
ATOM   1503 1HG1 ILE B 289     -11.093 -11.694   5.808  1.00  0.00           H  
ATOM   1504 2HG1 ILE B 289     -10.915 -11.132   4.154  1.00  0.00           H  
ATOM   1505 1HG2 ILE B 289     -13.074  -9.861   6.975  1.00  0.00           H  
ATOM   1506 2HG2 ILE B 289     -14.576 -10.526   6.292  1.00  0.00           H  
ATOM   1507 3HG2 ILE B 289     -13.323 -11.622   6.920  1.00  0.00           H  
ATOM   1508 1HD1 ILE B 289      -9.551  -9.808   5.681  1.00  0.00           H  
ATOM   1509 2HD1 ILE B 289     -10.818  -8.799   4.943  1.00  0.00           H  
ATOM   1510 3HD1 ILE B 289     -10.996  -9.368   6.620  1.00  0.00           H  
ATOM   1511  N   SER B 290     -15.629 -12.688   4.680  1.00  0.00           N  
ATOM   1512  CA  SER B 290     -17.086 -12.674   4.592  1.00  0.00           C  
ATOM   1513  C   SER B 290     -17.721 -13.294   5.832  1.00  0.00           C  
ATOM   1514  O   SER B 290     -17.028 -13.891   6.659  1.00  0.00           O  
ATOM   1515  CB  SER B 290     -17.555 -13.419   3.342  1.00  0.00           C  
ATOM   1516  OG  SER B 290     -17.168 -14.782   3.394  1.00  0.00           O  
ATOM   1517  H   SER B 290     -15.175 -13.419   5.208  1.00  0.00           H  
ATOM   1518  HA  SER B 290     -17.419 -11.637   4.525  1.00  0.00           H  
ATOM   1519 1HB  SER B 290     -18.639 -13.347   3.261  1.00  0.00           H  
ATOM   1520 2HB  SER B 290     -17.129 -12.949   2.457  1.00  0.00           H  
ATOM   1521  HG  SER B 290     -16.697 -14.892   4.224  1.00  0.00           H  
ATOM   1522  N   ASN B 291     -18.965 -12.978   6.076  1.00  0.00           N  
ATOM   1523  CA  ASN B 291     -19.802 -13.565   7.117  1.00  0.00           C  
ATOM   1524  C   ASN B 291     -19.192 -13.370   8.503  1.00  0.00           C  
ATOM   1525  O   ASN B 291     -19.057 -14.327   9.267  1.00  0.00           O  
ATOM   1526  CB  ASN B 291     -20.034 -15.053   6.844  1.00  0.00           C  
ATOM   1527  CG  ASN B 291     -20.772 -15.299   5.543  1.00  0.00           C  
ATOM   1528  OD1 ASN B 291     -21.698 -14.564   5.191  1.00  0.00           O  
ATOM   1529  ND2 ASN B 291     -20.366 -16.336   4.819  1.00  0.00           N  
ATOM   1530  H   ASN B 291     -19.353 -12.264   5.477  1.00  0.00           H  
ATOM   1531  HA  ASN B 291     -20.767 -13.056   7.114  1.00  0.00           H  
ATOM   1532 1HB  ASN B 291     -19.074 -15.570   6.807  1.00  0.00           H  
ATOM   1533 2HB  ASN B 291     -20.609 -15.488   7.662  1.00  0.00           H  
ATOM   1534 1HD2 ASN B 291     -20.816 -16.547   3.951  1.00  0.00           H  
ATOM   1535 2HD2 ASN B 291     -19.611 -16.906   5.142  1.00  0.00           H  
ATOM   1536  N   CYS B 292     -18.838 -12.103   8.737  1.00  0.00           N  
ATOM   1537  CA  CYS B 292     -18.238 -11.817  10.035  1.00  0.00           C  
ATOM   1538  C   CYS B 292     -18.565 -10.399  10.487  1.00  0.00           C  
ATOM   1539  O   CYS B 292     -19.102  -9.604   9.712  1.00  0.00           O  
ATOM   1540  CB  CYS B 292     -16.722 -12.007   9.979  1.00  0.00           C  
ATOM   1541  SG  CYS B 292     -15.900 -10.945   8.770  1.00  0.00           S  
ATOM   1542  H   CYS B 292     -18.962 -11.350   8.076  1.00  0.00           H  
ATOM   1543  HA  CYS B 292     -18.649 -12.513  10.767  1.00  0.00           H  
ATOM   1544 1HB  CYS B 292     -16.293 -11.802  10.960  1.00  0.00           H  
ATOM   1545 2HB  CYS B 292     -16.494 -13.044   9.732  1.00  0.00           H  
ATOM   1546  N   VAL B 293     -18.337 -10.020  11.732  1.00  0.00           N  
ATOM   1547  CA  VAL B 293     -18.495  -8.689  12.308  1.00  0.00           C  
ATOM   1548  C   VAL B 293     -17.171  -7.932  12.234  1.00  0.00           C  
ATOM   1549  O   VAL B 293     -16.177  -8.348  12.834  1.00  0.00           O  
ATOM   1550  CB  VAL B 293     -18.989  -8.758  13.771  1.00  0.00           C  
ATOM   1551  CG1 VAL B 293     -19.134  -7.355  14.359  1.00  0.00           C  
ATOM   1552  CG2 VAL B 293     -20.313  -9.514  13.851  1.00  0.00           C  
ATOM   1553  H   VAL B 293     -18.016 -10.776  12.320  1.00  0.00           H  
ATOM   1554  HA  VAL B 293     -19.239  -8.145  11.724  1.00  0.00           H  
ATOM   1555  HB  VAL B 293     -18.242  -9.276  14.373  1.00  0.00           H  
ATOM   1556 1HG1 VAL B 293     -19.483  -7.427  15.390  1.00  0.00           H  
ATOM   1557 2HG1 VAL B 293     -18.169  -6.850  14.337  1.00  0.00           H  
ATOM   1558 3HG1 VAL B 293     -19.855  -6.787  13.772  1.00  0.00           H  
ATOM   1559 1HG2 VAL B 293     -20.647  -9.554  14.887  1.00  0.00           H  
ATOM   1560 2HG2 VAL B 293     -21.062  -9.001  13.248  1.00  0.00           H  
ATOM   1561 3HG2 VAL B 293     -20.176 -10.528  13.474  1.00  0.00           H  
ATOM   1562  N   ALA B 294     -17.196  -6.873  11.461  1.00  0.00           N  
ATOM   1563  CA  ALA B 294     -15.976  -6.111  11.206  1.00  0.00           C  
ATOM   1564  C   ALA B 294     -15.671  -5.161  12.360  1.00  0.00           C  
ATOM   1565  O   ALA B 294     -16.520  -4.355  12.749  1.00  0.00           O  
ATOM   1566  CB  ALA B 294     -16.097  -5.334   9.898  1.00  0.00           C  
ATOM   1567  H   ALA B 294     -18.061  -6.574  11.034  1.00  0.00           H  
ATOM   1568  HA  ALA B 294     -15.148  -6.815  11.122  1.00  0.00           H  
ATOM   1569 1HB  ALA B 294     -15.180  -4.772   9.723  1.00  0.00           H  
ATOM   1570 2HB  ALA B 294     -16.259  -6.030   9.075  1.00  0.00           H  
ATOM   1571 3HB  ALA B 294     -16.938  -4.645   9.961  1.00  0.00           H  
ATOM   1572  N   ASP B 295     -14.615  -5.370  12.989  1.00  0.00           N  
ATOM   1573  CA  ASP B 295     -14.058  -4.418  13.946  1.00  0.00           C  
ATOM   1574  C   ASP B 295     -12.862  -3.679  13.352  1.00  0.00           C  
ATOM   1575  O   ASP B 295     -11.739  -4.188  13.370  1.00  0.00           O  
ATOM   1576  CB  ASP B 295     -13.649  -5.131  15.236  1.00  0.00           C  
ATOM   1577  CG  ASP B 295     -13.187  -4.175  16.321  1.00  0.00           C  
ATOM   1578  OD1 ASP B 295     -13.218  -2.944  16.104  1.00  0.00           O  
ATOM   1579  OD2 ASP B 295     -12.787  -4.656  17.403  1.00  0.00           O  
ATOM   1580  H   ASP B 295     -14.130  -6.240  12.822  1.00  0.00           H  
ATOM   1581  HA  ASP B 295     -14.824  -3.679  14.184  1.00  0.00           H  
ATOM   1582 1HB  ASP B 295     -14.493  -5.708  15.616  1.00  0.00           H  
ATOM   1583 2HB  ASP B 295     -12.842  -5.833  15.024  1.00  0.00           H  
ATOM   1584  N   TYR B 296     -13.113  -2.498  12.848  1.00  0.00           N  
ATOM   1585  CA  TYR B 296     -12.090  -1.766  12.109  1.00  0.00           C  
ATOM   1586  C   TYR B 296     -11.185  -0.987  13.056  1.00  0.00           C  
ATOM   1587  O   TYR B 296     -10.253  -0.309  12.617  1.00  0.00           O  
ATOM   1588  CB  TYR B 296     -12.735  -0.811  11.100  1.00  0.00           C  
ATOM   1589  CG  TYR B 296     -13.451  -1.513   9.972  1.00  0.00           C  
ATOM   1590  CD1 TYR B 296     -12.742  -2.214   8.999  1.00  0.00           C  
ATOM   1591  CD2 TYR B 296     -14.838  -1.477   9.876  1.00  0.00           C  
ATOM   1592  CE1 TYR B 296     -13.398  -2.861   7.957  1.00  0.00           C  
ATOM   1593  CE2 TYR B 296     -15.505  -2.120   8.838  1.00  0.00           C  
ATOM   1594  CZ  TYR B 296     -14.777  -2.809   7.885  1.00  0.00           C  
ATOM   1595  OH  TYR B 296     -15.431  -3.448   6.856  1.00  0.00           O  
ATOM   1596  H   TYR B 296     -14.025  -2.082  12.969  1.00  0.00           H  
ATOM   1597  HA  TYR B 296     -11.476  -2.484  11.565  1.00  0.00           H  
ATOM   1598 1HB  TYR B 296     -13.453  -0.170  11.613  1.00  0.00           H  
ATOM   1599 2HB  TYR B 296     -11.970  -0.166  10.669  1.00  0.00           H  
ATOM   1600  HD1 TYR B 296     -11.654  -2.262   9.046  1.00  0.00           H  
ATOM   1601  HD2 TYR B 296     -15.422  -0.937  10.621  1.00  0.00           H  
ATOM   1602  HE1 TYR B 296     -12.825  -3.404   7.206  1.00  0.00           H  
ATOM   1603  HE2 TYR B 296     -16.593  -2.078   8.780  1.00  0.00           H  
ATOM   1604  HH  TYR B 296     -16.378  -3.317   6.949  1.00  0.00           H  
ATOM   1605  N   SER B 297     -11.545  -1.092  14.336  1.00  0.00           N  
ATOM   1606  CA  SER B 297     -10.693  -0.409  15.304  1.00  0.00           C  
ATOM   1607  C   SER B 297      -9.256  -0.913  15.229  1.00  0.00           C  
ATOM   1608  O   SER B 297      -8.318  -0.181  15.550  1.00  0.00           O  
ATOM   1609  CB  SER B 297     -11.235  -0.597  16.721  1.00  0.00           C  
ATOM   1610  OG  SER B 297     -11.208  -1.964  17.093  1.00  0.00           O  
ATOM   1611  H   SER B 297     -12.352  -1.603  14.665  1.00  0.00           H  
ATOM   1612  HA  SER B 297     -10.689   0.657  15.071  1.00  0.00           H  
ATOM   1613 1HB  SER B 297     -10.636  -0.013  17.420  1.00  0.00           H  
ATOM   1614 2HB  SER B 297     -12.256  -0.222  16.772  1.00  0.00           H  
ATOM   1615  HG  SER B 297     -10.846  -2.436  16.339  1.00  0.00           H  
ATOM   1616  N   VAL B 298      -9.101  -2.150  14.730  1.00  0.00           N  
ATOM   1617  CA  VAL B 298      -7.779  -2.755  14.601  1.00  0.00           C  
ATOM   1618  C   VAL B 298      -6.943  -1.962  13.599  1.00  0.00           C  
ATOM   1619  O   VAL B 298      -5.714  -1.937  13.690  1.00  0.00           O  
ATOM   1620  CB  VAL B 298      -7.873  -4.234  14.165  1.00  0.00           C  
ATOM   1621  CG1 VAL B 298      -6.484  -4.800  13.875  1.00  0.00           C  
ATOM   1622  CG2 VAL B 298      -8.577  -5.063  15.238  1.00  0.00           C  
ATOM   1623  H   VAL B 298      -9.913  -2.675  14.437  1.00  0.00           H  
ATOM   1624  HA  VAL B 298      -7.285  -2.718  15.573  1.00  0.00           H  
ATOM   1625  HB  VAL B 298      -8.439  -4.294  13.235  1.00  0.00           H  
ATOM   1626 1HG1 VAL B 298      -6.573  -5.843  13.569  1.00  0.00           H  
ATOM   1627 2HG1 VAL B 298      -6.017  -4.226  13.075  1.00  0.00           H  
ATOM   1628 3HG1 VAL B 298      -5.871  -4.737  14.774  1.00  0.00           H  
ATOM   1629 1HG2 VAL B 298      -8.636  -6.102  14.915  1.00  0.00           H  
ATOM   1630 2HG2 VAL B 298      -8.015  -5.004  16.170  1.00  0.00           H  
ATOM   1631 3HG2 VAL B 298      -9.584  -4.675  15.395  1.00  0.00           H  
ATOM   1632  N   LEU B 299      -7.674  -1.361  12.727  1.00  0.00           N  
ATOM   1633  CA  LEU B 299      -6.984  -0.598  11.693  1.00  0.00           C  
ATOM   1634  C   LEU B 299      -6.347   0.658  12.278  1.00  0.00           C  
ATOM   1635  O   LEU B 299      -5.256   1.056  11.864  1.00  0.00           O  
ATOM   1636  CB  LEU B 299      -7.954  -0.216  10.571  1.00  0.00           C  
ATOM   1637  CG  LEU B 299      -8.597  -1.375   9.807  1.00  0.00           C  
ATOM   1638  CD1 LEU B 299      -9.628  -0.848   8.814  1.00  0.00           C  
ATOM   1639  CD2 LEU B 299      -7.533  -2.201   9.094  1.00  0.00           C  
ATOM   1640  H   LEU B 299      -8.684  -1.392  12.724  1.00  0.00           H  
ATOM   1641  HA  LEU B 299      -6.194  -1.220  11.273  1.00  0.00           H  
ATOM   1642 1HB  LEU B 299      -8.760   0.380  10.996  1.00  0.00           H  
ATOM   1643 2HB  LEU B 299      -7.421   0.397   9.844  1.00  0.00           H  
ATOM   1644  HG  LEU B 299      -9.134  -2.018  10.505  1.00  0.00           H  
ATOM   1645 1HD1 LEU B 299     -10.077  -1.684   8.278  1.00  0.00           H  
ATOM   1646 2HD1 LEU B 299     -10.405  -0.303   9.351  1.00  0.00           H  
ATOM   1647 3HD1 LEU B 299      -9.141  -0.182   8.103  1.00  0.00           H  
ATOM   1648 1HD2 LEU B 299      -8.009  -3.022   8.556  1.00  0.00           H  
ATOM   1649 2HD2 LEU B 299      -6.994  -1.569   8.388  1.00  0.00           H  
ATOM   1650 3HD2 LEU B 299      -6.834  -2.604   9.827  1.00  0.00           H  
ATOM   1651  N   TYR B 300      -6.987   1.161  13.333  1.00  0.00           N  
ATOM   1652  CA  TYR B 300      -6.572   2.434  13.912  1.00  0.00           C  
ATOM   1653  C   TYR B 300      -5.546   2.221  15.019  1.00  0.00           C  
ATOM   1654  O   TYR B 300      -4.707   3.089  15.271  1.00  0.00           O  
ATOM   1655  CB  TYR B 300      -7.782   3.195  14.462  1.00  0.00           C  
ATOM   1656  CG  TYR B 300      -8.804   3.552  13.409  1.00  0.00           C  
ATOM   1657  CD1 TYR B 300      -8.598   4.625  12.545  1.00  0.00           C  
ATOM   1658  CD2 TYR B 300      -9.978   2.817  13.278  1.00  0.00           C  
ATOM   1659  CE1 TYR B 300      -9.537   4.958  11.575  1.00  0.00           C  
ATOM   1660  CE2 TYR B 300     -10.924   3.142  12.312  1.00  0.00           C  
ATOM   1661  CZ  TYR B 300     -10.696   4.212  11.466  1.00  0.00           C  
ATOM   1662  OH  TYR B 300     -11.629   4.537  10.508  1.00  0.00           O  
ATOM   1663  H   TYR B 300      -7.766   0.665  13.742  1.00  0.00           H  
ATOM   1664  HA  TYR B 300      -6.109   3.036  13.129  1.00  0.00           H  
ATOM   1665 1HB  TYR B 300      -8.275   2.592  15.226  1.00  0.00           H  
ATOM   1666 2HB  TYR B 300      -7.447   4.116  14.938  1.00  0.00           H  
ATOM   1667  HD1 TYR B 300      -7.688   5.220  12.622  1.00  0.00           H  
ATOM   1668  HD2 TYR B 300     -10.169   1.972  13.939  1.00  0.00           H  
ATOM   1669  HE1 TYR B 300      -9.357   5.801  10.909  1.00  0.00           H  
ATOM   1670  HE2 TYR B 300     -11.839   2.555  12.226  1.00  0.00           H  
ATOM   1671  HH  TYR B 300     -12.369   3.927  10.563  1.00  0.00           H  
ATOM   1672  N   ASN B 301      -5.541   0.975  15.547  1.00  0.00           N  
ATOM   1673  CA  ASN B 301      -4.717   0.730  16.725  1.00  0.00           C  
ATOM   1674  C   ASN B 301      -3.397   0.060  16.356  1.00  0.00           C  
ATOM   1675  O   ASN B 301      -2.472   0.011  17.169  1.00  0.00           O  
ATOM   1676  CB  ASN B 301      -5.478  -0.120  17.745  1.00  0.00           C  
ATOM   1677  CG  ASN B 301      -6.561   0.659  18.464  1.00  0.00           C  
ATOM   1678  OD1 ASN B 301      -6.512   1.890  18.538  1.00  0.00           O  
ATOM   1679  ND2 ASN B 301      -7.547  -0.051  18.998  1.00  0.00           N  
ATOM   1680  H   ASN B 301      -6.082   0.216  15.158  1.00  0.00           H  
ATOM   1681  HA  ASN B 301      -4.474   1.690  17.183  1.00  0.00           H  
ATOM   1682 1HB  ASN B 301      -5.935  -0.972  17.240  1.00  0.00           H  
ATOM   1683 2HB  ASN B 301      -4.780  -0.514  18.484  1.00  0.00           H  
ATOM   1684 1HD2 ASN B 301      -8.289   0.411  19.485  1.00  0.00           H  
ATOM   1685 2HD2 ASN B 301      -7.548  -1.047  18.914  1.00  0.00           H  
ATOM   1686  N   SER B 302      -3.328  -0.519  15.119  1.00  0.00           N  
ATOM   1687  CA  SER B 302      -2.269  -1.459  14.768  1.00  0.00           C  
ATOM   1688  C   SER B 302      -1.097  -0.747  14.101  1.00  0.00           C  
ATOM   1689  O   SER B 302       0.058  -1.142  14.276  1.00  0.00           O  
ATOM   1690  CB  SER B 302      -2.806  -2.551  13.843  1.00  0.00           C  
ATOM   1691  OG  SER B 302      -3.917  -2.080  13.100  1.00  0.00           O  
ATOM   1692  H   SER B 302      -4.030  -0.289  14.430  1.00  0.00           H  
ATOM   1693  HA  SER B 302      -1.904  -1.927  15.683  1.00  0.00           H  
ATOM   1694 1HB  SER B 302      -2.017  -2.872  13.163  1.00  0.00           H  
ATOM   1695 2HB  SER B 302      -3.100  -3.417  14.435  1.00  0.00           H  
ATOM   1696  HG  SER B 302      -4.053  -1.170  13.375  1.00  0.00           H  
ATOM   1697  N   ALA B 303      -0.630   0.486  14.529  1.00  0.00           N  
ATOM   1698  CA  ALA B 303       0.666   0.944  14.034  1.00  0.00           C  
ATOM   1699  C   ALA B 303       0.548   2.319  13.381  1.00  0.00           C  
ATOM   1700  O   ALA B 303      -0.556   2.775  13.074  1.00  0.00           O  
ATOM   1701  CB  ALA B 303       1.244  -0.064  13.044  1.00  0.00           C  
ATOM   1702  H   ALA B 303      -1.149   1.074  15.165  1.00  0.00           H  
ATOM   1703  HA  ALA B 303       1.342   1.030  14.885  1.00  0.00           H  
ATOM   1704 1HB  ALA B 303       2.210   0.292  12.684  1.00  0.00           H  
ATOM   1705 2HB  ALA B 303       1.373  -1.027  13.539  1.00  0.00           H  
ATOM   1706 3HB  ALA B 303       0.563  -0.178  12.202  1.00  0.00           H  
ATOM   1707  N   SER B 304       1.422   3.242  13.791  1.00  0.00           N  
ATOM   1708  CA  SER B 304       1.656   4.537  13.160  1.00  0.00           C  
ATOM   1709  C   SER B 304       1.678   4.415  11.640  1.00  0.00           C  
ATOM   1710  O   SER B 304       2.636   3.891  11.068  1.00  0.00           O  
ATOM   1711  CB  SER B 304       2.972   5.142  13.651  1.00  0.00           C  
ATOM   1712  OG  SER B 304       3.042   5.115  15.066  1.00  0.00           O  
ATOM   1713  H   SER B 304       1.953   2.992  14.613  1.00  0.00           H  
ATOM   1714  HA  SER B 304       0.840   5.208  13.434  1.00  0.00           H  
ATOM   1715 1HB  SER B 304       3.808   4.584  13.230  1.00  0.00           H  
ATOM   1716 2HB  SER B 304       3.054   6.169  13.298  1.00  0.00           H  
ATOM   1717  HG  SER B 304       2.223   4.713  15.364  1.00  0.00           H  
ATOM   1718  N   PHE B 305       0.510   4.092  11.102  1.00  0.00           N  
ATOM   1719  CA  PHE B 305       0.473   3.965   9.650  1.00  0.00           C  
ATOM   1720  C   PHE B 305       1.047   5.210   8.983  1.00  0.00           C  
ATOM   1721  O   PHE B 305       0.846   6.327   9.465  1.00  0.00           O  
ATOM   1722  CB  PHE B 305      -0.960   3.723   9.166  1.00  0.00           C  
ATOM   1723  CG  PHE B 305      -1.627   2.539   9.813  1.00  0.00           C  
ATOM   1724  CD1 PHE B 305      -1.190   1.247   9.548  1.00  0.00           C  
ATOM   1725  CD2 PHE B 305      -2.692   2.719  10.686  1.00  0.00           C  
ATOM   1726  CE1 PHE B 305      -1.805   0.149  10.145  1.00  0.00           C  
ATOM   1727  CE2 PHE B 305      -3.312   1.627  11.287  1.00  0.00           C  
ATOM   1728  CZ  PHE B 305      -2.868   0.343  11.014  1.00  0.00           C  
ATOM   1729  H   PHE B 305      -0.335   3.933  11.631  1.00  0.00           H  
ATOM   1730  HA  PHE B 305       1.086   3.110   9.362  1.00  0.00           H  
ATOM   1731 1HB  PHE B 305      -1.565   4.606   9.366  1.00  0.00           H  
ATOM   1732 2HB  PHE B 305      -0.958   3.565   8.088  1.00  0.00           H  
ATOM   1733  HD1 PHE B 305      -0.354   1.097   8.864  1.00  0.00           H  
ATOM   1734  HD2 PHE B 305      -3.041   3.730  10.900  1.00  0.00           H  
ATOM   1735  HE1 PHE B 305      -1.450  -0.858   9.928  1.00  0.00           H  
ATOM   1736  HE2 PHE B 305      -4.146   1.780  11.971  1.00  0.00           H  
ATOM   1737  HZ  PHE B 305      -3.355  -0.512  11.481  1.00  0.00           H  
ATOM   1738  N   SER B 306       1.885   4.959   8.036  1.00  0.00           N  
ATOM   1739  CA  SER B 306       2.362   6.076   7.227  1.00  0.00           C  
ATOM   1740  C   SER B 306       1.259   6.613   6.321  1.00  0.00           C  
ATOM   1741  O   SER B 306       1.129   7.826   6.144  1.00  0.00           O  
ATOM   1742  CB  SER B 306       3.565   5.652   6.384  1.00  0.00           C  
ATOM   1743  OG  SER B 306       3.272   4.479   5.644  1.00  0.00           O  
ATOM   1744  H   SER B 306       2.220   4.028   7.835  1.00  0.00           H  
ATOM   1745  HA  SER B 306       2.671   6.880   7.896  1.00  0.00           H  
ATOM   1746 1HB  SER B 306       3.835   6.459   5.703  1.00  0.00           H  
ATOM   1747 2HB  SER B 306       4.420   5.473   7.035  1.00  0.00           H  
ATOM   1748  HG  SER B 306       2.368   4.244   5.867  1.00  0.00           H  
ATOM   1749  N   THR B 307       0.402   5.632   5.944  1.00  0.00           N  
ATOM   1750  CA  THR B 307      -0.710   5.999   5.075  1.00  0.00           C  
ATOM   1751  C   THR B 307      -1.962   5.202   5.432  1.00  0.00           C  
ATOM   1752  O   THR B 307      -1.911   3.976   5.552  1.00  0.00           O  
ATOM   1753  CB  THR B 307      -0.360   5.771   3.593  1.00  0.00           C  
ATOM   1754  OG1 THR B 307       0.816   6.523   3.265  1.00  0.00           O  
ATOM   1755  CG2 THR B 307      -1.501   6.213   2.683  1.00  0.00           C  
ATOM   1756  H   THR B 307       0.501   4.670   6.237  1.00  0.00           H  
ATOM   1757  HA  THR B 307      -0.924   7.059   5.216  1.00  0.00           H  
ATOM   1758  HB  THR B 307      -0.165   4.712   3.424  1.00  0.00           H  
ATOM   1759  HG1 THR B 307       1.119   6.998   4.043  1.00  0.00           H  
ATOM   1760 1HG2 THR B 307      -1.225   6.039   1.643  1.00  0.00           H  
ATOM   1761 2HG2 THR B 307      -2.398   5.642   2.921  1.00  0.00           H  
ATOM   1762 3HG2 THR B 307      -1.696   7.274   2.834  1.00  0.00           H  
ATOM   1763  N   PHE B 308      -3.061   5.919   5.754  1.00  0.00           N  
ATOM   1764  CA  PHE B 308      -4.409   5.378   5.881  1.00  0.00           C  
ATOM   1765  C   PHE B 308      -5.411   6.234   5.115  1.00  0.00           C  
ATOM   1766  O   PHE B 308      -5.803   7.306   5.581  1.00  0.00           O  
ATOM   1767  CB  PHE B 308      -4.816   5.285   7.355  1.00  0.00           C  
ATOM   1768  CG  PHE B 308      -6.168   4.661   7.574  1.00  0.00           C  
ATOM   1769  CD1 PHE B 308      -7.098   5.260   8.414  1.00  0.00           C  
ATOM   1770  CD2 PHE B 308      -6.508   3.474   6.938  1.00  0.00           C  
ATOM   1771  CE1 PHE B 308      -8.349   4.684   8.619  1.00  0.00           C  
ATOM   1772  CE2 PHE B 308      -7.757   2.892   7.137  1.00  0.00           C  
ATOM   1773  CZ  PHE B 308      -8.676   3.499   7.979  1.00  0.00           C  
ATOM   1774  H   PHE B 308      -2.909   6.905   5.914  1.00  0.00           H  
ATOM   1775  HA  PHE B 308      -4.421   4.375   5.453  1.00  0.00           H  
ATOM   1776 1HB  PHE B 308      -4.078   4.697   7.899  1.00  0.00           H  
ATOM   1777 2HB  PHE B 308      -4.827   6.282   7.793  1.00  0.00           H  
ATOM   1778  HD1 PHE B 308      -6.839   6.193   8.915  1.00  0.00           H  
ATOM   1779  HD2 PHE B 308      -5.784   2.997   6.276  1.00  0.00           H  
ATOM   1780  HE1 PHE B 308      -9.068   5.165   9.281  1.00  0.00           H  
ATOM   1781  HE2 PHE B 308      -8.013   1.960   6.633  1.00  0.00           H  
ATOM   1782  HZ  PHE B 308      -9.653   3.044   8.138  1.00  0.00           H  
ATOM   1783  N   LYS B 309      -5.755   5.674   3.923  1.00  0.00           N  
ATOM   1784  CA  LYS B 309      -6.655   6.436   3.061  1.00  0.00           C  
ATOM   1785  C   LYS B 309      -7.789   5.559   2.539  1.00  0.00           C  
ATOM   1786  O   LYS B 309      -7.555   4.439   2.081  1.00  0.00           O  
ATOM   1787  CB  LYS B 309      -5.885   7.050   1.891  1.00  0.00           C  
ATOM   1788  CG  LYS B 309      -6.678   8.080   1.101  1.00  0.00           C  
ATOM   1789  CD  LYS B 309      -5.786   8.858   0.143  1.00  0.00           C  
ATOM   1790  CE  LYS B 309      -6.573   9.910  -0.627  1.00  0.00           C  
ATOM   1791  NZ  LYS B 309      -5.698  10.690  -1.552  1.00  0.00           N  
ATOM   1792  H   LYS B 309      -5.423   4.772   3.612  1.00  0.00           H  
ATOM   1793  HA  LYS B 309      -7.097   7.242   3.648  1.00  0.00           H  
ATOM   1794 1HB  LYS B 309      -4.981   7.532   2.263  1.00  0.00           H  
ATOM   1795 2HB  LYS B 309      -5.577   6.261   1.204  1.00  0.00           H  
ATOM   1796 1HG  LYS B 309      -7.458   7.577   0.527  1.00  0.00           H  
ATOM   1797 2HG  LYS B 309      -7.152   8.780   1.789  1.00  0.00           H  
ATOM   1798 1HD  LYS B 309      -4.992   9.352   0.705  1.00  0.00           H  
ATOM   1799 2HD  LYS B 309      -5.329   8.170  -0.569  1.00  0.00           H  
ATOM   1800 1HE  LYS B 309      -7.356   9.425  -1.208  1.00  0.00           H  
ATOM   1801 2HE  LYS B 309      -7.045  10.598   0.075  1.00  0.00           H  
ATOM   1802 1HZ  LYS B 309      -6.253  11.376  -2.043  1.00  0.00           H  
ATOM   1803 2HZ  LYS B 309      -4.978  11.159  -1.020  1.00  0.00           H  
ATOM   1804 3HZ  LYS B 309      -5.270  10.064  -2.219  1.00  0.00           H  
ATOM   1805  N   CYS B 310      -9.013   6.122   2.669  1.00  0.00           N  
ATOM   1806  CA  CYS B 310     -10.170   5.405   2.143  1.00  0.00           C  
ATOM   1807  C   CYS B 310     -10.782   6.149   0.962  1.00  0.00           C  
ATOM   1808  O   CYS B 310     -10.729   7.379   0.903  1.00  0.00           O  
ATOM   1809  CB  CYS B 310     -11.222   5.210   3.235  1.00  0.00           C  
ATOM   1810  SG  CYS B 310     -10.675   4.148   4.590  1.00  0.00           S  
ATOM   1811  H   CYS B 310      -9.150   7.017   3.116  1.00  0.00           H  
ATOM   1812  HA  CYS B 310      -9.842   4.425   1.797  1.00  0.00           H  
ATOM   1813 1HB  CYS B 310     -11.498   6.179   3.651  1.00  0.00           H  
ATOM   1814 2HB  CYS B 310     -12.121   4.772   2.800  1.00  0.00           H  
ATOM   1815  N   TYR B 311     -11.248   5.352   0.008  1.00  0.00           N  
ATOM   1816  CA  TYR B 311     -11.895   5.876  -1.190  1.00  0.00           C  
ATOM   1817  C   TYR B 311     -13.335   5.388  -1.289  1.00  0.00           C  
ATOM   1818  O   TYR B 311     -13.605   4.196  -1.129  1.00  0.00           O  
ATOM   1819  CB  TYR B 311     -11.117   5.467  -2.444  1.00  0.00           C  
ATOM   1820  CG  TYR B 311      -9.663   5.872  -2.416  1.00  0.00           C  
ATOM   1821  CD1 TYR B 311      -9.245   7.078  -2.973  1.00  0.00           C  
ATOM   1822  CD2 TYR B 311      -8.705   5.049  -1.833  1.00  0.00           C  
ATOM   1823  CE1 TYR B 311      -7.906   7.454  -2.951  1.00  0.00           C  
ATOM   1824  CE2 TYR B 311      -7.363   5.416  -1.805  1.00  0.00           C  
ATOM   1825  CZ  TYR B 311      -6.974   6.618  -2.366  1.00  0.00           C  
ATOM   1826  OH  TYR B 311      -5.647   6.986  -2.341  1.00  0.00           O  
ATOM   1827  H   TYR B 311     -11.150   4.353   0.117  1.00  0.00           H  
ATOM   1828  HA  TYR B 311     -11.908   6.964  -1.128  1.00  0.00           H  
ATOM   1829 1HB  TYR B 311     -11.167   4.384  -2.567  1.00  0.00           H  
ATOM   1830 2HB  TYR B 311     -11.579   5.917  -3.322  1.00  0.00           H  
ATOM   1831  HD1 TYR B 311      -9.972   7.745  -3.436  1.00  0.00           H  
ATOM   1832  HD2 TYR B 311      -9.001   4.098  -1.389  1.00  0.00           H  
ATOM   1833  HE1 TYR B 311      -7.599   8.402  -3.392  1.00  0.00           H  
ATOM   1834  HE2 TYR B 311      -6.627   4.757  -1.344  1.00  0.00           H  
ATOM   1835  HH  TYR B 311      -5.135   6.302  -1.903  1.00  0.00           H  
ATOM   1836  N   GLY B 312     -14.192   6.355  -1.529  1.00  0.00           N  
ATOM   1837  CA  GLY B 312     -15.595   6.013  -1.701  1.00  0.00           C  
ATOM   1838  C   GLY B 312     -16.329   5.824  -0.387  1.00  0.00           C  
ATOM   1839  O   GLY B 312     -17.540   5.596  -0.373  1.00  0.00           O  
ATOM   1840  H   GLY B 312     -13.909   7.322  -1.597  1.00  0.00           H  
ATOM   1841 1HA  GLY B 312     -16.094   6.798  -2.270  1.00  0.00           H  
ATOM   1842 2HA  GLY B 312     -15.677   5.095  -2.281  1.00  0.00           H  
ATOM   1843  N   VAL B 313     -15.581   5.848   0.716  1.00  0.00           N  
ATOM   1844  CA  VAL B 313     -16.171   5.736   2.045  1.00  0.00           C  
ATOM   1845  C   VAL B 313     -15.364   6.565   3.041  1.00  0.00           C  
ATOM   1846  O   VAL B 313     -14.170   6.799   2.839  1.00  0.00           O  
ATOM   1847  CB  VAL B 313     -16.244   4.265   2.512  1.00  0.00           C  
ATOM   1848  CG1 VAL B 313     -17.166   3.455   1.602  1.00  0.00           C  
ATOM   1849  CG2 VAL B 313     -14.848   3.648   2.550  1.00  0.00           C  
ATOM   1850  H   VAL B 313     -14.580   5.946   0.629  1.00  0.00           H  
ATOM   1851  HA  VAL B 313     -17.187   6.130   2.007  1.00  0.00           H  
ATOM   1852  HB  VAL B 313     -16.679   4.232   3.511  1.00  0.00           H  
ATOM   1853 1HG1 VAL B 313     -17.204   2.422   1.949  1.00  0.00           H  
ATOM   1854 2HG1 VAL B 313     -18.168   3.882   1.627  1.00  0.00           H  
ATOM   1855 3HG1 VAL B 313     -16.784   3.481   0.582  1.00  0.00           H  
ATOM   1856 1HG2 VAL B 313     -14.917   2.612   2.881  1.00  0.00           H  
ATOM   1857 2HG2 VAL B 313     -14.408   3.682   1.553  1.00  0.00           H  
ATOM   1858 3HG2 VAL B 313     -14.221   4.209   3.243  1.00  0.00           H  
ATOM   1859  N   SER B 314     -16.103   6.989   4.034  1.00  0.00           N  
ATOM   1860  CA  SER B 314     -15.410   7.709   5.097  1.00  0.00           C  
ATOM   1861  C   SER B 314     -14.831   6.748   6.130  1.00  0.00           C  
ATOM   1862  O   SER B 314     -15.514   5.825   6.578  1.00  0.00           O  
ATOM   1863  CB  SER B 314     -16.356   8.697   5.781  1.00  0.00           C  
ATOM   1864  OG  SER B 314     -15.739   9.281   6.915  1.00  0.00           O  
ATOM   1865  H   SER B 314     -17.101   6.849   4.104  1.00  0.00           H  
ATOM   1866  HA  SER B 314     -14.584   8.267   4.655  1.00  0.00           H  
ATOM   1867 1HB  SER B 314     -16.641   9.476   5.075  1.00  0.00           H  
ATOM   1868 2HB  SER B 314     -17.266   8.180   6.082  1.00  0.00           H  
ATOM   1869  HG  SER B 314     -14.861   8.897   6.966  1.00  0.00           H  
ATOM   1870  N   PRO B 315     -13.521   6.964   6.492  1.00  0.00           N  
ATOM   1871  CA  PRO B 315     -12.911   6.077   7.485  1.00  0.00           C  
ATOM   1872  C   PRO B 315     -13.686   6.042   8.800  1.00  0.00           C  
ATOM   1873  O   PRO B 315     -13.750   4.999   9.456  1.00  0.00           O  
ATOM   1874  CB  PRO B 315     -11.518   6.680   7.689  1.00  0.00           C  
ATOM   1875  CG  PRO B 315     -11.262   7.475   6.450  1.00  0.00           C  
ATOM   1876  CD  PRO B 315     -12.581   7.914   5.883  1.00  0.00           C  
ATOM   1877  HA  PRO B 315     -12.840   5.061   7.068  1.00  0.00           H  
ATOM   1878 1HB  PRO B 315     -11.506   7.299   8.598  1.00  0.00           H  
ATOM   1879 2HB  PRO B 315     -10.779   5.879   7.836  1.00  0.00           H  
ATOM   1880 1HG  PRO B 315     -10.632   8.346   6.681  1.00  0.00           H  
ATOM   1881 2HG  PRO B 315     -10.709   6.869   5.717  1.00  0.00           H  
ATOM   1882 1HD  PRO B 315     -12.786   8.950   6.190  1.00  0.00           H  
ATOM   1883 2HD  PRO B 315     -12.555   7.832   4.786  1.00  0.00           H  
ATOM   1884  N   THR B 316     -14.316   7.090   9.186  1.00  0.00           N  
ATOM   1885  CA  THR B 316     -15.022   7.186  10.459  1.00  0.00           C  
ATOM   1886  C   THR B 316     -16.358   6.452  10.393  1.00  0.00           C  
ATOM   1887  O   THR B 316     -16.933   6.104  11.427  1.00  0.00           O  
ATOM   1888  CB  THR B 316     -15.258   8.654  10.858  1.00  0.00           C  
ATOM   1889  OG1 THR B 316     -15.953   9.325   9.800  1.00  0.00           O  
ATOM   1890  CG2 THR B 316     -13.938   9.372  11.120  1.00  0.00           C  
ATOM   1891  H   THR B 316     -14.314   7.885   8.563  1.00  0.00           H  
ATOM   1892  HA  THR B 316     -14.410   6.717  11.230  1.00  0.00           H  
ATOM   1893  HB  THR B 316     -15.865   8.692  11.762  1.00  0.00           H  
ATOM   1894  HG1 THR B 316     -16.114   8.708   9.082  1.00  0.00           H  
ATOM   1895 1HG2 THR B 316     -14.136  10.406  11.400  1.00  0.00           H  
ATOM   1896 2HG2 THR B 316     -13.406   8.872  11.929  1.00  0.00           H  
ATOM   1897 3HG2 THR B 316     -13.328   9.351  10.218  1.00  0.00           H  
ATOM   1898  N   LYS B 317     -16.737   6.157   9.186  1.00  0.00           N  
ATOM   1899  CA  LYS B 317     -18.054   5.545   9.032  1.00  0.00           C  
ATOM   1900  C   LYS B 317     -17.934   4.059   8.708  1.00  0.00           C  
ATOM   1901  O   LYS B 317     -18.935   3.397   8.424  1.00  0.00           O  
ATOM   1902  CB  LYS B 317     -18.853   6.257   7.940  1.00  0.00           C  
ATOM   1903  CG  LYS B 317     -19.258   7.679   8.297  1.00  0.00           C  
ATOM   1904  CD  LYS B 317     -20.217   8.263   7.267  1.00  0.00           C  
ATOM   1905  CE  LYS B 317     -20.686   9.656   7.665  1.00  0.00           C  
ATOM   1906  NZ  LYS B 317     -21.603  10.244   6.643  1.00  0.00           N  
ATOM   1907  H   LYS B 317     -16.175   6.328   8.364  1.00  0.00           H  
ATOM   1908  HA  LYS B 317     -18.593   5.641   9.975  1.00  0.00           H  
ATOM   1909 1HB  LYS B 317     -18.264   6.293   7.023  1.00  0.00           H  
ATOM   1910 2HB  LYS B 317     -19.760   5.691   7.725  1.00  0.00           H  
ATOM   1911 1HG  LYS B 317     -19.743   7.685   9.274  1.00  0.00           H  
ATOM   1912 2HG  LYS B 317     -18.370   8.308   8.348  1.00  0.00           H  
ATOM   1913 1HD  LYS B 317     -19.719   8.321   6.298  1.00  0.00           H  
ATOM   1914 2HD  LYS B 317     -21.087   7.613   7.170  1.00  0.00           H  
ATOM   1915 1HE  LYS B 317     -21.207   9.605   8.620  1.00  0.00           H  
ATOM   1916 2HE  LYS B 317     -19.823  10.311   7.782  1.00  0.00           H  
ATOM   1917 1HZ  LYS B 317     -21.892  11.165   6.940  1.00  0.00           H  
ATOM   1918 2HZ  LYS B 317     -21.122  10.312   5.757  1.00  0.00           H  
ATOM   1919 3HZ  LYS B 317     -22.416   9.653   6.540  1.00  0.00           H  
ATOM   1920  N   LEU B 318     -16.782   3.543   8.715  1.00  0.00           N  
ATOM   1921  CA  LEU B 318     -16.548   2.170   8.281  1.00  0.00           C  
ATOM   1922  C   LEU B 318     -17.301   1.184   9.168  1.00  0.00           C  
ATOM   1923  O   LEU B 318     -17.883   0.216   8.673  1.00  0.00           O  
ATOM   1924  CB  LEU B 318     -15.051   1.850   8.298  1.00  0.00           C  
ATOM   1925  CG  LEU B 318     -14.246   2.310   7.082  1.00  0.00           C  
ATOM   1926  CD1 LEU B 318     -12.756   2.079   7.315  1.00  0.00           C  
ATOM   1927  CD2 LEU B 318     -14.714   1.585   5.825  1.00  0.00           C  
ATOM   1928  H   LEU B 318     -16.000   4.099   9.031  1.00  0.00           H  
ATOM   1929  HA  LEU B 318     -16.915   2.062   7.261  1.00  0.00           H  
ATOM   1930 1HB  LEU B 318     -14.607   2.314   9.177  1.00  0.00           H  
ATOM   1931 2HB  LEU B 318     -14.927   0.770   8.381  1.00  0.00           H  
ATOM   1932  HG  LEU B 318     -14.380   3.383   6.942  1.00  0.00           H  
ATOM   1933 1HD1 LEU B 318     -12.195   2.411   6.441  1.00  0.00           H  
ATOM   1934 2HD1 LEU B 318     -12.433   2.644   8.189  1.00  0.00           H  
ATOM   1935 3HD1 LEU B 318     -12.574   1.018   7.480  1.00  0.00           H  
ATOM   1936 1HD2 LEU B 318     -14.130   1.926   4.969  1.00  0.00           H  
ATOM   1937 2HD2 LEU B 318     -14.578   0.511   5.952  1.00  0.00           H  
ATOM   1938 3HD2 LEU B 318     -15.769   1.799   5.653  1.00  0.00           H  
ATOM   1939  N   ASN B 319     -17.395   1.500  10.464  1.00  0.00           N  
ATOM   1940  CA  ASN B 319     -18.041   0.598  11.411  1.00  0.00           C  
ATOM   1941  C   ASN B 319     -19.558   0.599  11.242  1.00  0.00           C  
ATOM   1942  O   ASN B 319     -20.241  -0.307  11.722  1.00  0.00           O  
ATOM   1943  CB  ASN B 319     -17.667   0.971  12.848  1.00  0.00           C  
ATOM   1944  CG  ASN B 319     -16.275   0.508  13.227  1.00  0.00           C  
ATOM   1945  OD1 ASN B 319     -15.768  -0.481  12.691  1.00  0.00           O  
ATOM   1946  ND2 ASN B 319     -15.645   1.219  14.155  1.00  0.00           N  
ATOM   1947  H   ASN B 319     -17.015   2.374  10.798  1.00  0.00           H  
ATOM   1948  HA  ASN B 319     -17.695  -0.418  11.213  1.00  0.00           H  
ATOM   1949 1HB  ASN B 319     -17.723   2.054  12.969  1.00  0.00           H  
ATOM   1950 2HB  ASN B 319     -18.385   0.527  13.538  1.00  0.00           H  
ATOM   1951 1HD2 ASN B 319     -14.723   0.959  14.444  1.00  0.00           H  
ATOM   1952 2HD2 ASN B 319     -16.092   2.014  14.564  1.00  0.00           H  
ATOM   1953  N   ASP B 320     -19.993   1.610  10.473  1.00  0.00           N  
ATOM   1954  CA  ASP B 320     -21.437   1.729  10.296  1.00  0.00           C  
ATOM   1955  C   ASP B 320     -21.881   1.106   8.974  1.00  0.00           C  
ATOM   1956  O   ASP B 320     -23.079   1.011   8.698  1.00  0.00           O  
ATOM   1957  CB  ASP B 320     -21.867   3.196  10.357  1.00  0.00           C  
ATOM   1958  CG  ASP B 320     -21.605   3.836  11.709  1.00  0.00           C  
ATOM   1959  OD1 ASP B 320     -21.656   3.128  12.738  1.00  0.00           O  
ATOM   1960  OD2 ASP B 320     -21.348   5.058  11.746  1.00  0.00           O  
ATOM   1961  H   ASP B 320     -19.385   2.278  10.021  1.00  0.00           H  
ATOM   1962  HA  ASP B 320     -21.930   1.188  11.104  1.00  0.00           H  
ATOM   1963 1HB  ASP B 320     -21.333   3.764   9.594  1.00  0.00           H  
ATOM   1964 2HB  ASP B 320     -22.932   3.272  10.137  1.00  0.00           H  
ATOM   1965  N   LEU B 321     -20.974   0.635   8.267  1.00  0.00           N  
ATOM   1966  CA  LEU B 321     -21.300   0.134   6.937  1.00  0.00           C  
ATOM   1967  C   LEU B 321     -21.225  -1.389   6.896  1.00  0.00           C  
ATOM   1968  O   LEU B 321     -20.584  -2.006   7.750  1.00  0.00           O  
ATOM   1969  CB  LEU B 321     -20.355   0.731   5.892  1.00  0.00           C  
ATOM   1970  CG  LEU B 321     -20.409   2.250   5.718  1.00  0.00           C  
ATOM   1971  CD1 LEU B 321     -19.276   2.720   4.812  1.00  0.00           C  
ATOM   1972  CD2 LEU B 321     -21.761   2.676   5.156  1.00  0.00           C  
ATOM   1973  H   LEU B 321     -20.018   0.590   8.589  1.00  0.00           H  
ATOM   1974  HA  LEU B 321     -22.319   0.433   6.695  1.00  0.00           H  
ATOM   1975 1HB  LEU B 321     -19.332   0.470   6.159  1.00  0.00           H  
ATOM   1976 2HB  LEU B 321     -20.580   0.284   4.924  1.00  0.00           H  
ATOM   1977  HG  LEU B 321     -20.260   2.732   6.684  1.00  0.00           H  
ATOM   1978 1HD1 LEU B 321     -19.327   3.803   4.697  1.00  0.00           H  
ATOM   1979 2HD1 LEU B 321     -18.318   2.448   5.256  1.00  0.00           H  
ATOM   1980 3HD1 LEU B 321     -19.372   2.247   3.835  1.00  0.00           H  
ATOM   1981 1HD2 LEU B 321     -21.782   3.760   5.040  1.00  0.00           H  
ATOM   1982 2HD2 LEU B 321     -21.917   2.204   4.186  1.00  0.00           H  
ATOM   1983 3HD2 LEU B 321     -22.552   2.369   5.840  1.00  0.00           H  
ATOM   1984  N   CYS B 322     -22.022  -1.951   5.981  1.00  0.00           N  
ATOM   1985  CA  CYS B 322     -22.007  -3.392   5.753  1.00  0.00           C  
ATOM   1986  C   CYS B 322     -21.652  -3.711   4.306  1.00  0.00           C  
ATOM   1987  O   CYS B 322     -22.075  -3.006   3.388  1.00  0.00           O  
ATOM   1988  CB  CYS B 322     -23.364  -4.003   6.101  1.00  0.00           C  
ATOM   1989  SG  CYS B 322     -23.841  -3.780   7.829  1.00  0.00           S  
ATOM   1990  H   CYS B 322     -22.646  -1.373   5.436  1.00  0.00           H  
ATOM   1991  HA  CYS B 322     -21.249  -3.836   6.398  1.00  0.00           H  
ATOM   1992 1HB  CYS B 322     -24.136  -3.556   5.474  1.00  0.00           H  
ATOM   1993 2HB  CYS B 322     -23.347  -5.072   5.888  1.00  0.00           H  
ATOM   1994  N   PHE B 323     -20.866  -4.732   4.250  1.00  0.00           N  
ATOM   1995  CA  PHE B 323     -20.457  -5.116   2.904  1.00  0.00           C  
ATOM   1996  C   PHE B 323     -20.675  -6.607   2.676  1.00  0.00           C  
ATOM   1997  O   PHE B 323     -20.677  -7.391   3.627  1.00  0.00           O  
ATOM   1998  CB  PHE B 323     -18.987  -4.757   2.665  1.00  0.00           C  
ATOM   1999  CG  PHE B 323     -18.668  -3.307   2.908  1.00  0.00           C  
ATOM   2000  CD1 PHE B 323     -18.961  -2.346   1.948  1.00  0.00           C  
ATOM   2001  CD2 PHE B 323     -18.075  -2.904   4.097  1.00  0.00           C  
ATOM   2002  CE1 PHE B 323     -18.668  -1.003   2.170  1.00  0.00           C  
ATOM   2003  CE2 PHE B 323     -17.779  -1.563   4.327  1.00  0.00           C  
ATOM   2004  CZ  PHE B 323     -18.075  -0.614   3.361  1.00  0.00           C  
ATOM   2005  H   PHE B 323     -20.526  -5.264   5.038  1.00  0.00           H  
ATOM   2006  HA  PHE B 323     -21.070  -4.569   2.187  1.00  0.00           H  
ATOM   2007 1HB  PHE B 323     -18.355  -5.358   3.318  1.00  0.00           H  
ATOM   2008 2HB  PHE B 323     -18.717  -4.997   1.637  1.00  0.00           H  
ATOM   2009  HD1 PHE B 323     -19.427  -2.654   1.011  1.00  0.00           H  
ATOM   2010  HD2 PHE B 323     -17.842  -3.652   4.856  1.00  0.00           H  
ATOM   2011  HE1 PHE B 323     -18.905  -0.261   1.408  1.00  0.00           H  
ATOM   2012  HE2 PHE B 323     -17.314  -1.259   5.265  1.00  0.00           H  
ATOM   2013  HZ  PHE B 323     -17.841   0.435   3.537  1.00  0.00           H  
ATOM   2014  N   THR B 324     -20.901  -6.911   1.447  1.00  0.00           N  
ATOM   2015  CA  THR B 324     -21.077  -8.314   1.088  1.00  0.00           C  
ATOM   2016  C   THR B 324     -19.786  -9.096   1.312  1.00  0.00           C  
ATOM   2017  O   THR B 324     -19.803 -10.174   1.909  1.00  0.00           O  
ATOM   2018  CB  THR B 324     -21.523  -8.463  -0.378  1.00  0.00           C  
ATOM   2019  OG1 THR B 324     -22.753  -7.754  -0.572  1.00  0.00           O  
ATOM   2020  CG2 THR B 324     -21.732  -9.929  -0.743  1.00  0.00           C  
ATOM   2021  H   THR B 324     -20.960  -6.207   0.725  1.00  0.00           H  
ATOM   2022  HA  THR B 324     -21.852  -8.740   1.726  1.00  0.00           H  
ATOM   2023  HB  THR B 324     -20.762  -8.042  -1.034  1.00  0.00           H  
ATOM   2024  HG1 THR B 324     -23.021  -7.347   0.255  1.00  0.00           H  
ATOM   2025 1HG2 THR B 324     -22.046 -10.004  -1.784  1.00  0.00           H  
ATOM   2026 2HG2 THR B 324     -20.799 -10.475  -0.605  1.00  0.00           H  
ATOM   2027 3HG2 THR B 324     -22.501 -10.358  -0.101  1.00  0.00           H  
ATOM   2028  N   ASN B 325     -18.718  -8.564   0.837  1.00  0.00           N  
ATOM   2029  CA  ASN B 325     -17.377  -9.104   1.037  1.00  0.00           C  
ATOM   2030  C   ASN B 325     -16.339  -7.993   1.166  1.00  0.00           C  
ATOM   2031  O   ASN B 325     -16.504  -6.915   0.593  1.00  0.00           O  
ATOM   2032  CB  ASN B 325     -17.003 -10.051  -0.105  1.00  0.00           C  
ATOM   2033  CG  ASN B 325     -17.948 -11.231  -0.218  1.00  0.00           C  
ATOM   2034  OD1 ASN B 325     -18.177 -11.954   0.754  1.00  0.00           O  
ATOM   2035  ND2 ASN B 325     -18.504 -11.433  -1.407  1.00  0.00           N  
ATOM   2036  H   ASN B 325     -18.833  -7.720   0.294  1.00  0.00           H  
ATOM   2037  HA  ASN B 325     -17.366  -9.666   1.972  1.00  0.00           H  
ATOM   2038 1HB  ASN B 325     -17.010  -9.504  -1.049  1.00  0.00           H  
ATOM   2039 2HB  ASN B 325     -15.991 -10.425   0.049  1.00  0.00           H  
ATOM   2040 1HD2 ASN B 325     -19.136 -12.197  -1.540  1.00  0.00           H  
ATOM   2041 2HD2 ASN B 325     -18.291 -10.822  -2.169  1.00  0.00           H  
ATOM   2042  N   VAL B 326     -15.403  -8.334   1.939  1.00  0.00           N  
ATOM   2043  CA  VAL B 326     -14.211  -7.494   1.969  1.00  0.00           C  
ATOM   2044  C   VAL B 326     -13.000  -8.297   1.499  1.00  0.00           C  
ATOM   2045  O   VAL B 326     -12.777  -9.420   1.957  1.00  0.00           O  
ATOM   2046  CB  VAL B 326     -13.955  -6.921   3.381  1.00  0.00           C  
ATOM   2047  CG1 VAL B 326     -12.679  -6.081   3.400  1.00  0.00           C  
ATOM   2048  CG2 VAL B 326     -15.151  -6.091   3.844  1.00  0.00           C  
ATOM   2049  H   VAL B 326     -15.443  -9.152   2.530  1.00  0.00           H  
ATOM   2050  HA  VAL B 326     -14.360  -6.657   1.285  1.00  0.00           H  
ATOM   2051  HB  VAL B 326     -13.800  -7.747   4.075  1.00  0.00           H  
ATOM   2052 1HG1 VAL B 326     -12.517  -5.687   4.404  1.00  0.00           H  
ATOM   2053 2HG1 VAL B 326     -11.830  -6.702   3.113  1.00  0.00           H  
ATOM   2054 3HG1 VAL B 326     -12.778  -5.253   2.698  1.00  0.00           H  
ATOM   2055 1HG2 VAL B 326     -14.955  -5.695   4.840  1.00  0.00           H  
ATOM   2056 2HG2 VAL B 326     -15.312  -5.266   3.150  1.00  0.00           H  
ATOM   2057 3HG2 VAL B 326     -16.041  -6.720   3.872  1.00  0.00           H  
ATOM   2058  N   TYR B 327     -12.301  -7.704   0.548  1.00  0.00           N  
ATOM   2059  CA  TYR B 327     -11.065  -8.330   0.092  1.00  0.00           C  
ATOM   2060  C   TYR B 327      -9.848  -7.597   0.642  1.00  0.00           C  
ATOM   2061  O   TYR B 327      -9.775  -6.367   0.578  1.00  0.00           O  
ATOM   2062  CB  TYR B 327     -11.010  -8.360  -1.438  1.00  0.00           C  
ATOM   2063  CG  TYR B 327     -12.129  -9.151  -2.071  1.00  0.00           C  
ATOM   2064  CD1 TYR B 327     -11.980 -10.509  -2.345  1.00  0.00           C  
ATOM   2065  CD2 TYR B 327     -13.336  -8.542  -2.397  1.00  0.00           C  
ATOM   2066  CE1 TYR B 327     -13.008 -11.241  -2.930  1.00  0.00           C  
ATOM   2067  CE2 TYR B 327     -14.371  -9.265  -2.982  1.00  0.00           C  
ATOM   2068  CZ  TYR B 327     -14.197 -10.612  -3.244  1.00  0.00           C  
ATOM   2069  OH  TYR B 327     -15.218 -11.332  -3.823  1.00  0.00           O  
ATOM   2070  H   TYR B 327     -12.595  -6.834   0.129  1.00  0.00           H  
ATOM   2071  HA  TYR B 327     -11.040  -9.356   0.461  1.00  0.00           H  
ATOM   2072 1HB  TYR B 327     -11.052  -7.341  -1.824  1.00  0.00           H  
ATOM   2073 2HB  TYR B 327     -10.063  -8.793  -1.760  1.00  0.00           H  
ATOM   2074  HD1 TYR B 327     -11.046 -11.015  -2.101  1.00  0.00           H  
ATOM   2075  HD2 TYR B 327     -13.483  -7.481  -2.196  1.00  0.00           H  
ATOM   2076  HE1 TYR B 327     -12.872 -12.302  -3.136  1.00  0.00           H  
ATOM   2077  HE2 TYR B 327     -15.310  -8.769  -3.231  1.00  0.00           H  
ATOM   2078  HH  TYR B 327     -15.969 -10.754  -3.977  1.00  0.00           H  
ATOM   2079  N   ALA B 328      -8.949  -8.400   1.153  1.00  0.00           N  
ATOM   2080  CA  ALA B 328      -7.703  -7.832   1.660  1.00  0.00           C  
ATOM   2081  C   ALA B 328      -6.514  -8.274   0.812  1.00  0.00           C  
ATOM   2082  O   ALA B 328      -6.120  -9.443   0.844  1.00  0.00           O  
ATOM   2083  CB  ALA B 328      -7.490  -8.231   3.118  1.00  0.00           C  
ATOM   2084  H   ALA B 328      -9.092  -9.398   1.206  1.00  0.00           H  
ATOM   2085  HA  ALA B 328      -7.776  -6.746   1.599  1.00  0.00           H  
ATOM   2086 1HB  ALA B 328      -6.557  -7.800   3.481  1.00  0.00           H  
ATOM   2087 2HB  ALA B 328      -8.319  -7.862   3.721  1.00  0.00           H  
ATOM   2088 3HB  ALA B 328      -7.441  -9.316   3.194  1.00  0.00           H  
ATOM   2089  N   ASP B 329      -6.016  -7.339   0.090  1.00  0.00           N  
ATOM   2090  CA  ASP B 329      -4.779  -7.571  -0.650  1.00  0.00           C  
ATOM   2091  C   ASP B 329      -3.568  -7.076   0.137  1.00  0.00           C  
ATOM   2092  O   ASP B 329      -3.547  -5.933   0.600  1.00  0.00           O  
ATOM   2093  CB  ASP B 329      -4.835  -6.887  -2.017  1.00  0.00           C  
ATOM   2094  CG  ASP B 329      -6.005  -7.351  -2.866  1.00  0.00           C  
ATOM   2095  OD1 ASP B 329      -6.498  -8.482  -2.660  1.00  0.00           O  
ATOM   2096  OD2 ASP B 329      -6.437  -6.581  -3.750  1.00  0.00           O  
ATOM   2097  H   ASP B 329      -6.468  -6.438   0.023  1.00  0.00           H  
ATOM   2098  HA  ASP B 329      -4.663  -8.645  -0.802  1.00  0.00           H  
ATOM   2099 1HB  ASP B 329      -4.911  -5.808  -1.881  1.00  0.00           H  
ATOM   2100 2HB  ASP B 329      -3.911  -7.085  -2.561  1.00  0.00           H  
ATOM   2101  N   SER B 330      -2.588  -7.978   0.269  1.00  0.00           N  
ATOM   2102  CA  SER B 330      -1.445  -7.611   1.098  1.00  0.00           C  
ATOM   2103  C   SER B 330      -0.129  -7.878   0.375  1.00  0.00           C  
ATOM   2104  O   SER B 330       0.015  -8.894  -0.308  1.00  0.00           O  
ATOM   2105  CB  SER B 330      -1.474  -8.379   2.421  1.00  0.00           C  
ATOM   2106  OG  SER B 330      -1.474  -9.777   2.191  1.00  0.00           O  
ATOM   2107  H   SER B 330      -2.604  -8.886  -0.172  1.00  0.00           H  
ATOM   2108  HA  SER B 330      -1.502  -6.543   1.313  1.00  0.00           H  
ATOM   2109 1HB  SER B 330      -0.606  -8.104   3.020  1.00  0.00           H  
ATOM   2110 2HB  SER B 330      -2.363  -8.099   2.985  1.00  0.00           H  
ATOM   2111  HG  SER B 330      -1.455  -9.888   1.237  1.00  0.00           H  
ATOM   2112  N   PHE B 331       0.778  -6.928   0.491  1.00  0.00           N  
ATOM   2113  CA  PHE B 331       2.095  -7.083  -0.117  1.00  0.00           C  
ATOM   2114  C   PHE B 331       3.075  -6.061   0.448  1.00  0.00           C  
ATOM   2115  O   PHE B 331       2.701  -5.224   1.272  1.00  0.00           O  
ATOM   2116  CB  PHE B 331       2.006  -6.940  -1.639  1.00  0.00           C  
ATOM   2117  CG  PHE B 331       1.257  -5.715  -2.091  1.00  0.00           C  
ATOM   2118  CD1 PHE B 331      -0.105  -5.776  -2.358  1.00  0.00           C  
ATOM   2119  CD2 PHE B 331       1.915  -4.503  -2.249  1.00  0.00           C  
ATOM   2120  CE1 PHE B 331      -0.802  -4.644  -2.776  1.00  0.00           C  
ATOM   2121  CE2 PHE B 331       1.227  -3.367  -2.666  1.00  0.00           C  
ATOM   2122  CZ  PHE B 331      -0.132  -3.440  -2.930  1.00  0.00           C  
ATOM   2123  H   PHE B 331       0.569  -6.083   1.003  1.00  0.00           H  
ATOM   2124  HA  PHE B 331       2.469  -8.081   0.117  1.00  0.00           H  
ATOM   2125 1HB  PHE B 331       3.010  -6.899  -2.060  1.00  0.00           H  
ATOM   2126 2HB  PHE B 331       1.511  -7.815  -2.058  1.00  0.00           H  
ATOM   2127  HD1 PHE B 331      -0.630  -6.724  -2.236  1.00  0.00           H  
ATOM   2128  HD2 PHE B 331       2.984  -4.447  -2.041  1.00  0.00           H  
ATOM   2129  HE1 PHE B 331      -1.871  -4.707  -2.980  1.00  0.00           H  
ATOM   2130  HE2 PHE B 331       1.755  -2.421  -2.786  1.00  0.00           H  
ATOM   2131  HZ  PHE B 331      -0.672  -2.553  -3.259  1.00  0.00           H  
ATOM   2132  N   VAL B 332       4.361  -6.134  -0.037  1.00  0.00           N  
ATOM   2133  CA  VAL B 332       5.420  -5.240   0.421  1.00  0.00           C  
ATOM   2134  C   VAL B 332       5.968  -4.440  -0.758  1.00  0.00           C  
ATOM   2135  O   VAL B 332       6.151  -4.980  -1.851  1.00  0.00           O  
ATOM   2136  CB  VAL B 332       6.561  -6.020   1.113  1.00  0.00           C  
ATOM   2137  CG1 VAL B 332       7.739  -5.096   1.416  1.00  0.00           C  
ATOM   2138  CG2 VAL B 332       6.054  -6.683   2.392  1.00  0.00           C  
ATOM   2139  H   VAL B 332       4.574  -6.833  -0.734  1.00  0.00           H  
ATOM   2140  HA  VAL B 332       4.996  -4.544   1.146  1.00  0.00           H  
ATOM   2141  HB  VAL B 332       6.929  -6.787   0.432  1.00  0.00           H  
ATOM   2142 1HG1 VAL B 332       8.532  -5.665   1.903  1.00  0.00           H  
ATOM   2143 2HG1 VAL B 332       8.117  -4.671   0.486  1.00  0.00           H  
ATOM   2144 3HG1 VAL B 332       7.411  -4.293   2.076  1.00  0.00           H  
ATOM   2145 1HG2 VAL B 332       6.869  -7.229   2.867  1.00  0.00           H  
ATOM   2146 2HG2 VAL B 332       5.682  -5.919   3.075  1.00  0.00           H  
ATOM   2147 3HG2 VAL B 332       5.248  -7.375   2.148  1.00  0.00           H  
ATOM   2148  N   ILE B 333       6.220  -3.146  -0.461  1.00  0.00           N  
ATOM   2149  CA  ILE B 333       6.816  -2.302  -1.491  1.00  0.00           C  
ATOM   2150  C   ILE B 333       7.762  -1.291  -0.845  1.00  0.00           C  
ATOM   2151  O   ILE B 333       7.861  -1.221   0.382  1.00  0.00           O  
ATOM   2152  CB  ILE B 333       5.736  -1.571  -2.319  1.00  0.00           C  
ATOM   2153  CG1 ILE B 333       4.894  -0.662  -1.415  1.00  0.00           C  
ATOM   2154  CG2 ILE B 333       4.851  -2.578  -3.059  1.00  0.00           C  
ATOM   2155  CD1 ILE B 333       3.892   0.203  -2.168  1.00  0.00           C  
ATOM   2156  H   ILE B 333       6.011  -2.746   0.443  1.00  0.00           H  
ATOM   2157  HA  ILE B 333       7.391  -2.935  -2.166  1.00  0.00           H  
ATOM   2158  HB  ILE B 333       6.216  -0.920  -3.049  1.00  0.00           H  
ATOM   2159 1HG1 ILE B 333       4.345  -1.271  -0.697  1.00  0.00           H  
ATOM   2160 2HG1 ILE B 333       5.552  -0.002  -0.848  1.00  0.00           H  
ATOM   2161 1HG2 ILE B 333       4.096  -2.044  -3.636  1.00  0.00           H  
ATOM   2162 2HG2 ILE B 333       5.465  -3.177  -3.731  1.00  0.00           H  
ATOM   2163 3HG2 ILE B 333       4.361  -3.231  -2.337  1.00  0.00           H  
ATOM   2164 1HD1 ILE B 333       3.336   0.817  -1.459  1.00  0.00           H  
ATOM   2165 2HD1 ILE B 333       4.423   0.848  -2.869  1.00  0.00           H  
ATOM   2166 3HD1 ILE B 333       3.199  -0.435  -2.715  1.00  0.00           H  
ATOM   2167  N   ARG B 334       8.377  -0.416  -1.757  1.00  0.00           N  
ATOM   2168  CA  ARG B 334       9.223   0.659  -1.249  1.00  0.00           C  
ATOM   2169  C   ARG B 334       8.384   1.852  -0.804  1.00  0.00           C  
ATOM   2170  O   ARG B 334       7.312   2.105  -1.358  1.00  0.00           O  
ATOM   2171  CB  ARG B 334      10.233   1.096  -2.312  1.00  0.00           C  
ATOM   2172  CG  ARG B 334      11.310   0.062  -2.601  1.00  0.00           C  
ATOM   2173  CD  ARG B 334      12.383   0.610  -3.531  1.00  0.00           C  
ATOM   2174  NE  ARG B 334      11.810   1.121  -4.774  1.00  0.00           N  
ATOM   2175  CZ  ARG B 334      12.517   1.598  -5.794  1.00  0.00           C  
ATOM   2176  NH1 ARG B 334      13.843   1.641  -5.740  1.00  0.00           N  
ATOM   2177  NH2 ARG B 334      11.893   2.037  -6.878  1.00  0.00           N  
ATOM   2178  H   ARG B 334       8.249  -0.512  -2.754  1.00  0.00           H  
ATOM   2179  HA  ARG B 334       9.770   0.288  -0.381  1.00  0.00           H  
ATOM   2180 1HB  ARG B 334       9.711   1.311  -3.243  1.00  0.00           H  
ATOM   2181 2HB  ARG B 334      10.723   2.016  -1.992  1.00  0.00           H  
ATOM   2182 1HG  ARG B 334      11.787  -0.238  -1.667  1.00  0.00           H  
ATOM   2183 2HG  ARG B 334      10.859  -0.811  -3.075  1.00  0.00           H  
ATOM   2184 1HD  ARG B 334      12.911   1.425  -3.037  1.00  0.00           H  
ATOM   2185 2HD  ARG B 334      13.088  -0.182  -3.779  1.00  0.00           H  
ATOM   2186  HE  ARG B 334      10.803   1.112  -4.866  1.00  0.00           H  
ATOM   2187 1HH1 ARG B 334      14.326   1.309  -4.917  1.00  0.00           H  
ATOM   2188 2HH1 ARG B 334      14.368   2.006  -6.521  1.00  0.00           H  
ATOM   2189 1HH2 ARG B 334      10.884   2.008  -6.927  1.00  0.00           H  
ATOM   2190 2HH2 ARG B 334      12.425   2.400  -7.655  1.00  0.00           H  
ATOM   2191  N   GLY B 335       8.907   2.513   0.154  1.00  0.00           N  
ATOM   2192  CA  GLY B 335       8.165   3.632   0.712  1.00  0.00           C  
ATOM   2193  C   GLY B 335       7.775   4.667  -0.327  1.00  0.00           C  
ATOM   2194  O   GLY B 335       6.645   5.159  -0.326  1.00  0.00           O  
ATOM   2195  H   GLY B 335       9.814   2.285   0.535  1.00  0.00           H  
ATOM   2196 1HA  GLY B 335       7.260   3.264   1.195  1.00  0.00           H  
ATOM   2197 2HA  GLY B 335       8.764   4.118   1.481  1.00  0.00           H  
ATOM   2198  N   ASP B 336       8.635   5.019  -1.268  1.00  0.00           N  
ATOM   2199  CA  ASP B 336       8.368   6.061  -2.254  1.00  0.00           C  
ATOM   2200  C   ASP B 336       7.388   5.572  -3.319  1.00  0.00           C  
ATOM   2201  O   ASP B 336       6.963   6.345  -4.180  1.00  0.00           O  
ATOM   2202  CB  ASP B 336       9.669   6.526  -2.911  1.00  0.00           C  
ATOM   2203  CG  ASP B 336      10.443   5.392  -3.561  1.00  0.00           C  
ATOM   2204  OD1 ASP B 336      10.104   4.211  -3.330  1.00  0.00           O  
ATOM   2205  OD2 ASP B 336      11.403   5.682  -4.307  1.00  0.00           O  
ATOM   2206  H   ASP B 336       9.520   4.532  -1.294  1.00  0.00           H  
ATOM   2207  HA  ASP B 336       7.913   6.911  -1.745  1.00  0.00           H  
ATOM   2208 1HB  ASP B 336       9.445   7.275  -3.671  1.00  0.00           H  
ATOM   2209 2HB  ASP B 336      10.306   6.998  -2.163  1.00  0.00           H  
ATOM   2210  N   GLU B 337       7.049   4.300  -3.213  1.00  0.00           N  
ATOM   2211  CA  GLU B 337       6.147   3.754  -4.222  1.00  0.00           C  
ATOM   2212  C   GLU B 337       4.734   3.591  -3.670  1.00  0.00           C  
ATOM   2213  O   GLU B 337       3.818   3.201  -4.398  1.00  0.00           O  
ATOM   2214  CB  GLU B 337       6.667   2.410  -4.738  1.00  0.00           C  
ATOM   2215  CG  GLU B 337       7.982   2.510  -5.498  1.00  0.00           C  
ATOM   2216  CD  GLU B 337       8.521   1.161  -5.947  1.00  0.00           C  
ATOM   2217  OE1 GLU B 337       9.089   1.073  -7.058  1.00  0.00           O  
ATOM   2218  OE2 GLU B 337       8.372   0.183  -5.180  1.00  0.00           O  
ATOM   2219  H   GLU B 337       7.383   3.698  -2.474  1.00  0.00           H  
ATOM   2220  HA  GLU B 337       6.099   4.453  -5.058  1.00  0.00           H  
ATOM   2221 1HB  GLU B 337       6.810   1.729  -3.899  1.00  0.00           H  
ATOM   2222 2HB  GLU B 337       5.925   1.963  -5.400  1.00  0.00           H  
ATOM   2223 1HG  GLU B 337       7.835   3.136  -6.378  1.00  0.00           H  
ATOM   2224 2HG  GLU B 337       8.721   2.994  -4.861  1.00  0.00           H  
ATOM   2225  N   VAL B 338       4.591   3.800  -2.403  1.00  0.00           N  
ATOM   2226  CA  VAL B 338       3.296   3.657  -1.746  1.00  0.00           C  
ATOM   2227  C   VAL B 338       2.262   4.536  -2.445  1.00  0.00           C  
ATOM   2228  O   VAL B 338       1.100   4.147  -2.585  1.00  0.00           O  
ATOM   2229  CB  VAL B 338       3.378   4.019  -0.246  1.00  0.00           C  
ATOM   2230  CG1 VAL B 338       1.981   4.089   0.369  1.00  0.00           C  
ATOM   2231  CG2 VAL B 338       4.244   3.006   0.501  1.00  0.00           C  
ATOM   2232  H   VAL B 338       5.394   4.069  -1.853  1.00  0.00           H  
ATOM   2233  HA  VAL B 338       2.980   2.616  -1.827  1.00  0.00           H  
ATOM   2234  HB  VAL B 338       3.818   5.011  -0.145  1.00  0.00           H  
ATOM   2235 1HG1 VAL B 338       2.061   4.346   1.426  1.00  0.00           H  
ATOM   2236 2HG1 VAL B 338       1.395   4.850  -0.145  1.00  0.00           H  
ATOM   2237 3HG1 VAL B 338       1.490   3.121   0.268  1.00  0.00           H  
ATOM   2238 1HG2 VAL B 338       4.292   3.276   1.556  1.00  0.00           H  
ATOM   2239 2HG2 VAL B 338       3.809   2.011   0.400  1.00  0.00           H  
ATOM   2240 3HG2 VAL B 338       5.250   3.007   0.080  1.00  0.00           H  
ATOM   2241  N   ARG B 339       2.629   5.623  -2.989  1.00  0.00           N  
ATOM   2242  CA  ARG B 339       1.721   6.581  -3.611  1.00  0.00           C  
ATOM   2243  C   ARG B 339       1.103   6.005  -4.881  1.00  0.00           C  
ATOM   2244  O   ARG B 339       0.065   6.482  -5.344  1.00  0.00           O  
ATOM   2245  CB  ARG B 339       2.452   7.887  -3.929  1.00  0.00           C  
ATOM   2246  CG  ARG B 339       3.559   7.737  -4.960  1.00  0.00           C  
ATOM   2247  CD  ARG B 339       4.249   9.064  -5.244  1.00  0.00           C  
ATOM   2248  NE  ARG B 339       5.266   8.932  -6.283  1.00  0.00           N  
ATOM   2249  CZ  ARG B 339       6.577   9.028  -6.077  1.00  0.00           C  
ATOM   2250  NH1 ARG B 339       7.057   9.260  -4.861  1.00  0.00           N  
ATOM   2251  NH2 ARG B 339       7.414   8.891  -7.095  1.00  0.00           N  
ATOM   2252  H   ARG B 339       3.620   5.819  -2.980  1.00  0.00           H  
ATOM   2253  HA  ARG B 339       0.913   6.796  -2.911  1.00  0.00           H  
ATOM   2254 1HB  ARG B 339       1.739   8.621  -4.301  1.00  0.00           H  
ATOM   2255 2HB  ARG B 339       2.891   8.290  -3.016  1.00  0.00           H  
ATOM   2256 1HG  ARG B 339       4.307   7.034  -4.592  1.00  0.00           H  
ATOM   2257 2HG  ARG B 339       3.138   7.363  -5.894  1.00  0.00           H  
ATOM   2258 1HD  ARG B 339       3.511   9.793  -5.577  1.00  0.00           H  
ATOM   2259 2HD  ARG B 339       4.731   9.425  -4.336  1.00  0.00           H  
ATOM   2260  HE  ARG B 339       4.952   8.755  -7.228  1.00  0.00           H  
ATOM   2261 1HH1 ARG B 339       6.425   9.366  -4.080  1.00  0.00           H  
ATOM   2262 2HH1 ARG B 339       8.054   9.331  -4.717  1.00  0.00           H  
ATOM   2263 1HH2 ARG B 339       7.056   8.714  -8.024  1.00  0.00           H  
ATOM   2264 2HH2 ARG B 339       8.409   8.963  -6.943  1.00  0.00           H  
ATOM   2265  N   GLN B 340       1.779   5.017  -5.394  1.00  0.00           N  
ATOM   2266  CA  GLN B 340       1.293   4.402  -6.625  1.00  0.00           C  
ATOM   2267  C   GLN B 340       0.112   3.476  -6.348  1.00  0.00           C  
ATOM   2268  O   GLN B 340      -0.521   2.974  -7.279  1.00  0.00           O  
ATOM   2269  CB  GLN B 340       2.415   3.629  -7.319  1.00  0.00           C  
ATOM   2270  CG  GLN B 340       3.551   4.511  -7.820  1.00  0.00           C  
ATOM   2271  CD  GLN B 340       4.581   3.741  -8.625  1.00  0.00           C  
ATOM   2272  OE1 GLN B 340       4.233   2.924  -9.483  1.00  0.00           O  
ATOM   2273  NE2 GLN B 340       5.856   3.994  -8.353  1.00  0.00           N  
ATOM   2274  H   GLN B 340       2.625   4.665  -4.969  1.00  0.00           H  
ATOM   2275  HA  GLN B 340       0.949   5.191  -7.294  1.00  0.00           H  
ATOM   2276 1HB  GLN B 340       2.833   2.896  -6.629  1.00  0.00           H  
ATOM   2277 2HB  GLN B 340       2.008   3.083  -8.170  1.00  0.00           H  
ATOM   2278 1HG  GLN B 340       3.137   5.292  -8.458  1.00  0.00           H  
ATOM   2279 2HG  GLN B 340       4.055   4.958  -6.963  1.00  0.00           H  
ATOM   2280 1HE2 GLN B 340       6.579   3.515  -8.853  1.00  0.00           H  
ATOM   2281 2HE2 GLN B 340       6.094   4.663  -7.649  1.00  0.00           H  
ATOM   2282  N   ILE B 341      -0.143   3.216  -5.065  1.00  0.00           N  
ATOM   2283  CA  ILE B 341      -1.268   2.367  -4.692  1.00  0.00           C  
ATOM   2284  C   ILE B 341      -2.495   3.230  -4.409  1.00  0.00           C  
ATOM   2285  O   ILE B 341      -2.813   3.508  -3.250  1.00  0.00           O  
ATOM   2286  CB  ILE B 341      -0.933   1.493  -3.462  1.00  0.00           C  
ATOM   2287  CG1 ILE B 341       0.430   0.816  -3.644  1.00  0.00           C  
ATOM   2288  CG2 ILE B 341      -2.033   0.455  -3.222  1.00  0.00           C  
ATOM   2289  CD1 ILE B 341       0.530  -0.049  -4.893  1.00  0.00           C  
ATOM   2290  H   ILE B 341       0.441   3.605  -4.339  1.00  0.00           H  
ATOM   2291  HA  ILE B 341      -1.494   1.705  -5.528  1.00  0.00           H  
ATOM   2292  HB  ILE B 341      -0.847   2.125  -2.579  1.00  0.00           H  
ATOM   2293 1HG1 ILE B 341       1.210   1.575  -3.694  1.00  0.00           H  
ATOM   2294 2HG1 ILE B 341       0.642   0.187  -2.779  1.00  0.00           H  
ATOM   2295 1HG2 ILE B 341      -1.778  -0.151  -2.353  1.00  0.00           H  
ATOM   2296 2HG2 ILE B 341      -2.980   0.963  -3.045  1.00  0.00           H  
ATOM   2297 3HG2 ILE B 341      -2.124  -0.188  -4.098  1.00  0.00           H  
ATOM   2298 1HD1 ILE B 341       1.524  -0.493  -4.950  1.00  0.00           H  
ATOM   2299 2HD1 ILE B 341      -0.219  -0.841  -4.849  1.00  0.00           H  
ATOM   2300 3HD1 ILE B 341       0.357   0.565  -5.776  1.00  0.00           H  
ATOM   2301  N   ALA B 342      -2.944   3.797  -5.341  1.00  0.00           N  
ATOM   2302  CA  ALA B 342      -4.142   4.632  -5.307  1.00  0.00           C  
ATOM   2303  C   ALA B 342      -4.908   4.545  -6.624  1.00  0.00           C  
ATOM   2304  O   ALA B 342      -4.326   4.248  -7.670  1.00  0.00           O  
ATOM   2305  CB  ALA B 342      -3.771   6.082  -5.005  1.00  0.00           C  
ATOM   2306  H   ALA B 342      -2.449   3.683  -6.214  1.00  0.00           H  
ATOM   2307  HA  ALA B 342      -4.791   4.261  -4.514  1.00  0.00           H  
ATOM   2308 1HB  ALA B 342      -4.674   6.692  -4.983  1.00  0.00           H  
ATOM   2309 2HB  ALA B 342      -3.273   6.136  -4.037  1.00  0.00           H  
ATOM   2310 3HB  ALA B 342      -3.101   6.454  -5.778  1.00  0.00           H  
ATOM   2311  N   PRO B 343      -6.185   4.763  -6.507  1.00  0.00           N  
ATOM   2312  CA  PRO B 343      -6.949   4.719  -7.756  1.00  0.00           C  
ATOM   2313  C   PRO B 343      -6.489   5.767  -8.767  1.00  0.00           C  
ATOM   2314  O   PRO B 343      -6.212   6.910  -8.394  1.00  0.00           O  
ATOM   2315  CB  PRO B 343      -8.385   4.992  -7.301  1.00  0.00           C  
ATOM   2316  CG  PRO B 343      -8.386   4.692  -5.837  1.00  0.00           C  
ATOM   2317  CD  PRO B 343      -7.002   4.922  -5.302  1.00  0.00           C  
ATOM   2318  HA  PRO B 343      -6.863   3.715  -8.198  1.00  0.00           H  
ATOM   2319 1HB  PRO B 343      -8.656   6.036  -7.517  1.00  0.00           H  
ATOM   2320 2HB  PRO B 343      -9.085   4.355  -7.862  1.00  0.00           H  
ATOM   2321 1HG  PRO B 343      -9.113   5.334  -5.318  1.00  0.00           H  
ATOM   2322 2HG  PRO B 343      -8.700   3.652  -5.663  1.00  0.00           H  
ATOM   2323 1HD  PRO B 343      -6.934   5.937  -4.883  1.00  0.00           H  
ATOM   2324 2HD  PRO B 343      -6.776   4.169  -4.533  1.00  0.00           H  
ATOM   2325  N   GLY B 344      -6.342   5.316  -9.983  1.00  0.00           N  
ATOM   2326  CA  GLY B 344      -6.046   6.231 -11.075  1.00  0.00           C  
ATOM   2327  C   GLY B 344      -4.570   6.557 -11.196  1.00  0.00           C  
ATOM   2328  O   GLY B 344      -4.179   7.395 -12.012  1.00  0.00           O  
ATOM   2329  H   GLY B 344      -6.432   4.329 -10.179  1.00  0.00           H  
ATOM   2330 1HA  GLY B 344      -6.386   5.797 -12.016  1.00  0.00           H  
ATOM   2331 2HA  GLY B 344      -6.598   7.159 -10.931  1.00  0.00           H  
ATOM   2332  N   GLN B 345      -3.811   5.963 -10.393  1.00  0.00           N  
ATOM   2333  CA  GLN B 345      -2.386   6.274 -10.428  1.00  0.00           C  
ATOM   2334  C   GLN B 345      -1.660   5.410 -11.455  1.00  0.00           C  
ATOM   2335  O   GLN B 345      -2.171   4.368 -11.870  1.00  0.00           O  
ATOM   2336  CB  GLN B 345      -1.761   6.085  -9.046  1.00  0.00           C  
ATOM   2337  CG  GLN B 345      -2.271   7.068  -8.000  1.00  0.00           C  
ATOM   2338  CD  GLN B 345      -1.943   8.509  -8.340  1.00  0.00           C  
ATOM   2339  OE1 GLN B 345      -0.815   8.827  -8.732  1.00  0.00           O  
ATOM   2340  NE2 GLN B 345      -2.925   9.392  -8.193  1.00  0.00           N  
ATOM   2341  H   GLN B 345      -4.150   5.282  -9.728  1.00  0.00           H  
ATOM   2342  HA  GLN B 345      -2.267   7.316 -10.724  1.00  0.00           H  
ATOM   2343 1HB  GLN B 345      -1.963   5.075  -8.690  1.00  0.00           H  
ATOM   2344 2HB  GLN B 345      -0.679   6.196  -9.118  1.00  0.00           H  
ATOM   2345 1HG  GLN B 345      -3.355   6.975  -7.927  1.00  0.00           H  
ATOM   2346 2HG  GLN B 345      -1.811   6.833  -7.040  1.00  0.00           H  
ATOM   2347 1HE2 GLN B 345      -2.766  10.358  -8.403  1.00  0.00           H  
ATOM   2348 2HE2 GLN B 345      -3.824   9.092  -7.873  1.00  0.00           H  
ATOM   2349  N   THR B 346      -0.480   5.930 -11.960  1.00  0.00           N  
ATOM   2350  CA  THR B 346       0.403   5.206 -12.868  1.00  0.00           C  
ATOM   2351  C   THR B 346       1.788   5.030 -12.251  1.00  0.00           C  
ATOM   2352  O   THR B 346       2.082   5.602 -11.199  1.00  0.00           O  
ATOM   2353  CB  THR B 346       0.529   5.932 -14.221  1.00  0.00           C  
ATOM   2354  OG1 THR B 346       1.112   7.224 -14.011  1.00  0.00           O  
ATOM   2355  CG2 THR B 346      -0.835   6.103 -14.882  1.00  0.00           C  
ATOM   2356  H   THR B 346      -0.231   6.866 -11.673  1.00  0.00           H  
ATOM   2357  HA  THR B 346      -0.021   4.218 -13.048  1.00  0.00           H  
ATOM   2358  HB  THR B 346       1.172   5.355 -14.885  1.00  0.00           H  
ATOM   2359  HG1 THR B 346       1.292   7.345 -13.076  1.00  0.00           H  
ATOM   2360 1HG2 THR B 346      -0.715   6.618 -15.835  1.00  0.00           H  
ATOM   2361 2HG2 THR B 346      -1.282   5.124 -15.052  1.00  0.00           H  
ATOM   2362 3HG2 THR B 346      -1.483   6.690 -14.232  1.00  0.00           H  
ATOM   2363  N   GLY B 347       2.569   4.160 -12.757  1.00  0.00           N  
ATOM   2364  CA  GLY B 347       3.901   3.822 -12.282  1.00  0.00           C  
ATOM   2365  C   GLY B 347       4.209   2.340 -12.374  1.00  0.00           C  
ATOM   2366  O   GLY B 347       3.351   1.545 -12.762  1.00  0.00           O  
ATOM   2367  H   GLY B 347       2.197   3.678 -13.563  1.00  0.00           H  
ATOM   2368 1HA  GLY B 347       4.644   4.370 -12.862  1.00  0.00           H  
ATOM   2369 2HA  GLY B 347       4.008   4.137 -11.245  1.00  0.00           H  
ATOM   2370  N   LYS B 348       5.438   2.046 -12.023  1.00  0.00           N  
ATOM   2371  CA  LYS B 348       5.886   0.666 -12.190  1.00  0.00           C  
ATOM   2372  C   LYS B 348       4.988  -0.300 -11.423  1.00  0.00           C  
ATOM   2373  O   LYS B 348       4.605  -1.349 -11.945  1.00  0.00           O  
ATOM   2374  CB  LYS B 348       7.336   0.512 -11.729  1.00  0.00           C  
ATOM   2375  CG  LYS B 348       8.351   1.177 -12.646  1.00  0.00           C  
ATOM   2376  CD  LYS B 348       9.777   0.952 -12.159  1.00  0.00           C  
ATOM   2377  CE  LYS B 348      10.788   1.694 -13.022  1.00  0.00           C  
ATOM   2378  NZ  LYS B 348      12.181   1.527 -12.511  1.00  0.00           N  
ATOM   2379  H   LYS B 348       6.079   2.729 -11.646  1.00  0.00           H  
ATOM   2380  HA  LYS B 348       5.828   0.409 -13.248  1.00  0.00           H  
ATOM   2381 1HB  LYS B 348       7.449   0.940 -10.733  1.00  0.00           H  
ATOM   2382 2HB  LYS B 348       7.585  -0.547 -11.660  1.00  0.00           H  
ATOM   2383 1HG  LYS B 348       8.254   0.769 -13.653  1.00  0.00           H  
ATOM   2384 2HG  LYS B 348       8.157   2.248 -12.687  1.00  0.00           H  
ATOM   2385 1HD  LYS B 348       9.869   1.300 -11.129  1.00  0.00           H  
ATOM   2386 2HD  LYS B 348      10.007  -0.113 -12.186  1.00  0.00           H  
ATOM   2387 1HE  LYS B 348      10.739   1.318 -14.043  1.00  0.00           H  
ATOM   2388 2HE  LYS B 348      10.543   2.756 -13.037  1.00  0.00           H  
ATOM   2389 1HZ  LYS B 348      12.822   2.032 -13.107  1.00  0.00           H  
ATOM   2390 2HZ  LYS B 348      12.241   1.889 -11.570  1.00  0.00           H  
ATOM   2391 3HZ  LYS B 348      12.425   0.547 -12.510  1.00  0.00           H  
ATOM   2392  N   ILE B 349       4.603   0.142 -10.251  1.00  0.00           N  
ATOM   2393  CA  ILE B 349       3.746  -0.742  -9.468  1.00  0.00           C  
ATOM   2394  C   ILE B 349       2.345  -0.774 -10.074  1.00  0.00           C  
ATOM   2395  O   ILE B 349       1.812  -1.847 -10.367  1.00  0.00           O  
ATOM   2396  CB  ILE B 349       3.680  -0.300  -7.988  1.00  0.00           C  
ATOM   2397  CG1 ILE B 349       5.069  -0.375  -7.346  1.00  0.00           C  
ATOM   2398  CG2 ILE B 349       2.672  -1.155  -7.214  1.00  0.00           C  
ATOM   2399  CD1 ILE B 349       5.690  -1.765  -7.373  1.00  0.00           C  
ATOM   2400  H   ILE B 349       4.862   1.041  -9.870  1.00  0.00           H  
ATOM   2401  HA  ILE B 349       4.162  -1.748  -9.504  1.00  0.00           H  
ATOM   2402  HB  ILE B 349       3.372   0.744  -7.934  1.00  0.00           H  
ATOM   2403 1HG1 ILE B 349       5.744   0.309  -7.859  1.00  0.00           H  
ATOM   2404 2HG1 ILE B 349       5.007  -0.053  -6.306  1.00  0.00           H  
ATOM   2405 1HG2 ILE B 349       2.641  -0.829  -6.175  1.00  0.00           H  
ATOM   2406 2HG2 ILE B 349       1.684  -1.044  -7.659  1.00  0.00           H  
ATOM   2407 3HG2 ILE B 349       2.974  -2.202  -7.257  1.00  0.00           H  
ATOM   2408 1HD1 ILE B 349       6.672  -1.734  -6.899  1.00  0.00           H  
ATOM   2409 2HD1 ILE B 349       5.048  -2.461  -6.832  1.00  0.00           H  
ATOM   2410 3HD1 ILE B 349       5.796  -2.096  -8.405  1.00  0.00           H  
ATOM   2411  N   ALA B 350       1.707   0.384 -10.294  1.00  0.00           N  
ATOM   2412  CA  ALA B 350       0.336   0.470 -10.791  1.00  0.00           C  
ATOM   2413  C   ALA B 350       0.229  -0.089 -12.206  1.00  0.00           C  
ATOM   2414  O   ALA B 350      -0.793  -0.673 -12.574  1.00  0.00           O  
ATOM   2415  CB  ALA B 350      -0.153   1.916 -10.755  1.00  0.00           C  
ATOM   2416  H   ALA B 350       2.215   1.236 -10.101  1.00  0.00           H  
ATOM   2417  HA  ALA B 350      -0.298  -0.133 -10.141  1.00  0.00           H  
ATOM   2418 1HB  ALA B 350      -1.176   1.964 -11.128  1.00  0.00           H  
ATOM   2419 2HB  ALA B 350      -0.124   2.285  -9.730  1.00  0.00           H  
ATOM   2420 3HB  ALA B 350       0.490   2.533 -11.381  1.00  0.00           H  
ATOM   2421  N   ASP B 351       1.318  -0.076 -12.938  1.00  0.00           N  
ATOM   2422  CA  ASP B 351       1.259  -0.469 -14.343  1.00  0.00           C  
ATOM   2423  C   ASP B 351       1.556  -1.958 -14.510  1.00  0.00           C  
ATOM   2424  O   ASP B 351       0.969  -2.621 -15.368  1.00  0.00           O  
ATOM   2425  CB  ASP B 351       2.240   0.359 -15.174  1.00  0.00           C  
ATOM   2426  CG  ASP B 351       1.796   1.800 -15.354  1.00  0.00           C  
ATOM   2427  OD1 ASP B 351       0.607   2.106 -15.119  1.00  0.00           O  
ATOM   2428  OD2 ASP B 351       2.642   2.637 -15.736  1.00  0.00           O  
ATOM   2429  H   ASP B 351       2.204   0.204 -12.542  1.00  0.00           H  
ATOM   2430  HA  ASP B 351       0.249  -0.285 -14.712  1.00  0.00           H  
ATOM   2431 1HB  ASP B 351       3.219   0.354 -14.694  1.00  0.00           H  
ATOM   2432 2HB  ASP B 351       2.356  -0.095 -16.159  1.00  0.00           H  
ATOM   2433  N   TYR B 352       2.351  -2.508 -13.505  1.00  0.00           N  
ATOM   2434  CA  TYR B 352       2.841  -3.840 -13.841  1.00  0.00           C  
ATOM   2435  C   TYR B 352       2.613  -4.812 -12.689  1.00  0.00           C  
ATOM   2436  O   TYR B 352       2.731  -6.027 -12.862  1.00  0.00           O  
ATOM   2437  CB  TYR B 352       4.331  -3.792 -14.195  1.00  0.00           C  
ATOM   2438  CG  TYR B 352       4.665  -2.798 -15.281  1.00  0.00           C  
ATOM   2439  CD1 TYR B 352       4.052  -2.871 -16.530  1.00  0.00           C  
ATOM   2440  CD2 TYR B 352       5.593  -1.786 -15.061  1.00  0.00           C  
ATOM   2441  CE1 TYR B 352       4.358  -1.958 -17.535  1.00  0.00           C  
ATOM   2442  CE2 TYR B 352       5.906  -0.868 -16.058  1.00  0.00           C  
ATOM   2443  CZ  TYR B 352       5.284  -0.962 -17.290  1.00  0.00           C  
ATOM   2444  OH  TYR B 352       5.591  -0.057 -18.281  1.00  0.00           O  
ATOM   2445  H   TYR B 352       2.607  -2.099 -12.618  1.00  0.00           H  
ATOM   2446  HA  TYR B 352       2.289  -4.203 -14.708  1.00  0.00           H  
ATOM   2447 1HB  TYR B 352       4.908  -3.533 -13.306  1.00  0.00           H  
ATOM   2448 2HB  TYR B 352       4.659  -4.778 -14.523  1.00  0.00           H  
ATOM   2449  HD1 TYR B 352       3.319  -3.653 -16.733  1.00  0.00           H  
ATOM   2450  HD2 TYR B 352       6.090  -1.703 -14.094  1.00  0.00           H  
ATOM   2451  HE1 TYR B 352       3.868  -2.031 -18.506  1.00  0.00           H  
ATOM   2452  HE2 TYR B 352       6.637  -0.083 -15.866  1.00  0.00           H  
ATOM   2453  HH  TYR B 352       6.247   0.564 -17.954  1.00  0.00           H  
ATOM   2454  N   ASN B 353       2.251  -4.274 -11.573  1.00  0.00           N  
ATOM   2455  CA  ASN B 353       2.264  -5.198 -10.443  1.00  0.00           C  
ATOM   2456  C   ASN B 353       0.932  -5.191  -9.698  1.00  0.00           C  
ATOM   2457  O   ASN B 353       0.402  -6.249  -9.355  1.00  0.00           O  
ATOM   2458  CB  ASN B 353       3.409  -4.860  -9.487  1.00  0.00           C  
ATOM   2459  CG  ASN B 353       4.774  -5.067 -10.114  1.00  0.00           C  
ATOM   2460  OD1 ASN B 353       5.294  -6.186 -10.144  1.00  0.00           O  
ATOM   2461  ND2 ASN B 353       5.364  -3.990 -10.620  1.00  0.00           N  
ATOM   2462  H   ASN B 353       1.973  -3.315 -11.421  1.00  0.00           H  
ATOM   2463  HA  ASN B 353       2.415  -6.209 -10.824  1.00  0.00           H  
ATOM   2464 1HB  ASN B 353       3.323  -3.820  -9.169  1.00  0.00           H  
ATOM   2465 2HB  ASN B 353       3.334  -5.483  -8.595  1.00  0.00           H  
ATOM   2466 1HD2 ASN B 353       6.266  -4.067 -11.046  1.00  0.00           H  
ATOM   2467 2HD2 ASN B 353       4.907  -3.102 -10.575  1.00  0.00           H  
ATOM   2468  N   TYR B 354       0.367  -4.029  -9.517  1.00  0.00           N  
ATOM   2469  CA  TYR B 354      -0.886  -3.905  -8.781  1.00  0.00           C  
ATOM   2470  C   TYR B 354      -1.615  -2.621  -9.158  1.00  0.00           C  
ATOM   2471  O   TYR B 354      -1.058  -1.527  -9.047  1.00  0.00           O  
ATOM   2472  CB  TYR B 354      -0.628  -3.934  -7.271  1.00  0.00           C  
ATOM   2473  CG  TYR B 354      -1.888  -3.982  -6.441  1.00  0.00           C  
ATOM   2474  CD1 TYR B 354      -2.425  -2.821  -5.888  1.00  0.00           C  
ATOM   2475  CD2 TYR B 354      -2.543  -5.186  -6.208  1.00  0.00           C  
ATOM   2476  CE1 TYR B 354      -3.584  -2.860  -5.121  1.00  0.00           C  
ATOM   2477  CE2 TYR B 354      -3.704  -5.236  -5.442  1.00  0.00           C  
ATOM   2478  CZ  TYR B 354      -4.216  -4.070  -4.904  1.00  0.00           C  
ATOM   2479  OH  TYR B 354      -5.364  -4.114  -4.146  1.00  0.00           O  
ATOM   2480  H   TYR B 354       0.802  -3.198  -9.892  1.00  0.00           H  
ATOM   2481  HA  TYR B 354      -1.525  -4.749  -9.041  1.00  0.00           H  
ATOM   2482 1HB  TYR B 354      -0.022  -4.806  -7.022  1.00  0.00           H  
ATOM   2483 2HB  TYR B 354      -0.063  -3.049  -6.982  1.00  0.00           H  
ATOM   2484  HD1 TYR B 354      -1.935  -1.861  -6.054  1.00  0.00           H  
ATOM   2485  HD2 TYR B 354      -2.148  -6.111  -6.627  1.00  0.00           H  
ATOM   2486  HE1 TYR B 354      -3.988  -1.941  -4.697  1.00  0.00           H  
ATOM   2487  HE2 TYR B 354      -4.202  -6.190  -5.269  1.00  0.00           H  
ATOM   2488  HH  TYR B 354      -5.676  -5.021  -4.091  1.00  0.00           H  
ATOM   2489  N   LYS B 355      -2.923  -2.818  -9.534  1.00  0.00           N  
ATOM   2490  CA  LYS B 355      -3.689  -1.654  -9.970  1.00  0.00           C  
ATOM   2491  C   LYS B 355      -5.091  -1.662  -9.368  1.00  0.00           C  
ATOM   2492  O   LYS B 355      -5.787  -2.678  -9.415  1.00  0.00           O  
ATOM   2493  CB  LYS B 355      -3.774  -1.609 -11.496  1.00  0.00           C  
ATOM   2494  CG  LYS B 355      -4.427  -0.347 -12.043  1.00  0.00           C  
ATOM   2495  CD  LYS B 355      -4.260  -0.241 -13.553  1.00  0.00           C  
ATOM   2496  CE  LYS B 355      -4.803   1.079 -14.085  1.00  0.00           C  
ATOM   2497  NZ  LYS B 355      -4.448   1.285 -15.521  1.00  0.00           N  
ATOM   2498  H   LYS B 355      -3.369  -3.724  -9.521  1.00  0.00           H  
ATOM   2499  HA  LYS B 355      -3.179  -0.755  -9.623  1.00  0.00           H  
ATOM   2500 1HB  LYS B 355      -2.772  -1.682 -11.919  1.00  0.00           H  
ATOM   2501 2HB  LYS B 355      -4.343  -2.467 -11.854  1.00  0.00           H  
ATOM   2502 1HG  LYS B 355      -5.491  -0.356 -11.805  1.00  0.00           H  
ATOM   2503 2HG  LYS B 355      -3.976   0.528 -11.576  1.00  0.00           H  
ATOM   2504 1HD  LYS B 355      -3.202  -0.317 -13.809  1.00  0.00           H  
ATOM   2505 2HD  LYS B 355      -4.792  -1.060 -14.036  1.00  0.00           H  
ATOM   2506 1HE  LYS B 355      -5.887   1.093 -13.984  1.00  0.00           H  
ATOM   2507 2HE  LYS B 355      -4.395   1.903 -13.500  1.00  0.00           H  
ATOM   2508 1HZ  LYS B 355      -4.823   2.168 -15.838  1.00  0.00           H  
ATOM   2509 2HZ  LYS B 355      -3.443   1.291 -15.622  1.00  0.00           H  
ATOM   2510 3HZ  LYS B 355      -4.837   0.536 -16.075  1.00  0.00           H  
ATOM   2511  N   LEU B 356      -5.389  -0.488  -8.862  1.00  0.00           N  
ATOM   2512  CA  LEU B 356      -6.749  -0.314  -8.362  1.00  0.00           C  
ATOM   2513  C   LEU B 356      -7.642   0.315  -9.425  1.00  0.00           C  
ATOM   2514  O   LEU B 356      -7.179   1.124 -10.232  1.00  0.00           O  
ATOM   2515  CB  LEU B 356      -6.749   0.553  -7.100  1.00  0.00           C  
ATOM   2516  CG  LEU B 356      -6.035  -0.028  -5.878  1.00  0.00           C  
ATOM   2517  CD1 LEU B 356      -6.050   0.975  -4.729  1.00  0.00           C  
ATOM   2518  CD2 LEU B 356      -6.680  -1.343  -5.456  1.00  0.00           C  
ATOM   2519  H   LEU B 356      -4.740   0.284  -8.802  1.00  0.00           H  
ATOM   2520  HA  LEU B 356      -7.153  -1.294  -8.111  1.00  0.00           H  
ATOM   2521 1HB  LEU B 356      -6.274   1.505  -7.332  1.00  0.00           H  
ATOM   2522 2HB  LEU B 356      -7.782   0.747  -6.812  1.00  0.00           H  
ATOM   2523  HG  LEU B 356      -4.988  -0.210  -6.121  1.00  0.00           H  
ATOM   2524 1HD1 LEU B 356      -5.538   0.548  -3.866  1.00  0.00           H  
ATOM   2525 2HD1 LEU B 356      -5.540   1.888  -5.037  1.00  0.00           H  
ATOM   2526 3HD1 LEU B 356      -7.080   1.206  -4.461  1.00  0.00           H  
ATOM   2527 1HD2 LEU B 356      -6.158  -1.742  -4.586  1.00  0.00           H  
ATOM   2528 2HD2 LEU B 356      -7.727  -1.171  -5.204  1.00  0.00           H  
ATOM   2529 3HD2 LEU B 356      -6.617  -2.059  -6.276  1.00  0.00           H  
ATOM   2530  N   PRO B 357      -8.866  -0.111  -9.429  1.00  0.00           N  
ATOM   2531  CA  PRO B 357      -9.772   0.544 -10.376  1.00  0.00           C  
ATOM   2532  C   PRO B 357      -9.993   2.020 -10.057  1.00  0.00           C  
ATOM   2533  O   PRO B 357      -9.875   2.430  -8.899  1.00  0.00           O  
ATOM   2534  CB  PRO B 357     -11.074  -0.248 -10.223  1.00  0.00           C  
ATOM   2535  CG  PRO B 357     -11.022  -0.805  -8.837  1.00  0.00           C  
ATOM   2536  CD  PRO B 357      -9.584  -1.037  -8.470  1.00  0.00           C  
ATOM   2537  HA  PRO B 357      -9.368   0.440 -11.394  1.00  0.00           H  
ATOM   2538 1HB  PRO B 357     -11.938   0.415 -10.379  1.00  0.00           H  
ATOM   2539 2HB  PRO B 357     -11.129  -1.034 -10.991  1.00  0.00           H  
ATOM   2540 1HG  PRO B 357     -11.494  -0.107  -8.129  1.00  0.00           H  
ATOM   2541 2HG  PRO B 357     -11.591  -1.745  -8.784  1.00  0.00           H  
ATOM   2542 1HD  PRO B 357      -9.423  -0.755  -7.419  1.00  0.00           H  
ATOM   2543 2HD  PRO B 357      -9.330  -2.095  -8.631  1.00  0.00           H  
ATOM   2544  N   ASP B 358     -10.369   2.802 -11.079  1.00  0.00           N  
ATOM   2545  CA  ASP B 358     -10.600   4.232 -10.900  1.00  0.00           C  
ATOM   2546  C   ASP B 358     -11.763   4.485  -9.944  1.00  0.00           C  
ATOM   2547  O   ASP B 358     -11.761   5.470  -9.202  1.00  0.00           O  
ATOM   2548  CB  ASP B 358     -10.871   4.905 -12.248  1.00  0.00           C  
ATOM   2549  CG  ASP B 358      -9.633   5.002 -13.122  1.00  0.00           C  
ATOM   2550  OD1 ASP B 358      -8.507   4.825 -12.607  1.00  0.00           O  
ATOM   2551  OD2 ASP B 358      -9.783   5.261 -14.335  1.00  0.00           O  
ATOM   2552  H   ASP B 358     -10.496   2.394 -11.994  1.00  0.00           H  
ATOM   2553  HA  ASP B 358      -9.704   4.675 -10.463  1.00  0.00           H  
ATOM   2554 1HB  ASP B 358     -11.635   4.344 -12.788  1.00  0.00           H  
ATOM   2555 2HB  ASP B 358     -11.259   5.910 -12.081  1.00  0.00           H  
ATOM   2556  N   ASP B 359     -12.705   3.598  -9.947  1.00  0.00           N  
ATOM   2557  CA  ASP B 359     -13.873   3.760  -9.087  1.00  0.00           C  
ATOM   2558  C   ASP B 359     -13.745   2.912  -7.823  1.00  0.00           C  
ATOM   2559  O   ASP B 359     -14.746   2.424  -7.293  1.00  0.00           O  
ATOM   2560  CB  ASP B 359     -15.151   3.390  -9.841  1.00  0.00           C  
ATOM   2561  CG  ASP B 359     -15.148   1.959 -10.348  1.00  0.00           C  
ATOM   2562  OD1 ASP B 359     -14.079   1.311 -10.340  1.00  0.00           O  
ATOM   2563  OD2 ASP B 359     -16.224   1.475 -10.762  1.00  0.00           O  
ATOM   2564  H   ASP B 359     -12.642   2.785 -10.544  1.00  0.00           H  
ATOM   2565  HA  ASP B 359     -13.938   4.806  -8.785  1.00  0.00           H  
ATOM   2566 1HB  ASP B 359     -16.012   3.525  -9.186  1.00  0.00           H  
ATOM   2567 2HB  ASP B 359     -15.279   4.060 -10.692  1.00  0.00           H  
ATOM   2568  N   PHE B 360     -12.608   2.723  -7.389  1.00  0.00           N  
ATOM   2569  CA  PHE B 360     -12.247   1.887  -6.251  1.00  0.00           C  
ATOM   2570  C   PHE B 360     -12.968   2.348  -4.990  1.00  0.00           C  
ATOM   2571  O   PHE B 360     -13.033   3.547  -4.709  1.00  0.00           O  
ATOM   2572  CB  PHE B 360     -10.732   1.907  -6.026  1.00  0.00           C  
ATOM   2573  CG  PHE B 360     -10.294   1.194  -4.775  1.00  0.00           C  
ATOM   2574  CD1 PHE B 360      -9.800   1.906  -3.689  1.00  0.00           C  
ATOM   2575  CD2 PHE B 360     -10.377  -0.190  -4.685  1.00  0.00           C  
ATOM   2576  CE1 PHE B 360      -9.394   1.249  -2.530  1.00  0.00           C  
ATOM   2577  CE2 PHE B 360      -9.974  -0.854  -3.530  1.00  0.00           C  
ATOM   2578  CZ  PHE B 360      -9.482  -0.133  -2.454  1.00  0.00           C  
ATOM   2579  H   PHE B 360     -11.880   3.209  -7.893  1.00  0.00           H  
ATOM   2580  HA  PHE B 360     -12.553   0.862  -6.464  1.00  0.00           H  
ATOM   2581 1HB  PHE B 360     -10.232   1.442  -6.875  1.00  0.00           H  
ATOM   2582 2HB  PHE B 360     -10.387   2.938  -5.968  1.00  0.00           H  
ATOM   2583  HD1 PHE B 360      -9.732   2.992  -3.751  1.00  0.00           H  
ATOM   2584  HD2 PHE B 360     -10.764  -0.757  -5.533  1.00  0.00           H  
ATOM   2585  HE1 PHE B 360      -9.009   1.821  -1.686  1.00  0.00           H  
ATOM   2586  HE2 PHE B 360     -10.044  -1.940  -3.471  1.00  0.00           H  
ATOM   2587  HZ  PHE B 360      -9.164  -0.651  -1.551  1.00  0.00           H  
ATOM   2588  N   THR B 361     -13.604   1.430  -4.305  1.00  0.00           N  
ATOM   2589  CA  THR B 361     -14.189   1.652  -2.987  1.00  0.00           C  
ATOM   2590  C   THR B 361     -13.506   0.777  -1.939  1.00  0.00           C  
ATOM   2591  O   THR B 361     -13.685  -0.442  -1.929  1.00  0.00           O  
ATOM   2592  CB  THR B 361     -15.702   1.366  -2.992  1.00  0.00           C  
ATOM   2593  OG1 THR B 361     -16.331   2.171  -3.996  1.00  0.00           O  
ATOM   2594  CG2 THR B 361     -16.326   1.684  -1.637  1.00  0.00           C  
ATOM   2595  H   THR B 361     -13.684   0.518  -4.732  1.00  0.00           H  
ATOM   2596  HA  THR B 361     -14.040   2.697  -2.714  1.00  0.00           H  
ATOM   2597  HB  THR B 361     -15.873   0.314  -3.220  1.00  0.00           H  
ATOM   2598  HG1 THR B 361     -15.668   2.706  -4.438  1.00  0.00           H  
ATOM   2599 1HG2 THR B 361     -17.395   1.472  -1.670  1.00  0.00           H  
ATOM   2600 2HG2 THR B 361     -15.858   1.070  -0.868  1.00  0.00           H  
ATOM   2601 3HG2 THR B 361     -16.172   2.737  -1.404  1.00  0.00           H  
ATOM   2602  N   GLY B 362     -12.742   1.431  -1.110  1.00  0.00           N  
ATOM   2603  CA  GLY B 362     -12.012   0.722  -0.071  1.00  0.00           C  
ATOM   2604  C   GLY B 362     -10.934   1.567   0.582  1.00  0.00           C  
ATOM   2605  O   GLY B 362     -10.988   2.797   0.535  1.00  0.00           O  
ATOM   2606  H   GLY B 362     -12.649   2.434  -1.180  1.00  0.00           H  
ATOM   2607 1HA  GLY B 362     -12.708   0.387   0.699  1.00  0.00           H  
ATOM   2608 2HA  GLY B 362     -11.549  -0.168  -0.495  1.00  0.00           H  
ATOM   2609  N   CYS B 363     -10.079   0.868   1.271  1.00  0.00           N  
ATOM   2610  CA  CYS B 363      -9.043   1.592   1.998  1.00  0.00           C  
ATOM   2611  C   CYS B 363      -7.661   1.036   1.676  1.00  0.00           C  
ATOM   2612  O   CYS B 363      -7.509  -0.163   1.439  1.00  0.00           O  
ATOM   2613  CB  CYS B 363      -9.294   1.518   3.504  1.00  0.00           C  
ATOM   2614  SG  CYS B 363     -10.876   2.225   4.014  1.00  0.00           S  
ATOM   2615  H   CYS B 363     -10.103  -0.140   1.322  1.00  0.00           H  
ATOM   2616  HA  CYS B 363      -9.072   2.638   1.691  1.00  0.00           H  
ATOM   2617 1HB  CYS B 363      -9.266   0.477   3.827  1.00  0.00           H  
ATOM   2618 2HB  CYS B 363      -8.500   2.045   4.032  1.00  0.00           H  
ATOM   2619  N   VAL B 364      -6.706   1.949   1.676  1.00  0.00           N  
ATOM   2620  CA  VAL B 364      -5.300   1.590   1.522  1.00  0.00           C  
ATOM   2621  C   VAL B 364      -4.539   1.918   2.804  1.00  0.00           C  
ATOM   2622  O   VAL B 364      -4.545   3.063   3.262  1.00  0.00           O  
ATOM   2623  CB  VAL B 364      -4.657   2.318   0.320  1.00  0.00           C  
ATOM   2624  CG1 VAL B 364      -3.180   1.950   0.193  1.00  0.00           C  
ATOM   2625  CG2 VAL B 364      -5.407   1.985  -0.968  1.00  0.00           C  
ATOM   2626  H   VAL B 364      -6.956   2.921   1.786  1.00  0.00           H  
ATOM   2627  HA  VAL B 364      -5.235   0.516   1.343  1.00  0.00           H  
ATOM   2628  HB  VAL B 364      -4.700   3.393   0.493  1.00  0.00           H  
ATOM   2629 1HG1 VAL B 364      -2.746   2.474  -0.659  1.00  0.00           H  
ATOM   2630 2HG1 VAL B 364      -2.653   2.240   1.102  1.00  0.00           H  
ATOM   2631 3HG1 VAL B 364      -3.085   0.875   0.044  1.00  0.00           H  
ATOM   2632 1HG2 VAL B 364      -4.942   2.506  -1.805  1.00  0.00           H  
ATOM   2633 2HG2 VAL B 364      -5.369   0.910  -1.144  1.00  0.00           H  
ATOM   2634 3HG2 VAL B 364      -6.446   2.301  -0.876  1.00  0.00           H  
ATOM   2635  N   ILE B 365      -3.883   0.912   3.224  1.00  0.00           N  
ATOM   2636  CA  ILE B 365      -3.117   1.074   4.455  1.00  0.00           C  
ATOM   2637  C   ILE B 365      -1.669   0.651   4.221  1.00  0.00           C  
ATOM   2638  O   ILE B 365      -1.409  -0.436   3.700  1.00  0.00           O  
ATOM   2639  CB  ILE B 365      -3.733   0.259   5.615  1.00  0.00           C  
ATOM   2640  CG1 ILE B 365      -5.218   0.601   5.779  1.00  0.00           C  
ATOM   2641  CG2 ILE B 365      -2.966   0.508   6.917  1.00  0.00           C  
ATOM   2642  CD1 ILE B 365      -6.161  -0.525   5.377  1.00  0.00           C  
ATOM   2643  H   ILE B 365      -3.870   0.020   2.750  1.00  0.00           H  
ATOM   2644  HA  ILE B 365      -3.131   2.127   4.735  1.00  0.00           H  
ATOM   2645  HB  ILE B 365      -3.688  -0.803   5.377  1.00  0.00           H  
ATOM   2646 1HG1 ILE B 365      -5.419   0.858   6.818  1.00  0.00           H  
ATOM   2647 2HG1 ILE B 365      -5.459   1.476   5.174  1.00  0.00           H  
ATOM   2648 1HG2 ILE B 365      -3.416  -0.074   7.721  1.00  0.00           H  
ATOM   2649 2HG2 ILE B 365      -1.927   0.208   6.790  1.00  0.00           H  
ATOM   2650 3HG2 ILE B 365      -3.010   1.568   7.168  1.00  0.00           H  
ATOM   2651 1HD1 ILE B 365      -7.193  -0.205   5.522  1.00  0.00           H  
ATOM   2652 2HD1 ILE B 365      -6.003  -0.775   4.327  1.00  0.00           H  
ATOM   2653 3HD1 ILE B 365      -5.964  -1.401   5.993  1.00  0.00           H  
ATOM   2654  N   ALA B 366      -0.777   1.539   4.656  1.00  0.00           N  
ATOM   2655  CA  ALA B 366       0.643   1.235   4.498  1.00  0.00           C  
ATOM   2656  C   ALA B 366       1.434   1.651   5.735  1.00  0.00           C  
ATOM   2657  O   ALA B 366       1.150   2.687   6.342  1.00  0.00           O  
ATOM   2658  CB  ALA B 366       1.200   1.927   3.256  1.00  0.00           C  
ATOM   2659  H   ALA B 366      -1.048   2.410   5.089  1.00  0.00           H  
ATOM   2660  HA  ALA B 366       0.747   0.157   4.378  1.00  0.00           H  
ATOM   2661 1HB  ALA B 366       2.259   1.691   3.152  1.00  0.00           H  
ATOM   2662 2HB  ALA B 366       0.662   1.579   2.374  1.00  0.00           H  
ATOM   2663 3HB  ALA B 366       1.077   3.004   3.354  1.00  0.00           H  
ATOM   2664  N   TRP B 367       2.380   0.831   6.062  1.00  0.00           N  
ATOM   2665  CA  TRP B 367       3.214   1.181   7.207  1.00  0.00           C  
ATOM   2666  C   TRP B 367       4.634   0.653   7.028  1.00  0.00           C  
ATOM   2667  O   TRP B 367       4.860  -0.294   6.272  1.00  0.00           O  
ATOM   2668  CB  TRP B 367       2.611   0.630   8.502  1.00  0.00           C  
ATOM   2669  CG  TRP B 367       2.632  -0.867   8.595  1.00  0.00           C  
ATOM   2670  CD1 TRP B 367       3.571  -1.640   9.220  1.00  0.00           C  
ATOM   2671  CD2 TRP B 367       1.672  -1.771   8.040  1.00  0.00           C  
ATOM   2672  NE1 TRP B 367       3.251  -2.971   9.088  1.00  0.00           N  
ATOM   2673  CE2 TRP B 367       2.092  -3.079   8.369  1.00  0.00           C  
ATOM   2674  CE3 TRP B 367       0.496  -1.602   7.297  1.00  0.00           C  
ATOM   2675  CZ2 TRP B 367       1.375  -4.213   7.978  1.00  0.00           C  
ATOM   2676  CZ3 TRP B 367      -0.215  -2.732   6.910  1.00  0.00           C  
ATOM   2677  CH2 TRP B 367       0.229  -4.019   7.252  1.00  0.00           C  
ATOM   2678  H   TRP B 367       2.563  -0.029   5.565  1.00  0.00           H  
ATOM   2679  HA  TRP B 367       3.262   2.267   7.281  1.00  0.00           H  
ATOM   2680 1HB  TRP B 367       3.157   1.030   9.357  1.00  0.00           H  
ATOM   2681 2HB  TRP B 367       1.576   0.960   8.591  1.00  0.00           H  
ATOM   2682  HD1 TRP B 367       4.444  -1.257   9.745  1.00  0.00           H  
ATOM   2683  HE1 TRP B 367       3.784  -3.744   9.460  1.00  0.00           H  
ATOM   2684  HE3 TRP B 367       0.145  -0.606   7.030  1.00  0.00           H  
ATOM   2685  HZ2 TRP B 367       1.701  -5.221   8.234  1.00  0.00           H  
ATOM   2686  HZ3 TRP B 367      -1.129  -2.593   6.332  1.00  0.00           H  
ATOM   2687  HH2 TRP B 367      -0.354  -4.883   6.930  1.00  0.00           H  
ATOM   2688  N   ASN B 368       5.508   1.361   7.662  1.00  0.00           N  
ATOM   2689  CA  ASN B 368       6.920   0.998   7.593  1.00  0.00           C  
ATOM   2690  C   ASN B 368       7.203  -0.296   8.349  1.00  0.00           C  
ATOM   2691  O   ASN B 368       6.843  -0.428   9.520  1.00  0.00           O  
ATOM   2692  CB  ASN B 368       7.792   2.132   8.135  1.00  0.00           C  
ATOM   2693  CG  ASN B 368       9.274   1.865   7.958  1.00  0.00           C  
ATOM   2694  OD1 ASN B 368       9.752   0.757   8.212  1.00  0.00           O  
ATOM   2695  ND2 ASN B 368      10.011   2.879   7.519  1.00  0.00           N  
ATOM   2696  H   ASN B 368       5.233   2.165   8.208  1.00  0.00           H  
ATOM   2697  HA  ASN B 368       7.182   0.825   6.548  1.00  0.00           H  
ATOM   2698 1HB  ASN B 368       7.539   3.062   7.624  1.00  0.00           H  
ATOM   2699 2HB  ASN B 368       7.585   2.275   9.196  1.00  0.00           H  
ATOM   2700 1HD2 ASN B 368      10.995   2.760   7.383  1.00  0.00           H  
ATOM   2701 2HD2 ASN B 368       9.582   3.761   7.324  1.00  0.00           H  
ATOM   2702  N   SER B 369       7.795  -1.276   7.686  1.00  0.00           N  
ATOM   2703  CA  SER B 369       8.037  -2.577   8.301  1.00  0.00           C  
ATOM   2704  C   SER B 369       9.523  -2.917   8.310  1.00  0.00           C  
ATOM   2705  O   SER B 369       9.900  -4.084   8.182  1.00  0.00           O  
ATOM   2706  CB  SER B 369       7.260  -3.671   7.567  1.00  0.00           C  
ATOM   2707  OG  SER B 369       7.626  -3.714   6.198  1.00  0.00           O  
ATOM   2708  H   SER B 369       8.087  -1.121   6.731  1.00  0.00           H  
ATOM   2709  HA  SER B 369       7.693  -2.540   9.336  1.00  0.00           H  
ATOM   2710 1HB  SER B 369       7.461  -4.635   8.033  1.00  0.00           H  
ATOM   2711 2HB  SER B 369       6.191  -3.481   7.657  1.00  0.00           H  
ATOM   2712  HG  SER B 369       8.286  -3.027   6.079  1.00  0.00           H  
ATOM   2713  N   ASN B 370      10.321  -1.860   8.298  1.00  0.00           N  
ATOM   2714  CA  ASN B 370      11.771  -2.012   8.227  1.00  0.00           C  
ATOM   2715  C   ASN B 370      12.279  -3.032   9.241  1.00  0.00           C  
ATOM   2716  O   ASN B 370      13.116  -3.875   8.914  1.00  0.00           O  
ATOM   2717  CB  ASN B 370      12.463  -0.664   8.438  1.00  0.00           C  
ATOM   2718  CG  ASN B 370      13.950  -0.719   8.150  1.00  0.00           C  
ATOM   2719  OD1 ASN B 370      14.373  -1.186   7.089  1.00  0.00           O  
ATOM   2720  ND2 ASN B 370      14.755  -0.244   9.094  1.00  0.00           N  
ATOM   2721  H   ASN B 370       9.925  -0.932   8.338  1.00  0.00           H  
ATOM   2722  HA  ASN B 370      12.032  -2.386   7.236  1.00  0.00           H  
ATOM   2723 1HB  ASN B 370      12.007   0.085   7.789  1.00  0.00           H  
ATOM   2724 2HB  ASN B 370      12.317  -0.337   9.468  1.00  0.00           H  
ATOM   2725 1HD2 ASN B 370      15.746  -0.255   8.958  1.00  0.00           H  
ATOM   2726 2HD2 ASN B 370      14.370   0.124   9.940  1.00  0.00           H  
ATOM   2727  N   ASN B 371      11.774  -3.005  10.428  1.00  0.00           N  
ATOM   2728  CA  ASN B 371      12.277  -3.869  11.490  1.00  0.00           C  
ATOM   2729  C   ASN B 371      11.940  -5.334  11.229  1.00  0.00           C  
ATOM   2730  O   ASN B 371      12.628  -6.231  11.720  1.00  0.00           O  
ATOM   2731  CB  ASN B 371      11.723  -3.430  12.847  1.00  0.00           C  
ATOM   2732  CG  ASN B 371      12.252  -2.078  13.285  1.00  0.00           C  
ATOM   2733  OD1 ASN B 371      13.374  -1.697  12.942  1.00  0.00           O  
ATOM   2734  ND2 ASN B 371      11.447  -1.344  14.044  1.00  0.00           N  
ATOM   2735  H   ASN B 371      11.013  -2.372  10.628  1.00  0.00           H  
ATOM   2736  HA  ASN B 371      13.365  -3.789  11.515  1.00  0.00           H  
ATOM   2737 1HB  ASN B 371      10.634  -3.382  12.797  1.00  0.00           H  
ATOM   2738 2HB  ASN B 371      11.984  -4.171  13.603  1.00  0.00           H  
ATOM   2739 1HD2 ASN B 371      11.744  -0.443  14.362  1.00  0.00           H  
ATOM   2740 2HD2 ASN B 371      10.545  -1.691  14.297  1.00  0.00           H  
ATOM   2741  N   LEU B 372      11.022  -5.550  10.294  1.00  0.00           N  
ATOM   2742  CA  LEU B 372      10.553  -6.909  10.046  1.00  0.00           C  
ATOM   2743  C   LEU B 372      11.057  -7.421   8.701  1.00  0.00           C  
ATOM   2744  O   LEU B 372      11.487  -8.572   8.592  1.00  0.00           O  
ATOM   2745  CB  LEU B 372       9.023  -6.963  10.084  1.00  0.00           C  
ATOM   2746  CG  LEU B 372       8.367  -6.646  11.429  1.00  0.00           C  
ATOM   2747  CD1 LEU B 372       6.858  -6.507  11.263  1.00  0.00           C  
ATOM   2748  CD2 LEU B 372       8.700  -7.725  12.454  1.00  0.00           C  
ATOM   2749  H   LEU B 372      10.640  -4.791   9.749  1.00  0.00           H  
ATOM   2750  HA  LEU B 372      10.944  -7.558  10.829  1.00  0.00           H  
ATOM   2751 1HB  LEU B 372       8.632  -6.254   9.356  1.00  0.00           H  
ATOM   2752 2HB  LEU B 372       8.703  -7.964   9.793  1.00  0.00           H  
ATOM   2753  HG  LEU B 372       8.732  -5.686  11.795  1.00  0.00           H  
ATOM   2754 1HD1 LEU B 372       6.405  -6.281  12.228  1.00  0.00           H  
ATOM   2755 2HD1 LEU B 372       6.642  -5.699  10.564  1.00  0.00           H  
ATOM   2756 3HD1 LEU B 372       6.447  -7.440  10.879  1.00  0.00           H  
ATOM   2757 1HD2 LEU B 372       8.225  -7.482  13.405  1.00  0.00           H  
ATOM   2758 2HD2 LEU B 372       8.332  -8.689  12.100  1.00  0.00           H  
ATOM   2759 3HD2 LEU B 372       9.780  -7.777  12.590  1.00  0.00           H  
ATOM   2760  N   ASP B 373      11.143  -6.507   7.776  1.00  0.00           N  
ATOM   2761  CA  ASP B 373      11.284  -6.988   6.405  1.00  0.00           C  
ATOM   2762  C   ASP B 373      12.666  -6.655   5.846  1.00  0.00           C  
ATOM   2763  O   ASP B 373      13.044  -7.145   4.780  1.00  0.00           O  
ATOM   2764  CB  ASP B 373      10.196  -6.390   5.512  1.00  0.00           C  
ATOM   2765  CG  ASP B 373       8.814  -6.946   5.806  1.00  0.00           C  
ATOM   2766  OD1 ASP B 373       8.628  -8.181   5.742  1.00  0.00           O  
ATOM   2767  OD2 ASP B 373       7.903  -6.143   6.102  1.00  0.00           O  
ATOM   2768  H   ASP B 373      11.118  -5.512   7.948  1.00  0.00           H  
ATOM   2769  HA  ASP B 373      11.176  -8.073   6.406  1.00  0.00           H  
ATOM   2770 1HB  ASP B 373      10.171  -5.308   5.644  1.00  0.00           H  
ATOM   2771 2HB  ASP B 373      10.435  -6.587   4.466  1.00  0.00           H  
ATOM   2772  N   SER B 374      13.471  -5.857   6.560  1.00  0.00           N  
ATOM   2773  CA  SER B 374      14.760  -5.407   6.045  1.00  0.00           C  
ATOM   2774  C   SER B 374      15.900  -6.269   6.577  1.00  0.00           C  
ATOM   2775  O   SER B 374      17.022  -6.204   6.071  1.00  0.00           O  
ATOM   2776  CB  SER B 374      15.003  -3.942   6.413  1.00  0.00           C  
ATOM   2777  OG  SER B 374      15.095  -3.786   7.819  1.00  0.00           O  
ATOM   2778  H   SER B 374      13.177  -5.559   7.479  1.00  0.00           H  
ATOM   2779  HA  SER B 374      14.748  -5.496   4.958  1.00  0.00           H  
ATOM   2780 1HB  SER B 374      15.923  -3.597   5.943  1.00  0.00           H  
ATOM   2781 2HB  SER B 374      14.189  -3.330   6.027  1.00  0.00           H  
ATOM   2782  HG  SER B 374      14.978  -4.664   8.191  1.00  0.00           H  
ATOM   2783  N   LYS B 375      15.752  -7.279   7.524  1.00  0.00           N  
ATOM   2784  CA  LYS B 375      16.810  -8.053   8.167  1.00  0.00           C  
ATOM   2785  C   LYS B 375      16.985  -9.411   7.492  1.00  0.00           C  
ATOM   2786  O   LYS B 375      16.037  -9.953   6.921  1.00  0.00           O  
ATOM   2787  CB  LYS B 375      16.508  -8.243   9.654  1.00  0.00           C  
ATOM   2788  CG  LYS B 375      16.547  -6.954  10.463  1.00  0.00           C  
ATOM   2789  CD  LYS B 375      16.316  -7.217  11.945  1.00  0.00           C  
ATOM   2790  CE  LYS B 375      16.334  -5.926  12.752  1.00  0.00           C  
ATOM   2791  NZ  LYS B 375      16.105  -6.178  14.206  1.00  0.00           N  
ATOM   2792  H   LYS B 375      14.789  -7.466   7.765  1.00  0.00           H  
ATOM   2793  HA  LYS B 375      17.748  -7.505   8.070  1.00  0.00           H  
ATOM   2794 1HB  LYS B 375      15.519  -8.686   9.771  1.00  0.00           H  
ATOM   2795 2HB  LYS B 375      17.230  -8.936  10.086  1.00  0.00           H  
ATOM   2796 1HG  LYS B 375      17.518  -6.474  10.337  1.00  0.00           H  
ATOM   2797 2HG  LYS B 375      15.776  -6.274  10.101  1.00  0.00           H  
ATOM   2798 1HD  LYS B 375      15.350  -7.706  12.082  1.00  0.00           H  
ATOM   2799 2HD  LYS B 375      17.095  -7.879  12.323  1.00  0.00           H  
ATOM   2800 1HE  LYS B 375      17.297  -5.433  12.627  1.00  0.00           H  
ATOM   2801 2HE  LYS B 375      15.557  -5.256  12.384  1.00  0.00           H  
ATOM   2802 1HZ  LYS B 375      16.123  -5.301  14.707  1.00  0.00           H  
ATOM   2803 2HZ  LYS B 375      15.205  -6.620  14.334  1.00  0.00           H  
ATOM   2804 3HZ  LYS B 375      16.831  -6.784  14.562  1.00  0.00           H  
ATOM   2805  N   VAL B 376      18.320  -9.815   7.184  1.00  0.00           N  
ATOM   2806  CA  VAL B 376      18.772 -11.067   6.585  1.00  0.00           C  
ATOM   2807  C   VAL B 376      17.954 -12.230   7.140  1.00  0.00           C  
ATOM   2808  O   VAL B 376      17.572 -13.139   6.398  1.00  0.00           O  
ATOM   2809  CB  VAL B 376      20.278 -11.305   6.838  1.00  0.00           C  
ATOM   2810  CG1 VAL B 376      20.713 -12.655   6.270  1.00  0.00           C  
ATOM   2811  CG2 VAL B 376      21.106 -10.174   6.232  1.00  0.00           C  
ATOM   2812  H   VAL B 376      19.003  -9.113   7.430  1.00  0.00           H  
ATOM   2813  HA  VAL B 376      18.613 -11.012   5.507  1.00  0.00           H  
ATOM   2814  HB  VAL B 376      20.455 -11.344   7.913  1.00  0.00           H  
ATOM   2815 1HG1 VAL B 376      21.777 -12.804   6.459  1.00  0.00           H  
ATOM   2816 2HG1 VAL B 376      20.145 -13.452   6.750  1.00  0.00           H  
ATOM   2817 3HG1 VAL B 376      20.530 -12.674   5.196  1.00  0.00           H  
ATOM   2818 1HG2 VAL B 376      22.164 -10.357   6.420  1.00  0.00           H  
ATOM   2819 2HG2 VAL B 376      20.930 -10.130   5.157  1.00  0.00           H  
ATOM   2820 3HG2 VAL B 376      20.815  -9.227   6.686  1.00  0.00           H  
ATOM   2821  N   GLY B 377      17.260 -12.010   8.300  1.00  0.00           N  
ATOM   2822  CA  GLY B 377      16.323 -12.972   8.857  1.00  0.00           C  
ATOM   2823  C   GLY B 377      14.874 -12.633   8.563  1.00  0.00           C  
ATOM   2824  O   GLY B 377      13.975 -13.431   8.838  1.00  0.00           O  
ATOM   2825  H   GLY B 377      17.413 -11.136   8.783  1.00  0.00           H  
ATOM   2826 1HA  GLY B 377      16.538 -13.963   8.457  1.00  0.00           H  
ATOM   2827 2HA  GLY B 377      16.456 -13.026   9.937  1.00  0.00           H  
ATOM   2828  N   GLY B 378      14.780 -11.488   7.943  1.00  0.00           N  
ATOM   2829  CA  GLY B 378      13.471 -11.042   7.490  1.00  0.00           C  
ATOM   2830  C   GLY B 378      13.178 -11.419   6.050  1.00  0.00           C  
ATOM   2831  O   GLY B 378      13.714 -12.404   5.539  1.00  0.00           O  
ATOM   2832  H   GLY B 378      15.586 -10.905   7.769  1.00  0.00           H  
ATOM   2833 1HA  GLY B 378      12.699 -11.473   8.128  1.00  0.00           H  
ATOM   2834 2HA  GLY B 378      13.402  -9.959   7.588  1.00  0.00           H  
ATOM   2835  N   ASN B 379      11.998 -11.035   5.529  1.00  0.00           N  
ATOM   2836  CA  ASN B 379      11.513 -11.190   4.161  1.00  0.00           C  
ATOM   2837  C   ASN B 379      12.247 -10.262   3.197  1.00  0.00           C  
ATOM   2838  O   ASN B 379      11.719  -9.218   2.810  1.00  0.00           O  
ATOM   2839  CB  ASN B 379      10.005 -10.938   4.096  1.00  0.00           C  
ATOM   2840  CG  ASN B 379       9.350 -11.621   2.911  1.00  0.00           C  
ATOM   2841  OD1 ASN B 379      10.032 -12.158   2.034  1.00  0.00           O  
ATOM   2842  ND2 ASN B 379       8.023 -11.606   2.877  1.00  0.00           N  
ATOM   2843  H   ASN B 379      11.406 -10.586   6.213  1.00  0.00           H  
ATOM   2844  HA  ASN B 379      11.710 -12.213   3.838  1.00  0.00           H  
ATOM   2845 1HB  ASN B 379       9.536 -11.298   5.013  1.00  0.00           H  
ATOM   2846 2HB  ASN B 379       9.818  -9.866   4.031  1.00  0.00           H  
ATOM   2847 1HD2 ASN B 379       7.537 -12.041   2.118  1.00  0.00           H  
ATOM   2848 2HD2 ASN B 379       7.509 -11.160   3.609  1.00  0.00           H  
ATOM   2849  N   TYR B 380      13.638 -10.370   2.847  1.00  0.00           N  
ATOM   2850  CA  TYR B 380      14.438  -9.364   2.157  1.00  0.00           C  
ATOM   2851  C   TYR B 380      14.422  -9.594   0.651  1.00  0.00           C  
ATOM   2852  O   TYR B 380      14.837  -8.726  -0.120  1.00  0.00           O  
ATOM   2853  CB  TYR B 380      15.880  -9.377   2.673  1.00  0.00           C  
ATOM   2854  CG  TYR B 380      16.620 -10.658   2.374  1.00  0.00           C  
ATOM   2855  CD1 TYR B 380      16.542 -11.748   3.238  1.00  0.00           C  
ATOM   2856  CD2 TYR B 380      17.399 -10.781   1.228  1.00  0.00           C  
ATOM   2857  CE1 TYR B 380      17.224 -12.930   2.968  1.00  0.00           C  
ATOM   2858  CE2 TYR B 380      18.085 -11.958   0.948  1.00  0.00           C  
ATOM   2859  CZ  TYR B 380      17.991 -13.026   1.822  1.00  0.00           C  
ATOM   2860  OH  TYR B 380      18.668 -14.193   1.550  1.00  0.00           O  
ATOM   2861  H   TYR B 380      14.071 -11.240   3.121  1.00  0.00           H  
ATOM   2862  HA  TYR B 380      14.006  -8.383   2.356  1.00  0.00           H  
ATOM   2863 1HB  TYR B 380      16.434  -8.550   2.226  1.00  0.00           H  
ATOM   2864 2HB  TYR B 380      15.881  -9.226   3.752  1.00  0.00           H  
ATOM   2865  HD1 TYR B 380      15.939 -11.684   4.144  1.00  0.00           H  
ATOM   2866  HD2 TYR B 380      17.480  -9.946   0.532  1.00  0.00           H  
ATOM   2867  HE1 TYR B 380      17.150 -13.771   3.657  1.00  0.00           H  
ATOM   2868  HE2 TYR B 380      18.692 -12.034   0.045  1.00  0.00           H  
ATOM   2869  HH  TYR B 380      19.151 -14.097   0.725  1.00  0.00           H  
ATOM   2870  N   ASN B 381      13.869 -10.746   0.217  1.00  0.00           N  
ATOM   2871  CA  ASN B 381      13.937 -11.036  -1.211  1.00  0.00           C  
ATOM   2872  C   ASN B 381      12.655 -10.624  -1.929  1.00  0.00           C  
ATOM   2873  O   ASN B 381      11.981 -11.459  -2.535  1.00  0.00           O  
ATOM   2874  CB  ASN B 381      14.222 -12.521  -1.444  1.00  0.00           C  
ATOM   2875  CG  ASN B 381      15.608 -12.929  -0.985  1.00  0.00           C  
ATOM   2876  OD1 ASN B 381      16.573 -12.175  -1.137  1.00  0.00           O  
ATOM   2877  ND2 ASN B 381      15.717 -14.125  -0.419  1.00  0.00           N  
ATOM   2878  H   ASN B 381      13.416 -11.407   0.832  1.00  0.00           H  
ATOM   2879  HA  ASN B 381      14.751 -10.453  -1.644  1.00  0.00           H  
ATOM   2880 1HB  ASN B 381      13.484 -13.122  -0.910  1.00  0.00           H  
ATOM   2881 2HB  ASN B 381      14.123 -12.748  -2.506  1.00  0.00           H  
ATOM   2882 1HD2 ASN B 381      16.608 -14.447  -0.097  1.00  0.00           H  
ATOM   2883 2HD2 ASN B 381      14.909 -14.704  -0.315  1.00  0.00           H  
ATOM   2884  N   TYR B 382      12.398  -9.313  -1.862  1.00  0.00           N  
ATOM   2885  CA  TYR B 382      11.192  -8.840  -2.532  1.00  0.00           C  
ATOM   2886  C   TYR B 382      11.484  -8.463  -3.979  1.00  0.00           C  
ATOM   2887  O   TYR B 382      12.577  -7.987  -4.295  1.00  0.00           O  
ATOM   2888  CB  TYR B 382      10.601  -7.638  -1.789  1.00  0.00           C  
ATOM   2889  CG  TYR B 382      10.130  -7.960  -0.391  1.00  0.00           C  
ATOM   2890  CD1 TYR B 382       8.914  -8.603  -0.175  1.00  0.00           C  
ATOM   2891  CD2 TYR B 382      10.901  -7.622   0.716  1.00  0.00           C  
ATOM   2892  CE1 TYR B 382       8.475  -8.900   1.111  1.00  0.00           C  
ATOM   2893  CE2 TYR B 382      10.472  -7.914   2.007  1.00  0.00           C  
ATOM   2894  CZ  TYR B 382       9.260  -8.553   2.194  1.00  0.00           C  
ATOM   2895  OH  TYR B 382       8.831  -8.844   3.470  1.00  0.00           O  
ATOM   2896  H   TYR B 382      12.986  -8.648  -1.380  1.00  0.00           H  
ATOM   2897  HA  TYR B 382      10.457  -9.646  -2.531  1.00  0.00           H  
ATOM   2898 1HB  TYR B 382      11.349  -6.847  -1.723  1.00  0.00           H  
ATOM   2899 2HB  TYR B 382       9.755  -7.243  -2.351  1.00  0.00           H  
ATOM   2900  HD1 TYR B 382       8.287  -8.883  -1.022  1.00  0.00           H  
ATOM   2901  HD2 TYR B 382      11.858  -7.119   0.580  1.00  0.00           H  
ATOM   2902  HE1 TYR B 382       7.520  -9.404   1.258  1.00  0.00           H  
ATOM   2903  HE2 TYR B 382      11.090  -7.638   2.862  1.00  0.00           H  
ATOM   2904  HH  TYR B 382       9.485  -8.539   4.104  1.00  0.00           H  
ATOM   2905  N   LEU B 383      10.527  -8.754  -4.724  1.00  0.00           N  
ATOM   2906  CA  LEU B 383      10.682  -8.516  -6.154  1.00  0.00           C  
ATOM   2907  C   LEU B 383       9.475  -7.771  -6.716  1.00  0.00           C  
ATOM   2908  O   LEU B 383       8.406  -7.759  -6.100  1.00  0.00           O  
ATOM   2909  CB  LEU B 383      10.872  -9.839  -6.901  1.00  0.00           C  
ATOM   2910  CG  LEU B 383      12.053 -10.704  -6.456  1.00  0.00           C  
ATOM   2911  CD1 LEU B 383      11.972 -12.083  -7.103  1.00  0.00           C  
ATOM   2912  CD2 LEU B 383      13.374 -10.024  -6.799  1.00  0.00           C  
ATOM   2913  H   LEU B 383       9.660  -9.143  -4.381  1.00  0.00           H  
ATOM   2914  HA  LEU B 383      11.567  -7.899  -6.308  1.00  0.00           H  
ATOM   2915 1HB  LEU B 383       9.969 -10.436  -6.785  1.00  0.00           H  
ATOM   2916 2HB  LEU B 383      11.007  -9.624  -7.961  1.00  0.00           H  
ATOM   2917  HG  LEU B 383      12.005 -10.859  -5.378  1.00  0.00           H  
ATOM   2918 1HD1 LEU B 383      12.818 -12.688  -6.777  1.00  0.00           H  
ATOM   2919 2HD1 LEU B 383      11.043 -12.570  -6.806  1.00  0.00           H  
ATOM   2920 3HD1 LEU B 383      11.997 -11.978  -8.187  1.00  0.00           H  
ATOM   2921 1HD2 LEU B 383      14.203 -10.654  -6.474  1.00  0.00           H  
ATOM   2922 2HD2 LEU B 383      13.435  -9.871  -7.877  1.00  0.00           H  
ATOM   2923 3HD2 LEU B 383      13.430  -9.061  -6.292  1.00  0.00           H  
ATOM   2924  N   TYR B 384       9.769  -7.111  -7.745  1.00  0.00           N  
ATOM   2925  CA  TYR B 384       8.677  -6.530  -8.516  1.00  0.00           C  
ATOM   2926  C   TYR B 384       8.898  -6.728 -10.011  1.00  0.00           C  
ATOM   2927  O   TYR B 384      10.011  -7.034 -10.445  1.00  0.00           O  
ATOM   2928  CB  TYR B 384       8.532  -5.037  -8.204  1.00  0.00           C  
ATOM   2929  CG  TYR B 384       9.620  -4.183  -8.808  1.00  0.00           C  
ATOM   2930  CD1 TYR B 384      10.895  -4.145  -8.248  1.00  0.00           C  
ATOM   2931  CD2 TYR B 384       9.375  -3.411  -9.938  1.00  0.00           C  
ATOM   2932  CE1 TYR B 384      11.900  -3.357  -8.800  1.00  0.00           C  
ATOM   2933  CE2 TYR B 384      10.372  -2.619 -10.499  1.00  0.00           C  
ATOM   2934  CZ  TYR B 384      11.629  -2.599  -9.924  1.00  0.00           C  
ATOM   2935  OH  TYR B 384      12.620  -1.818 -10.475  1.00  0.00           O  
ATOM   2936  H   TYR B 384      10.720  -6.969  -8.055  1.00  0.00           H  
ATOM   2937  HA  TYR B 384       7.751  -7.035  -8.239  1.00  0.00           H  
ATOM   2938 1HB  TYR B 384       7.571  -4.679  -8.576  1.00  0.00           H  
ATOM   2939 2HB  TYR B 384       8.541  -4.888  -7.125  1.00  0.00           H  
ATOM   2940  HD1 TYR B 384      11.119  -4.739  -7.362  1.00  0.00           H  
ATOM   2941  HD2 TYR B 384       8.388  -3.419 -10.400  1.00  0.00           H  
ATOM   2942  HE1 TYR B 384      12.891  -3.341  -8.347  1.00  0.00           H  
ATOM   2943  HE2 TYR B 384      10.159  -2.020 -11.385  1.00  0.00           H  
ATOM   2944  HH  TYR B 384      12.274  -1.359 -11.244  1.00  0.00           H  
ATOM   2945  N   ARG B 385       7.828  -6.592 -10.634  1.00  0.00           N  
ATOM   2946  CA  ARG B 385       7.934  -6.724 -12.084  1.00  0.00           C  
ATOM   2947  C   ARG B 385       8.326  -5.399 -12.728  1.00  0.00           C  
ATOM   2948  O   ARG B 385       7.661  -4.381 -12.521  1.00  0.00           O  
ATOM   2949  CB  ARG B 385       6.615  -7.224 -12.676  1.00  0.00           C  
ATOM   2950  CG  ARG B 385       6.716  -7.651 -14.132  1.00  0.00           C  
ATOM   2951  CD  ARG B 385       5.451  -8.357 -14.602  1.00  0.00           C  
ATOM   2952  NE  ARG B 385       5.312  -9.675 -13.991  1.00  0.00           N  
ATOM   2953  CZ  ARG B 385       5.863 -10.791 -14.461  1.00  0.00           C  
ATOM   2954  NH1 ARG B 385       6.606 -10.769 -15.561  1.00  0.00           N  
ATOM   2955  NH2 ARG B 385       5.671 -11.938 -13.825  1.00  0.00           N  
ATOM   2956  H   ARG B 385       6.925  -6.404 -10.222  1.00  0.00           H  
ATOM   2957  HA  ARG B 385       8.714  -7.452 -12.309  1.00  0.00           H  
ATOM   2958 1HB  ARG B 385       6.256  -8.074 -12.098  1.00  0.00           H  
ATOM   2959 2HB  ARG B 385       5.863  -6.438 -12.604  1.00  0.00           H  
ATOM   2960 1HG  ARG B 385       6.871  -6.773 -14.759  1.00  0.00           H  
ATOM   2961 2HG  ARG B 385       7.556  -8.336 -14.253  1.00  0.00           H  
ATOM   2962 1HD  ARG B 385       4.580  -7.760 -14.333  1.00  0.00           H  
ATOM   2963 2HD  ARG B 385       5.485  -8.482 -15.684  1.00  0.00           H  
ATOM   2964  HE  ARG B 385       4.757  -9.747 -13.149  1.00  0.00           H  
ATOM   2965 1HH1 ARG B 385       6.758  -9.898 -16.051  1.00  0.00           H  
ATOM   2966 2HH1 ARG B 385       7.019 -11.622 -15.908  1.00  0.00           H  
ATOM   2967 1HH2 ARG B 385       5.108 -11.963 -12.986  1.00  0.00           H  
ATOM   2968 2HH2 ARG B 385       6.087 -12.787 -14.178  1.00  0.00           H  
ATOM   2969  N   LEU B 386       9.375  -5.502 -13.524  1.00  0.00           N  
ATOM   2970  CA  LEU B 386       9.919  -4.305 -14.156  1.00  0.00           C  
ATOM   2971  C   LEU B 386       9.177  -3.989 -15.451  1.00  0.00           C  
ATOM   2972  O   LEU B 386       8.850  -2.830 -15.716  1.00  0.00           O  
ATOM   2973  CB  LEU B 386      11.413  -4.481 -14.441  1.00  0.00           C  
ATOM   2974  CG  LEU B 386      12.131  -3.280 -15.060  1.00  0.00           C  
ATOM   2975  CD1 LEU B 386      12.092  -2.090 -14.107  1.00  0.00           C  
ATOM   2976  CD2 LEU B 386      13.570  -3.642 -15.413  1.00  0.00           C  
ATOM   2977  H   LEU B 386       9.810  -6.395 -13.705  1.00  0.00           H  
ATOM   2978  HA  LEU B 386       9.791  -3.465 -13.474  1.00  0.00           H  
ATOM   2979 1HB  LEU B 386      11.919  -4.717 -13.506  1.00  0.00           H  
ATOM   2980 2HB  LEU B 386      11.540  -5.323 -15.122  1.00  0.00           H  
ATOM   2981  HG  LEU B 386      11.610  -2.973 -15.968  1.00  0.00           H  
ATOM   2982 1HD1 LEU B 386      12.607  -1.243 -14.561  1.00  0.00           H  
ATOM   2983 2HD1 LEU B 386      11.056  -1.819 -13.906  1.00  0.00           H  
ATOM   2984 3HD1 LEU B 386      12.586  -2.356 -13.173  1.00  0.00           H  
ATOM   2985 1HD2 LEU B 386      14.066  -2.776 -15.853  1.00  0.00           H  
ATOM   2986 2HD2 LEU B 386      14.101  -3.944 -14.510  1.00  0.00           H  
ATOM   2987 3HD2 LEU B 386      13.573  -4.464 -16.129  1.00  0.00           H  
ATOM   2988  N   PHE B 387       8.726  -5.110 -16.218  1.00  0.00           N  
ATOM   2989  CA  PHE B 387       8.102  -4.924 -17.523  1.00  0.00           C  
ATOM   2990  C   PHE B 387       6.968  -5.921 -17.728  1.00  0.00           C  
ATOM   2991  O   PHE B 387       6.976  -7.007 -17.144  1.00  0.00           O  
ATOM   2992  CB  PHE B 387       9.139  -5.071 -18.642  1.00  0.00           C  
ATOM   2993  CG  PHE B 387      10.327  -4.160 -18.492  1.00  0.00           C  
ATOM   2994  CD1 PHE B 387      10.239  -2.818 -18.841  1.00  0.00           C  
ATOM   2995  CD2 PHE B 387      11.532  -4.646 -18.001  1.00  0.00           C  
ATOM   2996  CE1 PHE B 387      11.338  -1.972 -18.703  1.00  0.00           C  
ATOM   2997  CE2 PHE B 387      12.633  -3.806 -17.860  1.00  0.00           C  
ATOM   2998  CZ  PHE B 387      12.534  -2.470 -18.213  1.00  0.00           C  
ATOM   2999  H   PHE B 387       8.839  -6.046 -15.856  1.00  0.00           H  
ATOM   3000  HA  PHE B 387       7.684  -3.917 -17.566  1.00  0.00           H  
ATOM   3001 1HB  PHE B 387       9.500  -6.098 -18.671  1.00  0.00           H  
ATOM   3002 2HB  PHE B 387       8.670  -4.862 -19.602  1.00  0.00           H  
ATOM   3003  HD1 PHE B 387       9.296  -2.429 -19.226  1.00  0.00           H  
ATOM   3004  HD2 PHE B 387      11.610  -5.698 -17.724  1.00  0.00           H  
ATOM   3005  HE1 PHE B 387      11.254  -0.921 -18.980  1.00  0.00           H  
ATOM   3006  HE2 PHE B 387      13.573  -4.198 -17.473  1.00  0.00           H  
ATOM   3007  HZ  PHE B 387      13.396  -1.813 -18.107  1.00  0.00           H  
ATOM   3008  N   ARG B 388       5.833  -5.470 -18.589  1.00  0.00           N  
ATOM   3009  CA  ARG B 388       4.793  -6.381 -19.055  1.00  0.00           C  
ATOM   3010  C   ARG B 388       4.482  -6.150 -20.530  1.00  0.00           C  
ATOM   3011  O   ARG B 388       4.760  -5.076 -21.067  1.00  0.00           O  
ATOM   3012  CB  ARG B 388       3.521  -6.219 -18.220  1.00  0.00           C  
ATOM   3013  CG  ARG B 388       3.626  -6.800 -16.819  1.00  0.00           C  
ATOM   3014  CD  ARG B 388       2.265  -6.891 -16.143  1.00  0.00           C  
ATOM   3015  NE  ARG B 388       2.259  -7.887 -15.075  1.00  0.00           N  
ATOM   3016  CZ  ARG B 388       1.196  -8.206 -14.342  1.00  0.00           C  
ATOM   3017  NH1 ARG B 388       0.027  -7.611 -14.548  1.00  0.00           N  
ATOM   3018  NH2 ARG B 388       1.302  -9.127 -13.396  1.00  0.00           N  
ATOM   3019  H   ARG B 388       5.790  -4.497 -18.855  1.00  0.00           H  
ATOM   3020  HA  ARG B 388       5.154  -7.404 -18.944  1.00  0.00           H  
ATOM   3021 1HB  ARG B 388       3.277  -5.161 -18.131  1.00  0.00           H  
ATOM   3022 2HB  ARG B 388       2.688  -6.706 -18.728  1.00  0.00           H  
ATOM   3023 1HG  ARG B 388       4.050  -7.803 -16.872  1.00  0.00           H  
ATOM   3024 2HG  ARG B 388       4.270  -6.165 -16.209  1.00  0.00           H  
ATOM   3025 1HD  ARG B 388       2.008  -5.924 -15.712  1.00  0.00           H  
ATOM   3026 2HD  ARG B 388       1.512  -7.172 -16.878  1.00  0.00           H  
ATOM   3027  HE  ARG B 388       3.125  -8.370 -14.878  1.00  0.00           H  
ATOM   3028 1HH1 ARG B 388      -0.062  -6.908 -15.268  1.00  0.00           H  
ATOM   3029 2HH1 ARG B 388      -0.773  -7.861 -13.985  1.00  0.00           H  
ATOM   3030 1HH2 ARG B 388       2.189  -9.585 -13.233  1.00  0.00           H  
ATOM   3031 2HH2 ARG B 388       0.498  -9.372 -12.838  1.00  0.00           H  
ATOM   3032  N   LYS B 389       3.888  -7.175 -21.062  1.00  0.00           N  
ATOM   3033  CA  LYS B 389       3.503  -7.066 -22.466  1.00  0.00           C  
ATOM   3034  C   LYS B 389       2.281  -6.168 -22.633  1.00  0.00           C  
ATOM   3035  O   LYS B 389       2.140  -5.486 -23.650  1.00  0.00           O  
ATOM   3036  CB  LYS B 389       3.220  -8.450 -23.053  1.00  0.00           C  
ATOM   3037  CG  LYS B 389       4.471  -9.258 -23.363  1.00  0.00           C  
ATOM   3038  CD  LYS B 389       4.134 -10.551 -24.096  1.00  0.00           C  
ATOM   3039  CE  LYS B 389       5.385 -11.361 -24.406  1.00  0.00           C  
ATOM   3040  NZ  LYS B 389       5.066 -12.601 -25.175  1.00  0.00           N  
ATOM   3041  H   LYS B 389       3.684  -8.028 -20.561  1.00  0.00           H  
ATOM   3042  HA  LYS B 389       4.329  -6.616 -23.017  1.00  0.00           H  
ATOM   3043 1HB  LYS B 389       2.611  -9.024 -22.354  1.00  0.00           H  
ATOM   3044 2HB  LYS B 389       2.648  -8.344 -23.975  1.00  0.00           H  
ATOM   3045 1HG  LYS B 389       5.143  -8.665 -23.985  1.00  0.00           H  
ATOM   3046 2HG  LYS B 389       4.985  -9.503 -22.434  1.00  0.00           H  
ATOM   3047 1HD  LYS B 389       3.466 -11.155 -23.481  1.00  0.00           H  
ATOM   3048 2HD  LYS B 389       3.626 -10.317 -25.031  1.00  0.00           H  
ATOM   3049 1HE  LYS B 389       6.077 -10.753 -24.988  1.00  0.00           H  
ATOM   3050 2HE  LYS B 389       5.877 -11.641 -23.475  1.00  0.00           H  
ATOM   3051 1HZ  LYS B 389       5.918 -13.111 -25.361  1.00  0.00           H  
ATOM   3052 2HZ  LYS B 389       4.438 -13.180 -24.635  1.00  0.00           H  
ATOM   3053 3HZ  LYS B 389       4.626 -12.352 -26.049  1.00  0.00           H  
ATOM   3054  N   SER B 390       1.479  -6.163 -21.519  1.00  0.00           N  
ATOM   3055  CA  SER B 390       0.258  -5.365 -21.556  1.00  0.00           C  
ATOM   3056  C   SER B 390      -0.056  -4.772 -20.186  1.00  0.00           C  
ATOM   3057  O   SER B 390       0.479  -5.223 -19.171  1.00  0.00           O  
ATOM   3058  CB  SER B 390      -0.922  -6.212 -22.036  1.00  0.00           C  
ATOM   3059  OG  SER B 390      -1.153  -7.298 -21.155  1.00  0.00           O  
ATOM   3060  H   SER B 390       1.700  -6.686 -20.683  1.00  0.00           H  
ATOM   3061  HA  SER B 390       0.404  -4.542 -22.257  1.00  0.00           H  
ATOM   3062 1HB  SER B 390      -1.815  -5.591 -22.097  1.00  0.00           H  
ATOM   3063 2HB  SER B 390      -0.716  -6.588 -23.038  1.00  0.00           H  
ATOM   3064  HG  SER B 390      -0.492  -7.223 -20.463  1.00  0.00           H  
ATOM   3065  N   ASN B 391      -0.841  -3.712 -20.239  1.00  0.00           N  
ATOM   3066  CA  ASN B 391      -1.242  -3.086 -18.984  1.00  0.00           C  
ATOM   3067  C   ASN B 391      -2.140  -4.005 -18.161  1.00  0.00           C  
ATOM   3068  O   ASN B 391      -2.970  -4.729 -18.714  1.00  0.00           O  
ATOM   3069  CB  ASN B 391      -1.948  -1.754 -19.250  1.00  0.00           C  
ATOM   3070  CG  ASN B 391      -0.999  -0.679 -19.740  1.00  0.00           C  
ATOM   3071  OD1 ASN B 391       0.213  -0.755 -19.520  1.00  0.00           O  
ATOM   3072  ND2 ASN B 391      -1.542   0.332 -20.408  1.00  0.00           N  
ATOM   3073  H   ASN B 391      -1.171  -3.323 -21.111  1.00  0.00           H  
ATOM   3074  HA  ASN B 391      -0.346  -2.893 -18.392  1.00  0.00           H  
ATOM   3075 1HB  ASN B 391      -2.730  -1.899 -19.996  1.00  0.00           H  
ATOM   3076 2HB  ASN B 391      -2.429  -1.408 -18.335  1.00  0.00           H  
ATOM   3077 1HD2 ASN B 391      -0.963   1.070 -20.755  1.00  0.00           H  
ATOM   3078 2HD2 ASN B 391      -2.529   0.355 -20.564  1.00  0.00           H  
ATOM   3079  N   LEU B 392      -1.857  -3.988 -16.884  1.00  0.00           N  
ATOM   3080  CA  LEU B 392      -2.651  -4.790 -15.960  1.00  0.00           C  
ATOM   3081  C   LEU B 392      -4.060  -4.223 -15.820  1.00  0.00           C  
ATOM   3082  O   LEU B 392      -4.240  -3.004 -15.764  1.00  0.00           O  
ATOM   3083  CB  LEU B 392      -1.975  -4.853 -14.588  1.00  0.00           C  
ATOM   3084  CG  LEU B 392      -0.733  -5.740 -14.484  1.00  0.00           C  
ATOM   3085  CD1 LEU B 392      -0.034  -5.518 -13.147  1.00  0.00           C  
ATOM   3086  CD2 LEU B 392      -1.107  -7.208 -14.660  1.00  0.00           C  
ATOM   3087  H   LEU B 392      -1.097  -3.429 -16.523  1.00  0.00           H  
ATOM   3088  HA  LEU B 392      -2.727  -5.802 -16.358  1.00  0.00           H  
ATOM   3089 1HB  LEU B 392      -1.680  -3.845 -14.300  1.00  0.00           H  
ATOM   3090 2HB  LEU B 392      -2.699  -5.220 -13.860  1.00  0.00           H  
ATOM   3091  HG  LEU B 392      -0.021  -5.461 -15.261  1.00  0.00           H  
ATOM   3092 1HD1 LEU B 392       0.848  -6.156 -13.087  1.00  0.00           H  
ATOM   3093 2HD1 LEU B 392       0.268  -4.474 -13.063  1.00  0.00           H  
ATOM   3094 3HD1 LEU B 392      -0.716  -5.766 -12.335  1.00  0.00           H  
ATOM   3095 1HD2 LEU B 392      -0.210  -7.824 -14.584  1.00  0.00           H  
ATOM   3096 2HD2 LEU B 392      -1.814  -7.499 -13.883  1.00  0.00           H  
ATOM   3097 3HD2 LEU B 392      -1.564  -7.352 -15.639  1.00  0.00           H  
ATOM   3098  N   LYS B 393      -5.006  -5.088 -15.937  1.00  0.00           N  
ATOM   3099  CA  LYS B 393      -6.334  -4.686 -15.481  1.00  0.00           C  
ATOM   3100  C   LYS B 393      -6.408  -4.661 -13.957  1.00  0.00           C  
ATOM   3101  O   LYS B 393      -5.596  -5.295 -13.281  1.00  0.00           O  
ATOM   3102  CB  LYS B 393      -7.402  -5.626 -16.043  1.00  0.00           C  
ATOM   3103  CG  LYS B 393      -7.502  -5.612 -17.561  1.00  0.00           C  
ATOM   3104  CD  LYS B 393      -8.585  -6.562 -18.058  1.00  0.00           C  
ATOM   3105  CE  LYS B 393      -8.649  -6.591 -19.579  1.00  0.00           C  
ATOM   3106  NZ  LYS B 393      -9.685  -7.548 -20.071  1.00  0.00           N  
ATOM   3107  H   LYS B 393      -4.877  -6.013 -16.321  1.00  0.00           H  
ATOM   3108  HA  LYS B 393      -6.533  -3.677 -15.843  1.00  0.00           H  
ATOM   3109 1HB  LYS B 393      -7.190  -6.648 -15.727  1.00  0.00           H  
ATOM   3110 2HB  LYS B 393      -8.377  -5.354 -15.637  1.00  0.00           H  
ATOM   3111 1HG  LYS B 393      -7.735  -4.602 -17.901  1.00  0.00           H  
ATOM   3112 2HG  LYS B 393      -6.546  -5.910 -17.991  1.00  0.00           H  
ATOM   3113 1HD  LYS B 393      -8.381  -7.570 -17.694  1.00  0.00           H  
ATOM   3114 2HD  LYS B 393      -9.553  -6.244 -17.671  1.00  0.00           H  
ATOM   3115 1HE  LYS B 393      -8.883  -5.595 -19.952  1.00  0.00           H  
ATOM   3116 2HE  LYS B 393      -7.679  -6.886 -19.978  1.00  0.00           H  
ATOM   3117 1HZ  LYS B 393      -9.698  -7.541 -21.081  1.00  0.00           H  
ATOM   3118 2HZ  LYS B 393      -9.467  -8.479 -19.744  1.00  0.00           H  
ATOM   3119 3HZ  LYS B 393     -10.591  -7.273 -19.721  1.00  0.00           H  
ATOM   3120  N   PRO B 394      -7.313  -3.886 -13.446  1.00  0.00           N  
ATOM   3121  CA  PRO B 394      -7.411  -3.840 -11.985  1.00  0.00           C  
ATOM   3122  C   PRO B 394      -7.568  -5.225 -11.360  1.00  0.00           C  
ATOM   3123  O   PRO B 394      -8.355  -6.040 -11.847  1.00  0.00           O  
ATOM   3124  CB  PRO B 394      -8.658  -2.987 -11.741  1.00  0.00           C  
ATOM   3125  CG  PRO B 394      -8.756  -2.103 -12.942  1.00  0.00           C  
ATOM   3126  CD  PRO B 394      -8.282  -2.873 -14.141  1.00  0.00           C  
ATOM   3127  HA  PRO B 394      -6.515  -3.348 -11.578  1.00  0.00           H  
ATOM   3128 1HB  PRO B 394      -9.539  -3.635 -11.621  1.00  0.00           H  
ATOM   3129 2HB  PRO B 394      -8.548  -2.418 -10.806  1.00  0.00           H  
ATOM   3130 1HG  PRO B 394      -9.794  -1.768 -13.084  1.00  0.00           H  
ATOM   3131 2HG  PRO B 394      -8.147  -1.198 -12.798  1.00  0.00           H  
ATOM   3132 1HD  PRO B 394      -9.140  -3.360 -14.627  1.00  0.00           H  
ATOM   3133 2HD  PRO B 394      -7.777  -2.190 -14.840  1.00  0.00           H  
ATOM   3134  N   PHE B 395      -6.704  -5.488 -10.364  1.00  0.00           N  
ATOM   3135  CA  PHE B 395      -6.682  -6.662  -9.501  1.00  0.00           C  
ATOM   3136  C   PHE B 395      -6.120  -7.869 -10.243  1.00  0.00           C  
ATOM   3137  O   PHE B 395      -6.261  -9.006  -9.787  1.00  0.00           O  
ATOM   3138  CB  PHE B 395      -8.087  -6.975  -8.978  1.00  0.00           C  
ATOM   3139  CG  PHE B 395      -8.717  -5.841  -8.215  1.00  0.00           C  
ATOM   3140  CD1 PHE B 395      -8.090  -5.303  -7.098  1.00  0.00           C  
ATOM   3141  CD2 PHE B 395      -9.938  -5.313  -8.615  1.00  0.00           C  
ATOM   3142  CE1 PHE B 395      -8.670  -4.253  -6.390  1.00  0.00           C  
ATOM   3143  CE2 PHE B 395     -10.525  -4.264  -7.912  1.00  0.00           C  
ATOM   3144  CZ  PHE B 395      -9.890  -3.737  -6.800  1.00  0.00           C  
ATOM   3145  H   PHE B 395      -6.009  -4.767 -10.232  1.00  0.00           H  
ATOM   3146  HA  PHE B 395      -6.033  -6.453  -8.649  1.00  0.00           H  
ATOM   3147 1HB  PHE B 395      -8.739  -7.226  -9.814  1.00  0.00           H  
ATOM   3148 2HB  PHE B 395      -8.046  -7.844  -8.323  1.00  0.00           H  
ATOM   3149  HD1 PHE B 395      -7.132  -5.712  -6.777  1.00  0.00           H  
ATOM   3150  HD2 PHE B 395     -10.438  -5.729  -9.491  1.00  0.00           H  
ATOM   3151  HE1 PHE B 395      -8.165  -3.840  -5.517  1.00  0.00           H  
ATOM   3152  HE2 PHE B 395     -11.483  -3.858  -8.235  1.00  0.00           H  
ATOM   3153  HZ  PHE B 395     -10.350  -2.919  -6.248  1.00  0.00           H  
ATOM   3154  N   GLU B 396      -5.624  -7.582 -11.477  1.00  0.00           N  
ATOM   3155  CA  GLU B 396      -4.992  -8.650 -12.246  1.00  0.00           C  
ATOM   3156  C   GLU B 396      -3.540  -8.850 -11.821  1.00  0.00           C  
ATOM   3157  O   GLU B 396      -2.933  -7.957 -11.225  1.00  0.00           O  
ATOM   3158  CB  GLU B 396      -5.065  -8.349 -13.745  1.00  0.00           C  
ATOM   3159  CG  GLU B 396      -6.424  -8.641 -14.365  1.00  0.00           C  
ATOM   3160  CD  GLU B 396      -6.427  -8.533 -15.882  1.00  0.00           C  
ATOM   3161  OE1 GLU B 396      -7.430  -8.930 -16.516  1.00  0.00           O  
ATOM   3162  OE2 GLU B 396      -5.417  -8.048 -16.439  1.00  0.00           O  
ATOM   3163  H   GLU B 396      -5.680  -6.656 -11.875  1.00  0.00           H  
ATOM   3164  HA  GLU B 396      -5.527  -9.580 -12.052  1.00  0.00           H  
ATOM   3165 1HB  GLU B 396      -4.832  -7.298 -13.917  1.00  0.00           H  
ATOM   3166 2HB  GLU B 396      -4.317  -8.941 -14.272  1.00  0.00           H  
ATOM   3167 1HG  GLU B 396      -6.730  -9.649 -14.087  1.00  0.00           H  
ATOM   3168 2HG  GLU B 396      -7.155  -7.944 -13.958  1.00  0.00           H  
ATOM   3169  N   ARG B 397      -3.168 -10.139 -12.083  1.00  0.00           N  
ATOM   3170  CA  ARG B 397      -1.774 -10.495 -11.840  1.00  0.00           C  
ATOM   3171  C   ARG B 397      -1.097 -10.966 -13.123  1.00  0.00           C  
ATOM   3172  O   ARG B 397      -1.692 -11.707 -13.908  1.00  0.00           O  
ATOM   3173  CB  ARG B 397      -1.676 -11.581 -10.766  1.00  0.00           C  
ATOM   3174  CG  ARG B 397      -0.251 -11.894 -10.336  1.00  0.00           C  
ATOM   3175  CD  ARG B 397      -0.205 -13.035  -9.330  1.00  0.00           C  
ATOM   3176  NE  ARG B 397      -0.696 -12.619  -8.019  1.00  0.00           N  
ATOM   3177  CZ  ARG B 397      -0.638 -13.361  -6.917  1.00  0.00           C  
ATOM   3178  NH1 ARG B 397      -0.106 -14.578  -6.946  1.00  0.00           N  
ATOM   3179  NH2 ARG B 397      -1.115 -12.884  -5.777  1.00  0.00           N  
ATOM   3180  H   ARG B 397      -3.802 -10.844 -12.431  1.00  0.00           H  
ATOM   3181  HA  ARG B 397      -1.247  -9.608 -11.487  1.00  0.00           H  
ATOM   3182 1HB  ARG B 397      -2.236 -11.272  -9.885  1.00  0.00           H  
ATOM   3183 2HB  ARG B 397      -2.129 -12.501 -11.136  1.00  0.00           H  
ATOM   3184 1HG  ARG B 397       0.337 -12.181 -11.208  1.00  0.00           H  
ATOM   3185 2HG  ARG B 397       0.192 -11.011  -9.874  1.00  0.00           H  
ATOM   3186 1HD  ARG B 397      -0.827 -13.857  -9.684  1.00  0.00           H  
ATOM   3187 2HD  ARG B 397       0.822 -13.380  -9.218  1.00  0.00           H  
ATOM   3188  HE  ARG B 397      -1.111 -11.700  -7.942  1.00  0.00           H  
ATOM   3189 1HH1 ARG B 397       0.260 -14.949  -7.812  1.00  0.00           H  
ATOM   3190 2HH1 ARG B 397      -0.067 -15.132  -6.103  1.00  0.00           H  
ATOM   3191 1HH2 ARG B 397      -1.521 -11.959  -5.747  1.00  0.00           H  
ATOM   3192 2HH2 ARG B 397      -1.073 -13.444  -4.939  1.00  0.00           H  
ATOM   3193  N   ASP B 398       0.056 -10.371 -13.373  1.00  0.00           N  
ATOM   3194  CA  ASP B 398       0.828 -10.930 -14.479  1.00  0.00           C  
ATOM   3195  C   ASP B 398       1.611 -12.163 -14.034  1.00  0.00           C  
ATOM   3196  O   ASP B 398       2.547 -12.057 -13.238  1.00  0.00           O  
ATOM   3197  CB  ASP B 398       1.782  -9.879 -15.051  1.00  0.00           C  
ATOM   3198  CG  ASP B 398       2.506 -10.353 -16.299  1.00  0.00           C  
ATOM   3199  OD1 ASP B 398       2.290 -11.507 -16.729  1.00  0.00           O  
ATOM   3200  OD2 ASP B 398       3.302  -9.567 -16.857  1.00  0.00           O  
ATOM   3201  H   ASP B 398       0.426  -9.580 -12.865  1.00  0.00           H  
ATOM   3202  HA  ASP B 398       0.136 -11.237 -15.264  1.00  0.00           H  
ATOM   3203 1HB  ASP B 398       1.224  -8.975 -15.295  1.00  0.00           H  
ATOM   3204 2HB  ASP B 398       2.524  -9.613 -14.298  1.00  0.00           H  
ATOM   3205  N   ILE B 399       1.370 -13.357 -14.608  1.00  0.00           N  
ATOM   3206  CA  ILE B 399       2.018 -14.587 -14.165  1.00  0.00           C  
ATOM   3207  C   ILE B 399       3.057 -15.023 -15.196  1.00  0.00           C  
ATOM   3208  O   ILE B 399       3.602 -16.126 -15.109  1.00  0.00           O  
ATOM   3209  CB  ILE B 399       0.989 -15.715 -13.931  1.00  0.00           C  
ATOM   3210  CG1 ILE B 399       0.099 -15.892 -15.167  1.00  0.00           C  
ATOM   3211  CG2 ILE B 399       0.145 -15.427 -12.686  1.00  0.00           C  
ATOM   3212  CD1 ILE B 399      -0.827 -17.098 -15.097  1.00  0.00           C  
ATOM   3213  H   ILE B 399       0.714 -13.395 -15.375  1.00  0.00           H  
ATOM   3214  HA  ILE B 399       2.526 -14.390 -13.222  1.00  0.00           H  
ATOM   3215  HB  ILE B 399       1.512 -16.661 -13.791  1.00  0.00           H  
ATOM   3216 1HG1 ILE B 399      -0.513 -15.002 -15.305  1.00  0.00           H  
ATOM   3217 2HG1 ILE B 399       0.724 -15.998 -16.054  1.00  0.00           H  
ATOM   3218 1HG2 ILE B 399      -0.574 -16.233 -12.539  1.00  0.00           H  
ATOM   3219 2HG2 ILE B 399       0.795 -15.357 -11.815  1.00  0.00           H  
ATOM   3220 3HG2 ILE B 399      -0.388 -14.485 -12.818  1.00  0.00           H  
ATOM   3221 1HD1 ILE B 399      -1.422 -17.153 -16.009  1.00  0.00           H  
ATOM   3222 2HD1 ILE B 399      -0.234 -18.007 -14.996  1.00  0.00           H  
ATOM   3223 3HD1 ILE B 399      -1.489 -16.999 -14.238  1.00  0.00           H  
ATOM   3224  N   SER B 400       3.377 -14.123 -16.151  1.00  0.00           N  
ATOM   3225  CA  SER B 400       4.302 -14.520 -17.208  1.00  0.00           C  
ATOM   3226  C   SER B 400       5.737 -14.579 -16.693  1.00  0.00           C  
ATOM   3227  O   SER B 400       6.141 -13.754 -15.871  1.00  0.00           O  
ATOM   3228  CB  SER B 400       4.215 -13.552 -18.388  1.00  0.00           C  
ATOM   3229  OG  SER B 400       5.330 -13.706 -19.249  1.00  0.00           O  
ATOM   3230  H   SER B 400       2.997 -13.187 -16.156  1.00  0.00           H  
ATOM   3231  HA  SER B 400       4.025 -15.517 -17.554  1.00  0.00           H  
ATOM   3232 1HB  SER B 400       3.294 -13.735 -18.942  1.00  0.00           H  
ATOM   3233 2HB  SER B 400       4.175 -12.529 -18.017  1.00  0.00           H  
ATOM   3234  HG  SER B 400       5.871 -14.398 -18.861  1.00  0.00           H  
ATOM   3235  N   THR B 401       6.502 -15.593 -17.060  1.00  0.00           N  
ATOM   3236  CA  THR B 401       7.903 -15.769 -16.696  1.00  0.00           C  
ATOM   3237  C   THR B 401       8.812 -15.477 -17.886  1.00  0.00           C  
ATOM   3238  O   THR B 401      10.017 -15.733 -17.832  1.00  0.00           O  
ATOM   3239  CB  THR B 401       8.171 -17.195 -16.180  1.00  0.00           C  
ATOM   3240  OG1 THR B 401       7.766 -18.142 -17.176  1.00  0.00           O  
ATOM   3241  CG2 THR B 401       7.400 -17.468 -14.893  1.00  0.00           C  
ATOM   3242  H   THR B 401       6.053 -16.288 -17.640  1.00  0.00           H  
ATOM   3243  HA  THR B 401       8.144 -15.066 -15.898  1.00  0.00           H  
ATOM   3244  HB  THR B 401       9.236 -17.317 -15.985  1.00  0.00           H  
ATOM   3245  HG1 THR B 401       7.419 -17.674 -17.940  1.00  0.00           H  
ATOM   3246 1HG2 THR B 401       7.609 -18.482 -14.552  1.00  0.00           H  
ATOM   3247 2HG2 THR B 401       7.707 -16.756 -14.127  1.00  0.00           H  
ATOM   3248 3HG2 THR B 401       6.332 -17.361 -15.079  1.00  0.00           H  
ATOM   3249  N   GLU B 402       8.160 -14.915 -18.882  1.00  0.00           N  
ATOM   3250  CA  GLU B 402       8.900 -14.782 -20.133  1.00  0.00           C  
ATOM   3251  C   GLU B 402       9.902 -13.633 -20.063  1.00  0.00           C  
ATOM   3252  O   GLU B 402       9.593 -12.565 -19.531  1.00  0.00           O  
ATOM   3253  CB  GLU B 402       7.940 -14.572 -21.307  1.00  0.00           C  
ATOM   3254  CG  GLU B 402       7.087 -15.790 -21.630  1.00  0.00           C  
ATOM   3255  CD  GLU B 402       6.189 -15.590 -22.840  1.00  0.00           C  
ATOM   3256  OE1 GLU B 402       5.449 -16.530 -23.209  1.00  0.00           O  
ATOM   3257  OE2 GLU B 402       6.226 -14.484 -23.425  1.00  0.00           O  
ATOM   3258  H   GLU B 402       7.208 -14.580 -18.835  1.00  0.00           H  
ATOM   3259  HA  GLU B 402       9.461 -15.702 -20.303  1.00  0.00           H  
ATOM   3260 1HB  GLU B 402       7.273 -13.739 -21.087  1.00  0.00           H  
ATOM   3261 2HB  GLU B 402       8.508 -14.309 -22.199  1.00  0.00           H  
ATOM   3262 1HG  GLU B 402       7.742 -16.640 -21.819  1.00  0.00           H  
ATOM   3263 2HG  GLU B 402       6.470 -16.028 -20.765  1.00  0.00           H  
ATOM   3264  N   ILE B 403      11.118 -13.946 -20.396  1.00  0.00           N  
ATOM   3265  CA  ILE B 403      12.181 -12.957 -20.547  1.00  0.00           C  
ATOM   3266  C   ILE B 403      11.830 -11.990 -21.675  1.00  0.00           C  
ATOM   3267  O   ILE B 403      11.187 -12.377 -22.655  1.00  0.00           O  
ATOM   3268  CB  ILE B 403      13.544 -13.631 -20.823  1.00  0.00           C  
ATOM   3269  CG1 ILE B 403      13.895 -14.608 -19.695  1.00  0.00           C  
ATOM   3270  CG2 ILE B 403      14.642 -12.577 -20.997  1.00  0.00           C  
ATOM   3271  CD1 ILE B 403      15.122 -15.464 -19.978  1.00  0.00           C  
ATOM   3272  H   ILE B 403      11.327 -14.921 -20.556  1.00  0.00           H  
ATOM   3273  HA  ILE B 403      12.262 -12.393 -19.619  1.00  0.00           H  
ATOM   3274  HB  ILE B 403      13.478 -14.225 -21.734  1.00  0.00           H  
ATOM   3275 1HG1 ILE B 403      14.073 -14.052 -18.775  1.00  0.00           H  
ATOM   3276 2HG1 ILE B 403      13.051 -15.275 -19.515  1.00  0.00           H  
ATOM   3277 1HG2 ILE B 403      15.594 -13.072 -21.190  1.00  0.00           H  
ATOM   3278 2HG2 ILE B 403      14.394 -11.929 -21.836  1.00  0.00           H  
ATOM   3279 3HG2 ILE B 403      14.721 -11.980 -20.088  1.00  0.00           H  
ATOM   3280 1HD1 ILE B 403      15.305 -16.129 -19.134  1.00  0.00           H  
ATOM   3281 2HD1 ILE B 403      14.952 -16.058 -20.877  1.00  0.00           H  
ATOM   3282 3HD1 ILE B 403      15.988 -14.820 -20.126  1.00  0.00           H  
ATOM   3283  N   TYR B 404      11.996 -10.728 -21.295  1.00  0.00           N  
ATOM   3284  CA  TYR B 404      11.643  -9.596 -22.144  1.00  0.00           C  
ATOM   3285  C   TYR B 404      12.837  -9.145 -22.976  1.00  0.00           C  
ATOM   3286  O   TYR B 404      13.982  -9.228 -22.526  1.00  0.00           O  
ATOM   3287  CB  TYR B 404      11.127  -8.429 -21.297  1.00  0.00           C  
ATOM   3288  CG  TYR B 404      10.861  -7.173 -22.091  1.00  0.00           C  
ATOM   3289  CD1 TYR B 404      11.817  -6.163 -22.175  1.00  0.00           C  
ATOM   3290  CD2 TYR B 404       9.654  -6.994 -22.757  1.00  0.00           C  
ATOM   3291  CE1 TYR B 404      11.575  -5.003 -22.904  1.00  0.00           C  
ATOM   3292  CE2 TYR B 404       9.401  -5.838 -23.489  1.00  0.00           C  
ATOM   3293  CZ  TYR B 404      10.367  -4.850 -23.557  1.00  0.00           C  
ATOM   3294  OH  TYR B 404      10.122  -3.704 -24.280  1.00  0.00           O  
ATOM   3295  H   TYR B 404      12.383 -10.554 -20.379  1.00  0.00           H  
ATOM   3296  HA  TYR B 404      10.851  -9.908 -22.825  1.00  0.00           H  
ATOM   3297 1HB  TYR B 404      10.201  -8.721 -20.800  1.00  0.00           H  
ATOM   3298 2HB  TYR B 404      11.854  -8.194 -20.521  1.00  0.00           H  
ATOM   3299  HD1 TYR B 404      12.774  -6.274 -21.664  1.00  0.00           H  
ATOM   3300  HD2 TYR B 404       8.886  -7.766 -22.710  1.00  0.00           H  
ATOM   3301  HE1 TYR B 404      12.336  -4.225 -22.958  1.00  0.00           H  
ATOM   3302  HE2 TYR B 404       8.447  -5.716 -24.003  1.00  0.00           H  
ATOM   3303  HH  TYR B 404       9.245  -3.753 -24.668  1.00  0.00           H  
ATOM   3304  N   GLN B 405      12.579  -8.647 -24.329  1.00  0.00           N  
ATOM   3305  CA  GLN B 405      13.529  -7.947 -25.187  1.00  0.00           C  
ATOM   3306  C   GLN B 405      12.950  -6.626 -25.685  1.00  0.00           C  
ATOM   3307  O   GLN B 405      11.789  -6.565 -26.093  1.00  0.00           O  
ATOM   3308  CB  GLN B 405      13.928  -8.825 -26.374  1.00  0.00           C  
ATOM   3309  CG  GLN B 405      15.087  -8.267 -27.189  1.00  0.00           C  
ATOM   3310  CD  GLN B 405      15.493  -9.178 -28.333  1.00  0.00           C  
ATOM   3311  OE1 GLN B 405      15.158 -10.367 -28.346  1.00  0.00           O  
ATOM   3312  NE2 GLN B 405      16.218  -8.628 -29.301  1.00  0.00           N  
ATOM   3313  H   GLN B 405      11.644  -8.822 -24.670  1.00  0.00           H  
ATOM   3314  HA  GLN B 405      14.422  -7.724 -24.604  1.00  0.00           H  
ATOM   3315 1HB  GLN B 405      14.210  -9.815 -26.016  1.00  0.00           H  
ATOM   3316 2HB  GLN B 405      13.073  -8.949 -27.039  1.00  0.00           H  
ATOM   3317 1HG  GLN B 405      14.792  -7.306 -27.610  1.00  0.00           H  
ATOM   3318 2HG  GLN B 405      15.950  -8.140 -26.535  1.00  0.00           H  
ATOM   3319 1HE2 GLN B 405      16.514  -9.181 -30.081  1.00  0.00           H  
ATOM   3320 2HE2 GLN B 405      16.468  -7.661 -29.251  1.00  0.00           H  
ATOM   3321  N   ALA B 406      13.679  -5.515 -25.416  1.00  0.00           N  
ATOM   3322  CA  ALA B 406      13.349  -4.259 -26.085  1.00  0.00           C  
ATOM   3323  C   ALA B 406      13.417  -4.411 -27.602  1.00  0.00           C  
ATOM   3324  O   ALA B 406      14.353  -5.016 -28.130  1.00  0.00           O  
ATOM   3325  CB  ALA B 406      14.287  -3.147 -25.622  1.00  0.00           C  
ATOM   3326  H   ALA B 406      14.448  -5.536 -24.761  1.00  0.00           H  
ATOM   3327  HA  ALA B 406      12.326  -3.992 -25.818  1.00  0.00           H  
ATOM   3328 1HB  ALA B 406      14.028  -2.218 -26.130  1.00  0.00           H  
ATOM   3329 2HB  ALA B 406      14.187  -3.012 -24.545  1.00  0.00           H  
ATOM   3330 3HB  ALA B 406      15.315  -3.416 -25.860  1.00  0.00           H  
ATOM   3331  N   GLY B 407      12.217  -4.551 -28.331  1.00  0.00           N  
ATOM   3332  CA  GLY B 407      12.250  -4.671 -29.780  1.00  0.00           C  
ATOM   3333  C   GLY B 407      11.751  -6.014 -30.279  1.00  0.00           C  
ATOM   3334  O   GLY B 407      11.797  -7.008 -29.551  1.00  0.00           O  
ATOM   3335  H   GLY B 407      11.326  -4.569 -27.856  1.00  0.00           H  
ATOM   3336 1HA  GLY B 407      11.639  -3.885 -30.224  1.00  0.00           H  
ATOM   3337 2HA  GLY B 407      13.270  -4.524 -30.134  1.00  0.00           H  
ATOM   3338  N   SER B 408      10.492  -6.381 -30.366  1.00  0.00           N  
ATOM   3339  CA  SER B 408       9.511  -7.373 -30.791  1.00  0.00           C  
ATOM   3340  C   SER B 408      10.173  -8.715 -31.084  1.00  0.00           C  
ATOM   3341  O   SER B 408       9.507  -9.662 -31.509  1.00  0.00           O  
ATOM   3342  CB  SER B 408       8.756  -6.886 -32.028  1.00  0.00           C  
ATOM   3343  OG  SER B 408       9.436  -5.801 -32.637  1.00  0.00           O  
ATOM   3344  H   SER B 408      10.173  -5.536 -29.914  1.00  0.00           H  
ATOM   3345  HA  SER B 408       8.795  -7.520 -29.982  1.00  0.00           H  
ATOM   3346 1HB  SER B 408       8.657  -7.705 -32.740  1.00  0.00           H  
ATOM   3347 2HB  SER B 408       7.751  -6.578 -31.743  1.00  0.00           H  
ATOM   3348  HG  SER B 408      10.218  -5.645 -32.102  1.00  0.00           H  
ATOM   3349  N   THR B 409      11.522  -8.971 -30.801  1.00  0.00           N  
ATOM   3350  CA  THR B 409      12.033 -10.319 -31.024  1.00  0.00           C  
ATOM   3351  C   THR B 409      11.984 -11.136 -29.736  1.00  0.00           C  
ATOM   3352  O   THR B 409      12.380 -10.653 -28.673  1.00  0.00           O  
ATOM   3353  CB  THR B 409      13.476 -10.287 -31.560  1.00  0.00           C  
ATOM   3354  OG1 THR B 409      13.570  -9.310 -32.604  1.00  0.00           O  
ATOM   3355  CG2 THR B 409      13.887 -11.648 -32.114  1.00  0.00           C  
ATOM   3356  H   THR B 409      12.147  -8.259 -30.451  1.00  0.00           H  
ATOM   3357  HA  THR B 409      11.403 -10.809 -31.767  1.00  0.00           H  
ATOM   3358  HB  THR B 409      14.157 -10.014 -30.754  1.00  0.00           H  
ATOM   3359  HG1 THR B 409      12.713  -8.897 -32.733  1.00  0.00           H  
ATOM   3360 1HG2 THR B 409      14.910 -11.596 -32.485  1.00  0.00           H  
ATOM   3361 2HG2 THR B 409      13.825 -12.396 -31.324  1.00  0.00           H  
ATOM   3362 3HG2 THR B 409      13.220 -11.925 -32.929  1.00  0.00           H  
ATOM   3363  N   PRO B 410      11.275 -12.372 -29.712  1.00  0.00           N  
ATOM   3364  CA  PRO B 410      11.254 -13.233 -28.527  1.00  0.00           C  
ATOM   3365  C   PRO B 410      12.652 -13.654 -28.079  1.00  0.00           C  
ATOM   3366  O   PRO B 410      13.546 -13.823 -28.912  1.00  0.00           O  
ATOM   3367  CB  PRO B 410      10.440 -14.445 -28.987  1.00  0.00           C  
ATOM   3368  CG  PRO B 410      10.053 -14.133 -30.397  1.00  0.00           C  
ATOM   3369  CD  PRO B 410      10.728 -12.855 -30.805  1.00  0.00           C  
ATOM   3370  HA  PRO B 410      10.744 -12.707 -27.707  1.00  0.00           H  
ATOM   3371 1HB  PRO B 410      11.048 -15.358 -28.909  1.00  0.00           H  
ATOM   3372 2HB  PRO B 410       9.568 -14.583 -28.331  1.00  0.00           H  
ATOM   3373 1HG  PRO B 410      10.349 -14.957 -31.063  1.00  0.00           H  
ATOM   3374 2HG  PRO B 410       8.960 -14.036 -30.478  1.00  0.00           H  
ATOM   3375 1HD  PRO B 410      11.501 -13.072 -31.557  1.00  0.00           H  
ATOM   3376 2HD  PRO B 410       9.980 -12.157 -31.208  1.00  0.00           H  
ATOM   3377  N   CYS B 411      12.837 -13.525 -26.709  1.00  0.00           N  
ATOM   3378  CA  CYS B 411      14.121 -13.892 -26.121  1.00  0.00           C  
ATOM   3379  C   CYS B 411      14.225 -15.402 -25.939  1.00  0.00           C  
ATOM   3380  O   CYS B 411      13.345 -16.021 -25.340  1.00  0.00           O  
ATOM   3381  CB  CYS B 411      14.314 -13.192 -24.776  1.00  0.00           C  
ATOM   3382  SG  CYS B 411      14.619 -11.418 -24.916  1.00  0.00           S  
ATOM   3383  H   CYS B 411      12.101 -13.182 -26.108  1.00  0.00           H  
ATOM   3384  HA  CYS B 411      14.915 -13.573 -26.797  1.00  0.00           H  
ATOM   3385 1HB  CYS B 411      13.427 -13.337 -24.159  1.00  0.00           H  
ATOM   3386 2HB  CYS B 411      15.156 -13.642 -24.249  1.00  0.00           H  
ATOM   3387  N   ASN B 412      13.937 -16.181 -26.898  1.00  0.00           N  
ATOM   3388  CA  ASN B 412      14.005 -17.638 -26.886  1.00  0.00           C  
ATOM   3389  C   ASN B 412      14.764 -18.154 -25.667  1.00  0.00           C  
ATOM   3390  O   ASN B 412      15.492 -19.144 -25.757  1.00  0.00           O  
ATOM   3391  CB  ASN B 412      14.652 -18.156 -28.173  1.00  0.00           C  
ATOM   3392  CG  ASN B 412      13.797 -17.904 -29.399  1.00  0.00           C  
ATOM   3393  OD1 ASN B 412      12.566 -17.865 -29.315  1.00  0.00           O  
ATOM   3394  ND2 ASN B 412      14.442 -17.731 -30.546  1.00  0.00           N  
ATOM   3395  H   ASN B 412      13.634 -15.710 -27.738  1.00  0.00           H  
ATOM   3396  HA  ASN B 412      12.989 -18.032 -26.824  1.00  0.00           H  
ATOM   3397 1HB  ASN B 412      15.620 -17.673 -28.314  1.00  0.00           H  
ATOM   3398 2HB  ASN B 412      14.831 -19.228 -28.084  1.00  0.00           H  
ATOM   3399 1HD2 ASN B 412      13.929 -17.561 -31.388  1.00  0.00           H  
ATOM   3400 2HD2 ASN B 412      15.440 -17.770 -30.569  1.00  0.00           H  
ATOM   3401  N   GLY B 413      14.605 -17.469 -24.546  1.00  0.00           N  
ATOM   3402  CA  GLY B 413      15.156 -17.982 -23.302  1.00  0.00           C  
ATOM   3403  C   GLY B 413      16.631 -17.673 -23.129  1.00  0.00           C  
ATOM   3404  O   GLY B 413      17.299 -18.267 -22.280  1.00  0.00           O  
ATOM   3405  H   GLY B 413      14.105 -16.591 -24.538  1.00  0.00           H  
ATOM   3406 1HA  GLY B 413      14.610 -17.557 -22.460  1.00  0.00           H  
ATOM   3407 2HA  GLY B 413      15.019 -19.062 -23.262  1.00  0.00           H  
ATOM   3408  N   VAL B 414      17.203 -16.876 -24.112  1.00  0.00           N  
ATOM   3409  CA  VAL B 414      18.644 -16.646 -24.077  1.00  0.00           C  
ATOM   3410  C   VAL B 414      18.935 -15.290 -23.438  1.00  0.00           C  
ATOM   3411  O   VAL B 414      18.292 -14.291 -23.767  1.00  0.00           O  
ATOM   3412  CB  VAL B 414      19.264 -16.713 -25.491  1.00  0.00           C  
ATOM   3413  CG1 VAL B 414      20.783 -16.568 -25.421  1.00  0.00           C  
ATOM   3414  CG2 VAL B 414      18.880 -18.022 -26.179  1.00  0.00           C  
ATOM   3415  H   VAL B 414      16.655 -16.453 -24.847  1.00  0.00           H  
ATOM   3416  HA  VAL B 414      19.104 -17.425 -23.468  1.00  0.00           H  
ATOM   3417  HB  VAL B 414      18.893 -15.874 -26.080  1.00  0.00           H  
ATOM   3418 1HG1 VAL B 414      21.200 -16.618 -26.427  1.00  0.00           H  
ATOM   3419 2HG1 VAL B 414      21.036 -15.609 -24.971  1.00  0.00           H  
ATOM   3420 3HG1 VAL B 414      21.198 -17.375 -24.817  1.00  0.00           H  
ATOM   3421 1HG2 VAL B 414      19.323 -18.054 -27.174  1.00  0.00           H  
ATOM   3422 2HG2 VAL B 414      19.247 -18.863 -25.591  1.00  0.00           H  
ATOM   3423 3HG2 VAL B 414      17.795 -18.084 -26.264  1.00  0.00           H  
ATOM   3424  N   GLU B 415      19.801 -15.313 -22.368  1.00  0.00           N  
ATOM   3425  CA  GLU B 415      20.368 -14.146 -21.697  1.00  0.00           C  
ATOM   3426  C   GLU B 415      21.411 -13.458 -22.574  1.00  0.00           C  
ATOM   3427  O   GLU B 415      22.150 -14.121 -23.304  1.00  0.00           O  
ATOM   3428  CB  GLU B 415      20.990 -14.546 -20.356  1.00  0.00           C  
ATOM   3429  CG  GLU B 415      19.967 -14.885 -19.281  1.00  0.00           C  
ATOM   3430  CD  GLU B 415      20.598 -15.254 -17.948  1.00  0.00           C  
ATOM   3431  OE1 GLU B 415      19.855 -15.588 -16.997  1.00  0.00           O  
ATOM   3432  OE2 GLU B 415      21.845 -15.208 -17.854  1.00  0.00           O  
ATOM   3433  H   GLU B 415      20.047 -16.236 -22.041  1.00  0.00           H  
ATOM   3434  HA  GLU B 415      19.566 -13.431 -21.509  1.00  0.00           H  
ATOM   3435 1HB  GLU B 415      21.634 -15.414 -20.498  1.00  0.00           H  
ATOM   3436 2HB  GLU B 415      21.614 -13.732 -19.987  1.00  0.00           H  
ATOM   3437 1HG  GLU B 415      19.314 -14.026 -19.132  1.00  0.00           H  
ATOM   3438 2HG  GLU B 415      19.354 -15.716 -19.627  1.00  0.00           H  
ATOM   3439  N   GLY B 416      21.247 -12.165 -22.810  1.00  0.00           N  
ATOM   3440  CA  GLY B 416      22.264 -11.494 -23.604  1.00  0.00           C  
ATOM   3441  C   GLY B 416      21.764 -11.060 -24.970  1.00  0.00           C  
ATOM   3442  O   GLY B 416      20.671 -11.447 -25.389  1.00  0.00           O  
ATOM   3443  H   GLY B 416      20.459 -11.633 -22.468  1.00  0.00           H  
ATOM   3444 1HA  GLY B 416      22.623 -10.615 -23.068  1.00  0.00           H  
ATOM   3445 2HA  GLY B 416      23.117 -12.158 -23.739  1.00  0.00           H  
ATOM   3446  N   PHE B 417      21.616  -9.774 -25.279  1.00  0.00           N  
ATOM   3447  CA  PHE B 417      21.377  -8.989 -26.485  1.00  0.00           C  
ATOM   3448  C   PHE B 417      20.099  -8.169 -26.352  1.00  0.00           C  
ATOM   3449  O   PHE B 417      19.253  -8.179 -27.249  1.00  0.00           O  
ATOM   3450  CB  PHE B 417      21.290  -9.901 -27.713  1.00  0.00           C  
ATOM   3451  CG  PHE B 417      22.630 -10.351 -28.230  1.00  0.00           C  
ATOM   3452  CD1 PHE B 417      23.437  -9.485 -28.957  1.00  0.00           C  
ATOM   3453  CD2 PHE B 417      23.082 -11.642 -27.990  1.00  0.00           C  
ATOM   3454  CE1 PHE B 417      24.677  -9.899 -29.437  1.00  0.00           C  
ATOM   3455  CE2 PHE B 417      24.320 -12.063 -28.466  1.00  0.00           C  
ATOM   3456  CZ  PHE B 417      25.116 -11.190 -29.190  1.00  0.00           C  
ATOM   3457  H   PHE B 417      21.707  -9.299 -24.393  1.00  0.00           H  
ATOM   3458  HA  PHE B 417      22.212  -8.301 -26.621  1.00  0.00           H  
ATOM   3459 1HB  PHE B 417      20.705 -10.786 -27.468  1.00  0.00           H  
ATOM   3460 2HB  PHE B 417      20.772  -9.380 -28.517  1.00  0.00           H  
ATOM   3461  HD1 PHE B 417      23.090  -8.470 -29.150  1.00  0.00           H  
ATOM   3462  HD2 PHE B 417      22.455 -12.329 -27.421  1.00  0.00           H  
ATOM   3463  HE1 PHE B 417      25.299  -9.208 -30.005  1.00  0.00           H  
ATOM   3464  HE2 PHE B 417      24.664 -13.079 -28.271  1.00  0.00           H  
ATOM   3465  HZ  PHE B 417      26.084 -11.519 -29.565  1.00  0.00           H  
ATOM   3466  N   ASN B 418      19.731  -7.697 -25.050  1.00  0.00           N  
ATOM   3467  CA  ASN B 418      18.559  -6.846 -24.875  1.00  0.00           C  
ATOM   3468  C   ASN B 418      17.408  -7.604 -24.219  1.00  0.00           C  
ATOM   3469  O   ASN B 418      16.240  -7.283 -24.442  1.00  0.00           O  
ATOM   3470  CB  ASN B 418      18.112  -6.264 -26.218  1.00  0.00           C  
ATOM   3471  CG  ASN B 418      19.093  -5.247 -26.768  1.00  0.00           C  
ATOM   3472  OD1 ASN B 418      19.775  -4.551 -26.011  1.00  0.00           O  
ATOM   3473  ND2 ASN B 418      19.172  -5.154 -28.091  1.00  0.00           N  
ATOM   3474  H   ASN B 418      20.281  -7.950 -24.241  1.00  0.00           H  
ATOM   3475  HA  ASN B 418      18.825  -6.023 -24.210  1.00  0.00           H  
ATOM   3476 1HB  ASN B 418      17.997  -7.070 -26.944  1.00  0.00           H  
ATOM   3477 2HB  ASN B 418      17.139  -5.787 -26.102  1.00  0.00           H  
ATOM   3478 1HD2 ASN B 418      19.803  -4.500 -28.510  1.00  0.00           H  
ATOM   3479 2HD2 ASN B 418      18.601  -5.738 -28.668  1.00  0.00           H  
ATOM   3480  N   CYS B 419      17.767  -8.830 -23.651  1.00  0.00           N  
ATOM   3481  CA  CYS B 419      16.752  -9.568 -22.907  1.00  0.00           C  
ATOM   3482  C   CYS B 419      16.875  -9.308 -21.411  1.00  0.00           C  
ATOM   3483  O   CYS B 419      17.980  -9.306 -20.865  1.00  0.00           O  
ATOM   3484  CB  CYS B 419      16.868 -11.067 -23.185  1.00  0.00           C  
ATOM   3485  SG  CYS B 419      16.650 -11.504 -24.924  1.00  0.00           S  
ATOM   3486  H   CYS B 419      18.695  -9.220 -23.736  1.00  0.00           H  
ATOM   3487  HA  CYS B 419      15.769  -9.228 -23.233  1.00  0.00           H  
ATOM   3488 1HB  CYS B 419      17.848 -11.422 -22.865  1.00  0.00           H  
ATOM   3489 2HB  CYS B 419      16.119 -11.604 -22.603  1.00  0.00           H  
ATOM   3490  N   TYR B 420      15.699  -8.959 -20.789  1.00  0.00           N  
ATOM   3491  CA  TYR B 420      15.718  -8.586 -19.379  1.00  0.00           C  
ATOM   3492  C   TYR B 420      14.824  -9.509 -18.559  1.00  0.00           C  
ATOM   3493  O   TYR B 420      13.806  -9.998 -19.054  1.00  0.00           O  
ATOM   3494  CB  TYR B 420      15.269  -7.132 -19.201  1.00  0.00           C  
ATOM   3495  CG  TYR B 420      16.102  -6.141 -19.978  1.00  0.00           C  
ATOM   3496  CD1 TYR B 420      17.243  -5.571 -19.419  1.00  0.00           C  
ATOM   3497  CD2 TYR B 420      15.748  -5.771 -21.271  1.00  0.00           C  
ATOM   3498  CE1 TYR B 420      18.012  -4.656 -20.131  1.00  0.00           C  
ATOM   3499  CE2 TYR B 420      16.509  -4.857 -21.992  1.00  0.00           C  
ATOM   3500  CZ  TYR B 420      17.638  -4.306 -21.414  1.00  0.00           C  
ATOM   3501  OH  TYR B 420      18.396  -3.401 -22.123  1.00  0.00           O  
ATOM   3502  H   TYR B 420      14.820  -8.955 -21.287  1.00  0.00           H  
ATOM   3503  HA  TYR B 420      16.739  -8.682 -19.009  1.00  0.00           H  
ATOM   3504 1HB  TYR B 420      14.231  -7.030 -19.520  1.00  0.00           H  
ATOM   3505 2HB  TYR B 420      15.315  -6.864 -18.146  1.00  0.00           H  
ATOM   3506  HD1 TYR B 420      17.547  -5.840 -18.407  1.00  0.00           H  
ATOM   3507  HD2 TYR B 420      14.860  -6.198 -21.736  1.00  0.00           H  
ATOM   3508  HE1 TYR B 420      18.901  -4.221 -19.676  1.00  0.00           H  
ATOM   3509  HE2 TYR B 420      16.213  -4.580 -23.004  1.00  0.00           H  
ATOM   3510  HH  TYR B 420      18.005  -3.267 -22.990  1.00  0.00           H  
ATOM   3511  N   PHE B 421      15.337  -9.743 -17.346  1.00  0.00           N  
ATOM   3512  CA  PHE B 421      14.483 -10.452 -16.400  1.00  0.00           C  
ATOM   3513  C   PHE B 421      13.273  -9.606 -16.023  1.00  0.00           C  
ATOM   3514  O   PHE B 421      13.400  -8.403 -15.786  1.00  0.00           O  
ATOM   3515  CB  PHE B 421      15.271 -10.831 -15.142  1.00  0.00           C  
ATOM   3516  CG  PHE B 421      16.273 -11.932 -15.362  1.00  0.00           C  
ATOM   3517  CD1 PHE B 421      15.862 -13.257 -15.449  1.00  0.00           C  
ATOM   3518  CD2 PHE B 421      17.626 -11.643 -15.482  1.00  0.00           C  
ATOM   3519  CE1 PHE B 421      16.787 -14.279 -15.652  1.00  0.00           C  
ATOM   3520  CE2 PHE B 421      18.556 -12.658 -15.685  1.00  0.00           C  
ATOM   3521  CZ  PHE B 421      18.135 -13.975 -15.769  1.00  0.00           C  
ATOM   3522  H   PHE B 421      16.263  -9.461 -17.057  1.00  0.00           H  
ATOM   3523  HA  PHE B 421      14.125 -11.367 -16.875  1.00  0.00           H  
ATOM   3524 1HB  PHE B 421      15.803  -9.957 -14.769  1.00  0.00           H  
ATOM   3525 2HB  PHE B 421      14.580 -11.151 -14.363  1.00  0.00           H  
ATOM   3526  HD1 PHE B 421      14.801 -13.493 -15.357  1.00  0.00           H  
ATOM   3527  HD2 PHE B 421      17.957 -10.606 -15.415  1.00  0.00           H  
ATOM   3528  HE1 PHE B 421      16.450 -15.313 -15.719  1.00  0.00           H  
ATOM   3529  HE2 PHE B 421      19.615 -12.418 -15.777  1.00  0.00           H  
ATOM   3530  HZ  PHE B 421      18.862 -14.770 -15.925  1.00  0.00           H  
ATOM   3531  N   PRO B 422      12.165 -10.270 -16.053  1.00  0.00           N  
ATOM   3532  CA  PRO B 422      10.963  -9.482 -15.769  1.00  0.00           C  
ATOM   3533  C   PRO B 422      10.910  -8.985 -14.326  1.00  0.00           C  
ATOM   3534  O   PRO B 422      10.241  -7.990 -14.037  1.00  0.00           O  
ATOM   3535  CB  PRO B 422       9.823 -10.465 -16.051  1.00  0.00           C  
ATOM   3536  CG  PRO B 422      10.432 -11.818 -15.871  1.00  0.00           C  
ATOM   3537  CD  PRO B 422      11.877 -11.749 -16.276  1.00  0.00           C  
ATOM   3538  HA  PRO B 422      10.921  -8.626 -16.458  1.00  0.00           H  
ATOM   3539 1HB  PRO B 422       8.989 -10.283 -15.358  1.00  0.00           H  
ATOM   3540 2HB  PRO B 422       9.435 -10.309 -17.069  1.00  0.00           H  
ATOM   3541 1HG  PRO B 422      10.339 -12.140 -14.823  1.00  0.00           H  
ATOM   3542 2HG  PRO B 422       9.895 -12.560 -16.480  1.00  0.00           H  
ATOM   3543 1HD  PRO B 422      12.473 -12.402 -15.622  1.00  0.00           H  
ATOM   3544 2HD  PRO B 422      11.979 -12.056 -17.327  1.00  0.00           H  
ATOM   3545  N   LEU B 423      11.671  -9.715 -13.494  1.00  0.00           N  
ATOM   3546  CA  LEU B 423      11.593  -9.362 -12.081  1.00  0.00           C  
ATOM   3547  C   LEU B 423      12.849  -8.621 -11.636  1.00  0.00           C  
ATOM   3548  O   LEU B 423      13.955  -8.946 -12.074  1.00  0.00           O  
ATOM   3549  CB  LEU B 423      11.396 -10.616 -11.225  1.00  0.00           C  
ATOM   3550  CG  LEU B 423      10.121 -11.420 -11.484  1.00  0.00           C  
ATOM   3551  CD1 LEU B 423      10.089 -12.662 -10.599  1.00  0.00           C  
ATOM   3552  CD2 LEU B 423       8.886 -10.556 -11.247  1.00  0.00           C  
ATOM   3553  H   LEU B 423      12.276 -10.472 -13.779  1.00  0.00           H  
ATOM   3554  HA  LEU B 423      10.737  -8.704 -11.936  1.00  0.00           H  
ATOM   3555 1HB  LEU B 423      12.240 -11.284 -11.388  1.00  0.00           H  
ATOM   3556 2HB  LEU B 423      11.388 -10.323 -10.175  1.00  0.00           H  
ATOM   3557  HG  LEU B 423      10.115 -11.770 -12.517  1.00  0.00           H  
ATOM   3558 1HD1 LEU B 423       9.176 -13.225 -10.794  1.00  0.00           H  
ATOM   3559 2HD1 LEU B 423      10.954 -13.288 -10.819  1.00  0.00           H  
ATOM   3560 3HD1 LEU B 423      10.113 -12.363  -9.552  1.00  0.00           H  
ATOM   3561 1HD2 LEU B 423       7.988 -11.145 -11.437  1.00  0.00           H  
ATOM   3562 2HD2 LEU B 423       8.879 -10.206 -10.214  1.00  0.00           H  
ATOM   3563 3HD2 LEU B 423       8.907  -9.699 -11.920  1.00  0.00           H  
ATOM   3564  N   GLN B 424      12.621  -7.549 -10.860  1.00  0.00           N  
ATOM   3565  CA  GLN B 424      13.700  -6.775 -10.256  1.00  0.00           C  
ATOM   3566  C   GLN B 424      13.577  -6.753  -8.735  1.00  0.00           C  
ATOM   3567  O   GLN B 424      12.469  -6.779  -8.196  1.00  0.00           O  
ATOM   3568  CB  GLN B 424      13.706  -5.346 -10.803  1.00  0.00           C  
ATOM   3569  CG  GLN B 424      14.946  -4.548 -10.422  1.00  0.00           C  
ATOM   3570  CD  GLN B 424      15.059  -3.240 -11.182  1.00  0.00           C  
ATOM   3571  OE1 GLN B 424      14.108  -2.806 -11.840  1.00  0.00           O  
ATOM   3572  NE2 GLN B 424      16.222  -2.604 -11.099  1.00  0.00           N  
ATOM   3573  H   GLN B 424      11.664  -7.273 -10.692  1.00  0.00           H  
ATOM   3574  HA  GLN B 424      14.649  -7.248 -10.509  1.00  0.00           H  
ATOM   3575 1HB  GLN B 424      13.639  -5.372 -11.891  1.00  0.00           H  
ATOM   3576 2HB  GLN B 424      12.831  -4.812 -10.434  1.00  0.00           H  
ATOM   3577 1HG  GLN B 424      14.905  -4.319  -9.357  1.00  0.00           H  
ATOM   3578 2HG  GLN B 424      15.831  -5.145 -10.642  1.00  0.00           H  
ATOM   3579 1HE2 GLN B 424      16.354  -1.736 -11.580  1.00  0.00           H  
ATOM   3580 2HE2 GLN B 424      16.967  -2.992 -10.556  1.00  0.00           H  
ATOM   3581  N   SER B 425      14.773  -6.711  -8.155  1.00  0.00           N  
ATOM   3582  CA  SER B 425      14.784  -6.705  -6.696  1.00  0.00           C  
ATOM   3583  C   SER B 425      14.680  -5.286  -6.148  1.00  0.00           C  
ATOM   3584  O   SER B 425      15.183  -4.340  -6.759  1.00  0.00           O  
ATOM   3585  CB  SER B 425      16.054  -7.373  -6.167  1.00  0.00           C  
ATOM   3586  OG  SER B 425      16.082  -7.349  -4.750  1.00  0.00           O  
ATOM   3587  H   SER B 425      15.651  -6.684  -8.654  1.00  0.00           H  
ATOM   3588  HA  SER B 425      13.920  -7.269  -6.341  1.00  0.00           H  
ATOM   3589 1HB  SER B 425      16.097  -8.403  -6.519  1.00  0.00           H  
ATOM   3590 2HB  SER B 425      16.928  -6.856  -6.561  1.00  0.00           H  
ATOM   3591  HG  SER B 425      15.274  -6.907  -4.477  1.00  0.00           H  
ATOM   3592  N   TYR B 426      13.904  -4.883  -5.059  1.00  0.00           N  
ATOM   3593  CA  TYR B 426      13.732  -3.601  -4.386  1.00  0.00           C  
ATOM   3594  C   TYR B 426      14.967  -3.244  -3.567  1.00  0.00           C  
ATOM   3595  O   TYR B 426      15.394  -2.088  -3.548  1.00  0.00           O  
ATOM   3596  CB  TYR B 426      12.497  -3.630  -3.480  1.00  0.00           C  
ATOM   3597  CG  TYR B 426      11.204  -3.350  -4.208  1.00  0.00           C  
ATOM   3598  CD1 TYR B 426      11.033  -2.175  -4.937  1.00  0.00           C  
ATOM   3599  CD2 TYR B 426      10.152  -4.259  -4.168  1.00  0.00           C  
ATOM   3600  CE1 TYR B 426       9.843  -1.912  -5.608  1.00  0.00           C  
ATOM   3601  CE2 TYR B 426       8.958  -4.006  -4.835  1.00  0.00           C  
ATOM   3602  CZ  TYR B 426       8.813  -2.832  -5.551  1.00  0.00           C  
ATOM   3603  OH  TYR B 426       7.633  -2.577  -6.213  1.00  0.00           O  
ATOM   3604  H   TYR B 426      13.391  -5.686  -4.726  1.00  0.00           H  
ATOM   3605  HA  TYR B 426      13.590  -2.829  -5.143  1.00  0.00           H  
ATOM   3606 1HB  TYR B 426      12.417  -4.609  -3.005  1.00  0.00           H  
ATOM   3607 2HB  TYR B 426      12.610  -2.890  -2.688  1.00  0.00           H  
ATOM   3608  HD1 TYR B 426      11.839  -1.443  -4.989  1.00  0.00           H  
ATOM   3609  HD2 TYR B 426      10.255  -5.188  -3.606  1.00  0.00           H  
ATOM   3610  HE1 TYR B 426       9.729  -0.987  -6.173  1.00  0.00           H  
ATOM   3611  HE2 TYR B 426       8.144  -4.731  -4.790  1.00  0.00           H  
ATOM   3612  HH  TYR B 426       7.025  -3.308  -6.075  1.00  0.00           H  
ATOM   3613  N   GLY B 427      15.992  -4.239  -3.202  1.00  0.00           N  
ATOM   3614  CA  GLY B 427      17.134  -4.075  -2.317  1.00  0.00           C  
ATOM   3615  C   GLY B 427      16.796  -3.332  -1.038  1.00  0.00           C  
ATOM   3616  O   GLY B 427      17.310  -2.238  -0.795  1.00  0.00           O  
ATOM   3617  H   GLY B 427      15.839  -5.132  -3.648  1.00  0.00           H  
ATOM   3618 1HA  GLY B 427      17.536  -5.054  -2.056  1.00  0.00           H  
ATOM   3619 2HA  GLY B 427      17.922  -3.533  -2.838  1.00  0.00           H  
ATOM   3620  N   PHE B 428      15.940  -3.810  -0.116  1.00  0.00           N  
ATOM   3621  CA  PHE B 428      15.637  -3.128   1.137  1.00  0.00           C  
ATOM   3622  C   PHE B 428      16.846  -3.141   2.066  1.00  0.00           C  
ATOM   3623  O   PHE B 428      17.430  -4.197   2.318  1.00  0.00           O  
ATOM   3624  CB  PHE B 428      14.436  -3.779   1.829  1.00  0.00           C  
ATOM   3625  CG  PHE B 428      13.164  -3.713   1.027  1.00  0.00           C  
ATOM   3626  CD1 PHE B 428      12.684  -2.497   0.558  1.00  0.00           C  
ATOM   3627  CD2 PHE B 428      12.449  -4.869   0.743  1.00  0.00           C  
ATOM   3628  CE1 PHE B 428      11.507  -2.434  -0.185  1.00  0.00           C  
ATOM   3629  CE2 PHE B 428      11.272  -4.814   0.001  1.00  0.00           C  
ATOM   3630  CZ  PHE B 428      10.803  -3.595  -0.461  1.00  0.00           C  
ATOM   3631  H   PHE B 428      15.490  -4.692  -0.318  1.00  0.00           H  
ATOM   3632  HA  PHE B 428      15.389  -2.089   0.914  1.00  0.00           H  
ATOM   3633 1HB  PHE B 428      14.657  -4.826   2.031  1.00  0.00           H  
ATOM   3634 2HB  PHE B 428      14.260  -3.291   2.787  1.00  0.00           H  
ATOM   3635  HD1 PHE B 428      13.240  -1.585   0.777  1.00  0.00           H  
ATOM   3636  HD2 PHE B 428      12.819  -5.828   1.108  1.00  0.00           H  
ATOM   3637  HE1 PHE B 428      11.143  -1.473  -0.547  1.00  0.00           H  
ATOM   3638  HE2 PHE B 428      10.719  -5.728  -0.216  1.00  0.00           H  
ATOM   3639  HZ  PHE B 428       9.881  -3.550  -1.039  1.00  0.00           H  
ATOM   3640  N   GLN B 429      17.335  -1.954   2.425  1.00  0.00           N  
ATOM   3641  CA  GLN B 429      18.423  -1.869   3.393  1.00  0.00           C  
ATOM   3642  C   GLN B 429      18.078  -0.905   4.524  1.00  0.00           C  
ATOM   3643  O   GLN B 429      17.517   0.166   4.285  1.00  0.00           O  
ATOM   3644  CB  GLN B 429      19.719  -1.432   2.708  1.00  0.00           C  
ATOM   3645  CG  GLN B 429      20.199  -2.394   1.629  1.00  0.00           C  
ATOM   3646  CD  GLN B 429      21.517  -1.971   1.009  1.00  0.00           C  
ATOM   3647  OE1 GLN B 429      21.926  -0.811   1.119  1.00  0.00           O  
ATOM   3648  NE2 GLN B 429      22.192  -2.908   0.352  1.00  0.00           N  
ATOM   3649  H   GLN B 429      16.959  -1.103   2.032  1.00  0.00           H  
ATOM   3650  HA  GLN B 429      18.576  -2.856   3.829  1.00  0.00           H  
ATOM   3651 1HB  GLN B 429      19.577  -0.453   2.251  1.00  0.00           H  
ATOM   3652 2HB  GLN B 429      20.509  -1.335   3.452  1.00  0.00           H  
ATOM   3653 1HG  GLN B 429      20.334  -3.381   2.071  1.00  0.00           H  
ATOM   3654 2HG  GLN B 429      19.451  -2.438   0.837  1.00  0.00           H  
ATOM   3655 1HE2 GLN B 429      23.068  -2.686  -0.078  1.00  0.00           H  
ATOM   3656 2HE2 GLN B 429      21.825  -3.836   0.286  1.00  0.00           H  
ATOM   3657  N   PRO B 430      18.316  -1.402   5.788  1.00  0.00           N  
ATOM   3658  CA  PRO B 430      17.935  -0.593   6.948  1.00  0.00           C  
ATOM   3659  C   PRO B 430      18.597   0.783   6.952  1.00  0.00           C  
ATOM   3660  O   PRO B 430      18.037   1.740   7.492  1.00  0.00           O  
ATOM   3661  CB  PRO B 430      18.413  -1.432   8.135  1.00  0.00           C  
ATOM   3662  CG  PRO B 430      18.549  -2.819   7.593  1.00  0.00           C  
ATOM   3663  CD  PRO B 430      18.811  -2.730   6.117  1.00  0.00           C  
ATOM   3664  HA  PRO B 430      16.841  -0.478   6.965  1.00  0.00           H  
ATOM   3665 1HB  PRO B 430      19.364  -1.034   8.518  1.00  0.00           H  
ATOM   3666 2HB  PRO B 430      17.685  -1.370   8.957  1.00  0.00           H  
ATOM   3667 1HG  PRO B 430      19.370  -3.346   8.100  1.00  0.00           H  
ATOM   3668 2HG  PRO B 430      17.633  -3.395   7.789  1.00  0.00           H  
ATOM   3669 1HD  PRO B 430      19.891  -2.824   5.929  1.00  0.00           H  
ATOM   3670 2HD  PRO B 430      18.256  -3.525   5.597  1.00  0.00           H  
ATOM   3671  N   THR B 431      19.729   0.827   6.298  1.00  0.00           N  
ATOM   3672  CA  THR B 431      20.495   2.066   6.370  1.00  0.00           C  
ATOM   3673  C   THR B 431      20.118   3.003   5.225  1.00  0.00           C  
ATOM   3674  O   THR B 431      20.571   4.148   5.179  1.00  0.00           O  
ATOM   3675  CB  THR B 431      22.009   1.790   6.333  1.00  0.00           C  
ATOM   3676  OG1 THR B 431      22.319   1.008   5.173  1.00  0.00           O  
ATOM   3677  CG2 THR B 431      22.461   1.032   7.577  1.00  0.00           C  
ATOM   3678  H   THR B 431      20.091   0.056   5.755  1.00  0.00           H  
ATOM   3679  HA  THR B 431      20.261   2.563   7.312  1.00  0.00           H  
ATOM   3680  HB  THR B 431      22.550   2.735   6.281  1.00  0.00           H  
ATOM   3681  HG1 THR B 431      21.513   0.833   4.681  1.00  0.00           H  
ATOM   3682 1HG2 THR B 431      23.534   0.852   7.523  1.00  0.00           H  
ATOM   3683 2HG2 THR B 431      22.236   1.623   8.465  1.00  0.00           H  
ATOM   3684 3HG2 THR B 431      21.936   0.079   7.633  1.00  0.00           H  
ATOM   3685  N   ASN B 432      19.184   2.422   4.400  1.00  0.00           N  
ATOM   3686  CA  ASN B 432      18.764   3.279   3.297  1.00  0.00           C  
ATOM   3687  C   ASN B 432      17.626   4.208   3.711  1.00  0.00           C  
ATOM   3688  O   ASN B 432      17.012   4.015   4.762  1.00  0.00           O  
ATOM   3689  CB  ASN B 432      18.348   2.436   2.090  1.00  0.00           C  
ATOM   3690  CG  ASN B 432      19.518   1.709   1.455  1.00  0.00           C  
ATOM   3691  OD1 ASN B 432      20.668   2.139   1.570  1.00  0.00           O  
ATOM   3692  ND2 ASN B 432      19.232   0.601   0.781  1.00  0.00           N  
ATOM   3693  H   ASN B 432      18.783   1.499   4.486  1.00  0.00           H  
ATOM   3694  HA  ASN B 432      19.607   3.909   3.008  1.00  0.00           H  
ATOM   3695 1HB  ASN B 432      17.603   1.701   2.398  1.00  0.00           H  
ATOM   3696 2HB  ASN B 432      17.884   3.078   1.340  1.00  0.00           H  
ATOM   3697 1HD2 ASN B 432      19.964   0.080   0.341  1.00  0.00           H  
ATOM   3698 2HD2 ASN B 432      18.285   0.288   0.713  1.00  0.00           H  
ATOM   3699  N   GLY B 433      17.547   5.517   3.033  1.00  0.00           N  
ATOM   3700  CA  GLY B 433      16.485   6.481   3.274  1.00  0.00           C  
ATOM   3701  C   GLY B 433      15.104   5.852   3.305  1.00  0.00           C  
ATOM   3702  O   GLY B 433      14.942   4.681   2.954  1.00  0.00           O  
ATOM   3703  H   GLY B 433      18.275   5.742   2.370  1.00  0.00           H  
ATOM   3704 1HA  GLY B 433      16.660   6.986   4.224  1.00  0.00           H  
ATOM   3705 2HA  GLY B 433      16.503   7.244   2.497  1.00  0.00           H  
ATOM   3706  N   VAL B 434      14.052   6.498   3.925  1.00  0.00           N  
ATOM   3707  CA  VAL B 434      12.687   6.030   4.140  1.00  0.00           C  
ATOM   3708  C   VAL B 434      12.088   5.558   2.817  1.00  0.00           C  
ATOM   3709  O   VAL B 434      11.289   4.619   2.790  1.00  0.00           O  
ATOM   3710  CB  VAL B 434      11.801   7.132   4.764  1.00  0.00           C  
ATOM   3711  CG1 VAL B 434      10.353   6.659   4.878  1.00  0.00           C  
ATOM   3712  CG2 VAL B 434      12.343   7.540   6.132  1.00  0.00           C  
ATOM   3713  H   VAL B 434      14.316   7.415   4.256  1.00  0.00           H  
ATOM   3714  HA  VAL B 434      12.715   5.186   4.830  1.00  0.00           H  
ATOM   3715  HB  VAL B 434      11.799   8.000   4.105  1.00  0.00           H  
ATOM   3716 1HG1 VAL B 434       9.746   7.450   5.319  1.00  0.00           H  
ATOM   3717 2HG1 VAL B 434       9.970   6.418   3.887  1.00  0.00           H  
ATOM   3718 3HG1 VAL B 434      10.309   5.772   5.510  1.00  0.00           H  
ATOM   3719 1HG2 VAL B 434      11.709   8.317   6.558  1.00  0.00           H  
ATOM   3720 2HG2 VAL B 434      12.350   6.674   6.794  1.00  0.00           H  
ATOM   3721 3HG2 VAL B 434      13.359   7.921   6.022  1.00  0.00           H  
ATOM   3722  N   GLY B 435      12.633   6.131   1.738  1.00  0.00           N  
ATOM   3723  CA  GLY B 435      12.119   5.780   0.423  1.00  0.00           C  
ATOM   3724  C   GLY B 435      12.543   4.398  -0.035  1.00  0.00           C  
ATOM   3725  O   GLY B 435      11.936   3.825  -0.941  1.00  0.00           O  
ATOM   3726  H   GLY B 435      13.388   6.798   1.809  1.00  0.00           H  
ATOM   3727 1HA  GLY B 435      11.030   5.825   0.434  1.00  0.00           H  
ATOM   3728 2HA  GLY B 435      12.463   6.510  -0.309  1.00  0.00           H  
ATOM   3729  N   TYR B 436      13.562   3.848   0.646  1.00  0.00           N  
ATOM   3730  CA  TYR B 436      14.088   2.557   0.218  1.00  0.00           C  
ATOM   3731  C   TYR B 436      13.829   1.486   1.271  1.00  0.00           C  
ATOM   3732  O   TYR B 436      14.439   0.414   1.238  1.00  0.00           O  
ATOM   3733  CB  TYR B 436      15.590   2.656  -0.068  1.00  0.00           C  
ATOM   3734  CG  TYR B 436      15.921   3.449  -1.309  1.00  0.00           C  
ATOM   3735  CD1 TYR B 436      16.026   2.826  -2.550  1.00  0.00           C  
ATOM   3736  CD2 TYR B 436      16.129   4.823  -1.242  1.00  0.00           C  
ATOM   3737  CE1 TYR B 436      16.333   3.552  -3.696  1.00  0.00           C  
ATOM   3738  CE2 TYR B 436      16.436   5.559  -2.382  1.00  0.00           C  
ATOM   3739  CZ  TYR B 436      16.535   4.916  -3.602  1.00  0.00           C  
ATOM   3740  OH  TYR B 436      16.839   5.640  -4.733  1.00  0.00           O  
ATOM   3741  H   TYR B 436      13.973   4.306   1.447  1.00  0.00           H  
ATOM   3742  HA  TYR B 436      13.578   2.263  -0.700  1.00  0.00           H  
ATOM   3743 1HB  TYR B 436      16.092   3.124   0.780  1.00  0.00           H  
ATOM   3744 2HB  TYR B 436      16.005   1.655  -0.182  1.00  0.00           H  
ATOM   3745  HD1 TYR B 436      15.867   1.751  -2.635  1.00  0.00           H  
ATOM   3746  HD2 TYR B 436      16.053   5.340  -0.285  1.00  0.00           H  
ATOM   3747  HE1 TYR B 436      16.410   3.045  -4.658  1.00  0.00           H  
ATOM   3748  HE2 TYR B 436      16.597   6.635  -2.309  1.00  0.00           H  
ATOM   3749  HH  TYR B 436      16.949   6.565  -4.500  1.00  0.00           H  
ATOM   3750  N   GLN B 437      13.012   1.882   2.152  1.00  0.00           N  
ATOM   3751  CA  GLN B 437      12.653   0.940   3.207  1.00  0.00           C  
ATOM   3752  C   GLN B 437      11.364   0.198   2.865  1.00  0.00           C  
ATOM   3753  O   GLN B 437      10.530   0.705   2.112  1.00  0.00           O  
ATOM   3754  CB  GLN B 437      12.503   1.664   4.545  1.00  0.00           C  
ATOM   3755  CG  GLN B 437      13.786   2.319   5.037  1.00  0.00           C  
ATOM   3756  CD  GLN B 437      13.606   3.048   6.356  1.00  0.00           C  
ATOM   3757  OE1 GLN B 437      12.484   3.391   6.742  1.00  0.00           O  
ATOM   3758  NE2 GLN B 437      14.709   3.290   7.056  1.00  0.00           N  
ATOM   3759  H   GLN B 437      12.604   2.806   2.158  1.00  0.00           H  
ATOM   3760  HA  GLN B 437      13.450   0.203   3.298  1.00  0.00           H  
ATOM   3761 1HB  GLN B 437      11.739   2.436   4.457  1.00  0.00           H  
ATOM   3762 2HB  GLN B 437      12.169   0.958   5.305  1.00  0.00           H  
ATOM   3763 1HG  GLN B 437      14.544   1.549   5.177  1.00  0.00           H  
ATOM   3764 2HG  GLN B 437      14.121   3.042   4.293  1.00  0.00           H  
ATOM   3765 1HE2 GLN B 437      14.650   3.768   7.934  1.00  0.00           H  
ATOM   3766 2HE2 GLN B 437      15.598   2.995   6.706  1.00  0.00           H  
ATOM   3767  N   PRO B 438      11.250  -0.995   3.364  1.00  0.00           N  
ATOM   3768  CA  PRO B 438      10.048  -1.778   3.067  1.00  0.00           C  
ATOM   3769  C   PRO B 438       8.811  -1.262   3.799  1.00  0.00           C  
ATOM   3770  O   PRO B 438       8.881  -0.943   4.989  1.00  0.00           O  
ATOM   3771  CB  PRO B 438      10.418  -3.185   3.546  1.00  0.00           C  
ATOM   3772  CG  PRO B 438      11.400  -2.967   4.651  1.00  0.00           C  
ATOM   3773  CD  PRO B 438      12.212  -1.744   4.333  1.00  0.00           C  
ATOM   3774  HA  PRO B 438       9.869  -1.768   1.982  1.00  0.00           H  
ATOM   3775 1HB  PRO B 438       9.516  -3.717   3.883  1.00  0.00           H  
ATOM   3776 2HB  PRO B 438      10.842  -3.766   2.714  1.00  0.00           H  
ATOM   3777 1HG  PRO B 438      10.873  -2.843   5.608  1.00  0.00           H  
ATOM   3778 2HG  PRO B 438      12.052  -3.847   4.759  1.00  0.00           H  
ATOM   3779 1HD  PRO B 438      12.405  -1.181   5.258  1.00  0.00           H  
ATOM   3780 2HD  PRO B 438      13.157  -2.044   3.857  1.00  0.00           H  
ATOM   3781  N   TYR B 439       7.773  -1.199   2.994  1.00  0.00           N  
ATOM   3782  CA  TYR B 439       6.456  -0.886   3.536  1.00  0.00           C  
ATOM   3783  C   TYR B 439       5.468  -2.011   3.252  1.00  0.00           C  
ATOM   3784  O   TYR B 439       5.376  -2.494   2.121  1.00  0.00           O  
ATOM   3785  CB  TYR B 439       5.932   0.429   2.951  1.00  0.00           C  
ATOM   3786  CG  TYR B 439       6.466   1.658   3.645  1.00  0.00           C  
ATOM   3787  CD1 TYR B 439       5.616   2.510   4.346  1.00  0.00           C  
ATOM   3788  CD2 TYR B 439       7.821   1.969   3.601  1.00  0.00           C  
ATOM   3789  CE1 TYR B 439       6.104   3.645   4.986  1.00  0.00           C  
ATOM   3790  CE2 TYR B 439       8.319   3.101   4.237  1.00  0.00           C  
ATOM   3791  CZ  TYR B 439       7.455   3.932   4.926  1.00  0.00           C  
ATOM   3792  OH  TYR B 439       7.943   5.054   5.558  1.00  0.00           O  
ATOM   3793  H   TYR B 439       7.870  -1.364   2.002  1.00  0.00           H  
ATOM   3794  HA  TYR B 439       6.544  -0.775   4.617  1.00  0.00           H  
ATOM   3795 1HB  TYR B 439       6.200   0.490   1.895  1.00  0.00           H  
ATOM   3796 2HB  TYR B 439       4.844   0.447   3.014  1.00  0.00           H  
ATOM   3797  HD1 TYR B 439       4.549   2.292   4.400  1.00  0.00           H  
ATOM   3798  HD2 TYR B 439       8.512   1.321   3.061  1.00  0.00           H  
ATOM   3799  HE1 TYR B 439       5.423   4.299   5.529  1.00  0.00           H  
ATOM   3800  HE2 TYR B 439       9.384   3.329   4.190  1.00  0.00           H  
ATOM   3801  HH  TYR B 439       8.892   5.109   5.422  1.00  0.00           H  
ATOM   3802  N   ARG B 440       4.856  -2.483   4.343  1.00  0.00           N  
ATOM   3803  CA  ARG B 440       3.747  -3.406   4.126  1.00  0.00           C  
ATOM   3804  C   ARG B 440       2.476  -2.654   3.745  1.00  0.00           C  
ATOM   3805  O   ARG B 440       2.180  -1.599   4.309  1.00  0.00           O  
ATOM   3806  CB  ARG B 440       3.500  -4.254   5.376  1.00  0.00           C  
ATOM   3807  CG  ARG B 440       4.622  -5.231   5.689  1.00  0.00           C  
ATOM   3808  CD  ARG B 440       4.280  -6.120   6.877  1.00  0.00           C  
ATOM   3809  NE  ARG B 440       5.283  -7.162   7.076  1.00  0.00           N  
ATOM   3810  CZ  ARG B 440       5.262  -8.055   8.061  1.00  0.00           C  
ATOM   3811  NH1 ARG B 440       4.285  -8.050   8.961  1.00  0.00           N  
ATOM   3812  NH2 ARG B 440       6.226  -8.961   8.148  1.00  0.00           N  
ATOM   3813  H   ARG B 440       5.116  -2.239   5.288  1.00  0.00           H  
ATOM   3814  HA  ARG B 440       4.006  -4.070   3.301  1.00  0.00           H  
ATOM   3815 1HB  ARG B 440       3.369  -3.601   6.238  1.00  0.00           H  
ATOM   3816 2HB  ARG B 440       2.579  -4.824   5.253  1.00  0.00           H  
ATOM   3817 1HG  ARG B 440       4.801  -5.869   4.823  1.00  0.00           H  
ATOM   3818 2HG  ARG B 440       5.531  -4.677   5.926  1.00  0.00           H  
ATOM   3819 1HD  ARG B 440       4.230  -5.515   7.782  1.00  0.00           H  
ATOM   3820 2HD  ARG B 440       3.316  -6.599   6.707  1.00  0.00           H  
ATOM   3821  HE  ARG B 440       6.049  -7.209   6.418  1.00  0.00           H  
ATOM   3822 1HH1 ARG B 440       3.547  -7.363   8.902  1.00  0.00           H  
ATOM   3823 2HH1 ARG B 440       4.280  -8.733   9.704  1.00  0.00           H  
ATOM   3824 1HH2 ARG B 440       6.973  -8.971   7.467  1.00  0.00           H  
ATOM   3825 2HH2 ARG B 440       6.214  -9.641   8.894  1.00  0.00           H  
ATOM   3826  N   VAL B 441       1.821  -3.187   2.757  1.00  0.00           N  
ATOM   3827  CA  VAL B 441       0.609  -2.547   2.257  1.00  0.00           C  
ATOM   3828  C   VAL B 441      -0.559  -3.529   2.322  1.00  0.00           C  
ATOM   3829  O   VAL B 441      -0.428  -4.687   1.920  1.00  0.00           O  
ATOM   3830  CB  VAL B 441       0.793  -2.033   0.811  1.00  0.00           C  
ATOM   3831  CG1 VAL B 441      -0.500  -1.408   0.291  1.00  0.00           C  
ATOM   3832  CG2 VAL B 441       1.941  -1.028   0.745  1.00  0.00           C  
ATOM   3833  H   VAL B 441       2.139  -4.043   2.326  1.00  0.00           H  
ATOM   3834  HA  VAL B 441       0.381  -1.692   2.894  1.00  0.00           H  
ATOM   3835  HB  VAL B 441       1.017  -2.879   0.160  1.00  0.00           H  
ATOM   3836 1HG1 VAL B 441      -0.348  -1.053  -0.729  1.00  0.00           H  
ATOM   3837 2HG1 VAL B 441      -1.294  -2.154   0.300  1.00  0.00           H  
ATOM   3838 3HG1 VAL B 441      -0.781  -0.570   0.928  1.00  0.00           H  
ATOM   3839 1HG2 VAL B 441       2.058  -0.676  -0.280  1.00  0.00           H  
ATOM   3840 2HG2 VAL B 441       1.722  -0.182   1.397  1.00  0.00           H  
ATOM   3841 3HG2 VAL B 441       2.864  -1.508   1.071  1.00  0.00           H  
ATOM   3842  N   VAL B 442      -1.647  -3.023   2.880  1.00  0.00           N  
ATOM   3843  CA  VAL B 442      -2.898  -3.773   2.838  1.00  0.00           C  
ATOM   3844  C   VAL B 442      -3.990  -2.920   2.197  1.00  0.00           C  
ATOM   3845  O   VAL B 442      -4.250  -1.798   2.639  1.00  0.00           O  
ATOM   3846  CB  VAL B 442      -3.335  -4.226   4.249  1.00  0.00           C  
ATOM   3847  CG1 VAL B 442      -4.694  -4.921   4.196  1.00  0.00           C  
ATOM   3848  CG2 VAL B 442      -2.283  -5.148   4.863  1.00  0.00           C  
ATOM   3849  H   VAL B 442      -1.628  -2.123   3.337  1.00  0.00           H  
ATOM   3850  HA  VAL B 442      -2.747  -4.664   2.227  1.00  0.00           H  
ATOM   3851  HB  VAL B 442      -3.455  -3.347   4.882  1.00  0.00           H  
ATOM   3852 1HG1 VAL B 442      -4.983  -5.232   5.200  1.00  0.00           H  
ATOM   3853 2HG1 VAL B 442      -5.440  -4.232   3.801  1.00  0.00           H  
ATOM   3854 3HG1 VAL B 442      -4.630  -5.797   3.550  1.00  0.00           H  
ATOM   3855 1HG2 VAL B 442      -2.606  -5.457   5.857  1.00  0.00           H  
ATOM   3856 2HG2 VAL B 442      -2.157  -6.028   4.232  1.00  0.00           H  
ATOM   3857 3HG2 VAL B 442      -1.334  -4.617   4.939  1.00  0.00           H  
ATOM   3858  N   VAL B 443      -4.539  -3.487   1.148  1.00  0.00           N  
ATOM   3859  CA  VAL B 443      -5.653  -2.835   0.467  1.00  0.00           C  
ATOM   3860  C   VAL B 443      -6.954  -3.568   0.785  1.00  0.00           C  
ATOM   3861  O   VAL B 443      -7.081  -4.765   0.515  1.00  0.00           O  
ATOM   3862  CB  VAL B 443      -5.431  -2.780  -1.061  1.00  0.00           C  
ATOM   3863  CG1 VAL B 443      -6.622  -2.122  -1.756  1.00  0.00           C  
ATOM   3864  CG2 VAL B 443      -4.139  -2.032  -1.385  1.00  0.00           C  
ATOM   3865  H   VAL B 443      -4.201  -4.374   0.801  1.00  0.00           H  
ATOM   3866  HA  VAL B 443      -5.732  -1.812   0.835  1.00  0.00           H  
ATOM   3867  HB  VAL B 443      -5.364  -3.798  -1.446  1.00  0.00           H  
ATOM   3868 1HG1 VAL B 443      -6.446  -2.094  -2.832  1.00  0.00           H  
ATOM   3869 2HG1 VAL B 443      -7.525  -2.697  -1.552  1.00  0.00           H  
ATOM   3870 3HG1 VAL B 443      -6.745  -1.106  -1.382  1.00  0.00           H  
ATOM   3871 1HG2 VAL B 443      -3.997  -2.003  -2.465  1.00  0.00           H  
ATOM   3872 2HG2 VAL B 443      -4.201  -1.014  -0.999  1.00  0.00           H  
ATOM   3873 3HG2 VAL B 443      -3.296  -2.545  -0.922  1.00  0.00           H  
ATOM   3874  N   LEU B 444      -7.877  -2.822   1.357  1.00  0.00           N  
ATOM   3875  CA  LEU B 444      -9.205  -3.378   1.596  1.00  0.00           C  
ATOM   3876  C   LEU B 444     -10.188  -2.918   0.525  1.00  0.00           C  
ATOM   3877  O   LEU B 444     -10.440  -1.720   0.381  1.00  0.00           O  
ATOM   3878  CB  LEU B 444      -9.714  -2.972   2.982  1.00  0.00           C  
ATOM   3879  CG  LEU B 444      -8.840  -3.373   4.170  1.00  0.00           C  
ATOM   3880  CD1 LEU B 444      -9.450  -2.864   5.473  1.00  0.00           C  
ATOM   3881  CD2 LEU B 444      -8.660  -4.887   4.214  1.00  0.00           C  
ATOM   3882  H   LEU B 444      -7.685  -1.870   1.635  1.00  0.00           H  
ATOM   3883  HA  LEU B 444      -9.138  -4.465   1.554  1.00  0.00           H  
ATOM   3884 1HB  LEU B 444      -9.822  -1.889   3.009  1.00  0.00           H  
ATOM   3885 2HB  LEU B 444     -10.697  -3.418   3.136  1.00  0.00           H  
ATOM   3886  HG  LEU B 444      -7.861  -2.903   4.076  1.00  0.00           H  
ATOM   3887 1HD1 LEU B 444      -8.816  -3.157   6.310  1.00  0.00           H  
ATOM   3888 2HD1 LEU B 444      -9.525  -1.777   5.439  1.00  0.00           H  
ATOM   3889 3HD1 LEU B 444     -10.443  -3.294   5.602  1.00  0.00           H  
ATOM   3890 1HD2 LEU B 444      -8.034  -5.155   5.066  1.00  0.00           H  
ATOM   3891 2HD2 LEU B 444      -9.634  -5.367   4.314  1.00  0.00           H  
ATOM   3892 3HD2 LEU B 444      -8.183  -5.224   3.293  1.00  0.00           H  
ATOM   3893  N   SER B 445     -10.658  -3.891  -0.171  1.00  0.00           N  
ATOM   3894  CA  SER B 445     -11.678  -3.590  -1.170  1.00  0.00           C  
ATOM   3895  C   SER B 445     -13.058  -4.043  -0.705  1.00  0.00           C  
ATOM   3896  O   SER B 445     -13.224  -5.178  -0.252  1.00  0.00           O  
ATOM   3897  CB  SER B 445     -11.336  -4.256  -2.503  1.00  0.00           C  
ATOM   3898  OG  SER B 445     -10.050  -3.860  -2.948  1.00  0.00           O  
ATOM   3899  H   SER B 445     -10.351  -4.846  -0.054  1.00  0.00           H  
ATOM   3900  HA  SER B 445     -11.709  -2.510  -1.318  1.00  0.00           H  
ATOM   3901 1HB  SER B 445     -11.368  -5.339  -2.387  1.00  0.00           H  
ATOM   3902 2HB  SER B 445     -12.083  -3.984  -3.248  1.00  0.00           H  
ATOM   3903  HG  SER B 445      -9.713  -3.258  -2.280  1.00  0.00           H  
ATOM   3904  N   PHE B 446     -13.987  -3.099  -0.875  1.00  0.00           N  
ATOM   3905  CA  PHE B 446     -15.327  -3.369  -0.367  1.00  0.00           C  
ATOM   3906  C   PHE B 446     -16.281  -3.701  -1.508  1.00  0.00           C  
ATOM   3907  O   PHE B 446     -16.414  -2.928  -2.459  1.00  0.00           O  
ATOM   3908  CB  PHE B 446     -15.855  -2.170   0.426  1.00  0.00           C  
ATOM   3909  CG  PHE B 446     -14.937  -1.722   1.531  1.00  0.00           C  
ATOM   3910  CD1 PHE B 446     -14.247  -2.651   2.301  1.00  0.00           C  
ATOM   3911  CD2 PHE B 446     -14.764  -0.371   1.801  1.00  0.00           C  
ATOM   3912  CE1 PHE B 446     -13.397  -2.239   3.324  1.00  0.00           C  
ATOM   3913  CE2 PHE B 446     -13.916   0.048   2.822  1.00  0.00           C  
ATOM   3914  CZ  PHE B 446     -13.234  -0.887   3.583  1.00  0.00           C  
ATOM   3915  H   PHE B 446     -13.803  -2.218  -1.334  1.00  0.00           H  
ATOM   3916  HA  PHE B 446     -15.277  -4.232   0.299  1.00  0.00           H  
ATOM   3917 1HB  PHE B 446     -16.012  -1.329  -0.248  1.00  0.00           H  
ATOM   3918 2HB  PHE B 446     -16.819  -2.421   0.866  1.00  0.00           H  
ATOM   3919  HD1 PHE B 446     -14.377  -3.714   2.096  1.00  0.00           H  
ATOM   3920  HD2 PHE B 446     -15.301   0.365   1.202  1.00  0.00           H  
ATOM   3921  HE1 PHE B 446     -12.862  -2.979   3.918  1.00  0.00           H  
ATOM   3922  HE2 PHE B 446     -13.789   1.111   3.024  1.00  0.00           H  
ATOM   3923  HZ  PHE B 446     -12.572  -0.561   4.384  1.00  0.00           H  
ATOM   3924  N   GLU B 447     -16.792  -4.812  -1.436  1.00  0.00           N  
ATOM   3925  CA  GLU B 447     -17.820  -5.200  -2.398  1.00  0.00           C  
ATOM   3926  C   GLU B 447     -19.205  -4.761  -1.932  1.00  0.00           C  
ATOM   3927  O   GLU B 447     -19.681  -5.199  -0.882  1.00  0.00           O  
ATOM   3928  CB  GLU B 447     -17.797  -6.713  -2.628  1.00  0.00           C  
ATOM   3929  CG  GLU B 447     -18.693  -7.175  -3.768  1.00  0.00           C  
ATOM   3930  CD  GLU B 447     -18.616  -8.673  -4.022  1.00  0.00           C  
ATOM   3931  OE1 GLU B 447     -19.230  -9.154  -5.002  1.00  0.00           O  
ATOM   3932  OE2 GLU B 447     -17.938  -9.370  -3.235  1.00  0.00           O  
ATOM   3933  H   GLU B 447     -16.515  -5.469  -0.720  1.00  0.00           H  
ATOM   3934  HA  GLU B 447     -17.614  -4.701  -3.345  1.00  0.00           H  
ATOM   3935 1HB  GLU B 447     -16.778  -7.033  -2.846  1.00  0.00           H  
ATOM   3936 2HB  GLU B 447     -18.113  -7.224  -1.719  1.00  0.00           H  
ATOM   3937 1HG  GLU B 447     -19.725  -6.913  -3.534  1.00  0.00           H  
ATOM   3938 2HG  GLU B 447     -18.410  -6.645  -4.676  1.00  0.00           H  
ATOM   3939  N   LEU B 448     -19.777  -3.832  -2.749  1.00  0.00           N  
ATOM   3940  CA  LEU B 448     -21.082  -3.269  -2.417  1.00  0.00           C  
ATOM   3941  C   LEU B 448     -22.200  -4.242  -2.774  1.00  0.00           C  
ATOM   3942  O   LEU B 448     -22.045  -5.070  -3.675  1.00  0.00           O  
ATOM   3943  CB  LEU B 448     -21.293  -1.939  -3.146  1.00  0.00           C  
ATOM   3944  CG  LEU B 448     -20.336  -0.805  -2.778  1.00  0.00           C  
ATOM   3945  CD1 LEU B 448     -20.467   0.343  -3.773  1.00  0.00           C  
ATOM   3946  CD2 LEU B 448     -20.602  -0.320  -1.356  1.00  0.00           C  
ATOM   3947  H   LEU B 448     -19.308  -3.524  -3.589  1.00  0.00           H  
ATOM   3948  HA  LEU B 448     -21.117  -3.087  -1.343  1.00  0.00           H  
ATOM   3949 1HB  LEU B 448     -21.197  -2.111  -4.217  1.00  0.00           H  
ATOM   3950 2HB  LEU B 448     -22.305  -1.589  -2.945  1.00  0.00           H  
ATOM   3951  HG  LEU B 448     -19.308  -1.161  -2.843  1.00  0.00           H  
ATOM   3952 1HD1 LEU B 448     -19.779   1.143  -3.498  1.00  0.00           H  
ATOM   3953 2HD1 LEU B 448     -20.225  -0.014  -4.774  1.00  0.00           H  
ATOM   3954 3HD1 LEU B 448     -21.488   0.722  -3.759  1.00  0.00           H  
ATOM   3955 1HD2 LEU B 448     -19.911   0.487  -1.111  1.00  0.00           H  
ATOM   3956 2HD2 LEU B 448     -21.627   0.045  -1.282  1.00  0.00           H  
ATOM   3957 3HD2 LEU B 448     -20.459  -1.145  -0.658  1.00  0.00           H  
ATOM   3958  N   LEU B 449     -23.345  -4.330  -1.928  1.00  0.00           N  
ATOM   3959  CA  LEU B 449     -24.492  -5.176  -1.617  1.00  0.00           C  
ATOM   3960  C   LEU B 449     -25.253  -5.548  -2.885  1.00  0.00           C  
ATOM   3961  O   LEU B 449     -25.892  -4.694  -3.504  1.00  0.00           O  
ATOM   3962  CB  LEU B 449     -25.429  -4.468  -0.634  1.00  0.00           C  
ATOM   3963  CG  LEU B 449     -24.888  -4.246   0.779  1.00  0.00           C  
ATOM   3964  CD1 LEU B 449     -25.718  -3.193   1.505  1.00  0.00           C  
ATOM   3965  CD2 LEU B 449     -24.876  -5.556   1.559  1.00  0.00           C  
ATOM   3966  H   LEU B 449     -23.217  -3.467  -1.419  1.00  0.00           H  
ATOM   3967  HA  LEU B 449     -24.130  -6.093  -1.154  1.00  0.00           H  
ATOM   3968 1HB  LEU B 449     -25.686  -3.491  -1.041  1.00  0.00           H  
ATOM   3969 2HB  LEU B 449     -26.344  -5.053  -0.544  1.00  0.00           H  
ATOM   3970  HG  LEU B 449     -23.870  -3.859   0.722  1.00  0.00           H  
ATOM   3971 1HD1 LEU B 449     -25.321  -3.046   2.509  1.00  0.00           H  
ATOM   3972 2HD1 LEU B 449     -25.673  -2.252   0.956  1.00  0.00           H  
ATOM   3973 3HD1 LEU B 449     -26.753  -3.527   1.570  1.00  0.00           H  
ATOM   3974 1HD2 LEU B 449     -24.487  -5.379   2.562  1.00  0.00           H  
ATOM   3975 2HD2 LEU B 449     -25.891  -5.948   1.627  1.00  0.00           H  
ATOM   3976 3HD2 LEU B 449     -24.241  -6.279   1.046  1.00  0.00           H  
ATOM   3977  N   HIS B 450     -24.812  -6.447  -3.741  1.00  0.00           N  
ATOM   3978  CA  HIS B 450     -25.803  -7.105  -4.585  1.00  0.00           C  
ATOM   3979  C   HIS B 450     -26.333  -8.374  -3.925  1.00  0.00           C  
ATOM   3980  O   HIS B 450     -27.325  -8.948  -4.380  1.00  0.00           O  
ATOM   3981  CB  HIS B 450     -25.207  -7.435  -5.954  1.00  0.00           C  
ATOM   3982  CG  HIS B 450     -24.877  -6.227  -6.772  1.00  0.00           C  
ATOM   3983  ND1 HIS B 450     -24.678  -4.983  -6.214  1.00  0.00           N  
ATOM   3984  CD2 HIS B 450     -24.710  -6.076  -8.107  1.00  0.00           C  
ATOM   3985  CE1 HIS B 450     -24.402  -4.116  -7.174  1.00  0.00           C  
ATOM   3986  NE2 HIS B 450     -24.416  -4.754  -8.332  1.00  0.00           N  
ATOM   3987  H   HIS B 450     -23.838  -6.698  -3.839  1.00  0.00           H  
ATOM   3988  HA  HIS B 450     -26.652  -6.439  -4.737  1.00  0.00           H  
ATOM   3989 1HB  HIS B 450     -24.295  -8.019  -5.823  1.00  0.00           H  
ATOM   3990 2HB  HIS B 450     -25.909  -8.048  -6.518  1.00  0.00           H  
ATOM   3991  HD2 HIS B 450     -24.795  -6.858  -8.862  1.00  0.00           H  
ATOM   3992  HE1 HIS B 450     -24.197  -3.055  -7.035  1.00  0.00           H  
ATOM   3993  HE2 HIS B 450     -24.240  -4.341  -9.237  1.00  0.00           H  
ATOM   3994  N   ALA B 451     -26.065  -8.607  -2.602  1.00  0.00           N  
ATOM   3995  CA  ALA B 451     -26.350  -9.804  -1.816  1.00  0.00           C  
ATOM   3996  C   ALA B 451     -26.460  -9.472  -0.330  1.00  0.00           C  
ATOM   3997  O   ALA B 451     -26.250  -8.325   0.073  1.00  0.00           O  
ATOM   3998  CB  ALA B 451     -25.271 -10.860  -2.043  1.00  0.00           C  
ATOM   3999  H   ALA B 451     -25.612  -7.822  -2.156  1.00  0.00           H  
ATOM   4000  HA  ALA B 451     -27.309 -10.204  -2.144  1.00  0.00           H  
ATOM   4001 1HB  ALA B 451     -25.498 -11.746  -1.450  1.00  0.00           H  
ATOM   4002 2HB  ALA B 451     -25.241 -11.128  -3.099  1.00  0.00           H  
ATOM   4003 3HB  ALA B 451     -24.303 -10.461  -1.743  1.00  0.00           H  
ATOM   4004  N   PRO B 452     -27.125 -10.358   0.543  1.00  0.00           N  
ATOM   4005  CA  PRO B 452     -27.232  -9.982   1.955  1.00  0.00           C  
ATOM   4006  C   PRO B 452     -25.887  -9.599   2.567  1.00  0.00           C  
ATOM   4007  O   PRO B 452     -24.868 -10.231   2.273  1.00  0.00           O  
ATOM   4008  CB  PRO B 452     -27.792 -11.245   2.614  1.00  0.00           C  
ATOM   4009  CG  PRO B 452     -27.568 -12.331   1.612  1.00  0.00           C  
ATOM   4010  CD  PRO B 452     -27.299 -11.700   0.277  1.00  0.00           C  
ATOM   4011  HA  PRO B 452     -27.937  -9.144   2.054  1.00  0.00           H  
ATOM   4012 1HB  PRO B 452     -27.272 -11.435   3.565  1.00  0.00           H  
ATOM   4013 2HB  PRO B 452     -28.857 -11.105   2.852  1.00  0.00           H  
ATOM   4014 1HG  PRO B 452     -26.721 -12.962   1.919  1.00  0.00           H  
ATOM   4015 2HG  PRO B 452     -28.450 -12.987   1.559  1.00  0.00           H  
ATOM   4016 1HD  PRO B 452     -26.386 -12.133  -0.157  1.00  0.00           H  
ATOM   4017 2HD  PRO B 452     -28.160 -11.865  -0.387  1.00  0.00           H  
ATOM   4018  N   ALA B 453     -25.765  -8.371   3.010  1.00  0.00           N  
ATOM   4019  CA  ALA B 453     -24.584  -7.875   3.711  1.00  0.00           C  
ATOM   4020  C   ALA B 453     -24.129  -8.860   4.784  1.00  0.00           C  
ATOM   4021  O   ALA B 453     -24.922  -9.270   5.635  1.00  0.00           O  
ATOM   4022  CB  ALA B 453     -24.868  -6.510   4.332  1.00  0.00           C  
ATOM   4023  H   ALA B 453     -26.541  -7.745   2.849  1.00  0.00           H  
ATOM   4024  HA  ALA B 453     -23.778  -7.771   2.985  1.00  0.00           H  
ATOM   4025 1HB  ALA B 453     -23.978  -6.154   4.851  1.00  0.00           H  
ATOM   4026 2HB  ALA B 453     -25.138  -5.803   3.548  1.00  0.00           H  
ATOM   4027 3HB  ALA B 453     -25.690  -6.597   5.041  1.00  0.00           H  
ATOM   4028  N   THR B 454     -22.809  -9.264   4.668  1.00  0.00           N  
ATOM   4029  CA  THR B 454     -22.358 -10.285   5.607  1.00  0.00           C  
ATOM   4030  C   THR B 454     -21.187  -9.774   6.441  1.00  0.00           C  
ATOM   4031  O   THR B 454     -20.827 -10.381   7.452  1.00  0.00           O  
ATOM   4032  CB  THR B 454     -21.946 -11.575   4.875  1.00  0.00           C  
ATOM   4033  OG1 THR B 454     -20.939 -11.265   3.903  1.00  0.00           O  
ATOM   4034  CG2 THR B 454     -23.138 -12.212   4.168  1.00  0.00           C  
ATOM   4035  H   THR B 454     -22.158  -8.900   3.987  1.00  0.00           H  
ATOM   4036  HA  THR B 454     -23.181 -10.523   6.281  1.00  0.00           H  
ATOM   4037  HB  THR B 454     -21.541 -12.288   5.593  1.00  0.00           H  
ATOM   4038  HG1 THR B 454     -20.750 -10.324   3.928  1.00  0.00           H  
ATOM   4039 1HG2 THR B 454     -22.817 -13.121   3.660  1.00  0.00           H  
ATOM   4040 2HG2 THR B 454     -23.907 -12.458   4.900  1.00  0.00           H  
ATOM   4041 3HG2 THR B 454     -23.543 -11.513   3.437  1.00  0.00           H  
ATOM   4042  N   VAL B 455     -20.644  -8.652   6.077  1.00  0.00           N  
ATOM   4043  CA  VAL B 455     -19.590  -8.036   6.876  1.00  0.00           C  
ATOM   4044  C   VAL B 455     -20.076  -6.697   7.428  1.00  0.00           C  
ATOM   4045  O   VAL B 455     -20.109  -5.697   6.707  1.00  0.00           O  
ATOM   4046  CB  VAL B 455     -18.298  -7.835   6.053  1.00  0.00           C  
ATOM   4047  CG1 VAL B 455     -17.188  -7.248   6.924  1.00  0.00           C  
ATOM   4048  CG2 VAL B 455     -17.851  -9.158   5.432  1.00  0.00           C  
ATOM   4049  H   VAL B 455     -20.951  -8.194   5.230  1.00  0.00           H  
ATOM   4050  HA  VAL B 455     -19.360  -8.696   7.713  1.00  0.00           H  
ATOM   4051  HB  VAL B 455     -18.492  -7.113   5.260  1.00  0.00           H  
ATOM   4052 1HG1 VAL B 455     -16.287  -7.114   6.324  1.00  0.00           H  
ATOM   4053 2HG1 VAL B 455     -17.507  -6.284   7.319  1.00  0.00           H  
ATOM   4054 3HG1 VAL B 455     -16.976  -7.927   7.749  1.00  0.00           H  
ATOM   4055 1HG2 VAL B 455     -16.940  -9.000   4.855  1.00  0.00           H  
ATOM   4056 2HG2 VAL B 455     -17.659  -9.884   6.222  1.00  0.00           H  
ATOM   4057 3HG2 VAL B 455     -18.635  -9.535   4.775  1.00  0.00           H  
ATOM   4058  N   CYS B 456     -20.421  -6.618   8.665  1.00  0.00           N  
ATOM   4059  CA  CYS B 456     -21.023  -5.427   9.253  1.00  0.00           C  
ATOM   4060  C   CYS B 456     -20.327  -5.050  10.555  1.00  0.00           C  
ATOM   4061  O   CYS B 456     -19.727  -5.902  11.213  1.00  0.00           O  
ATOM   4062  CB  CYS B 456     -22.514  -5.650   9.507  1.00  0.00           C  
ATOM   4063  SG  CYS B 456     -23.442  -6.121   8.031  1.00  0.00           S  
ATOM   4064  H   CYS B 456     -20.262  -7.428   9.248  1.00  0.00           H  
ATOM   4065  HA  CYS B 456     -20.909  -4.600   8.552  1.00  0.00           H  
ATOM   4066 1HB  CYS B 456     -22.643  -6.433  10.254  1.00  0.00           H  
ATOM   4067 2HB  CYS B 456     -22.955  -4.738   9.909  1.00  0.00           H  
ATOM   4068  N   GLY B 457     -20.234  -3.741  10.734  1.00  0.00           N  
ATOM   4069  CA  GLY B 457     -19.724  -3.285  12.017  1.00  0.00           C  
ATOM   4070  C   GLY B 457     -20.575  -3.730  13.191  1.00  0.00           C  
ATOM   4071  O   GLY B 457     -21.672  -4.262  13.003  1.00  0.00           O  
ATOM   4072  H   GLY B 457     -20.495  -3.058  10.037  1.00  0.00           H  
ATOM   4073 1HA  GLY B 457     -18.710  -3.660  12.159  1.00  0.00           H  
ATOM   4074 2HA  GLY B 457     -19.668  -2.197  12.020  1.00  0.00           H  
ATOM   4075  N   PRO B 458     -19.995  -3.757  14.348  1.00  0.00           N  
ATOM   4076  CA  PRO B 458     -20.840  -4.083  15.499  1.00  0.00           C  
ATOM   4077  C   PRO B 458     -22.117  -3.247  15.549  1.00  0.00           C  
ATOM   4078  O   PRO B 458     -22.189  -2.185  14.926  1.00  0.00           O  
ATOM   4079  OXT PRO B 458     -23.055  -3.623  16.196  1.00  0.00           O  
ATOM   4080  CB  PRO B 458     -19.939  -3.775  16.697  1.00  0.00           C  
ATOM   4081  CG  PRO B 458     -18.847  -2.917  16.143  1.00  0.00           C  
ATOM   4082  CD  PRO B 458     -18.822  -3.082  14.650  1.00  0.00           C  
ATOM   4083  HA  PRO B 458     -21.097  -5.152  15.468  1.00  0.00           H  
ATOM   4084 1HB  PRO B 458     -20.518  -3.266  17.482  1.00  0.00           H  
ATOM   4085 2HB  PRO B 458     -19.560  -4.711  17.133  1.00  0.00           H  
ATOM   4086 1HG  PRO B 458     -19.017  -1.864  16.413  1.00  0.00           H  
ATOM   4087 2HG  PRO B 458     -17.879  -3.205  16.580  1.00  0.00           H  
ATOM   4088 1HD  PRO B 458     -18.805  -2.092  14.171  1.00  0.00           H  
ATOM   4089 2HD  PRO B 458     -17.938  -3.668  14.360  1.00  0.00           H  
TER                                                                             
score 1885.7
silent_score 1885.7
time 1
                                        
