# Supplementary material for: Improving de novo protein binder design with deep learning
Source: Nat Commun. 2023 May 6;14:2625. doi: 10.1038/s41467-023-38328-5 (PMC10163288; doi:10.1038/s41467-023-38328-5)
Supplement: Supplementary file 4 — Source Data File [file 41467_2023_38328_MOESM4_ESM.zip › all_data/experimental_structure_agreement/af2_MSA/IL7.pdb]

HEADER                                            14-MAR-23   XXXX              
EXPDTA    THEORETICAL MODEL                                                     
REMARK 220                                                                      
REMARK 220 EXPERIMENTAL DETAILS                                                 
REMARK 220  EXPERIMENT TYPE                : THEORETICAL MODELLING              
REMARK 220  DATE OF DATA COLLECTION        : 14-MAR-23                          
REMARK 220                                                                      
REMARK 220 REMARK: MODEL GENERATED BY ROSETTA                                   
REMARK 220  VERSION 2021.38+release.4d5a969                                     
SSBOND     CYS B  261    CYS B  276                                       2.12  
SSBOND     CYS B  293    CYS B  301                                       2.14  
SSBOND     CYS B  327    CYS B  337                                       2.14  
ATOM      1  N   SER A   1      31.745  -5.510   2.567  1.00  0.00           N  
ATOM      2  CA  SER A   1      31.028  -5.444   1.298  1.00  0.00           C  
ATOM      3  C   SER A   1      29.518  -5.459   1.515  1.00  0.00           C  
ATOM      4  O   SER A   1      29.039  -5.938   2.544  1.00  0.00           O  
ATOM      5  CB  SER A   1      31.433  -6.607   0.391  1.00  0.00           C  
ATOM      6  OG  SER A   1      30.469  -6.809  -0.628  1.00  0.00           O  
ATOM      7 1H   SER A   1      32.730  -5.499   2.395  1.00  0.00           H  
ATOM      8 2H   SER A   1      31.497  -4.723   3.132  1.00  0.00           H  
ATOM      9 3H   SER A   1      31.500  -6.354   3.045  1.00  0.00           H  
ATOM     10  HA  SER A   1      31.289  -4.508   0.801  1.00  0.00           H  
ATOM     11 1HB  SER A   1      32.404  -6.398  -0.057  1.00  0.00           H  
ATOM     12 2HB  SER A   1      31.535  -7.514   0.986  1.00  0.00           H  
ATOM     13  HG  SER A   1      29.789  -6.146  -0.485  1.00  0.00           H  
ATOM     14  N   VAL A   2      28.738  -4.839   0.569  1.00  0.00           N  
ATOM     15  CA  VAL A   2      27.281  -4.797   0.633  1.00  0.00           C  
ATOM     16  C   VAL A   2      26.726  -6.218   0.701  1.00  0.00           C  
ATOM     17  O   VAL A   2      25.762  -6.481   1.424  1.00  0.00           O  
ATOM     18  CB  VAL A   2      26.681  -4.048  -0.578  1.00  0.00           C  
ATOM     19  CG1 VAL A   2      25.158  -4.172  -0.589  1.00  0.00           C  
ATOM     20  CG2 VAL A   2      27.100  -2.579  -0.557  1.00  0.00           C  
ATOM     21  H   VAL A   2      29.209  -4.393  -0.205  1.00  0.00           H  
ATOM     22  HA  VAL A   2      26.990  -4.265   1.539  1.00  0.00           H  
ATOM     23  HB  VAL A   2      27.042  -4.512  -1.496  1.00  0.00           H  
ATOM     24 1HG1 VAL A   2      24.756  -3.638  -1.450  1.00  0.00           H  
ATOM     25 2HG1 VAL A   2      24.879  -5.224  -0.652  1.00  0.00           H  
ATOM     26 3HG1 VAL A   2      24.751  -3.742   0.326  1.00  0.00           H  
ATOM     27 1HG2 VAL A   2      26.670  -2.066  -1.417  1.00  0.00           H  
ATOM     28 2HG2 VAL A   2      26.743  -2.112   0.361  1.00  0.00           H  
ATOM     29 3HG2 VAL A   2      28.187  -2.510  -0.600  1.00  0.00           H  
ATOM     30  N   ILE A   3      27.367  -7.164   0.143  1.00  0.00           N  
ATOM     31  CA  ILE A   3      26.938  -8.558   0.125  1.00  0.00           C  
ATOM     32  C   ILE A   3      27.012  -9.139   1.535  1.00  0.00           C  
ATOM     33  O   ILE A   3      26.062  -9.770   2.003  1.00  0.00           O  
ATOM     34  CB  ILE A   3      27.795  -9.401  -0.847  1.00  0.00           C  
ATOM     35  CG1 ILE A   3      27.451  -9.053  -2.300  1.00  0.00           C  
ATOM     36  CG2 ILE A   3      27.600 -10.896  -0.581  1.00  0.00           C  
ATOM     37  CD1 ILE A   3      28.354  -9.723  -3.327  1.00  0.00           C  
ATOM     38  H   ILE A   3      28.231  -6.909  -0.314  1.00  0.00           H  
ATOM     39  HA  ILE A   3      25.903  -8.597  -0.213  1.00  0.00           H  
ATOM     40  HB  ILE A   3      28.847  -9.154  -0.712  1.00  0.00           H  
ATOM     41 1HG1 ILE A   3      26.422  -9.344  -2.510  1.00  0.00           H  
ATOM     42 2HG1 ILE A   3      27.519  -7.974  -2.442  1.00  0.00           H  
ATOM     43 1HG2 ILE A   3      28.211 -11.472  -1.276  1.00  0.00           H  
ATOM     44 2HG2 ILE A   3      27.899 -11.125   0.441  1.00  0.00           H  
ATOM     45 3HG2 ILE A   3      26.550 -11.156  -0.719  1.00  0.00           H  
ATOM     46 1HD1 ILE A   3      28.047  -9.426  -4.330  1.00  0.00           H  
ATOM     47 2HD1 ILE A   3      29.387  -9.417  -3.158  1.00  0.00           H  
ATOM     48 3HD1 ILE A   3      28.275 -10.805  -3.229  1.00  0.00           H  
ATOM     49  N   GLU A   4      28.130  -8.953   2.205  1.00  0.00           N  
ATOM     50  CA  GLU A   4      28.294  -9.439   3.572  1.00  0.00           C  
ATOM     51  C   GLU A   4      27.271  -8.804   4.509  1.00  0.00           C  
ATOM     52  O   GLU A   4      26.709  -9.480   5.373  1.00  0.00           O  
ATOM     53  CB  GLU A   4      29.712  -9.161   4.075  1.00  0.00           C  
ATOM     54  CG  GLU A   4      30.766 -10.089   3.489  1.00  0.00           C  
ATOM     55  CD  GLU A   4      32.178  -9.757   3.944  1.00  0.00           C  
ATOM     56  OE1 GLU A   4      33.132 -10.446   3.516  1.00  0.00           O  
ATOM     57  OE2 GLU A   4      32.332  -8.801   4.737  1.00  0.00           O  
ATOM     58  H   GLU A   4      28.894  -8.462   1.763  1.00  0.00           H  
ATOM     59  HA  GLU A   4      28.128 -10.517   3.578  1.00  0.00           H  
ATOM     60 1HB  GLU A   4      29.990  -8.135   3.832  1.00  0.00           H  
ATOM     61 2HB  GLU A   4      29.739  -9.259   5.160  1.00  0.00           H  
ATOM     62 1HG  GLU A   4      30.537 -11.113   3.783  1.00  0.00           H  
ATOM     63 2HG  GLU A   4      30.720 -10.033   2.402  1.00  0.00           H  
ATOM     64  N   LYS A   5      27.061  -7.495   4.319  1.00  0.00           N  
ATOM     65  CA  LYS A   5      26.054  -6.794   5.111  1.00  0.00           C  
ATOM     66  C   LYS A   5      24.676  -7.423   4.929  1.00  0.00           C  
ATOM     67  O   LYS A   5      23.968  -7.676   5.906  1.00  0.00           O  
ATOM     68  CB  LYS A   5      26.009  -5.313   4.733  1.00  0.00           C  
ATOM     69  CG  LYS A   5      25.021  -4.495   5.552  1.00  0.00           C  
ATOM     70  CD  LYS A   5      25.076  -3.018   5.183  1.00  0.00           C  
ATOM     71  CE  LYS A   5      24.062  -2.204   5.975  1.00  0.00           C  
ATOM     72  NZ  LYS A   5      24.091  -0.761   5.594  1.00  0.00           N  
ATOM     73  H   LYS A   5      27.592  -6.980   3.631  1.00  0.00           H  
ATOM     74  HA  LYS A   5      26.324  -6.876   6.164  1.00  0.00           H  
ATOM     75 1HB  LYS A   5      26.999  -4.875   4.861  1.00  0.00           H  
ATOM     76 2HB  LYS A   5      25.740  -5.214   3.681  1.00  0.00           H  
ATOM     77 1HG  LYS A   5      24.010  -4.865   5.378  1.00  0.00           H  
ATOM     78 2HG  LYS A   5      25.250  -4.602   6.612  1.00  0.00           H  
ATOM     79 1HD  LYS A   5      26.075  -2.629   5.384  1.00  0.00           H  
ATOM     80 2HD  LYS A   5      24.867  -2.901   4.120  1.00  0.00           H  
ATOM     81 1HE  LYS A   5      23.062  -2.596   5.796  1.00  0.00           H  
ATOM     82 2HE  LYS A   5      24.277  -2.291   7.040  1.00  0.00           H  
ATOM     83 1HZ  LYS A   5      23.407  -0.255   6.139  1.00  0.00           H  
ATOM     84 2HZ  LYS A   5      25.011  -0.383   5.773  1.00  0.00           H  
ATOM     85 3HZ  LYS A   5      23.874  -0.667   4.612  1.00  0.00           H  
ATOM     86  N   LEU A   6      24.244  -7.683   3.734  1.00  0.00           N  
ATOM     87  CA  LEU A   6      22.939  -8.258   3.428  1.00  0.00           C  
ATOM     88  C   LEU A   6      22.818  -9.667   3.999  1.00  0.00           C  
ATOM     89  O   LEU A   6      21.762 -10.046   4.511  1.00  0.00           O  
ATOM     90  CB  LEU A   6      22.706  -8.286   1.915  1.00  0.00           C  
ATOM     91  CG  LEU A   6      22.300  -6.961   1.268  1.00  0.00           C  
ATOM     92  CD1 LEU A   6      22.493  -7.029  -0.244  1.00  0.00           C  
ATOM     93  CD2 LEU A   6      20.855  -6.617   1.612  1.00  0.00           C  
ATOM     94  H   LEU A   6      24.875  -7.463   2.976  1.00  0.00           H  
ATOM     95  HA  LEU A   6      22.171  -7.636   3.887  1.00  0.00           H  
ATOM     96 1HB  LEU A   6      23.622  -8.619   1.429  1.00  0.00           H  
ATOM     97 2HB  LEU A   6      21.920  -9.009   1.698  1.00  0.00           H  
ATOM     98  HG  LEU A   6      22.949  -6.164   1.632  1.00  0.00           H  
ATOM     99 1HD1 LEU A   6      22.200  -6.079  -0.691  1.00  0.00           H  
ATOM    100 2HD1 LEU A   6      23.541  -7.227  -0.468  1.00  0.00           H  
ATOM    101 3HD1 LEU A   6      21.876  -7.828  -0.654  1.00  0.00           H  
ATOM    102 1HD2 LEU A   6      20.585  -5.670   1.143  1.00  0.00           H  
ATOM    103 2HD2 LEU A   6      20.196  -7.405   1.246  1.00  0.00           H  
ATOM    104 3HD2 LEU A   6      20.749  -6.530   2.693  1.00  0.00           H  
ATOM    105  N   ARG A   7      23.892 -10.476   3.956  1.00  0.00           N  
ATOM    106  CA  ARG A   7      23.868 -11.823   4.516  1.00  0.00           C  
ATOM    107  C   ARG A   7      23.675 -11.785   6.028  1.00  0.00           C  
ATOM    108  O   ARG A   7      22.921 -12.587   6.584  1.00  0.00           O  
ATOM    109  CB  ARG A   7      25.158 -12.572   4.172  1.00  0.00           C  
ATOM    110  CG  ARG A   7      25.248 -13.009   2.719  1.00  0.00           C  
ATOM    111  CD  ARG A   7      26.519 -13.800   2.445  1.00  0.00           C  
ATOM    112  NE  ARG A   7      26.563 -14.292   1.071  1.00  0.00           N  
ATOM    113  CZ  ARG A   7      27.661 -14.356   0.323  1.00  0.00           C  
ATOM    114  NH1 ARG A   7      28.833 -13.960   0.805  1.00  0.00           N  
ATOM    115  NH2 ARG A   7      27.587 -14.821  -0.915  1.00  0.00           N  
ATOM    116  H   ARG A   7      24.739 -10.138   3.522  1.00  0.00           H  
ATOM    117  HA  ARG A   7      23.026 -12.363   4.082  1.00  0.00           H  
ATOM    118 1HB  ARG A   7      26.016 -11.937   4.389  1.00  0.00           H  
ATOM    119 2HB  ARG A   7      25.241 -13.460   4.799  1.00  0.00           H  
ATOM    120 1HG  ARG A   7      24.393 -13.640   2.475  1.00  0.00           H  
ATOM    121 2HG  ARG A   7      25.246 -12.130   2.074  1.00  0.00           H  
ATOM    122 1HD  ARG A   7      27.387 -13.162   2.608  1.00  0.00           H  
ATOM    123 2HD  ARG A   7      26.567 -14.656   3.117  1.00  0.00           H  
ATOM    124  HE  ARG A   7      25.696 -14.607   0.657  1.00  0.00           H  
ATOM    125 1HH1 ARG A   7      28.897 -13.606   1.749  1.00  0.00           H  
ATOM    126 2HH1 ARG A   7      29.660 -14.013   0.228  1.00  0.00           H  
ATOM    127 1HH2 ARG A   7      26.698 -15.126  -1.288  1.00  0.00           H  
ATOM    128 2HH2 ARG A   7      28.418 -14.871  -1.486  1.00  0.00           H  
ATOM    129  N   LYS A   8      24.352 -10.866   6.597  1.00  0.00           N  
ATOM    130  CA  LYS A   8      24.207 -10.691   8.039  1.00  0.00           C  
ATOM    131  C   LYS A   8      22.779 -10.297   8.405  1.00  0.00           C  
ATOM    132  O   LYS A   8      22.203 -10.839   9.350  1.00  0.00           O  
ATOM    133  CB  LYS A   8      25.189  -9.637   8.553  1.00  0.00           C  
ATOM    134  CG  LYS A   8      25.208  -9.494  10.068  1.00  0.00           C  
ATOM    135  CD  LYS A   8      26.209  -8.438  10.518  1.00  0.00           C  
ATOM    136  CE  LYS A   8      26.155  -8.221  12.024  1.00  0.00           C  
ATOM    137  NZ  LYS A   8      27.119  -7.170  12.468  1.00  0.00           N  
ATOM    138  H   LYS A   8      24.980 -10.260   6.089  1.00  0.00           H  
ATOM    139  HA  LYS A   8      24.429 -11.641   8.527  1.00  0.00           H  
ATOM    140 1HB  LYS A   8      26.198  -9.889   8.225  1.00  0.00           H  
ATOM    141 2HB  LYS A   8      24.938  -8.666   8.125  1.00  0.00           H  
ATOM    142 1HG  LYS A   8      24.215  -9.211  10.419  1.00  0.00           H  
ATOM    143 2HG  LYS A   8      25.476 -10.449  10.520  1.00  0.00           H  
ATOM    144 1HD  LYS A   8      27.217  -8.751  10.242  1.00  0.00           H  
ATOM    145 2HD  LYS A   8      25.991  -7.494  10.019  1.00  0.00           H  
ATOM    146 1HE  LYS A   8      25.149  -7.921  12.312  1.00  0.00           H  
ATOM    147 2HE  LYS A   8      26.392  -9.154  12.535  1.00  0.00           H  
ATOM    148 1HZ  LYS A   8      27.055  -7.055  13.470  1.00  0.00           H  
ATOM    149 2HZ  LYS A   8      28.059  -7.448  12.221  1.00  0.00           H  
ATOM    150 3HZ  LYS A   8      26.897  -6.296  12.014  1.00  0.00           H  
ATOM    151  N   LEU A   9      22.276  -9.361   7.692  1.00  0.00           N  
ATOM    152  CA  LEU A   9      20.917  -8.893   7.943  1.00  0.00           C  
ATOM    153  C   LEU A   9      19.906 -10.011   7.716  1.00  0.00           C  
ATOM    154  O   LEU A   9      18.926 -10.127   8.455  1.00  0.00           O  
ATOM    155  CB  LEU A   9      20.586  -7.700   7.042  1.00  0.00           C  
ATOM    156  CG  LEU A   9      21.297  -6.385   7.370  1.00  0.00           C  
ATOM    157  CD1 LEU A   9      21.044  -5.358   6.272  1.00  0.00           C  
ATOM    158  CD2 LEU A   9      20.839  -5.853   8.723  1.00  0.00           C  
ATOM    159  H   LEU A   9      22.813  -8.937   6.949  1.00  0.00           H  
ATOM    160  HA  LEU A   9      20.848  -8.574   8.982  1.00  0.00           H  
ATOM    161 1HB  LEU A   9      20.839  -7.959   6.015  1.00  0.00           H  
ATOM    162 2HB  LEU A   9      19.514  -7.512   7.094  1.00  0.00           H  
ATOM    163  HG  LEU A   9      22.374  -6.552   7.402  1.00  0.00           H  
ATOM    164 1HD1 LEU A   9      21.556  -4.428   6.519  1.00  0.00           H  
ATOM    165 2HD1 LEU A   9      21.423  -5.739   5.323  1.00  0.00           H  
ATOM    166 3HD1 LEU A   9      19.974  -5.172   6.188  1.00  0.00           H  
ATOM    167 1HD2 LEU A   9      21.356  -4.918   8.940  1.00  0.00           H  
ATOM    168 2HD2 LEU A   9      19.763  -5.676   8.699  1.00  0.00           H  
ATOM    169 3HD2 LEU A   9      21.070  -6.584   9.498  1.00  0.00           H  
ATOM    170  N   GLU A  10      20.081 -10.771   6.693  1.00  0.00           N  
ATOM    171  CA  GLU A  10      19.208 -11.911   6.433  1.00  0.00           C  
ATOM    172  C   GLU A  10      19.190 -12.875   7.616  1.00  0.00           C  
ATOM    173  O   GLU A  10      18.125 -13.329   8.038  1.00  0.00           O  
ATOM    174  CB  GLU A  10      19.646 -12.645   5.163  1.00  0.00           C  
ATOM    175  CG  GLU A  10      18.752 -13.820   4.793  1.00  0.00           C  
ATOM    176  CD  GLU A  10      19.358 -14.723   3.730  1.00  0.00           C  
ATOM    177  OE1 GLU A  10      18.799 -15.813   3.469  1.00  0.00           O  
ATOM    178  OE2 GLU A  10      20.401 -14.339   3.156  1.00  0.00           O  
ATOM    179  H   GLU A  10      20.839 -10.576   6.054  1.00  0.00           H  
ATOM    180  HA  GLU A  10      18.192 -11.543   6.289  1.00  0.00           H  
ATOM    181 1HB  GLU A  10      19.656 -11.948   4.325  1.00  0.00           H  
ATOM    182 2HB  GLU A  10      20.662 -13.018   5.290  1.00  0.00           H  
ATOM    183 1HG  GLU A  10      18.561 -14.413   5.687  1.00  0.00           H  
ATOM    184 2HG  GLU A  10      17.798 -13.438   4.433  1.00  0.00           H  
ATOM    185  N   LYS A  11      20.352 -13.232   8.130  1.00  0.00           N  
ATOM    186  CA  LYS A  11      20.469 -14.129   9.275  1.00  0.00           C  
ATOM    187  C   LYS A  11      19.774 -13.547  10.503  1.00  0.00           C  
ATOM    188  O   LYS A  11      19.066 -14.259  11.217  1.00  0.00           O  
ATOM    189  CB  LYS A  11      21.940 -14.410   9.589  1.00  0.00           C  
ATOM    190  CG  LYS A  11      22.625 -15.321   8.581  1.00  0.00           C  
ATOM    191  CD  LYS A  11      24.075 -15.588   8.964  1.00  0.00           C  
ATOM    192  CE  LYS A  11      24.790 -16.417   7.906  1.00  0.00           C  
ATOM    193  NZ  LYS A  11      26.226 -16.637   8.252  1.00  0.00           N  
ATOM    194  H   LYS A  11      21.191 -12.863   7.706  1.00  0.00           H  
ATOM    195  HA  LYS A  11      19.980 -15.072   9.027  1.00  0.00           H  
ATOM    196 1HB  LYS A  11      22.491 -13.470   9.624  1.00  0.00           H  
ATOM    197 2HB  LYS A  11      22.020 -14.873  10.573  1.00  0.00           H  
ATOM    198 1HG  LYS A  11      22.093 -16.272   8.529  1.00  0.00           H  
ATOM    199 2HG  LYS A  11      22.600 -14.857   7.596  1.00  0.00           H  
ATOM    200 1HD  LYS A  11      24.600 -14.640   9.084  1.00  0.00           H  
ATOM    201 2HD  LYS A  11      24.108 -16.124   9.912  1.00  0.00           H  
ATOM    202 1HE  LYS A  11      24.298 -17.384   7.808  1.00  0.00           H  
ATOM    203 2HE  LYS A  11      24.734 -15.907   6.945  1.00  0.00           H  
ATOM    204 1HZ  LYS A  11      26.666 -17.189   7.529  1.00  0.00           H  
ATOM    205 2HZ  LYS A  11      26.695 -15.745   8.327  1.00  0.00           H  
ATOM    206 3HZ  LYS A  11      26.289 -17.126   9.133  1.00  0.00           H  
ATOM    207  N   GLN A  12      19.992 -12.302  10.650  1.00  0.00           N  
ATOM    208  CA  GLN A  12      19.357 -11.620  11.773  1.00  0.00           C  
ATOM    209  C   GLN A  12      17.836 -11.660  11.651  1.00  0.00           C  
ATOM    210  O   GLN A  12      17.136 -11.926  12.631  1.00  0.00           O  
ATOM    211  CB  GLN A  12      19.838 -10.171  11.864  1.00  0.00           C  
ATOM    212  CG  GLN A  12      19.302  -9.419  13.074  1.00  0.00           C  
ATOM    213  CD  GLN A  12      19.868  -8.017  13.193  1.00  0.00           C  
ATOM    214  OE1 GLN A  12      20.871  -7.682  12.554  1.00  0.00           O  
ATOM    215  NE2 GLN A  12      19.231  -7.187  14.012  1.00  0.00           N  
ATOM    216  H   GLN A  12      20.583 -11.774  10.024  1.00  0.00           H  
ATOM    217  HA  GLN A  12      19.633 -12.136  12.692  1.00  0.00           H  
ATOM    218 1HB  GLN A  12      20.927 -10.151  11.907  1.00  0.00           H  
ATOM    219 2HB  GLN A  12      19.536  -9.630  10.967  1.00  0.00           H  
ATOM    220 1HG  GLN A  12      18.218  -9.340  12.989  1.00  0.00           H  
ATOM    221 2HG  GLN A  12      19.567  -9.969  13.977  1.00  0.00           H  
ATOM    222 1HE2 GLN A  12      19.560  -6.249  14.130  1.00  0.00           H  
ATOM    223 2HE2 GLN A  12      18.422  -7.499  14.511  1.00  0.00           H  
ATOM    224  N   ALA A  13      17.333 -11.301  10.492  1.00  0.00           N  
ATOM    225  CA  ALA A  13      15.896 -11.333  10.230  1.00  0.00           C  
ATOM    226  C   ALA A  13      15.325 -12.727  10.470  1.00  0.00           C  
ATOM    227  O   ALA A  13      14.233 -12.870  11.025  1.00  0.00           O  
ATOM    228  CB  ALA A  13      15.606 -10.881   8.800  1.00  0.00           C  
ATOM    229  H   ALA A  13      17.960 -10.994   9.762  1.00  0.00           H  
ATOM    230  HA  ALA A  13      15.410 -10.646  10.923  1.00  0.00           H  
ATOM    231 1HB  ALA A  13      14.531 -10.910   8.620  1.00  0.00           H  
ATOM    232 2HB  ALA A  13      15.970  -9.863   8.659  1.00  0.00           H  
ATOM    233 3HB  ALA A  13      16.109 -11.546   8.100  1.00  0.00           H  
ATOM    234  N   ARG A  14      16.031 -13.741  10.101  1.00  0.00           N  
ATOM    235  CA  ARG A  14      15.623 -15.127  10.312  1.00  0.00           C  
ATOM    236  C   ARG A  14      15.532 -15.450  11.800  1.00  0.00           C  
ATOM    237  O   ARG A  14      14.574 -16.084  12.245  1.00  0.00           O  
ATOM    238  CB  ARG A  14      16.598 -16.085   9.626  1.00  0.00           C  
ATOM    239  CG  ARG A  14      16.123 -17.530   9.596  1.00  0.00           C  
ATOM    240  CD  ARG A  14      17.077 -18.420   8.812  1.00  0.00           C  
ATOM    241  NE  ARG A  14      16.953 -18.207   7.373  1.00  0.00           N  
ATOM    242  CZ  ARG A  14      17.499 -18.985   6.442  1.00  0.00           C  
ATOM    243  NH1 ARG A  14      18.219 -20.047   6.782  1.00  0.00           N  
ATOM    244  NH2 ARG A  14      17.323 -18.699   5.160  1.00  0.00           N  
ATOM    245  H   ARG A  14      16.911 -13.551   9.643  1.00  0.00           H  
ATOM    246  HA  ARG A  14      14.633 -15.267   9.876  1.00  0.00           H  
ATOM    247 1HB  ARG A  14      16.764 -15.761   8.600  1.00  0.00           H  
ATOM    248 2HB  ARG A  14      17.560 -16.054  10.139  1.00  0.00           H  
ATOM    249 1HG  ARG A  14      16.056 -17.912  10.615  1.00  0.00           H  
ATOM    250 2HG  ARG A  14      15.141 -17.581   9.124  1.00  0.00           H  
ATOM    251 1HD  ARG A  14      18.103 -18.199   9.104  1.00  0.00           H  
ATOM    252 2HD  ARG A  14      16.856 -19.465   9.024  1.00  0.00           H  
ATOM    253  HE  ARG A  14      16.413 -17.411   7.060  1.00  0.00           H  
ATOM    254 1HH1 ARG A  14      18.358 -20.272   7.757  1.00  0.00           H  
ATOM    255 2HH1 ARG A  14      18.628 -20.630   6.066  1.00  0.00           H  
ATOM    256 1HH2 ARG A  14      16.776 -17.892   4.893  1.00  0.00           H  
ATOM    257 2HH2 ARG A  14      17.735 -19.287   4.451  1.00  0.00           H  
ATOM    258  N   LYS A  15      16.480 -15.061  12.523  1.00  0.00           N  
ATOM    259  CA  LYS A  15      16.497 -15.282  13.966  1.00  0.00           C  
ATOM    260  C   LYS A  15      15.305 -14.608  14.639  1.00  0.00           C  
ATOM    261  O   LYS A  15      14.740 -15.145  15.594  1.00  0.00           O  
ATOM    262  CB  LYS A  15      17.803 -14.766  14.572  1.00  0.00           C  
ATOM    263  CG  LYS A  15      19.010 -15.644  14.281  1.00  0.00           C  
ATOM    264  CD  LYS A  15      20.272 -15.096  14.936  1.00  0.00           C  
ATOM    265  CE  LYS A  15      21.497 -15.923  14.571  1.00  0.00           C  
ATOM    266  NZ  LYS A  15      22.747 -15.345  15.150  1.00  0.00           N  
ATOM    267  H   LYS A  15      17.255 -14.580  12.090  1.00  0.00           H  
ATOM    268  HA  LYS A  15      16.426 -16.354  14.153  1.00  0.00           H  
ATOM    269 1HB  LYS A  15      18.012 -13.767  14.189  1.00  0.00           H  
ATOM    270 2HB  LYS A  15      17.696 -14.687  15.654  1.00  0.00           H  
ATOM    271 1HG  LYS A  15      18.827 -16.651  14.657  1.00  0.00           H  
ATOM    272 2HG  LYS A  15      19.168 -15.700  13.204  1.00  0.00           H  
ATOM    273 1HD  LYS A  15      20.432 -14.066  14.613  1.00  0.00           H  
ATOM    274 2HD  LYS A  15      20.153 -15.104  16.019  1.00  0.00           H  
ATOM    275 1HE  LYS A  15      21.373 -16.939  14.942  1.00  0.00           H  
ATOM    276 2HE  LYS A  15      21.598 -15.965  13.487  1.00  0.00           H  
ATOM    277 1HZ  LYS A  15      23.537 -15.918  14.887  1.00  0.00           H  
ATOM    278 2HZ  LYS A  15      22.880 -14.407  14.798  1.00  0.00           H  
ATOM    279 3HZ  LYS A  15      22.671 -15.318  16.157  1.00  0.00           H  
ATOM    280  N   GLN A  16      14.825 -13.467  14.067  1.00  0.00           N  
ATOM    281  CA  GLN A  16      13.700 -12.728  14.630  1.00  0.00           C  
ATOM    282  C   GLN A  16      12.373 -13.244  14.081  1.00  0.00           C  
ATOM    283  O   GLN A  16      11.306 -12.767  14.472  1.00  0.00           O  
ATOM    284  CB  GLN A  16      13.841 -11.233  14.343  1.00  0.00           C  
ATOM    285  CG  GLN A  16      15.001 -10.573  15.076  1.00  0.00           C  
ATOM    286  CD  GLN A  16      15.031  -9.067  14.892  1.00  0.00           C  
ATOM    287  OE1 GLN A  16      14.060  -8.466  14.421  1.00  0.00           O  
ATOM    288  NE2 GLN A  16      16.147  -8.446  15.260  1.00  0.00           N  
ATOM    289  H   GLN A  16      15.266 -13.125  13.225  1.00  0.00           H  
ATOM    290  HA  GLN A  16      13.695 -12.875  15.710  1.00  0.00           H  
ATOM    291 1HB  GLN A  16      13.983 -11.080  13.273  1.00  0.00           H  
ATOM    292 2HB  GLN A  16      12.923 -10.720  14.628  1.00  0.00           H  
ATOM    293 1HG  GLN A  16      14.910 -10.782  16.142  1.00  0.00           H  
ATOM    294 2HG  GLN A  16      15.937 -10.980  14.694  1.00  0.00           H  
ATOM    295 1HE2 GLN A  16      16.223  -7.453  15.161  1.00  0.00           H  
ATOM    296 2HE2 GLN A  16      16.911  -8.971  15.636  1.00  0.00           H  
ATOM    297  N   GLY A  17      12.449 -14.167  13.164  1.00  0.00           N  
ATOM    298  CA  GLY A  17      11.248 -14.739  12.578  1.00  0.00           C  
ATOM    299  C   GLY A  17      10.553 -13.803  11.608  1.00  0.00           C  
ATOM    300  O   GLY A  17       9.341 -13.899  11.405  1.00  0.00           O  
ATOM    301  H   GLY A  17      13.352 -14.494  12.852  1.00  0.00           H  
ATOM    302 1HA  GLY A  17      11.502 -15.660  12.053  1.00  0.00           H  
ATOM    303 2HA  GLY A  17      10.548 -15.004  13.369  1.00  0.00           H  
ATOM    304  N   ASP A  18      11.264 -12.704  11.130  1.00  0.00           N  
ATOM    305  CA  ASP A  18      10.693 -11.758  10.176  1.00  0.00           C  
ATOM    306  C   ASP A  18      10.852 -12.260   8.743  1.00  0.00           C  
ATOM    307  O   ASP A  18      11.883 -12.027   8.109  1.00  0.00           O  
ATOM    308  CB  ASP A  18      11.347 -10.383  10.328  1.00  0.00           C  
ATOM    309  CG  ASP A  18      10.563  -9.275   9.645  1.00  0.00           C  
ATOM    310  OD1 ASP A  18       9.939  -9.529   8.592  1.00  0.00           O  
ATOM    311  OD2 ASP A  18      10.572  -8.138  10.163  1.00  0.00           O  
ATOM    312  H   ASP A  18      12.208 -12.562  11.459  1.00  0.00           H  
ATOM    313  HA  ASP A  18       9.626 -11.661  10.381  1.00  0.00           H  
ATOM    314 1HB  ASP A  18      11.442 -10.140  11.387  1.00  0.00           H  
ATOM    315 2HB  ASP A  18      12.352 -10.409   9.906  1.00  0.00           H  
ATOM    316  N   GLU A  19       9.907 -12.895   8.187  1.00  0.00           N  
ATOM    317  CA  GLU A  19       9.970 -13.566   6.892  1.00  0.00           C  
ATOM    318  C   GLU A  19      10.018 -12.557   5.749  1.00  0.00           C  
ATOM    319  O   GLU A  19      10.615 -12.823   4.703  1.00  0.00           O  
ATOM    320  CB  GLU A  19       8.775 -14.506   6.715  1.00  0.00           C  
ATOM    321  CG  GLU A  19       8.783 -15.697   7.663  1.00  0.00           C  
ATOM    322  CD  GLU A  19       9.929 -16.661   7.405  1.00  0.00           C  
ATOM    323  OE1 GLU A  19      10.365 -17.353   8.353  1.00  0.00           O  
ATOM    324  OE2 GLU A  19      10.396 -16.725   6.246  1.00  0.00           O  
ATOM    325  H   GLU A  19       9.045 -12.921   8.713  1.00  0.00           H  
ATOM    326  HA  GLU A  19      10.886 -14.156   6.852  1.00  0.00           H  
ATOM    327 1HB  GLU A  19       7.850 -13.952   6.873  1.00  0.00           H  
ATOM    328 2HB  GLU A  19       8.759 -14.885   5.693  1.00  0.00           H  
ATOM    329 1HG  GLU A  19       8.858 -15.332   8.687  1.00  0.00           H  
ATOM    330 2HG  GLU A  19       7.839 -16.232   7.565  1.00  0.00           H  
ATOM    331  N   VAL A  20       9.386 -11.404   6.005  1.00  0.00           N  
ATOM    332  CA  VAL A  20       9.374 -10.365   4.981  1.00  0.00           C  
ATOM    333  C   VAL A  20      10.788  -9.827   4.774  1.00  0.00           C  
ATOM    334  O   VAL A  20      11.260  -9.724   3.639  1.00  0.00           O  
ATOM    335  CB  VAL A  20       8.414  -9.212   5.353  1.00  0.00           C  
ATOM    336  CG1 VAL A  20       8.562  -8.049   4.374  1.00  0.00           C  
ATOM    337  CG2 VAL A  20       6.970  -9.710   5.383  1.00  0.00           C  
ATOM    338  H   VAL A  20       8.919 -11.234   6.884  1.00  0.00           H  
ATOM    339  HA  VAL A  20       9.028 -10.806   4.045  1.00  0.00           H  
ATOM    340  HB  VAL A  20       8.684  -8.831   6.338  1.00  0.00           H  
ATOM    341 1HG1 VAL A  20       7.877  -7.248   4.654  1.00  0.00           H  
ATOM    342 2HG1 VAL A  20       9.586  -7.677   4.403  1.00  0.00           H  
ATOM    343 3HG1 VAL A  20       8.327  -8.390   3.366  1.00  0.00           H  
ATOM    344 1HG2 VAL A  20       6.307  -8.887   5.647  1.00  0.00           H  
ATOM    345 2HG2 VAL A  20       6.697 -10.095   4.400  1.00  0.00           H  
ATOM    346 3HG2 VAL A  20       6.874 -10.504   6.123  1.00  0.00           H  
ATOM    347  N   LEU A  21      11.438  -9.579   5.799  1.00  0.00           N  
ATOM    348  CA  LEU A  21      12.780  -9.014   5.704  1.00  0.00           C  
ATOM    349  C   LEU A  21      13.770 -10.050   5.183  1.00  0.00           C  
ATOM    350  O   LEU A  21      14.732  -9.704   4.493  1.00  0.00           O  
ATOM    351  CB  LEU A  21      13.240  -8.493   7.068  1.00  0.00           C  
ATOM    352  CG  LEU A  21      12.503  -7.266   7.609  1.00  0.00           C  
ATOM    353  CD1 LEU A  21      13.167  -6.771   8.889  1.00  0.00           C  
ATOM    354  CD2 LEU A  21      12.462  -6.161   6.559  1.00  0.00           C  
ATOM    355  H   LEU A  21      11.046  -9.765   6.711  1.00  0.00           H  
ATOM    356  HA  LEU A  21      12.755  -8.180   5.003  1.00  0.00           H  
ATOM    357 1HB  LEU A  21      13.126  -9.290   7.801  1.00  0.00           H  
ATOM    358 2HB  LEU A  21      14.297  -8.236   7.003  1.00  0.00           H  
ATOM    359  HG  LEU A  21      11.482  -7.542   7.872  1.00  0.00           H  
ATOM    360 1HD1 LEU A  21      12.632  -5.898   9.262  1.00  0.00           H  
ATOM    361 2HD1 LEU A  21      13.142  -7.560   9.641  1.00  0.00           H  
ATOM    362 3HD1 LEU A  21      14.201  -6.500   8.681  1.00  0.00           H  
ATOM    363 1HD2 LEU A  21      11.933  -5.296   6.961  1.00  0.00           H  
ATOM    364 2HD2 LEU A  21      13.480  -5.873   6.294  1.00  0.00           H  
ATOM    365 3HD2 LEU A  21      11.944  -6.522   5.671  1.00  0.00           H  
ATOM    366  N   VAL A  22      13.590 -11.318   5.540  1.00  0.00           N  
ATOM    367  CA  VAL A  22      14.411 -12.386   4.981  1.00  0.00           C  
ATOM    368  C   VAL A  22      14.280 -12.397   3.460  1.00  0.00           C  
ATOM    369  O   VAL A  22      15.285 -12.402   2.744  1.00  0.00           O  
ATOM    370  CB  VAL A  22      14.020 -13.764   5.559  1.00  0.00           C  
ATOM    371  CG1 VAL A  22      14.732 -14.887   4.807  1.00  0.00           C  
ATOM    372  CG2 VAL A  22      14.343 -13.828   7.051  1.00  0.00           C  
ATOM    373  H   VAL A  22      12.872 -11.550   6.211  1.00  0.00           H  
ATOM    374  HA  VAL A  22      15.453 -12.193   5.239  1.00  0.00           H  
ATOM    375  HB  VAL A  22      12.950 -13.917   5.416  1.00  0.00           H  
ATOM    376 1HG1 VAL A  22      14.442 -15.849   5.230  1.00  0.00           H  
ATOM    377 2HG1 VAL A  22      14.451 -14.855   3.754  1.00  0.00           H  
ATOM    378 3HG1 VAL A  22      15.810 -14.761   4.900  1.00  0.00           H  
ATOM    379 1HG2 VAL A  22      14.061 -14.805   7.443  1.00  0.00           H  
ATOM    380 2HG2 VAL A  22      15.412 -13.672   7.199  1.00  0.00           H  
ATOM    381 3HG2 VAL A  22      13.787 -13.052   7.577  1.00  0.00           H  
ATOM    382  N   MET A  23      13.060 -12.402   3.048  1.00  0.00           N  
ATOM    383  CA  MET A  23      12.771 -12.404   1.617  1.00  0.00           C  
ATOM    384  C   MET A  23      13.401 -11.194   0.934  1.00  0.00           C  
ATOM    385  O   MET A  23      14.026 -11.326  -0.120  1.00  0.00           O  
ATOM    386  CB  MET A  23      11.262 -12.415   1.372  1.00  0.00           C  
ATOM    387  CG  MET A  23      10.879 -12.423  -0.099  1.00  0.00           C  
ATOM    388  SD  MET A  23       9.129 -11.945  -0.373  1.00  0.00           S  
ATOM    389  CE  MET A  23       8.309 -13.029   0.828  1.00  0.00           C  
ATOM    390  H   MET A  23      12.293 -12.405   3.705  1.00  0.00           H  
ATOM    391  HA  MET A  23      13.200 -13.305   1.179  1.00  0.00           H  
ATOM    392 1HB  MET A  23      10.824 -13.294   1.842  1.00  0.00           H  
ATOM    393 2HB  MET A  23      10.811 -11.537   1.836  1.00  0.00           H  
ATOM    394 1HG  MET A  23      11.517 -11.728  -0.645  1.00  0.00           H  
ATOM    395 2HG  MET A  23      11.033 -13.421  -0.510  1.00  0.00           H  
ATOM    396 1HE  MET A  23       7.232 -12.864   0.791  1.00  0.00           H  
ATOM    397 2HE  MET A  23       8.526 -14.070   0.586  1.00  0.00           H  
ATOM    398 3HE  MET A  23       8.676 -12.805   1.830  1.00  0.00           H  
ATOM    399  N   LEU A  24      13.260 -10.012   1.484  1.00  0.00           N  
ATOM    400  CA  LEU A  24      13.784  -8.785   0.895  1.00  0.00           C  
ATOM    401  C   LEU A  24      15.306  -8.831   0.808  1.00  0.00           C  
ATOM    402  O   LEU A  24      15.885  -8.463  -0.217  1.00  0.00           O  
ATOM    403  CB  LEU A  24      13.344  -7.567   1.711  1.00  0.00           C  
ATOM    404  CG  LEU A  24      11.887  -7.131   1.546  1.00  0.00           C  
ATOM    405  CD1 LEU A  24      11.538  -6.053   2.567  1.00  0.00           C  
ATOM    406  CD2 LEU A  24      11.636  -6.632   0.127  1.00  0.00           C  
ATOM    407  H   LEU A  24      12.761  -9.963   2.361  1.00  0.00           H  
ATOM    408  HA  LEU A  24      13.387  -8.689  -0.115  1.00  0.00           H  
ATOM    409 1HB  LEU A  24      13.502  -7.781   2.767  1.00  0.00           H  
ATOM    410 2HB  LEU A  24      13.971  -6.719   1.435  1.00  0.00           H  
ATOM    411  HG  LEU A  24      11.229  -7.977   1.745  1.00  0.00           H  
ATOM    412 1HD1 LEU A  24      10.498  -5.753   2.438  1.00  0.00           H  
ATOM    413 2HD1 LEU A  24      11.679  -6.446   3.574  1.00  0.00           H  
ATOM    414 3HD1 LEU A  24      12.186  -5.190   2.420  1.00  0.00           H  
ATOM    415 1HD2 LEU A  24      10.594  -6.327   0.028  1.00  0.00           H  
ATOM    416 2HD2 LEU A  24      12.285  -5.781  -0.079  1.00  0.00           H  
ATOM    417 3HD2 LEU A  24      11.849  -7.431  -0.583  1.00  0.00           H  
ATOM    418  N   ALA A  25      15.966  -9.264   1.862  1.00  0.00           N  
ATOM    419  CA  ALA A  25      17.422  -9.380   1.861  1.00  0.00           C  
ATOM    420  C   ALA A  25      17.895 -10.341   0.774  1.00  0.00           C  
ATOM    421  O   ALA A  25      18.830 -10.035   0.030  1.00  0.00           O  
ATOM    422  CB  ALA A  25      17.921  -9.841   3.228  1.00  0.00           C  
ATOM    423  H   ALA A  25      15.452  -9.523   2.692  1.00  0.00           H  
ATOM    424  HA  ALA A  25      17.840  -8.396   1.647  1.00  0.00           H  
ATOM    425 1HB  ALA A  25      19.008  -9.922   3.210  1.00  0.00           H  
ATOM    426 2HB  ALA A  25      17.624  -9.117   3.987  1.00  0.00           H  
ATOM    427 3HB  ALA A  25      17.489 -10.812   3.464  1.00  0.00           H  
ATOM    428  N   ARG A  26      17.228 -11.428   0.602  1.00  0.00           N  
ATOM    429  CA  ARG A  26      17.579 -12.415  -0.414  1.00  0.00           C  
ATOM    430  C   ARG A  26      17.385 -11.850  -1.817  1.00  0.00           C  
ATOM    431  O   ARG A  26      18.220 -12.062  -2.698  1.00  0.00           O  
ATOM    432  CB  ARG A  26      16.743 -13.685  -0.241  1.00  0.00           C  
ATOM    433  CG  ARG A  26      17.220 -14.588   0.885  1.00  0.00           C  
ATOM    434  CD  ARG A  26      16.387 -15.858   0.982  1.00  0.00           C  
ATOM    435  NE  ARG A  26      16.854 -16.729   2.056  1.00  0.00           N  
ATOM    436  CZ  ARG A  26      16.202 -17.800   2.502  1.00  0.00           C  
ATOM    437  NH1 ARG A  26      15.037 -18.154   1.971  1.00  0.00           N  
ATOM    438  NH2 ARG A  26      16.719 -18.522   3.485  1.00  0.00           N  
ATOM    439  H   ARG A  26      16.431 -11.598   1.198  1.00  0.00           H  
ATOM    440  HA  ARG A  26      18.632 -12.673  -0.297  1.00  0.00           H  
ATOM    441 1HB  ARG A  26      15.707 -13.414  -0.042  1.00  0.00           H  
ATOM    442 2HB  ARG A  26      16.759 -14.260  -1.167  1.00  0.00           H  
ATOM    443 1HG  ARG A  26      18.258 -14.872   0.709  1.00  0.00           H  
ATOM    444 2HG  ARG A  26      17.145 -14.056   1.834  1.00  0.00           H  
ATOM    445 1HD  ARG A  26      15.348 -15.597   1.180  1.00  0.00           H  
ATOM    446 2HD  ARG A  26      16.451 -16.407   0.043  1.00  0.00           H  
ATOM    447  HE  ARG A  26      17.737 -16.503   2.494  1.00  0.00           H  
ATOM    448 1HH1 ARG A  26      14.637 -17.608   1.221  1.00  0.00           H  
ATOM    449 2HH1 ARG A  26      14.551 -18.969   2.317  1.00  0.00           H  
ATOM    450 1HH2 ARG A  26      17.605 -18.259   3.893  1.00  0.00           H  
ATOM    451 2HH2 ARG A  26      16.228 -19.335   3.826  1.00  0.00           H  
ATOM    452  N   MET A  27      16.287 -11.226  -1.891  1.00  0.00           N  
ATOM    453  CA  MET A  27      15.978 -10.615  -3.180  1.00  0.00           C  
ATOM    454  C   MET A  27      17.060  -9.620  -3.585  1.00  0.00           C  
ATOM    455  O   MET A  27      17.556  -9.661  -4.713  1.00  0.00           O  
ATOM    456  CB  MET A  27      14.617  -9.917  -3.132  1.00  0.00           C  
ATOM    457  CG  MET A  27      14.120  -9.449  -4.490  1.00  0.00           C  
ATOM    458  SD  MET A  27      12.456  -8.680  -4.403  1.00  0.00           S  
ATOM    459  CE  MET A  27      12.828  -7.230  -3.377  1.00  0.00           C  
ATOM    460  H   MET A  27      15.630 -11.129  -1.130  1.00  0.00           H  
ATOM    461  HA  MET A  27      15.939 -11.400  -3.935  1.00  0.00           H  
ATOM    462 1HB  MET A  27      13.875 -10.596  -2.714  1.00  0.00           H  
ATOM    463 2HB  MET A  27      14.676  -9.050  -2.473  1.00  0.00           H  
ATOM    464 1HG  MET A  27      14.817  -8.720  -4.901  1.00  0.00           H  
ATOM    465 2HG  MET A  27      14.073 -10.297  -5.172  1.00  0.00           H  
ATOM    466 1HE  MET A  27      11.918  -6.648  -3.226  1.00  0.00           H  
ATOM    467 2HE  MET A  27      13.216  -7.557  -2.411  1.00  0.00           H  
ATOM    468 3HE  MET A  27      13.575  -6.612  -3.877  1.00  0.00           H  
ATOM    469  N   VAL A  28      17.465  -8.714  -2.717  1.00  0.00           N  
ATOM    470  CA  VAL A  28      18.478  -7.702  -3.000  1.00  0.00           C  
ATOM    471  C   VAL A  28      19.802  -8.378  -3.348  1.00  0.00           C  
ATOM    472  O   VAL A  28      20.476  -7.983  -4.301  1.00  0.00           O  
ATOM    473  CB  VAL A  28      18.669  -6.740  -1.805  1.00  0.00           C  
ATOM    474  CG1 VAL A  28      19.773  -5.726  -2.099  1.00  0.00           C  
ATOM    475  CG2 VAL A  28      17.357  -6.027  -1.480  1.00  0.00           C  
ATOM    476  H   VAL A  28      17.035  -8.738  -1.803  1.00  0.00           H  
ATOM    477  HA  VAL A  28      18.150  -7.115  -3.859  1.00  0.00           H  
ATOM    478  HB  VAL A  28      18.991  -7.314  -0.936  1.00  0.00           H  
ATOM    479 1HG1 VAL A  28      19.891  -5.059  -1.245  1.00  0.00           H  
ATOM    480 2HG1 VAL A  28      20.710  -6.251  -2.281  1.00  0.00           H  
ATOM    481 3HG1 VAL A  28      19.506  -5.143  -2.980  1.00  0.00           H  
ATOM    482 1HG2 VAL A  28      17.508  -5.354  -0.636  1.00  0.00           H  
ATOM    483 2HG2 VAL A  28      17.030  -5.454  -2.348  1.00  0.00           H  
ATOM    484 3HG2 VAL A  28      16.596  -6.764  -1.224  1.00  0.00           H  
ATOM    485  N   LEU A  29      20.158  -9.402  -2.632  1.00  0.00           N  
ATOM    486  CA  LEU A  29      21.379 -10.158  -2.886  1.00  0.00           C  
ATOM    487  C   LEU A  29      21.372 -10.743  -4.295  1.00  0.00           C  
ATOM    488  O   LEU A  29      22.352 -10.610  -5.032  1.00  0.00           O  
ATOM    489  CB  LEU A  29      21.541 -11.279  -1.856  1.00  0.00           C  
ATOM    490  CG  LEU A  29      22.102 -10.871  -0.493  1.00  0.00           C  
ATOM    491  CD1 LEU A  29      21.931 -12.005   0.512  1.00  0.00           C  
ATOM    492  CD2 LEU A  29      23.569 -10.475  -0.615  1.00  0.00           C  
ATOM    493  H   LEU A  29      19.557  -9.679  -1.869  1.00  0.00           H  
ATOM    494  HA  LEU A  29      22.229  -9.482  -2.800  1.00  0.00           H  
ATOM    495 1HB  LEU A  29      20.568 -11.736  -1.684  1.00  0.00           H  
ATOM    496 2HB  LEU A  29      22.207 -12.037  -2.269  1.00  0.00           H  
ATOM    497  HG  LEU A  29      21.538 -10.022  -0.107  1.00  0.00           H  
ATOM    498 1HD1 LEU A  29      22.335 -11.700   1.477  1.00  0.00           H  
ATOM    499 2HD1 LEU A  29      20.872 -12.239   0.620  1.00  0.00           H  
ATOM    500 3HD1 LEU A  29      22.464 -12.887   0.159  1.00  0.00           H  
ATOM    501 1HD2 LEU A  29      23.951 -10.187   0.365  1.00  0.00           H  
ATOM    502 2HD2 LEU A  29      24.144 -11.320  -0.994  1.00  0.00           H  
ATOM    503 3HD2 LEU A  29      23.663  -9.634  -1.303  1.00  0.00           H  
ATOM    504  N   GLU A  30      20.265 -11.341  -4.627  1.00  0.00           N  
ATOM    505  CA  GLU A  30      20.129 -11.961  -5.942  1.00  0.00           C  
ATOM    506  C   GLU A  30      20.254 -10.927  -7.056  1.00  0.00           C  
ATOM    507  O   GLU A  30      20.978 -11.141  -8.031  1.00  0.00           O  
ATOM    508  CB  GLU A  30      18.790 -12.696  -6.054  1.00  0.00           C  
ATOM    509  CG  GLU A  30      18.600 -13.430  -7.373  1.00  0.00           C  
ATOM    510  CD  GLU A  30      17.251 -14.121  -7.487  1.00  0.00           C  
ATOM    511  OE1 GLU A  30      16.922 -14.636  -8.579  1.00  0.00           O  
ATOM    512  OE2 GLU A  30      16.515 -14.147  -6.474  1.00  0.00           O  
ATOM    513  H   GLU A  30      19.490 -11.383  -3.981  1.00  0.00           H  
ATOM    514  HA  GLU A  30      20.935 -12.685  -6.068  1.00  0.00           H  
ATOM    515 1HB  GLU A  30      18.705 -13.422  -5.246  1.00  0.00           H  
ATOM    516 2HB  GLU A  30      17.973 -11.983  -5.941  1.00  0.00           H  
ATOM    517 1HG  GLU A  30      18.696 -12.717  -8.191  1.00  0.00           H  
ATOM    518 2HG  GLU A  30      19.390 -14.172  -7.480  1.00  0.00           H  
ATOM    519  N   TYR A  31      19.631  -9.837  -6.871  1.00  0.00           N  
ATOM    520  CA  TYR A  31      19.656  -8.789  -7.885  1.00  0.00           C  
ATOM    521  C   TYR A  31      21.062  -8.225  -8.051  1.00  0.00           C  
ATOM    522  O   TYR A  31      21.496  -7.943  -9.171  1.00  0.00           O  
ATOM    523  CB  TYR A  31      18.683  -7.664  -7.521  1.00  0.00           C  
ATOM    524  CG  TYR A  31      17.230  -8.066  -7.609  1.00  0.00           C  
ATOM    525  CD1 TYR A  31      16.851  -9.242  -8.251  1.00  0.00           C  
ATOM    526  CD2 TYR A  31      16.235  -7.270  -7.051  1.00  0.00           C  
ATOM    527  CE1 TYR A  31      15.514  -9.616  -8.336  1.00  0.00           C  
ATOM    528  CE2 TYR A  31      14.895  -7.634  -7.130  1.00  0.00           C  
ATOM    529  CZ  TYR A  31      14.545  -8.807  -7.773  1.00  0.00           C  
ATOM    530  OH  TYR A  31      13.219  -9.172  -7.854  1.00  0.00           O  
ATOM    531  H   TYR A  31      19.111  -9.685  -6.019  1.00  0.00           H  
ATOM    532  HA  TYR A  31      19.347  -9.221  -8.837  1.00  0.00           H  
ATOM    533 1HB  TYR A  31      18.882  -7.325  -6.503  1.00  0.00           H  
ATOM    534 2HB  TYR A  31      18.843  -6.816  -8.186  1.00  0.00           H  
ATOM    535  HD1 TYR A  31      17.608  -9.887  -8.698  1.00  0.00           H  
ATOM    536  HD2 TYR A  31      16.500  -6.343  -6.542  1.00  0.00           H  
ATOM    537  HE1 TYR A  31      15.238 -10.540  -8.843  1.00  0.00           H  
ATOM    538  HE2 TYR A  31      14.130  -6.996  -6.688  1.00  0.00           H  
ATOM    539  HH  TYR A  31      12.678  -8.509  -7.418  1.00  0.00           H  
ATOM    540  N   LEU A  32      21.700  -8.024  -6.916  1.00  0.00           N  
ATOM    541  CA  LEU A  32      23.068  -7.516  -6.933  1.00  0.00           C  
ATOM    542  C   LEU A  32      23.998  -8.484  -7.655  1.00  0.00           C  
ATOM    543  O   LEU A  32      24.803  -8.070  -8.493  1.00  0.00           O  
ATOM    544  CB  LEU A  32      23.569  -7.277  -5.506  1.00  0.00           C  
ATOM    545  CG  LEU A  32      24.937  -6.606  -5.371  1.00  0.00           C  
ATOM    546  CD1 LEU A  32      24.916  -5.226  -6.020  1.00  0.00           C  
ATOM    547  CD2 LEU A  32      25.342  -6.507  -3.905  1.00  0.00           C  
ATOM    548  H   LEU A  32      21.258  -8.216  -6.029  1.00  0.00           H  
ATOM    549  HA  LEU A  32      23.078  -6.568  -7.469  1.00  0.00           H  
ATOM    550 1HB  LEU A  32      22.847  -6.651  -4.985  1.00  0.00           H  
ATOM    551 2HB  LEU A  32      23.625  -8.236  -4.992  1.00  0.00           H  
ATOM    552  HG  LEU A  32      25.685  -7.193  -5.905  1.00  0.00           H  
ATOM    553 1HD1 LEU A  32      25.896  -4.760  -5.917  1.00  0.00           H  
ATOM    554 2HD1 LEU A  32      24.672  -5.325  -7.078  1.00  0.00           H  
ATOM    555 3HD1 LEU A  32      24.166  -4.605  -5.531  1.00  0.00           H  
ATOM    556 1HD2 LEU A  32      26.318  -6.028  -3.829  1.00  0.00           H  
ATOM    557 2HD2 LEU A  32      24.604  -5.916  -3.363  1.00  0.00           H  
ATOM    558 3HD2 LEU A  32      25.394  -7.507  -3.474  1.00  0.00           H  
ATOM    559  N   GLU A  33      23.872  -9.751  -7.460  1.00  0.00           N  
ATOM    560  CA  GLU A  33      24.721 -10.777  -8.058  1.00  0.00           C  
ATOM    561  C   GLU A  33      24.483 -10.883  -9.561  1.00  0.00           C  
ATOM    562  O   GLU A  33      25.421 -11.109 -10.329  1.00  0.00           O  
ATOM    563  CB  GLU A  33      24.478 -12.133  -7.390  1.00  0.00           C  
ATOM    564  CG  GLU A  33      25.063 -12.242  -5.989  1.00  0.00           C  
ATOM    565  CD  GLU A  33      24.691 -13.536  -5.283  1.00  0.00           C  
ATOM    566  OE1 GLU A  33      25.311 -13.860  -4.244  1.00  0.00           O  
ATOM    567  OE2 GLU A  33      23.773 -14.231  -5.772  1.00  0.00           O  
ATOM    568  H   GLU A  33      23.123 -10.031  -6.843  1.00  0.00           H  
ATOM    569  HA  GLU A  33      25.763 -10.496  -7.905  1.00  0.00           H  
ATOM    570 1HB  GLU A  33      23.406 -12.320  -7.326  1.00  0.00           H  
ATOM    571 2HB  GLU A  33      24.913 -12.923  -8.002  1.00  0.00           H  
ATOM    572 1HG  GLU A  33      26.149 -12.180  -6.054  1.00  0.00           H  
ATOM    573 2HG  GLU A  33      24.714 -11.399  -5.394  1.00  0.00           H  
ATOM    574  N   LYS A  34      23.248 -10.650  -9.950  1.00  0.00           N  
ATOM    575  CA  LYS A  34      22.887 -10.723 -11.363  1.00  0.00           C  
ATOM    576  C   LYS A  34      23.247  -9.431 -12.090  1.00  0.00           C  
ATOM    577  O   LYS A  34      23.142  -9.352 -13.316  1.00  0.00           O  
ATOM    578  CB  LYS A  34      21.395 -11.016 -11.521  1.00  0.00           C  
ATOM    579  CG  LYS A  34      20.998 -12.435 -11.139  1.00  0.00           C  
ATOM    580  CD  LYS A  34      19.553 -12.733 -11.519  1.00  0.00           C  
ATOM    581  CE  LYS A  34      19.191 -14.187 -11.247  1.00  0.00           C  
ATOM    582  NZ  LYS A  34      17.770 -14.479 -11.601  1.00  0.00           N  
ATOM    583  H   LYS A  34      22.536 -10.418  -9.272  1.00  0.00           H  
ATOM    584  HA  LYS A  34      23.452 -11.535 -11.823  1.00  0.00           H  
ATOM    585 1HB  LYS A  34      20.821 -10.326 -10.902  1.00  0.00           H  
ATOM    586 2HB  LYS A  34      21.099 -10.850 -12.557  1.00  0.00           H  
ATOM    587 1HG  LYS A  34      21.650 -13.145 -11.648  1.00  0.00           H  
ATOM    588 2HG  LYS A  34      21.115 -12.568 -10.064  1.00  0.00           H  
ATOM    589 1HD  LYS A  34      18.885 -12.089 -10.945  1.00  0.00           H  
ATOM    590 2HD  LYS A  34      19.406 -12.526 -12.579  1.00  0.00           H  
ATOM    591 1HE  LYS A  34      19.841 -14.838 -11.829  1.00  0.00           H  
ATOM    592 2HE  LYS A  34      19.344 -14.408 -10.191  1.00  0.00           H  
ATOM    593 1HZ  LYS A  34      17.567 -15.449 -11.407  1.00  0.00           H  
ATOM    594 2HZ  LYS A  34      17.158 -13.891 -11.052  1.00  0.00           H  
ATOM    595 3HZ  LYS A  34      17.622 -14.294 -12.583  1.00  0.00           H  
ATOM    596  N   GLY A  35      23.585  -8.442 -11.334  1.00  0.00           N  
ATOM    597  CA  GLY A  35      23.996  -7.170 -11.905  1.00  0.00           C  
ATOM    598  C   GLY A  35      22.828  -6.274 -12.271  1.00  0.00           C  
ATOM    599  O   GLY A  35      22.968  -5.367 -13.094  1.00  0.00           O  
ATOM    600  H   GLY A  35      23.566  -8.547 -10.330  1.00  0.00           H  
ATOM    601 1HA  GLY A  35      24.632  -6.641 -11.195  1.00  0.00           H  
ATOM    602 2HA  GLY A  35      24.592  -7.348 -12.799  1.00  0.00           H  
ATOM    603  N   TRP A  36      21.692  -6.598 -11.697  1.00  0.00           N  
ATOM    604  CA  TRP A  36      20.484  -5.841 -12.010  1.00  0.00           C  
ATOM    605  C   TRP A  36      20.398  -4.577 -11.160  1.00  0.00           C  
ATOM    606  O   TRP A  36      19.711  -3.621 -11.527  1.00  0.00           O  
ATOM    607  CB  TRP A  36      19.237  -6.703 -11.792  1.00  0.00           C  
ATOM    608  CG  TRP A  36      19.076  -7.805 -12.796  1.00  0.00           C  
ATOM    609  CD1 TRP A  36      19.773  -7.966 -13.961  1.00  0.00           C  
ATOM    610  CD2 TRP A  36      18.155  -8.897 -12.725  1.00  0.00           C  
ATOM    611  NE1 TRP A  36      19.341  -9.095 -14.619  1.00  0.00           N  
ATOM    612  CE2 TRP A  36      18.349  -9.684 -13.882  1.00  0.00           C  
ATOM    613  CE3 TRP A  36      17.184  -9.288 -11.793  1.00  0.00           C  
ATOM    614  CZ2 TRP A  36      17.606 -10.840 -14.132  1.00  0.00           C  
ATOM    615  CZ3 TRP A  36      16.445 -10.439 -12.044  1.00  0.00           C  
ATOM    616  CH2 TRP A  36      16.662 -11.200 -13.205  1.00  0.00           C  
ATOM    617  H   TRP A  36      21.637  -7.364 -11.041  1.00  0.00           H  
ATOM    618  HA  TRP A  36      20.523  -5.545 -13.058  1.00  0.00           H  
ATOM    619 1HB  TRP A  36      19.274  -7.152 -10.799  1.00  0.00           H  
ATOM    620 2HB  TRP A  36      18.348  -6.074 -11.834  1.00  0.00           H  
ATOM    621  HD1 TRP A  36      20.556  -7.298 -14.316  1.00  0.00           H  
ATOM    622  HE1 TRP A  36      19.696  -9.434 -15.501  1.00  0.00           H  
ATOM    623  HE3 TRP A  36      17.014  -8.704 -10.889  1.00  0.00           H  
ATOM    624  HZ2 TRP A  36      17.760 -11.446 -15.025  1.00  0.00           H  
ATOM    625  HZ3 TRP A  36      15.690 -10.737 -11.316  1.00  0.00           H  
ATOM    626  HH2 TRP A  36      16.064 -12.097 -13.370  1.00  0.00           H  
ATOM    627  N   VAL A  37      21.060  -4.563 -10.041  1.00  0.00           N  
ATOM    628  CA  VAL A  37      21.039  -3.389  -9.175  1.00  0.00           C  
ATOM    629  C   VAL A  37      22.468  -2.965  -8.843  1.00  0.00           C  
ATOM    630  O   VAL A  37      23.364  -3.806  -8.741  1.00  0.00           O  
ATOM    631  CB  VAL A  37      20.247  -3.656  -7.875  1.00  0.00           C  
ATOM    632  CG1 VAL A  37      21.011  -4.616  -6.965  1.00  0.00           C  
ATOM    633  CG2 VAL A  37      19.955  -2.344  -7.149  1.00  0.00           C  
ATOM    634  H   VAL A  37      21.598  -5.371  -9.761  1.00  0.00           H  
ATOM    635  HA  VAL A  37      20.549  -2.574  -9.709  1.00  0.00           H  
ATOM    636  HB  VAL A  37      19.306  -4.144  -8.128  1.00  0.00           H  
ATOM    637 1HG1 VAL A  37      20.436  -4.791  -6.055  1.00  0.00           H  
ATOM    638 2HG1 VAL A  37      21.166  -5.562  -7.483  1.00  0.00           H  
ATOM    639 3HG1 VAL A  37      21.976  -4.181  -6.705  1.00  0.00           H  
ATOM    640 1HG2 VAL A  37      19.396  -2.550  -6.236  1.00  0.00           H  
ATOM    641 2HG2 VAL A  37      20.894  -1.851  -6.897  1.00  0.00           H  
ATOM    642 3HG2 VAL A  37      19.366  -1.693  -7.796  1.00  0.00           H  
ATOM    643  N   SER A  38      22.676  -1.670  -8.661  1.00  0.00           N  
ATOM    644  CA  SER A  38      23.973  -1.122  -8.277  1.00  0.00           C  
ATOM    645  C   SER A  38      24.274  -1.392  -6.807  1.00  0.00           C  
ATOM    646  O   SER A  38      23.362  -1.655  -6.019  1.00  0.00           O  
ATOM    647  CB  SER A  38      24.023   0.382  -8.549  1.00  0.00           C  
ATOM    648  OG  SER A  38      23.206   1.086  -7.630  1.00  0.00           O  
ATOM    649  H   SER A  38      21.897  -1.042  -8.796  1.00  0.00           H  
ATOM    650  HA  SER A  38      24.745  -1.609  -8.874  1.00  0.00           H  
ATOM    651 1HB  SER A  38      25.052   0.732  -8.471  1.00  0.00           H  
ATOM    652 2HB  SER A  38      23.687   0.579  -9.566  1.00  0.00           H  
ATOM    653  HG  SER A  38      22.819   0.421  -7.056  1.00  0.00           H  
ATOM    654  N   GLU A  39      25.567  -1.328  -6.468  1.00  0.00           N  
ATOM    655  CA  GLU A  39      25.974  -1.490  -5.075  1.00  0.00           C  
ATOM    656  C   GLU A  39      25.362  -0.406  -4.192  1.00  0.00           C  
ATOM    657  O   GLU A  39      24.990  -0.668  -3.047  1.00  0.00           O  
ATOM    658  CB  GLU A  39      27.499  -1.469  -4.954  1.00  0.00           C  
ATOM    659  CG  GLU A  39      28.168  -2.771  -5.370  1.00  0.00           C  
ATOM    660  CD  GLU A  39      29.652  -2.815  -5.044  1.00  0.00           C  
ATOM    661  OE1 GLU A  39      30.309  -3.839  -5.340  1.00  0.00           O  
ATOM    662  OE2 GLU A  39      30.162  -1.818  -4.485  1.00  0.00           O  
ATOM    663  H   GLU A  39      26.274  -1.167  -7.171  1.00  0.00           H  
ATOM    664  HA  GLU A  39      25.610  -2.454  -4.718  1.00  0.00           H  
ATOM    665 1HB  GLU A  39      27.902  -0.667  -5.573  1.00  0.00           H  
ATOM    666 2HB  GLU A  39      27.779  -1.258  -3.922  1.00  0.00           H  
ATOM    667 1HG  GLU A  39      27.675  -3.599  -4.862  1.00  0.00           H  
ATOM    668 2HG  GLU A  39      28.036  -2.909  -6.442  1.00  0.00           H  
ATOM    669  N   GLU A  40      25.265   0.747  -4.730  1.00  0.00           N  
ATOM    670  CA  GLU A  40      24.680   1.868  -4.000  1.00  0.00           C  
ATOM    671  C   GLU A  40      23.215   1.603  -3.664  1.00  0.00           C  
ATOM    672  O   GLU A  40      22.790   1.796  -2.523  1.00  0.00           O  
ATOM    673  CB  GLU A  40      24.808   3.161  -4.809  1.00  0.00           C  
ATOM    674  CG  GLU A  40      24.290   4.394  -4.083  1.00  0.00           C  
ATOM    675  CD  GLU A  40      24.451   5.675  -4.886  1.00  0.00           C  
ATOM    676  OE1 GLU A  40      24.040   6.753  -4.399  1.00  0.00           O  
ATOM    677  OE2 GLU A  40      24.992   5.600  -6.012  1.00  0.00           O  
ATOM    678  H   GLU A  40      25.595   0.893  -5.673  1.00  0.00           H  
ATOM    679  HA  GLU A  40      25.221   1.990  -3.061  1.00  0.00           H  
ATOM    680 1HB  GLU A  40      25.855   3.330  -5.062  1.00  0.00           H  
ATOM    681 2HB  GLU A  40      24.257   3.061  -5.744  1.00  0.00           H  
ATOM    682 1HG  GLU A  40      23.233   4.254  -3.859  1.00  0.00           H  
ATOM    683 2HG  GLU A  40      24.823   4.497  -3.139  1.00  0.00           H  
ATOM    684  N   ASP A  41      22.426   1.215  -4.680  1.00  0.00           N  
ATOM    685  CA  ASP A  41      21.014   0.911  -4.473  1.00  0.00           C  
ATOM    686  C   ASP A  41      20.840  -0.254  -3.500  1.00  0.00           C  
ATOM    687  O   ASP A  41      19.951  -0.229  -2.646  1.00  0.00           O  
ATOM    688  CB  ASP A  41      20.332   0.590  -5.804  1.00  0.00           C  
ATOM    689  CG  ASP A  41      20.122   1.817  -6.674  1.00  0.00           C  
ATOM    690  OD1 ASP A  41      20.070   2.944  -6.136  1.00  0.00           O  
ATOM    691  OD2 ASP A  41      20.005   1.656  -7.908  1.00  0.00           O  
ATOM    692  H   ASP A  41      22.816   1.131  -5.608  1.00  0.00           H  
ATOM    693  HA  ASP A  41      20.532   1.787  -4.038  1.00  0.00           H  
ATOM    694 1HB  ASP A  41      20.935  -0.130  -6.358  1.00  0.00           H  
ATOM    695 2HB  ASP A  41      19.363   0.128  -5.614  1.00  0.00           H  
ATOM    696  N   ALA A  42      21.687  -1.216  -3.622  1.00  0.00           N  
ATOM    697  CA  ALA A  42      21.642  -2.358  -2.714  1.00  0.00           C  
ATOM    698  C   ALA A  42      21.949  -1.932  -1.281  1.00  0.00           C  
ATOM    699  O   ALA A  42      21.294  -2.382  -0.338  1.00  0.00           O  
ATOM    700  CB  ALA A  42      22.623  -3.437  -3.166  1.00  0.00           C  
ATOM    701  H   ALA A  42      22.391  -1.191  -4.346  1.00  0.00           H  
ATOM    702  HA  ALA A  42      20.632  -2.768  -2.735  1.00  0.00           H  
ATOM    703 1HB  ALA A  42      22.577  -4.282  -2.478  1.00  0.00           H  
ATOM    704 2HB  ALA A  42      22.359  -3.771  -4.169  1.00  0.00           H  
ATOM    705 3HB  ALA A  42      23.633  -3.030  -3.173  1.00  0.00           H  
ATOM    706  N   ASP A  43      22.924  -1.091  -1.174  1.00  0.00           N  
ATOM    707  CA  ASP A  43      23.323  -0.613   0.146  1.00  0.00           C  
ATOM    708  C   ASP A  43      22.202   0.191   0.801  1.00  0.00           C  
ATOM    709  O   ASP A  43      21.957   0.060   2.002  1.00  0.00           O  
ATOM    710  CB  ASP A  43      24.592   0.237   0.049  1.00  0.00           C  
ATOM    711  CG  ASP A  43      25.241   0.490   1.398  1.00  0.00           C  
ATOM    712  OD1 ASP A  43      25.411  -0.468   2.182  1.00  0.00           O  
ATOM    713  OD2 ASP A  43      25.583   1.659   1.680  1.00  0.00           O  
ATOM    714  H   ASP A  43      23.418  -0.756  -1.989  1.00  0.00           H  
ATOM    715  HA  ASP A  43      23.530  -1.477   0.779  1.00  0.00           H  
ATOM    716 1HB  ASP A  43      25.315  -0.261  -0.597  1.00  0.00           H  
ATOM    717 2HB  ASP A  43      24.353   1.198  -0.408  1.00  0.00           H  
ATOM    718  N   GLU A  44      21.564   0.954   0.052  1.00  0.00           N  
ATOM    719  CA  GLU A  44      20.426   1.714   0.560  1.00  0.00           C  
ATOM    720  C   GLU A  44      19.317   0.786   1.048  1.00  0.00           C  
ATOM    721  O   GLU A  44      18.724   1.020   2.104  1.00  0.00           O  
ATOM    722  CB  GLU A  44      19.886   2.659  -0.516  1.00  0.00           C  
ATOM    723  CG  GLU A  44      18.805   3.607  -0.016  1.00  0.00           C  
ATOM    724  CD  GLU A  44      18.345   4.601  -1.070  1.00  0.00           C  
ATOM    725  OE1 GLU A  44      17.396   5.373  -0.802  1.00  0.00           O  
ATOM    726  OE2 GLU A  44      18.936   4.607  -2.172  1.00  0.00           O  
ATOM    727  H   GLU A  44      21.829   1.054  -0.917  1.00  0.00           H  
ATOM    728  HA  GLU A  44      20.760   2.310   1.410  1.00  0.00           H  
ATOM    729 1HB  GLU A  44      20.704   3.258  -0.918  1.00  0.00           H  
ATOM    730 2HB  GLU A  44      19.472   2.075  -1.338  1.00  0.00           H  
ATOM    731 1HG  GLU A  44      17.946   3.022   0.310  1.00  0.00           H  
ATOM    732 2HG  GLU A  44      19.186   4.153   0.846  1.00  0.00           H  
ATOM    733  N   SER A  45      18.988  -0.205   0.265  1.00  0.00           N  
ATOM    734  CA  SER A  45      17.995  -1.193   0.676  1.00  0.00           C  
ATOM    735  C   SER A  45      18.418  -1.899   1.960  1.00  0.00           C  
ATOM    736  O   SER A  45      17.591  -2.142   2.842  1.00  0.00           O  
ATOM    737  CB  SER A  45      17.771  -2.222  -0.432  1.00  0.00           C  
ATOM    738  OG  SER A  45      17.197  -1.613  -1.575  1.00  0.00           O  
ATOM    739  H   SER A  45      19.425  -0.294  -0.641  1.00  0.00           H  
ATOM    740  HA  SER A  45      17.053  -0.678   0.868  1.00  0.00           H  
ATOM    741 1HB  SER A  45      18.722  -2.683  -0.698  1.00  0.00           H  
ATOM    742 2HB  SER A  45      17.116  -3.012  -0.067  1.00  0.00           H  
ATOM    743  HG  SER A  45      17.092  -0.684  -1.356  1.00  0.00           H  
ATOM    744  N   ALA A  46      19.711  -2.195   2.033  1.00  0.00           N  
ATOM    745  CA  ALA A  46      20.245  -2.826   3.237  1.00  0.00           C  
ATOM    746  C   ALA A  46      20.043  -1.933   4.459  1.00  0.00           C  
ATOM    747  O   ALA A  46      19.648  -2.410   5.525  1.00  0.00           O  
ATOM    748  CB  ALA A  46      21.726  -3.149   3.058  1.00  0.00           C  
ATOM    749  H   ALA A  46      20.336  -1.990   1.266  1.00  0.00           H  
ATOM    750  HA  ALA A  46      19.699  -3.755   3.403  1.00  0.00           H  
ATOM    751 1HB  ALA A  46      22.108  -3.619   3.964  1.00  0.00           H  
ATOM    752 2HB  ALA A  46      21.851  -3.830   2.216  1.00  0.00           H  
ATOM    753 3HB  ALA A  46      22.278  -2.230   2.866  1.00  0.00           H  
ATOM    754  N   ASP A  47      20.284  -0.704   4.309  1.00  0.00           N  
ATOM    755  CA  ASP A  47      20.104   0.246   5.403  1.00  0.00           C  
ATOM    756  C   ASP A  47      18.649   0.282   5.865  1.00  0.00           C  
ATOM    757  O   ASP A  47      18.375   0.327   7.066  1.00  0.00           O  
ATOM    758  CB  ASP A  47      20.557   1.645   4.979  1.00  0.00           C  
ATOM    759  CG  ASP A  47      22.064   1.765   4.845  1.00  0.00           C  
ATOM    760  OD1 ASP A  47      22.795   0.901   5.376  1.00  0.00           O  
ATOM    761  OD2 ASP A  47      22.526   2.735   4.205  1.00  0.00           O  
ATOM    762  H   ASP A  47      20.609  -0.368   3.414  1.00  0.00           H  
ATOM    763  HA  ASP A  47      20.715  -0.077   6.246  1.00  0.00           H  
ATOM    764 1HB  ASP A  47      20.101   1.901   4.022  1.00  0.00           H  
ATOM    765 2HB  ASP A  47      20.213   2.376   5.711  1.00  0.00           H  
ATOM    766  N   ARG A  48      17.752   0.262   4.978  1.00  0.00           N  
ATOM    767  CA  ARG A  48      16.335   0.267   5.328  1.00  0.00           C  
ATOM    768  C   ARG A  48      15.947  -1.014   6.060  1.00  0.00           C  
ATOM    769  O   ARG A  48      15.169  -0.977   7.015  1.00  0.00           O  
ATOM    770  CB  ARG A  48      15.472   0.436   4.075  1.00  0.00           C  
ATOM    771  CG  ARG A  48      15.515   1.835   3.482  1.00  0.00           C  
ATOM    772  CD  ARG A  48      14.697   1.931   2.202  1.00  0.00           C  
ATOM    773  NE  ARG A  48      13.277   1.697   2.451  1.00  0.00           N  
ATOM    774  CZ  ARG A  48      12.385   1.384   1.515  1.00  0.00           C  
ATOM    775  NH1 ARG A  48      12.750   1.262   0.244  1.00  0.00           N  
ATOM    776  NH2 ARG A  48      11.118   1.193   1.852  1.00  0.00           N  
ATOM    777  H   ARG A  48      18.018   0.242   4.004  1.00  0.00           H  
ATOM    778  HA  ARG A  48      16.147   1.108   5.996  1.00  0.00           H  
ATOM    779 1HB  ARG A  48      15.800  -0.267   3.310  1.00  0.00           H  
ATOM    780 2HB  ARG A  48      14.435   0.200   4.313  1.00  0.00           H  
ATOM    781 1HG  ARG A  48      15.110   2.548   4.201  1.00  0.00           H  
ATOM    782 2HG  ARG A  48      16.547   2.100   3.249  1.00  0.00           H  
ATOM    783 1HD  ARG A  48      14.811   2.925   1.772  1.00  0.00           H  
ATOM    784 2HD  ARG A  48      15.048   1.185   1.490  1.00  0.00           H  
ATOM    785  HE  ARG A  48      12.947   1.779   3.404  1.00  0.00           H  
ATOM    786 1HH1 ARG A  48      13.714   1.407  -0.021  1.00  0.00           H  
ATOM    787 2HH1 ARG A  48      12.064   1.024  -0.458  1.00  0.00           H  
ATOM    788 1HH2 ARG A  48      10.832   1.285   2.817  1.00  0.00           H  
ATOM    789 2HH2 ARG A  48      10.438   0.955   1.145  1.00  0.00           H  
ATOM    790  N   ILE A  49      16.450  -2.113   5.528  1.00  0.00           N  
ATOM    791  CA  ILE A  49      16.209  -3.386   6.200  1.00  0.00           C  
ATOM    792  C   ILE A  49      16.739  -3.323   7.630  1.00  0.00           C  
ATOM    793  O   ILE A  49      16.048  -3.717   8.573  1.00  0.00           O  
ATOM    794  CB  ILE A  49      16.862  -4.560   5.437  1.00  0.00           C  
ATOM    795  CG1 ILE A  49      16.136  -4.804   4.109  1.00  0.00           C  
ATOM    796  CG2 ILE A  49      16.867  -5.827   6.298  1.00  0.00           C  
ATOM    797  CD1 ILE A  49      16.847  -5.783   3.185  1.00  0.00           C  
ATOM    798  H   ILE A  49      16.993  -2.101   4.676  1.00  0.00           H  
ATOM    799  HA  ILE A  49      15.134  -3.560   6.236  1.00  0.00           H  
ATOM    800  HB  ILE A  49      17.890  -4.302   5.183  1.00  0.00           H  
ATOM    801 1HG1 ILE A  49      15.136  -5.189   4.307  1.00  0.00           H  
ATOM    802 2HG1 ILE A  49      16.022  -3.859   3.577  1.00  0.00           H  
ATOM    803 1HG2 ILE A  49      17.330  -6.642   5.743  1.00  0.00           H  
ATOM    804 2HG2 ILE A  49      17.431  -5.644   7.211  1.00  0.00           H  
ATOM    805 3HG2 ILE A  49      15.842  -6.098   6.553  1.00  0.00           H  
ATOM    806 1HD1 ILE A  49      16.271  -5.901   2.267  1.00  0.00           H  
ATOM    807 2HD1 ILE A  49      17.839  -5.400   2.943  1.00  0.00           H  
ATOM    808 3HD1 ILE A  49      16.941  -6.748   3.681  1.00  0.00           H  
ATOM    809  N   GLU A  50      17.897  -2.862   7.782  1.00  0.00           N  
ATOM    810  CA  GLU A  50      18.529  -2.736   9.091  1.00  0.00           C  
ATOM    811  C   GLU A  50      17.699  -1.857  10.023  1.00  0.00           C  
ATOM    812  O   GLU A  50      17.514  -2.188  11.196  1.00  0.00           O  
ATOM    813  CB  GLU A  50      19.944  -2.168   8.953  1.00  0.00           C  
ATOM    814  CG  GLU A  50      20.744  -2.189  10.248  1.00  0.00           C  
ATOM    815  CD  GLU A  50      22.196  -1.780  10.062  1.00  0.00           C  
ATOM    816  OE1 GLU A  50      23.029  -2.080  10.947  1.00  0.00           O  
ATOM    817  OE2 GLU A  50      22.503  -1.154   9.023  1.00  0.00           O  
ATOM    818  H   GLU A  50      18.405  -2.569   6.960  1.00  0.00           H  
ATOM    819  HA  GLU A  50      18.595  -3.727   9.540  1.00  0.00           H  
ATOM    820 1HB  GLU A  50      20.494  -2.739   8.204  1.00  0.00           H  
ATOM    821 2HB  GLU A  50      19.890  -1.137   8.604  1.00  0.00           H  
ATOM    822 1HG  GLU A  50      20.279  -1.509  10.961  1.00  0.00           H  
ATOM    823 2HG  GLU A  50      20.708  -3.193  10.668  1.00  0.00           H  
ATOM    824  N   GLU A  51      17.262  -0.793   9.521  1.00  0.00           N  
ATOM    825  CA  GLU A  51      16.442   0.124  10.307  1.00  0.00           C  
ATOM    826  C   GLU A  51      15.186  -0.568  10.829  1.00  0.00           C  
ATOM    827  O   GLU A  51      14.814  -0.395  11.991  1.00  0.00           O  
ATOM    828  CB  GLU A  51      16.058   1.351   9.474  1.00  0.00           C  
ATOM    829  CG  GLU A  51      15.300   2.413  10.257  1.00  0.00           C  
ATOM    830  CD  GLU A  51      14.904   3.613   9.412  1.00  0.00           C  
ATOM    831  OE1 GLU A  51      14.178   4.498   9.917  1.00  0.00           O  
ATOM    832  OE2 GLU A  51      15.324   3.668   8.234  1.00  0.00           O  
ATOM    833  H   GLU A  51      17.477  -0.562   8.561  1.00  0.00           H  
ATOM    834  HA  GLU A  51      17.023   0.456  11.168  1.00  0.00           H  
ATOM    835 1HB  GLU A  51      16.958   1.809   9.064  1.00  0.00           H  
ATOM    836 2HB  GLU A  51      15.437   1.040   8.634  1.00  0.00           H  
ATOM    837 1HG  GLU A  51      14.397   1.967  10.674  1.00  0.00           H  
ATOM    838 2HG  GLU A  51      15.921   2.751  11.085  1.00  0.00           H  
ATOM    839  N   VAL A  52      14.521  -1.331  10.007  1.00  0.00           N  
ATOM    840  CA  VAL A  52      13.305  -2.040  10.392  1.00  0.00           C  
ATOM    841  C   VAL A  52      13.636  -3.101  11.440  1.00  0.00           C  
ATOM    842  O   VAL A  52      12.892  -3.282  12.406  1.00  0.00           O  
ATOM    843  CB  VAL A  52      12.618  -2.693   9.172  1.00  0.00           C  
ATOM    844  CG1 VAL A  52      11.403  -3.509   9.609  1.00  0.00           C  
ATOM    845  CG2 VAL A  52      12.212  -1.627   8.156  1.00  0.00           C  
ATOM    846  H   VAL A  52      14.870  -1.430   9.065  1.00  0.00           H  
ATOM    847  HA  VAL A  52      12.610  -1.322  10.829  1.00  0.00           H  
ATOM    848  HB  VAL A  52      13.314  -3.389   8.704  1.00  0.00           H  
ATOM    849 1HG1 VAL A  52      10.934  -3.961   8.734  1.00  0.00           H  
ATOM    850 2HG1 VAL A  52      11.720  -4.294  10.296  1.00  0.00           H  
ATOM    851 3HG1 VAL A  52      10.687  -2.856  10.107  1.00  0.00           H  
ATOM    852 1HG2 VAL A  52      11.730  -2.103   7.302  1.00  0.00           H  
ATOM    853 2HG2 VAL A  52      11.518  -0.927   8.621  1.00  0.00           H  
ATOM    854 3HG2 VAL A  52      13.098  -1.089   7.819  1.00  0.00           H  
ATOM    855  N   LEU A  53      14.723  -3.734  11.375  1.00  0.00           N  
ATOM    856  CA  LEU A  53      15.141  -4.783  12.299  1.00  0.00           C  
ATOM    857  C   LEU A  53      15.411  -4.211  13.686  1.00  0.00           C  
ATOM    858  O   LEU A  53      15.202  -4.889  14.694  1.00  0.00           O  
ATOM    859  CB  LEU A  53      16.392  -5.492  11.774  1.00  0.00           C  
ATOM    860  CG  LEU A  53      16.168  -6.556  10.698  1.00  0.00           C  
ATOM    861  CD1 LEU A  53      17.503  -7.014  10.119  1.00  0.00           C  
ATOM    862  CD2 LEU A  53      15.392  -7.738  11.268  1.00  0.00           C  
ATOM    863  H   LEU A  53      15.335  -3.476  10.614  1.00  0.00           H  
ATOM    864  HA  LEU A  53      14.336  -5.512  12.381  1.00  0.00           H  
ATOM    865 1HB  LEU A  53      17.065  -4.745  11.357  1.00  0.00           H  
ATOM    866 2HB  LEU A  53      16.894  -5.977  12.611  1.00  0.00           H  
ATOM    867  HG  LEU A  53      15.600  -6.125   9.873  1.00  0.00           H  
ATOM    868 1HD1 LEU A  53      17.328  -7.771   9.354  1.00  0.00           H  
ATOM    869 2HD1 LEU A  53      18.018  -6.163   9.674  1.00  0.00           H  
ATOM    870 3HD1 LEU A  53      18.118  -7.436  10.913  1.00  0.00           H  
ATOM    871 1HD2 LEU A  53      15.241  -8.485  10.488  1.00  0.00           H  
ATOM    872 2HD2 LEU A  53      15.955  -8.181  12.090  1.00  0.00           H  
ATOM    873 3HD2 LEU A  53      14.424  -7.395  11.634  1.00  0.00           H  
ATOM    874  N   LYS A  54      15.792  -2.976  13.721  1.00  0.00           N  
ATOM    875  CA  LYS A  54      16.121  -2.334  14.991  1.00  0.00           C  
ATOM    876  C   LYS A  54      14.858  -1.941  15.752  1.00  0.00           C  
ATOM    877  O   LYS A  54      14.877  -1.825  16.979  1.00  0.00           O  
ATOM    878  CB  LYS A  54      16.997  -1.102  14.758  1.00  0.00           C  
ATOM    879  CG  LYS A  54      18.434  -1.427  14.380  1.00  0.00           C  
ATOM    880  CD  LYS A  54      19.257  -0.162  14.169  1.00  0.00           C  
ATOM    881  CE  LYS A  54      20.684  -0.486  13.749  1.00  0.00           C  
ATOM    882  NZ  LYS A  54      21.470   0.750  13.460  1.00  0.00           N  
ATOM    883  H   LYS A  54      15.866  -2.443  12.866  1.00  0.00           H  
ATOM    884  HA  LYS A  54      16.676  -3.045  15.605  1.00  0.00           H  
ATOM    885 1HB  LYS A  54      16.567  -0.495  13.961  1.00  0.00           H  
ATOM    886 2HB  LYS A  54      17.015  -0.492  15.661  1.00  0.00           H  
ATOM    887 1HG  LYS A  54      18.894  -2.019  15.172  1.00  0.00           H  
ATOM    888 2HG  LYS A  54      18.445  -2.012  13.461  1.00  0.00           H  
ATOM    889 1HD  LYS A  54      18.792   0.450  13.396  1.00  0.00           H  
ATOM    890 2HD  LYS A  54      19.285   0.413  15.095  1.00  0.00           H  
ATOM    891 1HE  LYS A  54      21.180  -1.042  14.544  1.00  0.00           H  
ATOM    892 2HE  LYS A  54      20.668  -1.110  12.855  1.00  0.00           H  
ATOM    893 1HZ  LYS A  54      22.408   0.496  13.185  1.00  0.00           H  
ATOM    894 2HZ  LYS A  54      21.027   1.264  12.711  1.00  0.00           H  
ATOM    895 3HZ  LYS A  54      21.507   1.327  14.288  1.00  0.00           H  
ATOM    896  N   LYS A  55      13.785  -1.813  15.023  1.00  0.00           N  
ATOM    897  CA  LYS A  55      12.530  -1.421  15.658  1.00  0.00           C  
ATOM    898  C   LYS A  55      11.878  -2.606  16.364  1.00  0.00           C  
ATOM    899  O   LYS A  55      11.329  -2.458  17.458  1.00  0.00           O  
ATOM    900  OXT LYS A  55      11.897  -3.692  15.855  1.00  0.00           O  
ATOM    901  CB  LYS A  55      11.568  -0.832  14.626  1.00  0.00           C  
ATOM    902  CG  LYS A  55      11.941   0.568  14.160  1.00  0.00           C  
ATOM    903  CD  LYS A  55      10.916   1.122  13.179  1.00  0.00           C  
ATOM    904  CE  LYS A  55      11.325   2.493  12.656  1.00  0.00           C  
ATOM    905  NZ  LYS A  55      10.331   3.034  11.682  1.00  0.00           N  
ATOM    906  H   LYS A  55      13.801  -1.979  14.027  1.00  0.00           H  
ATOM    907  HA  LYS A  55      12.745  -0.659  16.408  1.00  0.00           H  
ATOM    908 1HB  LYS A  55      11.531  -1.481  13.751  1.00  0.00           H  
ATOM    909 2HB  LYS A  55      10.563  -0.792  15.047  1.00  0.00           H  
ATOM    910 1HG  LYS A  55      12.001   1.234  15.021  1.00  0.00           H  
ATOM    911 2HG  LYS A  55      12.916   0.542  13.674  1.00  0.00           H  
ATOM    912 1HD  LYS A  55      10.813   0.438  12.335  1.00  0.00           H  
ATOM    913 2HD  LYS A  55       9.949   1.209  13.674  1.00  0.00           H  
ATOM    914 1HE  LYS A  55      11.416   3.188  13.490  1.00  0.00           H  
ATOM    915 2HE  LYS A  55      12.295   2.420  12.165  1.00  0.00           H  
ATOM    916 1HZ  LYS A  55      10.636   3.941  11.358  1.00  0.00           H  
ATOM    917 2HZ  LYS A  55      10.253   2.405  10.895  1.00  0.00           H  
ATOM    918 3HZ  LYS A  55       9.431   3.123  12.132  1.00  0.00           H  
TER                                                                             
ATOM    920  N   ASP B 256       1.574  23.576 -14.935  1.00  0.00           N  
ATOM    921  CA  ASP B 256       2.476  22.762 -14.126  1.00  0.00           C  
ATOM    922  C   ASP B 256       2.120  21.280 -14.229  1.00  0.00           C  
ATOM    923  O   ASP B 256       0.942  20.917 -14.210  1.00  0.00           O  
ATOM    924  CB  ASP B 256       2.439  23.211 -12.664  1.00  0.00           C  
ATOM    925  CG  ASP B 256       3.523  22.567 -11.818  1.00  0.00           C  
ATOM    926  OD1 ASP B 256       4.318  21.764 -12.353  1.00  0.00           O  
ATOM    927  OD2 ASP B 256       3.581  22.863 -10.605  1.00  0.00           O  
ATOM    928 1H   ASP B 256       1.828  24.540 -14.851  1.00  0.00           H  
ATOM    929 2H   ASP B 256       1.641  23.297 -15.893  1.00  0.00           H  
ATOM    930 3H   ASP B 256       0.634  23.450 -14.617  1.00  0.00           H  
ATOM    931  HA  ASP B 256       3.491  22.890 -14.504  1.00  0.00           H  
ATOM    932 1HB  ASP B 256       2.555  24.294 -12.613  1.00  0.00           H  
ATOM    933 2HB  ASP B 256       1.468  22.965 -12.232  1.00  0.00           H  
ATOM    934  N   TYR B 257       2.994  20.458 -14.828  1.00  0.00           N  
ATOM    935  CA  TYR B 257       2.826  19.033 -15.092  1.00  0.00           C  
ATOM    936  C   TYR B 257       3.212  18.204 -13.873  1.00  0.00           C  
ATOM    937  O   TYR B 257       3.809  17.132 -14.008  1.00  0.00           O  
ATOM    938  CB  TYR B 257       3.665  18.608 -16.300  1.00  0.00           C  
ATOM    939  CG  TYR B 257       3.268  19.292 -17.586  1.00  0.00           C  
ATOM    940  CD1 TYR B 257       2.120  18.910 -18.276  1.00  0.00           C  
ATOM    941  CD2 TYR B 257       4.041  20.321 -18.114  1.00  0.00           C  
ATOM    942  CE1 TYR B 257       1.752  19.537 -19.462  1.00  0.00           C  
ATOM    943  CE2 TYR B 257       3.682  20.955 -19.299  1.00  0.00           C  
ATOM    944  CZ  TYR B 257       2.537  20.557 -19.964  1.00  0.00           C  
ATOM    945  OH  TYR B 257       2.178  21.180 -21.138  1.00  0.00           O  
ATOM    946  H   TYR B 257       3.849  20.914 -15.112  1.00  0.00           H  
ATOM    947  HA  TYR B 257       1.775  18.844 -15.314  1.00  0.00           H  
ATOM    948 1HB  TYR B 257       4.716  18.826 -16.108  1.00  0.00           H  
ATOM    949 2HB  TYR B 257       3.575  17.532 -16.445  1.00  0.00           H  
ATOM    950  HD1 TYR B 257       1.493  18.107 -17.888  1.00  0.00           H  
ATOM    951  HD2 TYR B 257       4.946  20.643 -17.598  1.00  0.00           H  
ATOM    952  HE1 TYR B 257       0.850  19.224 -19.987  1.00  0.00           H  
ATOM    953  HE2 TYR B 257       4.302  21.759 -19.697  1.00  0.00           H  
ATOM    954  HH  TYR B 257       2.824  21.859 -21.349  1.00  0.00           H  
ATOM    955  N   SER B 258       2.904  18.741 -12.627  1.00  0.00           N  
ATOM    956  CA  SER B 258       3.121  17.979 -11.402  1.00  0.00           C  
ATOM    957  C   SER B 258       2.230  16.742 -11.355  1.00  0.00           C  
ATOM    958  O   SER B 258       1.089  16.774 -11.819  1.00  0.00           O  
ATOM    959  CB  SER B 258       2.860  18.852 -10.174  1.00  0.00           C  
ATOM    960  OG  SER B 258       3.752  19.952 -10.140  1.00  0.00           O  
ATOM    961  H   SER B 258       2.523  19.674 -12.565  1.00  0.00           H  
ATOM    962  HA  SER B 258       4.160  17.648 -11.380  1.00  0.00           H  
ATOM    963 1HB  SER B 258       1.832  19.212 -10.196  1.00  0.00           H  
ATOM    964 2HB  SER B 258       2.978  18.254  -9.271  1.00  0.00           H  
ATOM    965  HG  SER B 258       4.308  19.866 -10.918  1.00  0.00           H  
ATOM    966  N   PHE B 259       2.767  15.654 -10.770  1.00  0.00           N  
ATOM    967  CA  PHE B 259       1.995  14.417 -10.751  1.00  0.00           C  
ATOM    968  C   PHE B 259       2.283  13.620  -9.484  1.00  0.00           C  
ATOM    969  O   PHE B 259       3.259  13.891  -8.782  1.00  0.00           O  
ATOM    970  CB  PHE B 259       2.306  13.568 -11.987  1.00  0.00           C  
ATOM    971  CG  PHE B 259       3.731  13.090 -12.052  1.00  0.00           C  
ATOM    972  CD1 PHE B 259       4.713  13.866 -12.655  1.00  0.00           C  
ATOM    973  CD2 PHE B 259       4.089  11.862 -11.510  1.00  0.00           C  
ATOM    974  CE1 PHE B 259       6.034  13.426 -12.716  1.00  0.00           C  
ATOM    975  CE2 PHE B 259       5.407  11.415 -11.568  1.00  0.00           C  
ATOM    976  CZ  PHE B 259       6.377  12.198 -12.172  1.00  0.00           C  
ATOM    977  H   PHE B 259       3.684  15.668 -10.346  1.00  0.00           H  
ATOM    978  HA  PHE B 259       0.934  14.671 -10.762  1.00  0.00           H  
ATOM    979 1HB  PHE B 259       1.654  12.696 -12.002  1.00  0.00           H  
ATOM    980 2HB  PHE B 259       2.100  14.146 -12.887  1.00  0.00           H  
ATOM    981  HD1 PHE B 259       4.441  14.831 -13.084  1.00  0.00           H  
ATOM    982  HD2 PHE B 259       3.325  11.246 -11.035  1.00  0.00           H  
ATOM    983  HE1 PHE B 259       6.793  14.047 -13.190  1.00  0.00           H  
ATOM    984  HE2 PHE B 259       5.676  10.450 -11.139  1.00  0.00           H  
ATOM    985  HZ  PHE B 259       7.407  11.848 -12.220  1.00  0.00           H  
ATOM    986  N   SER B 260       1.343  12.687  -9.149  1.00  0.00           N  
ATOM    987  CA  SER B 260       1.486  11.749  -8.040  1.00  0.00           C  
ATOM    988  C   SER B 260       1.239  10.314  -8.494  1.00  0.00           C  
ATOM    989  O   SER B 260       0.493  10.079  -9.447  1.00  0.00           O  
ATOM    990  CB  SER B 260       0.523  12.107  -6.908  1.00  0.00           C  
ATOM    991  OG  SER B 260      -0.822  12.033  -7.348  1.00  0.00           O  
ATOM    992  H   SER B 260       0.505  12.658  -9.713  1.00  0.00           H  
ATOM    993  HA  SER B 260       2.507  11.813  -7.662  1.00  0.00           H  
ATOM    994 1HB  SER B 260       0.675  11.425  -6.072  1.00  0.00           H  
ATOM    995 2HB  SER B 260       0.739  13.114  -6.552  1.00  0.00           H  
ATOM    996  HG  SER B 260      -0.785  11.770  -8.271  1.00  0.00           H  
ATOM    997  N   CYS B 261       1.941   9.479  -7.737  1.00  0.00           N  
ATOM    998  CA  CYS B 261       1.822   8.070  -8.094  1.00  0.00           C  
ATOM    999  C   CYS B 261       1.647   7.205  -6.851  1.00  0.00           C  
ATOM   1000  O   CYS B 261       2.030   7.608  -5.751  1.00  0.00           O  
ATOM   1001  CB  CYS B 261       3.052   7.611  -8.877  1.00  0.00           C  
ATOM   1002  SG  CYS B 261       3.391   8.603 -10.347  1.00  0.00           S  
ATOM   1003  H   CYS B 261       2.530   9.742  -6.960  1.00  0.00           H  
ATOM   1004  HA  CYS B 261       0.941   7.946  -8.724  1.00  0.00           H  
ATOM   1005 1HB  CYS B 261       3.929   7.649  -8.231  1.00  0.00           H  
ATOM   1006 2HB  CYS B 261       2.919   6.575  -9.189  1.00  0.00           H  
ATOM   1007  N   TYR B 262       1.064   6.095  -7.044  1.00  0.00           N  
ATOM   1008  CA  TYR B 262       1.077   5.052  -6.024  1.00  0.00           C  
ATOM   1009  C   TYR B 262       1.289   3.679  -6.652  1.00  0.00           C  
ATOM   1010  O   TYR B 262       0.995   3.478  -7.832  1.00  0.00           O  
ATOM   1011  CB  TYR B 262      -0.230   5.065  -5.225  1.00  0.00           C  
ATOM   1012  CG  TYR B 262      -1.448   4.719  -6.047  1.00  0.00           C  
ATOM   1013  CD1 TYR B 262      -2.247   5.719  -6.598  1.00  0.00           C  
ATOM   1014  CD2 TYR B 262      -1.802   3.394  -6.275  1.00  0.00           C  
ATOM   1015  CE1 TYR B 262      -3.371   5.406  -7.354  1.00  0.00           C  
ATOM   1016  CE2 TYR B 262      -2.924   3.069  -7.030  1.00  0.00           C  
ATOM   1017  CZ  TYR B 262      -3.701   4.080  -7.565  1.00  0.00           C  
ATOM   1018  OH  TYR B 262      -4.813   3.764  -8.313  1.00  0.00           O  
ATOM   1019  H   TYR B 262       0.582   5.925  -7.915  1.00  0.00           H  
ATOM   1020  HA  TYR B 262       1.904   5.246  -5.341  1.00  0.00           H  
ATOM   1021 1HB  TYR B 262      -0.161   4.353  -4.402  1.00  0.00           H  
ATOM   1022 2HB  TYR B 262      -0.381   6.053  -4.791  1.00  0.00           H  
ATOM   1023  HD1 TYR B 262      -1.995   6.768  -6.439  1.00  0.00           H  
ATOM   1024  HD2 TYR B 262      -1.197   2.589  -5.858  1.00  0.00           H  
ATOM   1025  HE1 TYR B 262      -3.983   6.203  -7.776  1.00  0.00           H  
ATOM   1026  HE2 TYR B 262      -3.186   2.024  -7.195  1.00  0.00           H  
ATOM   1027  HH  TYR B 262      -4.902   2.809  -8.364  1.00  0.00           H  
ATOM   1028  N   SER B 263       1.903   2.801  -5.845  1.00  0.00           N  
ATOM   1029  CA  SER B 263       2.166   1.446  -6.316  1.00  0.00           C  
ATOM   1030  C   SER B 263       1.290   0.429  -5.593  1.00  0.00           C  
ATOM   1031  O   SER B 263       0.895   0.646  -4.445  1.00  0.00           O  
ATOM   1032  CB  SER B 263       3.640   1.088  -6.125  1.00  0.00           C  
ATOM   1033  OG  SER B 263       3.980   1.074  -4.749  1.00  0.00           O  
ATOM   1034  H   SER B 263       2.188   3.062  -4.912  1.00  0.00           H  
ATOM   1035  HA  SER B 263       1.931   1.398  -7.380  1.00  0.00           H  
ATOM   1036 1HB  SER B 263       3.836   0.110  -6.563  1.00  0.00           H  
ATOM   1037 2HB  SER B 263       4.261   1.812  -6.650  1.00  0.00           H  
ATOM   1038  HG  SER B 263       3.176   1.299  -4.275  1.00  0.00           H  
ATOM   1039  N   GLN B 264       0.921  -0.548  -6.290  1.00  0.00           N  
ATOM   1040  CA  GLN B 264       0.267  -1.735  -5.748  1.00  0.00           C  
ATOM   1041  C   GLN B 264       1.057  -2.997  -6.079  1.00  0.00           C  
ATOM   1042  O   GLN B 264       1.292  -3.300  -7.250  1.00  0.00           O  
ATOM   1043  CB  GLN B 264      -1.161  -1.853  -6.283  1.00  0.00           C  
ATOM   1044  CG  GLN B 264      -2.081  -0.725  -5.836  1.00  0.00           C  
ATOM   1045  CD  GLN B 264      -3.472  -0.832  -6.431  1.00  0.00           C  
ATOM   1046  OE1 GLN B 264      -3.650  -0.735  -7.649  1.00  0.00           O  
ATOM   1047  NE2 GLN B 264      -4.469  -1.031  -5.576  1.00  0.00           N  
ATOM   1048  H   GLN B 264       1.095  -0.492  -7.283  1.00  0.00           H  
ATOM   1049  HA  GLN B 264       0.225  -1.642  -4.663  1.00  0.00           H  
ATOM   1050 1HB  GLN B 264      -1.142  -1.864  -7.373  1.00  0.00           H  
ATOM   1051 2HB  GLN B 264      -1.596  -2.797  -5.954  1.00  0.00           H  
ATOM   1052 1HG  GLN B 264      -2.174  -0.754  -4.750  1.00  0.00           H  
ATOM   1053 2HG  GLN B 264      -1.651   0.226  -6.149  1.00  0.00           H  
ATOM   1054 1HE2 GLN B 264      -5.409  -1.110  -5.912  1.00  0.00           H  
ATOM   1055 2HE2 GLN B 264      -4.282  -1.102  -4.596  1.00  0.00           H  
ATOM   1056  N   LEU B 265       1.460  -3.646  -5.072  1.00  0.00           N  
ATOM   1057  CA  LEU B 265       2.335  -4.800  -5.244  1.00  0.00           C  
ATOM   1058  C   LEU B 265       1.531  -6.095  -5.261  1.00  0.00           C  
ATOM   1059  O   LEU B 265       0.638  -6.287  -4.433  1.00  0.00           O  
ATOM   1060  CB  LEU B 265       3.382  -4.850  -4.127  1.00  0.00           C  
ATOM   1061  CG  LEU B 265       4.188  -3.571  -3.895  1.00  0.00           C  
ATOM   1062  CD1 LEU B 265       5.233  -3.794  -2.808  1.00  0.00           C  
ATOM   1063  CD2 LEU B 265       4.846  -3.111  -5.191  1.00  0.00           C  
ATOM   1064  H   LEU B 265       1.182  -3.374  -4.140  1.00  0.00           H  
ATOM   1065  HA  LEU B 265       2.849  -4.704  -6.200  1.00  0.00           H  
ATOM   1066 1HB  LEU B 265       2.880  -5.092  -3.191  1.00  0.00           H  
ATOM   1067 2HB  LEU B 265       4.092  -5.646  -4.351  1.00  0.00           H  
ATOM   1068  HG  LEU B 265       3.525  -2.783  -3.536  1.00  0.00           H  
ATOM   1069 1HD1 LEU B 265       5.799  -2.875  -2.653  1.00  0.00           H  
ATOM   1070 2HD1 LEU B 265       4.737  -4.074  -1.879  1.00  0.00           H  
ATOM   1071 3HD1 LEU B 265       5.911  -4.590  -3.113  1.00  0.00           H  
ATOM   1072 1HD2 LEU B 265       5.415  -2.199  -5.007  1.00  0.00           H  
ATOM   1073 2HD2 LEU B 265       5.517  -3.890  -5.555  1.00  0.00           H  
ATOM   1074 3HD2 LEU B 265       4.078  -2.915  -5.939  1.00  0.00           H  
ATOM   1075  N   GLU B 266       1.894  -6.973  -6.290  1.00  0.00           N  
ATOM   1076  CA  GLU B 266       1.294  -8.293  -6.462  1.00  0.00           C  
ATOM   1077  C   GLU B 266      -0.202  -8.187  -6.744  1.00  0.00           C  
ATOM   1078  O   GLU B 266      -1.007  -8.880  -6.118  1.00  0.00           O  
ATOM   1079  CB  GLU B 266       1.536  -9.160  -5.224  1.00  0.00           C  
ATOM   1080  CG  GLU B 266       2.990  -9.569  -5.034  1.00  0.00           C  
ATOM   1081  CD  GLU B 266       3.185 -10.593  -3.928  1.00  0.00           C  
ATOM   1082  OE1 GLU B 266       3.613 -10.210  -2.815  1.00  0.00           O  
ATOM   1083  OE2 GLU B 266       2.910 -11.788  -4.176  1.00  0.00           O  
ATOM   1084  H   GLU B 266       2.606  -6.668  -6.938  1.00  0.00           H  
ATOM   1085  HA  GLU B 266       1.761  -8.776  -7.321  1.00  0.00           H  
ATOM   1086 1HB  GLU B 266       1.216  -8.620  -4.333  1.00  0.00           H  
ATOM   1087 2HB  GLU B 266       0.934 -10.066  -5.291  1.00  0.00           H  
ATOM   1088 1HG  GLU B 266       3.363  -9.989  -5.968  1.00  0.00           H  
ATOM   1089 2HG  GLU B 266       3.579  -8.682  -4.805  1.00  0.00           H  
ATOM   1090  N   VAL B 267      -0.395  -7.231  -7.750  1.00  0.00           N  
ATOM   1091  CA  VAL B 267      -1.777  -7.134  -8.209  1.00  0.00           C  
ATOM   1092  C   VAL B 267      -2.096  -8.303  -9.138  1.00  0.00           C  
ATOM   1093  O   VAL B 267      -1.263  -8.699  -9.957  1.00  0.00           O  
ATOM   1094  CB  VAL B 267      -2.042  -5.793  -8.929  1.00  0.00           C  
ATOM   1095  CG1 VAL B 267      -3.480  -5.731  -9.443  1.00  0.00           C  
ATOM   1096  CG2 VAL B 267      -1.754  -4.620  -7.995  1.00  0.00           C  
ATOM   1097  H   VAL B 267       0.304  -6.632  -8.165  1.00  0.00           H  
ATOM   1098  HA  VAL B 267      -2.435  -7.189  -7.341  1.00  0.00           H  
ATOM   1099  HB  VAL B 267      -1.392  -5.725  -9.802  1.00  0.00           H  
ATOM   1100 1HG1 VAL B 267      -3.646  -4.778  -9.947  1.00  0.00           H  
ATOM   1101 2HG1 VAL B 267      -3.651  -6.547 -10.145  1.00  0.00           H  
ATOM   1102 3HG1 VAL B 267      -4.170  -5.821  -8.604  1.00  0.00           H  
ATOM   1103 1HG2 VAL B 267      -1.945  -3.683  -8.518  1.00  0.00           H  
ATOM   1104 2HG2 VAL B 267      -2.400  -4.685  -7.119  1.00  0.00           H  
ATOM   1105 3HG2 VAL B 267      -0.711  -4.653  -7.680  1.00  0.00           H  
ATOM   1106  N   ASN B 268      -3.211  -9.128  -8.848  1.00  0.00           N  
ATOM   1107  CA  ASN B 268      -3.653 -10.243  -9.679  1.00  0.00           C  
ATOM   1108  C   ASN B 268      -2.642 -11.386  -9.667  1.00  0.00           C  
ATOM   1109  O   ASN B 268      -2.350 -11.972 -10.711  1.00  0.00           O  
ATOM   1110  CB  ASN B 268      -3.910  -9.775 -11.113  1.00  0.00           C  
ATOM   1111  CG  ASN B 268      -5.025  -8.752 -11.203  1.00  0.00           C  
ATOM   1112  OD1 ASN B 268      -5.978  -8.784 -10.420  1.00  0.00           O  
ATOM   1113  ND2 ASN B 268      -4.914  -7.836 -12.157  1.00  0.00           N  
ATOM   1114  H   ASN B 268      -3.721  -8.912  -8.003  1.00  0.00           H  
ATOM   1115  HA  ASN B 268      -4.585 -10.633  -9.268  1.00  0.00           H  
ATOM   1116 1HB  ASN B 268      -2.998  -9.338 -11.522  1.00  0.00           H  
ATOM   1117 2HB  ASN B 268      -4.169 -10.632 -11.735  1.00  0.00           H  
ATOM   1118 1HD2 ASN B 268      -5.621  -7.136 -12.263  1.00  0.00           H  
ATOM   1119 2HD2 ASN B 268      -4.124  -7.846 -12.770  1.00  0.00           H  
ATOM   1120  N   GLY B 269      -1.996 -11.601  -8.624  1.00  0.00           N  
ATOM   1121  CA  GLY B 269      -1.179 -12.775  -8.361  1.00  0.00           C  
ATOM   1122  C   GLY B 269       0.310 -12.492  -8.420  1.00  0.00           C  
ATOM   1123  O   GLY B 269       1.048 -12.825  -7.491  1.00  0.00           O  
ATOM   1124  H   GLY B 269      -2.065 -10.881  -7.919  1.00  0.00           H  
ATOM   1125 1HA  GLY B 269      -1.420 -13.172  -7.375  1.00  0.00           H  
ATOM   1126 2HA  GLY B 269      -1.415 -13.552  -9.087  1.00  0.00           H  
ATOM   1127  N   SER B 270       0.842 -11.715  -9.505  1.00  0.00           N  
ATOM   1128  CA  SER B 270       2.294 -11.571  -9.504  1.00  0.00           C  
ATOM   1129  C   SER B 270       2.715 -10.223 -10.079  1.00  0.00           C  
ATOM   1130  O   SER B 270       3.887  -9.847 -10.000  1.00  0.00           O  
ATOM   1131  CB  SER B 270       2.947 -12.701 -10.301  1.00  0.00           C  
ATOM   1132  OG  SER B 270       2.397 -12.779 -11.605  1.00  0.00           O  
ATOM   1133  H   SER B 270       0.305 -11.278 -10.240  1.00  0.00           H  
ATOM   1134  HA  SER B 270       2.646 -11.624  -8.473  1.00  0.00           H  
ATOM   1135 1HB  SER B 270       4.021 -12.528 -10.364  1.00  0.00           H  
ATOM   1136 2HB  SER B 270       2.797 -13.646  -9.781  1.00  0.00           H  
ATOM   1137  HG  SER B 270       1.737 -12.083 -11.656  1.00  0.00           H  
ATOM   1138  N   GLN B 271       1.740  -9.523 -10.567  1.00  0.00           N  
ATOM   1139  CA  GLN B 271       2.140  -8.266 -11.189  1.00  0.00           C  
ATOM   1140  C   GLN B 271       2.092  -7.116 -10.187  1.00  0.00           C  
ATOM   1141  O   GLN B 271       1.347  -7.171  -9.207  1.00  0.00           O  
ATOM   1142  CB  GLN B 271       1.247  -7.953 -12.391  1.00  0.00           C  
ATOM   1143  CG  GLN B 271       1.355  -8.970 -13.519  1.00  0.00           C  
ATOM   1144  CD  GLN B 271       0.492  -8.614 -14.715  1.00  0.00           C  
ATOM   1145  OE1 GLN B 271       0.112  -7.453 -14.899  1.00  0.00           O  
ATOM   1146  NE2 GLN B 271       0.176  -9.609 -15.536  1.00  0.00           N  
ATOM   1147  H   GLN B 271       0.762  -9.774 -10.549  1.00  0.00           H  
ATOM   1148  HA  GLN B 271       3.168  -8.364 -11.536  1.00  0.00           H  
ATOM   1149 1HB  GLN B 271       0.206  -7.911 -12.070  1.00  0.00           H  
ATOM   1150 2HB  GLN B 271       1.506  -6.973 -12.791  1.00  0.00           H  
ATOM   1151 1HG  GLN B 271       2.392  -9.019 -13.852  1.00  0.00           H  
ATOM   1152 2HG  GLN B 271       1.035  -9.944 -13.148  1.00  0.00           H  
ATOM   1153 1HE2 GLN B 271      -0.391  -9.433 -16.342  1.00  0.00           H  
ATOM   1154 2HE2 GLN B 271       0.504 -10.535 -15.350  1.00  0.00           H  
ATOM   1155  N   HIS B 272       2.964  -6.168 -10.425  1.00  0.00           N  
ATOM   1156  CA  HIS B 272       2.939  -4.899  -9.707  1.00  0.00           C  
ATOM   1157  C   HIS B 272       2.349  -3.789 -10.570  1.00  0.00           C  
ATOM   1158  O   HIS B 272       2.463  -3.824 -11.797  1.00  0.00           O  
ATOM   1159  CB  HIS B 272       4.348  -4.515  -9.249  1.00  0.00           C  
ATOM   1160  CG  HIS B 272       5.083  -5.628  -8.573  1.00  0.00           C  
ATOM   1161  ND1 HIS B 272       4.661  -6.185  -7.385  1.00  0.00           N  
ATOM   1162  CD2 HIS B 272       6.211  -6.289  -8.922  1.00  0.00           C  
ATOM   1163  CE1 HIS B 272       5.502  -7.142  -7.031  1.00  0.00           C  
ATOM   1164  NE2 HIS B 272       6.452  -7.226  -7.948  1.00  0.00           N  
ATOM   1165  H   HIS B 272       3.674  -6.322 -11.127  1.00  0.00           H  
ATOM   1166  HA  HIS B 272       2.309  -4.994  -8.823  1.00  0.00           H  
ATOM   1167 1HB  HIS B 272       4.935  -4.191 -10.109  1.00  0.00           H  
ATOM   1168 2HB  HIS B 272       4.289  -3.675  -8.558  1.00  0.00           H  
ATOM   1169  HD2 HIS B 272       6.816  -6.110  -9.811  1.00  0.00           H  
ATOM   1170  HE1 HIS B 272       5.426  -7.758  -6.135  1.00  0.00           H  
ATOM   1171  HE2 HIS B 272       7.228  -7.872  -7.937  1.00  0.00           H  
ATOM   1172  N   SER B 273       1.562  -2.988  -9.919  1.00  0.00           N  
ATOM   1173  CA  SER B 273       0.951  -1.897 -10.671  1.00  0.00           C  
ATOM   1174  C   SER B 273       1.447  -0.541 -10.181  1.00  0.00           C  
ATOM   1175  O   SER B 273       1.713  -0.365  -8.990  1.00  0.00           O  
ATOM   1176  CB  SER B 273      -0.573  -1.960 -10.565  1.00  0.00           C  
ATOM   1177  OG  SER B 273      -1.168  -0.833 -11.185  1.00  0.00           O  
ATOM   1178  H   SER B 273       1.356  -3.083  -8.935  1.00  0.00           H  
ATOM   1179  HA  SER B 273       1.232  -2.000 -11.720  1.00  0.00           H  
ATOM   1180 1HB  SER B 273      -0.933  -2.873 -11.038  1.00  0.00           H  
ATOM   1181 2HB  SER B 273      -0.863  -1.999  -9.516  1.00  0.00           H  
ATOM   1182  HG  SER B 273      -0.442  -0.303 -11.523  1.00  0.00           H  
ATOM   1183  N   LEU B 274       1.671   0.329 -11.073  1.00  0.00           N  
ATOM   1184  CA  LEU B 274       1.991   1.731 -10.824  1.00  0.00           C  
ATOM   1185  C   LEU B 274       0.991   2.648 -11.519  1.00  0.00           C  
ATOM   1186  O   LEU B 274       0.787   2.548 -12.731  1.00  0.00           O  
ATOM   1187  CB  LEU B 274       3.411   2.049 -11.301  1.00  0.00           C  
ATOM   1188  CG  LEU B 274       3.917   3.466 -11.025  1.00  0.00           C  
ATOM   1189  CD1 LEU B 274       3.957   3.730  -9.523  1.00  0.00           C  
ATOM   1190  CD2 LEU B 274       5.293   3.673 -11.647  1.00  0.00           C  
ATOM   1191  H   LEU B 274       1.617  -0.002 -12.026  1.00  0.00           H  
ATOM   1192  HA  LEU B 274       1.935   1.913  -9.751  1.00  0.00           H  
ATOM   1193 1HB  LEU B 274       4.102   1.358 -10.821  1.00  0.00           H  
ATOM   1194 2HB  LEU B 274       3.460   1.890 -12.378  1.00  0.00           H  
ATOM   1195  HG  LEU B 274       3.223   4.190 -11.453  1.00  0.00           H  
ATOM   1196 1HD1 LEU B 274       4.319   4.742  -9.341  1.00  0.00           H  
ATOM   1197 2HD1 LEU B 274       2.955   3.624  -9.108  1.00  0.00           H  
ATOM   1198 3HD1 LEU B 274       4.626   3.015  -9.046  1.00  0.00           H  
ATOM   1199 1HD2 LEU B 274       5.637   4.687 -11.441  1.00  0.00           H  
ATOM   1200 2HD2 LEU B 274       5.996   2.958 -11.220  1.00  0.00           H  
ATOM   1201 3HD2 LEU B 274       5.231   3.523 -12.725  1.00  0.00           H  
ATOM   1202  N   THR B 275       0.394   3.518 -10.728  1.00  0.00           N  
ATOM   1203  CA  THR B 275      -0.629   4.419 -11.248  1.00  0.00           C  
ATOM   1204  C   THR B 275      -0.271   5.872 -10.953  1.00  0.00           C  
ATOM   1205  O   THR B 275       0.059   6.217  -9.816  1.00  0.00           O  
ATOM   1206  CB  THR B 275      -2.012   4.097 -10.653  1.00  0.00           C  
ATOM   1207  OG1 THR B 275      -2.353   2.739 -10.958  1.00  0.00           O  
ATOM   1208  CG2 THR B 275      -3.084   5.019 -11.223  1.00  0.00           C  
ATOM   1209  H   THR B 275       0.642   3.567  -9.750  1.00  0.00           H  
ATOM   1210  HA  THR B 275      -0.685   4.292 -12.329  1.00  0.00           H  
ATOM   1211  HB  THR B 275      -1.980   4.221  -9.571  1.00  0.00           H  
ATOM   1212  HG1 THR B 275      -1.643   2.337 -11.464  1.00  0.00           H  
ATOM   1213 1HG2 THR B 275      -4.050   4.769 -10.785  1.00  0.00           H  
ATOM   1214 2HG2 THR B 275      -2.836   6.054 -10.988  1.00  0.00           H  
ATOM   1215 3HG2 THR B 275      -3.134   4.894 -12.304  1.00  0.00           H  
ATOM   1216  N   CYS B 276      -0.378   6.657 -11.924  1.00  0.00           N  
ATOM   1217  CA  CYS B 276      -0.049   8.071 -11.787  1.00  0.00           C  
ATOM   1218  C   CYS B 276      -1.157   8.948 -12.357  1.00  0.00           C  
ATOM   1219  O   CYS B 276      -1.890   8.524 -13.252  1.00  0.00           O  
ATOM   1220  CB  CYS B 276       1.273   8.385 -12.487  1.00  0.00           C  
ATOM   1221  SG  CYS B 276       2.658   7.377 -11.914  1.00  0.00           S  
ATOM   1222  H   CYS B 276      -0.697   6.310 -12.818  1.00  0.00           H  
ATOM   1223  HA  CYS B 276       0.056   8.301 -10.727  1.00  0.00           H  
ATOM   1224 1HB  CYS B 276       1.162   8.232 -13.561  1.00  0.00           H  
ATOM   1225 2HB  CYS B 276       1.527   9.433 -12.331  1.00  0.00           H  
ATOM   1226  N   ALA B 277      -1.210  10.146 -11.798  1.00  0.00           N  
ATOM   1227  CA  ALA B 277      -2.151  11.153 -12.282  1.00  0.00           C  
ATOM   1228  C   ALA B 277      -1.626  12.562 -12.023  1.00  0.00           C  
ATOM   1229  O   ALA B 277      -0.869  12.786 -11.076  1.00  0.00           O  
ATOM   1230  CB  ALA B 277      -3.515  10.967 -11.622  1.00  0.00           C  
ATOM   1231  H   ALA B 277      -0.597  10.375 -11.028  1.00  0.00           H  
ATOM   1232  HA  ALA B 277      -2.260  11.025 -13.359  1.00  0.00           H  
ATOM   1233 1HB  ALA B 277      -4.205  11.725 -11.993  1.00  0.00           H  
ATOM   1234 2HB  ALA B 277      -3.902   9.976 -11.860  1.00  0.00           H  
ATOM   1235 3HB  ALA B 277      -3.413  11.067 -10.543  1.00  0.00           H  
ATOM   1236  N   PHE B 278      -2.101  13.440 -12.914  1.00  0.00           N  
ATOM   1237  CA  PHE B 278      -1.715  14.832 -12.712  1.00  0.00           C  
ATOM   1238  C   PHE B 278      -2.431  15.422 -11.503  1.00  0.00           C  
ATOM   1239  O   PHE B 278      -3.587  15.088 -11.235  1.00  0.00           O  
ATOM   1240  CB  PHE B 278      -2.022  15.662 -13.962  1.00  0.00           C  
ATOM   1241  CG  PHE B 278      -1.136  15.343 -15.136  1.00  0.00           C  
ATOM   1242  CD1 PHE B 278       0.175  15.800 -15.179  1.00  0.00           C  
ATOM   1243  CD2 PHE B 278      -1.615  14.586 -16.196  1.00  0.00           C  
ATOM   1244  CE1 PHE B 278       0.998  15.506 -16.264  1.00  0.00           C  
ATOM   1245  CE2 PHE B 278      -0.800  14.288 -17.284  1.00  0.00           C  
ATOM   1246  CZ  PHE B 278       0.506  14.750 -17.317  1.00  0.00           C  
ATOM   1247  H   PHE B 278      -2.694  13.203 -13.696  1.00  0.00           H  
ATOM   1248  HA  PHE B 278      -0.641  14.870 -12.524  1.00  0.00           H  
ATOM   1249 1HB  PHE B 278      -3.056  15.498 -14.262  1.00  0.00           H  
ATOM   1250 2HB  PHE B 278      -1.912  16.721 -13.731  1.00  0.00           H  
ATOM   1251  HD1 PHE B 278       0.559  16.395 -14.350  1.00  0.00           H  
ATOM   1252  HD2 PHE B 278      -2.643  14.223 -16.170  1.00  0.00           H  
ATOM   1253  HE1 PHE B 278       2.025  15.870 -16.283  1.00  0.00           H  
ATOM   1254  HE2 PHE B 278      -1.188  13.693 -18.110  1.00  0.00           H  
ATOM   1255  HZ  PHE B 278       1.144  14.521 -18.169  1.00  0.00           H  
ATOM   1256  N   GLU B 279      -1.769  16.211 -10.748  1.00  0.00           N  
ATOM   1257  CA  GLU B 279      -2.346  16.853  -9.571  1.00  0.00           C  
ATOM   1258  C   GLU B 279      -3.376  17.908  -9.967  1.00  0.00           C  
ATOM   1259  O   GLU B 279      -4.398  18.067  -9.296  1.00  0.00           O  
ATOM   1260  CB  GLU B 279      -1.249  17.487  -8.712  1.00  0.00           C  
ATOM   1261  CG  GLU B 279      -0.328  16.474  -8.046  1.00  0.00           C  
ATOM   1262  CD  GLU B 279       0.831  17.117  -7.301  1.00  0.00           C  
ATOM   1263  OE1 GLU B 279       1.608  16.388  -6.643  1.00  0.00           O  
ATOM   1264  OE2 GLU B 279       0.963  18.359  -7.375  1.00  0.00           O  
ATOM   1265  H   GLU B 279      -0.804  16.393 -10.984  1.00  0.00           H  
ATOM   1266  HA  GLU B 279      -2.857  16.094  -8.978  1.00  0.00           H  
ATOM   1267 1HB  GLU B 279      -0.639  18.147  -9.329  1.00  0.00           H  
ATOM   1268 2HB  GLU B 279      -1.705  18.097  -7.932  1.00  0.00           H  
ATOM   1269 1HG  GLU B 279      -0.909  15.879  -7.341  1.00  0.00           H  
ATOM   1270 2HG  GLU B 279       0.067  15.803  -8.807  1.00  0.00           H  
ATOM   1271  N   ASP B 280      -3.041  18.598 -11.086  1.00  0.00           N  
ATOM   1272  CA  ASP B 280      -4.003  19.538 -11.650  1.00  0.00           C  
ATOM   1273  C   ASP B 280      -4.948  18.839 -12.625  1.00  0.00           C  
ATOM   1274  O   ASP B 280      -4.533  18.421 -13.708  1.00  0.00           O  
ATOM   1275  CB  ASP B 280      -3.280  20.690 -12.353  1.00  0.00           C  
ATOM   1276  CG  ASP B 280      -4.225  21.776 -12.837  1.00  0.00           C  
ATOM   1277  OD1 ASP B 280      -5.458  21.576 -12.793  1.00  0.00           O  
ATOM   1278  OD2 ASP B 280      -3.731  22.840 -13.268  1.00  0.00           O  
ATOM   1279  H   ASP B 280      -2.146  18.479 -11.538  1.00  0.00           H  
ATOM   1280  HA  ASP B 280      -4.603  19.948 -10.837  1.00  0.00           H  
ATOM   1281 1HB  ASP B 280      -2.557  21.137 -11.670  1.00  0.00           H  
ATOM   1282 2HB  ASP B 280      -2.726  20.304 -13.209  1.00  0.00           H  
ATOM   1283  N   PRO B 281      -6.236  18.773 -12.265  1.00  0.00           N  
ATOM   1284  CA  PRO B 281      -7.195  18.067 -13.118  1.00  0.00           C  
ATOM   1285  C   PRO B 281      -7.440  18.780 -14.446  1.00  0.00           C  
ATOM   1286  O   PRO B 281      -8.003  18.191 -15.372  1.00  0.00           O  
ATOM   1287  CB  PRO B 281      -8.468  18.039 -12.270  1.00  0.00           C  
ATOM   1288  CG  PRO B 281      -8.326  19.192 -11.330  1.00  0.00           C  
ATOM   1289  CD  PRO B 281      -6.866  19.396 -11.042  1.00  0.00           C  
ATOM   1290  HA  PRO B 281      -6.829  17.047 -13.307  1.00  0.00           H  
ATOM   1291 1HB  PRO B 281      -9.353  18.129 -12.917  1.00  0.00           H  
ATOM   1292 2HB  PRO B 281      -8.550  17.075 -11.746  1.00  0.00           H  
ATOM   1293 1HG  PRO B 281      -8.763  20.099 -11.773  1.00  0.00           H  
ATOM   1294 2HG  PRO B 281      -8.879  18.994 -10.400  1.00  0.00           H  
ATOM   1295 1HD  PRO B 281      -6.655  20.472 -10.961  1.00  0.00           H  
ATOM   1296 2HD  PRO B 281      -6.600  18.877 -10.110  1.00  0.00           H  
ATOM   1297  N   ASP B 282      -6.956  20.039 -14.622  1.00  0.00           N  
ATOM   1298  CA  ASP B 282      -7.241  20.838 -15.809  1.00  0.00           C  
ATOM   1299  C   ASP B 282      -6.117  20.718 -16.835  1.00  0.00           C  
ATOM   1300  O   ASP B 282      -6.166  21.345 -17.895  1.00  0.00           O  
ATOM   1301  CB  ASP B 282      -7.454  22.305 -15.431  1.00  0.00           C  
ATOM   1302  CG  ASP B 282      -8.686  22.523 -14.571  1.00  0.00           C  
ATOM   1303  OD1 ASP B 282      -9.711  21.841 -14.789  1.00  0.00           O  
ATOM   1304  OD2 ASP B 282      -8.633  23.387 -13.669  1.00  0.00           O  
ATOM   1305  H   ASP B 282      -6.375  20.430 -13.894  1.00  0.00           H  
ATOM   1306  HA  ASP B 282      -8.155  20.461 -16.269  1.00  0.00           H  
ATOM   1307 1HB  ASP B 282      -6.582  22.671 -14.889  1.00  0.00           H  
ATOM   1308 2HB  ASP B 282      -7.552  22.904 -16.337  1.00  0.00           H  
ATOM   1309  N   VAL B 283      -5.115  19.992 -16.546  1.00  0.00           N  
ATOM   1310  CA  VAL B 283      -4.001  19.790 -17.466  1.00  0.00           C  
ATOM   1311  C   VAL B 283      -4.494  19.086 -18.728  1.00  0.00           C  
ATOM   1312  O   VAL B 283      -5.263  18.125 -18.650  1.00  0.00           O  
ATOM   1313  CB  VAL B 283      -2.864  18.974 -16.810  1.00  0.00           C  
ATOM   1314  CG1 VAL B 283      -1.801  18.602 -17.842  1.00  0.00           C  
ATOM   1315  CG2 VAL B 283      -2.242  19.758 -15.656  1.00  0.00           C  
ATOM   1316  H   VAL B 283      -5.095  19.540 -15.643  1.00  0.00           H  
ATOM   1317  HA  VAL B 283      -3.601  20.766 -17.745  1.00  0.00           H  
ATOM   1318  HB  VAL B 283      -3.274  18.038 -16.429  1.00  0.00           H  
ATOM   1319 1HG1 VAL B 283      -1.010  18.028 -17.359  1.00  0.00           H  
ATOM   1320 2HG1 VAL B 283      -2.254  18.002 -18.631  1.00  0.00           H  
ATOM   1321 3HG1 VAL B 283      -1.378  19.510 -18.272  1.00  0.00           H  
ATOM   1322 1HG2 VAL B 283      -1.444  19.169 -15.205  1.00  0.00           H  
ATOM   1323 2HG2 VAL B 283      -1.833  20.696 -16.032  1.00  0.00           H  
ATOM   1324 3HG2 VAL B 283      -3.005  19.969 -14.907  1.00  0.00           H  
ATOM   1325  N   ASN B 284      -4.211  19.710 -19.870  1.00  0.00           N  
ATOM   1326  CA  ASN B 284      -4.486  19.053 -21.143  1.00  0.00           C  
ATOM   1327  C   ASN B 284      -3.576  17.847 -21.360  1.00  0.00           C  
ATOM   1328  O   ASN B 284      -2.373  18.002 -21.577  1.00  0.00           O  
ATOM   1329  CB  ASN B 284      -4.340  20.043 -22.301  1.00  0.00           C  
ATOM   1330  CG  ASN B 284      -4.773  19.455 -23.630  1.00  0.00           C  
ATOM   1331  OD1 ASN B 284      -5.284  18.334 -23.690  1.00  0.00           O  
ATOM   1332  ND2 ASN B 284      -4.573  20.209 -24.705  1.00  0.00           N  
ATOM   1333  H   ASN B 284      -3.807  20.636 -19.871  1.00  0.00           H  
ATOM   1334  HA  ASN B 284      -5.513  18.684 -21.128  1.00  0.00           H  
ATOM   1335 1HB  ASN B 284      -4.939  20.932 -22.098  1.00  0.00           H  
ATOM   1336 2HB  ASN B 284      -3.300  20.360 -22.380  1.00  0.00           H  
ATOM   1337 1HD2 ASN B 284      -4.839  19.872 -25.609  1.00  0.00           H  
ATOM   1338 2HD2 ASN B 284      -4.157  21.113 -24.611  1.00  0.00           H  
ATOM   1339  N   THR B 285      -4.168  16.577 -21.470  1.00  0.00           N  
ATOM   1340  CA  THR B 285      -3.381  15.350 -21.430  1.00  0.00           C  
ATOM   1341  C   THR B 285      -3.329  14.695 -22.807  1.00  0.00           C  
ATOM   1342  O   THR B 285      -2.833  13.576 -22.950  1.00  0.00           O  
ATOM   1343  CB  THR B 285      -3.952  14.353 -20.405  1.00  0.00           C  
ATOM   1344  OG1 THR B 285      -5.295  14.014 -20.774  1.00  0.00           O  
ATOM   1345  CG2 THR B 285      -3.957  14.949 -19.001  1.00  0.00           C  
ATOM   1346  H   THR B 285      -5.170  16.515 -21.580  1.00  0.00           H  
ATOM   1347  HA  THR B 285      -2.363  15.602 -21.131  1.00  0.00           H  
ATOM   1348  HB  THR B 285      -3.345  13.448 -20.401  1.00  0.00           H  
ATOM   1349  HG1 THR B 285      -5.534  14.485 -21.576  1.00  0.00           H  
ATOM   1350 1HG2 THR B 285      -4.365  14.222 -18.299  1.00  0.00           H  
ATOM   1351 2HG2 THR B 285      -2.938  15.203 -18.710  1.00  0.00           H  
ATOM   1352 3HG2 THR B 285      -4.572  15.848 -18.990  1.00  0.00           H  
ATOM   1353  N   THR B 286      -3.837  15.362 -23.869  1.00  0.00           N  
ATOM   1354  CA  THR B 286      -4.048  14.776 -25.189  1.00  0.00           C  
ATOM   1355  C   THR B 286      -2.734  14.254 -25.764  1.00  0.00           C  
ATOM   1356  O   THR B 286      -2.686  13.151 -26.314  1.00  0.00           O  
ATOM   1357  CB  THR B 286      -4.667  15.797 -26.161  1.00  0.00           C  
ATOM   1358  OG1 THR B 286      -5.909  16.268 -25.622  1.00  0.00           O  
ATOM   1359  CG2 THR B 286      -4.925  15.169 -27.527  1.00  0.00           C  
ATOM   1360  H   THR B 286      -4.080  16.330 -23.716  1.00  0.00           H  
ATOM   1361  HA  THR B 286      -4.738  13.938 -25.089  1.00  0.00           H  
ATOM   1362  HB  THR B 286      -3.988  16.641 -26.284  1.00  0.00           H  
ATOM   1363  HG1 THR B 286      -6.073  15.841 -24.778  1.00  0.00           H  
ATOM   1364 1HG2 THR B 286      -5.362  15.913 -28.193  1.00  0.00           H  
ATOM   1365 2HG2 THR B 286      -3.985  14.813 -27.947  1.00  0.00           H  
ATOM   1366 3HG2 THR B 286      -5.613  14.332 -27.418  1.00  0.00           H  
ATOM   1367  N   ASN B 287      -1.597  14.687 -25.422  1.00  0.00           N  
ATOM   1368  CA  ASN B 287      -0.352  14.270 -26.058  1.00  0.00           C  
ATOM   1369  C   ASN B 287       0.724  13.947 -25.026  1.00  0.00           C  
ATOM   1370  O   ASN B 287       1.909  13.888 -25.357  1.00  0.00           O  
ATOM   1371  CB  ASN B 287       0.145  15.348 -27.024  1.00  0.00           C  
ATOM   1372  CG  ASN B 287      -0.797  15.566 -28.192  1.00  0.00           C  
ATOM   1373  OD1 ASN B 287      -1.398  14.618 -28.705  1.00  0.00           O  
ATOM   1374  ND2 ASN B 287      -0.934  16.816 -28.618  1.00  0.00           N  
ATOM   1375  H   ASN B 287      -1.563  15.357 -24.667  1.00  0.00           H  
ATOM   1376  HA  ASN B 287      -0.541  13.356 -26.623  1.00  0.00           H  
ATOM   1377 1HB  ASN B 287       0.263  16.291 -26.488  1.00  0.00           H  
ATOM   1378 2HB  ASN B 287       1.124  15.066 -27.411  1.00  0.00           H  
ATOM   1379 1HD2 ASN B 287      -1.543  17.019 -29.386  1.00  0.00           H  
ATOM   1380 2HD2 ASN B 287      -0.429  17.554 -28.172  1.00  0.00           H  
ATOM   1381  N   LEU B 288       0.255  13.767 -23.879  1.00  0.00           N  
ATOM   1382  CA  LEU B 288       1.224  13.508 -22.820  1.00  0.00           C  
ATOM   1383  C   LEU B 288       1.325  12.015 -22.528  1.00  0.00           C  
ATOM   1384  O   LEU B 288       0.342  11.283 -22.664  1.00  0.00           O  
ATOM   1385  CB  LEU B 288       0.841  14.264 -21.545  1.00  0.00           C  
ATOM   1386  CG  LEU B 288       0.807  15.790 -21.646  1.00  0.00           C  
ATOM   1387  CD1 LEU B 288       0.441  16.402 -20.298  1.00  0.00           C  
ATOM   1388  CD2 LEU B 288       2.148  16.324 -22.135  1.00  0.00           C  
ATOM   1389  H   LEU B 288      -0.729  13.790 -23.651  1.00  0.00           H  
ATOM   1390  HA  LEU B 288       2.201  13.858 -23.152  1.00  0.00           H  
ATOM   1391 1HB  LEU B 288      -0.149  13.937 -21.231  1.00  0.00           H  
ATOM   1392 2HB  LEU B 288       1.552  14.005 -20.761  1.00  0.00           H  
ATOM   1393  HG  LEU B 288       0.029  16.091 -22.348  1.00  0.00           H  
ATOM   1394 1HD1 LEU B 288       0.420  17.488 -20.385  1.00  0.00           H  
ATOM   1395 2HD1 LEU B 288      -0.542  16.045 -19.991  1.00  0.00           H  
ATOM   1396 3HD1 LEU B 288       1.182  16.112 -19.554  1.00  0.00           H  
ATOM   1397 1HD2 LEU B 288       2.104  17.412 -22.201  1.00  0.00           H  
ATOM   1398 2HD2 LEU B 288       2.932  16.034 -21.435  1.00  0.00           H  
ATOM   1399 3HD2 LEU B 288       2.368  15.909 -23.119  1.00  0.00           H  
ATOM   1400  N   GLU B 289       2.505  11.650 -22.179  1.00  0.00           N  
ATOM   1401  CA  GLU B 289       2.767  10.261 -21.816  1.00  0.00           C  
ATOM   1402  C   GLU B 289       3.627  10.172 -20.559  1.00  0.00           C  
ATOM   1403  O   GLU B 289       4.385  11.094 -20.252  1.00  0.00           O  
ATOM   1404  CB  GLU B 289       3.447   9.522 -22.972  1.00  0.00           C  
ATOM   1405  CG  GLU B 289       2.624   9.493 -24.252  1.00  0.00           C  
ATOM   1406  CD  GLU B 289       3.360   8.864 -25.424  1.00  0.00           C  
ATOM   1407  OE1 GLU B 289       2.749   8.694 -26.503  1.00  0.00           O  
ATOM   1408  OE2 GLU B 289       4.557   8.539 -25.261  1.00  0.00           O  
ATOM   1409  H   GLU B 289       3.263  12.317 -22.152  1.00  0.00           H  
ATOM   1410  HA  GLU B 289       1.815   9.773 -21.603  1.00  0.00           H  
ATOM   1411 1HB  GLU B 289       4.404   9.995 -23.194  1.00  0.00           H  
ATOM   1412 2HB  GLU B 289       3.651   8.493 -22.676  1.00  0.00           H  
ATOM   1413 1HG  GLU B 289       1.710   8.929 -24.071  1.00  0.00           H  
ATOM   1414 2HG  GLU B 289       2.343  10.512 -24.514  1.00  0.00           H  
ATOM   1415  N   PHE B 290       3.381   9.021 -19.843  1.00  0.00           N  
ATOM   1416  CA  PHE B 290       4.254   8.700 -18.720  1.00  0.00           C  
ATOM   1417  C   PHE B 290       5.226   7.587 -19.091  1.00  0.00           C  
ATOM   1418  O   PHE B 290       4.877   6.675 -19.844  1.00  0.00           O  
ATOM   1419  CB  PHE B 290       3.429   8.291 -17.496  1.00  0.00           C  
ATOM   1420  CG  PHE B 290       2.959   9.454 -16.664  1.00  0.00           C  
ATOM   1421  CD1 PHE B 290       3.407   9.619 -15.359  1.00  0.00           C  
ATOM   1422  CD2 PHE B 290       2.068  10.382 -17.188  1.00  0.00           C  
ATOM   1423  CE1 PHE B 290       2.973  10.695 -14.587  1.00  0.00           C  
ATOM   1424  CE2 PHE B 290       1.630  11.459 -16.422  1.00  0.00           C  
ATOM   1425  CZ  PHE B 290       2.084  11.613 -15.122  1.00  0.00           C  
ATOM   1426  H   PHE B 290       2.620   8.396 -20.069  1.00  0.00           H  
ATOM   1427  HA  PHE B 290       4.834   9.589 -18.467  1.00  0.00           H  
ATOM   1428 1HB  PHE B 290       2.554   7.728 -17.819  1.00  0.00           H  
ATOM   1429 2HB  PHE B 290       4.023   7.636 -16.860  1.00  0.00           H  
ATOM   1430  HD1 PHE B 290       4.107   8.895 -14.941  1.00  0.00           H  
ATOM   1431  HD2 PHE B 290       1.711  10.260 -18.211  1.00  0.00           H  
ATOM   1432  HE1 PHE B 290       3.333  10.812 -13.565  1.00  0.00           H  
ATOM   1433  HE2 PHE B 290       0.930  12.180 -16.843  1.00  0.00           H  
ATOM   1434  HZ  PHE B 290       1.741  12.454 -14.522  1.00  0.00           H  
ATOM   1435  N   GLU B 291       6.460   7.769 -18.674  1.00  0.00           N  
ATOM   1436  CA  GLU B 291       7.483   6.746 -18.871  1.00  0.00           C  
ATOM   1437  C   GLU B 291       8.278   6.506 -17.591  1.00  0.00           C  
ATOM   1438  O   GLU B 291       8.581   7.448 -16.856  1.00  0.00           O  
ATOM   1439  CB  GLU B 291       8.427   7.143 -20.010  1.00  0.00           C  
ATOM   1440  CG  GLU B 291       9.502   6.107 -20.305  1.00  0.00           C  
ATOM   1441  CD  GLU B 291      10.497   6.561 -21.362  1.00  0.00           C  
ATOM   1442  OE1 GLU B 291      11.354   7.422 -21.059  1.00  0.00           O  
ATOM   1443  OE2 GLU B 291      10.419   6.051 -22.502  1.00  0.00           O  
ATOM   1444  H   GLU B 291       6.709   8.630 -18.209  1.00  0.00           H  
ATOM   1445  HA  GLU B 291       6.990   5.811 -19.137  1.00  0.00           H  
ATOM   1446 1HB  GLU B 291       7.850   7.304 -20.921  1.00  0.00           H  
ATOM   1447 2HB  GLU B 291       8.919   8.084 -19.763  1.00  0.00           H  
ATOM   1448 1HG  GLU B 291      10.044   5.890 -19.385  1.00  0.00           H  
ATOM   1449 2HG  GLU B 291       9.023   5.187 -20.638  1.00  0.00           H  
ATOM   1450  N   ILE B 292       8.526   5.276 -17.326  1.00  0.00           N  
ATOM   1451  CA  ILE B 292       9.332   4.941 -16.157  1.00  0.00           C  
ATOM   1452  C   ILE B 292      10.619   4.248 -16.598  1.00  0.00           C  
ATOM   1453  O   ILE B 292      10.597   3.394 -17.487  1.00  0.00           O  
ATOM   1454  CB  ILE B 292       8.551   4.044 -15.170  1.00  0.00           C  
ATOM   1455  CG1 ILE B 292       9.399   3.755 -13.926  1.00  0.00           C  
ATOM   1456  CG2 ILE B 292       8.116   2.744 -15.851  1.00  0.00           C  
ATOM   1457  CD1 ILE B 292       8.624   3.110 -12.785  1.00  0.00           C  
ATOM   1458  H   ILE B 292       8.174   4.532 -17.911  1.00  0.00           H  
ATOM   1459  HA  ILE B 292       9.594   5.864 -15.642  1.00  0.00           H  
ATOM   1460  HB  ILE B 292       7.664   4.573 -14.821  1.00  0.00           H  
ATOM   1461 1HG1 ILE B 292      10.223   3.095 -14.193  1.00  0.00           H  
ATOM   1462 2HG1 ILE B 292       9.833   4.685 -13.557  1.00  0.00           H  
ATOM   1463 1HG2 ILE B 292       7.568   2.126 -15.140  1.00  0.00           H  
ATOM   1464 2HG2 ILE B 292       7.474   2.975 -16.700  1.00  0.00           H  
ATOM   1465 3HG2 ILE B 292       8.996   2.203 -16.199  1.00  0.00           H  
ATOM   1466 1HD1 ILE B 292       9.293   2.938 -11.942  1.00  0.00           H  
ATOM   1467 2HD1 ILE B 292       7.814   3.771 -12.476  1.00  0.00           H  
ATOM   1468 3HD1 ILE B 292       8.210   2.160 -13.118  1.00  0.00           H  
ATOM   1469  N   CYS B 293      11.701   4.684 -16.103  1.00  0.00           N  
ATOM   1470  CA  CYS B 293      13.015   4.109 -16.368  1.00  0.00           C  
ATOM   1471  C   CYS B 293      13.733   3.768 -15.068  1.00  0.00           C  
ATOM   1472  O   CYS B 293      13.547   4.444 -14.054  1.00  0.00           O  
ATOM   1473  CB  CYS B 293      13.865   5.074 -17.193  1.00  0.00           C  
ATOM   1474  SG  CYS B 293      13.106   5.557 -18.759  1.00  0.00           S  
ATOM   1475  H   CYS B 293      11.628   5.482 -15.488  1.00  0.00           H  
ATOM   1476  HA  CYS B 293      12.881   3.189 -16.937  1.00  0.00           H  
ATOM   1477 1HB  CYS B 293      14.055   5.978 -16.614  1.00  0.00           H  
ATOM   1478 2HB  CYS B 293      14.829   4.615 -17.410  1.00  0.00           H  
ATOM   1479  N   GLY B 294      14.464   2.718 -15.115  1.00  0.00           N  
ATOM   1480  CA  GLY B 294      15.221   2.377 -13.921  1.00  0.00           C  
ATOM   1481  C   GLY B 294      14.509   1.377 -13.029  1.00  0.00           C  
ATOM   1482  O   GLY B 294      13.347   1.042 -13.268  1.00  0.00           O  
ATOM   1483  H   GLY B 294      14.537   2.126 -15.930  1.00  0.00           H  
ATOM   1484 1HA  GLY B 294      16.187   1.962 -14.209  1.00  0.00           H  
ATOM   1485 2HA  GLY B 294      15.418   3.280 -13.345  1.00  0.00           H  
ATOM   1486  N   ALA B 295      15.154   0.679 -12.163  1.00  0.00           N  
ATOM   1487  CA  ALA B 295      14.806  -0.436 -11.286  1.00  0.00           C  
ATOM   1488  C   ALA B 295      13.818  -1.380 -11.966  1.00  0.00           C  
ATOM   1489  O   ALA B 295      12.751  -1.671 -11.419  1.00  0.00           O  
ATOM   1490  CB  ALA B 295      14.225   0.081  -9.972  1.00  0.00           C  
ATOM   1491  H   ALA B 295      16.096   1.043 -12.145  1.00  0.00           H  
ATOM   1492  HA  ALA B 295      15.716  -0.996 -11.073  1.00  0.00           H  
ATOM   1493 1HB  ALA B 295      13.971  -0.762  -9.330  1.00  0.00           H  
ATOM   1494 2HB  ALA B 295      14.961   0.710  -9.471  1.00  0.00           H  
ATOM   1495 3HB  ALA B 295      13.329   0.665 -10.176  1.00  0.00           H  
ATOM   1496  N   LEU B 296      13.988  -1.756 -13.196  1.00  0.00           N  
ATOM   1497  CA  LEU B 296      13.234  -2.728 -13.981  1.00  0.00           C  
ATOM   1498  C   LEU B 296      14.120  -3.898 -14.394  1.00  0.00           C  
ATOM   1499  O   LEU B 296      15.326  -3.730 -14.588  1.00  0.00           O  
ATOM   1500  CB  LEU B 296      12.633  -2.064 -15.223  1.00  0.00           C  
ATOM   1501  CG  LEU B 296      11.657  -0.913 -14.971  1.00  0.00           C  
ATOM   1502  CD1 LEU B 296      11.471  -0.089 -16.241  1.00  0.00           C  
ATOM   1503  CD2 LEU B 296      10.318  -1.446 -14.473  1.00  0.00           C  
ATOM   1504  H   LEU B 296      14.767  -1.276 -13.624  1.00  0.00           H  
ATOM   1505  HA  LEU B 296      12.422  -3.114 -13.366  1.00  0.00           H  
ATOM   1506 1HB  LEU B 296      13.444  -1.674 -15.835  1.00  0.00           H  
ATOM   1507 2HB  LEU B 296      12.102  -2.821 -15.799  1.00  0.00           H  
ATOM   1508  HG  LEU B 296      12.072  -0.242 -14.219  1.00  0.00           H  
ATOM   1509 1HD1 LEU B 296      10.774   0.727 -16.047  1.00  0.00           H  
ATOM   1510 2HD1 LEU B 296      12.431   0.322 -16.552  1.00  0.00           H  
ATOM   1511 3HD1 LEU B 296      11.074  -0.724 -17.032  1.00  0.00           H  
ATOM   1512 1HD2 LEU B 296       9.637  -0.613 -14.298  1.00  0.00           H  
ATOM   1513 2HD2 LEU B 296       9.891  -2.113 -15.222  1.00  0.00           H  
ATOM   1514 3HD2 LEU B 296      10.468  -1.993 -13.542  1.00  0.00           H  
ATOM   1515  N   VAL B 297      13.525  -5.039 -14.500  1.00  0.00           N  
ATOM   1516  CA  VAL B 297      14.261  -6.230 -14.914  1.00  0.00           C  
ATOM   1517  C   VAL B 297      14.320  -6.297 -16.438  1.00  0.00           C  
ATOM   1518  O   VAL B 297      13.292  -6.194 -17.111  1.00  0.00           O  
ATOM   1519  CB  VAL B 297      13.620  -7.518 -14.349  1.00  0.00           C  
ATOM   1520  CG1 VAL B 297      14.372  -8.754 -14.838  1.00  0.00           C  
ATOM   1521  CG2 VAL B 297      13.593  -7.474 -12.822  1.00  0.00           C  
ATOM   1522  H   VAL B 297      12.539  -5.116 -14.296  1.00  0.00           H  
ATOM   1523  HA  VAL B 297      15.278  -6.160 -14.528  1.00  0.00           H  
ATOM   1524  HB  VAL B 297      12.600  -7.600 -14.725  1.00  0.00           H  
ATOM   1525 1HG1 VAL B 297      13.904  -9.650 -14.429  1.00  0.00           H  
ATOM   1526 2HG1 VAL B 297      14.339  -8.793 -15.927  1.00  0.00           H  
ATOM   1527 3HG1 VAL B 297      15.409  -8.704 -14.507  1.00  0.00           H  
ATOM   1528 1HG2 VAL B 297      13.138  -8.387 -12.440  1.00  0.00           H  
ATOM   1529 2HG2 VAL B 297      14.611  -7.389 -12.442  1.00  0.00           H  
ATOM   1530 3HG2 VAL B 297      13.010  -6.613 -12.493  1.00  0.00           H  
ATOM   1531  N   GLU B 298      15.463  -6.329 -17.084  1.00  0.00           N  
ATOM   1532  CA  GLU B 298      15.723  -6.686 -18.475  1.00  0.00           C  
ATOM   1533  C   GLU B 298      15.359  -5.540 -19.416  1.00  0.00           C  
ATOM   1534  O   GLU B 298      15.561  -5.638 -20.628  1.00  0.00           O  
ATOM   1535  CB  GLU B 298      14.949  -7.949 -18.861  1.00  0.00           C  
ATOM   1536  CG  GLU B 298      15.440  -9.208 -18.161  1.00  0.00           C  
ATOM   1537  CD  GLU B 298      14.670 -10.456 -18.562  1.00  0.00           C  
ATOM   1538  OE1 GLU B 298      15.042 -11.567 -18.122  1.00  0.00           O  
ATOM   1539  OE2 GLU B 298      13.686 -10.322 -19.324  1.00  0.00           O  
ATOM   1540  H   GLU B 298      16.236  -6.061 -16.492  1.00  0.00           H  
ATOM   1541  HA  GLU B 298      16.789  -6.884 -18.588  1.00  0.00           H  
ATOM   1542 1HB  GLU B 298      13.894  -7.816 -18.622  1.00  0.00           H  
ATOM   1543 2HB  GLU B 298      15.024  -8.107 -19.937  1.00  0.00           H  
ATOM   1544 1HG  GLU B 298      16.493  -9.356 -18.399  1.00  0.00           H  
ATOM   1545 2HG  GLU B 298      15.355  -9.069 -17.084  1.00  0.00           H  
ATOM   1546  N   VAL B 299      14.655  -4.597 -18.958  1.00  0.00           N  
ATOM   1547  CA  VAL B 299      14.314  -3.462 -19.809  1.00  0.00           C  
ATOM   1548  C   VAL B 299      14.749  -2.162 -19.135  1.00  0.00           C  
ATOM   1549  O   VAL B 299      14.844  -2.094 -17.908  1.00  0.00           O  
ATOM   1550  CB  VAL B 299      12.802  -3.420 -20.122  1.00  0.00           C  
ATOM   1551  CG1 VAL B 299      12.386  -4.641 -20.942  1.00  0.00           C  
ATOM   1552  CG2 VAL B 299      11.992  -3.340 -18.829  1.00  0.00           C  
ATOM   1553  H   VAL B 299      14.321  -4.615 -18.005  1.00  0.00           H  
ATOM   1554  HA  VAL B 299      14.852  -3.562 -20.752  1.00  0.00           H  
ATOM   1555  HB  VAL B 299      12.591  -2.542 -20.733  1.00  0.00           H  
ATOM   1556 1HG1 VAL B 299      11.317  -4.591 -21.152  1.00  0.00           H  
ATOM   1557 2HG1 VAL B 299      12.939  -4.654 -21.881  1.00  0.00           H  
ATOM   1558 3HG1 VAL B 299      12.603  -5.548 -20.379  1.00  0.00           H  
ATOM   1559 1HG2 VAL B 299      10.929  -3.310 -19.067  1.00  0.00           H  
ATOM   1560 2HG2 VAL B 299      12.202  -4.215 -18.213  1.00  0.00           H  
ATOM   1561 3HG2 VAL B 299      12.266  -2.437 -18.283  1.00  0.00           H  
ATOM   1562  N   LYS B 300      14.966  -1.144 -20.005  1.00  0.00           N  
ATOM   1563  CA  LYS B 300      15.460   0.121 -19.469  1.00  0.00           C  
ATOM   1564  C   LYS B 300      14.307   1.036 -19.068  1.00  0.00           C  
ATOM   1565  O   LYS B 300      14.337   1.649 -17.999  1.00  0.00           O  
ATOM   1566  CB  LYS B 300      16.356   0.823 -20.491  1.00  0.00           C  
ATOM   1567  CG  LYS B 300      17.071   2.051 -19.947  1.00  0.00           C  
ATOM   1568  CD  LYS B 300      17.975   2.683 -20.997  1.00  0.00           C  
ATOM   1569  CE  LYS B 300      18.621   3.963 -20.484  1.00  0.00           C  
ATOM   1570  NZ  LYS B 300      19.490   4.599 -21.518  1.00  0.00           N  
ATOM   1571  H   LYS B 300      14.801  -1.227 -20.998  1.00  0.00           H  
ATOM   1572  HA  LYS B 300      16.049  -0.088 -18.575  1.00  0.00           H  
ATOM   1573 1HB  LYS B 300      17.111   0.125 -20.854  1.00  0.00           H  
ATOM   1574 2HB  LYS B 300      15.757   1.132 -21.348  1.00  0.00           H  
ATOM   1575 1HG  LYS B 300      16.335   2.789 -19.626  1.00  0.00           H  
ATOM   1576 2HG  LYS B 300      17.675   1.768 -19.086  1.00  0.00           H  
ATOM   1577 1HD  LYS B 300      18.760   1.978 -21.274  1.00  0.00           H  
ATOM   1578 2HD  LYS B 300      17.391   2.917 -21.887  1.00  0.00           H  
ATOM   1579 1HE  LYS B 300      17.846   4.670 -20.192  1.00  0.00           H  
ATOM   1580 2HE  LYS B 300      19.226   3.738 -19.606  1.00  0.00           H  
ATOM   1581 1HZ  LYS B 300      19.900   5.442 -21.142  1.00  0.00           H  
ATOM   1582 2HZ  LYS B 300      20.224   3.957 -21.783  1.00  0.00           H  
ATOM   1583 3HZ  LYS B 300      18.935   4.828 -22.330  1.00  0.00           H  
ATOM   1584  N   CYS B 301      13.323   1.026 -19.969  1.00  0.00           N  
ATOM   1585  CA  CYS B 301      12.200   1.924 -19.724  1.00  0.00           C  
ATOM   1586  C   CYS B 301      10.887   1.286 -20.159  1.00  0.00           C  
ATOM   1587  O   CYS B 301      10.866   0.455 -21.070  1.00  0.00           O  
ATOM   1588  CB  CYS B 301      12.403   3.248 -20.460  1.00  0.00           C  
ATOM   1589  SG  CYS B 301      13.953   4.079 -20.049  1.00  0.00           S  
ATOM   1590  H   CYS B 301      13.315   0.442 -20.793  1.00  0.00           H  
ATOM   1591  HA  CYS B 301      12.145   2.125 -18.654  1.00  0.00           H  
ATOM   1592 1HB  CYS B 301      12.385   3.073 -21.536  1.00  0.00           H  
ATOM   1593 2HB  CYS B 301      11.581   3.924 -20.225  1.00  0.00           H  
ATOM   1594  N   LEU B 302       9.761   1.705 -19.568  1.00  0.00           N  
ATOM   1595  CA  LEU B 302       8.413   1.274 -19.919  1.00  0.00           C  
ATOM   1596  C   LEU B 302       7.465   2.466 -20.003  1.00  0.00           C  
ATOM   1597  O   LEU B 302       7.533   3.378 -19.175  1.00  0.00           O  
ATOM   1598  CB  LEU B 302       7.890   0.263 -18.896  1.00  0.00           C  
ATOM   1599  CG  LEU B 302       8.595  -1.094 -18.862  1.00  0.00           C  
ATOM   1600  CD1 LEU B 302       8.105  -1.917 -17.675  1.00  0.00           C  
ATOM   1601  CD2 LEU B 302       8.372  -1.846 -20.170  1.00  0.00           C  
ATOM   1602  H   LEU B 302       9.885   2.374 -18.821  1.00  0.00           H  
ATOM   1603  HA  LEU B 302       8.447   0.794 -20.896  1.00  0.00           H  
ATOM   1604 1HB  LEU B 302       7.976   0.699 -17.902  1.00  0.00           H  
ATOM   1605 2HB  LEU B 302       6.835   0.077 -19.099  1.00  0.00           H  
ATOM   1606  HG  LEU B 302       9.665  -0.944 -18.718  1.00  0.00           H  
ATOM   1607 1HD1 LEU B 302       8.616  -2.880 -17.664  1.00  0.00           H  
ATOM   1608 2HD1 LEU B 302       8.319  -1.383 -16.749  1.00  0.00           H  
ATOM   1609 3HD1 LEU B 302       7.031  -2.077 -17.762  1.00  0.00           H  
ATOM   1610 1HD2 LEU B 302       8.882  -2.809 -20.128  1.00  0.00           H  
ATOM   1611 2HD2 LEU B 302       7.304  -2.007 -20.320  1.00  0.00           H  
ATOM   1612 3HD2 LEU B 302       8.770  -1.261 -20.999  1.00  0.00           H  
ATOM   1613  N   ASN B 303       6.610   2.337 -21.002  1.00  0.00           N  
ATOM   1614  CA  ASN B 303       5.590   3.373 -21.131  1.00  0.00           C  
ATOM   1615  C   ASN B 303       4.303   2.985 -20.408  1.00  0.00           C  
ATOM   1616  O   ASN B 303       3.929   1.812 -20.384  1.00  0.00           O  
ATOM   1617  CB  ASN B 303       5.304   3.664 -22.605  1.00  0.00           C  
ATOM   1618  CG  ASN B 303       6.454   4.372 -23.294  1.00  0.00           C  
ATOM   1619  OD1 ASN B 303       7.023   5.326 -22.758  1.00  0.00           O  
ATOM   1620  ND2 ASN B 303       6.804   3.910 -24.489  1.00  0.00           N  
ATOM   1621  H   ASN B 303       6.625   1.576 -21.666  1.00  0.00           H  
ATOM   1622  HA  ASN B 303       5.962   4.285 -20.662  1.00  0.00           H  
ATOM   1623 1HB  ASN B 303       5.103   2.728 -23.129  1.00  0.00           H  
ATOM   1624 2HB  ASN B 303       4.411   4.283 -22.687  1.00  0.00           H  
ATOM   1625 1HD2 ASN B 303       7.556   4.339 -24.990  1.00  0.00           H  
ATOM   1626 2HD2 ASN B 303       6.316   3.134 -24.887  1.00  0.00           H  
ATOM   1627  N   PHE B 304       3.643   4.081 -19.797  1.00  0.00           N  
ATOM   1628  CA  PHE B 304       2.357   3.867 -19.143  1.00  0.00           C  
ATOM   1629  C   PHE B 304       1.238   3.764 -20.172  1.00  0.00           C  
ATOM   1630  O   PHE B 304       1.364   4.273 -21.288  1.00  0.00           O  
ATOM   1631  CB  PHE B 304       2.059   5.000 -18.156  1.00  0.00           C  
ATOM   1632  CG  PHE B 304       2.881   4.939 -16.897  1.00  0.00           C  
ATOM   1633  CD1 PHE B 304       2.270   4.804 -15.657  1.00  0.00           C  
ATOM   1634  CD2 PHE B 304       4.267   5.018 -16.954  1.00  0.00           C  
ATOM   1635  CE1 PHE B 304       3.028   4.748 -14.490  1.00  0.00           C  
ATOM   1636  CE2 PHE B 304       5.032   4.962 -15.792  1.00  0.00           C  
ATOM   1637  CZ  PHE B 304       4.410   4.828 -14.561  1.00  0.00           C  
ATOM   1638  H   PHE B 304       4.043   5.008 -19.804  1.00  0.00           H  
ATOM   1639  HA  PHE B 304       2.402   2.927 -18.590  1.00  0.00           H  
ATOM   1640 1HB  PHE B 304       2.244   5.960 -18.637  1.00  0.00           H  
ATOM   1641 2HB  PHE B 304       1.006   4.972 -17.877  1.00  0.00           H  
ATOM   1642  HD1 PHE B 304       1.183   4.741 -15.603  1.00  0.00           H  
ATOM   1643  HD2 PHE B 304       4.755   5.124 -17.923  1.00  0.00           H  
ATOM   1644  HE1 PHE B 304       2.534   4.641 -13.525  1.00  0.00           H  
ATOM   1645  HE2 PHE B 304       6.118   5.024 -15.849  1.00  0.00           H  
ATOM   1646  HZ  PHE B 304       5.007   4.787 -13.651  1.00  0.00           H  
ATOM   1647  N   ARG B 305       0.257   2.978 -19.812  1.00  0.00           N  
ATOM   1648  CA  ARG B 305      -1.010   3.031 -20.535  1.00  0.00           C  
ATOM   1649  C   ARG B 305      -1.916   4.120 -19.971  1.00  0.00           C  
ATOM   1650  O   ARG B 305      -1.834   4.451 -18.786  1.00  0.00           O  
ATOM   1651  CB  ARG B 305      -1.719   1.676 -20.477  1.00  0.00           C  
ATOM   1652  CG  ARG B 305      -0.929   0.540 -21.107  1.00  0.00           C  
ATOM   1653  CD  ARG B 305      -1.664  -0.788 -20.992  1.00  0.00           C  
ATOM   1654  NE  ARG B 305      -0.866  -1.892 -21.518  1.00  0.00           N  
ATOM   1655  CZ  ARG B 305      -1.263  -3.161 -21.563  1.00  0.00           C  
ATOM   1656  NH1 ARG B 305      -2.462  -3.512 -21.111  1.00  0.00           N  
ATOM   1657  NH2 ARG B 305      -0.456  -4.086 -22.062  1.00  0.00           N  
ATOM   1658  H   ARG B 305       0.357   2.333 -19.042  1.00  0.00           H  
ATOM   1659  HA  ARG B 305      -0.803   3.271 -21.578  1.00  0.00           H  
ATOM   1660 1HB  ARG B 305      -1.919   1.415 -19.439  1.00  0.00           H  
ATOM   1661 2HB  ARG B 305      -2.679   1.746 -20.988  1.00  0.00           H  
ATOM   1662 1HG  ARG B 305      -0.767   0.752 -22.164  1.00  0.00           H  
ATOM   1663 2HG  ARG B 305       0.034   0.444 -20.604  1.00  0.00           H  
ATOM   1664 1HD  ARG B 305      -1.885  -0.992 -19.945  1.00  0.00           H  
ATOM   1665 2HD  ARG B 305      -2.595  -0.738 -21.555  1.00  0.00           H  
ATOM   1666  HE  ARG B 305       0.056  -1.678 -21.874  1.00  0.00           H  
ATOM   1667 1HH1 ARG B 305      -3.082  -2.812 -20.728  1.00  0.00           H  
ATOM   1668 2HH1 ARG B 305      -2.753  -4.478 -21.150  1.00  0.00           H  
ATOM   1669 1HH2 ARG B 305       0.458  -3.826 -22.407  1.00  0.00           H  
ATOM   1670 2HH2 ARG B 305      -0.754  -5.049 -22.098  1.00  0.00           H  
ATOM   1671  N   LYS B 306      -2.687   4.732 -20.911  1.00  0.00           N  
ATOM   1672  CA  LYS B 306      -3.603   5.781 -20.473  1.00  0.00           C  
ATOM   1673  C   LYS B 306      -5.042   5.274 -20.435  1.00  0.00           C  
ATOM   1674  O   LYS B 306      -5.511   4.650 -21.389  1.00  0.00           O  
ATOM   1675  CB  LYS B 306      -3.502   7.001 -21.390  1.00  0.00           C  
ATOM   1676  CG  LYS B 306      -4.337   8.188 -20.936  1.00  0.00           C  
ATOM   1677  CD  LYS B 306      -4.182   9.374 -21.879  1.00  0.00           C  
ATOM   1678  CE  LYS B 306      -5.023  10.562 -21.429  1.00  0.00           C  
ATOM   1679  NZ  LYS B 306      -4.901  11.715 -22.369  1.00  0.00           N  
ATOM   1680  H   LYS B 306      -2.649   4.490 -21.891  1.00  0.00           H  
ATOM   1681  HA  LYS B 306      -3.326   6.082 -19.462  1.00  0.00           H  
ATOM   1682 1HB  LYS B 306      -2.462   7.324 -21.453  1.00  0.00           H  
ATOM   1683 2HB  LYS B 306      -3.822   6.728 -22.396  1.00  0.00           H  
ATOM   1684 1HG  LYS B 306      -5.389   7.901 -20.900  1.00  0.00           H  
ATOM   1685 2HG  LYS B 306      -4.027   8.490 -19.936  1.00  0.00           H  
ATOM   1686 1HD  LYS B 306      -3.135   9.676 -21.915  1.00  0.00           H  
ATOM   1687 2HD  LYS B 306      -4.493   9.084 -22.883  1.00  0.00           H  
ATOM   1688 1HE  LYS B 306      -6.069  10.265 -21.369  1.00  0.00           H  
ATOM   1689 2HE  LYS B 306      -4.702  10.881 -20.438  1.00  0.00           H  
ATOM   1690 1HZ  LYS B 306      -5.470  12.481 -22.038  1.00  0.00           H  
ATOM   1691 2HZ  LYS B 306      -3.936  12.010 -22.418  1.00  0.00           H  
ATOM   1692 3HZ  LYS B 306      -5.214  11.436 -23.288  1.00  0.00           H  
ATOM   1693  N   LEU B 307      -5.659   5.430 -19.276  1.00  0.00           N  
ATOM   1694  CA  LEU B 307      -7.085   5.182 -19.089  1.00  0.00           C  
ATOM   1695  C   LEU B 307      -7.774   6.402 -18.488  1.00  0.00           C  
ATOM   1696  O   LEU B 307      -7.648   6.664 -17.289  1.00  0.00           O  
ATOM   1697  CB  LEU B 307      -7.303   3.963 -18.189  1.00  0.00           C  
ATOM   1698  CG  LEU B 307      -8.754   3.524 -17.982  1.00  0.00           C  
ATOM   1699  CD1 LEU B 307      -9.365   3.072 -19.304  1.00  0.00           C  
ATOM   1700  CD2 LEU B 307      -8.833   2.412 -16.942  1.00  0.00           C  
ATOM   1701  H   LEU B 307      -5.106   5.736 -18.489  1.00  0.00           H  
ATOM   1702  HA  LEU B 307      -7.531   4.981 -20.062  1.00  0.00           H  
ATOM   1703 1HB  LEU B 307      -6.765   3.117 -18.613  1.00  0.00           H  
ATOM   1704 2HB  LEU B 307      -6.884   4.177 -17.206  1.00  0.00           H  
ATOM   1705  HG  LEU B 307      -9.346   4.373 -17.638  1.00  0.00           H  
ATOM   1706 1HD1 LEU B 307     -10.398   2.763 -19.141  1.00  0.00           H  
ATOM   1707 2HD1 LEU B 307      -9.343   3.897 -20.016  1.00  0.00           H  
ATOM   1708 3HD1 LEU B 307      -8.794   2.233 -19.701  1.00  0.00           H  
ATOM   1709 1HD2 LEU B 307      -9.873   2.113 -16.807  1.00  0.00           H  
ATOM   1710 2HD2 LEU B 307      -8.250   1.555 -17.280  1.00  0.00           H  
ATOM   1711 3HD2 LEU B 307      -8.433   2.772 -15.994  1.00  0.00           H  
ATOM   1712  N   GLN B 308      -8.553   7.141 -19.328  1.00  0.00           N  
ATOM   1713  CA  GLN B 308      -9.136   8.415 -18.922  1.00  0.00           C  
ATOM   1714  C   GLN B 308      -8.063   9.377 -18.420  1.00  0.00           C  
ATOM   1715  O   GLN B 308      -7.160   9.754 -19.169  1.00  0.00           O  
ATOM   1716  CB  GLN B 308     -10.196   8.201 -17.840  1.00  0.00           C  
ATOM   1717  CG  GLN B 308     -11.390   7.377 -18.304  1.00  0.00           C  
ATOM   1718  CD  GLN B 308     -12.426   7.178 -17.213  1.00  0.00           C  
ATOM   1719  OE1 GLN B 308     -12.173   7.466 -16.039  1.00  0.00           O  
ATOM   1720  NE2 GLN B 308     -13.599   6.684 -17.592  1.00  0.00           N  
ATOM   1721  H   GLN B 308      -8.730   6.793 -20.260  1.00  0.00           H  
ATOM   1722  HA  GLN B 308      -9.613   8.870 -19.790  1.00  0.00           H  
ATOM   1723 1HB  GLN B 308      -9.746   7.697 -16.985  1.00  0.00           H  
ATOM   1724 2HB  GLN B 308     -10.563   9.167 -17.494  1.00  0.00           H  
ATOM   1725 1HG  GLN B 308     -11.870   7.890 -19.138  1.00  0.00           H  
ATOM   1726 2HG  GLN B 308     -11.039   6.395 -18.621  1.00  0.00           H  
ATOM   1727 1HE2 GLN B 308     -14.321   6.532 -16.915  1.00  0.00           H  
ATOM   1728 2HE2 GLN B 308     -13.762   6.464 -18.554  1.00  0.00           H  
ATOM   1729  N   GLU B 309      -8.082   9.744 -17.148  1.00  0.00           N  
ATOM   1730  CA  GLU B 309      -7.155  10.751 -16.639  1.00  0.00           C  
ATOM   1731  C   GLU B 309      -6.016  10.106 -15.854  1.00  0.00           C  
ATOM   1732  O   GLU B 309      -5.254  10.797 -15.176  1.00  0.00           O  
ATOM   1733  CB  GLU B 309      -7.892  11.765 -15.761  1.00  0.00           C  
ATOM   1734  CG  GLU B 309      -8.995  12.520 -16.487  1.00  0.00           C  
ATOM   1735  CD  GLU B 309      -8.489  13.335 -17.666  1.00  0.00           C  
ATOM   1736  OE1 GLU B 309      -9.154  13.347 -18.726  1.00  0.00           O  
ATOM   1737  OE2 GLU B 309      -7.417  13.967 -17.528  1.00  0.00           O  
ATOM   1738  H   GLU B 309      -8.747   9.323 -16.515  1.00  0.00           H  
ATOM   1739  HA  GLU B 309      -6.717  11.279 -17.487  1.00  0.00           H  
ATOM   1740 1HB  GLU B 309      -8.336  11.252 -14.907  1.00  0.00           H  
ATOM   1741 2HB  GLU B 309      -7.181  12.494 -15.371  1.00  0.00           H  
ATOM   1742 1HG  GLU B 309      -9.733  11.805 -16.849  1.00  0.00           H  
ATOM   1743 2HG  GLU B 309      -9.490  13.186 -15.781  1.00  0.00           H  
ATOM   1744  N   ILE B 310      -5.987   8.779 -15.907  1.00  0.00           N  
ATOM   1745  CA  ILE B 310      -4.918   8.134 -15.152  1.00  0.00           C  
ATOM   1746  C   ILE B 310      -3.983   7.396 -16.107  1.00  0.00           C  
ATOM   1747  O   ILE B 310      -4.389   7.004 -17.203  1.00  0.00           O  
ATOM   1748  CB  ILE B 310      -5.482   7.160 -14.093  1.00  0.00           C  
ATOM   1749  CG1 ILE B 310      -6.283   6.042 -14.770  1.00  0.00           C  
ATOM   1750  CG2 ILE B 310      -6.342   7.910 -13.073  1.00  0.00           C  
ATOM   1751  CD1 ILE B 310      -6.697   4.919 -13.829  1.00  0.00           C  
ATOM   1752  H   ILE B 310      -6.640   8.206 -16.422  1.00  0.00           H  
ATOM   1753  HA  ILE B 310      -4.347   8.904 -14.635  1.00  0.00           H  
ATOM   1754  HB  ILE B 310      -4.659   6.675 -13.570  1.00  0.00           H  
ATOM   1755 1HG1 ILE B 310      -7.184   6.460 -15.217  1.00  0.00           H  
ATOM   1756 2HG1 ILE B 310      -5.691   5.607 -15.576  1.00  0.00           H  
ATOM   1757 1HG2 ILE B 310      -6.730   7.206 -12.337  1.00  0.00           H  
ATOM   1758 2HG2 ILE B 310      -5.737   8.663 -12.571  1.00  0.00           H  
ATOM   1759 3HG2 ILE B 310      -7.174   8.395 -13.585  1.00  0.00           H  
ATOM   1760 1HD1 ILE B 310      -7.259   4.168 -14.384  1.00  0.00           H  
ATOM   1761 2HD1 ILE B 310      -5.807   4.460 -13.396  1.00  0.00           H  
ATOM   1762 3HD1 ILE B 310      -7.321   5.323 -13.033  1.00  0.00           H  
ATOM   1763  N   TYR B 311      -2.737   7.234 -15.651  1.00  0.00           N  
ATOM   1764  CA  TYR B 311      -1.698   6.479 -16.343  1.00  0.00           C  
ATOM   1765  C   TYR B 311      -1.226   5.302 -15.498  1.00  0.00           C  
ATOM   1766  O   TYR B 311      -0.895   5.467 -14.322  1.00  0.00           O  
ATOM   1767  CB  TYR B 311      -0.512   7.386 -16.684  1.00  0.00           C  
ATOM   1768  CG  TYR B 311      -0.878   8.562 -17.557  1.00  0.00           C  
ATOM   1769  CD1 TYR B 311      -0.612   8.549 -18.924  1.00  0.00           C  
ATOM   1770  CD2 TYR B 311      -1.489   9.688 -17.016  1.00  0.00           C  
ATOM   1771  CE1 TYR B 311      -0.946   9.631 -19.732  1.00  0.00           C  
ATOM   1772  CE2 TYR B 311      -1.828  10.776 -17.814  1.00  0.00           C  
ATOM   1773  CZ  TYR B 311      -1.553  10.738 -19.169  1.00  0.00           C  
ATOM   1774  OH  TYR B 311      -1.886  11.812 -19.964  1.00  0.00           O  
ATOM   1775  H   TYR B 311      -2.521   7.672 -14.767  1.00  0.00           H  
ATOM   1776  HA  TYR B 311      -2.115   6.087 -17.271  1.00  0.00           H  
ATOM   1777 1HB  TYR B 311      -0.070   7.769 -15.763  1.00  0.00           H  
ATOM   1778 2HB  TYR B 311       0.254   6.806 -17.198  1.00  0.00           H  
ATOM   1779  HD1 TYR B 311      -0.134   7.681 -19.378  1.00  0.00           H  
ATOM   1780  HD2 TYR B 311      -1.709   9.729 -15.949  1.00  0.00           H  
ATOM   1781  HE1 TYR B 311      -0.729   9.601 -20.799  1.00  0.00           H  
ATOM   1782  HE2 TYR B 311      -2.306  11.650 -17.370  1.00  0.00           H  
ATOM   1783  HH  TYR B 311      -2.296  12.493 -19.425  1.00  0.00           H  
ATOM   1784  N   PHE B 312      -1.210   4.154 -16.140  1.00  0.00           N  
ATOM   1785  CA  PHE B 312      -0.867   3.023 -15.285  1.00  0.00           C  
ATOM   1786  C   PHE B 312      -0.046   1.994 -16.053  1.00  0.00           C  
ATOM   1787  O   PHE B 312      -0.083   1.957 -17.285  1.00  0.00           O  
ATOM   1788  CB  PHE B 312      -2.132   2.371 -14.720  1.00  0.00           C  
ATOM   1789  CG  PHE B 312      -2.954   1.646 -15.752  1.00  0.00           C  
ATOM   1790  CD1 PHE B 312      -3.842   2.339 -16.566  1.00  0.00           C  
ATOM   1791  CD2 PHE B 312      -2.839   0.271 -15.908  1.00  0.00           C  
ATOM   1792  CE1 PHE B 312      -4.604   1.671 -17.522  1.00  0.00           C  
ATOM   1793  CE2 PHE B 312      -3.597  -0.403 -16.861  1.00  0.00           C  
ATOM   1794  CZ  PHE B 312      -4.479   0.299 -17.666  1.00  0.00           C  
ATOM   1795  H   PHE B 312      -1.403   3.991 -17.118  1.00  0.00           H  
ATOM   1796  HA  PHE B 312      -0.263   3.389 -14.453  1.00  0.00           H  
ATOM   1797 1HB  PHE B 312      -1.858   1.659 -13.942  1.00  0.00           H  
ATOM   1798 2HB  PHE B 312      -2.759   3.133 -14.260  1.00  0.00           H  
ATOM   1799  HD1 PHE B 312      -3.938   3.419 -16.451  1.00  0.00           H  
ATOM   1800  HD2 PHE B 312      -2.145  -0.281 -15.274  1.00  0.00           H  
ATOM   1801  HE1 PHE B 312      -5.295   2.228 -18.154  1.00  0.00           H  
ATOM   1802  HE2 PHE B 312      -3.498  -1.482 -16.974  1.00  0.00           H  
ATOM   1803  HZ  PHE B 312      -5.074  -0.228 -18.410  1.00  0.00           H  
ATOM   1804  N   ILE B 313       0.726   1.164 -15.318  1.00  0.00           N  
ATOM   1805  CA  ILE B 313       1.505   0.031 -15.804  1.00  0.00           C  
ATOM   1806  C   ILE B 313       1.334  -1.156 -14.860  1.00  0.00           C  
ATOM   1807  O   ILE B 313       1.297  -0.986 -13.639  1.00  0.00           O  
ATOM   1808  CB  ILE B 313       3.001   0.393 -15.946  1.00  0.00           C  
ATOM   1809  CG1 ILE B 313       3.190   1.474 -17.015  1.00  0.00           C  
ATOM   1810  CG2 ILE B 313       3.829  -0.853 -16.274  1.00  0.00           C  
ATOM   1811  CD1 ILE B 313       4.617   1.996 -17.122  1.00  0.00           C  
ATOM   1812  H   ILE B 313       0.739   1.384 -14.332  1.00  0.00           H  
ATOM   1813  HA  ILE B 313       1.129  -0.251 -16.787  1.00  0.00           H  
ATOM   1814  HB  ILE B 313       3.362   0.820 -15.011  1.00  0.00           H  
ATOM   1815 1HG1 ILE B 313       2.899   1.079 -17.988  1.00  0.00           H  
ATOM   1816 2HG1 ILE B 313       2.536   2.319 -16.798  1.00  0.00           H  
ATOM   1817 1HG2 ILE B 313       4.879  -0.577 -16.371  1.00  0.00           H  
ATOM   1818 2HG2 ILE B 313       3.718  -1.584 -15.474  1.00  0.00           H  
ATOM   1819 3HG2 ILE B 313       3.480  -1.285 -17.212  1.00  0.00           H  
ATOM   1820 1HD1 ILE B 313       4.668   2.758 -17.900  1.00  0.00           H  
ATOM   1821 2HD1 ILE B 313       4.918   2.430 -16.168  1.00  0.00           H  
ATOM   1822 3HD1 ILE B 313       5.286   1.175 -17.375  1.00  0.00           H  
ATOM   1823  N   GLU B 314       1.135  -2.276 -15.426  1.00  0.00           N  
ATOM   1824  CA  GLU B 314       1.137  -3.550 -14.714  1.00  0.00           C  
ATOM   1825  C   GLU B 314       2.197  -4.494 -15.274  1.00  0.00           C  
ATOM   1826  O   GLU B 314       2.165  -4.841 -16.456  1.00  0.00           O  
ATOM   1827  CB  GLU B 314      -0.243  -4.208 -14.785  1.00  0.00           C  
ATOM   1828  CG  GLU B 314      -1.341  -3.413 -14.093  1.00  0.00           C  
ATOM   1829  CD  GLU B 314      -2.692  -4.108 -14.117  1.00  0.00           C  
ATOM   1830  OE1 GLU B 314      -3.679  -3.535 -13.602  1.00  0.00           O  
ATOM   1831  OE2 GLU B 314      -2.765  -5.235 -14.655  1.00  0.00           O  
ATOM   1832  H   GLU B 314       0.968  -2.269 -16.422  1.00  0.00           H  
ATOM   1833  HA  GLU B 314       1.379  -3.361 -13.668  1.00  0.00           H  
ATOM   1834 1HB  GLU B 314      -0.528  -4.344 -15.828  1.00  0.00           H  
ATOM   1835 2HB  GLU B 314      -0.199  -5.196 -14.327  1.00  0.00           H  
ATOM   1836 1HG  GLU B 314      -1.054  -3.245 -13.055  1.00  0.00           H  
ATOM   1837 2HG  GLU B 314      -1.433  -2.442 -14.578  1.00  0.00           H  
ATOM   1838  N   THR B 315       3.149  -4.844 -14.415  1.00  0.00           N  
ATOM   1839  CA  THR B 315       4.260  -5.634 -14.935  1.00  0.00           C  
ATOM   1840  C   THR B 315       4.945  -6.408 -13.813  1.00  0.00           C  
ATOM   1841  O   THR B 315       4.872  -6.015 -12.646  1.00  0.00           O  
ATOM   1842  CB  THR B 315       5.291  -4.743 -15.652  1.00  0.00           C  
ATOM   1843  OG1 THR B 315       6.355  -5.562 -16.153  1.00  0.00           O  
ATOM   1844  CG2 THR B 315       5.872  -3.701 -14.702  1.00  0.00           C  
ATOM   1845  H   THR B 315       3.139  -4.593 -13.437  1.00  0.00           H  
ATOM   1846  HA  THR B 315       3.867  -6.351 -15.657  1.00  0.00           H  
ATOM   1847  HB  THR B 315       4.812  -4.231 -16.486  1.00  0.00           H  
ATOM   1848  HG1 THR B 315       6.184  -6.480 -15.928  1.00  0.00           H  
ATOM   1849 1HG2 THR B 315       6.596  -3.086 -15.236  1.00  0.00           H  
ATOM   1850 2HG2 THR B 315       5.070  -3.069 -14.321  1.00  0.00           H  
ATOM   1851 3HG2 THR B 315       6.365  -4.202 -13.870  1.00  0.00           H  
ATOM   1852  N   LYS B 316       5.620  -7.474 -14.174  1.00  0.00           N  
ATOM   1853  CA  LYS B 316       6.431  -8.244 -13.234  1.00  0.00           C  
ATOM   1854  C   LYS B 316       7.875  -7.752 -13.223  1.00  0.00           C  
ATOM   1855  O   LYS B 316       8.723  -8.314 -12.526  1.00  0.00           O  
ATOM   1856  CB  LYS B 316       6.387  -9.733 -13.582  1.00  0.00           C  
ATOM   1857  CG  LYS B 316       5.011 -10.364 -13.428  1.00  0.00           C  
ATOM   1858  CD  LYS B 316       5.028 -11.840 -13.803  1.00  0.00           C  
ATOM   1859  CE  LYS B 316       3.643 -12.463 -13.691  1.00  0.00           C  
ATOM   1860  NZ  LYS B 316       3.651 -13.905 -14.078  1.00  0.00           N  
ATOM   1861  H   LYS B 316       5.573  -7.768 -15.139  1.00  0.00           H  
ATOM   1862  HA  LYS B 316       6.022  -8.108 -12.232  1.00  0.00           H  
ATOM   1863 1HB  LYS B 316       6.711  -9.875 -14.613  1.00  0.00           H  
ATOM   1864 2HB  LYS B 316       7.082 -10.277 -12.942  1.00  0.00           H  
ATOM   1865 1HG  LYS B 316       4.679 -10.266 -12.394  1.00  0.00           H  
ATOM   1866 2HG  LYS B 316       4.299  -9.845 -14.069  1.00  0.00           H  
ATOM   1867 1HD  LYS B 316       5.383 -11.951 -14.828  1.00  0.00           H  
ATOM   1868 2HD  LYS B 316       5.709 -12.376 -13.141  1.00  0.00           H  
ATOM   1869 1HE  LYS B 316       3.287 -12.375 -12.666  1.00  0.00           H  
ATOM   1870 2HE  LYS B 316       2.950 -11.928 -14.340  1.00  0.00           H  
ATOM   1871 1HZ  LYS B 316       2.718 -14.282 -13.992  1.00  0.00           H  
ATOM   1872 2HZ  LYS B 316       3.963 -13.996 -15.035  1.00  0.00           H  
ATOM   1873 3HZ  LYS B 316       4.277 -14.414 -13.470  1.00  0.00           H  
ATOM   1874  N   LYS B 317       8.089  -6.784 -13.974  1.00  0.00           N  
ATOM   1875  CA  LYS B 317       9.462  -6.372 -14.250  1.00  0.00           C  
ATOM   1876  C   LYS B 317       9.974  -5.412 -13.181  1.00  0.00           C  
ATOM   1877  O   LYS B 317      11.145  -5.026 -13.194  1.00  0.00           O  
ATOM   1878  CB  LYS B 317       9.560  -5.721 -15.630  1.00  0.00           C  
ATOM   1879  CG  LYS B 317       9.269  -6.668 -16.785  1.00  0.00           C  
ATOM   1880  CD  LYS B 317       9.447  -5.980 -18.132  1.00  0.00           C  
ATOM   1881  CE  LYS B 317       9.207  -6.941 -19.288  1.00  0.00           C  
ATOM   1882  NZ  LYS B 317       9.318  -6.256 -20.610  1.00  0.00           N  
ATOM   1883  H   LYS B 317       7.328  -6.274 -14.399  1.00  0.00           H  
ATOM   1884  HA  LYS B 317      10.098  -7.258 -14.237  1.00  0.00           H  
ATOM   1885 1HB  LYS B 317       8.858  -4.889 -15.691  1.00  0.00           H  
ATOM   1886 2HB  LYS B 317      10.562  -5.315 -15.770  1.00  0.00           H  
ATOM   1887 1HG  LYS B 317       9.944  -7.523 -16.734  1.00  0.00           H  
ATOM   1888 2HG  LYS B 317       8.245  -7.032 -16.708  1.00  0.00           H  
ATOM   1889 1HD  LYS B 317       8.745  -5.149 -18.212  1.00  0.00           H  
ATOM   1890 2HD  LYS B 317      10.460  -5.585 -18.208  1.00  0.00           H  
ATOM   1891 1HE  LYS B 317       9.936  -7.749 -19.247  1.00  0.00           H  
ATOM   1892 2HE  LYS B 317       8.211  -7.375 -19.199  1.00  0.00           H  
ATOM   1893 1HZ  LYS B 317       9.153  -6.923 -21.350  1.00  0.00           H  
ATOM   1894 2HZ  LYS B 317       8.632  -5.516 -20.665  1.00  0.00           H  
ATOM   1895 3HZ  LYS B 317      10.244  -5.865 -20.710  1.00  0.00           H  
ATOM   1896  N   PHE B 318       9.210  -5.027 -12.215  1.00  0.00           N  
ATOM   1897  CA  PHE B 318       9.668  -4.114 -11.175  1.00  0.00           C  
ATOM   1898  C   PHE B 318      10.612  -4.821 -10.210  1.00  0.00           C  
ATOM   1899  O   PHE B 318      10.289  -5.891  -9.689  1.00  0.00           O  
ATOM   1900  CB  PHE B 318       8.477  -3.528 -10.409  1.00  0.00           C  
ATOM   1901  CG  PHE B 318       7.637  -2.583 -11.224  1.00  0.00           C  
ATOM   1902  CD1 PHE B 318       8.208  -1.818 -12.234  1.00  0.00           C  
ATOM   1903  CD2 PHE B 318       6.275  -2.460 -10.981  1.00  0.00           C  
ATOM   1904  CE1 PHE B 318       7.432  -0.942 -12.990  1.00  0.00           C  
ATOM   1905  CE2 PHE B 318       5.494  -1.588 -11.733  1.00  0.00           C  
ATOM   1906  CZ  PHE B 318       6.074  -0.829 -12.736  1.00  0.00           C  
ATOM   1907  H   PHE B 318       8.262  -5.373 -12.183  1.00  0.00           H  
ATOM   1908  HA  PHE B 318      10.213  -3.296 -11.648  1.00  0.00           H  
ATOM   1909 1HB  PHE B 318       7.837  -4.336 -10.059  1.00  0.00           H  
ATOM   1910 2HB  PHE B 318       8.837  -2.992  -9.532  1.00  0.00           H  
ATOM   1911  HD1 PHE B 318       9.276  -1.910 -12.432  1.00  0.00           H  
ATOM   1912  HD2 PHE B 318       5.818  -3.057 -10.191  1.00  0.00           H  
ATOM   1913  HE1 PHE B 318       7.893  -0.348 -13.779  1.00  0.00           H  
ATOM   1914  HE2 PHE B 318       4.426  -1.501 -11.533  1.00  0.00           H  
ATOM   1915  HZ  PHE B 318       5.464  -0.144 -13.323  1.00  0.00           H  
ATOM   1916  N   LEU B 319      11.784  -4.305  -9.886  1.00  0.00           N  
ATOM   1917  CA  LEU B 319      12.790  -4.884  -9.003  1.00  0.00           C  
ATOM   1918  C   LEU B 319      12.469  -4.583  -7.543  1.00  0.00           C  
ATOM   1919  O   LEU B 319      12.934  -5.286  -6.643  1.00  0.00           O  
ATOM   1920  CB  LEU B 319      14.181  -4.350  -9.352  1.00  0.00           C  
ATOM   1921  CG  LEU B 319      14.807  -4.880 -10.643  1.00  0.00           C  
ATOM   1922  CD1 LEU B 319      16.107  -4.141 -10.944  1.00  0.00           C  
ATOM   1923  CD2 LEU B 319      15.049  -6.382 -10.543  1.00  0.00           C  
ATOM   1924  H   LEU B 319      11.965  -3.410 -10.318  1.00  0.00           H  
ATOM   1925  HA  LEU B 319      12.788  -5.965  -9.139  1.00  0.00           H  
ATOM   1926 1HB  LEU B 319      14.125  -3.266  -9.439  1.00  0.00           H  
ATOM   1927 2HB  LEU B 319      14.862  -4.594  -8.536  1.00  0.00           H  
ATOM   1928  HG  LEU B 319      14.136  -4.685 -11.480  1.00  0.00           H  
ATOM   1929 1HD1 LEU B 319      16.541  -4.529 -11.866  1.00  0.00           H  
ATOM   1930 2HD1 LEU B 319      15.902  -3.077 -11.060  1.00  0.00           H  
ATOM   1931 3HD1 LEU B 319      16.808  -4.289 -10.123  1.00  0.00           H  
ATOM   1932 1HD2 LEU B 319      15.494  -6.742 -11.471  1.00  0.00           H  
ATOM   1933 2HD2 LEU B 319      15.725  -6.587  -9.713  1.00  0.00           H  
ATOM   1934 3HD2 LEU B 319      14.101  -6.893 -10.373  1.00  0.00           H  
ATOM   1935  N   LEU B 320      11.496  -3.717  -7.245  1.00  0.00           N  
ATOM   1936  CA  LEU B 320      11.103  -3.251  -5.920  1.00  0.00           C  
ATOM   1937  C   LEU B 320      12.326  -2.869  -5.093  1.00  0.00           C  
ATOM   1938  O   LEU B 320      12.311  -2.984  -3.866  1.00  0.00           O  
ATOM   1939  CB  LEU B 320      10.295  -4.328  -5.191  1.00  0.00           C  
ATOM   1940  CG  LEU B 320       9.023  -4.811  -5.889  1.00  0.00           C  
ATOM   1941  CD1 LEU B 320       8.286  -5.817  -5.011  1.00  0.00           C  
ATOM   1942  CD2 LEU B 320       8.121  -3.631  -6.234  1.00  0.00           C  
ATOM   1943  H   LEU B 320      11.002  -3.370  -8.055  1.00  0.00           H  
ATOM   1944  HA  LEU B 320      10.478  -2.366  -6.036  1.00  0.00           H  
ATOM   1945 1HB  LEU B 320      10.933  -5.197  -5.039  1.00  0.00           H  
ATOM   1946 2HB  LEU B 320      10.003  -3.942  -4.214  1.00  0.00           H  
ATOM   1947  HG  LEU B 320       9.288  -5.334  -6.808  1.00  0.00           H  
ATOM   1948 1HD1 LEU B 320       7.383  -6.152  -5.521  1.00  0.00           H  
ATOM   1949 2HD1 LEU B 320       8.932  -6.674  -4.818  1.00  0.00           H  
ATOM   1950 3HD1 LEU B 320       8.015  -5.346  -4.067  1.00  0.00           H  
ATOM   1951 1HD2 LEU B 320       7.221  -3.994  -6.731  1.00  0.00           H  
ATOM   1952 2HD2 LEU B 320       7.844  -3.105  -5.320  1.00  0.00           H  
ATOM   1953 3HD2 LEU B 320       8.652  -2.949  -6.898  1.00  0.00           H  
ATOM   1954  N   ILE B 321      13.549  -2.729  -5.725  1.00  0.00           N  
ATOM   1955  CA  ILE B 321      14.801  -2.224  -5.173  1.00  0.00           C  
ATOM   1956  C   ILE B 321      15.323  -1.080  -6.040  1.00  0.00           C  
ATOM   1957  O   ILE B 321      15.342  -1.183  -7.269  1.00  0.00           O  
ATOM   1958  CB  ILE B 321      15.863  -3.341  -5.065  1.00  0.00           C  
ATOM   1959  CG1 ILE B 321      15.332  -4.502  -4.216  1.00  0.00           C  
ATOM   1960  CG2 ILE B 321      17.170  -2.791  -4.486  1.00  0.00           C  
ATOM   1961  CD1 ILE B 321      16.136  -5.788  -4.353  1.00  0.00           C  
ATOM   1962  H   ILE B 321      13.521  -3.027  -6.690  1.00  0.00           H  
ATOM   1963  HA  ILE B 321      14.608  -1.841  -4.172  1.00  0.00           H  
ATOM   1964  HB  ILE B 321      16.062  -3.751  -6.055  1.00  0.00           H  
ATOM   1965 1HG1 ILE B 321      15.330  -4.213  -3.166  1.00  0.00           H  
ATOM   1966 2HG1 ILE B 321      14.301  -4.716  -4.497  1.00  0.00           H  
ATOM   1967 1HG2 ILE B 321      17.904  -3.594  -4.418  1.00  0.00           H  
ATOM   1968 2HG2 ILE B 321      17.552  -2.004  -5.135  1.00  0.00           H  
ATOM   1969 3HG2 ILE B 321      16.985  -2.383  -3.492  1.00  0.00           H  
ATOM   1970 1HD1 ILE B 321      15.697  -6.561  -3.722  1.00  0.00           H  
ATOM   1971 2HD1 ILE B 321      16.122  -6.117  -5.393  1.00  0.00           H  
ATOM   1972 3HD1 ILE B 321      17.164  -5.609  -4.043  1.00  0.00           H  
ATOM   1973  N   GLY B 322      15.731  -0.011  -5.382  1.00  0.00           N  
ATOM   1974  CA  GLY B 322      16.253   1.125  -6.125  1.00  0.00           C  
ATOM   1975  C   GLY B 322      15.182   2.126  -6.515  1.00  0.00           C  
ATOM   1976  O   GLY B 322      13.997   1.906  -6.258  1.00  0.00           O  
ATOM   1977  H   GLY B 322      15.689   0.038  -4.374  1.00  0.00           H  
ATOM   1978 1HA  GLY B 322      17.007   1.636  -5.526  1.00  0.00           H  
ATOM   1979 2HA  GLY B 322      16.747   0.772  -7.030  1.00  0.00           H  
ATOM   1980  N   LYS B 323      15.611   3.179  -7.038  1.00  0.00           N  
ATOM   1981  CA  LYS B 323      14.698   4.247  -7.436  1.00  0.00           C  
ATOM   1982  C   LYS B 323      14.475   4.245  -8.946  1.00  0.00           C  
ATOM   1983  O   LYS B 323      15.359   3.849  -9.709  1.00  0.00           O  
ATOM   1984  CB  LYS B 323      15.233   5.607  -6.987  1.00  0.00           C  
ATOM   1985  CG  LYS B 323      15.300   5.778  -5.477  1.00  0.00           C  
ATOM   1986  CD  LYS B 323      15.779   7.172  -5.093  1.00  0.00           C  
ATOM   1987  CE  LYS B 323      15.831   7.349  -3.581  1.00  0.00           C  
ATOM   1988  NZ  LYS B 323      16.311   8.711  -3.200  1.00  0.00           N  
ATOM   1989  H   LYS B 323      16.602   3.298  -7.190  1.00  0.00           H  
ATOM   1990  HA  LYS B 323      13.735   4.076  -6.954  1.00  0.00           H  
ATOM   1991 1HB  LYS B 323      16.236   5.754  -7.389  1.00  0.00           H  
ATOM   1992 2HB  LYS B 323      14.600   6.398  -7.389  1.00  0.00           H  
ATOM   1993 1HG  LYS B 323      14.311   5.614  -5.048  1.00  0.00           H  
ATOM   1994 2HG  LYS B 323      15.985   5.042  -5.058  1.00  0.00           H  
ATOM   1995 1HD  LYS B 323      16.776   7.340  -5.503  1.00  0.00           H  
ATOM   1996 2HD  LYS B 323      15.102   7.917  -5.511  1.00  0.00           H  
ATOM   1997 1HE  LYS B 323      14.837   7.195  -3.163  1.00  0.00           H  
ATOM   1998 2HE  LYS B 323      16.502   6.606  -3.151  1.00  0.00           H  
ATOM   1999 1HZ  LYS B 323      16.333   8.792  -2.193  1.00  0.00           H  
ATOM   2000 2HZ  LYS B 323      17.240   8.857  -3.569  1.00  0.00           H  
ATOM   2001 3HZ  LYS B 323      15.685   9.407  -3.579  1.00  0.00           H  
ATOM   2002  N   SER B 324      13.278   4.496  -9.312  1.00  0.00           N  
ATOM   2003  CA  SER B 324      12.917   4.667 -10.716  1.00  0.00           C  
ATOM   2004  C   SER B 324      12.637   6.130 -11.041  1.00  0.00           C  
ATOM   2005  O   SER B 324      12.265   6.907 -10.159  1.00  0.00           O  
ATOM   2006  CB  SER B 324      11.694   3.817 -11.063  1.00  0.00           C  
ATOM   2007  OG  SER B 324      11.962   2.441 -10.853  1.00  0.00           O  
ATOM   2008  H   SER B 324      12.560   4.578  -8.606  1.00  0.00           H  
ATOM   2009  HA  SER B 324      13.755   4.338 -11.332  1.00  0.00           H  
ATOM   2010 1HB  SER B 324      10.850   4.126 -10.447  1.00  0.00           H  
ATOM   2011 2HB  SER B 324      11.418   3.984 -12.103  1.00  0.00           H  
ATOM   2012  HG  SER B 324      12.868   2.393 -10.538  1.00  0.00           H  
ATOM   2013  N   ASN B 325      12.995   6.463 -12.243  1.00  0.00           N  
ATOM   2014  CA  ASN B 325      12.675   7.798 -12.740  1.00  0.00           C  
ATOM   2015  C   ASN B 325      11.400   7.793 -13.579  1.00  0.00           C  
ATOM   2016  O   ASN B 325      11.328   7.110 -14.601  1.00  0.00           O  
ATOM   2017  CB  ASN B 325      13.843   8.363 -13.551  1.00  0.00           C  
ATOM   2018  CG  ASN B 325      13.805   9.875 -13.654  1.00  0.00           C  
ATOM   2019  OD1 ASN B 325      13.216  10.552 -12.807  1.00  0.00           O  
ATOM   2020  ND2 ASN B 325      14.433  10.414 -14.692  1.00  0.00           N  
ATOM   2021  H   ASN B 325      13.490   5.820 -12.844  1.00  0.00           H  
ATOM   2022  HA  ASN B 325      12.496   8.452 -11.885  1.00  0.00           H  
ATOM   2023 1HB  ASN B 325      14.785   8.066 -13.088  1.00  0.00           H  
ATOM   2024 2HB  ASN B 325      13.825   7.942 -14.556  1.00  0.00           H  
ATOM   2025 1HD2 ASN B 325      14.441  11.407 -14.811  1.00  0.00           H  
ATOM   2026 2HD2 ASN B 325      14.898   9.828 -15.354  1.00  0.00           H  
ATOM   2027  N   ILE B 326      10.418   8.573 -13.105  1.00  0.00           N  
ATOM   2028  CA  ILE B 326       9.173   8.691 -13.855  1.00  0.00           C  
ATOM   2029  C   ILE B 326       9.088  10.073 -14.500  1.00  0.00           C  
ATOM   2030  O   ILE B 326       9.207  11.092 -13.816  1.00  0.00           O  
ATOM   2031  CB  ILE B 326       7.943   8.445 -12.952  1.00  0.00           C  
ATOM   2032  CG1 ILE B 326       8.046   7.075 -12.272  1.00  0.00           C  
ATOM   2033  CG2 ILE B 326       6.648   8.559 -13.761  1.00  0.00           C  
ATOM   2034  CD1 ILE B 326       6.932   6.795 -11.273  1.00  0.00           C  
ATOM   2035  H   ILE B 326      10.520   9.082 -12.239  1.00  0.00           H  
ATOM   2036  HA  ILE B 326       9.171   7.939 -14.643  1.00  0.00           H  
ATOM   2037  HB  ILE B 326       7.925   9.185 -12.152  1.00  0.00           H  
ATOM   2038 1HG1 ILE B 326       8.029   6.291 -13.029  1.00  0.00           H  
ATOM   2039 2HG1 ILE B 326       8.998   7.000 -11.747  1.00  0.00           H  
ATOM   2040 1HG2 ILE B 326       5.794   8.382 -13.108  1.00  0.00           H  
ATOM   2041 2HG2 ILE B 326       6.575   9.557 -14.191  1.00  0.00           H  
ATOM   2042 3HG2 ILE B 326       6.652   7.819 -14.561  1.00  0.00           H  
ATOM   2043 1HD1 ILE B 326       7.076   5.807 -10.835  1.00  0.00           H  
ATOM   2044 2HD1 ILE B 326       6.952   7.548 -10.484  1.00  0.00           H  
ATOM   2045 3HD1 ILE B 326       5.970   6.828 -11.782  1.00  0.00           H  
ATOM   2046  N   CYS B 327       8.858  10.061 -15.804  1.00  0.00           N  
ATOM   2047  CA  CYS B 327       8.848  11.321 -16.537  1.00  0.00           C  
ATOM   2048  C   CYS B 327       7.542  11.497 -17.303  1.00  0.00           C  
ATOM   2049  O   CYS B 327       6.980  10.525 -17.810  1.00  0.00           O  
ATOM   2050  CB  CYS B 327      10.030  11.388 -17.505  1.00  0.00           C  
ATOM   2051  SG  CYS B 327      11.641  11.320 -16.692  1.00  0.00           S  
ATOM   2052  H   CYS B 327       8.689   9.200 -16.304  1.00  0.00           H  
ATOM   2053  HA  CYS B 327       8.938  12.138 -15.821  1.00  0.00           H  
ATOM   2054 1HB  CYS B 327       9.969  10.560 -18.211  1.00  0.00           H  
ATOM   2055 2HB  CYS B 327       9.977  12.312 -18.080  1.00  0.00           H  
ATOM   2056  N   VAL B 328       7.070  12.701 -17.324  1.00  0.00           N  
ATOM   2057  CA  VAL B 328       6.020  13.128 -18.242  1.00  0.00           C  
ATOM   2058  C   VAL B 328       6.643  13.616 -19.549  1.00  0.00           C  
ATOM   2059  O   VAL B 328       7.524  14.479 -19.539  1.00  0.00           O  
ATOM   2060  CB  VAL B 328       5.142  14.239 -17.623  1.00  0.00           C  
ATOM   2061  CG1 VAL B 328       4.034  14.653 -18.590  1.00  0.00           C  
ATOM   2062  CG2 VAL B 328       4.550  13.772 -16.295  1.00  0.00           C  
ATOM   2063  H   VAL B 328       7.453  13.369 -16.670  1.00  0.00           H  
ATOM   2064  HA  VAL B 328       5.380  12.272 -18.459  1.00  0.00           H  
ATOM   2065  HB  VAL B 328       5.757  15.122 -17.452  1.00  0.00           H  
ATOM   2066 1HG1 VAL B 328       3.427  15.437 -18.135  1.00  0.00           H  
ATOM   2067 2HG1 VAL B 328       4.477  15.028 -19.512  1.00  0.00           H  
ATOM   2068 3HG1 VAL B 328       3.405  13.792 -18.813  1.00  0.00           H  
ATOM   2069 1HG2 VAL B 328       3.935  14.566 -15.872  1.00  0.00           H  
ATOM   2070 2HG2 VAL B 328       3.936  12.887 -16.462  1.00  0.00           H  
ATOM   2071 3HG2 VAL B 328       5.356  13.530 -15.602  1.00  0.00           H  
ATOM   2072  N   LYS B 329       6.105  13.035 -20.653  1.00  0.00           N  
ATOM   2073  CA  LYS B 329       6.736  13.346 -21.933  1.00  0.00           C  
ATOM   2074  C   LYS B 329       5.707  13.833 -22.949  1.00  0.00           C  
ATOM   2075  O   LYS B 329       4.536  13.452 -22.886  1.00  0.00           O  
ATOM   2076  CB  LYS B 329       7.473  12.122 -22.479  1.00  0.00           C  
ATOM   2077  CG  LYS B 329       8.603  11.631 -21.586  1.00  0.00           C  
ATOM   2078  CD  LYS B 329       9.336  10.451 -22.210  1.00  0.00           C  
ATOM   2079  CE  LYS B 329      10.351  10.908 -23.250  1.00  0.00           C  
ATOM   2080  NZ  LYS B 329      11.188   9.774 -23.743  1.00  0.00           N  
ATOM   2081  H   LYS B 329       5.309  12.413 -20.635  1.00  0.00           H  
ATOM   2082  HA  LYS B 329       7.459  14.147 -21.777  1.00  0.00           H  
ATOM   2083 1HB  LYS B 329       6.767  11.302 -22.613  1.00  0.00           H  
ATOM   2084 2HB  LYS B 329       7.892  12.356 -23.458  1.00  0.00           H  
ATOM   2085 1HG  LYS B 329       9.314  12.441 -21.421  1.00  0.00           H  
ATOM   2086 2HG  LYS B 329       8.198  11.325 -20.622  1.00  0.00           H  
ATOM   2087 1HD  LYS B 329       9.856   9.892 -21.431  1.00  0.00           H  
ATOM   2088 2HD  LYS B 329       8.616   9.788 -22.689  1.00  0.00           H  
ATOM   2089 1HE  LYS B 329       9.829  11.355 -24.095  1.00  0.00           H  
ATOM   2090 2HE  LYS B 329      11.004  11.664 -22.814  1.00  0.00           H  
ATOM   2091 1HZ  LYS B 329      11.847  10.115 -24.428  1.00  0.00           H  
ATOM   2092 2HZ  LYS B 329      11.690   9.364 -22.968  1.00  0.00           H  
ATOM   2093 3HZ  LYS B 329      10.594   9.076 -24.166  1.00  0.00           H  
ATOM   2094  N   VAL B 330       6.147  14.700 -23.850  1.00  0.00           N  
ATOM   2095  CA  VAL B 330       5.485  15.044 -25.104  1.00  0.00           C  
ATOM   2096  C   VAL B 330       6.413  14.740 -26.279  1.00  0.00           C  
ATOM   2097  O   VAL B 330       7.391  15.455 -26.507  1.00  0.00           O  
ATOM   2098  CB  VAL B 330       5.060  16.530 -25.132  1.00  0.00           C  
ATOM   2099  CG1 VAL B 330       6.262  17.440 -24.891  1.00  0.00           C  
ATOM   2100  CG2 VAL B 330       4.389  16.867 -26.463  1.00  0.00           C  
ATOM   2101  H   VAL B 330       7.023  15.146 -23.618  1.00  0.00           H  
ATOM   2102  HA  VAL B 330       4.587  14.432 -25.201  1.00  0.00           H  
ATOM   2103  HB  VAL B 330       4.358  16.713 -24.319  1.00  0.00           H  
ATOM   2104 1HG1 VAL B 330       5.940  18.482 -24.914  1.00  0.00           H  
ATOM   2105 2HG1 VAL B 330       6.697  17.217 -23.917  1.00  0.00           H  
ATOM   2106 3HG1 VAL B 330       7.006  17.273 -25.669  1.00  0.00           H  
ATOM   2107 1HG2 VAL B 330       4.095  17.916 -26.467  1.00  0.00           H  
ATOM   2108 2HG2 VAL B 330       5.087  16.682 -27.280  1.00  0.00           H  
ATOM   2109 3HG2 VAL B 330       3.505  16.242 -26.593  1.00  0.00           H  
ATOM   2110  N   GLY B 331       6.089  13.653 -26.928  1.00  0.00           N  
ATOM   2111  CA  GLY B 331       7.072  13.151 -27.874  1.00  0.00           C  
ATOM   2112  C   GLY B 331       8.331  12.630 -27.207  1.00  0.00           C  
ATOM   2113  O   GLY B 331       8.262  11.775 -26.321  1.00  0.00           O  
ATOM   2114  H   GLY B 331       5.218  13.155 -26.813  1.00  0.00           H  
ATOM   2115 1HA  GLY B 331       6.632  12.347 -28.464  1.00  0.00           H  
ATOM   2116 2HA  GLY B 331       7.348  13.945 -28.567  1.00  0.00           H  
ATOM   2117  N   GLU B 332       9.508  13.213 -27.560  1.00  0.00           N  
ATOM   2118  CA  GLU B 332      10.787  12.773 -27.011  1.00  0.00           C  
ATOM   2119  C   GLU B 332      11.261  13.706 -25.899  1.00  0.00           C  
ATOM   2120  O   GLU B 332      12.258  13.427 -25.231  1.00  0.00           O  
ATOM   2121  CB  GLU B 332      11.846  12.690 -28.114  1.00  0.00           C  
ATOM   2122  CG  GLU B 332      11.572  11.608 -29.148  1.00  0.00           C  
ATOM   2123  CD  GLU B 332      12.716  11.415 -30.131  1.00  0.00           C  
ATOM   2124  OE1 GLU B 332      12.908  10.280 -30.623  1.00  0.00           O  
ATOM   2125  OE2 GLU B 332      13.426  12.406 -30.411  1.00  0.00           O  
ATOM   2126  H   GLU B 332       9.493  13.974 -28.223  1.00  0.00           H  
ATOM   2127  HA  GLU B 332      10.655  11.780 -26.580  1.00  0.00           H  
ATOM   2128 1HB  GLU B 332      11.908  13.647 -28.632  1.00  0.00           H  
ATOM   2129 2HB  GLU B 332      12.821  12.495 -27.668  1.00  0.00           H  
ATOM   2130 1HG  GLU B 332      11.392  10.665 -28.633  1.00  0.00           H  
ATOM   2131 2HG  GLU B 332      10.669  11.867 -29.699  1.00  0.00           H  
ATOM   2132  N   LYS B 333      10.496  14.724 -25.720  1.00  0.00           N  
ATOM   2133  CA  LYS B 333      10.862  15.730 -24.727  1.00  0.00           C  
ATOM   2134  C   LYS B 333      10.241  15.415 -23.369  1.00  0.00           C  
ATOM   2135  O   LYS B 333       9.045  15.129 -23.279  1.00  0.00           O  
ATOM   2136  CB  LYS B 333      10.432  17.122 -25.190  1.00  0.00           C  
ATOM   2137  CG  LYS B 333      10.882  18.248 -24.270  1.00  0.00           C  
ATOM   2138  CD  LYS B 333      10.428  19.607 -24.786  1.00  0.00           C  
ATOM   2139  CE  LYS B 333      10.812  20.726 -23.828  1.00  0.00           C  
ATOM   2140  NZ  LYS B 333      10.359  22.060 -24.323  1.00  0.00           N  
ATOM   2141  H   LYS B 333       9.646  14.844 -26.252  1.00  0.00           H  
ATOM   2142  HA  LYS B 333      11.946  15.722 -24.609  1.00  0.00           H  
ATOM   2143 1HB  LYS B 333      10.836  17.316 -26.184  1.00  0.00           H  
ATOM   2144 2HB  LYS B 333       9.345  17.161 -25.265  1.00  0.00           H  
ATOM   2145 1HG  LYS B 333      10.466  18.092 -23.274  1.00  0.00           H  
ATOM   2146 2HG  LYS B 333      11.969  18.244 -24.195  1.00  0.00           H  
ATOM   2147 1HD  LYS B 333      10.887  19.800 -25.757  1.00  0.00           H  
ATOM   2148 2HD  LYS B 333       9.345  19.606 -24.910  1.00  0.00           H  
ATOM   2149 1HE  LYS B 333      10.363  20.540 -22.854  1.00  0.00           H  
ATOM   2150 2HE  LYS B 333      11.895  20.745 -23.706  1.00  0.00           H  
ATOM   2151 1HZ  LYS B 333      10.631  22.775 -23.663  1.00  0.00           H  
ATOM   2152 2HZ  LYS B 333      10.785  22.250 -25.219  1.00  0.00           H  
ATOM   2153 3HZ  LYS B 333       9.354  22.059 -24.422  1.00  0.00           H  
ATOM   2154  N   SER B 334      11.143  15.468 -22.317  1.00  0.00           N  
ATOM   2155  CA  SER B 334      10.682  15.291 -20.944  1.00  0.00           C  
ATOM   2156  C   SER B 334      10.261  16.621 -20.327  1.00  0.00           C  
ATOM   2157  O   SER B 334      11.051  17.566 -20.278  1.00  0.00           O  
ATOM   2158  CB  SER B 334      11.775  14.647 -20.090  1.00  0.00           C  
ATOM   2159  OG  SER B 334      12.088  13.350 -20.568  1.00  0.00           O  
ATOM   2160  H   SER B 334      12.125  15.629 -22.489  1.00  0.00           H  
ATOM   2161  HA  SER B 334       9.813  14.632 -20.953  1.00  0.00           H  
ATOM   2162 1HB  SER B 334      12.667  15.272 -20.109  1.00  0.00           H  
ATOM   2163 2HB  SER B 334      11.440  14.587 -19.055  1.00  0.00           H  
ATOM   2164  HG  SER B 334      11.518  13.203 -21.327  1.00  0.00           H  
ATOM   2165  N   LEU B 335       9.042  16.728 -19.939  1.00  0.00           N  
ATOM   2166  CA  LEU B 335       8.530  17.963 -19.356  1.00  0.00           C  
ATOM   2167  C   LEU B 335       8.879  18.049 -17.874  1.00  0.00           C  
ATOM   2168  O   LEU B 335       9.309  19.100 -17.393  1.00  0.00           O  
ATOM   2169  CB  LEU B 335       7.013  18.055 -19.541  1.00  0.00           C  
ATOM   2170  CG  LEU B 335       6.505  18.044 -20.984  1.00  0.00           C  
ATOM   2171  CD1 LEU B 335       4.980  18.043 -21.008  1.00  0.00           C  
ATOM   2172  CD2 LEU B 335       7.056  19.239 -21.755  1.00  0.00           C  
ATOM   2173  H   LEU B 335       8.422  15.937 -20.040  1.00  0.00           H  
ATOM   2174  HA  LEU B 335       8.995  18.805 -19.867  1.00  0.00           H  
ATOM   2175 1HB  LEU B 335       6.549  17.216 -19.026  1.00  0.00           H  
ATOM   2176 2HB  LEU B 335       6.662  18.977 -19.079  1.00  0.00           H  
ATOM   2177  HG  LEU B 335       6.828  17.126 -21.477  1.00  0.00           H  
ATOM   2178 1HD1 LEU B 335       4.632  18.035 -22.041  1.00  0.00           H  
ATOM   2179 2HD1 LEU B 335       4.608  17.156 -20.494  1.00  0.00           H  
ATOM   2180 3HD1 LEU B 335       4.608  18.936 -20.507  1.00  0.00           H  
ATOM   2181 1HD2 LEU B 335       6.684  19.214 -22.780  1.00  0.00           H  
ATOM   2182 2HD2 LEU B 335       6.733  20.163 -21.274  1.00  0.00           H  
ATOM   2183 3HD2 LEU B 335       8.145  19.196 -21.763  1.00  0.00           H  
ATOM   2184  N   THR B 336       8.674  16.909 -17.137  1.00  0.00           N  
ATOM   2185  CA  THR B 336       8.998  16.800 -15.719  1.00  0.00           C  
ATOM   2186  C   THR B 336       9.270  15.348 -15.337  1.00  0.00           C  
ATOM   2187  O   THR B 336       8.716  14.427 -15.941  1.00  0.00           O  
ATOM   2188  CB  THR B 336       7.864  17.360 -14.841  1.00  0.00           C  
ATOM   2189  OG1 THR B 336       8.306  17.420 -13.479  1.00  0.00           O  
ATOM   2190  CG2 THR B 336       6.621  16.481 -14.921  1.00  0.00           C  
ATOM   2191  H   THR B 336       8.278  16.112 -17.614  1.00  0.00           H  
ATOM   2192  HA  THR B 336       9.899  17.382 -15.524  1.00  0.00           H  
ATOM   2193  HB  THR B 336       7.607  18.365 -15.176  1.00  0.00           H  
ATOM   2194  HG1 THR B 336       9.209  17.098 -13.422  1.00  0.00           H  
ATOM   2195 1HG2 THR B 336       5.837  16.901 -14.291  1.00  0.00           H  
ATOM   2196 2HG2 THR B 336       6.273  16.436 -15.953  1.00  0.00           H  
ATOM   2197 3HG2 THR B 336       6.863  15.477 -14.576  1.00  0.00           H  
ATOM   2198  N   CYS B 337      10.188  15.187 -14.406  1.00  0.00           N  
ATOM   2199  CA  CYS B 337      10.551  13.851 -13.949  1.00  0.00           C  
ATOM   2200  C   CYS B 337      10.628  13.797 -12.428  1.00  0.00           C  
ATOM   2201  O   CYS B 337      10.921  14.804 -11.781  1.00  0.00           O  
ATOM   2202  CB  CYS B 337      11.889  13.423 -14.551  1.00  0.00           C  
ATOM   2203  SG  CYS B 337      11.905  13.418 -16.358  1.00  0.00           S  
ATOM   2204  H   CYS B 337      10.649  15.988 -14.000  1.00  0.00           H  
ATOM   2205  HA  CYS B 337       9.782  13.152 -14.278  1.00  0.00           H  
ATOM   2206 1HB  CYS B 337      12.675  14.094 -14.205  1.00  0.00           H  
ATOM   2207 2HB  CYS B 337      12.139  12.420 -14.205  1.00  0.00           H  
ATOM   2208  N   LYS B 338      10.293  12.614 -11.859  1.00  0.00           N  
ATOM   2209  CA  LYS B 338      10.420  12.352 -10.428  1.00  0.00           C  
ATOM   2210  C   LYS B 338      11.093  11.006 -10.174  1.00  0.00           C  
ATOM   2211  O   LYS B 338      10.776  10.013 -10.832  1.00  0.00           O  
ATOM   2212  CB  LYS B 338       9.048  12.388  -9.752  1.00  0.00           C  
ATOM   2213  CG  LYS B 338       8.431  13.776  -9.678  1.00  0.00           C  
ATOM   2214  CD  LYS B 338       7.105  13.760  -8.927  1.00  0.00           C  
ATOM   2215  CE  LYS B 338       6.437  15.128  -8.940  1.00  0.00           C  
ATOM   2216  NZ  LYS B 338       5.092  15.093  -8.292  1.00  0.00           N  
ATOM   2217  H   LYS B 338       9.940  11.886 -12.463  1.00  0.00           H  
ATOM   2218  HA  LYS B 338      11.045  13.130  -9.988  1.00  0.00           H  
ATOM   2219 1HB  LYS B 338       8.358  11.740 -10.293  1.00  0.00           H  
ATOM   2220 2HB  LYS B 338       9.132  12.001  -8.736  1.00  0.00           H  
ATOM   2221 1HG  LYS B 338       9.117  14.453  -9.167  1.00  0.00           H  
ATOM   2222 2HG  LYS B 338       8.261  14.153 -10.686  1.00  0.00           H  
ATOM   2223 1HD  LYS B 338       6.434  13.035  -9.389  1.00  0.00           H  
ATOM   2224 2HD  LYS B 338       7.276  13.463  -7.893  1.00  0.00           H  
ATOM   2225 1HE  LYS B 338       7.065  15.844  -8.412  1.00  0.00           H  
ATOM   2226 2HE  LYS B 338       6.323  15.468  -9.969  1.00  0.00           H  
ATOM   2227 1HZ  LYS B 338       4.680  16.015  -8.320  1.00  0.00           H  
ATOM   2228 2HZ  LYS B 338       4.496  14.444  -8.786  1.00  0.00           H  
ATOM   2229 3HZ  LYS B 338       5.188  14.797  -7.331  1.00  0.00           H  
ATOM   2230  N   LYS B 339      12.073  11.096  -9.265  1.00  0.00           N  
ATOM   2231  CA  LYS B 339      12.659   9.843  -8.797  1.00  0.00           C  
ATOM   2232  C   LYS B 339      11.805   9.212  -7.701  1.00  0.00           C  
ATOM   2233  O   LYS B 339      11.469   9.868  -6.714  1.00  0.00           O  
ATOM   2234  CB  LYS B 339      14.082  10.074  -8.286  1.00  0.00           C  
ATOM   2235  CG  LYS B 339      15.100  10.338  -9.386  1.00  0.00           C  
ATOM   2236  CD  LYS B 339      16.516  10.416  -8.830  1.00  0.00           C  
ATOM   2237  CE  LYS B 339      17.524  10.773  -9.913  1.00  0.00           C  
ATOM   2238  NZ  LYS B 339      18.910  10.883  -9.367  1.00  0.00           N  
ATOM   2239  H   LYS B 339      12.419  11.970  -8.895  1.00  0.00           H  
ATOM   2240  HA  LYS B 339      12.699   9.146  -9.634  1.00  0.00           H  
ATOM   2241 1HB  LYS B 339      14.091  10.926  -7.606  1.00  0.00           H  
ATOM   2242 2HB  LYS B 339      14.412   9.202  -7.722  1.00  0.00           H  
ATOM   2243 1HG  LYS B 339      15.054   9.537 -10.124  1.00  0.00           H  
ATOM   2244 2HG  LYS B 339      14.863  11.279  -9.882  1.00  0.00           H  
ATOM   2245 1HD  LYS B 339      16.558  11.173  -8.045  1.00  0.00           H  
ATOM   2246 2HD  LYS B 339      16.791   9.454  -8.398  1.00  0.00           H  
ATOM   2247 1HE  LYS B 339      17.510  10.009 -10.689  1.00  0.00           H  
ATOM   2248 2HE  LYS B 339      17.248  11.725 -10.367  1.00  0.00           H  
ATOM   2249 1HZ  LYS B 339      19.548  11.121 -10.113  1.00  0.00           H  
ATOM   2250 2HZ  LYS B 339      18.937  11.603  -8.658  1.00  0.00           H  
ATOM   2251 3HZ  LYS B 339      19.183  10.000  -8.960  1.00  0.00           H  
ATOM   2252  N   ILE B 340      11.497   7.903  -7.908  1.00  0.00           N  
ATOM   2253  CA  ILE B 340      10.557   7.315  -6.960  1.00  0.00           C  
ATOM   2254  C   ILE B 340      11.038   5.925  -6.551  1.00  0.00           C  
ATOM   2255  O   ILE B 340      11.587   5.185  -7.371  1.00  0.00           O  
ATOM   2256  CB  ILE B 340       9.132   7.237  -7.553  1.00  0.00           C  
ATOM   2257  CG1 ILE B 340       8.570   8.645  -7.780  1.00  0.00           C  
ATOM   2258  CG2 ILE B 340       8.212   6.420  -6.641  1.00  0.00           C  
ATOM   2259  CD1 ILE B 340       7.217   8.666  -8.478  1.00  0.00           C  
ATOM   2260  H   ILE B 340      11.867   7.331  -8.653  1.00  0.00           H  
ATOM   2261  HA  ILE B 340      10.522   7.945  -6.072  1.00  0.00           H  
ATOM   2262  HB  ILE B 340       9.171   6.761  -8.532  1.00  0.00           H  
ATOM   2263 1HG1 ILE B 340       8.466   9.154  -6.822  1.00  0.00           H  
ATOM   2264 2HG1 ILE B 340       9.271   9.224  -8.382  1.00  0.00           H  
ATOM   2265 1HG2 ILE B 340       7.213   6.377  -7.075  1.00  0.00           H  
ATOM   2266 2HG2 ILE B 340       8.606   5.410  -6.538  1.00  0.00           H  
ATOM   2267 3HG2 ILE B 340       8.161   6.891  -5.659  1.00  0.00           H  
ATOM   2268 1HD1 ILE B 340       6.888   9.698  -8.602  1.00  0.00           H  
ATOM   2269 2HD1 ILE B 340       7.305   8.193  -9.457  1.00  0.00           H  
ATOM   2270 3HD1 ILE B 340       6.489   8.124  -7.876  1.00  0.00           H  
ATOM   2271  N   ASP B 341      10.893   5.663  -5.293  1.00  0.00           N  
ATOM   2272  CA  ASP B 341      11.013   4.321  -4.730  1.00  0.00           C  
ATOM   2273  C   ASP B 341       9.643   3.665  -4.578  1.00  0.00           C  
ATOM   2274  O   ASP B 341       8.858   4.048  -3.708  1.00  0.00           O  
ATOM   2275  CB  ASP B 341      11.727   4.368  -3.378  1.00  0.00           C  
ATOM   2276  CG  ASP B 341      12.001   2.989  -2.804  1.00  0.00           C  
ATOM   2277  OD1 ASP B 341      11.453   1.993  -3.323  1.00  0.00           O  
ATOM   2278  OD2 ASP B 341      12.771   2.898  -1.823  1.00  0.00           O  
ATOM   2279  H   ASP B 341      10.686   6.438  -4.679  1.00  0.00           H  
ATOM   2280  HA  ASP B 341      11.603   3.710  -5.414  1.00  0.00           H  
ATOM   2281 1HB  ASP B 341      12.675   4.895  -3.485  1.00  0.00           H  
ATOM   2282 2HB  ASP B 341      11.120   4.928  -2.665  1.00  0.00           H  
ATOM   2283  N   LEU B 342       9.447   2.570  -5.378  1.00  0.00           N  
ATOM   2284  CA  LEU B 342       8.119   1.972  -5.469  1.00  0.00           C  
ATOM   2285  C   LEU B 342       7.679   1.419  -4.117  1.00  0.00           C  
ATOM   2286  O   LEU B 342       6.481   1.265  -3.865  1.00  0.00           O  
ATOM   2287  CB  LEU B 342       8.103   0.858  -6.519  1.00  0.00           C  
ATOM   2288  CG  LEU B 342       8.316   1.291  -7.970  1.00  0.00           C  
ATOM   2289  CD1 LEU B 342       8.232   0.086  -8.901  1.00  0.00           C  
ATOM   2290  CD2 LEU B 342       7.294   2.352  -8.367  1.00  0.00           C  
ATOM   2291  H   LEU B 342      10.206   2.166  -5.908  1.00  0.00           H  
ATOM   2292  HA  LEU B 342       7.412   2.744  -5.770  1.00  0.00           H  
ATOM   2293 1HB  LEU B 342       8.885   0.140  -6.276  1.00  0.00           H  
ATOM   2294 2HB  LEU B 342       7.141   0.347  -6.469  1.00  0.00           H  
ATOM   2295  HG  LEU B 342       9.318   1.706  -8.083  1.00  0.00           H  
ATOM   2296 1HD1 LEU B 342       8.386   0.410  -9.930  1.00  0.00           H  
ATOM   2297 2HD1 LEU B 342       9.001  -0.637  -8.630  1.00  0.00           H  
ATOM   2298 3HD1 LEU B 342       7.250  -0.376  -8.809  1.00  0.00           H  
ATOM   2299 1HD2 LEU B 342       7.461   2.649  -9.403  1.00  0.00           H  
ATOM   2300 2HD2 LEU B 342       6.288   1.945  -8.264  1.00  0.00           H  
ATOM   2301 3HD2 LEU B 342       7.401   3.222  -7.718  1.00  0.00           H  
ATOM   2302  N   THR B 343       8.634   1.109  -3.222  1.00  0.00           N  
ATOM   2303  CA  THR B 343       8.332   0.505  -1.929  1.00  0.00           C  
ATOM   2304  C   THR B 343       7.897   1.568  -0.924  1.00  0.00           C  
ATOM   2305  O   THR B 343       7.494   1.244   0.195  1.00  0.00           O  
ATOM   2306  CB  THR B 343       9.546  -0.263  -1.374  1.00  0.00           C  
ATOM   2307  OG1 THR B 343      10.590   0.667  -1.060  1.00  0.00           O  
ATOM   2308  CG2 THR B 343      10.069  -1.273  -2.391  1.00  0.00           C  
ATOM   2309  H   THR B 343       9.596   1.305  -3.461  1.00  0.00           H  
ATOM   2310  HA  THR B 343       7.512  -0.201  -2.060  1.00  0.00           H  
ATOM   2311  HB  THR B 343       9.257  -0.793  -0.467  1.00  0.00           H  
ATOM   2312  HG1 THR B 343      10.297   1.558  -1.266  1.00  0.00           H  
ATOM   2313 1HG2 THR B 343      10.926  -1.801  -1.972  1.00  0.00           H  
ATOM   2314 2HG2 THR B 343       9.283  -1.989  -2.630  1.00  0.00           H  
ATOM   2315 3HG2 THR B 343      10.373  -0.752  -3.298  1.00  0.00           H  
ATOM   2316  N   THR B 344       7.949   2.859  -1.357  1.00  0.00           N  
ATOM   2317  CA  THR B 344       7.603   3.929  -0.427  1.00  0.00           C  
ATOM   2318  C   THR B 344       6.311   4.619  -0.854  1.00  0.00           C  
ATOM   2319  O   THR B 344       5.897   5.606  -0.243  1.00  0.00           O  
ATOM   2320  CB  THR B 344       8.734   4.969  -0.326  1.00  0.00           C  
ATOM   2321  OG1 THR B 344       8.897   5.614  -1.594  1.00  0.00           O  
ATOM   2322  CG2 THR B 344      10.052   4.311   0.070  1.00  0.00           C  
ATOM   2323  H   THR B 344       8.219   3.096  -2.301  1.00  0.00           H  
ATOM   2324  HA  THR B 344       7.451   3.493   0.561  1.00  0.00           H  
ATOM   2325  HB  THR B 344       8.475   5.717   0.423  1.00  0.00           H  
ATOM   2326  HG1 THR B 344       8.265   5.253  -2.220  1.00  0.00           H  
ATOM   2327 1HG2 THR B 344      10.832   5.069   0.134  1.00  0.00           H  
ATOM   2328 2HG2 THR B 344       9.939   3.824   1.038  1.00  0.00           H  
ATOM   2329 3HG2 THR B 344      10.328   3.570  -0.679  1.00  0.00           H  
ATOM   2330  N   ILE B 345       5.738   4.256  -1.902  1.00  0.00           N  
ATOM   2331  CA  ILE B 345       4.490   4.861  -2.354  1.00  0.00           C  
ATOM   2332  C   ILE B 345       3.423   3.781  -2.522  1.00  0.00           C  
ATOM   2333  O   ILE B 345       2.671   3.790  -3.499  1.00  0.00           O  
ATOM   2334  CB  ILE B 345       4.683   5.634  -3.678  1.00  0.00           C  
ATOM   2335  CG1 ILE B 345       5.321   4.728  -4.737  1.00  0.00           C  
ATOM   2336  CG2 ILE B 345       5.530   6.890  -3.451  1.00  0.00           C  
ATOM   2337  CD1 ILE B 345       5.277   5.298  -6.148  1.00  0.00           C  
ATOM   2338  H   ILE B 345       6.155   3.519  -2.452  1.00  0.00           H  
ATOM   2339  HA  ILE B 345       4.153   5.566  -1.595  1.00  0.00           H  
ATOM   2340  HB  ILE B 345       3.711   5.931  -4.071  1.00  0.00           H  
ATOM   2341 1HG1 ILE B 345       6.363   4.543  -4.478  1.00  0.00           H  
ATOM   2342 2HG1 ILE B 345       4.812   3.764  -4.746  1.00  0.00           H  
ATOM   2343 1HG2 ILE B 345       5.655   7.420  -4.395  1.00  0.00           H  
ATOM   2344 2HG2 ILE B 345       5.031   7.540  -2.733  1.00  0.00           H  
ATOM   2345 3HG2 ILE B 345       6.508   6.604  -3.063  1.00  0.00           H  
ATOM   2346 1HD1 ILE B 345       5.748   4.598  -6.838  1.00  0.00           H  
ATOM   2347 2HD1 ILE B 345       4.239   5.458  -6.444  1.00  0.00           H  
ATOM   2348 3HD1 ILE B 345       5.812   6.246  -6.174  1.00  0.00           H  
ATOM   2349  N   VAL B 346       3.403   2.802  -1.672  1.00  0.00           N  
ATOM   2350  CA  VAL B 346       2.522   1.640  -1.727  1.00  0.00           C  
ATOM   2351  C   VAL B 346       1.130   2.023  -1.228  1.00  0.00           C  
ATOM   2352  O   VAL B 346       0.993   2.661  -0.182  1.00  0.00           O  
ATOM   2353  CB  VAL B 346       3.081   0.464  -0.895  1.00  0.00           C  
ATOM   2354  CG1 VAL B 346       2.097  -0.704  -0.882  1.00  0.00           C  
ATOM   2355  CG2 VAL B 346       4.436   0.020  -1.443  1.00  0.00           C  
ATOM   2356  H   VAL B 346       4.068   2.880  -0.916  1.00  0.00           H  
ATOM   2357  HA  VAL B 346       2.443   1.314  -2.765  1.00  0.00           H  
ATOM   2358  HB  VAL B 346       3.200   0.787   0.139  1.00  0.00           H  
ATOM   2359 1HG1 VAL B 346       2.510  -1.521  -0.290  1.00  0.00           H  
ATOM   2360 2HG1 VAL B 346       1.153  -0.380  -0.443  1.00  0.00           H  
ATOM   2361 3HG1 VAL B 346       1.925  -1.046  -1.902  1.00  0.00           H  
ATOM   2362 1HG2 VAL B 346       4.816  -0.808  -0.846  1.00  0.00           H  
ATOM   2363 2HG2 VAL B 346       4.322  -0.301  -2.479  1.00  0.00           H  
ATOM   2364 3HG2 VAL B 346       5.138   0.853  -1.396  1.00  0.00           H  
ATOM   2365  N   LYS B 347       0.151   1.760  -2.002  1.00  0.00           N  
ATOM   2366  CA  LYS B 347      -1.253   1.867  -1.615  1.00  0.00           C  
ATOM   2367  C   LYS B 347      -1.922   0.496  -1.590  1.00  0.00           C  
ATOM   2368  O   LYS B 347      -2.183  -0.093  -2.641  1.00  0.00           O  
ATOM   2369  CB  LYS B 347      -2.004   2.799  -2.567  1.00  0.00           C  
ATOM   2370  CG  LYS B 347      -3.429   3.110  -2.134  1.00  0.00           C  
ATOM   2371  CD  LYS B 347      -4.110   4.070  -3.101  1.00  0.00           C  
ATOM   2372  CE  LYS B 347      -5.536   4.383  -2.667  1.00  0.00           C  
ATOM   2373  NZ  LYS B 347      -6.241   5.244  -3.663  1.00  0.00           N  
ATOM   2374  H   LYS B 347       0.382   1.460  -2.938  1.00  0.00           H  
ATOM   2375  HA  LYS B 347      -1.304   2.284  -0.609  1.00  0.00           H  
ATOM   2376 1HB  LYS B 347      -1.464   3.742  -2.654  1.00  0.00           H  
ATOM   2377 2HB  LYS B 347      -2.043   2.351  -3.560  1.00  0.00           H  
ATOM   2378 1HG  LYS B 347      -4.006   2.186  -2.090  1.00  0.00           H  
ATOM   2379 2HG  LYS B 347      -3.418   3.558  -1.141  1.00  0.00           H  
ATOM   2380 1HD  LYS B 347      -3.543   5.001  -3.150  1.00  0.00           H  
ATOM   2381 2HD  LYS B 347      -4.134   3.627  -4.097  1.00  0.00           H  
ATOM   2382 1HE  LYS B 347      -6.092   3.454  -2.547  1.00  0.00           H  
ATOM   2383 2HE  LYS B 347      -5.519   4.897  -1.706  1.00  0.00           H  
ATOM   2384 1HZ  LYS B 347      -7.181   5.431  -3.342  1.00  0.00           H  
ATOM   2385 2HZ  LYS B 347      -5.742   6.116  -3.768  1.00  0.00           H  
ATOM   2386 3HZ  LYS B 347      -6.278   4.769  -4.553  1.00  0.00           H  
ATOM   2387  N   PRO B 348      -2.245  -0.009  -0.367  1.00  0.00           N  
ATOM   2388  CA  PRO B 348      -2.859  -1.336  -0.272  1.00  0.00           C  
ATOM   2389  C   PRO B 348      -4.307  -1.352  -0.756  1.00  0.00           C  
ATOM   2390  O   PRO B 348      -4.923  -0.294  -0.908  1.00  0.00           O  
ATOM   2391  CB  PRO B 348      -2.779  -1.655   1.223  1.00  0.00           C  
ATOM   2392  CG  PRO B 348      -2.737  -0.322   1.896  1.00  0.00           C  
ATOM   2393  CD  PRO B 348      -2.095   0.664   0.963  1.00  0.00           C  
ATOM   2394  HA  PRO B 348      -2.264  -2.053  -0.857  1.00  0.00           H  
ATOM   2395 1HB  PRO B 348      -3.650  -2.253   1.527  1.00  0.00           H  
ATOM   2396 2HB  PRO B 348      -1.885  -2.261   1.431  1.00  0.00           H  
ATOM   2397 1HG  PRO B 348      -3.754   0.002   2.160  1.00  0.00           H  
ATOM   2398 2HG  PRO B 348      -2.171  -0.389   2.837  1.00  0.00           H  
ATOM   2399 1HD  PRO B 348      -2.640   1.619   1.006  1.00  0.00           H  
ATOM   2400 2HD  PRO B 348      -1.042   0.805   1.246  1.00  0.00           H  
ATOM   2401  N   GLU B 349      -4.798  -2.616  -1.047  1.00  0.00           N  
ATOM   2402  CA  GLU B 349      -6.221  -2.777  -1.333  1.00  0.00           C  
ATOM   2403  C   GLU B 349      -7.065  -2.537  -0.085  1.00  0.00           C  
ATOM   2404  O   GLU B 349      -6.616  -2.793   1.034  1.00  0.00           O  
ATOM   2405  CB  GLU B 349      -6.501  -4.171  -1.898  1.00  0.00           C  
ATOM   2406  CG  GLU B 349      -5.884  -4.415  -3.268  1.00  0.00           C  
ATOM   2407  CD  GLU B 349      -4.478  -4.990  -3.199  1.00  0.00           C  
ATOM   2408  OE1 GLU B 349      -3.992  -5.531  -4.218  1.00  0.00           O  
ATOM   2409  OE2 GLU B 349      -3.858  -4.901  -2.115  1.00  0.00           O  
ATOM   2410  H   GLU B 349      -4.197  -3.428  -1.066  1.00  0.00           H  
ATOM   2411  HA  GLU B 349      -6.510  -2.035  -2.078  1.00  0.00           H  
ATOM   2412 1HB  GLU B 349      -6.115  -4.926  -1.212  1.00  0.00           H  
ATOM   2413 2HB  GLU B 349      -7.578  -4.321  -1.979  1.00  0.00           H  
ATOM   2414 1HG  GLU B 349      -6.517  -5.108  -3.822  1.00  0.00           H  
ATOM   2415 2HG  GLU B 349      -5.857  -3.474  -3.815  1.00  0.00           H  
ATOM   2416  N   ALA B 350      -8.262  -2.038  -0.306  1.00  0.00           N  
ATOM   2417  CA  ALA B 350      -9.169  -1.753   0.802  1.00  0.00           C  
ATOM   2418  C   ALA B 350      -9.538  -3.029   1.553  1.00  0.00           C  
ATOM   2419  O   ALA B 350      -9.690  -4.092   0.945  1.00  0.00           O  
ATOM   2420  CB  ALA B 350     -10.428  -1.056   0.293  1.00  0.00           C  
ATOM   2421  H   ALA B 350      -8.564  -1.847  -1.251  1.00  0.00           H  
ATOM   2422  HA  ALA B 350      -8.655  -1.090   1.498  1.00  0.00           H  
ATOM   2423 1HB  ALA B 350     -11.094  -0.850   1.131  1.00  0.00           H  
ATOM   2424 2HB  ALA B 350     -10.154  -0.119  -0.192  1.00  0.00           H  
ATOM   2425 3HB  ALA B 350     -10.935  -1.700  -0.424  1.00  0.00           H  
ATOM   2426  N   PRO B 351      -9.642  -2.912   2.884  1.00  0.00           N  
ATOM   2427  CA  PRO B 351     -10.206  -4.044   3.623  1.00  0.00           C  
ATOM   2428  C   PRO B 351     -11.631  -4.380   3.188  1.00  0.00           C  
ATOM   2429  O   PRO B 351     -12.331  -3.526   2.639  1.00  0.00           O  
ATOM   2430  CB  PRO B 351     -10.177  -3.566   5.077  1.00  0.00           C  
ATOM   2431  CG  PRO B 351      -9.155  -2.476   5.100  1.00  0.00           C  
ATOM   2432  CD  PRO B 351      -9.180  -1.770   3.775  1.00  0.00           C  
ATOM   2433  HA  PRO B 351      -9.559  -4.923   3.487  1.00  0.00           H  
ATOM   2434 1HB  PRO B 351     -11.175  -3.215   5.378  1.00  0.00           H  
ATOM   2435 2HB  PRO B 351      -9.917  -4.402   5.743  1.00  0.00           H  
ATOM   2436 1HG  PRO B 351      -9.369  -1.771   5.917  1.00  0.00           H  
ATOM   2437 2HG  PRO B 351      -8.157  -2.895   5.296  1.00  0.00           H  
ATOM   2438 1HD  PRO B 351      -9.896  -0.936   3.817  1.00  0.00           H  
ATOM   2439 2HD  PRO B 351      -8.171  -1.404   3.535  1.00  0.00           H  
ATOM   2440  N   PHE B 352     -11.979  -5.646   3.423  1.00  0.00           N  
ATOM   2441  CA  PHE B 352     -13.311  -6.060   2.999  1.00  0.00           C  
ATOM   2442  C   PHE B 352     -13.919  -7.035   4.000  1.00  0.00           C  
ATOM   2443  O   PHE B 352     -13.285  -7.384   4.998  1.00  0.00           O  
ATOM   2444  CB  PHE B 352     -13.259  -6.699   1.608  1.00  0.00           C  
ATOM   2445  CG  PHE B 352     -12.390  -7.926   1.536  1.00  0.00           C  
ATOM   2446  CD1 PHE B 352     -11.028  -7.817   1.285  1.00  0.00           C  
ATOM   2447  CD2 PHE B 352     -12.937  -9.190   1.720  1.00  0.00           C  
ATOM   2448  CE1 PHE B 352     -10.222  -8.951   1.218  1.00  0.00           C  
ATOM   2449  CE2 PHE B 352     -12.137 -10.328   1.654  1.00  0.00           C  
ATOM   2450  CZ  PHE B 352     -10.780 -10.206   1.402  1.00  0.00           C  
ATOM   2451  H   PHE B 352     -11.375  -6.319   3.872  1.00  0.00           H  
ATOM   2452  HA  PHE B 352     -13.950  -5.177   2.952  1.00  0.00           H  
ATOM   2453 1HB  PHE B 352     -14.266  -6.976   1.297  1.00  0.00           H  
ATOM   2454 2HB  PHE B 352     -12.883  -5.973   0.888  1.00  0.00           H  
ATOM   2455  HD1 PHE B 352     -10.591  -6.829   1.140  1.00  0.00           H  
ATOM   2456  HD2 PHE B 352     -14.005  -9.286   1.918  1.00  0.00           H  
ATOM   2457  HE1 PHE B 352      -9.155  -8.850   1.021  1.00  0.00           H  
ATOM   2458  HE2 PHE B 352     -12.577 -11.314   1.800  1.00  0.00           H  
ATOM   2459  HZ  PHE B 352     -10.154 -11.095   1.347  1.00  0.00           H  
ATOM   2460  N   ASP B 353     -15.281  -7.328   3.820  1.00  0.00           N  
ATOM   2461  CA  ASP B 353     -16.018  -8.279   4.646  1.00  0.00           C  
ATOM   2462  C   ASP B 353     -16.051  -7.828   6.105  1.00  0.00           C  
ATOM   2463  O   ASP B 353     -15.805  -8.626   7.012  1.00  0.00           O  
ATOM   2464  CB  ASP B 353     -15.398  -9.674   4.541  1.00  0.00           C  
ATOM   2465  CG  ASP B 353     -15.658 -10.339   3.201  1.00  0.00           C  
ATOM   2466  OD1 ASP B 353     -16.540  -9.871   2.449  1.00  0.00           O  
ATOM   2467  OD2 ASP B 353     -14.978 -11.342   2.895  1.00  0.00           O  
ATOM   2468  H   ASP B 353     -15.763  -6.847   3.075  1.00  0.00           H  
ATOM   2469  HA  ASP B 353     -17.046  -8.327   4.285  1.00  0.00           H  
ATOM   2470 1HB  ASP B 353     -14.321  -9.606   4.692  1.00  0.00           H  
ATOM   2471 2HB  ASP B 353     -15.800 -10.311   5.330  1.00  0.00           H  
ATOM   2472  N   LEU B 354     -16.240  -6.521   6.330  1.00  0.00           N  
ATOM   2473  CA  LEU B 354     -16.393  -5.944   7.662  1.00  0.00           C  
ATOM   2474  C   LEU B 354     -17.669  -6.446   8.329  1.00  0.00           C  
ATOM   2475  O   LEU B 354     -18.743  -6.419   7.724  1.00  0.00           O  
ATOM   2476  CB  LEU B 354     -16.411  -4.415   7.585  1.00  0.00           C  
ATOM   2477  CG  LEU B 354     -16.562  -3.671   8.913  1.00  0.00           C  
ATOM   2478  CD1 LEU B 354     -15.406  -4.012   9.846  1.00  0.00           C  
ATOM   2479  CD2 LEU B 354     -16.640  -2.166   8.677  1.00  0.00           C  
ATOM   2480  H   LEU B 354     -16.276  -5.914   5.524  1.00  0.00           H  
ATOM   2481  HA  LEU B 354     -15.544  -6.252   8.272  1.00  0.00           H  
ATOM   2482 1HB  LEU B 354     -15.482  -4.079   7.128  1.00  0.00           H  
ATOM   2483 2HB  LEU B 354     -17.238  -4.109   6.944  1.00  0.00           H  
ATOM   2484  HG  LEU B 354     -17.475  -3.998   9.412  1.00  0.00           H  
ATOM   2485 1HD1 LEU B 354     -15.527  -3.475  10.787  1.00  0.00           H  
ATOM   2486 2HD1 LEU B 354     -15.399  -5.085  10.040  1.00  0.00           H  
ATOM   2487 3HD1 LEU B 354     -14.465  -3.720   9.381  1.00  0.00           H  
ATOM   2488 1HD2 LEU B 354     -16.748  -1.653   9.633  1.00  0.00           H  
ATOM   2489 2HD2 LEU B 354     -15.728  -1.827   8.184  1.00  0.00           H  
ATOM   2490 3HD2 LEU B 354     -17.499  -1.941   8.045  1.00  0.00           H  
ATOM   2491  N   SER B 355     -17.503  -6.946   9.559  1.00  0.00           N  
ATOM   2492  CA  SER B 355     -18.633  -7.488  10.306  1.00  0.00           C  
ATOM   2493  C   SER B 355     -18.583  -7.062  11.770  1.00  0.00           C  
ATOM   2494  O   SER B 355     -17.501  -6.883  12.333  1.00  0.00           O  
ATOM   2495  CB  SER B 355     -18.657  -9.014  10.211  1.00  0.00           C  
ATOM   2496  OG  SER B 355     -17.591  -9.581  10.954  1.00  0.00           O  
ATOM   2497  H   SER B 355     -16.586  -6.951   9.982  1.00  0.00           H  
ATOM   2498  HA  SER B 355     -19.554  -7.098   9.872  1.00  0.00           H  
ATOM   2499 1HB  SER B 355     -19.609  -9.387  10.589  1.00  0.00           H  
ATOM   2500 2HB  SER B 355     -18.579  -9.315   9.167  1.00  0.00           H  
ATOM   2501  HG  SER B 355     -17.113  -8.842  11.338  1.00  0.00           H  
ATOM   2502  N   VAL B 356     -19.729  -6.875  12.324  1.00  0.00           N  
ATOM   2503  CA  VAL B 356     -19.859  -6.511  13.731  1.00  0.00           C  
ATOM   2504  C   VAL B 356     -20.839  -7.456  14.422  1.00  0.00           C  
ATOM   2505  O   VAL B 356     -21.994  -7.575  14.006  1.00  0.00           O  
ATOM   2506  CB  VAL B 356     -20.323  -5.047  13.897  1.00  0.00           C  
ATOM   2507  CG1 VAL B 356     -20.378  -4.662  15.375  1.00  0.00           C  
ATOM   2508  CG2 VAL B 356     -19.398  -4.104  13.130  1.00  0.00           C  
ATOM   2509  H   VAL B 356     -20.563  -6.984  11.765  1.00  0.00           H  
ATOM   2510  HA  VAL B 356     -18.883  -6.614  14.207  1.00  0.00           H  
ATOM   2511  HB  VAL B 356     -21.337  -4.951  13.508  1.00  0.00           H  
ATOM   2512 1HG1 VAL B 356     -20.707  -3.627  15.470  1.00  0.00           H  
ATOM   2513 2HG1 VAL B 356     -21.079  -5.314  15.895  1.00  0.00           H  
ATOM   2514 3HG1 VAL B 356     -19.387  -4.768  15.816  1.00  0.00           H  
ATOM   2515 1HG2 VAL B 356     -19.739  -3.077  13.257  1.00  0.00           H  
ATOM   2516 2HG2 VAL B 356     -18.382  -4.199  13.514  1.00  0.00           H  
ATOM   2517 3HG2 VAL B 356     -19.412  -4.362  12.071  1.00  0.00           H  
ATOM   2518  N   VAL B 357     -20.337  -8.104  15.469  1.00  0.00           N  
ATOM   2519  CA  VAL B 357     -21.163  -9.054  16.205  1.00  0.00           C  
ATOM   2520  C   VAL B 357     -21.248  -8.638  17.672  1.00  0.00           C  
ATOM   2521  O   VAL B 357     -20.227  -8.355  18.303  1.00  0.00           O  
ATOM   2522  CB  VAL B 357     -20.612 -10.493  16.091  1.00  0.00           C  
ATOM   2523  CG1 VAL B 357     -21.418 -11.452  16.965  1.00  0.00           C  
ATOM   2524  CG2 VAL B 357     -20.624 -10.955  14.635  1.00  0.00           C  
ATOM   2525  H   VAL B 357     -19.384  -7.947  15.766  1.00  0.00           H  
ATOM   2526  HA  VAL B 357     -22.168  -9.041  15.780  1.00  0.00           H  
ATOM   2527  HB  VAL B 357     -19.588 -10.511  16.465  1.00  0.00           H  
ATOM   2528 1HG1 VAL B 357     -21.012 -12.460  16.870  1.00  0.00           H  
ATOM   2529 2HG1 VAL B 357     -21.357 -11.134  18.006  1.00  0.00           H  
ATOM   2530 3HG1 VAL B 357     -22.459 -11.449  16.644  1.00  0.00           H  
ATOM   2531 1HG2 VAL B 357     -20.232 -11.970  14.572  1.00  0.00           H  
ATOM   2532 2HG2 VAL B 357     -21.646 -10.936  14.256  1.00  0.00           H  
ATOM   2533 3HG2 VAL B 357     -20.002 -10.289  14.037  1.00  0.00           H  
ATOM   2534  N   TYR B 358     -22.485  -8.600  18.149  1.00  0.00           N  
ATOM   2535  CA  TYR B 358     -22.690  -8.304  19.562  1.00  0.00           C  
ATOM   2536  C   TYR B 358     -22.647  -9.578  20.398  1.00  0.00           C  
ATOM   2537  O   TYR B 358     -23.336 -10.553  20.089  1.00  0.00           O  
ATOM   2538  CB  TYR B 358     -24.026  -7.586  19.774  1.00  0.00           C  
ATOM   2539  CG  TYR B 358     -24.322  -7.268  21.219  1.00  0.00           C  
ATOM   2540  CD1 TYR B 358     -25.476  -7.747  21.836  1.00  0.00           C  
ATOM   2541  CD2 TYR B 358     -23.450  -6.488  21.971  1.00  0.00           C  
ATOM   2542  CE1 TYR B 358     -25.754  -7.455  23.167  1.00  0.00           C  
ATOM   2543  CE2 TYR B 358     -23.718  -6.190  23.303  1.00  0.00           C  
ATOM   2544  CZ  TYR B 358     -24.870  -6.678  23.892  1.00  0.00           C  
ATOM   2545  OH  TYR B 358     -25.140  -6.386  25.210  1.00  0.00           O  
ATOM   2546  H   TYR B 358     -23.288  -8.770  17.561  1.00  0.00           H  
ATOM   2547  HA  TYR B 358     -21.886  -7.649  19.898  1.00  0.00           H  
ATOM   2548 1HB  TYR B 358     -24.031  -6.651  19.211  1.00  0.00           H  
ATOM   2549 2HB  TYR B 358     -24.836  -8.204  19.388  1.00  0.00           H  
ATOM   2550  HD1 TYR B 358     -26.179  -8.362  21.274  1.00  0.00           H  
ATOM   2551  HD2 TYR B 358     -22.539  -6.098  21.518  1.00  0.00           H  
ATOM   2552  HE1 TYR B 358     -26.662  -7.839  23.631  1.00  0.00           H  
ATOM   2553  HE2 TYR B 358     -23.023  -5.575  23.875  1.00  0.00           H  
ATOM   2554  HH  TYR B 358     -24.435  -5.840  25.567  1.00  0.00           H  
ATOM   2555  N   ARG B 359     -21.801  -9.587  21.402  1.00  0.00           N  
ATOM   2556  CA  ARG B 359     -21.748 -10.690  22.356  1.00  0.00           C  
ATOM   2557  C   ARG B 359     -22.449 -10.322  23.659  1.00  0.00           C  
ATOM   2558  O   ARG B 359     -21.870  -9.647  24.513  1.00  0.00           O  
ATOM   2559  CB  ARG B 359     -20.297 -11.089  22.636  1.00  0.00           C  
ATOM   2560  CG  ARG B 359     -19.549 -11.592  21.412  1.00  0.00           C  
ATOM   2561  CD  ARG B 359     -18.157 -12.095  21.768  1.00  0.00           C  
ATOM   2562  NE  ARG B 359     -17.301 -11.015  22.249  1.00  0.00           N  
ATOM   2563  CZ  ARG B 359     -16.090 -11.184  22.774  1.00  0.00           C  
ATOM   2564  NH1 ARG B 359     -15.568 -12.399  22.896  1.00  0.00           N  
ATOM   2565  NH2 ARG B 359     -15.396 -10.131  23.180  1.00  0.00           N  
ATOM   2566  H   ARG B 359     -21.169  -8.807  21.516  1.00  0.00           H  
ATOM   2567  HA  ARG B 359     -22.267 -11.546  21.924  1.00  0.00           H  
ATOM   2568 1HB  ARG B 359     -19.755 -10.233  23.036  1.00  0.00           H  
ATOM   2569 2HB  ARG B 359     -20.275 -11.873  23.393  1.00  0.00           H  
ATOM   2570 1HG  ARG B 359     -20.104 -12.413  20.958  1.00  0.00           H  
ATOM   2571 2HG  ARG B 359     -19.446 -10.781  20.690  1.00  0.00           H  
ATOM   2572 1HD  ARG B 359     -18.232 -12.848  22.552  1.00  0.00           H  
ATOM   2573 2HD  ARG B 359     -17.692 -12.534  20.886  1.00  0.00           H  
ATOM   2574  HE  ARG B 359     -17.653 -10.069  22.179  1.00  0.00           H  
ATOM   2575 1HH1 ARG B 359     -16.091 -13.207  22.589  1.00  0.00           H  
ATOM   2576 2HH1 ARG B 359     -14.648 -12.515  23.296  1.00  0.00           H  
ATOM   2577 1HH2 ARG B 359     -15.787  -9.203  23.090  1.00  0.00           H  
ATOM   2578 2HH2 ARG B 359     -14.477 -10.255  23.579  1.00  0.00           H  
ATOM   2579  N   GLU B 360     -23.666 -10.816  23.842  1.00  0.00           N  
ATOM   2580  CA  GLU B 360     -24.517 -10.424  24.962  1.00  0.00           C  
ATOM   2581  C   GLU B 360     -23.874 -10.785  26.297  1.00  0.00           C  
ATOM   2582  O   GLU B 360     -23.869  -9.977  27.228  1.00  0.00           O  
ATOM   2583  CB  GLU B 360     -25.894 -11.083  24.846  1.00  0.00           C  
ATOM   2584  CG  GLU B 360     -26.926 -10.525  25.815  1.00  0.00           C  
ATOM   2585  CD  GLU B 360     -28.328 -11.061  25.573  1.00  0.00           C  
ATOM   2586  OE1 GLU B 360     -29.292 -10.535  26.175  1.00  0.00           O  
ATOM   2587  OE2 GLU B 360     -28.464 -12.016  24.776  1.00  0.00           O  
ATOM   2588  H   GLU B 360     -24.011 -11.491  23.175  1.00  0.00           H  
ATOM   2589  HA  GLU B 360     -24.646  -9.341  24.936  1.00  0.00           H  
ATOM   2590 1HB  GLU B 360     -26.275 -10.954  23.833  1.00  0.00           H  
ATOM   2591 2HB  GLU B 360     -25.801 -12.154  25.028  1.00  0.00           H  
ATOM   2592 1HG  GLU B 360     -26.627 -10.777  26.832  1.00  0.00           H  
ATOM   2593 2HG  GLU B 360     -26.941  -9.439  25.728  1.00  0.00           H  
ATOM   2594  N   GLY B 361     -23.246 -11.933  26.370  1.00  0.00           N  
ATOM   2595  CA  GLY B 361     -22.616 -12.406  27.592  1.00  0.00           C  
ATOM   2596  C   GLY B 361     -21.459 -11.534  28.043  1.00  0.00           C  
ATOM   2597  O   GLY B 361     -21.285 -11.293  29.239  1.00  0.00           O  
ATOM   2598  H   GLY B 361     -23.202 -12.507  25.540  1.00  0.00           H  
ATOM   2599 1HA  GLY B 361     -23.356 -12.445  28.392  1.00  0.00           H  
ATOM   2600 2HA  GLY B 361     -22.250 -13.421  27.443  1.00  0.00           H  
ATOM   2601  N   ALA B 362     -20.804 -10.939  27.065  1.00  0.00           N  
ATOM   2602  CA  ALA B 362     -19.615 -10.135  27.334  1.00  0.00           C  
ATOM   2603  C   ALA B 362     -19.930  -8.644  27.246  1.00  0.00           C  
ATOM   2604  O   ALA B 362     -19.091  -7.805  27.585  1.00  0.00           O  
ATOM   2605  CB  ALA B 362     -18.496 -10.497  26.360  1.00  0.00           C  
ATOM   2606  H   ALA B 362     -21.126 -11.038  26.113  1.00  0.00           H  
ATOM   2607  HA  ALA B 362     -19.283 -10.351  28.349  1.00  0.00           H  
ATOM   2608 1HB  ALA B 362     -17.617  -9.889  26.574  1.00  0.00           H  
ATOM   2609 2HB  ALA B 362     -18.244 -11.552  26.471  1.00  0.00           H  
ATOM   2610 3HB  ALA B 362     -18.827 -10.309  25.340  1.00  0.00           H  
ATOM   2611  N   ASN B 363     -21.061  -8.281  26.799  1.00  0.00           N  
ATOM   2612  CA  ASN B 363     -21.522  -6.907  26.623  1.00  0.00           C  
ATOM   2613  C   ASN B 363     -20.546  -6.092  25.781  1.00  0.00           C  
ATOM   2614  O   ASN B 363     -20.146  -4.994  26.174  1.00  0.00           O  
ATOM   2615  CB  ASN B 363     -21.740  -6.237  27.981  1.00  0.00           C  
ATOM   2616  CG  ASN B 363     -22.870  -6.868  28.770  1.00  0.00           C  
ATOM   2617  OD1 ASN B 363     -23.921  -7.200  28.215  1.00  0.00           O  
ATOM   2618  ND2 ASN B 363     -22.662  -7.040  30.070  1.00  0.00           N  
ATOM   2619  H   ASN B 363     -21.677  -9.042  26.551  1.00  0.00           H  
ATOM   2620  HA  ASN B 363     -22.472  -6.927  26.087  1.00  0.00           H  
ATOM   2621 1HB  ASN B 363     -20.824  -6.300  28.569  1.00  0.00           H  
ATOM   2622 2HB  ASN B 363     -21.963  -5.180  27.834  1.00  0.00           H  
ATOM   2623 1HD2 ASN B 363     -23.373  -7.452  30.640  1.00  0.00           H  
ATOM   2624 2HD2 ASN B 363     -21.795  -6.758  30.479  1.00  0.00           H  
ATOM   2625  N   ASP B 364     -20.151  -6.646  24.619  1.00  0.00           N  
ATOM   2626  CA  ASP B 364     -19.242  -5.957  23.707  1.00  0.00           C  
ATOM   2627  C   ASP B 364     -19.547  -6.314  22.254  1.00  0.00           C  
ATOM   2628  O   ASP B 364     -20.375  -7.187  21.985  1.00  0.00           O  
ATOM   2629  CB  ASP B 364     -17.788  -6.298  24.039  1.00  0.00           C  
ATOM   2630  CG  ASP B 364     -17.467  -7.770  23.853  1.00  0.00           C  
ATOM   2631  OD1 ASP B 364     -18.285  -8.502  23.254  1.00  0.00           O  
ATOM   2632  OD2 ASP B 364     -16.388  -8.204  24.312  1.00  0.00           O  
ATOM   2633  H   ASP B 364     -20.493  -7.564  24.372  1.00  0.00           H  
ATOM   2634  HA  ASP B 364     -19.383  -4.882  23.825  1.00  0.00           H  
ATOM   2635 1HB  ASP B 364     -17.123  -5.714  23.403  1.00  0.00           H  
ATOM   2636 2HB  ASP B 364     -17.577  -6.024  25.073  1.00  0.00           H  
ATOM   2637  N   PHE B 365     -18.951  -5.504  21.406  1.00  0.00           N  
ATOM   2638  CA  PHE B 365     -19.021  -5.742  19.969  1.00  0.00           C  
ATOM   2639  C   PHE B 365     -17.675  -6.212  19.431  1.00  0.00           C  
ATOM   2640  O   PHE B 365     -16.638  -5.614  19.731  1.00  0.00           O  
ATOM   2641  CB  PHE B 365     -19.467  -4.475  19.233  1.00  0.00           C  
ATOM   2642  CG  PHE B 365     -20.859  -4.026  19.587  1.00  0.00           C  
ATOM   2643  CD1 PHE B 365     -21.937  -4.347  18.771  1.00  0.00           C  
ATOM   2644  CD2 PHE B 365     -21.090  -3.282  20.737  1.00  0.00           C  
ATOM   2645  CE1 PHE B 365     -23.226  -3.932  19.096  1.00  0.00           C  
ATOM   2646  CE2 PHE B 365     -22.376  -2.865  21.069  1.00  0.00           C  
ATOM   2647  CZ  PHE B 365     -23.443  -3.190  20.246  1.00  0.00           C  
ATOM   2648  H   PHE B 365     -18.437  -4.705  21.748  1.00  0.00           H  
ATOM   2649  HA  PHE B 365     -19.755  -6.528  19.784  1.00  0.00           H  
ATOM   2650 1HB  PHE B 365     -18.779  -3.661  19.460  1.00  0.00           H  
ATOM   2651 2HB  PHE B 365     -19.428  -4.646  18.158  1.00  0.00           H  
ATOM   2652  HD1 PHE B 365     -21.765  -4.932  17.867  1.00  0.00           H  
ATOM   2653  HD2 PHE B 365     -20.250  -3.026  21.384  1.00  0.00           H  
ATOM   2654  HE1 PHE B 365     -24.061  -4.191  18.446  1.00  0.00           H  
ATOM   2655  HE2 PHE B 365     -22.545  -2.283  21.975  1.00  0.00           H  
ATOM   2656  HZ  PHE B 365     -24.449  -2.862  20.502  1.00  0.00           H  
ATOM   2657  N   VAL B 366     -17.790  -7.293  18.653  1.00  0.00           N  
ATOM   2658  CA  VAL B 366     -16.578  -7.762  17.990  1.00  0.00           C  
ATOM   2659  C   VAL B 366     -16.613  -7.374  16.514  1.00  0.00           C  
ATOM   2660  O   VAL B 366     -17.498  -7.808  15.773  1.00  0.00           O  
ATOM   2661  CB  VAL B 366     -16.407  -9.291  18.136  1.00  0.00           C  
ATOM   2662  CG1 VAL B 366     -15.169  -9.770  17.381  1.00  0.00           C  
ATOM   2663  CG2 VAL B 366     -16.320  -9.679  19.611  1.00  0.00           C  
ATOM   2664  H   VAL B 366     -18.656  -7.791  18.504  1.00  0.00           H  
ATOM   2665  HA  VAL B 366     -15.719  -7.278  18.457  1.00  0.00           H  
ATOM   2666  HB  VAL B 366     -17.265  -9.788  17.683  1.00  0.00           H  
ATOM   2667 1HG1 VAL B 366     -15.067 -10.849  17.497  1.00  0.00           H  
ATOM   2668 2HG1 VAL B 366     -15.271  -9.527  16.324  1.00  0.00           H  
ATOM   2669 3HG1 VAL B 366     -14.284  -9.278  17.784  1.00  0.00           H  
ATOM   2670 1HG2 VAL B 366     -16.201 -10.759  19.697  1.00  0.00           H  
ATOM   2671 2HG2 VAL B 366     -15.465  -9.181  20.068  1.00  0.00           H  
ATOM   2672 3HG2 VAL B 366     -17.233  -9.374  20.122  1.00  0.00           H  
ATOM   2673  N   VAL B 367     -15.587  -6.550  16.155  1.00  0.00           N  
ATOM   2674  CA  VAL B 367     -15.432  -6.096  14.777  1.00  0.00           C  
ATOM   2675  C   VAL B 367     -14.361  -6.929  14.076  1.00  0.00           C  
ATOM   2676  O   VAL B 367     -13.241  -7.059  14.575  1.00  0.00           O  
ATOM   2677  CB  VAL B 367     -15.068  -4.596  14.711  1.00  0.00           C  
ATOM   2678  CG1 VAL B 367     -14.990  -4.122  13.260  1.00  0.00           C  
ATOM   2679  CG2 VAL B 367     -16.084  -3.766  15.493  1.00  0.00           C  
ATOM   2680  H   VAL B 367     -14.921  -6.246  16.851  1.00  0.00           H  
ATOM   2681  HA  VAL B 367     -16.380  -6.238  14.257  1.00  0.00           H  
ATOM   2682  HB  VAL B 367     -14.078  -4.453  15.143  1.00  0.00           H  
ATOM   2683 1HG1 VAL B 367     -14.732  -3.063  13.237  1.00  0.00           H  
ATOM   2684 2HG1 VAL B 367     -14.227  -4.693  12.731  1.00  0.00           H  
ATOM   2685 3HG1 VAL B 367     -15.955  -4.270  12.777  1.00  0.00           H  
ATOM   2686 1HG2 VAL B 367     -15.813  -2.712  15.437  1.00  0.00           H  
ATOM   2687 2HG2 VAL B 367     -17.077  -3.909  15.066  1.00  0.00           H  
ATOM   2688 3HG2 VAL B 367     -16.089  -4.084  16.536  1.00  0.00           H  
ATOM   2689  N   THR B 368     -14.773  -7.518  12.960  1.00  0.00           N  
ATOM   2690  CA  THR B 368     -13.808  -8.283  12.177  1.00  0.00           C  
ATOM   2691  C   THR B 368     -13.838  -7.854  10.713  1.00  0.00           C  
ATOM   2692  O   THR B 368     -14.865  -7.383  10.220  1.00  0.00           O  
ATOM   2693  CB  THR B 368     -14.079  -9.795  12.278  1.00  0.00           C  
ATOM   2694  OG1 THR B 368     -15.408 -10.068  11.816  1.00  0.00           O  
ATOM   2695  CG2 THR B 368     -13.944 -10.283  13.717  1.00  0.00           C  
ATOM   2696  H   THR B 368     -15.728  -7.454  12.637  1.00  0.00           H  
ATOM   2697  HA  THR B 368     -12.810  -8.088  12.571  1.00  0.00           H  
ATOM   2698  HB  THR B 368     -13.366 -10.335  11.655  1.00  0.00           H  
ATOM   2699  HG1 THR B 368     -15.828  -9.247  11.548  1.00  0.00           H  
ATOM   2700 1HG2 THR B 368     -14.140 -11.354  13.758  1.00  0.00           H  
ATOM   2701 2HG2 THR B 368     -12.934 -10.085  14.075  1.00  0.00           H  
ATOM   2702 3HG2 THR B 368     -14.661  -9.759  14.348  1.00  0.00           H  
ATOM   2703  N   PHE B 369     -12.678  -7.928  10.049  1.00  0.00           N  
ATOM   2704  CA  PHE B 369     -12.542  -7.634   8.628  1.00  0.00           C  
ATOM   2705  C   PHE B 369     -11.381  -8.414   8.022  1.00  0.00           C  
ATOM   2706  O   PHE B 369     -10.641  -9.091   8.738  1.00  0.00           O  
ATOM   2707  CB  PHE B 369     -12.337  -6.132   8.406  1.00  0.00           C  
ATOM   2708  CG  PHE B 369     -11.136  -5.571   9.118  1.00  0.00           C  
ATOM   2709  CD1 PHE B 369     -11.231  -5.135  10.434  1.00  0.00           C  
ATOM   2710  CD2 PHE B 369      -9.910  -5.480   8.471  1.00  0.00           C  
ATOM   2711  CE1 PHE B 369     -10.121  -4.616  11.096  1.00  0.00           C  
ATOM   2712  CE2 PHE B 369      -8.796  -4.962   9.126  1.00  0.00           C  
ATOM   2713  CZ  PHE B 369      -8.904  -4.530  10.438  1.00  0.00           C  
ATOM   2714  H   PHE B 369     -11.861  -8.204  10.575  1.00  0.00           H  
ATOM   2715  HA  PHE B 369     -13.459  -7.938   8.122  1.00  0.00           H  
ATOM   2716 1HB  PHE B 369     -12.224  -5.934   7.341  1.00  0.00           H  
ATOM   2717 2HB  PHE B 369     -13.218  -5.590   8.748  1.00  0.00           H  
ATOM   2718  HD1 PHE B 369     -12.189  -5.203  10.950  1.00  0.00           H  
ATOM   2719  HD2 PHE B 369      -9.826  -5.820   7.438  1.00  0.00           H  
ATOM   2720  HE1 PHE B 369     -10.211  -4.279  12.128  1.00  0.00           H  
ATOM   2721  HE2 PHE B 369      -7.840  -4.895   8.608  1.00  0.00           H  
ATOM   2722  HZ  PHE B 369      -8.034  -4.122  10.951  1.00  0.00           H  
ATOM   2723  N   ASN B 370     -11.337  -8.431   6.703  1.00  0.00           N  
ATOM   2724  CA  ASN B 370     -10.291  -9.161   5.995  1.00  0.00           C  
ATOM   2725  C   ASN B 370      -9.479  -8.240   5.090  1.00  0.00           C  
ATOM   2726  O   ASN B 370      -9.917  -7.134   4.768  1.00  0.00           O  
ATOM   2727  CB  ASN B 370     -10.895 -10.308   5.181  1.00  0.00           C  
ATOM   2728  CG  ASN B 370     -11.457 -11.412   6.055  1.00  0.00           C  
ATOM   2729  OD1 ASN B 370     -10.970 -11.651   7.163  1.00  0.00           O  
ATOM   2730  ND2 ASN B 370     -12.486 -12.091   5.563  1.00  0.00           N  
ATOM   2731  H   ASN B 370     -12.036  -7.933   6.171  1.00  0.00           H  
ATOM   2732  HA  ASN B 370      -9.603  -9.580   6.731  1.00  0.00           H  
ATOM   2733 1HB  ASN B 370     -11.693  -9.922   4.545  1.00  0.00           H  
ATOM   2734 2HB  ASN B 370     -10.132 -10.732   4.528  1.00  0.00           H  
ATOM   2735 1HD2 ASN B 370     -12.898 -12.831   6.096  1.00  0.00           H  
ATOM   2736 2HD2 ASN B 370     -12.849 -11.863   4.660  1.00  0.00           H  
ATOM   2737  N   THR B 371      -8.220  -8.754   4.789  1.00  0.00           N  
ATOM   2738  CA  THR B 371      -7.367  -8.095   3.806  1.00  0.00           C  
ATOM   2739  C   THR B 371      -6.772  -9.112   2.837  1.00  0.00           C  
ATOM   2740  O   THR B 371      -6.436 -10.231   3.232  1.00  0.00           O  
ATOM   2741  CB  THR B 371      -6.233  -7.308   4.490  1.00  0.00           C  
ATOM   2742  OG1 THR B 371      -5.353  -6.783   3.488  1.00  0.00           O  
ATOM   2743  CG2 THR B 371      -5.435  -8.202   5.433  1.00  0.00           C  
ATOM   2744  H   THR B 371      -7.886  -9.589   5.249  1.00  0.00           H  
ATOM   2745  HA  THR B 371      -7.975  -7.392   3.236  1.00  0.00           H  
ATOM   2746  HB  THR B 371      -6.657  -6.482   5.061  1.00  0.00           H  
ATOM   2747  HG1 THR B 371      -5.669  -7.040   2.619  1.00  0.00           H  
ATOM   2748 1HG2 THR B 371      -4.642  -7.620   5.902  1.00  0.00           H  
ATOM   2749 2HG2 THR B 371      -6.096  -8.601   6.202  1.00  0.00           H  
ATOM   2750 3HG2 THR B 371      -4.996  -9.025   4.870  1.00  0.00           H  
ATOM   2751  N   SER B 372      -6.669  -8.701   1.583  1.00  0.00           N  
ATOM   2752  CA  SER B 372      -6.074  -9.590   0.590  1.00  0.00           C  
ATOM   2753  C   SER B 372      -4.570  -9.724   0.798  1.00  0.00           C  
ATOM   2754  O   SER B 372      -3.930 -10.590   0.198  1.00  0.00           O  
ATOM   2755  CB  SER B 372      -6.358  -9.080  -0.824  1.00  0.00           C  
ATOM   2756  OG  SER B 372      -5.755  -7.814  -1.032  1.00  0.00           O  
ATOM   2757  H   SER B 372      -6.992  -7.788   1.296  1.00  0.00           H  
ATOM   2758  HA  SER B 372      -6.520 -10.579   0.700  1.00  0.00           H  
ATOM   2759 1HB  SER B 372      -5.975  -9.795  -1.552  1.00  0.00           H  
ATOM   2760 2HB  SER B 372      -7.434  -9.005  -0.974  1.00  0.00           H  
ATOM   2761  HG  SER B 372      -5.310  -7.594  -0.210  1.00  0.00           H  
ATOM   2762  N   HIS B 373      -4.003  -8.983   1.685  1.00  0.00           N  
ATOM   2763  CA  HIS B 373      -2.556  -8.870   1.826  1.00  0.00           C  
ATOM   2764  C   HIS B 373      -2.000  -9.979   2.712  1.00  0.00           C  
ATOM   2765  O   HIS B 373      -0.785 -10.178   2.777  1.00  0.00           O  
ATOM   2766  CB  HIS B 373      -2.179  -7.502   2.398  1.00  0.00           C  
ATOM   2767  CG  HIS B 373      -2.342  -6.379   1.424  1.00  0.00           C  
ATOM   2768  ND1 HIS B 373      -1.354  -6.017   0.534  1.00  0.00           N  
ATOM   2769  CD2 HIS B 373      -3.380  -5.540   1.201  1.00  0.00           C  
ATOM   2770  CE1 HIS B 373      -1.780  -5.000  -0.197  1.00  0.00           C  
ATOM   2771  NE2 HIS B 373      -3.007  -4.691   0.188  1.00  0.00           N  
ATOM   2772  H   HIS B 373      -4.600  -8.459   2.308  1.00  0.00           H  
ATOM   2773  HA  HIS B 373      -2.086  -8.970   0.848  1.00  0.00           H  
ATOM   2774 1HB  HIS B 373      -2.797  -7.290   3.271  1.00  0.00           H  
ATOM   2775 2HB  HIS B 373      -1.141  -7.519   2.728  1.00  0.00           H  
ATOM   2776  HD2 HIS B 373      -4.335  -5.538   1.728  1.00  0.00           H  
ATOM   2777  HE1 HIS B 373      -1.216  -4.500  -0.984  1.00  0.00           H  
ATOM   2778  HE2 HIS B 373      -3.579  -3.953  -0.197  1.00  0.00           H  
ATOM   2779  N   LEU B 374      -2.935 -10.712   3.387  1.00  0.00           N  
ATOM   2780  CA  LEU B 374      -2.483 -11.825   4.215  1.00  0.00           C  
ATOM   2781  C   LEU B 374      -1.906 -12.944   3.355  1.00  0.00           C  
ATOM   2782  O   LEU B 374      -1.070 -13.722   3.820  1.00  0.00           O  
ATOM   2783  CB  LEU B 374      -3.637 -12.363   5.066  1.00  0.00           C  
ATOM   2784  CG  LEU B 374      -4.114 -11.465   6.208  1.00  0.00           C  
ATOM   2785  CD1 LEU B 374      -5.360 -12.054   6.861  1.00  0.00           C  
ATOM   2786  CD2 LEU B 374      -3.005 -11.273   7.237  1.00  0.00           C  
ATOM   2787  H   LEU B 374      -3.923 -10.509   3.332  1.00  0.00           H  
ATOM   2788  HA  LEU B 374      -1.699 -11.465   4.880  1.00  0.00           H  
ATOM   2789 1HB  LEU B 374      -4.492 -12.545   4.417  1.00  0.00           H  
ATOM   2790 2HB  LEU B 374      -3.332 -13.313   5.505  1.00  0.00           H  
ATOM   2791  HG  LEU B 374      -4.399 -10.491   5.810  1.00  0.00           H  
ATOM   2792 1HD1 LEU B 374      -5.688 -11.403   7.672  1.00  0.00           H  
ATOM   2793 2HD1 LEU B 374      -6.155 -12.137   6.120  1.00  0.00           H  
ATOM   2794 3HD1 LEU B 374      -5.130 -13.042   7.259  1.00  0.00           H  
ATOM   2795 1HD2 LEU B 374      -3.363 -10.630   8.042  1.00  0.00           H  
ATOM   2796 2HD2 LEU B 374      -2.717 -12.241   7.647  1.00  0.00           H  
ATOM   2797 3HD2 LEU B 374      -2.142 -10.810   6.759  1.00  0.00           H  
ATOM   2798  N   GLN B 375      -2.264 -12.913   2.097  1.00  0.00           N  
ATOM   2799  CA  GLN B 375      -1.839 -13.977   1.193  1.00  0.00           C  
ATOM   2800  C   GLN B 375      -0.715 -13.504   0.276  1.00  0.00           C  
ATOM   2801  O   GLN B 375      -0.213 -14.273  -0.547  1.00  0.00           O  
ATOM   2802  CB  GLN B 375      -3.020 -14.479   0.361  1.00  0.00           C  
ATOM   2803  CG  GLN B 375      -4.168 -15.032   1.194  1.00  0.00           C  
ATOM   2804  CD  GLN B 375      -3.710 -16.044   2.227  1.00  0.00           C  
ATOM   2805  OE1 GLN B 375      -2.571 -16.521   2.186  1.00  0.00           O  
ATOM   2806  NE2 GLN B 375      -4.594 -16.379   3.161  1.00  0.00           N  
ATOM   2807  H   GLN B 375      -2.834 -12.160   1.738  1.00  0.00           H  
ATOM   2808  HA  GLN B 375      -1.457 -14.805   1.789  1.00  0.00           H  
ATOM   2809 1HB  GLN B 375      -3.406 -13.664  -0.251  1.00  0.00           H  
ATOM   2810 2HB  GLN B 375      -2.681 -15.264  -0.315  1.00  0.00           H  
ATOM   2811 1HG  GLN B 375      -4.652 -14.208   1.718  1.00  0.00           H  
ATOM   2812 2HG  GLN B 375      -4.880 -15.523   0.531  1.00  0.00           H  
ATOM   2813 1HE2 GLN B 375      -4.348 -17.042   3.869  1.00  0.00           H  
ATOM   2814 2HE2 GLN B 375      -5.506 -15.969   3.157  1.00  0.00           H  
ATOM   2815  N   LYS B 376      -0.329 -12.249   0.424  1.00  0.00           N  
ATOM   2816  CA  LYS B 376       0.697 -11.677  -0.442  1.00  0.00           C  
ATOM   2817  C   LYS B 376       2.084 -11.827   0.176  1.00  0.00           C  
ATOM   2818  O   LYS B 376       2.211 -12.074   1.377  1.00  0.00           O  
ATOM   2819  CB  LYS B 376       0.404 -10.202  -0.720  1.00  0.00           C  
ATOM   2820  CG  LYS B 376      -0.875  -9.963  -1.509  1.00  0.00           C  
ATOM   2821  CD  LYS B 376      -1.021  -8.499  -1.907  1.00  0.00           C  
ATOM   2822  CE  LYS B 376      -2.242  -8.278  -2.788  1.00  0.00           C  
ATOM   2823  NZ  LYS B 376      -2.372  -6.850  -3.206  1.00  0.00           N  
ATOM   2824  H   LYS B 376      -0.744 -11.673   1.142  1.00  0.00           H  
ATOM   2825  HA  LYS B 376       0.691 -12.217  -1.389  1.00  0.00           H  
ATOM   2826 1HB  LYS B 376       0.325  -9.662   0.224  1.00  0.00           H  
ATOM   2827 2HB  LYS B 376       1.232  -9.765  -1.278  1.00  0.00           H  
ATOM   2828 1HG  LYS B 376      -0.866 -10.575  -2.412  1.00  0.00           H  
ATOM   2829 2HG  LYS B 376      -1.734 -10.252  -0.905  1.00  0.00           H  
ATOM   2830 1HD  LYS B 376      -1.117  -7.886  -1.010  1.00  0.00           H  
ATOM   2831 2HD  LYS B 376      -0.132  -8.179  -2.451  1.00  0.00           H  
ATOM   2832 1HE  LYS B 376      -2.166  -8.901  -3.678  1.00  0.00           H  
ATOM   2833 2HE  LYS B 376      -3.141  -8.569  -2.244  1.00  0.00           H  
ATOM   2834 1HZ  LYS B 376      -3.191  -6.742  -3.787  1.00  0.00           H  
ATOM   2835 2HZ  LYS B 376      -2.461  -6.265  -2.387  1.00  0.00           H  
ATOM   2836 3HZ  LYS B 376      -1.552  -6.575  -3.727  1.00  0.00           H  
ATOM   2837  N   LYS B 377       3.138 -11.607  -0.706  1.00  0.00           N  
ATOM   2838  CA  LYS B 377       4.520 -11.844  -0.300  1.00  0.00           C  
ATOM   2839  C   LYS B 377       5.138 -10.587   0.307  1.00  0.00           C  
ATOM   2840  O   LYS B 377       5.962 -10.672   1.219  1.00  0.00           O  
ATOM   2841  CB  LYS B 377       5.356 -12.317  -1.490  1.00  0.00           C  
ATOM   2842  CG  LYS B 377       4.986 -13.703  -1.995  1.00  0.00           C  
ATOM   2843  CD  LYS B 377       5.865 -14.126  -3.165  1.00  0.00           C  
ATOM   2844  CE  LYS B 377       5.426 -15.466  -3.740  1.00  0.00           C  
ATOM   2845  NZ  LYS B 377       6.235 -15.847  -4.936  1.00  0.00           N  
ATOM   2846  H   LYS B 377       2.950 -11.278  -1.642  1.00  0.00           H  
ATOM   2847  HA  LYS B 377       4.528 -12.624   0.462  1.00  0.00           H  
ATOM   2848 1HB  LYS B 377       5.243 -11.615  -2.316  1.00  0.00           H  
ATOM   2849 2HB  LYS B 377       6.410 -12.329  -1.212  1.00  0.00           H  
ATOM   2850 1HG  LYS B 377       5.101 -14.427  -1.188  1.00  0.00           H  
ATOM   2851 2HG  LYS B 377       3.945 -13.707  -2.317  1.00  0.00           H  
ATOM   2852 1HD  LYS B 377       5.814 -13.371  -3.951  1.00  0.00           H  
ATOM   2853 2HD  LYS B 377       6.899 -14.209  -2.832  1.00  0.00           H  
ATOM   2854 1HE  LYS B 377       5.532 -16.240  -2.981  1.00  0.00           H  
ATOM   2855 2HE  LYS B 377       4.376 -15.412  -4.028  1.00  0.00           H  
ATOM   2856 1HZ  LYS B 377       5.916 -16.738  -5.289  1.00  0.00           H  
ATOM   2857 2HZ  LYS B 377       6.129 -15.143  -5.653  1.00  0.00           H  
ATOM   2858 3HZ  LYS B 377       7.208 -15.918  -4.676  1.00  0.00           H  
ATOM   2859  N   TYR B 378       4.718  -9.434  -0.147  1.00  0.00           N  
ATOM   2860  CA  TYR B 378       5.472  -8.233   0.195  1.00  0.00           C  
ATOM   2861  C   TYR B 378       4.761  -7.434   1.281  1.00  0.00           C  
ATOM   2862  O   TYR B 378       5.244  -7.344   2.412  1.00  0.00           O  
ATOM   2863  CB  TYR B 378       5.683  -7.358  -1.044  1.00  0.00           C  
ATOM   2864  CG  TYR B 378       6.442  -8.047  -2.152  1.00  0.00           C  
ATOM   2865  CD1 TYR B 378       7.789  -8.370  -2.004  1.00  0.00           C  
ATOM   2866  CD2 TYR B 378       5.814  -8.376  -3.349  1.00  0.00           C  
ATOM   2867  CE1 TYR B 378       8.493  -9.003  -3.023  1.00  0.00           C  
ATOM   2868  CE2 TYR B 378       6.508  -9.010  -4.374  1.00  0.00           C  
ATOM   2869  CZ  TYR B 378       7.845  -9.319  -4.202  1.00  0.00           C  
ATOM   2870  OH  TYR B 378       8.537  -9.946  -5.214  1.00  0.00           O  
ATOM   2871  H   TYR B 378       3.893  -9.349  -0.723  1.00  0.00           H  
ATOM   2872  HA  TYR B 378       6.447  -8.534   0.578  1.00  0.00           H  
ATOM   2873 1HB  TYR B 378       4.715  -7.044  -1.437  1.00  0.00           H  
ATOM   2874 2HB  TYR B 378       6.230  -6.458  -0.765  1.00  0.00           H  
ATOM   2875  HD1 TYR B 378       8.309  -8.127  -1.077  1.00  0.00           H  
ATOM   2876  HD2 TYR B 378       4.761  -8.136  -3.496  1.00  0.00           H  
ATOM   2877  HE1 TYR B 378       9.546  -9.247  -2.887  1.00  0.00           H  
ATOM   2878  HE2 TYR B 378       5.998  -9.259  -5.305  1.00  0.00           H  
ATOM   2879  HH  TYR B 378       7.949 -10.094  -5.959  1.00  0.00           H  
ATOM   2880  N   VAL B 379       3.560  -6.856   1.027  1.00  0.00           N  
ATOM   2881  CA  VAL B 379       2.875  -5.955   1.949  1.00  0.00           C  
ATOM   2882  C   VAL B 379       1.965  -6.758   2.876  1.00  0.00           C  
ATOM   2883  O   VAL B 379       0.741  -6.722   2.737  1.00  0.00           O  
ATOM   2884  CB  VAL B 379       2.056  -4.885   1.194  1.00  0.00           C  
ATOM   2885  CG1 VAL B 379       1.517  -3.834   2.164  1.00  0.00           C  
ATOM   2886  CG2 VAL B 379       2.909  -4.228   0.110  1.00  0.00           C  
ATOM   2887  H   VAL B 379       3.128  -7.074   0.140  1.00  0.00           H  
ATOM   2888  HA  VAL B 379       3.625  -5.444   2.554  1.00  0.00           H  
ATOM   2889  HB  VAL B 379       1.191  -5.362   0.732  1.00  0.00           H  
ATOM   2890 1HG1 VAL B 379       0.943  -3.090   1.612  1.00  0.00           H  
ATOM   2891 2HG1 VAL B 379       0.873  -4.315   2.901  1.00  0.00           H  
ATOM   2892 3HG1 VAL B 379       2.349  -3.346   2.671  1.00  0.00           H  
ATOM   2893 1HG2 VAL B 379       2.317  -3.477  -0.413  1.00  0.00           H  
ATOM   2894 2HG2 VAL B 379       3.777  -3.752   0.568  1.00  0.00           H  
ATOM   2895 3HG2 VAL B 379       3.243  -4.985  -0.599  1.00  0.00           H  
ATOM   2896  N   LYS B 380       2.600  -7.521   3.902  1.00  0.00           N  
ATOM   2897  CA  LYS B 380       1.846  -8.400   4.791  1.00  0.00           C  
ATOM   2898  C   LYS B 380       1.517  -7.700   6.106  1.00  0.00           C  
ATOM   2899  O   LYS B 380       0.534  -8.040   6.767  1.00  0.00           O  
ATOM   2900  CB  LYS B 380       2.627  -9.687   5.062  1.00  0.00           C  
ATOM   2901  CG  LYS B 380       2.690 -10.635   3.874  1.00  0.00           C  
ATOM   2902  CD  LYS B 380       3.347 -11.957   4.248  1.00  0.00           C  
ATOM   2903  CE  LYS B 380       3.214 -12.984   3.131  1.00  0.00           C  
ATOM   2904  NZ  LYS B 380       3.808 -14.300   3.515  1.00  0.00           N  
ATOM   2905  H   LYS B 380       3.601  -7.449   4.014  1.00  0.00           H  
ATOM   2906  HA  LYS B 380       0.905  -8.660   4.305  1.00  0.00           H  
ATOM   2907 1HB  LYS B 380       3.649  -9.439   5.351  1.00  0.00           H  
ATOM   2908 2HB  LYS B 380       2.171 -10.220   5.896  1.00  0.00           H  
ATOM   2909 1HG  LYS B 380       1.680 -10.833   3.512  1.00  0.00           H  
ATOM   2910 2HG  LYS B 380       3.261 -10.172   3.070  1.00  0.00           H  
ATOM   2911 1HD  LYS B 380       4.406 -11.792   4.453  1.00  0.00           H  
ATOM   2912 2HD  LYS B 380       2.879 -12.354   5.149  1.00  0.00           H  
ATOM   2913 1HE  LYS B 380       2.161 -13.128   2.893  1.00  0.00           H  
ATOM   2914 2HE  LYS B 380       3.719 -12.617   2.237  1.00  0.00           H  
ATOM   2915 1HZ  LYS B 380       3.702 -14.953   2.752  1.00  0.00           H  
ATOM   2916 2HZ  LYS B 380       4.790 -14.180   3.721  1.00  0.00           H  
ATOM   2917 3HZ  LYS B 380       3.335 -14.658   4.332  1.00  0.00           H  
ATOM   2918  N   VAL B 381       2.382  -6.829   6.354  1.00  0.00           N  
ATOM   2919  CA  VAL B 381       2.205  -6.145   7.630  1.00  0.00           C  
ATOM   2920  C   VAL B 381       1.524  -4.797   7.404  1.00  0.00           C  
ATOM   2921  O   VAL B 381       2.109  -3.892   6.804  1.00  0.00           O  
ATOM   2922  CB  VAL B 381       3.552  -5.945   8.359  1.00  0.00           C  
ATOM   2923  CG1 VAL B 381       3.335  -5.316   9.734  1.00  0.00           C  
ATOM   2924  CG2 VAL B 381       4.290  -7.277   8.489  1.00  0.00           C  
ATOM   2925  H   VAL B 381       3.160  -6.574   5.763  1.00  0.00           H  
ATOM   2926  HA  VAL B 381       1.564  -6.757   8.265  1.00  0.00           H  
ATOM   2927  HB  VAL B 381       4.165  -5.249   7.786  1.00  0.00           H  
ATOM   2928 1HG1 VAL B 381       4.297  -5.184  10.230  1.00  0.00           H  
ATOM   2929 2HG1 VAL B 381       2.851  -4.346   9.618  1.00  0.00           H  
ATOM   2930 3HG1 VAL B 381       2.704  -5.968  10.337  1.00  0.00           H  
ATOM   2931 1HG2 VAL B 381       5.237  -7.119   9.004  1.00  0.00           H  
ATOM   2932 2HG2 VAL B 381       3.679  -7.977   9.059  1.00  0.00           H  
ATOM   2933 3HG2 VAL B 381       4.481  -7.686   7.497  1.00  0.00           H  
ATOM   2934  N   LEU B 382       0.258  -4.703   7.909  1.00  0.00           N  
ATOM   2935  CA  LEU B 382      -0.537  -3.491   7.738  1.00  0.00           C  
ATOM   2936  C   LEU B 382      -0.954  -2.920   9.089  1.00  0.00           C  
ATOM   2937  O   LEU B 382      -1.089  -3.660  10.066  1.00  0.00           O  
ATOM   2938  CB  LEU B 382      -1.777  -3.779   6.887  1.00  0.00           C  
ATOM   2939  CG  LEU B 382      -1.522  -4.280   5.465  1.00  0.00           C  
ATOM   2940  CD1 LEU B 382      -2.825  -4.749   4.827  1.00  0.00           C  
ATOM   2941  CD2 LEU B 382      -0.870  -3.188   4.622  1.00  0.00           C  
ATOM   2942  H   LEU B 382      -0.139  -5.485   8.411  1.00  0.00           H  
ATOM   2943  HA  LEU B 382       0.072  -2.747   7.225  1.00  0.00           H  
ATOM   2944 1HB  LEU B 382      -2.379  -4.531   7.394  1.00  0.00           H  
ATOM   2945 2HB  LEU B 382      -2.365  -2.865   6.809  1.00  0.00           H  
ATOM   2946  HG  LEU B 382      -0.859  -5.145   5.497  1.00  0.00           H  
ATOM   2947 1HD1 LEU B 382      -2.628  -5.103   3.815  1.00  0.00           H  
ATOM   2948 2HD1 LEU B 382      -3.248  -5.561   5.419  1.00  0.00           H  
ATOM   2949 3HD1 LEU B 382      -3.531  -3.920   4.790  1.00  0.00           H  
ATOM   2950 1HD2 LEU B 382      -0.695  -3.563   3.613  1.00  0.00           H  
ATOM   2951 2HD2 LEU B 382      -1.529  -2.320   4.578  1.00  0.00           H  
ATOM   2952 3HD2 LEU B 382       0.080  -2.900   5.072  1.00  0.00           H  
ATOM   2953  N   MET B 383      -1.050  -1.630   9.085  1.00  0.00           N  
ATOM   2954  CA  MET B 383      -1.787  -0.939  10.140  1.00  0.00           C  
ATOM   2955  C   MET B 383      -3.190  -0.569   9.670  1.00  0.00           C  
ATOM   2956  O   MET B 383      -3.365  -0.076   8.554  1.00  0.00           O  
ATOM   2957  CB  MET B 383      -1.037   0.316  10.588  1.00  0.00           C  
ATOM   2958  CG  MET B 383      -1.636   0.983  11.815  1.00  0.00           C  
ATOM   2959  SD  MET B 383      -0.761   2.530  12.272  1.00  0.00           S  
ATOM   2960  CE  MET B 383       0.951   1.930  12.311  1.00  0.00           C  
ATOM   2961  H   MET B 383      -0.616  -1.088   8.352  1.00  0.00           H  
ATOM   2962  HA  MET B 383      -1.881  -1.610  10.993  1.00  0.00           H  
ATOM   2963 1HB  MET B 383      -0.002   0.061  10.811  1.00  0.00           H  
ATOM   2964 2HB  MET B 383      -1.027   1.044   9.776  1.00  0.00           H  
ATOM   2965 1HG  MET B 383      -2.682   1.220  11.626  1.00  0.00           H  
ATOM   2966 2HG  MET B 383      -1.590   0.297  12.661  1.00  0.00           H  
ATOM   2967 1HE  MET B 383       1.618   2.751  12.575  1.00  0.00           H  
ATOM   2968 2HE  MET B 383       1.041   1.135  13.052  1.00  0.00           H  
ATOM   2969 3HE  MET B 383       1.223   1.543  11.329  1.00  0.00           H  
ATOM   2970  N   HIS B 384      -4.161  -0.796  10.597  1.00  0.00           N  
ATOM   2971  CA  HIS B 384      -5.547  -0.552  10.215  1.00  0.00           C  
ATOM   2972  C   HIS B 384      -6.153   0.580  11.038  1.00  0.00           C  
ATOM   2973  O   HIS B 384      -5.870   0.707  12.231  1.00  0.00           O  
ATOM   2974  CB  HIS B 384      -6.380  -1.824  10.378  1.00  0.00           C  
ATOM   2975  CG  HIS B 384      -5.760  -3.032   9.751  1.00  0.00           C  
ATOM   2976  ND1 HIS B 384      -5.715  -3.221   8.386  1.00  0.00           N  
ATOM   2977  CD2 HIS B 384      -5.157  -4.110  10.304  1.00  0.00           C  
ATOM   2978  CE1 HIS B 384      -5.110  -4.368   8.127  1.00  0.00           C  
ATOM   2979  NE2 HIS B 384      -4.761  -4.927   9.273  1.00  0.00           N  
ATOM   2980  H   HIS B 384      -3.958  -1.124  11.531  1.00  0.00           H  
ATOM   2981  HA  HIS B 384      -5.588  -0.252   9.168  1.00  0.00           H  
ATOM   2982 1HB  HIS B 384      -6.529  -2.028  11.439  1.00  0.00           H  
ATOM   2983 2HB  HIS B 384      -7.363  -1.675   9.932  1.00  0.00           H  
ATOM   2984  HD2 HIS B 384      -5.013  -4.296  11.369  1.00  0.00           H  
ATOM   2985  HE1 HIS B 384      -4.929  -4.783   7.136  1.00  0.00           H  
ATOM   2986  HE2 HIS B 384      -4.282  -5.810   9.378  1.00  0.00           H  
ATOM   2987  N   ASP B 385      -6.856   1.403  10.353  1.00  0.00           N  
ATOM   2988  CA  ASP B 385      -7.654   2.457  10.971  1.00  0.00           C  
ATOM   2989  C   ASP B 385      -9.140   2.108  10.945  1.00  0.00           C  
ATOM   2990  O   ASP B 385      -9.764   2.103   9.882  1.00  0.00           O  
ATOM   2991  CB  ASP B 385      -7.416   3.794  10.266  1.00  0.00           C  
ATOM   2992  CG  ASP B 385      -8.151   4.950  10.921  1.00  0.00           C  
ATOM   2993  OD1 ASP B 385      -8.683   4.779  12.040  1.00  0.00           O  
ATOM   2994  OD2 ASP B 385      -8.202   6.040  10.312  1.00  0.00           O  
ATOM   2995  H   ASP B 385      -6.854   1.314   9.347  1.00  0.00           H  
ATOM   2996  HA  ASP B 385      -7.350   2.555  12.014  1.00  0.00           H  
ATOM   2997 1HB  ASP B 385      -6.349   4.018  10.262  1.00  0.00           H  
ATOM   2998 2HB  ASP B 385      -7.739   3.720   9.227  1.00  0.00           H  
ATOM   2999  N   VAL B 386      -9.633   1.857  12.137  1.00  0.00           N  
ATOM   3000  CA  VAL B 386     -11.067   1.628  12.282  1.00  0.00           C  
ATOM   3001  C   VAL B 386     -11.749   2.909  12.757  1.00  0.00           C  
ATOM   3002  O   VAL B 386     -11.402   3.451  13.809  1.00  0.00           O  
ATOM   3003  CB  VAL B 386     -11.361   0.472  13.263  1.00  0.00           C  
ATOM   3004  CG1 VAL B 386     -12.866   0.238  13.386  1.00  0.00           C  
ATOM   3005  CG2 VAL B 386     -10.655  -0.804  12.810  1.00  0.00           C  
ATOM   3006  H   VAL B 386      -9.043   1.819  12.956  1.00  0.00           H  
ATOM   3007  HA  VAL B 386     -11.475   1.358  11.307  1.00  0.00           H  
ATOM   3008  HB  VAL B 386     -11.002   0.749  14.254  1.00  0.00           H  
ATOM   3009 1HG1 VAL B 386     -13.051  -0.580  14.082  1.00  0.00           H  
ATOM   3010 2HG1 VAL B 386     -13.346   1.144  13.756  1.00  0.00           H  
ATOM   3011 3HG1 VAL B 386     -13.275  -0.018  12.409  1.00  0.00           H  
ATOM   3012 1HG2 VAL B 386     -10.872  -1.608  13.512  1.00  0.00           H  
ATOM   3013 2HG2 VAL B 386     -11.009  -1.083  11.817  1.00  0.00           H  
ATOM   3014 3HG2 VAL B 386      -9.579  -0.632  12.776  1.00  0.00           H  
ATOM   3015  N   ALA B 387     -12.642   3.375  11.927  1.00  0.00           N  
ATOM   3016  CA  ALA B 387     -13.371   4.600  12.245  1.00  0.00           C  
ATOM   3017  C   ALA B 387     -14.850   4.311  12.486  1.00  0.00           C  
ATOM   3018  O   ALA B 387     -15.485   3.598  11.705  1.00  0.00           O  
ATOM   3019  CB  ALA B 387     -13.208   5.622  11.123  1.00  0.00           C  
ATOM   3020  H   ALA B 387     -12.839   2.897  11.059  1.00  0.00           H  
ATOM   3021  HA  ALA B 387     -12.954   5.014  13.163  1.00  0.00           H  
ATOM   3022 1HB  ALA B 387     -13.757   6.529  11.375  1.00  0.00           H  
ATOM   3023 2HB  ALA B 387     -12.152   5.860  10.998  1.00  0.00           H  
ATOM   3024 3HB  ALA B 387     -13.598   5.208  10.195  1.00  0.00           H  
ATOM   3025  N   TYR B 388     -15.374   4.795  13.610  1.00  0.00           N  
ATOM   3026  CA  TYR B 388     -16.795   4.598  13.872  1.00  0.00           C  
ATOM   3027  C   TYR B 388     -17.418   5.851  14.476  1.00  0.00           C  
ATOM   3028  O   TYR B 388     -16.715   6.687  15.048  1.00  0.00           O  
ATOM   3029  CB  TYR B 388     -17.008   3.405  14.810  1.00  0.00           C  
ATOM   3030  CG  TYR B 388     -16.381   3.584  16.171  1.00  0.00           C  
ATOM   3031  CD1 TYR B 388     -15.035   3.290  16.383  1.00  0.00           C  
ATOM   3032  CD2 TYR B 388     -17.131   4.045  17.247  1.00  0.00           C  
ATOM   3033  CE1 TYR B 388     -14.453   3.451  17.636  1.00  0.00           C  
ATOM   3034  CE2 TYR B 388     -16.559   4.210  18.504  1.00  0.00           C  
ATOM   3035  CZ  TYR B 388     -15.221   3.912  18.689  1.00  0.00           C  
ATOM   3036  OH  TYR B 388     -14.650   4.073  19.931  1.00  0.00           O  
ATOM   3037  H   TYR B 388     -14.814   5.295  14.286  1.00  0.00           H  
ATOM   3038  HA  TYR B 388     -17.296   4.391  12.926  1.00  0.00           H  
ATOM   3039 1HB  TYR B 388     -18.077   3.235  14.946  1.00  0.00           H  
ATOM   3040 2HB  TYR B 388     -16.589   2.507  14.357  1.00  0.00           H  
ATOM   3041  HD1 TYR B 388     -14.420   2.927  15.559  1.00  0.00           H  
ATOM   3042  HD2 TYR B 388     -18.186   4.283  17.114  1.00  0.00           H  
ATOM   3043  HE1 TYR B 388     -13.399   3.216  17.782  1.00  0.00           H  
ATOM   3044  HE2 TYR B 388     -17.165   4.571  19.335  1.00  0.00           H  
ATOM   3045  HH  TYR B 388     -15.312   4.396  20.547  1.00  0.00           H  
ATOM   3046  N   ARG B 389     -18.729   5.989  14.323  1.00  0.00           N  
ATOM   3047  CA  ARG B 389     -19.492   7.141  14.792  1.00  0.00           C  
ATOM   3048  C   ARG B 389     -20.967   6.790  14.956  1.00  0.00           C  
ATOM   3049  O   ARG B 389     -21.440   5.798  14.398  1.00  0.00           O  
ATOM   3050  CB  ARG B 389     -19.338   8.318  13.827  1.00  0.00           C  
ATOM   3051  CG  ARG B 389     -20.041   8.117  12.494  1.00  0.00           C  
ATOM   3052  CD  ARG B 389     -19.911   9.341  11.598  1.00  0.00           C  
ATOM   3053  NE  ARG B 389     -20.629   9.166  10.338  1.00  0.00           N  
ATOM   3054  CZ  ARG B 389     -20.696  10.077   9.371  1.00  0.00           C  
ATOM   3055  NH1 ARG B 389     -20.088  11.250   9.501  1.00  0.00           N  
ATOM   3056  NH2 ARG B 389     -21.377   9.813   8.265  1.00  0.00           N  
ATOM   3057  H   ARG B 389     -19.212   5.239  13.850  1.00  0.00           H  
ATOM   3058  HA  ARG B 389     -19.105   7.438  15.767  1.00  0.00           H  
ATOM   3059 1HB  ARG B 389     -19.737   9.221  14.288  1.00  0.00           H  
ATOM   3060 2HB  ARG B 389     -18.280   8.491  13.630  1.00  0.00           H  
ATOM   3061 1HG  ARG B 389     -19.601   7.265  11.976  1.00  0.00           H  
ATOM   3062 2HG  ARG B 389     -21.102   7.930  12.666  1.00  0.00           H  
ATOM   3063 1HD  ARG B 389     -20.322  10.211  12.109  1.00  0.00           H  
ATOM   3064 2HD  ARG B 389     -18.860   9.516  11.372  1.00  0.00           H  
ATOM   3065  HE  ARG B 389     -21.110   8.289  10.189  1.00  0.00           H  
ATOM   3066 1HH1 ARG B 389     -19.567  11.459  10.341  1.00  0.00           H  
ATOM   3067 2HH1 ARG B 389     -20.146  11.934   8.760  1.00  0.00           H  
ATOM   3068 1HH2 ARG B 389     -21.843   8.922   8.159  1.00  0.00           H  
ATOM   3069 2HH2 ARG B 389     -21.430  10.501   7.529  1.00  0.00           H  
ATOM   3070  N   GLN B 390     -21.617   7.611  15.770  1.00  0.00           N  
ATOM   3071  CA  GLN B 390     -23.074   7.543  15.746  1.00  0.00           C  
ATOM   3072  C   GLN B 390     -23.629   8.081  14.430  1.00  0.00           C  
ATOM   3073  O   GLN B 390     -23.168   9.109  13.930  1.00  0.00           O  
ATOM   3074  CB  GLN B 390     -23.668   8.321  16.922  1.00  0.00           C  
ATOM   3075  CG  GLN B 390     -23.482   7.635  18.269  1.00  0.00           C  
ATOM   3076  CD  GLN B 390     -24.184   8.363  19.400  1.00  0.00           C  
ATOM   3077  OE1 GLN B 390     -25.163   9.083  19.180  1.00  0.00           O  
ATOM   3078  NE2 GLN B 390     -23.687   8.183  20.619  1.00  0.00           N  
ATOM   3079  H   GLN B 390     -21.165   8.266  16.392  1.00  0.00           H  
ATOM   3080  HA  GLN B 390     -23.373   6.499  15.834  1.00  0.00           H  
ATOM   3081 1HB  GLN B 390     -23.207   9.307  16.976  1.00  0.00           H  
ATOM   3082 2HB  GLN B 390     -24.736   8.467  16.759  1.00  0.00           H  
ATOM   3083 1HG  GLN B 390     -23.890   6.626  18.211  1.00  0.00           H  
ATOM   3084 2HG  GLN B 390     -22.418   7.595  18.501  1.00  0.00           H  
ATOM   3085 1HE2 GLN B 390     -24.109   8.638  21.404  1.00  0.00           H  
ATOM   3086 2HE2 GLN B 390     -22.891   7.593  20.753  1.00  0.00           H  
ATOM   3087  N   GLU B 391     -24.578   7.458  13.855  1.00  0.00           N  
ATOM   3088  CA  GLU B 391     -25.098   7.812  12.538  1.00  0.00           C  
ATOM   3089  C   GLU B 391     -25.641   9.238  12.523  1.00  0.00           C  
ATOM   3090  O   GLU B 391     -25.469   9.963  11.541  1.00  0.00           O  
ATOM   3091  CB  GLU B 391     -26.191   6.828  12.110  1.00  0.00           C  
ATOM   3092  CG  GLU B 391     -26.666   7.023  10.677  1.00  0.00           C  
ATOM   3093  CD  GLU B 391     -27.771   6.059  10.276  1.00  0.00           C  
ATOM   3094  OE1 GLU B 391     -27.772   5.586   9.116  1.00  0.00           O  
ATOM   3095  OE2 GLU B 391     -28.643   5.775  11.127  1.00  0.00           O  
ATOM   3096  H   GLU B 391     -24.984   6.677  14.351  1.00  0.00           H  
ATOM   3097  HA  GLU B 391     -24.281   7.760  11.818  1.00  0.00           H  
ATOM   3098 1HB  GLU B 391     -25.821   5.807  12.210  1.00  0.00           H  
ATOM   3099 2HB  GLU B 391     -27.052   6.931  12.771  1.00  0.00           H  
ATOM   3100 1HG  GLU B 391     -27.034   8.042  10.563  1.00  0.00           H  
ATOM   3101 2HG  GLU B 391     -25.820   6.894  10.004  1.00  0.00           H  
ATOM   3102  N   LYS B 392     -26.169   9.673  13.627  1.00  0.00           N  
ATOM   3103  CA  LYS B 392     -26.771  11.002  13.684  1.00  0.00           C  
ATOM   3104  C   LYS B 392     -25.701  12.087  13.774  1.00  0.00           C  
ATOM   3105  O   LYS B 392     -25.969  13.256  13.488  1.00  0.00           O  
ATOM   3106  CB  LYS B 392     -27.725  11.109  14.874  1.00  0.00           C  
ATOM   3107  CG  LYS B 392     -27.049  10.946  16.227  1.00  0.00           C  
ATOM   3108  CD  LYS B 392     -28.049  11.063  17.370  1.00  0.00           C  
ATOM   3109  CE  LYS B 392     -27.371  10.911  18.725  1.00  0.00           C  
ATOM   3110  NZ  LYS B 392     -28.348  11.025  19.850  1.00  0.00           N  
ATOM   3111  H   LYS B 392     -26.169   9.097  14.457  1.00  0.00           H  
ATOM   3112  HA  LYS B 392     -27.339  11.164  12.767  1.00  0.00           H  
ATOM   3113 1HB  LYS B 392     -28.219  12.081  14.858  1.00  0.00           H  
ATOM   3114 2HB  LYS B 392     -28.500  10.346  14.789  1.00  0.00           H  
ATOM   3115 1HG  LYS B 392     -26.568   9.969  16.278  1.00  0.00           H  
ATOM   3116 2HG  LYS B 392     -26.285  11.714  16.347  1.00  0.00           H  
ATOM   3117 1HD  LYS B 392     -28.539  12.037  17.327  1.00  0.00           H  
ATOM   3118 2HD  LYS B 392     -28.810  10.289  17.269  1.00  0.00           H  
ATOM   3119 1HE  LYS B 392     -26.882   9.940  18.780  1.00  0.00           H  
ATOM   3120 2HE  LYS B 392     -26.610  11.683  18.840  1.00  0.00           H  
ATOM   3121 1HZ  LYS B 392     -27.863  10.920  20.730  1.00  0.00           H  
ATOM   3122 2HZ  LYS B 392     -28.795  11.931  19.818  1.00  0.00           H  
ATOM   3123 3HZ  LYS B 392     -29.048  10.302  19.763  1.00  0.00           H  
ATOM   3124  N   ASP B 393     -24.449  11.725  14.009  1.00  0.00           N  
ATOM   3125  CA  ASP B 393     -23.361  12.688  14.150  1.00  0.00           C  
ATOM   3126  C   ASP B 393     -22.477  12.704  12.905  1.00  0.00           C  
ATOM   3127  O   ASP B 393     -21.523  11.929  12.805  1.00  0.00           O  
ATOM   3128  CB  ASP B 393     -22.520  12.370  15.389  1.00  0.00           C  
ATOM   3129  CG  ASP B 393     -23.285  12.551  16.688  1.00  0.00           C  
ATOM   3130  OD1 ASP B 393     -24.210  13.390  16.739  1.00  0.00           O  
ATOM   3131  OD2 ASP B 393     -22.958  11.850  17.670  1.00  0.00           O  
ATOM   3132  H   ASP B 393     -24.247  10.739  14.093  1.00  0.00           H  
ATOM   3133  HA  ASP B 393     -23.792  13.683  14.268  1.00  0.00           H  
ATOM   3134 1HB  ASP B 393     -22.166  11.340  15.334  1.00  0.00           H  
ATOM   3135 2HB  ASP B 393     -21.643  13.017  15.409  1.00  0.00           H  
ATOM   3136  N   GLU B 394     -22.650  13.576  11.871  1.00  0.00           N  
ATOM   3137  CA  GLU B 394     -22.093  13.546  10.522  1.00  0.00           C  
ATOM   3138  C   GLU B 394     -20.611  13.910  10.528  1.00  0.00           C  
ATOM   3139  O   GLU B 394     -19.823  13.339   9.772  1.00  0.00           O  
ATOM   3140  CB  GLU B 394     -22.864  14.496   9.601  1.00  0.00           C  
ATOM   3141  CG  GLU B 394     -24.221  13.962   9.165  1.00  0.00           C  
ATOM   3142  CD  GLU B 394     -24.924  14.861   8.160  1.00  0.00           C  
ATOM   3143  OE1 GLU B 394     -26.049  14.523   7.727  1.00  0.00           O  
ATOM   3144  OE2 GLU B 394     -24.345  15.910   7.802  1.00  0.00           O  
ATOM   3145  H   GLU B 394     -23.263  14.335  12.133  1.00  0.00           H  
ATOM   3146  HA  GLU B 394     -22.185  12.532  10.132  1.00  0.00           H  
ATOM   3147 1HB  GLU B 394     -23.020  15.448  10.109  1.00  0.00           H  
ATOM   3148 2HB  GLU B 394     -22.273  14.695   8.707  1.00  0.00           H  
ATOM   3149 1HG  GLU B 394     -24.086  12.978   8.718  1.00  0.00           H  
ATOM   3150 2HG  GLU B 394     -24.854  13.848  10.044  1.00  0.00           H  
ATOM   3151  N   ASP B 395     -19.901  14.135  11.720  1.00  0.00           N  
ATOM   3152  CA  ASP B 395     -18.498  14.523  11.609  1.00  0.00           C  
ATOM   3153  C   ASP B 395     -17.729  14.172  12.880  1.00  0.00           C  
ATOM   3154  O   ASP B 395     -16.636  14.692  13.114  1.00  0.00           O  
ATOM   3155  CB  ASP B 395     -18.377  16.020  11.317  1.00  0.00           C  
ATOM   3156  CG  ASP B 395     -18.940  16.407   9.961  1.00  0.00           C  
ATOM   3157  OD1 ASP B 395     -18.751  15.651   8.984  1.00  0.00           O  
ATOM   3158  OD2 ASP B 395     -19.574  17.481   9.867  1.00  0.00           O  
ATOM   3159  H   ASP B 395     -20.314  14.041  12.637  1.00  0.00           H  
ATOM   3160  HA  ASP B 395     -18.050  13.970  10.783  1.00  0.00           H  
ATOM   3161 1HB  ASP B 395     -18.904  16.585  12.087  1.00  0.00           H  
ATOM   3162 2HB  ASP B 395     -17.328  16.315  11.355  1.00  0.00           H  
ATOM   3163  N   LYS B 396     -18.288  13.246  13.599  1.00  0.00           N  
ATOM   3164  CA  LYS B 396     -17.586  12.912  14.835  1.00  0.00           C  
ATOM   3165  C   LYS B 396     -17.105  11.464  14.820  1.00  0.00           C  
ATOM   3166  O   LYS B 396     -17.638  10.620  15.545  1.00  0.00           O  
ATOM   3167  CB  LYS B 396     -18.487  13.153  16.047  1.00  0.00           C  
ATOM   3168  CG  LYS B 396     -18.805  14.620  16.300  1.00  0.00           C  
ATOM   3169  CD  LYS B 396     -19.613  14.804  17.578  1.00  0.00           C  
ATOM   3170  CE  LYS B 396     -19.959  16.268  17.815  1.00  0.00           C  
ATOM   3171  NZ  LYS B 396     -20.740  16.455  19.074  1.00  0.00           N  
ATOM   3172  H   LYS B 396     -19.143  12.759  13.372  1.00  0.00           H  
ATOM   3173  HA  LYS B 396     -16.710  13.555  14.920  1.00  0.00           H  
ATOM   3174 1HB  LYS B 396     -19.429  12.621  15.912  1.00  0.00           H  
ATOM   3175 2HB  LYS B 396     -18.010  12.751  16.941  1.00  0.00           H  
ATOM   3176 1HG  LYS B 396     -17.876  15.185  16.386  1.00  0.00           H  
ATOM   3177 2HG  LYS B 396     -19.375  15.018  15.462  1.00  0.00           H  
ATOM   3178 1HD  LYS B 396     -20.537  14.229  17.510  1.00  0.00           H  
ATOM   3179 2HD  LYS B 396     -19.038  14.436  18.428  1.00  0.00           H  
ATOM   3180 1HE  LYS B 396     -19.042  16.853  17.878  1.00  0.00           H  
ATOM   3181 2HE  LYS B 396     -20.546  16.643  16.977  1.00  0.00           H  
ATOM   3182 1HZ  LYS B 396     -20.951  17.435  19.197  1.00  0.00           H  
ATOM   3183 2HZ  LYS B 396     -21.602  15.930  19.018  1.00  0.00           H  
ATOM   3184 3HZ  LYS B 396     -20.197  16.127  19.860  1.00  0.00           H  
ATOM   3185  N   TRP B 397     -15.999  11.222  13.985  1.00  0.00           N  
ATOM   3186  CA  TRP B 397     -15.442   9.876  13.889  1.00  0.00           C  
ATOM   3187  C   TRP B 397     -14.491   9.597  15.048  1.00  0.00           C  
ATOM   3188  O   TRP B 397     -13.707  10.465  15.440  1.00  0.00           O  
ATOM   3189  CB  TRP B 397     -14.711   9.690  12.557  1.00  0.00           C  
ATOM   3190  CG  TRP B 397     -15.620   9.630  11.366  1.00  0.00           C  
ATOM   3191  CD1 TRP B 397     -15.964  10.662  10.538  1.00  0.00           C  
ATOM   3192  CD2 TRP B 397     -16.307   8.475  10.874  1.00  0.00           C  
ATOM   3193  NE1 TRP B 397     -16.823  10.217   9.560  1.00  0.00           N  
ATOM   3194  CE2 TRP B 397     -17.049   8.880   9.743  1.00  0.00           C  
ATOM   3195  CE3 TRP B 397     -16.365   7.134  11.280  1.00  0.00           C  
ATOM   3196  CZ2 TRP B 397     -17.841   7.991   9.012  1.00  0.00           C  
ATOM   3197  CZ3 TRP B 397     -17.154   6.252  10.551  1.00  0.00           C  
ATOM   3198  CH2 TRP B 397     -17.881   6.686   9.431  1.00  0.00           C  
ATOM   3199  H   TRP B 397     -15.580  11.967  13.447  1.00  0.00           H  
ATOM   3200  HA  TRP B 397     -16.261   9.159  13.939  1.00  0.00           H  
ATOM   3201 1HB  TRP B 397     -14.012  10.513  12.408  1.00  0.00           H  
ATOM   3202 2HB  TRP B 397     -14.130   8.768  12.586  1.00  0.00           H  
ATOM   3203  HD1 TRP B 397     -15.609  11.686  10.639  1.00  0.00           H  
ATOM   3204  HE1 TRP B 397     -17.223  10.784   8.826  1.00  0.00           H  
ATOM   3205  HE3 TRP B 397     -15.802   6.790  12.147  1.00  0.00           H  
ATOM   3206  HZ2 TRP B 397     -18.411   8.307   8.138  1.00  0.00           H  
ATOM   3207  HZ3 TRP B 397     -17.195   5.211  10.872  1.00  0.00           H  
ATOM   3208  HH2 TRP B 397     -18.491   5.967   8.884  1.00  0.00           H  
ATOM   3209  N   THR B 398     -14.672   8.487  15.611  1.00  0.00           N  
ATOM   3210  CA  THR B 398     -13.656   7.941  16.504  1.00  0.00           C  
ATOM   3211  C   THR B 398     -12.748   6.967  15.759  1.00  0.00           C  
ATOM   3212  O   THR B 398     -13.228   6.095  15.032  1.00  0.00           O  
ATOM   3213  CB  THR B 398     -14.296   7.229  17.710  1.00  0.00           C  
ATOM   3214  OG1 THR B 398     -15.148   8.149  18.403  1.00  0.00           O  
ATOM   3215  CG2 THR B 398     -13.232   6.714  18.674  1.00  0.00           C  
ATOM   3216  H   THR B 398     -15.520   7.963  15.452  1.00  0.00           H  
ATOM   3217  HA  THR B 398     -13.046   8.764  16.878  1.00  0.00           H  
ATOM   3218  HB  THR B 398     -14.892   6.386  17.361  1.00  0.00           H  
ATOM   3219  HG1 THR B 398     -15.127   9.000  17.959  1.00  0.00           H  
ATOM   3220 1HG2 THR B 398     -13.714   6.216  19.515  1.00  0.00           H  
ATOM   3221 2HG2 THR B 398     -12.583   6.008  18.156  1.00  0.00           H  
ATOM   3222 3HG2 THR B 398     -12.638   7.550  19.040  1.00  0.00           H  
ATOM   3223  N   HIS B 399     -11.411   7.136  16.014  1.00  0.00           N  
ATOM   3224  CA  HIS B 399     -10.435   6.330  15.289  1.00  0.00           C  
ATOM   3225  C   HIS B 399      -9.669   5.411  16.235  1.00  0.00           C  
ATOM   3226  O   HIS B 399      -9.244   5.835  17.311  1.00  0.00           O  
ATOM   3227  CB  HIS B 399      -9.460   7.228  14.525  1.00  0.00           C  
ATOM   3228  CG  HIS B 399     -10.111   8.049  13.458  1.00  0.00           C  
ATOM   3229  ND1 HIS B 399     -10.118   7.675  12.132  1.00  0.00           N  
ATOM   3230  CD2 HIS B 399     -10.779   9.225  13.525  1.00  0.00           C  
ATOM   3231  CE1 HIS B 399     -10.764   8.589  11.427  1.00  0.00           C  
ATOM   3232  NE2 HIS B 399     -11.175   9.540  12.248  1.00  0.00           N  
ATOM   3233  H   HIS B 399     -11.086   7.808  16.694  1.00  0.00           H  
ATOM   3234  HA  HIS B 399     -10.950   5.697  14.567  1.00  0.00           H  
ATOM   3235 1HB  HIS B 399      -8.965   7.905  15.223  1.00  0.00           H  
ATOM   3236 2HB  HIS B 399      -8.688   6.615  14.061  1.00  0.00           H  
ATOM   3237  HD2 HIS B 399     -10.967   9.813  14.424  1.00  0.00           H  
ATOM   3238  HE1 HIS B 399     -10.931   8.563  10.350  1.00  0.00           H  
ATOM   3239  HE2 HIS B 399     -11.695  10.365  11.984  1.00  0.00           H  
ATOM   3240  N   VAL B 400      -9.572   4.182  15.765  1.00  0.00           N  
ATOM   3241  CA  VAL B 400      -8.762   3.199  16.477  1.00  0.00           C  
ATOM   3242  C   VAL B 400      -7.765   2.557  15.516  1.00  0.00           C  
ATOM   3243  O   VAL B 400      -8.157   1.978  14.499  1.00  0.00           O  
ATOM   3244  CB  VAL B 400      -9.639   2.113  17.139  1.00  0.00           C  
ATOM   3245  CG1 VAL B 400      -8.782   1.158  17.969  1.00  0.00           C  
ATOM   3246  CG2 VAL B 400     -10.720   2.756  18.006  1.00  0.00           C  
ATOM   3247  H   VAL B 400     -10.049   3.906  14.919  1.00  0.00           H  
ATOM   3248  HA  VAL B 400      -8.207   3.712  17.263  1.00  0.00           H  
ATOM   3249  HB  VAL B 400     -10.112   1.516  16.359  1.00  0.00           H  
ATOM   3250 1HG1 VAL B 400      -9.420   0.401  18.426  1.00  0.00           H  
ATOM   3251 2HG1 VAL B 400      -8.049   0.673  17.324  1.00  0.00           H  
ATOM   3252 3HG1 VAL B 400      -8.267   1.717  18.750  1.00  0.00           H  
ATOM   3253 1HG2 VAL B 400     -11.329   1.978  18.464  1.00  0.00           H  
ATOM   3254 2HG2 VAL B 400     -10.252   3.357  18.786  1.00  0.00           H  
ATOM   3255 3HG2 VAL B 400     -11.352   3.393  17.387  1.00  0.00           H  
ATOM   3256  N   ASN B 401      -6.462   2.676  15.823  1.00  0.00           N  
ATOM   3257  CA  ASN B 401      -5.429   2.047  15.007  1.00  0.00           C  
ATOM   3258  C   ASN B 401      -5.023   0.687  15.568  1.00  0.00           C  
ATOM   3259  O   ASN B 401      -4.782   0.553  16.769  1.00  0.00           O  
ATOM   3260  CB  ASN B 401      -4.206   2.960  14.892  1.00  0.00           C  
ATOM   3261  CG  ASN B 401      -4.497   4.230  14.117  1.00  0.00           C  
ATOM   3262  OD1 ASN B 401      -5.344   4.245  13.220  1.00  0.00           O  
ATOM   3263  ND2 ASN B 401      -3.798   5.306  14.458  1.00  0.00           N  
ATOM   3264  H   ASN B 401      -6.190   3.211  16.635  1.00  0.00           H  
ATOM   3265  HA  ASN B 401      -5.833   1.878  14.008  1.00  0.00           H  
ATOM   3266 1HB  ASN B 401      -3.857   3.229  15.890  1.00  0.00           H  
ATOM   3267 2HB  ASN B 401      -3.397   2.424  14.396  1.00  0.00           H  
ATOM   3268 1HD2 ASN B 401      -3.948   6.172  13.980  1.00  0.00           H  
ATOM   3269 2HD2 ASN B 401      -3.122   5.251  15.192  1.00  0.00           H  
ATOM   3270  N   LEU B 402      -5.057  -0.290  14.689  1.00  0.00           N  
ATOM   3271  CA  LEU B 402      -4.685  -1.618  15.167  1.00  0.00           C  
ATOM   3272  C   LEU B 402      -3.895  -2.376  14.106  1.00  0.00           C  
ATOM   3273  O   LEU B 402      -3.926  -2.015  12.927  1.00  0.00           O  
ATOM   3274  CB  LEU B 402      -5.932  -2.415  15.559  1.00  0.00           C  
ATOM   3275  CG  LEU B 402      -7.012  -2.555  14.486  1.00  0.00           C  
ATOM   3276  CD1 LEU B 402      -7.172  -4.017  14.083  1.00  0.00           C  
ATOM   3277  CD2 LEU B 402      -8.336  -1.984  14.982  1.00  0.00           C  
ATOM   3278  H   LEU B 402      -5.321  -0.172  13.721  1.00  0.00           H  
ATOM   3279  HA  LEU B 402      -4.053  -1.504  16.047  1.00  0.00           H  
ATOM   3280 1HB  LEU B 402      -5.626  -3.420  15.846  1.00  0.00           H  
ATOM   3281 2HB  LEU B 402      -6.392  -1.937  16.424  1.00  0.00           H  
ATOM   3282  HG  LEU B 402      -6.707  -2.014  13.590  1.00  0.00           H  
ATOM   3283 1HD1 LEU B 402      -7.944  -4.101  13.318  1.00  0.00           H  
ATOM   3284 2HD1 LEU B 402      -6.228  -4.391  13.687  1.00  0.00           H  
ATOM   3285 3HD1 LEU B 402      -7.459  -4.605  14.954  1.00  0.00           H  
ATOM   3286 1HD2 LEU B 402      -9.093  -2.092  14.204  1.00  0.00           H  
ATOM   3287 2HD2 LEU B 402      -8.653  -2.523  15.875  1.00  0.00           H  
ATOM   3288 3HD2 LEU B 402      -8.210  -0.928  15.222  1.00  0.00           H  
ATOM   3289  N   SER B 403      -3.033  -3.379  14.618  1.00  0.00           N  
ATOM   3290  CA  SER B 403      -2.239  -4.205  13.714  1.00  0.00           C  
ATOM   3291  C   SER B 403      -2.948  -5.518  13.399  1.00  0.00           C  
ATOM   3292  O   SER B 403      -2.464  -6.312  12.590  1.00  0.00           O  
ATOM   3293  CB  SER B 403      -0.864  -4.491  14.319  1.00  0.00           C  
ATOM   3294  OG  SER B 403      -0.990  -5.143  15.571  1.00  0.00           O  
ATOM   3295  H   SER B 403      -2.961  -3.531  15.614  1.00  0.00           H  
ATOM   3296  HA  SER B 403      -2.102  -3.661  12.778  1.00  0.00           H  
ATOM   3297 1HB  SER B 403      -0.289  -5.115  13.636  1.00  0.00           H  
ATOM   3298 2HB  SER B 403      -0.320  -3.556  14.445  1.00  0.00           H  
ATOM   3299  HG  SER B 403      -1.933  -5.242  15.724  1.00  0.00           H  
ATOM   3300  N   SER B 404      -4.080  -5.801  14.030  1.00  0.00           N  
ATOM   3301  CA  SER B 404      -4.864  -7.011  13.806  1.00  0.00           C  
ATOM   3302  C   SER B 404      -6.145  -6.706  13.036  1.00  0.00           C  
ATOM   3303  O   SER B 404      -6.471  -5.541  12.801  1.00  0.00           O  
ATOM   3304  CB  SER B 404      -5.207  -7.682  15.136  1.00  0.00           C  
ATOM   3305  OG  SER B 404      -6.132  -6.899  15.871  1.00  0.00           O  
ATOM   3306  H   SER B 404      -4.404  -5.123  14.705  1.00  0.00           H  
ATOM   3307  HA  SER B 404      -4.269  -7.704  13.210  1.00  0.00           H  
ATOM   3308 1HB  SER B 404      -5.628  -8.669  14.947  1.00  0.00           H  
ATOM   3309 2HB  SER B 404      -4.297  -7.820  15.719  1.00  0.00           H  
ATOM   3310  HG  SER B 404      -6.312  -6.126  15.331  1.00  0.00           H  
ATOM   3311  N   THR B 405      -6.801  -7.749  12.571  1.00  0.00           N  
ATOM   3312  CA  THR B 405      -8.024  -7.582  11.794  1.00  0.00           C  
ATOM   3313  C   THR B 405      -9.255  -7.778  12.675  1.00  0.00           C  
ATOM   3314  O   THR B 405     -10.321  -8.156  12.185  1.00  0.00           O  
ATOM   3315  CB  THR B 405      -8.073  -8.567  10.612  1.00  0.00           C  
ATOM   3316  OG1 THR B 405      -7.897  -9.902  11.102  1.00  0.00           O  
ATOM   3317  CG2 THR B 405      -6.977  -8.262   9.596  1.00  0.00           C  
ATOM   3318  H   THR B 405      -6.457  -8.681  12.752  1.00  0.00           H  
ATOM   3319  HA  THR B 405      -8.044  -6.568  11.395  1.00  0.00           H  
ATOM   3320  HB  THR B 405      -9.042  -8.494  10.118  1.00  0.00           H  
ATOM   3321  HG1 THR B 405      -7.788  -9.880  12.056  1.00  0.00           H  
ATOM   3322 1HG2 THR B 405      -7.036  -8.973   8.772  1.00  0.00           H  
ATOM   3323 2HG2 THR B 405      -7.108  -7.250   9.212  1.00  0.00           H  
ATOM   3324 3HG2 THR B 405      -6.003  -8.344  10.076  1.00  0.00           H  
ATOM   3325  N   LYS B 406      -9.042  -7.571  13.956  1.00  0.00           N  
ATOM   3326  CA  LYS B 406     -10.106  -7.732  14.944  1.00  0.00           C  
ATOM   3327  C   LYS B 406     -10.052  -6.626  15.994  1.00  0.00           C  
ATOM   3328  O   LYS B 406      -8.973  -6.261  16.465  1.00  0.00           O  
ATOM   3329  CB  LYS B 406     -10.009  -9.101  15.619  1.00  0.00           C  
ATOM   3330  CG  LYS B 406     -11.099  -9.362  16.648  1.00  0.00           C  
ATOM   3331  CD  LYS B 406     -10.955 -10.741  17.278  1.00  0.00           C  
ATOM   3332  CE  LYS B 406     -11.960 -10.952  18.402  1.00  0.00           C  
ATOM   3333  NZ  LYS B 406     -11.847 -12.316  18.998  1.00  0.00           N  
ATOM   3334  H   LYS B 406      -8.121  -7.294  14.265  1.00  0.00           H  
ATOM   3335  HA  LYS B 406     -11.067  -7.663  14.432  1.00  0.00           H  
ATOM   3336 1HB  LYS B 406     -10.063  -9.884  14.863  1.00  0.00           H  
ATOM   3337 2HB  LYS B 406      -9.044  -9.193  16.118  1.00  0.00           H  
ATOM   3338 1HG  LYS B 406     -11.046  -8.608  17.434  1.00  0.00           H  
ATOM   3339 2HG  LYS B 406     -12.075  -9.293  16.169  1.00  0.00           H  
ATOM   3340 1HD  LYS B 406     -11.111 -11.507  16.517  1.00  0.00           H  
ATOM   3341 2HD  LYS B 406      -9.949 -10.854  17.681  1.00  0.00           H  
ATOM   3342 1HE  LYS B 406     -11.793 -10.211  19.183  1.00  0.00           H  
ATOM   3343 2HE  LYS B 406     -12.971 -10.819  18.016  1.00  0.00           H  
ATOM   3344 1HZ  LYS B 406     -12.528 -12.418  19.737  1.00  0.00           H  
ATOM   3345 2HZ  LYS B 406     -12.018 -13.011  18.285  1.00  0.00           H  
ATOM   3346 3HZ  LYS B 406     -10.919 -12.443  19.376  1.00  0.00           H  
ATOM   3347  N   LEU B 407     -11.217  -6.079  16.313  1.00  0.00           N  
ATOM   3348  CA  LEU B 407     -11.358  -5.036  17.324  1.00  0.00           C  
ATOM   3349  C   LEU B 407     -12.545  -5.321  18.237  1.00  0.00           C  
ATOM   3350  O   LEU B 407     -13.617  -5.708  17.766  1.00  0.00           O  
ATOM   3351  CB  LEU B 407     -11.526  -3.666  16.661  1.00  0.00           C  
ATOM   3352  CG  LEU B 407     -11.914  -2.510  17.584  1.00  0.00           C  
ATOM   3353  CD1 LEU B 407     -10.748  -2.147  18.498  1.00  0.00           C  
ATOM   3354  CD2 LEU B 407     -12.357  -1.300  16.768  1.00  0.00           C  
ATOM   3355  H   LEU B 407     -12.039  -6.407  15.827  1.00  0.00           H  
ATOM   3356  HA  LEU B 407     -10.454  -5.020  17.932  1.00  0.00           H  
ATOM   3357 1HB  LEU B 407     -10.588  -3.396  16.178  1.00  0.00           H  
ATOM   3358 2HB  LEU B 407     -12.296  -3.743  15.894  1.00  0.00           H  
ATOM   3359  HG  LEU B 407     -12.735  -2.820  18.231  1.00  0.00           H  
ATOM   3360 1HD1 LEU B 407     -11.039  -1.323  19.149  1.00  0.00           H  
ATOM   3361 2HD1 LEU B 407     -10.479  -3.011  19.106  1.00  0.00           H  
ATOM   3362 3HD1 LEU B 407      -9.892  -1.847  17.894  1.00  0.00           H  
ATOM   3363 1HD2 LEU B 407     -12.630  -0.487  17.442  1.00  0.00           H  
ATOM   3364 2HD2 LEU B 407     -11.540  -0.977  16.123  1.00  0.00           H  
ATOM   3365 3HD2 LEU B 407     -13.218  -1.569  16.156  1.00  0.00           H  
ATOM   3366  N   THR B 408     -12.363  -5.128  19.510  1.00  0.00           N  
ATOM   3367  CA  THR B 408     -13.452  -5.239  20.474  1.00  0.00           C  
ATOM   3368  C   THR B 408     -13.866  -3.861  20.983  1.00  0.00           C  
ATOM   3369  O   THR B 408     -13.035  -3.107  21.493  1.00  0.00           O  
ATOM   3370  CB  THR B 408     -13.056  -6.131  21.665  1.00  0.00           C  
ATOM   3371  OG1 THR B 408     -12.740  -7.444  21.186  1.00  0.00           O  
ATOM   3372  CG2 THR B 408     -14.192  -6.233  22.678  1.00  0.00           C  
ATOM   3373  H   THR B 408     -11.437  -4.894  19.839  1.00  0.00           H  
ATOM   3374  HA  THR B 408     -14.309  -5.694  19.977  1.00  0.00           H  
ATOM   3375  HB  THR B 408     -12.180  -5.710  22.159  1.00  0.00           H  
ATOM   3376  HG1 THR B 408     -12.847  -7.470  20.232  1.00  0.00           H  
ATOM   3377 1HG2 THR B 408     -13.883  -6.869  23.508  1.00  0.00           H  
ATOM   3378 2HG2 THR B 408     -14.436  -5.239  23.053  1.00  0.00           H  
ATOM   3379 3HG2 THR B 408     -15.070  -6.664  22.198  1.00  0.00           H  
ATOM   3380  N   LEU B 409     -15.172  -3.618  20.797  1.00  0.00           N  
ATOM   3381  CA  LEU B 409     -15.753  -2.379  21.302  1.00  0.00           C  
ATOM   3382  C   LEU B 409     -16.649  -2.650  22.506  1.00  0.00           C  
ATOM   3383  O   LEU B 409     -17.623  -3.400  22.404  1.00  0.00           O  
ATOM   3384  CB  LEU B 409     -16.555  -1.676  20.203  1.00  0.00           C  
ATOM   3385  CG  LEU B 409     -15.779  -1.282  18.945  1.00  0.00           C  
ATOM   3386  CD1 LEU B 409     -16.730  -0.735  17.886  1.00  0.00           C  
ATOM   3387  CD2 LEU B 409     -14.700  -0.258  19.281  1.00  0.00           C  
ATOM   3388  H   LEU B 409     -15.764  -4.277  20.313  1.00  0.00           H  
ATOM   3389  HA  LEU B 409     -14.944  -1.721  21.618  1.00  0.00           H  
ATOM   3390 1HB  LEU B 409     -17.367  -2.331  19.893  1.00  0.00           H  
ATOM   3391 2HB  LEU B 409     -16.988  -0.766  20.617  1.00  0.00           H  
ATOM   3392  HG  LEU B 409     -15.306  -2.166  18.517  1.00  0.00           H  
ATOM   3393 1HD1 LEU B 409     -16.164  -0.459  16.996  1.00  0.00           H  
ATOM   3394 2HD1 LEU B 409     -17.463  -1.499  17.626  1.00  0.00           H  
ATOM   3395 3HD1 LEU B 409     -17.243   0.143  18.277  1.00  0.00           H  
ATOM   3396 1HD2 LEU B 409     -14.157   0.010  18.374  1.00  0.00           H  
ATOM   3397 2HD2 LEU B 409     -15.164   0.634  19.704  1.00  0.00           H  
ATOM   3398 3HD2 LEU B 409     -14.007  -0.685  20.006  1.00  0.00           H  
ATOM   3399  N   LEU B 410     -16.323  -2.007  23.588  1.00  0.00           N  
ATOM   3400  CA  LEU B 410     -17.145  -2.194  24.778  1.00  0.00           C  
ATOM   3401  C   LEU B 410     -18.464  -1.439  24.652  1.00  0.00           C  
ATOM   3402  O   LEU B 410     -18.477  -0.262  24.282  1.00  0.00           O  
ATOM   3403  CB  LEU B 410     -16.394  -1.728  26.028  1.00  0.00           C  
ATOM   3404  CG  LEU B 410     -15.097  -2.469  26.355  1.00  0.00           C  
ATOM   3405  CD1 LEU B 410     -14.425  -1.847  27.574  1.00  0.00           C  
ATOM   3406  CD2 LEU B 410     -15.370  -3.951  26.585  1.00  0.00           C  
ATOM   3407  H   LEU B 410     -15.527  -1.387  23.633  1.00  0.00           H  
ATOM   3408  HA  LEU B 410     -17.367  -3.255  24.881  1.00  0.00           H  
ATOM   3409 1HB  LEU B 410     -16.146  -0.674  25.912  1.00  0.00           H  
ATOM   3410 2HB  LEU B 410     -17.054  -1.832  26.889  1.00  0.00           H  
ATOM   3411  HG  LEU B 410     -14.398  -2.363  25.525  1.00  0.00           H  
ATOM   3412 1HD1 LEU B 410     -13.503  -2.385  27.795  1.00  0.00           H  
ATOM   3413 2HD1 LEU B 410     -14.194  -0.802  27.369  1.00  0.00           H  
ATOM   3414 3HD1 LEU B 410     -15.095  -1.910  28.430  1.00  0.00           H  
ATOM   3415 1HD2 LEU B 410     -14.435  -4.462  26.816  1.00  0.00           H  
ATOM   3416 2HD2 LEU B 410     -16.063  -4.068  27.419  1.00  0.00           H  
ATOM   3417 3HD2 LEU B 410     -15.808  -4.384  25.686  1.00  0.00           H  
ATOM   3418  N   GLN B 411     -19.627  -2.139  24.947  1.00  0.00           N  
ATOM   3419  CA  GLN B 411     -20.955  -1.543  24.855  1.00  0.00           C  
ATOM   3420  C   GLN B 411     -21.052  -0.280  25.705  1.00  0.00           C  
ATOM   3421  O   GLN B 411     -21.668   0.706  25.294  1.00  0.00           O  
ATOM   3422  CB  GLN B 411     -22.026  -2.548  25.284  1.00  0.00           C  
ATOM   3423  CG  GLN B 411     -23.437  -1.975  25.298  1.00  0.00           C  
ATOM   3424  CD  GLN B 411     -24.487  -3.010  25.654  1.00  0.00           C  
ATOM   3425  OE1 GLN B 411     -24.436  -4.152  25.187  1.00  0.00           O  
ATOM   3426  NE2 GLN B 411     -25.448  -2.618  26.484  1.00  0.00           N  
ATOM   3427  H   GLN B 411     -19.539  -3.102  25.237  1.00  0.00           H  
ATOM   3428  HA  GLN B 411     -21.137  -1.262  23.818  1.00  0.00           H  
ATOM   3429 1HB  GLN B 411     -22.013  -3.404  24.609  1.00  0.00           H  
ATOM   3430 2HB  GLN B 411     -21.799  -2.917  26.284  1.00  0.00           H  
ATOM   3431 1HG  GLN B 411     -23.486  -1.175  26.037  1.00  0.00           H  
ATOM   3432 2HG  GLN B 411     -23.669  -1.584  24.308  1.00  0.00           H  
ATOM   3433 1HE2 GLN B 411     -26.168  -3.258  26.754  1.00  0.00           H  
ATOM   3434 2HE2 GLN B 411     -25.452  -1.683  26.839  1.00  0.00           H  
ATOM   3435  N   ARG B 412     -20.410  -0.284  26.824  1.00  0.00           N  
ATOM   3436  CA  ARG B 412     -20.530   0.825  27.765  1.00  0.00           C  
ATOM   3437  C   ARG B 412     -19.904   2.095  27.198  1.00  0.00           C  
ATOM   3438  O   ARG B 412     -20.169   3.195  27.687  1.00  0.00           O  
ATOM   3439  CB  ARG B 412     -19.874   0.469  29.101  1.00  0.00           C  
ATOM   3440  CG  ARG B 412     -18.385   0.180  28.999  1.00  0.00           C  
ATOM   3441  CD  ARG B 412     -17.791  -0.201  30.348  1.00  0.00           C  
ATOM   3442  NE  ARG B 412     -16.376  -0.544  30.236  1.00  0.00           N  
ATOM   3443  CZ  ARG B 412     -15.679  -1.198  31.161  1.00  0.00           C  
ATOM   3444  NH1 ARG B 412     -16.256  -1.594  32.291  1.00  0.00           N  
ATOM   3445  NH2 ARG B 412     -14.396  -1.457  30.957  1.00  0.00           N  
ATOM   3446  H   ARG B 412     -19.813  -1.065  27.057  1.00  0.00           H  
ATOM   3447  HA  ARG B 412     -21.589   1.019  27.938  1.00  0.00           H  
ATOM   3448 1HB  ARG B 412     -20.012   1.289  29.804  1.00  0.00           H  
ATOM   3449 2HB  ARG B 412     -20.362  -0.410  29.523  1.00  0.00           H  
ATOM   3450 1HG  ARG B 412     -18.221  -0.646  28.307  1.00  0.00           H  
ATOM   3451 2HG  ARG B 412     -17.866   1.067  28.634  1.00  0.00           H  
ATOM   3452 1HD  ARG B 412     -17.887   0.637  31.038  1.00  0.00           H  
ATOM   3453 2HD  ARG B 412     -18.322  -1.063  30.749  1.00  0.00           H  
ATOM   3454  HE  ARG B 412     -15.890  -0.264  29.394  1.00  0.00           H  
ATOM   3455 1HH1 ARG B 412     -17.234  -1.399  32.454  1.00  0.00           H  
ATOM   3456 2HH1 ARG B 412     -15.717  -2.090  32.986  1.00  0.00           H  
ATOM   3457 1HH2 ARG B 412     -13.950  -1.158  30.101  1.00  0.00           H  
ATOM   3458 2HH2 ARG B 412     -13.864  -1.953  31.657  1.00  0.00           H  
ATOM   3459  N   LYS B 413     -19.089   1.933  26.193  1.00  0.00           N  
ATOM   3460  CA  LYS B 413     -18.435   3.089  25.587  1.00  0.00           C  
ATOM   3461  C   LYS B 413     -19.283   3.673  24.461  1.00  0.00           C  
ATOM   3462  O   LYS B 413     -18.884   4.645  23.817  1.00  0.00           O  
ATOM   3463  CB  LYS B 413     -17.052   2.707  25.058  1.00  0.00           C  
ATOM   3464  CG  LYS B 413     -16.061   2.315  26.144  1.00  0.00           C  
ATOM   3465  CD  LYS B 413     -14.652   2.161  25.585  1.00  0.00           C  
ATOM   3466  CE  LYS B 413     -13.634   1.917  26.692  1.00  0.00           C  
ATOM   3467  NZ  LYS B 413     -12.258   1.720  26.145  1.00  0.00           N  
ATOM   3468  H   LYS B 413     -18.901   1.012  25.824  1.00  0.00           H  
ATOM   3469  HA  LYS B 413     -18.315   3.859  26.350  1.00  0.00           H  
ATOM   3470 1HB  LYS B 413     -17.145   1.869  24.367  1.00  0.00           H  
ATOM   3471 2HB  LYS B 413     -16.631   3.545  24.502  1.00  0.00           H  
ATOM   3472 1HG  LYS B 413     -16.051   3.080  26.921  1.00  0.00           H  
ATOM   3473 2HG  LYS B 413     -16.368   1.371  26.593  1.00  0.00           H  
ATOM   3474 1HD  LYS B 413     -14.626   1.321  24.890  1.00  0.00           H  
ATOM   3475 2HD  LYS B 413     -14.374   3.066  25.045  1.00  0.00           H  
ATOM   3476 1HE  LYS B 413     -13.625   2.768  27.372  1.00  0.00           H  
ATOM   3477 2HE  LYS B 413     -13.918   1.030  27.259  1.00  0.00           H  
ATOM   3478 1HZ  LYS B 413     -11.612   1.561  26.906  1.00  0.00           H  
ATOM   3479 2HZ  LYS B 413     -12.252   0.921  25.526  1.00  0.00           H  
ATOM   3480 3HZ  LYS B 413     -11.978   2.544  25.633  1.00  0.00           H  
ATOM   3481  N   LEU B 414     -20.394   3.000  24.206  1.00  0.00           N  
ATOM   3482  CA  LEU B 414     -21.286   3.435  23.137  1.00  0.00           C  
ATOM   3483  C   LEU B 414     -22.625   3.897  23.701  1.00  0.00           C  
ATOM   3484  O   LEU B 414     -23.007   3.505  24.805  1.00  0.00           O  
ATOM   3485  CB  LEU B 414     -21.506   2.303  22.129  1.00  0.00           C  
ATOM   3486  CG  LEU B 414     -20.248   1.686  21.517  1.00  0.00           C  
ATOM   3487  CD1 LEU B 414     -20.614   0.488  20.647  1.00  0.00           C  
ATOM   3488  CD2 LEU B 414     -19.482   2.727  20.707  1.00  0.00           C  
ATOM   3489  H   LEU B 414     -20.636   2.182  24.746  1.00  0.00           H  
ATOM   3490  HA  LEU B 414     -20.823   4.276  22.621  1.00  0.00           H  
ATOM   3491 1HB  LEU B 414     -22.055   1.502  22.621  1.00  0.00           H  
ATOM   3492 2HB  LEU B 414     -22.115   2.682  21.308  1.00  0.00           H  
ATOM   3493  HG  LEU B 414     -19.603   1.311  22.312  1.00  0.00           H  
ATOM   3494 1HD1 LEU B 414     -19.708   0.059  20.218  1.00  0.00           H  
ATOM   3495 2HD1 LEU B 414     -21.117  -0.263  21.256  1.00  0.00           H  
ATOM   3496 3HD1 LEU B 414     -21.277   0.810  19.845  1.00  0.00           H  
ATOM   3497 1HD2 LEU B 414     -18.589   2.270  20.279  1.00  0.00           H  
ATOM   3498 2HD2 LEU B 414     -20.117   3.103  19.905  1.00  0.00           H  
ATOM   3499 3HD2 LEU B 414     -19.192   3.552  21.357  1.00  0.00           H  
ATOM   3500  N   GLN B 415     -23.325   4.705  22.972  1.00  0.00           N  
ATOM   3501  CA  GLN B 415     -24.657   5.149  23.368  1.00  0.00           C  
ATOM   3502  C   GLN B 415     -25.688   4.042  23.169  1.00  0.00           C  
ATOM   3503  O   GLN B 415     -25.707   3.385  22.126  1.00  0.00           O  
ATOM   3504  CB  GLN B 415     -25.065   6.394  22.579  1.00  0.00           C  
ATOM   3505  CG  GLN B 415     -24.269   7.640  22.941  1.00  0.00           C  
ATOM   3506  CD  GLN B 415     -24.419   8.029  24.400  1.00  0.00           C  
ATOM   3507  OE1 GLN B 415     -25.508   7.927  24.974  1.00  0.00           O  
ATOM   3508  NE2 GLN B 415     -23.328   8.479  25.010  1.00  0.00           N  
ATOM   3509  H   GLN B 415     -22.934   5.037  22.102  1.00  0.00           H  
ATOM   3510  HA  GLN B 415     -24.637   5.401  24.428  1.00  0.00           H  
ATOM   3511 1HB  GLN B 415     -24.937   6.207  21.513  1.00  0.00           H  
ATOM   3512 2HB  GLN B 415     -26.121   6.604  22.750  1.00  0.00           H  
ATOM   3513 1HG  GLN B 415     -23.213   7.453  22.747  1.00  0.00           H  
ATOM   3514 2HG  GLN B 415     -24.619   8.472  22.331  1.00  0.00           H  
ATOM   3515 1HE2 GLN B 415     -23.368   8.750  25.973  1.00  0.00           H  
ATOM   3516 2HE2 GLN B 415     -22.466   8.547  24.508  1.00  0.00           H  
ATOM   3517  N   PRO B 416     -26.486   3.839  24.165  1.00  0.00           N  
ATOM   3518  CA  PRO B 416     -27.486   2.775  24.060  1.00  0.00           C  
ATOM   3519  C   PRO B 416     -28.585   3.095  23.049  1.00  0.00           C  
ATOM   3520  O   PRO B 416     -28.887   4.268  22.811  1.00  0.00           O  
ATOM   3521  CB  PRO B 416     -28.057   2.686  25.477  1.00  0.00           C  
ATOM   3522  CG  PRO B 416     -27.781   4.023  26.085  1.00  0.00           C  
ATOM   3523  CD  PRO B 416     -26.537   4.584  25.458  1.00  0.00           C  
ATOM   3524  HA  PRO B 416     -26.987   1.836  23.780  1.00  0.00           H  
ATOM   3525 1HB  PRO B 416     -29.132   2.456  25.436  1.00  0.00           H  
ATOM   3526 2HB  PRO B 416     -27.573   1.865  26.027  1.00  0.00           H  
ATOM   3527 1HG  PRO B 416     -28.634   4.698  25.922  1.00  0.00           H  
ATOM   3528 2HG  PRO B 416     -27.656   3.927  27.174  1.00  0.00           H  
ATOM   3529 1HD  PRO B 416     -26.656   5.668  25.311  1.00  0.00           H  
ATOM   3530 2HD  PRO B 416     -25.673   4.373  26.105  1.00  0.00           H  
ATOM   3531  N   ALA B 417     -29.101   2.063  22.422  1.00  0.00           N  
ATOM   3532  CA  ALA B 417     -30.223   2.161  21.491  1.00  0.00           C  
ATOM   3533  C   ALA B 417     -29.931   3.171  20.385  1.00  0.00           C  
ATOM   3534  O   ALA B 417     -30.772   4.017  20.071  1.00  0.00           O  
ATOM   3535  CB  ALA B 417     -31.500   2.544  22.235  1.00  0.00           C  
ATOM   3536  H   ALA B 417     -28.690   1.159  22.603  1.00  0.00           H  
ATOM   3537  HA  ALA B 417     -30.364   1.185  21.027  1.00  0.00           H  
ATOM   3538 1HB  ALA B 417     -32.327   2.613  21.528  1.00  0.00           H  
ATOM   3539 2HB  ALA B 417     -31.726   1.785  22.984  1.00  0.00           H  
ATOM   3540 3HB  ALA B 417     -31.361   3.507  22.725  1.00  0.00           H  
ATOM   3541  N   ALA B 418     -28.670   3.095  19.910  1.00  0.00           N  
ATOM   3542  CA  ALA B 418     -28.256   4.032  18.868  1.00  0.00           C  
ATOM   3543  C   ALA B 418     -27.677   3.293  17.665  1.00  0.00           C  
ATOM   3544  O   ALA B 418     -27.157   2.182  17.802  1.00  0.00           O  
ATOM   3545  CB  ALA B 418     -27.237   5.025  19.420  1.00  0.00           C  
ATOM   3546  H   ALA B 418     -28.007   2.414  20.251  1.00  0.00           H  
ATOM   3547  HA  ALA B 418     -29.138   4.580  18.535  1.00  0.00           H  
ATOM   3548 1HB  ALA B 418     -26.939   5.716  18.632  1.00  0.00           H  
ATOM   3549 2HB  ALA B 418     -27.683   5.584  20.243  1.00  0.00           H  
ATOM   3550 3HB  ALA B 418     -26.362   4.486  19.780  1.00  0.00           H  
ATOM   3551  N   MET B 419     -27.859   3.969  16.475  1.00  0.00           N  
ATOM   3552  CA  MET B 419     -27.280   3.442  15.242  1.00  0.00           C  
ATOM   3553  C   MET B 419     -25.858   3.955  15.047  1.00  0.00           C  
ATOM   3554  O   MET B 419     -25.590   5.144  15.233  1.00  0.00           O  
ATOM   3555  CB  MET B 419     -28.143   3.821  14.037  1.00  0.00           C  
ATOM   3556  CG  MET B 419     -29.446   3.044  13.948  1.00  0.00           C  
ATOM   3557  SD  MET B 419     -29.177   1.236  13.789  1.00  0.00           S  
ATOM   3558  CE  MET B 419     -28.591   1.149  12.074  1.00  0.00           C  
ATOM   3559  H   MET B 419     -28.389   4.828  16.442  1.00  0.00           H  
ATOM   3560  HA  MET B 419     -27.243   2.355  15.314  1.00  0.00           H  
ATOM   3561 1HB  MET B 419     -28.382   4.883  14.081  1.00  0.00           H  
ATOM   3562 2HB  MET B 419     -27.581   3.650  13.118  1.00  0.00           H  
ATOM   3563 1HG  MET B 419     -30.041   3.228  14.842  1.00  0.00           H  
ATOM   3564 2HG  MET B 419     -30.015   3.386  13.084  1.00  0.00           H  
ATOM   3565 1HE  MET B 419     -28.380   0.112  11.814  1.00  0.00           H  
ATOM   3566 2HE  MET B 419     -29.359   1.543  11.407  1.00  0.00           H  
ATOM   3567 3HE  MET B 419     -27.681   1.742  11.970  1.00  0.00           H  
ATOM   3568  N   TYR B 420     -24.934   2.984  14.603  1.00  0.00           N  
ATOM   3569  CA  TYR B 420     -23.543   3.345  14.352  1.00  0.00           C  
ATOM   3570  C   TYR B 420     -23.126   2.954  12.939  1.00  0.00           C  
ATOM   3571  O   TYR B 420     -23.679   2.017  12.358  1.00  0.00           O  
ATOM   3572  CB  TYR B 420     -22.620   2.674  15.373  1.00  0.00           C  
ATOM   3573  CG  TYR B 420     -22.577   3.379  16.707  1.00  0.00           C  
ATOM   3574  CD1 TYR B 420     -21.491   4.176  17.062  1.00  0.00           C  
ATOM   3575  CD2 TYR B 420     -23.622   3.249  17.616  1.00  0.00           C  
ATOM   3576  CE1 TYR B 420     -21.446   4.826  18.291  1.00  0.00           C  
ATOM   3577  CE2 TYR B 420     -23.588   3.894  18.848  1.00  0.00           C  
ATOM   3578  CZ  TYR B 420     -22.498   4.679  19.176  1.00  0.00           C  
ATOM   3579  OH  TYR B 420     -22.459   5.321  20.394  1.00  0.00           O  
ATOM   3580  H   TYR B 420     -25.229   2.029  14.455  1.00  0.00           H  
ATOM   3581  HA  TYR B 420     -23.443   4.426  14.451  1.00  0.00           H  
ATOM   3582 1HB  TYR B 420     -22.947   1.647  15.540  1.00  0.00           H  
ATOM   3583 2HB  TYR B 420     -21.606   2.634  14.976  1.00  0.00           H  
ATOM   3584  HD1 TYR B 420     -20.656   4.299  16.372  1.00  0.00           H  
ATOM   3585  HD2 TYR B 420     -24.486   2.633  17.368  1.00  0.00           H  
ATOM   3586  HE1 TYR B 420     -20.587   5.445  18.549  1.00  0.00           H  
ATOM   3587  HE2 TYR B 420     -24.417   3.778  19.547  1.00  0.00           H  
ATOM   3588  HH  TYR B 420     -23.258   5.119  20.887  1.00  0.00           H  
ATOM   3589  N   GLU B 421     -22.259   3.731  12.456  1.00  0.00           N  
ATOM   3590  CA  GLU B 421     -21.533   3.444  11.222  1.00  0.00           C  
ATOM   3591  C   GLU B 421     -20.059   3.166  11.502  1.00  0.00           C  
ATOM   3592  O   GLU B 421     -19.425   3.878  12.284  1.00  0.00           O  
ATOM   3593  CB  GLU B 421     -21.671   4.605  10.234  1.00  0.00           C  
ATOM   3594  CG  GLU B 421     -20.942   4.382   8.917  1.00  0.00           C  
ATOM   3595  CD  GLU B 421     -21.010   5.579   7.983  1.00  0.00           C  
ATOM   3596  OE1 GLU B 421     -20.610   5.453   6.803  1.00  0.00           O  
ATOM   3597  OE2 GLU B 421     -21.468   6.653   8.434  1.00  0.00           O  
ATOM   3598  H   GLU B 421     -22.065   4.589  12.953  1.00  0.00           H  
ATOM   3599  HA  GLU B 421     -21.961   2.549  10.769  1.00  0.00           H  
ATOM   3600 1HB  GLU B 421     -22.726   4.773  10.015  1.00  0.00           H  
ATOM   3601 2HB  GLU B 421     -21.282   5.517  10.687  1.00  0.00           H  
ATOM   3602 1HG  GLU B 421     -19.895   4.162   9.126  1.00  0.00           H  
ATOM   3603 2HG  GLU B 421     -21.374   3.516   8.417  1.00  0.00           H  
ATOM   3604  N   ILE B 422     -19.567   2.097  10.823  1.00  0.00           N  
ATOM   3605  CA  ILE B 422     -18.164   1.754  11.028  1.00  0.00           C  
ATOM   3606  C   ILE B 422     -17.508   1.439   9.685  1.00  0.00           C  
ATOM   3607  O   ILE B 422     -18.148   0.881   8.791  1.00  0.00           O  
ATOM   3608  CB  ILE B 422     -18.009   0.558  11.994  1.00  0.00           C  
ATOM   3609  CG1 ILE B 422     -16.528   0.301  12.293  1.00  0.00           C  
ATOM   3610  CG2 ILE B 422     -18.677  -0.693  11.415  1.00  0.00           C  
ATOM   3611  CD1 ILE B 422     -16.288  -0.645  13.461  1.00  0.00           C  
ATOM   3612  H   ILE B 422     -20.123   1.538  10.192  1.00  0.00           H  
ATOM   3613  HA  ILE B 422     -17.659   2.613  11.468  1.00  0.00           H  
ATOM   3614  HB  ILE B 422     -18.477   0.798  12.948  1.00  0.00           H  
ATOM   3615 1HG1 ILE B 422     -16.046  -0.119  11.411  1.00  0.00           H  
ATOM   3616 2HG1 ILE B 422     -16.032   1.246  12.516  1.00  0.00           H  
ATOM   3617 1HG2 ILE B 422     -18.557  -1.524  12.109  1.00  0.00           H  
ATOM   3618 2HG2 ILE B 422     -19.738  -0.500  11.261  1.00  0.00           H  
ATOM   3619 3HG2 ILE B 422     -18.212  -0.946  10.462  1.00  0.00           H  
ATOM   3620 1HD1 ILE B 422     -15.216  -0.775  13.609  1.00  0.00           H  
ATOM   3621 2HD1 ILE B 422     -16.731  -0.227  14.365  1.00  0.00           H  
ATOM   3622 3HD1 ILE B 422     -16.744  -1.610  13.246  1.00  0.00           H  
ATOM   3623  N   LYS B 423     -16.238   1.879   9.498  1.00  0.00           N  
ATOM   3624  CA  LYS B 423     -15.460   1.586   8.298  1.00  0.00           C  
ATOM   3625  C   LYS B 423     -13.977   1.439   8.626  1.00  0.00           C  
ATOM   3626  O   LYS B 423     -13.525   1.871   9.688  1.00  0.00           O  
ATOM   3627  CB  LYS B 423     -15.659   2.681   7.249  1.00  0.00           C  
ATOM   3628  CG  LYS B 423     -15.282   4.075   7.730  1.00  0.00           C  
ATOM   3629  CD  LYS B 423     -15.603   5.134   6.683  1.00  0.00           C  
ATOM   3630  CE  LYS B 423     -15.195   6.525   7.150  1.00  0.00           C  
ATOM   3631  NZ  LYS B 423     -15.489   7.564   6.119  1.00  0.00           N  
ATOM   3632  H   LYS B 423     -15.821   2.435  10.231  1.00  0.00           H  
ATOM   3633  HA  LYS B 423     -15.807   0.639   7.883  1.00  0.00           H  
ATOM   3634 1HB  LYS B 423     -15.059   2.454   6.367  1.00  0.00           H  
ATOM   3635 2HB  LYS B 423     -16.704   2.702   6.938  1.00  0.00           H  
ATOM   3636 1HG  LYS B 423     -15.830   4.305   8.644  1.00  0.00           H  
ATOM   3637 2HG  LYS B 423     -14.215   4.108   7.949  1.00  0.00           H  
ATOM   3638 1HD  LYS B 423     -15.074   4.903   5.757  1.00  0.00           H  
ATOM   3639 2HD  LYS B 423     -16.674   5.132   6.479  1.00  0.00           H  
ATOM   3640 1HE  LYS B 423     -15.732   6.774   8.064  1.00  0.00           H  
ATOM   3641 2HE  LYS B 423     -14.127   6.537   7.367  1.00  0.00           H  
ATOM   3642 1HZ  LYS B 423     -15.205   8.470   6.463  1.00  0.00           H  
ATOM   3643 2HZ  LYS B 423     -14.981   7.352   5.272  1.00  0.00           H  
ATOM   3644 3HZ  LYS B 423     -16.480   7.574   5.923  1.00  0.00           H  
ATOM   3645  N   VAL B 424     -13.302   0.753   7.674  1.00  0.00           N  
ATOM   3646  CA  VAL B 424     -11.906   0.434   7.952  1.00  0.00           C  
ATOM   3647  C   VAL B 424     -11.053   0.727   6.719  1.00  0.00           C  
ATOM   3648  O   VAL B 424     -11.513   0.568   5.586  1.00  0.00           O  
ATOM   3649  CB  VAL B 424     -11.735  -1.042   8.379  1.00  0.00           C  
ATOM   3650  CG1 VAL B 424     -12.219  -1.982   7.277  1.00  0.00           C  
ATOM   3651  CG2 VAL B 424     -10.276  -1.330   8.728  1.00  0.00           C  
ATOM   3652  H   VAL B 424     -13.709   0.457   6.798  1.00  0.00           H  
ATOM   3653  HA  VAL B 424     -11.563   1.066   8.772  1.00  0.00           H  
ATOM   3654  HB  VAL B 424     -12.358  -1.232   9.253  1.00  0.00           H  
ATOM   3655 1HG1 VAL B 424     -12.090  -3.016   7.598  1.00  0.00           H  
ATOM   3656 2HG1 VAL B 424     -13.273  -1.794   7.076  1.00  0.00           H  
ATOM   3657 3HG1 VAL B 424     -11.639  -1.809   6.371  1.00  0.00           H  
ATOM   3658 1HG2 VAL B 424     -10.173  -2.373   9.027  1.00  0.00           H  
ATOM   3659 2HG2 VAL B 424      -9.649  -1.138   7.857  1.00  0.00           H  
ATOM   3660 3HG2 VAL B 424      -9.964  -0.684   9.549  1.00  0.00           H  
ATOM   3661  N   ARG B 425      -9.839   1.250   6.893  1.00  0.00           N  
ATOM   3662  CA  ARG B 425      -8.823   1.390   5.854  1.00  0.00           C  
ATOM   3663  C   ARG B 425      -7.450   0.976   6.373  1.00  0.00           C  
ATOM   3664  O   ARG B 425      -7.263   0.798   7.578  1.00  0.00           O  
ATOM   3665  CB  ARG B 425      -8.777   2.830   5.338  1.00  0.00           C  
ATOM   3666  CG  ARG B 425      -8.332   3.844   6.380  1.00  0.00           C  
ATOM   3667  CD  ARG B 425      -8.345   5.262   5.828  1.00  0.00           C  
ATOM   3668  NE  ARG B 425      -7.862   6.228   6.811  1.00  0.00           N  
ATOM   3669  CZ  ARG B 425      -7.732   7.533   6.591  1.00  0.00           C  
ATOM   3670  NH1 ARG B 425      -8.047   8.057   5.412  1.00  0.00           N  
ATOM   3671  NH2 ARG B 425      -7.283   8.321   7.557  1.00  0.00           N  
ATOM   3672  H   ARG B 425      -9.632   1.567   7.829  1.00  0.00           H  
ATOM   3673  HA  ARG B 425      -9.083   0.731   5.025  1.00  0.00           H  
ATOM   3674 1HB  ARG B 425      -8.094   2.891   4.492  1.00  0.00           H  
ATOM   3675 2HB  ARG B 425      -9.766   3.121   4.982  1.00  0.00           H  
ATOM   3676 1HG  ARG B 425      -9.005   3.804   7.237  1.00  0.00           H  
ATOM   3677 2HG  ARG B 425      -7.317   3.612   6.704  1.00  0.00           H  
ATOM   3678 1HD  ARG B 425      -7.703   5.316   4.950  1.00  0.00           H  
ATOM   3679 2HD  ARG B 425      -9.363   5.535   5.551  1.00  0.00           H  
ATOM   3680  HE  ARG B 425      -7.608   5.880   7.726  1.00  0.00           H  
ATOM   3681 1HH1 ARG B 425      -8.390   7.463   4.670  1.00  0.00           H  
ATOM   3682 2HH1 ARG B 425      -7.944   9.049   5.257  1.00  0.00           H  
ATOM   3683 1HH2 ARG B 425      -7.041   7.930   8.457  1.00  0.00           H  
ATOM   3684 2HH2 ARG B 425      -7.183   9.312   7.394  1.00  0.00           H  
ATOM   3685  N   SER B 426      -6.518   0.738   5.424  1.00  0.00           N  
ATOM   3686  CA  SER B 426      -5.226   0.192   5.826  1.00  0.00           C  
ATOM   3687  C   SER B 426      -4.076   0.973   5.199  1.00  0.00           C  
ATOM   3688  O   SER B 426      -4.254   1.634   4.174  1.00  0.00           O  
ATOM   3689  CB  SER B 426      -5.123  -1.284   5.438  1.00  0.00           C  
ATOM   3690  OG  SER B 426      -6.116  -2.049   6.099  1.00  0.00           O  
ATOM   3691  H   SER B 426      -6.690   0.927   4.447  1.00  0.00           H  
ATOM   3692  HA  SER B 426      -5.138   0.274   6.910  1.00  0.00           H  
ATOM   3693 1HB  SER B 426      -5.238  -1.385   4.359  1.00  0.00           H  
ATOM   3694 2HB  SER B 426      -4.135  -1.660   5.699  1.00  0.00           H  
ATOM   3695  HG  SER B 426      -6.614  -1.428   6.637  1.00  0.00           H  
ATOM   3696  N   ILE B 427      -2.978   0.867   5.894  1.00  0.00           N  
ATOM   3697  CA  ILE B 427      -1.744   1.456   5.384  1.00  0.00           C  
ATOM   3698  C   ILE B 427      -0.579   0.498   5.618  1.00  0.00           C  
ATOM   3699  O   ILE B 427      -0.558  -0.233   6.612  1.00  0.00           O  
ATOM   3700  CB  ILE B 427      -1.455   2.823   6.044  1.00  0.00           C  
ATOM   3701  CG1 ILE B 427      -0.279   3.515   5.346  1.00  0.00           C  
ATOM   3702  CG2 ILE B 427      -1.180   2.652   7.541  1.00  0.00           C  
ATOM   3703  CD1 ILE B 427      -0.112   4.981   5.720  1.00  0.00           C  
ATOM   3704  H   ILE B 427      -2.963   0.384   6.781  1.00  0.00           H  
ATOM   3705  HA  ILE B 427      -1.853   1.613   4.312  1.00  0.00           H  
ATOM   3706  HB  ILE B 427      -2.316   3.478   5.916  1.00  0.00           H  
ATOM   3707 1HG1 ILE B 427       0.646   2.995   5.591  1.00  0.00           H  
ATOM   3708 2HG1 ILE B 427      -0.411   3.455   4.265  1.00  0.00           H  
ATOM   3709 1HG2 ILE B 427      -0.978   3.626   7.987  1.00  0.00           H  
ATOM   3710 2HG2 ILE B 427      -2.050   2.206   8.022  1.00  0.00           H  
ATOM   3711 3HG2 ILE B 427      -0.315   2.003   7.680  1.00  0.00           H  
ATOM   3712 1HD1 ILE B 427       0.741   5.399   5.184  1.00  0.00           H  
ATOM   3713 2HD1 ILE B 427      -1.015   5.531   5.450  1.00  0.00           H  
ATOM   3714 3HD1 ILE B 427       0.058   5.066   6.792  1.00  0.00           H  
ATOM   3715  N   PRO B 428       0.398   0.465   4.579  1.00  0.00           N  
ATOM   3716  CA  PRO B 428       1.542  -0.414   4.830  1.00  0.00           C  
ATOM   3717  C   PRO B 428       2.305  -0.041   6.099  1.00  0.00           C  
ATOM   3718  O   PRO B 428       2.362   1.135   6.467  1.00  0.00           O  
ATOM   3719  CB  PRO B 428       2.417  -0.217   3.589  1.00  0.00           C  
ATOM   3720  CG  PRO B 428       1.490   0.327   2.551  1.00  0.00           C  
ATOM   3721  CD  PRO B 428       0.428   1.137   3.237  1.00  0.00           C  
ATOM   3722  HA  PRO B 428       1.191  -1.454   4.900  1.00  0.00           H  
ATOM   3723 1HB  PRO B 428       3.244   0.471   3.817  1.00  0.00           H  
ATOM   3724 2HB  PRO B 428       2.868  -1.175   3.291  1.00  0.00           H  
ATOM   3725 1HG  PRO B 428       2.046   0.948   1.833  1.00  0.00           H  
ATOM   3726 2HG  PRO B 428       1.038  -0.495   1.977  1.00  0.00           H  
ATOM   3727 1HD  PRO B 428       0.746   2.189   3.292  1.00  0.00           H  
ATOM   3728 2HD  PRO B 428      -0.518   1.046   2.683  1.00  0.00           H  
ATOM   3729  N   ASP B 429       2.770  -1.055   6.790  1.00  0.00           N  
ATOM   3730  CA  ASP B 429       3.597  -0.894   7.982  1.00  0.00           C  
ATOM   3731  C   ASP B 429       4.843  -1.774   7.908  1.00  0.00           C  
ATOM   3732  O   ASP B 429       4.914  -2.690   7.086  1.00  0.00           O  
ATOM   3733  CB  ASP B 429       2.793  -1.224   9.241  1.00  0.00           C  
ATOM   3734  CG  ASP B 429       3.473  -0.757  10.517  1.00  0.00           C  
ATOM   3735  OD1 ASP B 429       4.221   0.243  10.479  1.00  0.00           O  
ATOM   3736  OD2 ASP B 429       3.260  -1.398  11.569  1.00  0.00           O  
ATOM   3737  H   ASP B 429       2.539  -1.986   6.474  1.00  0.00           H  
ATOM   3738  HA  ASP B 429       3.923   0.145   8.039  1.00  0.00           H  
ATOM   3739 1HB  ASP B 429       1.810  -0.756   9.178  1.00  0.00           H  
ATOM   3740 2HB  ASP B 429       2.639  -2.302   9.302  1.00  0.00           H  
ATOM   3741  N   HIS B 430       5.904  -1.402   8.575  1.00  0.00           N  
ATOM   3742  CA  HIS B 430       7.135  -2.184   8.611  1.00  0.00           C  
ATOM   3743  C   HIS B 430       8.110  -1.726   7.532  1.00  0.00           C  
ATOM   3744  O   HIS B 430       8.537  -0.569   7.525  1.00  0.00           O  
ATOM   3745  CB  HIS B 430       6.829  -3.673   8.444  1.00  0.00           C  
ATOM   3746  CG  HIS B 430       7.964  -4.566   8.832  1.00  0.00           C  
ATOM   3747  ND1 HIS B 430       8.501  -4.578  10.102  1.00  0.00           N  
ATOM   3748  CD2 HIS B 430       8.661  -5.481   8.118  1.00  0.00           C  
ATOM   3749  CE1 HIS B 430       9.482  -5.462  10.150  1.00  0.00           C  
ATOM   3750  NE2 HIS B 430       9.600  -6.024   8.959  1.00  0.00           N  
ATOM   3751  H   HIS B 430       5.859  -0.532   9.085  1.00  0.00           H  
ATOM   3752  HA  HIS B 430       7.626  -2.045   9.574  1.00  0.00           H  
ATOM   3753 1HB  HIS B 430       5.963  -3.937   9.052  1.00  0.00           H  
ATOM   3754 2HB  HIS B 430       6.574  -3.877   7.405  1.00  0.00           H  
ATOM   3755  HD2 HIS B 430       8.506  -5.737   7.070  1.00  0.00           H  
ATOM   3756  HE1 HIS B 430      10.092  -5.691  11.024  1.00  0.00           H  
ATOM   3757  HE2 HIS B 430      10.270  -6.736   8.706  1.00  0.00           H  
ATOM   3758  N   TYR B 431       8.517  -2.519   6.445  1.00  0.00           N  
ATOM   3759  CA  TYR B 431       9.476  -2.162   5.405  1.00  0.00           C  
ATOM   3760  C   TYR B 431       8.835  -1.258   4.359  1.00  0.00           C  
ATOM   3761  O   TYR B 431       9.463  -0.312   3.878  1.00  0.00           O  
ATOM   3762  CB  TYR B 431      10.036  -3.420   4.735  1.00  0.00           C  
ATOM   3763  CG  TYR B 431      11.056  -3.132   3.660  1.00  0.00           C  
ATOM   3764  CD1 TYR B 431      10.683  -3.055   2.320  1.00  0.00           C  
ATOM   3765  CD2 TYR B 431      12.395  -2.937   3.982  1.00  0.00           C  
ATOM   3766  CE1 TYR B 431      11.620  -2.792   1.326  1.00  0.00           C  
ATOM   3767  CE2 TYR B 431      13.341  -2.673   2.996  1.00  0.00           C  
ATOM   3768  CZ  TYR B 431      12.944  -2.603   1.674  1.00  0.00           C  
ATOM   3769  OH  TYR B 431      13.876  -2.342   0.694  1.00  0.00           O  
ATOM   3770  H   TYR B 431       8.075  -3.427   6.416  1.00  0.00           H  
ATOM   3771  HA  TYR B 431      10.300  -1.617   5.867  1.00  0.00           H  
ATOM   3772 1HB  TYR B 431      10.504  -4.056   5.488  1.00  0.00           H  
ATOM   3773 2HB  TYR B 431       9.220  -3.988   4.288  1.00  0.00           H  
ATOM   3774  HD1 TYR B 431       9.641  -3.202   2.035  1.00  0.00           H  
ATOM   3775  HD2 TYR B 431      12.719  -2.991   5.021  1.00  0.00           H  
ATOM   3776  HE1 TYR B 431      11.307  -2.736   0.284  1.00  0.00           H  
ATOM   3777  HE2 TYR B 431      14.386  -2.524   3.269  1.00  0.00           H  
ATOM   3778  HH  TYR B 431      14.741  -2.236   1.097  1.00  0.00           H  
ATOM   3779  N   PHE B 432       7.575  -1.485   4.088  1.00  0.00           N  
ATOM   3780  CA  PHE B 432       6.880  -0.726   3.054  1.00  0.00           C  
ATOM   3781  C   PHE B 432       6.185   0.491   3.652  1.00  0.00           C  
ATOM   3782  O   PHE B 432       5.742   0.457   4.802  1.00  0.00           O  
ATOM   3783  CB  PHE B 432       5.861  -1.610   2.329  1.00  0.00           C  
ATOM   3784  CG  PHE B 432       6.477  -2.774   1.600  1.00  0.00           C  
ATOM   3785  CD1 PHE B 432       6.965  -2.622   0.308  1.00  0.00           C  
ATOM   3786  CD2 PHE B 432       6.568  -4.019   2.207  1.00  0.00           C  
ATOM   3787  CE1 PHE B 432       7.536  -3.697  -0.370  1.00  0.00           C  
ATOM   3788  CE2 PHE B 432       7.137  -5.098   1.536  1.00  0.00           C  
ATOM   3789  CZ  PHE B 432       7.619  -4.935   0.247  1.00  0.00           C  
ATOM   3790  H   PHE B 432       7.071  -2.195   4.599  1.00  0.00           H  
ATOM   3791  HA  PHE B 432       7.615  -0.376   2.328  1.00  0.00           H  
ATOM   3792 1HB  PHE B 432       5.142  -2.001   3.048  1.00  0.00           H  
ATOM   3793 2HB  PHE B 432       5.308  -1.010   1.607  1.00  0.00           H  
ATOM   3794  HD1 PHE B 432       6.898  -1.647  -0.175  1.00  0.00           H  
ATOM   3795  HD2 PHE B 432       6.188  -4.147   3.221  1.00  0.00           H  
ATOM   3796  HE1 PHE B 432       7.916  -3.562  -1.382  1.00  0.00           H  
ATOM   3797  HE2 PHE B 432       7.203  -6.071   2.023  1.00  0.00           H  
ATOM   3798  HZ  PHE B 432       8.061  -5.779  -0.280  1.00  0.00           H  
ATOM   3799  N   LYS B 433       6.256   1.553   2.849  1.00  0.00           N  
ATOM   3800  CA  LYS B 433       5.579   2.802   3.184  1.00  0.00           C  
ATOM   3801  C   LYS B 433       4.630   3.230   2.068  1.00  0.00           C  
ATOM   3802  O   LYS B 433       4.715   2.726   0.946  1.00  0.00           O  
ATOM   3803  CB  LYS B 433       6.599   3.909   3.457  1.00  0.00           C  
ATOM   3804  CG  LYS B 433       7.569   3.592   4.586  1.00  0.00           C  
ATOM   3805  CD  LYS B 433       8.570   4.720   4.797  1.00  0.00           C  
ATOM   3806  CE  LYS B 433       9.557   4.393   5.909  1.00  0.00           C  
ATOM   3807  NZ  LYS B 433      10.561   5.483   6.097  1.00  0.00           N  
ATOM   3808  H   LYS B 433       6.787   1.496   1.992  1.00  0.00           H  
ATOM   3809  HA  LYS B 433       4.987   2.644   4.086  1.00  0.00           H  
ATOM   3810 1HB  LYS B 433       7.181   4.099   2.554  1.00  0.00           H  
ATOM   3811 2HB  LYS B 433       6.076   4.832   3.709  1.00  0.00           H  
ATOM   3812 1HG  LYS B 433       7.013   3.437   5.511  1.00  0.00           H  
ATOM   3813 2HG  LYS B 433       8.113   2.677   4.352  1.00  0.00           H  
ATOM   3814 1HD  LYS B 433       9.124   4.893   3.873  1.00  0.00           H  
ATOM   3815 2HD  LYS B 433       8.038   5.635   5.058  1.00  0.00           H  
ATOM   3816 1HE  LYS B 433       9.017   4.246   6.843  1.00  0.00           H  
ATOM   3817 2HE  LYS B 433      10.082   3.468   5.669  1.00  0.00           H  
ATOM   3818 1HZ  LYS B 433      11.197   5.231   6.840  1.00  0.00           H  
ATOM   3819 2HZ  LYS B 433      11.080   5.615   5.240  1.00  0.00           H  
ATOM   3820 3HZ  LYS B 433      10.086   6.341   6.338  1.00  0.00           H  
ATOM   3821  N   GLY B 434       3.700   4.106   2.568  1.00  0.00           N  
ATOM   3822  CA  GLY B 434       2.848   4.543   1.473  1.00  0.00           C  
ATOM   3823  C   GLY B 434       1.611   5.287   1.940  1.00  0.00           C  
ATOM   3824  O   GLY B 434       1.690   6.134   2.831  1.00  0.00           O  
ATOM   3825  H   GLY B 434       3.529   4.464   3.497  1.00  0.00           H  
ATOM   3826 1HA  GLY B 434       3.416   5.193   0.807  1.00  0.00           H  
ATOM   3827 2HA  GLY B 434       2.535   3.679   0.888  1.00  0.00           H  
ATOM   3828  N   PHE B 435       0.530   5.004   1.233  1.00  0.00           N  
ATOM   3829  CA  PHE B 435      -0.715   5.737   1.430  1.00  0.00           C  
ATOM   3830  C   PHE B 435      -1.781   4.839   2.047  1.00  0.00           C  
ATOM   3831  O   PHE B 435      -1.656   3.613   2.024  1.00  0.00           O  
ATOM   3832  CB  PHE B 435      -1.217   6.311   0.101  1.00  0.00           C  
ATOM   3833  CG  PHE B 435      -0.176   7.091  -0.655  1.00  0.00           C  
ATOM   3834  CD1 PHE B 435       0.083   8.419  -0.340  1.00  0.00           C  
ATOM   3835  CD2 PHE B 435       0.544   6.495  -1.682  1.00  0.00           C  
ATOM   3836  CE1 PHE B 435       1.046   9.143  -1.039  1.00  0.00           C  
ATOM   3837  CE2 PHE B 435       1.508   7.212  -2.385  1.00  0.00           C  
ATOM   3838  CZ  PHE B 435       1.757   8.536  -2.063  1.00  0.00           C  
ATOM   3839  H   PHE B 435       0.563   4.267   0.543  1.00  0.00           H  
ATOM   3840  HA  PHE B 435      -0.525   6.563   2.117  1.00  0.00           H  
ATOM   3841 1HB  PHE B 435      -1.564   5.500  -0.537  1.00  0.00           H  
ATOM   3842 2HB  PHE B 435      -2.066   6.968   0.286  1.00  0.00           H  
ATOM   3843  HD1 PHE B 435      -0.477   8.894   0.466  1.00  0.00           H  
ATOM   3844  HD2 PHE B 435       0.347   5.453  -1.936  1.00  0.00           H  
ATOM   3845  HE1 PHE B 435       1.239  10.184  -0.780  1.00  0.00           H  
ATOM   3846  HE2 PHE B 435       2.066   6.733  -3.189  1.00  0.00           H  
ATOM   3847  HZ  PHE B 435       2.509   9.099  -2.614  1.00  0.00           H  
ATOM   3848  N   TRP B 436      -2.803   5.485   2.639  1.00  0.00           N  
ATOM   3849  CA  TRP B 436      -3.983   4.763   3.103  1.00  0.00           C  
ATOM   3850  C   TRP B 436      -4.751   4.164   1.929  1.00  0.00           C  
ATOM   3851  O   TRP B 436      -4.842   4.775   0.862  1.00  0.00           O  
ATOM   3852  CB  TRP B 436      -4.899   5.690   3.908  1.00  0.00           C  
ATOM   3853  CG  TRP B 436      -4.342   6.086   5.243  1.00  0.00           C  
ATOM   3854  CD1 TRP B 436      -3.731   7.267   5.563  1.00  0.00           C  
ATOM   3855  CD2 TRP B 436      -4.341   5.297   6.436  1.00  0.00           C  
ATOM   3856  NE1 TRP B 436      -3.351   7.260   6.885  1.00  0.00           N  
ATOM   3857  CE2 TRP B 436      -3.713   6.063   7.443  1.00  0.00           C  
ATOM   3858  CE3 TRP B 436      -4.811   4.015   6.752  1.00  0.00           C  
ATOM   3859  CZ2 TRP B 436      -3.544   5.589   8.746  1.00  0.00           C  
ATOM   3860  CZ3 TRP B 436      -4.641   3.545   8.049  1.00  0.00           C  
ATOM   3861  CH2 TRP B 436      -4.013   4.332   9.029  1.00  0.00           C  
ATOM   3862  H   TRP B 436      -2.757   6.486   2.766  1.00  0.00           H  
ATOM   3863  HA  TRP B 436      -3.658   3.948   3.750  1.00  0.00           H  
ATOM   3864 1HB  TRP B 436      -5.090   6.599   3.337  1.00  0.00           H  
ATOM   3865 2HB  TRP B 436      -5.858   5.200   4.073  1.00  0.00           H  
ATOM   3866  HD1 TRP B 436      -3.569   8.092   4.871  1.00  0.00           H  
ATOM   3867  HE1 TRP B 436      -2.881   8.013   7.366  1.00  0.00           H  
ATOM   3868  HE3 TRP B 436      -5.302   3.401   5.998  1.00  0.00           H  
ATOM   3869  HZ2 TRP B 436      -3.061   6.185   9.521  1.00  0.00           H  
ATOM   3870  HZ3 TRP B 436      -5.008   2.546   8.287  1.00  0.00           H  
ATOM   3871  HH2 TRP B 436      -3.897   3.931  10.036  1.00  0.00           H  
ATOM   3872  N   SER B 437      -5.277   3.053   2.153  1.00  0.00           N  
ATOM   3873  CA  SER B 437      -6.212   2.485   1.187  1.00  0.00           C  
ATOM   3874  C   SER B 437      -7.526   3.259   1.168  1.00  0.00           C  
ATOM   3875  O   SER B 437      -7.703   4.211   1.931  1.00  0.00           O  
ATOM   3876  CB  SER B 437      -6.481   1.014   1.503  1.00  0.00           C  
ATOM   3877  OG  SER B 437      -7.306   0.889   2.650  1.00  0.00           O  
ATOM   3878  H   SER B 437      -5.066   2.537   2.995  1.00  0.00           H  
ATOM   3879  HA  SER B 437      -5.767   2.552   0.193  1.00  0.00           H  
ATOM   3880 1HB  SER B 437      -6.964   0.541   0.648  1.00  0.00           H  
ATOM   3881 2HB  SER B 437      -5.536   0.500   1.671  1.00  0.00           H  
ATOM   3882  HG  SER B 437      -7.490   1.785   2.943  1.00  0.00           H  
ATOM   3883  N   GLU B 438      -8.298   2.868   0.195  1.00  0.00           N  
ATOM   3884  CA  GLU B 438      -9.685   3.313   0.291  1.00  0.00           C  
ATOM   3885  C   GLU B 438     -10.372   2.719   1.517  1.00  0.00           C  
ATOM   3886  O   GLU B 438      -9.909   1.719   2.071  1.00  0.00           O  
ATOM   3887  CB  GLU B 438     -10.458   2.942  -0.977  1.00  0.00           C  
ATOM   3888  CG  GLU B 438      -9.914   3.592  -2.241  1.00  0.00           C  
ATOM   3889  CD  GLU B 438      -9.922   5.111  -2.185  1.00  0.00           C  
ATOM   3890  OE1 GLU B 438      -8.903   5.737  -2.556  1.00  0.00           O  
ATOM   3891  OE2 GLU B 438     -10.955   5.680  -1.767  1.00  0.00           O  
ATOM   3892  H   GLU B 438      -8.017   2.300  -0.592  1.00  0.00           H  
ATOM   3893  HA  GLU B 438      -9.694   4.398   0.399  1.00  0.00           H  
ATOM   3894 1HB  GLU B 438     -10.435   1.861  -1.114  1.00  0.00           H  
ATOM   3895 2HB  GLU B 438     -11.502   3.236  -0.866  1.00  0.00           H  
ATOM   3896 1HG  GLU B 438      -8.890   3.254  -2.399  1.00  0.00           H  
ATOM   3897 2HG  GLU B 438     -10.511   3.264  -3.091  1.00  0.00           H  
ATOM   3898  N   TRP B 439     -11.408   3.391   1.934  1.00  0.00           N  
ATOM   3899  CA  TRP B 439     -12.211   2.834   3.018  1.00  0.00           C  
ATOM   3900  C   TRP B 439     -12.942   1.576   2.563  1.00  0.00           C  
ATOM   3901  O   TRP B 439     -13.312   1.454   1.393  1.00  0.00           O  
ATOM   3902  CB  TRP B 439     -13.219   3.869   3.526  1.00  0.00           C  
ATOM   3903  CG  TRP B 439     -12.593   5.029   4.240  1.00  0.00           C  
ATOM   3904  CD1 TRP B 439     -12.425   6.299   3.760  1.00  0.00           C  
ATOM   3905  CD2 TRP B 439     -12.047   5.025   5.562  1.00  0.00           C  
ATOM   3906  NE1 TRP B 439     -11.807   7.084   4.706  1.00  0.00           N  
ATOM   3907  CE2 TRP B 439     -11.565   6.327   5.820  1.00  0.00           C  
ATOM   3908  CE3 TRP B 439     -11.919   4.045   6.556  1.00  0.00           C  
ATOM   3909  CZ2 TRP B 439     -10.964   6.674   7.033  1.00  0.00           C  
ATOM   3910  CZ3 TRP B 439     -11.321   4.392   7.761  1.00  0.00           C  
ATOM   3911  CH2 TRP B 439     -10.851   5.697   7.987  1.00  0.00           C  
ATOM   3912  H   TRP B 439     -11.671   4.280   1.533  1.00  0.00           H  
ATOM   3913  HA  TRP B 439     -11.546   2.565   3.838  1.00  0.00           H  
ATOM   3914 1HB  TRP B 439     -13.795   4.259   2.686  1.00  0.00           H  
ATOM   3915 2HB  TRP B 439     -13.920   3.389   4.209  1.00  0.00           H  
ATOM   3916  HD1 TRP B 439     -12.735   6.638   2.773  1.00  0.00           H  
ATOM   3917  HE1 TRP B 439     -11.570   8.060   4.597  1.00  0.00           H  
ATOM   3918  HE3 TRP B 439     -12.284   3.032   6.387  1.00  0.00           H  
ATOM   3919  HZ2 TRP B 439     -10.595   7.681   7.230  1.00  0.00           H  
ATOM   3920  HZ3 TRP B 439     -11.225   3.624   8.529  1.00  0.00           H  
ATOM   3921  HH2 TRP B 439     -10.386   5.934   8.944  1.00  0.00           H  
ATOM   3922  N   SER B 440     -13.198   0.701   3.487  1.00  0.00           N  
ATOM   3923  CA  SER B 440     -14.135  -0.387   3.229  1.00  0.00           C  
ATOM   3924  C   SER B 440     -15.564   0.132   3.105  1.00  0.00           C  
ATOM   3925  O   SER B 440     -15.861   1.253   3.523  1.00  0.00           O  
ATOM   3926  CB  SER B 440     -14.059  -1.435   4.341  1.00  0.00           C  
ATOM   3927  OG  SER B 440     -14.676  -0.958   5.524  1.00  0.00           O  
ATOM   3928  H   SER B 440     -12.753   0.763   4.392  1.00  0.00           H  
ATOM   3929  HA  SER B 440     -13.864  -0.861   2.285  1.00  0.00           H  
ATOM   3930 1HB  SER B 440     -14.550  -2.350   4.012  1.00  0.00           H  
ATOM   3931 2HB  SER B 440     -13.016  -1.677   4.541  1.00  0.00           H  
ATOM   3932  HG  SER B 440     -14.993  -0.075   5.320  1.00  0.00           H  
ATOM   3933  N   PRO B 441     -16.354  -0.704   2.497  1.00  0.00           N  
ATOM   3934  CA  PRO B 441     -17.761  -0.320   2.630  1.00  0.00           C  
ATOM   3935  C   PRO B 441     -18.204  -0.197   4.086  1.00  0.00           C  
ATOM   3936  O   PRO B 441     -17.778  -0.986   4.933  1.00  0.00           O  
ATOM   3937  CB  PRO B 441     -18.506  -1.458   1.927  1.00  0.00           C  
ATOM   3938  CG  PRO B 441     -17.515  -2.024   0.961  1.00  0.00           C  
ATOM   3939  CD  PRO B 441     -16.153  -1.972   1.590  1.00  0.00           C  
ATOM   3940  HA  PRO B 441     -17.926   0.635   2.110  1.00  0.00           H  
ATOM   3941 1HB  PRO B 441     -18.845  -2.199   2.666  1.00  0.00           H  
ATOM   3942 2HB  PRO B 441     -19.405  -1.067   1.428  1.00  0.00           H  
ATOM   3943 1HG  PRO B 441     -17.783  -3.060   0.705  1.00  0.00           H  
ATOM   3944 2HG  PRO B 441     -17.529  -1.451   0.022  1.00  0.00           H  
ATOM   3945 1HD  PRO B 441     -15.976  -2.897   2.159  1.00  0.00           H  
ATOM   3946 2HD  PRO B 441     -15.391  -1.846   0.807  1.00  0.00           H  
ATOM   3947  N   SER B 442     -19.021   0.823   4.311  1.00  0.00           N  
ATOM   3948  CA  SER B 442     -19.482   1.049   5.677  1.00  0.00           C  
ATOM   3949  C   SER B 442     -20.363  -0.098   6.159  1.00  0.00           C  
ATOM   3950  O   SER B 442     -21.046  -0.742   5.360  1.00  0.00           O  
ATOM   3951  CB  SER B 442     -20.250   2.368   5.773  1.00  0.00           C  
ATOM   3952  OG  SER B 442     -19.385   3.470   5.555  1.00  0.00           O  
ATOM   3953  H   SER B 442     -19.333   1.443   3.578  1.00  0.00           H  
ATOM   3954  HA  SER B 442     -18.611   1.105   6.332  1.00  0.00           H  
ATOM   3955 1HB  SER B 442     -21.052   2.377   5.035  1.00  0.00           H  
ATOM   3956 2HB  SER B 442     -20.710   2.450   6.757  1.00  0.00           H  
ATOM   3957  HG  SER B 442     -18.515   3.096   5.399  1.00  0.00           H  
ATOM   3958  N   TYR B 443     -20.280  -0.361   7.483  1.00  0.00           N  
ATOM   3959  CA  TYR B 443     -21.170  -1.281   8.182  1.00  0.00           C  
ATOM   3960  C   TYR B 443     -21.977  -0.553   9.250  1.00  0.00           C  
ATOM   3961  O   TYR B 443     -21.431   0.250  10.010  1.00  0.00           O  
ATOM   3962  CB  TYR B 443     -20.371  -2.422   8.819  1.00  0.00           C  
ATOM   3963  CG  TYR B 443     -21.229  -3.564   9.308  1.00  0.00           C  
ATOM   3964  CD1 TYR B 443     -21.833  -3.519  10.562  1.00  0.00           C  
ATOM   3965  CD2 TYR B 443     -21.436  -4.689   8.518  1.00  0.00           C  
ATOM   3966  CE1 TYR B 443     -22.623  -4.569  11.018  1.00  0.00           C  
ATOM   3967  CE2 TYR B 443     -22.223  -5.746   8.964  1.00  0.00           C  
ATOM   3968  CZ  TYR B 443     -22.812  -5.677  10.213  1.00  0.00           C  
ATOM   3969  OH  TYR B 443     -23.593  -6.719  10.659  1.00  0.00           O  
ATOM   3970  H   TYR B 443     -19.556   0.114   8.003  1.00  0.00           H  
ATOM   3971  HA  TYR B 443     -21.866  -1.705   7.458  1.00  0.00           H  
ATOM   3972 1HB  TYR B 443     -19.658  -2.817   8.094  1.00  0.00           H  
ATOM   3973 2HB  TYR B 443     -19.800  -2.038   9.664  1.00  0.00           H  
ATOM   3974  HD1 TYR B 443     -21.690  -2.650  11.205  1.00  0.00           H  
ATOM   3975  HD2 TYR B 443     -20.977  -4.754   7.531  1.00  0.00           H  
ATOM   3976  HE1 TYR B 443     -23.087  -4.514  12.003  1.00  0.00           H  
ATOM   3977  HE2 TYR B 443     -22.371  -6.621   8.330  1.00  0.00           H  
ATOM   3978  HH  TYR B 443     -23.624  -7.405   9.988  1.00  0.00           H  
ATOM   3979  N   TYR B 444     -23.282  -0.824   9.283  1.00  0.00           N  
ATOM   3980  CA  TYR B 444     -24.155  -0.175  10.254  1.00  0.00           C  
ATOM   3981  C   TYR B 444     -24.673  -1.177  11.278  1.00  0.00           C  
ATOM   3982  O   TYR B 444     -25.042  -2.300  10.926  1.00  0.00           O  
ATOM   3983  CB  TYR B 444     -25.332   0.505   9.548  1.00  0.00           C  
ATOM   3984  CG  TYR B 444     -24.917   1.588   8.581  1.00  0.00           C  
ATOM   3985  CD1 TYR B 444     -24.900   2.926   8.968  1.00  0.00           C  
ATOM   3986  CD2 TYR B 444     -24.542   1.275   7.279  1.00  0.00           C  
ATOM   3987  CE1 TYR B 444     -24.520   3.927   8.081  1.00  0.00           C  
ATOM   3988  CE2 TYR B 444     -24.161   2.268   6.382  1.00  0.00           C  
ATOM   3989  CZ  TYR B 444     -24.152   3.589   6.792  1.00  0.00           C  
ATOM   3990  OH  TYR B 444     -23.775   4.576   5.909  1.00  0.00           O  
ATOM   3991  H   TYR B 444     -23.678  -1.486   8.631  1.00  0.00           H  
ATOM   3992  HA  TYR B 444     -23.580   0.586  10.783  1.00  0.00           H  
ATOM   3993 1HB  TYR B 444     -25.907  -0.241   8.998  1.00  0.00           H  
ATOM   3994 2HB  TYR B 444     -25.995   0.947  10.291  1.00  0.00           H  
ATOM   3995  HD1 TYR B 444     -25.188   3.204   9.982  1.00  0.00           H  
ATOM   3996  HD2 TYR B 444     -24.544   0.237   6.946  1.00  0.00           H  
ATOM   3997  HE1 TYR B 444     -24.514   4.968   8.404  1.00  0.00           H  
ATOM   3998  HE2 TYR B 444     -23.873   2.002   5.365  1.00  0.00           H  
ATOM   3999  HH  TYR B 444     -23.553   4.179   5.063  1.00  0.00           H  
ATOM   4000  N   PHE B 445     -24.602  -0.782  12.513  1.00  0.00           N  
ATOM   4001  CA  PHE B 445     -25.113  -1.650  13.568  1.00  0.00           C  
ATOM   4002  C   PHE B 445     -25.771  -0.830  14.671  1.00  0.00           C  
ATOM   4003  O   PHE B 445     -25.544   0.377  14.775  1.00  0.00           O  
ATOM   4004  CB  PHE B 445     -23.987  -2.508  14.152  1.00  0.00           C  
ATOM   4005  CG  PHE B 445     -22.951  -1.719  14.906  1.00  0.00           C  
ATOM   4006  CD1 PHE B 445     -21.948  -1.037  14.229  1.00  0.00           C  
ATOM   4007  CD2 PHE B 445     -22.980  -1.660  16.293  1.00  0.00           C  
ATOM   4008  CE1 PHE B 445     -20.987  -0.306  14.924  1.00  0.00           C  
ATOM   4009  CE2 PHE B 445     -22.024  -0.932  16.995  1.00  0.00           C  
ATOM   4010  CZ  PHE B 445     -21.028  -0.256  16.309  1.00  0.00           C  
ATOM   4011  H   PHE B 445     -24.202   0.111  12.762  1.00  0.00           H  
ATOM   4012  HA  PHE B 445     -25.867  -2.311  13.138  1.00  0.00           H  
ATOM   4013 1HB  PHE B 445     -24.409  -3.250  14.829  1.00  0.00           H  
ATOM   4014 2HB  PHE B 445     -23.486  -3.046  13.349  1.00  0.00           H  
ATOM   4015  HD1 PHE B 445     -21.918  -1.078  13.140  1.00  0.00           H  
ATOM   4016  HD2 PHE B 445     -23.764  -2.193  16.833  1.00  0.00           H  
ATOM   4017  HE1 PHE B 445     -20.207   0.224  14.379  1.00  0.00           H  
ATOM   4018  HE2 PHE B 445     -22.057  -0.894  18.084  1.00  0.00           H  
ATOM   4019  HZ  PHE B 445     -20.278   0.312  16.857  1.00  0.00           H  
ATOM   4020  N   ARG B 446     -26.697  -1.494  15.415  1.00  0.00           N  
ATOM   4021  CA  ARG B 446     -27.447  -0.834  16.478  1.00  0.00           C  
ATOM   4022  C   ARG B 446     -27.054  -1.381  17.846  1.00  0.00           C  
ATOM   4023  O   ARG B 446     -26.906  -2.592  18.018  1.00  0.00           O  
ATOM   4024  CB  ARG B 446     -28.952  -1.004  16.259  1.00  0.00           C  
ATOM   4025  CG  ARG B 446     -29.810  -0.214  17.235  1.00  0.00           C  
ATOM   4026  CD  ARG B 446     -31.287  -0.285  16.873  1.00  0.00           C  
ATOM   4027  NE  ARG B 446     -32.109   0.473  17.812  1.00  0.00           N  
ATOM   4028  CZ  ARG B 446     -32.577   1.699  17.591  1.00  0.00           C  
ATOM   4029  NH1 ARG B 446     -32.312   2.331  16.454  1.00  0.00           N  
ATOM   4030  NH2 ARG B 446     -33.315   2.297  18.515  1.00  0.00           N  
ATOM   4031  H   ARG B 446     -26.869  -2.471  15.225  1.00  0.00           H  
ATOM   4032  HA  ARG B 446     -27.211   0.230  16.459  1.00  0.00           H  
ATOM   4033 1HB  ARG B 446     -29.210  -0.689  15.249  1.00  0.00           H  
ATOM   4034 2HB  ARG B 446     -29.216  -2.057  16.351  1.00  0.00           H  
ATOM   4035 1HG  ARG B 446     -29.684  -0.618  18.240  1.00  0.00           H  
ATOM   4036 2HG  ARG B 446     -29.504   0.833  17.224  1.00  0.00           H  
ATOM   4037 1HD  ARG B 446     -31.437   0.127  15.876  1.00  0.00           H  
ATOM   4038 2HD  ARG B 446     -31.616  -1.323  16.890  1.00  0.00           H  
ATOM   4039  HE  ARG B 446     -32.340   0.036  18.694  1.00  0.00           H  
ATOM   4040 1HH1 ARG B 446     -31.750   1.881  15.745  1.00  0.00           H  
ATOM   4041 2HH1 ARG B 446     -32.673   3.261  16.298  1.00  0.00           H  
ATOM   4042 1HH2 ARG B 446     -33.520   1.822  19.383  1.00  0.00           H  
ATOM   4043 2HH2 ARG B 446     -33.672   3.227  18.352  1.00  0.00           H  
ATOM   4044  N   THR B 447     -26.846  -0.500  18.775  1.00  0.00           N  
ATOM   4045  CA  THR B 447     -26.555  -0.907  20.145  1.00  0.00           C  
ATOM   4046  C   THR B 447     -27.837  -1.288  20.880  1.00  0.00           C  
ATOM   4047  O   THR B 447     -28.904  -0.735  20.606  1.00  0.00           O  
ATOM   4048  CB  THR B 447     -25.831   0.211  20.918  1.00  0.00           C  
ATOM   4049  OG1 THR B 447     -26.644   1.391  20.913  1.00  0.00           O  
ATOM   4050  CG2 THR B 447     -24.483   0.535  20.283  1.00  0.00           C  
ATOM   4051  H   THR B 447     -26.885   0.484  18.552  1.00  0.00           H  
ATOM   4052  HA  THR B 447     -25.902  -1.780  20.115  1.00  0.00           H  
ATOM   4053  HB  THR B 447     -25.668  -0.106  21.948  1.00  0.00           H  
ATOM   4054  HG1 THR B 447     -27.455   1.218  20.429  1.00  0.00           H  
ATOM   4055 1HG2 THR B 447     -23.995   1.327  20.850  1.00  0.00           H  
ATOM   4056 2HG2 THR B 447     -23.855  -0.356  20.288  1.00  0.00           H  
ATOM   4057 3HG2 THR B 447     -24.635   0.865  19.256  1.00  0.00           H  
ATOM   4058  N   PRO B 448     -27.769  -2.330  21.759  1.00  0.00           N  
ATOM   4059  CA  PRO B 448     -28.956  -2.757  22.504  1.00  0.00           C  
ATOM   4060  C   PRO B 448     -29.445  -1.699  23.491  1.00  0.00           C  
ATOM   4061  O   PRO B 448     -28.692  -0.792  23.853  1.00  0.00           O  
ATOM   4062  CB  PRO B 448     -28.478  -4.011  23.240  1.00  0.00           C  
ATOM   4063  CG  PRO B 448     -27.002  -3.828  23.387  1.00  0.00           C  
ATOM   4064  CD  PRO B 448     -26.507  -2.997  22.238  1.00  0.00           C  
ATOM   4065  HA  PRO B 448     -29.760  -3.002  21.794  1.00  0.00           H  
ATOM   4066 1HB  PRO B 448     -28.991  -4.097  24.209  1.00  0.00           H  
ATOM   4067 2HB  PRO B 448     -28.736  -4.909  22.660  1.00  0.00           H  
ATOM   4068 1HG  PRO B 448     -26.774  -3.338  24.345  1.00  0.00           H  
ATOM   4069 2HG  PRO B 448     -26.498  -4.805  23.402  1.00  0.00           H  
ATOM   4070 1HD  PRO B 448     -25.768  -2.269  22.603  1.00  0.00           H  
ATOM   4071 2HD  PRO B 448     -26.062  -3.653  21.475  1.00  0.00           H  
ATOM   4072  N   GLU B 449     -30.735  -1.909  23.850  1.00  0.00           N  
ATOM   4073  CA  GLU B 449     -31.305  -1.090  24.915  1.00  0.00           C  
ATOM   4074  C   GLU B 449     -30.798  -1.534  26.284  1.00  0.00           C  
ATOM   4075  O   GLU B 449     -30.490  -2.711  26.486  1.00  0.00           O  
ATOM   4076  CB  GLU B 449     -32.835  -1.147  24.878  1.00  0.00           C  
ATOM   4077  CG  GLU B 449     -33.444  -0.489  23.648  1.00  0.00           C  
ATOM   4078  CD  GLU B 449     -34.965  -0.510  23.648  1.00  0.00           C  
ATOM   4079  OE1 GLU B 449     -35.577  -0.111  22.632  1.00  0.00           O  
ATOM   4080  OE2 GLU B 449     -35.548  -0.928  24.673  1.00  0.00           O  
ATOM   4081  H   GLU B 449     -31.311  -2.610  23.407  1.00  0.00           H  
ATOM   4082  HA  GLU B 449     -30.992  -0.057  24.762  1.00  0.00           H  
ATOM   4083 1HB  GLU B 449     -33.161  -2.187  24.905  1.00  0.00           H  
ATOM   4084 2HB  GLU B 449     -33.239  -0.655  25.763  1.00  0.00           H  
ATOM   4085 1HG  GLU B 449     -33.109   0.547  23.600  1.00  0.00           H  
ATOM   4086 2HG  GLU B 449     -33.081  -1.001  22.758  1.00  0.00           H  
ATOM   4087  N   ILE B 450     -30.280  -0.602  27.143  1.00  0.00           N  
ATOM   4088  CA  ILE B 450     -29.867  -1.014  28.480  1.00  0.00           C  
ATOM   4089  C   ILE B 450     -31.040  -1.672  29.203  1.00  0.00           C  
ATOM   4090  O   ILE B 450     -32.186  -1.237  29.065  1.00  0.00           O  
ATOM   4091  OXT ILE B 450     -30.851  -2.621  29.913  1.00  0.00           O  
ATOM   4092  CB  ILE B 450     -29.336   0.182  29.301  1.00  0.00           C  
ATOM   4093  CG1 ILE B 450     -28.134   0.822  28.596  1.00  0.00           C  
ATOM   4094  CG2 ILE B 450     -28.967  -0.258  30.721  1.00  0.00           C  
ATOM   4095  CD1 ILE B 450     -27.734   2.178  29.161  1.00  0.00           C  
ATOM   4096  H   ILE B 450     -30.177   0.366  26.873  1.00  0.00           H  
ATOM   4097  HA  ILE B 450     -29.064  -1.744  28.384  1.00  0.00           H  
ATOM   4098  HB  ILE B 450     -30.104   0.953  29.360  1.00  0.00           H  
ATOM   4099 1HG1 ILE B 450     -27.274   0.157  28.668  1.00  0.00           H  
ATOM   4100 2HG1 ILE B 450     -28.359   0.950  27.537  1.00  0.00           H  
ATOM   4101 1HG2 ILE B 450     -28.595   0.599  31.282  1.00  0.00           H  
ATOM   4102 2HG2 ILE B 450     -29.849  -0.661  31.217  1.00  0.00           H  
ATOM   4103 3HG2 ILE B 450     -28.194  -1.025  30.675  1.00  0.00           H  
ATOM   4104 1HD1 ILE B 450     -26.877   2.564  28.609  1.00  0.00           H  
ATOM   4105 2HD1 ILE B 450     -28.569   2.873  29.067  1.00  0.00           H  
ATOM   4106 3HD1 ILE B 450     -27.469   2.070  30.212  1.00  0.00           H  
TER                                                                             
score 123.319
silent_score 123.319
time 0
                                      
