# Supplementary material for: Improving de novo protein binder design with deep learning
Source: Nat Commun. 2023 May 6;14:2625. doi: 10.1038/s41467-023-38328-5 (PMC10163288; doi:10.1038/s41467-023-38328-5)
Supplement: Supplementary file 4 — Source Data File [file 41467_2023_38328_MOESM4_ESM.zip › all_data/experimental_structure_agreement/af2_monomer_pred/IL7_monomer_af2pred.pdb]

HEADER                                            13-MAR-23   XXXX              
EXPDTA    THEORETICAL MODEL                                                     
REMARK 220                                                                      
REMARK 220 EXPERIMENTAL DETAILS                                                 
REMARK 220  EXPERIMENT TYPE                : THEORETICAL MODELLING              
REMARK 220  DATE OF DATA COLLECTION        : 13-MAR-23                          
REMARK 220                                                                      
REMARK 220 REMARK: MODEL GENERATED BY ROSETTA                                   
REMARK 220  VERSION 2019.44+release.5aed75f2e79                                 
ATOM      1  N   SER A   1      -6.229  10.737 -12.981  1.00  0.00           N  
ATOM      2  CA  SER A   1      -4.839  10.326 -12.814  1.00  0.00           C  
ATOM      3  C   SER A   1      -4.701   9.283 -11.709  1.00  0.00           C  
ATOM      4  O   SER A   1      -5.549   9.198 -10.818  1.00  0.00           O  
ATOM      5  CB  SER A   1      -3.957  11.534 -12.499  1.00  0.00           C  
ATOM      6  OG  SER A   1      -4.133  11.950 -11.155  1.00  0.00           O  
ATOM      7 1H   SER A   1      -6.290  11.419 -13.710  1.00  0.00           H  
ATOM      8 2H   SER A   1      -6.786   9.942 -13.222  1.00  0.00           H  
ATOM      9 3H   SER A   1      -6.565  11.132 -12.126  1.00  0.00           H  
ATOM     10  HA  SER A   1      -4.496   9.878 -13.748  1.00  0.00           H  
ATOM     11 1HB  SER A   1      -2.912  11.276 -12.671  1.00  0.00           H  
ATOM     12 2HB  SER A   1      -4.207  12.352 -13.173  1.00  0.00           H  
ATOM     13  HG  SER A   1      -4.779  11.350 -10.775  1.00  0.00           H  
ATOM     14  N   VAL A   2      -3.865   8.313 -11.852  1.00  0.00           N  
ATOM     15  CA  VAL A   2      -3.628   7.275 -10.854  1.00  0.00           C  
ATOM     16  C   VAL A   2      -3.439   7.913  -9.480  1.00  0.00           C  
ATOM     17  O   VAL A   2      -3.951   7.408  -8.478  1.00  0.00           O  
ATOM     18  CB  VAL A   2      -2.400   6.410 -11.215  1.00  0.00           C  
ATOM     19  CG1 VAL A   2      -2.065   5.446 -10.078  1.00  0.00           C  
ATOM     20  CG2 VAL A   2      -2.649   5.645 -12.513  1.00  0.00           C  
ATOM     21  H   VAL A   2      -3.349   8.288 -12.720  1.00  0.00           H  
ATOM     22  HA  VAL A   2      -4.502   6.624 -10.817  1.00  0.00           H  
ATOM     23  HB  VAL A   2      -1.534   7.060 -11.342  1.00  0.00           H  
ATOM     24 1HG1 VAL A   2      -1.197   4.847 -10.353  1.00  0.00           H  
ATOM     25 2HG1 VAL A   2      -1.842   6.013  -9.174  1.00  0.00           H  
ATOM     26 3HG1 VAL A   2      -2.915   4.789  -9.896  1.00  0.00           H  
ATOM     27 1HG2 VAL A   2      -1.774   5.041 -12.753  1.00  0.00           H  
ATOM     28 2HG2 VAL A   2      -3.516   4.996 -12.392  1.00  0.00           H  
ATOM     29 3HG2 VAL A   2      -2.835   6.352 -13.322  1.00  0.00           H  
ATOM     30  N   ILE A   3      -2.811   9.113  -9.464  1.00  0.00           N  
ATOM     31  CA  ILE A   3      -2.560   9.817  -8.211  1.00  0.00           C  
ATOM     32  C   ILE A   3      -3.885  10.240  -7.582  1.00  0.00           C  
ATOM     33  O   ILE A   3      -4.108  10.030  -6.388  1.00  0.00           O  
ATOM     34  CB  ILE A   3      -1.651  11.048  -8.427  1.00  0.00           C  
ATOM     35  CG1 ILE A   3      -0.241  10.606  -8.834  1.00  0.00           C  
ATOM     36  CG2 ILE A   3      -1.611  11.916  -7.167  1.00  0.00           C  
ATOM     37  CD1 ILE A   3       0.688  11.756  -9.196  1.00  0.00           C  
ATOM     38  H   ILE A   3      -2.509   9.531 -10.332  1.00  0.00           H  
ATOM     39  HA  ILE A   3      -2.054   9.136  -7.528  1.00  0.00           H  
ATOM     40  HB  ILE A   3      -2.036  11.644  -9.254  1.00  0.00           H  
ATOM     41 1HG1 ILE A   3       0.214  10.046  -8.018  1.00  0.00           H  
ATOM     42 2HG1 ILE A   3      -0.303   9.938  -9.693  1.00  0.00           H  
ATOM     43 1HG2 ILE A   3      -0.966  12.777  -7.339  1.00  0.00           H  
ATOM     44 2HG2 ILE A   3      -2.617  12.259  -6.929  1.00  0.00           H  
ATOM     45 3HG2 ILE A   3      -1.221  11.331  -6.334  1.00  0.00           H  
ATOM     46 1HD1 ILE A   3       1.666  11.361  -9.473  1.00  0.00           H  
ATOM     47 2HD1 ILE A   3       0.270  12.311 -10.036  1.00  0.00           H  
ATOM     48 3HD1 ILE A   3       0.795  12.420  -8.340  1.00  0.00           H  
ATOM     49  N   GLU A   4      -4.786  10.904  -8.437  1.00  0.00           N  
ATOM     50  CA  GLU A   4      -6.095  11.318  -7.940  1.00  0.00           C  
ATOM     51  C   GLU A   4      -6.894  10.124  -7.428  1.00  0.00           C  
ATOM     52  O   GLU A   4      -7.550  10.209  -6.388  1.00  0.00           O  
ATOM     53  CB  GLU A   4      -6.879  12.047  -9.034  1.00  0.00           C  
ATOM     54  CG  GLU A   4      -8.133  12.746  -8.529  1.00  0.00           C  
ATOM     55  CD  GLU A   4      -8.842  13.557  -9.603  1.00  0.00           C  
ATOM     56  OE1 GLU A   4     -10.020  13.930  -9.403  1.00  0.00           O  
ATOM     57  OE2 GLU A   4      -8.215  13.819 -10.653  1.00  0.00           O  
ATOM     58  H   GLU A   4      -4.540  11.100  -9.397  1.00  0.00           H  
ATOM     59  HA  GLU A   4      -5.947  12.002  -7.103  1.00  0.00           H  
ATOM     60 1HB  GLU A   4      -6.239  12.794  -9.504  1.00  0.00           H  
ATOM     61 2HB  GLU A   4      -7.173  11.336  -9.806  1.00  0.00           H  
ATOM     62 1HG  GLU A   4      -8.824  11.997  -8.145  1.00  0.00           H  
ATOM     63 2HG  GLU A   4      -7.862  13.406  -7.706  1.00  0.00           H  
ATOM     64  N   LYS A   5      -6.873   8.987  -8.161  1.00  0.00           N  
ATOM     65  CA  LYS A   5      -7.555   7.768  -7.735  1.00  0.00           C  
ATOM     66  C   LYS A   5      -7.047   7.302  -6.374  1.00  0.00           C  
ATOM     67  O   LYS A   5      -7.840   6.986  -5.484  1.00  0.00           O  
ATOM     68  CB  LYS A   5      -7.371   6.659  -8.772  1.00  0.00           C  
ATOM     69  CG  LYS A   5      -8.164   5.395  -8.474  1.00  0.00           C  
ATOM     70  CD  LYS A   5      -8.035   4.376  -9.598  1.00  0.00           C  
ATOM     71  CE  LYS A   5      -8.836   3.115  -9.306  1.00  0.00           C  
ATOM     72  NZ  LYS A   5      -8.709   2.111 -10.405  1.00  0.00           N  
ATOM     73  H   LYS A   5      -6.365   8.987  -9.034  1.00  0.00           H  
ATOM     74  HA  LYS A   5      -8.620   7.982  -7.640  1.00  0.00           H  
ATOM     75 1HB  LYS A   5      -7.674   7.025  -9.754  1.00  0.00           H  
ATOM     76 2HB  LYS A   5      -6.316   6.390  -8.834  1.00  0.00           H  
ATOM     77 1HG  LYS A   5      -7.801   4.947  -7.548  1.00  0.00           H  
ATOM     78 2HG  LYS A   5      -9.216   5.647  -8.346  1.00  0.00           H  
ATOM     79 1HD  LYS A   5      -8.394   4.814 -10.530  1.00  0.00           H  
ATOM     80 2HD  LYS A   5      -6.987   4.105  -9.725  1.00  0.00           H  
ATOM     81 1HE  LYS A   5      -8.485   2.668  -8.377  1.00  0.00           H  
ATOM     82 2HE  LYS A   5      -9.888   3.372  -9.184  1.00  0.00           H  
ATOM     83 1HZ  LYS A   5      -9.253   1.291 -10.177  1.00  0.00           H  
ATOM     84 2HZ  LYS A   5      -9.050   2.511 -11.268  1.00  0.00           H  
ATOM     85 3HZ  LYS A   5      -7.739   1.852 -10.514  1.00  0.00           H  
ATOM     86  N   LEU A   6      -5.721   7.234  -6.081  1.00  0.00           N  
ATOM     87  CA  LEU A   6      -5.129   6.800  -4.820  1.00  0.00           C  
ATOM     88  C   LEU A   6      -5.512   7.745  -3.686  1.00  0.00           C  
ATOM     89  O   LEU A   6      -5.796   7.301  -2.571  1.00  0.00           O  
ATOM     90  CB  LEU A   6      -3.605   6.721  -4.942  1.00  0.00           C  
ATOM     91  CG  LEU A   6      -3.046   5.503  -5.679  1.00  0.00           C  
ATOM     92  CD1 LEU A   6      -1.587   5.735  -6.056  1.00  0.00           C  
ATOM     93  CD2 LEU A   6      -3.190   4.248  -4.826  1.00  0.00           C  
ATOM     94  H   LEU A   6      -5.115   7.520  -6.836  1.00  0.00           H  
ATOM     95  HA  LEU A   6      -5.511   5.808  -4.582  1.00  0.00           H  
ATOM     96 1HB  LEU A   6      -3.252   7.608  -5.465  1.00  0.00           H  
ATOM     97 2HB  LEU A   6      -3.176   6.721  -3.940  1.00  0.00           H  
ATOM     98  HG  LEU A   6      -3.592   5.360  -6.612  1.00  0.00           H  
ATOM     99 1HD1 LEU A   6      -1.203   4.860  -6.580  1.00  0.00           H  
ATOM    100 2HD1 LEU A   6      -1.513   6.607  -6.706  1.00  0.00           H  
ATOM    101 3HD1 LEU A   6      -1.001   5.903  -5.154  1.00  0.00           H  
ATOM    102 1HD2 LEU A   6      -2.787   3.392  -5.368  1.00  0.00           H  
ATOM    103 2HD2 LEU A   6      -2.642   4.377  -3.893  1.00  0.00           H  
ATOM    104 3HD2 LEU A   6      -4.244   4.076  -4.607  1.00  0.00           H  
ATOM    105  N   ARG A   7      -5.614   9.092  -3.961  1.00  0.00           N  
ATOM    106  CA  ARG A   7      -6.001  10.057  -2.937  1.00  0.00           C  
ATOM    107  C   ARG A   7      -7.447   9.844  -2.503  1.00  0.00           C  
ATOM    108  O   ARG A   7      -7.762   9.919  -1.313  1.00  0.00           O  
ATOM    109  CB  ARG A   7      -5.811  11.487  -3.445  1.00  0.00           C  
ATOM    110  CG  ARG A   7      -4.358  11.925  -3.527  1.00  0.00           C  
ATOM    111  CD  ARG A   7      -4.231  13.398  -3.889  1.00  0.00           C  
ATOM    112  NE  ARG A   7      -2.835  13.825  -3.931  1.00  0.00           N  
ATOM    113  CZ  ARG A   7      -2.429  15.062  -4.202  1.00  0.00           C  
ATOM    114  NH1 ARG A   7      -3.308  16.023  -4.461  1.00  0.00           N  
ATOM    115  NH2 ARG A   7      -1.134  15.341  -4.215  1.00  0.00           N  
ATOM    116  H   ARG A   7      -5.416   9.419  -4.896  1.00  0.00           H  
ATOM    117  HA  ARG A   7      -5.363   9.911  -2.065  1.00  0.00           H  
ATOM    118 1HB  ARG A   7      -6.249  11.581  -4.437  1.00  0.00           H  
ATOM    119 2HB  ARG A   7      -6.337  12.180  -2.788  1.00  0.00           H  
ATOM    120 1HG  ARG A   7      -3.875  11.767  -2.562  1.00  0.00           H  
ATOM    121 2HG  ARG A   7      -3.844  11.340  -4.290  1.00  0.00           H  
ATOM    122 1HD  ARG A   7      -4.672  13.571  -4.870  1.00  0.00           H  
ATOM    123 2HD  ARG A   7      -4.752  14.001  -3.146  1.00  0.00           H  
ATOM    124  HE  ARG A   7      -2.125  13.130  -3.740  1.00  0.00           H  
ATOM    125 1HH1 ARG A   7      -4.297  15.818  -4.454  1.00  0.00           H  
ATOM    126 2HH1 ARG A   7      -2.988  16.958  -4.665  1.00  0.00           H  
ATOM    127 1HH2 ARG A   7      -0.459  14.615  -4.019  1.00  0.00           H  
ATOM    128 2HH2 ARG A   7      -0.822  16.278  -4.420  1.00  0.00           H  
ATOM    129  N   LYS A   8      -8.301   9.573  -3.535  1.00  0.00           N  
ATOM    130  CA  LYS A   8      -9.699   9.286  -3.227  1.00  0.00           C  
ATOM    131  C   LYS A   8      -9.827   8.033  -2.366  1.00  0.00           C  
ATOM    132  O   LYS A   8     -10.586   8.015  -1.395  1.00  0.00           O  
ATOM    133  CB  LYS A   8     -10.510   9.123  -4.513  1.00  0.00           C  
ATOM    134  CG  LYS A   8     -10.833  10.436  -5.212  1.00  0.00           C  
ATOM    135  CD  LYS A   8     -11.707  10.215  -6.440  1.00  0.00           C  
ATOM    136  CE  LYS A   8     -11.991  11.522  -7.167  1.00  0.00           C  
ATOM    137  NZ  LYS A   8     -12.806  11.305  -8.400  1.00  0.00           N  
ATOM    138  H   LYS A   8      -7.998   9.565  -4.498  1.00  0.00           H  
ATOM    139  HA  LYS A   8     -10.108  10.124  -2.662  1.00  0.00           H  
ATOM    140 1HB  LYS A   8      -9.960   8.494  -5.213  1.00  0.00           H  
ATOM    141 2HB  LYS A   8     -11.450   8.619  -4.289  1.00  0.00           H  
ATOM    142 1HG  LYS A   8     -11.357  11.097  -4.521  1.00  0.00           H  
ATOM    143 2HG  LYS A   8      -9.907  10.921  -5.520  1.00  0.00           H  
ATOM    144 1HD  LYS A   8     -11.205   9.531  -7.126  1.00  0.00           H  
ATOM    145 2HD  LYS A   8     -12.654   9.768  -6.137  1.00  0.00           H  
ATOM    146 1HE  LYS A   8     -12.528  12.198  -6.503  1.00  0.00           H  
ATOM    147 2HE  LYS A   8     -11.050  11.995  -7.446  1.00  0.00           H  
ATOM    148 1HZ  LYS A   8     -12.973  12.192  -8.854  1.00  0.00           H  
ATOM    149 2HZ  LYS A   8     -12.307  10.693  -9.031  1.00  0.00           H  
ATOM    150 3HZ  LYS A   8     -13.689  10.883  -8.150  1.00  0.00           H  
ATOM    151  N   LEU A   9      -9.134   7.014  -2.674  1.00  0.00           N  
ATOM    152  CA  LEU A   9      -9.174   5.761  -1.927  1.00  0.00           C  
ATOM    153  C   LEU A   9      -8.639   5.955  -0.512  1.00  0.00           C  
ATOM    154  O   LEU A   9      -9.190   5.406   0.445  1.00  0.00           O  
ATOM    155  CB  LEU A   9      -8.363   4.681  -2.648  1.00  0.00           C  
ATOM    156  CG  LEU A   9      -8.961   4.139  -3.948  1.00  0.00           C  
ATOM    157  CD1 LEU A   9      -7.968   3.212  -4.642  1.00  0.00           C  
ATOM    158  CD2 LEU A   9     -10.274   3.415  -3.672  1.00  0.00           C  
ATOM    159  H   LEU A   9      -8.529   7.088  -3.479  1.00  0.00           H  
ATOM    160  HA  LEU A   9     -10.210   5.432  -1.860  1.00  0.00           H  
ATOM    161 1HB  LEU A   9      -7.380   5.085  -2.886  1.00  0.00           H  
ATOM    162 2HB  LEU A   9      -8.232   3.836  -1.973  1.00  0.00           H  
ATOM    163  HG  LEU A   9      -9.150   4.965  -4.634  1.00  0.00           H  
ATOM    164 1HD1 LEU A   9      -8.407   2.834  -5.565  1.00  0.00           H  
ATOM    165 2HD1 LEU A   9      -7.056   3.763  -4.874  1.00  0.00           H  
ATOM    166 3HD1 LEU A   9      -7.731   2.376  -3.985  1.00  0.00           H  
ATOM    167 1HD2 LEU A   9     -10.685   3.037  -4.609  1.00  0.00           H  
ATOM    168 2HD2 LEU A   9     -10.094   2.582  -2.992  1.00  0.00           H  
ATOM    169 3HD2 LEU A   9     -10.983   4.108  -3.218  1.00  0.00           H  
ATOM    170  N   GLU A  10      -7.544   6.681  -0.383  1.00  0.00           N  
ATOM    171  CA  GLU A  10      -7.013   6.979   0.944  1.00  0.00           C  
ATOM    172  C   GLU A  10      -8.067   7.647   1.822  1.00  0.00           C  
ATOM    173  O   GLU A  10      -8.251   7.266   2.980  1.00  0.00           O  
ATOM    174  CB  GLU A  10      -5.773   7.870   0.840  1.00  0.00           C  
ATOM    175  CG  GLU A  10      -5.145   8.209   2.183  1.00  0.00           C  
ATOM    176  CD  GLU A  10      -4.229   9.421   2.129  1.00  0.00           C  
ATOM    177  OE1 GLU A  10      -3.900   9.982   3.198  1.00  0.00           O  
ATOM    178  OE2 GLU A  10      -3.837   9.814   1.007  1.00  0.00           O  
ATOM    179  H   GLU A  10      -7.063   7.037  -1.197  1.00  0.00           H  
ATOM    180  HA  GLU A  10      -6.728   6.041   1.421  1.00  0.00           H  
ATOM    181 1HB  GLU A  10      -5.019   7.375   0.228  1.00  0.00           H  
ATOM    182 2HB  GLU A  10      -6.036   8.804   0.343  1.00  0.00           H  
ATOM    183 1HG  GLU A  10      -5.938   8.404   2.904  1.00  0.00           H  
ATOM    184 2HG  GLU A  10      -4.576   7.349   2.533  1.00  0.00           H  
ATOM    185  N   LYS A  11      -8.772   8.684   1.255  1.00  0.00           N  
ATOM    186  CA  LYS A  11      -9.821   9.395   1.981  1.00  0.00           C  
ATOM    187  C   LYS A  11     -10.954   8.452   2.373  1.00  0.00           C  
ATOM    188  O   LYS A  11     -11.452   8.506   3.500  1.00  0.00           O  
ATOM    189  CB  LYS A  11     -10.367  10.550   1.140  1.00  0.00           C  
ATOM    190  CG  LYS A  11      -9.427  11.742   1.041  1.00  0.00           C  
ATOM    191  CD  LYS A  11     -10.054  12.884   0.252  1.00  0.00           C  
ATOM    192  CE  LYS A  11      -9.089  14.051   0.092  1.00  0.00           C  
ATOM    193  NZ  LYS A  11      -9.683  15.155  -0.719  1.00  0.00           N  
ATOM    194  H   LYS A  11      -8.556   8.960   0.308  1.00  0.00           H  
ATOM    195  HA  LYS A  11      -9.392   9.803   2.897  1.00  0.00           H  
ATOM    196 1HB  LYS A  11     -10.574  10.198   0.129  1.00  0.00           H  
ATOM    197 2HB  LYS A  11     -11.309  10.897   1.566  1.00  0.00           H  
ATOM    198 1HG  LYS A  11      -9.183  12.097   2.043  1.00  0.00           H  
ATOM    199 2HG  LYS A  11      -8.504  11.438   0.548  1.00  0.00           H  
ATOM    200 1HD  LYS A  11     -10.344  12.527  -0.737  1.00  0.00           H  
ATOM    201 2HD  LYS A  11     -10.948  13.235   0.768  1.00  0.00           H  
ATOM    202 1HE  LYS A  11      -8.822  14.439   1.074  1.00  0.00           H  
ATOM    203 2HE  LYS A  11      -8.178  13.706  -0.397  1.00  0.00           H  
ATOM    204 1HZ  LYS A  11      -9.015  15.908  -0.803  1.00  0.00           H  
ATOM    205 2HZ  LYS A  11      -9.918  14.809  -1.639  1.00  0.00           H  
ATOM    206 3HZ  LYS A  11     -10.518  15.495  -0.265  1.00  0.00           H  
ATOM    207  N   GLN A  12     -11.360   7.566   1.422  1.00  0.00           N  
ATOM    208  CA  GLN A  12     -12.408   6.588   1.692  1.00  0.00           C  
ATOM    209  C   GLN A  12     -12.001   5.641   2.817  1.00  0.00           C  
ATOM    210  O   GLN A  12     -12.794   5.363   3.719  1.00  0.00           O  
ATOM    211  CB  GLN A  12     -12.738   5.791   0.429  1.00  0.00           C  
ATOM    212  CG  GLN A  12     -13.527   6.579  -0.608  1.00  0.00           C  
ATOM    213  CD  GLN A  12     -13.864   5.758  -1.838  1.00  0.00           C  
ATOM    214  OE1 GLN A  12     -13.304   4.679  -2.053  1.00  0.00           O  
ATOM    215  NE2 GLN A  12     -14.782   6.264  -2.655  1.00  0.00           N  
ATOM    216  H   GLN A  12     -10.928   7.585   0.509  1.00  0.00           H  
ATOM    217  HA  GLN A  12     -13.304   7.120   2.011  1.00  0.00           H  
ATOM    218 1HB  GLN A  12     -11.814   5.448  -0.036  1.00  0.00           H  
ATOM    219 2HB  GLN A  12     -13.317   4.908   0.697  1.00  0.00           H  
ATOM    220 1HG  GLN A  12     -14.461   6.916  -0.159  1.00  0.00           H  
ATOM    221 2HG  GLN A  12     -12.934   7.437  -0.925  1.00  0.00           H  
ATOM    222 1HE2 GLN A  12     -15.045   5.766  -3.483  1.00  0.00           H  
ATOM    223 2HE2 GLN A  12     -15.211   7.142  -2.443  1.00  0.00           H  
ATOM    224  N   ALA A  13     -10.764   5.075   2.711  1.00  0.00           N  
ATOM    225  CA  ALA A  13     -10.241   4.176   3.737  1.00  0.00           C  
ATOM    226  C   ALA A  13     -10.193   4.864   5.098  1.00  0.00           C  
ATOM    227  O   ALA A  13     -10.513   4.254   6.121  1.00  0.00           O  
ATOM    228  CB  ALA A  13      -8.852   3.676   3.348  1.00  0.00           C  
ATOM    229  H   ALA A  13     -10.195   5.283   1.903  1.00  0.00           H  
ATOM    230  HA  ALA A  13     -10.914   3.322   3.815  1.00  0.00           H  
ATOM    231 1HB  ALA A  13      -8.476   3.007   4.122  1.00  0.00           H  
ATOM    232 2HB  ALA A  13      -8.911   3.138   2.402  1.00  0.00           H  
ATOM    233 3HB  ALA A  13      -8.177   4.524   3.242  1.00  0.00           H  
ATOM    234  N   ARG A  14      -9.844   6.179   5.145  1.00  0.00           N  
ATOM    235  CA  ARG A  14      -9.801   6.949   6.383  1.00  0.00           C  
ATOM    236  C   ARG A  14     -11.192   7.079   6.996  1.00  0.00           C  
ATOM    237  O   ARG A  14     -11.365   6.886   8.201  1.00  0.00           O  
ATOM    238  CB  ARG A  14      -9.208   8.337   6.133  1.00  0.00           C  
ATOM    239  CG  ARG A  14      -9.041   9.172   7.393  1.00  0.00           C  
ATOM    240  CD  ARG A  14      -8.416  10.528   7.093  1.00  0.00           C  
ATOM    241  NE  ARG A  14      -7.004  10.404   6.743  1.00  0.00           N  
ATOM    242  CZ  ARG A  14      -6.194  11.428   6.489  1.00  0.00           C  
ATOM    243  NH1 ARG A  14      -6.642  12.677   6.541  1.00  0.00           N  
ATOM    244  NH2 ARG A  14      -4.925  11.201   6.180  1.00  0.00           N  
ATOM    245  H   ARG A  14      -9.605   6.633   4.275  1.00  0.00           H  
ATOM    246  HA  ARG A  14      -9.166   6.423   7.096  1.00  0.00           H  
ATOM    247 1HB  ARG A  14      -8.231   8.236   5.662  1.00  0.00           H  
ATOM    248 2HB  ARG A  14      -9.848   8.888   5.444  1.00  0.00           H  
ATOM    249 1HG  ARG A  14     -10.016   9.338   7.851  1.00  0.00           H  
ATOM    250 2HG  ARG A  14      -8.395   8.645   8.096  1.00  0.00           H  
ATOM    251 1HD  ARG A  14      -8.938  10.992   6.256  1.00  0.00           H  
ATOM    252 2HD  ARG A  14      -8.497  11.168   7.971  1.00  0.00           H  
ATOM    253  HE  ARG A  14      -6.613   9.473   6.690  1.00  0.00           H  
ATOM    254 1HH1 ARG A  14      -7.608  12.858   6.776  1.00  0.00           H  
ATOM    255 2HH1 ARG A  14      -6.017  13.446   6.346  1.00  0.00           H  
ATOM    256 1HH2 ARG A  14      -4.577  10.253   6.138  1.00  0.00           H  
ATOM    257 2HH2 ARG A  14      -4.307  11.975   5.986  1.00  0.00           H  
ATOM    258  N   LYS A  15     -12.179   7.370   6.136  1.00  0.00           N  
ATOM    259  CA  LYS A  15     -13.562   7.517   6.582  1.00  0.00           C  
ATOM    260  C   LYS A  15     -14.091   6.213   7.172  1.00  0.00           C  
ATOM    261  O   LYS A  15     -14.861   6.228   8.134  1.00  0.00           O  
ATOM    262  CB  LYS A  15     -14.454   7.968   5.425  1.00  0.00           C  
ATOM    263  CG  LYS A  15     -14.289   9.434   5.051  1.00  0.00           C  
ATOM    264  CD  LYS A  15     -15.269   9.847   3.960  1.00  0.00           C  
ATOM    265  CE  LYS A  15     -15.091  11.308   3.571  1.00  0.00           C  
ATOM    266  NZ  LYS A  15     -15.997  11.697   2.450  1.00  0.00           N  
ATOM    267  H   LYS A  15     -11.962   7.491   5.157  1.00  0.00           H  
ATOM    268  HA  LYS A  15     -13.595   8.277   7.363  1.00  0.00           H  
ATOM    269 1HB  LYS A  15     -14.236   7.367   4.542  1.00  0.00           H  
ATOM    270 2HB  LYS A  15     -15.499   7.801   5.685  1.00  0.00           H  
ATOM    271 1HG  LYS A  15     -14.459  10.056   5.931  1.00  0.00           H  
ATOM    272 2HG  LYS A  15     -13.273   9.607   4.696  1.00  0.00           H  
ATOM    273 1HD  LYS A  15     -15.114   9.225   3.077  1.00  0.00           H  
ATOM    274 2HD  LYS A  15     -16.290   9.699   4.313  1.00  0.00           H  
ATOM    275 1HE  LYS A  15     -15.302  11.942   4.431  1.00  0.00           H  
ATOM    276 2HE  LYS A  15     -14.059  11.480   3.266  1.00  0.00           H  
ATOM    277 1HZ  LYS A  15     -15.851  12.670   2.220  1.00  0.00           H  
ATOM    278 2HZ  LYS A  15     -15.797  11.126   1.641  1.00  0.00           H  
ATOM    279 3HZ  LYS A  15     -16.958  11.559   2.729  1.00  0.00           H  
ATOM    280  N   GLN A  16     -13.612   5.016   6.748  1.00  0.00           N  
ATOM    281  CA  GLN A  16     -14.055   3.699   7.192  1.00  0.00           C  
ATOM    282  C   GLN A  16     -13.252   3.227   8.401  1.00  0.00           C  
ATOM    283  O   GLN A  16     -13.590   2.218   9.022  1.00  0.00           O  
ATOM    284  CB  GLN A  16     -13.940   2.682   6.056  1.00  0.00           C  
ATOM    285  CG  GLN A  16     -14.910   2.929   4.909  1.00  0.00           C  
ATOM    286  CD  GLN A  16     -14.830   1.862   3.833  1.00  0.00           C  
ATOM    287  OE1 GLN A  16     -14.482   0.710   4.107  1.00  0.00           O  
ATOM    288  NE2 GLN A  16     -15.152   2.239   2.600  1.00  0.00           N  
ATOM    289  H   GLN A  16     -12.878   5.081   6.057  1.00  0.00           H  
ATOM    290  HA  GLN A  16     -15.101   3.769   7.492  1.00  0.00           H  
ATOM    291 1HB  GLN A  16     -12.927   2.699   5.654  1.00  0.00           H  
ATOM    292 2HB  GLN A  16     -14.121   1.680   6.445  1.00  0.00           H  
ATOM    293 1HG  GLN A  16     -15.927   2.938   5.302  1.00  0.00           H  
ATOM    294 2HG  GLN A  16     -14.678   3.890   4.451  1.00  0.00           H  
ATOM    295 1HE2 GLN A  16     -15.118   1.578   1.849  1.00  0.00           H  
ATOM    296 2HE2 GLN A  16     -15.429   3.183   2.422  1.00  0.00           H  
ATOM    297  N   GLY A  17     -12.161   3.984   8.742  1.00  0.00           N  
ATOM    298  CA  GLY A  17     -11.309   3.620   9.863  1.00  0.00           C  
ATOM    299  C   GLY A  17     -10.374   2.467   9.550  1.00  0.00           C  
ATOM    300  O   GLY A  17      -9.982   1.717  10.448  1.00  0.00           O  
ATOM    301  H   GLY A  17     -11.942   4.812   8.206  1.00  0.00           H  
ATOM    302 1HA  GLY A  17     -10.713   4.482  10.162  1.00  0.00           H  
ATOM    303 2HA  GLY A  17     -11.928   3.346  10.716  1.00  0.00           H  
ATOM    304  N   ASP A  18     -10.159   2.202   8.161  1.00  0.00           N  
ATOM    305  CA  ASP A  18      -9.261   1.139   7.720  1.00  0.00           C  
ATOM    306  C   ASP A  18      -7.823   1.643   7.614  1.00  0.00           C  
ATOM    307  O   ASP A  18      -7.369   2.019   6.532  1.00  0.00           O  
ATOM    308  CB  ASP A  18      -9.720   0.574   6.374  1.00  0.00           C  
ATOM    309  CG  ASP A  18      -9.148  -0.803   6.083  1.00  0.00           C  
ATOM    310  OD1 ASP A  18      -7.979  -1.065   6.438  1.00  0.00           O  
ATOM    311  OD2 ASP A  18      -9.873  -1.632   5.491  1.00  0.00           O  
ATOM    312  H   ASP A  18     -10.637   2.761   7.469  1.00  0.00           H  
ATOM    313  HA  ASP A  18      -9.283   0.338   8.460  1.00  0.00           H  
ATOM    314 1HB  ASP A  18     -10.808   0.509   6.358  1.00  0.00           H  
ATOM    315 2HB  ASP A  18      -9.421   1.252   5.574  1.00  0.00           H  
ATOM    316  N   GLU A  19      -7.075   1.666   8.652  1.00  0.00           N  
ATOM    317  CA  GLU A  19      -5.746   2.264   8.726  1.00  0.00           C  
ATOM    318  C   GLU A  19      -4.756   1.522   7.832  1.00  0.00           C  
ATOM    319  O   GLU A  19      -3.829   2.125   7.289  1.00  0.00           O  
ATOM    320  CB  GLU A  19      -5.242   2.277  10.171  1.00  0.00           C  
ATOM    321  CG  GLU A  19      -6.006   3.228  11.081  1.00  0.00           C  
ATOM    322  CD  GLU A  19      -5.473   3.256  12.504  1.00  0.00           C  
ATOM    323  OE1 GLU A  19      -5.958   4.074  13.318  1.00  0.00           O  
ATOM    324  OE2 GLU A  19      -4.563   2.453  12.808  1.00  0.00           O  
ATOM    325  H   GLU A  19      -7.463   1.226   9.474  1.00  0.00           H  
ATOM    326  HA  GLU A  19      -5.809   3.293   8.370  1.00  0.00           H  
ATOM    327 1HB  GLU A  19      -5.315   1.274  10.591  1.00  0.00           H  
ATOM    328 2HB  GLU A  19      -4.190   2.563  10.187  1.00  0.00           H  
ATOM    329 1HG  GLU A  19      -5.948   4.235  10.668  1.00  0.00           H  
ATOM    330 2HG  GLU A  19      -7.054   2.932  11.100  1.00  0.00           H  
ATOM    331  N   VAL A  20      -5.035   0.237   7.626  1.00  0.00           N  
ATOM    332  CA  VAL A  20      -4.157  -0.559   6.776  1.00  0.00           C  
ATOM    333  C   VAL A  20      -4.273  -0.088   5.328  1.00  0.00           C  
ATOM    334  O   VAL A  20      -3.262   0.136   4.658  1.00  0.00           O  
ATOM    335  CB  VAL A  20      -4.485  -2.066   6.874  1.00  0.00           C  
ATOM    336  CG1 VAL A  20      -3.675  -2.863   5.853  1.00  0.00           C  
ATOM    337  CG2 VAL A  20      -4.219  -2.578   8.289  1.00  0.00           C  
ATOM    338  H   VAL A  20      -5.843  -0.201   8.046  1.00  0.00           H  
ATOM    339  HA  VAL A  20      -3.128  -0.413   7.108  1.00  0.00           H  
ATOM    340  HB  VAL A  20      -5.536  -2.216   6.629  1.00  0.00           H  
ATOM    341 1HG1 VAL A  20      -3.922  -3.922   5.939  1.00  0.00           H  
ATOM    342 2HG1 VAL A  20      -3.914  -2.516   4.848  1.00  0.00           H  
ATOM    343 3HG1 VAL A  20      -2.611  -2.723   6.043  1.00  0.00           H  
ATOM    344 1HG2 VAL A  20      -4.455  -3.640   8.342  1.00  0.00           H  
ATOM    345 2HG2 VAL A  20      -3.169  -2.427   8.539  1.00  0.00           H  
ATOM    346 3HG2 VAL A  20      -4.843  -2.032   8.997  1.00  0.00           H  
ATOM    347  N   LEU A  21      -5.490   0.118   4.906  1.00  0.00           N  
ATOM    348  CA  LEU A  21      -5.708   0.539   3.526  1.00  0.00           C  
ATOM    349  C   LEU A  21      -5.231   1.972   3.313  1.00  0.00           C  
ATOM    350  O   LEU A  21      -4.749   2.317   2.232  1.00  0.00           O  
ATOM    351  CB  LEU A  21      -7.189   0.422   3.157  1.00  0.00           C  
ATOM    352  CG  LEU A  21      -7.726  -0.995   2.952  1.00  0.00           C  
ATOM    353  CD1 LEU A  21      -9.214  -0.954   2.617  1.00  0.00           C  
ATOM    354  CD2 LEU A  21      -6.946  -1.710   1.854  1.00  0.00           C  
ATOM    355  H   LEU A  21      -6.287  -0.007   5.514  1.00  0.00           H  
ATOM    356  HA  LEU A  21      -5.133  -0.114   2.870  1.00  0.00           H  
ATOM    357 1HB  LEU A  21      -7.781   0.883   3.946  1.00  0.00           H  
ATOM    358 2HB  LEU A  21      -7.361   0.973   2.232  1.00  0.00           H  
ATOM    359  HG  LEU A  21      -7.628  -1.559   3.880  1.00  0.00           H  
ATOM    360 1HD1 LEU A  21      -9.583  -1.970   2.474  1.00  0.00           H  
ATOM    361 2HD1 LEU A  21      -9.758  -0.483   3.436  1.00  0.00           H  
ATOM    362 3HD1 LEU A  21      -9.365  -0.381   1.703  1.00  0.00           H  
ATOM    363 1HD2 LEU A  21      -7.342  -2.717   1.723  1.00  0.00           H  
ATOM    364 2HD2 LEU A  21      -7.044  -1.157   0.919  1.00  0.00           H  
ATOM    365 3HD2 LEU A  21      -5.894  -1.767   2.133  1.00  0.00           H  
ATOM    366  N   VAL A  22      -5.365   2.784   4.352  1.00  0.00           N  
ATOM    367  CA  VAL A  22      -4.826   4.137   4.256  1.00  0.00           C  
ATOM    368  C   VAL A  22      -3.322   4.077   3.995  1.00  0.00           C  
ATOM    369  O   VAL A  22      -2.819   4.728   3.076  1.00  0.00           O  
ATOM    370  CB  VAL A  22      -5.112   4.954   5.536  1.00  0.00           C  
ATOM    371  CG1 VAL A  22      -4.351   6.278   5.513  1.00  0.00           C  
ATOM    372  CG2 VAL A  22      -6.612   5.198   5.688  1.00  0.00           C  
ATOM    373  H   VAL A  22      -5.826   2.497   5.204  1.00  0.00           H  
ATOM    374  HA  VAL A  22      -5.306   4.642   3.417  1.00  0.00           H  
ATOM    375  HB  VAL A  22      -4.749   4.397   6.400  1.00  0.00           H  
ATOM    376 1HG1 VAL A  22      -4.566   6.837   6.424  1.00  0.00           H  
ATOM    377 2HG1 VAL A  22      -3.281   6.081   5.453  1.00  0.00           H  
ATOM    378 3HG1 VAL A  22      -4.663   6.862   4.647  1.00  0.00           H  
ATOM    379 1HG2 VAL A  22      -6.797   5.774   6.594  1.00  0.00           H  
ATOM    380 2HG2 VAL A  22      -6.980   5.752   4.824  1.00  0.00           H  
ATOM    381 3HG2 VAL A  22      -7.131   4.242   5.754  1.00  0.00           H  
ATOM    382  N   MET A  23      -2.624   3.283   4.833  1.00  0.00           N  
ATOM    383  CA  MET A  23      -1.177   3.136   4.696  1.00  0.00           C  
ATOM    384  C   MET A  23      -0.813   2.592   3.319  1.00  0.00           C  
ATOM    385  O   MET A  23       0.114   3.087   2.676  1.00  0.00           O  
ATOM    386  CB  MET A  23      -0.624   2.215   5.785  1.00  0.00           C  
ATOM    387  CG  MET A  23       0.891   2.092   5.772  1.00  0.00           C  
ATOM    388  SD  MET A  23       1.509   0.891   7.014  1.00  0.00           S  
ATOM    389  CE  MET A  23       0.728  -0.629   6.405  1.00  0.00           C  
ATOM    390  H   MET A  23      -3.102   2.781   5.567  1.00  0.00           H  
ATOM    391  HA  MET A  23      -0.718   4.118   4.806  1.00  0.00           H  
ATOM    392 1HB  MET A  23      -0.927   2.586   6.763  1.00  0.00           H  
ATOM    393 2HB  MET A  23      -1.048   1.217   5.668  1.00  0.00           H  
ATOM    394 1HG  MET A  23       1.221   1.770   4.785  1.00  0.00           H  
ATOM    395 2HG  MET A  23       1.337   3.065   5.980  1.00  0.00           H  
ATOM    396 1HE  MET A  23       1.002  -1.463   7.051  1.00  0.00           H  
ATOM    397 2HE  MET A  23      -0.356  -0.508   6.408  1.00  0.00           H  
ATOM    398 3HE  MET A  23       1.068  -0.831   5.389  1.00  0.00           H  
ATOM    399  N   LEU A  24      -1.584   1.622   2.855  1.00  0.00           N  
ATOM    400  CA  LEU A  24      -1.316   1.004   1.561  1.00  0.00           C  
ATOM    401  C   LEU A  24      -1.457   2.021   0.434  1.00  0.00           C  
ATOM    402  O   LEU A  24      -0.604   2.092  -0.454  1.00  0.00           O  
ATOM    403  CB  LEU A  24      -2.264  -0.174   1.323  1.00  0.00           C  
ATOM    404  CG  LEU A  24      -1.942  -1.466   2.075  1.00  0.00           C  
ATOM    405  CD1 LEU A  24      -3.065  -2.482   1.888  1.00  0.00           C  
ATOM    406  CD2 LEU A  24      -0.611  -2.041   1.605  1.00  0.00           C  
ATOM    407  H   LEU A  24      -2.371   1.300   3.400  1.00  0.00           H  
ATOM    408  HA  LEU A  24      -0.292   0.632   1.561  1.00  0.00           H  
ATOM    409 1HB  LEU A  24      -3.270   0.127   1.609  1.00  0.00           H  
ATOM    410 2HB  LEU A  24      -2.266  -0.409   0.259  1.00  0.00           H  
ATOM    411  HG  LEU A  24      -1.880  -1.259   3.144  1.00  0.00           H  
ATOM    412 1HD1 LEU A  24      -2.822  -3.397   2.429  1.00  0.00           H  
ATOM    413 2HD1 LEU A  24      -3.997  -2.069   2.275  1.00  0.00           H  
ATOM    414 3HD1 LEU A  24      -3.179  -2.707   0.828  1.00  0.00           H  
ATOM    415 1HD2 LEU A  24      -0.398  -2.960   2.152  1.00  0.00           H  
ATOM    416 2HD2 LEU A  24      -0.665  -2.258   0.538  1.00  0.00           H  
ATOM    417 3HD2 LEU A  24       0.183  -1.317   1.789  1.00  0.00           H  
ATOM    418  N   ALA A  25      -2.525   2.795   0.389  1.00  0.00           N  
ATOM    419  CA  ALA A  25      -2.730   3.829  -0.621  1.00  0.00           C  
ATOM    420  C   ALA A  25      -1.597   4.851  -0.598  1.00  0.00           C  
ATOM    421  O   ALA A  25      -1.062   5.219  -1.647  1.00  0.00           O  
ATOM    422  CB  ALA A  25      -4.073   4.523  -0.408  1.00  0.00           C  
ATOM    423  H   ALA A  25      -3.230   2.653   1.098  1.00  0.00           H  
ATOM    424  HA  ALA A  25      -2.732   3.350  -1.600  1.00  0.00           H  
ATOM    425 1HB  ALA A  25      -4.210   5.291  -1.169  1.00  0.00           H  
ATOM    426 2HB  ALA A  25      -4.877   3.791  -0.482  1.00  0.00           H  
ATOM    427 3HB  ALA A  25      -4.092   4.983   0.579  1.00  0.00           H  
ATOM    428  N   ARG A  26      -1.142   5.251   0.627  1.00  0.00           N  
ATOM    429  CA  ARG A  26      -0.069   6.229   0.772  1.00  0.00           C  
ATOM    430  C   ARG A  26       1.261   5.657   0.291  1.00  0.00           C  
ATOM    431  O   ARG A  26       2.048   6.357  -0.349  1.00  0.00           O  
ATOM    432  CB  ARG A  26       0.052   6.684   2.228  1.00  0.00           C  
ATOM    433  CG  ARG A  26      -1.064   7.613   2.677  1.00  0.00           C  
ATOM    434  CD  ARG A  26      -0.898   8.032   4.131  1.00  0.00           C  
ATOM    435  NE  ARG A  26      -1.886   9.034   4.520  1.00  0.00           N  
ATOM    436  CZ  ARG A  26      -1.964   9.595   5.723  1.00  0.00           C  
ATOM    437  NH1 ARG A  26      -1.109   9.261   6.684  1.00  0.00           N  
ATOM    438  NH2 ARG A  26      -2.903  10.497   5.969  1.00  0.00           N  
ATOM    439  H   ARG A  26      -1.563   4.856   1.456  1.00  0.00           H  
ATOM    440  HA  ARG A  26      -0.306   7.097   0.155  1.00  0.00           H  
ATOM    441 1HB  ARG A  26       0.052   5.813   2.882  1.00  0.00           H  
ATOM    442 2HB  ARG A  26       1.001   7.200   2.370  1.00  0.00           H  
ATOM    443 1HG  ARG A  26      -1.060   8.511   2.059  1.00  0.00           H  
ATOM    444 2HG  ARG A  26      -2.024   7.105   2.574  1.00  0.00           H  
ATOM    445 1HD  ARG A  26      -1.019   7.162   4.776  1.00  0.00           H  
ATOM    446 2HD  ARG A  26       0.095   8.456   4.276  1.00  0.00           H  
ATOM    447  HE  ARG A  26      -2.561   9.323   3.825  1.00  0.00           H  
ATOM    448 1HH1 ARG A  26      -0.390   8.574   6.504  1.00  0.00           H  
ATOM    449 2HH1 ARG A  26      -1.178   9.694   7.594  1.00  0.00           H  
ATOM    450 1HH2 ARG A  26      -3.557  10.757   5.243  1.00  0.00           H  
ATOM    451 2HH2 ARG A  26      -2.965  10.925   6.881  1.00  0.00           H  
ATOM    452  N   MET A  27       1.519   4.431   0.584  1.00  0.00           N  
ATOM    453  CA  MET A  27       2.758   3.783   0.162  1.00  0.00           C  
ATOM    454  C   MET A  27       2.838   3.698  -1.358  1.00  0.00           C  
ATOM    455  O   MET A  27       3.871   4.018  -1.948  1.00  0.00           O  
ATOM    456  CB  MET A  27       2.867   2.383   0.770  1.00  0.00           C  
ATOM    457  CG  MET A  27       3.309   2.379   2.224  1.00  0.00           C  
ATOM    458  SD  MET A  27       3.582   0.684   2.871  1.00  0.00           S  
ATOM    459  CE  MET A  27       4.983   0.169   1.840  1.00  0.00           C  
ATOM    460  H   MET A  27       0.846   3.903   1.121  1.00  0.00           H  
ATOM    461  HA  MET A  27       3.598   4.381   0.514  1.00  0.00           H  
ATOM    462 1HB  MET A  27       1.902   1.883   0.707  1.00  0.00           H  
ATOM    463 2HB  MET A  27       3.581   1.791   0.195  1.00  0.00           H  
ATOM    464 1HG  MET A  27       4.237   2.941   2.324  1.00  0.00           H  
ATOM    465 2HG  MET A  27       2.549   2.864   2.836  1.00  0.00           H  
ATOM    466 1HE  MET A  27       5.277  -0.847   2.106  1.00  0.00           H  
ATOM    467 2HE  MET A  27       4.692   0.200   0.789  1.00  0.00           H  
ATOM    468 3HE  MET A  27       5.823   0.845   2.004  1.00  0.00           H  
ATOM    469  N   VAL A  28       1.775   3.356  -1.927  1.00  0.00           N  
ATOM    470  CA  VAL A  28       1.736   3.269  -3.383  1.00  0.00           C  
ATOM    471  C   VAL A  28       1.988   4.647  -3.991  1.00  0.00           C  
ATOM    472  O   VAL A  28       2.773   4.783  -4.932  1.00  0.00           O  
ATOM    473  CB  VAL A  28       0.386   2.705  -3.881  1.00  0.00           C  
ATOM    474  CG1 VAL A  28       0.318   2.737  -5.407  1.00  0.00           C  
ATOM    475  CG2 VAL A  28       0.179   1.283  -3.363  1.00  0.00           C  
ATOM    476  H   VAL A  28       0.942   3.139  -1.399  1.00  0.00           H  
ATOM    477  HA  VAL A  28       2.528   2.594  -3.711  1.00  0.00           H  
ATOM    478  HB  VAL A  28      -0.420   3.342  -3.516  1.00  0.00           H  
ATOM    479 1HG1 VAL A  28      -0.641   2.336  -5.737  1.00  0.00           H  
ATOM    480 2HG1 VAL A  28       0.419   3.765  -5.754  1.00  0.00           H  
ATOM    481 3HG1 VAL A  28       1.125   2.132  -5.820  1.00  0.00           H  
ATOM    482 1HG2 VAL A  28      -0.776   0.901  -3.722  1.00  0.00           H  
ATOM    483 2HG2 VAL A  28       0.985   0.643  -3.723  1.00  0.00           H  
ATOM    484 3HG2 VAL A  28       0.181   1.289  -2.273  1.00  0.00           H  
ATOM    485  N   LEU A  29       1.352   5.606  -3.489  1.00  0.00           N  
ATOM    486  CA  LEU A  29       1.546   6.977  -3.949  1.00  0.00           C  
ATOM    487  C   LEU A  29       3.007   7.395  -3.812  1.00  0.00           C  
ATOM    488  O   LEU A  29       3.585   7.957  -4.745  1.00  0.00           O  
ATOM    489  CB  LEU A  29       0.652   7.938  -3.161  1.00  0.00           C  
ATOM    490  CG  LEU A  29       0.635   9.392  -3.638  1.00  0.00           C  
ATOM    491  CD1 LEU A  29       0.074   9.479  -5.053  1.00  0.00           C  
ATOM    492  CD2 LEU A  29      -0.177  10.258  -2.681  1.00  0.00           C  
ATOM    493  H   LEU A  29       0.690   5.425  -2.748  1.00  0.00           H  
ATOM    494  HA  LEU A  29       1.272   7.030  -5.002  1.00  0.00           H  
ATOM    495 1HB  LEU A  29      -0.372   7.570  -3.200  1.00  0.00           H  
ATOM    496 2HB  LEU A  29       0.976   7.940  -2.120  1.00  0.00           H  
ATOM    497  HG  LEU A  29       1.656   9.773  -3.681  1.00  0.00           H  
ATOM    498 1HD1 LEU A  29       0.068  10.519  -5.379  1.00  0.00           H  
ATOM    499 2HD1 LEU A  29       0.697   8.892  -5.728  1.00  0.00           H  
ATOM    500 3HD1 LEU A  29      -0.943   9.090  -5.065  1.00  0.00           H  
ATOM    501 1HD2 LEU A  29      -0.178  11.289  -3.035  1.00  0.00           H  
ATOM    502 2HD2 LEU A  29      -1.202   9.889  -2.636  1.00  0.00           H  
ATOM    503 3HD2 LEU A  29       0.267  10.216  -1.686  1.00  0.00           H  
ATOM    504  N   GLU A  30       3.562   7.103  -2.645  1.00  0.00           N  
ATOM    505  CA  GLU A  30       4.960   7.446  -2.398  1.00  0.00           C  
ATOM    506  C   GLU A  30       5.883   6.743  -3.389  1.00  0.00           C  
ATOM    507  O   GLU A  30       6.779   7.367  -3.961  1.00  0.00           O  
ATOM    508  CB  GLU A  30       5.357   7.088  -0.964  1.00  0.00           C  
ATOM    509  CG  GLU A  30       6.780   7.487  -0.602  1.00  0.00           C  
ATOM    510  CD  GLU A  30       7.153   7.145   0.832  1.00  0.00           C  
ATOM    511  OE1 GLU A  30       8.303   7.420   1.242  1.00  0.00           O  
ATOM    512  OE2 GLU A  30       6.288   6.595   1.550  1.00  0.00           O  
ATOM    513  H   GLU A  30       3.032   6.644  -1.918  1.00  0.00           H  
ATOM    514  HA  GLU A  30       5.082   8.521  -2.534  1.00  0.00           H  
ATOM    515 1HB  GLU A  30       4.679   7.578  -0.265  1.00  0.00           H  
ATOM    516 2HB  GLU A  30       5.258   6.013  -0.817  1.00  0.00           H  
ATOM    517 1HG  GLU A  30       7.471   6.977  -1.273  1.00  0.00           H  
ATOM    518 2HG  GLU A  30       6.895   8.559  -0.753  1.00  0.00           H  
ATOM    519  N   TYR A  31       5.652   5.518  -3.617  1.00  0.00           N  
ATOM    520  CA  TYR A  31       6.472   4.748  -4.546  1.00  0.00           C  
ATOM    521  C   TYR A  31       6.336   5.284  -5.966  1.00  0.00           C  
ATOM    522  O   TYR A  31       7.317   5.340  -6.712  1.00  0.00           O  
ATOM    523  CB  TYR A  31       6.081   3.267  -4.508  1.00  0.00           C  
ATOM    524  CG  TYR A  31       6.664   2.516  -3.335  1.00  0.00           C  
ATOM    525  CD1 TYR A  31       7.252   3.195  -2.271  1.00  0.00           C  
ATOM    526  CD2 TYR A  31       6.628   1.127  -3.290  1.00  0.00           C  
ATOM    527  CE1 TYR A  31       7.792   2.507  -1.189  1.00  0.00           C  
ATOM    528  CE2 TYR A  31       7.164   0.428  -2.213  1.00  0.00           C  
ATOM    529  CZ  TYR A  31       7.743   1.126  -1.169  1.00  0.00           C  
ATOM    530  OH  TYR A  31       8.276   0.440  -0.101  1.00  0.00           O  
ATOM    531  H   TYR A  31       4.883   5.063  -3.146  1.00  0.00           H  
ATOM    532  HA  TYR A  31       7.516   4.840  -4.244  1.00  0.00           H  
ATOM    533 1HB  TYR A  31       4.995   3.178  -4.465  1.00  0.00           H  
ATOM    534 2HB  TYR A  31       6.413   2.780  -5.424  1.00  0.00           H  
ATOM    535  HD1 TYR A  31       7.295   4.284  -2.277  1.00  0.00           H  
ATOM    536  HD2 TYR A  31       6.175   0.567  -4.108  1.00  0.00           H  
ATOM    537  HE1 TYR A  31       8.248   3.057  -0.366  1.00  0.00           H  
ATOM    538  HE2 TYR A  31       7.126  -0.662  -2.197  1.00  0.00           H  
ATOM    539  HH  TYR A  31       8.163  -0.503  -0.240  1.00  0.00           H  
ATOM    540  N   LEU A  32       5.100   5.593  -6.332  1.00  0.00           N  
ATOM    541  CA  LEU A  32       4.865   6.183  -7.645  1.00  0.00           C  
ATOM    542  C   LEU A  32       5.608   7.507  -7.787  1.00  0.00           C  
ATOM    543  O   LEU A  32       6.282   7.741  -8.792  1.00  0.00           O  
ATOM    544  CB  LEU A  32       3.367   6.397  -7.877  1.00  0.00           C  
ATOM    545  CG  LEU A  32       2.971   7.018  -9.218  1.00  0.00           C  
ATOM    546  CD1 LEU A  32       3.417   6.123 -10.369  1.00  0.00           C  
ATOM    547  CD2 LEU A  32       1.466   7.256  -9.272  1.00  0.00           C  
ATOM    548  H   LEU A  32       4.314   5.428  -5.719  1.00  0.00           H  
ATOM    549  HA  LEU A  32       5.240   5.498  -8.404  1.00  0.00           H  
ATOM    550 1HB  LEU A  32       2.863   5.435  -7.802  1.00  0.00           H  
ATOM    551 2HB  LEU A  32       2.983   7.047  -7.091  1.00  0.00           H  
ATOM    552  HG  LEU A  32       3.485   7.971  -9.344  1.00  0.00           H  
ATOM    553 1HD1 LEU A  32       3.128   6.578 -11.317  1.00  0.00           H  
ATOM    554 2HD1 LEU A  32       4.500   6.005 -10.339  1.00  0.00           H  
ATOM    555 3HD1 LEU A  32       2.942   5.147 -10.276  1.00  0.00           H  
ATOM    556 1HD2 LEU A  32       1.202   7.699 -10.233  1.00  0.00           H  
ATOM    557 2HD2 LEU A  32       0.943   6.307  -9.154  1.00  0.00           H  
ATOM    558 3HD2 LEU A  32       1.176   7.933  -8.468  1.00  0.00           H  
ATOM    559  N   GLU A  33       5.681   8.346  -6.718  1.00  0.00           N  
ATOM    560  CA  GLU A  33       6.305   9.666  -6.738  1.00  0.00           C  
ATOM    561  C   GLU A  33       7.825   9.556  -6.820  1.00  0.00           C  
ATOM    562  O   GLU A  33       8.480  10.389  -7.449  1.00  0.00           O  
ATOM    563  CB  GLU A  33       5.901  10.470  -5.500  1.00  0.00           C  
ATOM    564  CG  GLU A  33       4.467  10.978  -5.537  1.00  0.00           C  
ATOM    565  CD  GLU A  33       4.062  11.725  -4.276  1.00  0.00           C  
ATOM    566  OE1 GLU A  33       2.984  12.360  -4.267  1.00  0.00           O  
ATOM    567  OE2 GLU A  33       4.831  11.675  -3.290  1.00  0.00           O  
ATOM    568  H   GLU A  33       5.267   8.010  -5.860  1.00  0.00           H  
ATOM    569  HA  GLU A  33       5.961  10.198  -7.626  1.00  0.00           H  
ATOM    570 1HB  GLU A  33       6.019   9.852  -4.610  1.00  0.00           H  
ATOM    571 2HB  GLU A  33       6.563  11.329  -5.392  1.00  0.00           H  
ATOM    572 1HG  GLU A  33       4.351  11.646  -6.390  1.00  0.00           H  
ATOM    573 2HG  GLU A  33       3.796  10.132  -5.680  1.00  0.00           H  
ATOM    574  N   LYS A  34       8.344   8.457  -6.233  1.00  0.00           N  
ATOM    575  CA  LYS A  34       9.788   8.245  -6.220  1.00  0.00           C  
ATOM    576  C   LYS A  34      10.254   7.551  -7.497  1.00  0.00           C  
ATOM    577  O   LYS A  34      11.456   7.442  -7.748  1.00  0.00           O  
ATOM    578  CB  LYS A  34      10.200   7.424  -4.997  1.00  0.00           C  
ATOM    579  CG  LYS A  34      10.087   8.177  -3.680  1.00  0.00           C  
ATOM    580  CD  LYS A  34      10.582   7.335  -2.511  1.00  0.00           C  
ATOM    581  CE  LYS A  34      10.529   8.110  -1.201  1.00  0.00           C  
ATOM    582  NZ  LYS A  34      10.942   7.265  -0.040  1.00  0.00           N  
ATOM    583  H   LYS A  34       7.742   7.772  -5.798  1.00  0.00           H  
ATOM    584  HA  LYS A  34      10.280   9.217  -6.168  1.00  0.00           H  
ATOM    585 1HB  LYS A  34       9.577   6.531  -4.931  1.00  0.00           H  
ATOM    586 2HB  LYS A  34      11.233   7.095  -5.111  1.00  0.00           H  
ATOM    587 1HG  LYS A  34      10.679   9.092  -3.732  1.00  0.00           H  
ATOM    588 2HG  LYS A  34       9.046   8.448  -3.504  1.00  0.00           H  
ATOM    589 1HD  LYS A  34       9.963   6.441  -2.418  1.00  0.00           H  
ATOM    590 2HD  LYS A  34      11.611   7.026  -2.695  1.00  0.00           H  
ATOM    591 1HE  LYS A  34      11.190   8.973  -1.262  1.00  0.00           H  
ATOM    592 2HE  LYS A  34       9.514   8.469  -1.032  1.00  0.00           H  
ATOM    593 1HZ  LYS A  34      10.894   7.811   0.809  1.00  0.00           H  
ATOM    594 2HZ  LYS A  34      10.323   6.470   0.036  1.00  0.00           H  
ATOM    595 3HZ  LYS A  34      11.889   6.942  -0.178  1.00  0.00           H  
ATOM    596  N   GLY A  35       9.284   7.131  -8.330  1.00  0.00           N  
ATOM    597  CA  GLY A  35       9.593   6.479  -9.593  1.00  0.00           C  
ATOM    598  C   GLY A  35       9.929   5.008  -9.438  1.00  0.00           C  
ATOM    599  O   GLY A  35      10.568   4.416 -10.310  1.00  0.00           O  
ATOM    600  H   GLY A  35       8.318   7.272  -8.072  1.00  0.00           H  
ATOM    601 1HA  GLY A  35       8.743   6.574 -10.269  1.00  0.00           H  
ATOM    602 2HA  GLY A  35      10.436   6.982 -10.065  1.00  0.00           H  
ATOM    603  N   TRP A  36       9.626   4.422  -8.202  1.00  0.00           N  
ATOM    604  CA  TRP A  36       9.910   3.024  -7.895  1.00  0.00           C  
ATOM    605  C   TRP A  36       8.875   2.105  -8.534  1.00  0.00           C  
ATOM    606  O   TRP A  36       9.150   0.929  -8.784  1.00  0.00           O  
ATOM    607  CB  TRP A  36       9.943   2.801  -6.380  1.00  0.00           C  
ATOM    608  CG  TRP A  36      11.096   3.467  -5.691  1.00  0.00           C  
ATOM    609  CD1 TRP A  36      12.300   3.809  -6.243  1.00  0.00           C  
ATOM    610  CD2 TRP A  36      11.156   3.868  -4.319  1.00  0.00           C  
ATOM    611  NE1 TRP A  36      13.104   4.399  -5.296  1.00  0.00           N  
ATOM    612  CE2 TRP A  36      12.426   4.447  -4.108  1.00  0.00           C  
ATOM    613  CE3 TRP A  36      10.256   3.794  -3.247  1.00  0.00           C  
ATOM    614  CZ2 TRP A  36      12.820   4.950  -2.865  1.00  0.00           C  
ATOM    615  CZ3 TRP A  36      10.650   4.295  -2.012  1.00  0.00           C  
ATOM    616  CH2 TRP A  36      11.922   4.866  -1.833  1.00  0.00           C  
ATOM    617  H   TRP A  36       9.191   5.002  -7.498  1.00  0.00           H  
ATOM    618  HA  TRP A  36      10.888   2.772  -8.305  1.00  0.00           H  
ATOM    619 1HB  TRP A  36       9.021   3.177  -5.937  1.00  0.00           H  
ATOM    620 2HB  TRP A  36       9.995   1.733  -6.171  1.00  0.00           H  
ATOM    621  HD1 TRP A  36      12.580   3.638  -7.281  1.00  0.00           H  
ATOM    622  HE1 TRP A  36      14.042   4.741  -5.451  1.00  0.00           H  
ATOM    623  HE3 TRP A  36       9.268   3.355  -3.380  1.00  0.00           H  
ATOM    624  HZ2 TRP A  36      13.801   5.398  -2.706  1.00  0.00           H  
ATOM    625  HZ3 TRP A  36       9.945   4.233  -1.182  1.00  0.00           H  
ATOM    626  HH2 TRP A  36      12.198   5.249  -0.850  1.00  0.00           H  
ATOM    627  N   VAL A  37       7.722   2.687  -8.837  1.00  0.00           N  
ATOM    628  CA  VAL A  37       6.686   1.920  -9.521  1.00  0.00           C  
ATOM    629  C   VAL A  37       6.132   2.728 -10.692  1.00  0.00           C  
ATOM    630  O   VAL A  37       6.130   3.961 -10.658  1.00  0.00           O  
ATOM    631  CB  VAL A  37       5.543   1.526  -8.558  1.00  0.00           C  
ATOM    632  CG1 VAL A  37       6.054   0.581  -7.472  1.00  0.00           C  
ATOM    633  CG2 VAL A  37       4.917   2.772  -7.935  1.00  0.00           C  
ATOM    634  H   VAL A  37       7.545   3.654  -8.603  1.00  0.00           H  
ATOM    635  HA  VAL A  37       7.133   1.004  -9.910  1.00  0.00           H  
ATOM    636  HB  VAL A  37       4.781   0.982  -9.116  1.00  0.00           H  
ATOM    637 1HG1 VAL A  37       5.233   0.316  -6.805  1.00  0.00           H  
ATOM    638 2HG1 VAL A  37       6.452  -0.322  -7.934  1.00  0.00           H  
ATOM    639 3HG1 VAL A  37       6.840   1.075  -6.901  1.00  0.00           H  
ATOM    640 1HG2 VAL A  37       4.114   2.477  -7.260  1.00  0.00           H  
ATOM    641 2HG2 VAL A  37       5.676   3.321  -7.378  1.00  0.00           H  
ATOM    642 3HG2 VAL A  37       4.514   3.409  -8.722  1.00  0.00           H  
ATOM    643  N   SER A  38       5.706   1.960 -11.779  1.00  0.00           N  
ATOM    644  CA  SER A  38       5.100   2.603 -12.940  1.00  0.00           C  
ATOM    645  C   SER A  38       3.657   3.007 -12.658  1.00  0.00           C  
ATOM    646  O   SER A  38       3.065   2.566 -11.671  1.00  0.00           O  
ATOM    647  CB  SER A  38       5.151   1.675 -14.154  1.00  0.00           C  
ATOM    648  OG  SER A  38       4.305   0.554 -13.966  1.00  0.00           O  
ATOM    649  H   SER A  38       5.813   0.956 -11.773  1.00  0.00           H  
ATOM    650  HA  SER A  38       5.665   3.508 -13.169  1.00  0.00           H  
ATOM    651 1HB  SER A  38       4.844   2.223 -15.044  1.00  0.00           H  
ATOM    652 2HB  SER A  38       6.175   1.341 -14.313  1.00  0.00           H  
ATOM    653  HG  SER A  38       3.905   0.667 -13.100  1.00  0.00           H  
ATOM    654  N   GLU A  39       3.119   3.936 -13.439  1.00  0.00           N  
ATOM    655  CA  GLU A  39       1.718   4.332 -13.325  1.00  0.00           C  
ATOM    656  C   GLU A  39       0.790   3.134 -13.497  1.00  0.00           C  
ATOM    657  O   GLU A  39      -0.225   3.023 -12.805  1.00  0.00           O  
ATOM    658  CB  GLU A  39       1.380   5.412 -14.356  1.00  0.00           C  
ATOM    659  CG  GLU A  39       1.978   6.775 -14.037  1.00  0.00           C  
ATOM    660  CD  GLU A  39       1.481   7.878 -14.959  1.00  0.00           C  
ATOM    661  OE1 GLU A  39       2.050   8.993 -14.932  1.00  0.00           O  
ATOM    662  OE2 GLU A  39       0.515   7.625 -15.713  1.00  0.00           O  
ATOM    663  H   GLU A  39       3.701   4.381 -14.134  1.00  0.00           H  
ATOM    664  HA  GLU A  39       1.554   4.740 -12.327  1.00  0.00           H  
ATOM    665 1HB  GLU A  39       1.741   5.104 -15.337  1.00  0.00           H  
ATOM    666 2HB  GLU A  39       0.298   5.523 -14.425  1.00  0.00           H  
ATOM    667 1HG  GLU A  39       1.727   7.039 -13.010  1.00  0.00           H  
ATOM    668 2HG  GLU A  39       3.063   6.711 -14.112  1.00  0.00           H  
ATOM    669  N   GLU A  40       1.118   2.154 -14.401  1.00  0.00           N  
ATOM    670  CA  GLU A  40       0.316   0.957 -14.638  1.00  0.00           C  
ATOM    671  C   GLU A  40       0.261   0.075 -13.394  1.00  0.00           C  
ATOM    672  O   GLU A  40      -0.811  -0.397 -13.008  1.00  0.00           O  
ATOM    673  CB  GLU A  40       0.873   0.162 -15.822  1.00  0.00           C  
ATOM    674  CG  GLU A  40       0.013  -1.026 -16.225  1.00  0.00           C  
ATOM    675  CD  GLU A  40       0.588  -1.816 -17.389  1.00  0.00           C  
ATOM    676  OE1 GLU A  40       0.005  -2.860 -17.761  1.00  0.00           O  
ATOM    677  OE2 GLU A  40       1.630  -1.388 -17.934  1.00  0.00           O  
ATOM    678  H   GLU A  40       1.971   2.287 -14.926  1.00  0.00           H  
ATOM    679  HA  GLU A  40      -0.703   1.265 -14.874  1.00  0.00           H  
ATOM    680 1HB  GLU A  40       0.972   0.818 -16.687  1.00  0.00           H  
ATOM    681 2HB  GLU A  40       1.869  -0.208 -15.576  1.00  0.00           H  
ATOM    682 1HG  GLU A  40      -0.091  -1.693 -15.369  1.00  0.00           H  
ATOM    683 2HG  GLU A  40      -0.980  -0.668 -16.495  1.00  0.00           H  
ATOM    684  N   ASP A  41       1.468  -0.120 -12.749  1.00  0.00           N  
ATOM    685  CA  ASP A  41       1.540  -0.911 -11.525  1.00  0.00           C  
ATOM    686  C   ASP A  41       0.760  -0.244 -10.394  1.00  0.00           C  
ATOM    687  O   ASP A  41       0.063  -0.917  -9.632  1.00  0.00           O  
ATOM    688  CB  ASP A  41       2.996  -1.122 -11.106  1.00  0.00           C  
ATOM    689  CG  ASP A  41       3.731  -2.112 -11.993  1.00  0.00           C  
ATOM    690  OD1 ASP A  41       3.073  -2.854 -12.755  1.00  0.00           O  
ATOM    691  OD2 ASP A  41       4.978  -2.154 -11.927  1.00  0.00           O  
ATOM    692  H   ASP A  41       2.314   0.286 -13.123  1.00  0.00           H  
ATOM    693  HA  ASP A  41       1.088  -1.885 -11.715  1.00  0.00           H  
ATOM    694 1HB  ASP A  41       3.525  -0.169 -11.135  1.00  0.00           H  
ATOM    695 2HB  ASP A  41       3.030  -1.484 -10.078  1.00  0.00           H  
ATOM    696  N   ALA A  42       0.865   1.120 -10.280  1.00  0.00           N  
ATOM    697  CA  ALA A  42       0.127   1.871  -9.267  1.00  0.00           C  
ATOM    698  C   ALA A  42      -1.378   1.753  -9.485  1.00  0.00           C  
ATOM    699  O   ALA A  42      -2.140   1.593  -8.529  1.00  0.00           O  
ATOM    700  CB  ALA A  42       0.550   3.337  -9.279  1.00  0.00           C  
ATOM    701  H   ALA A  42       1.471   1.617 -10.917  1.00  0.00           H  
ATOM    702  HA  ALA A  42       0.361   1.444  -8.292  1.00  0.00           H  
ATOM    703 1HB  ALA A  42      -0.009   3.883  -8.519  1.00  0.00           H  
ATOM    704 2HB  ALA A  42       1.617   3.410  -9.067  1.00  0.00           H  
ATOM    705 3HB  ALA A  42       0.345   3.767 -10.258  1.00  0.00           H  
ATOM    706  N   ASP A  43      -1.768   1.800 -10.760  1.00  0.00           N  
ATOM    707  CA  ASP A  43      -3.182   1.696 -11.109  1.00  0.00           C  
ATOM    708  C   ASP A  43      -3.747   0.334 -10.712  1.00  0.00           C  
ATOM    709  O   ASP A  43      -4.862   0.246 -10.194  1.00  0.00           O  
ATOM    710  CB  ASP A  43      -3.384   1.933 -12.607  1.00  0.00           C  
ATOM    711  CG  ASP A  43      -4.846   2.063 -12.995  1.00  0.00           C  
ATOM    712  OD1 ASP A  43      -5.548   2.938 -12.442  1.00  0.00           O  
ATOM    713  OD2 ASP A  43      -5.301   1.282 -13.858  1.00  0.00           O  
ATOM    714  H   ASP A  43      -1.086   1.908 -11.497  1.00  0.00           H  
ATOM    715  HA  ASP A  43      -3.731   2.460 -10.559  1.00  0.00           H  
ATOM    716 1HB  ASP A  43      -2.863   2.843 -12.905  1.00  0.00           H  
ATOM    717 2HB  ASP A  43      -2.947   1.107 -13.168  1.00  0.00           H  
ATOM    718  N   GLU A  44      -3.021  -0.701 -10.909  1.00  0.00           N  
ATOM    719  CA  GLU A  44      -3.436  -2.044 -10.512  1.00  0.00           C  
ATOM    720  C   GLU A  44      -3.606  -2.144  -8.999  1.00  0.00           C  
ATOM    721  O   GLU A  44      -4.575  -2.733  -8.515  1.00  0.00           O  
ATOM    722  CB  GLU A  44      -2.425  -3.085 -10.999  1.00  0.00           C  
ATOM    723  CG  GLU A  44      -2.448  -3.308 -12.504  1.00  0.00           C  
ATOM    724  CD  GLU A  44      -1.402  -4.303 -12.979  1.00  0.00           C  
ATOM    725  OE1 GLU A  44      -1.259  -4.493 -14.209  1.00  0.00           O  
ATOM    726  OE2 GLU A  44      -0.720  -4.898 -12.115  1.00  0.00           O  
ATOM    727  H   GLU A  44      -2.125  -0.576 -11.358  1.00  0.00           H  
ATOM    728  HA  GLU A  44      -4.403  -2.257 -10.970  1.00  0.00           H  
ATOM    729 1HB  GLU A  44      -1.419  -2.775 -10.717  1.00  0.00           H  
ATOM    730 2HB  GLU A  44      -2.622  -4.040 -10.511  1.00  0.00           H  
ATOM    731 1HG  GLU A  44      -3.433  -3.674 -12.792  1.00  0.00           H  
ATOM    732 2HG  GLU A  44      -2.285  -2.355 -13.004  1.00  0.00           H  
ATOM    733  N   SER A  45      -2.623  -1.563  -8.299  1.00  0.00           N  
ATOM    734  CA  SER A  45      -2.712  -1.530  -6.843  1.00  0.00           C  
ATOM    735  C   SER A  45      -3.941  -0.756  -6.381  1.00  0.00           C  
ATOM    736  O   SER A  45      -4.632  -1.175  -5.450  1.00  0.00           O  
ATOM    737  CB  SER A  45      -1.451  -0.907  -6.243  1.00  0.00           C  
ATOM    738  OG  SER A  45      -0.318  -1.720  -6.496  1.00  0.00           O  
ATOM    739  H   SER A  45      -1.822  -1.147  -8.752  1.00  0.00           H  
ATOM    740  HA  SER A  45      -2.802  -2.554  -6.478  1.00  0.00           H  
ATOM    741 1HB  SER A  45      -1.296   0.083  -6.670  1.00  0.00           H  
ATOM    742 2HB  SER A  45      -1.582  -0.783  -5.169  1.00  0.00           H  
ATOM    743  HG  SER A  45      -0.640  -2.476  -6.993  1.00  0.00           H  
ATOM    744  N   ALA A  46      -4.145   0.373  -7.020  1.00  0.00           N  
ATOM    745  CA  ALA A  46      -5.323   1.174  -6.699  1.00  0.00           C  
ATOM    746  C   ALA A  46      -6.604   0.368  -6.894  1.00  0.00           C  
ATOM    747  O   ALA A  46      -7.513   0.424  -6.063  1.00  0.00           O  
ATOM    748  CB  ALA A  46      -5.357   2.437  -7.556  1.00  0.00           C  
ATOM    749  H   ALA A  46      -3.505   0.701  -7.729  1.00  0.00           H  
ATOM    750  HA  ALA A  46      -5.261   1.461  -5.649  1.00  0.00           H  
ATOM    751 1HB  ALA A  46      -6.241   3.023  -7.305  1.00  0.00           H  
ATOM    752 2HB  ALA A  46      -4.462   3.030  -7.366  1.00  0.00           H  
ATOM    753 3HB  ALA A  46      -5.392   2.161  -8.609  1.00  0.00           H  
ATOM    754  N   ASP A  47      -6.760  -0.411  -7.992  1.00  0.00           N  
ATOM    755  CA  ASP A  47      -7.922  -1.248  -8.270  1.00  0.00           C  
ATOM    756  C   ASP A  47      -8.130  -2.283  -7.167  1.00  0.00           C  
ATOM    757  O   ASP A  47      -9.264  -2.548  -6.763  1.00  0.00           O  
ATOM    758  CB  ASP A  47      -7.770  -1.946  -9.624  1.00  0.00           C  
ATOM    759  CG  ASP A  47      -7.952  -1.003 -10.800  1.00  0.00           C  
ATOM    760  OD1 ASP A  47      -8.527   0.092 -10.621  1.00  0.00           O  
ATOM    761  OD2 ASP A  47      -7.517  -1.359 -11.917  1.00  0.00           O  
ATOM    762  H   ASP A  47      -5.997  -0.392  -8.654  1.00  0.00           H  
ATOM    763  HA  ASP A  47      -8.807  -0.612  -8.304  1.00  0.00           H  
ATOM    764 1HB  ASP A  47      -6.781  -2.399  -9.691  1.00  0.00           H  
ATOM    765 2HB  ASP A  47      -8.504  -2.749  -9.704  1.00  0.00           H  
ATOM    766  N   ARG A  48      -7.047  -2.841  -6.696  1.00  0.00           N  
ATOM    767  CA  ARG A  48      -7.135  -3.833  -5.629  1.00  0.00           C  
ATOM    768  C   ARG A  48      -7.625  -3.200  -4.332  1.00  0.00           C  
ATOM    769  O   ARG A  48      -8.460  -3.776  -3.631  1.00  0.00           O  
ATOM    770  CB  ARG A  48      -5.777  -4.504  -5.405  1.00  0.00           C  
ATOM    771  CG  ARG A  48      -5.370  -5.457  -6.518  1.00  0.00           C  
ATOM    772  CD  ARG A  48      -4.056  -6.159  -6.205  1.00  0.00           C  
ATOM    773  NE  ARG A  48      -4.259  -7.332  -5.360  1.00  0.00           N  
ATOM    774  CZ  ARG A  48      -3.285  -8.106  -4.891  1.00  0.00           C  
ATOM    775  NH1 ARG A  48      -2.014  -7.846  -5.177  1.00  0.00           N  
ATOM    776  NH2 ARG A  48      -3.582  -9.149  -4.129  1.00  0.00           N  
ATOM    777  H   ARG A  48      -6.140  -2.593  -7.064  1.00  0.00           H  
ATOM    778  HA  ARG A  48      -7.856  -4.596  -5.925  1.00  0.00           H  
ATOM    779 1HB  ARG A  48      -5.005  -3.741  -5.313  1.00  0.00           H  
ATOM    780 2HB  ARG A  48      -5.797  -5.064  -4.470  1.00  0.00           H  
ATOM    781 1HG  ARG A  48      -6.142  -6.216  -6.648  1.00  0.00           H  
ATOM    782 2HG  ARG A  48      -5.249  -4.900  -7.448  1.00  0.00           H  
ATOM    783 1HD  ARG A  48      -3.586  -6.482  -7.133  1.00  0.00           H  
ATOM    784 2HD  ARG A  48      -3.392  -5.471  -5.683  1.00  0.00           H  
ATOM    785  HE  ARG A  48      -5.209  -7.574  -5.113  1.00  0.00           H  
ATOM    786 1HH1 ARG A  48      -1.779  -7.053  -5.757  1.00  0.00           H  
ATOM    787 2HH1 ARG A  48      -1.283  -8.441  -4.815  1.00  0.00           H  
ATOM    788 1HH2 ARG A  48      -4.547  -9.354  -3.906  1.00  0.00           H  
ATOM    789 2HH2 ARG A  48      -2.845  -9.739  -3.771  1.00  0.00           H  
ATOM    790  N   ILE A  49      -7.031  -1.970  -3.964  1.00  0.00           N  
ATOM    791  CA  ILE A  49      -7.446  -1.226  -2.779  1.00  0.00           C  
ATOM    792  C   ILE A  49      -8.932  -0.886  -2.877  1.00  0.00           C  
ATOM    793  O   ILE A  49      -9.678  -1.050  -1.909  1.00  0.00           O  
ATOM    794  CB  ILE A  49      -6.612   0.062  -2.599  1.00  0.00           C  
ATOM    795  CG1 ILE A  49      -5.150  -0.287  -2.294  1.00  0.00           C  
ATOM    796  CG2 ILE A  49      -7.207   0.941  -1.495  1.00  0.00           C  
ATOM    797  CD1 ILE A  49      -4.214   0.914  -2.297  1.00  0.00           C  
ATOM    798  H   ILE A  49      -6.294  -1.598  -4.545  1.00  0.00           H  
ATOM    799  HA  ILE A  49      -7.291  -1.856  -1.904  1.00  0.00           H  
ATOM    800  HB  ILE A  49      -6.606   0.625  -3.532  1.00  0.00           H  
ATOM    801 1HG1 ILE A  49      -5.086  -0.765  -1.317  1.00  0.00           H  
ATOM    802 2HG1 ILE A  49      -4.785  -1.002  -3.031  1.00  0.00           H  
ATOM    803 1HG2 ILE A  49      -6.605   1.842  -1.384  1.00  0.00           H  
ATOM    804 2HG2 ILE A  49      -8.227   1.217  -1.760  1.00  0.00           H  
ATOM    805 3HG2 ILE A  49      -7.213   0.390  -0.554  1.00  0.00           H  
ATOM    806 1HD1 ILE A  49      -3.199   0.585  -2.074  1.00  0.00           H  
ATOM    807 2HD1 ILE A  49      -4.234   1.389  -3.279  1.00  0.00           H  
ATOM    808 3HD1 ILE A  49      -4.537   1.629  -1.542  1.00  0.00           H  
ATOM    809  N   GLU A  50      -9.346  -0.537  -4.037  1.00  0.00           N  
ATOM    810  CA  GLU A  50     -10.743  -0.183  -4.275  1.00  0.00           C  
ATOM    811  C   GLU A  50     -11.659  -1.386  -4.071  1.00  0.00           C  
ATOM    812  O   GLU A  50     -12.724  -1.265  -3.462  1.00  0.00           O  
ATOM    813  CB  GLU A  50     -10.922   0.381  -5.687  1.00  0.00           C  
ATOM    814  CG  GLU A  50     -12.331   0.876  -5.978  1.00  0.00           C  
ATOM    815  CD  GLU A  50     -12.463   1.548  -7.335  1.00  0.00           C  
ATOM    816  OE1 GLU A  50     -13.406   2.349  -7.527  1.00  0.00           O  
ATOM    817  OE2 GLU A  50     -11.617   1.269  -8.215  1.00  0.00           O  
ATOM    818  H   GLU A  50      -8.692  -0.505  -4.806  1.00  0.00           H  
ATOM    819  HA  GLU A  50     -11.033   0.583  -3.555  1.00  0.00           H  
ATOM    820 1HB  GLU A  50     -10.232   1.212  -5.837  1.00  0.00           H  
ATOM    821 2HB  GLU A  50     -10.674  -0.387  -6.420  1.00  0.00           H  
ATOM    822 1HG  GLU A  50     -13.017   0.030  -5.940  1.00  0.00           H  
ATOM    823 2HG  GLU A  50     -12.624   1.582  -5.202  1.00  0.00           H  
ATOM    824  N   GLU A  51     -11.296  -2.538  -4.560  1.00  0.00           N  
ATOM    825  CA  GLU A  51     -12.075  -3.764  -4.404  1.00  0.00           C  
ATOM    826  C   GLU A  51     -12.281  -4.104  -2.931  1.00  0.00           C  
ATOM    827  O   GLU A  51     -13.374  -4.506  -2.529  1.00  0.00           O  
ATOM    828  CB  GLU A  51     -11.391  -4.930  -5.123  1.00  0.00           C  
ATOM    829  CG  GLU A  51     -12.201  -6.218  -5.113  1.00  0.00           C  
ATOM    830  CD  GLU A  51     -11.524  -7.358  -5.859  1.00  0.00           C  
ATOM    831  OE1 GLU A  51     -12.008  -8.509  -5.775  1.00  0.00           O  
ATOM    832  OE2 GLU A  51     -10.502  -7.097  -6.531  1.00  0.00           O  
ATOM    833  H   GLU A  51     -10.426  -2.570  -5.072  1.00  0.00           H  
ATOM    834  HA  GLU A  51     -13.058  -3.608  -4.850  1.00  0.00           H  
ATOM    835 1HB  GLU A  51     -11.200  -4.656  -6.161  1.00  0.00           H  
ATOM    836 2HB  GLU A  51     -10.427  -5.131  -4.655  1.00  0.00           H  
ATOM    837 1HG  GLU A  51     -12.363  -6.525  -4.080  1.00  0.00           H  
ATOM    838 2HG  GLU A  51     -13.174  -6.026  -5.563  1.00  0.00           H  
ATOM    839  N   VAL A  52     -11.235  -3.892  -2.147  1.00  0.00           N  
ATOM    840  CA  VAL A  52     -11.301  -4.188  -0.719  1.00  0.00           C  
ATOM    841  C   VAL A  52     -12.238  -3.200  -0.029  1.00  0.00           C  
ATOM    842  O   VAL A  52     -13.041  -3.587   0.823  1.00  0.00           O  
ATOM    843  CB  VAL A  52      -9.901  -4.141  -0.065  1.00  0.00           C  
ATOM    844  CG1 VAL A  52     -10.006  -4.324   1.448  1.00  0.00           C  
ATOM    845  CG2 VAL A  52      -8.992  -5.206  -0.674  1.00  0.00           C  
ATOM    846  H   VAL A  52     -10.379  -3.522  -2.534  1.00  0.00           H  
ATOM    847  HA  VAL A  52     -11.701  -5.195  -0.592  1.00  0.00           H  
ATOM    848  HB  VAL A  52      -9.464  -3.157  -0.234  1.00  0.00           H  
ATOM    849 1HG1 VAL A  52      -9.010  -4.287   1.889  1.00  0.00           H  
ATOM    850 2HG1 VAL A  52     -10.618  -3.527   1.869  1.00  0.00           H  
ATOM    851 3HG1 VAL A  52     -10.464  -5.289   1.667  1.00  0.00           H  
ATOM    852 1HG2 VAL A  52      -8.010  -5.159  -0.203  1.00  0.00           H  
ATOM    853 2HG2 VAL A  52      -9.427  -6.192  -0.510  1.00  0.00           H  
ATOM    854 3HG2 VAL A  52      -8.889  -5.028  -1.745  1.00  0.00           H  
ATOM    855  N   LEU A  53     -12.261  -1.943  -0.387  1.00  0.00           N  
ATOM    856  CA  LEU A  53     -13.077  -0.902   0.229  1.00  0.00           C  
ATOM    857  C   LEU A  53     -14.552  -1.099  -0.105  1.00  0.00           C  
ATOM    858  O   LEU A  53     -15.425  -0.736   0.686  1.00  0.00           O  
ATOM    859  CB  LEU A  53     -12.617   0.483  -0.233  1.00  0.00           C  
ATOM    860  CG  LEU A  53     -11.341   1.025   0.413  1.00  0.00           C  
ATOM    861  CD1 LEU A  53     -10.907   2.316  -0.272  1.00  0.00           C  
ATOM    862  CD2 LEU A  53     -11.553   1.250   1.906  1.00  0.00           C  
ATOM    863  H   LEU A  53     -11.653  -1.701  -1.157  1.00  0.00           H  
ATOM    864  HA  LEU A  53     -12.960  -0.965   1.310  1.00  0.00           H  
ATOM    865 1HB  LEU A  53     -12.449   0.452  -1.308  1.00  0.00           H  
ATOM    866 2HB  LEU A  53     -13.413   1.199  -0.031  1.00  0.00           H  
ATOM    867  HG  LEU A  53     -10.530   0.309   0.274  1.00  0.00           H  
ATOM    868 1HD1 LEU A  53      -9.997   2.690   0.199  1.00  0.00           H  
ATOM    869 2HD1 LEU A  53     -10.715   2.121  -1.327  1.00  0.00           H  
ATOM    870 3HD1 LEU A  53     -11.696   3.061  -0.178  1.00  0.00           H  
ATOM    871 1HD2 LEU A  53     -10.635   1.635   2.350  1.00  0.00           H  
ATOM    872 2HD2 LEU A  53     -12.358   1.970   2.055  1.00  0.00           H  
ATOM    873 3HD2 LEU A  53     -11.818   0.306   2.382  1.00  0.00           H  
ATOM    874  N   LYS A  54     -14.899  -1.780  -1.222  1.00  0.00           N  
ATOM    875  CA  LYS A  54     -16.276  -2.028  -1.638  1.00  0.00           C  
ATOM    876  C   LYS A  54     -16.871  -3.219  -0.892  1.00  0.00           C  
ATOM    877  O   LYS A  54     -18.092  -3.372  -0.829  1.00  0.00           O  
ATOM    878  CB  LYS A  54     -16.346  -2.268  -3.147  1.00  0.00           C  
ATOM    879  CG  LYS A  54     -16.128  -1.016  -3.984  1.00  0.00           C  
ATOM    880  CD  LYS A  54     -16.249  -1.311  -5.473  1.00  0.00           C  
ATOM    881  CE  LYS A  54     -16.035  -0.058  -6.311  1.00  0.00           C  
ATOM    882  NZ  LYS A  54     -16.094  -0.353  -7.774  1.00  0.00           N  
ATOM    883  H   LYS A  54     -14.142  -2.131  -1.791  1.00  0.00           H  
ATOM    884  HA  LYS A  54     -16.874  -1.148  -1.397  1.00  0.00           H  
ATOM    885 1HB  LYS A  54     -15.593  -3.002  -3.434  1.00  0.00           H  
ATOM    886 2HB  LYS A  54     -17.321  -2.682  -3.405  1.00  0.00           H  
ATOM    887 1HG  LYS A  54     -16.869  -0.263  -3.712  1.00  0.00           H  
ATOM    888 2HG  LYS A  54     -15.136  -0.613  -3.784  1.00  0.00           H  
ATOM    889 1HD  LYS A  54     -15.506  -2.058  -5.758  1.00  0.00           H  
ATOM    890 2HD  LYS A  54     -17.240  -1.711  -5.685  1.00  0.00           H  
ATOM    891 1HE  LYS A  54     -16.801   0.677  -6.068  1.00  0.00           H  
ATOM    892 2HE  LYS A  54     -15.062   0.374  -6.078  1.00  0.00           H  
ATOM    893 1HZ  LYS A  54     -15.948   0.499  -8.296  1.00  0.00           H  
ATOM    894 2HZ  LYS A  54     -15.375  -1.021  -8.013  1.00  0.00           H  
ATOM    895 3HZ  LYS A  54     -16.999  -0.737  -8.004  1.00  0.00           H  
ATOM    896  N   LYS A  55     -16.006  -4.014  -0.305  1.00  0.00           N  
ATOM    897  CA  LYS A  55     -16.504  -5.142   0.477  1.00  0.00           C  
ATOM    898  C   LYS A  55     -16.891  -4.706   1.887  1.00  0.00           C  
ATOM    899  O   LYS A  55     -17.875  -5.194   2.446  1.00  0.00           O  
ATOM    900  OXT LYS A  55     -16.235  -3.881   2.461  1.00  0.00           O  
ATOM    901  CB  LYS A  55     -15.457  -6.255   0.542  1.00  0.00           C  
ATOM    902  CG  LYS A  55     -15.274  -7.010  -0.767  1.00  0.00           C  
ATOM    903  CD  LYS A  55     -14.317  -8.184  -0.606  1.00  0.00           C  
ATOM    904  CE  LYS A  55     -14.123  -8.932  -1.918  1.00  0.00           C  
ATOM    905  NZ  LYS A  55     -13.213 -10.106  -1.757  1.00  0.00           N  
ATOM    906  H   LYS A  55     -15.009  -3.868  -0.379  1.00  0.00           H  
ATOM    907  HA  LYS A  55     -17.398  -5.533  -0.010  1.00  0.00           H  
ATOM    908 1HB  LYS A  55     -14.493  -5.832   0.826  1.00  0.00           H  
ATOM    909 2HB  LYS A  55     -15.738  -6.975   1.311  1.00  0.00           H  
ATOM    910 1HG  LYS A  55     -16.239  -7.386  -1.109  1.00  0.00           H  
ATOM    911 2HG  LYS A  55     -14.879  -6.334  -1.525  1.00  0.00           H  
ATOM    912 1HD  LYS A  55     -13.349  -7.820  -0.260  1.00  0.00           H  
ATOM    913 2HD  LYS A  55     -14.712  -8.876   0.138  1.00  0.00           H  
ATOM    914 1HE  LYS A  55     -15.088  -9.281  -2.284  1.00  0.00           H  
ATOM    915 2HE  LYS A  55     -13.700  -8.258  -2.662  1.00  0.00           H  
ATOM    916 1HZ  LYS A  55     -13.108 -10.576  -2.645  1.00  0.00           H  
ATOM    917 2HZ  LYS A  55     -12.309  -9.790  -1.435  1.00  0.00           H  
ATOM    918 3HZ  LYS A  55     -13.606 -10.747  -1.082  1.00  0.00           H  
TER                                                                             
score 0
silent_score 0
                                                         
