# Supplementary material for: Improving de novo protein binder design with deep learning
Source: Nat Commun. 2023 May 6;14:2625. doi: 10.1038/s41467-023-38328-5 (PMC10163288; doi:10.1038/s41467-023-38328-5)
Supplement: Supplementary file 4 — Source Data File [file 41467_2023_38328_MOESM4_ESM.zip › all_data/experimental_structure_agreement/af2_monomer_pred/LCB1_monomer_af2pred.pdb]

HEADER                                            13-MAR-23   XXXX              
EXPDTA    THEORETICAL MODEL                                                     
REMARK 220                                                                      
REMARK 220 EXPERIMENTAL DETAILS                                                 
REMARK 220  EXPERIMENT TYPE                : THEORETICAL MODELLING              
REMARK 220  DATE OF DATA COLLECTION        : 13-MAR-23                          
REMARK 220                                                                      
REMARK 220 REMARK: MODEL GENERATED BY ROSETTA                                   
REMARK 220  VERSION 2019.44+release.5aed75f2e79                                 
ATOM      1  N   ASP A   1     -11.925  -5.068   7.769  1.00  0.00           N  
ATOM      2  CA  ASP A   1     -10.891  -6.006   8.196  1.00  0.00           C  
ATOM      3  C   ASP A   1      -9.503  -5.380   8.090  1.00  0.00           C  
ATOM      4  O   ASP A   1      -9.006  -5.142   6.987  1.00  0.00           O  
ATOM      5  CB  ASP A   1     -10.954  -7.289   7.365  1.00  0.00           C  
ATOM      6  CG  ASP A   1     -10.089  -8.403   7.927  1.00  0.00           C  
ATOM      7  OD1 ASP A   1      -9.017  -8.113   8.500  1.00  0.00           O  
ATOM      8  OD2 ASP A   1     -10.482  -9.583   7.793  1.00  0.00           O  
ATOM      9 1H   ASP A   1     -12.823  -5.502   7.848  1.00  0.00           H  
ATOM     10 2H   ASP A   1     -11.897  -4.254   8.349  1.00  0.00           H  
ATOM     11 3H   ASP A   1     -11.765  -4.805   6.818  1.00  0.00           H  
ATOM     12  HA  ASP A   1     -11.065  -6.260   9.242  1.00  0.00           H  
ATOM     13 1HB  ASP A   1     -11.985  -7.640   7.316  1.00  0.00           H  
ATOM     14 2HB  ASP A   1     -10.631  -7.078   6.345  1.00  0.00           H  
ATOM     15  N   LYS A   2      -9.131  -4.803   9.110  1.00  0.00           N  
ATOM     16  CA  LYS A   2      -7.892  -4.035   9.193  1.00  0.00           C  
ATOM     17  C   LYS A   2      -6.761  -4.734   8.444  1.00  0.00           C  
ATOM     18  O   LYS A   2      -5.961  -4.083   7.769  1.00  0.00           O  
ATOM     19  CB  LYS A   2      -7.494  -3.813  10.653  1.00  0.00           C  
ATOM     20  CG  LYS A   2      -8.367  -2.804  11.385  1.00  0.00           C  
ATOM     21  CD  LYS A   2      -7.846  -2.530  12.791  1.00  0.00           C  
ATOM     22  CE  LYS A   2      -8.745  -1.557  13.541  1.00  0.00           C  
ATOM     23  NZ  LYS A   2      -8.246  -1.297  14.925  1.00  0.00           N  
ATOM     24  H   LYS A   2      -9.723  -4.872   9.926  1.00  0.00           H  
ATOM     25  HA  LYS A   2      -8.055  -3.063   8.725  1.00  0.00           H  
ATOM     26 1HB  LYS A   2      -7.545  -4.759  11.192  1.00  0.00           H  
ATOM     27 2HB  LYS A   2      -6.462  -3.465  10.700  1.00  0.00           H  
ATOM     28 1HG  LYS A   2      -8.387  -1.867  10.827  1.00  0.00           H  
ATOM     29 2HG  LYS A   2      -9.385  -3.186  11.454  1.00  0.00           H  
ATOM     30 1HD  LYS A   2      -7.795  -3.466  13.349  1.00  0.00           H  
ATOM     31 2HD  LYS A   2      -6.843  -2.108  12.731  1.00  0.00           H  
ATOM     32 1HE  LYS A   2      -8.791  -0.613  12.999  1.00  0.00           H  
ATOM     33 2HE  LYS A   2      -9.754  -1.966  13.601  1.00  0.00           H  
ATOM     34 1HZ  LYS A   2      -8.866  -0.649  15.391  1.00  0.00           H  
ATOM     35 2HZ  LYS A   2      -8.216  -2.165  15.441  1.00  0.00           H  
ATOM     36 3HZ  LYS A   2      -7.318  -0.901  14.880  1.00  0.00           H  
ATOM     37  N   GLU A   3      -6.701  -6.084   8.407  1.00  0.00           N  
ATOM     38  CA  GLU A   3      -5.672  -6.842   7.701  1.00  0.00           C  
ATOM     39  C   GLU A   3      -5.817  -6.694   6.189  1.00  0.00           C  
ATOM     40  O   GLU A   3      -4.822  -6.546   5.476  1.00  0.00           O  
ATOM     41  CB  GLU A   3      -5.729  -8.320   8.093  1.00  0.00           C  
ATOM     42  CG  GLU A   3      -4.558  -9.141   7.572  1.00  0.00           C  
ATOM     43  CD  GLU A   3      -4.543 -10.567   8.099  1.00  0.00           C  
ATOM     44  OE1 GLU A   3      -3.621 -11.335   7.745  1.00  0.00           O  
ATOM     45  OE2 GLU A   3      -5.463 -10.919   8.872  1.00  0.00           O  
ATOM     46  H   GLU A   3      -7.424  -6.582   8.906  1.00  0.00           H  
ATOM     47  HA  GLU A   3      -4.696  -6.445   7.982  1.00  0.00           H  
ATOM     48 1HB  GLU A   3      -5.749  -8.408   9.179  1.00  0.00           H  
ATOM     49 2HB  GLU A   3      -6.650  -8.762   7.712  1.00  0.00           H  
ATOM     50 1HG  GLU A   3      -4.605  -9.172   6.484  1.00  0.00           H  
ATOM     51 2HG  GLU A   3      -3.629  -8.648   7.854  1.00  0.00           H  
ATOM     52  N   TRP A   4      -7.096  -6.701   5.806  1.00  0.00           N  
ATOM     53  CA  TRP A   4      -7.385  -6.548   4.384  1.00  0.00           C  
ATOM     54  C   TRP A   4      -6.907  -5.193   3.874  1.00  0.00           C  
ATOM     55  O   TRP A   4      -6.279  -5.108   2.816  1.00  0.00           O  
ATOM     56  CB  TRP A   4      -8.884  -6.708   4.119  1.00  0.00           C  
ATOM     57  CG  TRP A   4      -9.281  -6.461   2.694  1.00  0.00           C  
ATOM     58  CD1 TRP A   4      -9.173  -7.333   1.647  1.00  0.00           C  
ATOM     59  CD2 TRP A   4      -9.844  -5.260   2.160  1.00  0.00           C  
ATOM     60  NE1 TRP A   4      -9.637  -6.745   0.493  1.00  0.00           N  
ATOM     61  CE2 TRP A   4     -10.054  -5.474   0.780  1.00  0.00           C  
ATOM     62  CE3 TRP A   4     -10.193  -4.021   2.716  1.00  0.00           C  
ATOM     63  CZ2 TRP A   4     -10.599  -4.494  -0.053  1.00  0.00           C  
ATOM     64  CZ3 TRP A   4     -10.735  -3.047   1.884  1.00  0.00           C  
ATOM     65  CH2 TRP A   4     -10.931  -3.291   0.515  1.00  0.00           C  
ATOM     66  H   TRP A   4      -7.862  -6.807   6.455  1.00  0.00           H  
ATOM     67  HA  TRP A   4      -6.851  -7.325   3.837  1.00  0.00           H  
ATOM     68 1HB  TRP A   4      -9.195  -7.718   4.387  1.00  0.00           H  
ATOM     69 2HB  TRP A   4      -9.441  -6.016   4.750  1.00  0.00           H  
ATOM     70  HD1 TRP A   4      -8.777  -8.345   1.717  1.00  0.00           H  
ATOM     71  HE1 TRP A   4      -9.665  -7.179  -0.418  1.00  0.00           H  
ATOM     72  HE3 TRP A   4     -10.045  -3.826   3.778  1.00  0.00           H  
ATOM     73  HZ2 TRP A   4     -10.763  -4.664  -1.117  1.00  0.00           H  
ATOM     74  HZ3 TRP A   4     -11.004  -2.086   2.323  1.00  0.00           H  
ATOM     75  HH2 TRP A   4     -11.356  -2.504  -0.108  1.00  0.00           H  
ATOM     76  N   ILE A   5      -7.016  -4.134   4.675  1.00  0.00           N  
ATOM     77  CA  ILE A   5      -6.666  -2.769   4.297  1.00  0.00           C  
ATOM     78  C   ILE A   5      -5.148  -2.630   4.212  1.00  0.00           C  
ATOM     79  O   ILE A   5      -4.623  -2.063   3.251  1.00  0.00           O  
ATOM     80  CB  ILE A   5      -7.243  -1.741   5.296  1.00  0.00           C  
ATOM     81  CG1 ILE A   5      -8.768  -1.663   5.161  1.00  0.00           C  
ATOM     82  CG2 ILE A   5      -6.603  -0.366   5.086  1.00  0.00           C  
ATOM     83  CD1 ILE A   5      -9.439  -0.793   6.215  1.00  0.00           C  
ATOM     84  H   ILE A   5      -7.368  -4.312   5.605  1.00  0.00           H  
ATOM     85  HA  ILE A   5      -7.089  -2.563   3.315  1.00  0.00           H  
ATOM     86  HB  ILE A   5      -7.042  -2.071   6.315  1.00  0.00           H  
ATOM     87 1HG1 ILE A   5      -9.026  -1.268   4.179  1.00  0.00           H  
ATOM     88 2HG1 ILE A   5      -9.191  -2.665   5.230  1.00  0.00           H  
ATOM     89 1HG2 ILE A   5      -7.023   0.343   5.799  1.00  0.00           H  
ATOM     90 2HG2 ILE A   5      -5.527  -0.439   5.238  1.00  0.00           H  
ATOM     91 3HG2 ILE A   5      -6.803  -0.023   4.071  1.00  0.00           H  
ATOM     92 1HD1 ILE A   5     -10.517  -0.789   6.052  1.00  0.00           H  
ATOM     93 2HD1 ILE A   5      -9.224  -1.192   7.207  1.00  0.00           H  
ATOM     94 3HD1 ILE A   5      -9.059   0.225   6.142  1.00  0.00           H  
ATOM     95  N   LEU A   6      -4.452  -3.232   5.139  1.00  0.00           N  
ATOM     96  CA  LEU A   6      -2.995  -3.167   5.161  1.00  0.00           C  
ATOM     97  C   LEU A   6      -2.400  -3.905   3.966  1.00  0.00           C  
ATOM     98  O   LEU A   6      -1.437  -3.435   3.357  1.00  0.00           O  
ATOM     99  CB  LEU A   6      -2.452  -3.759   6.464  1.00  0.00           C  
ATOM    100  CG  LEU A   6      -2.623  -2.904   7.720  1.00  0.00           C  
ATOM    101  CD1 LEU A   6      -2.163  -3.676   8.953  1.00  0.00           C  
ATOM    102  CD2 LEU A   6      -1.853  -1.595   7.585  1.00  0.00           C  
ATOM    103  H   LEU A   6      -4.932  -3.755   5.858  1.00  0.00           H  
ATOM    104  HA  LEU A   6      -2.695  -2.121   5.102  1.00  0.00           H  
ATOM    105 1HB  LEU A   6      -2.950  -4.710   6.648  1.00  0.00           H  
ATOM    106 2HB  LEU A   6      -1.386  -3.949   6.342  1.00  0.00           H  
ATOM    107  HG  LEU A   6      -3.680  -2.679   7.866  1.00  0.00           H  
ATOM    108 1HD1 LEU A   6      -2.291  -3.055   9.840  1.00  0.00           H  
ATOM    109 2HD1 LEU A   6      -2.758  -4.583   9.058  1.00  0.00           H  
ATOM    110 3HD1 LEU A   6      -1.112  -3.941   8.845  1.00  0.00           H  
ATOM    111 1HD2 LEU A   6      -1.987  -0.999   8.488  1.00  0.00           H  
ATOM    112 2HD2 LEU A   6      -0.793  -1.809   7.445  1.00  0.00           H  
ATOM    113 3HD2 LEU A   6      -2.227  -1.040   6.725  1.00  0.00           H  
ATOM    114  N   GLN A   7      -2.953  -5.032   3.609  1.00  0.00           N  
ATOM    115  CA  GLN A   7      -2.512  -5.785   2.440  1.00  0.00           C  
ATOM    116  C   GLN A   7      -2.732  -4.989   1.157  1.00  0.00           C  
ATOM    117  O   GLN A   7      -1.880  -4.990   0.266  1.00  0.00           O  
ATOM    118  CB  GLN A   7      -3.243  -7.126   2.357  1.00  0.00           C  
ATOM    119  CG  GLN A   7      -2.760  -8.154   3.372  1.00  0.00           C  
ATOM    120  CD  GLN A   7      -3.513  -9.467   3.281  1.00  0.00           C  
ATOM    121  OE1 GLN A   7      -4.584  -9.543   2.670  1.00  0.00           O  
ATOM    122  NE2 GLN A   7      -2.961 -10.511   3.890  1.00  0.00           N  
ATOM    123  H   GLN A   7      -3.714  -5.391   4.167  1.00  0.00           H  
ATOM    124  HA  GLN A   7      -1.443  -5.977   2.535  1.00  0.00           H  
ATOM    125 1HB  GLN A   7      -4.310  -6.969   2.514  1.00  0.00           H  
ATOM    126 2HB  GLN A   7      -3.117  -7.548   1.360  1.00  0.00           H  
ATOM    127 1HG  GLN A   7      -1.704  -8.356   3.194  1.00  0.00           H  
ATOM    128 2HG  GLN A   7      -2.900  -7.752   4.375  1.00  0.00           H  
ATOM    129 1HE2 GLN A   7      -3.414 -11.403   3.863  1.00  0.00           H  
ATOM    130 2HE2 GLN A   7      -2.093 -10.406   4.376  1.00  0.00           H  
ATOM    131  N   LYS A   8      -3.786  -4.344   1.170  1.00  0.00           N  
ATOM    132  CA  LYS A   8      -4.121  -3.522   0.011  1.00  0.00           C  
ATOM    133  C   LYS A   8      -3.151  -2.352  -0.132  1.00  0.00           C  
ATOM    134  O   LYS A   8      -2.694  -2.049  -1.236  1.00  0.00           O  
ATOM    135  CB  LYS A   8      -5.555  -3.002   0.117  1.00  0.00           C  
ATOM    136  CG  LYS A   8      -6.089  -2.390  -1.170  1.00  0.00           C  
ATOM    137  CD  LYS A   8      -7.593  -2.163  -1.099  1.00  0.00           C  
ATOM    138  CE  LYS A   8      -8.145  -1.646  -2.421  1.00  0.00           C  
ATOM    139  NZ  LYS A   8      -9.624  -1.450  -2.365  1.00  0.00           N  
ATOM    140  H   LYS A   8      -4.420  -4.368   1.956  1.00  0.00           H  
ATOM    141  HA  LYS A   8      -4.040  -4.138  -0.885  1.00  0.00           H  
ATOM    142 1HB  LYS A   8      -6.218  -3.819   0.404  1.00  0.00           H  
ATOM    143 2HB  LYS A   8      -5.611  -2.245   0.900  1.00  0.00           H  
ATOM    144 1HG  LYS A   8      -5.596  -1.434  -1.350  1.00  0.00           H  
ATOM    145 2HG  LYS A   8      -5.872  -3.054  -2.006  1.00  0.00           H  
ATOM    146 1HD  LYS A   8      -8.092  -3.101  -0.851  1.00  0.00           H  
ATOM    147 2HD  LYS A   8      -7.815  -1.436  -0.317  1.00  0.00           H  
ATOM    148 1HE  LYS A   8      -7.672  -0.696  -2.666  1.00  0.00           H  
ATOM    149 2HE  LYS A   8      -7.914  -2.357  -3.215  1.00  0.00           H  
ATOM    150 1HZ  LYS A   8      -9.953  -1.108  -3.257  1.00  0.00           H  
ATOM    151 2HZ  LYS A   8     -10.073  -2.331  -2.156  1.00  0.00           H  
ATOM    152 3HZ  LYS A   8      -9.848  -0.779  -1.644  1.00  0.00           H  
ATOM    153  N   ILE A   9      -2.828  -1.679   0.892  1.00  0.00           N  
ATOM    154  CA  ILE A   9      -1.884  -0.567   0.891  1.00  0.00           C  
ATOM    155  C   ILE A   9      -0.508  -1.059   0.448  1.00  0.00           C  
ATOM    156  O   ILE A   9       0.149  -0.422  -0.380  1.00  0.00           O  
ATOM    157  CB  ILE A   9      -1.792   0.098   2.283  1.00  0.00           C  
ATOM    158  CG1 ILE A   9      -3.099   0.828   2.612  1.00  0.00           C  
ATOM    159  CG2 ILE A   9      -0.599   1.056   2.346  1.00  0.00           C  
ATOM    160  CD1 ILE A   9      -3.167   1.363   4.036  1.00  0.00           C  
ATOM    161  H   ILE A   9      -3.268  -1.950   1.760  1.00  0.00           H  
ATOM    162  HA  ILE A   9      -2.232   0.181   0.180  1.00  0.00           H  
ATOM    163  HB  ILE A   9      -1.668  -0.670   3.046  1.00  0.00           H  
ATOM    164 1HG1 ILE A   9      -3.230   1.665   1.928  1.00  0.00           H  
ATOM    165 2HG1 ILE A   9      -3.941   0.151   2.464  1.00  0.00           H  
ATOM    166 1HG2 ILE A   9      -0.552   1.514   3.334  1.00  0.00           H  
ATOM    167 2HG2 ILE A   9       0.321   0.504   2.158  1.00  0.00           H  
ATOM    168 3HG2 ILE A   9      -0.716   1.833   1.591  1.00  0.00           H  
ATOM    169 1HD1 ILE A   9      -4.122   1.866   4.191  1.00  0.00           H  
ATOM    170 2HD1 ILE A   9      -3.074   0.536   4.741  1.00  0.00           H  
ATOM    171 3HD1 ILE A   9      -2.355   2.071   4.198  1.00  0.00           H  
ATOM    172  N   TYR A  10      -0.103  -2.188   0.950  1.00  0.00           N  
ATOM    173  CA  TYR A  10       1.181  -2.768   0.571  1.00  0.00           C  
ATOM    174  C   TYR A  10       1.226  -3.065  -0.923  1.00  0.00           C  
ATOM    175  O   TYR A  10       2.236  -2.809  -1.583  1.00  0.00           O  
ATOM    176  CB  TYR A  10       1.448  -4.049   1.367  1.00  0.00           C  
ATOM    177  CG  TYR A  10       2.017  -3.802   2.743  1.00  0.00           C  
ATOM    178  CD1 TYR A  10       3.297  -3.277   2.905  1.00  0.00           C  
ATOM    179  CD2 TYR A  10       1.276  -4.094   3.883  1.00  0.00           C  
ATOM    180  CE1 TYR A  10       3.826  -3.050   4.171  1.00  0.00           C  
ATOM    181  CE2 TYR A  10       1.795  -3.870   5.154  1.00  0.00           C  
ATOM    182  CZ  TYR A  10       3.069  -3.348   5.288  1.00  0.00           C  
ATOM    183  OH  TYR A  10       3.588  -3.125   6.544  1.00  0.00           O  
ATOM    184  H   TYR A  10      -0.686  -2.676   1.615  1.00  0.00           H  
ATOM    185  HA  TYR A  10       1.967  -2.047   0.798  1.00  0.00           H  
ATOM    186 1HB  TYR A  10       0.518  -4.609   1.478  1.00  0.00           H  
ATOM    187 2HB  TYR A  10       2.146  -4.680   0.818  1.00  0.00           H  
ATOM    188  HD1 TYR A  10       3.902  -3.037   2.031  1.00  0.00           H  
ATOM    189  HD2 TYR A  10       0.271  -4.506   3.789  1.00  0.00           H  
ATOM    190  HE1 TYR A  10       4.829  -2.639   4.276  1.00  0.00           H  
ATOM    191  HE2 TYR A  10       1.199  -4.106   6.036  1.00  0.00           H  
ATOM    192  HH  TYR A  10       2.942  -3.383   7.206  1.00  0.00           H  
ATOM    193  N   GLU A  11       0.212  -3.633  -1.478  1.00  0.00           N  
ATOM    194  CA  GLU A  11       0.121  -3.937  -2.903  1.00  0.00           C  
ATOM    195  C   GLU A  11       0.250  -2.672  -3.746  1.00  0.00           C  
ATOM    196  O   GLU A  11       0.947  -2.666  -4.762  1.00  0.00           O  
ATOM    197  CB  GLU A  11      -1.198  -4.648  -3.218  1.00  0.00           C  
ATOM    198  CG  GLU A  11      -1.298  -5.150  -4.651  1.00  0.00           C  
ATOM    199  CD  GLU A  11      -2.575  -5.927  -4.927  1.00  0.00           C  
ATOM    200  OE1 GLU A  11      -2.806  -6.323  -6.092  1.00  0.00           O  
ATOM    201  OE2 GLU A  11      -3.353  -6.141  -3.970  1.00  0.00           O  
ATOM    202  H   GLU A  11      -0.559  -3.876  -0.873  1.00  0.00           H  
ATOM    203  HA  GLU A  11       0.945  -4.599  -3.169  1.00  0.00           H  
ATOM    204 1HB  GLU A  11      -1.321  -5.500  -2.550  1.00  0.00           H  
ATOM    205 2HB  GLU A  11      -2.030  -3.968  -3.037  1.00  0.00           H  
ATOM    206 1HG  GLU A  11      -1.256  -4.297  -5.328  1.00  0.00           H  
ATOM    207 2HG  GLU A  11      -0.441  -5.788  -4.862  1.00  0.00           H  
ATOM    208  N   ILE A  12      -0.377  -1.579  -3.234  1.00  0.00           N  
ATOM    209  CA  ILE A  12      -0.358  -0.314  -3.961  1.00  0.00           C  
ATOM    210  C   ILE A  12       1.063   0.245  -3.988  1.00  0.00           C  
ATOM    211  O   ILE A  12       1.557   0.651  -5.042  1.00  0.00           O  
ATOM    212  CB  ILE A  12      -1.327   0.713  -3.333  1.00  0.00           C  
ATOM    213  CG1 ILE A  12      -2.781   0.299  -3.584  1.00  0.00           C  
ATOM    214  CG2 ILE A  12      -1.054   2.117  -3.880  1.00  0.00           C  
ATOM    215  CD1 ILE A  12      -3.803   1.145  -2.838  1.00  0.00           C  
ATOM    216  H   ILE A  12      -0.861  -1.630  -2.349  1.00  0.00           H  
ATOM    217  HA  ILE A  12      -0.677  -0.500  -4.986  1.00  0.00           H  
ATOM    218  HB  ILE A  12      -1.194   0.724  -2.252  1.00  0.00           H  
ATOM    219 1HG1 ILE A  12      -2.999   0.364  -4.649  1.00  0.00           H  
ATOM    220 2HG1 ILE A  12      -2.920  -0.741  -3.286  1.00  0.00           H  
ATOM    221 1HG2 ILE A  12      -1.747   2.825  -3.426  1.00  0.00           H  
ATOM    222 2HG2 ILE A  12      -0.031   2.407  -3.643  1.00  0.00           H  
ATOM    223 3HG2 ILE A  12      -1.190   2.119  -4.962  1.00  0.00           H  
ATOM    224 1HD1 ILE A  12      -4.808   0.789  -3.068  1.00  0.00           H  
ATOM    225 2HD1 ILE A  12      -3.627   1.066  -1.765  1.00  0.00           H  
ATOM    226 3HD1 ILE A  12      -3.708   2.185  -3.146  1.00  0.00           H  
ATOM    227  N   MET A  13       1.766   0.143  -2.871  1.00  0.00           N  
ATOM    228  CA  MET A  13       3.118   0.680  -2.757  1.00  0.00           C  
ATOM    229  C   MET A  13       4.097  -0.123  -3.607  1.00  0.00           C  
ATOM    230  O   MET A  13       4.989   0.446  -4.239  1.00  0.00           O  
ATOM    231  CB  MET A  13       3.575   0.684  -1.297  1.00  0.00           C  
ATOM    232  CG  MET A  13       2.816   1.666  -0.419  1.00  0.00           C  
ATOM    233  SD  MET A  13       3.143   3.413  -0.874  1.00  0.00           S  
ATOM    234  CE  MET A  13       4.799   3.624  -0.164  1.00  0.00           C  
ATOM    235  H   MET A  13       1.352  -0.321  -2.075  1.00  0.00           H  
ATOM    236  HA  MET A  13       3.114   1.707  -3.122  1.00  0.00           H  
ATOM    237 1HB  MET A  13       3.454  -0.313  -0.875  1.00  0.00           H  
ATOM    238 2HB  MET A  13       4.636   0.933  -1.248  1.00  0.00           H  
ATOM    239 1HG  MET A  13       1.746   1.480  -0.506  1.00  0.00           H  
ATOM    240 2HG  MET A  13       3.103   1.520   0.622  1.00  0.00           H  
ATOM    241 1HE  MET A  13       5.149   4.639  -0.353  1.00  0.00           H  
ATOM    242 2HE  MET A  13       4.759   3.447   0.912  1.00  0.00           H  
ATOM    243 3HE  MET A  13       5.486   2.912  -0.624  1.00  0.00           H  
ATOM    244  N   ARG A  14       3.946  -1.431  -3.622  1.00  0.00           N  
ATOM    245  CA  ARG A  14       4.760  -2.315  -4.451  1.00  0.00           C  
ATOM    246  C   ARG A  14       4.598  -1.980  -5.930  1.00  0.00           C  
ATOM    247  O   ARG A  14       5.585  -1.893  -6.664  1.00  0.00           O  
ATOM    248  CB  ARG A  14       4.390  -3.778  -4.201  1.00  0.00           C  
ATOM    249  CG  ARG A  14       5.314  -4.773  -4.886  1.00  0.00           C  
ATOM    250  CD  ARG A  14       4.825  -6.204  -4.719  1.00  0.00           C  
ATOM    251  NE  ARG A  14       3.586  -6.440  -5.455  1.00  0.00           N  
ATOM    252  CZ  ARG A  14       3.522  -6.859  -6.716  1.00  0.00           C  
ATOM    253  NH1 ARG A  14       4.630  -7.097  -7.409  1.00  0.00           N  
ATOM    254  NH2 ARG A  14       2.341  -7.041  -7.289  1.00  0.00           N  
ATOM    255  H   ARG A  14       3.232  -1.831  -3.030  1.00  0.00           H  
ATOM    256  HA  ARG A  14       5.808  -2.171  -4.185  1.00  0.00           H  
ATOM    257 1HB  ARG A  14       4.408  -3.980  -3.131  1.00  0.00           H  
ATOM    258 2HB  ARG A  14       3.374  -3.961  -4.552  1.00  0.00           H  
ATOM    259 1HG  ARG A  14       5.363  -4.550  -5.952  1.00  0.00           H  
ATOM    260 2HG  ARG A  14       6.313  -4.700  -4.454  1.00  0.00           H  
ATOM    261 1HD  ARG A  14       5.582  -6.893  -5.092  1.00  0.00           H  
ATOM    262 2HD  ARG A  14       4.641  -6.405  -3.664  1.00  0.00           H  
ATOM    263  HE  ARG A  14       2.713  -6.273  -4.972  1.00  0.00           H  
ATOM    264 1HH1 ARG A  14       5.534  -6.960  -6.979  1.00  0.00           H  
ATOM    265 2HH1 ARG A  14       4.569  -7.415  -8.365  1.00  0.00           H  
ATOM    266 1HH2 ARG A  14       1.493  -6.862  -6.768  1.00  0.00           H  
ATOM    267 2HH2 ARG A  14       2.288  -7.359  -8.245  1.00  0.00           H  
ATOM    268  N   LEU A  15       3.366  -1.778  -6.361  1.00  0.00           N  
ATOM    269  CA  LEU A  15       3.075  -1.477  -7.759  1.00  0.00           C  
ATOM    270  C   LEU A  15       3.659  -0.126  -8.157  1.00  0.00           C  
ATOM    271  O   LEU A  15       4.182   0.028  -9.263  1.00  0.00           O  
ATOM    272  CB  LEU A  15       1.564  -1.485  -8.005  1.00  0.00           C  
ATOM    273  CG  LEU A  15       0.890  -2.858  -8.039  1.00  0.00           C  
ATOM    274  CD1 LEU A  15      -0.626  -2.703  -8.107  1.00  0.00           C  
ATOM    275  CD2 LEU A  15       1.403  -3.677  -9.218  1.00  0.00           C  
ATOM    276  H   LEU A  15       2.604  -1.834  -5.701  1.00  0.00           H  
ATOM    277  HA  LEU A  15       3.533  -2.245  -8.381  1.00  0.00           H  
ATOM    278 1HB  LEU A  15       1.081  -0.905  -7.220  1.00  0.00           H  
ATOM    279 2HB  LEU A  15       1.365  -1.001  -8.961  1.00  0.00           H  
ATOM    280  HG  LEU A  15       1.109  -3.394  -7.115  1.00  0.00           H  
ATOM    281 1HD1 LEU A  15      -1.092  -3.688  -8.130  1.00  0.00           H  
ATOM    282 2HD1 LEU A  15      -0.976  -2.158  -7.230  1.00  0.00           H  
ATOM    283 3HD1 LEU A  15      -0.895  -2.153  -9.008  1.00  0.00           H  
ATOM    284 1HD2 LEU A  15       0.913  -4.651  -9.225  1.00  0.00           H  
ATOM    285 2HD2 LEU A  15       1.183  -3.153 -10.148  1.00  0.00           H  
ATOM    286 3HD2 LEU A  15       2.480  -3.814  -9.125  1.00  0.00           H  
ATOM    287  N   LEU A  16       3.557   0.722  -7.253  1.00  0.00           N  
ATOM    288  CA  LEU A  16       4.120   2.044  -7.503  1.00  0.00           C  
ATOM    289  C   LEU A  16       5.632   1.966  -7.686  1.00  0.00           C  
ATOM    290  O   LEU A  16       6.190   2.629  -8.563  1.00  0.00           O  
ATOM    291  CB  LEU A  16       3.782   2.997  -6.353  1.00  0.00           C  
ATOM    292  CG  LEU A  16       2.362   3.566  -6.339  1.00  0.00           C  
ATOM    293  CD1 LEU A  16       2.137   4.398  -5.081  1.00  0.00           C  
ATOM    294  CD2 LEU A  16       2.108   4.400  -7.590  1.00  0.00           C  
ATOM    295  H   LEU A  16       3.108   0.538  -6.367  1.00  0.00           H  
ATOM    296  HA  LEU A  16       3.684   2.437  -8.421  1.00  0.00           H  
ATOM    297 1HB  LEU A  16       3.931   2.471  -5.411  1.00  0.00           H  
ATOM    298 2HB  LEU A  16       4.471   3.841  -6.387  1.00  0.00           H  
ATOM    299  HG  LEU A  16       1.642   2.748  -6.307  1.00  0.00           H  
ATOM    300 1HD1 LEU A  16       1.122   4.796  -5.085  1.00  0.00           H  
ATOM    301 2HD1 LEU A  16       2.276   3.771  -4.200  1.00  0.00           H  
ATOM    302 3HD1 LEU A  16       2.850   5.222  -5.057  1.00  0.00           H  
ATOM    303 1HD2 LEU A  16       1.092   4.796  -7.563  1.00  0.00           H  
ATOM    304 2HD2 LEU A  16       2.819   5.226  -7.627  1.00  0.00           H  
ATOM    305 3HD2 LEU A  16       2.231   3.775  -8.475  1.00  0.00           H  
ATOM    306  N   ASP A  17       6.323   1.208  -6.873  1.00  0.00           N  
ATOM    307  CA  ASP A  17       7.769   1.023  -6.954  1.00  0.00           C  
ATOM    308  C   ASP A  17       8.165   0.373  -8.277  1.00  0.00           C  
ATOM    309  O   ASP A  17       9.175   0.743  -8.879  1.00  0.00           O  
ATOM    310  CB  ASP A  17       8.268   0.177  -5.781  1.00  0.00           C  
ATOM    311  CG  ASP A  17       9.783   0.118  -5.696  1.00  0.00           C  
ATOM    312  OD1 ASP A  17      10.434   1.184  -5.642  1.00  0.00           O  
ATOM    313  OD2 ASP A  17      10.332  -1.005  -5.686  1.00  0.00           O  
ATOM    314  H   ASP A  17       5.805   0.729  -6.150  1.00  0.00           H  
ATOM    315  HA  ASP A  17       8.246   2.002  -6.905  1.00  0.00           H  
ATOM    316 1HB  ASP A  17       7.882   0.586  -4.847  1.00  0.00           H  
ATOM    317 2HB  ASP A  17       7.884  -0.839  -5.876  1.00  0.00           H  
ATOM    318  N   GLU A  18       7.321  -0.452  -8.781  1.00  0.00           N  
ATOM    319  CA  GLU A  18       7.572  -1.155 -10.036  1.00  0.00           C  
ATOM    320  C   GLU A  18       7.437  -0.216 -11.231  1.00  0.00           C  
ATOM    321  O   GLU A  18       8.188  -0.326 -12.202  1.00  0.00           O  
ATOM    322  CB  GLU A  18       6.618  -2.342 -10.189  1.00  0.00           C  
ATOM    323  CG  GLU A  18       6.949  -3.518  -9.282  1.00  0.00           C  
ATOM    324  CD  GLU A  18       5.948  -4.657  -9.388  1.00  0.00           C  
ATOM    325  OE1 GLU A  18       6.097  -5.666  -8.661  1.00  0.00           O  
ATOM    326  OE2 GLU A  18       5.007  -4.541 -10.204  1.00  0.00           O  
ATOM    327  H   GLU A  18       6.455  -0.618  -8.289  1.00  0.00           H  
ATOM    328  HA  GLU A  18       8.595  -1.531 -10.023  1.00  0.00           H  
ATOM    329 1HB  GLU A  18       5.599  -2.021  -9.971  1.00  0.00           H  
ATOM    330 2HB  GLU A  18       6.636  -2.693 -11.221  1.00  0.00           H  
ATOM    331 1HG  GLU A  18       7.937  -3.897  -9.542  1.00  0.00           H  
ATOM    332 2HG  GLU A  18       6.983  -3.169  -8.251  1.00  0.00           H  
ATOM    333  N   LEU A  19       6.519   0.725 -11.179  1.00  0.00           N  
ATOM    334  CA  LEU A  19       6.210   1.602 -12.303  1.00  0.00           C  
ATOM    335  C   LEU A  19       7.248   2.712 -12.429  1.00  0.00           C  
ATOM    336  O   LEU A  19       7.576   3.139 -13.538  1.00  0.00           O  
ATOM    337  CB  LEU A  19       4.814   2.210 -12.141  1.00  0.00           C  
ATOM    338  CG  LEU A  19       3.633   1.259 -12.342  1.00  0.00           C  
ATOM    339  CD1 LEU A  19       2.325   1.956 -11.982  1.00  0.00           C  
ATOM    340  CD2 LEU A  19       3.595   0.748 -13.778  1.00  0.00           C  
ATOM    341  H   LEU A  19       6.010   0.836 -10.314  1.00  0.00           H  
ATOM    342  HA  LEU A  19       6.228   1.011 -13.218  1.00  0.00           H  
ATOM    343 1HB  LEU A  19       4.730   2.625 -11.138  1.00  0.00           H  
ATOM    344 2HB  LEU A  19       4.703   3.023 -12.859  1.00  0.00           H  
ATOM    345  HG  LEU A  19       3.732   0.408 -11.667  1.00  0.00           H  
ATOM    346 1HD1 LEU A  19       1.493   1.267 -12.130  1.00  0.00           H  
ATOM    347 2HD1 LEU A  19       2.355   2.269 -10.938  1.00  0.00           H  
ATOM    348 3HD1 LEU A  19       2.191   2.829 -12.620  1.00  0.00           H  
ATOM    349 1HD2 LEU A  19       2.748   0.072 -13.902  1.00  0.00           H  
ATOM    350 2HD2 LEU A  19       3.489   1.591 -14.461  1.00  0.00           H  
ATOM    351 3HD2 LEU A  19       4.520   0.215 -13.999  1.00  0.00           H  
ATOM    352  N   GLY A  20       8.027   3.020 -11.297  1.00  0.00           N  
ATOM    353  CA  GLY A  20       9.070   4.033 -11.269  1.00  0.00           C  
ATOM    354  C   GLY A  20       8.551   5.432 -11.544  1.00  0.00           C  
ATOM    355  O   GLY A  20       9.268   6.269 -12.095  1.00  0.00           O  
ATOM    356  H   GLY A  20       7.833   2.491 -10.459  1.00  0.00           H  
ATOM    357 1HA  GLY A  20       9.557   4.027 -10.294  1.00  0.00           H  
ATOM    358 2HA  GLY A  20       9.831   3.792 -12.010  1.00  0.00           H  
ATOM    359  N   HIS A  21       7.260   5.796 -11.413  1.00  0.00           N  
ATOM    360  CA  HIS A  21       6.673   7.112 -11.642  1.00  0.00           C  
ATOM    361  C   HIS A  21       6.621   7.924 -10.353  1.00  0.00           C  
ATOM    362  O   HIS A  21       5.726   7.730  -9.527  1.00  0.00           O  
ATOM    363  CB  HIS A  21       5.269   6.976 -12.234  1.00  0.00           C  
ATOM    364  CG  HIS A  21       5.249   6.360 -13.597  1.00  0.00           C  
ATOM    365  ND1 HIS A  21       5.307   7.109 -14.752  1.00  0.00           N  
ATOM    366  CD2 HIS A  21       5.180   5.065 -13.986  1.00  0.00           C  
ATOM    367  CE1 HIS A  21       5.274   6.298 -15.797  1.00  0.00           C  
ATOM    368  NE2 HIS A  21       5.197   5.053 -15.359  1.00  0.00           N  
ATOM    369  H   HIS A  21       6.664   5.036 -11.120  1.00  0.00           H  
ATOM    370  HA  HIS A  21       7.288   7.666 -12.351  1.00  0.00           H  
ATOM    371 1HB  HIS A  21       4.653   6.364 -11.574  1.00  0.00           H  
ATOM    372 2HB  HIS A  21       4.804   7.959 -12.297  1.00  0.00           H  
ATOM    373  HD2 HIS A  21       5.121   4.195 -13.332  1.00  0.00           H  
ATOM    374  HE1 HIS A  21       5.305   6.604 -16.843  1.00  0.00           H  
ATOM    375  HE2 HIS A  21       5.157   4.225 -15.936  1.00  0.00           H  
ATOM    376  N   ALA A  22       7.565   8.798 -10.139  1.00  0.00           N  
ATOM    377  CA  ALA A  22       7.746   9.562  -8.907  1.00  0.00           C  
ATOM    378  C   ALA A  22       6.492  10.362  -8.569  1.00  0.00           C  
ATOM    379  O   ALA A  22       6.057  10.388  -7.415  1.00  0.00           O  
ATOM    380  CB  ALA A  22       8.950  10.493  -9.031  1.00  0.00           C  
ATOM    381  H   ALA A  22       8.209   8.938 -10.904  1.00  0.00           H  
ATOM    382  HA  ALA A  22       7.927   8.857  -8.095  1.00  0.00           H  
ATOM    383 1HB  ALA A  22       9.072  11.055  -8.105  1.00  0.00           H  
ATOM    384 2HB  ALA A  22       9.848   9.904  -9.219  1.00  0.00           H  
ATOM    385 3HB  ALA A  22       8.791  11.184  -9.857  1.00  0.00           H  
ATOM    386  N   GLU A  23       5.890  10.964  -9.594  1.00  0.00           N  
ATOM    387  CA  GLU A  23       4.720  11.810  -9.376  1.00  0.00           C  
ATOM    388  C   GLU A  23       3.509  10.980  -8.959  1.00  0.00           C  
ATOM    389  O   GLU A  23       2.798  11.338  -8.018  1.00  0.00           O  
ATOM    390  CB  GLU A  23       4.397  12.616 -10.636  1.00  0.00           C  
ATOM    391  CG  GLU A  23       3.289  13.642 -10.443  1.00  0.00           C  
ATOM    392  CD  GLU A  23       3.026  14.481 -11.683  1.00  0.00           C  
ATOM    393  OE1 GLU A  23       2.115  15.340 -11.653  1.00  0.00           O  
ATOM    394  OE2 GLU A  23       3.735  14.277 -12.694  1.00  0.00           O  
ATOM    395  H   GLU A  23       6.239  10.840 -10.534  1.00  0.00           H  
ATOM    396  HA  GLU A  23       4.942  12.505  -8.566  1.00  0.00           H  
ATOM    397 1HB  GLU A  23       5.292  13.141 -10.971  1.00  0.00           H  
ATOM    398 2HB  GLU A  23       4.097  11.938 -11.435  1.00  0.00           H  
ATOM    399 1HG  GLU A  23       2.370  13.123 -10.172  1.00  0.00           H  
ATOM    400 2HG  GLU A  23       3.558  14.301  -9.618  1.00  0.00           H  
ATOM    401  N   ALA A  24       3.293   9.896  -9.592  1.00  0.00           N  
ATOM    402  CA  ALA A  24       2.169   9.021  -9.268  1.00  0.00           C  
ATOM    403  C   ALA A  24       2.339   8.400  -7.885  1.00  0.00           C  
ATOM    404  O   ALA A  24       1.377   8.302  -7.119  1.00  0.00           O  
ATOM    405  CB  ALA A  24       2.024   7.928 -10.325  1.00  0.00           C  
ATOM    406  H   ALA A  24       3.919   9.636 -10.340  1.00  0.00           H  
ATOM    407  HA  ALA A  24       1.262   9.625  -9.258  1.00  0.00           H  
ATOM    408 1HB  ALA A  24       1.182   7.284 -10.070  1.00  0.00           H  
ATOM    409 2HB  ALA A  24       1.849   8.385 -11.299  1.00  0.00           H  
ATOM    410 3HB  ALA A  24       2.936   7.335 -10.362  1.00  0.00           H  
ATOM    411  N   SER A  25       3.519   8.155  -7.645  1.00  0.00           N  
ATOM    412  CA  SER A  25       3.833   7.577  -6.343  1.00  0.00           C  
ATOM    413  C   SER A  25       3.493   8.543  -5.213  1.00  0.00           C  
ATOM    414  O   SER A  25       2.914   8.143  -4.201  1.00  0.00           O  
ATOM    415  CB  SER A  25       5.312   7.193  -6.269  1.00  0.00           C  
ATOM    416  OG  SER A  25       5.599   6.124  -7.154  1.00  0.00           O  
ATOM    417  H   SER A  25       4.269   8.333  -8.298  1.00  0.00           H  
ATOM    418  HA  SER A  25       3.232   6.676  -6.210  1.00  0.00           H  
ATOM    419 1HB  SER A  25       5.925   8.057  -6.524  1.00  0.00           H  
ATOM    420 2HB  SER A  25       5.562   6.904  -5.249  1.00  0.00           H  
ATOM    421  HG  SER A  25       4.769   5.908  -7.586  1.00  0.00           H  
ATOM    422  N   MET A  26       3.892   9.740  -5.400  1.00  0.00           N  
ATOM    423  CA  MET A  26       3.633  10.767  -4.395  1.00  0.00           C  
ATOM    424  C   MET A  26       2.135  10.953  -4.181  1.00  0.00           C  
ATOM    425  O   MET A  26       1.670  11.026  -3.042  1.00  0.00           O  
ATOM    426  CB  MET A  26       4.272  12.095  -4.804  1.00  0.00           C  
ATOM    427  CG  MET A  26       4.277  13.139  -3.700  1.00  0.00           C  
ATOM    428  SD  MET A  26       5.272  14.618  -4.136  1.00  0.00           S  
ATOM    429  CE  MET A  26       4.273  15.286  -5.496  1.00  0.00           C  
ATOM    430  H   MET A  26       4.390   9.990  -6.242  1.00  0.00           H  
ATOM    431  HA  MET A  26       4.073  10.446  -3.451  1.00  0.00           H  
ATOM    432 1HB  MET A  26       5.302  11.923  -5.114  1.00  0.00           H  
ATOM    433 2HB  MET A  26       3.737  12.508  -5.660  1.00  0.00           H  
ATOM    434 1HG  MET A  26       3.255  13.457  -3.496  1.00  0.00           H  
ATOM    435 2HG  MET A  26       4.687  12.703  -2.789  1.00  0.00           H  
ATOM    436 1HE  MET A  26       4.740  16.194  -5.879  1.00  0.00           H  
ATOM    437 2HE  MET A  26       4.205  14.547  -6.295  1.00  0.00           H  
ATOM    438 3HE  MET A  26       3.272  15.519  -5.132  1.00  0.00           H  
ATOM    439  N   ARG A  27       1.421  11.057  -5.298  1.00  0.00           N  
ATOM    440  CA  ARG A  27      -0.019  11.278  -5.225  1.00  0.00           C  
ATOM    441  C   ARG A  27      -0.719  10.107  -4.544  1.00  0.00           C  
ATOM    442  O   ARG A  27      -1.590  10.306  -3.695  1.00  0.00           O  
ATOM    443  CB  ARG A  27      -0.601  11.495  -6.624  1.00  0.00           C  
ATOM    444  CG  ARG A  27      -0.293  12.861  -7.214  1.00  0.00           C  
ATOM    445  CD  ARG A  27      -0.889  13.022  -8.606  1.00  0.00           C  
ATOM    446  NE  ARG A  27      -2.335  13.215  -8.555  1.00  0.00           N  
ATOM    447  CZ  ARG A  27      -3.120  13.350  -9.620  1.00  0.00           C  
ATOM    448  NH1 ARG A  27      -2.611  13.315 -10.846  1.00  0.00           N  
ATOM    449  NH2 ARG A  27      -4.424  13.521  -9.459  1.00  0.00           N  
ATOM    450  H   ARG A  27       1.862  10.985  -6.204  1.00  0.00           H  
ATOM    451  HA  ARG A  27      -0.202  12.173  -4.629  1.00  0.00           H  
ATOM    452 1HB  ARG A  27      -0.210  10.737  -7.302  1.00  0.00           H  
ATOM    453 2HB  ARG A  27      -1.684  11.377  -6.590  1.00  0.00           H  
ATOM    454 1HG  ARG A  27      -0.709  13.637  -6.571  1.00  0.00           H  
ATOM    455 2HG  ARG A  27       0.787  12.991  -7.287  1.00  0.00           H  
ATOM    456 1HD  ARG A  27      -0.445  13.889  -9.094  1.00  0.00           H  
ATOM    457 2HD  ARG A  27      -0.683  12.129  -9.195  1.00  0.00           H  
ATOM    458  HE  ARG A  27      -2.773  13.249  -7.644  1.00  0.00           H  
ATOM    459 1HH1 ARG A  27      -1.618  13.185 -10.977  1.00  0.00           H  
ATOM    460 2HH1 ARG A  27      -3.217  13.419 -11.647  1.00  0.00           H  
ATOM    461 1HH2 ARG A  27      -4.819  13.549  -8.529  1.00  0.00           H  
ATOM    462 2HH2 ARG A  27      -5.023  13.624 -10.265  1.00  0.00           H  
ATOM    463  N   VAL A  28      -0.383   8.897  -4.923  1.00  0.00           N  
ATOM    464  CA  VAL A  28      -0.962   7.696  -4.330  1.00  0.00           C  
ATOM    465  C   VAL A  28      -0.630   7.643  -2.840  1.00  0.00           C  
ATOM    466  O   VAL A  28      -1.501   7.364  -2.013  1.00  0.00           O  
ATOM    467  CB  VAL A  28      -0.457   6.416  -5.034  1.00  0.00           C  
ATOM    468  CG1 VAL A  28      -0.873   5.171  -4.253  1.00  0.00           C  
ATOM    469  CG2 VAL A  28      -0.984   6.353  -6.466  1.00  0.00           C  
ATOM    470  H   VAL A  28       0.305   8.801  -5.656  1.00  0.00           H  
ATOM    471  HA  VAL A  28      -2.046   7.741  -4.445  1.00  0.00           H  
ATOM    472  HB  VAL A  28       0.633   6.428  -5.052  1.00  0.00           H  
ATOM    473 1HG1 VAL A  28      -0.507   4.281  -4.765  1.00  0.00           H  
ATOM    474 2HG1 VAL A  28      -0.448   5.212  -3.250  1.00  0.00           H  
ATOM    475 3HG1 VAL A  28      -1.960   5.130  -4.187  1.00  0.00           H  
ATOM    476 1HG2 VAL A  28      -0.619   5.447  -6.948  1.00  0.00           H  
ATOM    477 2HG2 VAL A  28      -2.074   6.344  -6.453  1.00  0.00           H  
ATOM    478 3HG2 VAL A  28      -0.635   7.224  -7.021  1.00  0.00           H  
ATOM    479  N   SER A  29       0.583   7.968  -2.481  1.00  0.00           N  
ATOM    480  CA  SER A  29       1.005   7.975  -1.084  1.00  0.00           C  
ATOM    481  C   SER A  29       0.185   8.964  -0.264  1.00  0.00           C  
ATOM    482  O   SER A  29      -0.212   8.665   0.864  1.00  0.00           O  
ATOM    483  CB  SER A  29       2.491   8.317  -0.975  1.00  0.00           C  
ATOM    484  OG  SER A  29       3.287   7.292  -1.543  1.00  0.00           O  
ATOM    485  H   SER A  29       1.248   8.222  -3.197  1.00  0.00           H  
ATOM    486  HA  SER A  29       0.845   6.979  -0.669  1.00  0.00           H  
ATOM    487 1HB  SER A  29       2.686   9.260  -1.486  1.00  0.00           H  
ATOM    488 2HB  SER A  29       2.757   8.452   0.073  1.00  0.00           H  
ATOM    489  HG  SER A  29       2.673   6.625  -1.860  1.00  0.00           H  
ATOM    490  N   ASP A  30      -0.104  10.152  -0.896  1.00  0.00           N  
ATOM    491  CA  ASP A  30      -0.910  11.166  -0.223  1.00  0.00           C  
ATOM    492  C   ASP A  30      -2.324  10.655   0.043  1.00  0.00           C  
ATOM    493  O   ASP A  30      -2.880  10.882   1.120  1.00  0.00           O  
ATOM    494  CB  ASP A  30      -0.963  12.449  -1.054  1.00  0.00           C  
ATOM    495  CG  ASP A  30       0.331  13.244  -1.001  1.00  0.00           C  
ATOM    496  OD1 ASP A  30       1.185  12.960  -0.134  1.00  0.00           O  
ATOM    497  OD2 ASP A  30       0.495  14.164  -1.831  1.00  0.00           O  
ATOM    498  H   ASP A  30       0.237  10.334  -1.829  1.00  0.00           H  
ATOM    499  HA  ASP A  30      -0.448  11.393   0.738  1.00  0.00           H  
ATOM    500 1HB  ASP A  30      -1.177  12.201  -2.094  1.00  0.00           H  
ATOM    501 2HB  ASP A  30      -1.775  13.082  -0.695  1.00  0.00           H  
ATOM    502  N   LEU A  31      -2.789   9.937  -0.873  1.00  0.00           N  
ATOM    503  CA  LEU A  31      -4.140   9.402  -0.747  1.00  0.00           C  
ATOM    504  C   LEU A  31      -4.204   8.343   0.348  1.00  0.00           C  
ATOM    505  O   LEU A  31      -5.127   8.344   1.166  1.00  0.00           O  
ATOM    506  CB  LEU A  31      -4.607   8.806  -2.077  1.00  0.00           C  
ATOM    507  CG  LEU A  31      -4.927   9.804  -3.192  1.00  0.00           C  
ATOM    508  CD1 LEU A  31      -5.125   9.074  -4.516  1.00  0.00           C  
ATOM    509  CD2 LEU A  31      -6.163  10.624  -2.837  1.00  0.00           C  
ATOM    510  H   LEU A  31      -2.249   9.720  -1.698  1.00  0.00           H  
ATOM    511  HA  LEU A  31      -4.811  10.217  -0.476  1.00  0.00           H  
ATOM    512 1HB  LEU A  31      -3.831   8.139  -2.450  1.00  0.00           H  
ATOM    513 2HB  LEU A  31      -5.507   8.218  -1.898  1.00  0.00           H  
ATOM    514  HG  LEU A  31      -4.082  10.479  -3.330  1.00  0.00           H  
ATOM    515 1HD1 LEU A  31      -5.352   9.797  -5.300  1.00  0.00           H  
ATOM    516 2HD1 LEU A  31      -4.214   8.534  -4.774  1.00  0.00           H  
ATOM    517 3HD1 LEU A  31      -5.951   8.369  -4.423  1.00  0.00           H  
ATOM    518 1HD2 LEU A  31      -6.375  11.329  -3.641  1.00  0.00           H  
ATOM    519 2HD2 LEU A  31      -7.016   9.958  -2.704  1.00  0.00           H  
ATOM    520 3HD2 LEU A  31      -5.983  11.172  -1.912  1.00  0.00           H  
ATOM    521  N   ILE A  32      -3.220   7.538   0.374  1.00  0.00           N  
ATOM    522  CA  ILE A  32      -3.170   6.473   1.369  1.00  0.00           C  
ATOM    523  C   ILE A  32      -3.029   7.076   2.764  1.00  0.00           C  
ATOM    524  O   ILE A  32      -3.704   6.648   3.704  1.00  0.00           O  
ATOM    525  CB  ILE A  32      -2.009   5.492   1.089  1.00  0.00           C  
ATOM    526  CG1 ILE A  32      -2.274   4.705  -0.200  1.00  0.00           C  
ATOM    527  CG2 ILE A  32      -1.803   4.546   2.275  1.00  0.00           C  
ATOM    528  CD1 ILE A  32      -1.145   3.762  -0.592  1.00  0.00           C  
ATOM    529  H   ILE A  32      -2.465   7.626  -0.291  1.00  0.00           H  
ATOM    530  HA  ILE A  32      -4.104   5.915   1.325  1.00  0.00           H  
ATOM    531  HB  ILE A  32      -1.090   6.054   0.923  1.00  0.00           H  
ATOM    532 1HG1 ILE A  32      -3.184   4.117  -0.087  1.00  0.00           H  
ATOM    533 2HG1 ILE A  32      -2.436   5.400  -1.024  1.00  0.00           H  
ATOM    534 1HG2 ILE A  32      -0.982   3.863   2.057  1.00  0.00           H  
ATOM    535 2HG2 ILE A  32      -1.566   5.126   3.166  1.00  0.00           H  
ATOM    536 3HG2 ILE A  32      -2.715   3.974   2.447  1.00  0.00           H  
ATOM    537 1HD1 ILE A  32      -1.408   3.243  -1.514  1.00  0.00           H  
ATOM    538 2HD1 ILE A  32      -0.230   4.334  -0.747  1.00  0.00           H  
ATOM    539 3HD1 ILE A  32      -0.988   3.033   0.202  1.00  0.00           H  
ATOM    540  N   TYR A  33      -2.161   8.018   2.850  1.00  0.00           N  
ATOM    541  CA  TYR A  33      -1.957   8.707   4.119  1.00  0.00           C  
ATOM    542  C   TYR A  33      -3.260   9.312   4.627  1.00  0.00           C  
ATOM    543  O   TYR A  33      -3.614   9.147   5.797  1.00  0.00           O  
ATOM    544  CB  TYR A  33      -0.896   9.802   3.972  1.00  0.00           C  
ATOM    545  CG  TYR A  33      -0.659  10.591   5.237  1.00  0.00           C  
ATOM    546  CD1 TYR A  33      -1.247  11.840   5.422  1.00  0.00           C  
ATOM    547  CD2 TYR A  33       0.154  10.090   6.248  1.00  0.00           C  
ATOM    548  CE1 TYR A  33      -1.030  12.572   6.585  1.00  0.00           C  
ATOM    549  CE2 TYR A  33       0.378  10.813   7.415  1.00  0.00           C  
ATOM    550  CZ  TYR A  33      -0.218  12.051   7.574  1.00  0.00           C  
ATOM    551  OH  TYR A  33       0.001  12.771   8.728  1.00  0.00           O  
ATOM    552  H   TYR A  33      -1.613   8.292   2.047  1.00  0.00           H  
ATOM    553  HA  TYR A  33      -1.609   7.981   4.854  1.00  0.00           H  
ATOM    554 1HB  TYR A  33       0.051   9.353   3.667  1.00  0.00           H  
ATOM    555 2HB  TYR A  33      -1.196  10.497   3.188  1.00  0.00           H  
ATOM    556  HD1 TYR A  33      -1.890  12.260   4.648  1.00  0.00           H  
ATOM    557  HD2 TYR A  33       0.629   9.116   6.133  1.00  0.00           H  
ATOM    558  HE1 TYR A  33      -1.499  13.547   6.710  1.00  0.00           H  
ATOM    559  HE2 TYR A  33       1.020  10.403   8.195  1.00  0.00           H  
ATOM    560  HH  TYR A  33       0.583  12.274   9.308  1.00  0.00           H  
ATOM    561  N   GLU A  34      -3.920  10.015   3.788  1.00  0.00           N  
ATOM    562  CA  GLU A  34      -5.182  10.645   4.162  1.00  0.00           C  
ATOM    563  C   GLU A  34      -6.229   9.600   4.540  1.00  0.00           C  
ATOM    564  O   GLU A  34      -7.016   9.809   5.466  1.00  0.00           O  
ATOM    565  CB  GLU A  34      -5.704  11.523   3.022  1.00  0.00           C  
ATOM    566  CG  GLU A  34      -4.906  12.803   2.818  1.00  0.00           C  
ATOM    567  CD  GLU A  34      -4.819  13.663   4.069  1.00  0.00           C  
ATOM    568  OE1 GLU A  34      -3.697  14.056   4.459  1.00  0.00           O  
ATOM    569  OE2 GLU A  34      -5.883  13.944   4.665  1.00  0.00           O  
ATOM    570  H   GLU A  34      -3.567  10.140   2.850  1.00  0.00           H  
ATOM    571  HA  GLU A  34      -5.009  11.275   5.035  1.00  0.00           H  
ATOM    572 1HB  GLU A  34      -5.685  10.958   2.090  1.00  0.00           H  
ATOM    573 2HB  GLU A  34      -6.741  11.796   3.219  1.00  0.00           H  
ATOM    574 1HG  GLU A  34      -3.896  12.543   2.503  1.00  0.00           H  
ATOM    575 2HG  GLU A  34      -5.367  13.383   2.020  1.00  0.00           H  
ATOM    576  N   PHE A  35      -6.263   8.491   3.803  1.00  0.00           N  
ATOM    577  CA  PHE A  35      -7.150   7.379   4.127  1.00  0.00           C  
ATOM    578  C   PHE A  35      -6.871   6.856   5.531  1.00  0.00           C  
ATOM    579  O   PHE A  35      -7.797   6.651   6.318  1.00  0.00           O  
ATOM    580  CB  PHE A  35      -6.993   6.249   3.105  1.00  0.00           C  
ATOM    581  CG  PHE A  35      -7.567   4.935   3.560  1.00  0.00           C  
ATOM    582  CD1 PHE A  35      -6.734   3.883   3.919  1.00  0.00           C  
ATOM    583  CD2 PHE A  35      -8.942   4.751   3.629  1.00  0.00           C  
ATOM    584  CE1 PHE A  35      -7.263   2.665   4.341  1.00  0.00           C  
ATOM    585  CE2 PHE A  35      -9.478   3.538   4.050  1.00  0.00           C  
ATOM    586  CZ  PHE A  35      -8.637   2.496   4.404  1.00  0.00           C  
ATOM    587  H   PHE A  35      -5.658   8.419   2.998  1.00  0.00           H  
ATOM    588  HA  PHE A  35      -8.180   7.737   4.094  1.00  0.00           H  
ATOM    589 1HB  PHE A  35      -7.483   6.530   2.174  1.00  0.00           H  
ATOM    590 2HB  PHE A  35      -5.936   6.101   2.886  1.00  0.00           H  
ATOM    591  HD1 PHE A  35      -5.653   4.018   3.868  1.00  0.00           H  
ATOM    592  HD2 PHE A  35      -9.604   5.572   3.350  1.00  0.00           H  
ATOM    593  HE1 PHE A  35      -6.596   1.850   4.620  1.00  0.00           H  
ATOM    594  HE2 PHE A  35     -10.559   3.406   4.101  1.00  0.00           H  
ATOM    595  HZ  PHE A  35      -9.056   1.545   4.730  1.00  0.00           H  
ATOM    596  N   MET A  36      -5.617   6.758   5.905  1.00  0.00           N  
ATOM    597  CA  MET A  36      -5.203   6.239   7.205  1.00  0.00           C  
ATOM    598  C   MET A  36      -5.608   7.191   8.326  1.00  0.00           C  
ATOM    599  O   MET A  36      -5.950   6.752   9.425  1.00  0.00           O  
ATOM    600  CB  MET A  36      -3.691   6.008   7.236  1.00  0.00           C  
ATOM    601  CG  MET A  36      -3.220   4.903   6.305  1.00  0.00           C  
ATOM    602  SD  MET A  36      -3.809   3.246   6.826  1.00  0.00           S  
ATOM    603  CE  MET A  36      -2.898   3.057   8.384  1.00  0.00           C  
ATOM    604  H   MET A  36      -4.911   7.061   5.249  1.00  0.00           H  
ATOM    605  HA  MET A  36      -5.703   5.285   7.372  1.00  0.00           H  
ATOM    606 1HB  MET A  36      -3.177   6.927   6.959  1.00  0.00           H  
ATOM    607 2HB  MET A  36      -3.382   5.753   8.251  1.00  0.00           H  
ATOM    608 1HG  MET A  36      -3.583   5.098   5.296  1.00  0.00           H  
ATOM    609 2HG  MET A  36      -2.131   4.890   6.278  1.00  0.00           H  
ATOM    610 1HE  MET A  36      -3.143   2.095   8.835  1.00  0.00           H  
ATOM    611 2HE  MET A  36      -1.826   3.104   8.187  1.00  0.00           H  
ATOM    612 3HE  MET A  36      -3.176   3.859   9.068  1.00  0.00           H  
ATOM    613  N   LYS A  37      -5.647   8.497   7.985  1.00  0.00           N  
ATOM    614  CA  LYS A  37      -5.981   9.539   8.951  1.00  0.00           C  
ATOM    615  C   LYS A  37      -7.491   9.647   9.143  1.00  0.00           C  
ATOM    616  O   LYS A  37      -7.973   9.751  10.273  1.00  0.00           O  
ATOM    617  CB  LYS A  37      -5.412  10.887   8.506  1.00  0.00           C  
ATOM    618  CG  LYS A  37      -5.553  11.991   9.543  1.00  0.00           C  
ATOM    619  CD  LYS A  37      -4.927  13.294   9.061  1.00  0.00           C  
ATOM    620  CE  LYS A  37      -5.146  14.423  10.058  1.00  0.00           C  
ATOM    621  NZ  LYS A  37      -4.536  15.703   9.589  1.00  0.00           N  
ATOM    622  H   LYS A  37      -5.438   8.758   7.032  1.00  0.00           H  
ATOM    623  HA  LYS A  37      -5.538   9.275   9.912  1.00  0.00           H  
ATOM    624 1HB  LYS A  37      -4.353  10.776   8.272  1.00  0.00           H  
ATOM    625 2HB  LYS A  37      -5.916  11.212   7.595  1.00  0.00           H  
ATOM    626 1HG  LYS A  37      -6.610  12.163   9.750  1.00  0.00           H  
ATOM    627 2HG  LYS A  37      -5.064  11.686  10.468  1.00  0.00           H  
ATOM    628 1HD  LYS A  37      -3.855  13.152   8.918  1.00  0.00           H  
ATOM    629 2HD  LYS A  37      -5.368  13.578   8.106  1.00  0.00           H  
ATOM    630 1HE  LYS A  37      -6.214  14.575  10.206  1.00  0.00           H  
ATOM    631 2HE  LYS A  37      -4.703  14.153  11.017  1.00  0.00           H  
ATOM    632 1HZ  LYS A  37      -4.701  16.426  10.275  1.00  0.00           H  
ATOM    633 2HZ  LYS A  37      -3.541  15.577   9.465  1.00  0.00           H  
ATOM    634 3HZ  LYS A  37      -4.953  15.973   8.709  1.00  0.00           H  
ATOM    635  N   LYS A  38      -8.289   9.558   8.017  1.00  0.00           N  
ATOM    636  CA  LYS A  38      -9.705   9.910   8.057  1.00  0.00           C  
ATOM    637  C   LYS A  38     -10.584   8.665   7.980  1.00  0.00           C  
ATOM    638  O   LYS A  38     -11.744   8.690   8.398  1.00  0.00           O  
ATOM    639  CB  LYS A  38     -10.053  10.867   6.916  1.00  0.00           C  
ATOM    640  CG  LYS A  38      -9.363  12.220   7.011  1.00  0.00           C  
ATOM    641  CD  LYS A  38      -9.752  13.129   5.852  1.00  0.00           C  
ATOM    642  CE  LYS A  38      -9.041  14.473   5.932  1.00  0.00           C  
ATOM    643  NZ  LYS A  38      -9.375  15.346   4.766  1.00  0.00           N  
ATOM    644  H   LYS A  38      -7.885   9.243   7.147  1.00  0.00           H  
ATOM    645  HA  LYS A  38      -9.911  10.409   9.005  1.00  0.00           H  
ATOM    646 1HB  LYS A  38      -9.778  10.413   5.964  1.00  0.00           H  
ATOM    647 2HB  LYS A  38     -11.130  11.037   6.899  1.00  0.00           H  
ATOM    648 1HG  LYS A  38      -9.640  12.705   7.948  1.00  0.00           H  
ATOM    649 2HG  LYS A  38      -8.283  12.079   7.001  1.00  0.00           H  
ATOM    650 1HD  LYS A  38      -9.492  12.647   4.908  1.00  0.00           H  
ATOM    651 2HD  LYS A  38     -10.828  13.299   5.868  1.00  0.00           H  
ATOM    652 1HE  LYS A  38      -9.330  14.983   6.850  1.00  0.00           H  
ATOM    653 2HE  LYS A  38      -7.963  14.314   5.956  1.00  0.00           H  
ATOM    654 1HZ  LYS A  38      -8.886  16.226   4.853  1.00  0.00           H  
ATOM    655 2HZ  LYS A  38      -9.094  14.888   3.910  1.00  0.00           H  
ATOM    656 3HZ  LYS A  38     -10.370  15.515   4.746  1.00  0.00           H  
ATOM    657  N   GLY A  39     -10.015   7.555   7.505  1.00  0.00           N  
ATOM    658  CA  GLY A  39     -10.778   6.333   7.308  1.00  0.00           C  
ATOM    659  C   GLY A  39     -11.767   6.424   6.161  1.00  0.00           C  
ATOM    660  O   GLY A  39     -12.771   5.710   6.143  1.00  0.00           O  
ATOM    661  H   GLY A  39      -9.031   7.563   7.277  1.00  0.00           H  
ATOM    662 1HA  GLY A  39     -10.096   5.505   7.115  1.00  0.00           H  
ATOM    663 2HA  GLY A  39     -11.323   6.094   8.220  1.00  0.00           H  
ATOM    664  N   ASP A  40     -11.598   7.492   5.246  1.00  0.00           N  
ATOM    665  CA  ASP A  40     -12.469   7.713   4.096  1.00  0.00           C  
ATOM    666  C   ASP A  40     -12.136   6.747   2.961  1.00  0.00           C  
ATOM    667  O   ASP A  40     -11.124   6.911   2.276  1.00  0.00           O  
ATOM    668  CB  ASP A  40     -12.356   9.158   3.607  1.00  0.00           C  
ATOM    669  CG  ASP A  40     -13.352   9.493   2.511  1.00  0.00           C  
ATOM    670  OD1 ASP A  40     -14.023   8.573   1.994  1.00  0.00           O  
ATOM    671  OD2 ASP A  40     -13.466  10.687   2.158  1.00  0.00           O  
ATOM    672  H   ASP A  40     -10.830   8.127   5.410  1.00  0.00           H  
ATOM    673  HA  ASP A  40     -13.499   7.529   4.402  1.00  0.00           H  
ATOM    674 1HB  ASP A  40     -12.517   9.839   4.443  1.00  0.00           H  
ATOM    675 2HB  ASP A  40     -11.349   9.336   3.229  1.00  0.00           H  
ATOM    676  N   GLU A  41     -12.900   5.771   2.731  1.00  0.00           N  
ATOM    677  CA  GLU A  41     -12.692   4.683   1.780  1.00  0.00           C  
ATOM    678  C   GLU A  41     -12.615   5.207   0.349  1.00  0.00           C  
ATOM    679  O   GLU A  41     -12.043   4.554  -0.526  1.00  0.00           O  
ATOM    680  CB  GLU A  41     -13.810   3.643   1.900  1.00  0.00           C  
ATOM    681  CG  GLU A  41     -13.759   2.831   3.186  1.00  0.00           C  
ATOM    682  CD  GLU A  41     -14.803   1.727   3.240  1.00  0.00           C  
ATOM    683  OE1 GLU A  41     -14.793   0.929   4.204  1.00  0.00           O  
ATOM    684  OE2 GLU A  41     -15.638   1.660   2.310  1.00  0.00           O  
ATOM    685  H   GLU A  41     -13.741   5.782   3.290  1.00  0.00           H  
ATOM    686  HA  GLU A  41     -11.741   4.200   2.009  1.00  0.00           H  
ATOM    687 1HB  GLU A  41     -14.778   4.142   1.851  1.00  0.00           H  
ATOM    688 2HB  GLU A  41     -13.756   2.952   1.059  1.00  0.00           H  
ATOM    689 1HG  GLU A  41     -12.771   2.381   3.281  1.00  0.00           H  
ATOM    690 2HG  GLU A  41     -13.906   3.501   4.032  1.00  0.00           H  
ATOM    691  N   ARG A  42     -13.208   6.392   0.014  1.00  0.00           N  
ATOM    692  CA  ARG A  42     -13.118   6.995  -1.312  1.00  0.00           C  
ATOM    693  C   ARG A  42     -11.665   7.256  -1.697  1.00  0.00           C  
ATOM    694  O   ARG A  42     -11.324   7.267  -2.881  1.00  0.00           O  
ATOM    695  CB  ARG A  42     -13.916   8.300  -1.365  1.00  0.00           C  
ATOM    696  CG  ARG A  42     -15.418   8.109  -1.224  1.00  0.00           C  
ATOM    697  CD  ARG A  42     -16.165   9.433  -1.312  1.00  0.00           C  
ATOM    698  NE  ARG A  42     -15.862  10.298  -0.176  1.00  0.00           N  
ATOM    699  CZ  ARG A  42     -16.313  11.541  -0.028  1.00  0.00           C  
ATOM    700  NH1 ARG A  42     -17.099  12.091  -0.947  1.00  0.00           N  
ATOM    701  NH2 ARG A  42     -15.975  12.240   1.045  1.00  0.00           N  
ATOM    702  H   ARG A  42     -13.734   6.865   0.735  1.00  0.00           H  
ATOM    703  HA  ARG A  42     -13.540   6.299  -2.038  1.00  0.00           H  
ATOM    704 1HB  ARG A  42     -13.582   8.963  -0.568  1.00  0.00           H  
ATOM    705 2HB  ARG A  42     -13.725   8.805  -2.312  1.00  0.00           H  
ATOM    706 1HG  ARG A  42     -15.779   7.458  -2.021  1.00  0.00           H  
ATOM    707 2HG  ARG A  42     -15.638   7.655  -0.257  1.00  0.00           H  
ATOM    708 1HD  ARG A  42     -15.878   9.953  -2.226  1.00  0.00           H  
ATOM    709 2HD  ARG A  42     -17.238   9.245  -1.324  1.00  0.00           H  
ATOM    710  HE  ARG A  42     -15.266   9.927   0.552  1.00  0.00           H  
ATOM    711 1HH1 ARG A  42     -17.360  11.565  -1.769  1.00  0.00           H  
ATOM    712 2HH1 ARG A  42     -17.435  13.035  -0.824  1.00  0.00           H  
ATOM    713 1HH2 ARG A  42     -15.376  11.829   1.748  1.00  0.00           H  
ATOM    714 2HH2 ARG A  42     -16.315  13.183   1.161  1.00  0.00           H  
ATOM    715  N   LEU A  43     -10.779   7.538  -0.756  1.00  0.00           N  
ATOM    716  CA  LEU A  43      -9.359   7.813  -0.950  1.00  0.00           C  
ATOM    717  C   LEU A  43      -8.628   6.570  -1.445  1.00  0.00           C  
ATOM    718  O   LEU A  43      -7.772   6.658  -2.328  1.00  0.00           O  
ATOM    719  CB  LEU A  43      -8.726   8.307   0.353  1.00  0.00           C  
ATOM    720  CG  LEU A  43      -9.227   9.652   0.882  1.00  0.00           C  
ATOM    721  CD1 LEU A  43      -8.642   9.929   2.263  1.00  0.00           C  
ATOM    722  CD2 LEU A  43      -8.875  10.774  -0.089  1.00  0.00           C  
ATOM    723  H   LEU A  43     -11.160   7.556   0.179  1.00  0.00           H  
ATOM    724  HA  LEU A  43      -9.258   8.593  -1.704  1.00  0.00           H  
ATOM    725 1HB  LEU A  43      -8.905   7.565   1.129  1.00  0.00           H  
ATOM    726 2HB  LEU A  43      -7.650   8.395   0.205  1.00  0.00           H  
ATOM    727  HG  LEU A  43     -10.310   9.615   1.002  1.00  0.00           H  
ATOM    728 1HD1 LEU A  43      -9.007  10.889   2.627  1.00  0.00           H  
ATOM    729 2HD1 LEU A  43      -8.947   9.141   2.952  1.00  0.00           H  
ATOM    730 3HD1 LEU A  43      -7.555   9.956   2.199  1.00  0.00           H  
ATOM    731 1HD2 LEU A  43      -9.240  11.723   0.304  1.00  0.00           H  
ATOM    732 2HD2 LEU A  43      -7.793  10.824  -0.211  1.00  0.00           H  
ATOM    733 3HD2 LEU A  43      -9.340  10.578  -1.055  1.00  0.00           H  
ATOM    734  N   LEU A  44      -8.992   5.414  -0.884  1.00  0.00           N  
ATOM    735  CA  LEU A  44      -8.381   4.165  -1.325  1.00  0.00           C  
ATOM    736  C   LEU A  44      -8.769   3.848  -2.765  1.00  0.00           C  
ATOM    737  O   LEU A  44      -7.930   3.414  -3.558  1.00  0.00           O  
ATOM    738  CB  LEU A  44      -8.796   3.012  -0.407  1.00  0.00           C  
ATOM    739  CG  LEU A  44      -8.017   1.705  -0.566  1.00  0.00           C  
ATOM    740  CD1 LEU A  44      -6.535   1.934  -0.289  1.00  0.00           C  
ATOM    741  CD2 LEU A  44      -8.579   0.631   0.360  1.00  0.00           C  
ATOM    742  H   LEU A  44      -9.689   5.390  -0.153  1.00  0.00           H  
ATOM    743  HA  LEU A  44      -7.298   4.275  -1.279  1.00  0.00           H  
ATOM    744 1HB  LEU A  44      -8.684   3.334   0.627  1.00  0.00           H  
ATOM    745 2HB  LEU A  44      -9.848   2.788  -0.584  1.00  0.00           H  
ATOM    746  HG  LEU A  44      -8.094   1.359  -1.597  1.00  0.00           H  
ATOM    747 1HD1 LEU A  44      -5.994   0.995  -0.406  1.00  0.00           H  
ATOM    748 2HD1 LEU A  44      -6.143   2.668  -0.993  1.00  0.00           H  
ATOM    749 3HD1 LEU A  44      -6.408   2.301   0.729  1.00  0.00           H  
ATOM    750 1HD2 LEU A  44      -8.013  -0.292   0.233  1.00  0.00           H  
ATOM    751 2HD2 LEU A  44      -8.500   0.965   1.395  1.00  0.00           H  
ATOM    752 3HD2 LEU A  44      -9.626   0.451   0.115  1.00  0.00           H  
ATOM    753  N   GLU A  45     -10.046   4.084  -3.111  1.00  0.00           N  
ATOM    754  CA  GLU A  45     -10.522   3.879  -4.476  1.00  0.00           C  
ATOM    755  C   GLU A  45      -9.787   4.786  -5.458  1.00  0.00           C  
ATOM    756  O   GLU A  45      -9.421   4.355  -6.554  1.00  0.00           O  
ATOM    757  CB  GLU A  45     -12.031   4.123  -4.562  1.00  0.00           C  
ATOM    758  CG  GLU A  45     -12.866   3.062  -3.860  1.00  0.00           C  
ATOM    759  CD  GLU A  45     -14.356   3.364  -3.877  1.00  0.00           C  
ATOM    760  OE1 GLU A  45     -15.133   2.623  -3.233  1.00  0.00           O  
ATOM    761  OE2 GLU A  45     -14.750   4.349  -4.541  1.00  0.00           O  
ATOM    762  H   GLU A  45     -10.693   4.412  -2.408  1.00  0.00           H  
ATOM    763  HA  GLU A  45     -10.320   2.846  -4.761  1.00  0.00           H  
ATOM    764 1HB  GLU A  45     -12.269   5.091  -4.120  1.00  0.00           H  
ATOM    765 2HB  GLU A  45     -12.335   4.158  -5.608  1.00  0.00           H  
ATOM    766 1HG  GLU A  45     -12.699   2.102  -4.347  1.00  0.00           H  
ATOM    767 2HG  GLU A  45     -12.532   2.977  -2.827  1.00  0.00           H  
ATOM    768  N   GLU A  46      -9.633   5.958  -5.042  1.00  0.00           N  
ATOM    769  CA  GLU A  46      -8.916   6.920  -5.874  1.00  0.00           C  
ATOM    770  C   GLU A  46      -7.462   6.502  -6.073  1.00  0.00           C  
ATOM    771  O   GLU A  46      -6.915   6.639  -7.169  1.00  0.00           O  
ATOM    772  CB  GLU A  46      -8.981   8.319  -5.257  1.00  0.00           C  
ATOM    773  CG  GLU A  46      -8.409   9.412  -6.148  1.00  0.00           C  
ATOM    774  CD  GLU A  46      -8.689  10.815  -5.633  1.00  0.00           C  
ATOM    775  OE1 GLU A  46      -8.147  11.790  -6.202  1.00  0.00           O  
ATOM    776  OE2 GLU A  46      -9.456  10.940  -4.652  1.00  0.00           O  
ATOM    777  H   GLU A  46      -9.992   6.254  -4.146  1.00  0.00           H  
ATOM    778  HA  GLU A  46      -9.391   6.950  -6.855  1.00  0.00           H  
ATOM    779 1HB  GLU A  46     -10.018   8.571  -5.034  1.00  0.00           H  
ATOM    780 2HB  GLU A  46      -8.433   8.327  -4.315  1.00  0.00           H  
ATOM    781 1HG  GLU A  46      -7.330   9.278  -6.223  1.00  0.00           H  
ATOM    782 2HG  GLU A  46      -8.831   9.310  -7.147  1.00  0.00           H  
ATOM    783  N   ALA A  47      -6.761   6.066  -4.984  1.00  0.00           N  
ATOM    784  CA  ALA A  47      -5.390   5.568  -5.072  1.00  0.00           C  
ATOM    785  C   ALA A  47      -5.286   4.423  -6.075  1.00  0.00           C  
ATOM    786  O   ALA A  47      -4.382   4.405  -6.914  1.00  0.00           O  
ATOM    787  CB  ALA A  47      -4.900   5.115  -3.699  1.00  0.00           C  
ATOM    788  H   ALA A  47      -7.218   6.093  -4.084  1.00  0.00           H  
ATOM    789  HA  ALA A  47      -4.756   6.382  -5.422  1.00  0.00           H  
ATOM    790 1HB  ALA A  47      -3.877   4.747  -3.781  1.00  0.00           H  
ATOM    791 2HB  ALA A  47      -4.928   5.957  -3.007  1.00  0.00           H  
ATOM    792 3HB  ALA A  47      -5.543   4.319  -3.328  1.00  0.00           H  
ATOM    793  N   GLU A  48      -6.285   3.564  -6.139  1.00  0.00           N  
ATOM    794  CA  GLU A  48      -6.326   2.428  -7.054  1.00  0.00           C  
ATOM    795  C   GLU A  48      -6.512   2.888  -8.497  1.00  0.00           C  
ATOM    796  O   GLU A  48      -5.878   2.355  -9.411  1.00  0.00           O  
ATOM    797  CB  GLU A  48      -7.446   1.461  -6.662  1.00  0.00           C  
ATOM    798  CG  GLU A  48      -7.140   0.636  -5.420  1.00  0.00           C  
ATOM    799  CD  GLU A  48      -8.275  -0.295  -5.024  1.00  0.00           C  
ATOM    800  OE1 GLU A  48      -8.090  -1.116  -4.097  1.00  0.00           O  
ATOM    801  OE2 GLU A  48      -9.357  -0.203  -5.645  1.00  0.00           O  
ATOM    802  H   GLU A  48      -7.060   3.717  -5.510  1.00  0.00           H  
ATOM    803  HA  GLU A  48      -5.374   1.900  -6.993  1.00  0.00           H  
ATOM    804 1HB  GLU A  48      -8.363   2.021  -6.480  1.00  0.00           H  
ATOM    805 2HB  GLU A  48      -7.639   0.775  -7.487  1.00  0.00           H  
ATOM    806 1HG  GLU A  48      -6.247   0.039  -5.604  1.00  0.00           H  
ATOM    807 2HG  GLU A  48      -6.928   1.311  -4.592  1.00  0.00           H  
ATOM    808  N   ARG A  49      -7.427   3.790  -8.649  1.00  0.00           N  
ATOM    809  CA  ARG A  49      -7.652   4.338  -9.983  1.00  0.00           C  
ATOM    810  C   ARG A  49      -6.372   4.941 -10.550  1.00  0.00           C  
ATOM    811  O   ARG A  49      -6.032   4.709 -11.712  1.00  0.00           O  
ATOM    812  CB  ARG A  49      -8.759   5.394  -9.951  1.00  0.00           C  
ATOM    813  CG  ARG A  49      -9.189   5.877 -11.327  1.00  0.00           C  
ATOM    814  CD  ARG A  49     -10.309   6.905 -11.239  1.00  0.00           C  
ATOM    815  NE  ARG A  49      -9.909   8.073 -10.459  1.00  0.00           N  
ATOM    816  CZ  ARG A  49     -10.735   9.034 -10.055  1.00  0.00           C  
ATOM    817  NH1 ARG A  49     -12.028   8.985 -10.352  1.00  0.00           N  
ATOM    818  NH2 ARG A  49     -10.264  10.052  -9.350  1.00  0.00           N  
ATOM    819  H   ARG A  49      -7.987   4.125  -7.878  1.00  0.00           H  
ATOM    820  HA  ARG A  49      -7.964   3.527 -10.642  1.00  0.00           H  
ATOM    821 1HB  ARG A  49      -9.634   4.988  -9.445  1.00  0.00           H  
ATOM    822 2HB  ARG A  49      -8.421   6.258  -9.378  1.00  0.00           H  
ATOM    823 1HG  ARG A  49      -8.340   6.338 -11.833  1.00  0.00           H  
ATOM    824 2HG  ARG A  49      -9.546   5.031 -11.915  1.00  0.00           H  
ATOM    825 1HD  ARG A  49     -10.577   7.237 -12.241  1.00  0.00           H  
ATOM    826 2HD  ARG A  49     -11.179   6.455 -10.761  1.00  0.00           H  
ATOM    827  HE  ARG A  49      -8.933   8.158 -10.207  1.00  0.00           H  
ATOM    828 1HH1 ARG A  49     -12.394   8.212 -10.890  1.00  0.00           H  
ATOM    829 2HH1 ARG A  49     -12.646   9.720 -10.040  1.00  0.00           H  
ATOM    830 1HH2 ARG A  49      -9.280  10.096  -9.121  1.00  0.00           H  
ATOM    831 2HH2 ARG A  49     -10.887  10.783  -9.041  1.00  0.00           H  
ATOM    832  N   LEU A  50      -5.647   5.718  -9.725  1.00  0.00           N  
ATOM    833  CA  LEU A  50      -4.402   6.357 -10.139  1.00  0.00           C  
ATOM    834  C   LEU A  50      -3.355   5.314 -10.517  1.00  0.00           C  
ATOM    835  O   LEU A  50      -2.641   5.477 -11.508  1.00  0.00           O  
ATOM    836  CB  LEU A  50      -3.864   7.255  -9.022  1.00  0.00           C  
ATOM    837  CG  LEU A  50      -4.538   8.619  -8.866  1.00  0.00           C  
ATOM    838  CD1 LEU A  50      -4.007   9.334  -7.628  1.00  0.00           C  
ATOM    839  CD2 LEU A  50      -4.323   9.469 -10.114  1.00  0.00           C  
ATOM    840  H   LEU A  50      -5.984   5.860  -8.783  1.00  0.00           H  
ATOM    841  HA  LEU A  50      -4.604   6.973 -11.014  1.00  0.00           H  
ATOM    842 1HB  LEU A  50      -3.968   6.730  -8.074  1.00  0.00           H  
ATOM    843 2HB  LEU A  50      -2.804   7.434  -9.200  1.00  0.00           H  
ATOM    844  HG  LEU A  50      -5.609   8.481  -8.713  1.00  0.00           H  
ATOM    845 1HD1 LEU A  50      -4.496  10.303  -7.530  1.00  0.00           H  
ATOM    846 2HD1 LEU A  50      -4.215   8.732  -6.743  1.00  0.00           H  
ATOM    847 3HD1 LEU A  50      -2.932   9.479  -7.725  1.00  0.00           H  
ATOM    848 1HD2 LEU A  50      -4.811  10.436  -9.984  1.00  0.00           H  
ATOM    849 2HD2 LEU A  50      -3.255   9.620 -10.272  1.00  0.00           H  
ATOM    850 3HD2 LEU A  50      -4.750   8.960 -10.979  1.00  0.00           H  
ATOM    851  N   LEU A  51      -3.311   4.305  -9.756  1.00  0.00           N  
ATOM    852  CA  LEU A  51      -2.363   3.229 -10.026  1.00  0.00           C  
ATOM    853  C   LEU A  51      -2.658   2.569 -11.369  1.00  0.00           C  
ATOM    854  O   LEU A  51      -1.739   2.278 -12.138  1.00  0.00           O  
ATOM    855  CB  LEU A  51      -2.407   2.183  -8.909  1.00  0.00           C  
ATOM    856  CG  LEU A  51      -1.337   1.092  -8.960  1.00  0.00           C  
ATOM    857  CD1 LEU A  51       0.048   1.698  -8.760  1.00  0.00           C  
ATOM    858  CD2 LEU A  51      -1.614   0.021  -7.910  1.00  0.00           C  
ATOM    859  H   LEU A  51      -3.926   4.230  -8.958  1.00  0.00           H  
ATOM    860  HA  LEU A  51      -1.360   3.654 -10.066  1.00  0.00           H  
ATOM    861 1HB  LEU A  51      -2.307   2.692  -7.952  1.00  0.00           H  
ATOM    862 2HB  LEU A  51      -3.378   1.688  -8.934  1.00  0.00           H  
ATOM    863  HG  LEU A  51      -1.337   0.628  -9.947  1.00  0.00           H  
ATOM    864 1HD1 LEU A  51       0.799   0.909  -8.799  1.00  0.00           H  
ATOM    865 2HD1 LEU A  51       0.245   2.425  -9.549  1.00  0.00           H  
ATOM    866 3HD1 LEU A  51       0.092   2.193  -7.790  1.00  0.00           H  
ATOM    867 1HD2 LEU A  51      -0.842  -0.748  -7.962  1.00  0.00           H  
ATOM    868 2HD2 LEU A  51      -1.609   0.474  -6.918  1.00  0.00           H  
ATOM    869 3HD2 LEU A  51      -2.589  -0.430  -8.098  1.00  0.00           H  
ATOM    870  N   GLU A  52      -3.903   2.297 -11.676  1.00  0.00           N  
ATOM    871  CA  GLU A  52      -4.322   1.704 -12.943  1.00  0.00           C  
ATOM    872  C   GLU A  52      -3.966   2.607 -14.120  1.00  0.00           C  
ATOM    873  O   GLU A  52      -3.548   2.125 -15.175  1.00  0.00           O  
ATOM    874  CB  GLU A  52      -5.826   1.421 -12.933  1.00  0.00           C  
ATOM    875  CG  GLU A  52      -6.222   0.222 -12.083  1.00  0.00           C  
ATOM    876  CD  GLU A  52      -7.724  -0.006 -12.029  1.00  0.00           C  
ATOM    877  OE1 GLU A  52      -8.172  -0.934 -11.318  1.00  0.00           O  
ATOM    878  OE2 GLU A  52      -8.459   0.748 -12.705  1.00  0.00           O  
ATOM    879  H   GLU A  52      -4.602   2.518 -10.981  1.00  0.00           H  
ATOM    880  HA  GLU A  52      -3.791   0.761 -13.076  1.00  0.00           H  
ATOM    881 1HB  GLU A  52      -6.358   2.295 -12.556  1.00  0.00           H  
ATOM    882 2HB  GLU A  52      -6.170   1.243 -13.952  1.00  0.00           H  
ATOM    883 1HG  GLU A  52      -5.749  -0.671 -12.490  1.00  0.00           H  
ATOM    884 2HG  GLU A  52      -5.848   0.368 -11.071  1.00  0.00           H  
ATOM    885  N   GLU A  53      -4.172   3.906 -13.926  1.00  0.00           N  
ATOM    886  CA  GLU A  53      -3.863   4.882 -14.967  1.00  0.00           C  
ATOM    887  C   GLU A  53      -2.371   4.895 -15.285  1.00  0.00           C  
ATOM    888  O   GLU A  53      -1.980   4.983 -16.451  1.00  0.00           O  
ATOM    889  CB  GLU A  53      -4.324   6.280 -14.547  1.00  0.00           C  
ATOM    890  CG  GLU A  53      -5.835   6.462 -14.569  1.00  0.00           C  
ATOM    891  CD  GLU A  53      -6.278   7.854 -14.150  1.00  0.00           C  
ATOM    892  OE1 GLU A  53      -7.502   8.105 -14.075  1.00  0.00           O  
ATOM    893  OE2 GLU A  53      -5.393   8.702 -13.895  1.00  0.00           O  
ATOM    894  H   GLU A  53      -4.548   4.228 -13.046  1.00  0.00           H  
ATOM    895  HA  GLU A  53      -4.395   4.599 -15.876  1.00  0.00           H  
ATOM    896 1HB  GLU A  53      -3.971   6.492 -13.538  1.00  0.00           H  
ATOM    897 2HB  GLU A  53      -3.882   7.023 -15.211  1.00  0.00           H  
ATOM    898 1HG  GLU A  53      -6.199   6.269 -15.578  1.00  0.00           H  
ATOM    899 2HG  GLU A  53      -6.288   5.729 -13.903  1.00  0.00           H  
ATOM    900  N   VAL A  54      -1.607   4.763 -14.271  1.00  0.00           N  
ATOM    901  CA  VAL A  54      -0.158   4.786 -14.441  1.00  0.00           C  
ATOM    902  C   VAL A  54       0.303   3.498 -15.120  1.00  0.00           C  
ATOM    903  O   VAL A  54       1.180   3.526 -15.987  1.00  0.00           O  
ATOM    904  CB  VAL A  54       0.569   4.966 -13.090  1.00  0.00           C  
ATOM    905  CG1 VAL A  54       2.078   4.798 -13.262  1.00  0.00           C  
ATOM    906  CG2 VAL A  54       0.246   6.333 -12.489  1.00  0.00           C  
ATOM    907  H   VAL A  54      -1.992   4.642 -13.345  1.00  0.00           H  
ATOM    908  HA  VAL A  54       0.102   5.630 -15.081  1.00  0.00           H  
ATOM    909  HB  VAL A  54       0.240   4.185 -12.404  1.00  0.00           H  
ATOM    910 1HG1 VAL A  54       2.571   4.928 -12.298  1.00  0.00           H  
ATOM    911 2HG1 VAL A  54       2.292   3.801 -13.646  1.00  0.00           H  
ATOM    912 3HG1 VAL A  54       2.450   5.545 -13.963  1.00  0.00           H  
ATOM    913 1HG2 VAL A  54       0.765   6.444 -11.537  1.00  0.00           H  
ATOM    914 2HG2 VAL A  54       0.570   7.117 -13.173  1.00  0.00           H  
ATOM    915 3HG2 VAL A  54      -0.829   6.415 -12.327  1.00  0.00           H  
ATOM    916  N   GLU A  55      -0.308   2.362 -14.775  1.00  0.00           N  
ATOM    917  CA  GLU A  55       0.023   1.070 -15.369  1.00  0.00           C  
ATOM    918  C   GLU A  55      -0.345   1.033 -16.849  1.00  0.00           C  
ATOM    919  O   GLU A  55       0.350   0.406 -17.651  1.00  0.00           O  
ATOM    920  CB  GLU A  55      -0.685  -0.062 -14.621  1.00  0.00           C  
ATOM    921  CG  GLU A  55      -0.241  -1.454 -15.049  1.00  0.00           C  
ATOM    922  CD  GLU A  55      -0.952  -2.568 -14.297  1.00  0.00           C  
ATOM    923  OE1 GLU A  55      -0.620  -3.755 -14.516  1.00  0.00           O  
ATOM    924  OE2 GLU A  55      -1.847  -2.251 -13.483  1.00  0.00           O  
ATOM    925  H   GLU A  55      -1.030   2.409 -14.071  1.00  0.00           H  
ATOM    926  HA  GLU A  55       1.100   0.919 -15.290  1.00  0.00           H  
ATOM    927 1HB  GLU A  55      -0.503   0.039 -13.551  1.00  0.00           H  
ATOM    928 2HB  GLU A  55      -1.761   0.015 -14.778  1.00  0.00           H  
ATOM    929 1HG  GLU A  55      -0.434  -1.574 -16.115  1.00  0.00           H  
ATOM    930 2HG  GLU A  55       0.832  -1.546 -14.890  1.00  0.00           H  
ATOM    931  N   ARG A  56      -1.310   1.699 -17.227  1.00  0.00           N  
ATOM    932  CA  ARG A  56      -1.675   1.775 -18.638  1.00  0.00           C  
ATOM    933  C   ARG A  56      -0.690   2.644 -19.413  1.00  0.00           C  
ATOM    934  O   ARG A  56      -0.323   2.318 -20.544  1.00  0.00           O  
ATOM    935  OXT ARG A  56      -0.266   3.654 -18.923  1.00  0.00           O  
ATOM    936  CB  ARG A  56      -3.095   2.323 -18.798  1.00  0.00           C  
ATOM    937  CG  ARG A  56      -4.077   1.326 -19.391  1.00  0.00           C  
ATOM    938  CD  ARG A  56      -5.451   1.946 -19.606  1.00  0.00           C  
ATOM    939  NE  ARG A  56      -6.445   0.941 -19.969  1.00  0.00           N  
ATOM    940  CZ  ARG A  56      -7.762   1.126 -19.922  1.00  0.00           C  
ATOM    941  NH1 ARG A  56      -8.270   2.287 -19.526  1.00  0.00           N  
ATOM    942  NH2 ARG A  56      -8.577   0.143 -20.275  1.00  0.00           N  
ATOM    943  H   ARG A  56      -1.862   2.204 -16.548  1.00  0.00           H  
ATOM    944  HA  ARG A  56      -1.641   0.770 -19.059  1.00  0.00           H  
ATOM    945 1HB  ARG A  56      -3.475   2.636 -17.827  1.00  0.00           H  
ATOM    946 2HB  ARG A  56      -3.075   3.203 -19.441  1.00  0.00           H  
ATOM    947 1HG  ARG A  56      -3.704   0.977 -20.354  1.00  0.00           H  
ATOM    948 2HG  ARG A  56      -4.187   0.477 -18.715  1.00  0.00           H  
ATOM    949 1HD  ARG A  56      -5.777   2.435 -18.689  1.00  0.00           H  
ATOM    950 2HD  ARG A  56      -5.397   2.680 -20.409  1.00  0.00           H  
ATOM    951  HE  ARG A  56      -6.110   0.039 -20.279  1.00  0.00           H  
ATOM    952 1HH1 ARG A  56      -7.655   3.042 -19.256  1.00  0.00           H  
ATOM    953 2HH1 ARG A  56      -9.271   2.416 -19.494  1.00  0.00           H  
ATOM    954 1HH2 ARG A  56      -8.198  -0.744 -20.579  1.00  0.00           H  
ATOM    955 2HH2 ARG A  56      -9.576   0.279 -20.241  1.00  0.00           H  
TER                                                                             
score 0
silent_score 0
                                                         
