# Supplementary material for: Improving de novo protein binder design with deep learning
Source: Nat Commun. 2023 May 6;14:2625. doi: 10.1038/s41467-023-38328-5 (PMC10163288; doi:10.1038/s41467-023-38328-5)
Supplement: Supplementary file 4 — Source Data File [file 41467_2023_38328_MOESM4_ESM.zip › all_data/experimental_structure_agreement/af2_monomer_pred/FGFR2_monomer_af2pred.pdb]

HEADER                                            13-MAR-23   XXXX              
EXPDTA    THEORETICAL MODEL                                                     
REMARK 220                                                                      
REMARK 220 EXPERIMENTAL DETAILS                                                 
REMARK 220  EXPERIMENT TYPE                : THEORETICAL MODELLING              
REMARK 220  DATE OF DATA COLLECTION        : 13-MAR-23                          
REMARK 220                                                                      
REMARK 220 REMARK: MODEL GENERATED BY ROSETTA                                   
REMARK 220  VERSION 2019.44+release.5aed75f2e79                                 
ATOM      1  N   ASP A   1     -16.264  -4.512   3.720  1.00  0.00           N  
ATOM      2  CA  ASP A   1     -15.180  -4.534   4.696  1.00  0.00           C  
ATOM      3  C   ASP A   1     -14.120  -3.486   4.365  1.00  0.00           C  
ATOM      4  O   ASP A   1     -13.595  -3.458   3.250  1.00  0.00           O  
ATOM      5  CB  ASP A   1     -14.543  -5.924   4.759  1.00  0.00           C  
ATOM      6  CG  ASP A   1     -13.681  -6.126   5.993  1.00  0.00           C  
ATOM      7  OD1 ASP A   1     -13.097  -5.142   6.496  1.00  0.00           O  
ATOM      8  OD2 ASP A   1     -13.582  -7.280   6.464  1.00  0.00           O  
ATOM      9 1H   ASP A   1     -16.943  -5.206   3.959  1.00  0.00           H  
ATOM     10 2H   ASP A   1     -16.696  -3.610   3.721  1.00  0.00           H  
ATOM     11 3H   ASP A   1     -15.898  -4.705   2.810  1.00  0.00           H  
ATOM     12  HA  ASP A   1     -15.593  -4.295   5.677  1.00  0.00           H  
ATOM     13 1HB  ASP A   1     -15.325  -6.683   4.753  1.00  0.00           H  
ATOM     14 2HB  ASP A   1     -13.926  -6.082   3.874  1.00  0.00           H  
ATOM     15  N   ARG A   2     -13.988  -2.404   5.074  1.00  0.00           N  
ATOM     16  CA  ARG A   2     -13.102  -1.268   4.844  1.00  0.00           C  
ATOM     17  C   ARG A   2     -11.670  -1.731   4.596  1.00  0.00           C  
ATOM     18  O   ARG A   2     -10.971  -1.176   3.746  1.00  0.00           O  
ATOM     19  CB  ARG A   2     -13.142  -0.305   6.033  1.00  0.00           C  
ATOM     20  CG  ARG A   2     -14.427   0.502   6.129  1.00  0.00           C  
ATOM     21  CD  ARG A   2     -14.342   1.572   7.208  1.00  0.00           C  
ATOM     22  NE  ARG A   2     -14.423   0.995   8.547  1.00  0.00           N  
ATOM     23  CZ  ARG A   2     -15.064   1.549   9.573  1.00  0.00           C  
ATOM     24  NH1 ARG A   2     -15.695   2.709   9.432  1.00  0.00           N  
ATOM     25  NH2 ARG A   2     -15.075   0.938  10.748  1.00  0.00           N  
ATOM     26  H   ARG A   2     -14.600  -2.396   5.878  1.00  0.00           H  
ATOM     27  HA  ARG A   2     -13.444  -0.737   3.955  1.00  0.00           H  
ATOM     28 1HB  ARG A   2     -13.024  -0.866   6.959  1.00  0.00           H  
ATOM     29 2HB  ARG A   2     -12.307   0.393   5.964  1.00  0.00           H  
ATOM     30 1HG  ARG A   2     -14.621   0.993   5.175  1.00  0.00           H  
ATOM     31 2HG  ARG A   2     -15.257  -0.163   6.371  1.00  0.00           H  
ATOM     32 1HD  ARG A   2     -13.395   2.103   7.120  1.00  0.00           H  
ATOM     33 2HD  ARG A   2     -15.165   2.276   7.088  1.00  0.00           H  
ATOM     34  HE  ARG A   2     -13.959   0.111   8.707  1.00  0.00           H  
ATOM     35 1HH1 ARG A   2     -15.692   3.180   8.539  1.00  0.00           H  
ATOM     36 2HH1 ARG A   2     -16.178   3.120  10.218  1.00  0.00           H  
ATOM     37 1HH2 ARG A   2     -14.598   0.054  10.863  1.00  0.00           H  
ATOM     38 2HH2 ARG A   2     -15.560   1.355  11.529  1.00  0.00           H  
ATOM     39  N   ARG A   3     -11.174  -2.713   5.312  1.00  0.00           N  
ATOM     40  CA  ARG A   3      -9.820  -3.223   5.125  1.00  0.00           C  
ATOM     41  C   ARG A   3      -9.625  -3.755   3.709  1.00  0.00           C  
ATOM     42  O   ARG A   3      -8.609  -3.477   3.070  1.00  0.00           O  
ATOM     43  CB  ARG A   3      -9.514  -4.323   6.144  1.00  0.00           C  
ATOM     44  CG  ARG A   3      -9.246  -3.804   7.548  1.00  0.00           C  
ATOM     45  CD  ARG A   3      -8.880  -4.930   8.505  1.00  0.00           C  
ATOM     46  NE  ARG A   3      -8.672  -4.436   9.864  1.00  0.00           N  
ATOM     47  CZ  ARG A   3      -8.187  -5.161  10.868  1.00  0.00           C  
ATOM     48  NH1 ARG A   3      -7.848  -6.432  10.684  1.00  0.00           N  
ATOM     49  NH2 ARG A   3      -8.039  -4.612  12.064  1.00  0.00           N  
ATOM     50  H   ARG A   3     -11.762  -3.127   6.021  1.00  0.00           H  
ATOM     51  HA  ARG A   3      -9.117  -2.403   5.277  1.00  0.00           H  
ATOM     52 1HB  ARG A   3     -10.352  -5.017   6.193  1.00  0.00           H  
ATOM     53 2HB  ARG A   3      -8.640  -4.888   5.818  1.00  0.00           H  
ATOM     54 1HG  ARG A   3      -8.419  -3.094   7.522  1.00  0.00           H  
ATOM     55 2HG  ARG A   3     -10.139  -3.307   7.929  1.00  0.00           H  
ATOM     56 1HD  ARG A   3      -9.684  -5.665   8.526  1.00  0.00           H  
ATOM     57 2HD  ARG A   3      -7.961  -5.408   8.169  1.00  0.00           H  
ATOM     58  HE  ARG A   3      -8.914  -3.473  10.056  1.00  0.00           H  
ATOM     59 1HH1 ARG A   3      -7.958  -6.857   9.774  1.00  0.00           H  
ATOM     60 2HH1 ARG A   3      -7.481  -6.973  11.453  1.00  0.00           H  
ATOM     61 1HH2 ARG A   3      -8.294  -3.645  12.211  1.00  0.00           H  
ATOM     62 2HH2 ARG A   3      -7.671  -5.159  12.828  1.00  0.00           H  
ATOM     63  N   LYS A   4     -10.590  -4.593   3.272  1.00  0.00           N  
ATOM     64  CA  LYS A   4     -10.569  -5.139   1.918  1.00  0.00           C  
ATOM     65  C   LYS A   4     -10.603  -4.025   0.876  1.00  0.00           C  
ATOM     66  O   LYS A   4      -9.905  -4.095  -0.138  1.00  0.00           O  
ATOM     67  CB  LYS A   4     -11.747  -6.091   1.706  1.00  0.00           C  
ATOM     68  CG  LYS A   4     -11.592  -7.433   2.405  1.00  0.00           C  
ATOM     69  CD  LYS A   4     -12.742  -8.374   2.071  1.00  0.00           C  
ATOM     70  CE  LYS A   4     -12.614  -9.700   2.809  1.00  0.00           C  
ATOM     71  NZ  LYS A   4     -13.751 -10.618   2.501  1.00  0.00           N  
ATOM     72  H   LYS A   4     -11.344  -4.849   3.894  1.00  0.00           H  
ATOM     73  HA  LYS A   4      -9.642  -5.697   1.784  1.00  0.00           H  
ATOM     74 1HB  LYS A   4     -12.663  -5.624   2.070  1.00  0.00           H  
ATOM     75 2HB  LYS A   4     -11.876  -6.278   0.640  1.00  0.00           H  
ATOM     76 1HG  LYS A   4     -10.655  -7.898   2.097  1.00  0.00           H  
ATOM     77 2HG  LYS A   4     -11.563  -7.280   3.483  1.00  0.00           H  
ATOM     78 1HD  LYS A   4     -13.688  -7.906   2.348  1.00  0.00           H  
ATOM     79 2HD  LYS A   4     -12.753  -8.568   0.999  1.00  0.00           H  
ATOM     80 1HE  LYS A   4     -11.682 -10.186   2.525  1.00  0.00           H  
ATOM     81 2HE  LYS A   4     -12.590  -9.518   3.883  1.00  0.00           H  
ATOM     82 1HZ  LYS A   4     -13.632 -11.484   3.007  1.00  0.00           H  
ATOM     83 2HZ  LYS A   4     -14.620 -10.183   2.778  1.00  0.00           H  
ATOM     84 3HZ  LYS A   4     -13.771 -10.809   1.509  1.00  0.00           H  
ATOM     85  N   GLU A   5     -11.415  -3.010   1.216  1.00  0.00           N  
ATOM     86  CA  GLU A   5     -11.500  -1.866   0.314  1.00  0.00           C  
ATOM     87  C   GLU A   5     -10.167  -1.126   0.235  1.00  0.00           C  
ATOM     88  O   GLU A   5      -9.728  -0.741  -0.851  1.00  0.00           O  
ATOM     89  CB  GLU A   5     -12.607  -0.909   0.761  1.00  0.00           C  
ATOM     90  CG  GLU A   5     -14.013  -1.444   0.529  1.00  0.00           C  
ATOM     91  CD  GLU A   5     -15.096  -0.398   0.741  1.00  0.00           C  
ATOM     92  OE1 GLU A   5     -15.922  -0.559   1.668  1.00  0.00           O  
ATOM     93  OE2 GLU A   5     -15.119   0.590  -0.026  1.00  0.00           O  
ATOM     94  H   GLU A   5     -11.963  -3.009   2.064  1.00  0.00           H  
ATOM     95  HA  GLU A   5     -11.738  -2.231  -0.686  1.00  0.00           H  
ATOM     96 1HB  GLU A   5     -12.496  -0.695   1.824  1.00  0.00           H  
ATOM     97 2HB  GLU A   5     -12.510   0.035   0.225  1.00  0.00           H  
ATOM     98 1HG  GLU A   5     -14.084  -1.818  -0.492  1.00  0.00           H  
ATOM     99 2HG  GLU A   5     -14.189  -2.279   1.205  1.00  0.00           H  
ATOM    100  N   MET A   6      -9.501  -0.875   1.387  1.00  0.00           N  
ATOM    101  CA  MET A   6      -8.190  -0.233   1.417  1.00  0.00           C  
ATOM    102  C   MET A   6      -7.172  -1.037   0.614  1.00  0.00           C  
ATOM    103  O   MET A   6      -6.392  -0.470  -0.153  1.00  0.00           O  
ATOM    104  CB  MET A   6      -7.705  -0.066   2.858  1.00  0.00           C  
ATOM    105  CG  MET A   6      -8.477   0.979   3.646  1.00  0.00           C  
ATOM    106  SD  MET A   6      -7.948   1.068   5.401  1.00  0.00           S  
ATOM    107  CE  MET A   6      -6.211   1.545   5.188  1.00  0.00           C  
ATOM    108  H   MET A   6      -9.936  -1.146   2.257  1.00  0.00           H  
ATOM    109  HA  MET A   6      -8.278   0.754   0.964  1.00  0.00           H  
ATOM    110 1HB  MET A   6      -7.788  -1.017   3.382  1.00  0.00           H  
ATOM    111 2HB  MET A   6      -6.652   0.217   2.857  1.00  0.00           H  
ATOM    112 1HG  MET A   6      -8.332   1.958   3.191  1.00  0.00           H  
ATOM    113 2HG  MET A   6      -9.541   0.744   3.617  1.00  0.00           H  
ATOM    114 1HE  MET A   6      -5.738   1.643   6.165  1.00  0.00           H  
ATOM    115 2HE  MET A   6      -5.692   0.781   4.608  1.00  0.00           H  
ATOM    116 3HE  MET A   6      -6.157   2.499   4.662  1.00  0.00           H  
ATOM    117  N   ASP A   7      -7.222  -2.372   0.799  1.00  0.00           N  
ATOM    118  CA  ASP A   7      -6.305  -3.262   0.094  1.00  0.00           C  
ATOM    119  C   ASP A   7      -6.499  -3.166  -1.418  1.00  0.00           C  
ATOM    120  O   ASP A   7      -5.526  -3.157  -2.175  1.00  0.00           O  
ATOM    121  CB  ASP A   7      -6.497  -4.707   0.558  1.00  0.00           C  
ATOM    122  CG  ASP A   7      -5.796  -5.007   1.871  1.00  0.00           C  
ATOM    123  OD1 ASP A   7      -5.024  -4.153   2.359  1.00  0.00           O  
ATOM    124  OD2 ASP A   7      -6.016  -6.107   2.422  1.00  0.00           O  
ATOM    125  H   ASP A   7      -7.901  -2.768   1.433  1.00  0.00           H  
ATOM    126  HA  ASP A   7      -5.283  -2.956   0.321  1.00  0.00           H  
ATOM    127 1HB  ASP A   7      -7.561  -4.913   0.677  1.00  0.00           H  
ATOM    128 2HB  ASP A   7      -6.115  -5.388  -0.204  1.00  0.00           H  
ATOM    129  N   LYS A   8      -7.685  -3.060  -1.778  1.00  0.00           N  
ATOM    130  CA  LYS A   8      -7.999  -2.930  -3.198  1.00  0.00           C  
ATOM    131  C   LYS A   8      -7.427  -1.637  -3.772  1.00  0.00           C  
ATOM    132  O   LYS A   8      -6.829  -1.641  -4.850  1.00  0.00           O  
ATOM    133  CB  LYS A   8      -9.511  -2.978  -3.421  1.00  0.00           C  
ATOM    134  CG  LYS A   8      -9.921  -3.016  -4.886  1.00  0.00           C  
ATOM    135  CD  LYS A   8     -11.430  -3.154  -5.041  1.00  0.00           C  
ATOM    136  CE  LYS A   8     -11.843  -3.171  -6.506  1.00  0.00           C  
ATOM    137  NZ  LYS A   8     -13.322  -3.307  -6.663  1.00  0.00           N  
ATOM    138  H   LYS A   8      -8.439  -3.062  -1.106  1.00  0.00           H  
ATOM    139  HA  LYS A   8      -7.542  -3.764  -3.731  1.00  0.00           H  
ATOM    140 1HB  LYS A   8      -9.923  -3.861  -2.932  1.00  0.00           H  
ATOM    141 2HB  LYS A   8      -9.974  -2.104  -2.963  1.00  0.00           H  
ATOM    142 1HG  LYS A   8      -9.598  -2.098  -5.378  1.00  0.00           H  
ATOM    143 2HG  LYS A   8      -9.437  -3.860  -5.377  1.00  0.00           H  
ATOM    144 1HD  LYS A   8     -11.761  -4.080  -4.570  1.00  0.00           H  
ATOM    145 2HD  LYS A   8     -11.925  -2.318  -4.546  1.00  0.00           H  
ATOM    146 1HE  LYS A   8     -11.521  -2.248  -6.985  1.00  0.00           H  
ATOM    147 2HE  LYS A   8     -11.357  -4.006  -7.011  1.00  0.00           H  
ATOM    148 1HZ  LYS A   8     -13.558  -3.315  -7.645  1.00  0.00           H  
ATOM    149 2HZ  LYS A   8     -13.629  -4.170  -6.237  1.00  0.00           H  
ATOM    150 3HZ  LYS A   8     -13.782  -2.528  -6.214  1.00  0.00           H  
ATOM    151  N   VAL A   9      -7.605  -0.547  -3.068  1.00  0.00           N  
ATOM    152  CA  VAL A   9      -7.077   0.749  -3.482  1.00  0.00           C  
ATOM    153  C   VAL A   9      -5.556   0.674  -3.599  1.00  0.00           C  
ATOM    154  O   VAL A   9      -4.982   1.117  -4.596  1.00  0.00           O  
ATOM    155  CB  VAL A   9      -7.481   1.867  -2.495  1.00  0.00           C  
ATOM    156  CG1 VAL A   9      -6.748   3.167  -2.822  1.00  0.00           C  
ATOM    157  CG2 VAL A   9      -8.993   2.082  -2.523  1.00  0.00           C  
ATOM    158  H   VAL A   9      -8.129  -0.613  -2.207  1.00  0.00           H  
ATOM    159  HA  VAL A   9      -7.491   0.994  -4.461  1.00  0.00           H  
ATOM    160  HB  VAL A   9      -7.178   1.578  -1.489  1.00  0.00           H  
ATOM    161 1HG1 VAL A   9      -7.047   3.941  -2.115  1.00  0.00           H  
ATOM    162 2HG1 VAL A   9      -5.673   3.006  -2.750  1.00  0.00           H  
ATOM    163 3HG1 VAL A   9      -7.002   3.483  -3.833  1.00  0.00           H  
ATOM    164 1HG2 VAL A   9      -9.261   2.872  -1.822  1.00  0.00           H  
ATOM    165 2HG2 VAL A   9      -9.301   2.369  -3.529  1.00  0.00           H  
ATOM    166 3HG2 VAL A   9      -9.497   1.158  -2.239  1.00  0.00           H  
ATOM    167  N   TYR A  10      -4.950   0.116  -2.613  1.00  0.00           N  
ATOM    168  CA  TYR A  10      -3.497   0.001  -2.571  1.00  0.00           C  
ATOM    169  C   TYR A  10      -2.978  -0.796  -3.762  1.00  0.00           C  
ATOM    170  O   TYR A  10      -2.083  -0.343  -4.478  1.00  0.00           O  
ATOM    171  CB  TYR A  10      -3.047  -0.659  -1.265  1.00  0.00           C  
ATOM    172  CG  TYR A  10      -1.574  -0.986  -1.226  1.00  0.00           C  
ATOM    173  CD1 TYR A  10      -1.123  -2.287  -1.436  1.00  0.00           C  
ATOM    174  CD2 TYR A  10      -0.630   0.005  -0.977  1.00  0.00           C  
ATOM    175  CE1 TYR A  10       0.233  -2.594  -1.400  1.00  0.00           C  
ATOM    176  CE2 TYR A  10       0.729  -0.290  -0.938  1.00  0.00           C  
ATOM    177  CZ  TYR A  10       1.150  -1.590  -1.151  1.00  0.00           C  
ATOM    178  OH  TYR A  10       2.494  -1.888  -1.113  1.00  0.00           O  
ATOM    179  H   TYR A  10      -5.495  -0.253  -1.847  1.00  0.00           H  
ATOM    180  HA  TYR A  10      -3.069   1.003  -2.620  1.00  0.00           H  
ATOM    181 1HB  TYR A  10      -3.272   0.002  -0.427  1.00  0.00           H  
ATOM    182 2HB  TYR A  10      -3.605  -1.582  -1.113  1.00  0.00           H  
ATOM    183  HD1 TYR A  10      -1.838  -3.087  -1.633  1.00  0.00           H  
ATOM    184  HD2 TYR A  10      -0.951   1.033  -0.807  1.00  0.00           H  
ATOM    185  HE1 TYR A  10       0.564  -3.619  -1.567  1.00  0.00           H  
ATOM    186  HE2 TYR A  10       1.453   0.501  -0.740  1.00  0.00           H  
ATOM    187  HH  TYR A  10       2.993  -1.088  -0.929  1.00  0.00           H  
ATOM    188  N   ARG A  11      -3.544  -1.958  -3.985  1.00  0.00           N  
ATOM    189  CA  ARG A  11      -3.075  -2.855  -5.035  1.00  0.00           C  
ATOM    190  C   ARG A  11      -3.251  -2.225  -6.413  1.00  0.00           C  
ATOM    191  O   ARG A  11      -2.374  -2.341  -7.271  1.00  0.00           O  
ATOM    192  CB  ARG A  11      -3.816  -4.192  -4.971  1.00  0.00           C  
ATOM    193  CG  ARG A  11      -3.381  -5.083  -3.819  1.00  0.00           C  
ATOM    194  CD  ARG A  11      -4.039  -6.454  -3.886  1.00  0.00           C  
ATOM    195  NE  ARG A  11      -3.638  -7.300  -2.766  1.00  0.00           N  
ATOM    196  CZ  ARG A  11      -3.592  -8.629  -2.798  1.00  0.00           C  
ATOM    197  NH1 ARG A  11      -3.922  -9.293  -3.900  1.00  0.00           N  
ATOM    198  NH2 ARG A  11      -3.212  -9.301  -1.721  1.00  0.00           N  
ATOM    199  H   ARG A  11      -4.327  -2.238  -3.412  1.00  0.00           H  
ATOM    200  HA  ARG A  11      -2.011  -3.039  -4.883  1.00  0.00           H  
ATOM    201 1HB  ARG A  11      -4.885  -4.011  -4.874  1.00  0.00           H  
ATOM    202 2HB  ARG A  11      -3.660  -4.739  -5.901  1.00  0.00           H  
ATOM    203 1HG  ARG A  11      -2.300  -5.220  -3.853  1.00  0.00           H  
ATOM    204 2HG  ARG A  11      -3.658  -4.616  -2.873  1.00  0.00           H  
ATOM    205 1HD  ARG A  11      -5.122  -6.339  -3.858  1.00  0.00           H  
ATOM    206 2HD  ARG A  11      -3.750  -6.951  -4.811  1.00  0.00           H  
ATOM    207  HE  ARG A  11      -3.376  -6.844  -1.902  1.00  0.00           H  
ATOM    208 1HH1 ARG A  11      -4.212  -8.789  -4.726  1.00  0.00           H  
ATOM    209 2HH1 ARG A  11      -3.883 -10.302  -3.912  1.00  0.00           H  
ATOM    210 1HH2 ARG A  11      -2.958  -8.804  -0.878  1.00  0.00           H  
ATOM    211 2HH2 ARG A  11      -3.176 -10.309  -1.742  1.00  0.00           H  
ATOM    212  N   THR A  12      -4.340  -1.595  -6.624  1.00  0.00           N  
ATOM    213  CA  THR A  12      -4.611  -0.905  -7.881  1.00  0.00           C  
ATOM    214  C   THR A  12      -3.595   0.208  -8.117  1.00  0.00           C  
ATOM    215  O   THR A  12      -3.036   0.325  -9.209  1.00  0.00           O  
ATOM    216  CB  THR A  12      -6.034  -0.317  -7.899  1.00  0.00           C  
ATOM    217  OG1 THR A  12      -6.986  -1.380  -7.761  1.00  0.00           O  
ATOM    218  CG2 THR A  12      -6.305   0.426  -9.203  1.00  0.00           C  
ATOM    219  H   THR A  12      -5.036  -1.576  -5.892  1.00  0.00           H  
ATOM    220  HA  THR A  12      -4.528  -1.625  -8.696  1.00  0.00           H  
ATOM    221  HB  THR A  12      -6.151   0.377  -7.067  1.00  0.00           H  
ATOM    222  HG1 THR A  12      -6.522  -2.217  -7.689  1.00  0.00           H  
ATOM    223 1HG2 THR A  12      -7.317   0.831  -9.188  1.00  0.00           H  
ATOM    224 2HG2 THR A  12      -5.589   1.241  -9.313  1.00  0.00           H  
ATOM    225 3HG2 THR A  12      -6.203  -0.262 -10.041  1.00  0.00           H  
ATOM    226  N   ALA A  13      -3.349   0.991  -7.092  1.00  0.00           N  
ATOM    227  CA  ALA A  13      -2.375   2.074  -7.205  1.00  0.00           C  
ATOM    228  C   ALA A  13      -0.973   1.527  -7.460  1.00  0.00           C  
ATOM    229  O   ALA A  13      -0.236   2.056  -8.295  1.00  0.00           O  
ATOM    230  CB  ALA A  13      -2.386   2.932  -5.942  1.00  0.00           C  
ATOM    231  H   ALA A  13      -3.831   0.852  -6.215  1.00  0.00           H  
ATOM    232  HA  ALA A  13      -2.656   2.695  -8.056  1.00  0.00           H  
ATOM    233 1HB  ALA A  13      -1.655   3.735  -6.041  1.00  0.00           H  
ATOM    234 2HB  ALA A  13      -3.379   3.360  -5.802  1.00  0.00           H  
ATOM    235 3HB  ALA A  13      -2.132   2.315  -5.081  1.00  0.00           H  
ATOM    236  N   PHE A  14      -0.657   0.479  -6.779  1.00  0.00           N  
ATOM    237  CA  PHE A  14       0.644  -0.162  -6.929  1.00  0.00           C  
ATOM    238  C   PHE A  14       0.869  -0.599  -8.372  1.00  0.00           C  
ATOM    239  O   PHE A  14       1.917  -0.314  -8.956  1.00  0.00           O  
ATOM    240  CB  PHE A  14       0.762  -1.368  -5.992  1.00  0.00           C  
ATOM    241  CG  PHE A  14       2.082  -2.085  -6.088  1.00  0.00           C  
ATOM    242  CD1 PHE A  14       2.224  -3.203  -6.900  1.00  0.00           C  
ATOM    243  CD2 PHE A  14       3.181  -1.640  -5.365  1.00  0.00           C  
ATOM    244  CE1 PHE A  14       3.444  -3.869  -6.991  1.00  0.00           C  
ATOM    245  CE2 PHE A  14       4.404  -2.300  -5.451  1.00  0.00           C  
ATOM    246  CZ  PHE A  14       4.533  -3.414  -6.263  1.00  0.00           C  
ATOM    247  H   PHE A  14      -1.324   0.092  -6.127  1.00  0.00           H  
ATOM    248  HA  PHE A  14       1.418   0.560  -6.665  1.00  0.00           H  
ATOM    249 1HB  PHE A  14       0.626  -1.042  -4.961  1.00  0.00           H  
ATOM    250 2HB  PHE A  14      -0.030  -2.082  -6.217  1.00  0.00           H  
ATOM    251  HD1 PHE A  14       1.366  -3.558  -7.471  1.00  0.00           H  
ATOM    252  HD2 PHE A  14       3.079  -0.763  -4.725  1.00  0.00           H  
ATOM    253  HE1 PHE A  14       3.540  -4.744  -7.633  1.00  0.00           H  
ATOM    254  HE2 PHE A  14       5.260  -1.941  -4.879  1.00  0.00           H  
ATOM    255  HZ  PHE A  14       5.488  -3.933  -6.328  1.00  0.00           H  
ATOM    256  N   LYS A  15      -0.035  -1.295  -8.926  1.00  0.00           N  
ATOM    257  CA  LYS A  15       0.056  -1.764 -10.305  1.00  0.00           C  
ATOM    258  C   LYS A  15       0.191  -0.595 -11.276  1.00  0.00           C  
ATOM    259  O   LYS A  15       1.005  -0.640 -12.201  1.00  0.00           O  
ATOM    260  CB  LYS A  15      -1.167  -2.608 -10.667  1.00  0.00           C  
ATOM    261  CG  LYS A  15      -1.075  -3.279 -12.030  1.00  0.00           C  
ATOM    262  CD  LYS A  15      -2.269  -4.190 -12.286  1.00  0.00           C  
ATOM    263  CE  LYS A  15      -2.183  -4.853 -13.654  1.00  0.00           C  
ATOM    264  NZ  LYS A  15      -3.347  -5.754 -13.906  1.00  0.00           N  
ATOM    265  H   LYS A  15      -0.851  -1.530  -8.379  1.00  0.00           H  
ATOM    266  HA  LYS A  15       0.948  -2.384 -10.401  1.00  0.00           H  
ATOM    267 1HB  LYS A  15      -1.308  -3.386  -9.916  1.00  0.00           H  
ATOM    268 2HB  LYS A  15      -2.058  -1.980 -10.659  1.00  0.00           H  
ATOM    269 1HG  LYS A  15      -1.039  -2.517 -12.809  1.00  0.00           H  
ATOM    270 2HG  LYS A  15      -0.162  -3.871 -12.083  1.00  0.00           H  
ATOM    271 1HD  LYS A  15      -2.307  -4.965 -11.519  1.00  0.00           H  
ATOM    272 2HD  LYS A  15      -3.189  -3.607 -12.234  1.00  0.00           H  
ATOM    273 1HE  LYS A  15      -2.155  -4.087 -14.428  1.00  0.00           H  
ATOM    274 2HE  LYS A  15      -1.265  -5.437 -13.718  1.00  0.00           H  
ATOM    275 1HZ  LYS A  15      -3.256  -6.175 -14.820  1.00  0.00           H  
ATOM    276 2HZ  LYS A  15      -3.371  -6.479 -13.202  1.00  0.00           H  
ATOM    277 3HZ  LYS A  15      -4.202  -5.219 -13.867  1.00  0.00           H  
ATOM    278  N   ARG A  16      -0.514   0.435 -11.056  1.00  0.00           N  
ATOM    279  CA  ARG A  16      -0.474   1.602 -11.931  1.00  0.00           C  
ATOM    280  C   ARG A  16       0.878   2.303 -11.848  1.00  0.00           C  
ATOM    281  O   ARG A  16       1.430   2.721 -12.868  1.00  0.00           O  
ATOM    282  CB  ARG A  16      -1.594   2.581 -11.574  1.00  0.00           C  
ATOM    283  CG  ARG A  16      -2.975   2.125 -12.017  1.00  0.00           C  
ATOM    284  CD  ARG A  16      -4.044   3.155 -11.681  1.00  0.00           C  
ATOM    285  NE  ARG A  16      -3.977   4.312 -12.569  1.00  0.00           N  
ATOM    286  CZ  ARG A  16      -4.803   5.354 -12.522  1.00  0.00           C  
ATOM    287  NH1 ARG A  16      -5.780   5.404 -11.623  1.00  0.00           N  
ATOM    288  NH2 ARG A  16      -4.651   6.353 -13.379  1.00  0.00           N  
ATOM    289  H   ARG A  16      -1.122   0.446 -10.249  1.00  0.00           H  
ATOM    290  HA  ARG A  16      -0.618   1.269 -12.959  1.00  0.00           H  
ATOM    291 1HB  ARG A  16      -1.616   2.730 -10.495  1.00  0.00           H  
ATOM    292 2HB  ARG A  16      -1.392   3.548 -12.034  1.00  0.00           H  
ATOM    293 1HG  ARG A  16      -2.978   1.968 -13.096  1.00  0.00           H  
ATOM    294 2HG  ARG A  16      -3.229   1.191 -11.514  1.00  0.00           H  
ATOM    295 1HD  ARG A  16      -5.030   2.702 -11.782  1.00  0.00           H  
ATOM    296 2HD  ARG A  16      -3.907   3.501 -10.657  1.00  0.00           H  
ATOM    297  HE  ARG A  16      -3.250   4.324 -13.272  1.00  0.00           H  
ATOM    298 1HH1 ARG A  16      -5.901   4.646 -10.966  1.00  0.00           H  
ATOM    299 2HH1 ARG A  16      -6.401   6.200 -11.596  1.00  0.00           H  
ATOM    300 1HH2 ARG A  16      -3.909   6.322 -14.065  1.00  0.00           H  
ATOM    301 2HH2 ARG A  16      -5.275   7.145 -13.347  1.00  0.00           H  
ATOM    302  N   ILE A  17       1.378   2.440 -10.602  1.00  0.00           N  
ATOM    303  CA  ILE A  17       2.658   3.110 -10.399  1.00  0.00           C  
ATOM    304  C   ILE A  17       3.772   2.308 -11.066  1.00  0.00           C  
ATOM    305  O   ILE A  17       4.628   2.873 -11.752  1.00  0.00           O  
ATOM    306  CB  ILE A  17       2.962   3.304  -8.896  1.00  0.00           C  
ATOM    307  CG1 ILE A  17       2.011   4.342  -8.288  1.00  0.00           C  
ATOM    308  CG2 ILE A  17       4.423   3.713  -8.689  1.00  0.00           C  
ATOM    309  CD1 ILE A  17       2.079   4.429  -6.770  1.00  0.00           C  
ATOM    310  H   ILE A  17       0.877   2.084  -9.801  1.00  0.00           H  
ATOM    311  HA  ILE A  17       2.611   4.093 -10.866  1.00  0.00           H  
ATOM    312  HB  ILE A  17       2.779   2.371  -8.364  1.00  0.00           H  
ATOM    313 1HG1 ILE A  17       2.239   5.326  -8.695  1.00  0.00           H  
ATOM    314 2HG1 ILE A  17       0.985   4.103  -8.568  1.00  0.00           H  
ATOM    315 1HG2 ILE A  17       4.616   3.845  -7.625  1.00  0.00           H  
ATOM    316 2HG2 ILE A  17       5.077   2.936  -9.083  1.00  0.00           H  
ATOM    317 3HG2 ILE A  17       4.616   4.650  -9.212  1.00  0.00           H  
ATOM    318 1HD1 ILE A  17       1.377   5.185  -6.417  1.00  0.00           H  
ATOM    319 2HD1 ILE A  17       1.819   3.462  -6.338  1.00  0.00           H  
ATOM    320 3HD1 ILE A  17       3.088   4.703  -6.466  1.00  0.00           H  
ATOM    321  N   THR A  18       3.779   0.969 -10.884  1.00  0.00           N  
ATOM    322  CA  THR A  18       4.849   0.117 -11.391  1.00  0.00           C  
ATOM    323  C   THR A  18       4.748  -0.033 -12.906  1.00  0.00           C  
ATOM    324  O   THR A  18       5.723  -0.401 -13.565  1.00  0.00           O  
ATOM    325  CB  THR A  18       4.815  -1.274 -10.732  1.00  0.00           C  
ATOM    326  OG1 THR A  18       3.517  -1.852 -10.915  1.00  0.00           O  
ATOM    327  CG2 THR A  18       5.112  -1.183  -9.239  1.00  0.00           C  
ATOM    328  H   THR A  18       3.013   0.548 -10.378  1.00  0.00           H  
ATOM    329  HA  THR A  18       5.805   0.584 -11.154  1.00  0.00           H  
ATOM    330  HB  THR A  18       5.560  -1.917 -11.201  1.00  0.00           H  
ATOM    331  HG1 THR A  18       2.962  -1.242 -11.407  1.00  0.00           H  
ATOM    332 1HG2 THR A  18       5.081  -2.180  -8.801  1.00  0.00           H  
ATOM    333 2HG2 THR A  18       6.102  -0.751  -9.091  1.00  0.00           H  
ATOM    334 3HG2 THR A  18       4.366  -0.553  -8.758  1.00  0.00           H  
ATOM    335  N   SER A  19       3.617   0.292 -13.523  1.00  0.00           N  
ATOM    336  CA  SER A  19       3.433   0.183 -14.966  1.00  0.00           C  
ATOM    337  C   SER A  19       3.572   1.542 -15.646  1.00  0.00           C  
ATOM    338  O   SER A  19       3.449   1.646 -16.868  1.00  0.00           O  
ATOM    339  CB  SER A  19       2.066  -0.420 -15.290  1.00  0.00           C  
ATOM    340  OG  SER A  19       1.949  -1.723 -14.743  1.00  0.00           O  
ATOM    341  H   SER A  19       2.854   0.630 -12.954  1.00  0.00           H  
ATOM    342  HA  SER A  19       4.207  -0.475 -15.365  1.00  0.00           H  
ATOM    343 1HB  SER A  19       1.281   0.220 -14.888  1.00  0.00           H  
ATOM    344 2HB  SER A  19       1.933  -0.461 -16.370  1.00  0.00           H  
ATOM    345  HG  SER A  19       2.781  -1.898 -14.297  1.00  0.00           H  
ATOM    346  N   THR A  20       3.708   2.694 -14.878  1.00  0.00           N  
ATOM    347  CA  THR A  20       3.803   4.056 -15.390  1.00  0.00           C  
ATOM    348  C   THR A  20       5.230   4.583 -15.264  1.00  0.00           C  
ATOM    349  O   THR A  20       5.706   4.839 -14.156  1.00  0.00           O  
ATOM    350  CB  THR A  20       2.837   5.000 -14.650  1.00  0.00           C  
ATOM    351  OG1 THR A  20       1.510   4.465 -14.718  1.00  0.00           O  
ATOM    352  CG2 THR A  20       2.844   6.392 -15.272  1.00  0.00           C  
ATOM    353  H   THR A  20       3.741   2.540 -13.880  1.00  0.00           H  
ATOM    354  HA  THR A  20       3.531   4.048 -16.446  1.00  0.00           H  
ATOM    355  HB  THR A  20       3.136   5.080 -13.605  1.00  0.00           H  
ATOM    356  HG1 THR A  20       1.523   3.640 -15.209  1.00  0.00           H  
ATOM    357 1HG2 THR A  20       2.153   7.037 -14.729  1.00  0.00           H  
ATOM    358 2HG2 THR A  20       3.849   6.810 -15.218  1.00  0.00           H  
ATOM    359 3HG2 THR A  20       2.534   6.326 -16.314  1.00  0.00           H  
ATOM    360  N   PRO A  21       6.027   4.761 -16.355  1.00  0.00           N  
ATOM    361  CA  PRO A  21       7.404   5.256 -16.280  1.00  0.00           C  
ATOM    362  C   PRO A  21       7.479   6.741 -15.935  1.00  0.00           C  
ATOM    363  O   PRO A  21       8.467   7.195 -15.352  1.00  0.00           O  
ATOM    364  CB  PRO A  21       7.951   4.993 -17.685  1.00  0.00           C  
ATOM    365  CG  PRO A  21       6.737   4.830 -18.543  1.00  0.00           C  
ATOM    366  CD  PRO A  21       5.610   4.333 -17.684  1.00  0.00           C  
ATOM    367  HA  PRO A  21       7.958   4.673 -15.529  1.00  0.00           H  
ATOM    368 1HB  PRO A  21       8.584   5.833 -18.006  1.00  0.00           H  
ATOM    369 2HB  PRO A  21       8.587   4.095 -17.679  1.00  0.00           H  
ATOM    370 1HG  PRO A  21       6.472   5.789 -19.012  1.00  0.00           H  
ATOM    371 2HG  PRO A  21       6.942   4.122 -19.360  1.00  0.00           H  
ATOM    372 1HD  PRO A  21       4.671   4.811 -17.998  1.00  0.00           H  
ATOM    373 2HD  PRO A  21       5.536   3.239 -17.772  1.00  0.00           H  
ATOM    374  N   ASP A  22       6.434   7.433 -16.287  1.00  0.00           N  
ATOM    375  CA  ASP A  22       6.393   8.881 -16.116  1.00  0.00           C  
ATOM    376  C   ASP A  22       6.225   9.256 -14.645  1.00  0.00           C  
ATOM    377  O   ASP A  22       5.233   8.884 -14.014  1.00  0.00           O  
ATOM    378  CB  ASP A  22       5.259   9.488 -16.945  1.00  0.00           C  
ATOM    379  CG  ASP A  22       5.233  11.006 -16.894  1.00  0.00           C  
ATOM    380  OD1 ASP A  22       6.108  11.652 -17.509  1.00  0.00           O  
ATOM    381  OD2 ASP A  22       4.331  11.560 -16.229  1.00  0.00           O  
ATOM    382  H   ASP A  22       5.635   6.962 -16.686  1.00  0.00           H  
ATOM    383  HA  ASP A  22       7.339   9.297 -16.463  1.00  0.00           H  
ATOM    384 1HB  ASP A  22       5.361   9.177 -17.985  1.00  0.00           H  
ATOM    385 2HB  ASP A  22       4.302   9.111 -16.583  1.00  0.00           H  
ATOM    386  N   LYS A  23       7.140   9.989 -14.142  1.00  0.00           N  
ATOM    387  CA  LYS A  23       7.180  10.373 -12.734  1.00  0.00           C  
ATOM    388  C   LYS A  23       5.972  11.230 -12.365  1.00  0.00           C  
ATOM    389  O   LYS A  23       5.379  11.050 -11.299  1.00  0.00           O  
ATOM    390  CB  LYS A  23       8.473  11.127 -12.419  1.00  0.00           C  
ATOM    391  CG  LYS A  23       8.677  11.414 -10.939  1.00  0.00           C  
ATOM    392  CD  LYS A  23      10.008  12.110 -10.683  1.00  0.00           C  
ATOM    393  CE  LYS A  23      10.189  12.448  -9.210  1.00  0.00           C  
ATOM    394  NZ  LYS A  23      11.469  13.176  -8.961  1.00  0.00           N  
ATOM    395  H   LYS A  23       7.869  10.314 -14.761  1.00  0.00           H  
ATOM    396  HA  LYS A  23       7.149   9.467 -12.127  1.00  0.00           H  
ATOM    397 1HB  LYS A  23       9.327  10.548 -12.772  1.00  0.00           H  
ATOM    398 2HB  LYS A  23       8.479  12.078 -12.952  1.00  0.00           H  
ATOM    399 1HG  LYS A  23       7.870  12.052 -10.577  1.00  0.00           H  
ATOM    400 2HG  LYS A  23       8.655  10.479 -10.381  1.00  0.00           H  
ATOM    401 1HD  LYS A  23      10.825  11.460 -10.999  1.00  0.00           H  
ATOM    402 2HD  LYS A  23      10.054  13.031 -11.263  1.00  0.00           H  
ATOM    403 1HE  LYS A  23       9.359  13.069  -8.875  1.00  0.00           H  
ATOM    404 2HE  LYS A  23      10.187  11.530  -8.623  1.00  0.00           H  
ATOM    405 1HZ  LYS A  23      11.554  13.382  -7.976  1.00  0.00           H  
ATOM    406 2HZ  LYS A  23      12.247  12.600  -9.252  1.00  0.00           H  
ATOM    407 3HZ  LYS A  23      11.474  14.039  -9.486  1.00  0.00           H  
ATOM    408  N   GLU A  24       5.542  12.175 -13.190  1.00  0.00           N  
ATOM    409  CA  GLU A  24       4.411  13.051 -12.900  1.00  0.00           C  
ATOM    410  C   GLU A  24       3.107  12.261 -12.822  1.00  0.00           C  
ATOM    411  O   GLU A  24       2.265  12.526 -11.962  1.00  0.00           O  
ATOM    412  CB  GLU A  24       4.297  14.150 -13.960  1.00  0.00           C  
ATOM    413  CG  GLU A  24       5.409  15.186 -13.893  1.00  0.00           C  
ATOM    414  CD  GLU A  24       5.437  15.953 -12.580  1.00  0.00           C  
ATOM    415  OE1 GLU A  24       6.468  15.907 -11.872  1.00  0.00           O  
ATOM    416  OE2 GLU A  24       4.419  16.605 -12.257  1.00  0.00           O  
ATOM    417  H   GLU A  24       6.036  12.282 -14.065  1.00  0.00           H  
ATOM    418  HA  GLU A  24       4.576  13.520 -11.929  1.00  0.00           H  
ATOM    419 1HB  GLU A  24       4.310  13.701 -14.953  1.00  0.00           H  
ATOM    420 2HB  GLU A  24       3.344  14.667 -13.847  1.00  0.00           H  
ATOM    421 1HG  GLU A  24       6.367  14.684 -14.024  1.00  0.00           H  
ATOM    422 2HG  GLU A  24       5.284  15.891 -14.714  1.00  0.00           H  
ATOM    423  N   LYS A  25       3.029  11.282 -13.661  1.00  0.00           N  
ATOM    424  CA  LYS A  25       1.833  10.444 -13.659  1.00  0.00           C  
ATOM    425  C   LYS A  25       1.794   9.546 -12.426  1.00  0.00           C  
ATOM    426  O   LYS A  25       0.727   9.318 -11.851  1.00  0.00           O  
ATOM    427  CB  LYS A  25       1.771   9.594 -14.928  1.00  0.00           C  
ATOM    428  CG  LYS A  25       1.450  10.385 -16.188  1.00  0.00           C  
ATOM    429  CD  LYS A  25       1.282   9.471 -17.395  1.00  0.00           C  
ATOM    430  CE  LYS A  25       0.946  10.260 -18.653  1.00  0.00           C  
ATOM    431  NZ  LYS A  25       0.812   9.371 -19.845  1.00  0.00           N  
ATOM    432  H   LYS A  25       3.770  11.080 -14.317  1.00  0.00           H  
ATOM    433  HA  LYS A  25       0.956  11.092 -13.631  1.00  0.00           H  
ATOM    434 1HB  LYS A  25       2.728   9.093 -15.078  1.00  0.00           H  
ATOM    435 2HB  LYS A  25       1.011   8.821 -14.811  1.00  0.00           H  
ATOM    436 1HG  LYS A  25       0.527  10.947 -16.040  1.00  0.00           H  
ATOM    437 2HG  LYS A  25       2.255  11.091 -16.390  1.00  0.00           H  
ATOM    438 1HD  LYS A  25       2.206   8.916 -17.563  1.00  0.00           H  
ATOM    439 2HD  LYS A  25       0.480   8.758 -17.203  1.00  0.00           H  
ATOM    440 1HE  LYS A  25       0.010  10.797 -18.506  1.00  0.00           H  
ATOM    441 2HE  LYS A  25       1.732  10.990 -18.845  1.00  0.00           H  
ATOM    442 1HZ  LYS A  25       0.590   9.928 -20.658  1.00  0.00           H  
ATOM    443 2HZ  LYS A  25       1.682   8.881 -20.000  1.00  0.00           H  
ATOM    444 3HZ  LYS A  25       0.073   8.701 -19.685  1.00  0.00           H  
ATOM    445  N   ARG A  26       2.957   9.089 -11.978  1.00  0.00           N  
ATOM    446  CA  ARG A  26       3.031   8.262 -10.778  1.00  0.00           C  
ATOM    447  C   ARG A  26       2.566   9.036  -9.549  1.00  0.00           C  
ATOM    448  O   ARG A  26       1.836   8.501  -8.712  1.00  0.00           O  
ATOM    449  CB  ARG A  26       4.458   7.750 -10.565  1.00  0.00           C  
ATOM    450  CG  ARG A  26       4.908   6.733 -11.602  1.00  0.00           C  
ATOM    451  CD  ARG A  26       6.307   6.209 -11.307  1.00  0.00           C  
ATOM    452  NE  ARG A  26       6.834   5.424 -12.420  1.00  0.00           N  
ATOM    453  CZ  ARG A  26       8.065   4.923 -12.478  1.00  0.00           C  
ATOM    454  NH1 ARG A  26       8.924   5.118 -11.484  1.00  0.00           N  
ATOM    455  NH2 ARG A  26       8.440   4.223 -13.539  1.00  0.00           N  
ATOM    456  H   ARG A  26       3.808   9.315 -12.473  1.00  0.00           H  
ATOM    457  HA  ARG A  26       2.370   7.405 -10.907  1.00  0.00           H  
ATOM    458 1HB  ARG A  26       5.152   8.589 -10.589  1.00  0.00           H  
ATOM    459 2HB  ARG A  26       4.536   7.288  -9.581  1.00  0.00           H  
ATOM    460 1HG  ARG A  26       4.219   5.888 -11.606  1.00  0.00           H  
ATOM    461 2HG  ARG A  26       4.917   7.198 -12.588  1.00  0.00           H  
ATOM    462 1HD  ARG A  26       6.980   7.048 -11.130  1.00  0.00           H  
ATOM    463 2HD  ARG A  26       6.278   5.574 -10.422  1.00  0.00           H  
ATOM    464  HE  ARG A  26       6.219   5.248 -13.204  1.00  0.00           H  
ATOM    465 1HH1 ARG A  26       8.645   5.652 -10.673  1.00  0.00           H  
ATOM    466 2HH1 ARG A  26       9.856   4.733 -11.539  1.00  0.00           H  
ATOM    467 1HH2 ARG A  26       7.792   4.072 -14.300  1.00  0.00           H  
ATOM    468 2HH2 ARG A  26       9.373   3.841 -13.588  1.00  0.00           H  
ATOM    469  N   LYS A  27       2.937  10.365  -9.548  1.00  0.00           N  
ATOM    470  CA  LYS A  27       2.556  11.235  -8.439  1.00  0.00           C  
ATOM    471  C   LYS A  27       1.042  11.422  -8.383  1.00  0.00           C  
ATOM    472  O   LYS A  27       0.457  11.465  -7.299  1.00  0.00           O  
ATOM    473  CB  LYS A  27       3.248  12.593  -8.560  1.00  0.00           C  
ATOM    474  CG  LYS A  27       4.737  12.559  -8.248  1.00  0.00           C  
ATOM    475  CD  LYS A  27       5.353  13.951  -8.312  1.00  0.00           C  
ATOM    476  CE  LYS A  27       6.849  13.914  -8.028  1.00  0.00           C  
ATOM    477  NZ  LYS A  27       7.465  15.271  -8.128  1.00  0.00           N  
ATOM    478  H   LYS A  27       3.474  10.749 -10.312  1.00  0.00           H  
ATOM    479  HA  LYS A  27       2.872  10.765  -7.507  1.00  0.00           H  
ATOM    480 1HB  LYS A  27       3.123  12.976  -9.573  1.00  0.00           H  
ATOM    481 2HB  LYS A  27       2.776  13.304  -7.881  1.00  0.00           H  
ATOM    482 1HG  LYS A  27       4.890  12.151  -7.248  1.00  0.00           H  
ATOM    483 2HG  LYS A  27       5.244  11.915  -8.966  1.00  0.00           H  
ATOM    484 1HD  LYS A  27       5.192  14.375  -9.304  1.00  0.00           H  
ATOM    485 2HD  LYS A  27       4.871  14.596  -7.577  1.00  0.00           H  
ATOM    486 1HE  LYS A  27       7.019  13.522  -7.026  1.00  0.00           H  
ATOM    487 2HE  LYS A  27       7.339  13.251  -8.742  1.00  0.00           H  
ATOM    488 1HZ  LYS A  27       8.454  15.207  -7.934  1.00  0.00           H  
ATOM    489 2HZ  LYS A  27       7.327  15.636  -9.060  1.00  0.00           H  
ATOM    490 3HZ  LYS A  27       7.030  15.889  -7.458  1.00  0.00           H  
ATOM    491  N   GLU A  28       0.426  11.433  -9.542  1.00  0.00           N  
ATOM    492  CA  GLU A  28      -1.024  11.586  -9.604  1.00  0.00           C  
ATOM    493  C   GLU A  28      -1.733  10.339  -9.081  1.00  0.00           C  
ATOM    494  O   GLU A  28      -2.750  10.440  -8.392  1.00  0.00           O  
ATOM    495  CB  GLU A  28      -1.474  11.885 -11.036  1.00  0.00           C  
ATOM    496  CG  GLU A  28      -1.083  13.271 -11.527  1.00  0.00           C  
ATOM    497  CD  GLU A  28      -1.643  13.601 -12.901  1.00  0.00           C  
ATOM    498  OE1 GLU A  28      -2.266  14.675 -13.061  1.00  0.00           O  
ATOM    499  OE2 GLU A  28      -1.458  12.779 -13.826  1.00  0.00           O  
ATOM    500  H   GLU A  28       0.948  11.336 -10.401  1.00  0.00           H  
ATOM    501  HA  GLU A  28      -1.311  12.424  -8.968  1.00  0.00           H  
ATOM    502 1HB  GLU A  28      -1.041  11.150 -11.714  1.00  0.00           H  
ATOM    503 2HB  GLU A  28      -2.558  11.794 -11.103  1.00  0.00           H  
ATOM    504 1HG  GLU A  28      -1.445  14.013 -10.816  1.00  0.00           H  
ATOM    505 2HG  GLU A  28       0.003  13.340 -11.560  1.00  0.00           H  
ATOM    506  N   VAL A  29      -1.095   9.239  -9.419  1.00  0.00           N  
ATOM    507  CA  VAL A  29      -1.658   7.978  -8.947  1.00  0.00           C  
ATOM    508  C   VAL A  29      -1.585   7.918  -7.423  1.00  0.00           C  
ATOM    509  O   VAL A  29      -2.552   7.530  -6.764  1.00  0.00           O  
ATOM    510  CB  VAL A  29      -0.928   6.764  -9.564  1.00  0.00           C  
ATOM    511  CG1 VAL A  29      -1.448   5.459  -8.964  1.00  0.00           C  
ATOM    512  CG2 VAL A  29      -1.090   6.760 -11.083  1.00  0.00           C  
ATOM    513  H   VAL A  29      -0.253   9.224  -9.977  1.00  0.00           H  
ATOM    514  HA  VAL A  29      -2.705   7.933  -9.248  1.00  0.00           H  
ATOM    515  HB  VAL A  29       0.132   6.824  -9.316  1.00  0.00           H  
ATOM    516 1HG1 VAL A  29      -0.920   4.617  -9.412  1.00  0.00           H  
ATOM    517 2HG1 VAL A  29      -1.279   5.461  -7.887  1.00  0.00           H  
ATOM    518 3HG1 VAL A  29      -2.515   5.366  -9.165  1.00  0.00           H  
ATOM    519 1HG2 VAL A  29      -0.570   5.899 -11.502  1.00  0.00           H  
ATOM    520 2HG2 VAL A  29      -2.149   6.703 -11.336  1.00  0.00           H  
ATOM    521 3HG2 VAL A  29      -0.667   7.676 -11.496  1.00  0.00           H  
ATOM    522  N   VAL A  30      -0.431   8.330  -6.885  1.00  0.00           N  
ATOM    523  CA  VAL A  30      -0.223   8.327  -5.441  1.00  0.00           C  
ATOM    524  C   VAL A  30      -1.218   9.274  -4.773  1.00  0.00           C  
ATOM    525  O   VAL A  30      -1.833   8.926  -3.763  1.00  0.00           O  
ATOM    526  CB  VAL A  30       1.223   8.729  -5.075  1.00  0.00           C  
ATOM    527  CG1 VAL A  30       1.378   8.870  -3.562  1.00  0.00           C  
ATOM    528  CG2 VAL A  30       2.216   7.706  -5.624  1.00  0.00           C  
ATOM    529  H   VAL A  30       0.313   8.650  -7.489  1.00  0.00           H  
ATOM    530  HA  VAL A  30      -0.399   7.317  -5.068  1.00  0.00           H  
ATOM    531  HB  VAL A  30       1.439   9.707  -5.506  1.00  0.00           H  
ATOM    532 1HG1 VAL A  30       2.404   9.154  -3.326  1.00  0.00           H  
ATOM    533 2HG1 VAL A  30       0.696   9.638  -3.196  1.00  0.00           H  
ATOM    534 3HG1 VAL A  30       1.146   7.919  -3.082  1.00  0.00           H  
ATOM    535 1HG2 VAL A  30       3.230   8.004  -5.358  1.00  0.00           H  
ATOM    536 2HG2 VAL A  30       2.002   6.726  -5.197  1.00  0.00           H  
ATOM    537 3HG2 VAL A  30       2.125   7.657  -6.709  1.00  0.00           H  
ATOM    538  N   LYS A  31      -1.429  10.470  -5.341  1.00  0.00           N  
ATOM    539  CA  LYS A  31      -2.368  11.453  -4.807  1.00  0.00           C  
ATOM    540  C   LYS A  31      -3.786  10.892  -4.765  1.00  0.00           C  
ATOM    541  O   LYS A  31      -4.484  11.029  -3.758  1.00  0.00           O  
ATOM    542  CB  LYS A  31      -2.335  12.734  -5.640  1.00  0.00           C  
ATOM    543  CG  LYS A  31      -3.161  13.872  -5.058  1.00  0.00           C  
ATOM    544  CD  LYS A  31      -3.048  15.134  -5.904  1.00  0.00           C  
ATOM    545  CE  LYS A  31      -3.924  16.254  -5.359  1.00  0.00           C  
ATOM    546  NZ  LYS A  31      -3.853  17.478  -6.212  1.00  0.00           N  
ATOM    547  H   LYS A  31      -0.908  10.691  -6.178  1.00  0.00           H  
ATOM    548  HA  LYS A  31      -2.073  11.694  -3.785  1.00  0.00           H  
ATOM    549 1HB  LYS A  31      -1.305  13.079  -5.737  1.00  0.00           H  
ATOM    550 2HB  LYS A  31      -2.706  12.525  -6.644  1.00  0.00           H  
ATOM    551 1HG  LYS A  31      -4.209  13.573  -5.008  1.00  0.00           H  
ATOM    552 2HG  LYS A  31      -2.816  14.092  -4.048  1.00  0.00           H  
ATOM    553 1HD  LYS A  31      -2.011  15.472  -5.918  1.00  0.00           H  
ATOM    554 2HD  LYS A  31      -3.354  14.915  -6.927  1.00  0.00           H  
ATOM    555 1HE  LYS A  31      -4.958  15.916  -5.312  1.00  0.00           H  
ATOM    556 2HE  LYS A  31      -3.602  16.509  -4.349  1.00  0.00           H  
ATOM    557 1HZ  LYS A  31      -4.445  18.197  -5.820  1.00  0.00           H  
ATOM    558 2HZ  LYS A  31      -2.899  17.810  -6.247  1.00  0.00           H  
ATOM    559 3HZ  LYS A  31      -4.167  17.257  -7.146  1.00  0.00           H  
ATOM    560  N   GLU A  32      -4.159  10.240  -5.813  1.00  0.00           N  
ATOM    561  CA  GLU A  32      -5.491   9.648  -5.895  1.00  0.00           C  
ATOM    562  C   GLU A  32      -5.672   8.549  -4.852  1.00  0.00           C  
ATOM    563  O   GLU A  32      -6.685   8.512  -4.151  1.00  0.00           O  
ATOM    564  CB  GLU A  32      -5.746   9.090  -7.297  1.00  0.00           C  
ATOM    565  CG  GLU A  32      -7.151   8.540  -7.494  1.00  0.00           C  
ATOM    566  CD  GLU A  32      -7.391   7.992  -8.892  1.00  0.00           C  
ATOM    567  OE1 GLU A  32      -8.429   7.328  -9.114  1.00  0.00           O  
ATOM    568  OE2 GLU A  32      -6.533   8.227  -9.772  1.00  0.00           O  
ATOM    569  H   GLU A  32      -3.525  10.134  -6.592  1.00  0.00           H  
ATOM    570  HA  GLU A  32      -6.228  10.425  -5.691  1.00  0.00           H  
ATOM    571 1HB  GLU A  32      -5.581   9.874  -8.036  1.00  0.00           H  
ATOM    572 2HB  GLU A  32      -5.036   8.290  -7.505  1.00  0.00           H  
ATOM    573 1HG  GLU A  32      -7.322   7.741  -6.773  1.00  0.00           H  
ATOM    574 2HG  GLU A  32      -7.871   9.332  -7.295  1.00  0.00           H  
ATOM    575  N   ALA A  33      -4.652   7.696  -4.749  1.00  0.00           N  
ATOM    576  CA  ALA A  33      -4.722   6.598  -3.787  1.00  0.00           C  
ATOM    577  C   ALA A  33      -4.760   7.125  -2.355  1.00  0.00           C  
ATOM    578  O   ALA A  33      -5.497   6.604  -1.515  1.00  0.00           O  
ATOM    579  CB  ALA A  33      -3.539   5.652  -3.972  1.00  0.00           C  
ATOM    580  H   ALA A  33      -3.828   7.794  -5.325  1.00  0.00           H  
ATOM    581  HA  ALA A  33      -5.645   6.048  -3.968  1.00  0.00           H  
ATOM    582 1HB  ALA A  33      -3.606   4.840  -3.248  1.00  0.00           H  
ATOM    583 2HB  ALA A  33      -3.556   5.241  -4.981  1.00  0.00           H  
ATOM    584 3HB  ALA A  33      -2.610   6.198  -3.819  1.00  0.00           H  
ATOM    585  N   THR A  34      -4.024   8.183  -2.122  1.00  0.00           N  
ATOM    586  CA  THR A  34      -3.979   8.795  -0.799  1.00  0.00           C  
ATOM    587  C   THR A  34      -5.358   9.306  -0.392  1.00  0.00           C  
ATOM    588  O   THR A  34      -5.821   9.043   0.720  1.00  0.00           O  
ATOM    589  CB  THR A  34      -2.966   9.954  -0.755  1.00  0.00           C  
ATOM    590  OG1 THR A  34      -1.655   9.446  -1.033  1.00  0.00           O  
ATOM    591  CG2 THR A  34      -2.958  10.625   0.615  1.00  0.00           C  
ATOM    592  H   THR A  34      -3.476   8.585  -2.869  1.00  0.00           H  
ATOM    593  HA  THR A  34      -3.665   8.039  -0.079  1.00  0.00           H  
ATOM    594  HB  THR A  34      -3.229  10.696  -1.509  1.00  0.00           H  
ATOM    595  HG1 THR A  34      -1.705   8.499  -1.184  1.00  0.00           H  
ATOM    596 1HG2 THR A  34      -2.234  11.440   0.617  1.00  0.00           H  
ATOM    597 2HG2 THR A  34      -3.950  11.020   0.832  1.00  0.00           H  
ATOM    598 3HG2 THR A  34      -2.684   9.895   1.376  1.00  0.00           H  
ATOM    599  N   GLU A  35      -5.994   9.961  -1.232  1.00  0.00           N  
ATOM    600  CA  GLU A  35      -7.316  10.508  -0.943  1.00  0.00           C  
ATOM    601  C   GLU A  35      -8.329   9.397  -0.682  1.00  0.00           C  
ATOM    602  O   GLU A  35      -9.128   9.486   0.253  1.00  0.00           O  
ATOM    603  CB  GLU A  35      -7.794  11.395  -2.096  1.00  0.00           C  
ATOM    604  CG  GLU A  35      -7.056  12.722  -2.199  1.00  0.00           C  
ATOM    605  CD  GLU A  35      -7.474  13.550  -3.403  1.00  0.00           C  
ATOM    606  OE1 GLU A  35      -7.002  14.702  -3.541  1.00  0.00           O  
ATOM    607  OE2 GLU A  35      -8.280  13.043  -4.215  1.00  0.00           O  
ATOM    608  H   GLU A  35      -5.584  10.119  -2.141  1.00  0.00           H  
ATOM    609  HA  GLU A  35      -7.249  11.116  -0.040  1.00  0.00           H  
ATOM    610 1HB  GLU A  35      -7.670  10.863  -3.040  1.00  0.00           H  
ATOM    611 2HB  GLU A  35      -8.857  11.606  -1.976  1.00  0.00           H  
ATOM    612 1HG  GLU A  35      -7.244  13.302  -1.296  1.00  0.00           H  
ATOM    613 2HG  GLU A  35      -5.986  12.527  -2.256  1.00  0.00           H  
ATOM    614  N   GLN A  36      -8.251   8.376  -1.404  1.00  0.00           N  
ATOM    615  CA  GLN A  36      -9.187   7.268  -1.249  1.00  0.00           C  
ATOM    616  C   GLN A  36      -8.966   6.543   0.075  1.00  0.00           C  
ATOM    617  O   GLN A  36      -9.924   6.225   0.783  1.00  0.00           O  
ATOM    618  CB  GLN A  36      -9.055   6.286  -2.414  1.00  0.00           C  
ATOM    619  CG  GLN A  36      -9.594   6.821  -3.734  1.00  0.00           C  
ATOM    620  CD  GLN A  36      -9.592   5.777  -4.835  1.00  0.00           C  
ATOM    621  OE1 GLN A  36      -9.459   4.578  -4.572  1.00  0.00           O  
ATOM    622  NE2 GLN A  36      -9.737   6.226  -6.077  1.00  0.00           N  
ATOM    623  H   GLN A  36      -7.529   8.315  -2.107  1.00  0.00           H  
ATOM    624  HA  GLN A  36     -10.200   7.669  -1.246  1.00  0.00           H  
ATOM    625 1HB  GLN A  36      -8.005   6.028  -2.555  1.00  0.00           H  
ATOM    626 2HB  GLN A  36      -9.589   5.366  -2.177  1.00  0.00           H  
ATOM    627 1HG  GLN A  36     -10.621   7.156  -3.586  1.00  0.00           H  
ATOM    628 2HG  GLN A  36      -8.972   7.656  -4.057  1.00  0.00           H  
ATOM    629 1HE2 GLN A  36      -9.743   5.583  -6.844  1.00  0.00           H  
ATOM    630 2HE2 GLN A  36      -9.840   7.206  -6.246  1.00  0.00           H  
ATOM    631  N   LEU A  37      -7.649   6.295   0.382  1.00  0.00           N  
ATOM    632  CA  LEU A  37      -7.318   5.576   1.607  1.00  0.00           C  
ATOM    633  C   LEU A  37      -7.747   6.371   2.836  1.00  0.00           C  
ATOM    634  O   LEU A  37      -8.283   5.804   3.791  1.00  0.00           O  
ATOM    635  CB  LEU A  37      -5.815   5.288   1.671  1.00  0.00           C  
ATOM    636  CG  LEU A  37      -5.296   4.187   0.745  1.00  0.00           C  
ATOM    637  CD1 LEU A  37      -3.772   4.209   0.698  1.00  0.00           C  
ATOM    638  CD2 LEU A  37      -5.803   2.823   1.201  1.00  0.00           C  
ATOM    639  H   LEU A  37      -6.903   6.602  -0.225  1.00  0.00           H  
ATOM    640  HA  LEU A  37      -7.854   4.628   1.607  1.00  0.00           H  
ATOM    641 1HB  LEU A  37      -5.276   6.201   1.425  1.00  0.00           H  
ATOM    642 2HB  LEU A  37      -5.559   5.003   2.691  1.00  0.00           H  
ATOM    643  HG  LEU A  37      -5.644   4.372  -0.272  1.00  0.00           H  
ATOM    644 1HD1 LEU A  37      -3.417   3.420   0.035  1.00  0.00           H  
ATOM    645 2HD1 LEU A  37      -3.433   5.175   0.324  1.00  0.00           H  
ATOM    646 3HD1 LEU A  37      -3.375   4.047   1.699  1.00  0.00           H  
ATOM    647 1HD2 LEU A  37      -5.425   2.051   0.530  1.00  0.00           H  
ATOM    648 2HD2 LEU A  37      -5.454   2.625   2.215  1.00  0.00           H  
ATOM    649 3HD2 LEU A  37      -6.893   2.816   1.184  1.00  0.00           H  
ATOM    650  N   ARG A  38      -7.607   7.664   2.813  1.00  0.00           N  
ATOM    651  CA  ARG A  38      -7.990   8.512   3.937  1.00  0.00           C  
ATOM    652  C   ARG A  38      -9.504   8.531   4.118  1.00  0.00           C  
ATOM    653  O   ARG A  38      -9.999   8.597   5.245  1.00  0.00           O  
ATOM    654  CB  ARG A  38      -7.468   9.937   3.738  1.00  0.00           C  
ATOM    655  CG  ARG A  38      -5.976  10.087   3.990  1.00  0.00           C  
ATOM    656  CD  ARG A  38      -5.531  11.540   3.896  1.00  0.00           C  
ATOM    657  NE  ARG A  38      -4.092  11.677   4.097  1.00  0.00           N  
ATOM    658  CZ  ARG A  38      -3.413  12.814   3.969  1.00  0.00           C  
ATOM    659  NH1 ARG A  38      -4.034  13.940   3.636  1.00  0.00           N  
ATOM    660  NH2 ARG A  38      -2.105  12.826   4.176  1.00  0.00           N  
ATOM    661  H   ARG A  38      -7.218   8.091   1.984  1.00  0.00           H  
ATOM    662  HA  ARG A  38      -7.547   8.103   4.846  1.00  0.00           H  
ATOM    663 1HB  ARG A  38      -7.674  10.261   2.719  1.00  0.00           H  
ATOM    664 2HB  ARG A  38      -7.995  10.615   4.409  1.00  0.00           H  
ATOM    665 1HG  ARG A  38      -5.737   9.720   4.988  1.00  0.00           H  
ATOM    666 2HG  ARG A  38      -5.422   9.510   3.248  1.00  0.00           H  
ATOM    667 1HD  ARG A  38      -5.779  11.933   2.910  1.00  0.00           H  
ATOM    668 2HD  ARG A  38      -6.041  12.127   4.659  1.00  0.00           H  
ATOM    669  HE  ARG A  38      -3.572  10.848   4.352  1.00  0.00           H  
ATOM    670 1HH1 ARG A  38      -5.032  13.939   3.477  1.00  0.00           H  
ATOM    671 2HH1 ARG A  38      -3.509  14.797   3.542  1.00  0.00           H  
ATOM    672 1HH2 ARG A  38      -1.626  11.973   4.430  1.00  0.00           H  
ATOM    673 2HH2 ARG A  38      -1.587  13.687   4.080  1.00  0.00           H  
ATOM    674  N   ARG A  39     -10.188   8.412   3.030  1.00  0.00           N  
ATOM    675  CA  ARG A  39     -11.646   8.411   3.085  1.00  0.00           C  
ATOM    676  C   ARG A  39     -12.172   7.096   3.650  1.00  0.00           C  
ATOM    677  O   ARG A  39     -13.150   7.084   4.401  1.00  0.00           O  
ATOM    678  CB  ARG A  39     -12.237   8.658   1.695  1.00  0.00           C  
ATOM    679  CG  ARG A  39     -12.126  10.100   1.225  1.00  0.00           C  
ATOM    680  CD  ARG A  39     -12.811  10.310  -0.118  1.00  0.00           C  
ATOM    681  NE  ARG A  39     -12.509  11.624  -0.677  1.00  0.00           N  
ATOM    682  CZ  ARG A  39     -12.807  12.008  -1.915  1.00  0.00           C  
ATOM    683  NH1 ARG A  39     -13.424  11.180  -2.752  1.00  0.00           N  
ATOM    684  NH2 ARG A  39     -12.486  13.227  -2.322  1.00  0.00           N  
ATOM    685  H   ARG A  39      -9.729   8.319   2.135  1.00  0.00           H  
ATOM    686  HA  ARG A  39     -11.968   9.215   3.748  1.00  0.00           H  
ATOM    687 1HB  ARG A  39     -11.732   8.025   0.967  1.00  0.00           H  
ATOM    688 2HB  ARG A  39     -13.291   8.381   1.693  1.00  0.00           H  
ATOM    689 1HG  ARG A  39     -12.596  10.758   1.956  1.00  0.00           H  
ATOM    690 2HG  ARG A  39     -11.074  10.368   1.119  1.00  0.00           H  
ATOM    691 1HD  ARG A  39     -12.471   9.551  -0.822  1.00  0.00           H  
ATOM    692 2HD  ARG A  39     -13.890  10.231   0.008  1.00  0.00           H  
ATOM    693  HE  ARG A  39     -12.039  12.292  -0.081  1.00  0.00           H  
ATOM    694 1HH1 ARG A  39     -13.671  10.248  -2.450  1.00  0.00           H  
ATOM    695 2HH1 ARG A  39     -13.645  11.482  -3.690  1.00  0.00           H  
ATOM    696 1HH2 ARG A  39     -12.016  13.863  -1.692  1.00  0.00           H  
ATOM    697 2HH2 ARG A  39     -12.711  13.521  -3.261  1.00  0.00           H  
ATOM    698  N   ILE A  40     -11.492   5.993   3.367  1.00  0.00           N  
ATOM    699  CA  ILE A  40     -11.935   4.658   3.757  1.00  0.00           C  
ATOM    700  C   ILE A  40     -11.594   4.410   5.225  1.00  0.00           C  
ATOM    701  O   ILE A  40     -12.402   3.850   5.970  1.00  0.00           O  
ATOM    702  CB  ILE A  40     -11.298   3.569   2.867  1.00  0.00           C  
ATOM    703  CG1 ILE A  40     -11.747   3.738   1.411  1.00  0.00           C  
ATOM    704  CG2 ILE A  40     -11.648   2.172   3.388  1.00  0.00           C  
ATOM    705  CD1 ILE A  40     -10.979   2.874   0.421  1.00  0.00           C  
ATOM    706  H   ILE A  40     -10.627   6.095   2.856  1.00  0.00           H  
ATOM    707  HA  ILE A  40     -13.016   4.604   3.638  1.00  0.00           H  
ATOM    708  HB  ILE A  40     -10.215   3.685   2.870  1.00  0.00           H  
ATOM    709 1HG1 ILE A  40     -12.805   3.493   1.326  1.00  0.00           H  
ATOM    710 2HG1 ILE A  40     -11.629   4.780   1.112  1.00  0.00           H  
ATOM    711 1HG2 ILE A  40     -11.190   1.419   2.747  1.00  0.00           H  
ATOM    712 2HG2 ILE A  40     -11.274   2.059   4.404  1.00  0.00           H  
ATOM    713 3HG2 ILE A  40     -12.730   2.043   3.384  1.00  0.00           H  
ATOM    714 1HD1 ILE A  40     -11.356   3.052  -0.586  1.00  0.00           H  
ATOM    715 2HD1 ILE A  40      -9.919   3.128   0.462  1.00  0.00           H  
ATOM    716 3HD1 ILE A  40     -11.111   1.824   0.676  1.00  0.00           H  
ATOM    717  N   ALA A  41     -10.439   4.908   5.648  1.00  0.00           N  
ATOM    718  CA  ALA A  41      -9.929   4.635   6.990  1.00  0.00           C  
ATOM    719  C   ALA A  41     -10.718   5.407   8.043  1.00  0.00           C  
ATOM    720  O   ALA A  41     -10.772   6.639   8.008  1.00  0.00           O  
ATOM    721  CB  ALA A  41      -8.446   4.986   7.077  1.00  0.00           C  
ATOM    722  H   ALA A  41      -9.898   5.491   5.025  1.00  0.00           H  
ATOM    723  HA  ALA A  41     -10.052   3.570   7.189  1.00  0.00           H  
ATOM    724 1HB  ALA A  41      -8.081   4.777   8.083  1.00  0.00           H  
ATOM    725 2HB  ALA A  41      -7.888   4.388   6.357  1.00  0.00           H  
ATOM    726 3HB  ALA A  41      -8.309   6.043   6.854  1.00  0.00           H  
ATOM    727  N   LYS A  42     -11.370   4.790   9.102  1.00  0.00           N  
ATOM    728  CA  LYS A  42     -12.222   5.475  10.069  1.00  0.00           C  
ATOM    729  C   LYS A  42     -11.651   5.365  11.480  1.00  0.00           C  
ATOM    730  O   LYS A  42     -11.627   6.348  12.224  1.00  0.00           O  
ATOM    731  CB  LYS A  42     -13.641   4.905  10.033  1.00  0.00           C  
ATOM    732  CG  LYS A  42     -14.419   5.261   8.775  1.00  0.00           C  
ATOM    733  CD  LYS A  42     -15.883   4.857   8.890  1.00  0.00           C  
ATOM    734  CE  LYS A  42     -16.674   5.260   7.653  1.00  0.00           C  
ATOM    735  NZ  LYS A  42     -18.118   4.896   7.775  1.00  0.00           N  
ATOM    736  H   LYS A  42     -11.229   3.794   9.189  1.00  0.00           H  
ATOM    737  HA  LYS A  42     -12.265   6.532   9.805  1.00  0.00           H  
ATOM    738 1HB  LYS A  42     -13.599   3.818  10.108  1.00  0.00           H  
ATOM    739 2HB  LYS A  42     -14.202   5.271  10.893  1.00  0.00           H  
ATOM    740 1HG  LYS A  42     -14.362   6.337   8.604  1.00  0.00           H  
ATOM    741 2HG  LYS A  42     -13.979   4.751   7.919  1.00  0.00           H  
ATOM    742 1HD  LYS A  42     -15.953   3.776   9.018  1.00  0.00           H  
ATOM    743 2HD  LYS A  42     -16.326   5.338   9.762  1.00  0.00           H  
ATOM    744 1HE  LYS A  42     -16.593   6.336   7.504  1.00  0.00           H  
ATOM    745 2HE  LYS A  42     -16.258   4.762   6.777  1.00  0.00           H  
ATOM    746 1HZ  LYS A  42     -18.609   5.178   6.938  1.00  0.00           H  
ATOM    747 2HZ  LYS A  42     -18.205   3.896   7.896  1.00  0.00           H  
ATOM    748 3HZ  LYS A  42     -18.518   5.367   8.574  1.00  0.00           H  
ATOM    749  N   ASP A  43     -11.092   4.201  11.837  1.00  0.00           N  
ATOM    750  CA  ASP A  43     -10.566   4.020  13.187  1.00  0.00           C  
ATOM    751  C   ASP A  43      -9.043   4.131  13.202  1.00  0.00           C  
ATOM    752  O   ASP A  43      -8.408   4.177  12.147  1.00  0.00           O  
ATOM    753  CB  ASP A  43     -11.001   2.667  13.755  1.00  0.00           C  
ATOM    754  CG  ASP A  43     -10.508   1.491  12.930  1.00  0.00           C  
ATOM    755  OD1 ASP A  43      -9.345   1.067  13.107  1.00  0.00           O  
ATOM    756  OD2 ASP A  43     -11.287   0.986  12.094  1.00  0.00           O  
ATOM    757  H   ASP A  43     -11.029   3.438  11.178  1.00  0.00           H  
ATOM    758  HA  ASP A  43     -10.966   4.810  13.823  1.00  0.00           H  
ATOM    759 1HB  ASP A  43     -10.623   2.561  14.772  1.00  0.00           H  
ATOM    760 2HB  ASP A  43     -12.090   2.626  13.804  1.00  0.00           H  
ATOM    761  N   GLU A  44      -8.473   4.171  14.299  1.00  0.00           N  
ATOM    762  CA  GLU A  44      -7.044   4.418  14.470  1.00  0.00           C  
ATOM    763  C   GLU A  44      -6.211   3.325  13.806  1.00  0.00           C  
ATOM    764  O   GLU A  44      -5.207   3.614  13.152  1.00  0.00           O  
ATOM    765  CB  GLU A  44      -6.690   4.520  15.956  1.00  0.00           C  
ATOM    766  CG  GLU A  44      -5.282   5.033  16.219  1.00  0.00           C  
ATOM    767  CD  GLU A  44      -4.992   5.261  17.694  1.00  0.00           C  
ATOM    768  OE1 GLU A  44      -3.825   5.546  18.046  1.00  0.00           O  
ATOM    769  OE2 GLU A  44      -5.939   5.152  18.504  1.00  0.00           O  
ATOM    770  H   GLU A  44      -9.048   4.021  15.116  1.00  0.00           H  
ATOM    771  HA  GLU A  44      -6.796   5.364  13.988  1.00  0.00           H  
ATOM    772 1HB  GLU A  44      -7.394   5.188  16.453  1.00  0.00           H  
ATOM    773 2HB  GLU A  44      -6.787   3.539  16.421  1.00  0.00           H  
ATOM    774 1HG  GLU A  44      -4.565   4.310  15.830  1.00  0.00           H  
ATOM    775 2HG  GLU A  44      -5.141   5.969  15.680  1.00  0.00           H  
ATOM    776  N   GLU A  45      -6.692   2.077  13.970  1.00  0.00           N  
ATOM    777  CA  GLU A  45      -5.964   0.968  13.360  1.00  0.00           C  
ATOM    778  C   GLU A  45      -5.973   1.073  11.837  1.00  0.00           C  
ATOM    779  O   GLU A  45      -4.942   0.880  11.190  1.00  0.00           O  
ATOM    780  CB  GLU A  45      -6.560  -0.373  13.798  1.00  0.00           C  
ATOM    781  CG  GLU A  45      -5.737  -1.580  13.374  1.00  0.00           C  
ATOM    782  CD  GLU A  45      -6.286  -2.896  13.901  1.00  0.00           C  
ATOM    783  OE1 GLU A  45      -5.955  -3.962  13.335  1.00  0.00           O  
ATOM    784  OE2 GLU A  45      -7.054  -2.860  14.888  1.00  0.00           O  
ATOM    785  H   GLU A  45      -7.532   1.884  14.496  1.00  0.00           H  
ATOM    786  HA  GLU A  45      -4.926   1.012  13.691  1.00  0.00           H  
ATOM    787 1HB  GLU A  45      -6.655  -0.391  14.884  1.00  0.00           H  
ATOM    788 2HB  GLU A  45      -7.561  -0.480  13.380  1.00  0.00           H  
ATOM    789 1HG  GLU A  45      -5.711  -1.624  12.286  1.00  0.00           H  
ATOM    790 2HG  GLU A  45      -4.716  -1.453  13.730  1.00  0.00           H  
ATOM    791  N   GLU A  46      -7.082   1.387  11.290  1.00  0.00           N  
ATOM    792  CA  GLU A  46      -7.226   1.557   9.847  1.00  0.00           C  
ATOM    793  C   GLU A  46      -6.412   2.747   9.348  1.00  0.00           C  
ATOM    794  O   GLU A  46      -5.788   2.678   8.287  1.00  0.00           O  
ATOM    795  CB  GLU A  46      -8.699   1.733   9.471  1.00  0.00           C  
ATOM    796  CG  GLU A  46      -9.546   0.489   9.701  1.00  0.00           C  
ATOM    797  CD  GLU A  46     -11.031   0.724   9.475  1.00  0.00           C  
ATOM    798  OE1 GLU A  46     -11.801  -0.262   9.434  1.00  0.00           O  
ATOM    799  OE2 GLU A  46     -11.426   1.902   9.335  1.00  0.00           O  
ATOM    800  H   GLU A  46      -7.888   1.522  11.884  1.00  0.00           H  
ATOM    801  HA  GLU A  46      -6.845   0.662   9.353  1.00  0.00           H  
ATOM    802 1HB  GLU A  46      -9.128   2.549  10.053  1.00  0.00           H  
ATOM    803 2HB  GLU A  46      -8.776   2.006   8.419  1.00  0.00           H  
ATOM    804 1HG  GLU A  46      -9.210  -0.297   9.024  1.00  0.00           H  
ATOM    805 2HG  GLU A  46      -9.392   0.141  10.722  1.00  0.00           H  
ATOM    806  N   LYS A  47      -6.401   3.775  10.124  1.00  0.00           N  
ATOM    807  CA  LYS A  47      -5.624   4.957   9.763  1.00  0.00           C  
ATOM    808  C   LYS A  47      -4.131   4.644   9.724  1.00  0.00           C  
ATOM    809  O   LYS A  47      -3.414   5.125   8.844  1.00  0.00           O  
ATOM    810  CB  LYS A  47      -5.895   6.098  10.746  1.00  0.00           C  
ATOM    811  CG  LYS A  47      -7.277   6.718  10.608  1.00  0.00           C  
ATOM    812  CD  LYS A  47      -7.481   7.855  11.602  1.00  0.00           C  
ATOM    813  CE  LYS A  47      -8.875   8.456  11.488  1.00  0.00           C  
ATOM    814  NZ  LYS A  47      -9.100   9.530  12.501  1.00  0.00           N  
ATOM    815  H   LYS A  47      -6.926   3.776  10.987  1.00  0.00           H  
ATOM    816  HA  LYS A  47      -5.926   5.278   8.765  1.00  0.00           H  
ATOM    817 1HB  LYS A  47      -5.789   5.731  11.767  1.00  0.00           H  
ATOM    818 2HB  LYS A  47      -5.155   6.886  10.602  1.00  0.00           H  
ATOM    819 1HG  LYS A  47      -7.402   7.106   9.597  1.00  0.00           H  
ATOM    820 2HG  LYS A  47      -8.036   5.956  10.782  1.00  0.00           H  
ATOM    821 1HD  LYS A  47      -7.340   7.481  12.617  1.00  0.00           H  
ATOM    822 2HD  LYS A  47      -6.745   8.637  11.416  1.00  0.00           H  
ATOM    823 1HE  LYS A  47      -9.009   8.876  10.492  1.00  0.00           H  
ATOM    824 2HE  LYS A  47      -9.621   7.675  11.632  1.00  0.00           H  
ATOM    825 1HZ  LYS A  47     -10.033   9.903  12.395  1.00  0.00           H  
ATOM    826 2HZ  LYS A  47      -8.995   9.145  13.429  1.00  0.00           H  
ATOM    827 3HZ  LYS A  47      -8.425  10.269  12.365  1.00  0.00           H  
ATOM    828  N   LYS A  48      -3.680   3.809  10.698  1.00  0.00           N  
ATOM    829  CA  LYS A  48      -2.281   3.391  10.709  1.00  0.00           C  
ATOM    830  C   LYS A  48      -1.951   2.543   9.484  1.00  0.00           C  
ATOM    831  O   LYS A  48      -0.909   2.733   8.854  1.00  0.00           O  
ATOM    832  CB  LYS A  48      -1.964   2.611  11.986  1.00  0.00           C  
ATOM    833  CG  LYS A  48      -1.900   3.474  13.238  1.00  0.00           C  
ATOM    834  CD  LYS A  48      -1.534   2.650  14.466  1.00  0.00           C  
ATOM    835  CE  LYS A  48      -1.544   3.497  15.732  1.00  0.00           C  
ATOM    836  NZ  LYS A  48      -1.243   2.682  16.946  1.00  0.00           N  
ATOM    837  H   LYS A  48      -4.300   3.470  11.419  1.00  0.00           H  
ATOM    838  HA  LYS A  48      -1.653   4.282  10.681  1.00  0.00           H  
ATOM    839 1HB  LYS A  48      -2.723   1.844  12.142  1.00  0.00           H  
ATOM    840 2HB  LYS A  48      -1.005   2.105  11.875  1.00  0.00           H  
ATOM    841 1HG  LYS A  48      -1.153   4.257  13.103  1.00  0.00           H  
ATOM    842 2HG  LYS A  48      -2.868   3.945  13.405  1.00  0.00           H  
ATOM    843 1HD  LYS A  48      -2.247   1.833  14.582  1.00  0.00           H  
ATOM    844 2HD  LYS A  48      -0.539   2.225  14.335  1.00  0.00           H  
ATOM    845 1HE  LYS A  48      -0.801   4.289  15.646  1.00  0.00           H  
ATOM    846 2HE  LYS A  48      -2.523   3.960  15.852  1.00  0.00           H  
ATOM    847 1HZ  LYS A  48      -1.259   3.276  17.763  1.00  0.00           H  
ATOM    848 2HZ  LYS A  48      -1.938   1.955  17.045  1.00  0.00           H  
ATOM    849 3HZ  LYS A  48      -0.329   2.263  16.853  1.00  0.00           H  
ATOM    850  N   LYS A  49      -2.856   1.690   9.257  1.00  0.00           N  
ATOM    851  CA  LYS A  49      -2.679   0.850   8.076  1.00  0.00           C  
ATOM    852  C   LYS A  49      -2.667   1.690   6.801  1.00  0.00           C  
ATOM    853  O   LYS A  49      -1.814   1.496   5.932  1.00  0.00           O  
ATOM    854  CB  LYS A  49      -3.782  -0.206   7.997  1.00  0.00           C  
ATOM    855  CG  LYS A  49      -3.568  -1.244   6.906  1.00  0.00           C  
ATOM    856  CD  LYS A  49      -4.591  -2.370   6.997  1.00  0.00           C  
ATOM    857  CE  LYS A  49      -4.359  -3.426   5.925  1.00  0.00           C  
ATOM    858  NZ  LYS A  49      -5.356  -4.534   6.014  1.00  0.00           N  
ATOM    859  H   LYS A  49      -3.675   1.561   9.834  1.00  0.00           H  
ATOM    860  HA  LYS A  49      -1.717   0.343   8.153  1.00  0.00           H  
ATOM    861 1HB  LYS A  49      -3.855  -0.728   8.951  1.00  0.00           H  
ATOM    862 2HB  LYS A  49      -4.740   0.282   7.817  1.00  0.00           H  
ATOM    863 1HG  LYS A  49      -3.653  -0.768   5.929  1.00  0.00           H  
ATOM    864 2HG  LYS A  49      -2.568  -1.667   6.998  1.00  0.00           H  
ATOM    865 1HD  LYS A  49      -4.526  -2.843   7.978  1.00  0.00           H  
ATOM    866 2HD  LYS A  49      -5.594  -1.961   6.876  1.00  0.00           H  
ATOM    867 1HE  LYS A  49      -4.430  -2.966   4.940  1.00  0.00           H  
ATOM    868 2HE  LYS A  49      -3.358  -3.843   6.036  1.00  0.00           H  
ATOM    869 1HZ  LYS A  49      -5.171  -5.213   5.290  1.00  0.00           H  
ATOM    870 2HZ  LYS A  49      -5.286  -4.979   6.919  1.00  0.00           H  
ATOM    871 3HZ  LYS A  49      -6.287  -4.161   5.894  1.00  0.00           H  
ATOM    872  N   ALA A  50      -3.617   2.560   6.600  1.00  0.00           N  
ATOM    873  CA  ALA A  50      -3.681   3.461   5.453  1.00  0.00           C  
ATOM    874  C   ALA A  50      -2.395   4.273   5.321  1.00  0.00           C  
ATOM    875  O   ALA A  50      -1.874   4.447   4.217  1.00  0.00           O  
ATOM    876  CB  ALA A  50      -4.884   4.393   5.575  1.00  0.00           C  
ATOM    877  H   ALA A  50      -4.348   2.597   7.296  1.00  0.00           H  
ATOM    878  HA  ALA A  50      -3.793   2.856   4.553  1.00  0.00           H  
ATOM    879 1HB  ALA A  50      -4.918   5.058   4.712  1.00  0.00           H  
ATOM    880 2HB  ALA A  50      -5.799   3.802   5.614  1.00  0.00           H  
ATOM    881 3HB  ALA A  50      -4.795   4.984   6.485  1.00  0.00           H  
ATOM    882  N   ALA A  51      -1.932   4.768   6.456  1.00  0.00           N  
ATOM    883  CA  ALA A  51      -0.698   5.549   6.477  1.00  0.00           C  
ATOM    884  C   ALA A  51       0.477   4.733   5.944  1.00  0.00           C  
ATOM    885  O   ALA A  51       1.280   5.233   5.153  1.00  0.00           O  
ATOM    886  CB  ALA A  51      -0.403   6.040   7.892  1.00  0.00           C  
ATOM    887  H   ALA A  51      -2.429   4.610   7.321  1.00  0.00           H  
ATOM    888  HA  ALA A  51      -0.832   6.412   5.825  1.00  0.00           H  
ATOM    889 1HB  ALA A  51       0.520   6.620   7.891  1.00  0.00           H  
ATOM    890 2HB  ALA A  51      -1.225   6.666   8.239  1.00  0.00           H  
ATOM    891 3HB  ALA A  51      -0.293   5.185   8.558  1.00  0.00           H  
ATOM    892  N   TYR A  52       0.557   3.495   6.434  1.00  0.00           N  
ATOM    893  CA  TYR A  52       1.628   2.618   5.975  1.00  0.00           C  
ATOM    894  C   TYR A  52       1.545   2.398   4.469  1.00  0.00           C  
ATOM    895  O   TYR A  52       2.563   2.436   3.773  1.00  0.00           O  
ATOM    896  CB  TYR A  52       1.569   1.271   6.703  1.00  0.00           C  
ATOM    897  CG  TYR A  52       2.169   1.303   8.087  1.00  0.00           C  
ATOM    898  CD1 TYR A  52       3.530   1.534   8.273  1.00  0.00           C  
ATOM    899  CD2 TYR A  52       1.376   1.101   9.212  1.00  0.00           C  
ATOM    900  CE1 TYR A  52       4.087   1.563   9.547  1.00  0.00           C  
ATOM    901  CE2 TYR A  52       1.923   1.127  10.491  1.00  0.00           C  
ATOM    902  CZ  TYR A  52       3.277   1.358  10.648  1.00  0.00           C  
ATOM    903  OH  TYR A  52       3.824   1.385  11.912  1.00  0.00           O  
ATOM    904  H   TYR A  52      -0.105   3.149   7.114  1.00  0.00           H  
ATOM    905  HA  TYR A  52       2.584   3.093   6.198  1.00  0.00           H  
ATOM    906 1HB  TYR A  52       0.530   0.948   6.788  1.00  0.00           H  
ATOM    907 2HB  TYR A  52       2.098   0.519   6.119  1.00  0.00           H  
ATOM    908  HD1 TYR A  52       4.178   1.696   7.411  1.00  0.00           H  
ATOM    909  HD2 TYR A  52       0.307   0.918   9.100  1.00  0.00           H  
ATOM    910  HE1 TYR A  52       5.154   1.745   9.671  1.00  0.00           H  
ATOM    911  HE2 TYR A  52       1.285   0.965  11.360  1.00  0.00           H  
ATOM    912  HH  TYR A  52       3.134   1.227  12.561  1.00  0.00           H  
ATOM    913  N   MET A  53       0.369   2.222   3.999  1.00  0.00           N  
ATOM    914  CA  MET A  53       0.144   2.012   2.572  1.00  0.00           C  
ATOM    915  C   MET A  53       0.530   3.252   1.772  1.00  0.00           C  
ATOM    916  O   MET A  53       1.174   3.146   0.727  1.00  0.00           O  
ATOM    917  CB  MET A  53      -1.319   1.652   2.305  1.00  0.00           C  
ATOM    918  CG  MET A  53      -1.715   0.277   2.818  1.00  0.00           C  
ATOM    919  SD  MET A  53      -3.487  -0.099   2.525  1.00  0.00           S  
ATOM    920  CE  MET A  53      -3.560  -1.802   3.148  1.00  0.00           C  
ATOM    921  H   MET A  53      -0.423   2.228   4.626  1.00  0.00           H  
ATOM    922  HA  MET A  53       0.771   1.185   2.241  1.00  0.00           H  
ATOM    923 1HB  MET A  53      -1.967   2.390   2.776  1.00  0.00           H  
ATOM    924 2HB  MET A  53      -1.512   1.684   1.232  1.00  0.00           H  
ATOM    925 1HG  MET A  53      -1.113  -0.484   2.322  1.00  0.00           H  
ATOM    926 2HG  MET A  53      -1.522   0.219   3.889  1.00  0.00           H  
ATOM    927 1HE  MET A  53      -4.575  -2.185   3.043  1.00  0.00           H  
ATOM    928 2HE  MET A  53      -2.874  -2.429   2.576  1.00  0.00           H  
ATOM    929 3HE  MET A  53      -3.274  -1.817   4.200  1.00  0.00           H  
ATOM    930  N   ILE A  54       0.123   4.351   2.232  1.00  0.00           N  
ATOM    931  CA  ILE A  54       0.423   5.623   1.583  1.00  0.00           C  
ATOM    932  C   ILE A  54       1.935   5.834   1.536  1.00  0.00           C  
ATOM    933  O   ILE A  54       2.480   6.237   0.506  1.00  0.00           O  
ATOM    934  CB  ILE A  54      -0.261   6.803   2.308  1.00  0.00           C  
ATOM    935  CG1 ILE A  54      -1.782   6.732   2.126  1.00  0.00           C  
ATOM    936  CG2 ILE A  54       0.289   8.140   1.803  1.00  0.00           C  
ATOM    937  CD1 ILE A  54      -2.561   7.639   3.069  1.00  0.00           C  
ATOM    938  H   ILE A  54      -0.429   4.348   3.078  1.00  0.00           H  
ATOM    939  HA  ILE A  54       0.046   5.587   0.562  1.00  0.00           H  
ATOM    940  HB  ILE A  54      -0.076   6.728   3.379  1.00  0.00           H  
ATOM    941 1HG1 ILE A  54      -2.039   7.004   1.103  1.00  0.00           H  
ATOM    942 2HG1 ILE A  54      -2.120   5.708   2.285  1.00  0.00           H  
ATOM    943 1HG2 ILE A  54      -0.206   8.958   2.326  1.00  0.00           H  
ATOM    944 2HG2 ILE A  54       1.361   8.186   1.990  1.00  0.00           H  
ATOM    945 3HG2 ILE A  54       0.104   8.229   0.732  1.00  0.00           H  
ATOM    946 1HD1 ILE A  54      -3.629   7.531   2.878  1.00  0.00           H  
ATOM    947 2HD1 ILE A  54      -2.347   7.361   4.101  1.00  0.00           H  
ATOM    948 3HD1 ILE A  54      -2.266   8.674   2.904  1.00  0.00           H  
ATOM    949  N   LEU A  55       2.573   5.588   2.651  1.00  0.00           N  
ATOM    950  CA  LEU A  55       4.024   5.717   2.716  1.00  0.00           C  
ATOM    951  C   LEU A  55       4.695   4.845   1.659  1.00  0.00           C  
ATOM    952  O   LEU A  55       5.606   5.298   0.962  1.00  0.00           O  
ATOM    953  CB  LEU A  55       4.535   5.335   4.108  1.00  0.00           C  
ATOM    954  CG  LEU A  55       6.044   5.444   4.330  1.00  0.00           C  
ATOM    955  CD1 LEU A  55       6.497   6.894   4.188  1.00  0.00           C  
ATOM    956  CD2 LEU A  55       6.424   4.892   5.700  1.00  0.00           C  
ATOM    957  H   LEU A  55       2.067   5.306   3.478  1.00  0.00           H  
ATOM    958  HA  LEU A  55       4.288   6.756   2.522  1.00  0.00           H  
ATOM    959 1HB  LEU A  55       4.051   5.976   4.843  1.00  0.00           H  
ATOM    960 2HB  LEU A  55       4.250   4.303   4.312  1.00  0.00           H  
ATOM    961  HG  LEU A  55       6.567   4.874   3.562  1.00  0.00           H  
ATOM    962 1HD1 LEU A  55       7.573   6.956   4.348  1.00  0.00           H  
ATOM    963 2HD1 LEU A  55       6.259   7.253   3.187  1.00  0.00           H  
ATOM    964 3HD1 LEU A  55       5.984   7.509   4.926  1.00  0.00           H  
ATOM    965 1HD2 LEU A  55       7.502   4.977   5.840  1.00  0.00           H  
ATOM    966 2HD2 LEU A  55       5.911   5.460   6.476  1.00  0.00           H  
ATOM    967 3HD2 LEU A  55       6.131   3.844   5.764  1.00  0.00           H  
ATOM    968  N   PHE A  56       4.248   3.691   1.522  1.00  0.00           N  
ATOM    969  CA  PHE A  56       4.808   2.774   0.536  1.00  0.00           C  
ATOM    970  C   PHE A  56       4.586   3.297  -0.878  1.00  0.00           C  
ATOM    971  O   PHE A  56       5.504   3.284  -1.701  1.00  0.00           O  
ATOM    972  CB  PHE A  56       4.189   1.381   0.684  1.00  0.00           C  
ATOM    973  CG  PHE A  56       4.837   0.334  -0.182  1.00  0.00           C  
ATOM    974  CD1 PHE A  56       4.244  -0.068  -1.372  1.00  0.00           C  
ATOM    975  CD2 PHE A  56       6.040  -0.249   0.196  1.00  0.00           C  
ATOM    976  CE1 PHE A  56       4.842  -1.036  -2.175  1.00  0.00           C  
ATOM    977  CE2 PHE A  56       6.643  -1.218  -0.601  1.00  0.00           C  
ATOM    978  CZ  PHE A  56       6.042  -1.611  -1.786  1.00  0.00           C  
ATOM    979  H   PHE A  56       3.483   3.381   2.103  1.00  0.00           H  
ATOM    980  HA  PHE A  56       5.883   2.697   0.706  1.00  0.00           H  
ATOM    981 1HB  PHE A  56       4.264   1.058   1.722  1.00  0.00           H  
ATOM    982 2HB  PHE A  56       3.131   1.425   0.431  1.00  0.00           H  
ATOM    983  HD1 PHE A  56       3.299   0.384  -1.676  1.00  0.00           H  
ATOM    984  HD2 PHE A  56       6.512   0.060   1.129  1.00  0.00           H  
ATOM    985  HE1 PHE A  56       4.366  -1.340  -3.107  1.00  0.00           H  
ATOM    986  HE2 PHE A  56       7.587  -1.668  -0.294  1.00  0.00           H  
ATOM    987  HZ  PHE A  56       6.511  -2.371  -2.410  1.00  0.00           H  
ATOM    988  N   LEU A  57       3.443   3.700  -1.210  1.00  0.00           N  
ATOM    989  CA  LEU A  57       3.128   4.222  -2.535  1.00  0.00           C  
ATOM    990  C   LEU A  57       3.980   5.446  -2.854  1.00  0.00           C  
ATOM    991  O   LEU A  57       4.455   5.601  -3.982  1.00  0.00           O  
ATOM    992  CB  LEU A  57       1.643   4.580  -2.631  1.00  0.00           C  
ATOM    993  CG  LEU A  57       0.660   3.409  -2.604  1.00  0.00           C  
ATOM    994  CD1 LEU A  57      -0.776   3.922  -2.579  1.00  0.00           C  
ATOM    995  CD2 LEU A  57       0.885   2.493  -3.802  1.00  0.00           C  
ATOM    996  H   LEU A  57       2.713   3.654  -0.513  1.00  0.00           H  
ATOM    997  HA  LEU A  57       3.348   3.450  -3.272  1.00  0.00           H  
ATOM    998 1HB  LEU A  57       1.390   5.236  -1.800  1.00  0.00           H  
ATOM    999 2HB  LEU A  57       1.476   5.124  -3.561  1.00  0.00           H  
ATOM   1000  HG  LEU A  57       0.803   2.835  -1.688  1.00  0.00           H  
ATOM   1001 1HD1 LEU A  57      -1.464   3.077  -2.560  1.00  0.00           H  
ATOM   1002 2HD1 LEU A  57      -0.929   4.533  -1.689  1.00  0.00           H  
ATOM   1003 3HD1 LEU A  57      -0.963   4.522  -3.469  1.00  0.00           H  
ATOM   1004 1HD2 LEU A  57       0.177   1.665  -3.765  1.00  0.00           H  
ATOM   1005 2HD2 LEU A  57       0.737   3.056  -4.724  1.00  0.00           H  
ATOM   1006 3HD2 LEU A  57       1.902   2.102  -3.775  1.00  0.00           H  
ATOM   1007  N   LYS A  58       4.268   6.300  -1.863  1.00  0.00           N  
ATOM   1008  CA  LYS A  58       5.067   7.508  -2.047  1.00  0.00           C  
ATOM   1009  C   LYS A  58       6.521   7.163  -2.355  1.00  0.00           C  
ATOM   1010  O   LYS A  58       7.182   7.866  -3.122  1.00  0.00           O  
ATOM   1011  CB  LYS A  58       4.990   8.397  -0.806  1.00  0.00           C  
ATOM   1012  CG  LYS A  58       3.698   9.193  -0.693  1.00  0.00           C  
ATOM   1013  CD  LYS A  58       3.725  10.137   0.503  1.00  0.00           C  
ATOM   1014  CE  LYS A  58       2.463  10.985   0.575  1.00  0.00           C  
ATOM   1015  NZ  LYS A  58       2.488  11.918   1.741  1.00  0.00           N  
ATOM   1016  H   LYS A  58       3.907   6.084  -0.945  1.00  0.00           H  
ATOM   1017  HA  LYS A  58       4.666   8.062  -2.897  1.00  0.00           H  
ATOM   1018 1HB  LYS A  58       5.087   7.782   0.089  1.00  0.00           H  
ATOM   1019 2HB  LYS A  58       5.822   9.102  -0.811  1.00  0.00           H  
ATOM   1020 1HG  LYS A  58       3.551   9.779  -1.601  1.00  0.00           H  
ATOM   1021 2HG  LYS A  58       2.858   8.508  -0.583  1.00  0.00           H  
ATOM   1022 1HD  LYS A  58       3.814   9.557   1.423  1.00  0.00           H  
ATOM   1023 2HD  LYS A  58       4.589  10.797   0.426  1.00  0.00           H  
ATOM   1024 1HE  LYS A  58       2.363  11.567  -0.340  1.00  0.00           H  
ATOM   1025 2HE  LYS A  58       1.592  10.335   0.663  1.00  0.00           H  
ATOM   1026 1HZ  LYS A  58       1.637  12.462   1.756  1.00  0.00           H  
ATOM   1027 2HZ  LYS A  58       2.562  11.386   2.597  1.00  0.00           H  
ATOM   1028 3HZ  LYS A  58       3.281  12.538   1.660  1.00  0.00           H  
ATOM   1029  N   THR A  59       6.948   6.049  -1.801  1.00  0.00           N  
ATOM   1030  CA  THR A  59       8.315   5.606  -2.051  1.00  0.00           C  
ATOM   1031  C   THR A  59       8.482   5.157  -3.499  1.00  0.00           C  
ATOM   1032  O   THR A  59       9.534   5.374  -4.105  1.00  0.00           O  
ATOM   1033  CB  THR A  59       8.712   4.458  -1.105  1.00  0.00           C  
ATOM   1034  OG1 THR A  59       8.632   4.914   0.251  1.00  0.00           O  
ATOM   1035  CG2 THR A  59      10.133   3.980  -1.385  1.00  0.00           C  
ATOM   1036  H   THR A  59       6.351   5.492  -1.206  1.00  0.00           H  
ATOM   1037  HA  THR A  59       8.989   6.444  -1.872  1.00  0.00           H  
ATOM   1038  HB  THR A  59       8.026   3.622  -1.240  1.00  0.00           H  
ATOM   1039  HG1 THR A  59       8.349   5.832   0.263  1.00  0.00           H  
ATOM   1040 1HG2 THR A  59      10.385   3.169  -0.702  1.00  0.00           H  
ATOM   1041 2HG2 THR A  59      10.201   3.624  -2.413  1.00  0.00           H  
ATOM   1042 3HG2 THR A  59      10.829   4.805  -1.240  1.00  0.00           H  
ATOM   1043  N   LEU A  60       7.414   4.634  -4.090  1.00  0.00           N  
ATOM   1044  CA  LEU A  60       7.463   4.116  -5.453  1.00  0.00           C  
ATOM   1045  C   LEU A  60       7.233   5.231  -6.467  1.00  0.00           C  
ATOM   1046  O   LEU A  60       7.682   5.138  -7.612  1.00  0.00           O  
ATOM   1047  CB  LEU A  60       6.420   3.012  -5.645  1.00  0.00           C  
ATOM   1048  CG  LEU A  60       6.658   1.713  -4.873  1.00  0.00           C  
ATOM   1049  CD1 LEU A  60       5.467   0.774  -5.037  1.00  0.00           C  
ATOM   1050  CD2 LEU A  60       7.944   1.041  -5.341  1.00  0.00           C  
ATOM   1051  H   LEU A  60       6.543   4.594  -3.580  1.00  0.00           H  
ATOM   1052  HA  LEU A  60       8.452   3.694  -5.627  1.00  0.00           H  
ATOM   1053 1HB  LEU A  60       5.447   3.397  -5.342  1.00  0.00           H  
ATOM   1054 2HB  LEU A  60       6.374   2.758  -6.704  1.00  0.00           H  
ATOM   1055  HG  LEU A  60       6.741   1.932  -3.808  1.00  0.00           H  
ATOM   1056 1HD1 LEU A  60       5.650  -0.146  -4.482  1.00  0.00           H  
ATOM   1057 2HD1 LEU A  60       4.568   1.256  -4.652  1.00  0.00           H  
ATOM   1058 3HD1 LEU A  60       5.331   0.540  -6.092  1.00  0.00           H  
ATOM   1059 1HD2 LEU A  60       8.098   0.119  -4.780  1.00  0.00           H  
ATOM   1060 2HD2 LEU A  60       7.868   0.811  -6.404  1.00  0.00           H  
ATOM   1061 3HD2 LEU A  60       8.787   1.712  -5.174  1.00  0.00           H  
ATOM   1062  N   GLY A  61       6.517   6.317  -6.153  1.00  0.00           N  
ATOM   1063  CA  GLY A  61       6.137   7.405  -7.040  1.00  0.00           C  
ATOM   1064  C   GLY A  61       7.089   8.585  -6.979  1.00  0.00           C  
ATOM   1065  O   GLY A  61       7.349   9.233  -7.995  1.00  0.00           O  
ATOM   1066  OXT GLY A  61       7.595   8.894  -5.936  1.00  0.00           O  
ATOM   1067  H   GLY A  61       6.228   6.347  -5.186  1.00  0.00           H  
ATOM   1068 1HA  GLY A  61       6.098   7.041  -8.067  1.00  0.00           H  
ATOM   1069 2HA  GLY A  61       5.136   7.751  -6.784  1.00  0.00           H  
TER                                                                             
score 0
silent_score 0
                                                         
