# Supplementary material for: Improving de novo protein binder design with deep learning
Source: Nat Commun. 2023 May 6;14:2625. doi: 10.1038/s41467-023-38328-5 (PMC10163288; doi:10.1038/s41467-023-38328-5)
Supplement: Supplementary file 4 — Source Data File [file 41467_2023_38328_MOESM4_ESM.zip › all_data/experimental_structure_agreement/af2_monomer_pred/TrkA_monomer_af2pred.pdb]

HEADER                                            13-MAR-23   XXXX              
EXPDTA    THEORETICAL MODEL                                                     
REMARK 220                                                                      
REMARK 220 EXPERIMENTAL DETAILS                                                 
REMARK 220  EXPERIMENT TYPE                : THEORETICAL MODELLING              
REMARK 220  DATE OF DATA COLLECTION        : 13-MAR-23                          
REMARK 220                                                                      
REMARK 220 REMARK: MODEL GENERATED BY ROSETTA                                   
REMARK 220  VERSION 2019.44+release.5aed75f2e79                                 
ATOM      1  N   ARG A   1      -8.203  -2.512   8.602  1.00  0.00           N  
ATOM      2  CA  ARG A   1      -7.794  -1.195   8.125  1.00  0.00           C  
ATOM      3  C   ARG A   1      -6.285  -1.134   7.911  1.00  0.00           C  
ATOM      4  O   ARG A   1      -5.816  -0.571   6.921  1.00  0.00           O  
ATOM      5  CB  ARG A   1      -8.227  -0.108   9.111  1.00  0.00           C  
ATOM      6  CG  ARG A   1      -9.713   0.214   9.060  1.00  0.00           C  
ATOM      7  CD  ARG A   1     -10.078   1.345  10.011  1.00  0.00           C  
ATOM      8  NE  ARG A   1     -11.520   1.573  10.049  1.00  0.00           N  
ATOM      9  CZ  ARG A   1     -12.140   2.360  10.923  1.00  0.00           C  
ATOM     10  NH1 ARG A   1     -11.453   3.013  11.854  1.00  0.00           N  
ATOM     11  NH2 ARG A   1     -13.457   2.496  10.867  1.00  0.00           N  
ATOM     12 1H   ARG A   1      -9.194  -2.526   8.734  1.00  0.00           H  
ATOM     13 2H   ARG A   1      -7.947  -3.205   7.928  1.00  0.00           H  
ATOM     14 3H   ARG A   1      -7.748  -2.708   9.471  1.00  0.00           H  
ATOM     15  HA  ARG A   1      -8.279  -1.008   7.166  1.00  0.00           H  
ATOM     16 1HB  ARG A   1      -7.982  -0.419  10.126  1.00  0.00           H  
ATOM     17 2HB  ARG A   1      -7.674   0.809   8.907  1.00  0.00           H  
ATOM     18 1HG  ARG A   1      -9.985   0.516   8.048  1.00  0.00           H  
ATOM     19 2HG  ARG A   1     -10.287  -0.669   9.342  1.00  0.00           H  
ATOM     20 1HD  ARG A   1      -9.743   1.096  11.018  1.00  0.00           H  
ATOM     21 2HD  ARG A   1      -9.594   2.265   9.685  1.00  0.00           H  
ATOM     22  HE  ARG A   1     -12.089   1.098   9.361  1.00  0.00           H  
ATOM     23 1HH1 ARG A   1     -10.449   2.914  11.903  1.00  0.00           H  
ATOM     24 2HH1 ARG A   1     -11.935   3.608  12.512  1.00  0.00           H  
ATOM     25 1HH2 ARG A   1     -13.987   2.002  10.162  1.00  0.00           H  
ATOM     26 2HH2 ARG A   1     -13.931   3.092  11.529  1.00  0.00           H  
ATOM     27  N   ASP A   2      -5.481  -1.968   8.785  1.00  0.00           N  
ATOM     28  CA  ASP A   2      -4.024  -1.955   8.690  1.00  0.00           C  
ATOM     29  C   ASP A   2      -3.547  -2.736   7.468  1.00  0.00           C  
ATOM     30  O   ASP A   2      -2.600  -2.326   6.794  1.00  0.00           O  
ATOM     31  CB  ASP A   2      -3.398  -2.532   9.961  1.00  0.00           C  
ATOM     32  CG  ASP A   2      -3.350  -1.534  11.104  1.00  0.00           C  
ATOM     33  OD1 ASP A   2      -2.480  -0.637  11.095  1.00  0.00           O  
ATOM     34  OD2 ASP A   2      -4.189  -1.648  12.025  1.00  0.00           O  
ATOM     35  H   ASP A   2      -5.924  -2.566   9.468  1.00  0.00           H  
ATOM     36  HA  ASP A   2      -3.694  -0.922   8.577  1.00  0.00           H  
ATOM     37 1HB  ASP A   2      -3.968  -3.404  10.284  1.00  0.00           H  
ATOM     38 2HB  ASP A   2      -2.382  -2.866   9.747  1.00  0.00           H  
ATOM     39  N   GLU A   3      -4.228  -3.763   7.147  1.00  0.00           N  
ATOM     40  CA  GLU A   3      -3.852  -4.587   6.002  1.00  0.00           C  
ATOM     41  C   GLU A   3      -4.147  -3.872   4.687  1.00  0.00           C  
ATOM     42  O   GLU A   3      -3.361  -3.951   3.741  1.00  0.00           O  
ATOM     43  CB  GLU A   3      -4.581  -5.932   6.045  1.00  0.00           C  
ATOM     44  CG  GLU A   3      -4.093  -6.862   7.146  1.00  0.00           C  
ATOM     45  CD  GLU A   3      -4.673  -8.264   7.049  1.00  0.00           C  
ATOM     46  OE1 GLU A   3      -4.014  -9.154   6.465  1.00  0.00           O  
ATOM     47  OE2 GLU A   3      -5.796  -8.474   7.560  1.00  0.00           O  
ATOM     48  H   GLU A   3      -5.042  -4.016   7.689  1.00  0.00           H  
ATOM     49  HA  GLU A   3      -2.778  -4.772   6.046  1.00  0.00           H  
ATOM     50 1HB  GLU A   3      -5.648  -5.763   6.191  1.00  0.00           H  
ATOM     51 2HB  GLU A   3      -4.459  -6.443   5.090  1.00  0.00           H  
ATOM     52 1HG  GLU A   3      -3.007  -6.930   7.095  1.00  0.00           H  
ATOM     53 2HG  GLU A   3      -4.357  -6.434   8.112  1.00  0.00           H  
ATOM     54  N   ILE A   4      -5.235  -3.042   4.704  1.00  0.00           N  
ATOM     55  CA  ILE A   4      -5.611  -2.304   3.503  1.00  0.00           C  
ATOM     56  C   ILE A   4      -4.622  -1.165   3.266  1.00  0.00           C  
ATOM     57  O   ILE A   4      -4.175  -0.947   2.138  1.00  0.00           O  
ATOM     58  CB  ILE A   4      -7.050  -1.752   3.608  1.00  0.00           C  
ATOM     59  CG1 ILE A   4      -8.061  -2.902   3.663  1.00  0.00           C  
ATOM     60  CG2 ILE A   4      -7.354  -0.812   2.437  1.00  0.00           C  
ATOM     61  CD1 ILE A   4      -9.499  -2.453   3.888  1.00  0.00           C  
ATOM     62  H   ILE A   4      -5.787  -2.931   5.543  1.00  0.00           H  
ATOM     63  HA  ILE A   4      -5.568  -2.983   2.652  1.00  0.00           H  
ATOM     64  HB  ILE A   4      -7.161  -1.200   4.541  1.00  0.00           H  
ATOM     65 1HG1 ILE A   4      -8.023  -3.465   2.731  1.00  0.00           H  
ATOM     66 2HG1 ILE A   4      -7.791  -3.586   4.468  1.00  0.00           H  
ATOM     67 1HG2 ILE A   4      -8.372  -0.434   2.529  1.00  0.00           H  
ATOM     68 2HG2 ILE A   4      -6.655   0.023   2.450  1.00  0.00           H  
ATOM     69 3HG2 ILE A   4      -7.252  -1.356   1.498  1.00  0.00           H  
ATOM     70 1HD1 ILE A   4     -10.153  -3.325   3.915  1.00  0.00           H  
ATOM     71 2HD1 ILE A   4      -9.569  -1.918   4.835  1.00  0.00           H  
ATOM     72 3HD1 ILE A   4      -9.806  -1.796   3.076  1.00  0.00           H  
ATOM     73  N   LYS A   5      -4.202  -0.519   4.329  1.00  0.00           N  
ATOM     74  CA  LYS A   5      -3.231   0.567   4.245  1.00  0.00           C  
ATOM     75  C   LYS A   5      -1.898   0.071   3.692  1.00  0.00           C  
ATOM     76  O   LYS A   5      -1.293   0.723   2.838  1.00  0.00           O  
ATOM     77  CB  LYS A   5      -3.023   1.209   5.617  1.00  0.00           C  
ATOM     78  CG  LYS A   5      -4.206   2.036   6.100  1.00  0.00           C  
ATOM     79  CD  LYS A   5      -3.878   2.784   7.385  1.00  0.00           C  
ATOM     80  CE  LYS A   5      -5.084   2.860   8.312  1.00  0.00           C  
ATOM     81  NZ  LYS A   5      -4.776   3.621   9.560  1.00  0.00           N  
ATOM     82  H   LYS A   5      -4.565  -0.785   5.233  1.00  0.00           H  
ATOM     83  HA  LYS A   5      -3.617   1.324   3.562  1.00  0.00           H  
ATOM     84 1HB  LYS A   5      -2.829   0.432   6.357  1.00  0.00           H  
ATOM     85 2HB  LYS A   5      -2.147   1.858   5.586  1.00  0.00           H  
ATOM     86 1HG  LYS A   5      -4.483   2.759   5.332  1.00  0.00           H  
ATOM     87 2HG  LYS A   5      -5.058   1.381   6.281  1.00  0.00           H  
ATOM     88 1HD  LYS A   5      -3.064   2.276   7.905  1.00  0.00           H  
ATOM     89 2HD  LYS A   5      -3.555   3.797   7.144  1.00  0.00           H  
ATOM     90 1HE  LYS A   5      -5.909   3.348   7.796  1.00  0.00           H  
ATOM     91 2HE  LYS A   5      -5.399   1.852   8.583  1.00  0.00           H  
ATOM     92 1HZ  LYS A   5      -5.597   3.650  10.148  1.00  0.00           H  
ATOM     93 2HZ  LYS A   5      -4.022   3.165  10.056  1.00  0.00           H  
ATOM     94 3HZ  LYS A   5      -4.500   4.563   9.321  1.00  0.00           H  
ATOM     95  N   GLU A   6      -1.529  -1.030   4.194  1.00  0.00           N  
ATOM     96  CA  GLU A   6      -0.284  -1.632   3.729  1.00  0.00           C  
ATOM     97  C   GLU A   6      -0.376  -2.024   2.256  1.00  0.00           C  
ATOM     98  O   GLU A   6       0.571  -1.820   1.494  1.00  0.00           O  
ATOM     99  CB  GLU A   6       0.071  -2.856   4.577  1.00  0.00           C  
ATOM    100  CG  GLU A   6       1.466  -3.405   4.312  1.00  0.00           C  
ATOM    101  CD  GLU A   6       1.859  -4.526   5.260  1.00  0.00           C  
ATOM    102  OE1 GLU A   6       1.469  -5.691   5.017  1.00  0.00           O  
ATOM    103  OE2 GLU A   6       2.563  -4.238   6.254  1.00  0.00           O  
ATOM    104  H   GLU A   6      -2.069  -1.503   4.905  1.00  0.00           H  
ATOM    105  HA  GLU A   6       0.515  -0.896   3.829  1.00  0.00           H  
ATOM    106 1HB  GLU A   6       0.002  -2.599   5.634  1.00  0.00           H  
ATOM    107 2HB  GLU A   6      -0.649  -3.652   4.387  1.00  0.00           H  
ATOM    108 1HG  GLU A   6       1.509  -3.781   3.290  1.00  0.00           H  
ATOM    109 2HG  GLU A   6       2.187  -2.594   4.402  1.00  0.00           H  
ATOM    110  N   ARG A   7      -1.488  -2.476   1.896  1.00  0.00           N  
ATOM    111  CA  ARG A   7      -1.690  -2.864   0.504  1.00  0.00           C  
ATOM    112  C   ARG A   7      -1.691  -1.644  -0.410  1.00  0.00           C  
ATOM    113  O   ARG A   7      -1.124  -1.682  -1.504  1.00  0.00           O  
ATOM    114  CB  ARG A   7      -3.001  -3.638   0.346  1.00  0.00           C  
ATOM    115  CG  ARG A   7      -2.947  -5.058   0.888  1.00  0.00           C  
ATOM    116  CD  ARG A   7      -4.266  -5.790   0.683  1.00  0.00           C  
ATOM    117  NE  ARG A   7      -4.448  -6.193  -0.709  1.00  0.00           N  
ATOM    118  CZ  ARG A   7      -5.456  -6.934  -1.157  1.00  0.00           C  
ATOM    119  NH1 ARG A   7      -6.398  -7.371  -0.329  1.00  0.00           N  
ATOM    120  NH2 ARG A   7      -5.525  -7.242  -2.444  1.00  0.00           N  
ATOM    121  H   ARG A   7      -2.250  -2.578   2.551  1.00  0.00           H  
ATOM    122  HA  ARG A   7      -0.866  -3.511   0.202  1.00  0.00           H  
ATOM    123 1HB  ARG A   7      -3.800  -3.108   0.862  1.00  0.00           H  
ATOM    124 2HB  ARG A   7      -3.269  -3.688  -0.709  1.00  0.00           H  
ATOM    125 1HG  ARG A   7      -2.163  -5.614   0.374  1.00  0.00           H  
ATOM    126 2HG  ARG A   7      -2.732  -5.032   1.957  1.00  0.00           H  
ATOM    127 1HD  ARG A   7      -4.286  -6.685   1.305  1.00  0.00           H  
ATOM    128 2HD  ARG A   7      -5.092  -5.136   0.962  1.00  0.00           H  
ATOM    129  HE  ARG A   7      -3.757  -5.886  -1.381  1.00  0.00           H  
ATOM    130 1HH1 ARG A   7      -6.353  -7.141   0.654  1.00  0.00           H  
ATOM    131 2HH1 ARG A   7      -7.159  -7.933  -0.682  1.00  0.00           H  
ATOM    132 1HH2 ARG A   7      -4.812  -6.913  -3.081  1.00  0.00           H  
ATOM    133 2HH2 ARG A   7      -6.289  -7.804  -2.788  1.00  0.00           H  
ATOM    134  N   ILE A   8      -2.339  -0.607   0.053  1.00  0.00           N  
ATOM    135  CA  ILE A   8      -2.364   0.642  -0.701  1.00  0.00           C  
ATOM    136  C   ILE A   8      -0.944   1.179  -0.859  1.00  0.00           C  
ATOM    137  O   ILE A   8      -0.535   1.556  -1.960  1.00  0.00           O  
ATOM    138  CB  ILE A   8      -3.262   1.697  -0.016  1.00  0.00           C  
ATOM    139  CG1 ILE A   8      -4.722   1.231  -0.007  1.00  0.00           C  
ATOM    140  CG2 ILE A   8      -3.125   3.056  -0.710  1.00  0.00           C  
ATOM    141  CD1 ILE A   8      -5.650   2.115   0.816  1.00  0.00           C  
ATOM    142  H   ILE A   8      -2.828  -0.659   0.935  1.00  0.00           H  
ATOM    143  HA  ILE A   8      -2.771   0.440  -1.691  1.00  0.00           H  
ATOM    144  HB  ILE A   8      -2.967   1.803   1.028  1.00  0.00           H  
ATOM    145 1HG1 ILE A   8      -5.100   1.200  -1.028  1.00  0.00           H  
ATOM    146 2HG1 ILE A   8      -4.778   0.218   0.392  1.00  0.00           H  
ATOM    147 1HG2 ILE A   8      -3.765   3.784  -0.213  1.00  0.00           H  
ATOM    148 2HG2 ILE A   8      -2.089   3.388  -0.657  1.00  0.00           H  
ATOM    149 3HG2 ILE A   8      -3.424   2.963  -1.754  1.00  0.00           H  
ATOM    150 1HD1 ILE A   8      -6.664   1.718   0.772  1.00  0.00           H  
ATOM    151 2HD1 ILE A   8      -5.312   2.132   1.853  1.00  0.00           H  
ATOM    152 3HD1 ILE A   8      -5.640   3.127   0.414  1.00  0.00           H  
ATOM    153  N   PHE A   9      -0.268   1.095   0.257  1.00  0.00           N  
ATOM    154  CA  PHE A   9       1.114   1.560   0.261  1.00  0.00           C  
ATOM    155  C   PHE A   9       1.952   0.777  -0.741  1.00  0.00           C  
ATOM    156  O   PHE A   9       2.663   1.365  -1.558  1.00  0.00           O  
ATOM    157  CB  PHE A   9       1.720   1.437   1.663  1.00  0.00           C  
ATOM    158  CG  PHE A   9       3.125   1.965   1.765  1.00  0.00           C  
ATOM    159  CD1 PHE A   9       4.213   1.101   1.715  1.00  0.00           C  
ATOM    160  CD2 PHE A   9       3.359   3.326   1.913  1.00  0.00           C  
ATOM    161  CE1 PHE A   9       5.514   1.588   1.809  1.00  0.00           C  
ATOM    162  CE2 PHE A   9       4.657   3.819   2.008  1.00  0.00           C  
ATOM    163  CZ  PHE A   9       5.733   2.948   1.957  1.00  0.00           C  
ATOM    164  H   PHE A   9      -0.664   0.723   1.108  1.00  0.00           H  
ATOM    165  HA  PHE A   9       1.127   2.611  -0.032  1.00  0.00           H  
ATOM    166 1HB  PHE A   9       1.100   1.979   2.376  1.00  0.00           H  
ATOM    167 2HB  PHE A   9       1.727   0.391   1.966  1.00  0.00           H  
ATOM    168  HD1 PHE A   9       4.038   0.031   1.600  1.00  0.00           H  
ATOM    169  HD2 PHE A   9       2.512   4.011   1.954  1.00  0.00           H  
ATOM    170  HE1 PHE A   9       6.357   0.899   1.766  1.00  0.00           H  
ATOM    171  HE2 PHE A   9       4.828   4.889   2.123  1.00  0.00           H  
ATOM    172  HZ  PHE A   9       6.749   3.332   2.035  1.00  0.00           H  
ATOM    173  N   LYS A  10       1.917  -0.481  -0.673  1.00  0.00           N  
ATOM    174  CA  LYS A  10       2.682  -1.350  -1.563  1.00  0.00           C  
ATOM    175  C   LYS A  10       2.315  -1.102  -3.023  1.00  0.00           C  
ATOM    176  O   LYS A  10       3.192  -1.050  -3.888  1.00  0.00           O  
ATOM    177  CB  LYS A  10       2.452  -2.819  -1.207  1.00  0.00           C  
ATOM    178  CG  LYS A  10       3.234  -3.291   0.010  1.00  0.00           C  
ATOM    179  CD  LYS A  10       3.061  -4.787   0.240  1.00  0.00           C  
ATOM    180  CE  LYS A  10       3.773  -5.245   1.506  1.00  0.00           C  
ATOM    181  NZ  LYS A  10       3.606  -6.711   1.736  1.00  0.00           N  
ATOM    182  H   LYS A  10       1.328  -0.897   0.035  1.00  0.00           H  
ATOM    183  HA  LYS A  10       3.742  -1.124  -1.440  1.00  0.00           H  
ATOM    184 1HB  LYS A  10       1.392  -2.985  -1.013  1.00  0.00           H  
ATOM    185 2HB  LYS A  10       2.732  -3.447  -2.053  1.00  0.00           H  
ATOM    186 1HG  LYS A  10       4.294  -3.076  -0.132  1.00  0.00           H  
ATOM    187 2HG  LYS A  10       2.889  -2.756   0.894  1.00  0.00           H  
ATOM    188 1HD  LYS A  10       1.999  -5.022   0.327  1.00  0.00           H  
ATOM    189 2HD  LYS A  10       3.467  -5.335  -0.610  1.00  0.00           H  
ATOM    190 1HE  LYS A  10       4.835  -5.019   1.428  1.00  0.00           H  
ATOM    191 2HE  LYS A  10       3.372  -4.706   2.364  1.00  0.00           H  
ATOM    192 1HZ  LYS A  10       4.090  -6.977   2.582  1.00  0.00           H  
ATOM    193 2HZ  LYS A  10       2.623  -6.928   1.828  1.00  0.00           H  
ATOM    194 3HZ  LYS A  10       3.991  -7.221   0.954  1.00  0.00           H  
ATOM    195  N   ALA A  11       1.029  -0.889  -3.273  1.00  0.00           N  
ATOM    196  CA  ALA A  11       0.530  -0.633  -4.622  1.00  0.00           C  
ATOM    197  C   ALA A  11       1.057   0.695  -5.159  1.00  0.00           C  
ATOM    198  O   ALA A  11       1.457   0.787  -6.322  1.00  0.00           O  
ATOM    199  CB  ALA A  11      -0.996  -0.641  -4.636  1.00  0.00           C  
ATOM    200  H   ALA A  11       0.377  -0.905  -2.502  1.00  0.00           H  
ATOM    201  HA  ALA A  11       0.893  -1.428  -5.274  1.00  0.00           H  
ATOM    202 1HB  ALA A  11      -1.352  -0.449  -5.648  1.00  0.00           H  
ATOM    203 2HB  ALA A  11      -1.358  -1.614  -4.303  1.00  0.00           H  
ATOM    204 3HB  ALA A  11      -1.370   0.133  -3.968  1.00  0.00           H  
ATOM    205  N   VAL A  12       1.049   1.726  -4.249  1.00  0.00           N  
ATOM    206  CA  VAL A  12       1.514   3.052  -4.645  1.00  0.00           C  
ATOM    207  C   VAL A  12       3.001   2.998  -4.985  1.00  0.00           C  
ATOM    208  O   VAL A  12       3.425   3.507  -6.025  1.00  0.00           O  
ATOM    209  CB  VAL A  12       1.258   4.097  -3.535  1.00  0.00           C  
ATOM    210  CG1 VAL A  12       1.924   5.427  -3.883  1.00  0.00           C  
ATOM    211  CG2 VAL A  12      -0.242   4.287  -3.318  1.00  0.00           C  
ATOM    212  H   VAL A  12       0.724   1.580  -3.304  1.00  0.00           H  
ATOM    213  HA  VAL A  12       0.964   3.360  -5.535  1.00  0.00           H  
ATOM    214  HB  VAL A  12       1.714   3.748  -2.608  1.00  0.00           H  
ATOM    215 1HG1 VAL A  12       1.732   6.149  -3.089  1.00  0.00           H  
ATOM    216 2HG1 VAL A  12       2.999   5.280  -3.987  1.00  0.00           H  
ATOM    217 3HG1 VAL A  12       1.516   5.804  -4.821  1.00  0.00           H  
ATOM    218 1HG2 VAL A  12      -0.405   5.025  -2.533  1.00  0.00           H  
ATOM    219 2HG2 VAL A  12      -0.703   4.633  -4.244  1.00  0.00           H  
ATOM    220 3HG2 VAL A  12      -0.690   3.338  -3.022  1.00  0.00           H  
ATOM    221  N   VAL A  13       3.836   2.388  -4.083  1.00  0.00           N  
ATOM    222  CA  VAL A  13       5.274   2.254  -4.286  1.00  0.00           C  
ATOM    223  C   VAL A  13       5.546   1.477  -5.572  1.00  0.00           C  
ATOM    224  O   VAL A  13       6.402   1.864  -6.370  1.00  0.00           O  
ATOM    225  CB  VAL A  13       5.954   1.556  -3.087  1.00  0.00           C  
ATOM    226  CG1 VAL A  13       7.411   1.229  -3.408  1.00  0.00           C  
ATOM    227  CG2 VAL A  13       5.862   2.431  -1.838  1.00  0.00           C  
ATOM    228  H   VAL A  13       3.422   2.017  -3.240  1.00  0.00           H  
ATOM    229  HA  VAL A  13       5.704   3.251  -4.386  1.00  0.00           H  
ATOM    230  HB  VAL A  13       5.452   0.607  -2.899  1.00  0.00           H  
ATOM    231 1HG1 VAL A  13       7.871   0.738  -2.550  1.00  0.00           H  
ATOM    232 2HG1 VAL A  13       7.453   0.565  -4.271  1.00  0.00           H  
ATOM    233 3HG1 VAL A  13       7.950   2.150  -3.630  1.00  0.00           H  
ATOM    234 1HG2 VAL A  13       6.345   1.925  -1.003  1.00  0.00           H  
ATOM    235 2HG2 VAL A  13       6.360   3.383  -2.023  1.00  0.00           H  
ATOM    236 3HG2 VAL A  13       4.814   2.611  -1.596  1.00  0.00           H  
ATOM    237  N   ARG A  14       4.764   0.453  -5.723  1.00  0.00           N  
ATOM    238  CA  ARG A  14       4.917  -0.365  -6.922  1.00  0.00           C  
ATOM    239  C   ARG A  14       4.575   0.432  -8.176  1.00  0.00           C  
ATOM    240  O   ARG A  14       5.238   0.292  -9.207  1.00  0.00           O  
ATOM    241  CB  ARG A  14       4.036  -1.613  -6.838  1.00  0.00           C  
ATOM    242  CG  ARG A  14       4.397  -2.692  -7.847  1.00  0.00           C  
ATOM    243  CD  ARG A  14       3.695  -4.007  -7.542  1.00  0.00           C  
ATOM    244  NE  ARG A  14       4.505  -4.863  -6.679  1.00  0.00           N  
ATOM    245  CZ  ARG A  14       4.230  -6.134  -6.399  1.00  0.00           C  
ATOM    246  NH1 ARG A  14       3.156  -6.724  -6.910  1.00  0.00           N  
ATOM    247  NH2 ARG A  14       5.036  -6.821  -5.602  1.00  0.00           N  
ATOM    248  H   ARG A  14       4.058   0.204  -5.045  1.00  0.00           H  
ATOM    249  HA  ARG A  14       5.959  -0.679  -6.996  1.00  0.00           H  
ATOM    250 1HB  ARG A  14       4.110  -2.044  -5.841  1.00  0.00           H  
ATOM    251 2HB  ARG A  14       2.994  -1.334  -6.998  1.00  0.00           H  
ATOM    252 1HG  ARG A  14       4.102  -2.370  -8.846  1.00  0.00           H  
ATOM    253 2HG  ARG A  14       5.474  -2.865  -7.825  1.00  0.00           H  
ATOM    254 1HD  ARG A  14       2.750  -3.807  -7.037  1.00  0.00           H  
ATOM    255 2HD  ARG A  14       3.503  -4.541  -8.472  1.00  0.00           H  
ATOM    256  HE  ARG A  14       5.335  -4.461  -6.264  1.00  0.00           H  
ATOM    257 1HH1 ARG A  14       2.537  -6.207  -7.519  1.00  0.00           H  
ATOM    258 2HH1 ARG A  14       2.958  -7.689  -6.690  1.00  0.00           H  
ATOM    259 1HH2 ARG A  14       5.856  -6.379  -5.210  1.00  0.00           H  
ATOM    260 2HH2 ARG A  14       4.831  -7.785  -5.387  1.00  0.00           H  
ATOM    261  N   ALA A  15       3.594   1.197  -8.093  1.00  0.00           N  
ATOM    262  CA  ALA A  15       3.185   2.041  -9.212  1.00  0.00           C  
ATOM    263  C   ALA A  15       4.281   3.037  -9.578  1.00  0.00           C  
ATOM    264  O   ALA A  15       4.541   3.278 -10.759  1.00  0.00           O  
ATOM    265  CB  ALA A  15       1.890   2.778  -8.878  1.00  0.00           C  
ATOM    266  H   ALA A  15       3.069   1.234  -7.231  1.00  0.00           H  
ATOM    267  HA  ALA A  15       3.012   1.398 -10.075  1.00  0.00           H  
ATOM    268 1HB  ALA A  15       1.599   3.403  -9.722  1.00  0.00           H  
ATOM    269 2HB  ALA A  15       1.101   2.054  -8.674  1.00  0.00           H  
ATOM    270 3HB  ALA A  15       2.044   3.404  -8.000  1.00  0.00           H  
ATOM    271  N   ILE A  16       4.950   3.544  -8.587  1.00  0.00           N  
ATOM    272  CA  ILE A  16       6.012   4.525  -8.778  1.00  0.00           C  
ATOM    273  C   ILE A  16       7.226   3.854  -9.417  1.00  0.00           C  
ATOM    274  O   ILE A  16       7.808   4.383 -10.366  1.00  0.00           O  
ATOM    275  CB  ILE A  16       6.410   5.195  -7.444  1.00  0.00           C  
ATOM    276  CG1 ILE A  16       5.234   6.000  -6.879  1.00  0.00           C  
ATOM    277  CG2 ILE A  16       7.642   6.085  -7.633  1.00  0.00           C  
ATOM    278  CD1 ILE A  16       5.472   6.543  -5.477  1.00  0.00           C  
ATOM    279  H   ILE A  16       4.721   3.243  -7.651  1.00  0.00           H  
ATOM    280  HA  ILE A  16       5.649   5.300  -9.452  1.00  0.00           H  
ATOM    281  HB  ILE A  16       6.640   4.427  -6.706  1.00  0.00           H  
ATOM    282 1HG1 ILE A  16       5.020   6.841  -7.537  1.00  0.00           H  
ATOM    283 2HG1 ILE A  16       4.343   5.372  -6.852  1.00  0.00           H  
ATOM    284 1HG2 ILE A  16       7.906   6.548  -6.682  1.00  0.00           H  
ATOM    285 2HG2 ILE A  16       8.477   5.481  -7.986  1.00  0.00           H  
ATOM    286 3HG2 ILE A  16       7.421   6.861  -8.366  1.00  0.00           H  
ATOM    287 1HD1 ILE A  16       4.594   7.100  -5.149  1.00  0.00           H  
ATOM    288 2HD1 ILE A  16       5.653   5.714  -4.792  1.00  0.00           H  
ATOM    289 3HD1 ILE A  16       6.338   7.204  -5.485  1.00  0.00           H  
ATOM    290  N   VAL A  17       7.670   2.680  -8.795  1.00  0.00           N  
ATOM    291  CA  VAL A  17       8.871   1.975  -9.231  1.00  0.00           C  
ATOM    292  C   VAL A  17       8.646   1.381 -10.620  1.00  0.00           C  
ATOM    293  O   VAL A  17       9.491   1.522 -11.507  1.00  0.00           O  
ATOM    294  CB  VAL A  17       9.270   0.863  -8.235  1.00  0.00           C  
ATOM    295  CG1 VAL A  17      10.469   0.075  -8.758  1.00  0.00           C  
ATOM    296  CG2 VAL A  17       9.577   1.462  -6.864  1.00  0.00           C  
ATOM    297  H   VAL A  17       7.138   2.312  -8.019  1.00  0.00           H  
ATOM    298  HA  VAL A  17       9.692   2.691  -9.286  1.00  0.00           H  
ATOM    299  HB  VAL A  17       8.444   0.157  -8.143  1.00  0.00           H  
ATOM    300 1HG1 VAL A  17      10.733  -0.703  -8.042  1.00  0.00           H  
ATOM    301 2HG1 VAL A  17      10.214  -0.383  -9.713  1.00  0.00           H  
ATOM    302 3HG1 VAL A  17      11.316   0.747  -8.891  1.00  0.00           H  
ATOM    303 1HG2 VAL A  17       9.856   0.666  -6.174  1.00  0.00           H  
ATOM    304 2HG2 VAL A  17      10.400   2.171  -6.953  1.00  0.00           H  
ATOM    305 3HG2 VAL A  17       8.694   1.977  -6.486  1.00  0.00           H  
ATOM    306  N   THR A  18       7.517   0.813 -10.883  1.00  0.00           N  
ATOM    307  CA  THR A  18       7.259   0.111 -12.135  1.00  0.00           C  
ATOM    308  C   THR A  18       6.703   1.068 -13.186  1.00  0.00           C  
ATOM    309  O   THR A  18       6.815   0.812 -14.387  1.00  0.00           O  
ATOM    310  CB  THR A  18       6.275  -1.056 -11.929  1.00  0.00           C  
ATOM    311  OG1 THR A  18       5.036  -0.545 -11.423  1.00  0.00           O  
ATOM    312  CG2 THR A  18       6.832  -2.075 -10.940  1.00  0.00           C  
ATOM    313  H   THR A  18       6.787   0.862 -10.187  1.00  0.00           H  
ATOM    314  HA  THR A  18       8.201  -0.297 -12.503  1.00  0.00           H  
ATOM    315  HB  THR A  18       6.094  -1.552 -12.882  1.00  0.00           H  
ATOM    316  HG1 THR A  18       5.099   0.408 -11.327  1.00  0.00           H  
ATOM    317 1HG2 THR A  18       6.117  -2.888 -10.814  1.00  0.00           H  
ATOM    318 2HG2 THR A  18       7.772  -2.474 -11.320  1.00  0.00           H  
ATOM    319 3HG2 THR A  18       7.005  -1.592  -9.979  1.00  0.00           H  
ATOM    320  N   GLY A  19       6.189   2.201 -12.842  1.00  0.00           N  
ATOM    321  CA  GLY A  19       5.534   3.128 -13.752  1.00  0.00           C  
ATOM    322  C   GLY A  19       4.239   2.586 -14.325  1.00  0.00           C  
ATOM    323  O   GLY A  19       3.895   2.871 -15.474  1.00  0.00           O  
ATOM    324  H   GLY A  19       6.259   2.439 -11.863  1.00  0.00           H  
ATOM    325 1HA  GLY A  19       5.321   4.061 -13.230  1.00  0.00           H  
ATOM    326 2HA  GLY A  19       6.207   3.366 -14.575  1.00  0.00           H  
ATOM    327  N   ASN A  20       3.693   1.594 -13.596  1.00  0.00           N  
ATOM    328  CA  ASN A  20       2.476   0.940 -14.065  1.00  0.00           C  
ATOM    329  C   ASN A  20       1.226   1.622 -13.517  1.00  0.00           C  
ATOM    330  O   ASN A  20       0.966   1.576 -12.313  1.00  0.00           O  
ATOM    331  CB  ASN A  20       2.483  -0.542 -13.685  1.00  0.00           C  
ATOM    332  CG  ASN A  20       1.412  -1.335 -14.407  1.00  0.00           C  
ATOM    333  OD1 ASN A  20       0.594  -0.773 -15.141  1.00  0.00           O  
ATOM    334  ND2 ASN A  20       1.409  -2.648 -14.207  1.00  0.00           N  
ATOM    335  H   ASN A  20       4.110   1.292 -12.727  1.00  0.00           H  
ATOM    336  HA  ASN A  20       2.437   1.021 -15.152  1.00  0.00           H  
ATOM    337 1HB  ASN A  20       3.457  -0.973 -13.919  1.00  0.00           H  
ATOM    338 2HB  ASN A  20       2.330  -0.643 -12.610  1.00  0.00           H  
ATOM    339 1HD2 ASN A  20       0.724  -3.221 -14.658  1.00  0.00           H  
ATOM    340 2HD2 ASN A  20       2.091  -3.063 -13.606  1.00  0.00           H  
ATOM    341  N   PRO A  21       0.512   2.268 -14.445  1.00  0.00           N  
ATOM    342  CA  PRO A  21      -0.736   2.936 -14.069  1.00  0.00           C  
ATOM    343  C   PRO A  21      -1.770   1.974 -13.489  1.00  0.00           C  
ATOM    344  O   PRO A  21      -2.659   2.393 -12.743  1.00  0.00           O  
ATOM    345  CB  PRO A  21      -1.228   3.534 -15.390  1.00  0.00           C  
ATOM    346  CG  PRO A  21      -0.506   2.766 -16.449  1.00  0.00           C  
ATOM    347  CD  PRO A  21       0.808   2.300 -15.889  1.00  0.00           C  
ATOM    348  HA  PRO A  21      -0.516   3.729 -13.339  1.00  0.00           H  
ATOM    349 1HB  PRO A  21      -2.321   3.431 -15.466  1.00  0.00           H  
ATOM    350 2HB  PRO A  21      -1.003   4.610 -15.423  1.00  0.00           H  
ATOM    351 1HG  PRO A  21      -1.112   1.909 -16.776  1.00  0.00           H  
ATOM    352 2HG  PRO A  21      -0.346   3.399 -17.335  1.00  0.00           H  
ATOM    353 1HD  PRO A  21       1.047   1.305 -16.292  1.00  0.00           H  
ATOM    354 2HD  PRO A  21       1.595   3.023 -16.149  1.00  0.00           H  
ATOM    355  N   GLU A  22      -1.711   0.719 -13.771  1.00  0.00           N  
ATOM    356  CA  GLU A  22      -2.647  -0.282 -13.269  1.00  0.00           C  
ATOM    357  C   GLU A  22      -2.553  -0.414 -11.752  1.00  0.00           C  
ATOM    358  O   GLU A  22      -3.564  -0.625 -11.078  1.00  0.00           O  
ATOM    359  CB  GLU A  22      -2.392  -1.638 -13.932  1.00  0.00           C  
ATOM    360  CG  GLU A  22      -2.831  -1.704 -15.387  1.00  0.00           C  
ATOM    361  CD  GLU A  22      -2.909  -3.123 -15.927  1.00  0.00           C  
ATOM    362  OE1 GLU A  22      -4.027  -3.682 -16.006  1.00  0.00           O  
ATOM    363  OE2 GLU A  22      -1.844  -3.681 -16.273  1.00  0.00           O  
ATOM    364  H   GLU A  22      -0.960   0.428 -14.381  1.00  0.00           H  
ATOM    365  HA  GLU A  22      -3.660   0.039 -13.513  1.00  0.00           H  
ATOM    366 1HB  GLU A  22      -1.328  -1.870 -13.888  1.00  0.00           H  
ATOM    367 2HB  GLU A  22      -2.920  -2.417 -13.382  1.00  0.00           H  
ATOM    368 1HG  GLU A  22      -3.813  -1.241 -15.481  1.00  0.00           H  
ATOM    369 2HG  GLU A  22      -2.131  -1.131 -15.993  1.00  0.00           H  
ATOM    370  N   GLN A  23      -1.224  -0.284 -11.284  1.00  0.00           N  
ATOM    371  CA  GLN A  23      -1.016  -0.363  -9.842  1.00  0.00           C  
ATOM    372  C   GLN A  23      -1.650   0.827  -9.128  1.00  0.00           C  
ATOM    373  O   GLN A  23      -2.202   0.681  -8.036  1.00  0.00           O  
ATOM    374  CB  GLN A  23       0.477  -0.436  -9.517  1.00  0.00           C  
ATOM    375  CG  GLN A  23       1.152  -1.709 -10.009  1.00  0.00           C  
ATOM    376  CD  GLN A  23       0.541  -2.964  -9.415  1.00  0.00           C  
ATOM    377  OE1 GLN A  23      -0.523  -3.419  -9.848  1.00  0.00           O  
ATOM    378  NE2 GLN A  23       1.208  -3.533  -8.416  1.00  0.00           N  
ATOM    379  H   GLN A  23      -0.428  -0.142 -11.889  1.00  0.00           H  
ATOM    380  HA  GLN A  23      -1.497  -1.269  -9.472  1.00  0.00           H  
ATOM    381 1HB  GLN A  23       0.989   0.415  -9.965  1.00  0.00           H  
ATOM    382 2HB  GLN A  23       0.618  -0.372  -8.438  1.00  0.00           H  
ATOM    383 1HG  GLN A  23       1.054  -1.764 -11.093  1.00  0.00           H  
ATOM    384 2HG  GLN A  23       2.205  -1.680  -9.731  1.00  0.00           H  
ATOM    385 1HE2 GLN A  23       0.852  -4.364  -7.985  1.00  0.00           H  
ATOM    386 2HE2 GLN A  23       2.066  -3.132  -8.094  1.00  0.00           H  
ATOM    387  N   LEU A  24      -1.647   1.950  -9.842  1.00  0.00           N  
ATOM    388  CA  LEU A  24      -2.270   3.159  -9.313  1.00  0.00           C  
ATOM    389  C   LEU A  24      -3.783   2.993  -9.217  1.00  0.00           C  
ATOM    390  O   LEU A  24      -4.395   3.403  -8.228  1.00  0.00           O  
ATOM    391  CB  LEU A  24      -1.931   4.366 -10.192  1.00  0.00           C  
ATOM    392  CG  LEU A  24      -2.300   5.739  -9.629  1.00  0.00           C  
ATOM    393  CD1 LEU A  24      -1.495   6.028  -8.367  1.00  0.00           C  
ATOM    394  CD2 LEU A  24      -2.071   6.825 -10.675  1.00  0.00           C  
ATOM    395  H   LEU A  24      -1.215   1.978 -10.755  1.00  0.00           H  
ATOM    396  HA  LEU A  24      -1.881   3.338  -8.311  1.00  0.00           H  
ATOM    397 1HB  LEU A  24      -0.858   4.369 -10.380  1.00  0.00           H  
ATOM    398 2HB  LEU A  24      -2.446   4.256 -11.147  1.00  0.00           H  
ATOM    399  HG  LEU A  24      -3.351   5.743  -9.339  1.00  0.00           H  
ATOM    400 1HD1 LEU A  24      -1.769   7.009  -7.977  1.00  0.00           H  
ATOM    401 2HD1 LEU A  24      -1.710   5.267  -7.616  1.00  0.00           H  
ATOM    402 3HD1 LEU A  24      -0.432   6.016  -8.603  1.00  0.00           H  
ATOM    403 1HD2 LEU A  24      -2.340   7.796 -10.257  1.00  0.00           H  
ATOM    404 2HD2 LEU A  24      -1.021   6.834 -10.967  1.00  0.00           H  
ATOM    405 3HD2 LEU A  24      -2.689   6.623 -11.550  1.00  0.00           H  
ATOM    406  N   LYS A  25      -4.345   2.298 -10.234  1.00  0.00           N  
ATOM    407  CA  LYS A  25      -5.778   2.017 -10.245  1.00  0.00           C  
ATOM    408  C   LYS A  25      -6.173   1.131  -9.067  1.00  0.00           C  
ATOM    409  O   LYS A  25      -7.187   1.377  -8.412  1.00  0.00           O  
ATOM    410  CB  LYS A  25      -6.185   1.352 -11.561  1.00  0.00           C  
ATOM    411  CG  LYS A  25      -7.689   1.287 -11.782  1.00  0.00           C  
ATOM    412  CD  LYS A  25      -8.027   0.758 -13.170  1.00  0.00           C  
ATOM    413  CE  LYS A  25      -9.532   0.676 -13.387  1.00  0.00           C  
ATOM    414  NZ  LYS A  25      -9.869   0.137 -14.738  1.00  0.00           N  
ATOM    415  H   LYS A  25      -3.773   1.967 -10.998  1.00  0.00           H  
ATOM    416  HA  LYS A  25      -6.316   2.961 -10.151  1.00  0.00           H  
ATOM    417 1HB  LYS A  25      -5.743   1.897 -12.396  1.00  0.00           H  
ATOM    418 2HB  LYS A  25      -5.794   0.335 -11.591  1.00  0.00           H  
ATOM    419 1HG  LYS A  25      -8.139   0.632 -11.035  1.00  0.00           H  
ATOM    420 2HG  LYS A  25      -8.116   2.283 -11.670  1.00  0.00           H  
ATOM    421 1HD  LYS A  25      -7.597   1.417 -13.926  1.00  0.00           H  
ATOM    422 2HD  LYS A  25      -7.599  -0.237 -13.294  1.00  0.00           H  
ATOM    423 1HE  LYS A  25      -9.974   0.030 -12.630  1.00  0.00           H  
ATOM    424 2HE  LYS A  25      -9.969   1.669 -13.286  1.00  0.00           H  
ATOM    425 1HZ  LYS A  25     -10.873   0.098 -14.845  1.00  0.00           H  
ATOM    426 2HZ  LYS A  25      -9.478   0.740 -15.449  1.00  0.00           H  
ATOM    427 3HZ  LYS A  25      -9.484  -0.792 -14.836  1.00  0.00           H  
ATOM    428  N   GLU A  26      -5.380   0.137  -8.779  1.00  0.00           N  
ATOM    429  CA  GLU A  26      -5.621  -0.762  -7.654  1.00  0.00           C  
ATOM    430  C   GLU A  26      -5.533  -0.018  -6.325  1.00  0.00           C  
ATOM    431  O   GLU A  26      -6.362  -0.224  -5.436  1.00  0.00           O  
ATOM    432  CB  GLU A  26      -4.628  -1.926  -7.673  1.00  0.00           C  
ATOM    433  CG  GLU A  26      -5.026  -3.089  -6.775  1.00  0.00           C  
ATOM    434  CD  GLU A  26      -4.197  -4.341  -7.012  1.00  0.00           C  
ATOM    435  OE1 GLU A  26      -3.106  -4.469  -6.412  1.00  0.00           O  
ATOM    436  OE2 GLU A  26      -4.642  -5.201  -7.805  1.00  0.00           O  
ATOM    437  H   GLU A  26      -4.569  -0.011  -9.362  1.00  0.00           H  
ATOM    438  HA  GLU A  26      -6.630  -1.165  -7.743  1.00  0.00           H  
ATOM    439 1HB  GLU A  26      -4.527  -2.302  -8.691  1.00  0.00           H  
ATOM    440 2HB  GLU A  26      -3.647  -1.572  -7.356  1.00  0.00           H  
ATOM    441 1HG  GLU A  26      -4.911  -2.787  -5.734  1.00  0.00           H  
ATOM    442 2HG  GLU A  26      -6.077  -3.321  -6.943  1.00  0.00           H  
ATOM    443  N   ALA A  27      -4.476   0.893  -6.234  1.00  0.00           N  
ATOM    444  CA  ALA A  27      -4.290   1.706  -5.035  1.00  0.00           C  
ATOM    445  C   ALA A  27      -5.509   2.586  -4.775  1.00  0.00           C  
ATOM    446  O   ALA A  27      -5.975   2.693  -3.638  1.00  0.00           O  
ATOM    447  CB  ALA A  27      -3.035   2.566  -5.165  1.00  0.00           C  
ATOM    448  H   ALA A  27      -3.829   0.995  -7.003  1.00  0.00           H  
ATOM    449  HA  ALA A  27      -4.171   1.034  -4.185  1.00  0.00           H  
ATOM    450 1HB  ALA A  27      -2.910   3.166  -4.264  1.00  0.00           H  
ATOM    451 2HB  ALA A  27      -2.165   1.923  -5.296  1.00  0.00           H  
ATOM    452 3HB  ALA A  27      -3.133   3.223  -6.027  1.00  0.00           H  
ATOM    453  N   LYS A  28      -6.132   3.141  -5.886  1.00  0.00           N  
ATOM    454  CA  LYS A  28      -7.321   3.984  -5.799  1.00  0.00           C  
ATOM    455  C   LYS A  28      -8.533   3.180  -5.337  1.00  0.00           C  
ATOM    456  O   LYS A  28      -9.323   3.654  -4.518  1.00  0.00           O  
ATOM    457  CB  LYS A  28      -7.612   4.643  -7.149  1.00  0.00           C  
ATOM    458  CG  LYS A  28      -6.690   5.807  -7.481  1.00  0.00           C  
ATOM    459  CD  LYS A  28      -7.095   6.486  -8.783  1.00  0.00           C  
ATOM    460  CE  LYS A  28      -6.161   7.638  -9.127  1.00  0.00           C  
ATOM    461  NZ  LYS A  28      -6.563   8.317 -10.395  1.00  0.00           N  
ATOM    462  H   LYS A  28      -5.734   2.944  -6.793  1.00  0.00           H  
ATOM    463  HA  LYS A  28      -7.137   4.767  -5.062  1.00  0.00           H  
ATOM    464 1HB  LYS A  28      -7.520   3.902  -7.943  1.00  0.00           H  
ATOM    465 2HB  LYS A  28      -8.638   5.010  -7.161  1.00  0.00           H  
ATOM    466 1HG  LYS A  28      -6.725   6.540  -6.675  1.00  0.00           H  
ATOM    467 2HG  LYS A  28      -5.667   5.445  -7.575  1.00  0.00           H  
ATOM    468 1HD  LYS A  28      -7.073   5.758  -9.595  1.00  0.00           H  
ATOM    469 2HD  LYS A  28      -8.110   6.872  -8.692  1.00  0.00           H  
ATOM    470 1HE  LYS A  28      -6.170   8.367  -8.318  1.00  0.00           H  
ATOM    471 2HE  LYS A  28      -5.144   7.262  -9.236  1.00  0.00           H  
ATOM    472 1HZ  LYS A  28      -5.922   9.073 -10.590  1.00  0.00           H  
ATOM    473 2HZ  LYS A  28      -6.541   7.652 -11.155  1.00  0.00           H  
ATOM    474 3HZ  LYS A  28      -7.498   8.686 -10.298  1.00  0.00           H  
ATOM    475  N   LYS A  29      -8.627   1.969  -5.901  1.00  0.00           N  
ATOM    476  CA  LYS A  29      -9.724   1.085  -5.519  1.00  0.00           C  
ATOM    477  C   LYS A  29      -9.662   0.742  -4.033  1.00  0.00           C  
ATOM    478  O   LYS A  29     -10.679   0.786  -3.337  1.00  0.00           O  
ATOM    479  CB  LYS A  29      -9.697  -0.196  -6.353  1.00  0.00           C  
ATOM    480  CG  LYS A  29     -10.939  -1.063  -6.198  1.00  0.00           C  
ATOM    481  CD  LYS A  29     -10.912  -2.253  -7.148  1.00  0.00           C  
ATOM    482  CE  LYS A  29     -12.142  -3.134  -6.976  1.00  0.00           C  
ATOM    483  NZ  LYS A  29     -12.111  -4.313  -7.892  1.00  0.00           N  
ATOM    484  H   LYS A  29      -7.956   1.652  -6.586  1.00  0.00           H  
ATOM    485  HA  LYS A  29     -10.666   1.602  -5.706  1.00  0.00           H  
ATOM    486 1HB  LYS A  29      -9.592   0.059  -7.408  1.00  0.00           H  
ATOM    487 2HB  LYS A  29      -8.830  -0.794  -6.073  1.00  0.00           H  
ATOM    488 1HG  LYS A  29     -11.001  -1.431  -5.173  1.00  0.00           H  
ATOM    489 2HG  LYS A  29     -11.827  -0.467  -6.405  1.00  0.00           H  
ATOM    490 1HD  LYS A  29     -10.874  -1.896  -8.178  1.00  0.00           H  
ATOM    491 2HD  LYS A  29     -10.021  -2.851  -6.957  1.00  0.00           H  
ATOM    492 1HE  LYS A  29     -12.195  -3.487  -5.947  1.00  0.00           H  
ATOM    493 2HE  LYS A  29     -13.039  -2.551  -7.183  1.00  0.00           H  
ATOM    494 1HZ  LYS A  29     -12.940  -4.872  -7.750  1.00  0.00           H  
ATOM    495 2HZ  LYS A  29     -12.080  -3.995  -8.851  1.00  0.00           H  
ATOM    496 3HZ  LYS A  29     -11.292  -4.871  -7.696  1.00  0.00           H  
ATOM    497  N   LEU A  30      -8.466   0.444  -3.569  1.00  0.00           N  
ATOM    498  CA  LEU A  30      -8.268   0.072  -2.172  1.00  0.00           C  
ATOM    499  C   LEU A  30      -8.552   1.252  -1.249  1.00  0.00           C  
ATOM    500  O   LEU A  30      -9.147   1.082  -0.183  1.00  0.00           O  
ATOM    501  CB  LEU A  30      -6.840  -0.433  -1.949  1.00  0.00           C  
ATOM    502  CG  LEU A  30      -6.506  -1.805  -2.538  1.00  0.00           C  
ATOM    503  CD1 LEU A  30      -5.002  -2.053  -2.484  1.00  0.00           C  
ATOM    504  CD2 LEU A  30      -7.262  -2.903  -1.799  1.00  0.00           C  
ATOM    505  H   LEU A  30      -7.669   0.472  -4.188  1.00  0.00           H  
ATOM    506  HA  LEU A  30      -8.963  -0.730  -1.926  1.00  0.00           H  
ATOM    507 1HB  LEU A  30      -6.146   0.285  -2.383  1.00  0.00           H  
ATOM    508 2HB  LEU A  30      -6.653  -0.485  -0.876  1.00  0.00           H  
ATOM    509  HG  LEU A  30      -6.789  -1.828  -3.591  1.00  0.00           H  
ATOM    510 1HD1 LEU A  30      -4.779  -3.033  -2.907  1.00  0.00           H  
ATOM    511 2HD1 LEU A  30      -4.486  -1.285  -3.060  1.00  0.00           H  
ATOM    512 3HD1 LEU A  30      -4.665  -2.020  -1.449  1.00  0.00           H  
ATOM    513 1HD2 LEU A  30      -7.012  -3.872  -2.233  1.00  0.00           H  
ATOM    514 2HD2 LEU A  30      -6.980  -2.893  -0.746  1.00  0.00           H  
ATOM    515 3HD2 LEU A  30      -8.335  -2.731  -1.889  1.00  0.00           H  
ATOM    516  N   LEU A  31      -8.069   2.503  -1.739  1.00  0.00           N  
ATOM    517  CA  LEU A  31      -8.315   3.733  -0.995  1.00  0.00           C  
ATOM    518  C   LEU A  31      -9.811   3.978  -0.829  1.00  0.00           C  
ATOM    519  O   LEU A  31     -10.267   4.347   0.256  1.00  0.00           O  
ATOM    520  CB  LEU A  31      -7.667   4.926  -1.703  1.00  0.00           C  
ATOM    521  CG  LEU A  31      -7.838   6.289  -1.029  1.00  0.00           C  
ATOM    522  CD1 LEU A  31      -7.147   6.298   0.330  1.00  0.00           C  
ATOM    523  CD2 LEU A  31      -7.290   7.398  -1.921  1.00  0.00           C  
ATOM    524  H   LEU A  31      -7.552   2.547  -2.606  1.00  0.00           H  
ATOM    525  HA  LEU A  31      -7.872   3.633  -0.005  1.00  0.00           H  
ATOM    526 1HB  LEU A  31      -6.598   4.739  -1.791  1.00  0.00           H  
ATOM    527 2HB  LEU A  31      -8.085   5.004  -2.706  1.00  0.00           H  
ATOM    528  HG  LEU A  31      -8.897   6.474  -0.845  1.00  0.00           H  
ATOM    529 1HD1 LEU A  31      -7.277   7.274   0.798  1.00  0.00           H  
ATOM    530 2HD1 LEU A  31      -7.586   5.530   0.967  1.00  0.00           H  
ATOM    531 3HD1 LEU A  31      -6.084   6.098   0.199  1.00  0.00           H  
ATOM    532 1HD2 LEU A  31      -7.421   8.361  -1.426  1.00  0.00           H  
ATOM    533 2HD2 LEU A  31      -6.229   7.226  -2.106  1.00  0.00           H  
ATOM    534 3HD2 LEU A  31      -7.828   7.401  -2.869  1.00  0.00           H  
ATOM    535  N   GLU A  32     -10.629   3.740  -1.900  1.00  0.00           N  
ATOM    536  CA  GLU A  32     -12.078   3.907  -1.830  1.00  0.00           C  
ATOM    537  C   GLU A  32     -12.699   2.926  -0.839  1.00  0.00           C  
ATOM    538  O   GLU A  32     -13.609   3.286  -0.089  1.00  0.00           O  
ATOM    539  CB  GLU A  32     -12.707   3.725  -3.214  1.00  0.00           C  
ATOM    540  CG  GLU A  32     -12.484   4.904  -4.150  1.00  0.00           C  
ATOM    541  CD  GLU A  32     -13.333   4.839  -5.410  1.00  0.00           C  
ATOM    542  OE1 GLU A  32     -14.407   5.480  -5.452  1.00  0.00           O  
ATOM    543  OE2 GLU A  32     -12.920   4.140  -6.362  1.00  0.00           O  
ATOM    544  H   GLU A  32     -10.210   3.438  -2.768  1.00  0.00           H  
ATOM    545  HA  GLU A  32     -12.293   4.917  -1.480  1.00  0.00           H  
ATOM    546 1HB  GLU A  32     -12.295   2.833  -3.686  1.00  0.00           H  
ATOM    547 2HB  GLU A  32     -13.781   3.573  -3.108  1.00  0.00           H  
ATOM    548 1HG  GLU A  32     -12.719   5.826  -3.619  1.00  0.00           H  
ATOM    549 2HG  GLU A  32     -11.432   4.937  -4.431  1.00  0.00           H  
ATOM    550  N   LYS A  33     -12.134   1.684  -0.874  1.00  0.00           N  
ATOM    551  CA  LYS A  33     -12.598   0.673   0.072  1.00  0.00           C  
ATOM    552  C   LYS A  33     -12.302   1.090   1.510  1.00  0.00           C  
ATOM    553  O   LYS A  33     -13.144   0.926   2.395  1.00  0.00           O  
ATOM    554  CB  LYS A  33     -11.950  -0.679  -0.226  1.00  0.00           C  
ATOM    555  CG  LYS A  33     -12.540  -1.396  -1.432  1.00  0.00           C  
ATOM    556  CD  LYS A  33     -11.933  -2.782  -1.610  1.00  0.00           C  
ATOM    557  CE  LYS A  33     -12.474  -3.474  -2.854  1.00  0.00           C  
ATOM    558  NZ  LYS A  33     -11.878  -4.832  -3.035  1.00  0.00           N  
ATOM    559  H   LYS A  33     -11.407   1.444  -1.533  1.00  0.00           H  
ATOM    560  HA  LYS A  33     -13.679   0.571  -0.033  1.00  0.00           H  
ATOM    561 1HB  LYS A  33     -10.883  -0.540  -0.403  1.00  0.00           H  
ATOM    562 2HB  LYS A  33     -12.055  -1.332   0.641  1.00  0.00           H  
ATOM    563 1HG  LYS A  33     -13.618  -1.497  -1.304  1.00  0.00           H  
ATOM    564 2HG  LYS A  33     -12.352  -0.810  -2.331  1.00  0.00           H  
ATOM    565 1HD  LYS A  33     -10.849  -2.696  -1.696  1.00  0.00           H  
ATOM    566 2HD  LYS A  33     -12.163  -3.395  -0.738  1.00  0.00           H  
ATOM    567 1HE  LYS A  33     -13.556  -3.571  -2.775  1.00  0.00           H  
ATOM    568 2HE  LYS A  33     -12.249  -2.870  -3.733  1.00  0.00           H  
ATOM    569 1HZ  LYS A  33     -12.259  -5.259  -3.868  1.00  0.00           H  
ATOM    570 2HZ  LYS A  33     -10.875  -4.751  -3.127  1.00  0.00           H  
ATOM    571 3HZ  LYS A  33     -12.096  -5.406  -2.233  1.00  0.00           H  
ATOM    572  N   LEU A  34     -11.048   1.639   1.681  1.00  0.00           N  
ATOM    573  CA  LEU A  34     -10.611   2.107   2.992  1.00  0.00           C  
ATOM    574  C   LEU A  34     -11.505   3.237   3.492  1.00  0.00           C  
ATOM    575  O   LEU A  34     -11.881   3.263   4.666  1.00  0.00           O  
ATOM    576  CB  LEU A  34      -9.156   2.579   2.936  1.00  0.00           C  
ATOM    577  CG  LEU A  34      -8.516   2.965   4.271  1.00  0.00           C  
ATOM    578  CD1 LEU A  34      -8.334   1.731   5.148  1.00  0.00           C  
ATOM    579  CD2 LEU A  34      -7.181   3.666   4.041  1.00  0.00           C  
ATOM    580  H   LEU A  34     -10.420   1.721   0.895  1.00  0.00           H  
ATOM    581  HA  LEU A  34     -10.681   1.278   3.696  1.00  0.00           H  
ATOM    582 1HB  LEU A  34      -8.550   1.785   2.502  1.00  0.00           H  
ATOM    583 2HB  LEU A  34      -9.098   3.450   2.283  1.00  0.00           H  
ATOM    584  HG  LEU A  34      -9.181   3.639   4.812  1.00  0.00           H  
ATOM    585 1HD1 LEU A  34      -7.878   2.021   6.095  1.00  0.00           H  
ATOM    586 2HD1 LEU A  34      -9.305   1.274   5.339  1.00  0.00           H  
ATOM    587 3HD1 LEU A  34      -7.689   1.015   4.639  1.00  0.00           H  
ATOM    588 1HD2 LEU A  34      -6.740   3.934   5.002  1.00  0.00           H  
ATOM    589 2HD2 LEU A  34      -6.506   2.997   3.506  1.00  0.00           H  
ATOM    590 3HD2 LEU A  34      -7.341   4.568   3.451  1.00  0.00           H  
ATOM    591  N   LYS A  35     -11.993   4.168   2.574  1.00  0.00           N  
ATOM    592  CA  LYS A  35     -12.855   5.299   2.906  1.00  0.00           C  
ATOM    593  C   LYS A  35     -14.241   4.826   3.333  1.00  0.00           C  
ATOM    594  O   LYS A  35     -14.847   5.402   4.240  1.00  0.00           O  
ATOM    595  CB  LYS A  35     -12.970   6.253   1.716  1.00  0.00           C  
ATOM    596  CG  LYS A  35     -11.734   7.111   1.489  1.00  0.00           C  
ATOM    597  CD  LYS A  35     -11.945   8.107   0.357  1.00  0.00           C  
ATOM    598  CE  LYS A  35     -10.739   9.020   0.181  1.00  0.00           C  
ATOM    599  NZ  LYS A  35     -10.949  10.011  -0.917  1.00  0.00           N  
ATOM    600  H   LYS A  35     -11.715   4.027   1.613  1.00  0.00           H  
ATOM    601  HA  LYS A  35     -12.411   5.839   3.743  1.00  0.00           H  
ATOM    602 1HB  LYS A  35     -13.156   5.680   0.807  1.00  0.00           H  
ATOM    603 2HB  LYS A  35     -13.821   6.918   1.864  1.00  0.00           H  
ATOM    604 1HG  LYS A  35     -11.499   7.659   2.402  1.00  0.00           H  
ATOM    605 2HG  LYS A  35     -10.887   6.471   1.242  1.00  0.00           H  
ATOM    606 1HD  LYS A  35     -12.118   7.567  -0.575  1.00  0.00           H  
ATOM    607 2HD  LYS A  35     -12.821   8.720   0.570  1.00  0.00           H  
ATOM    608 1HE  LYS A  35     -10.551   9.557   1.110  1.00  0.00           H  
ATOM    609 2HE  LYS A  35      -9.859   8.420  -0.050  1.00  0.00           H  
ATOM    610 1HZ  LYS A  35     -10.130  10.597  -1.004  1.00  0.00           H  
ATOM    611 2HZ  LYS A  35     -11.107   9.522  -1.787  1.00  0.00           H  
ATOM    612 3HZ  LYS A  35     -11.752  10.585  -0.704  1.00  0.00           H  
ATOM    613  N   LYS A  36     -14.639   3.665   2.737  1.00  0.00           N  
ATOM    614  CA  LYS A  36     -15.971   3.137   3.021  1.00  0.00           C  
ATOM    615  C   LYS A  36     -16.007   2.435   4.375  1.00  0.00           C  
ATOM    616  O   LYS A  36     -17.033   2.444   5.058  1.00  0.00           O  
ATOM    617  CB  LYS A  36     -16.413   2.174   1.919  1.00  0.00           C  
ATOM    618  CG  LYS A  36     -16.830   2.861   0.627  1.00  0.00           C  
ATOM    619  CD  LYS A  36     -17.416   1.869  -0.370  1.00  0.00           C  
ATOM    620  CE  LYS A  36     -17.860   2.559  -1.652  1.00  0.00           C  
ATOM    621  NZ  LYS A  36     -18.427   1.589  -2.636  1.00  0.00           N  
ATOM    622  H   LYS A  36     -14.035   3.161   2.104  1.00  0.00           H  
ATOM    623  HA  LYS A  36     -16.673   3.971   3.057  1.00  0.00           H  
ATOM    624 1HB  LYS A  36     -15.599   1.486   1.689  1.00  0.00           H  
ATOM    625 2HB  LYS A  36     -17.255   1.578   2.272  1.00  0.00           H  
ATOM    626 1HG  LYS A  36     -17.577   3.625   0.846  1.00  0.00           H  
ATOM    627 2HG  LYS A  36     -15.964   3.344   0.176  1.00  0.00           H  
ATOM    628 1HD  LYS A  36     -16.667   1.115  -0.616  1.00  0.00           H  
ATOM    629 2HD  LYS A  36     -18.276   1.370   0.076  1.00  0.00           H  
ATOM    630 1HE  LYS A  36     -18.616   3.307  -1.419  1.00  0.00           H  
ATOM    631 2HE  LYS A  36     -17.008   3.064  -2.107  1.00  0.00           H  
ATOM    632 1HZ  LYS A  36     -18.709   2.082  -3.471  1.00  0.00           H  
ATOM    633 2HZ  LYS A  36     -17.727   0.900  -2.872  1.00  0.00           H  
ATOM    634 3HZ  LYS A  36     -19.229   1.128  -2.231  1.00  0.00           H  
ATOM    635  N   LEU A  37     -14.902   1.856   4.843  1.00  0.00           N  
ATOM    636  CA  LEU A  37     -14.802   1.028   6.040  1.00  0.00           C  
ATOM    637  C   LEU A  37     -14.566   1.888   7.277  1.00  0.00           C  
ATOM    638  O   LEU A  37     -14.985   1.525   8.379  1.00  0.00           O  
ATOM    639  CB  LEU A  37     -13.672   0.005   5.892  1.00  0.00           C  
ATOM    640  CG  LEU A  37     -13.931  -1.157   4.933  1.00  0.00           C  
ATOM    641  CD1 LEU A  37     -12.655  -1.966   4.724  1.00  0.00           C  
ATOM    642  CD2 LEU A  37     -15.053  -2.046   5.460  1.00  0.00           C  
ATOM    643  H   LEU A  37     -14.073   2.027   4.293  1.00  0.00           H  
ATOM    644  HA  LEU A  37     -15.742   0.492   6.169  1.00  0.00           H  
ATOM    645 1HB  LEU A  37     -12.779   0.522   5.543  1.00  0.00           H  
ATOM    646 2HB  LEU A  37     -13.460  -0.423   6.872  1.00  0.00           H  
ATOM    647  HG  LEU A  37     -14.219  -0.766   3.957  1.00  0.00           H  
ATOM    648 1HD1 LEU A  37     -12.855  -2.790   4.039  1.00  0.00           H  
ATOM    649 2HD1 LEU A  37     -11.882  -1.324   4.302  1.00  0.00           H  
ATOM    650 3HD1 LEU A  37     -12.316  -2.364   5.680  1.00  0.00           H  
ATOM    651 1HD2 LEU A  37     -15.224  -2.868   4.764  1.00  0.00           H  
ATOM    652 2HD2 LEU A  37     -14.772  -2.448   6.434  1.00  0.00           H  
ATOM    653 3HD2 LEU A  37     -15.966  -1.459   5.560  1.00  0.00           H  
ATOM    654  N   GLY A  38     -14.616   3.207   7.277  1.00  0.00           N  
ATOM    655  CA  GLY A  38     -14.510   3.935   8.532  1.00  0.00           C  
ATOM    656  C   GLY A  38     -13.832   5.284   8.383  1.00  0.00           C  
ATOM    657  O   GLY A  38     -13.331   5.618   7.308  1.00  0.00           O  
ATOM    658  H   GLY A  38     -14.727   3.724   6.416  1.00  0.00           H  
ATOM    659 1HA  GLY A  38     -15.506   4.088   8.949  1.00  0.00           H  
ATOM    660 2HA  GLY A  38     -13.949   3.340   9.251  1.00  0.00           H  
ATOM    661  N   ARG A  39     -14.356   6.465   8.952  1.00  0.00           N  
ATOM    662  CA  ARG A  39     -14.162   7.910   9.018  1.00  0.00           C  
ATOM    663  C   ARG A  39     -12.715   8.283   8.711  1.00  0.00           C  
ATOM    664  O   ARG A  39     -11.785   7.632   9.193  1.00  0.00           O  
ATOM    665  CB  ARG A  39     -14.559   8.443  10.396  1.00  0.00           C  
ATOM    666  CG  ARG A  39     -16.008   8.897  10.486  1.00  0.00           C  
ATOM    667  CD  ARG A  39     -16.326   9.499  11.848  1.00  0.00           C  
ATOM    668  NE  ARG A  39     -17.657  10.100  11.874  1.00  0.00           N  
ATOM    669  CZ  ARG A  39     -18.176  10.747  12.913  1.00  0.00           C  
ATOM    670  NH1 ARG A  39     -17.484  10.890  14.037  1.00  0.00           N  
ATOM    671  NH2 ARG A  39     -19.397  11.255  12.828  1.00  0.00           N  
ATOM    672  H   ARG A  39     -15.118   6.047   9.466  1.00  0.00           H  
ATOM    673  HA  ARG A  39     -14.798   8.379   8.267  1.00  0.00           H  
ATOM    674 1HB  ARG A  39     -14.399   7.669  11.145  1.00  0.00           H  
ATOM    675 2HB  ARG A  39     -13.922   9.288  10.657  1.00  0.00           H  
ATOM    676 1HG  ARG A  39     -16.201   9.652   9.724  1.00  0.00           H  
ATOM    677 2HG  ARG A  39     -16.668   8.043  10.326  1.00  0.00           H  
ATOM    678 1HD  ARG A  39     -16.287   8.720  12.608  1.00  0.00           H  
ATOM    679 2HD  ARG A  39     -15.596  10.272  12.083  1.00  0.00           H  
ATOM    680  HE  ARG A  39     -18.226  10.019  11.042  1.00  0.00           H  
ATOM    681 1HH1 ARG A  39     -16.553  10.505  14.109  1.00  0.00           H  
ATOM    682 2HH1 ARG A  39     -17.889  11.383  14.820  1.00  0.00           H  
ATOM    683 1HH2 ARG A  39     -19.930  11.150  11.975  1.00  0.00           H  
ATOM    684 2HH2 ARG A  39     -19.795  11.747  13.614  1.00  0.00           H  
ATOM    685  N   LEU A  40     -12.458   8.773   7.544  1.00  0.00           N  
ATOM    686  CA  LEU A  40     -11.506   9.675   6.905  1.00  0.00           C  
ATOM    687  C   LEU A  40     -10.417  10.099   7.884  1.00  0.00           C  
ATOM    688  O   LEU A  40     -10.630  10.991   8.708  1.00  0.00           O  
ATOM    689  CB  LEU A  40     -12.224  10.910   6.355  1.00  0.00           C  
ATOM    690  CG  LEU A  40     -12.455  10.944   4.844  1.00  0.00           C  
ATOM    691  CD1 LEU A  40     -13.858  11.455   4.533  1.00  0.00           C  
ATOM    692  CD2 LEU A  40     -11.401  11.809   4.161  1.00  0.00           C  
ATOM    693  H   LEU A  40     -13.182   8.346   6.985  1.00  0.00           H  
ATOM    694  HA  LEU A  40     -11.034   9.149   6.076  1.00  0.00           H  
ATOM    695 1HB  LEU A  40     -13.198  10.987   6.834  1.00  0.00           H  
ATOM    696 2HB  LEU A  40     -11.643  11.795   6.615  1.00  0.00           H  
ATOM    697  HG  LEU A  40     -12.395   9.932   4.444  1.00  0.00           H  
ATOM    698 1HD1 LEU A  40     -14.008  11.473   3.453  1.00  0.00           H  
ATOM    699 2HD1 LEU A  40     -14.595  10.794   4.989  1.00  0.00           H  
ATOM    700 3HD1 LEU A  40     -13.975  12.462   4.932  1.00  0.00           H  
ATOM    701 1HD2 LEU A  40     -11.581  11.821   3.086  1.00  0.00           H  
ATOM    702 2HD2 LEU A  40     -11.457  12.826   4.550  1.00  0.00           H  
ATOM    703 3HD2 LEU A  40     -10.410  11.399   4.359  1.00  0.00           H  
ATOM    704  N   ASP A  41      -9.528   9.132   8.256  1.00  0.00           N  
ATOM    705  CA  ASP A  41      -8.314   9.108   9.066  1.00  0.00           C  
ATOM    706  C   ASP A  41      -7.099   9.538   8.247  1.00  0.00           C  
ATOM    707  O   ASP A  41      -7.098   9.420   7.020  1.00  0.00           O  
ATOM    708  CB  ASP A  41      -8.087   7.713   9.651  1.00  0.00           C  
ATOM    709  CG  ASP A  41      -7.834   7.733  11.149  1.00  0.00           C  
ATOM    710  OD1 ASP A  41      -6.657   7.695  11.569  1.00  0.00           O  
ATOM    711  OD2 ASP A  41      -8.820   7.783  11.915  1.00  0.00           O  
ATOM    712  H   ASP A  41      -9.856   8.274   7.836  1.00  0.00           H  
ATOM    713  HA  ASP A  41      -8.432   9.815   9.888  1.00  0.00           H  
ATOM    714 1HB  ASP A  41      -8.959   7.089   9.453  1.00  0.00           H  
ATOM    715 2HB  ASP A  41      -7.233   7.247   9.159  1.00  0.00           H  
ATOM    716  N   GLN A  42      -6.556  10.738   8.319  1.00  0.00           N  
ATOM    717  CA  GLN A  42      -5.257  11.278   7.931  1.00  0.00           C  
ATOM    718  C   GLN A  42      -4.516  10.318   7.004  1.00  0.00           C  
ATOM    719  O   GLN A  42      -3.886  10.746   6.035  1.00  0.00           O  
ATOM    720  CB  GLN A  42      -4.408  11.574   9.168  1.00  0.00           C  
ATOM    721  CG  GLN A  42      -4.775  12.875   9.870  1.00  0.00           C  
ATOM    722  CD  GLN A  42      -3.843  13.204  11.021  1.00  0.00           C  
ATOM    723  OE1 GLN A  42      -3.381  12.311  11.738  1.00  0.00           O  
ATOM    724  NE2 GLN A  42      -3.562  14.489  11.206  1.00  0.00           N  
ATOM    725  H   GLN A  42      -7.239  11.353   8.739  1.00  0.00           H  
ATOM    726  HA  GLN A  42      -5.418  12.209   7.388  1.00  0.00           H  
ATOM    727 1HB  GLN A  42      -4.513  10.760   9.885  1.00  0.00           H  
ATOM    728 2HB  GLN A  42      -3.357  11.626   8.884  1.00  0.00           H  
ATOM    729 1HG  GLN A  42      -4.725  13.691   9.149  1.00  0.00           H  
ATOM    730 2HG  GLN A  42      -5.786  12.789  10.267  1.00  0.00           H  
ATOM    731 1HE2 GLN A  42      -2.953  14.766  11.950  1.00  0.00           H  
ATOM    732 2HE2 GLN A  42      -3.959  15.180  10.602  1.00  0.00           H  
ATOM    733  N   ASP A  43      -4.778   9.044   7.117  1.00  0.00           N  
ATOM    734  CA  ASP A  43      -4.071   8.056   6.308  1.00  0.00           C  
ATOM    735  C   ASP A  43      -4.629   8.009   4.887  1.00  0.00           C  
ATOM    736  O   ASP A  43      -3.870   7.919   3.920  1.00  0.00           O  
ATOM    737  CB  ASP A  43      -4.160   6.671   6.954  1.00  0.00           C  
ATOM    738  CG  ASP A  43      -3.235   6.514   8.148  1.00  0.00           C  
ATOM    739  OD1 ASP A  43      -1.999   6.583   7.976  1.00  0.00           O  
ATOM    740  OD2 ASP A  43      -3.747   6.315   9.271  1.00  0.00           O  
ATOM    741  H   ASP A  43      -5.480   8.732   7.773  1.00  0.00           H  
ATOM    742  HA  ASP A  43      -3.021   8.345   6.248  1.00  0.00           H  
ATOM    743 1HB  ASP A  43      -5.184   6.487   7.280  1.00  0.00           H  
ATOM    744 2HB  ASP A  43      -3.909   5.908   6.216  1.00  0.00           H  
ATOM    745  N   ALA A  44      -5.970   8.090   4.748  1.00  0.00           N  
ATOM    746  CA  ALA A  44      -6.602   8.133   3.432  1.00  0.00           C  
ATOM    747  C   ALA A  44      -6.149   9.360   2.646  1.00  0.00           C  
ATOM    748  O   ALA A  44      -5.895   9.274   1.442  1.00  0.00           O  
ATOM    749  CB  ALA A  44      -8.122   8.125   3.571  1.00  0.00           C  
ATOM    750  H   ALA A  44      -6.551   8.122   5.574  1.00  0.00           H  
ATOM    751  HA  ALA A  44      -6.294   7.246   2.879  1.00  0.00           H  
ATOM    752 1HB  ALA A  44      -8.578   8.157   2.581  1.00  0.00           H  
ATOM    753 2HB  ALA A  44      -8.436   7.217   4.085  1.00  0.00           H  
ATOM    754 3HB  ALA A  44      -8.439   8.994   4.145  1.00  0.00           H  
ATOM    755  N   LYS A  45      -6.075  10.510   3.445  1.00  0.00           N  
ATOM    756  CA  LYS A  45      -5.610  11.743   2.815  1.00  0.00           C  
ATOM    757  C   LYS A  45      -4.166  11.607   2.340  1.00  0.00           C  
ATOM    758  O   LYS A  45      -3.822  12.058   1.245  1.00  0.00           O  
ATOM    759  CB  LYS A  45      -5.735  12.921   3.782  1.00  0.00           C  
ATOM    760  CG  LYS A  45      -7.159  13.426   3.962  1.00  0.00           C  
ATOM    761  CD  LYS A  45      -7.203  14.671   4.838  1.00  0.00           C  
ATOM    762  CE  LYS A  45      -8.631  15.157   5.049  1.00  0.00           C  
ATOM    763  NZ  LYS A  45      -8.681  16.365   5.927  1.00  0.00           N  
ATOM    764  H   LYS A  45      -6.326  10.522   4.423  1.00  0.00           H  
ATOM    765  HA  LYS A  45      -6.233  11.942   1.942  1.00  0.00           H  
ATOM    766 1HB  LYS A  45      -5.353  12.630   4.761  1.00  0.00           H  
ATOM    767 2HB  LYS A  45      -5.124  13.751   3.425  1.00  0.00           H  
ATOM    768 1HG  LYS A  45      -7.587  13.665   2.987  1.00  0.00           H  
ATOM    769 2HG  LYS A  45      -7.765  12.648   4.424  1.00  0.00           H  
ATOM    770 1HD  LYS A  45      -6.758  14.449   5.809  1.00  0.00           H  
ATOM    771 2HD  LYS A  45      -6.626  15.467   4.368  1.00  0.00           H  
ATOM    772 1HE  LYS A  45      -9.078  15.402   4.086  1.00  0.00           H  
ATOM    773 2HE  LYS A  45      -9.221  14.364   5.507  1.00  0.00           H  
ATOM    774 1HZ  LYS A  45      -9.641  16.657   6.044  1.00  0.00           H  
ATOM    775 2HZ  LYS A  45      -8.284  16.143   6.829  1.00  0.00           H  
ATOM    776 3HZ  LYS A  45      -8.152  17.113   5.502  1.00  0.00           H  
ATOM    777  N   LYS A  46      -3.326  10.939   3.174  1.00  0.00           N  
ATOM    778  CA  LYS A  46      -1.924  10.742   2.816  1.00  0.00           C  
ATOM    779  C   LYS A  46      -1.791   9.874   1.569  1.00  0.00           C  
ATOM    780  O   LYS A  46      -1.016  10.191   0.664  1.00  0.00           O  
ATOM    781  CB  LYS A  46      -1.157  10.111   3.979  1.00  0.00           C  
ATOM    782  CG  LYS A  46      -0.923  11.053   5.151  1.00  0.00           C  
ATOM    783  CD  LYS A  46      -0.100  10.388   6.247  1.00  0.00           C  
ATOM    784  CE  LYS A  46       0.102  11.317   7.436  1.00  0.00           C  
ATOM    785  NZ  LYS A  46       0.877  10.656   8.529  1.00  0.00           N  
ATOM    786  H   LYS A  46      -3.666  10.572   4.051  1.00  0.00           H  
ATOM    787  HA  LYS A  46      -1.483  11.715   2.595  1.00  0.00           H  
ATOM    788 1HB  LYS A  46      -1.704   9.243   4.347  1.00  0.00           H  
ATOM    789 2HB  LYS A  46      -0.186   9.761   3.627  1.00  0.00           H  
ATOM    790 1HG  LYS A  46      -0.395  11.942   4.804  1.00  0.00           H  
ATOM    791 2HG  LYS A  46      -1.882  11.361   5.567  1.00  0.00           H  
ATOM    792 1HD  LYS A  46      -0.608   9.484   6.587  1.00  0.00           H  
ATOM    793 2HD  LYS A  46       0.876  10.107   5.850  1.00  0.00           H  
ATOM    794 1HE  LYS A  46       0.637  12.209   7.114  1.00  0.00           H  
ATOM    795 2HE  LYS A  46      -0.868  11.623   7.827  1.00  0.00           H  
ATOM    796 1HZ  LYS A  46       0.991  11.300   9.299  1.00  0.00           H  
ATOM    797 2HZ  LYS A  46       0.379   9.836   8.847  1.00  0.00           H  
ATOM    798 3HZ  LYS A  46       1.785  10.384   8.181  1.00  0.00           H  
ATOM    799  N   PHE A  47      -2.692   8.864   1.556  1.00  0.00           N  
ATOM    800  CA  PHE A  47      -2.652   7.954   0.418  1.00  0.00           C  
ATOM    801  C   PHE A  47      -3.170   8.638  -0.842  1.00  0.00           C  
ATOM    802  O   PHE A  47      -2.605   8.469  -1.924  1.00  0.00           O  
ATOM    803  CB  PHE A  47      -3.473   6.693   0.707  1.00  0.00           C  
ATOM    804  CG  PHE A  47      -2.782   5.715   1.618  1.00  0.00           C  
ATOM    805  CD1 PHE A  47      -1.547   5.177   1.276  1.00  0.00           C  
ATOM    806  CD2 PHE A  47      -3.368   5.332   2.817  1.00  0.00           C  
ATOM    807  CE1 PHE A  47      -0.906   4.271   2.118  1.00  0.00           C  
ATOM    808  CE2 PHE A  47      -2.733   4.428   3.664  1.00  0.00           C  
ATOM    809  CZ  PHE A  47      -1.503   3.898   3.311  1.00  0.00           C  
ATOM    810  H   PHE A  47      -3.377   8.713   2.283  1.00  0.00           H  
ATOM    811  HA  PHE A  47      -1.615   7.662   0.245  1.00  0.00           H  
ATOM    812 1HB  PHE A  47      -4.421   6.973   1.165  1.00  0.00           H  
ATOM    813 2HB  PHE A  47      -3.700   6.184  -0.229  1.00  0.00           H  
ATOM    814  HD1 PHE A  47      -1.079   5.472   0.336  1.00  0.00           H  
ATOM    815  HD2 PHE A  47      -4.337   5.750   3.094  1.00  0.00           H  
ATOM    816  HE1 PHE A  47       0.063   3.858   1.837  1.00  0.00           H  
ATOM    817  HE2 PHE A  47      -3.202   4.136   4.603  1.00  0.00           H  
ATOM    818  HZ  PHE A  47      -1.007   3.188   3.971  1.00  0.00           H  
ATOM    819  N   GLU A  48      -4.203   9.388  -0.657  1.00  0.00           N  
ATOM    820  CA  GLU A  48      -4.770  10.131  -1.778  1.00  0.00           C  
ATOM    821  C   GLU A  48      -3.742  11.080  -2.389  1.00  0.00           C  
ATOM    822  O   GLU A  48      -3.616  11.162  -3.612  1.00  0.00           O  
ATOM    823  CB  GLU A  48      -6.008  10.914  -1.333  1.00  0.00           C  
ATOM    824  CG  GLU A  48      -6.755  11.586  -2.476  1.00  0.00           C  
ATOM    825  CD  GLU A  48      -7.975  12.368  -2.018  1.00  0.00           C  
ATOM    826  OE1 GLU A  48      -7.830  13.552  -1.636  1.00  0.00           O  
ATOM    827  OE2 GLU A  48      -9.086  11.792  -2.040  1.00  0.00           O  
ATOM    828  H   GLU A  48      -4.630   9.471   0.255  1.00  0.00           H  
ATOM    829  HA  GLU A  48      -5.067   9.420  -2.550  1.00  0.00           H  
ATOM    830 1HB  GLU A  48      -6.699  10.243  -0.824  1.00  0.00           H  
ATOM    831 2HB  GLU A  48      -5.714  11.684  -0.620  1.00  0.00           H  
ATOM    832 1HG  GLU A  48      -6.077  12.267  -2.989  1.00  0.00           H  
ATOM    833 2HG  GLU A  48      -7.068  10.824  -3.189  1.00  0.00           H  
ATOM    834  N   LYS A  49      -3.085  11.789  -1.512  1.00  0.00           N  
ATOM    835  CA  LYS A  49      -2.057  12.717  -1.973  1.00  0.00           C  
ATOM    836  C   LYS A  49      -0.944  11.980  -2.713  1.00  0.00           C  
ATOM    837  O   LYS A  49      -0.493  12.425  -3.770  1.00  0.00           O  
ATOM    838  CB  LYS A  49      -1.474  13.502  -0.797  1.00  0.00           C  
ATOM    839  CG  LYS A  49      -0.589  14.669  -1.209  1.00  0.00           C  
ATOM    840  CD  LYS A  49      -0.162  15.499  -0.005  1.00  0.00           C  
ATOM    841  CE  LYS A  49       0.704  16.681  -0.419  1.00  0.00           C  
ATOM    842  NZ  LYS A  49       1.127  17.497   0.758  1.00  0.00           N  
ATOM    843  H   LYS A  49      -3.270  11.712  -0.522  1.00  0.00           H  
ATOM    844  HA  LYS A  49      -2.514  13.422  -2.669  1.00  0.00           H  
ATOM    845 1HB  LYS A  49      -2.285  13.893  -0.183  1.00  0.00           H  
ATOM    846 2HB  LYS A  49      -0.882  12.834  -0.171  1.00  0.00           H  
ATOM    847 1HG  LYS A  49       0.302  14.291  -1.711  1.00  0.00           H  
ATOM    848 2HG  LYS A  49      -1.131  15.309  -1.904  1.00  0.00           H  
ATOM    849 1HD  LYS A  49      -1.047  15.873   0.512  1.00  0.00           H  
ATOM    850 2HD  LYS A  49       0.403  14.874   0.686  1.00  0.00           H  
ATOM    851 1HE  LYS A  49       1.592  16.318  -0.934  1.00  0.00           H  
ATOM    852 2HE  LYS A  49       0.147  17.317  -1.106  1.00  0.00           H  
ATOM    853 1HZ  LYS A  49       1.698  18.270   0.445  1.00  0.00           H  
ATOM    854 2HZ  LYS A  49       0.309  17.853   1.233  1.00  0.00           H  
ATOM    855 3HZ  LYS A  49       1.660  16.921   1.393  1.00  0.00           H  
ATOM    856  N   ALA A  50      -0.549  10.835  -2.159  1.00  0.00           N  
ATOM    857  CA  ALA A  50       0.503  10.025  -2.767  1.00  0.00           C  
ATOM    858  C   ALA A  50       0.080   9.520  -4.144  1.00  0.00           C  
ATOM    859  O   ALA A  50       0.858   9.579  -5.099  1.00  0.00           O  
ATOM    860  CB  ALA A  50       0.862   8.851  -1.860  1.00  0.00           C  
ATOM    861  H   ALA A  50      -0.982  10.518  -1.303  1.00  0.00           H  
ATOM    862  HA  ALA A  50       1.384  10.654  -2.895  1.00  0.00           H  
ATOM    863 1HB  ALA A  50       1.647   8.257  -2.327  1.00  0.00           H  
ATOM    864 2HB  ALA A  50       1.215   9.228  -0.900  1.00  0.00           H  
ATOM    865 3HB  ALA A  50      -0.018   8.229  -1.704  1.00  0.00           H  
ATOM    866  N   ILE A  51      -1.121   9.002  -4.232  1.00  0.00           N  
ATOM    867  CA  ILE A  51      -1.655   8.471  -5.481  1.00  0.00           C  
ATOM    868  C   ILE A  51      -1.739   9.586  -6.521  1.00  0.00           C  
ATOM    869  O   ILE A  51      -1.398   9.381  -7.689  1.00  0.00           O  
ATOM    870  CB  ILE A  51      -3.044   7.827  -5.274  1.00  0.00           C  
ATOM    871  CG1 ILE A  51      -2.918   6.545  -4.443  1.00  0.00           C  
ATOM    872  CG2 ILE A  51      -3.714   7.543  -6.621  1.00  0.00           C  
ATOM    873  CD1 ILE A  51      -4.253   5.953  -4.012  1.00  0.00           C  
ATOM    874  H   ILE A  51      -1.693   8.972  -3.400  1.00  0.00           H  
ATOM    875  HA  ILE A  51      -0.976   7.703  -5.848  1.00  0.00           H  
ATOM    876  HB  ILE A  51      -3.677   8.504  -4.702  1.00  0.00           H  
ATOM    877 1HG1 ILE A  51      -2.381   5.791  -5.017  1.00  0.00           H  
ATOM    878 2HG1 ILE A  51      -2.333   6.749  -3.546  1.00  0.00           H  
ATOM    879 1HG2 ILE A  51      -4.690   7.089  -6.453  1.00  0.00           H  
ATOM    880 2HG2 ILE A  51      -3.837   8.476  -7.170  1.00  0.00           H  
ATOM    881 3HG2 ILE A  51      -3.092   6.861  -7.200  1.00  0.00           H  
ATOM    882 1HD1 ILE A  51      -4.079   5.049  -3.428  1.00  0.00           H  
ATOM    883 2HD1 ILE A  51      -4.794   6.679  -3.404  1.00  0.00           H  
ATOM    884 3HD1 ILE A  51      -4.843   5.707  -4.894  1.00  0.00           H  
ATOM    885  N   ARG A  52      -2.168  10.726  -6.145  1.00  0.00           N  
ATOM    886  CA  ARG A  52      -2.267  11.879  -7.034  1.00  0.00           C  
ATOM    887  C   ARG A  52      -0.898  12.264  -7.585  1.00  0.00           C  
ATOM    888  O   ARG A  52      -0.763  12.559  -8.774  1.00  0.00           O  
ATOM    889  CB  ARG A  52      -2.891  13.070  -6.302  1.00  0.00           C  
ATOM    890  CG  ARG A  52      -3.246  14.234  -7.213  1.00  0.00           C  
ATOM    891  CD  ARG A  52      -3.989  15.331  -6.462  1.00  0.00           C  
ATOM    892  NE  ARG A  52      -4.294  16.466  -7.328  1.00  0.00           N  
ATOM    893  CZ  ARG A  52      -4.924  17.570  -6.937  1.00  0.00           C  
ATOM    894  NH1 ARG A  52      -5.331  17.709  -5.681  1.00  0.00           N  
ATOM    895  NH2 ARG A  52      -5.150  18.542  -7.809  1.00  0.00           N  
ATOM    896  H   ARG A  52      -2.451  10.823  -5.180  1.00  0.00           H  
ATOM    897  HA  ARG A  52      -2.908  11.613  -7.875  1.00  0.00           H  
ATOM    898 1HB  ARG A  52      -3.798  12.749  -5.793  1.00  0.00           H  
ATOM    899 2HB  ARG A  52      -2.199  13.433  -5.541  1.00  0.00           H  
ATOM    900 1HG  ARG A  52      -2.334  14.661  -7.630  1.00  0.00           H  
ATOM    901 2HG  ARG A  52      -3.884  13.880  -8.023  1.00  0.00           H  
ATOM    902 1HD  ARG A  52      -4.927  14.935  -6.073  1.00  0.00           H  
ATOM    903 2HD  ARG A  52      -3.375  15.686  -5.635  1.00  0.00           H  
ATOM    904  HE  ARG A  52      -4.006  16.410  -8.296  1.00  0.00           H  
ATOM    905 1HH1 ARG A  52      -5.163  16.972  -5.011  1.00  0.00           H  
ATOM    906 2HH1 ARG A  52      -5.808  18.552  -5.395  1.00  0.00           H  
ATOM    907 1HH2 ARG A  52      -4.844  18.443  -8.767  1.00  0.00           H  
ATOM    908 2HH2 ARG A  52      -5.628  19.381  -7.516  1.00  0.00           H  
ATOM    909  N   GLN A  53       0.114  12.263  -6.667  1.00  0.00           N  
ATOM    910  CA  GLN A  53       1.477  12.587  -7.076  1.00  0.00           C  
ATOM    911  C   GLN A  53       2.004  11.571  -8.086  1.00  0.00           C  
ATOM    912  O   GLN A  53       2.625  11.944  -9.083  1.00  0.00           O  
ATOM    913  CB  GLN A  53       2.403  12.648  -5.861  1.00  0.00           C  
ATOM    914  CG  GLN A  53       2.258  13.924  -5.041  1.00  0.00           C  
ATOM    915  CD  GLN A  53       3.322  14.056  -3.968  1.00  0.00           C  
ATOM    916  OE1 GLN A  53       4.476  13.662  -4.167  1.00  0.00           O  
ATOM    917  NE2 GLN A  53       2.943  14.610  -2.821  1.00  0.00           N  
ATOM    918  H   GLN A  53      -0.069  12.039  -5.699  1.00  0.00           H  
ATOM    919  HA  GLN A  53       1.470  13.565  -7.557  1.00  0.00           H  
ATOM    920 1HB  GLN A  53       2.202  11.799  -5.208  1.00  0.00           H  
ATOM    921 2HB  GLN A  53       3.439  12.570  -6.189  1.00  0.00           H  
ATOM    922 1HG  GLN A  53       2.340  14.783  -5.707  1.00  0.00           H  
ATOM    923 2HG  GLN A  53       1.283  13.921  -4.553  1.00  0.00           H  
ATOM    924 1HE2 GLN A  53       3.603  14.723  -2.077  1.00  0.00           H  
ATOM    925 2HE2 GLN A  53       1.998  14.915  -2.700  1.00  0.00           H  
ATOM    926  N   VAL A  54       1.785  10.394  -7.831  1.00  0.00           N  
ATOM    927  CA  VAL A  54       2.241   9.329  -8.719  1.00  0.00           C  
ATOM    928  C   VAL A  54       1.506   9.418 -10.054  1.00  0.00           C  
ATOM    929  O   VAL A  54       2.115   9.273 -11.116  1.00  0.00           O  
ATOM    930  CB  VAL A  54       2.032   7.935  -8.087  1.00  0.00           C  
ATOM    931  CG1 VAL A  54       2.440   6.833  -9.063  1.00  0.00           C  
ATOM    932  CG2 VAL A  54       2.819   7.817  -6.783  1.00  0.00           C  
ATOM    933  H   VAL A  54       1.279  10.151  -6.991  1.00  0.00           H  
ATOM    934  HA  VAL A  54       3.308   9.463  -8.900  1.00  0.00           H  
ATOM    935  HB  VAL A  54       0.971   7.795  -7.880  1.00  0.00           H  
ATOM    936 1HG1 VAL A  54       2.285   5.859  -8.598  1.00  0.00           H  
ATOM    937 2HG1 VAL A  54       1.834   6.904  -9.966  1.00  0.00           H  
ATOM    938 3HG1 VAL A  54       3.493   6.947  -9.321  1.00  0.00           H  
ATOM    939 1HG2 VAL A  54       2.660   6.830  -6.350  1.00  0.00           H  
ATOM    940 2HG2 VAL A  54       3.881   7.959  -6.985  1.00  0.00           H  
ATOM    941 3HG2 VAL A  54       2.478   8.579  -6.082  1.00  0.00           H  
ATOM    942  N   GLU A  55       0.148   9.630  -9.966  1.00  0.00           N  
ATOM    943  CA  GLU A  55      -0.668   9.788 -11.165  1.00  0.00           C  
ATOM    944  C   GLU A  55      -0.127  10.900 -12.059  1.00  0.00           C  
ATOM    945  O   GLU A  55      -0.059  10.745 -13.280  1.00  0.00           O  
ATOM    946  CB  GLU A  55      -2.124  10.075 -10.791  1.00  0.00           C  
ATOM    947  CG  GLU A  55      -3.077  10.074 -11.978  1.00  0.00           C  
ATOM    948  CD  GLU A  55      -4.527  10.303 -11.584  1.00  0.00           C  
ATOM    949  OE1 GLU A  55      -4.922  11.472 -11.374  1.00  0.00           O  
ATOM    950  OE2 GLU A  55      -5.275   9.304 -11.482  1.00  0.00           O  
ATOM    951  H   GLU A  55      -0.295   9.678  -9.060  1.00  0.00           H  
ATOM    952  HA  GLU A  55      -0.632   8.858 -11.733  1.00  0.00           H  
ATOM    953 1HB  GLU A  55      -2.470   9.328 -10.077  1.00  0.00           H  
ATOM    954 2HB  GLU A  55      -2.190  11.048 -10.304  1.00  0.00           H  
ATOM    955 1HG  GLU A  55      -2.777  10.858 -12.672  1.00  0.00           H  
ATOM    956 2HG  GLU A  55      -2.996   9.119 -12.495  1.00  0.00           H  
ATOM    957  N   LYS A  56       0.182  12.069 -11.455  1.00  0.00           N  
ATOM    958  CA  LYS A  56       0.753  13.193 -12.192  1.00  0.00           C  
ATOM    959  C   LYS A  56       2.074  12.805 -12.850  1.00  0.00           C  
ATOM    960  O   LYS A  56       2.347  13.200 -13.986  1.00  0.00           O  
ATOM    961  CB  LYS A  56       0.962  14.391 -11.264  1.00  0.00           C  
ATOM    962  CG  LYS A  56      -0.323  15.110 -10.882  1.00  0.00           C  
ATOM    963  CD  LYS A  56      -0.040  16.365 -10.067  1.00  0.00           C  
ATOM    964  CE  LYS A  56      -1.326  17.088  -9.687  1.00  0.00           C  
ATOM    965  NZ  LYS A  56      -1.055  18.306  -8.867  1.00  0.00           N  
ATOM    966  H   LYS A  56       0.012  12.166 -10.464  1.00  0.00           H  
ATOM    967  HA  LYS A  56       0.056  13.480 -12.980  1.00  0.00           H  
ATOM    968 1HB  LYS A  56       1.450  14.060 -10.347  1.00  0.00           H  
ATOM    969 2HB  LYS A  56       1.623  15.113 -11.744  1.00  0.00           H  
ATOM    970 1HG  LYS A  56      -0.865  15.391 -11.786  1.00  0.00           H  
ATOM    971 2HG  LYS A  56      -0.952  14.442 -10.295  1.00  0.00           H  
ATOM    972 1HD  LYS A  56       0.496  16.094  -9.156  1.00  0.00           H  
ATOM    973 2HD  LYS A  56       0.586  17.043 -10.648  1.00  0.00           H  
ATOM    974 1HE  LYS A  56      -1.858  17.382 -10.590  1.00  0.00           H  
ATOM    975 2HE  LYS A  56      -1.967  16.415  -9.117  1.00  0.00           H  
ATOM    976 1HZ  LYS A  56      -1.928  18.757  -8.635  1.00  0.00           H  
ATOM    977 2HZ  LYS A  56      -0.577  18.041  -8.017  1.00  0.00           H  
ATOM    978 3HZ  LYS A  56      -0.476  18.945  -9.393  1.00  0.00           H  
ATOM    979  N   ARG A  57       2.828  11.920 -12.170  1.00  0.00           N  
ATOM    980  CA  ARG A  57       4.122  11.492 -12.689  1.00  0.00           C  
ATOM    981  C   ARG A  57       3.952  10.535 -13.864  1.00  0.00           C  
ATOM    982  O   ARG A  57       4.687  10.616 -14.850  1.00  0.00           O  
ATOM    983  CB  ARG A  57       4.951  10.827 -11.588  1.00  0.00           C  
ATOM    984  CG  ARG A  57       6.409  10.609 -11.961  1.00  0.00           C  
ATOM    985  CD  ARG A  57       7.267  10.319 -10.737  1.00  0.00           C  
ATOM    986  NE  ARG A  57       8.675  10.165 -11.090  1.00  0.00           N  
ATOM    987  CZ  ARG A  57       9.690  10.323 -10.245  1.00  0.00           C  
ATOM    988  NH1 ARG A  57       9.471  10.644  -8.975  1.00  0.00           N  
ATOM    989  NH2 ARG A  57      10.934  10.159 -10.673  1.00  0.00           N  
ATOM    990  H   ARG A  57       2.502  11.544 -11.291  1.00  0.00           H  
ATOM    991  HA  ARG A  57       4.660  12.371 -13.046  1.00  0.00           H  
ATOM    992 1HB  ARG A  57       4.919  11.440 -10.689  1.00  0.00           H  
ATOM    993 2HB  ARG A  57       4.516   9.859 -11.340  1.00  0.00           H  
ATOM    994 1HG  ARG A  57       6.487   9.762 -12.643  1.00  0.00           H  
ATOM    995 2HG  ARG A  57       6.798  11.504 -12.448  1.00  0.00           H  
ATOM    996 1HD  ARG A  57       7.179  11.142 -10.028  1.00  0.00           H  
ATOM    997 2HD  ARG A  57       6.929   9.397 -10.266  1.00  0.00           H  
ATOM    998  HE  ARG A  57       8.896   9.920 -12.046  1.00  0.00           H  
ATOM    999 1HH1 ARG A  57       8.526  10.771  -8.642  1.00  0.00           H  
ATOM   1000 2HH1 ARG A  57      10.249  10.761  -8.343  1.00  0.00           H  
ATOM   1001 1HH2 ARG A  57      11.108   9.915 -11.638  1.00  0.00           H  
ATOM   1002 2HH2 ARG A  57      11.707  10.278 -10.035  1.00  0.00           H  
ATOM   1003  N   LEU A  58       3.030   9.731 -13.873  1.00  0.00           N  
ATOM   1004  CA  LEU A  58       2.835   8.708 -14.895  1.00  0.00           C  
ATOM   1005  C   LEU A  58       2.199   9.303 -16.146  1.00  0.00           C  
ATOM   1006  O   LEU A  58       2.397   8.793 -17.251  1.00  0.00           O  
ATOM   1007  CB  LEU A  58       1.963   7.571 -14.356  1.00  0.00           C  
ATOM   1008  CG  LEU A  58       2.621   6.632 -13.344  1.00  0.00           C  
ATOM   1009  CD1 LEU A  58       1.598   5.644 -12.794  1.00  0.00           C  
ATOM   1010  CD2 LEU A  58       3.793   5.895 -13.983  1.00  0.00           C  
ATOM   1011  H   LEU A  58       2.370   9.798 -13.111  1.00  0.00           H  
ATOM   1012  HA  LEU A  58       3.808   8.301 -15.167  1.00  0.00           H  
ATOM   1013 1HB  LEU A  58       1.086   8.003 -13.876  1.00  0.00           H  
ATOM   1014 2HB  LEU A  58       1.628   6.962 -15.195  1.00  0.00           H  
ATOM   1015  HG  LEU A  58       2.987   7.210 -12.495  1.00  0.00           H  
ATOM   1016 1HD1 LEU A  58       2.081   4.982 -12.075  1.00  0.00           H  
ATOM   1017 2HD1 LEU A  58       0.794   6.190 -12.300  1.00  0.00           H  
ATOM   1018 3HD1 LEU A  58       1.187   5.053 -13.612  1.00  0.00           H  
ATOM   1019 1HD2 LEU A  58       4.250   5.232 -13.248  1.00  0.00           H  
ATOM   1020 2HD2 LEU A  58       3.436   5.308 -14.829  1.00  0.00           H  
ATOM   1021 3HD2 LEU A  58       4.532   6.618 -14.329  1.00  0.00           H  
ATOM   1022  N   ARG A  59       1.420  10.394 -15.992  1.00  0.00           N  
ATOM   1023  CA  ARG A  59       0.807  11.032 -17.153  1.00  0.00           C  
ATOM   1024  C   ARG A  59       1.840  11.814 -17.957  1.00  0.00           C  
ATOM   1025  O   ARG A  59       1.630  12.099 -19.137  1.00  0.00           O  
ATOM   1026  CB  ARG A  59      -0.330  11.959 -16.719  1.00  0.00           C  
ATOM   1027  CG  ARG A  59      -1.613  11.230 -16.351  1.00  0.00           C  
ATOM   1028  CD  ARG A  59      -2.760  12.199 -16.099  1.00  0.00           C  
ATOM   1029  NE  ARG A  59      -3.925  11.520 -15.537  1.00  0.00           N  
ATOM   1030  CZ  ARG A  59      -5.110  12.089 -15.339  1.00  0.00           C  
ATOM   1031  NH1 ARG A  59      -5.312  13.364 -15.654  1.00  0.00           N  
ATOM   1032  NH2 ARG A  59      -6.102  11.379 -14.822  1.00  0.00           N  
ATOM   1033  H   ARG A  59       1.253  10.780 -15.074  1.00  0.00           H  
ATOM   1034  HA  ARG A  59       0.395  10.255 -17.798  1.00  0.00           H  
ATOM   1035 1HB  ARG A  59      -0.013  12.544 -15.857  1.00  0.00           H  
ATOM   1036 2HB  ARG A  59      -0.556  12.659 -17.524  1.00  0.00           H  
ATOM   1037 1HG  ARG A  59      -1.900  10.564 -17.165  1.00  0.00           H  
ATOM   1038 2HG  ARG A  59      -1.453  10.646 -15.444  1.00  0.00           H  
ATOM   1039 1HD  ARG A  59      -2.439  12.968 -15.397  1.00  0.00           H  
ATOM   1040 2HD  ARG A  59      -3.055  12.666 -17.038  1.00  0.00           H  
ATOM   1041  HE  ARG A  59      -3.823  10.547 -15.280  1.00  0.00           H  
ATOM   1042 1HH1 ARG A  59      -4.561  13.912 -16.049  1.00  0.00           H  
ATOM   1043 2HH1 ARG A  59      -6.216  13.785 -15.499  1.00  0.00           H  
ATOM   1044 1HH2 ARG A  59      -5.956  10.408 -14.580  1.00  0.00           H  
ATOM   1045 2HH2 ARG A  59      -7.003  11.807 -14.670  1.00  0.00           H  
ATOM   1046  N   SER A  60       3.103  12.129 -17.320  1.00  0.00           N  
ATOM   1047  CA  SER A  60       4.144  12.835 -18.059  1.00  0.00           C  
ATOM   1048  C   SER A  60       5.032  11.862 -18.828  1.00  0.00           C  
ATOM   1049  O   SER A  60       5.359  12.100 -19.993  1.00  0.00           O  
ATOM   1050  OXT SER A  60       5.418  10.856 -18.300  1.00  0.00           O  
ATOM   1051  CB  SER A  60       4.999  13.677 -17.111  1.00  0.00           C  
ATOM   1052  OG  SER A  60       4.302  14.844 -16.709  1.00  0.00           O  
ATOM   1053  H   SER A  60       3.275  11.864 -16.361  1.00  0.00           H  
ATOM   1054  HA  SER A  60       3.666  13.500 -18.780  1.00  0.00           H  
ATOM   1055 1HB  SER A  60       5.262  13.084 -16.235  1.00  0.00           H  
ATOM   1056 2HB  SER A  60       5.927  13.955 -17.609  1.00  0.00           H  
ATOM   1057  HG  SER A  60       3.448  14.806 -17.147  1.00  0.00           H  
TER                                                                             
score 0
silent_score 0
                                                         
