# Supplementary material for: Improving de novo protein binder design with deep learning
Source: Nat Commun. 2023 May 6;14:2625. doi: 10.1038/s41467-023-38328-5 (PMC10163288; doi:10.1038/s41467-023-38328-5)
Supplement: Supplementary file 4 — Source Data File [file 41467_2023_38328_MOESM4_ESM.zip › all_data/experimental_structure_agreement/af2_monomer_pred/LCB3_monomer_af2pred.pdb]

HEADER                                            13-MAR-23   XXXX              
EXPDTA    THEORETICAL MODEL                                                     
REMARK 220                                                                      
REMARK 220 EXPERIMENTAL DETAILS                                                 
REMARK 220  EXPERIMENT TYPE                : THEORETICAL MODELLING              
REMARK 220  DATE OF DATA COLLECTION        : 13-MAR-23                          
REMARK 220                                                                      
REMARK 220 REMARK: MODEL GENERATED BY ROSETTA                                   
REMARK 220  VERSION 2019.44+release.5aed75f2e79                                 
ATOM      1  N   ASN A   1      11.942   5.723  -7.827  1.00  0.00           N  
ATOM      2  CA  ASN A   1      11.659   5.134  -9.131  1.00  0.00           C  
ATOM      3  C   ASN A   1      10.213   4.658  -9.230  1.00  0.00           C  
ATOM      4  O   ASN A   1       9.623   4.240  -8.231  1.00  0.00           O  
ATOM      5  CB  ASN A   1      12.620   3.978  -9.419  1.00  0.00           C  
ATOM      6  CG  ASN A   1      12.308   3.270 -10.722  1.00  0.00           C  
ATOM      7  OD1 ASN A   1      11.444   3.705 -11.488  1.00  0.00           O  
ATOM      8  ND2 ASN A   1      13.008   2.172 -10.983  1.00  0.00           N  
ATOM      9 1H   ASN A   1      12.895   6.023  -7.796  1.00  0.00           H  
ATOM     10 2H   ASN A   1      11.341   6.508  -7.678  1.00  0.00           H  
ATOM     11 3H   ASN A   1      11.784   5.042  -7.112  1.00  0.00           H  
ATOM     12  HA  ASN A   1      11.798   5.901  -9.895  1.00  0.00           H  
ATOM     13 1HB  ASN A   1      13.642   4.356  -9.461  1.00  0.00           H  
ATOM     14 2HB  ASN A   1      12.572   3.254  -8.606  1.00  0.00           H  
ATOM     15 1HD2 ASN A   1      12.844   1.664 -11.829  1.00  0.00           H  
ATOM     16 2HD2 ASN A   1      13.698   1.853 -10.334  1.00  0.00           H  
ATOM     17  N   ASP A   2       9.441   5.000 -10.343  1.00  0.00           N  
ATOM     18  CA  ASP A   2       8.020   4.740 -10.554  1.00  0.00           C  
ATOM     19  C   ASP A   2       7.687   3.271 -10.304  1.00  0.00           C  
ATOM     20  O   ASP A   2       6.618   2.951  -9.780  1.00  0.00           O  
ATOM     21  CB  ASP A   2       7.606   5.139 -11.972  1.00  0.00           C  
ATOM     22  CG  ASP A   2       7.589   6.643 -12.184  1.00  0.00           C  
ATOM     23  OD1 ASP A   2       7.672   7.400 -11.192  1.00  0.00           O  
ATOM     24  OD2 ASP A   2       7.489   7.075 -13.352  1.00  0.00           O  
ATOM     25  H   ASP A   2       9.965   5.481 -11.060  1.00  0.00           H  
ATOM     26  HA  ASP A   2       7.449   5.339  -9.843  1.00  0.00           H  
ATOM     27 1HB  ASP A   2       8.294   4.694 -12.691  1.00  0.00           H  
ATOM     28 2HB  ASP A   2       6.611   4.746 -12.185  1.00  0.00           H  
ATOM     29  N   ASP A   3       8.651   2.295 -10.558  1.00  0.00           N  
ATOM     30  CA  ASP A   3       8.416   0.875 -10.314  1.00  0.00           C  
ATOM     31  C   ASP A   3       8.315   0.584  -8.819  1.00  0.00           C  
ATOM     32  O   ASP A   3       7.451  -0.182  -8.387  1.00  0.00           O  
ATOM     33  CB  ASP A   3       9.528   0.032 -10.941  1.00  0.00           C  
ATOM     34  CG  ASP A   3       9.442  -0.033 -12.455  1.00  0.00           C  
ATOM     35  OD1 ASP A   3       8.369   0.273 -13.019  1.00  0.00           O  
ATOM     36  OD2 ASP A   3      10.455  -0.397 -13.091  1.00  0.00           O  
ATOM     37  H   ASP A   3       9.545   2.590 -10.925  1.00  0.00           H  
ATOM     38  HA  ASP A   3       7.467   0.597 -10.774  1.00  0.00           H  
ATOM     39 1HB  ASP A   3      10.498   0.446 -10.665  1.00  0.00           H  
ATOM     40 2HB  ASP A   3       9.482  -0.983 -10.546  1.00  0.00           H  
ATOM     41  N   GLU A   4       9.206   1.248  -8.042  1.00  0.00           N  
ATOM     42  CA  GLU A   4       9.182   1.083  -6.592  1.00  0.00           C  
ATOM     43  C   GLU A   4       7.903   1.658  -5.991  1.00  0.00           C  
ATOM     44  O   GLU A   4       7.321   1.070  -5.078  1.00  0.00           O  
ATOM     45  CB  GLU A   4      10.407   1.745  -5.956  1.00  0.00           C  
ATOM     46  CG  GLU A   4      11.715   1.020  -6.237  1.00  0.00           C  
ATOM     47  CD  GLU A   4      12.921   1.686  -5.595  1.00  0.00           C  
ATOM     48  OE1 GLU A   4      14.037   1.126  -5.673  1.00  0.00           O  
ATOM     49  OE2 GLU A   4      12.747   2.778  -5.008  1.00  0.00           O  
ATOM     50  H   GLU A   4       9.893   1.862  -8.456  1.00  0.00           H  
ATOM     51  HA  GLU A   4       9.205   0.017  -6.365  1.00  0.00           H  
ATOM     52 1HB  GLU A   4      10.500   2.767  -6.323  1.00  0.00           H  
ATOM     53 2HB  GLU A   4      10.273   1.796  -4.875  1.00  0.00           H  
ATOM     54 1HG  GLU A   4      11.640  -0.001  -5.862  1.00  0.00           H  
ATOM     55 2HG  GLU A   4      11.867   0.972  -7.314  1.00  0.00           H  
ATOM     56  N   LEU A   5       7.527   2.793  -6.558  1.00  0.00           N  
ATOM     57  CA  LEU A   5       6.305   3.418  -6.061  1.00  0.00           C  
ATOM     58  C   LEU A   5       5.088   2.553  -6.371  1.00  0.00           C  
ATOM     59  O   LEU A   5       4.214   2.375  -5.519  1.00  0.00           O  
ATOM     60  CB  LEU A   5       6.127   4.809  -6.675  1.00  0.00           C  
ATOM     61  CG  LEU A   5       6.980   5.928  -6.075  1.00  0.00           C  
ATOM     62  CD1 LEU A   5       6.842   7.201  -6.904  1.00  0.00           C  
ATOM     63  CD2 LEU A   5       6.585   6.183  -4.625  1.00  0.00           C  
ATOM     64  H   LEU A   5       8.038   3.239  -7.306  1.00  0.00           H  
ATOM     65  HA  LEU A   5       6.385   3.522  -4.980  1.00  0.00           H  
ATOM     66 1HB  LEU A   5       6.363   4.753  -7.736  1.00  0.00           H  
ATOM     67 2HB  LEU A   5       5.083   5.104  -6.571  1.00  0.00           H  
ATOM     68  HG  LEU A   5       8.032   5.643  -6.110  1.00  0.00           H  
ATOM     69 1HD1 LEU A   5       7.455   7.989  -6.466  1.00  0.00           H  
ATOM     70 2HD1 LEU A   5       7.175   7.009  -7.924  1.00  0.00           H  
ATOM     71 3HD1 LEU A   5       5.799   7.516  -6.915  1.00  0.00           H  
ATOM     72 1HD2 LEU A   5       7.203   6.982  -4.214  1.00  0.00           H  
ATOM     73 2HD2 LEU A   5       5.536   6.476  -4.580  1.00  0.00           H  
ATOM     74 3HD2 LEU A   5       6.733   5.274  -4.042  1.00  0.00           H  
ATOM     75  N   HIS A   6       5.077   2.028  -7.558  1.00  0.00           N  
ATOM     76  CA  HIS A   6       3.975   1.160  -7.957  1.00  0.00           C  
ATOM     77  C   HIS A   6       3.925  -0.097  -7.095  1.00  0.00           C  
ATOM     78  O   HIS A   6       2.848  -0.515  -6.661  1.00  0.00           O  
ATOM     79  CB  HIS A   6       4.100   0.780  -9.433  1.00  0.00           C  
ATOM     80  CG  HIS A   6       2.937  -0.007  -9.950  1.00  0.00           C  
ATOM     81  ND1 HIS A   6       2.949  -1.382 -10.036  1.00  0.00           N  
ATOM     82  CD2 HIS A   6       1.726   0.391 -10.405  1.00  0.00           C  
ATOM     83  CE1 HIS A   6       1.792  -1.797 -10.524  1.00  0.00           C  
ATOM     84  NE2 HIS A   6       1.032  -0.740 -10.756  1.00  0.00           N  
ATOM     85  H   HIS A   6       5.822   2.210  -8.215  1.00  0.00           H  
ATOM     86  HA  HIS A   6       3.030   1.686  -7.821  1.00  0.00           H  
ATOM     87 1HB  HIS A   6       4.196   1.684 -10.035  1.00  0.00           H  
ATOM     88 2HB  HIS A   6       5.005   0.191  -9.582  1.00  0.00           H  
ATOM     89  HD2 HIS A   6       1.369   1.418 -10.479  1.00  0.00           H  
ATOM     90  HE1 HIS A   6       1.512  -2.835 -10.704  1.00  0.00           H  
ATOM     91  HE2 HIS A   6       0.094  -0.757 -11.130  1.00  0.00           H  
ATOM     92  N   MET A   7       5.098  -0.812  -6.807  1.00  0.00           N  
ATOM     93  CA  MET A   7       5.154  -1.975  -5.927  1.00  0.00           C  
ATOM     94  C   MET A   7       4.684  -1.617  -4.521  1.00  0.00           C  
ATOM     95  O   MET A   7       3.952  -2.384  -3.892  1.00  0.00           O  
ATOM     96  CB  MET A   7       6.574  -2.543  -5.875  1.00  0.00           C  
ATOM     97  CG  MET A   7       7.001  -3.242  -7.155  1.00  0.00           C  
ATOM     98  SD  MET A   7       8.685  -3.963  -7.033  1.00  0.00           S  
ATOM     99  CE  MET A   7       8.398  -5.235  -5.772  1.00  0.00           C  
ATOM    100  H   MET A   7       5.947  -0.486  -7.246  1.00  0.00           H  
ATOM    101  HA  MET A   7       4.488  -2.741  -6.323  1.00  0.00           H  
ATOM    102 1HB  MET A   7       7.280  -1.739  -5.675  1.00  0.00           H  
ATOM    103 2HB  MET A   7       6.650  -3.258  -5.055  1.00  0.00           H  
ATOM    104 1HG  MET A   7       6.298  -4.042  -7.385  1.00  0.00           H  
ATOM    105 2HG  MET A   7       6.989  -2.530  -7.980  1.00  0.00           H  
ATOM    106 1HE  MET A   7       9.327  -5.771  -5.578  1.00  0.00           H  
ATOM    107 2HE  MET A   7       8.051  -4.764  -4.852  1.00  0.00           H  
ATOM    108 3HE  MET A   7       7.642  -5.936  -6.128  1.00  0.00           H  
ATOM    109  N   LEU A   8       5.147  -0.434  -4.032  1.00  0.00           N  
ATOM    110  CA  LEU A   8       4.711   0.054  -2.728  1.00  0.00           C  
ATOM    111  C   LEU A   8       3.199   0.253  -2.700  1.00  0.00           C  
ATOM    112  O   LEU A   8       2.531  -0.165  -1.751  1.00  0.00           O  
ATOM    113  CB  LEU A   8       5.417   1.368  -2.383  1.00  0.00           C  
ATOM    114  CG  LEU A   8       5.027   2.018  -1.055  1.00  0.00           C  
ATOM    115  CD1 LEU A   8       5.355   1.087   0.108  1.00  0.00           C  
ATOM    116  CD2 LEU A   8       5.733   3.359  -0.889  1.00  0.00           C  
ATOM    117  H   LEU A   8       5.799   0.118  -4.571  1.00  0.00           H  
ATOM    118  HA  LEU A   8       4.972  -0.689  -1.976  1.00  0.00           H  
ATOM    119 1HB  LEU A   8       6.491   1.188  -2.355  1.00  0.00           H  
ATOM    120 2HB  LEU A   8       5.211   2.091  -3.172  1.00  0.00           H  
ATOM    121  HG  LEU A   8       3.949   2.180  -1.032  1.00  0.00           H  
ATOM    122 1HD1 LEU A   8       5.072   1.563   1.047  1.00  0.00           H  
ATOM    123 2HD1 LEU A   8       4.803   0.154  -0.006  1.00  0.00           H  
ATOM    124 3HD1 LEU A   8       6.424   0.878   0.116  1.00  0.00           H  
ATOM    125 1HD2 LEU A   8       5.443   3.808   0.062  1.00  0.00           H  
ATOM    126 2HD2 LEU A   8       6.812   3.206  -0.904  1.00  0.00           H  
ATOM    127 3HD2 LEU A   8       5.449   4.023  -1.705  1.00  0.00           H  
ATOM    128  N   MET A   9       2.702   0.964  -3.669  1.00  0.00           N  
ATOM    129  CA  MET A   9       1.261   1.183  -3.764  1.00  0.00           C  
ATOM    130  C   MET A   9       0.506  -0.141  -3.719  1.00  0.00           C  
ATOM    131  O   MET A   9      -0.485  -0.271  -2.998  1.00  0.00           O  
ATOM    132  CB  MET A   9       0.915   1.940  -5.047  1.00  0.00           C  
ATOM    133  CG  MET A   9      -0.574   2.179  -5.234  1.00  0.00           C  
ATOM    134  SD  MET A   9      -1.419   0.762  -6.037  1.00  0.00           S  
ATOM    135  CE  MET A   9      -0.741   0.893  -7.714  1.00  0.00           C  
ATOM    136  H   MET A   9       3.309   1.372  -4.366  1.00  0.00           H  
ATOM    137  HA  MET A   9       0.945   1.783  -2.911  1.00  0.00           H  
ATOM    138 1HB  MET A   9       1.417   2.906  -5.046  1.00  0.00           H  
ATOM    139 2HB  MET A   9       1.282   1.382  -5.909  1.00  0.00           H  
ATOM    140 1HG  MET A   9      -1.039   2.355  -4.264  1.00  0.00           H  
ATOM    141 2HG  MET A   9      -0.726   3.065  -5.850  1.00  0.00           H  
ATOM    142 1HE  MET A   9      -1.155   0.100  -8.337  1.00  0.00           H  
ATOM    143 2HE  MET A   9      -1.004   1.863  -8.138  1.00  0.00           H  
ATOM    144 3HE  MET A   9       0.345   0.796  -7.676  1.00  0.00           H  
ATOM    145  N   THR A  10       0.947  -1.270  -4.507  1.00  0.00           N  
ATOM    146  CA  THR A  10       0.307  -2.581  -4.518  1.00  0.00           C  
ATOM    147  C   THR A  10       0.285  -3.183  -3.116  1.00  0.00           C  
ATOM    148  O   THR A  10      -0.734  -3.726  -2.684  1.00  0.00           O  
ATOM    149  CB  THR A  10       1.024  -3.544  -5.482  1.00  0.00           C  
ATOM    150  OG1 THR A  10       1.015  -2.984  -6.802  1.00  0.00           O  
ATOM    151  CG2 THR A  10       0.334  -4.904  -5.515  1.00  0.00           C  
ATOM    152  H   THR A  10       1.761  -1.115  -5.085  1.00  0.00           H  
ATOM    153  HA  THR A  10      -0.722  -2.461  -4.858  1.00  0.00           H  
ATOM    154  HB  THR A  10       2.056  -3.680  -5.159  1.00  0.00           H  
ATOM    155  HG1 THR A  10       0.564  -2.136  -6.786  1.00  0.00           H  
ATOM    156 1HG2 THR A  10       0.862  -5.563  -6.204  1.00  0.00           H  
ATOM    157 2HG2 THR A  10       0.342  -5.340  -4.516  1.00  0.00           H  
ATOM    158 3HG2 THR A  10      -0.696  -4.781  -5.849  1.00  0.00           H  
ATOM    159  N   ASP A  11       1.371  -3.041  -2.317  1.00  0.00           N  
ATOM    160  CA  ASP A  11       1.449  -3.532  -0.944  1.00  0.00           C  
ATOM    161  C   ASP A  11       0.460  -2.800  -0.041  1.00  0.00           C  
ATOM    162  O   ASP A  11      -0.215  -3.421   0.782  1.00  0.00           O  
ATOM    163  CB  ASP A  11       2.871  -3.380  -0.400  1.00  0.00           C  
ATOM    164  CG  ASP A  11       3.848  -4.373  -1.006  1.00  0.00           C  
ATOM    165  OD1 ASP A  11       3.405  -5.384  -1.591  1.00  0.00           O  
ATOM    166  OD2 ASP A  11       5.071  -4.142  -0.894  1.00  0.00           O  
ATOM    167  H   ASP A  11       2.167  -2.563  -2.714  1.00  0.00           H  
ATOM    168  HA  ASP A  11       1.186  -4.590  -0.939  1.00  0.00           H  
ATOM    169 1HB  ASP A  11       3.231  -2.371  -0.601  1.00  0.00           H  
ATOM    170 2HB  ASP A  11       2.863  -3.516   0.682  1.00  0.00           H  
ATOM    171  N   LEU A  12       0.343  -1.533  -0.212  1.00  0.00           N  
ATOM    172  CA  LEU A  12      -0.554  -0.724   0.606  1.00  0.00           C  
ATOM    173  C   LEU A  12      -2.010  -1.095   0.345  1.00  0.00           C  
ATOM    174  O   LEU A  12      -2.807  -1.192   1.281  1.00  0.00           O  
ATOM    175  CB  LEU A  12      -0.337   0.766   0.326  1.00  0.00           C  
ATOM    176  CG  LEU A  12       0.971   1.369   0.842  1.00  0.00           C  
ATOM    177  CD1 LEU A  12       1.132   2.798   0.333  1.00  0.00           C  
ATOM    178  CD2 LEU A  12       1.013   1.331   2.366  1.00  0.00           C  
ATOM    179  H   LEU A  12       0.889  -1.085  -0.934  1.00  0.00           H  
ATOM    180  HA  LEU A  12      -0.333  -0.917   1.655  1.00  0.00           H  
ATOM    181 1HB  LEU A  12      -0.366   0.925  -0.751  1.00  0.00           H  
ATOM    182 2HB  LEU A  12      -1.155   1.327   0.777  1.00  0.00           H  
ATOM    183  HG  LEU A  12       1.814   0.799   0.451  1.00  0.00           H  
ATOM    184 1HD1 LEU A  12       2.067   3.215   0.708  1.00  0.00           H  
ATOM    185 2HD1 LEU A  12       1.148   2.796  -0.757  1.00  0.00           H  
ATOM    186 3HD1 LEU A  12       0.298   3.405   0.684  1.00  0.00           H  
ATOM    187 1HD2 LEU A  12       1.951   1.763   2.715  1.00  0.00           H  
ATOM    188 2HD2 LEU A  12       0.177   1.905   2.768  1.00  0.00           H  
ATOM    189 3HD2 LEU A  12       0.941   0.298   2.706  1.00  0.00           H  
ATOM    190  N   VAL A  13      -2.298  -1.298  -0.863  1.00  0.00           N  
ATOM    191  CA  VAL A  13      -3.654  -1.682  -1.240  1.00  0.00           C  
ATOM    192  C   VAL A  13      -4.021  -3.006  -0.572  1.00  0.00           C  
ATOM    193  O   VAL A  13      -5.091  -3.130   0.028  1.00  0.00           O  
ATOM    194  CB  VAL A  13      -3.806  -1.799  -2.773  1.00  0.00           C  
ATOM    195  CG1 VAL A  13      -5.116  -2.497  -3.135  1.00  0.00           C  
ATOM    196  CG2 VAL A  13      -3.735  -0.418  -3.422  1.00  0.00           C  
ATOM    197  H   VAL A  13      -1.597  -1.198  -1.583  1.00  0.00           H  
ATOM    198  HA  VAL A  13      -4.342  -0.912  -0.889  1.00  0.00           H  
ATOM    199  HB  VAL A  13      -3.000  -2.421  -3.162  1.00  0.00           H  
ATOM    200 1HG1 VAL A  13      -5.202  -2.569  -4.220  1.00  0.00           H  
ATOM    201 2HG1 VAL A  13      -5.126  -3.498  -2.704  1.00  0.00           H  
ATOM    202 3HG1 VAL A  13      -5.955  -1.923  -2.742  1.00  0.00           H  
ATOM    203 1HG2 VAL A  13      -3.843  -0.518  -4.502  1.00  0.00           H  
ATOM    204 2HG2 VAL A  13      -4.538   0.209  -3.033  1.00  0.00           H  
ATOM    205 3HG2 VAL A  13      -2.773   0.042  -3.195  1.00  0.00           H  
ATOM    206  N   TYR A  14      -3.095  -3.949  -0.796  1.00  0.00           N  
ATOM    207  CA  TYR A  14      -3.339  -5.256  -0.196  1.00  0.00           C  
ATOM    208  C   TYR A  14      -3.577  -5.130   1.305  1.00  0.00           C  
ATOM    209  O   TYR A  14      -4.545  -5.681   1.834  1.00  0.00           O  
ATOM    210  CB  TYR A  14      -2.160  -6.198  -0.460  1.00  0.00           C  
ATOM    211  CG  TYR A  14      -2.369  -7.595   0.071  1.00  0.00           C  
ATOM    212  CD1 TYR A  14      -1.848  -7.977   1.305  1.00  0.00           C  
ATOM    213  CD2 TYR A  14      -3.086  -8.536  -0.660  1.00  0.00           C  
ATOM    214  CE1 TYR A  14      -2.035  -9.264   1.798  1.00  0.00           C  
ATOM    215  CE2 TYR A  14      -3.280  -9.826  -0.177  1.00  0.00           C  
ATOM    216  CZ  TYR A  14      -2.752 -10.180   1.052  1.00  0.00           C  
ATOM    217  OH  TYR A  14      -2.941 -11.455   1.535  1.00  0.00           O  
ATOM    218  H   TYR A  14      -2.258  -3.808  -1.344  1.00  0.00           H  
ATOM    219  HA  TYR A  14      -4.234  -5.683  -0.649  1.00  0.00           H  
ATOM    220 1HB  TYR A  14      -1.980  -6.264  -1.534  1.00  0.00           H  
ATOM    221 2HB  TYR A  14      -1.259  -5.790  -0.002  1.00  0.00           H  
ATOM    222  HD1 TYR A  14      -1.282  -7.262   1.903  1.00  0.00           H  
ATOM    223  HD2 TYR A  14      -3.506  -8.268  -1.629  1.00  0.00           H  
ATOM    224  HE1 TYR A  14      -1.619  -9.542   2.766  1.00  0.00           H  
ATOM    225  HE2 TYR A  14      -3.844 -10.550  -0.766  1.00  0.00           H  
ATOM    226  HH  TYR A  14      -3.454 -11.963   0.902  1.00  0.00           H  
ATOM    227  N   GLU A  15      -2.776  -4.460   1.975  1.00  0.00           N  
ATOM    228  CA  GLU A  15      -2.889  -4.288   3.420  1.00  0.00           C  
ATOM    229  C   GLU A  15      -4.176  -3.554   3.789  1.00  0.00           C  
ATOM    230  O   GLU A  15      -4.873  -3.947   4.727  1.00  0.00           O  
ATOM    231  CB  GLU A  15      -1.677  -3.531   3.968  1.00  0.00           C  
ATOM    232  CG  GLU A  15      -0.391  -4.345   3.965  1.00  0.00           C  
ATOM    233  CD  GLU A  15       0.787  -3.609   4.583  1.00  0.00           C  
ATOM    234  OE1 GLU A  15       1.923  -3.747   4.076  1.00  0.00           O  
ATOM    235  OE2 GLU A  15       0.572  -2.888   5.583  1.00  0.00           O  
ATOM    236  H   GLU A  15      -2.012  -4.017   1.485  1.00  0.00           H  
ATOM    237  HA  GLU A  15      -2.922  -5.274   3.884  1.00  0.00           H  
ATOM    238 1HB  GLU A  15      -1.511  -2.631   3.375  1.00  0.00           H  
ATOM    239 2HB  GLU A  15      -1.877  -3.216   4.992  1.00  0.00           H  
ATOM    240 1HG  GLU A  15      -0.556  -5.268   4.521  1.00  0.00           H  
ATOM    241 2HG  GLU A  15      -0.144  -4.611   2.938  1.00  0.00           H  
ATOM    242  N   ALA A  16      -4.473  -2.474   3.110  1.00  0.00           N  
ATOM    243  CA  ALA A  16      -5.678  -1.694   3.379  1.00  0.00           C  
ATOM    244  C   ALA A  16      -6.932  -2.546   3.207  1.00  0.00           C  
ATOM    245  O   ALA A  16      -7.848  -2.487   4.031  1.00  0.00           O  
ATOM    246  CB  ALA A  16      -5.738  -0.473   2.464  1.00  0.00           C  
ATOM    247  H   ALA A  16      -3.846  -2.174   2.377  1.00  0.00           H  
ATOM    248  HA  ALA A  16      -5.639  -1.357   4.415  1.00  0.00           H  
ATOM    249 1HB  ALA A  16      -6.642   0.097   2.677  1.00  0.00           H  
ATOM    250 2HB  ALA A  16      -4.864   0.155   2.637  1.00  0.00           H  
ATOM    251 3HB  ALA A  16      -5.751  -0.798   1.425  1.00  0.00           H  
ATOM    252  N   LEU A  17      -6.953  -3.322   2.188  1.00  0.00           N  
ATOM    253  CA  LEU A  17      -8.097  -4.194   1.947  1.00  0.00           C  
ATOM    254  C   LEU A  17      -8.233  -5.232   3.056  1.00  0.00           C  
ATOM    255  O   LEU A  17      -9.347  -5.576   3.458  1.00  0.00           O  
ATOM    256  CB  LEU A  17      -7.962  -4.893   0.592  1.00  0.00           C  
ATOM    257  CG  LEU A  17      -8.279  -4.047  -0.642  1.00  0.00           C  
ATOM    258  CD1 LEU A  17      -7.952  -4.821  -1.914  1.00  0.00           C  
ATOM    259  CD2 LEU A  17      -9.741  -3.615  -0.634  1.00  0.00           C  
ATOM    260  H   LEU A  17      -6.177  -3.338   1.541  1.00  0.00           H  
ATOM    261  HA  LEU A  17      -9.000  -3.585   1.936  1.00  0.00           H  
ATOM    262 1HB  LEU A  17      -6.939  -5.251   0.487  1.00  0.00           H  
ATOM    263 2HB  LEU A  17      -8.630  -5.754   0.577  1.00  0.00           H  
ATOM    264  HG  LEU A  17      -7.648  -3.158  -0.646  1.00  0.00           H  
ATOM    265 1HD1 LEU A  17      -8.183  -4.206  -2.784  1.00  0.00           H  
ATOM    266 2HD1 LEU A  17      -6.892  -5.076  -1.922  1.00  0.00           H  
ATOM    267 3HD1 LEU A  17      -8.546  -5.733  -1.947  1.00  0.00           H  
ATOM    268 1HD2 LEU A  17      -9.948  -3.013  -1.520  1.00  0.00           H  
ATOM    269 2HD2 LEU A  17     -10.381  -4.497  -0.637  1.00  0.00           H  
ATOM    270 3HD2 LEU A  17      -9.941  -3.025   0.260  1.00  0.00           H  
ATOM    271  N   HIS A  18      -7.049  -5.769   3.466  1.00  0.00           N  
ATOM    272  CA  HIS A  18      -7.034  -6.752   4.544  1.00  0.00           C  
ATOM    273  C   HIS A  18      -7.682  -6.195   5.807  1.00  0.00           C  
ATOM    274  O   HIS A  18      -8.467  -6.884   6.462  1.00  0.00           O  
ATOM    275  CB  HIS A  18      -5.601  -7.197   4.842  1.00  0.00           C  
ATOM    276  CG  HIS A  18      -5.493  -8.137   6.000  1.00  0.00           C  
ATOM    277  ND1 HIS A  18      -5.853  -9.465   5.917  1.00  0.00           N  
ATOM    278  CD2 HIS A  18      -5.063  -7.939   7.268  1.00  0.00           C  
ATOM    279  CE1 HIS A  18      -5.648 -10.044   7.089  1.00  0.00           C  
ATOM    280  NE2 HIS A  18      -5.169  -9.140   7.926  1.00  0.00           N  
ATOM    281  H   HIS A  18      -6.177  -5.498   3.035  1.00  0.00           H  
ATOM    282  HA  HIS A  18      -7.606  -7.629   4.244  1.00  0.00           H  
ATOM    283 1HB  HIS A  18      -5.182  -7.688   3.963  1.00  0.00           H  
ATOM    284 2HB  HIS A  18      -4.985  -6.323   5.053  1.00  0.00           H  
ATOM    285  HD2 HIS A  18      -4.701  -7.001   7.689  1.00  0.00           H  
ATOM    286  HE1 HIS A  18      -5.841 -11.090   7.326  1.00  0.00           H  
ATOM    287  HE2 HIS A  18      -4.920  -9.302   8.892  1.00  0.00           H  
ATOM    288  N   PHE A  19      -7.528  -4.914   6.105  1.00  0.00           N  
ATOM    289  CA  PHE A  19      -7.998  -4.318   7.350  1.00  0.00           C  
ATOM    290  C   PHE A  19      -9.362  -3.665   7.156  1.00  0.00           C  
ATOM    291  O   PHE A  19     -10.047  -3.346   8.130  1.00  0.00           O  
ATOM    292  CB  PHE A  19      -6.991  -3.287   7.868  1.00  0.00           C  
ATOM    293  CG  PHE A  19      -5.747  -3.895   8.457  1.00  0.00           C  
ATOM    294  CD1 PHE A  19      -5.795  -4.569   9.672  1.00  0.00           C  
ATOM    295  CD2 PHE A  19      -4.530  -3.794   7.796  1.00  0.00           C  
ATOM    296  CE1 PHE A  19      -4.645  -5.133  10.220  1.00  0.00           C  
ATOM    297  CE2 PHE A  19      -3.377  -4.356   8.338  1.00  0.00           C  
ATOM    298  CZ  PHE A  19      -3.437  -5.024   9.550  1.00  0.00           C  
ATOM    299  H   PHE A  19      -7.059  -4.331   5.427  1.00  0.00           H  
ATOM    300  HA  PHE A  19      -8.101  -5.108   8.095  1.00  0.00           H  
ATOM    301 1HB  PHE A  19      -6.694  -2.628   7.053  1.00  0.00           H  
ATOM    302 2HB  PHE A  19      -7.462  -2.671   8.632  1.00  0.00           H  
ATOM    303  HD1 PHE A  19      -6.747  -4.654  10.196  1.00  0.00           H  
ATOM    304  HD2 PHE A  19      -4.483  -3.268   6.842  1.00  0.00           H  
ATOM    305  HE1 PHE A  19      -4.698  -5.658  11.173  1.00  0.00           H  
ATOM    306  HE2 PHE A  19      -2.427  -4.270   7.810  1.00  0.00           H  
ATOM    307  HZ  PHE A  19      -2.535  -5.461   9.976  1.00  0.00           H  
ATOM    308  N   ALA A  20      -9.676  -3.449   5.967  1.00  0.00           N  
ATOM    309  CA  ALA A  20     -10.942  -2.776   5.690  1.00  0.00           C  
ATOM    310  C   ALA A  20     -12.127  -3.666   6.050  1.00  0.00           C  
ATOM    311  O   ALA A  20     -12.282  -4.758   5.498  1.00  0.00           O  
ATOM    312  CB  ALA A  20     -11.016  -2.365   4.221  1.00  0.00           C  
ATOM    313  H   ALA A  20      -9.085  -3.723   5.195  1.00  0.00           H  
ATOM    314  HA  ALA A  20     -10.992  -1.881   6.310  1.00  0.00           H  
ATOM    315 1HB  ALA A  20     -11.966  -1.865   4.031  1.00  0.00           H  
ATOM    316 2HB  ALA A  20     -10.195  -1.685   3.992  1.00  0.00           H  
ATOM    317 3HB  ALA A  20     -10.940  -3.250   3.592  1.00  0.00           H  
ATOM    318  N   LYS A  21     -13.006  -3.319   7.088  1.00  0.00           N  
ATOM    319  CA  LYS A  21     -14.161  -4.100   7.519  1.00  0.00           C  
ATOM    320  C   LYS A  21     -15.442  -3.599   6.857  1.00  0.00           C  
ATOM    321  O   LYS A  21     -16.433  -4.328   6.779  1.00  0.00           O  
ATOM    322  CB  LYS A  21     -14.305  -4.050   9.041  1.00  0.00           C  
ATOM    323  CG  LYS A  21     -13.173  -4.736   9.792  1.00  0.00           C  
ATOM    324  CD  LYS A  21     -13.433  -4.762  11.293  1.00  0.00           C  
ATOM    325  CE  LYS A  21     -12.301  -5.448  12.046  1.00  0.00           C  
ATOM    326  NZ  LYS A  21     -12.557  -5.486  13.517  1.00  0.00           N  
ATOM    327  H   LYS A  21     -12.796  -2.450   7.558  1.00  0.00           H  
ATOM    328  HA  LYS A  21     -14.009  -5.137   7.218  1.00  0.00           H  
ATOM    329 1HB  LYS A  21     -14.348  -3.011   9.369  1.00  0.00           H  
ATOM    330 2HB  LYS A  21     -15.242  -4.524   9.334  1.00  0.00           H  
ATOM    331 1HG  LYS A  21     -13.067  -5.761   9.434  1.00  0.00           H  
ATOM    332 2HG  LYS A  21     -12.239  -4.207   9.605  1.00  0.00           H  
ATOM    333 1HD  LYS A  21     -13.535  -3.741  11.663  1.00  0.00           H  
ATOM    334 2HD  LYS A  21     -14.362  -5.296  11.492  1.00  0.00           H  
ATOM    335 1HE  LYS A  21     -12.187  -6.468  11.681  1.00  0.00           H  
ATOM    336 2HE  LYS A  21     -11.368  -4.915  11.865  1.00  0.00           H  
ATOM    337 1HZ  LYS A  21     -11.787  -5.946  13.981  1.00  0.00           H  
ATOM    338 2HZ  LYS A  21     -12.646  -4.543  13.868  1.00  0.00           H  
ATOM    339 3HZ  LYS A  21     -13.411  -5.994  13.698  1.00  0.00           H  
ATOM    340  N   ASP A  22     -15.318  -2.347   6.301  1.00  0.00           N  
ATOM    341  CA  ASP A  22     -16.452  -1.656   5.695  1.00  0.00           C  
ATOM    342  C   ASP A  22     -16.349  -1.664   4.172  1.00  0.00           C  
ATOM    343  O   ASP A  22     -15.272  -1.438   3.615  1.00  0.00           O  
ATOM    344  CB  ASP A  22     -16.541  -0.217   6.208  1.00  0.00           C  
ATOM    345  CG  ASP A  22     -17.742   0.534   5.662  1.00  0.00           C  
ATOM    346  OD1 ASP A  22     -17.655   1.096   4.548  1.00  0.00           O  
ATOM    347  OD2 ASP A  22     -18.784   0.567   6.352  1.00  0.00           O  
ATOM    348  H   ASP A  22     -14.415  -1.894   6.313  1.00  0.00           H  
ATOM    349  HA  ASP A  22     -17.366  -2.182   5.973  1.00  0.00           H  
ATOM    350 1HB  ASP A  22     -16.599  -0.222   7.297  1.00  0.00           H  
ATOM    351 2HB  ASP A  22     -15.636   0.325   5.931  1.00  0.00           H  
ATOM    352  N   GLU A  23     -17.518  -1.964   3.536  1.00  0.00           N  
ATOM    353  CA  GLU A  23     -17.572  -2.019   2.078  1.00  0.00           C  
ATOM    354  C   GLU A  23     -17.212  -0.671   1.460  1.00  0.00           C  
ATOM    355  O   GLU A  23     -16.568  -0.615   0.411  1.00  0.00           O  
ATOM    356  CB  GLU A  23     -18.960  -2.459   1.607  1.00  0.00           C  
ATOM    357  CG  GLU A  23     -19.027  -2.806   0.127  1.00  0.00           C  
ATOM    358  CD  GLU A  23     -20.359  -3.410  -0.289  1.00  0.00           C  
ATOM    359  OE1 GLU A  23     -20.570  -3.638  -1.502  1.00  0.00           O  
ATOM    360  OE2 GLU A  23     -21.199  -3.655   0.605  1.00  0.00           O  
ATOM    361  H   GLU A  23     -18.357  -2.151   4.067  1.00  0.00           H  
ATOM    362  HA  GLU A  23     -16.840  -2.749   1.732  1.00  0.00           H  
ATOM    363 1HB  GLU A  23     -19.277  -3.334   2.175  1.00  0.00           H  
ATOM    364 2HB  GLU A  23     -19.679  -1.664   1.802  1.00  0.00           H  
ATOM    365 1HG  GLU A  23     -18.858  -1.901  -0.456  1.00  0.00           H  
ATOM    366 2HG  GLU A  23     -18.229  -3.510  -0.107  1.00  0.00           H  
ATOM    367  N   GLU A  24     -17.562   0.330   2.126  1.00  0.00           N  
ATOM    368  CA  GLU A  24     -17.264   1.673   1.637  1.00  0.00           C  
ATOM    369  C   GLU A  24     -15.759   1.921   1.586  1.00  0.00           C  
ATOM    370  O   GLU A  24     -15.253   2.506   0.626  1.00  0.00           O  
ATOM    371  CB  GLU A  24     -17.942   2.728   2.516  1.00  0.00           C  
ATOM    372  CG  GLU A  24     -17.887   4.135   1.940  1.00  0.00           C  
ATOM    373  CD  GLU A  24     -18.662   5.151   2.764  1.00  0.00           C  
ATOM    374  OE1 GLU A  24     -18.585   6.364   2.462  1.00  0.00           O  
ATOM    375  OE2 GLU A  24     -19.351   4.731   3.720  1.00  0.00           O  
ATOM    376  H   GLU A  24     -18.051   0.223   3.003  1.00  0.00           H  
ATOM    377  HA  GLU A  24     -17.651   1.765   0.622  1.00  0.00           H  
ATOM    378 1HB  GLU A  24     -18.989   2.461   2.663  1.00  0.00           H  
ATOM    379 2HB  GLU A  24     -17.468   2.744   3.497  1.00  0.00           H  
ATOM    380 1HG  GLU A  24     -16.846   4.453   1.883  1.00  0.00           H  
ATOM    381 2HG  GLU A  24     -18.288   4.118   0.928  1.00  0.00           H  
ATOM    382  N   ILE A  25     -15.027   1.408   2.558  1.00  0.00           N  
ATOM    383  CA  ILE A  25     -13.578   1.565   2.623  1.00  0.00           C  
ATOM    384  C   ILE A  25     -12.918   0.712   1.542  1.00  0.00           C  
ATOM    385  O   ILE A  25     -11.987   1.163   0.869  1.00  0.00           O  
ATOM    386  CB  ILE A  25     -13.030   1.182   4.016  1.00  0.00           C  
ATOM    387  CG1 ILE A  25     -13.523   2.175   5.075  1.00  0.00           C  
ATOM    388  CG2 ILE A  25     -11.500   1.119   3.996  1.00  0.00           C  
ATOM    389  CD1 ILE A  25     -13.112   1.818   6.497  1.00  0.00           C  
ATOM    390  H   ILE A  25     -15.498   0.886   3.283  1.00  0.00           H  
ATOM    391  HA  ILE A  25     -13.335   2.611   2.438  1.00  0.00           H  
ATOM    392  HB  ILE A  25     -13.419   0.206   4.304  1.00  0.00           H  
ATOM    393 1HG1 ILE A  25     -13.138   3.169   4.849  1.00  0.00           H  
ATOM    394 2HG1 ILE A  25     -14.611   2.232   5.042  1.00  0.00           H  
ATOM    395 1HG2 ILE A  25     -11.134   0.848   4.986  1.00  0.00           H  
ATOM    396 2HG2 ILE A  25     -11.176   0.371   3.273  1.00  0.00           H  
ATOM    397 3HG2 ILE A  25     -11.099   2.093   3.715  1.00  0.00           H  
ATOM    398 1HD1 ILE A  25     -13.499   2.568   7.187  1.00  0.00           H  
ATOM    399 2HD1 ILE A  25     -13.518   0.840   6.759  1.00  0.00           H  
ATOM    400 3HD1 ILE A  25     -12.025   1.790   6.565  1.00  0.00           H  
ATOM    401  N   LYS A  26     -13.441  -0.454   1.331  1.00  0.00           N  
ATOM    402  CA  LYS A  26     -12.914  -1.320   0.280  1.00  0.00           C  
ATOM    403  C   LYS A  26     -13.044  -0.662  -1.091  1.00  0.00           C  
ATOM    404  O   LYS A  26     -12.113  -0.709  -1.898  1.00  0.00           O  
ATOM    405  CB  LYS A  26     -13.633  -2.669   0.285  1.00  0.00           C  
ATOM    406  CG  LYS A  26     -13.272  -3.559   1.465  1.00  0.00           C  
ATOM    407  CD  LYS A  26     -13.969  -4.911   1.379  1.00  0.00           C  
ATOM    408  CE  LYS A  26     -13.647  -5.784   2.584  1.00  0.00           C  
ATOM    409  NZ  LYS A  26     -14.372  -7.089   2.532  1.00  0.00           N  
ATOM    410  H   LYS A  26     -14.218  -0.776   1.890  1.00  0.00           H  
ATOM    411  HA  LYS A  26     -11.854  -1.490   0.471  1.00  0.00           H  
ATOM    412 1HB  LYS A  26     -14.711  -2.507   0.301  1.00  0.00           H  
ATOM    413 2HB  LYS A  26     -13.397  -3.210  -0.631  1.00  0.00           H  
ATOM    414 1HG  LYS A  26     -12.193  -3.719   1.484  1.00  0.00           H  
ATOM    415 2HG  LYS A  26     -13.565  -3.069   2.393  1.00  0.00           H  
ATOM    416 1HD  LYS A  26     -15.048  -4.762   1.329  1.00  0.00           H  
ATOM    417 2HD  LYS A  26     -13.649  -5.428   0.474  1.00  0.00           H  
ATOM    418 1HE  LYS A  26     -12.576  -5.976   2.618  1.00  0.00           H  
ATOM    419 2HE  LYS A  26     -13.928  -5.261   3.498  1.00  0.00           H  
ATOM    420 1HZ  LYS A  26     -14.135  -7.639   3.345  1.00  0.00           H  
ATOM    421 2HZ  LYS A  26     -15.368  -6.921   2.519  1.00  0.00           H  
ATOM    422 3HZ  LYS A  26     -14.104  -7.590   1.697  1.00  0.00           H  
ATOM    423  N   LYS A  27     -14.247  -0.046  -1.318  1.00  0.00           N  
ATOM    424  CA  LYS A  27     -14.473   0.669  -2.571  1.00  0.00           C  
ATOM    425  C   LYS A  27     -13.472   1.808  -2.742  1.00  0.00           C  
ATOM    426  O   LYS A  27     -12.943   2.018  -3.835  1.00  0.00           O  
ATOM    427  CB  LYS A  27     -15.901   1.212  -2.630  1.00  0.00           C  
ATOM    428  CG  LYS A  27     -16.956   0.151  -2.904  1.00  0.00           C  
ATOM    429  CD  LYS A  27     -18.347   0.762  -3.020  1.00  0.00           C  
ATOM    430  CE  LYS A  27     -19.410  -0.304  -3.248  1.00  0.00           C  
ATOM    431  NZ  LYS A  27     -20.783   0.282  -3.286  1.00  0.00           N  
ATOM    432  H   LYS A  27     -14.985  -0.078  -0.630  1.00  0.00           H  
ATOM    433  HA  LYS A  27     -14.332  -0.028  -3.398  1.00  0.00           H  
ATOM    434 1HB  LYS A  27     -16.146   1.696  -1.684  1.00  0.00           H  
ATOM    435 2HB  LYS A  27     -15.971   1.968  -3.412  1.00  0.00           H  
ATOM    436 1HG  LYS A  27     -16.719  -0.366  -3.835  1.00  0.00           H  
ATOM    437 2HG  LYS A  27     -16.957  -0.578  -2.094  1.00  0.00           H  
ATOM    438 1HD  LYS A  27     -18.583   1.306  -2.105  1.00  0.00           H  
ATOM    439 2HD  LYS A  27     -18.368   1.463  -3.854  1.00  0.00           H  
ATOM    440 1HE  LYS A  27     -19.218  -0.813  -4.191  1.00  0.00           H  
ATOM    441 2HE  LYS A  27     -19.364  -1.041  -2.446  1.00  0.00           H  
ATOM    442 1HZ  LYS A  27     -21.459  -0.453  -3.438  1.00  0.00           H  
ATOM    443 2HZ  LYS A  27     -20.978   0.742  -2.408  1.00  0.00           H  
ATOM    444 3HZ  LYS A  27     -20.842   0.954  -4.038  1.00  0.00           H  
ATOM    445  N   ARG A  28     -13.284   2.472  -1.617  1.00  0.00           N  
ATOM    446  CA  ARG A  28     -12.327   3.572  -1.660  1.00  0.00           C  
ATOM    447  C   ARG A  28     -10.924   3.065  -1.975  1.00  0.00           C  
ATOM    448  O   ARG A  28     -10.205   3.667  -2.775  1.00  0.00           O  
ATOM    449  CB  ARG A  28     -12.324   4.335  -0.334  1.00  0.00           C  
ATOM    450  CG  ARG A  28     -11.453   5.582  -0.343  1.00  0.00           C  
ATOM    451  CD  ARG A  28     -11.652   6.417   0.914  1.00  0.00           C  
ATOM    452  NE  ARG A  28     -10.786   7.593   0.923  1.00  0.00           N  
ATOM    453  CZ  ARG A  28     -10.733   8.488   1.905  1.00  0.00           C  
ATOM    454  NH1 ARG A  28     -11.499   8.359   2.982  1.00  0.00           N  
ATOM    455  NH2 ARG A  28      -9.908   9.520   1.810  1.00  0.00           N  
ATOM    456  H   ARG A  28     -13.756   2.264  -0.749  1.00  0.00           H  
ATOM    457  HA  ARG A  28     -12.623   4.257  -2.455  1.00  0.00           H  
ATOM    458 1HB  ARG A  28     -13.341   4.634  -0.084  1.00  0.00           H  
ATOM    459 2HB  ARG A  28     -11.970   3.680   0.462  1.00  0.00           H  
ATOM    460 1HG  ARG A  28     -10.403   5.292  -0.400  1.00  0.00           H  
ATOM    461 2HG  ARG A  28     -11.707   6.197  -1.207  1.00  0.00           H  
ATOM    462 1HD  ARG A  28     -12.687   6.753   0.967  1.00  0.00           H  
ATOM    463 2HD  ARG A  28     -11.421   5.814   1.791  1.00  0.00           H  
ATOM    464  HE  ARG A  28     -10.182   7.738   0.125  1.00  0.00           H  
ATOM    465 1HH1 ARG A  28     -12.131   7.575   3.062  1.00  0.00           H  
ATOM    466 2HH1 ARG A  28     -11.450   9.045   3.721  1.00  0.00           H  
ATOM    467 1HH2 ARG A  28      -9.322   9.625   0.993  1.00  0.00           H  
ATOM    468 2HH2 ARG A  28      -9.865  10.201   2.553  1.00  0.00           H  
ATOM    469  N   VAL A  29     -10.454   2.012  -1.375  1.00  0.00           N  
ATOM    470  CA  VAL A  29      -9.140   1.423  -1.614  1.00  0.00           C  
ATOM    471  C   VAL A  29      -9.003   1.047  -3.087  1.00  0.00           C  
ATOM    472  O   VAL A  29      -7.996   1.364  -3.724  1.00  0.00           O  
ATOM    473  CB  VAL A  29      -8.904   0.183  -0.722  1.00  0.00           C  
ATOM    474  CG1 VAL A  29      -7.613  -0.529  -1.120  1.00  0.00           C  
ATOM    475  CG2 VAL A  29      -8.863   0.586   0.751  1.00  0.00           C  
ATOM    476  H   VAL A  29     -11.067   1.587  -0.694  1.00  0.00           H  
ATOM    477  HA  VAL A  29      -8.379   2.165  -1.372  1.00  0.00           H  
ATOM    478  HB  VAL A  29      -9.717  -0.526  -0.878  1.00  0.00           H  
ATOM    479 1HG1 VAL A  29      -7.465  -1.399  -0.480  1.00  0.00           H  
ATOM    480 2HG1 VAL A  29      -7.680  -0.850  -2.159  1.00  0.00           H  
ATOM    481 3HG1 VAL A  29      -6.771   0.153  -1.004  1.00  0.00           H  
ATOM    482 1HG2 VAL A  29      -8.697  -0.298   1.366  1.00  0.00           H  
ATOM    483 2HG2 VAL A  29      -8.053   1.297   0.911  1.00  0.00           H  
ATOM    484 3HG2 VAL A  29      -9.811   1.048   1.029  1.00  0.00           H  
ATOM    485  N   PHE A  30     -10.065   0.459  -3.645  1.00  0.00           N  
ATOM    486  CA  PHE A  30     -10.044   0.071  -5.050  1.00  0.00           C  
ATOM    487  C   PHE A  30      -9.921   1.295  -5.949  1.00  0.00           C  
ATOM    488  O   PHE A  30      -9.200   1.269  -6.948  1.00  0.00           O  
ATOM    489  CB  PHE A  30     -11.306  -0.720  -5.410  1.00  0.00           C  
ATOM    490  CG  PHE A  30     -11.263  -2.161  -4.979  1.00  0.00           C  
ATOM    491  CD1 PHE A  30     -10.339  -3.039  -5.534  1.00  0.00           C  
ATOM    492  CD2 PHE A  30     -12.146  -2.638  -4.020  1.00  0.00           C  
ATOM    493  CE1 PHE A  30     -10.297  -4.374  -5.137  1.00  0.00           C  
ATOM    494  CE2 PHE A  30     -12.110  -3.971  -3.618  1.00  0.00           C  
ATOM    495  CZ  PHE A  30     -11.185  -4.837  -4.179  1.00  0.00           C  
ATOM    496  H   PHE A  30     -10.894   0.278  -3.097  1.00  0.00           H  
ATOM    497  HA  PHE A  30      -9.174  -0.565  -5.220  1.00  0.00           H  
ATOM    498 1HB  PHE A  30     -12.173  -0.252  -4.946  1.00  0.00           H  
ATOM    499 2HB  PHE A  30     -11.457  -0.692  -6.488  1.00  0.00           H  
ATOM    500  HD1 PHE A  30      -9.642  -2.672  -6.288  1.00  0.00           H  
ATOM    501  HD2 PHE A  30     -12.874  -1.955  -3.580  1.00  0.00           H  
ATOM    502  HE1 PHE A  30      -9.567  -5.051  -5.580  1.00  0.00           H  
ATOM    503  HE2 PHE A  30     -12.808  -4.334  -2.864  1.00  0.00           H  
ATOM    504  HZ  PHE A  30     -11.157  -5.880  -3.868  1.00  0.00           H  
ATOM    505  N   GLN A  31     -10.620   2.340  -5.637  1.00  0.00           N  
ATOM    506  CA  GLN A  31     -10.547   3.579  -6.403  1.00  0.00           C  
ATOM    507  C   GLN A  31      -9.131   4.147  -6.396  1.00  0.00           C  
ATOM    508  O   GLN A  31      -8.632   4.597  -7.430  1.00  0.00           O  
ATOM    509  CB  GLN A  31     -11.530   4.612  -5.850  1.00  0.00           C  
ATOM    510  CG  GLN A  31     -12.989   4.295  -6.151  1.00  0.00           C  
ATOM    511  CD  GLN A  31     -13.949   5.261  -5.483  1.00  0.00           C  
ATOM    512  OE1 GLN A  31     -13.627   5.868  -4.457  1.00  0.00           O  
ATOM    513  NE2 GLN A  31     -15.137   5.410  -6.060  1.00  0.00           N  
ATOM    514  H   GLN A  31     -11.234   2.292  -4.837  1.00  0.00           H  
ATOM    515  HA  GLN A  31     -10.815   3.363  -7.437  1.00  0.00           H  
ATOM    516 1HB  GLN A  31     -11.413   4.683  -4.769  1.00  0.00           H  
ATOM    517 2HB  GLN A  31     -11.302   5.592  -6.269  1.00  0.00           H  
ATOM    518 1HG  GLN A  31     -13.147   4.350  -7.228  1.00  0.00           H  
ATOM    519 2HG  GLN A  31     -13.214   3.291  -5.791  1.00  0.00           H  
ATOM    520 1HE2 GLN A  31     -15.812   6.034  -5.664  1.00  0.00           H  
ATOM    521 2HE2 GLN A  31     -15.358   4.898  -6.891  1.00  0.00           H  
ATOM    522  N   LEU A  32      -8.511   4.093  -5.236  1.00  0.00           N  
ATOM    523  CA  LEU A  32      -7.149   4.599  -5.113  1.00  0.00           C  
ATOM    524  C   LEU A  32      -6.175   3.740  -5.912  1.00  0.00           C  
ATOM    525  O   LEU A  32      -5.252   4.263  -6.541  1.00  0.00           O  
ATOM    526  CB  LEU A  32      -6.723   4.640  -3.643  1.00  0.00           C  
ATOM    527  CG  LEU A  32      -7.362   5.731  -2.782  1.00  0.00           C  
ATOM    528  CD1 LEU A  32      -7.039   5.502  -1.309  1.00  0.00           C  
ATOM    529  CD2 LEU A  32      -6.890   7.111  -3.230  1.00  0.00           C  
ATOM    530  H   LEU A  32      -8.967   3.704  -4.423  1.00  0.00           H  
ATOM    531  HA  LEU A  32      -7.119   5.612  -5.512  1.00  0.00           H  
ATOM    532 1HB  LEU A  32      -6.963   3.682  -3.185  1.00  0.00           H  
ATOM    533 2HB  LEU A  32      -5.643   4.780  -3.598  1.00  0.00           H  
ATOM    534  HG  LEU A  32      -8.447   5.680  -2.877  1.00  0.00           H  
ATOM    535 1HD1 LEU A  32      -7.501   6.286  -0.709  1.00  0.00           H  
ATOM    536 2HD1 LEU A  32      -7.427   4.532  -0.998  1.00  0.00           H  
ATOM    537 3HD1 LEU A  32      -5.959   5.524  -1.166  1.00  0.00           H  
ATOM    538 1HD2 LEU A  32      -7.356   7.875  -2.607  1.00  0.00           H  
ATOM    539 2HD2 LEU A  32      -5.806   7.174  -3.133  1.00  0.00           H  
ATOM    540 3HD2 LEU A  32      -7.171   7.271  -4.271  1.00  0.00           H  
ATOM    541  N   PHE A  33      -6.437   2.474  -5.928  1.00  0.00           N  
ATOM    542  CA  PHE A  33      -5.612   1.563  -6.712  1.00  0.00           C  
ATOM    543  C   PHE A  33      -5.693   1.900  -8.196  1.00  0.00           C  
ATOM    544  O   PHE A  33      -4.667   1.996  -8.873  1.00  0.00           O  
ATOM    545  CB  PHE A  33      -6.042   0.111  -6.480  1.00  0.00           C  
ATOM    546  CG  PHE A  33      -5.354  -0.878  -7.382  1.00  0.00           C  
ATOM    547  CD1 PHE A  33      -6.049  -1.500  -8.412  1.00  0.00           C  
ATOM    548  CD2 PHE A  33      -4.012  -1.185  -7.201  1.00  0.00           C  
ATOM    549  CE1 PHE A  33      -5.415  -2.416  -9.249  1.00  0.00           C  
ATOM    550  CE2 PHE A  33      -3.372  -2.098  -8.033  1.00  0.00           C  
ATOM    551  CZ  PHE A  33      -4.075  -2.714  -9.056  1.00  0.00           C  
ATOM    552  H   PHE A  33      -7.214   2.103  -5.399  1.00  0.00           H  
ATOM    553  HA  PHE A  33      -4.575   1.674  -6.393  1.00  0.00           H  
ATOM    554 1HB  PHE A  33      -5.835  -0.169  -5.448  1.00  0.00           H  
ATOM    555 2HB  PHE A  33      -7.116   0.021  -6.634  1.00  0.00           H  
ATOM    556  HD1 PHE A  33      -7.103  -1.264  -8.562  1.00  0.00           H  
ATOM    557  HD2 PHE A  33      -3.459  -0.701  -6.396  1.00  0.00           H  
ATOM    558  HE1 PHE A  33      -5.973  -2.896 -10.053  1.00  0.00           H  
ATOM    559  HE2 PHE A  33      -2.318  -2.330  -7.880  1.00  0.00           H  
ATOM    560  HZ  PHE A  33      -3.576  -3.432  -9.706  1.00  0.00           H  
ATOM    561  N   GLU A  34      -6.877   2.039  -8.726  1.00  0.00           N  
ATOM    562  CA  GLU A  34      -7.077   2.367 -10.135  1.00  0.00           C  
ATOM    563  C   GLU A  34      -6.388   3.679 -10.499  1.00  0.00           C  
ATOM    564  O   GLU A  34      -5.774   3.789 -11.562  1.00  0.00           O  
ATOM    565  CB  GLU A  34      -8.570   2.449 -10.461  1.00  0.00           C  
ATOM    566  CG  GLU A  34      -9.273   1.099 -10.469  1.00  0.00           C  
ATOM    567  CD  GLU A  34     -10.750   1.194 -10.816  1.00  0.00           C  
ATOM    568  OE1 GLU A  34     -11.408   0.139 -10.967  1.00  0.00           O  
ATOM    569  OE2 GLU A  34     -11.255   2.332 -10.940  1.00  0.00           O  
ATOM    570  H   GLU A  34      -7.683   1.913  -8.131  1.00  0.00           H  
ATOM    571  HA  GLU A  34      -6.631   1.577 -10.741  1.00  0.00           H  
ATOM    572 1HB  GLU A  34      -9.068   3.087  -9.730  1.00  0.00           H  
ATOM    573 2HB  GLU A  34      -8.704   2.908 -11.441  1.00  0.00           H  
ATOM    574 1HG  GLU A  34      -8.785   0.451 -11.197  1.00  0.00           H  
ATOM    575 2HG  GLU A  34      -9.167   0.640  -9.487  1.00  0.00           H  
ATOM    576  N   LEU A  35      -6.486   4.621  -9.594  1.00  0.00           N  
ATOM    577  CA  LEU A  35      -5.858   5.918  -9.821  1.00  0.00           C  
ATOM    578  C   LEU A  35      -4.339   5.788  -9.861  1.00  0.00           C  
ATOM    579  O   LEU A  35      -3.682   6.390 -10.713  1.00  0.00           O  
ATOM    580  CB  LEU A  35      -6.268   6.911  -8.730  1.00  0.00           C  
ATOM    581  CG  LEU A  35      -7.697   7.451  -8.807  1.00  0.00           C  
ATOM    582  CD1 LEU A  35      -8.013   8.291  -7.574  1.00  0.00           C  
ATOM    583  CD2 LEU A  35      -7.893   8.266 -10.080  1.00  0.00           C  
ATOM    584  H   LEU A  35      -6.993   4.464  -8.735  1.00  0.00           H  
ATOM    585  HA  LEU A  35      -6.194   6.301 -10.784  1.00  0.00           H  
ATOM    586 1HB  LEU A  35      -6.154   6.428  -7.761  1.00  0.00           H  
ATOM    587 2HB  LEU A  35      -5.594   7.767  -8.768  1.00  0.00           H  
ATOM    588  HG  LEU A  35      -8.401   6.618  -8.808  1.00  0.00           H  
ATOM    589 1HD1 LEU A  35      -9.033   8.668  -7.643  1.00  0.00           H  
ATOM    590 2HD1 LEU A  35      -7.914   7.676  -6.680  1.00  0.00           H  
ATOM    591 3HD1 LEU A  35      -7.319   9.129  -7.517  1.00  0.00           H  
ATOM    592 1HD2 LEU A  35      -8.916   8.642 -10.118  1.00  0.00           H  
ATOM    593 2HD2 LEU A  35      -7.198   9.106 -10.085  1.00  0.00           H  
ATOM    594 3HD2 LEU A  35      -7.706   7.635 -10.949  1.00  0.00           H  
ATOM    595  N   ALA A  36      -3.833   4.978  -8.924  1.00  0.00           N  
ATOM    596  CA  ALA A  36      -2.390   4.753  -8.882  1.00  0.00           C  
ATOM    597  C   ALA A  36      -1.910   4.042 -10.144  1.00  0.00           C  
ATOM    598  O   ALA A  36      -0.883   4.412 -10.720  1.00  0.00           O  
ATOM    599  CB  ALA A  36      -2.013   3.945  -7.643  1.00  0.00           C  
ATOM    600  H   ALA A  36      -4.423   4.518  -8.245  1.00  0.00           H  
ATOM    601  HA  ALA A  36      -1.897   5.724  -8.833  1.00  0.00           H  
ATOM    602 1HB  ALA A  36      -0.935   3.786  -7.627  1.00  0.00           H  
ATOM    603 2HB  ALA A  36      -2.313   4.490  -6.748  1.00  0.00           H  
ATOM    604 3HB  ALA A  36      -2.521   2.982  -7.668  1.00  0.00           H  
ATOM    605  N   ASP A  37      -2.710   3.068 -10.565  1.00  0.00           N  
ATOM    606  CA  ASP A  37      -2.382   2.307 -11.766  1.00  0.00           C  
ATOM    607  C   ASP A  37      -2.368   3.206 -13.000  1.00  0.00           C  
ATOM    608  O   ASP A  37      -1.449   3.131 -13.819  1.00  0.00           O  
ATOM    609  CB  ASP A  37      -3.375   1.160 -11.963  1.00  0.00           C  
ATOM    610  CG  ASP A  37      -2.951   0.189 -13.051  1.00  0.00           C  
ATOM    611  OD1 ASP A  37      -1.869  -0.427 -12.932  1.00  0.00           O  
ATOM    612  OD2 ASP A  37      -3.704   0.040 -14.038  1.00  0.00           O  
ATOM    613  H   ASP A  37      -3.554   2.845 -10.057  1.00  0.00           H  
ATOM    614  HA  ASP A  37      -1.383   1.886 -11.647  1.00  0.00           H  
ATOM    615 1HB  ASP A  37      -3.485   0.609 -11.029  1.00  0.00           H  
ATOM    616 2HB  ASP A  37      -4.354   1.566 -12.221  1.00  0.00           H  
ATOM    617  N   LYS A  38      -3.301   4.037 -13.156  1.00  0.00           N  
ATOM    618  CA  LYS A  38      -3.385   4.982 -14.266  1.00  0.00           C  
ATOM    619  C   LYS A  38      -2.210   5.956 -14.248  1.00  0.00           C  
ATOM    620  O   LYS A  38      -1.619   6.242 -15.292  1.00  0.00           O  
ATOM    621  CB  LYS A  38      -4.705   5.753 -14.216  1.00  0.00           C  
ATOM    622  CG  LYS A  38      -4.979   6.592 -15.455  1.00  0.00           C  
ATOM    623  CD  LYS A  38      -6.353   7.247 -15.394  1.00  0.00           C  
ATOM    624  CE  LYS A  38      -6.612   8.119 -16.615  1.00  0.00           C  
ATOM    625  NZ  LYS A  38      -7.964   8.752 -16.567  1.00  0.00           N  
ATOM    626  H   LYS A  38      -4.030   4.034 -12.456  1.00  0.00           H  
ATOM    627  HA  LYS A  38      -3.344   4.422 -15.201  1.00  0.00           H  
ATOM    628 1HB  LYS A  38      -5.531   5.052 -14.092  1.00  0.00           H  
ATOM    629 2HB  LYS A  38      -4.706   6.417 -13.351  1.00  0.00           H  
ATOM    630 1HG  LYS A  38      -4.220   7.371 -15.542  1.00  0.00           H  
ATOM    631 2HG  LYS A  38      -4.929   5.960 -16.341  1.00  0.00           H  
ATOM    632 1HD  LYS A  38      -7.122   6.475 -15.341  1.00  0.00           H  
ATOM    633 2HD  LYS A  38      -6.422   7.865 -14.499  1.00  0.00           H  
ATOM    634 1HE  LYS A  38      -5.857   8.902 -16.669  1.00  0.00           H  
ATOM    635 2HE  LYS A  38      -6.539   7.512 -17.517  1.00  0.00           H  
ATOM    636 1HZ  LYS A  38      -8.100   9.321 -17.391  1.00  0.00           H  
ATOM    637 2HZ  LYS A  38      -8.673   8.032 -16.535  1.00  0.00           H  
ATOM    638 3HZ  LYS A  38      -8.036   9.332 -15.743  1.00  0.00           H  
ATOM    639  N   ALA A  39      -1.910   6.426 -13.021  1.00  0.00           N  
ATOM    640  CA  ALA A  39      -0.793   7.353 -12.863  1.00  0.00           C  
ATOM    641  C   ALA A  39       0.523   6.701 -13.278  1.00  0.00           C  
ATOM    642  O   ALA A  39       1.346   7.323 -13.954  1.00  0.00           O  
ATOM    643  CB  ALA A  39      -0.708   7.844 -11.420  1.00  0.00           C  
ATOM    644  H   ALA A  39      -2.441   6.152 -12.207  1.00  0.00           H  
ATOM    645  HA  ALA A  39      -0.967   8.208 -13.517  1.00  0.00           H  
ATOM    646 1HB  ALA A  39       0.130   8.534 -11.319  1.00  0.00           H  
ATOM    647 2HB  ALA A  39      -1.633   8.355 -11.155  1.00  0.00           H  
ATOM    648 3HB  ALA A  39      -0.560   6.995 -10.755  1.00  0.00           H  
ATOM    649  N   TYR A  40       0.702   5.518 -12.913  1.00  0.00           N  
ATOM    650  CA  TYR A  40       1.899   4.758 -13.258  1.00  0.00           C  
ATOM    651  C   TYR A  40       2.012   4.575 -14.767  1.00  0.00           C  
ATOM    652  O   TYR A  40       3.074   4.809 -15.349  1.00  0.00           O  
ATOM    653  CB  TYR A  40       1.888   3.392 -12.565  1.00  0.00           C  
ATOM    654  CG  TYR A  40       3.042   2.503 -12.959  1.00  0.00           C  
ATOM    655  CD1 TYR A  40       2.836   1.366 -13.738  1.00  0.00           C  
ATOM    656  CD2 TYR A  40       4.339   2.795 -12.553  1.00  0.00           C  
ATOM    657  CE1 TYR A  40       3.896   0.542 -14.102  1.00  0.00           C  
ATOM    658  CE2 TYR A  40       5.406   1.979 -12.911  1.00  0.00           C  
ATOM    659  CZ  TYR A  40       5.175   0.856 -13.685  1.00  0.00           C  
ATOM    660  OH  TYR A  40       6.228   0.044 -14.042  1.00  0.00           O  
ATOM    661  H   TYR A  40      -0.017   5.078 -12.357  1.00  0.00           H  
ATOM    662  HA  TYR A  40       2.772   5.314 -12.916  1.00  0.00           H  
ATOM    663 1HB  TYR A  40       1.919   3.532 -11.483  1.00  0.00           H  
ATOM    664 2HB  TYR A  40       0.960   2.872 -12.801  1.00  0.00           H  
ATOM    665  HD1 TYR A  40       1.831   1.109 -14.073  1.00  0.00           H  
ATOM    666  HD2 TYR A  40       4.533   3.677 -11.942  1.00  0.00           H  
ATOM    667  HE1 TYR A  40       3.714  -0.343 -14.712  1.00  0.00           H  
ATOM    668  HE2 TYR A  40       6.416   2.226 -12.581  1.00  0.00           H  
ATOM    669  HH  TYR A  40       7.042   0.398 -13.675  1.00  0.00           H  
ATOM    670  N   LYS A  41       0.908   4.208 -15.469  1.00  0.00           N  
ATOM    671  CA  LYS A  41       0.869   3.955 -16.906  1.00  0.00           C  
ATOM    672  C   LYS A  41       1.094   5.241 -17.697  1.00  0.00           C  
ATOM    673  O   LYS A  41       1.643   5.209 -18.800  1.00  0.00           O  
ATOM    674  CB  LYS A  41      -0.466   3.323 -17.304  1.00  0.00           C  
ATOM    675  CG  LYS A  41      -0.621   1.875 -16.862  1.00  0.00           C  
ATOM    676  CD  LYS A  41      -1.974   1.307 -17.272  1.00  0.00           C  
ATOM    677  CE  LYS A  41      -2.144  -0.130 -16.798  1.00  0.00           C  
ATOM    678  NZ  LYS A  41      -3.509  -0.655 -17.102  1.00  0.00           N  
ATOM    679  H   LYS A  41       0.060   4.110 -14.929  1.00  0.00           H  
ATOM    680  HA  LYS A  41       1.671   3.260 -17.157  1.00  0.00           H  
ATOM    681 1HB  LYS A  41      -1.285   3.899 -16.871  1.00  0.00           H  
ATOM    682 2HB  LYS A  41      -0.577   3.360 -18.388  1.00  0.00           H  
ATOM    683 1HG  LYS A  41       0.167   1.270 -17.313  1.00  0.00           H  
ATOM    684 2HG  LYS A  41      -0.526   1.813 -15.778  1.00  0.00           H  
ATOM    685 1HD  LYS A  41      -2.770   1.917 -16.843  1.00  0.00           H  
ATOM    686 2HD  LYS A  41      -2.065   1.333 -18.358  1.00  0.00           H  
ATOM    687 1HE  LYS A  41      -1.405  -0.764 -17.286  1.00  0.00           H  
ATOM    688 2HE  LYS A  41      -1.979  -0.180 -15.722  1.00  0.00           H  
ATOM    689 1HZ  LYS A  41      -3.585  -1.607 -16.774  1.00  0.00           H  
ATOM    690 2HZ  LYS A  41      -4.201  -0.083 -16.638  1.00  0.00           H  
ATOM    691 3HZ  LYS A  41      -3.665  -0.630 -18.099  1.00  0.00           H  
ATOM    692  N   ASN A  42       0.745   6.368 -17.018  1.00  0.00           N  
ATOM    693  CA  ASN A  42       0.870   7.665 -17.675  1.00  0.00           C  
ATOM    694  C   ASN A  42       2.162   8.372 -17.277  1.00  0.00           C  
ATOM    695  O   ASN A  42       2.333   9.562 -17.550  1.00  0.00           O  
ATOM    696  CB  ASN A  42      -0.338   8.547 -17.356  1.00  0.00           C  
ATOM    697  CG  ASN A  42      -1.603   8.079 -18.050  1.00  0.00           C  
ATOM    698  OD1 ASN A  42      -1.557   7.565 -19.170  1.00  0.00           O  
ATOM    699  ND2 ASN A  42      -2.741   8.252 -17.388  1.00  0.00           N  
ATOM    700  H   ASN A  42       0.401   6.328 -16.069  1.00  0.00           H  
ATOM    701  HA  ASN A  42       0.909   7.504 -18.754  1.00  0.00           H  
ATOM    702 1HB  ASN A  42      -0.510   8.553 -16.279  1.00  0.00           H  
ATOM    703 2HB  ASN A  42      -0.130   9.573 -17.660  1.00  0.00           H  
ATOM    704 1HD2 ASN A  42      -3.607   7.962 -17.797  1.00  0.00           H  
ATOM    705 2HD2 ASN A  42      -2.733   8.672 -16.481  1.00  0.00           H  
ATOM    706  N   ASN A  43       3.101   7.698 -16.676  1.00  0.00           N  
ATOM    707  CA  ASN A  43       4.354   8.260 -16.182  1.00  0.00           C  
ATOM    708  C   ASN A  43       4.122   9.556 -15.410  1.00  0.00           C  
ATOM    709  O   ASN A  43       4.885  10.513 -15.551  1.00  0.00           O  
ATOM    710  CB  ASN A  43       5.329   8.498 -17.337  1.00  0.00           C  
ATOM    711  CG  ASN A  43       5.752   7.211 -18.019  1.00  0.00           C  
ATOM    712  OD1 ASN A  43       6.302   6.309 -17.382  1.00  0.00           O  
ATOM    713  ND2 ASN A  43       5.497   7.117 -19.318  1.00  0.00           N  
ATOM    714  H   ASN A  43       2.923   6.711 -16.555  1.00  0.00           H  
ATOM    715  HA  ASN A  43       4.803   7.547 -15.488  1.00  0.00           H  
ATOM    716 1HB  ASN A  43       4.865   9.151 -18.077  1.00  0.00           H  
ATOM    717 2HB  ASN A  43       6.218   9.006 -16.964  1.00  0.00           H  
ATOM    718 1HD2 ASN A  43       5.754   6.290 -19.820  1.00  0.00           H  
ATOM    719 2HD2 ASN A  43       5.048   7.872 -19.795  1.00  0.00           H  
ATOM    720  N   ASP A  44       2.925   9.634 -14.753  1.00  0.00           N  
ATOM    721  CA  ASP A  44       2.584  10.758 -13.886  1.00  0.00           C  
ATOM    722  C   ASP A  44       3.048  10.507 -12.453  1.00  0.00           C  
ATOM    723  O   ASP A  44       2.258  10.091 -11.603  1.00  0.00           O  
ATOM    724  CB  ASP A  44       1.076  11.018 -13.913  1.00  0.00           C  
ATOM    725  CG  ASP A  44       0.693  12.353 -13.299  1.00  0.00           C  
ATOM    726  OD1 ASP A  44       1.480  12.903 -12.498  1.00  0.00           O  
ATOM    727  OD2 ASP A  44      -0.406  12.857 -13.616  1.00  0.00           O  
ATOM    728  H   ASP A  44       2.257   8.886 -14.875  1.00  0.00           H  
ATOM    729  HA  ASP A  44       3.097  11.647 -14.254  1.00  0.00           H  
ATOM    730 1HB  ASP A  44       0.721  10.994 -14.944  1.00  0.00           H  
ATOM    731 2HB  ASP A  44       0.560  10.225 -13.371  1.00  0.00           H  
ATOM    732  N   ARG A  45       4.353  10.835 -12.169  1.00  0.00           N  
ATOM    733  CA  ARG A  45       4.963  10.538 -10.877  1.00  0.00           C  
ATOM    734  C   ARG A  45       4.285  11.323  -9.759  1.00  0.00           C  
ATOM    735  O   ARG A  45       4.042  10.787  -8.676  1.00  0.00           O  
ATOM    736  CB  ARG A  45       6.460  10.851 -10.904  1.00  0.00           C  
ATOM    737  CG  ARG A  45       7.177  10.550  -9.597  1.00  0.00           C  
ATOM    738  CD  ARG A  45       8.685  10.702  -9.733  1.00  0.00           C  
ATOM    739  NE  ARG A  45       9.369  10.435  -8.471  1.00  0.00           N  
ATOM    740  CZ  ARG A  45      10.566   9.864  -8.363  1.00  0.00           C  
ATOM    741  NH1 ARG A  45      11.237   9.487  -9.446  1.00  0.00           N  
ATOM    742  NH2 ARG A  45      11.096   9.669  -7.165  1.00  0.00           N  
ATOM    743  H   ARG A  45       4.904  11.296 -12.879  1.00  0.00           H  
ATOM    744  HA  ARG A  45       4.834   9.475 -10.669  1.00  0.00           H  
ATOM    745 1HB  ARG A  45       6.938  10.273 -11.693  1.00  0.00           H  
ATOM    746 2HB  ARG A  45       6.607  11.906 -11.136  1.00  0.00           H  
ATOM    747 1HG  ARG A  45       6.832  11.239  -8.826  1.00  0.00           H  
ATOM    748 2HG  ARG A  45       6.962   9.525  -9.292  1.00  0.00           H  
ATOM    749 1HD  ARG A  45       9.055  10.000 -10.479  1.00  0.00           H  
ATOM    750 2HD  ARG A  45       8.921  11.719 -10.043  1.00  0.00           H  
ATOM    751  HE  ARG A  45       8.900  10.703  -7.616  1.00  0.00           H  
ATOM    752 1HH1 ARG A  45      10.839   9.633 -10.363  1.00  0.00           H  
ATOM    753 2HH1 ARG A  45      12.145   9.055  -9.352  1.00  0.00           H  
ATOM    754 1HH2 ARG A  45      10.591   9.954  -6.337  1.00  0.00           H  
ATOM    755 2HH2 ARG A  45      12.004   9.236  -7.079  1.00  0.00           H  
ATOM    756  N   GLN A  46       3.983  12.541  -9.972  1.00  0.00           N  
ATOM    757  CA  GLN A  46       3.346  13.396  -8.976  1.00  0.00           C  
ATOM    758  C   GLN A  46       2.017  12.806  -8.514  1.00  0.00           C  
ATOM    759  O   GLN A  46       1.746  12.739  -7.313  1.00  0.00           O  
ATOM    760  CB  GLN A  46       3.129  14.803  -9.536  1.00  0.00           C  
ATOM    761  CG  GLN A  46       2.643  15.808  -8.500  1.00  0.00           C  
ATOM    762  CD  GLN A  46       2.454  17.199  -9.076  1.00  0.00           C  
ATOM    763  OE1 GLN A  46       2.530  17.397 -10.293  1.00  0.00           O  
ATOM    764  NE2 GLN A  46       2.207  18.173  -8.206  1.00  0.00           N  
ATOM    765  H   GLN A  46       4.201  12.923 -10.881  1.00  0.00           H  
ATOM    766  HA  GLN A  46       4.002  13.464  -8.108  1.00  0.00           H  
ATOM    767 1HB  GLN A  46       4.063  15.174  -9.959  1.00  0.00           H  
ATOM    768 2HB  GLN A  46       2.397  14.765 -10.343  1.00  0.00           H  
ATOM    769 1HG  GLN A  46       1.685  15.472  -8.104  1.00  0.00           H  
ATOM    770 2HG  GLN A  46       3.377  15.870  -7.697  1.00  0.00           H  
ATOM    771 1HE2 GLN A  46       2.074  19.111  -8.529  1.00  0.00           H  
ATOM    772 2HE2 GLN A  46       2.154  17.969  -7.228  1.00  0.00           H  
ATOM    773  N   LYS A  47       1.238  12.369  -9.430  1.00  0.00           N  
ATOM    774  CA  LYS A  47      -0.057  11.775  -9.111  1.00  0.00           C  
ATOM    775  C   LYS A  47       0.113  10.445  -8.382  1.00  0.00           C  
ATOM    776  O   LYS A  47      -0.617  10.154  -7.433  1.00  0.00           O  
ATOM    777  CB  LYS A  47      -0.882  11.573 -10.383  1.00  0.00           C  
ATOM    778  CG  LYS A  47      -2.335  11.202 -10.126  1.00  0.00           C  
ATOM    779  CD  LYS A  47      -3.160  11.250 -11.406  1.00  0.00           C  
ATOM    780  CE  LYS A  47      -4.630  10.960 -11.136  1.00  0.00           C  
ATOM    781  NZ  LYS A  47      -5.447  11.033 -12.384  1.00  0.00           N  
ATOM    782  H   LYS A  47       1.524  12.436 -10.396  1.00  0.00           H  
ATOM    783  HA  LYS A  47      -0.596  12.455  -8.450  1.00  0.00           H  
ATOM    784 1HB  LYS A  47      -0.866  12.488 -10.976  1.00  0.00           H  
ATOM    785 2HB  LYS A  47      -0.433  10.784 -10.986  1.00  0.00           H  
ATOM    786 1HG  LYS A  47      -2.386  10.194  -9.712  1.00  0.00           H  
ATOM    787 2HG  LYS A  47      -2.765  11.895  -9.403  1.00  0.00           H  
ATOM    788 1HD  LYS A  47      -3.072  12.239 -11.859  1.00  0.00           H  
ATOM    789 2HD  LYS A  47      -2.780  10.511 -12.112  1.00  0.00           H  
ATOM    790 1HE  LYS A  47      -4.731   9.965 -10.706  1.00  0.00           H  
ATOM    791 2HE  LYS A  47      -5.018  11.683 -10.418  1.00  0.00           H  
ATOM    792 1HZ  LYS A  47      -6.414  10.836 -12.166  1.00  0.00           H  
ATOM    793 2HZ  LYS A  47      -5.374  11.959 -12.782  1.00  0.00           H  
ATOM    794 3HZ  LYS A  47      -5.107  10.354 -13.050  1.00  0.00           H  
ATOM    795  N   LEU A  48       1.076   9.653  -8.861  1.00  0.00           N  
ATOM    796  CA  LEU A  48       1.352   8.372  -8.221  1.00  0.00           C  
ATOM    797  C   LEU A  48       1.737   8.566  -6.758  1.00  0.00           C  
ATOM    798  O   LEU A  48       1.214   7.880  -5.877  1.00  0.00           O  
ATOM    799  CB  LEU A  48       2.469   7.632  -8.960  1.00  0.00           C  
ATOM    800  CG  LEU A  48       2.830   6.243  -8.429  1.00  0.00           C  
ATOM    801  CD1 LEU A  48       1.595   5.349  -8.403  1.00  0.00           C  
ATOM    802  CD2 LEU A  48       3.933   5.617  -9.276  1.00  0.00           C  
ATOM    803  H   LEU A  48       1.621   9.928  -9.666  1.00  0.00           H  
ATOM    804  HA  LEU A  48       0.448   7.765  -8.259  1.00  0.00           H  
ATOM    805 1HB  LEU A  48       2.178   7.516 -10.003  1.00  0.00           H  
ATOM    806 2HB  LEU A  48       3.373   8.240  -8.922  1.00  0.00           H  
ATOM    807  HG  LEU A  48       3.179   6.326  -7.399  1.00  0.00           H  
ATOM    808 1HD1 LEU A  48       1.867   4.364  -8.023  1.00  0.00           H  
ATOM    809 2HD1 LEU A  48       0.839   5.792  -7.754  1.00  0.00           H  
ATOM    810 3HD1 LEU A  48       1.196   5.251  -9.412  1.00  0.00           H  
ATOM    811 1HD2 LEU A  48       4.178   4.630  -8.883  1.00  0.00           H  
ATOM    812 2HD2 LEU A  48       3.591   5.523 -10.307  1.00  0.00           H  
ATOM    813 3HD2 LEU A  48       4.820   6.250  -9.244  1.00  0.00           H  
ATOM    814  N   GLU A  49       2.585   9.522  -6.442  1.00  0.00           N  
ATOM    815  CA  GLU A  49       3.022   9.823  -5.082  1.00  0.00           C  
ATOM    816  C   GLU A  49       1.851  10.272  -4.213  1.00  0.00           C  
ATOM    817  O   GLU A  49       1.747   9.878  -3.050  1.00  0.00           O  
ATOM    818  CB  GLU A  49       4.112  10.897  -5.093  1.00  0.00           C  
ATOM    819  CG  GLU A  49       5.453  10.407  -5.620  1.00  0.00           C  
ATOM    820  CD  GLU A  49       6.521  11.489  -5.639  1.00  0.00           C  
ATOM    821  OE1 GLU A  49       7.711  11.163  -5.852  1.00  0.00           O  
ATOM    822  OE2 GLU A  49       6.166  12.672  -5.439  1.00  0.00           O  
ATOM    823  H   GLU A  49       2.946  10.073  -7.208  1.00  0.00           H  
ATOM    824  HA  GLU A  49       3.434   8.914  -4.642  1.00  0.00           H  
ATOM    825 1HB  GLU A  49       3.790  11.736  -5.710  1.00  0.00           H  
ATOM    826 2HB  GLU A  49       4.262  11.274  -4.081  1.00  0.00           H  
ATOM    827 1HG  GLU A  49       5.800   9.586  -4.993  1.00  0.00           H  
ATOM    828 2HG  GLU A  49       5.316  10.024  -6.630  1.00  0.00           H  
ATOM    829  N   LYS A  50       1.011  11.058  -4.818  1.00  0.00           N  
ATOM    830  CA  LYS A  50      -0.152  11.551  -4.086  1.00  0.00           C  
ATOM    831  C   LYS A  50      -1.080  10.405  -3.693  1.00  0.00           C  
ATOM    832  O   LYS A  50      -1.564  10.352  -2.561  1.00  0.00           O  
ATOM    833  CB  LYS A  50      -0.915  12.580  -4.921  1.00  0.00           C  
ATOM    834  CG  LYS A  50      -2.030  13.287  -4.165  1.00  0.00           C  
ATOM    835  CD  LYS A  50      -2.707  14.345  -5.027  1.00  0.00           C  
ATOM    836  CE  LYS A  50      -3.873  14.999  -4.298  1.00  0.00           C  
ATOM    837  NZ  LYS A  50      -4.553  16.022  -5.148  1.00  0.00           N  
ATOM    838  H   LYS A  50       1.141  11.337  -5.780  1.00  0.00           H  
ATOM    839  HA  LYS A  50       0.194  12.033  -3.171  1.00  0.00           H  
ATOM    840 1HB  LYS A  50      -0.222  13.338  -5.287  1.00  0.00           H  
ATOM    841 2HB  LYS A  50      -1.354  12.090  -5.790  1.00  0.00           H  
ATOM    842 1HG  LYS A  50      -2.777  12.557  -3.851  1.00  0.00           H  
ATOM    843 2HG  LYS A  50      -1.620  13.766  -3.276  1.00  0.00           H  
ATOM    844 1HD  LYS A  50      -1.982  15.114  -5.296  1.00  0.00           H  
ATOM    845 2HD  LYS A  50      -3.078  13.885  -5.943  1.00  0.00           H  
ATOM    846 1HE  LYS A  50      -4.598  14.237  -4.014  1.00  0.00           H  
ATOM    847 2HE  LYS A  50      -3.510  15.480  -3.390  1.00  0.00           H  
ATOM    848 1HZ  LYS A  50      -5.318  16.434  -4.633  1.00  0.00           H  
ATOM    849 2HZ  LYS A  50      -3.892  16.743  -5.402  1.00  0.00           H  
ATOM    850 3HZ  LYS A  50      -4.909  15.582  -5.985  1.00  0.00           H  
ATOM    851  N   VAL A  51      -1.345   9.503  -4.659  1.00  0.00           N  
ATOM    852  CA  VAL A  51      -2.233   8.377  -4.388  1.00  0.00           C  
ATOM    853  C   VAL A  51      -1.620   7.482  -3.313  1.00  0.00           C  
ATOM    854  O   VAL A  51      -2.315   7.034  -2.399  1.00  0.00           O  
ATOM    855  CB  VAL A  51      -2.516   7.557  -5.667  1.00  0.00           C  
ATOM    856  CG1 VAL A  51      -3.316   6.299  -5.335  1.00  0.00           C  
ATOM    857  CG2 VAL A  51      -3.257   8.410  -6.694  1.00  0.00           C  
ATOM    858  H   VAL A  51      -0.934   9.596  -5.577  1.00  0.00           H  
ATOM    859  HA  VAL A  51      -3.182   8.766  -4.017  1.00  0.00           H  
ATOM    860  HB  VAL A  51      -1.568   7.225  -6.092  1.00  0.00           H  
ATOM    861 1HG1 VAL A  51      -3.504   5.736  -6.249  1.00  0.00           H  
ATOM    862 2HG1 VAL A  51      -2.750   5.681  -4.639  1.00  0.00           H  
ATOM    863 3HG1 VAL A  51      -4.266   6.581  -4.881  1.00  0.00           H  
ATOM    864 1HG2 VAL A  51      -3.448   7.818  -7.589  1.00  0.00           H  
ATOM    865 2HG2 VAL A  51      -4.204   8.747  -6.272  1.00  0.00           H  
ATOM    866 3HG2 VAL A  51      -2.648   9.276  -6.955  1.00  0.00           H  
ATOM    867  N   VAL A  52      -0.280   7.177  -3.418  1.00  0.00           N  
ATOM    868  CA  VAL A  52       0.423   6.361  -2.433  1.00  0.00           C  
ATOM    869  C   VAL A  52       0.274   6.983  -1.046  1.00  0.00           C  
ATOM    870  O   VAL A  52       0.006   6.279  -0.070  1.00  0.00           O  
ATOM    871  CB  VAL A  52       1.918   6.204  -2.790  1.00  0.00           C  
ATOM    872  CG1 VAL A  52       2.684   5.563  -1.634  1.00  0.00           C  
ATOM    873  CG2 VAL A  52       2.078   5.378  -4.065  1.00  0.00           C  
ATOM    874  H   VAL A  52       0.229   7.537  -4.212  1.00  0.00           H  
ATOM    875  HA  VAL A  52      -0.029   5.368  -2.420  1.00  0.00           H  
ATOM    876  HB  VAL A  52       2.351   7.192  -2.945  1.00  0.00           H  
ATOM    877 1HG1 VAL A  52       3.735   5.462  -1.906  1.00  0.00           H  
ATOM    878 2HG1 VAL A  52       2.598   6.191  -0.748  1.00  0.00           H  
ATOM    879 3HG1 VAL A  52       2.268   4.578  -1.424  1.00  0.00           H  
ATOM    880 1HG2 VAL A  52       3.137   5.278  -4.303  1.00  0.00           H  
ATOM    881 2HG2 VAL A  52       1.644   4.389  -3.915  1.00  0.00           H  
ATOM    882 3HG2 VAL A  52       1.567   5.877  -4.889  1.00  0.00           H  
ATOM    883  N   GLU A  53       0.473   8.279  -0.871  1.00  0.00           N  
ATOM    884  CA  GLU A  53       0.312   8.978   0.401  1.00  0.00           C  
ATOM    885  C   GLU A  53      -1.109   8.828   0.937  1.00  0.00           C  
ATOM    886  O   GLU A  53      -1.306   8.606   2.134  1.00  0.00           O  
ATOM    887  CB  GLU A  53       0.664  10.460   0.249  1.00  0.00           C  
ATOM    888  CG  GLU A  53       0.601  11.243   1.552  1.00  0.00           C  
ATOM    889  CD  GLU A  53       1.601  10.761   2.591  1.00  0.00           C  
ATOM    890  OE1 GLU A  53       1.362  10.965   3.803  1.00  0.00           O  
ATOM    891  OE2 GLU A  53       2.632  10.176   2.190  1.00  0.00           O  
ATOM    892  H   GLU A  53       0.755   8.802  -1.688  1.00  0.00           H  
ATOM    893  HA  GLU A  53       0.991   8.532   1.129  1.00  0.00           H  
ATOM    894 1HB  GLU A  53       1.671  10.555  -0.157  1.00  0.00           H  
ATOM    895 2HB  GLU A  53      -0.020  10.925  -0.461  1.00  0.00           H  
ATOM    896 1HG  GLU A  53       0.796  12.294   1.342  1.00  0.00           H  
ATOM    897 2HG  GLU A  53      -0.404  11.164   1.963  1.00  0.00           H  
ATOM    898  N   GLU A  54      -2.094   8.961   0.074  1.00  0.00           N  
ATOM    899  CA  GLU A  54      -3.485   8.792   0.483  1.00  0.00           C  
ATOM    900  C   GLU A  54      -3.741   7.377   0.995  1.00  0.00           C  
ATOM    901  O   GLU A  54      -4.453   7.188   1.983  1.00  0.00           O  
ATOM    902  CB  GLU A  54      -4.430   9.110  -0.678  1.00  0.00           C  
ATOM    903  CG  GLU A  54      -4.494  10.589  -1.031  1.00  0.00           C  
ATOM    904  CD  GLU A  54      -5.496  10.901  -2.132  1.00  0.00           C  
ATOM    905  OE1 GLU A  54      -5.279  11.871  -2.893  1.00  0.00           O  
ATOM    906  OE2 GLU A  54      -6.506  10.169  -2.233  1.00  0.00           O  
ATOM    907  H   GLU A  54      -1.888   9.184  -0.889  1.00  0.00           H  
ATOM    908  HA  GLU A  54      -3.692   9.485   1.299  1.00  0.00           H  
ATOM    909 1HB  GLU A  54      -4.113   8.562  -1.566  1.00  0.00           H  
ATOM    910 2HB  GLU A  54      -5.437   8.776  -0.429  1.00  0.00           H  
ATOM    911 1HG  GLU A  54      -4.769  11.153  -0.140  1.00  0.00           H  
ATOM    912 2HG  GLU A  54      -3.505  10.920  -1.346  1.00  0.00           H  
ATOM    913  N   LEU A  55      -3.146   6.358   0.266  1.00  0.00           N  
ATOM    914  CA  LEU A  55      -3.295   4.974   0.701  1.00  0.00           C  
ATOM    915  C   LEU A  55      -2.648   4.760   2.065  1.00  0.00           C  
ATOM    916  O   LEU A  55      -3.210   4.075   2.923  1.00  0.00           O  
ATOM    917  CB  LEU A  55      -2.679   4.020  -0.325  1.00  0.00           C  
ATOM    918  CG  LEU A  55      -3.542   3.682  -1.542  1.00  0.00           C  
ATOM    919  CD1 LEU A  55      -2.706   2.980  -2.607  1.00  0.00           C  
ATOM    920  CD2 LEU A  55      -4.730   2.819  -1.132  1.00  0.00           C  
ATOM    921  H   LEU A  55      -2.608   6.557  -0.565  1.00  0.00           H  
ATOM    922  HA  LEU A  55      -4.358   4.752   0.789  1.00  0.00           H  
ATOM    923 1HB  LEU A  55      -1.753   4.458  -0.695  1.00  0.00           H  
ATOM    924 2HB  LEU A  55      -2.438   3.081   0.174  1.00  0.00           H  
ATOM    925  HG  LEU A  55      -3.913   4.603  -1.992  1.00  0.00           H  
ATOM    926 1HD1 LEU A  55      -3.334   2.746  -3.467  1.00  0.00           H  
ATOM    927 2HD1 LEU A  55      -1.892   3.634  -2.920  1.00  0.00           H  
ATOM    928 3HD1 LEU A  55      -2.294   2.058  -2.197  1.00  0.00           H  
ATOM    929 1HD2 LEU A  55      -5.333   2.589  -2.011  1.00  0.00           H  
ATOM    930 2HD2 LEU A  55      -4.370   1.892  -0.686  1.00  0.00           H  
ATOM    931 3HD2 LEU A  55      -5.338   3.358  -0.405  1.00  0.00           H  
ATOM    932  N   LYS A  56      -1.469   5.400   2.334  1.00  0.00           N  
ATOM    933  CA  LYS A  56      -0.790   5.326   3.624  1.00  0.00           C  
ATOM    934  C   LYS A  56      -1.660   5.904   4.737  1.00  0.00           C  
ATOM    935  O   LYS A  56      -1.767   5.319   5.817  1.00  0.00           O  
ATOM    936  CB  LYS A  56       0.549   6.063   3.570  1.00  0.00           C  
ATOM    937  CG  LYS A  56       1.647   5.298   2.847  1.00  0.00           C  
ATOM    938  CD  LYS A  56       2.966   6.061   2.867  1.00  0.00           C  
ATOM    939  CE  LYS A  56       4.061   5.305   2.127  1.00  0.00           C  
ATOM    940  NZ  LYS A  56       5.347   6.064   2.115  1.00  0.00           N  
ATOM    941  H   LYS A  56      -1.058   5.949   1.592  1.00  0.00           H  
ATOM    942  HA  LYS A  56      -0.601   4.277   3.856  1.00  0.00           H  
ATOM    943 1HB  LYS A  56       0.417   7.022   3.067  1.00  0.00           H  
ATOM    944 2HB  LYS A  56       0.892   6.270   4.584  1.00  0.00           H  
ATOM    945 1HG  LYS A  56       1.792   4.329   3.327  1.00  0.00           H  
ATOM    946 2HG  LYS A  56       1.352   5.130   1.812  1.00  0.00           H  
ATOM    947 1HD  LYS A  56       2.830   7.036   2.397  1.00  0.00           H  
ATOM    948 2HD  LYS A  56       3.281   6.216   3.899  1.00  0.00           H  
ATOM    949 1HE  LYS A  56       4.225   4.341   2.606  1.00  0.00           H  
ATOM    950 2HE  LYS A  56       3.748   5.126   1.098  1.00  0.00           H  
ATOM    951 1HZ  LYS A  56       6.047   5.533   1.617  1.00  0.00           H  
ATOM    952 2HZ  LYS A  56       5.209   6.954   1.656  1.00  0.00           H  
ATOM    953 3HZ  LYS A  56       5.656   6.220   3.064  1.00  0.00           H  
ATOM    954  N   GLU A  57      -2.242   7.029   4.474  1.00  0.00           N  
ATOM    955  CA  GLU A  57      -3.105   7.678   5.457  1.00  0.00           C  
ATOM    956  C   GLU A  57      -4.327   6.820   5.770  1.00  0.00           C  
ATOM    957  O   GLU A  57      -4.725   6.698   6.930  1.00  0.00           O  
ATOM    958  CB  GLU A  57      -3.544   9.058   4.959  1.00  0.00           C  
ATOM    959  CG  GLU A  57      -2.427  10.091   4.946  1.00  0.00           C  
ATOM    960  CD  GLU A  57      -2.852  11.426   4.355  1.00  0.00           C  
ATOM    961  OE1 GLU A  57      -1.998  12.334   4.231  1.00  0.00           O  
ATOM    962  OE2 GLU A  57      -4.048  11.566   4.014  1.00  0.00           O  
ATOM    963  H   GLU A  57      -2.101   7.470   3.576  1.00  0.00           H  
ATOM    964  HA  GLU A  57      -2.541   7.805   6.382  1.00  0.00           H  
ATOM    965 1HB  GLU A  57      -3.938   8.971   3.946  1.00  0.00           H  
ATOM    966 2HB  GLU A  57      -4.348   9.434   5.592  1.00  0.00           H  
ATOM    967 1HG  GLU A  57      -2.086  10.255   5.968  1.00  0.00           H  
ATOM    968 2HG  GLU A  57      -1.590   9.698   4.371  1.00  0.00           H  
ATOM    969  N   LEU A  58      -4.906   6.291   4.652  1.00  0.00           N  
ATOM    970  CA  LEU A  58      -6.064   5.424   4.840  1.00  0.00           C  
ATOM    971  C   LEU A  58      -5.706   4.219   5.702  1.00  0.00           C  
ATOM    972  O   LEU A  58      -6.446   3.868   6.624  1.00  0.00           O  
ATOM    973  CB  LEU A  58      -6.608   4.956   3.487  1.00  0.00           C  
ATOM    974  CG  LEU A  58      -7.846   4.059   3.529  1.00  0.00           C  
ATOM    975  CD1 LEU A  58      -9.026   4.812   4.132  1.00  0.00           C  
ATOM    976  CD2 LEU A  58      -8.186   3.552   2.131  1.00  0.00           C  
ATOM    977  H   LEU A  58      -4.573   6.471   3.716  1.00  0.00           H  
ATOM    978  HA  LEU A  58      -6.841   5.991   5.351  1.00  0.00           H  
ATOM    979 1HB  LEU A  58      -6.861   5.832   2.892  1.00  0.00           H  
ATOM    980 2HB  LEU A  58      -5.823   4.405   2.969  1.00  0.00           H  
ATOM    981  HG  LEU A  58      -7.654   3.204   4.178  1.00  0.00           H  
ATOM    982 1HD1 LEU A  58      -9.900   4.161   4.155  1.00  0.00           H  
ATOM    983 2HD1 LEU A  58      -8.779   5.123   5.147  1.00  0.00           H  
ATOM    984 3HD1 LEU A  58      -9.245   5.690   3.526  1.00  0.00           H  
ATOM    985 1HD2 LEU A  58      -9.069   2.914   2.180  1.00  0.00           H  
ATOM    986 2HD2 LEU A  58      -8.386   4.400   1.475  1.00  0.00           H  
ATOM    987 3HD2 LEU A  58      -7.346   2.979   1.738  1.00  0.00           H  
ATOM    988  N   LEU A  59      -4.575   3.574   5.406  1.00  0.00           N  
ATOM    989  CA  LEU A  59      -4.103   2.420   6.163  1.00  0.00           C  
ATOM    990  C   LEU A  59      -3.848   2.793   7.620  1.00  0.00           C  
ATOM    991  O   LEU A  59      -4.197   2.037   8.529  1.00  0.00           O  
ATOM    992  CB  LEU A  59      -2.825   1.855   5.538  1.00  0.00           C  
ATOM    993  CG  LEU A  59      -2.271   0.576   6.166  1.00  0.00           C  
ATOM    994  CD1 LEU A  59      -3.316  -0.534   6.118  1.00  0.00           C  
ATOM    995  CD2 LEU A  59      -0.991   0.143   5.459  1.00  0.00           C  
ATOM    996  H   LEU A  59      -4.029   3.906   4.623  1.00  0.00           H  
ATOM    997  HA  LEU A  59      -4.873   1.650   6.136  1.00  0.00           H  
ATOM    998 1HB  LEU A  59      -3.016   1.645   4.487  1.00  0.00           H  
ATOM    999 2HB  LEU A  59      -2.044   2.612   5.599  1.00  0.00           H  
ATOM   1000  HG  LEU A  59      -2.050   0.754   7.219  1.00  0.00           H  
ATOM   1001 1HD1 LEU A  59      -2.907  -1.438   6.569  1.00  0.00           H  
ATOM   1002 2HD1 LEU A  59      -4.203  -0.223   6.670  1.00  0.00           H  
ATOM   1003 3HD1 LEU A  59      -3.585  -0.735   5.082  1.00  0.00           H  
ATOM   1004 1HD2 LEU A  59      -0.611  -0.769   5.921  1.00  0.00           H  
ATOM   1005 2HD2 LEU A  59      -1.202  -0.044   4.406  1.00  0.00           H  
ATOM   1006 3HD2 LEU A  59      -0.243   0.932   5.544  1.00  0.00           H  
ATOM   1007  N   GLU A  60      -3.202   3.935   7.914  1.00  0.00           N  
ATOM   1008  CA  GLU A  60      -2.959   4.404   9.275  1.00  0.00           C  
ATOM   1009  C   GLU A  60      -4.268   4.583  10.039  1.00  0.00           C  
ATOM   1010  O   GLU A  60      -4.348   4.265  11.227  1.00  0.00           O  
ATOM   1011  CB  GLU A  60      -2.176   5.720   9.259  1.00  0.00           C  
ATOM   1012  CG  GLU A  60      -0.704   5.554   8.912  1.00  0.00           C  
ATOM   1013  CD  GLU A  60       0.058   6.870   8.884  1.00  0.00           C  
ATOM   1014  OE1 GLU A  60       1.290   6.854   8.664  1.00  0.00           O  
ATOM   1015  OE2 GLU A  60      -0.583   7.926   9.086  1.00  0.00           O  
ATOM   1016  H   GLU A  60      -2.872   4.489   7.137  1.00  0.00           H  
ATOM   1017  HA  GLU A  60      -2.367   3.653   9.799  1.00  0.00           H  
ATOM   1018 1HB  GLU A  60      -2.622   6.400   8.533  1.00  0.00           H  
ATOM   1019 2HB  GLU A  60      -2.243   6.195  10.238  1.00  0.00           H  
ATOM   1020 1HG  GLU A  60      -0.240   4.898   9.648  1.00  0.00           H  
ATOM   1021 2HG  GLU A  60      -0.623   5.076   7.937  1.00  0.00           H  
ATOM   1022  N   ARG A  61      -5.328   5.067   9.368  1.00  0.00           N  
ATOM   1023  CA  ARG A  61      -6.644   5.227   9.977  1.00  0.00           C  
ATOM   1024  C   ARG A  61      -7.256   3.873  10.321  1.00  0.00           C  
ATOM   1025  O   ARG A  61      -7.884   3.718  11.370  1.00  0.00           O  
ATOM   1026  CB  ARG A  61      -7.578   6.001   9.044  1.00  0.00           C  
ATOM   1027  CG  ARG A  61      -7.249   7.482   8.934  1.00  0.00           C  
ATOM   1028  CD  ARG A  61      -8.114   8.175   7.891  1.00  0.00           C  
ATOM   1029  NE  ARG A  61      -9.513   8.236   8.305  1.00  0.00           N  
ATOM   1030  CZ  ARG A  61     -10.492   8.786   7.591  1.00  0.00           C  
ATOM   1031  NH1 ARG A  61     -10.242   9.335   6.408  1.00  0.00           N  
ATOM   1032  NH2 ARG A  61     -11.730   8.787   8.064  1.00  0.00           N  
ATOM   1033  H   ARG A  61      -5.198   5.328   8.401  1.00  0.00           H  
ATOM   1034  HA  ARG A  61      -6.531   5.792  10.903  1.00  0.00           H  
ATOM   1035 1HB  ARG A  61      -7.534   5.569   8.045  1.00  0.00           H  
ATOM   1036 2HB  ARG A  61      -8.605   5.907   9.397  1.00  0.00           H  
ATOM   1037 1HG  ARG A  61      -7.419   7.965   9.896  1.00  0.00           H  
ATOM   1038 2HG  ARG A  61      -6.204   7.602   8.647  1.00  0.00           H  
ATOM   1039 1HD  ARG A  61      -7.756   9.193   7.740  1.00  0.00           H  
ATOM   1040 2HD  ARG A  61      -8.058   7.628   6.951  1.00  0.00           H  
ATOM   1041  HE  ARG A  61      -9.757   7.831   9.199  1.00  0.00           H  
ATOM   1042 1HH1 ARG A  61      -9.301   9.338   6.041  1.00  0.00           H  
ATOM   1043 2HH1 ARG A  61     -10.993   9.749   5.875  1.00  0.00           H  
ATOM   1044 1HH2 ARG A  61     -11.928   8.371   8.964  1.00  0.00           H  
ATOM   1045 2HH2 ARG A  61     -12.475   9.203   7.526  1.00  0.00           H  
ATOM   1046  N   LEU A  62      -7.025   2.893   9.477  1.00  0.00           N  
ATOM   1047  CA  LEU A  62      -7.595   1.564   9.674  1.00  0.00           C  
ATOM   1048  C   LEU A  62      -6.906   0.844  10.829  1.00  0.00           C  
ATOM   1049  O   LEU A  62      -7.543   0.080  11.558  1.00  0.00           O  
ATOM   1050  CB  LEU A  62      -7.473   0.733   8.394  1.00  0.00           C  
ATOM   1051  CG  LEU A  62      -8.377   1.144   7.231  1.00  0.00           C  
ATOM   1052  CD1 LEU A  62      -8.041   0.330   5.986  1.00  0.00           C  
ATOM   1053  CD2 LEU A  62      -9.845   0.973   7.607  1.00  0.00           C  
ATOM   1054  H   LEU A  62      -6.439   3.063   8.672  1.00  0.00           H  
ATOM   1055  HA  LEU A  62      -8.651   1.674   9.919  1.00  0.00           H  
ATOM   1056 1HB  LEU A  62      -6.444   0.787   8.042  1.00  0.00           H  
ATOM   1057 2HB  LEU A  62      -7.700  -0.306   8.631  1.00  0.00           H  
ATOM   1058  HG  LEU A  62      -8.196   2.190   6.981  1.00  0.00           H  
ATOM   1059 1HD1 LEU A  62      -8.692   0.633   5.166  1.00  0.00           H  
ATOM   1060 2HD1 LEU A  62      -7.002   0.505   5.707  1.00  0.00           H  
ATOM   1061 3HD1 LEU A  62      -8.189  -0.729   6.193  1.00  0.00           H  
ATOM   1062 1HD2 LEU A  62     -10.473   1.271   6.767  1.00  0.00           H  
ATOM   1063 2HD2 LEU A  62     -10.039  -0.072   7.852  1.00  0.00           H  
ATOM   1064 3HD2 LEU A  62     -10.074   1.597   8.471  1.00  0.00           H  
ATOM   1065  N   LEU A  63      -5.645   1.123  11.133  1.00  0.00           N  
ATOM   1066  CA  LEU A  63      -4.850   0.466  12.164  1.00  0.00           C  
ATOM   1067  C   LEU A  63      -5.086   1.110  13.526  1.00  0.00           C  
ATOM   1068  O   LEU A  63      -4.870   0.478  14.562  1.00  0.00           O  
ATOM   1069  CB  LEU A  63      -3.361   0.522  11.811  1.00  0.00           C  
ATOM   1070  CG  LEU A  63      -2.912  -0.335  10.626  1.00  0.00           C  
ATOM   1071  CD1 LEU A  63      -1.441  -0.081  10.316  1.00  0.00           C  
ATOM   1072  CD2 LEU A  63      -3.157  -1.812  10.911  1.00  0.00           C  
ATOM   1073  H   LEU A  63      -5.226   1.860  10.584  1.00  0.00           H  
ATOM   1074  HA  LEU A  63      -5.155  -0.578  12.222  1.00  0.00           H  
ATOM   1075 1HB  LEU A  63      -3.096   1.554  11.585  1.00  0.00           H  
ATOM   1076 2HB  LEU A  63      -2.785   0.203  12.680  1.00  0.00           H  
ATOM   1077  HG  LEU A  63      -3.474  -0.049   9.736  1.00  0.00           H  
ATOM   1078 1HD1 LEU A  63      -1.136  -0.698   9.470  1.00  0.00           H  
ATOM   1079 2HD1 LEU A  63      -1.298   0.971  10.068  1.00  0.00           H  
ATOM   1080 3HD1 LEU A  63      -0.837  -0.334  11.186  1.00  0.00           H  
ATOM   1081 1HD2 LEU A  63      -2.832  -2.406  10.056  1.00  0.00           H  
ATOM   1082 2HD2 LEU A  63      -2.594  -2.110  11.796  1.00  0.00           H  
ATOM   1083 3HD2 LEU A  63      -4.220  -1.978  11.085  1.00  0.00           H  
ATOM   1084  N   SER A  64      -5.589   2.407  13.523  1.00  0.00           N  
ATOM   1085  CA  SER A  64      -5.846   3.122  14.769  1.00  0.00           C  
ATOM   1086  C   SER A  64      -7.233   2.799  15.315  1.00  0.00           C  
ATOM   1087  O   SER A  64      -7.423   2.713  16.530  1.00  0.00           O  
ATOM   1088  OXT SER A  64      -8.150   2.626  14.560  1.00  0.00           O  
ATOM   1089  CB  SER A  64      -5.711   4.631  14.559  1.00  0.00           C  
ATOM   1090  OG  SER A  64      -4.390   4.969  14.175  1.00  0.00           O  
ATOM   1091  H   SER A  64      -5.781   2.866  12.644  1.00  0.00           H  
ATOM   1092  HA  SER A  64      -5.108   2.806  15.508  1.00  0.00           H  
ATOM   1093 1HB  SER A  64      -6.412   4.956  13.791  1.00  0.00           H  
ATOM   1094 2HB  SER A  64      -5.971   5.151  15.480  1.00  0.00           H  
ATOM   1095  HG  SER A  64      -3.904   4.142  14.144  1.00  0.00           H  
TER                                                                             
score 0
silent_score 0
                                                         
