# Supplementary material for: Improving de novo protein binder design with deep learning
Source: Nat Commun. 2023 May 6;14:2625. doi: 10.1038/s41467-023-38328-5 (PMC10163288; doi:10.1038/s41467-023-38328-5)
Supplement: Supplementary file 4 — Source Data File [file 41467_2023_38328_MOESM4_ESM.zip › all_data/experimental_structure_agreement/af2_template/LCB3_design_af2pred.pdb]

HEADER                                            14-MAR-23   XXXX              
EXPDTA    THEORETICAL MODEL                                                     
REMARK 220                                                                      
REMARK 220 EXPERIMENTAL DETAILS                                                 
REMARK 220  EXPERIMENT TYPE                : THEORETICAL MODELLING              
REMARK 220  DATE OF DATA COLLECTION        : 14-MAR-23                          
REMARK 220                                                                      
REMARK 220 REMARK: MODEL GENERATED BY ROSETTA                                   
REMARK 220  VERSION 2021.38+release.4d5a969                                     
SSBOND     CYS B   68    CYS B   93                                       1.90  
SSBOND     CYS B  111    CYS B  164                                       2.04  
SSBOND     CYS B  123    CYS B  257                                       2.14  
SSBOND     CYS B  212    CYS B  220                                       2.12  
ATOM      1  N   ASN A   1      -0.529  25.942  -5.239  1.00  0.00           N  
ATOM      2  CA  ASN A   1      -0.364  25.196  -3.996  1.00  0.00           C  
ATOM      3  C   ASN A   1       1.079  24.741  -3.803  1.00  0.00           C  
ATOM      4  O   ASN A   1       1.703  24.230  -4.735  1.00  0.00           O  
ATOM      5  CB  ASN A   1      -1.310  23.994  -3.962  1.00  0.00           C  
ATOM      6  CG  ASN A   1      -1.771  23.653  -2.559  1.00  0.00           C  
ATOM      7  OD1 ASN A   1      -1.307  24.243  -1.579  1.00  0.00           O  
ATOM      8  ND2 ASN A   1      -2.688  22.699  -2.451  1.00  0.00           N  
ATOM      9 1H   ASN A   1      -1.483  26.225  -5.334  1.00  0.00           H  
ATOM     10 2H   ASN A   1       0.058  26.752  -5.223  1.00  0.00           H  
ATOM     11 3H   ASN A   1      -0.275  25.362  -6.013  1.00  0.00           H  
ATOM     12  HA  ASN A   1      -0.608  25.855  -3.162  1.00  0.00           H  
ATOM     13 1HB  ASN A   1      -2.186  24.202  -4.578  1.00  0.00           H  
ATOM     14 2HB  ASN A   1      -0.809  23.125  -4.388  1.00  0.00           H  
ATOM     15 1HD2 ASN A   1      -3.029  22.433  -1.549  1.00  0.00           H  
ATOM     16 2HD2 ASN A   1      -3.038  22.247  -3.271  1.00  0.00           H  
ATOM     17  N   ASP A   2       1.756  25.217  -2.809  1.00  0.00           N  
ATOM     18  CA  ASP A   2       3.163  24.985  -2.496  1.00  0.00           C  
ATOM     19  C   ASP A   2       3.522  23.509  -2.645  1.00  0.00           C  
ATOM     20  O   ASP A   2       4.627  23.174  -3.079  1.00  0.00           O  
ATOM     21  CB  ASP A   2       3.484  25.465  -1.079  1.00  0.00           C  
ATOM     22  CG  ASP A   2       3.501  26.978  -0.955  1.00  0.00           C  
ATOM     23  OD1 ASP A   2       3.575  27.674  -1.990  1.00  0.00           O  
ATOM     24  OD2 ASP A   2       3.444  27.479   0.189  1.00  0.00           O  
ATOM     25  H   ASP A   2       1.209  25.813  -2.204  1.00  0.00           H  
ATOM     26  HA  ASP A   2       3.772  25.551  -3.201  1.00  0.00           H  
ATOM     27 1HB  ASP A   2       2.744  25.067  -0.384  1.00  0.00           H  
ATOM     28 2HB  ASP A   2       4.458  25.080  -0.776  1.00  0.00           H  
ATOM     29  N   ASP A   3       2.521  22.553  -2.459  1.00  0.00           N  
ATOM     30  CA  ASP A   3       2.693  21.111  -2.613  1.00  0.00           C  
ATOM     31  C   ASP A   3       2.652  20.708  -4.085  1.00  0.00           C  
ATOM     32  O   ASP A   3       3.406  19.833  -4.515  1.00  0.00           O  
ATOM     33  CB  ASP A   3       1.617  20.356  -1.830  1.00  0.00           C  
ATOM     34  CG  ASP A   3       1.850  20.378  -0.329  1.00  0.00           C  
ATOM     35  OD1 ASP A   3       2.988  20.657   0.107  1.00  0.00           O  
ATOM     36  OD2 ASP A   3       0.889  20.112   0.423  1.00  0.00           O  
ATOM     37  H   ASP A   3       1.615  22.915  -2.197  1.00  0.00           H  
ATOM     38  HA  ASP A   3       3.670  20.835  -2.217  1.00  0.00           H  
ATOM     39 1HB  ASP A   3       0.641  20.795  -2.037  1.00  0.00           H  
ATOM     40 2HB  ASP A   3       1.586  19.318  -2.162  1.00  0.00           H  
ATOM     41  N   GLU A   4       1.864  21.397  -4.841  1.00  0.00           N  
ATOM     42  CA  GLU A   4       1.784  21.194  -6.285  1.00  0.00           C  
ATOM     43  C   GLU A   4       3.026  21.733  -6.988  1.00  0.00           C  
ATOM     44  O   GLU A   4       3.527  21.117  -7.932  1.00  0.00           O  
ATOM     45  CB  GLU A   4       0.527  21.859  -6.852  1.00  0.00           C  
ATOM     46  CG  GLU A   4      -0.761  21.117  -6.528  1.00  0.00           C  
ATOM     47  CD  GLU A   4      -1.994  21.758  -7.146  1.00  0.00           C  
ATOM     48  OE1 GLU A   4      -3.103  21.193  -7.012  1.00  0.00           O  
ATOM     49  OE2 GLU A   4      -1.849  22.833  -7.770  1.00  0.00           O  
ATOM     50  H   GLU A   4       1.283  22.102  -4.410  1.00  0.00           H  
ATOM     51  HA  GLU A   4       1.730  20.123  -6.481  1.00  0.00           H  
ATOM     52 1HB  GLU A   4       0.443  22.873  -6.460  1.00  0.00           H  
ATOM     53 2HB  GLU A   4       0.612  21.934  -7.936  1.00  0.00           H  
ATOM     54 1HG  GLU A   4      -0.680  20.093  -6.893  1.00  0.00           H  
ATOM     55 2HG  GLU A   4      -0.884  21.079  -5.447  1.00  0.00           H  
ATOM     56  N   LEU A   5       3.572  22.831  -6.497  1.00  0.00           N  
ATOM     57  CA  LEU A   5       4.772  23.461  -7.037  1.00  0.00           C  
ATOM     58  C   LEU A   5       6.015  22.649  -6.691  1.00  0.00           C  
ATOM     59  O   LEU A   5       6.902  22.476  -7.530  1.00  0.00           O  
ATOM     60  CB  LEU A   5       4.915  24.888  -6.500  1.00  0.00           C  
ATOM     61  CG  LEU A   5       5.804  25.832  -7.312  1.00  0.00           C  
ATOM     62  CD1 LEU A   5       5.083  26.280  -8.579  1.00  0.00           C  
ATOM     63  CD2 LEU A   5       6.215  27.035  -6.471  1.00  0.00           C  
ATOM     64  H   LEU A   5       3.116  23.246  -5.697  1.00  0.00           H  
ATOM     65  HA  LEU A   5       4.681  23.504  -8.122  1.00  0.00           H  
ATOM     66 1HB  LEU A   5       3.926  25.339  -6.445  1.00  0.00           H  
ATOM     67 2HB  LEU A   5       5.326  24.840  -5.492  1.00  0.00           H  
ATOM     68  HG  LEU A   5       6.701  25.301  -7.632  1.00  0.00           H  
ATOM     69 1HD1 LEU A   5       5.728  26.951  -9.147  1.00  0.00           H  
ATOM     70 2HD1 LEU A   5       4.842  25.409  -9.188  1.00  0.00           H  
ATOM     71 3HD1 LEU A   5       4.165  26.801  -8.310  1.00  0.00           H  
ATOM     72 1HD2 LEU A   5       6.848  27.695  -7.065  1.00  0.00           H  
ATOM     73 2HD2 LEU A   5       5.325  27.577  -6.151  1.00  0.00           H  
ATOM     74 3HD2 LEU A   5       6.767  26.695  -5.595  1.00  0.00           H  
ATOM     75  N   HIS A   6       6.053  22.106  -5.517  1.00  0.00           N  
ATOM     76  CA  HIS A   6       7.135  21.227  -5.088  1.00  0.00           C  
ATOM     77  C   HIS A   6       7.131  19.923  -5.878  1.00  0.00           C  
ATOM     78  O   HIS A   6       8.189  19.431  -6.278  1.00  0.00           O  
ATOM     79  CB  HIS A   6       7.027  20.935  -3.591  1.00  0.00           C  
ATOM     80  CG  HIS A   6       8.132  20.075  -3.066  1.00  0.00           C  
ATOM     81  ND1 HIS A   6       9.394  20.561  -2.806  1.00  0.00           N  
ATOM     82  CD2 HIS A   6       8.160  18.758  -2.750  1.00  0.00           C  
ATOM     83  CE1 HIS A   6      10.154  19.578  -2.352  1.00  0.00           C  
ATOM     84  NE2 HIS A   6       9.429  18.474  -2.309  1.00  0.00           N  
ATOM     85  H   HIS A   6       5.297  22.305  -4.877  1.00  0.00           H  
ATOM     86  HA  HIS A   6       8.093  21.714  -5.270  1.00  0.00           H  
ATOM     87 1HB  HIS A   6       7.031  21.874  -3.036  1.00  0.00           H  
ATOM     88 2HB  HIS A   6       6.080  20.437  -3.385  1.00  0.00           H  
ATOM     89  HD2 HIS A   6       7.331  18.055  -2.832  1.00  0.00           H  
ATOM     90  HE1 HIS A   6      11.201  19.664  -2.062  1.00  0.00           H  
ATOM     91  HE2 HIS A   6       9.751  17.567  -2.002  1.00  0.00           H  
ATOM     92  N   MET A   7       5.936  19.310  -6.117  1.00  0.00           N  
ATOM     93  CA  MET A   7       5.787  18.101  -6.921  1.00  0.00           C  
ATOM     94  C   MET A   7       6.186  18.359  -8.370  1.00  0.00           C  
ATOM     95  O   MET A   7       6.837  17.522  -8.998  1.00  0.00           O  
ATOM     96  CB  MET A   7       4.347  17.588  -6.859  1.00  0.00           C  
ATOM     97  CG  MET A   7       3.995  16.907  -5.547  1.00  0.00           C  
ATOM     98  SD  MET A   7       2.306  16.191  -5.557  1.00  0.00           S  
ATOM     99  CE  MET A   7       2.467  15.010  -6.925  1.00  0.00           C  
ATOM    100  H   MET A   7       5.116  19.731  -5.705  1.00  0.00           H  
ATOM    101  HA  MET A   7       6.447  17.334  -6.517  1.00  0.00           H  
ATOM    102 1HB  MET A   7       3.658  18.419  -7.006  1.00  0.00           H  
ATOM    103 2HB  MET A   7       4.179  16.876  -7.668  1.00  0.00           H  
ATOM    104 1HG  MET A   7       4.708  16.108  -5.349  1.00  0.00           H  
ATOM    105 2HG  MET A   7       4.059  17.629  -4.734  1.00  0.00           H  
ATOM    106 1HE  MET A   7       1.522  14.485  -7.066  1.00  0.00           H  
ATOM    107 2HE  MET A   7       2.726  15.545  -7.840  1.00  0.00           H  
ATOM    108 3HE  MET A   7       3.251  14.288  -6.693  1.00  0.00           H  
ATOM    109  N   LEU A   8       5.759  19.494  -8.922  1.00  0.00           N  
ATOM    110  CA  LEU A   8       6.155  19.905 -10.264  1.00  0.00           C  
ATOM    111  C   LEU A   8       7.669  20.066 -10.359  1.00  0.00           C  
ATOM    112  O   LEU A   8       8.287  19.607 -11.323  1.00  0.00           O  
ATOM    113  CB  LEU A   8       5.466  21.217 -10.649  1.00  0.00           C  
ATOM    114  CG  LEU A   8       5.786  21.769 -12.039  1.00  0.00           C  
ATOM    115  CD1 LEU A   8       5.318  20.796 -13.116  1.00  0.00           C  
ATOM    116  CD2 LEU A   8       5.143  23.138 -12.231  1.00  0.00           C  
ATOM    117  H   LEU A   8       5.140  20.087  -8.389  1.00  0.00           H  
ATOM    118  HA  LEU A   8       5.848  19.132 -10.967  1.00  0.00           H  
ATOM    119 1HB  LEU A   8       4.388  21.071 -10.597  1.00  0.00           H  
ATOM    120 2HB  LEU A   8       5.744  21.981  -9.923  1.00  0.00           H  
ATOM    121  HG  LEU A   8       6.866  21.866 -12.152  1.00  0.00           H  
ATOM    122 1HD1 LEU A   8       5.553  21.202 -14.100  1.00  0.00           H  
ATOM    123 2HD1 LEU A   8       5.826  19.840 -12.988  1.00  0.00           H  
ATOM    124 3HD1 LEU A   8       4.242  20.650 -13.031  1.00  0.00           H  
ATOM    125 1HD2 LEU A   8       5.382  23.516 -13.226  1.00  0.00           H  
ATOM    126 2HD2 LEU A   8       4.061  23.050 -12.126  1.00  0.00           H  
ATOM    127 3HD2 LEU A   8       5.525  23.828 -11.479  1.00  0.00           H  
ATOM    128  N   MET A   9       8.264  20.600  -9.395  1.00  0.00           N  
ATOM    129  CA  MET A   9       9.710  20.789  -9.333  1.00  0.00           C  
ATOM    130  C   MET A   9      10.434  19.446  -9.330  1.00  0.00           C  
ATOM    131  O   MET A   9      11.410  19.260 -10.059  1.00  0.00           O  
ATOM    132  CB  MET A   9      10.096  21.594  -8.091  1.00  0.00           C  
ATOM    133  CG  MET A   9      11.587  21.870  -7.979  1.00  0.00           C  
ATOM    134  SD  MET A   9      12.481  20.544  -7.080  1.00  0.00           S  
ATOM    135  CE  MET A   9      11.834  20.800  -5.404  1.00  0.00           C  
ATOM    136  H   MET A   9       7.693  20.913  -8.623  1.00  0.00           H  
ATOM    137  HA  MET A   9      10.025  21.343 -10.217  1.00  0.00           H  
ATOM    138 1HB  MET A   9       9.573  22.549  -8.100  1.00  0.00           H  
ATOM    139 2HB  MET A   9       9.781  21.056  -7.196  1.00  0.00           H  
ATOM    140 1HG  MET A   9      12.016  21.962  -8.976  1.00  0.00           H  
ATOM    141 2HG  MET A   9      11.744  22.811  -7.453  1.00  0.00           H  
ATOM    142 1HE  MET A   9      12.279  20.071  -4.727  1.00  0.00           H  
ATOM    143 2HE  MET A   9      12.083  21.808  -5.068  1.00  0.00           H  
ATOM    144 3HE  MET A   9      10.750  20.676  -5.409  1.00  0.00           H  
ATOM    145  N   THR A  10      10.026  18.522  -8.470  1.00  0.00           N  
ATOM    146  CA  THR A  10      10.620  17.193  -8.369  1.00  0.00           C  
ATOM    147  C   THR A  10      10.543  16.463  -9.707  1.00  0.00           C  
ATOM    148  O   THR A  10      11.512  15.831 -10.131  1.00  0.00           O  
ATOM    149  CB  THR A  10       9.925  16.352  -7.282  1.00  0.00           C  
ATOM    150  OG1 THR A  10       9.964  17.063  -6.039  1.00  0.00           O  
ATOM    151  CG2 THR A  10      10.616  15.004  -7.105  1.00  0.00           C  
ATOM    152  H   THR A  10       9.261  18.767  -7.858  1.00  0.00           H  
ATOM    153  HA  THR A  10      11.670  17.303  -8.097  1.00  0.00           H  
ATOM    154  HB  THR A  10       8.886  16.181  -7.563  1.00  0.00           H  
ATOM    155  HG1 THR A  10      10.414  17.902  -6.165  1.00  0.00           H  
ATOM    156 1HG2 THR A  10      10.104  14.431  -6.332  1.00  0.00           H  
ATOM    157 2HG2 THR A  10      10.585  14.453  -8.045  1.00  0.00           H  
ATOM    158 3HG2 THR A  10      11.653  15.163  -6.811  1.00  0.00           H  
ATOM    159  N   ASP A  11       9.462  16.591 -10.426  1.00  0.00           N  
ATOM    160  CA  ASP A  11       9.263  15.980 -11.737  1.00  0.00           C  
ATOM    161  C   ASP A  11      10.216  16.576 -12.771  1.00  0.00           C  
ATOM    162  O   ASP A  11      10.790  15.850 -13.585  1.00  0.00           O  
ATOM    163  CB  ASP A  11       7.814  16.153 -12.195  1.00  0.00           C  
ATOM    164  CG  ASP A  11       6.852  15.213 -11.490  1.00  0.00           C  
ATOM    165  OD1 ASP A  11       7.310  14.266 -10.816  1.00  0.00           O  
ATOM    166  OD2 ASP A  11       5.626  15.420 -11.613  1.00  0.00           O  
ATOM    167  H   ASP A  11       8.725  17.156 -10.029  1.00  0.00           H  
ATOM    168  HA  ASP A  11       9.478  14.914 -11.658  1.00  0.00           H  
ATOM    169 1HB  ASP A  11       7.494  17.179 -12.012  1.00  0.00           H  
ATOM    170 2HB  ASP A  11       7.748  15.977 -13.269  1.00  0.00           H  
ATOM    171  N   LEU A  12      10.391  17.860 -12.749  1.00  0.00           N  
ATOM    172  CA  LEU A  12      11.259  18.581 -13.675  1.00  0.00           C  
ATOM    173  C   LEU A  12      12.721  18.206 -13.453  1.00  0.00           C  
ATOM    174  O   LEU A  12      13.468  18.009 -14.414  1.00  0.00           O  
ATOM    175  CB  LEU A  12      11.077  20.092 -13.514  1.00  0.00           C  
ATOM    176  CG  LEU A  12       9.797  20.688 -14.101  1.00  0.00           C  
ATOM    177  CD1 LEU A  12       9.659  22.151 -13.696  1.00  0.00           C  
ATOM    178  CD2 LEU A  12       9.787  20.544 -15.619  1.00  0.00           C  
ATOM    179  H   LEU A  12       9.889  18.377 -12.042  1.00  0.00           H  
ATOM    180  HA  LEU A  12      10.985  18.304 -14.692  1.00  0.00           H  
ATOM    181 1HB  LEU A  12      11.090  20.332 -12.452  1.00  0.00           H  
ATOM    182 2HB  LEU A  12      11.918  20.596 -13.990  1.00  0.00           H  
ATOM    183  HG  LEU A  12       8.931  20.167 -13.691  1.00  0.00           H  
ATOM    184 1HD1 LEU A  12       8.743  22.561 -14.121  1.00  0.00           H  
ATOM    185 2HD1 LEU A  12       9.619  22.225 -12.609  1.00  0.00           H  
ATOM    186 3HD1 LEU A  12      10.515  22.713 -14.067  1.00  0.00           H  
ATOM    187 1HD2 LEU A  12       8.868  20.973 -16.019  1.00  0.00           H  
ATOM    188 2HD2 LEU A  12      10.645  21.068 -16.040  1.00  0.00           H  
ATOM    189 3HD2 LEU A  12       9.840  19.488 -15.885  1.00  0.00           H  
ATOM    190  N   VAL A  13      13.103  18.032 -12.246  1.00  0.00           N  
ATOM    191  CA  VAL A  13      14.458  17.631 -11.880  1.00  0.00           C  
ATOM    192  C   VAL A  13      14.727  16.210 -12.371  1.00  0.00           C  
ATOM    193  O   VAL A  13      15.768  15.942 -12.975  1.00  0.00           O  
ATOM    194  CB  VAL A  13      14.683  17.718 -10.354  1.00  0.00           C  
ATOM    195  CG1 VAL A  13      15.999  17.049  -9.963  1.00  0.00           C  
ATOM    196  CG2 VAL A  13      14.663  19.175  -9.895  1.00  0.00           C  
ATOM    197  H   VAL A  13      12.421  18.183 -11.517  1.00  0.00           H  
ATOM    198  HA  VAL A  13      15.162  18.307 -12.366  1.00  0.00           H  
ATOM    199  HB  VAL A  13      13.888  17.170  -9.847  1.00  0.00           H  
ATOM    200 1HG1 VAL A  13      16.138  17.121  -8.884  1.00  0.00           H  
ATOM    201 2HG1 VAL A  13      15.975  15.999 -10.255  1.00  0.00           H  
ATOM    202 3HG1 VAL A  13      16.825  17.549 -10.468  1.00  0.00           H  
ATOM    203 1HG2 VAL A  13      14.822  19.219  -8.818  1.00  0.00           H  
ATOM    204 2HG2 VAL A  13      15.454  19.727 -10.402  1.00  0.00           H  
ATOM    205 3HG2 VAL A  13      13.698  19.620 -10.137  1.00  0.00           H  
ATOM    206  N   TYR A  14      13.800  15.424 -12.064  1.00  0.00           N  
ATOM    207  CA  TYR A  14      13.929  14.041 -12.510  1.00  0.00           C  
ATOM    208  C   TYR A  14      14.054  13.967 -14.027  1.00  0.00           C  
ATOM    209  O   TYR A  14      14.932  13.277 -14.551  1.00  0.00           O  
ATOM    210  CB  TYR A  14      12.729  13.211 -12.044  1.00  0.00           C  
ATOM    211  CG  TYR A  14      12.850  11.740 -12.357  1.00  0.00           C  
ATOM    212  CD1 TYR A  14      12.239  11.195 -13.484  1.00  0.00           C  
ATOM    213  CD2 TYR A  14      13.575  10.891 -11.526  1.00  0.00           C  
ATOM    214  CE1 TYR A  14      12.346   9.839 -13.775  1.00  0.00           C  
ATOM    215  CE2 TYR A  14      13.689   9.534 -11.808  1.00  0.00           C  
ATOM    216  CZ  TYR A  14      13.072   9.018 -12.933  1.00  0.00           C  
ATOM    217  OH  TYR A  14      13.182   7.675 -13.216  1.00  0.00           O  
ATOM    218  H   TYR A  14      12.985  15.696 -11.534  1.00  0.00           H  
ATOM    219  HA  TYR A  14      14.834  13.619 -12.072  1.00  0.00           H  
ATOM    220 1HB  TYR A  14      12.607  13.321 -10.966  1.00  0.00           H  
ATOM    221 2HB  TYR A  14      11.822  13.586 -12.516  1.00  0.00           H  
ATOM    222  HD1 TYR A  14      11.665  11.834 -14.156  1.00  0.00           H  
ATOM    223  HD2 TYR A  14      14.065  11.287 -10.636  1.00  0.00           H  
ATOM    224  HE1 TYR A  14      11.861   9.432 -14.662  1.00  0.00           H  
ATOM    225  HE2 TYR A  14      14.261   8.885 -11.144  1.00  0.00           H  
ATOM    226  HH  TYR A  14      13.714   7.249 -12.540  1.00  0.00           H  
ATOM    227  N   GLU A  15      13.174  14.570 -14.738  1.00  0.00           N  
ATOM    228  CA  GLU A  15      13.184  14.594 -16.197  1.00  0.00           C  
ATOM    229  C   GLU A  15      14.470  15.219 -16.730  1.00  0.00           C  
ATOM    230  O   GLU A  15      15.054  14.721 -17.695  1.00  0.00           O  
ATOM    231  CB  GLU A  15      11.969  15.358 -16.730  1.00  0.00           C  
ATOM    232  CG  GLU A  15      10.662  14.584 -16.626  1.00  0.00           C  
ATOM    233  CD  GLU A  15       9.496  15.282 -17.307  1.00  0.00           C  
ATOM    234  OE1 GLU A  15       8.335  14.858 -17.109  1.00  0.00           O  
ATOM    235  OE2 GLU A  15       9.745  16.262 -18.045  1.00  0.00           O  
ATOM    236  H   GLU A  15      12.437  15.052 -14.243  1.00  0.00           H  
ATOM    237  HA  GLU A  15      13.136  13.567 -16.560  1.00  0.00           H  
ATOM    238 1HB  GLU A  15      11.856  16.292 -16.179  1.00  0.00           H  
ATOM    239 2HB  GLU A  15      12.131  15.613 -17.777  1.00  0.00           H  
ATOM    240 1HG  GLU A  15      10.795  13.603 -17.082  1.00  0.00           H  
ATOM    241 2HG  GLU A  15      10.422  14.436 -15.574  1.00  0.00           H  
ATOM    242  N   ALA A  16      14.929  16.270 -16.199  1.00  0.00           N  
ATOM    243  CA  ALA A  16      16.158  16.954 -16.593  1.00  0.00           C  
ATOM    244  C   ALA A  16      17.378  16.065 -16.364  1.00  0.00           C  
ATOM    245  O   ALA A  16      18.267  15.989 -17.215  1.00  0.00           O  
ATOM    246  CB  ALA A  16      16.308  18.265 -15.825  1.00  0.00           C  
ATOM    247  H   ALA A  16      14.378  16.646 -15.441  1.00  0.00           H  
ATOM    248  HA  ALA A  16      16.096  17.175 -17.659  1.00  0.00           H  
ATOM    249 1HB  ALA A  16      17.229  18.762 -16.130  1.00  0.00           H  
ATOM    250 2HB  ALA A  16      15.458  18.912 -16.040  1.00  0.00           H  
ATOM    251 3HB  ALA A  16      16.345  18.058 -14.757  1.00  0.00           H  
ATOM    252  N   LEU A  17      17.437  15.355 -15.208  1.00  0.00           N  
ATOM    253  CA  LEU A  17      18.532  14.435 -14.920  1.00  0.00           C  
ATOM    254  C   LEU A  17      18.531  13.265 -15.898  1.00  0.00           C  
ATOM    255  O   LEU A  17      19.594  12.788 -16.303  1.00  0.00           O  
ATOM    256  CB  LEU A  17      18.433  13.915 -13.484  1.00  0.00           C  
ATOM    257  CG  LEU A  17      18.893  14.871 -12.383  1.00  0.00           C  
ATOM    258  CD1 LEU A  17      18.580  14.288 -11.009  1.00  0.00           C  
ATOM    259  CD2 LEU A  17      20.384  15.164 -12.517  1.00  0.00           C  
ATOM    260  H   LEU A  17      16.699  15.469 -14.528  1.00  0.00           H  
ATOM    261  HA  LEU A  17      19.473  14.972 -15.031  1.00  0.00           H  
ATOM    262 1HB  LEU A  17      17.395  13.658 -13.278  1.00  0.00           H  
ATOM    263 2HB  LEU A  17      19.033  13.009 -13.400  1.00  0.00           H  
ATOM    264  HG  LEU A  17      18.340  15.808 -12.460  1.00  0.00           H  
ATOM    265 1HD1 LEU A  17      18.913  14.980 -10.236  1.00  0.00           H  
ATOM    266 2HD1 LEU A  17      17.505  14.132 -10.916  1.00  0.00           H  
ATOM    267 3HD1 LEU A  17      19.097  13.337 -10.891  1.00  0.00           H  
ATOM    268 1HD2 LEU A  17      20.693  15.847 -11.725  1.00  0.00           H  
ATOM    269 2HD2 LEU A  17      20.947  14.234 -12.434  1.00  0.00           H  
ATOM    270 3HD2 LEU A  17      20.579  15.621 -13.487  1.00  0.00           H  
ATOM    271  N   HIS A  18      17.326  12.829 -16.204  1.00  0.00           N  
ATOM    272  CA  HIS A  18      17.159  11.717 -17.134  1.00  0.00           C  
ATOM    273  C   HIS A  18      17.739  12.053 -18.504  1.00  0.00           C  
ATOM    274  O   HIS A  18      18.403  11.218 -19.123  1.00  0.00           O  
ATOM    275  CB  HIS A  18      15.680  11.348 -17.267  1.00  0.00           C  
ATOM    276  CG  HIS A  18      15.425  10.231 -18.228  1.00  0.00           C  
ATOM    277  ND1 HIS A  18      15.726   8.917 -17.939  1.00  0.00           N  
ATOM    278  CD2 HIS A  18      14.894  10.233 -19.473  1.00  0.00           C  
ATOM    279  CE1 HIS A  18      15.391   8.158 -18.969  1.00  0.00           C  
ATOM    280  NE2 HIS A  18      14.883   8.932 -19.913  1.00  0.00           N  
ATOM    281  H   HIS A  18      16.507  13.259 -15.799  1.00  0.00           H  
ATOM    282  HA  HIS A  18      17.694  10.845 -16.758  1.00  0.00           H  
ATOM    283 1HB  HIS A  18      15.288  11.056 -16.292  1.00  0.00           H  
ATOM    284 2HB  HIS A  18      15.116  12.219 -17.599  1.00  0.00           H  
ATOM    285  HD2 HIS A  18      14.541  11.105 -20.024  1.00  0.00           H  
ATOM    286  HE1 HIS A  18      15.512   7.077 -19.030  1.00  0.00           H  
ATOM    287  HE2 HIS A  18      14.542   8.621 -20.811  1.00  0.00           H  
ATOM    288  N   PHE A  19      17.630  13.281 -19.008  1.00  0.00           N  
ATOM    289  CA  PHE A  19      18.030  13.676 -20.354  1.00  0.00           C  
ATOM    290  C   PHE A  19      19.433  14.269 -20.349  1.00  0.00           C  
ATOM    291  O   PHE A  19      20.064  14.393 -21.401  1.00  0.00           O  
ATOM    292  CB  PHE A  19      17.035  14.685 -20.936  1.00  0.00           C  
ATOM    293  CG  PHE A  19      15.733  14.070 -21.374  1.00  0.00           C  
ATOM    294  CD1 PHE A  19      15.675  13.261 -22.502  1.00  0.00           C  
ATOM    295  CD2 PHE A  19      14.567  14.302 -20.657  1.00  0.00           C  
ATOM    296  CE1 PHE A  19      14.471  12.691 -22.910  1.00  0.00           C  
ATOM    297  CE2 PHE A  19      13.360  13.736 -21.058  1.00  0.00           C  
ATOM    298  CZ  PHE A  19      13.314  12.932 -22.185  1.00  0.00           C  
ATOM    299  H   PHE A  19      17.236  13.975 -18.388  1.00  0.00           H  
ATOM    300  HA  PHE A  19      18.036  12.788 -20.988  1.00  0.00           H  
ATOM    301 1HB  PHE A  19      16.816  15.450 -20.192  1.00  0.00           H  
ATOM    302 2HB  PHE A  19      17.482  15.182 -21.796  1.00  0.00           H  
ATOM    303  HD1 PHE A  19      16.587  13.073 -23.070  1.00  0.00           H  
ATOM    304  HD2 PHE A  19      14.604  14.935 -19.770  1.00  0.00           H  
ATOM    305  HE1 PHE A  19      14.441  12.058 -23.796  1.00  0.00           H  
ATOM    306  HE2 PHE A  19      12.451  13.925 -20.487  1.00  0.00           H  
ATOM    307  HZ  PHE A  19      12.370  12.491 -22.501  1.00  0.00           H  
ATOM    308  N   ALA A  20      19.878  14.519 -19.186  1.00  0.00           N  
ATOM    309  CA  ALA A  20      21.199  15.135 -19.083  1.00  0.00           C  
ATOM    310  C   ALA A  20      22.303  14.101 -19.288  1.00  0.00           C  
ATOM    311  O   ALA A  20      22.350  13.088 -18.587  1.00  0.00           O  
ATOM    312  CB  ALA A  20      21.362  15.823 -17.730  1.00  0.00           C  
ATOM    313  H   ALA A  20      19.364  14.313 -18.341  1.00  0.00           H  
ATOM    314  HA  ALA A  20      21.286  15.883 -19.871  1.00  0.00           H  
ATOM    315 1HB  ALA A  20      22.351  16.277 -17.669  1.00  0.00           H  
ATOM    316 2HB  ALA A  20      20.601  16.596 -17.621  1.00  0.00           H  
ATOM    317 3HB  ALA A  20      21.250  15.089 -16.933  1.00  0.00           H  
ATOM    318  N   LYS A  21      23.155  14.206 -20.354  1.00  0.00           N  
ATOM    319  CA  LYS A  21      24.256  13.306 -20.685  1.00  0.00           C  
ATOM    320  C   LYS A  21      25.595  13.890 -20.244  1.00  0.00           C  
ATOM    321  O   LYS A  21      26.537  13.149 -19.955  1.00  0.00           O  
ATOM    322  CB  LYS A  21      24.280  13.018 -22.187  1.00  0.00           C  
ATOM    323  CG  LYS A  21      23.092  12.206 -22.680  1.00  0.00           C  
ATOM    324  CD  LYS A  21      23.265  11.789 -24.135  1.00  0.00           C  
ATOM    325  CE  LYS A  21      22.075  10.977 -24.630  1.00  0.00           C  
ATOM    326  NZ  LYS A  21      22.253  10.542 -26.048  1.00  0.00           N  
ATOM    327  H   LYS A  21      22.972  15.000 -20.951  1.00  0.00           H  
ATOM    328  HA  LYS A  21      24.107  12.366 -20.153  1.00  0.00           H  
ATOM    329 1HB  LYS A  21      24.299  13.959 -22.738  1.00  0.00           H  
ATOM    330 2HB  LYS A  21      25.190  12.473 -22.439  1.00  0.00           H  
ATOM    331 1HG  LYS A  21      22.983  11.311 -22.067  1.00  0.00           H  
ATOM    332 2HG  LYS A  21      22.183  12.799 -22.589  1.00  0.00           H  
ATOM    333 1HD  LYS A  21      23.370  12.678 -24.759  1.00  0.00           H  
ATOM    334 2HD  LYS A  21      24.168  11.187 -24.236  1.00  0.00           H  
ATOM    335 1HE  LYS A  21      21.951  10.095 -24.003  1.00  0.00           H  
ATOM    336 2HE  LYS A  21      21.169  11.578 -24.557  1.00  0.00           H  
ATOM    337 1HZ  LYS A  21      21.447  10.008 -26.341  1.00  0.00           H  
ATOM    338 2HZ  LYS A  21      22.352  11.355 -26.640  1.00  0.00           H  
ATOM    339 3HZ  LYS A  21      23.081   9.969 -26.123  1.00  0.00           H  
ATOM    340  N   ASP A  22      25.568  15.230 -19.925  1.00  0.00           N  
ATOM    341  CA  ASP A  22      26.736  16.005 -19.518  1.00  0.00           C  
ATOM    342  C   ASP A  22      26.780  16.176 -18.001  1.00  0.00           C  
ATOM    343  O   ASP A  22      25.791  16.581 -17.387  1.00  0.00           O  
ATOM    344  CB  ASP A  22      26.735  17.374 -20.201  1.00  0.00           C  
ATOM    345  CG  ASP A  22      27.993  18.178 -19.920  1.00  0.00           C  
ATOM    346  OD1 ASP A  22      28.100  18.782 -18.831  1.00  0.00           O  
ATOM    347  OD2 ASP A  22      28.884  18.209 -20.797  1.00  0.00           O  
ATOM    348  H   ASP A  22      24.670  15.688 -19.983  1.00  0.00           H  
ATOM    349  HA  ASP A  22      27.633  15.465 -19.822  1.00  0.00           H  
ATOM    350 1HB  ASP A  22      26.639  17.243 -21.279  1.00  0.00           H  
ATOM    351 2HB  ASP A  22      25.872  17.949 -19.863  1.00  0.00           H  
ATOM    352  N   GLU A  23      27.920  15.797 -17.390  1.00  0.00           N  
ATOM    353  CA  GLU A  23      28.138  15.878 -15.949  1.00  0.00           C  
ATOM    354  C   GLU A  23      27.967  17.308 -15.443  1.00  0.00           C  
ATOM    355  O   GLU A  23      27.452  17.526 -14.345  1.00  0.00           O  
ATOM    356  CB  GLU A  23      29.530  15.355 -15.585  1.00  0.00           C  
ATOM    357  CG  GLU A  23      29.609  13.838 -15.478  1.00  0.00           C  
ATOM    358  CD  GLU A  23      30.899  13.348 -14.841  1.00  0.00           C  
ATOM    359  OE1 GLU A  23      31.024  12.129 -14.583  1.00  0.00           O  
ATOM    360  OE2 GLU A  23      31.793  14.189 -14.598  1.00  0.00           O  
ATOM    361  H   GLU A  23      28.657  15.438 -17.980  1.00  0.00           H  
ATOM    362  HA  GLU A  23      27.392  15.258 -15.451  1.00  0.00           H  
ATOM    363 1HB  GLU A  23      30.249  15.681 -16.337  1.00  0.00           H  
ATOM    364 2HB  GLU A  23      29.840  15.780 -14.630  1.00  0.00           H  
ATOM    365 1HG  GLU A  23      28.769  13.482 -14.882  1.00  0.00           H  
ATOM    366 2HG  GLU A  23      29.520  13.409 -16.475  1.00  0.00           H  
ATOM    367  N   GLU A  24      28.227  18.277 -16.291  1.00  0.00           N  
ATOM    368  CA  GLU A  24      28.073  19.689 -15.952  1.00  0.00           C  
ATOM    369  C   GLU A  24      26.601  20.084 -15.886  1.00  0.00           C  
ATOM    370  O   GLU A  24      26.198  20.853 -15.012  1.00  0.00           O  
ATOM    371  CB  GLU A  24      28.809  20.569 -16.966  1.00  0.00           C  
ATOM    372  CG  GLU A  24      30.322  20.560 -16.804  1.00  0.00           C  
ATOM    373  CD  GLU A  24      31.032  21.524 -17.743  1.00  0.00           C  
ATOM    374  OE1 GLU A  24      32.268  21.681 -17.630  1.00  0.00           O  
ATOM    375  OE2 GLU A  24      30.345  22.126 -18.597  1.00  0.00           O  
ATOM    376  H   GLU A  24      28.547  18.025 -17.215  1.00  0.00           H  
ATOM    377  HA  GLU A  24      28.507  19.857 -14.966  1.00  0.00           H  
ATOM    378 1HB  GLU A  24      28.573  20.235 -17.977  1.00  0.00           H  
ATOM    379 2HB  GLU A  24      28.463  21.599 -16.873  1.00  0.00           H  
ATOM    380 1HG  GLU A  24      30.569  20.828 -15.777  1.00  0.00           H  
ATOM    381 2HG  GLU A  24      30.690  19.551 -16.985  1.00  0.00           H  
ATOM    382  N   ILE A  25      25.753  19.488 -16.705  1.00  0.00           N  
ATOM    383  CA  ILE A  25      24.315  19.728 -16.749  1.00  0.00           C  
ATOM    384  C   ILE A  25      23.637  19.015 -15.581  1.00  0.00           C  
ATOM    385  O   ILE A  25      22.732  19.565 -14.950  1.00  0.00           O  
ATOM    386  CB  ILE A  25      23.704  19.260 -18.089  1.00  0.00           C  
ATOM    387  CG1 ILE A  25      24.232  20.119 -19.245  1.00  0.00           C  
ATOM    388  CG2 ILE A  25      22.175  19.303 -18.030  1.00  0.00           C  
ATOM    389  CD1 ILE A  25      23.775  19.653 -20.620  1.00  0.00           C  
ATOM    390  H   ILE A  25      26.159  18.817 -17.341  1.00  0.00           H  
ATOM    391  HA  ILE A  25      24.140  20.799 -16.652  1.00  0.00           H  
ATOM    392  HB  ILE A  25      24.020  18.238 -18.295  1.00  0.00           H  
ATOM    393 1HG1 ILE A  25      23.907  21.150 -19.110  1.00  0.00           H  
ATOM    394 2HG1 ILE A  25      25.322  20.117 -19.232  1.00  0.00           H  
ATOM    395 1HG2 ILE A  25      21.765  18.970 -18.983  1.00  0.00           H  
ATOM    396 2HG2 ILE A  25      21.823  18.647 -17.235  1.00  0.00           H  
ATOM    397 3HG2 ILE A  25      21.847  20.323 -17.830  1.00  0.00           H  
ATOM    398 1HD1 ILE A  25      24.190  20.311 -21.384  1.00  0.00           H  
ATOM    399 2HD1 ILE A  25      24.121  18.633 -20.792  1.00  0.00           H  
ATOM    400 3HD1 ILE A  25      22.687  19.681 -20.670  1.00  0.00           H  
ATOM    401  N   LYS A  26      24.125  17.859 -15.197  1.00  0.00           N  
ATOM    402  CA  LYS A  26      23.627  17.134 -14.031  1.00  0.00           C  
ATOM    403  C   LYS A  26      23.919  17.897 -12.743  1.00  0.00           C  
ATOM    404  O   LYS A  26      23.064  17.984 -11.859  1.00  0.00           O  
ATOM    405  CB  LYS A  26      24.244  15.736 -13.964  1.00  0.00           C  
ATOM    406  CG  LYS A  26      23.687  14.764 -14.993  1.00  0.00           C  
ATOM    407  CD  LYS A  26      24.272  13.368 -14.816  1.00  0.00           C  
ATOM    408  CE  LYS A  26      23.745  12.403 -15.870  1.00  0.00           C  
ATOM    409  NZ  LYS A  26      24.322  11.035 -15.706  1.00  0.00           N  
ATOM    410  H   LYS A  26      24.879  17.461 -15.739  1.00  0.00           H  
ATOM    411  HA  LYS A  26      22.545  17.033 -14.123  1.00  0.00           H  
ATOM    412 1HB  LYS A  26      25.322  15.806 -14.114  1.00  0.00           H  
ATOM    413 2HB  LYS A  26      24.078  15.312 -12.973  1.00  0.00           H  
ATOM    414 1HG  LYS A  26      22.603  14.708 -14.891  1.00  0.00           H  
ATOM    415 2HG  LYS A  26      23.922  15.121 -15.995  1.00  0.00           H  
ATOM    416 1HD  LYS A  26      25.359  13.416 -14.893  1.00  0.00           H  
ATOM    417 2HD  LYS A  26      24.012  12.987 -13.829  1.00  0.00           H  
ATOM    418 1HE  LYS A  26      22.660  12.340 -15.795  1.00  0.00           H  
ATOM    419 2HE  LYS A  26      23.998  12.775 -16.863  1.00  0.00           H  
ATOM    420 1HZ  LYS A  26      23.951  10.425 -16.420  1.00  0.00           H  
ATOM    421 2HZ  LYS A  26      25.328  11.081 -15.792  1.00  0.00           H  
ATOM    422 3HZ  LYS A  26      24.078  10.673 -14.795  1.00  0.00           H  
ATOM    423  N   LYS A  27      25.164  18.524 -12.642  1.00  0.00           N  
ATOM    424  CA  LYS A  27      25.550  19.350 -11.501  1.00  0.00           C  
ATOM    425  C   LYS A  27      24.651  20.577 -11.382  1.00  0.00           C  
ATOM    426  O   LYS A  27      24.242  20.949 -10.280  1.00  0.00           O  
ATOM    427  CB  LYS A  27      27.012  19.782 -11.621  1.00  0.00           C  
ATOM    428  CG  LYS A  27      28.011  18.696 -11.250  1.00  0.00           C  
ATOM    429  CD  LYS A  27      29.444  19.206 -11.321  1.00  0.00           C  
ATOM    430  CE  LYS A  27      30.448  18.103 -11.013  1.00  0.00           C  
ATOM    431  NZ  LYS A  27      31.856  18.585 -11.136  1.00  0.00           N  
ATOM    432  H   LYS A  27      25.820  18.393 -13.399  1.00  0.00           H  
ATOM    433  HA  LYS A  27      25.435  18.759 -10.592  1.00  0.00           H  
ATOM    434 1HB  LYS A  27      27.216  20.094 -12.646  1.00  0.00           H  
ATOM    435 2HB  LYS A  27      27.192  20.642 -10.975  1.00  0.00           H  
ATOM    436 1HG  LYS A  27      27.810  18.348 -10.236  1.00  0.00           H  
ATOM    437 2HG  LYS A  27      27.903  17.854 -11.932  1.00  0.00           H  
ATOM    438 1HD  LYS A  27      29.643  19.595 -12.320  1.00  0.00           H  
ATOM    439 2HD  LYS A  27      29.579  20.014 -10.602  1.00  0.00           H  
ATOM    440 1HE  LYS A  27      30.287  17.738 -10.000  1.00  0.00           H  
ATOM    441 2HE  LYS A  27      30.299  17.272 -11.703  1.00  0.00           H  
ATOM    442 1HZ  LYS A  27      32.491  17.828 -10.925  1.00  0.00           H  
ATOM    443 2HZ  LYS A  27      32.020  18.910 -12.079  1.00  0.00           H  
ATOM    444 3HZ  LYS A  27      32.010  19.344 -10.487  1.00  0.00           H  
ATOM    445  N   ARG A  28      24.323  21.108 -12.517  1.00  0.00           N  
ATOM    446  CA  ARG A  28      23.449  22.276 -12.548  1.00  0.00           C  
ATOM    447  C   ARG A  28      22.030  21.909 -12.127  1.00  0.00           C  
ATOM    448  O   ARG A  28      21.381  22.658 -11.394  1.00  0.00           O  
ATOM    449  CB  ARG A  28      23.437  22.901 -13.944  1.00  0.00           C  
ATOM    450  CG  ARG A  28      22.529  24.115 -14.068  1.00  0.00           C  
ATOM    451  CD  ARG A  28      22.997  25.261 -13.182  1.00  0.00           C  
ATOM    452  NE  ARG A  28      22.168  26.450 -13.357  1.00  0.00           N  
ATOM    453  CZ  ARG A  28      22.155  27.494 -12.532  1.00  0.00           C  
ATOM    454  NH1 ARG A  28      22.930  27.515 -11.454  1.00  0.00           N  
ATOM    455  NH2 ARG A  28      21.362  28.524 -12.787  1.00  0.00           N  
ATOM    456  H   ARG A  28      24.664  20.725 -13.387  1.00  0.00           H  
ATOM    457  HA  ARG A  28      23.831  23.013 -11.840  1.00  0.00           H  
ATOM    458 1HB  ARG A  28      24.447  23.204 -14.215  1.00  0.00           H  
ATOM    459 2HB  ARG A  28      23.112  22.158 -14.672  1.00  0.00           H  
ATOM    460 1HG  ARG A  28      22.523  24.461 -15.102  1.00  0.00           H  
ATOM    461 2HG  ARG A  28      21.515  23.843 -13.771  1.00  0.00           H  
ATOM    462 1HD  ARG A  28      22.945  24.957 -12.137  1.00  0.00           H  
ATOM    463 2HD  ARG A  28      24.025  25.519 -13.434  1.00  0.00           H  
ATOM    464  HE  ARG A  28      21.559  26.484 -14.164  1.00  0.00           H  
ATOM    465 1HH1 ARG A  28      23.538  26.733 -11.253  1.00  0.00           H  
ATOM    466 2HH1 ARG A  28      22.912  28.312 -10.835  1.00  0.00           H  
ATOM    467 1HH2 ARG A  28      20.769  28.515 -13.606  1.00  0.00           H  
ATOM    468 2HH2 ARG A  28      21.349  29.318 -12.164  1.00  0.00           H  
ATOM    469  N   VAL A  29      21.481  20.811 -12.537  1.00  0.00           N  
ATOM    470  CA  VAL A  29      20.152  20.327 -12.181  1.00  0.00           C  
ATOM    471  C   VAL A  29      20.081  20.072 -10.677  1.00  0.00           C  
ATOM    472  O   VAL A  29      19.112  20.461 -10.020  1.00  0.00           O  
ATOM    473  CB  VAL A  29      19.789  19.041 -12.957  1.00  0.00           C  
ATOM    474  CG1 VAL A  29      18.468  18.462 -12.453  1.00  0.00           C  
ATOM    475  CG2 VAL A  29      19.714  19.326 -14.455  1.00  0.00           C  
ATOM    476  H   VAL A  29      22.054  20.261 -13.161  1.00  0.00           H  
ATOM    477  HA  VAL A  29      19.423  21.096 -12.439  1.00  0.00           H  
ATOM    478  HB  VAL A  29      20.555  18.288 -12.772  1.00  0.00           H  
ATOM    479 1HG1 VAL A  29      18.231  17.557 -13.012  1.00  0.00           H  
ATOM    480 2HG1 VAL A  29      18.557  18.221 -11.394  1.00  0.00           H  
ATOM    481 3HG1 VAL A  29      17.673  19.194 -12.594  1.00  0.00           H  
ATOM    482 1HG2 VAL A  29      19.458  18.410 -14.987  1.00  0.00           H  
ATOM    483 2HG2 VAL A  29      18.951  20.081 -14.644  1.00  0.00           H  
ATOM    484 3HG2 VAL A  29      20.680  19.691 -14.805  1.00  0.00           H  
ATOM    485  N   PHE A  30      21.191  19.508 -10.056  1.00  0.00           N  
ATOM    486  CA  PHE A  30      21.263  19.268  -8.620  1.00  0.00           C  
ATOM    487  C   PHE A  30      21.290  20.584  -7.851  1.00  0.00           C  
ATOM    488  O   PHE A  30      20.675  20.702  -6.789  1.00  0.00           O  
ATOM    489  CB  PHE A  30      22.500  18.433  -8.274  1.00  0.00           C  
ATOM    490  CG  PHE A  30      22.336  16.962  -8.547  1.00  0.00           C  
ATOM    491  CD1 PHE A  30      21.327  16.235  -7.927  1.00  0.00           C  
ATOM    492  CD2 PHE A  30      23.190  16.307  -9.425  1.00  0.00           C  
ATOM    493  CE1 PHE A  30      21.173  14.873  -8.178  1.00  0.00           C  
ATOM    494  CE2 PHE A  30      23.042  14.947  -9.680  1.00  0.00           C  
ATOM    495  CZ  PHE A  30      22.033  14.232  -9.055  1.00  0.00           C  
ATOM    496  H   PHE A  30      21.978  19.257 -10.637  1.00  0.00           H  
ATOM    497  HA  PHE A  30      20.374  18.714  -8.317  1.00  0.00           H  
ATOM    498 1HB  PHE A  30      23.353  18.792  -8.848  1.00  0.00           H  
ATOM    499 2HB  PHE A  30      22.740  18.558  -7.219  1.00  0.00           H  
ATOM    500  HD1 PHE A  30      20.651  16.743  -7.238  1.00  0.00           H  
ATOM    501  HD2 PHE A  30      23.984  16.870  -9.916  1.00  0.00           H  
ATOM    502  HE1 PHE A  30      20.377  14.315  -7.685  1.00  0.00           H  
ATOM    503  HE2 PHE A  30      23.719  14.443 -10.370  1.00  0.00           H  
ATOM    504  HZ  PHE A  30      21.918  13.167  -9.252  1.00  0.00           H  
ATOM    505  N   GLN A  31      21.982  21.558  -8.371  1.00  0.00           N  
ATOM    506  CA  GLN A  31      22.041  22.876  -7.747  1.00  0.00           C  
ATOM    507  C   GLN A  31      20.661  23.526  -7.702  1.00  0.00           C  
ATOM    508  O   GLN A  31      20.282  24.122  -6.692  1.00  0.00           O  
ATOM    509  CB  GLN A  31      23.024  23.780  -8.492  1.00  0.00           C  
ATOM    510  CG  GLN A  31      24.486  23.434  -8.246  1.00  0.00           C  
ATOM    511  CD  GLN A  31      25.436  24.268  -9.085  1.00  0.00           C  
ATOM    512  OE1 GLN A  31      25.026  24.908 -10.059  1.00  0.00           O  
ATOM    513  NE2 GLN A  31      26.712  24.265  -8.715  1.00  0.00           N  
ATOM    514  H   GLN A  31      22.491  21.396  -9.228  1.00  0.00           H  
ATOM    515  HA  GLN A  31      22.387  22.757  -6.720  1.00  0.00           H  
ATOM    516 1HB  GLN A  31      22.836  23.717  -9.564  1.00  0.00           H  
ATOM    517 2HB  GLN A  31      22.865  24.816  -8.192  1.00  0.00           H  
ATOM    518 1HG  GLN A  31      24.718  23.610  -7.196  1.00  0.00           H  
ATOM    519 2HG  GLN A  31      24.647  22.385  -8.494  1.00  0.00           H  
ATOM    520 1HE2 GLN A  31      27.384  24.797  -9.231  1.00  0.00           H  
ATOM    521 2HE2 GLN A  31      27.002  23.731  -7.920  1.00  0.00           H  
ATOM    522  N   LEU A  32      19.926  23.385  -8.802  1.00  0.00           N  
ATOM    523  CA  LEU A  32      18.589  23.957  -8.919  1.00  0.00           C  
ATOM    524  C   LEU A  32      17.612  23.251  -7.985  1.00  0.00           C  
ATOM    525  O   LEU A  32      16.732  23.889  -7.403  1.00  0.00           O  
ATOM    526  CB  LEU A  32      18.090  23.864 -10.364  1.00  0.00           C  
ATOM    527  CG  LEU A  32      18.740  24.818 -11.368  1.00  0.00           C  
ATOM    528  CD1 LEU A  32      18.293  24.479 -12.786  1.00  0.00           C  
ATOM    529  CD2 LEU A  32      18.401  26.265 -11.027  1.00  0.00           C  
ATOM    530  H   LEU A  32      20.308  22.865  -9.579  1.00  0.00           H  
ATOM    531  HA  LEU A  32      18.636  25.007  -8.634  1.00  0.00           H  
ATOM    532 1HB  LEU A  32      18.256  22.850 -10.724  1.00  0.00           H  
ATOM    533 2HB  LEU A  32      17.018  24.060 -10.375  1.00  0.00           H  
ATOM    534  HG  LEU A  32      19.823  24.693 -11.341  1.00  0.00           H  
ATOM    535 1HD1 LEU A  32      18.763  25.166 -13.490  1.00  0.00           H  
ATOM    536 2HD1 LEU A  32      18.587  23.457 -13.026  1.00  0.00           H  
ATOM    537 3HD1 LEU A  32      17.210  24.572 -12.858  1.00  0.00           H  
ATOM    538 1HD2 LEU A  32      18.873  26.930 -11.751  1.00  0.00           H  
ATOM    539 2HD2 LEU A  32      17.320  26.403 -11.058  1.00  0.00           H  
ATOM    540 3HD2 LEU A  32      18.768  26.499 -10.027  1.00  0.00           H  
ATOM    541  N   PHE A  33      17.853  21.985  -7.792  1.00  0.00           N  
ATOM    542  CA  PHE A  33      17.049  21.203  -6.861  1.00  0.00           C  
ATOM    543  C   PHE A  33      17.268  21.674  -5.428  1.00  0.00           C  
ATOM    544  O   PHE A  33      16.309  21.851  -4.674  1.00  0.00           O  
ATOM    545  CB  PHE A  33      17.383  19.713  -6.981  1.00  0.00           C  
ATOM    546  CG  PHE A  33      16.661  18.847  -5.984  1.00  0.00           C  
ATOM    547  CD1 PHE A  33      17.344  18.270  -4.920  1.00  0.00           C  
ATOM    548  CD2 PHE A  33      15.298  18.610  -6.110  1.00  0.00           C  
ATOM    549  CE1 PHE A  33      16.678  17.468  -3.996  1.00  0.00           C  
ATOM    550  CE2 PHE A  33      14.626  17.810  -5.191  1.00  0.00           C  
ATOM    551  CZ  PHE A  33      15.318  17.239  -4.135  1.00  0.00           C  
ATOM    552  H   PHE A  33      18.606  21.533  -8.291  1.00  0.00           H  
ATOM    553  HA  PHE A  33      15.996  21.345  -7.109  1.00  0.00           H  
ATOM    554 1HB  PHE A  33      17.131  19.363  -7.981  1.00  0.00           H  
ATOM    555 2HB  PHE A  33      18.454  19.568  -6.845  1.00  0.00           H  
ATOM    556  HD1 PHE A  33      18.414  18.452  -4.813  1.00  0.00           H  
ATOM    557  HD2 PHE A  33      14.754  19.059  -6.942  1.00  0.00           H  
ATOM    558  HE1 PHE A  33      17.227  17.023  -3.166  1.00  0.00           H  
ATOM    559  HE2 PHE A  33      13.557  17.631  -5.301  1.00  0.00           H  
ATOM    560  HZ  PHE A  33      14.794  16.610  -3.416  1.00  0.00           H  
ATOM    561  N   GLU A  34      18.493  21.769  -5.035  1.00  0.00           N  
ATOM    562  CA  GLU A  34      18.828  22.234  -3.692  1.00  0.00           C  
ATOM    563  C   GLU A  34      18.237  23.614  -3.422  1.00  0.00           C  
ATOM    564  O   GLU A  34      17.733  23.876  -2.328  1.00  0.00           O  
ATOM    565  CB  GLU A  34      20.346  22.264  -3.497  1.00  0.00           C  
ATOM    566  CG  GLU A  34      20.977  20.886  -3.362  1.00  0.00           C  
ATOM    567  CD  GLU A  34      22.485  20.932  -3.173  1.00  0.00           C  
ATOM    568  OE1 GLU A  34      23.104  19.863  -2.968  1.00  0.00           O  
ATOM    569  OE2 GLU A  34      23.052  22.046  -3.229  1.00  0.00           O  
ATOM    570  H   GLU A  34      19.238  21.517  -5.668  1.00  0.00           H  
ATOM    571  HA  GLU A  34      18.398  21.541  -2.968  1.00  0.00           H  
ATOM    572 1HB  GLU A  34      20.812  22.769  -4.343  1.00  0.00           H  
ATOM    573 2HB  GLU A  34      20.587  22.837  -2.601  1.00  0.00           H  
ATOM    574 1HG  GLU A  34      20.534  20.377  -2.506  1.00  0.00           H  
ATOM    575 2HG  GLU A  34      20.748  20.304  -4.254  1.00  0.00           H  
ATOM    576  N   LEU A  35      18.294  24.506  -4.399  1.00  0.00           N  
ATOM    577  CA  LEU A  35      17.754  25.857  -4.290  1.00  0.00           C  
ATOM    578  C   LEU A  35      16.236  25.825  -4.141  1.00  0.00           C  
ATOM    579  O   LEU A  35      15.670  26.585  -3.352  1.00  0.00           O  
ATOM    580  CB  LEU A  35      18.140  26.689  -5.516  1.00  0.00           C  
ATOM    581  CG  LEU A  35      19.590  27.171  -5.578  1.00  0.00           C  
ATOM    582  CD1 LEU A  35      19.883  27.797  -6.938  1.00  0.00           C  
ATOM    583  CD2 LEU A  35      19.873  28.163  -4.455  1.00  0.00           C  
ATOM    584  H   LEU A  35      18.738  24.222  -5.260  1.00  0.00           H  
ATOM    585  HA  LEU A  35      18.176  26.328  -3.403  1.00  0.00           H  
ATOM    586 1HB  LEU A  35      17.956  26.096  -6.410  1.00  0.00           H  
ATOM    587 2HB  LEU A  35      17.501  27.571  -5.552  1.00  0.00           H  
ATOM    588  HG  LEU A  35      20.262  26.318  -5.474  1.00  0.00           H  
ATOM    589 1HD1 LEU A  35      20.919  28.135  -6.967  1.00  0.00           H  
ATOM    590 2HD1 LEU A  35      19.722  27.057  -7.722  1.00  0.00           H  
ATOM    591 3HD1 LEU A  35      19.220  28.646  -7.098  1.00  0.00           H  
ATOM    592 1HD2 LEU A  35      20.910  28.494  -4.515  1.00  0.00           H  
ATOM    593 2HD2 LEU A  35      19.211  29.023  -4.554  1.00  0.00           H  
ATOM    594 3HD2 LEU A  35      19.701  27.682  -3.492  1.00  0.00           H  
ATOM    595  N   ALA A  36      15.645  24.928  -4.861  1.00  0.00           N  
ATOM    596  CA  ALA A  36      14.197  24.753  -4.792  1.00  0.00           C  
ATOM    597  C   ALA A  36      13.775  24.203  -3.433  1.00  0.00           C  
ATOM    598  O   ALA A  36      12.778  24.648  -2.858  1.00  0.00           O  
ATOM    599  CB  ALA A  36      13.719  23.827  -5.909  1.00  0.00           C  
ATOM    600  H   ALA A  36      16.183  24.338  -5.480  1.00  0.00           H  
ATOM    601  HA  ALA A  36      13.731  25.730  -4.920  1.00  0.00           H  
ATOM    602 1HB  ALA A  36      12.638  23.707  -5.844  1.00  0.00           H  
ATOM    603 2HB  ALA A  36      13.979  24.259  -6.876  1.00  0.00           H  
ATOM    604 3HB  ALA A  36      14.199  22.855  -5.806  1.00  0.00           H  
ATOM    605  N   ASP A  37      14.539  23.206  -2.930  1.00  0.00           N  
ATOM    606  CA  ASP A  37      14.286  22.614  -1.620  1.00  0.00           C  
ATOM    607  C   ASP A  37      14.410  23.658  -0.512  1.00  0.00           C  
ATOM    608  O   ASP A  37      13.580  23.707   0.398  1.00  0.00           O  
ATOM    609  CB  ASP A  37      15.250  21.454  -1.360  1.00  0.00           C  
ATOM    610  CG  ASP A  37      14.867  20.626  -0.146  1.00  0.00           C  
ATOM    611  OD1 ASP A  37      13.732  20.106  -0.096  1.00  0.00           O  
ATOM    612  OD2 ASP A  37      15.708  20.493   0.769  1.00  0.00           O  
ATOM    613  H   ASP A  37      15.310  22.863  -3.484  1.00  0.00           H  
ATOM    614  HA  ASP A  37      13.266  22.229  -1.606  1.00  0.00           H  
ATOM    615 1HB  ASP A  37      15.277  20.801  -2.232  1.00  0.00           H  
ATOM    616 2HB  ASP A  37      16.257  21.844  -1.212  1.00  0.00           H  
ATOM    617  N   LYS A  38      15.375  24.516  -0.607  1.00  0.00           N  
ATOM    618  CA  LYS A  38      15.574  25.595   0.356  1.00  0.00           C  
ATOM    619  C   LYS A  38      14.437  26.611   0.286  1.00  0.00           C  
ATOM    620  O   LYS A  38      13.942  27.069   1.318  1.00  0.00           O  
ATOM    621  CB  LYS A  38      16.914  26.291   0.114  1.00  0.00           C  
ATOM    622  CG  LYS A  38      18.110  25.548   0.689  1.00  0.00           C  
ATOM    623  CD  LYS A  38      19.404  26.325   0.480  1.00  0.00           C  
ATOM    624  CE  LYS A  38      20.619  25.517   0.917  1.00  0.00           C  
ATOM    625  NZ  LYS A  38      21.893  26.253   0.664  1.00  0.00           N  
ATOM    626  H   LYS A  38      16.013  24.427  -1.385  1.00  0.00           H  
ATOM    627  HA  LYS A  38      15.581  25.167   1.359  1.00  0.00           H  
ATOM    628 1HB  LYS A  38      17.074  26.411  -0.958  1.00  0.00           H  
ATOM    629 2HB  LYS A  38      16.891  27.288   0.555  1.00  0.00           H  
ATOM    630 1HG  LYS A  38      17.961  25.391   1.758  1.00  0.00           H  
ATOM    631 2HG  LYS A  38      18.200  24.576   0.206  1.00  0.00           H  
ATOM    632 1HD  LYS A  38      19.510  26.579  -0.576  1.00  0.00           H  
ATOM    633 2HD  LYS A  38      19.370  27.249   1.057  1.00  0.00           H  
ATOM    634 1HE  LYS A  38      20.545  25.295   1.981  1.00  0.00           H  
ATOM    635 2HE  LYS A  38      20.643  24.573   0.372  1.00  0.00           H  
ATOM    636 1HZ  LYS A  38      22.674  25.688   0.965  1.00  0.00           H  
ATOM    637 2HZ  LYS A  38      21.979  26.448  -0.324  1.00  0.00           H  
ATOM    638 3HZ  LYS A  38      21.888  27.122   1.179  1.00  0.00           H  
ATOM    639  N   ALA A  39      14.059  26.935  -0.984  1.00  0.00           N  
ATOM    640  CA  ALA A  39      12.962  27.874  -1.203  1.00  0.00           C  
ATOM    641  C   ALA A  39      11.652  27.327  -0.645  1.00  0.00           C  
ATOM    642  O   ALA A  39      10.867  28.068  -0.048  1.00  0.00           O  
ATOM    643  CB  ALA A  39      12.816  28.183  -2.691  1.00  0.00           C  
ATOM    644  H   ALA A  39      14.529  26.533  -1.782  1.00  0.00           H  
ATOM    645  HA  ALA A  39      13.195  28.797  -0.672  1.00  0.00           H  
ATOM    646 1HB  ALA A  39      11.994  28.884  -2.838  1.00  0.00           H  
ATOM    647 2HB  ALA A  39      13.741  28.624  -3.063  1.00  0.00           H  
ATOM    648 3HB  ALA A  39      12.609  27.263  -3.235  1.00  0.00           H  
ATOM    649  N   TYR A  40      11.409  26.052  -0.821  1.00  0.00           N  
ATOM    650  CA  TYR A  40      10.221  25.376  -0.313  1.00  0.00           C  
ATOM    651  C   TYR A  40      10.202  25.378   1.211  1.00  0.00           C  
ATOM    652  O   TYR A  40       9.176  25.680   1.825  1.00  0.00           O  
ATOM    653  CB  TYR A  40      10.156  23.938  -0.835  1.00  0.00           C  
ATOM    654  CG  TYR A  40       8.977  23.154  -0.311  1.00  0.00           C  
ATOM    655  CD1 TYR A  40       9.148  22.163   0.654  1.00  0.00           C  
ATOM    656  CD2 TYR A  40       7.691  23.403  -0.778  1.00  0.00           C  
ATOM    657  CE1 TYR A  40       8.065  21.438   1.138  1.00  0.00           C  
ATOM    658  CE2 TYR A  40       6.601  22.683  -0.301  1.00  0.00           C  
ATOM    659  CZ  TYR A  40       6.797  21.704   0.656  1.00  0.00           C  
ATOM    660  OH  TYR A  40       5.721  20.989   1.133  1.00  0.00           O  
ATOM    661  H   TYR A  40      12.093  25.521  -1.340  1.00  0.00           H  
ATOM    662  HA  TYR A  40       9.340  25.914  -0.664  1.00  0.00           H  
ATOM    663 1HB  TYR A  40      10.102  23.948  -1.925  1.00  0.00           H  
ATOM    664 2HB  TYR A  40      11.067  23.409  -0.558  1.00  0.00           H  
ATOM    665  HD1 TYR A  40      10.144  21.946   1.042  1.00  0.00           H  
ATOM    666  HD2 TYR A  40       7.524  24.173  -1.531  1.00  0.00           H  
ATOM    667  HE1 TYR A  40       8.219  20.667   1.893  1.00  0.00           H  
ATOM    668  HE2 TYR A  40       5.601  22.891  -0.682  1.00  0.00           H  
ATOM    669  HH  TYR A  40       4.919  21.293   0.701  1.00  0.00           H  
ATOM    670  N   LYS A  41      11.334  25.065   1.860  1.00  0.00           N  
ATOM    671  CA  LYS A  41      11.467  24.997   3.313  1.00  0.00           C  
ATOM    672  C   LYS A  41      11.308  26.378   3.944  1.00  0.00           C  
ATOM    673  O   LYS A  41      10.790  26.502   5.056  1.00  0.00           O  
ATOM    674  CB  LYS A  41      12.818  24.396   3.701  1.00  0.00           C  
ATOM    675  CG  LYS A  41      12.912  22.893   3.486  1.00  0.00           C  
ATOM    676  CD  LYS A  41      14.270  22.350   3.912  1.00  0.00           C  
ATOM    677  CE  LYS A  41      14.375  20.850   3.671  1.00  0.00           C  
ATOM    678  NZ  LYS A  41      15.729  20.326   4.022  1.00  0.00           N  
ATOM    679  H   LYS A  41      12.138  24.866   1.283  1.00  0.00           H  
ATOM    680  HA  LYS A  41      10.676  24.356   3.703  1.00  0.00           H  
ATOM    681 1HB  LYS A  41      13.608  24.871   3.119  1.00  0.00           H  
ATOM    682 2HB  LYS A  41      13.019  24.600   4.753  1.00  0.00           H  
ATOM    683 1HG  LYS A  41      12.135  22.393   4.066  1.00  0.00           H  
ATOM    684 2HG  LYS A  41      12.757  22.666   2.432  1.00  0.00           H  
ATOM    685 1HD  LYS A  41      15.057  22.854   3.349  1.00  0.00           H  
ATOM    686 2HD  LYS A  41      14.424  22.547   4.973  1.00  0.00           H  
ATOM    687 1HE  LYS A  41      13.629  20.332   4.272  1.00  0.00           H  
ATOM    688 2HE  LYS A  41      14.176  20.635   2.621  1.00  0.00           H  
ATOM    689 1HZ  LYS A  41      15.761  19.331   3.849  1.00  0.00           H  
ATOM    690 2HZ  LYS A  41      16.427  20.788   3.456  1.00  0.00           H  
ATOM    691 3HZ  LYS A  41      15.917  20.504   4.998  1.00  0.00           H  
ATOM    692  N   ASN A  42      11.650  27.408   3.138  1.00  0.00           N  
ATOM    693  CA  ASN A  42      11.591  28.781   3.629  1.00  0.00           C  
ATOM    694  C   ASN A  42      10.305  29.477   3.193  1.00  0.00           C  
ATOM    695  O   ASN A  42      10.148  30.683   3.394  1.00  0.00           O  
ATOM    696  CB  ASN A  42      12.811  29.573   3.155  1.00  0.00           C  
ATOM    697  CG  ASN A  42      14.094  29.128   3.828  1.00  0.00           C  
ATOM    698  OD1 ASN A  42      14.078  28.641   4.962  1.00  0.00           O  
ATOM    699  ND2 ASN A  42      15.215  29.291   3.136  1.00  0.00           N  
ATOM    700  H   ASN A  42      11.950  27.237   2.189  1.00  0.00           H  
ATOM    701  HA  ASN A  42      11.592  28.759   4.720  1.00  0.00           H  
ATOM    702 1HB  ASN A  42      12.923  29.459   2.076  1.00  0.00           H  
ATOM    703 2HB  ASN A  42      12.658  30.633   3.358  1.00  0.00           H  
ATOM    704 1HD2 ASN A  42      16.092  29.015   3.531  1.00  0.00           H  
ATOM    705 2HD2 ASN A  42      15.183  29.690   2.220  1.00  0.00           H  
ATOM    706  N   ASN A  43       9.352  28.725   2.632  1.00  0.00           N  
ATOM    707  CA  ASN A  43       8.094  29.258   2.119  1.00  0.00           C  
ATOM    708  C   ASN A  43       8.324  30.472   1.223  1.00  0.00           C  
ATOM    709  O   ASN A  43       7.605  31.468   1.324  1.00  0.00           O  
ATOM    710  CB  ASN A  43       7.155  29.619   3.272  1.00  0.00           C  
ATOM    711  CG  ASN A  43       6.519  28.400   3.911  1.00  0.00           C  
ATOM    712  OD1 ASN A  43       6.340  27.366   3.262  1.00  0.00           O  
ATOM    713  ND2 ASN A  43       6.176  28.511   5.188  1.00  0.00           N  
ATOM    714  H   ASN A  43       9.529  27.733   2.567  1.00  0.00           H  
ATOM    715  HA  ASN A  43       7.616  28.491   1.508  1.00  0.00           H  
ATOM    716 1HB  ASN A  43       7.709  30.167   4.035  1.00  0.00           H  
ATOM    717 2HB  ASN A  43       6.366  30.276   2.906  1.00  0.00           H  
ATOM    718 1HD2 ASN A  43       5.752  27.738   5.661  1.00  0.00           H  
ATOM    719 2HD2 ASN A  43       6.341  29.367   5.677  1.00  0.00           H  
ATOM    720  N   ASP A  44       9.441  30.485   0.487  1.00  0.00           N  
ATOM    721  CA  ASP A  44       9.789  31.529  -0.471  1.00  0.00           C  
ATOM    722  C   ASP A  44       9.263  31.193  -1.865  1.00  0.00           C  
ATOM    723  O   ASP A  44       9.996  30.654  -2.697  1.00  0.00           O  
ATOM    724  CB  ASP A  44      11.305  31.734  -0.516  1.00  0.00           C  
ATOM    725  CG  ASP A  44      11.709  33.032  -1.192  1.00  0.00           C  
ATOM    726  OD1 ASP A  44      10.909  33.585  -1.978  1.00  0.00           O  
ATOM    727  OD2 ASP A  44      12.837  33.506  -0.938  1.00  0.00           O  
ATOM    728  H   ASP A  44      10.073  29.709   0.620  1.00  0.00           H  
ATOM    729  HA  ASP A  44       9.321  32.461  -0.152  1.00  0.00           H  
ATOM    730 1HB  ASP A  44      11.703  31.732   0.499  1.00  0.00           H  
ATOM    731 2HB  ASP A  44      11.769  30.905  -1.051  1.00  0.00           H  
ATOM    732  N   ARG A  45       8.005  31.551  -2.174  1.00  0.00           N  
ATOM    733  CA  ARG A  45       7.263  31.196  -3.379  1.00  0.00           C  
ATOM    734  C   ARG A  45       7.874  31.854  -4.612  1.00  0.00           C  
ATOM    735  O   ARG A  45       7.955  31.237  -5.676  1.00  0.00           O  
ATOM    736  CB  ARG A  45       5.793  31.599  -3.244  1.00  0.00           C  
ATOM    737  CG  ARG A  45       4.919  31.139  -4.400  1.00  0.00           C  
ATOM    738  CD  ARG A  45       3.442  31.379  -4.122  1.00  0.00           C  
ATOM    739  NE  ARG A  45       2.612  31.019  -5.267  1.00  0.00           N  
ATOM    740  CZ  ARG A  45       1.313  30.740  -5.204  1.00  0.00           C  
ATOM    741  NH1 ARG A  45       0.667  30.776  -4.044  1.00  0.00           N  
ATOM    742  NH2 ARG A  45       0.653  30.424  -6.309  1.00  0.00           N  
ATOM    743  H   ARG A  45       7.559  32.126  -1.473  1.00  0.00           H  
ATOM    744  HA  ARG A  45       7.316  30.115  -3.512  1.00  0.00           H  
ATOM    745 1HB  ARG A  45       5.385  31.183  -2.324  1.00  0.00           H  
ATOM    746 2HB  ARG A  45       5.718  32.684  -3.173  1.00  0.00           H  
ATOM    747 1HG  ARG A  45       5.191  31.687  -5.302  1.00  0.00           H  
ATOM    748 2HG  ARG A  45       5.067  30.071  -4.566  1.00  0.00           H  
ATOM    749 1HD  ARG A  45       3.130  30.777  -3.270  1.00  0.00           H  
ATOM    750 2HD  ARG A  45       3.280  32.433  -3.900  1.00  0.00           H  
ATOM    751  HE  ARG A  45       3.056  30.978  -6.175  1.00  0.00           H  
ATOM    752 1HH1 ARG A  45       1.162  31.017  -3.197  1.00  0.00           H  
ATOM    753 2HH1 ARG A  45      -0.319  30.562  -4.009  1.00  0.00           H  
ATOM    754 1HH2 ARG A  45       1.137  30.396  -7.196  1.00  0.00           H  
ATOM    755 2HH2 ARG A  45      -0.333  30.212  -6.265  1.00  0.00           H  
ATOM    756  N   GLN A  46       8.277  33.007  -4.544  1.00  0.00           N  
ATOM    757  CA  GLN A  46       8.903  33.732  -5.645  1.00  0.00           C  
ATOM    758  C   GLN A  46      10.179  33.034  -6.107  1.00  0.00           C  
ATOM    759  O   GLN A  46      10.403  32.869  -7.309  1.00  0.00           O  
ATOM    760  CB  GLN A  46       9.212  35.172  -5.233  1.00  0.00           C  
ATOM    761  CG  GLN A  46       9.684  36.052  -6.383  1.00  0.00           C  
ATOM    762  CD  GLN A  46       9.965  37.480  -5.952  1.00  0.00           C  
ATOM    763  OE1 GLN A  46       9.877  37.813  -4.766  1.00  0.00           O  
ATOM    764  NE2 GLN A  46      10.304  38.333  -6.912  1.00  0.00           N  
ATOM    765  H   GLN A  46       8.158  33.470  -3.654  1.00  0.00           H  
ATOM    766  HA  GLN A  46       8.209  33.752  -6.485  1.00  0.00           H  
ATOM    767 1HB  GLN A  46       8.320  35.626  -4.801  1.00  0.00           H  
ATOM    768 2HB  GLN A  46       9.985  35.173  -4.465  1.00  0.00           H  
ATOM    769 1HG  GLN A  46      10.604  35.634  -6.793  1.00  0.00           H  
ATOM    770 2HG  GLN A  46       8.910  36.075  -7.150  1.00  0.00           H  
ATOM    771 1HE2 GLN A  46      10.501  39.288  -6.687  1.00  0.00           H  
ATOM    772 2HE2 GLN A  46      10.363  38.022  -7.861  1.00  0.00           H  
ATOM    773  N   LYS A  47      10.952  32.636  -5.199  1.00  0.00           N  
ATOM    774  CA  LYS A  47      12.209  31.945  -5.468  1.00  0.00           C  
ATOM    775  C   LYS A  47      11.960  30.549  -6.031  1.00  0.00           C  
ATOM    776  O   LYS A  47      12.669  30.103  -6.936  1.00  0.00           O  
ATOM    777  CB  LYS A  47      13.055  31.854  -4.197  1.00  0.00           C  
ATOM    778  CG  LYS A  47      14.510  31.487  -4.446  1.00  0.00           C  
ATOM    779  CD  LYS A  47      15.350  31.642  -3.185  1.00  0.00           C  
ATOM    780  CE  LYS A  47      16.808  31.282  -3.435  1.00  0.00           C  
ATOM    781  NZ  LYS A  47      17.640  31.454  -2.206  1.00  0.00           N  
ATOM    782  H   LYS A  47      10.680  32.808  -4.242  1.00  0.00           H  
ATOM    783  HA  LYS A  47      12.764  32.514  -6.215  1.00  0.00           H  
ATOM    784 1HB  LYS A  47      13.032  32.811  -3.675  1.00  0.00           H  
ATOM    785 2HB  LYS A  47      12.628  31.107  -3.528  1.00  0.00           H  
ATOM    786 1HG  LYS A  47      14.572  30.452  -4.786  1.00  0.00           H  
ATOM    787 2HG  LYS A  47      14.920  32.131  -5.224  1.00  0.00           H  
ATOM    788 1HD  LYS A  47      15.296  32.674  -2.836  1.00  0.00           H  
ATOM    789 2HD  LYS A  47      14.957  30.992  -2.404  1.00  0.00           H  
ATOM    790 1HE  LYS A  47      16.875  30.246  -3.765  1.00  0.00           H  
ATOM    791 2HE  LYS A  47      17.210  31.918  -4.224  1.00  0.00           H  
ATOM    792 1HZ  LYS A  47      18.598  31.207  -2.410  1.00  0.00           H  
ATOM    793 2HZ  LYS A  47      17.598  32.417  -1.902  1.00  0.00           H  
ATOM    794 3HZ  LYS A  47      17.287  30.855  -1.474  1.00  0.00           H  
ATOM    795  N   LEU A  48      10.977  29.856  -5.462  1.00  0.00           N  
ATOM    796  CA  LEU A  48      10.576  28.535  -5.934  1.00  0.00           C  
ATOM    797  C   LEU A  48      10.060  28.603  -7.367  1.00  0.00           C  
ATOM    798  O   LEU A  48      10.417  27.767  -8.201  1.00  0.00           O  
ATOM    799  CB  LEU A  48       9.500  27.943  -5.020  1.00  0.00           C  
ATOM    800  CG  LEU A  48       9.136  26.477  -5.261  1.00  0.00           C  
ATOM    801  CD1 LEU A  48      10.353  25.586  -5.037  1.00  0.00           C  
ATOM    802  CD2 LEU A  48       7.985  26.056  -4.354  1.00  0.00           C  
ATOM    803  H   LEU A  48      10.494  30.265  -4.675  1.00  0.00           H  
ATOM    804  HA  LEU A  48      11.448  27.882  -5.914  1.00  0.00           H  
ATOM    805 1HB  LEU A  48       9.835  28.029  -3.988  1.00  0.00           H  
ATOM    806 2HB  LEU A  48       8.587  28.528  -5.134  1.00  0.00           H  
ATOM    807  HG  LEU A  48       8.835  26.343  -6.300  1.00  0.00           H  
ATOM    808 1HD1 LEU A  48      10.079  24.545  -5.212  1.00  0.00           H  
ATOM    809 2HD1 LEU A  48      11.146  25.873  -5.728  1.00  0.00           H  
ATOM    810 3HD1 LEU A  48      10.704  25.701  -4.012  1.00  0.00           H  
ATOM    811 1HD2 LEU A  48       7.739  25.010  -4.540  1.00  0.00           H  
ATOM    812 2HD2 LEU A  48       8.279  26.180  -3.312  1.00  0.00           H  
ATOM    813 3HD2 LEU A  48       7.113  26.676  -4.561  1.00  0.00           H  
ATOM    814  N   GLU A  49       9.283  29.570  -7.802  1.00  0.00           N  
ATOM    815  CA  GLU A  49       8.780  29.777  -9.157  1.00  0.00           C  
ATOM    816  C   GLU A  49       9.916  30.088 -10.126  1.00  0.00           C  
ATOM    817  O   GLU A  49       9.917  29.613 -11.264  1.00  0.00           O  
ATOM    818  CB  GLU A  49       7.745  30.905  -9.180  1.00  0.00           C  
ATOM    819  CG  GLU A  49       6.412  30.530  -8.550  1.00  0.00           C  
ATOM    820  CD  GLU A  49       5.395  31.659  -8.580  1.00  0.00           C  
ATOM    821  OE1 GLU A  49       4.224  31.432  -8.200  1.00  0.00           O  
ATOM    822  OE2 GLU A  49       5.772  32.781  -8.988  1.00  0.00           O  
ATOM    823  H   GLU A  49       9.028  30.226  -7.077  1.00  0.00           H  
ATOM    824  HA  GLU A  49       8.300  28.857  -9.492  1.00  0.00           H  
ATOM    825 1HB  GLU A  49       8.140  31.772  -8.649  1.00  0.00           H  
ATOM    826 2HB  GLU A  49       7.560  31.208 -10.211  1.00  0.00           H  
ATOM    827 1HG  GLU A  49       5.998  29.674  -9.083  1.00  0.00           H  
ATOM    828 2HG  GLU A  49       6.582  30.232  -7.516  1.00  0.00           H  
ATOM    829  N   LYS A  50      10.860  30.857  -9.689  1.00  0.00           N  
ATOM    830  CA  LYS A  50      12.024  31.202 -10.501  1.00  0.00           C  
ATOM    831  C   LYS A  50      12.865  29.967 -10.810  1.00  0.00           C  
ATOM    832  O   LYS A  50      13.323  29.788 -11.941  1.00  0.00           O  
ATOM    833  CB  LYS A  50      12.879  32.255  -9.795  1.00  0.00           C  
ATOM    834  CG  LYS A  50      13.961  32.865 -10.674  1.00  0.00           C  
ATOM    835  CD  LYS A  50      14.719  33.966  -9.944  1.00  0.00           C  
ATOM    836  CE  LYS A  50      15.840  34.537 -10.801  1.00  0.00           C  
ATOM    837  NZ  LYS A  50      16.609  35.593 -10.077  1.00  0.00           N  
ATOM    838  H   LYS A  50      10.785  31.229  -8.753  1.00  0.00           H  
ATOM    839  HA  LYS A  50      11.675  31.615 -11.448  1.00  0.00           H  
ATOM    840 1HB  LYS A  50      12.240  33.062  -9.436  1.00  0.00           H  
ATOM    841 2HB  LYS A  50      13.362  31.809  -8.925  1.00  0.00           H  
ATOM    842 1HG  LYS A  50      14.667  32.089 -10.974  1.00  0.00           H  
ATOM    843 2HG  LYS A  50      13.507  33.284 -11.571  1.00  0.00           H  
ATOM    844 1HD  LYS A  50      14.030  34.770  -9.682  1.00  0.00           H  
ATOM    845 2HD  LYS A  50      15.148  33.565  -9.026  1.00  0.00           H  
ATOM    846 1HE  LYS A  50      16.522  33.738 -11.087  1.00  0.00           H  
ATOM    847 2HE  LYS A  50      15.420  34.968 -11.709  1.00  0.00           H  
ATOM    848 1HZ  LYS A  50      17.341  35.947 -10.676  1.00  0.00           H  
ATOM    849 2HZ  LYS A  50      15.988  36.348  -9.823  1.00  0.00           H  
ATOM    850 3HZ  LYS A  50      17.018  35.199  -9.242  1.00  0.00           H  
ATOM    851  N   VAL A  51      13.074  29.104  -9.759  1.00  0.00           N  
ATOM    852  CA  VAL A  51      13.859  27.883  -9.907  1.00  0.00           C  
ATOM    853  C   VAL A  51      13.147  26.923 -10.858  1.00  0.00           C  
ATOM    854  O   VAL A  51      13.782  26.305 -11.716  1.00  0.00           O  
ATOM    855  CB  VAL A  51      14.107  27.198  -8.545  1.00  0.00           C  
ATOM    856  CG1 VAL A  51      14.800  25.850  -8.736  1.00  0.00           C  
ATOM    857  CG2 VAL A  51      14.936  28.104  -7.636  1.00  0.00           C  
ATOM    858  H   VAL A  51      12.671  29.324  -8.859  1.00  0.00           H  
ATOM    859  HA  VAL A  51      14.827  28.144 -10.336  1.00  0.00           H  
ATOM    860  HB  VAL A  51      13.147  26.995  -8.071  1.00  0.00           H  
ATOM    861 1HG1 VAL A  51      14.965  25.385  -7.764  1.00  0.00           H  
ATOM    862 2HG1 VAL A  51      14.172  25.201  -9.346  1.00  0.00           H  
ATOM    863 3HG1 VAL A  51      15.758  26.001  -9.232  1.00  0.00           H  
ATOM    864 1HG2 VAL A  51      15.101  27.607  -6.680  1.00  0.00           H  
ATOM    865 2HG2 VAL A  51      15.896  28.313  -8.108  1.00  0.00           H  
ATOM    866 3HG2 VAL A  51      14.402  29.040  -7.471  1.00  0.00           H  
ATOM    867  N   VAL A  52      11.838  26.776 -10.752  1.00  0.00           N  
ATOM    868  CA  VAL A  52      11.016  25.935 -11.616  1.00  0.00           C  
ATOM    869  C   VAL A  52      11.127  26.414 -13.061  1.00  0.00           C  
ATOM    870  O   VAL A  52      11.271  25.606 -13.981  1.00  0.00           O  
ATOM    871  CB  VAL A  52       9.538  25.932 -11.167  1.00  0.00           C  
ATOM    872  CG1 VAL A  52       8.657  25.253 -12.213  1.00  0.00           C  
ATOM    873  CG2 VAL A  52       9.394  25.242  -9.812  1.00  0.00           C  
ATOM    874  H   VAL A  52      11.396  27.297 -10.008  1.00  0.00           H  
ATOM    875  HA  VAL A  52      11.389  24.912 -11.560  1.00  0.00           H  
ATOM    876  HB  VAL A  52       9.191  26.962 -11.085  1.00  0.00           H  
ATOM    877 1HG1 VAL A  52       7.620  25.262 -11.877  1.00  0.00           H  
ATOM    878 2HG1 VAL A  52       8.736  25.789 -13.159  1.00  0.00           H  
ATOM    879 3HG1 VAL A  52       8.984  24.222 -12.350  1.00  0.00           H  
ATOM    880 1HG2 VAL A  52       8.347  25.249  -9.510  1.00  0.00           H  
ATOM    881 2HG2 VAL A  52       9.743  24.212  -9.889  1.00  0.00           H  
ATOM    882 3HG2 VAL A  52       9.990  25.772  -9.069  1.00  0.00           H  
ATOM    883  N   GLU A  53      11.009  27.723 -13.384  1.00  0.00           N  
ATOM    884  CA  GLU A  53      11.153  28.303 -14.716  1.00  0.00           C  
ATOM    885  C   GLU A  53      12.528  28.000 -15.304  1.00  0.00           C  
ATOM    886  O   GLU A  53      12.645  27.671 -16.487  1.00  0.00           O  
ATOM    887  CB  GLU A  53      10.922  29.816 -14.671  1.00  0.00           C  
ATOM    888  CG  GLU A  53      10.611  30.431 -16.028  1.00  0.00           C  
ATOM    889  CD  GLU A  53       9.285  29.966 -16.608  1.00  0.00           C  
ATOM    890  OE1 GLU A  53       9.074  30.113 -17.833  1.00  0.00           O  
ATOM    891  OE2 GLU A  53       8.451  29.451 -15.831  1.00  0.00           O  
ATOM    892  H   GLU A  53      10.801  28.329 -12.603  1.00  0.00           H  
ATOM    893  HA  GLU A  53      10.404  27.856 -15.371  1.00  0.00           H  
ATOM    894 1HB  GLU A  53      10.093  30.038 -13.999  1.00  0.00           H  
ATOM    895 2HB  GLU A  53      11.808  30.308 -14.270  1.00  0.00           H  
ATOM    896 1HG  GLU A  53      10.586  31.516 -15.927  1.00  0.00           H  
ATOM    897 2HG  GLU A  53      11.411  30.177 -16.722  1.00  0.00           H  
ATOM    898  N   GLU A  54      13.566  28.093 -14.482  1.00  0.00           N  
ATOM    899  CA  GLU A  54      14.930  27.792 -14.909  1.00  0.00           C  
ATOM    900  C   GLU A  54      15.080  26.319 -15.278  1.00  0.00           C  
ATOM    901  O   GLU A  54      15.750  25.984 -16.257  1.00  0.00           O  
ATOM    902  CB  GLU A  54      15.931  28.164 -13.812  1.00  0.00           C  
ATOM    903  CG  GLU A  54      16.130  29.663 -13.643  1.00  0.00           C  
ATOM    904  CD  GLU A  54      17.222  30.015 -12.647  1.00  0.00           C  
ATOM    905  OE1 GLU A  54      17.192  31.132 -12.082  1.00  0.00           O  
ATOM    906  OE2 GLU A  54      18.117  29.167 -12.429  1.00  0.00           O  
ATOM    907  H   GLU A  54      13.402  28.383 -13.528  1.00  0.00           H  
ATOM    908  HA  GLU A  54      15.153  28.383 -15.798  1.00  0.00           H  
ATOM    909 1HB  GLU A  54      15.594  27.756 -12.859  1.00  0.00           H  
ATOM    910 2HB  GLU A  54      16.899  27.716 -14.036  1.00  0.00           H  
ATOM    911 1HG  GLU A  54      16.387  30.096 -14.609  1.00  0.00           H  
ATOM    912 2HG  GLU A  54      15.192  30.109 -13.314  1.00  0.00           H  
ATOM    913  N   LEU A  55      14.443  25.419 -14.474  1.00  0.00           N  
ATOM    914  CA  LEU A  55      14.459  23.985 -14.742  1.00  0.00           C  
ATOM    915  C   LEU A  55      13.702  23.664 -16.027  1.00  0.00           C  
ATOM    916  O   LEU A  55      14.134  22.817 -16.811  1.00  0.00           O  
ATOM    917  CB  LEU A  55      13.847  23.214 -13.570  1.00  0.00           C  
ATOM    918  CG  LEU A  55      14.778  22.919 -12.393  1.00  0.00           C  
ATOM    919  CD1 LEU A  55      13.981  22.380 -11.209  1.00  0.00           C  
ATOM    920  CD2 LEU A  55      15.866  21.934 -12.805  1.00  0.00           C  
ATOM    921  H   LEU A  55      13.944  25.763 -13.666  1.00  0.00           H  
ATOM    922  HA  LEU A  55      15.494  23.668 -14.865  1.00  0.00           H  
ATOM    923 1HB  LEU A  55      13.003  23.783 -13.183  1.00  0.00           H  
ATOM    924 2HB  LEU A  55      13.475  22.258 -13.939  1.00  0.00           H  
ATOM    925  HG  LEU A  55      15.247  23.845 -12.059  1.00  0.00           H  
ATOM    926 1HD1 LEU A  55      14.657  22.175 -10.379  1.00  0.00           H  
ATOM    927 2HD1 LEU A  55      13.243  23.120 -10.900  1.00  0.00           H  
ATOM    928 3HD1 LEU A  55      13.475  21.460 -11.500  1.00  0.00           H  
ATOM    929 1HD2 LEU A  55      16.519  21.737 -11.955  1.00  0.00           H  
ATOM    930 2HD2 LEU A  55      15.407  21.001 -13.134  1.00  0.00           H  
ATOM    931 3HD2 LEU A  55      16.451  22.358 -13.621  1.00  0.00           H  
ATOM    932  N   LYS A  56      12.574  24.382 -16.358  1.00  0.00           N  
ATOM    933  CA  LYS A  56      11.805  24.223 -17.589  1.00  0.00           C  
ATOM    934  C   LYS A  56      12.636  24.608 -18.810  1.00  0.00           C  
ATOM    935  O   LYS A  56      12.615  23.910 -19.826  1.00  0.00           O  
ATOM    936  CB  LYS A  56      10.529  25.065 -17.538  1.00  0.00           C  
ATOM    937  CG  LYS A  56       9.417  24.452 -16.699  1.00  0.00           C  
ATOM    938  CD  LYS A  56       8.148  25.293 -16.752  1.00  0.00           C  
ATOM    939  CE  LYS A  56       7.039  24.689 -15.902  1.00  0.00           C  
ATOM    940  NZ  LYS A  56       5.799  25.521 -15.935  1.00  0.00           N  
ATOM    941  H   LYS A  56      12.277  25.066 -15.677  1.00  0.00           H  
ATOM    942  HA  LYS A  56      11.526  23.174 -17.689  1.00  0.00           H  
ATOM    943 1HB  LYS A  56      10.759  26.049 -17.129  1.00  0.00           H  
ATOM    944 2HB  LYS A  56      10.149  25.211 -18.549  1.00  0.00           H  
ATOM    945 1HG  LYS A  56       9.192  23.451 -17.068  1.00  0.00           H  
ATOM    946 2HG  LYS A  56       9.745  24.373 -15.663  1.00  0.00           H  
ATOM    947 1HD  LYS A  56       8.363  26.299 -16.389  1.00  0.00           H  
ATOM    948 2HD  LYS A  56       7.801  25.364 -17.783  1.00  0.00           H  
ATOM    949 1HE  LYS A  56       6.804  23.691 -16.268  1.00  0.00           H  
ATOM    950 2HE  LYS A  56       7.378  24.603 -14.870  1.00  0.00           H  
ATOM    951 1HZ  LYS A  56       5.088  25.090 -15.361  1.00  0.00           H  
ATOM    952 2HZ  LYS A  56       6.003  26.445 -15.580  1.00  0.00           H  
ATOM    953 3HZ  LYS A  56       5.466  25.592 -16.886  1.00  0.00           H  
ATOM    954  N   GLU A  57      13.320  25.696 -18.706  1.00  0.00           N  
ATOM    955  CA  GLU A  57      14.177  26.171 -19.788  1.00  0.00           C  
ATOM    956  C   GLU A  57      15.301  25.180 -20.078  1.00  0.00           C  
ATOM    957  O   GLU A  57      15.618  24.916 -21.239  1.00  0.00           O  
ATOM    958  CB  GLU A  57      14.762  27.545 -19.447  1.00  0.00           C  
ATOM    959  CG  GLU A  57      13.750  28.679 -19.521  1.00  0.00           C  
ATOM    960  CD  GLU A  57      14.328  30.025 -19.113  1.00  0.00           C  
ATOM    961  OE1 GLU A  57      13.578  31.027 -19.096  1.00  0.00           O  
ATOM    962  OE2 GLU A  57      15.540  30.078 -18.809  1.00  0.00           O  
ATOM    963  H   GLU A  57      13.261  26.234 -17.853  1.00  0.00           H  
ATOM    964  HA  GLU A  57      13.574  26.264 -20.692  1.00  0.00           H  
ATOM    965 1HB  GLU A  57      15.176  27.524 -18.439  1.00  0.00           H  
ATOM    966 2HB  GLU A  57      15.579  27.773 -20.132  1.00  0.00           H  
ATOM    967 1HG  GLU A  57      13.378  28.754 -20.542  1.00  0.00           H  
ATOM    968 2HG  GLU A  57      12.907  28.442 -18.873  1.00  0.00           H  
ATOM    969  N   LEU A  58      15.897  24.705 -18.968  1.00  0.00           N  
ATOM    970  CA  LEU A  58      16.974  23.731 -19.106  1.00  0.00           C  
ATOM    971  C   LEU A  58      16.476  22.462 -19.789  1.00  0.00           C  
ATOM    972  O   LEU A  58      17.146  21.925 -20.674  1.00  0.00           O  
ATOM    973  CB  LEU A  58      17.566  23.389 -17.736  1.00  0.00           C  
ATOM    974  CG  LEU A  58      18.815  22.506 -17.738  1.00  0.00           C  
ATOM    975  CD1 LEU A  58      19.976  23.233 -18.409  1.00  0.00           C  
ATOM    976  CD2 LEU A  58      19.184  22.098 -16.316  1.00  0.00           C  
ATOM    977  H   LEU A  58      15.619  25.004 -18.044  1.00  0.00           H  
ATOM    978  HA  LEU A  58      17.757  24.167 -19.725  1.00  0.00           H  
ATOM    979 1HB  LEU A  58      17.825  24.317 -17.228  1.00  0.00           H  
ATOM    980 2HB  LEU A  58      16.806  22.876 -17.147  1.00  0.00           H  
ATOM    981  HG  LEU A  58      18.625  21.607 -18.325  1.00  0.00           H  
ATOM    982 1HD1 LEU A  58      20.858  22.593 -18.403  1.00  0.00           H  
ATOM    983 2HD1 LEU A  58      19.709  23.473 -19.438  1.00  0.00           H  
ATOM    984 3HD1 LEU A  58      20.192  24.152 -17.866  1.00  0.00           H  
ATOM    985 1HD2 LEU A  58      20.075  21.469 -16.337  1.00  0.00           H  
ATOM    986 2HD2 LEU A  58      19.383  22.990 -15.722  1.00  0.00           H  
ATOM    987 3HD2 LEU A  58      18.358  21.543 -15.871  1.00  0.00           H  
ATOM    988  N   LEU A  59      15.346  21.971 -19.333  1.00  0.00           N  
ATOM    989  CA  LEU A  59      14.723  20.783 -19.906  1.00  0.00           C  
ATOM    990  C   LEU A  59      14.392  20.999 -21.378  1.00  0.00           C  
ATOM    991  O   LEU A  59      14.579  20.098 -22.200  1.00  0.00           O  
ATOM    992  CB  LEU A  59      13.453  20.418 -19.133  1.00  0.00           C  
ATOM    993  CG  LEU A  59      12.799  19.083 -19.494  1.00  0.00           C  
ATOM    994  CD1 LEU A  59      13.746  17.928 -19.182  1.00  0.00           C  
ATOM    995  CD2 LEU A  59      11.479  18.915 -18.749  1.00  0.00           C  
ATOM    996  H   LEU A  59      14.897  22.437 -18.558  1.00  0.00           H  
ATOM    997  HA  LEU A  59      15.426  19.954 -19.832  1.00  0.00           H  
ATOM    998 1HB  LEU A  59      13.690  20.387 -18.071  1.00  0.00           H  
ATOM    999 2HB  LEU A  59      12.710  21.199 -19.296  1.00  0.00           H  
ATOM   1000  HG  LEU A  59      12.606  19.050 -20.567  1.00  0.00           H  
ATOM   1001 1HD1 LEU A  59      13.268  16.984 -19.444  1.00  0.00           H  
ATOM   1002 2HD1 LEU A  59      14.662  18.042 -19.761  1.00  0.00           H  
ATOM   1003 3HD1 LEU A  59      13.985  17.931 -18.119  1.00  0.00           H  
ATOM   1004 1HD2 LEU A  59      11.028  17.960 -19.019  1.00  0.00           H  
ATOM   1005 2HD2 LEU A  59      11.662  18.939 -17.675  1.00  0.00           H  
ATOM   1006 3HD2 LEU A  59      10.802  19.726 -19.020  1.00  0.00           H  
ATOM   1007  N   GLU A  60      13.844  22.131 -21.807  1.00  0.00           N  
ATOM   1008  CA  GLU A  60      13.553  22.463 -23.199  1.00  0.00           C  
ATOM   1009  C   GLU A  60      14.819  22.431 -24.050  1.00  0.00           C  
ATOM   1010  O   GLU A  60      14.794  21.965 -25.192  1.00  0.00           O  
ATOM   1011  CB  GLU A  60      12.887  23.838 -23.296  1.00  0.00           C  
ATOM   1012  CG  GLU A  60      11.415  23.837 -22.913  1.00  0.00           C  
ATOM   1013  CD  GLU A  60      10.777  25.215 -22.979  1.00  0.00           C  
ATOM   1014  OE1 GLU A  60       9.557  25.333 -22.723  1.00  0.00           O  
ATOM   1015  OE2 GLU A  60      11.503  26.186 -23.289  1.00  0.00           O  
ATOM   1016  H   GLU A  60      13.620  22.800 -21.084  1.00  0.00           H  
ATOM   1017  HA  GLU A  60      12.866  21.715 -23.597  1.00  0.00           H  
ATOM   1018 1HB  GLU A  60      13.407  24.541 -22.645  1.00  0.00           H  
ATOM   1019 2HB  GLU A  60      12.972  24.212 -24.316  1.00  0.00           H  
ATOM   1020 1HG  GLU A  60      10.876  23.171 -23.586  1.00  0.00           H  
ATOM   1021 2HG  GLU A  60      11.314  23.447 -21.901  1.00  0.00           H  
ATOM   1022  N   ARG A  61      15.948  22.883 -23.466  1.00  0.00           N  
ATOM   1023  CA  ARG A  61      17.233  22.842 -24.156  1.00  0.00           C  
ATOM   1024  C   ARG A  61      17.706  21.405 -24.349  1.00  0.00           C  
ATOM   1025  O   ARG A  61      18.258  21.064 -25.397  1.00  0.00           O  
ATOM   1026  CB  ARG A  61      18.285  23.640 -23.381  1.00  0.00           C  
ATOM   1027  CG  ARG A  61      18.112  25.147 -23.482  1.00  0.00           C  
ATOM   1028  CD  ARG A  61      19.114  25.889 -22.608  1.00  0.00           C  
ATOM   1029  NE  ARG A  61      20.470  25.795 -23.143  1.00  0.00           N  
ATOM   1030  CZ  ARG A  61      21.555  26.279 -22.547  1.00  0.00           C  
ATOM   1031  NH1 ARG A  61      21.465  26.904 -21.378  1.00  0.00           N  
ATOM   1032  NH2 ARG A  61      22.740  26.137 -23.122  1.00  0.00           N  
ATOM   1033  H   ARG A  61      15.904  23.259 -22.530  1.00  0.00           H  
ATOM   1034  HA  ARG A  61      17.111  23.292 -25.142  1.00  0.00           H  
ATOM   1035 1HB  ARG A  61      18.248  23.364 -22.328  1.00  0.00           H  
ATOM   1036 2HB  ARG A  61      19.279  23.387 -23.751  1.00  0.00           H  
ATOM   1037 1HG  ARG A  61      18.259  25.462 -24.515  1.00  0.00           H  
ATOM   1038 2HG  ARG A  61      17.107  25.421 -23.159  1.00  0.00           H  
ATOM   1039 1HD  ARG A  61      18.839  26.942 -22.553  1.00  0.00           H  
ATOM   1040 2HD  ARG A  61      19.110  25.461 -21.606  1.00  0.00           H  
ATOM   1041  HE  ARG A  61      20.594  25.328 -24.031  1.00  0.00           H  
ATOM   1042 1HH1 ARG A  61      20.565  27.015 -20.933  1.00  0.00           H  
ATOM   1043 2HH1 ARG A  61      22.296  27.268 -20.935  1.00  0.00           H  
ATOM   1044 1HH2 ARG A  61      22.817  25.662 -24.011  1.00  0.00           H  
ATOM   1045 2HH2 ARG A  61      23.566  26.503 -22.673  1.00  0.00           H  
ATOM   1046  N   LEU A  62      17.494  20.581 -23.406  1.00  0.00           N  
ATOM   1047  CA  LEU A  62      17.923  19.187 -23.436  1.00  0.00           C  
ATOM   1048  C   LEU A  62      17.086  18.381 -24.424  1.00  0.00           C  
ATOM   1049  O   LEU A  62      17.595  17.464 -25.072  1.00  0.00           O  
ATOM   1050  CB  LEU A  62      17.825  18.566 -22.040  1.00  0.00           C  
ATOM   1051  CG  LEU A  62      18.877  19.013 -21.024  1.00  0.00           C  
ATOM   1052  CD1 LEU A  62      18.553  18.450 -19.644  1.00  0.00           C  
ATOM   1053  CD2 LEU A  62      20.270  18.582 -21.470  1.00  0.00           C  
ATOM   1054  H   LEU A  62      16.999  20.926 -22.596  1.00  0.00           H  
ATOM   1055  HA  LEU A  62      18.962  19.152 -23.760  1.00  0.00           H  
ATOM   1056 1HB  LEU A  62      16.848  18.803 -21.622  1.00  0.00           H  
ATOM   1057 2HB  LEU A  62      17.903  17.483 -22.135  1.00  0.00           H  
ATOM   1058  HG  LEU A  62      18.856  20.099 -20.932  1.00  0.00           H  
ATOM   1059 1HD1 LEU A  62      19.310  18.776 -18.931  1.00  0.00           H  
ATOM   1060 2HD1 LEU A  62      17.575  18.811 -19.324  1.00  0.00           H  
ATOM   1061 3HD1 LEU A  62      18.542  17.362 -19.689  1.00  0.00           H  
ATOM   1062 1HD2 LEU A  62      21.005  18.910 -20.735  1.00  0.00           H  
ATOM   1063 2HD2 LEU A  62      20.304  17.496 -21.558  1.00  0.00           H  
ATOM   1064 3HD2 LEU A  62      20.498  19.032 -22.436  1.00  0.00           H  
ATOM   1065  N   LEU A  63      15.801  18.716 -24.646  1.00  0.00           N  
ATOM   1066  CA  LEU A  63      14.868  18.018 -25.524  1.00  0.00           C  
ATOM   1067  C   LEU A  63      15.059  18.450 -26.974  1.00  0.00           C  
ATOM   1068  O   LEU A  63      14.722  17.706 -27.898  1.00  0.00           O  
ATOM   1069  CB  LEU A  63      13.424  18.278 -25.088  1.00  0.00           C  
ATOM   1070  CG  LEU A  63      12.977  17.608 -23.787  1.00  0.00           C  
ATOM   1071  CD1 LEU A  63      11.595  18.109 -23.381  1.00  0.00           C  
ATOM   1072  CD2 LEU A  63      12.979  16.091 -23.940  1.00  0.00           C  
ATOM   1073  H   LEU A  63      15.485  19.532 -24.142  1.00  0.00           H  
ATOM   1074  HA  LEU A  63      15.064  16.949 -25.457  1.00  0.00           H  
ATOM   1075 1HB  LEU A  63      13.286  19.351 -24.965  1.00  0.00           H  
ATOM   1076 2HB  LEU A  63      12.755  17.935 -25.877  1.00  0.00           H  
ATOM   1077  HG  LEU A  63      13.659  17.884 -22.983  1.00  0.00           H  
ATOM   1078 1HD1 LEU A  63      11.290  17.624 -22.454  1.00  0.00           H  
ATOM   1079 2HD1 LEU A  63      11.629  19.188 -23.231  1.00  0.00           H  
ATOM   1080 3HD1 LEU A  63      10.878  17.873 -24.166  1.00  0.00           H  
ATOM   1081 1HD2 LEU A  63      12.659  15.630 -23.005  1.00  0.00           H  
ATOM   1082 2HD2 LEU A  63      12.294  15.805 -24.738  1.00  0.00           H  
ATOM   1083 3HD2 LEU A  63      13.985  15.751 -24.186  1.00  0.00           H  
ATOM   1084  N   SER A  64      15.690  19.624 -27.281  1.00  0.00           N  
ATOM   1085  CA  SER A  64      15.958  20.153 -28.615  1.00  0.00           C  
ATOM   1086  C   SER A  64      17.262  19.597 -29.178  1.00  0.00           C  
ATOM   1087  O   SER A  64      17.356  19.313 -30.374  1.00  0.00           O  
ATOM   1088  CB  SER A  64      16.016  21.680 -28.584  1.00  0.00           C  
ATOM   1089  OG  SER A  64      17.175  22.126 -27.901  1.00  0.00           O  
ATOM   1090  H   SER A  64      15.987  20.153 -26.473  1.00  0.00           H  
ATOM   1091  HA  SER A  64      15.147  19.849 -29.278  1.00  0.00           H  
ATOM   1092 1HB  SER A  64      16.019  22.065 -29.604  1.00  0.00           H  
ATOM   1093 2HB  SER A  64      15.126  22.068 -28.090  1.00  0.00           H  
ATOM   1094  HG  SER A  64      17.641  21.333 -27.624  1.00  0.00           H  
TER                                                                             
ATOM   1096  N   THR B  65     -16.491   7.295  21.099  1.00  0.00           N  
ATOM   1097  CA  THR B  65     -16.857   7.895  19.821  1.00  0.00           C  
ATOM   1098  C   THR B  65     -15.612   8.275  19.025  1.00  0.00           C  
ATOM   1099  O   THR B  65     -15.711   8.903  17.969  1.00  0.00           O  
ATOM   1100  CB  THR B  65     -17.741   9.139  20.021  1.00  0.00           C  
ATOM   1101  OG1 THR B  65     -17.132  10.000  20.991  1.00  0.00           O  
ATOM   1102  CG2 THR B  65     -19.134   8.752  20.505  1.00  0.00           C  
ATOM   1103  H   THR B  65     -17.201   7.176  21.808  1.00  0.00           H  
ATOM   1104  HA  THR B  65     -17.423   7.163  19.245  1.00  0.00           H  
ATOM   1105  HB  THR B  65     -17.833   9.676  19.077  1.00  0.00           H  
ATOM   1106  HG1 THR B  65     -16.311   9.607  21.297  1.00  0.00           H  
ATOM   1107 1HG2 THR B  65     -19.736   9.651  20.637  1.00  0.00           H  
ATOM   1108 2HG2 THR B  65     -19.608   8.103  19.769  1.00  0.00           H  
ATOM   1109 3HG2 THR B  65     -19.056   8.226  21.455  1.00  0.00           H  
ATOM   1110  N   ASN B  66     -14.482   8.025  19.392  1.00  0.00           N  
ATOM   1111  CA  ASN B  66     -13.250   8.251  18.643  1.00  0.00           C  
ATOM   1112  C   ASN B  66     -13.167   7.347  17.415  1.00  0.00           C  
ATOM   1113  O   ASN B  66     -12.964   6.139  17.542  1.00  0.00           O  
ATOM   1114  CB  ASN B  66     -12.029   8.041  19.540  1.00  0.00           C  
ATOM   1115  CG  ASN B  66     -10.737   8.483  18.882  1.00  0.00           C  
ATOM   1116  OD1 ASN B  66     -10.750   9.230  17.900  1.00  0.00           O  
ATOM   1117  ND2 ASN B  66      -9.612   8.026  19.418  1.00  0.00           N  
ATOM   1118  H   ASN B  66     -14.429   7.620  20.316  1.00  0.00           H  
ATOM   1119  HA  ASN B  66     -13.246   9.282  18.286  1.00  0.00           H  
ATOM   1120 1HB  ASN B  66     -12.159   8.599  20.468  1.00  0.00           H  
ATOM   1121 2HB  ASN B  66     -11.947   6.986  19.801  1.00  0.00           H  
ATOM   1122 1HD2 ASN B  66      -8.729   8.285  19.025  1.00  0.00           H  
ATOM   1123 2HD2 ASN B  66      -9.647   7.423  20.214  1.00  0.00           H  
ATOM   1124  N   LEU B  67     -13.474   7.868  16.188  1.00  0.00           N  
ATOM   1125  CA  LEU B  67     -13.507   7.110  14.943  1.00  0.00           C  
ATOM   1126  C   LEU B  67     -12.097   6.753  14.485  1.00  0.00           C  
ATOM   1127  O   LEU B  67     -11.161   7.532  14.680  1.00  0.00           O  
ATOM   1128  CB  LEU B  67     -14.225   7.906  13.849  1.00  0.00           C  
ATOM   1129  CG  LEU B  67     -15.721   8.148  14.058  1.00  0.00           C  
ATOM   1130  CD1 LEU B  67     -16.247   9.138  13.024  1.00  0.00           C  
ATOM   1131  CD2 LEU B  67     -16.491   6.834  13.988  1.00  0.00           C  
ATOM   1132  H   LEU B  67     -13.691   8.854  16.169  1.00  0.00           H  
ATOM   1133  HA  LEU B  67     -14.055   6.184  15.116  1.00  0.00           H  
ATOM   1134 1HB  LEU B  67     -13.747   8.880  13.758  1.00  0.00           H  
ATOM   1135 2HB  LEU B  67     -14.110   7.378  12.902  1.00  0.00           H  
ATOM   1136  HG  LEU B  67     -15.883   8.601  15.036  1.00  0.00           H  
ATOM   1137 1HD1 LEU B  67     -17.313   9.301  13.185  1.00  0.00           H  
ATOM   1138 2HD1 LEU B  67     -15.717  10.085  13.125  1.00  0.00           H  
ATOM   1139 3HD1 LEU B  67     -16.089   8.737  12.023  1.00  0.00           H  
ATOM   1140 1HD2 LEU B  67     -17.554   7.026  14.140  1.00  0.00           H  
ATOM   1141 2HD2 LEU B  67     -16.341   6.376  13.010  1.00  0.00           H  
ATOM   1142 3HD2 LEU B  67     -16.130   6.159  14.764  1.00  0.00           H  
ATOM   1143  N   CYS B  68     -11.996   5.542  14.039  1.00  0.00           N  
ATOM   1144  CA  CYS B  68     -10.726   5.082  13.489  1.00  0.00           C  
ATOM   1145  C   CYS B  68     -10.299   5.946  12.308  1.00  0.00           C  
ATOM   1146  O   CYS B  68     -11.137   6.379  11.515  1.00  0.00           O  
ATOM   1147  CB  CYS B  68     -10.828   3.621  13.053  1.00  0.00           C  
ATOM   1148  SG  CYS B  68     -11.029   2.464  14.426  1.00  0.00           S  
ATOM   1149  H   CYS B  68     -12.781   4.906  14.064  1.00  0.00           H  
ATOM   1150  HA  CYS B  68      -9.964   5.161  14.265  1.00  0.00           H  
ATOM   1151 1HB  CYS B  68     -11.677   3.501  12.379  1.00  0.00           H  
ATOM   1152 2HB  CYS B  68      -9.930   3.342  12.502  1.00  0.00           H  
ATOM   1153  N   PRO B  69      -9.033   6.218  12.171  1.00  0.00           N  
ATOM   1154  CA  PRO B  69      -8.514   7.140  11.158  1.00  0.00           C  
ATOM   1155  C   PRO B  69      -8.349   6.481   9.790  1.00  0.00           C  
ATOM   1156  O   PRO B  69      -7.268   6.542   9.198  1.00  0.00           O  
ATOM   1157  CB  PRO B  69      -7.157   7.562  11.728  1.00  0.00           C  
ATOM   1158  CG  PRO B  69      -6.676   6.370  12.491  1.00  0.00           C  
ATOM   1159  CD  PRO B  69      -7.866   5.668  13.079  1.00  0.00           C  
ATOM   1160  HA  PRO B  69      -9.190   8.004  11.075  1.00  0.00           H  
ATOM   1161 1HB  PRO B  69      -6.476   7.842  10.911  1.00  0.00           H  
ATOM   1162 2HB  PRO B  69      -7.277   8.451  12.365  1.00  0.00           H  
ATOM   1163 1HG  PRO B  69      -6.118   5.694  11.827  1.00  0.00           H  
ATOM   1164 2HG  PRO B  69      -5.981   6.682  13.284  1.00  0.00           H  
ATOM   1165 1HD  PRO B  69      -7.735   4.580  12.982  1.00  0.00           H  
ATOM   1166 2HD  PRO B  69      -7.975   5.953  14.136  1.00  0.00           H  
ATOM   1167  N   PHE B  70      -9.355   5.775   9.267  1.00  0.00           N  
ATOM   1168  CA  PHE B  70      -9.271   5.107   7.974  1.00  0.00           C  
ATOM   1169  C   PHE B  70      -9.093   6.121   6.850  1.00  0.00           C  
ATOM   1170  O   PHE B  70      -8.473   5.820   5.828  1.00  0.00           O  
ATOM   1171  CB  PHE B  70     -10.523   4.260   7.723  1.00  0.00           C  
ATOM   1172  CG  PHE B  70     -10.595   3.017   8.568  1.00  0.00           C  
ATOM   1173  CD1 PHE B  70      -9.602   2.047   8.488  1.00  0.00           C  
ATOM   1174  CD2 PHE B  70     -11.655   2.818   9.443  1.00  0.00           C  
ATOM   1175  CE1 PHE B  70      -9.666   0.896   9.270  1.00  0.00           C  
ATOM   1176  CE2 PHE B  70     -11.725   1.670  10.227  1.00  0.00           C  
ATOM   1177  CZ  PHE B  70     -10.730   0.709  10.138  1.00  0.00           C  
ATOM   1178  H   PHE B  70     -10.210   5.707   9.801  1.00  0.00           H  
ATOM   1179  HA  PHE B  70      -8.401   4.449   7.980  1.00  0.00           H  
ATOM   1180 1HB  PHE B  70     -11.412   4.858   7.921  1.00  0.00           H  
ATOM   1181 2HB  PHE B  70     -10.556   3.962   6.676  1.00  0.00           H  
ATOM   1182  HD1 PHE B  70      -8.766   2.196   7.804  1.00  0.00           H  
ATOM   1183  HD2 PHE B  70     -12.438   3.574   9.513  1.00  0.00           H  
ATOM   1184  HE1 PHE B  70      -8.880   0.145   9.198  1.00  0.00           H  
ATOM   1185  HE2 PHE B  70     -12.562   1.526  10.910  1.00  0.00           H  
ATOM   1186  HZ  PHE B  70     -10.785  -0.192  10.748  1.00  0.00           H  
ATOM   1187  N   GLY B  71      -9.613   7.351   7.073  1.00  0.00           N  
ATOM   1188  CA  GLY B  71      -9.466   8.402   6.079  1.00  0.00           C  
ATOM   1189  C   GLY B  71      -8.018   8.752   5.790  1.00  0.00           C  
ATOM   1190  O   GLY B  71      -7.654   9.007   4.640  1.00  0.00           O  
ATOM   1191  H   GLY B  71     -10.108   7.551   7.931  1.00  0.00           H  
ATOM   1192 1HA  GLY B  71      -9.943   8.092   5.149  1.00  0.00           H  
ATOM   1193 2HA  GLY B  71      -9.981   9.300   6.420  1.00  0.00           H  
ATOM   1194  N   GLU B  72      -7.180   8.738   6.881  1.00  0.00           N  
ATOM   1195  CA  GLU B  72      -5.760   9.051   6.750  1.00  0.00           C  
ATOM   1196  C   GLU B  72      -5.039   8.002   5.910  1.00  0.00           C  
ATOM   1197  O   GLU B  72      -4.048   8.307   5.242  1.00  0.00           O  
ATOM   1198  CB  GLU B  72      -5.105   9.162   8.129  1.00  0.00           C  
ATOM   1199  CG  GLU B  72      -5.621  10.326   8.964  1.00  0.00           C  
ATOM   1200  CD  GLU B  72      -4.979  10.409  10.339  1.00  0.00           C  
ATOM   1201  OE1 GLU B  72      -5.466  11.187  11.191  1.00  0.00           O  
ATOM   1202  OE2 GLU B  72      -3.979   9.691  10.567  1.00  0.00           O  
ATOM   1203  H   GLU B  72      -7.551   8.507   7.792  1.00  0.00           H  
ATOM   1204  HA  GLU B  72      -5.663  10.010   6.240  1.00  0.00           H  
ATOM   1205 1HB  GLU B  72      -5.275   8.242   8.688  1.00  0.00           H  
ATOM   1206 2HB  GLU B  72      -4.028   9.279   8.012  1.00  0.00           H  
ATOM   1207 1HG  GLU B  72      -5.426  11.256   8.431  1.00  0.00           H  
ATOM   1208 2HG  GLU B  72      -6.699  10.226   9.081  1.00  0.00           H  
ATOM   1209  N   VAL B  73      -5.576   6.788   5.840  1.00  0.00           N  
ATOM   1210  CA  VAL B  73      -4.950   5.680   5.127  1.00  0.00           C  
ATOM   1211  C   VAL B  73      -5.486   5.615   3.699  1.00  0.00           C  
ATOM   1212  O   VAL B  73      -4.718   5.695   2.737  1.00  0.00           O  
ATOM   1213  CB  VAL B  73      -5.189   4.334   5.847  1.00  0.00           C  
ATOM   1214  CG1 VAL B  73      -4.568   3.182   5.060  1.00  0.00           C  
ATOM   1215  CG2 VAL B  73      -4.624   4.381   7.266  1.00  0.00           C  
ATOM   1216  H   VAL B  73      -6.459   6.637   6.306  1.00  0.00           H  
ATOM   1217  HA  VAL B  73      -3.875   5.857   5.088  1.00  0.00           H  
ATOM   1218  HB  VAL B  73      -6.261   4.142   5.893  1.00  0.00           H  
ATOM   1219 1HG1 VAL B  73      -4.749   2.244   5.585  1.00  0.00           H  
ATOM   1220 2HG1 VAL B  73      -5.018   3.135   4.068  1.00  0.00           H  
ATOM   1221 3HG1 VAL B  73      -3.494   3.343   4.965  1.00  0.00           H  
ATOM   1222 1HG2 VAL B  73      -4.801   3.426   7.760  1.00  0.00           H  
ATOM   1223 2HG2 VAL B  73      -3.552   4.575   7.225  1.00  0.00           H  
ATOM   1224 3HG2 VAL B  73      -5.116   5.176   7.827  1.00  0.00           H  
ATOM   1225  N   PHE B  74      -6.809   5.714   3.496  1.00  0.00           N  
ATOM   1226  CA  PHE B  74      -7.437   5.490   2.200  1.00  0.00           C  
ATOM   1227  C   PHE B  74      -7.356   6.743   1.335  1.00  0.00           C  
ATOM   1228  O   PHE B  74      -7.306   6.654   0.107  1.00  0.00           O  
ATOM   1229  CB  PHE B  74      -8.899   5.067   2.374  1.00  0.00           C  
ATOM   1230  CG  PHE B  74      -9.068   3.640   2.821  1.00  0.00           C  
ATOM   1231  CD1 PHE B  74      -9.192   2.616   1.889  1.00  0.00           C  
ATOM   1232  CD2 PHE B  74      -9.104   3.322   4.172  1.00  0.00           C  
ATOM   1233  CE1 PHE B  74      -9.349   1.294   2.300  1.00  0.00           C  
ATOM   1234  CE2 PHE B  74      -9.261   2.004   4.590  1.00  0.00           C  
ATOM   1235  CZ  PHE B  74      -9.384   0.991   3.652  1.00  0.00           C  
ATOM   1236  H   PHE B  74      -7.388   5.956   4.288  1.00  0.00           H  
ATOM   1237  HA  PHE B  74      -6.902   4.688   1.690  1.00  0.00           H  
ATOM   1238 1HB  PHE B  74      -9.380   5.713   3.108  1.00  0.00           H  
ATOM   1239 2HB  PHE B  74      -9.429   5.193   1.431  1.00  0.00           H  
ATOM   1240  HD1 PHE B  74      -9.165   2.857   0.826  1.00  0.00           H  
ATOM   1241  HD2 PHE B  74      -9.008   4.120   4.909  1.00  0.00           H  
ATOM   1242  HE1 PHE B  74      -9.444   0.501   1.559  1.00  0.00           H  
ATOM   1243  HE2 PHE B  74      -9.288   1.767   5.653  1.00  0.00           H  
ATOM   1244  HZ  PHE B  74      -9.509  -0.041   3.977  1.00  0.00           H  
ATOM   1245  N   ASN B  75      -7.240   7.921   2.001  1.00  0.00           N  
ATOM   1246  CA  ASN B  75      -7.269   9.170   1.247  1.00  0.00           C  
ATOM   1247  C   ASN B  75      -5.914   9.871   1.270  1.00  0.00           C  
ATOM   1248  O   ASN B  75      -5.836  11.086   1.084  1.00  0.00           O  
ATOM   1249  CB  ASN B  75      -8.357  10.099   1.789  1.00  0.00           C  
ATOM   1250  CG  ASN B  75      -9.754   9.549   1.577  1.00  0.00           C  
ATOM   1251  OD1 ASN B  75     -10.025   8.880   0.576  1.00  0.00           O  
ATOM   1252  ND2 ASN B  75     -10.650   9.826   2.517  1.00  0.00           N  
ATOM   1253  H   ASN B  75      -7.134   7.955   3.005  1.00  0.00           H  
ATOM   1254  HA  ASN B  75      -7.495   8.940   0.205  1.00  0.00           H  
ATOM   1255 1HB  ASN B  75      -8.201  10.259   2.857  1.00  0.00           H  
ATOM   1256 2HB  ASN B  75      -8.284  11.070   1.299  1.00  0.00           H  
ATOM   1257 1HD2 ASN B  75     -11.588   9.489   2.429  1.00  0.00           H  
ATOM   1258 2HD2 ASN B  75     -10.388  10.372   3.312  1.00  0.00           H  
ATOM   1259  N   ALA B  76      -4.889   9.063   1.577  1.00  0.00           N  
ATOM   1260  CA  ALA B  76      -3.545   9.636   1.581  1.00  0.00           C  
ATOM   1261  C   ALA B  76      -3.205  10.244   0.223  1.00  0.00           C  
ATOM   1262  O   ALA B  76      -3.635   9.739  -0.816  1.00  0.00           O  
ATOM   1263  CB  ALA B  76      -2.515   8.574   1.958  1.00  0.00           C  
ATOM   1264  H   ALA B  76      -5.008   8.086   1.803  1.00  0.00           H  
ATOM   1265  HA  ALA B  76      -3.519  10.433   2.325  1.00  0.00           H  
ATOM   1266 1HB  ALA B  76      -1.519   9.017   1.957  1.00  0.00           H  
ATOM   1267 2HB  ALA B  76      -2.739   8.187   2.952  1.00  0.00           H  
ATOM   1268 3HB  ALA B  76      -2.551   7.760   1.236  1.00  0.00           H  
ATOM   1269  N   THR B  77      -2.507  11.416   0.264  1.00  0.00           N  
ATOM   1270  CA  THR B  77      -2.098  12.116  -0.949  1.00  0.00           C  
ATOM   1271  C   THR B  77      -1.174  11.243  -1.792  1.00  0.00           C  
ATOM   1272  O   THR B  77      -1.318  11.176  -3.014  1.00  0.00           O  
ATOM   1273  CB  THR B  77      -1.392  13.444  -0.616  1.00  0.00           C  
ATOM   1274  OG1 THR B  77      -2.271  14.264   0.164  1.00  0.00           O  
ATOM   1275  CG2 THR B  77      -1.007  14.195  -1.886  1.00  0.00           C  
ATOM   1276  H   THR B  77      -2.267  11.809   1.163  1.00  0.00           H  
ATOM   1277  HA  THR B  77      -2.989  12.340  -1.536  1.00  0.00           H  
ATOM   1278  HB  THR B  77      -0.490  13.242  -0.039  1.00  0.00           H  
ATOM   1279  HG1 THR B  77      -3.101  13.801   0.303  1.00  0.00           H  
ATOM   1280 1HG2 THR B  77      -0.510  15.128  -1.620  1.00  0.00           H  
ATOM   1281 2HG2 THR B  77      -0.332  13.581  -2.481  1.00  0.00           H  
ATOM   1282 3HG2 THR B  77      -1.903  14.414  -2.465  1.00  0.00           H  
ATOM   1283  N   ARG B  78      -0.331  10.550  -1.101  1.00  0.00           N  
ATOM   1284  CA  ARG B  78       0.605   9.651  -1.768  1.00  0.00           C  
ATOM   1285  C   ARG B  78       0.778   8.357  -0.980  1.00  0.00           C  
ATOM   1286  O   ARG B  78       1.060   8.389   0.220  1.00  0.00           O  
ATOM   1287  CB  ARG B  78       1.961  10.332  -1.961  1.00  0.00           C  
ATOM   1288  CG  ARG B  78       2.937   9.533  -2.810  1.00  0.00           C  
ATOM   1289  CD  ARG B  78       4.186  10.338  -3.143  1.00  0.00           C  
ATOM   1290  NE  ARG B  78       4.993   9.682  -4.167  1.00  0.00           N  
ATOM   1291  CZ  ARG B  78       6.148  10.147  -4.635  1.00  0.00           C  
ATOM   1292  NH1 ARG B  78       6.656  11.286  -4.178  1.00  0.00           N  
ATOM   1293  NH2 ARG B  78       6.801   9.469  -5.567  1.00  0.00           N  
ATOM   1294  H   ARG B  78      -0.311  10.623  -0.094  1.00  0.00           H  
ATOM   1295  HA  ARG B  78       0.201   9.397  -2.748  1.00  0.00           H  
ATOM   1296 1HB  ARG B  78       1.816  11.302  -2.434  1.00  0.00           H  
ATOM   1297 2HB  ARG B  78       2.422  10.507  -0.989  1.00  0.00           H  
ATOM   1298 1HG  ARG B  78       3.241   8.637  -2.269  1.00  0.00           H  
ATOM   1299 2HG  ARG B  78       2.455   9.246  -3.745  1.00  0.00           H  
ATOM   1300 1HD  ARG B  78       3.897  11.322  -3.512  1.00  0.00           H  
ATOM   1301 2HD  ARG B  78       4.795  10.451  -2.247  1.00  0.00           H  
ATOM   1302  HE  ARG B  78       4.650   8.811  -4.549  1.00  0.00           H  
ATOM   1303 1HH1 ARG B  78       6.164  11.809  -3.467  1.00  0.00           H  
ATOM   1304 2HH1 ARG B  78       7.534  11.629  -4.541  1.00  0.00           H  
ATOM   1305 1HH2 ARG B  78       6.421   8.601  -5.920  1.00  0.00           H  
ATOM   1306 2HH2 ARG B  78       7.677   9.819  -5.924  1.00  0.00           H  
ATOM   1307  N   PHE B  79       0.753   7.222  -1.764  1.00  0.00           N  
ATOM   1308  CA  PHE B  79       1.007   5.930  -1.138  1.00  0.00           C  
ATOM   1309  C   PHE B  79       2.487   5.573  -1.213  1.00  0.00           C  
ATOM   1310  O   PHE B  79       3.237   6.172  -1.987  1.00  0.00           O  
ATOM   1311  CB  PHE B  79       0.169   4.835  -1.805  1.00  0.00           C  
ATOM   1312  CG  PHE B  79      -1.223   4.710  -1.245  1.00  0.00           C  
ATOM   1313  CD1 PHE B  79      -1.784   3.460  -1.012  1.00  0.00           C  
ATOM   1314  CD2 PHE B  79      -1.970   5.843  -0.951  1.00  0.00           C  
ATOM   1315  CE1 PHE B  79      -3.071   3.342  -0.494  1.00  0.00           C  
ATOM   1316  CE2 PHE B  79      -3.257   5.733  -0.433  1.00  0.00           C  
ATOM   1317  CZ  PHE B  79      -3.806   4.481  -0.206  1.00  0.00           C  
ATOM   1318  H   PHE B  79       0.565   7.260  -2.756  1.00  0.00           H  
ATOM   1319  HA  PHE B  79       0.724   5.993  -0.086  1.00  0.00           H  
ATOM   1320 1HB  PHE B  79       0.089   5.037  -2.872  1.00  0.00           H  
ATOM   1321 2HB  PHE B  79       0.669   3.874  -1.691  1.00  0.00           H  
ATOM   1322  HD1 PHE B  79      -1.204   2.565  -1.239  1.00  0.00           H  
ATOM   1323  HD2 PHE B  79      -1.537   6.828  -1.130  1.00  0.00           H  
ATOM   1324  HE1 PHE B  79      -3.498   2.355  -0.316  1.00  0.00           H  
ATOM   1325  HE2 PHE B  79      -3.834   6.629  -0.206  1.00  0.00           H  
ATOM   1326  HZ  PHE B  79      -4.814   4.393   0.197  1.00  0.00           H  
ATOM   1327  N   ALA B  80       2.839   4.579  -0.372  1.00  0.00           N  
ATOM   1328  CA  ALA B  80       4.211   4.079  -0.349  1.00  0.00           C  
ATOM   1329  C   ALA B  80       4.459   3.106  -1.498  1.00  0.00           C  
ATOM   1330  O   ALA B  80       3.518   2.520  -2.038  1.00  0.00           O  
ATOM   1331  CB  ALA B  80       4.510   3.406   0.988  1.00  0.00           C  
ATOM   1332  H   ALA B  80       2.156   4.171   0.250  1.00  0.00           H  
ATOM   1333  HA  ALA B  80       4.883   4.928  -0.475  1.00  0.00           H  
ATOM   1334 1HB  ALA B  80       5.536   3.039   0.989  1.00  0.00           H  
ATOM   1335 2HB  ALA B  80       4.382   4.127   1.795  1.00  0.00           H  
ATOM   1336 3HB  ALA B  80       3.826   2.572   1.136  1.00  0.00           H  
ATOM   1337  N   SER B  81       5.768   3.103  -1.972  1.00  0.00           N  
ATOM   1338  CA  SER B  81       6.160   1.973  -2.807  1.00  0.00           C  
ATOM   1339  C   SER B  81       5.976   0.651  -2.069  1.00  0.00           C  
ATOM   1340  O   SER B  81       6.139   0.587  -0.849  1.00  0.00           O  
ATOM   1341  CB  SER B  81       7.615   2.117  -3.256  1.00  0.00           C  
ATOM   1342  OG  SER B  81       7.781   3.272  -4.060  1.00  0.00           O  
ATOM   1343  H   SER B  81       6.445   3.826  -1.773  1.00  0.00           H  
ATOM   1344  HA  SER B  81       5.522   1.959  -3.692  1.00  0.00           H  
ATOM   1345 1HB  SER B  81       8.261   2.181  -2.381  1.00  0.00           H  
ATOM   1346 2HB  SER B  81       7.912   1.232  -3.817  1.00  0.00           H  
ATOM   1347  HG  SER B  81       6.914   3.680  -4.119  1.00  0.00           H  
ATOM   1348  N   VAL B  82       5.645  -0.424  -2.815  1.00  0.00           N  
ATOM   1349  CA  VAL B  82       5.287  -1.695  -2.195  1.00  0.00           C  
ATOM   1350  C   VAL B  82       6.494  -2.267  -1.455  1.00  0.00           C  
ATOM   1351  O   VAL B  82       6.344  -2.913  -0.415  1.00  0.00           O  
ATOM   1352  CB  VAL B  82       4.773  -2.711  -3.240  1.00  0.00           C  
ATOM   1353  CG1 VAL B  82       5.871  -3.054  -4.246  1.00  0.00           C  
ATOM   1354  CG2 VAL B  82       4.263  -3.975  -2.549  1.00  0.00           C  
ATOM   1355  H   VAL B  82       5.644  -0.350  -3.822  1.00  0.00           H  
ATOM   1356  HA  VAL B  82       4.488  -1.516  -1.474  1.00  0.00           H  
ATOM   1357  HB  VAL B  82       3.959  -2.257  -3.805  1.00  0.00           H  
ATOM   1358 1HG1 VAL B  82       5.488  -3.771  -4.973  1.00  0.00           H  
ATOM   1359 2HG1 VAL B  82       6.187  -2.148  -4.763  1.00  0.00           H  
ATOM   1360 3HG1 VAL B  82       6.721  -3.490  -3.722  1.00  0.00           H  
ATOM   1361 1HG2 VAL B  82       3.904  -4.680  -3.299  1.00  0.00           H  
ATOM   1362 2HG2 VAL B  82       5.074  -4.431  -1.980  1.00  0.00           H  
ATOM   1363 3HG2 VAL B  82       3.447  -3.717  -1.874  1.00  0.00           H  
ATOM   1364  N   TYR B  83       7.803  -2.071  -1.971  1.00  0.00           N  
ATOM   1365  CA  TYR B  83       8.971  -2.610  -1.284  1.00  0.00           C  
ATOM   1366  C   TYR B  83       9.138  -1.972   0.090  1.00  0.00           C  
ATOM   1367  O   TYR B  83       9.770  -2.550   0.977  1.00  0.00           O  
ATOM   1368  CB  TYR B  83      10.236  -2.389  -2.119  1.00  0.00           C  
ATOM   1369  CG  TYR B  83      10.803  -0.995  -2.004  1.00  0.00           C  
ATOM   1370  CD1 TYR B  83      10.300   0.049  -2.777  1.00  0.00           C  
ATOM   1371  CD2 TYR B  83      11.844  -0.719  -1.124  1.00  0.00           C  
ATOM   1372  CE1 TYR B  83      10.821   1.335  -2.676  1.00  0.00           C  
ATOM   1373  CE2 TYR B  83      12.373   0.563  -1.015  1.00  0.00           C  
ATOM   1374  CZ  TYR B  83      11.855   1.581  -1.793  1.00  0.00           C  
ATOM   1375  OH  TYR B  83      12.375   2.852  -1.689  1.00  0.00           O  
ATOM   1376  H   TYR B  83       7.932  -1.551  -2.827  1.00  0.00           H  
ATOM   1377  HA  TYR B  83       8.828  -3.682  -1.147  1.00  0.00           H  
ATOM   1378 1HB  TYR B  83      11.006  -3.097  -1.809  1.00  0.00           H  
ATOM   1379 2HB  TYR B  83      10.017  -2.583  -3.169  1.00  0.00           H  
ATOM   1380  HD1 TYR B  83       9.484  -0.135  -3.476  1.00  0.00           H  
ATOM   1381  HD2 TYR B  83      12.260  -1.514  -0.505  1.00  0.00           H  
ATOM   1382  HE1 TYR B  83      10.413   2.138  -3.290  1.00  0.00           H  
ATOM   1383  HE2 TYR B  83      13.190   0.758  -0.320  1.00  0.00           H  
ATOM   1384  HH  TYR B  83      13.082   2.855  -1.039  1.00  0.00           H  
ATOM   1385  N   ALA B  84       8.653  -0.741   0.213  1.00  0.00           N  
ATOM   1386  CA  ALA B  84       8.723  -0.002   1.471  1.00  0.00           C  
ATOM   1387  C   ALA B  84       7.326   0.324   1.993  1.00  0.00           C  
ATOM   1388  O   ALA B  84       7.049   1.464   2.373  1.00  0.00           O  
ATOM   1389  CB  ALA B  84       9.532   1.280   1.290  1.00  0.00           C  
ATOM   1390  H   ALA B  84       8.223  -0.305  -0.590  1.00  0.00           H  
ATOM   1391  HA  ALA B  84       9.221  -0.633   2.207  1.00  0.00           H  
ATOM   1392 1HB  ALA B  84       9.575   1.820   2.236  1.00  0.00           H  
ATOM   1393 2HB  ALA B  84      10.543   1.030   0.969  1.00  0.00           H  
ATOM   1394 3HB  ALA B  84       9.057   1.906   0.537  1.00  0.00           H  
ATOM   1395  N   TRP B  85       6.344  -0.710   1.865  1.00  0.00           N  
ATOM   1396  CA  TRP B  85       4.951  -0.479   2.234  1.00  0.00           C  
ATOM   1397  C   TRP B  85       4.853   0.163   3.614  1.00  0.00           C  
ATOM   1398  O   TRP B  85       5.784   0.069   4.417  1.00  0.00           O  
ATOM   1399  CB  TRP B  85       4.163  -1.792   2.210  1.00  0.00           C  
ATOM   1400  CG  TRP B  85       4.794  -2.895   3.007  1.00  0.00           C  
ATOM   1401  CD1 TRP B  85       5.643  -3.863   2.546  1.00  0.00           C  
ATOM   1402  CD2 TRP B  85       4.621  -3.145   4.405  1.00  0.00           C  
ATOM   1403  NE1 TRP B  85       6.009  -4.700   3.575  1.00  0.00           N  
ATOM   1404  CE2 TRP B  85       5.396  -4.282   4.725  1.00  0.00           C  
ATOM   1405  CE3 TRP B  85       3.886  -2.517   5.419  1.00  0.00           C  
ATOM   1406  CZ2 TRP B  85       5.456  -4.804   6.019  1.00  0.00           C  
ATOM   1407  CZ3 TRP B  85       3.947  -3.039   6.707  1.00  0.00           C  
ATOM   1408  CH2 TRP B  85       4.728  -4.171   6.993  1.00  0.00           C  
ATOM   1409  H   TRP B  85       6.616  -1.617   1.513  1.00  0.00           H  
ATOM   1410  HA  TRP B  85       4.510   0.204   1.509  1.00  0.00           H  
ATOM   1411 1HB  TRP B  85       3.160  -1.622   2.602  1.00  0.00           H  
ATOM   1412 2HB  TRP B  85       4.058  -2.135   1.181  1.00  0.00           H  
ATOM   1413  HD1 TRP B  85       5.979  -3.957   1.515  1.00  0.00           H  
ATOM   1414  HE1 TRP B  85       6.628  -5.494   3.496  1.00  0.00           H  
ATOM   1415  HE3 TRP B  85       3.281  -1.637   5.204  1.00  0.00           H  
ATOM   1416  HZ2 TRP B  85       6.056  -5.681   6.263  1.00  0.00           H  
ATOM   1417  HZ3 TRP B  85       3.371  -2.547   7.491  1.00  0.00           H  
ATOM   1418  HH2 TRP B  85       4.753  -4.553   8.014  1.00  0.00           H  
ATOM   1419  N   ASN B  86       3.760   1.062   3.833  1.00  0.00           N  
ATOM   1420  CA  ASN B  86       3.508   1.845   5.039  1.00  0.00           C  
ATOM   1421  C   ASN B  86       2.494   1.159   5.951  1.00  0.00           C  
ATOM   1422  O   ASN B  86       1.425   0.746   5.498  1.00  0.00           O  
ATOM   1423  CB  ASN B  86       3.028   3.251   4.675  1.00  0.00           C  
ATOM   1424  CG  ASN B  86       2.934   4.166   5.880  1.00  0.00           C  
ATOM   1425  OD1 ASN B  86       3.355   3.806   6.983  1.00  0.00           O  
ATOM   1426  ND2 ASN B  86       2.382   5.357   5.680  1.00  0.00           N  
ATOM   1427  H   ASN B  86       3.120   1.137   3.055  1.00  0.00           H  
ATOM   1428  HA  ASN B  86       4.441   1.929   5.598  1.00  0.00           H  
ATOM   1429 1HB  ASN B  86       3.713   3.693   3.950  1.00  0.00           H  
ATOM   1430 2HB  ASN B  86       2.047   3.190   4.203  1.00  0.00           H  
ATOM   1431 1HD2 ASN B  86       2.294   6.002   6.440  1.00  0.00           H  
ATOM   1432 2HD2 ASN B  86       2.054   5.609   4.770  1.00  0.00           H  
ATOM   1433  N   ARG B  87       2.928   1.000   7.149  1.00  0.00           N  
ATOM   1434  CA  ARG B  87       2.011   0.375   8.096  1.00  0.00           C  
ATOM   1435  C   ARG B  87       1.494   1.390   9.110  1.00  0.00           C  
ATOM   1436  O   ARG B  87       2.280   2.099   9.742  1.00  0.00           O  
ATOM   1437  CB  ARG B  87       2.695  -0.787   8.820  1.00  0.00           C  
ATOM   1438  CG  ARG B  87       1.815  -1.473   9.853  1.00  0.00           C  
ATOM   1439  CD  ARG B  87       2.445  -2.761  10.364  1.00  0.00           C  
ATOM   1440  NE  ARG B  87       2.448  -3.803   9.341  1.00  0.00           N  
ATOM   1441  CZ  ARG B  87       2.994  -5.007   9.487  1.00  0.00           C  
ATOM   1442  NH1 ARG B  87       3.595  -5.346  10.621  1.00  0.00           N  
ATOM   1443  NH2 ARG B  87       2.939  -5.879   8.491  1.00  0.00           N  
ATOM   1444  H   ARG B  87       3.847   1.277   7.464  1.00  0.00           H  
ATOM   1445  HA  ARG B  87       1.156  -0.015   7.543  1.00  0.00           H  
ATOM   1446 1HB  ARG B  87       3.009  -1.534   8.093  1.00  0.00           H  
ATOM   1447 2HB  ARG B  87       3.591  -0.425   9.325  1.00  0.00           H  
ATOM   1448 1HG  ARG B  87       1.662  -0.806  10.702  1.00  0.00           H  
ATOM   1449 2HG  ARG B  87       0.851  -1.717   9.405  1.00  0.00           H  
ATOM   1450 1HD  ARG B  87       3.476  -2.569  10.661  1.00  0.00           H  
ATOM   1451 2HD  ARG B  87       1.882  -3.125  11.223  1.00  0.00           H  
ATOM   1452  HE  ARG B  87       2.003  -3.595   8.457  1.00  0.00           H  
ATOM   1453 1HH1 ARG B  87       3.641  -4.686  11.385  1.00  0.00           H  
ATOM   1454 2HH1 ARG B  87       4.006  -6.263  10.720  1.00  0.00           H  
ATOM   1455 1HH2 ARG B  87       2.483  -5.628   7.624  1.00  0.00           H  
ATOM   1456 2HH2 ARG B  87       3.352  -6.794   8.598  1.00  0.00           H  
ATOM   1457  N   LYS B  88       0.208   1.475   9.268  1.00  0.00           N  
ATOM   1458  CA  LYS B  88      -0.467   2.309  10.259  1.00  0.00           C  
ATOM   1459  C   LYS B  88      -1.175   1.454  11.306  1.00  0.00           C  
ATOM   1460  O   LYS B  88      -2.002   0.605  10.966  1.00  0.00           O  
ATOM   1461  CB  LYS B  88      -1.469   3.244   9.580  1.00  0.00           C  
ATOM   1462  CG  LYS B  88      -2.122   4.242  10.526  1.00  0.00           C  
ATOM   1463  CD  LYS B  88      -2.902   5.306   9.764  1.00  0.00           C  
ATOM   1464  CE  LYS B  88      -3.492   6.348  10.704  1.00  0.00           C  
ATOM   1465  NZ  LYS B  88      -4.184   7.440   9.957  1.00  0.00           N  
ATOM   1466  H   LYS B  88      -0.346   0.908   8.642  1.00  0.00           H  
ATOM   1467  HA  LYS B  88       0.282   2.914  10.770  1.00  0.00           H  
ATOM   1468 1HB  LYS B  88      -0.967   3.804   8.790  1.00  0.00           H  
ATOM   1469 2HB  LYS B  88      -2.258   2.654   9.112  1.00  0.00           H  
ATOM   1470 1HG  LYS B  88      -2.804   3.716  11.196  1.00  0.00           H  
ATOM   1471 2HG  LYS B  88      -1.355   4.729  11.127  1.00  0.00           H  
ATOM   1472 1HD  LYS B  88      -2.240   5.805   9.055  1.00  0.00           H  
ATOM   1473 2HD  LYS B  88      -3.713   4.835   9.208  1.00  0.00           H  
ATOM   1474 1HE  LYS B  88      -4.206   5.871  11.373  1.00  0.00           H  
ATOM   1475 2HE  LYS B  88      -2.697   6.784  11.309  1.00  0.00           H  
ATOM   1476 1HZ  LYS B  88      -4.561   8.110  10.612  1.00  0.00           H  
ATOM   1477 2HZ  LYS B  88      -3.525   7.901   9.346  1.00  0.00           H  
ATOM   1478 3HZ  LYS B  88      -4.935   7.049   9.407  1.00  0.00           H  
ATOM   1479  N   ARG B  89      -0.734   1.671  12.529  1.00  0.00           N  
ATOM   1480  CA  ARG B  89      -1.405   0.978  13.624  1.00  0.00           C  
ATOM   1481  C   ARG B  89      -2.667   1.720  14.050  1.00  0.00           C  
ATOM   1482  O   ARG B  89      -2.632   2.930  14.286  1.00  0.00           O  
ATOM   1483  CB  ARG B  89      -0.461   0.819  14.818  1.00  0.00           C  
ATOM   1484  CG  ARG B  89      -1.057   0.030  15.973  1.00  0.00           C  
ATOM   1485  CD  ARG B  89      -0.064  -0.134  17.115  1.00  0.00           C  
ATOM   1486  NE  ARG B  89      -0.637  -0.896  18.222  1.00  0.00           N  
ATOM   1487  CZ  ARG B  89      -0.069  -1.042  19.416  1.00  0.00           C  
ATOM   1488  NH1 ARG B  89       1.104  -0.478  19.682  1.00  0.00           N  
ATOM   1489  NH2 ARG B  89      -0.677  -1.757  20.351  1.00  0.00           N  
ATOM   1490  H   ARG B  89       0.038   2.288  12.737  1.00  0.00           H  
ATOM   1491  HA  ARG B  89      -1.698  -0.014  13.278  1.00  0.00           H  
ATOM   1492 1HB  ARG B  89       0.449   0.315  14.497  1.00  0.00           H  
ATOM   1493 2HB  ARG B  89      -0.176   1.803  15.190  1.00  0.00           H  
ATOM   1494 1HG  ARG B  89      -1.935   0.551  16.355  1.00  0.00           H  
ATOM   1495 2HG  ARG B  89      -1.346  -0.962  15.625  1.00  0.00           H  
ATOM   1496 1HD  ARG B  89       0.819  -0.662  16.756  1.00  0.00           H  
ATOM   1497 2HD  ARG B  89       0.226   0.847  17.488  1.00  0.00           H  
ATOM   1498  HE  ARG B  89      -1.530  -1.345  18.071  1.00  0.00           H  
ATOM   1499 1HH1 ARG B  89       1.574   0.068  18.974  1.00  0.00           H  
ATOM   1500 2HH1 ARG B  89       1.526  -0.595  20.592  1.00  0.00           H  
ATOM   1501 1HH2 ARG B  89      -1.570  -2.189  20.156  1.00  0.00           H  
ATOM   1502 2HH2 ARG B  89      -0.249  -1.870  21.258  1.00  0.00           H  
ATOM   1503  N   ILE B  90      -3.746   1.027  14.106  1.00  0.00           N  
ATOM   1504  CA  ILE B  90      -5.036   1.577  14.507  1.00  0.00           C  
ATOM   1505  C   ILE B  90      -5.451   0.989  15.854  1.00  0.00           C  
ATOM   1506  O   ILE B  90      -5.538  -0.231  16.005  1.00  0.00           O  
ATOM   1507  CB  ILE B  90      -6.123   1.302  13.444  1.00  0.00           C  
ATOM   1508  CG1 ILE B  90      -5.722   1.915  12.098  1.00  0.00           C  
ATOM   1509  CG2 ILE B  90      -7.480   1.840  13.908  1.00  0.00           C  
ATOM   1510  CD1 ILE B  90      -6.597   1.477  10.932  1.00  0.00           C  
ATOM   1511  H   ILE B  90      -3.684   0.050  13.856  1.00  0.00           H  
ATOM   1512  HA  ILE B  90      -4.933   2.656  14.616  1.00  0.00           H  
ATOM   1513  HB  ILE B  90      -6.207   0.228  13.279  1.00  0.00           H  
ATOM   1514 1HG1 ILE B  90      -5.766   3.002  12.166  1.00  0.00           H  
ATOM   1515 2HG1 ILE B  90      -4.691   1.644  11.867  1.00  0.00           H  
ATOM   1516 1HG2 ILE B  90      -8.232   1.637  13.146  1.00  0.00           H  
ATOM   1517 2HG2 ILE B  90      -7.766   1.351  14.838  1.00  0.00           H  
ATOM   1518 3HG2 ILE B  90      -7.409   2.916  14.070  1.00  0.00           H  
ATOM   1519 1HD1 ILE B  90      -6.248   1.954  10.016  1.00  0.00           H  
ATOM   1520 2HD1 ILE B  90      -6.540   0.394  10.821  1.00  0.00           H  
ATOM   1521 3HD1 ILE B  90      -7.629   1.769  11.122  1.00  0.00           H  
ATOM   1522  N   SER B  91      -5.647   1.853  16.784  1.00  0.00           N  
ATOM   1523  CA  SER B  91      -6.002   1.397  18.124  1.00  0.00           C  
ATOM   1524  C   SER B  91      -6.888   2.413  18.837  1.00  0.00           C  
ATOM   1525  O   SER B  91      -7.006   3.559  18.397  1.00  0.00           O  
ATOM   1526  CB  SER B  91      -4.744   1.137  18.953  1.00  0.00           C  
ATOM   1527  OG  SER B  91      -4.002   2.331  19.131  1.00  0.00           O  
ATOM   1528  H   SER B  91      -5.561   2.844  16.608  1.00  0.00           H  
ATOM   1529  HA  SER B  91      -6.560   0.464  18.036  1.00  0.00           H  
ATOM   1530 1HB  SER B  91      -5.026   0.731  19.924  1.00  0.00           H  
ATOM   1531 2HB  SER B  91      -4.127   0.392  18.453  1.00  0.00           H  
ATOM   1532  HG  SER B  91      -4.492   3.018  18.673  1.00  0.00           H  
ATOM   1533  N   ASN B  92      -7.676   1.948  19.782  1.00  0.00           N  
ATOM   1534  CA  ASN B  92      -8.502   2.764  20.665  1.00  0.00           C  
ATOM   1535  C   ASN B  92      -9.490   3.619  19.877  1.00  0.00           C  
ATOM   1536  O   ASN B  92      -9.577   4.830  20.089  1.00  0.00           O  
ATOM   1537  CB  ASN B  92      -7.626   3.648  21.555  1.00  0.00           C  
ATOM   1538  CG  ASN B  92      -6.779   2.846  22.522  1.00  0.00           C  
ATOM   1539  OD1 ASN B  92      -7.245   1.866  23.110  1.00  0.00           O  
ATOM   1540  ND2 ASN B  92      -5.527   3.254  22.694  1.00  0.00           N  
ATOM   1541  H   ASN B  92      -7.692   0.943  19.883  1.00  0.00           H  
ATOM   1542  HA  ASN B  92      -9.088   2.100  21.303  1.00  0.00           H  
ATOM   1543 1HB  ASN B  92      -6.968   4.254  20.931  1.00  0.00           H  
ATOM   1544 2HB  ASN B  92      -8.257   4.330  22.124  1.00  0.00           H  
ATOM   1545 1HD2 ASN B  92      -4.922   2.762  23.321  1.00  0.00           H  
ATOM   1546 2HD2 ASN B  92      -5.189   4.053  22.197  1.00  0.00           H  
ATOM   1547  N   CYS B  93     -10.236   2.971  18.952  1.00  0.00           N  
ATOM   1548  CA  CYS B  93     -11.178   3.725  18.132  1.00  0.00           C  
ATOM   1549  C   CYS B  93     -12.362   2.857  17.723  1.00  0.00           C  
ATOM   1550  O   CYS B  93     -12.345   1.642  17.925  1.00  0.00           O  
ATOM   1551  CB  CYS B  93     -10.484   4.275  16.886  1.00  0.00           C  
ATOM   1552  SG  CYS B  93      -9.822   2.995  15.797  1.00  0.00           S  
ATOM   1553  H   CYS B  93     -10.155   1.973  18.816  1.00  0.00           H  
ATOM   1554  HA  CYS B  93     -11.554   4.563  18.719  1.00  0.00           H  
ATOM   1555 1HB  CYS B  93     -11.189   4.878  16.313  1.00  0.00           H  
ATOM   1556 2HB  CYS B  93      -9.663   4.926  17.185  1.00  0.00           H  
ATOM   1557  N   VAL B  94     -13.423   3.447  17.291  1.00  0.00           N  
ATOM   1558  CA  VAL B  94     -14.602   2.794  16.729  1.00  0.00           C  
ATOM   1559  C   VAL B  94     -14.460   2.686  15.213  1.00  0.00           C  
ATOM   1560  O   VAL B  94     -14.274   3.694  14.527  1.00  0.00           O  
ATOM   1561  CB  VAL B  94     -15.898   3.554  17.091  1.00  0.00           C  
ATOM   1562  CG1 VAL B  94     -17.112   2.886  16.449  1.00  0.00           C  
ATOM   1563  CG2 VAL B  94     -16.065   3.632  18.607  1.00  0.00           C  
ATOM   1564  H   VAL B  94     -13.405   4.454  17.362  1.00  0.00           H  
ATOM   1565  HA  VAL B  94     -14.671   1.788  17.144  1.00  0.00           H  
ATOM   1566  HB  VAL B  94     -15.842   4.563  16.683  1.00  0.00           H  
ATOM   1567 1HG1 VAL B  94     -18.014   3.437  16.716  1.00  0.00           H  
ATOM   1568 2HG1 VAL B  94     -16.996   2.885  15.365  1.00  0.00           H  
ATOM   1569 3HG1 VAL B  94     -17.195   1.860  16.807  1.00  0.00           H  
ATOM   1570 1HG2 VAL B  94     -16.982   4.171  18.845  1.00  0.00           H  
ATOM   1571 2HG2 VAL B  94     -16.118   2.624  19.020  1.00  0.00           H  
ATOM   1572 3HG2 VAL B  94     -15.213   4.157  19.040  1.00  0.00           H  
ATOM   1573  N   ALA B  95     -14.471   1.415  14.665  1.00  0.00           N  
ATOM   1574  CA  ALA B  95     -14.268   1.146  13.244  1.00  0.00           C  
ATOM   1575  C   ALA B  95     -15.579   0.760  12.566  1.00  0.00           C  
ATOM   1576  O   ALA B  95     -16.174  -0.270  12.891  1.00  0.00           O  
ATOM   1577  CB  ALA B  95     -13.230   0.042  13.054  1.00  0.00           C  
ATOM   1578  H   ALA B  95     -14.629   0.641  15.294  1.00  0.00           H  
ATOM   1579  HA  ALA B  95     -13.901   2.059  12.775  1.00  0.00           H  
ATOM   1580 1HB  ALA B  95     -13.090  -0.147  11.990  1.00  0.00           H  
ATOM   1581 2HB  ALA B  95     -12.283   0.353  13.495  1.00  0.00           H  
ATOM   1582 3HB  ALA B  95     -13.575  -0.869  13.541  1.00  0.00           H  
ATOM   1583  N   ASP B  96     -16.095   1.645  11.770  1.00  0.00           N  
ATOM   1584  CA  ASP B  96     -17.256   1.321  10.947  1.00  0.00           C  
ATOM   1585  C   ASP B  96     -16.830   0.709   9.614  1.00  0.00           C  
ATOM   1586  O   ASP B  96     -16.677   1.421   8.619  1.00  0.00           O  
ATOM   1587  CB  ASP B  96     -18.108   2.568  10.705  1.00  0.00           C  
ATOM   1588  CG  ASP B  96     -19.465   2.252  10.100  1.00  0.00           C  
ATOM   1589  OD1 ASP B  96     -19.704   1.087   9.714  1.00  0.00           O  
ATOM   1590  OD2 ASP B  96     -20.301   3.176  10.006  1.00  0.00           O  
ATOM   1591  H   ASP B  96     -15.695   2.571  11.713  1.00  0.00           H  
ATOM   1592  HA  ASP B  96     -17.861   0.584  11.476  1.00  0.00           H  
ATOM   1593 1HB  ASP B  96     -18.262   3.093  11.648  1.00  0.00           H  
ATOM   1594 2HB  ASP B  96     -17.578   3.246  10.036  1.00  0.00           H  
ATOM   1595  N   TYR B  97     -16.587  -0.570   9.588  1.00  0.00           N  
ATOM   1596  CA  TYR B  97     -16.067  -1.316   8.447  1.00  0.00           C  
ATOM   1597  C   TYR B  97     -17.128  -1.468   7.365  1.00  0.00           C  
ATOM   1598  O   TYR B  97     -16.804  -1.672   6.193  1.00  0.00           O  
ATOM   1599  CB  TYR B  97     -15.570  -2.697   8.888  1.00  0.00           C  
ATOM   1600  CG  TYR B  97     -14.400  -2.645   9.841  1.00  0.00           C  
ATOM   1601  CD1 TYR B  97     -13.128  -2.297   9.394  1.00  0.00           C  
ATOM   1602  CD2 TYR B  97     -14.565  -2.945  11.189  1.00  0.00           C  
ATOM   1603  CE1 TYR B  97     -12.046  -2.251  10.268  1.00  0.00           C  
ATOM   1604  CE2 TYR B  97     -13.491  -2.901  12.072  1.00  0.00           C  
ATOM   1605  CZ  TYR B  97     -12.238  -2.553  11.603  1.00  0.00           C  
ATOM   1606  OH  TYR B  97     -11.171  -2.508  12.472  1.00  0.00           O  
ATOM   1607  H   TYR B  97     -16.786  -1.061  10.448  1.00  0.00           H  
ATOM   1608  HA  TYR B  97     -15.228  -0.763   8.025  1.00  0.00           H  
ATOM   1609 1HB  TYR B  97     -16.383  -3.238   9.374  1.00  0.00           H  
ATOM   1610 2HB  TYR B  97     -15.271  -3.273   8.012  1.00  0.00           H  
ATOM   1611  HD1 TYR B  97     -12.967  -2.055   8.343  1.00  0.00           H  
ATOM   1612  HD2 TYR B  97     -15.548  -3.221  11.569  1.00  0.00           H  
ATOM   1613  HE1 TYR B  97     -11.058  -1.976   9.898  1.00  0.00           H  
ATOM   1614  HE2 TYR B  97     -13.641  -3.141  13.125  1.00  0.00           H  
ATOM   1615  HH  TYR B  97     -11.468  -2.743  13.354  1.00  0.00           H  
ATOM   1616  N   SER B  98     -18.450  -1.381   7.752  1.00  0.00           N  
ATOM   1617  CA  SER B  98     -19.562  -1.484   6.812  1.00  0.00           C  
ATOM   1618  C   SER B  98     -19.531  -0.350   5.793  1.00  0.00           C  
ATOM   1619  O   SER B  98     -19.918  -0.535   4.638  1.00  0.00           O  
ATOM   1620  CB  SER B  98     -20.897  -1.476   7.557  1.00  0.00           C  
ATOM   1621  OG  SER B  98     -21.085  -0.248   8.239  1.00  0.00           O  
ATOM   1622  H   SER B  98     -18.646  -1.240   8.733  1.00  0.00           H  
ATOM   1623  HA  SER B  98     -19.471  -2.427   6.270  1.00  0.00           H  
ATOM   1624 1HB  SER B  98     -21.710  -1.632   6.848  1.00  0.00           H  
ATOM   1625 2HB  SER B  98     -20.921  -2.300   8.269  1.00  0.00           H  
ATOM   1626  HG  SER B  98     -20.305   0.280   8.054  1.00  0.00           H  
ATOM   1627  N   VAL B  99     -19.018   0.815   6.216  1.00  0.00           N  
ATOM   1628  CA  VAL B  99     -18.894   1.984   5.351  1.00  0.00           C  
ATOM   1629  C   VAL B  99     -17.881   1.702   4.243  1.00  0.00           C  
ATOM   1630  O   VAL B  99     -18.111   2.047   3.082  1.00  0.00           O  
ATOM   1631  CB  VAL B  99     -18.475   3.238   6.150  1.00  0.00           C  
ATOM   1632  CG1 VAL B  99     -18.168   4.401   5.207  1.00  0.00           C  
ATOM   1633  CG2 VAL B  99     -19.567   3.627   7.144  1.00  0.00           C  
ATOM   1634  H   VAL B  99     -18.707   0.877   7.175  1.00  0.00           H  
ATOM   1635  HA  VAL B  99     -19.865   2.181   4.894  1.00  0.00           H  
ATOM   1636  HB  VAL B  99     -17.555   3.021   6.693  1.00  0.00           H  
ATOM   1637 1HG1 VAL B  99     -17.875   5.275   5.790  1.00  0.00           H  
ATOM   1638 2HG1 VAL B  99     -17.354   4.122   4.538  1.00  0.00           H  
ATOM   1639 3HG1 VAL B  99     -19.056   4.638   4.621  1.00  0.00           H  
ATOM   1640 1HG2 VAL B  99     -19.256   4.512   7.699  1.00  0.00           H  
ATOM   1641 2HG2 VAL B  99     -20.490   3.843   6.605  1.00  0.00           H  
ATOM   1642 3HG2 VAL B  99     -19.737   2.804   7.839  1.00  0.00           H  
ATOM   1643  N   LEU B 100     -16.780   1.047   4.611  1.00  0.00           N  
ATOM   1644  CA  LEU B 100     -15.747   0.724   3.633  1.00  0.00           C  
ATOM   1645  C   LEU B 100     -16.227  -0.361   2.674  1.00  0.00           C  
ATOM   1646  O   LEU B 100     -16.058  -0.240   1.459  1.00  0.00           O  
ATOM   1647  CB  LEU B 100     -14.465   0.269   4.336  1.00  0.00           C  
ATOM   1648  CG  LEU B 100     -13.738   1.326   5.170  1.00  0.00           C  
ATOM   1649  CD1 LEU B 100     -12.572   0.696   5.923  1.00  0.00           C  
ATOM   1650  CD2 LEU B 100     -13.254   2.468   4.282  1.00  0.00           C  
ATOM   1651  H   LEU B 100     -16.651   0.768   5.573  1.00  0.00           H  
ATOM   1652  HA  LEU B 100     -15.527   1.620   3.054  1.00  0.00           H  
ATOM   1653 1HB  LEU B 100     -14.708  -0.559   5.000  1.00  0.00           H  
ATOM   1654 2HB  LEU B 100     -13.764  -0.090   3.583  1.00  0.00           H  
ATOM   1655  HG  LEU B 100     -14.418   1.727   5.922  1.00  0.00           H  
ATOM   1656 1HD1 LEU B 100     -12.064   1.460   6.512  1.00  0.00           H  
ATOM   1657 2HD1 LEU B 100     -12.946  -0.084   6.587  1.00  0.00           H  
ATOM   1658 3HD1 LEU B 100     -11.871   0.262   5.211  1.00  0.00           H  
ATOM   1659 1HD2 LEU B 100     -12.740   3.211   4.892  1.00  0.00           H  
ATOM   1660 2HD2 LEU B 100     -12.568   2.078   3.530  1.00  0.00           H  
ATOM   1661 3HD2 LEU B 100     -14.108   2.932   3.788  1.00  0.00           H  
ATOM   1662  N   TYR B 101     -16.930  -1.407   3.188  1.00  0.00           N  
ATOM   1663  CA  TYR B 101     -17.385  -2.538   2.387  1.00  0.00           C  
ATOM   1664  C   TYR B 101     -18.513  -2.123   1.449  1.00  0.00           C  
ATOM   1665  O   TYR B 101     -18.543  -2.531   0.286  1.00  0.00           O  
ATOM   1666  CB  TYR B 101     -17.851  -3.684   3.289  1.00  0.00           C  
ATOM   1667  CG  TYR B 101     -18.323  -4.901   2.531  1.00  0.00           C  
ATOM   1668  CD1 TYR B 101     -19.679  -5.209   2.444  1.00  0.00           C  
ATOM   1669  CD2 TYR B 101     -17.415  -5.744   1.900  1.00  0.00           C  
ATOM   1670  CE1 TYR B 101     -20.119  -6.330   1.748  1.00  0.00           C  
ATOM   1671  CE2 TYR B 101     -17.843  -6.868   1.201  1.00  0.00           C  
ATOM   1672  CZ  TYR B 101     -19.195  -7.152   1.130  1.00  0.00           C  
ATOM   1673  OH  TYR B 101     -19.624  -8.263   0.439  1.00  0.00           O  
ATOM   1674  H   TYR B 101     -17.141  -1.387   4.176  1.00  0.00           H  
ATOM   1675  HA  TYR B 101     -16.550  -2.890   1.781  1.00  0.00           H  
ATOM   1676 1HB  TYR B 101     -17.033  -3.987   3.945  1.00  0.00           H  
ATOM   1677 2HB  TYR B 101     -18.668  -3.339   3.922  1.00  0.00           H  
ATOM   1678  HD1 TYR B 101     -20.416  -4.566   2.926  1.00  0.00           H  
ATOM   1679  HD2 TYR B 101     -16.347  -5.530   1.949  1.00  0.00           H  
ATOM   1680  HE1 TYR B 101     -21.184  -6.553   1.692  1.00  0.00           H  
ATOM   1681  HE2 TYR B 101     -17.115  -7.518   0.715  1.00  0.00           H  
ATOM   1682  HH  TYR B 101     -18.865  -8.724   0.073  1.00  0.00           H  
ATOM   1683  N   ASN B 102     -19.331  -1.204   1.801  1.00  0.00           N  
ATOM   1684  CA  ASN B 102     -20.516  -0.831   1.037  1.00  0.00           C  
ATOM   1685  C   ASN B 102     -20.249   0.375   0.140  1.00  0.00           C  
ATOM   1686  O   ASN B 102     -21.158   0.872  -0.526  1.00  0.00           O  
ATOM   1687  CB  ASN B 102     -21.692  -0.545   1.974  1.00  0.00           C  
ATOM   1688  CG  ASN B 102     -22.298  -1.808   2.552  1.00  0.00           C  
ATOM   1689  OD1 ASN B 102     -22.219  -2.881   1.950  1.00  0.00           O  
ATOM   1690  ND2 ASN B 102     -22.908  -1.690   3.726  1.00  0.00           N  
ATOM   1691  H   ASN B 102     -19.128  -0.718   2.663  1.00  0.00           H  
ATOM   1692  HA  ASN B 102     -20.785  -1.664   0.386  1.00  0.00           H  
ATOM   1693 1HB  ASN B 102     -21.358   0.092   2.794  1.00  0.00           H  
ATOM   1694 2HB  ASN B 102     -22.465  -0.001   1.432  1.00  0.00           H  
ATOM   1695 1HD2 ASN B 102     -23.326  -2.491   4.155  1.00  0.00           H  
ATOM   1696 2HD2 ASN B 102     -22.949  -0.801   4.181  1.00  0.00           H  
ATOM   1697  N   SER B 103     -19.019   0.896   0.066  1.00  0.00           N  
ATOM   1698  CA  SER B 103     -18.586   2.098  -0.639  1.00  0.00           C  
ATOM   1699  C   SER B 103     -18.379   1.823  -2.125  1.00  0.00           C  
ATOM   1700  O   SER B 103     -18.349   2.752  -2.935  1.00  0.00           O  
ATOM   1701  CB  SER B 103     -17.294   2.642  -0.028  1.00  0.00           C  
ATOM   1702  OG  SER B 103     -16.768   3.694  -0.818  1.00  0.00           O  
ATOM   1703  H   SER B 103     -18.338   0.354   0.579  1.00  0.00           H  
ATOM   1704  HA  SER B 103     -19.364   2.856  -0.541  1.00  0.00           H  
ATOM   1705 1HB  SER B 103     -17.493   3.003   0.981  1.00  0.00           H  
ATOM   1706 2HB  SER B 103     -16.562   1.839   0.050  1.00  0.00           H  
ATOM   1707  HG  SER B 103     -17.374   3.800  -1.555  1.00  0.00           H  
ATOM   1708  N   ALA B 104     -18.839   0.709  -2.717  1.00  0.00           N  
ATOM   1709  CA  ALA B 104     -18.699   0.293  -4.110  1.00  0.00           C  
ATOM   1710  C   ALA B 104     -17.532   1.010  -4.782  1.00  0.00           C  
ATOM   1711  O   ALA B 104     -17.468   1.088  -6.011  1.00  0.00           O  
ATOM   1712  CB  ALA B 104     -19.994   0.556  -4.876  1.00  0.00           C  
ATOM   1713  H   ALA B 104     -19.340   0.113  -2.074  1.00  0.00           H  
ATOM   1714  HA  ALA B 104     -18.491  -0.777  -4.125  1.00  0.00           H  
ATOM   1715 1HB  ALA B 104     -19.874   0.241  -5.913  1.00  0.00           H  
ATOM   1716 2HB  ALA B 104     -20.808  -0.006  -4.418  1.00  0.00           H  
ATOM   1717 3HB  ALA B 104     -20.225   1.620  -4.845  1.00  0.00           H  
ATOM   1718  N   SER B 105     -16.612   1.570  -4.116  1.00  0.00           N  
ATOM   1719  CA  SER B 105     -15.522   2.394  -4.628  1.00  0.00           C  
ATOM   1720  C   SER B 105     -14.273   1.559  -4.890  1.00  0.00           C  
ATOM   1721  O   SER B 105     -13.325   2.031  -5.520  1.00  0.00           O  
ATOM   1722  CB  SER B 105     -15.194   3.520  -3.647  1.00  0.00           C  
ATOM   1723  OG  SER B 105     -16.305   4.386  -3.486  1.00  0.00           O  
ATOM   1724  H   SER B 105     -16.677   1.402  -3.122  1.00  0.00           H  
ATOM   1725  HA  SER B 105     -15.838   2.837  -5.574  1.00  0.00           H  
ATOM   1726 1HB  SER B 105     -14.916   3.094  -2.683  1.00  0.00           H  
ATOM   1727 2HB  SER B 105     -14.338   4.084  -4.014  1.00  0.00           H  
ATOM   1728  HG  SER B 105     -16.998   4.035  -4.050  1.00  0.00           H  
ATOM   1729  N   PHE B 106     -14.375   0.181  -4.514  1.00  0.00           N  
ATOM   1730  CA  PHE B 106     -13.156  -0.614  -4.597  1.00  0.00           C  
ATOM   1731  C   PHE B 106     -13.299  -1.718  -5.638  1.00  0.00           C  
ATOM   1732  O   PHE B 106     -14.361  -2.333  -5.756  1.00  0.00           O  
ATOM   1733  CB  PHE B 106     -12.813  -1.220  -3.233  1.00  0.00           C  
ATOM   1734  CG  PHE B 106     -12.743  -0.210  -2.120  1.00  0.00           C  
ATOM   1735  CD1 PHE B 106     -11.745   0.757  -2.101  1.00  0.00           C  
ATOM   1736  CD2 PHE B 106     -13.676  -0.226  -1.091  1.00  0.00           C  
ATOM   1737  CE1 PHE B 106     -11.678   1.694  -1.073  1.00  0.00           C  
ATOM   1738  CE2 PHE B 106     -13.616   0.706  -0.060  1.00  0.00           C  
ATOM   1739  CZ  PHE B 106     -12.615   1.665  -0.052  1.00  0.00           C  
ATOM   1740  H   PHE B 106     -15.229  -0.259  -4.201  1.00  0.00           H  
ATOM   1741  HA  PHE B 106     -12.337   0.039  -4.903  1.00  0.00           H  
ATOM   1742 1HB  PHE B 106     -13.561  -1.966  -2.968  1.00  0.00           H  
ATOM   1743 2HB  PHE B 106     -11.851  -1.728  -3.292  1.00  0.00           H  
ATOM   1744  HD1 PHE B 106     -11.008   0.778  -2.904  1.00  0.00           H  
ATOM   1745  HD2 PHE B 106     -14.463  -0.981  -1.098  1.00  0.00           H  
ATOM   1746  HE1 PHE B 106     -10.890   2.447  -1.073  1.00  0.00           H  
ATOM   1747  HE2 PHE B 106     -14.354   0.683   0.742  1.00  0.00           H  
ATOM   1748  HZ  PHE B 106     -12.565   2.393   0.756  1.00  0.00           H  
ATOM   1749  N   SER B 107     -12.233  -1.854  -6.499  1.00  0.00           N  
ATOM   1750  CA  SER B 107     -12.225  -2.938  -7.476  1.00  0.00           C  
ATOM   1751  C   SER B 107     -12.019  -4.289  -6.800  1.00  0.00           C  
ATOM   1752  O   SER B 107     -12.469  -5.318  -7.308  1.00  0.00           O  
ATOM   1753  CB  SER B 107     -11.134  -2.709  -8.522  1.00  0.00           C  
ATOM   1754  OG  SER B 107      -9.868  -2.555  -7.903  1.00  0.00           O  
ATOM   1755  H   SER B 107     -11.452  -1.214  -6.467  1.00  0.00           H  
ATOM   1756  HA  SER B 107     -13.192  -2.957  -7.980  1.00  0.00           H  
ATOM   1757 1HB  SER B 107     -11.107  -3.553  -9.210  1.00  0.00           H  
ATOM   1758 2HB  SER B 107     -11.370  -1.819  -9.104  1.00  0.00           H  
ATOM   1759  HG  SER B 107     -10.023  -2.636  -6.959  1.00  0.00           H  
ATOM   1760  N   THR B 108     -11.341  -4.303  -5.643  1.00  0.00           N  
ATOM   1761  CA  THR B 108     -11.096  -5.510  -4.862  1.00  0.00           C  
ATOM   1762  C   THR B 108     -11.389  -5.267  -3.384  1.00  0.00           C  
ATOM   1763  O   THR B 108     -10.911  -4.290  -2.803  1.00  0.00           O  
ATOM   1764  CB  THR B 108      -9.644  -5.997  -5.026  1.00  0.00           C  
ATOM   1765  OG1 THR B 108      -9.373  -6.213  -6.417  1.00  0.00           O  
ATOM   1766  CG2 THR B 108      -9.410  -7.298  -4.266  1.00  0.00           C  
ATOM   1767  H   THR B 108     -10.986  -3.419  -5.307  1.00  0.00           H  
ATOM   1768  HA  THR B 108     -11.762  -6.295  -5.221  1.00  0.00           H  
ATOM   1769  HB  THR B 108      -8.961  -5.239  -4.644  1.00  0.00           H  
ATOM   1770  HG1 THR B 108     -10.157  -6.005  -6.931  1.00  0.00           H  
ATOM   1771 1HG2 THR B 108      -8.377  -7.617  -4.400  1.00  0.00           H  
ATOM   1772 2HG2 THR B 108      -9.607  -7.140  -3.206  1.00  0.00           H  
ATOM   1773 3HG2 THR B 108     -10.079  -8.068  -4.648  1.00  0.00           H  
ATOM   1774  N   PHE B 109     -12.249  -6.056  -2.799  1.00  0.00           N  
ATOM   1775  CA  PHE B 109     -12.494  -6.129  -1.364  1.00  0.00           C  
ATOM   1776  C   PHE B 109     -12.676  -7.575  -0.918  1.00  0.00           C  
ATOM   1777  O   PHE B 109     -13.776  -8.125  -1.011  1.00  0.00           O  
ATOM   1778  CB  PHE B 109     -13.727  -5.304  -0.984  1.00  0.00           C  
ATOM   1779  CG  PHE B 109     -13.810  -4.976   0.482  1.00  0.00           C  
ATOM   1780  CD1 PHE B 109     -13.981  -5.981   1.425  1.00  0.00           C  
ATOM   1781  CD2 PHE B 109     -13.717  -3.660   0.918  1.00  0.00           C  
ATOM   1782  CE1 PHE B 109     -14.059  -5.681   2.783  1.00  0.00           C  
ATOM   1783  CE2 PHE B 109     -13.793  -3.352   2.273  1.00  0.00           C  
ATOM   1784  CZ  PHE B 109     -13.965  -4.363   3.204  1.00  0.00           C  
ATOM   1785  H   PHE B 109     -12.775  -6.655  -3.419  1.00  0.00           H  
ATOM   1786  HA  PHE B 109     -11.628  -5.718  -0.844  1.00  0.00           H  
ATOM   1787 1HB  PHE B 109     -13.725  -4.369  -1.542  1.00  0.00           H  
ATOM   1788 2HB  PHE B 109     -14.629  -5.848  -1.262  1.00  0.00           H  
ATOM   1789  HD1 PHE B 109     -14.054  -7.017   1.092  1.00  0.00           H  
ATOM   1790  HD2 PHE B 109     -13.582  -2.864   0.185  1.00  0.00           H  
ATOM   1791  HE1 PHE B 109     -14.193  -6.481   3.510  1.00  0.00           H  
ATOM   1792  HE2 PHE B 109     -13.718  -2.316   2.602  1.00  0.00           H  
ATOM   1793  HZ  PHE B 109     -14.028  -4.123   4.264  1.00  0.00           H  
ATOM   1794  N   LYS B 110     -11.565  -8.189  -0.593  1.00  0.00           N  
ATOM   1795  CA  LYS B 110     -11.577  -9.597  -0.205  1.00  0.00           C  
ATOM   1796  C   LYS B 110     -11.080  -9.777   1.226  1.00  0.00           C  
ATOM   1797  O   LYS B 110     -10.054  -9.210   1.608  1.00  0.00           O  
ATOM   1798  CB  LYS B 110     -10.722 -10.425  -1.166  1.00  0.00           C  
ATOM   1799  CG  LYS B 110     -11.282 -10.508  -2.578  1.00  0.00           C  
ATOM   1800  CD  LYS B 110     -10.432 -11.410  -3.464  1.00  0.00           C  
ATOM   1801  CE  LYS B 110     -10.956 -11.446  -4.893  1.00  0.00           C  
ATOM   1802  NZ  LYS B 110     -10.103 -12.298  -5.775  1.00  0.00           N  
ATOM   1803  H   LYS B 110     -10.687  -7.690  -0.608  1.00  0.00           H  
ATOM   1804  HA  LYS B 110     -12.604  -9.960  -0.252  1.00  0.00           H  
ATOM   1805 1HB  LYS B 110      -9.721  -9.997  -1.224  1.00  0.00           H  
ATOM   1806 2HB  LYS B 110     -10.622 -11.440  -0.782  1.00  0.00           H  
ATOM   1807 1HG  LYS B 110     -12.298 -10.903  -2.544  1.00  0.00           H  
ATOM   1808 2HG  LYS B 110     -11.313  -9.511  -3.016  1.00  0.00           H  
ATOM   1809 1HD  LYS B 110      -9.404 -11.046  -3.474  1.00  0.00           H  
ATOM   1810 2HD  LYS B 110     -10.436 -12.423  -3.062  1.00  0.00           H  
ATOM   1811 1HE  LYS B 110     -11.972 -11.839  -4.898  1.00  0.00           H  
ATOM   1812 2HE  LYS B 110     -10.980 -10.434  -5.297  1.00  0.00           H  
ATOM   1813 1HZ  LYS B 110     -10.481 -12.297  -6.712  1.00  0.00           H  
ATOM   1814 2HZ  LYS B 110      -9.162 -11.930  -5.791  1.00  0.00           H  
ATOM   1815 3HZ  LYS B 110     -10.089 -13.243  -5.419  1.00  0.00           H  
ATOM   1816  N   CYS B 111     -11.876 -10.531   1.994  1.00  0.00           N  
ATOM   1817  CA  CYS B 111     -11.489 -10.776   3.379  1.00  0.00           C  
ATOM   1818  C   CYS B 111     -11.146 -12.245   3.597  1.00  0.00           C  
ATOM   1819  O   CYS B 111     -11.676 -13.120   2.909  1.00  0.00           O  
ATOM   1820  CB  CYS B 111     -12.610 -10.358   4.330  1.00  0.00           C  
ATOM   1821  SG  CYS B 111     -12.954  -8.585   4.315  1.00  0.00           S  
ATOM   1822  H   CYS B 111     -12.734 -10.934   1.644  1.00  0.00           H  
ATOM   1823  HA  CYS B 111     -10.604 -10.180   3.601  1.00  0.00           H  
ATOM   1824 1HB  CYS B 111     -13.527 -10.885   4.066  1.00  0.00           H  
ATOM   1825 2HB  CYS B 111     -12.349 -10.646   5.348  1.00  0.00           H  
ATOM   1826  N   TYR B 112     -10.217 -12.446   4.479  1.00  0.00           N  
ATOM   1827  CA  TYR B 112      -9.755 -13.783   4.833  1.00  0.00           C  
ATOM   1828  C   TYR B 112      -9.892 -14.029   6.331  1.00  0.00           C  
ATOM   1829  O   TYR B 112      -9.482 -13.196   7.143  1.00  0.00           O  
ATOM   1830  CB  TYR B 112      -8.299 -13.981   4.402  1.00  0.00           C  
ATOM   1831  CG  TYR B 112      -8.055 -13.701   2.939  1.00  0.00           C  
ATOM   1832  CD1 TYR B 112      -8.124 -14.722   1.994  1.00  0.00           C  
ATOM   1833  CD2 TYR B 112      -7.754 -12.417   2.499  1.00  0.00           C  
ATOM   1834  CE1 TYR B 112      -7.898 -14.470   0.645  1.00  0.00           C  
ATOM   1835  CE2 TYR B 112      -7.526 -12.153   1.153  1.00  0.00           C  
ATOM   1836  CZ  TYR B 112      -7.601 -13.184   0.234  1.00  0.00           C  
ATOM   1837  OH  TYR B 112      -7.376 -12.928  -1.100  1.00  0.00           O  
ATOM   1838  H   TYR B 112      -9.802 -11.645   4.934  1.00  0.00           H  
ATOM   1839  HA  TYR B 112     -10.375 -14.513   4.311  1.00  0.00           H  
ATOM   1840 1HB  TYR B 112      -7.654 -13.324   4.987  1.00  0.00           H  
ATOM   1841 2HB  TYR B 112      -7.995 -15.007   4.608  1.00  0.00           H  
ATOM   1842  HD1 TYR B 112      -8.359 -15.740   2.307  1.00  0.00           H  
ATOM   1843  HD2 TYR B 112      -7.692 -11.596   3.214  1.00  0.00           H  
ATOM   1844  HE1 TYR B 112      -7.957 -15.283  -0.078  1.00  0.00           H  
ATOM   1845  HE2 TYR B 112      -7.289 -11.139   0.829  1.00  0.00           H  
ATOM   1846  HH  TYR B 112      -7.183 -11.995  -1.218  1.00  0.00           H  
ATOM   1847  N   GLY B 113     -10.470 -15.146   6.656  1.00  0.00           N  
ATOM   1848  CA  GLY B 113     -10.625 -15.484   8.062  1.00  0.00           C  
ATOM   1849  C   GLY B 113     -11.745 -14.719   8.740  1.00  0.00           C  
ATOM   1850  O   GLY B 113     -12.157 -15.064   9.849  1.00  0.00           O  
ATOM   1851  H   GLY B 113     -10.815 -15.786   5.955  1.00  0.00           H  
ATOM   1852 1HA  GLY B 113     -10.823 -16.552   8.160  1.00  0.00           H  
ATOM   1853 2HA  GLY B 113      -9.694 -15.280   8.590  1.00  0.00           H  
ATOM   1854  N   VAL B 114     -12.210 -13.587   8.207  1.00  0.00           N  
ATOM   1855  CA  VAL B 114     -13.304 -12.787   8.746  1.00  0.00           C  
ATOM   1856  C   VAL B 114     -14.313 -12.478   7.642  1.00  0.00           C  
ATOM   1857  O   VAL B 114     -13.960 -12.454   6.460  1.00  0.00           O  
ATOM   1858  CB  VAL B 114     -12.789 -11.475   9.379  1.00  0.00           C  
ATOM   1859  CG1 VAL B 114     -11.895 -11.770  10.582  1.00  0.00           C  
ATOM   1860  CG2 VAL B 114     -12.037 -10.642   8.342  1.00  0.00           C  
ATOM   1861  H   VAL B 114     -11.748 -13.283   7.362  1.00  0.00           H  
ATOM   1862  HA  VAL B 114     -13.805 -13.365   9.523  1.00  0.00           H  
ATOM   1863  HB  VAL B 114     -13.640 -10.904   9.751  1.00  0.00           H  
ATOM   1864 1HG1 VAL B 114     -11.544 -10.832  11.013  1.00  0.00           H  
ATOM   1865 2HG1 VAL B 114     -12.463 -12.322  11.331  1.00  0.00           H  
ATOM   1866 3HG1 VAL B 114     -11.040 -12.365  10.262  1.00  0.00           H  
ATOM   1867 1HG2 VAL B 114     -11.682  -9.721   8.804  1.00  0.00           H  
ATOM   1868 2HG2 VAL B 114     -11.187 -11.211   7.965  1.00  0.00           H  
ATOM   1869 3HG2 VAL B 114     -12.706 -10.399   7.516  1.00  0.00           H  
ATOM   1870  N   SER B 115     -15.609 -12.386   8.069  1.00  0.00           N  
ATOM   1871  CA  SER B 115     -16.646 -11.961   7.135  1.00  0.00           C  
ATOM   1872  C   SER B 115     -16.801 -10.444   7.132  1.00  0.00           C  
ATOM   1873  O   SER B 115     -16.847  -9.818   8.193  1.00  0.00           O  
ATOM   1874  CB  SER B 115     -17.983 -12.617   7.482  1.00  0.00           C  
ATOM   1875  OG  SER B 115     -18.995 -12.205   6.580  1.00  0.00           O  
ATOM   1876  H   SER B 115     -15.865 -12.607   9.021  1.00  0.00           H  
ATOM   1877  HA  SER B 115     -16.356 -12.272   6.131  1.00  0.00           H  
ATOM   1878 1HB  SER B 115     -17.877 -13.701   7.446  1.00  0.00           H  
ATOM   1879 2HB  SER B 115     -18.266 -12.350   8.499  1.00  0.00           H  
ATOM   1880  HG  SER B 115     -18.571 -11.602   5.964  1.00  0.00           H  
ATOM   1881  N   PRO B 116     -16.748  -9.841   5.923  1.00  0.00           N  
ATOM   1882  CA  PRO B 116     -16.884  -8.386   5.825  1.00  0.00           C  
ATOM   1883  C   PRO B 116     -18.222  -7.881   6.361  1.00  0.00           C  
ATOM   1884  O   PRO B 116     -18.328  -6.723   6.773  1.00  0.00           O  
ATOM   1885  CB  PRO B 116     -16.762  -8.120   4.323  1.00  0.00           C  
ATOM   1886  CG  PRO B 116     -17.070  -9.433   3.677  1.00  0.00           C  
ATOM   1887  CD  PRO B 116     -16.722 -10.532   4.639  1.00  0.00           C  
ATOM   1888  HA  PRO B 116     -16.060  -7.908   6.375  1.00  0.00           H  
ATOM   1889 1HB  PRO B 116     -17.463  -7.327   4.023  1.00  0.00           H  
ATOM   1890 2HB  PRO B 116     -15.750  -7.760   4.086  1.00  0.00           H  
ATOM   1891 1HG  PRO B 116     -18.135  -9.481   3.404  1.00  0.00           H  
ATOM   1892 2HG  PRO B 116     -16.497  -9.541   2.744  1.00  0.00           H  
ATOM   1893 1HD  PRO B 116     -17.482 -11.325   4.581  1.00  0.00           H  
ATOM   1894 2HD  PRO B 116     -15.726 -10.931   4.396  1.00  0.00           H  
ATOM   1895  N   THR B 117     -19.313  -8.728   6.512  1.00  0.00           N  
ATOM   1896  CA  THR B 117     -20.681  -8.386   6.884  1.00  0.00           C  
ATOM   1897  C   THR B 117     -20.864  -8.456   8.397  1.00  0.00           C  
ATOM   1898  O   THR B 117     -21.773  -7.832   8.947  1.00  0.00           O  
ATOM   1899  CB  THR B 117     -21.696  -9.319   6.198  1.00  0.00           C  
ATOM   1900  OG1 THR B 117     -21.329 -10.681   6.448  1.00  0.00           O  
ATOM   1901  CG2 THR B 117     -21.730  -9.083   4.692  1.00  0.00           C  
ATOM   1902  H   THR B 117     -19.079  -9.694   6.330  1.00  0.00           H  
ATOM   1903  HA  THR B 117     -20.883  -7.365   6.560  1.00  0.00           H  
ATOM   1904  HB  THR B 117     -22.690  -9.137   6.605  1.00  0.00           H  
ATOM   1905  HG1 THR B 117     -20.534 -10.704   6.986  1.00  0.00           H  
ATOM   1906 1HG2 THR B 117     -22.456  -9.755   4.235  1.00  0.00           H  
ATOM   1907 2HG2 THR B 117     -22.015  -8.050   4.492  1.00  0.00           H  
ATOM   1908 3HG2 THR B 117     -20.744  -9.274   4.272  1.00  0.00           H  
ATOM   1909  N   LYS B 118     -19.877  -8.904   9.069  1.00  0.00           N  
ATOM   1910  CA  LYS B 118     -20.000  -9.047  10.517  1.00  0.00           C  
ATOM   1911  C   LYS B 118     -18.807  -8.422  11.234  1.00  0.00           C  
ATOM   1912  O   LYS B 118     -18.622  -8.625  12.436  1.00  0.00           O  
ATOM   1913  CB  LYS B 118     -20.128 -10.522  10.902  1.00  0.00           C  
ATOM   1914  CG  LYS B 118     -21.426 -11.171  10.444  1.00  0.00           C  
ATOM   1915  CD  LYS B 118     -21.516 -12.622  10.896  1.00  0.00           C  
ATOM   1916  CE  LYS B 118     -22.787 -13.290  10.389  1.00  0.00           C  
ATOM   1917  NZ  LYS B 118     -22.875 -14.716  10.824  1.00  0.00           N  
ATOM   1918  H   LYS B 118     -19.010  -9.163   8.621  1.00  0.00           H  
ATOM   1919  HA  LYS B 118     -20.900  -8.523  10.841  1.00  0.00           H  
ATOM   1920 1HB  LYS B 118     -19.299 -11.084  10.472  1.00  0.00           H  
ATOM   1921 2HB  LYS B 118     -20.064 -10.622  11.986  1.00  0.00           H  
ATOM   1922 1HG  LYS B 118     -22.273 -10.620  10.855  1.00  0.00           H  
ATOM   1923 2HG  LYS B 118     -21.486 -11.136   9.357  1.00  0.00           H  
ATOM   1924 1HD  LYS B 118     -20.653 -13.174  10.521  1.00  0.00           H  
ATOM   1925 2HD  LYS B 118     -21.507 -12.665  11.985  1.00  0.00           H  
ATOM   1926 1HE  LYS B 118     -23.656 -12.752  10.766  1.00  0.00           H  
ATOM   1927 2HE  LYS B 118     -22.808 -13.252   9.300  1.00  0.00           H  
ATOM   1928 1HZ  LYS B 118     -23.728 -15.125  10.470  1.00  0.00           H  
ATOM   1929 2HZ  LYS B 118     -22.082 -15.228  10.464  1.00  0.00           H  
ATOM   1930 3HZ  LYS B 118     -22.875 -14.761  11.833  1.00  0.00           H  
ATOM   1931  N   LEU B 119     -18.055  -7.643  10.558  1.00  0.00           N  
ATOM   1932  CA  LEU B 119     -16.784  -7.153  11.081  1.00  0.00           C  
ATOM   1933  C   LEU B 119     -17.008  -6.023  12.081  1.00  0.00           C  
ATOM   1934  O   LEU B 119     -16.208  -5.835  13.001  1.00  0.00           O  
ATOM   1935  CB  LEU B 119     -15.885  -6.669   9.941  1.00  0.00           C  
ATOM   1936  CG  LEU B 119     -15.099  -7.748   9.194  1.00  0.00           C  
ATOM   1937  CD1 LEU B 119     -14.605  -7.212   7.854  1.00  0.00           C  
ATOM   1938  CD2 LEU B 119     -13.931  -8.242  10.041  1.00  0.00           C  
ATOM   1939  H   LEU B 119     -18.350  -7.358   9.635  1.00  0.00           H  
ATOM   1940  HA  LEU B 119     -16.283  -7.972  11.595  1.00  0.00           H  
ATOM   1941 1HB  LEU B 119     -16.502  -6.150   9.209  1.00  0.00           H  
ATOM   1942 2HB  LEU B 119     -15.162  -5.960  10.345  1.00  0.00           H  
ATOM   1943  HG  LEU B 119     -15.756  -8.589   8.973  1.00  0.00           H  
ATOM   1944 1HD1 LEU B 119     -14.048  -7.991   7.334  1.00  0.00           H  
ATOM   1945 2HD1 LEU B 119     -15.458  -6.910   7.246  1.00  0.00           H  
ATOM   1946 3HD1 LEU B 119     -13.956  -6.353   8.023  1.00  0.00           H  
ATOM   1947 1HD2 LEU B 119     -13.384  -9.010   9.494  1.00  0.00           H  
ATOM   1948 2HD2 LEU B 119     -13.264  -7.409  10.262  1.00  0.00           H  
ATOM   1949 3HD2 LEU B 119     -14.309  -8.661  10.973  1.00  0.00           H  
ATOM   1950  N   ASN B 120     -18.262  -5.419  11.982  1.00  0.00           N  
ATOM   1951  CA  ASN B 120     -18.542  -4.266  12.832  1.00  0.00           C  
ATOM   1952  C   ASN B 120     -19.000  -4.694  14.223  1.00  0.00           C  
ATOM   1953  O   ASN B 120     -19.053  -3.876  15.143  1.00  0.00           O  
ATOM   1954  CB  ASN B 120     -19.591  -3.362  12.182  1.00  0.00           C  
ATOM   1955  CG  ASN B 120     -19.018  -2.513  11.064  1.00  0.00           C  
ATOM   1956  OD1 ASN B 120     -17.832  -2.172  11.072  1.00  0.00           O  
ATOM   1957  ND2 ASN B 120     -19.855  -2.165  10.094  1.00  0.00           N  
ATOM   1958  H   ASN B 120     -18.977  -5.748  11.349  1.00  0.00           H  
ATOM   1959  HA  ASN B 120     -17.620  -3.696  12.957  1.00  0.00           H  
ATOM   1960 1HB  ASN B 120     -20.400  -3.973  11.780  1.00  0.00           H  
ATOM   1961 2HB  ASN B 120     -20.022  -2.704  12.937  1.00  0.00           H  
ATOM   1962 1HD2 ASN B 120     -19.531  -1.605   9.331  1.00  0.00           H  
ATOM   1963 2HD2 ASN B 120     -20.809  -2.462  10.126  1.00  0.00           H  
ATOM   1964  N   ASP B 121     -19.140  -6.043  14.350  1.00  0.00           N  
ATOM   1965  CA  ASP B 121     -19.610  -6.561  15.631  1.00  0.00           C  
ATOM   1966  C   ASP B 121     -18.474  -7.229  16.403  1.00  0.00           C  
ATOM   1967  O   ASP B 121     -18.675  -7.710  17.520  1.00  0.00           O  
ATOM   1968  CB  ASP B 121     -20.757  -7.552  15.421  1.00  0.00           C  
ATOM   1969  CG  ASP B 121     -22.015  -6.896  14.879  1.00  0.00           C  
ATOM   1970  OD1 ASP B 121     -22.265  -5.710  15.185  1.00  0.00           O  
ATOM   1971  OD2 ASP B 121     -22.765  -7.572  14.141  1.00  0.00           O  
ATOM   1972  H   ASP B 121     -18.934  -6.691  13.603  1.00  0.00           H  
ATOM   1973  HA  ASP B 121     -19.977  -5.726  16.228  1.00  0.00           H  
ATOM   1974 1HB  ASP B 121     -20.443  -8.330  14.725  1.00  0.00           H  
ATOM   1975 2HB  ASP B 121     -20.997  -8.037  16.368  1.00  0.00           H  
ATOM   1976  N   LEU B 122     -17.280  -7.199  15.843  1.00  0.00           N  
ATOM   1977  CA  LEU B 122     -16.110  -7.831  16.443  1.00  0.00           C  
ATOM   1978  C   LEU B 122     -15.154  -6.783  17.003  1.00  0.00           C  
ATOM   1979  O   LEU B 122     -15.130  -5.643  16.532  1.00  0.00           O  
ATOM   1980  CB  LEU B 122     -15.384  -8.702  15.414  1.00  0.00           C  
ATOM   1981  CG  LEU B 122     -16.196  -9.844  14.800  1.00  0.00           C  
ATOM   1982  CD1 LEU B 122     -15.418 -10.493  13.660  1.00  0.00           C  
ATOM   1983  CD2 LEU B 122     -16.557 -10.876  15.863  1.00  0.00           C  
ATOM   1984  H   LEU B 122     -17.181  -6.716  14.962  1.00  0.00           H  
ATOM   1985  HA  LEU B 122     -16.443  -8.466  17.264  1.00  0.00           H  
ATOM   1986 1HB  LEU B 122     -15.047  -8.066  14.597  1.00  0.00           H  
ATOM   1987 2HB  LEU B 122     -14.508  -9.143  15.889  1.00  0.00           H  
ATOM   1988  HG  LEU B 122     -17.114  -9.446  14.367  1.00  0.00           H  
ATOM   1989 1HD1 LEU B 122     -16.008 -11.304  13.232  1.00  0.00           H  
ATOM   1990 2HD1 LEU B 122     -15.213  -9.749  12.890  1.00  0.00           H  
ATOM   1991 3HD1 LEU B 122     -14.478 -10.890  14.041  1.00  0.00           H  
ATOM   1992 1HD2 LEU B 122     -17.135 -11.681  15.408  1.00  0.00           H  
ATOM   1993 2HD2 LEU B 122     -15.645 -11.286  16.297  1.00  0.00           H  
ATOM   1994 3HD2 LEU B 122     -17.150 -10.401  16.645  1.00  0.00           H  
ATOM   1995  N   CYS B 123     -14.450  -7.204  18.175  1.00  0.00           N  
ATOM   1996  CA  CYS B 123     -13.409  -6.348  18.731  1.00  0.00           C  
ATOM   1997  C   CYS B 123     -12.035  -6.988  18.574  1.00  0.00           C  
ATOM   1998  O   CYS B 123     -11.883  -8.196  18.761  1.00  0.00           O  
ATOM   1999  CB  CYS B 123     -13.681  -6.061  20.207  1.00  0.00           C  
ATOM   2000  SG  CYS B 123     -15.232  -5.183  20.504  1.00  0.00           S  
ATOM   2001  H   CYS B 123     -14.658  -8.083  18.627  1.00  0.00           H  
ATOM   2002  HA  CYS B 123     -13.411  -5.403  18.187  1.00  0.00           H  
ATOM   2003 1HB  CYS B 123     -13.709  -7.000  20.761  1.00  0.00           H  
ATOM   2004 2HB  CYS B 123     -12.867  -5.463  20.617  1.00  0.00           H  
ATOM   2005  N   PHE B 124     -11.101  -6.151  18.188  1.00  0.00           N  
ATOM   2006  CA  PHE B 124      -9.734  -6.632  18.023  1.00  0.00           C  
ATOM   2007  C   PHE B 124      -8.775  -5.857  18.919  1.00  0.00           C  
ATOM   2008  O   PHE B 124      -9.075  -4.736  19.336  1.00  0.00           O  
ATOM   2009  CB  PHE B 124      -9.295  -6.515  16.560  1.00  0.00           C  
ATOM   2010  CG  PHE B 124     -10.147  -7.307  15.605  1.00  0.00           C  
ATOM   2011  CD1 PHE B 124      -9.940  -8.670  15.434  1.00  0.00           C  
ATOM   2012  CD2 PHE B 124     -11.155  -6.687  14.878  1.00  0.00           C  
ATOM   2013  CE1 PHE B 124     -10.727  -9.406  14.551  1.00  0.00           C  
ATOM   2014  CE2 PHE B 124     -11.946  -7.416  13.994  1.00  0.00           C  
ATOM   2015  CZ  PHE B 124     -11.729  -8.774  13.831  1.00  0.00           C  
ATOM   2016  H   PHE B 124     -11.307  -5.180  18.002  1.00  0.00           H  
ATOM   2017  HA  PHE B 124      -9.699  -7.683  18.314  1.00  0.00           H  
ATOM   2018 1HB  PHE B 124      -9.323  -5.470  16.254  1.00  0.00           H  
ATOM   2019 2HB  PHE B 124      -8.266  -6.857  16.461  1.00  0.00           H  
ATOM   2020  HD1 PHE B 124      -9.151  -9.164  16.001  1.00  0.00           H  
ATOM   2021  HD2 PHE B 124     -11.325  -5.617  15.006  1.00  0.00           H  
ATOM   2022  HE1 PHE B 124     -10.554 -10.475  14.429  1.00  0.00           H  
ATOM   2023  HE2 PHE B 124     -12.735  -6.919  13.430  1.00  0.00           H  
ATOM   2024  HZ  PHE B 124     -12.345  -9.344  13.136  1.00  0.00           H  
ATOM   2025  N   THR B 125      -7.653  -6.611  19.242  1.00  0.00           N  
ATOM   2026  CA  THR B 125      -6.634  -5.945  20.045  1.00  0.00           C  
ATOM   2027  C   THR B 125      -6.035  -4.764  19.287  1.00  0.00           C  
ATOM   2028  O   THR B 125      -5.989  -3.646  19.805  1.00  0.00           O  
ATOM   2029  CB  THR B 125      -5.514  -6.922  20.447  1.00  0.00           C  
ATOM   2030  OG1 THR B 125      -6.084  -8.028  21.158  1.00  0.00           O  
ATOM   2031  CG2 THR B 125      -4.482  -6.238  21.338  1.00  0.00           C  
ATOM   2032  H   THR B 125      -7.508  -7.570  18.959  1.00  0.00           H  
ATOM   2033  HA  THR B 125      -7.102  -5.568  20.955  1.00  0.00           H  
ATOM   2034  HB  THR B 125      -5.016  -7.293  19.551  1.00  0.00           H  
ATOM   2035  HG1 THR B 125      -7.035  -7.910  21.223  1.00  0.00           H  
ATOM   2036 1HG2 THR B 125      -3.703  -6.951  21.606  1.00  0.00           H  
ATOM   2037 2HG2 THR B 125      -4.038  -5.399  20.802  1.00  0.00           H  
ATOM   2038 3HG2 THR B 125      -4.967  -5.874  22.243  1.00  0.00           H  
ATOM   2039  N   ASN B 126      -5.591  -4.948  18.008  1.00  0.00           N  
ATOM   2040  CA  ASN B 126      -5.081  -3.934  17.092  1.00  0.00           C  
ATOM   2041  C   ASN B 126      -5.512  -4.209  15.654  1.00  0.00           C  
ATOM   2042  O   ASN B 126      -5.763  -5.357  15.285  1.00  0.00           O  
ATOM   2043  CB  ASN B 126      -3.555  -3.849  17.181  1.00  0.00           C  
ATOM   2044  CG  ASN B 126      -3.075  -3.400  18.547  1.00  0.00           C  
ATOM   2045  OD1 ASN B 126      -3.327  -2.267  18.966  1.00  0.00           O  
ATOM   2046  ND2 ASN B 126      -2.379  -4.285  19.251  1.00  0.00           N  
ATOM   2047  H   ASN B 126      -5.638  -5.909  17.701  1.00  0.00           H  
ATOM   2048  HA  ASN B 126      -5.501  -2.968  17.376  1.00  0.00           H  
ATOM   2049 1HB  ASN B 126      -3.122  -4.826  16.960  1.00  0.00           H  
ATOM   2050 2HB  ASN B 126      -3.185  -3.150  16.431  1.00  0.00           H  
ATOM   2051 1HD2 ASN B 126      -2.037  -4.044  20.160  1.00  0.00           H  
ATOM   2052 2HD2 ASN B 126      -2.197  -5.192  18.873  1.00  0.00           H  
ATOM   2053  N   VAL B 127      -5.701  -3.190  14.998  1.00  0.00           N  
ATOM   2054  CA  VAL B 127      -5.858  -3.277  13.550  1.00  0.00           C  
ATOM   2055  C   VAL B 127      -4.685  -2.586  12.860  1.00  0.00           C  
ATOM   2056  O   VAL B 127      -4.272  -1.497  13.266  1.00  0.00           O  
ATOM   2057  CB  VAL B 127      -7.193  -2.653  13.086  1.00  0.00           C  
ATOM   2058  CG1 VAL B 127      -7.297  -2.670  11.562  1.00  0.00           C  
ATOM   2059  CG2 VAL B 127      -8.374  -3.391  13.714  1.00  0.00           C  
ATOM   2060  H   VAL B 127      -5.750  -2.285  15.445  1.00  0.00           H  
ATOM   2061  HA  VAL B 127      -5.858  -4.330  13.265  1.00  0.00           H  
ATOM   2062  HB  VAL B 127      -7.220  -1.607  13.391  1.00  0.00           H  
ATOM   2063 1HG1 VAL B 127      -8.245  -2.226  11.257  1.00  0.00           H  
ATOM   2064 2HG1 VAL B 127      -6.474  -2.097  11.135  1.00  0.00           H  
ATOM   2065 3HG1 VAL B 127      -7.248  -3.699  11.205  1.00  0.00           H  
ATOM   2066 1HG2 VAL B 127      -9.306  -2.938  13.377  1.00  0.00           H  
ATOM   2067 2HG2 VAL B 127      -8.350  -4.439  13.414  1.00  0.00           H  
ATOM   2068 3HG2 VAL B 127      -8.310  -3.323  14.800  1.00  0.00           H  
ATOM   2069  N   TYR B 128      -4.097  -3.331  11.879  1.00  0.00           N  
ATOM   2070  CA  TYR B 128      -3.021  -2.745  11.087  1.00  0.00           C  
ATOM   2071  C   TYR B 128      -3.474  -2.495   9.653  1.00  0.00           C  
ATOM   2072  O   TYR B 128      -4.137  -3.341   9.048  1.00  0.00           O  
ATOM   2073  CB  TYR B 128      -1.790  -3.657  11.094  1.00  0.00           C  
ATOM   2074  CG  TYR B 128      -1.224  -3.901  12.471  1.00  0.00           C  
ATOM   2075  CD1 TYR B 128      -0.283  -3.035  13.022  1.00  0.00           C  
ATOM   2076  CD2 TYR B 128      -1.627  -4.999  13.224  1.00  0.00           C  
ATOM   2077  CE1 TYR B 128       0.244  -3.257  14.291  1.00  0.00           C  
ATOM   2078  CE2 TYR B 128      -1.107  -5.231  14.493  1.00  0.00           C  
ATOM   2079  CZ  TYR B 128      -0.174  -4.356  15.017  1.00  0.00           C  
ATOM   2080  OH  TYR B 128       0.344  -4.580  16.273  1.00  0.00           O  
ATOM   2081  H   TYR B 128      -4.389  -4.279  11.688  1.00  0.00           H  
ATOM   2082  HA  TYR B 128      -2.747  -1.787  11.530  1.00  0.00           H  
ATOM   2083 1HB  TYR B 128      -2.049  -4.622  10.655  1.00  0.00           H  
ATOM   2084 2HB  TYR B 128      -1.008  -3.217  10.477  1.00  0.00           H  
ATOM   2085  HD1 TYR B 128       0.053  -2.165  12.458  1.00  0.00           H  
ATOM   2086  HD2 TYR B 128      -2.362  -5.696  12.821  1.00  0.00           H  
ATOM   2087  HE1 TYR B 128       0.979  -2.567  14.704  1.00  0.00           H  
ATOM   2088  HE2 TYR B 128      -1.435  -6.098  15.066  1.00  0.00           H  
ATOM   2089  HH  TYR B 128      -0.045  -5.377  16.641  1.00  0.00           H  
ATOM   2090  N   ALA B 129      -3.112  -1.309   9.177  1.00  0.00           N  
ATOM   2091  CA  ALA B 129      -3.406  -0.960   7.789  1.00  0.00           C  
ATOM   2092  C   ALA B 129      -2.121  -0.750   6.993  1.00  0.00           C  
ATOM   2093  O   ALA B 129      -1.426   0.252   7.177  1.00  0.00           O  
ATOM   2094  CB  ALA B 129      -4.276   0.293   7.729  1.00  0.00           C  
ATOM   2095  H   ALA B 129      -2.634  -0.639   9.762  1.00  0.00           H  
ATOM   2096  HA  ALA B 129      -3.951  -1.790   7.339  1.00  0.00           H  
ATOM   2097 1HB  ALA B 129      -4.487   0.540   6.688  1.00  0.00           H  
ATOM   2098 2HB  ALA B 129      -5.213   0.111   8.255  1.00  0.00           H  
ATOM   2099 3HB  ALA B 129      -3.751   1.123   8.200  1.00  0.00           H  
ATOM   2100  N   ASP B 130      -1.837  -1.738   6.147  1.00  0.00           N  
ATOM   2101  CA  ASP B 130      -0.700  -1.629   5.238  1.00  0.00           C  
ATOM   2102  C   ASP B 130      -1.122  -1.028   3.900  1.00  0.00           C  
ATOM   2103  O   ASP B 130      -2.115  -1.455   3.307  1.00  0.00           O  
ATOM   2104  CB  ASP B 130      -0.054  -2.999   5.020  1.00  0.00           C  
ATOM   2105  CG  ASP B 130       0.474  -3.617   6.302  1.00  0.00           C  
ATOM   2106  OD1 ASP B 130       0.818  -2.869   7.243  1.00  0.00           O  
ATOM   2107  OD2 ASP B 130       0.549  -4.863   6.372  1.00  0.00           O  
ATOM   2108  H   ASP B 130      -2.406  -2.573   6.126  1.00  0.00           H  
ATOM   2109  HA  ASP B 130       0.038  -0.963   5.686  1.00  0.00           H  
ATOM   2110 1HB  ASP B 130      -0.784  -3.680   4.581  1.00  0.00           H  
ATOM   2111 2HB  ASP B 130       0.772  -2.904   4.314  1.00  0.00           H  
ATOM   2112  N   SER B 131      -0.376   0.010   3.438  1.00  0.00           N  
ATOM   2113  CA  SER B 131      -0.774   0.677   2.202  1.00  0.00           C  
ATOM   2114  C   SER B 131       0.400   0.797   1.237  1.00  0.00           C  
ATOM   2115  O   SER B 131       1.525   1.083   1.651  1.00  0.00           O  
ATOM   2116  CB  SER B 131      -1.344   2.064   2.501  1.00  0.00           C  
ATOM   2117  OG  SER B 131      -0.370   2.884   3.124  1.00  0.00           O  
ATOM   2118  H   SER B 131       0.447   0.332   3.928  1.00  0.00           H  
ATOM   2119  HA  SER B 131      -1.548   0.079   1.720  1.00  0.00           H  
ATOM   2120 1HB  SER B 131      -1.678   2.528   1.573  1.00  0.00           H  
ATOM   2121 2HB  SER B 131      -2.214   1.968   3.149  1.00  0.00           H  
ATOM   2122  HG  SER B 131       0.420   2.344   3.201  1.00  0.00           H  
ATOM   2123  N   PHE B 132       0.151   0.576  -0.039  1.00  0.00           N  
ATOM   2124  CA  PHE B 132       1.174   0.652  -1.075  1.00  0.00           C  
ATOM   2125  C   PHE B 132       0.543   0.632  -2.462  1.00  0.00           C  
ATOM   2126  O   PHE B 132      -0.666   0.435  -2.596  1.00  0.00           O  
ATOM   2127  CB  PHE B 132       2.170  -0.503  -0.934  1.00  0.00           C  
ATOM   2128  CG  PHE B 132       1.520  -1.854  -0.811  1.00  0.00           C  
ATOM   2129  CD1 PHE B 132       1.271  -2.411   0.437  1.00  0.00           C  
ATOM   2130  CD2 PHE B 132       1.157  -2.569  -1.946  1.00  0.00           C  
ATOM   2131  CE1 PHE B 132       0.669  -3.662   0.554  1.00  0.00           C  
ATOM   2132  CE2 PHE B 132       0.555  -3.819  -1.837  1.00  0.00           C  
ATOM   2133  CZ  PHE B 132       0.313  -4.364  -0.587  1.00  0.00           C  
ATOM   2134  H   PHE B 132      -0.797   0.344  -0.300  1.00  0.00           H  
ATOM   2135  HA  PHE B 132       1.714   1.593  -0.960  1.00  0.00           H  
ATOM   2136 1HB  PHE B 132       2.830  -0.521  -1.800  1.00  0.00           H  
ATOM   2137 2HB  PHE B 132       2.790  -0.343  -0.053  1.00  0.00           H  
ATOM   2138  HD1 PHE B 132       1.552  -1.857   1.333  1.00  0.00           H  
ATOM   2139  HD2 PHE B 132       1.348  -2.140  -2.930  1.00  0.00           H  
ATOM   2140  HE1 PHE B 132       0.479  -4.085   1.540  1.00  0.00           H  
ATOM   2141  HE2 PHE B 132       0.274  -4.370  -2.735  1.00  0.00           H  
ATOM   2142  HZ  PHE B 132      -0.155  -5.344  -0.501  1.00  0.00           H  
ATOM   2143  N   VAL B 133       1.410   0.939  -3.467  1.00  0.00           N  
ATOM   2144  CA  VAL B 133       0.949   0.971  -4.851  1.00  0.00           C  
ATOM   2145  C   VAL B 133       1.598  -0.164  -5.639  1.00  0.00           C  
ATOM   2146  O   VAL B 133       2.803  -0.401  -5.521  1.00  0.00           O  
ATOM   2147  CB  VAL B 133       1.258   2.329  -5.521  1.00  0.00           C  
ATOM   2148  CG1 VAL B 133       0.892   2.296  -7.003  1.00  0.00           C  
ATOM   2149  CG2 VAL B 133       0.512   3.456  -4.808  1.00  0.00           C  
ATOM   2150  H   VAL B 133       2.378   1.147  -3.266  1.00  0.00           H  
ATOM   2151  HA  VAL B 133      -0.132   0.827  -4.859  1.00  0.00           H  
ATOM   2152  HB  VAL B 133       2.331   2.516  -5.465  1.00  0.00           H  
ATOM   2153 1HG1 VAL B 133       1.118   3.262  -7.455  1.00  0.00           H  
ATOM   2154 2HG1 VAL B 133       1.469   1.518  -7.503  1.00  0.00           H  
ATOM   2155 3HG1 VAL B 133      -0.172   2.086  -7.110  1.00  0.00           H  
ATOM   2156 1HG2 VAL B 133       0.740   4.406  -5.291  1.00  0.00           H  
ATOM   2157 2HG2 VAL B 133      -0.561   3.271  -4.859  1.00  0.00           H  
ATOM   2158 3HG2 VAL B 133       0.824   3.496  -3.764  1.00  0.00           H  
ATOM   2159  N   ILE B 134       0.816  -0.908  -6.432  1.00  0.00           N  
ATOM   2160  CA  ILE B 134       1.288  -1.902  -7.388  1.00  0.00           C  
ATOM   2161  C   ILE B 134       0.478  -1.803  -8.679  1.00  0.00           C  
ATOM   2162  O   ILE B 134      -0.482  -1.033  -8.759  1.00  0.00           O  
ATOM   2163  CB  ILE B 134       1.199  -3.332  -6.808  1.00  0.00           C  
ATOM   2164  CG1 ILE B 134      -0.253  -3.675  -6.455  1.00  0.00           C  
ATOM   2165  CG2 ILE B 134       2.109  -3.476  -5.585  1.00  0.00           C  
ATOM   2166  CD1 ILE B 134      -0.459  -5.121  -6.024  1.00  0.00           C  
ATOM   2167  H   ILE B 134      -0.177  -0.747  -6.340  1.00  0.00           H  
ATOM   2168  HA  ILE B 134       2.332  -1.693  -7.617  1.00  0.00           H  
ATOM   2169  HB  ILE B 134       1.510  -4.051  -7.565  1.00  0.00           H  
ATOM   2170 1HG1 ILE B 134      -0.594  -3.027  -5.648  1.00  0.00           H  
ATOM   2171 2HG1 ILE B 134      -0.892  -3.484  -7.318  1.00  0.00           H  
ATOM   2172 1HG2 ILE B 134       2.031  -4.489  -5.191  1.00  0.00           H  
ATOM   2173 2HG2 ILE B 134       3.140  -3.277  -5.874  1.00  0.00           H  
ATOM   2174 3HG2 ILE B 134       1.803  -2.764  -4.818  1.00  0.00           H  
ATOM   2175 1HD1 ILE B 134      -1.512  -5.285  -5.792  1.00  0.00           H  
ATOM   2176 2HD1 ILE B 134      -0.158  -5.788  -6.832  1.00  0.00           H  
ATOM   2177 3HD1 ILE B 134       0.143  -5.326  -5.140  1.00  0.00           H  
ATOM   2178  N   ARG B 135       0.866  -2.591  -9.700  1.00  0.00           N  
ATOM   2179  CA  ARG B 135       0.069  -2.533 -10.921  1.00  0.00           C  
ATOM   2180  C   ARG B 135      -1.074  -3.542 -10.877  1.00  0.00           C  
ATOM   2181  O   ARG B 135      -1.053  -4.477 -10.073  1.00  0.00           O  
ATOM   2182  CB  ARG B 135       0.945  -2.787 -12.149  1.00  0.00           C  
ATOM   2183  CG  ARG B 135       1.577  -4.170 -12.179  1.00  0.00           C  
ATOM   2184  CD  ARG B 135       2.505  -4.340 -13.374  1.00  0.00           C  
ATOM   2185  NE  ARG B 135       3.063  -5.688 -13.435  1.00  0.00           N  
ATOM   2186  CZ  ARG B 135       3.941  -6.104 -14.344  1.00  0.00           C  
ATOM   2187  NH1 ARG B 135       4.380  -5.281 -15.289  1.00  0.00           N  
ATOM   2188  NH2 ARG B 135       4.384  -7.352 -14.307  1.00  0.00           N  
ATOM   2189  H   ARG B 135       1.665  -3.208  -9.663  1.00  0.00           H  
ATOM   2190  HA  ARG B 135      -0.365  -1.536 -11.004  1.00  0.00           H  
ATOM   2191 1HB  ARG B 135       0.348  -2.667 -13.052  1.00  0.00           H  
ATOM   2192 2HB  ARG B 135       1.745  -2.047 -12.185  1.00  0.00           H  
ATOM   2193 1HG  ARG B 135       2.158  -4.324 -11.269  1.00  0.00           H  
ATOM   2194 2HG  ARG B 135       0.794  -4.927 -12.243  1.00  0.00           H  
ATOM   2195 1HD  ARG B 135       1.951  -4.156 -14.294  1.00  0.00           H  
ATOM   2196 2HD  ARG B 135       3.328  -3.631 -13.299  1.00  0.00           H  
ATOM   2197  HE  ARG B 135       2.761  -6.354 -12.736  1.00  0.00           H  
ATOM   2198 1HH1 ARG B 135       4.047  -4.328 -15.323  1.00  0.00           H  
ATOM   2199 2HH1 ARG B 135       5.046  -5.608 -15.974  1.00  0.00           H  
ATOM   2200 1HH2 ARG B 135       4.055  -7.984 -13.590  1.00  0.00           H  
ATOM   2201 2HH2 ARG B 135       5.050  -7.672 -14.995  1.00  0.00           H  
ATOM   2202  N   GLY B 136      -2.077  -3.362 -11.746  1.00  0.00           N  
ATOM   2203  CA  GLY B 136      -3.332  -4.097 -11.735  1.00  0.00           C  
ATOM   2204  C   GLY B 136      -3.142  -5.602 -11.741  1.00  0.00           C  
ATOM   2205  O   GLY B 136      -3.765  -6.315 -10.951  1.00  0.00           O  
ATOM   2206  H   GLY B 136      -1.926  -2.657 -12.453  1.00  0.00           H  
ATOM   2207 1HA  GLY B 136      -3.908  -3.821 -10.851  1.00  0.00           H  
ATOM   2208 2HA  GLY B 136      -3.925  -3.817 -12.605  1.00  0.00           H  
ATOM   2209  N   ASP B 137      -2.216  -6.140 -12.560  1.00  0.00           N  
ATOM   2210  CA  ASP B 137      -2.028  -7.580 -12.701  1.00  0.00           C  
ATOM   2211  C   ASP B 137      -1.379  -8.174 -11.453  1.00  0.00           C  
ATOM   2212  O   ASP B 137      -1.472  -9.380 -11.213  1.00  0.00           O  
ATOM   2213  CB  ASP B 137      -1.179  -7.893 -13.935  1.00  0.00           C  
ATOM   2214  CG  ASP B 137       0.180  -7.215 -13.906  1.00  0.00           C  
ATOM   2215  OD1 ASP B 137       0.422  -6.372 -13.016  1.00  0.00           O  
ATOM   2216  OD2 ASP B 137       1.015  -7.525 -14.784  1.00  0.00           O  
ATOM   2217  H   ASP B 137      -1.632  -5.513 -13.095  1.00  0.00           H  
ATOM   2218  HA  ASP B 137      -3.006  -8.046 -12.824  1.00  0.00           H  
ATOM   2219 1HB  ASP B 137      -1.029  -8.970 -14.010  1.00  0.00           H  
ATOM   2220 2HB  ASP B 137      -1.709  -7.573 -14.832  1.00  0.00           H  
ATOM   2221  N   GLU B 138      -0.830  -7.324 -10.597  1.00  0.00           N  
ATOM   2222  CA  GLU B 138      -0.090  -7.786  -9.427  1.00  0.00           C  
ATOM   2223  C   GLU B 138      -0.980  -7.817  -8.188  1.00  0.00           C  
ATOM   2224  O   GLU B 138      -0.599  -8.377  -7.157  1.00  0.00           O  
ATOM   2225  CB  GLU B 138       1.130  -6.896  -9.176  1.00  0.00           C  
ATOM   2226  CG  GLU B 138       2.183  -6.972 -10.272  1.00  0.00           C  
ATOM   2227  CD  GLU B 138       3.267  -5.914 -10.137  1.00  0.00           C  
ATOM   2228  OE1 GLU B 138       4.375  -6.107 -10.688  1.00  0.00           O  
ATOM   2229  OE2 GLU B 138       3.007  -4.885  -9.475  1.00  0.00           O  
ATOM   2230  H   GLU B 138      -0.926  -6.332 -10.758  1.00  0.00           H  
ATOM   2231  HA  GLU B 138       0.254  -8.803  -9.615  1.00  0.00           H  
ATOM   2232 1HB  GLU B 138       0.810  -5.858  -9.083  1.00  0.00           H  
ATOM   2233 2HB  GLU B 138       1.599  -7.179  -8.234  1.00  0.00           H  
ATOM   2234 1HG  GLU B 138       2.651  -7.956 -10.245  1.00  0.00           H  
ATOM   2235 2HG  GLU B 138       1.695  -6.859 -11.239  1.00  0.00           H  
ATOM   2236  N   VAL B 139      -2.201  -7.236  -8.292  1.00  0.00           N  
ATOM   2237  CA  VAL B 139      -3.129  -7.213  -7.166  1.00  0.00           C  
ATOM   2238  C   VAL B 139      -3.448  -8.642  -6.731  1.00  0.00           C  
ATOM   2239  O   VAL B 139      -3.584  -8.918  -5.537  1.00  0.00           O  
ATOM   2240  CB  VAL B 139      -4.431  -6.460  -7.519  1.00  0.00           C  
ATOM   2241  CG1 VAL B 139      -5.453  -6.592  -6.391  1.00  0.00           C  
ATOM   2242  CG2 VAL B 139      -4.135  -4.990  -7.807  1.00  0.00           C  
ATOM   2243  H   VAL B 139      -2.476  -6.810  -9.165  1.00  0.00           H  
ATOM   2244  HA  VAL B 139      -2.651  -6.693  -6.334  1.00  0.00           H  
ATOM   2245  HB  VAL B 139      -4.876  -6.917  -8.403  1.00  0.00           H  
ATOM   2246 1HG1 VAL B 139      -6.363  -6.055  -6.660  1.00  0.00           H  
ATOM   2247 2HG1 VAL B 139      -5.687  -7.645  -6.233  1.00  0.00           H  
ATOM   2248 3HG1 VAL B 139      -5.040  -6.170  -5.475  1.00  0.00           H  
ATOM   2249 1HG2 VAL B 139      -5.062  -4.474  -8.055  1.00  0.00           H  
ATOM   2250 2HG2 VAL B 139      -3.687  -4.530  -6.926  1.00  0.00           H  
ATOM   2251 3HG2 VAL B 139      -3.443  -4.916  -8.646  1.00  0.00           H  
ATOM   2252  N   ARG B 140      -3.484  -9.544  -7.675  1.00  0.00           N  
ATOM   2253  CA  ARG B 140      -3.803 -10.938  -7.383  1.00  0.00           C  
ATOM   2254  C   ARG B 140      -2.761 -11.555  -6.456  1.00  0.00           C  
ATOM   2255  O   ARG B 140      -3.030 -12.559  -5.792  1.00  0.00           O  
ATOM   2256  CB  ARG B 140      -3.900 -11.750  -8.676  1.00  0.00           C  
ATOM   2257  CG  ARG B 140      -2.587 -11.862  -9.434  1.00  0.00           C  
ATOM   2258  CD  ARG B 140      -2.740 -12.674 -10.712  1.00  0.00           C  
ATOM   2259  NE  ARG B 140      -1.478 -12.779 -11.439  1.00  0.00           N  
ATOM   2260  CZ  ARG B 140      -1.108 -13.830 -12.166  1.00  0.00           C  
ATOM   2261  NH1 ARG B 140      -1.899 -14.890 -12.278  1.00  0.00           N  
ATOM   2262  NH2 ARG B 140       0.063 -13.820 -12.786  1.00  0.00           N  
ATOM   2263  H   ARG B 140      -3.287  -9.274  -8.628  1.00  0.00           H  
ATOM   2264  HA  ARG B 140      -4.768 -10.973  -6.877  1.00  0.00           H  
ATOM   2265 1HB  ARG B 140      -4.246 -12.757  -8.448  1.00  0.00           H  
ATOM   2266 2HB  ARG B 140      -4.636 -11.293  -9.338  1.00  0.00           H  
ATOM   2267 1HG  ARG B 140      -2.235 -10.865  -9.702  1.00  0.00           H  
ATOM   2268 2HG  ARG B 140      -1.844 -12.352  -8.804  1.00  0.00           H  
ATOM   2269 1HD  ARG B 140      -3.078 -13.680 -10.465  1.00  0.00           H  
ATOM   2270 2HD  ARG B 140      -3.471 -12.195 -11.362  1.00  0.00           H  
ATOM   2271  HE  ARG B 140      -0.839 -11.997 -11.387  1.00  0.00           H  
ATOM   2272 1HH1 ARG B 140      -2.793 -14.905 -11.808  1.00  0.00           H  
ATOM   2273 2HH1 ARG B 140      -1.607 -15.681 -12.833  1.00  0.00           H  
ATOM   2274 1HH2 ARG B 140       0.671 -13.016 -12.705  1.00  0.00           H  
ATOM   2275 2HH2 ARG B 140       0.348 -14.615 -13.339  1.00  0.00           H  
ATOM   2276  N   GLN B 141      -1.540 -10.989  -6.407  1.00  0.00           N  
ATOM   2277  CA  GLN B 141      -0.455 -11.530  -5.595  1.00  0.00           C  
ATOM   2278  C   GLN B 141      -0.626 -11.153  -4.126  1.00  0.00           C  
ATOM   2279  O   GLN B 141       0.097 -11.654  -3.263  1.00  0.00           O  
ATOM   2280  CB  GLN B 141       0.899 -11.037  -6.109  1.00  0.00           C  
ATOM   2281  CG  GLN B 141       1.267 -11.576  -7.485  1.00  0.00           C  
ATOM   2282  CD  GLN B 141       2.660 -11.162  -7.923  1.00  0.00           C  
ATOM   2283  OE1 GLN B 141       3.599 -11.148  -7.121  1.00  0.00           O  
ATOM   2284  NE2 GLN B 141       2.803 -10.821  -9.199  1.00  0.00           N  
ATOM   2285  H   GLN B 141      -1.376 -10.158  -6.956  1.00  0.00           H  
ATOM   2286  HA  GLN B 141      -0.479 -12.617  -5.666  1.00  0.00           H  
ATOM   2287 1HB  GLN B 141       0.894  -9.948  -6.160  1.00  0.00           H  
ATOM   2288 2HB  GLN B 141       1.682 -11.328  -5.409  1.00  0.00           H  
ATOM   2289 1HG  GLN B 141       1.229 -12.665  -7.459  1.00  0.00           H  
ATOM   2290 2HG  GLN B 141       0.554 -11.194  -8.216  1.00  0.00           H  
ATOM   2291 1HE2 GLN B 141       3.699 -10.539  -9.545  1.00  0.00           H  
ATOM   2292 2HE2 GLN B 141       2.015 -10.846  -9.815  1.00  0.00           H  
ATOM   2293  N   ILE B 142      -1.561 -10.261  -3.788  1.00  0.00           N  
ATOM   2294  CA  ILE B 142      -1.830  -9.875  -2.407  1.00  0.00           C  
ATOM   2295  C   ILE B 142      -2.917 -10.773  -1.822  1.00  0.00           C  
ATOM   2296  O   ILE B 142      -4.074 -10.363  -1.707  1.00  0.00           O  
ATOM   2297  CB  ILE B 142      -2.249  -8.391  -2.307  1.00  0.00           C  
ATOM   2298  CG1 ILE B 142      -1.237  -7.499  -3.035  1.00  0.00           C  
ATOM   2299  CG2 ILE B 142      -2.397  -7.969  -0.842  1.00  0.00           C  
ATOM   2300  CD1 ILE B 142       0.201  -7.688  -2.570  1.00  0.00           C  
ATOM   2301  H   ILE B 142      -2.101  -9.840  -4.531  1.00  0.00           H  
ATOM   2302  HA  ILE B 142      -0.918 -10.011  -1.826  1.00  0.00           H  
ATOM   2303  HB  ILE B 142      -3.203  -8.248  -2.813  1.00  0.00           H  
ATOM   2304 1HG1 ILE B 142      -1.278  -7.701  -4.105  1.00  0.00           H  
ATOM   2305 2HG1 ILE B 142      -1.505  -6.452  -2.891  1.00  0.00           H  
ATOM   2306 1HG2 ILE B 142      -2.692  -6.921  -0.793  1.00  0.00           H  
ATOM   2307 2HG2 ILE B 142      -3.158  -8.582  -0.362  1.00  0.00           H  
ATOM   2308 3HG2 ILE B 142      -1.446  -8.102  -0.327  1.00  0.00           H  
ATOM   2309 1HD1 ILE B 142       0.856  -7.022  -3.132  1.00  0.00           H  
ATOM   2310 2HD1 ILE B 142       0.273  -7.456  -1.507  1.00  0.00           H  
ATOM   2311 3HD1 ILE B 142       0.505  -8.720  -2.738  1.00  0.00           H  
ATOM   2312  N   ALA B 143      -2.583 -11.953  -1.645  1.00  0.00           N  
ATOM   2313  CA  ALA B 143      -3.450 -12.992  -1.096  1.00  0.00           C  
ATOM   2314  C   ALA B 143      -2.631 -14.102  -0.443  1.00  0.00           C  
ATOM   2315  O   ALA B 143      -1.454 -14.285  -0.765  1.00  0.00           O  
ATOM   2316  CB  ALA B 143      -4.346 -13.569  -2.189  1.00  0.00           C  
ATOM   2317  H   ALA B 143      -1.637 -12.190  -1.907  1.00  0.00           H  
ATOM   2318  HA  ALA B 143      -4.077 -12.539  -0.328  1.00  0.00           H  
ATOM   2319 1HB  ALA B 143      -4.986 -14.342  -1.764  1.00  0.00           H  
ATOM   2320 2HB  ALA B 143      -4.965 -12.776  -2.609  1.00  0.00           H  
ATOM   2321 3HB  ALA B 143      -3.729 -14.001  -2.975  1.00  0.00           H  
ATOM   2322  N   PRO B 144      -3.308 -14.868   0.465  1.00  0.00           N  
ATOM   2323  CA  PRO B 144      -2.606 -16.005   1.064  1.00  0.00           C  
ATOM   2324  C   PRO B 144      -2.242 -17.079   0.041  1.00  0.00           C  
ATOM   2325  O   PRO B 144      -3.055 -17.412  -0.826  1.00  0.00           O  
ATOM   2326  CB  PRO B 144      -3.611 -16.543   2.085  1.00  0.00           C  
ATOM   2327  CG  PRO B 144      -4.476 -15.371   2.423  1.00  0.00           C  
ATOM   2328  CD  PRO B 144      -4.649 -14.535   1.188  1.00  0.00           C  
ATOM   2329  HA  PRO B 144      -1.695 -15.645   1.565  1.00  0.00           H  
ATOM   2330 1HB  PRO B 144      -4.181 -17.376   1.648  1.00  0.00           H  
ATOM   2331 2HB  PRO B 144      -3.080 -16.942   2.962  1.00  0.00           H  
ATOM   2332 1HG  PRO B 144      -5.452 -15.714   2.797  1.00  0.00           H  
ATOM   2333 2HG  PRO B 144      -4.017 -14.780   3.229  1.00  0.00           H  
ATOM   2334 1HD  PRO B 144      -5.538 -14.875   0.636  1.00  0.00           H  
ATOM   2335 2HD  PRO B 144      -4.749 -13.477   1.472  1.00  0.00           H  
ATOM   2336  N   GLY B 145      -0.974 -17.576   0.133  1.00  0.00           N  
ATOM   2337  CA  GLY B 145      -0.562 -18.703  -0.688  1.00  0.00           C  
ATOM   2338  C   GLY B 145      -0.048 -18.291  -2.054  1.00  0.00           C  
ATOM   2339  O   GLY B 145       0.320 -19.141  -2.867  1.00  0.00           O  
ATOM   2340  H   GLY B 145      -0.310 -17.165   0.773  1.00  0.00           H  
ATOM   2341 1HA  GLY B 145       0.221 -19.260  -0.174  1.00  0.00           H  
ATOM   2342 2HA  GLY B 145      -1.403 -19.382  -0.822  1.00  0.00           H  
ATOM   2343  N   GLN B 146       0.020 -16.949  -2.294  1.00  0.00           N  
ATOM   2344  CA  GLN B 146       0.431 -16.483  -3.615  1.00  0.00           C  
ATOM   2345  C   GLN B 146       1.952 -16.422  -3.728  1.00  0.00           C  
ATOM   2346  O   GLN B 146       2.653 -16.361  -2.716  1.00  0.00           O  
ATOM   2347  CB  GLN B 146      -0.173 -15.110  -3.913  1.00  0.00           C  
ATOM   2348  CG  GLN B 146      -1.691 -15.121  -4.040  1.00  0.00           C  
ATOM   2349  CD  GLN B 146      -2.177 -15.969  -5.200  1.00  0.00           C  
ATOM   2350  OE1 GLN B 146      -1.731 -15.801  -6.339  1.00  0.00           O  
ATOM   2351  NE2 GLN B 146      -3.096 -16.887  -4.919  1.00  0.00           N  
ATOM   2352  H   GLN B 146      -0.207 -16.270  -1.581  1.00  0.00           H  
ATOM   2353  HA  GLN B 146       0.068 -17.191  -4.360  1.00  0.00           H  
ATOM   2354 1HB  GLN B 146       0.097 -14.414  -3.119  1.00  0.00           H  
ATOM   2355 2HB  GLN B 146       0.243 -14.723  -4.843  1.00  0.00           H  
ATOM   2356 1HG  GLN B 146      -2.119 -15.525  -3.122  1.00  0.00           H  
ATOM   2357 2HG  GLN B 146      -2.040 -14.100  -4.197  1.00  0.00           H  
ATOM   2358 1HE2 GLN B 146      -3.454 -17.476  -5.645  1.00  0.00           H  
ATOM   2359 2HE2 GLN B 146      -3.431 -16.990  -3.982  1.00  0.00           H  
ATOM   2360  N   THR B 147       2.405 -16.538  -5.003  1.00  0.00           N  
ATOM   2361  CA  THR B 147       3.800 -16.332  -5.377  1.00  0.00           C  
ATOM   2362  C   THR B 147       3.920 -15.242  -6.438  1.00  0.00           C  
ATOM   2363  O   THR B 147       2.920 -14.833  -7.031  1.00  0.00           O  
ATOM   2364  CB  THR B 147       4.436 -17.634  -5.900  1.00  0.00           C  
ATOM   2365  OG1 THR B 147       3.753 -18.047  -7.091  1.00  0.00           O  
ATOM   2366  CG2 THR B 147       4.343 -18.747  -4.862  1.00  0.00           C  
ATOM   2367  H   THR B 147       1.734 -16.779  -5.719  1.00  0.00           H  
ATOM   2368  HA  THR B 147       4.352 -16.013  -4.492  1.00  0.00           H  
ATOM   2369  HB  THR B 147       5.486 -17.458  -6.134  1.00  0.00           H  
ATOM   2370  HG1 THR B 147       3.055 -17.419  -7.293  1.00  0.00           H  
ATOM   2371 1HG2 THR B 147       4.800 -19.653  -5.259  1.00  0.00           H  
ATOM   2372 2HG2 THR B 147       4.866 -18.443  -3.955  1.00  0.00           H  
ATOM   2373 3HG2 THR B 147       3.297 -18.941  -4.629  1.00  0.00           H  
ATOM   2374  N   GLY B 148       5.122 -14.769  -6.669  1.00  0.00           N  
ATOM   2375  CA  GLY B 148       5.388 -13.686  -7.601  1.00  0.00           C  
ATOM   2376  C   GLY B 148       6.262 -12.594  -7.013  1.00  0.00           C  
ATOM   2377  O   GLY B 148       6.598 -12.632  -5.827  1.00  0.00           O  
ATOM   2378  H   GLY B 148       5.893 -15.187  -6.168  1.00  0.00           H  
ATOM   2379 1HA  GLY B 148       5.877 -14.083  -8.491  1.00  0.00           H  
ATOM   2380 2HA  GLY B 148       4.446 -13.244  -7.923  1.00  0.00           H  
ATOM   2381  N   LYS B 149       6.762 -11.657  -7.839  1.00  0.00           N  
ATOM   2382  CA  LYS B 149       7.746 -10.675  -7.393  1.00  0.00           C  
ATOM   2383  C   LYS B 149       7.194  -9.821  -6.256  1.00  0.00           C  
ATOM   2384  O   LYS B 149       7.937  -9.413  -5.361  1.00  0.00           O  
ATOM   2385  CB  LYS B 149       8.178  -9.781  -8.557  1.00  0.00           C  
ATOM   2386  CG  LYS B 149       7.048  -8.960  -9.160  1.00  0.00           C  
ATOM   2387  CD  LYS B 149       7.527  -8.134 -10.346  1.00  0.00           C  
ATOM   2388  CE  LYS B 149       6.383  -7.367 -10.994  1.00  0.00           C  
ATOM   2389  NZ  LYS B 149       6.830  -6.631 -12.214  1.00  0.00           N  
ATOM   2390  H   LYS B 149       6.444 -11.635  -8.798  1.00  0.00           H  
ATOM   2391  HA  LYS B 149       8.621 -11.207  -7.019  1.00  0.00           H  
ATOM   2392 1HB  LYS B 149       8.953  -9.093  -8.219  1.00  0.00           H  
ATOM   2393 2HB  LYS B 149       8.608 -10.396  -9.348  1.00  0.00           H  
ATOM   2394 1HG  LYS B 149       6.252  -9.626  -9.493  1.00  0.00           H  
ATOM   2395 2HG  LYS B 149       6.643  -8.288  -8.404  1.00  0.00           H  
ATOM   2396 1HD  LYS B 149       8.284  -7.423 -10.013  1.00  0.00           H  
ATOM   2397 2HD  LYS B 149       7.975  -8.792 -11.091  1.00  0.00           H  
ATOM   2398 1HE  LYS B 149       5.591  -8.061 -11.271  1.00  0.00           H  
ATOM   2399 2HE  LYS B 149       5.975  -6.651 -10.281  1.00  0.00           H  
ATOM   2400 1HZ  LYS B 149       6.046  -6.135 -12.615  1.00  0.00           H  
ATOM   2401 2HZ  LYS B 149       7.553  -5.971 -11.964  1.00  0.00           H  
ATOM   2402 3HZ  LYS B 149       7.193  -7.288 -12.890  1.00  0.00           H  
ATOM   2403  N   ILE B 150       5.890  -9.556  -6.288  1.00  0.00           N  
ATOM   2404  CA  ILE B 150       5.319  -8.769  -5.201  1.00  0.00           C  
ATOM   2405  C   ILE B 150       5.199  -9.632  -3.947  1.00  0.00           C  
ATOM   2406  O   ILE B 150       5.637  -9.233  -2.866  1.00  0.00           O  
ATOM   2407  CB  ILE B 150       3.940  -8.188  -5.587  1.00  0.00           C  
ATOM   2408  CG1 ILE B 150       4.081  -7.215  -6.763  1.00  0.00           C  
ATOM   2409  CG2 ILE B 150       3.287  -7.502  -4.383  1.00  0.00           C  
ATOM   2410  CD1 ILE B 150       5.053  -6.071  -6.507  1.00  0.00           C  
ATOM   2411  H   ILE B 150       5.287  -9.878  -7.032  1.00  0.00           H  
ATOM   2412  HA  ILE B 150       5.990  -7.938  -4.987  1.00  0.00           H  
ATOM   2413  HB  ILE B 150       3.290  -8.992  -5.930  1.00  0.00           H  
ATOM   2414 1HG1 ILE B 150       4.419  -7.757  -7.645  1.00  0.00           H  
ATOM   2415 2HG1 ILE B 150       3.107  -6.785  -6.998  1.00  0.00           H  
ATOM   2416 1HG2 ILE B 150       2.318  -7.099  -4.675  1.00  0.00           H  
ATOM   2417 2HG2 ILE B 150       3.152  -8.226  -3.581  1.00  0.00           H  
ATOM   2418 3HG2 ILE B 150       3.927  -6.691  -4.035  1.00  0.00           H  
ATOM   2419 1HD1 ILE B 150       5.096  -5.427  -7.386  1.00  0.00           H  
ATOM   2420 2HD1 ILE B 150       4.714  -5.491  -5.648  1.00  0.00           H  
ATOM   2421 3HD1 ILE B 150       6.044  -6.474  -6.305  1.00  0.00           H  
ATOM   2422  N   ALA B 151       4.603 -10.924  -4.028  1.00  0.00           N  
ATOM   2423  CA  ALA B 151       4.374 -11.816  -2.895  1.00  0.00           C  
ATOM   2424  C   ALA B 151       5.694 -12.310  -2.310  1.00  0.00           C  
ATOM   2425  O   ALA B 151       5.852 -12.376  -1.089  1.00  0.00           O  
ATOM   2426  CB  ALA B 151       3.506 -12.999  -3.317  1.00  0.00           C  
ATOM   2427  H   ALA B 151       4.326 -11.222  -4.953  1.00  0.00           H  
ATOM   2428  HA  ALA B 151       3.852 -11.253  -2.121  1.00  0.00           H  
ATOM   2429 1HB  ALA B 151       3.344 -13.655  -2.462  1.00  0.00           H  
ATOM   2430 2HB  ALA B 151       2.546 -12.634  -3.681  1.00  0.00           H  
ATOM   2431 3HB  ALA B 151       4.007 -13.553  -4.109  1.00  0.00           H  
ATOM   2432  N   ASP B 152       6.728 -12.484  -3.105  1.00  0.00           N  
ATOM   2433  CA  ASP B 152       7.960 -13.122  -2.651  1.00  0.00           C  
ATOM   2434  C   ASP B 152       8.984 -12.082  -2.201  1.00  0.00           C  
ATOM   2435  O   ASP B 152       9.747 -12.320  -1.263  1.00  0.00           O  
ATOM   2436  CB  ASP B 152       8.551 -13.998  -3.758  1.00  0.00           C  
ATOM   2437  CG  ASP B 152       7.711 -15.228  -4.053  1.00  0.00           C  
ATOM   2438  OD1 ASP B 152       7.014 -15.723  -3.142  1.00  0.00           O  
ATOM   2439  OD2 ASP B 152       7.749 -15.707  -5.207  1.00  0.00           O  
ATOM   2440  H   ASP B 152       6.663 -12.164  -4.061  1.00  0.00           H  
ATOM   2441  HA  ASP B 152       7.727 -13.755  -1.794  1.00  0.00           H  
ATOM   2442 1HB  ASP B 152       8.645 -13.413  -4.673  1.00  0.00           H  
ATOM   2443 2HB  ASP B 152       9.552 -14.321  -3.471  1.00  0.00           H  
ATOM   2444  N   TYR B 153       8.936 -10.854  -2.803  1.00  0.00           N  
ATOM   2445  CA  TYR B 153      10.045  -9.942  -2.547  1.00  0.00           C  
ATOM   2446  C   TYR B 153       9.553  -8.653  -1.899  1.00  0.00           C  
ATOM   2447  O   TYR B 153      10.330  -7.932  -1.268  1.00  0.00           O  
ATOM   2448  CB  TYR B 153      10.790  -9.621  -3.846  1.00  0.00           C  
ATOM   2449  CG  TYR B 153      11.352 -10.839  -4.540  1.00  0.00           C  
ATOM   2450  CD1 TYR B 153      11.690 -11.981  -3.819  1.00  0.00           C  
ATOM   2451  CD2 TYR B 153      11.546 -10.848  -5.917  1.00  0.00           C  
ATOM   2452  CE1 TYR B 153      12.210 -13.105  -4.454  1.00  0.00           C  
ATOM   2453  CE2 TYR B 153      12.065 -11.966  -6.563  1.00  0.00           C  
ATOM   2454  CZ  TYR B 153      12.393 -13.087  -5.824  1.00  0.00           C  
ATOM   2455  OH  TYR B 153      12.907 -14.197  -6.457  1.00  0.00           O  
ATOM   2456  H   TYR B 153       8.182 -10.555  -3.405  1.00  0.00           H  
ATOM   2457  HA  TYR B 153      10.739 -10.426  -1.859  1.00  0.00           H  
ATOM   2458 1HB  TYR B 153      10.115  -9.115  -4.538  1.00  0.00           H  
ATOM   2459 2HB  TYR B 153      11.613  -8.939  -3.634  1.00  0.00           H  
ATOM   2460  HD1 TYR B 153      11.549 -12.005  -2.738  1.00  0.00           H  
ATOM   2461  HD2 TYR B 153      11.291  -9.969  -6.509  1.00  0.00           H  
ATOM   2462  HE1 TYR B 153      12.468 -13.989  -3.872  1.00  0.00           H  
ATOM   2463  HE2 TYR B 153      12.211 -11.953  -7.643  1.00  0.00           H  
ATOM   2464  HH  TYR B 153      12.972 -14.025  -7.400  1.00  0.00           H  
ATOM   2465  N   ASN B 154       8.253  -8.295  -2.021  1.00  0.00           N  
ATOM   2466  CA  ASN B 154       7.834  -6.951  -1.640  1.00  0.00           C  
ATOM   2467  C   ASN B 154       6.823  -6.982  -0.497  1.00  0.00           C  
ATOM   2468  O   ASN B 154       6.927  -6.201   0.451  1.00  0.00           O  
ATOM   2469  CB  ASN B 154       7.251  -6.208  -2.844  1.00  0.00           C  
ATOM   2470  CG  ASN B 154       8.309  -5.814  -3.855  1.00  0.00           C  
ATOM   2471  OD1 ASN B 154       8.946  -4.765  -3.729  1.00  0.00           O  
ATOM   2472  ND2 ASN B 154       8.504  -6.653  -4.866  1.00  0.00           N  
ATOM   2473  H   ASN B 154       7.564  -8.944  -2.373  1.00  0.00           H  
ATOM   2474  HA  ASN B 154       8.708  -6.404  -1.283  1.00  0.00           H  
ATOM   2475 1HB  ASN B 154       6.511  -6.839  -3.338  1.00  0.00           H  
ATOM   2476 2HB  ASN B 154       6.739  -5.308  -2.503  1.00  0.00           H  
ATOM   2477 1HD2 ASN B 154       9.190  -6.445  -5.564  1.00  0.00           H  
ATOM   2478 2HD2 ASN B 154       7.965  -7.493  -4.930  1.00  0.00           H  
ATOM   2479  N   TYR B 155       5.767  -7.811  -0.559  1.00  0.00           N  
ATOM   2480  CA  TYR B 155       4.724  -7.890   0.458  1.00  0.00           C  
ATOM   2481  C   TYR B 155       4.132  -9.293   0.524  1.00  0.00           C  
ATOM   2482  O   TYR B 155       3.524  -9.763  -0.440  1.00  0.00           O  
ATOM   2483  CB  TYR B 155       3.618  -6.870   0.174  1.00  0.00           C  
ATOM   2484  CG  TYR B 155       2.620  -6.727   1.298  1.00  0.00           C  
ATOM   2485  CD1 TYR B 155       1.433  -7.457   1.299  1.00  0.00           C  
ATOM   2486  CD2 TYR B 155       2.862  -5.863   2.360  1.00  0.00           C  
ATOM   2487  CE1 TYR B 155       0.510  -7.327   2.331  1.00  0.00           C  
ATOM   2488  CE2 TYR B 155       1.946  -5.725   3.398  1.00  0.00           C  
ATOM   2489  CZ  TYR B 155       0.775  -6.461   3.375  1.00  0.00           C  
ATOM   2490  OH  TYR B 155      -0.135  -6.328   4.400  1.00  0.00           O  
ATOM   2491  H   TYR B 155       5.710  -8.410  -1.370  1.00  0.00           H  
ATOM   2492  HA  TYR B 155       5.168  -7.661   1.427  1.00  0.00           H  
ATOM   2493 1HB  TYR B 155       4.064  -5.892  -0.013  1.00  0.00           H  
ATOM   2494 2HB  TYR B 155       3.078  -7.161  -0.726  1.00  0.00           H  
ATOM   2495  HD1 TYR B 155       1.215  -8.144   0.481  1.00  0.00           H  
ATOM   2496  HD2 TYR B 155       3.782  -5.279   2.389  1.00  0.00           H  
ATOM   2497  HE1 TYR B 155      -0.412  -7.907   2.313  1.00  0.00           H  
ATOM   2498  HE2 TYR B 155       2.153  -5.040   4.221  1.00  0.00           H  
ATOM   2499  HH  TYR B 155       0.195  -5.692   5.039  1.00  0.00           H  
ATOM   2500  N   LYS B 156       4.318  -9.958   1.684  1.00  0.00           N  
ATOM   2501  CA  LYS B 156       3.887 -11.346   1.827  1.00  0.00           C  
ATOM   2502  C   LYS B 156       2.875 -11.494   2.960  1.00  0.00           C  
ATOM   2503  O   LYS B 156       3.135 -11.074   4.089  1.00  0.00           O  
ATOM   2504  CB  LYS B 156       5.089 -12.259   2.075  1.00  0.00           C  
ATOM   2505  CG  LYS B 156       4.732 -13.733   2.199  1.00  0.00           C  
ATOM   2506  CD  LYS B 156       4.404 -14.344   0.842  1.00  0.00           C  
ATOM   2507  CE  LYS B 156       4.232 -15.854   0.936  1.00  0.00           C  
ATOM   2508  NZ  LYS B 156       3.821 -16.447  -0.372  1.00  0.00           N  
ATOM   2509  H   LYS B 156       4.760  -9.497   2.467  1.00  0.00           H  
ATOM   2510  HA  LYS B 156       3.401 -11.655   0.901  1.00  0.00           H  
ATOM   2511 1HB  LYS B 156       5.802 -12.151   1.258  1.00  0.00           H  
ATOM   2512 2HB  LYS B 156       5.594 -11.955   2.992  1.00  0.00           H  
ATOM   2513 1HG  LYS B 156       5.571 -14.275   2.637  1.00  0.00           H  
ATOM   2514 2HG  LYS B 156       3.869 -13.844   2.854  1.00  0.00           H  
ATOM   2515 1HD  LYS B 156       3.481 -13.906   0.459  1.00  0.00           H  
ATOM   2516 2HD  LYS B 156       5.208 -14.124   0.140  1.00  0.00           H  
ATOM   2517 1HE  LYS B 156       5.171 -16.308   1.250  1.00  0.00           H  
ATOM   2518 2HE  LYS B 156       3.473 -16.088   1.683  1.00  0.00           H  
ATOM   2519 1HZ  LYS B 156       3.716 -17.447  -0.271  1.00  0.00           H  
ATOM   2520 2HZ  LYS B 156       2.941 -16.044  -0.663  1.00  0.00           H  
ATOM   2521 3HZ  LYS B 156       4.527 -16.251  -1.067  1.00  0.00           H  
ATOM   2522  N   LEU B 157       1.703 -12.040   2.509  1.00  0.00           N  
ATOM   2523  CA  LEU B 157       0.702 -12.369   3.518  1.00  0.00           C  
ATOM   2524  C   LEU B 157       0.878 -13.800   4.013  1.00  0.00           C  
ATOM   2525  O   LEU B 157       1.264 -14.684   3.244  1.00  0.00           O  
ATOM   2526  CB  LEU B 157      -0.709 -12.182   2.954  1.00  0.00           C  
ATOM   2527  CG  LEU B 157      -1.113 -10.750   2.597  1.00  0.00           C  
ATOM   2528  CD1 LEU B 157      -2.505 -10.731   1.975  1.00  0.00           C  
ATOM   2529  CD2 LEU B 157      -1.060  -9.856   3.831  1.00  0.00           C  
ATOM   2530  H   LEU B 157       1.500 -12.223   1.537  1.00  0.00           H  
ATOM   2531  HA  LEU B 157       0.830 -11.696   4.365  1.00  0.00           H  
ATOM   2532 1HB  LEU B 157      -0.804 -12.781   2.050  1.00  0.00           H  
ATOM   2533 2HB  LEU B 157      -1.428 -12.550   3.686  1.00  0.00           H  
ATOM   2534  HG  LEU B 157      -0.429 -10.356   1.845  1.00  0.00           H  
ATOM   2535 1HD1 LEU B 157      -2.778  -9.705   1.726  1.00  0.00           H  
ATOM   2536 2HD1 LEU B 157      -2.507 -11.336   1.068  1.00  0.00           H  
ATOM   2537 3HD1 LEU B 157      -3.226 -11.136   2.684  1.00  0.00           H  
ATOM   2538 1HD2 LEU B 157      -1.350  -8.841   3.558  1.00  0.00           H  
ATOM   2539 2HD2 LEU B 157      -1.746 -10.238   4.587  1.00  0.00           H  
ATOM   2540 3HD2 LEU B 157      -0.046  -9.849   4.232  1.00  0.00           H  
ATOM   2541  N   PRO B 158       0.644 -14.032   5.325  1.00  0.00           N  
ATOM   2542  CA  PRO B 158       0.693 -15.410   5.821  1.00  0.00           C  
ATOM   2543  C   PRO B 158      -0.448 -16.271   5.284  1.00  0.00           C  
ATOM   2544  O   PRO B 158      -1.507 -15.747   4.929  1.00  0.00           O  
ATOM   2545  CB  PRO B 158       0.583 -15.242   7.338  1.00  0.00           C  
ATOM   2546  CG  PRO B 158      -0.203 -13.985   7.528  1.00  0.00           C  
ATOM   2547  CD  PRO B 158       0.166 -13.023   6.436  1.00  0.00           C  
ATOM   2548  HA  PRO B 158       1.659 -15.859   5.546  1.00  0.00           H  
ATOM   2549 1HB  PRO B 158       0.087 -16.119   7.779  1.00  0.00           H  
ATOM   2550 2HB  PRO B 158       1.587 -15.182   7.784  1.00  0.00           H  
ATOM   2551 1HG  PRO B 158      -1.281 -14.203   7.503  1.00  0.00           H  
ATOM   2552 2HG  PRO B 158       0.010 -13.549   8.515  1.00  0.00           H  
ATOM   2553 1HD  PRO B 158      -0.722 -12.446   6.139  1.00  0.00           H  
ATOM   2554 2HD  PRO B 158       0.963 -12.353   6.791  1.00  0.00           H  
ATOM   2555  N   ASP B 159      -0.241 -17.604   5.234  1.00  0.00           N  
ATOM   2556  CA  ASP B 159      -1.264 -18.539   4.776  1.00  0.00           C  
ATOM   2557  C   ASP B 159      -2.507 -18.469   5.659  1.00  0.00           C  
ATOM   2558  O   ASP B 159      -3.626 -18.673   5.183  1.00  0.00           O  
ATOM   2559  CB  ASP B 159      -0.715 -19.967   4.752  1.00  0.00           C  
ATOM   2560  CG  ASP B 159       0.268 -20.206   3.620  1.00  0.00           C  
ATOM   2561  OD1 ASP B 159       0.301 -19.404   2.661  1.00  0.00           O  
ATOM   2562  OD2 ASP B 159       1.015 -21.206   3.686  1.00  0.00           O  
ATOM   2563  H   ASP B 159       0.657 -17.962   5.526  1.00  0.00           H  
ATOM   2564  HA  ASP B 159      -1.557 -18.262   3.763  1.00  0.00           H  
ATOM   2565 1HB  ASP B 159      -0.216 -20.181   5.697  1.00  0.00           H  
ATOM   2566 2HB  ASP B 159      -1.540 -20.673   4.651  1.00  0.00           H  
ATOM   2567  N   ASP B 160      -2.344 -18.179   6.922  1.00  0.00           N  
ATOM   2568  CA  ASP B 160      -3.459 -18.104   7.860  1.00  0.00           C  
ATOM   2569  C   ASP B 160      -3.888 -16.656   8.088  1.00  0.00           C  
ATOM   2570  O   ASP B 160      -4.358 -16.306   9.172  1.00  0.00           O  
ATOM   2571  CB  ASP B 160      -3.086 -18.757   9.192  1.00  0.00           C  
ATOM   2572  CG  ASP B 160      -1.879 -18.113   9.851  1.00  0.00           C  
ATOM   2573  OD1 ASP B 160      -1.133 -17.377   9.171  1.00  0.00           O  
ATOM   2574  OD2 ASP B 160      -1.672 -18.345  11.062  1.00  0.00           O  
ATOM   2575  H   ASP B 160      -1.408 -18.001   7.256  1.00  0.00           H  
ATOM   2576  HA  ASP B 160      -4.306 -18.642   7.434  1.00  0.00           H  
ATOM   2577 1HB  ASP B 160      -3.932 -18.694   9.877  1.00  0.00           H  
ATOM   2578 2HB  ASP B 160      -2.872 -19.814   9.032  1.00  0.00           H  
ATOM   2579  N   PHE B 161      -3.683 -15.802   7.148  1.00  0.00           N  
ATOM   2580  CA  PHE B 161      -3.986 -14.377   7.205  1.00  0.00           C  
ATOM   2581  C   PHE B 161      -5.440 -14.148   7.600  1.00  0.00           C  
ATOM   2582  O   PHE B 161      -6.344 -14.789   7.059  1.00  0.00           O  
ATOM   2583  CB  PHE B 161      -3.697 -13.709   5.857  1.00  0.00           C  
ATOM   2584  CG  PHE B 161      -4.022 -12.240   5.825  1.00  0.00           C  
ATOM   2585  CD1 PHE B 161      -4.998 -11.749   4.966  1.00  0.00           C  
ATOM   2586  CD2 PHE B 161      -3.352 -11.351   6.654  1.00  0.00           C  
ATOM   2587  CE1 PHE B 161      -5.301 -10.390   4.934  1.00  0.00           C  
ATOM   2588  CE2 PHE B 161      -3.649  -9.991   6.628  1.00  0.00           C  
ATOM   2589  CZ  PHE B 161      -4.623  -9.513   5.766  1.00  0.00           C  
ATOM   2590  H   PHE B 161      -3.274 -16.185   6.308  1.00  0.00           H  
ATOM   2591  HA  PHE B 161      -3.350 -13.918   7.963  1.00  0.00           H  
ATOM   2592 1HB  PHE B 161      -2.643 -13.829   5.610  1.00  0.00           H  
ATOM   2593 2HB  PHE B 161      -4.274 -14.202   5.076  1.00  0.00           H  
ATOM   2594  HD1 PHE B 161      -5.530 -12.441   4.313  1.00  0.00           H  
ATOM   2595  HD2 PHE B 161      -2.585 -11.728   7.332  1.00  0.00           H  
ATOM   2596  HE1 PHE B 161      -6.070 -10.019   4.256  1.00  0.00           H  
ATOM   2597  HE2 PHE B 161      -3.117  -9.302   7.283  1.00  0.00           H  
ATOM   2598  HZ  PHE B 161      -4.854  -8.449   5.742  1.00  0.00           H  
ATOM   2599  N   THR B 162      -5.721 -13.322   8.656  1.00  0.00           N  
ATOM   2600  CA  THR B 162      -7.045 -12.853   9.049  1.00  0.00           C  
ATOM   2601  C   THR B 162      -7.176 -11.350   8.820  1.00  0.00           C  
ATOM   2602  O   THR B 162      -6.560 -10.553   9.530  1.00  0.00           O  
ATOM   2603  CB  THR B 162      -7.338 -13.179  10.525  1.00  0.00           C  
ATOM   2604  OG1 THR B 162      -7.185 -14.587  10.737  1.00  0.00           O  
ATOM   2605  CG2 THR B 162      -8.756 -12.769  10.908  1.00  0.00           C  
ATOM   2606  H   THR B 162      -4.916 -13.029   9.191  1.00  0.00           H  
ATOM   2607  HA  THR B 162      -7.788 -13.360   8.433  1.00  0.00           H  
ATOM   2608  HB  THR B 162      -6.633 -12.645  11.162  1.00  0.00           H  
ATOM   2609  HG1 THR B 162      -6.935 -15.009   9.912  1.00  0.00           H  
ATOM   2610 1HG2 THR B 162      -8.934 -13.011  11.956  1.00  0.00           H  
ATOM   2611 2HG2 THR B 162      -8.878 -11.697  10.757  1.00  0.00           H  
ATOM   2612 3HG2 THR B 162      -9.471 -13.306  10.286  1.00  0.00           H  
ATOM   2613  N   GLY B 163      -7.800 -10.960   7.783  1.00  0.00           N  
ATOM   2614  CA  GLY B 163      -7.958  -9.557   7.439  1.00  0.00           C  
ATOM   2615  C   GLY B 163      -8.573  -9.344   6.068  1.00  0.00           C  
ATOM   2616  O   GLY B 163      -9.209 -10.247   5.521  1.00  0.00           O  
ATOM   2617  H   GLY B 163      -8.200 -11.663   7.178  1.00  0.00           H  
ATOM   2618 1HA  GLY B 163      -8.587  -9.068   8.183  1.00  0.00           H  
ATOM   2619 2HA  GLY B 163      -6.987  -9.064   7.466  1.00  0.00           H  
ATOM   2620  N   CYS B 164      -8.506  -8.077   5.588  1.00  0.00           N  
ATOM   2621  CA  CYS B 164      -9.106  -7.735   4.304  1.00  0.00           C  
ATOM   2622  C   CYS B 164      -8.085  -7.076   3.383  1.00  0.00           C  
ATOM   2623  O   CYS B 164      -7.230  -6.316   3.841  1.00  0.00           O  
ATOM   2624  CB  CYS B 164     -10.302  -6.804   4.502  1.00  0.00           C  
ATOM   2625  SG  CYS B 164     -11.640  -7.534   5.471  1.00  0.00           S  
ATOM   2626  H   CYS B 164      -8.037  -7.357   6.119  1.00  0.00           H  
ATOM   2627  HA  CYS B 164      -9.454  -8.653   3.830  1.00  0.00           H  
ATOM   2628 1HB  CYS B 164      -9.975  -5.893   5.005  1.00  0.00           H  
ATOM   2629 2HB  CYS B 164     -10.703  -6.516   3.531  1.00  0.00           H  
ATOM   2630  N   VAL B 165      -8.116  -7.476   2.119  1.00  0.00           N  
ATOM   2631  CA  VAL B 165      -7.347  -6.823   1.065  1.00  0.00           C  
ATOM   2632  C   VAL B 165      -8.266  -5.932   0.232  1.00  0.00           C  
ATOM   2633  O   VAL B 165      -9.246  -6.407  -0.346  1.00  0.00           O  
ATOM   2634  CB  VAL B 165      -6.638  -7.853   0.158  1.00  0.00           C  
ATOM   2635  CG1 VAL B 165      -5.871  -7.151  -0.961  1.00  0.00           C  
ATOM   2636  CG2 VAL B 165      -5.700  -8.733   0.983  1.00  0.00           C  
ATOM   2637  H   VAL B 165      -8.699  -8.267   1.885  1.00  0.00           H  
ATOM   2638  HA  VAL B 165      -6.583  -6.198   1.530  1.00  0.00           H  
ATOM   2639  HB  VAL B 165      -7.390  -8.480  -0.321  1.00  0.00           H  
ATOM   2640 1HG1 VAL B 165      -5.380  -7.895  -1.588  1.00  0.00           H  
ATOM   2641 2HG1 VAL B 165      -6.564  -6.568  -1.567  1.00  0.00           H  
ATOM   2642 3HG1 VAL B 165      -5.121  -6.490  -0.528  1.00  0.00           H  
ATOM   2643 1HG2 VAL B 165      -5.209  -9.454   0.330  1.00  0.00           H  
ATOM   2644 2HG2 VAL B 165      -4.948  -8.110   1.467  1.00  0.00           H  
ATOM   2645 3HG2 VAL B 165      -6.274  -9.264   1.742  1.00  0.00           H  
ATOM   2646  N   ILE B 166      -7.879  -4.650   0.160  1.00  0.00           N  
ATOM   2647  CA  ILE B 166      -8.700  -3.660  -0.528  1.00  0.00           C  
ATOM   2648  C   ILE B 166      -7.861  -2.929  -1.573  1.00  0.00           C  
ATOM   2649  O   ILE B 166      -6.784  -2.414  -1.264  1.00  0.00           O  
ATOM   2650  CB  ILE B 166      -9.318  -2.650   0.465  1.00  0.00           C  
ATOM   2651  CG1 ILE B 166     -10.030  -3.388   1.605  1.00  0.00           C  
ATOM   2652  CG2 ILE B 166     -10.280  -1.701  -0.257  1.00  0.00           C  
ATOM   2653  CD1 ILE B 166     -10.223  -2.550   2.861  1.00  0.00           C  
ATOM   2654  H   ILE B 166      -7.010  -4.359   0.585  1.00  0.00           H  
ATOM   2655  HA  ILE B 166      -9.513  -4.178  -1.036  1.00  0.00           H  
ATOM   2656  HB  ILE B 166      -8.525  -2.063   0.927  1.00  0.00           H  
ATOM   2657 1HG1 ILE B 166     -11.010  -3.722   1.266  1.00  0.00           H  
ATOM   2658 2HG1 ILE B 166      -9.459  -4.276   1.876  1.00  0.00           H  
ATOM   2659 1HG2 ILE B 166     -10.705  -0.999   0.460  1.00  0.00           H  
ATOM   2660 2HG2 ILE B 166      -9.739  -1.151  -1.026  1.00  0.00           H  
ATOM   2661 3HG2 ILE B 166     -11.082  -2.277  -0.718  1.00  0.00           H  
ATOM   2662 1HD1 ILE B 166     -10.733  -3.144   3.620  1.00  0.00           H  
ATOM   2663 2HD1 ILE B 166      -9.251  -2.234   3.241  1.00  0.00           H  
ATOM   2664 3HD1 ILE B 166     -10.823  -1.673   2.624  1.00  0.00           H  
ATOM   2665  N   ALA B 167      -8.325  -2.932  -2.774  1.00  0.00           N  
ATOM   2666  CA  ALA B 167      -7.571  -2.287  -3.846  1.00  0.00           C  
ATOM   2667  C   ALA B 167      -8.497  -1.516  -4.782  1.00  0.00           C  
ATOM   2668  O   ALA B 167      -9.652  -1.903  -4.979  1.00  0.00           O  
ATOM   2669  CB  ALA B 167      -6.768  -3.322  -4.630  1.00  0.00           C  
ATOM   2670  H   ALA B 167      -9.207  -3.375  -2.990  1.00  0.00           H  
ATOM   2671  HA  ALA B 167      -6.881  -1.574  -3.394  1.00  0.00           H  
ATOM   2672 1HB  ALA B 167      -6.212  -2.825  -5.425  1.00  0.00           H  
ATOM   2673 2HB  ALA B 167      -6.071  -3.826  -3.960  1.00  0.00           H  
ATOM   2674 3HB  ALA B 167      -7.446  -4.054  -5.065  1.00  0.00           H  
ATOM   2675  N   TRP B 168      -7.959  -0.420  -5.367  1.00  0.00           N  
ATOM   2676  CA  TRP B 168      -8.716   0.352  -6.347  1.00  0.00           C  
ATOM   2677  C   TRP B 168      -7.781   1.050  -7.330  1.00  0.00           C  
ATOM   2678  O   TRP B 168      -6.607   1.274  -7.027  1.00  0.00           O  
ATOM   2679  CB  TRP B 168      -9.606   1.384  -5.649  1.00  0.00           C  
ATOM   2680  CG  TRP B 168      -8.844   2.456  -4.928  1.00  0.00           C  
ATOM   2681  CD1 TRP B 168      -8.498   3.687  -5.411  1.00  0.00           C  
ATOM   2682  CD2 TRP B 168      -8.331   2.389  -3.594  1.00  0.00           C  
ATOM   2683  NE1 TRP B 168      -7.800   4.390  -4.456  1.00  0.00           N  
ATOM   2684  CE2 TRP B 168      -7.684   3.617  -3.333  1.00  0.00           C  
ATOM   2685  CE3 TRP B 168      -8.357   1.409  -2.593  1.00  0.00           C  
ATOM   2686  CZ2 TRP B 168      -7.067   3.891  -2.110  1.00  0.00           C  
ATOM   2687  CZ3 TRP B 168      -7.742   1.683  -1.376  1.00  0.00           C  
ATOM   2688  CH2 TRP B 168      -7.106   2.915  -1.148  1.00  0.00           C  
ATOM   2689  H   TRP B 168      -7.023  -0.127  -5.127  1.00  0.00           H  
ATOM   2690  HA  TRP B 168      -9.352  -0.332  -6.909  1.00  0.00           H  
ATOM   2691 1HB  TRP B 168     -10.252   1.864  -6.384  1.00  0.00           H  
ATOM   2692 2HB  TRP B 168     -10.249   0.881  -4.927  1.00  0.00           H  
ATOM   2693  HD1 TRP B 168      -8.740   4.056  -6.406  1.00  0.00           H  
ATOM   2694  HE1 TRP B 168      -7.432   5.324  -4.565  1.00  0.00           H  
ATOM   2695  HE3 TRP B 168      -8.851   0.453  -2.764  1.00  0.00           H  
ATOM   2696  HZ2 TRP B 168      -6.570   4.841  -1.912  1.00  0.00           H  
ATOM   2697  HZ3 TRP B 168      -7.765   0.916  -0.601  1.00  0.00           H  
ATOM   2698  HH2 TRP B 168      -6.633   3.096  -0.183  1.00  0.00           H  
ATOM   2699  N   ASN B 169      -8.319   1.257  -8.538  1.00  0.00           N  
ATOM   2700  CA  ASN B 169      -7.563   1.888  -9.614  1.00  0.00           C  
ATOM   2701  C   ASN B 169      -7.236   3.343  -9.291  1.00  0.00           C  
ATOM   2702  O   ASN B 169      -8.114   4.105  -8.883  1.00  0.00           O  
ATOM   2703  CB  ASN B 169      -8.332   1.797 -10.935  1.00  0.00           C  
ATOM   2704  CG  ASN B 169      -7.512   2.264 -12.121  1.00  0.00           C  
ATOM   2705  OD1 ASN B 169      -7.295   3.465 -12.307  1.00  0.00           O  
ATOM   2706  ND2 ASN B 169      -7.049   1.320 -12.931  1.00  0.00           N  
ATOM   2707  H   ASN B 169      -9.272   0.969  -8.709  1.00  0.00           H  
ATOM   2708  HA  ASN B 169      -6.614   1.361  -9.726  1.00  0.00           H  
ATOM   2709 1HB  ASN B 169      -8.641   0.765 -11.106  1.00  0.00           H  
ATOM   2710 2HB  ASN B 169      -9.236   2.403 -10.872  1.00  0.00           H  
ATOM   2711 1HD2 ASN B 169      -6.502   1.571 -13.730  1.00  0.00           H  
ATOM   2712 2HD2 ASN B 169      -7.247   0.359 -12.743  1.00  0.00           H  
ATOM   2713  N   SER B 170      -5.903   3.726  -9.452  1.00  0.00           N  
ATOM   2714  CA  SER B 170      -5.508   5.089  -9.112  1.00  0.00           C  
ATOM   2715  C   SER B 170      -4.821   5.776 -10.287  1.00  0.00           C  
ATOM   2716  O   SER B 170      -3.922   6.597 -10.094  1.00  0.00           O  
ATOM   2717  CB  SER B 170      -4.580   5.091  -7.896  1.00  0.00           C  
ATOM   2718  OG  SER B 170      -3.412   4.330  -8.153  1.00  0.00           O  
ATOM   2719  H   SER B 170      -5.205   3.083  -9.798  1.00  0.00           H  
ATOM   2720  HA  SER B 170      -6.406   5.658  -8.866  1.00  0.00           H  
ATOM   2721 1HB  SER B 170      -4.305   6.116  -7.650  1.00  0.00           H  
ATOM   2722 2HB  SER B 170      -5.106   4.679  -7.036  1.00  0.00           H  
ATOM   2723  HG  SER B 170      -3.504   3.998  -9.049  1.00  0.00           H  
ATOM   2724  N   ASN B 171      -5.235   5.327 -11.527  1.00  0.00           N  
ATOM   2725  CA  ASN B 171      -4.659   5.848 -12.761  1.00  0.00           C  
ATOM   2726  C   ASN B 171      -4.777   7.368 -12.837  1.00  0.00           C  
ATOM   2727  O   ASN B 171      -3.861   8.044 -13.308  1.00  0.00           O  
ATOM   2728  CB  ASN B 171      -5.324   5.203 -13.979  1.00  0.00           C  
ATOM   2729  CG  ASN B 171      -4.557   5.451 -15.263  1.00  0.00           C  
ATOM   2730  OD1 ASN B 171      -3.337   5.275 -15.316  1.00  0.00           O  
ATOM   2731  ND2 ASN B 171      -5.267   5.859 -16.308  1.00  0.00           N  
ATOM   2732  H   ASN B 171      -5.955   4.620 -11.580  1.00  0.00           H  
ATOM   2733  HA  ASN B 171      -3.595   5.605 -12.776  1.00  0.00           H  
ATOM   2734 1HB  ASN B 171      -5.407   4.127 -13.821  1.00  0.00           H  
ATOM   2735 2HB  ASN B 171      -6.335   5.596 -14.092  1.00  0.00           H  
ATOM   2736 1HD2 ASN B 171      -4.814   6.038 -17.182  1.00  0.00           H  
ATOM   2737 2HD2 ASN B 171      -6.255   5.987 -16.222  1.00  0.00           H  
ATOM   2738  N   ASN B 172      -5.870   7.816 -12.307  1.00  0.00           N  
ATOM   2739  CA  ASN B 172      -6.125   9.251 -12.368  1.00  0.00           C  
ATOM   2740  C   ASN B 172      -5.248  10.018 -11.382  1.00  0.00           C  
ATOM   2741  O   ASN B 172      -5.080  11.232 -11.510  1.00  0.00           O  
ATOM   2742  CB  ASN B 172      -7.603   9.546 -12.105  1.00  0.00           C  
ATOM   2743  CG  ASN B 172      -8.045   9.124 -10.718  1.00  0.00           C  
ATOM   2744  OD1 ASN B 172      -7.389   8.307 -10.066  1.00  0.00           O  
ATOM   2745  ND2 ASN B 172      -9.161   9.677 -10.257  1.00  0.00           N  
ATOM   2746  H   ASN B 172      -6.546   7.215 -11.857  1.00  0.00           H  
ATOM   2747  HA  ASN B 172      -5.872   9.605 -13.369  1.00  0.00           H  
ATOM   2748 1HB  ASN B 172      -7.788  10.615 -12.222  1.00  0.00           H  
ATOM   2749 2HB  ASN B 172      -8.215   9.025 -12.842  1.00  0.00           H  
ATOM   2750 1HD2 ASN B 172      -9.500   9.435  -9.347  1.00  0.00           H  
ATOM   2751 2HD2 ASN B 172      -9.662  10.334 -10.819  1.00  0.00           H  
ATOM   2752  N   LEU B 173      -4.633   9.301 -10.442  1.00  0.00           N  
ATOM   2753  CA  LEU B 173      -3.830   9.947  -9.409  1.00  0.00           C  
ATOM   2754  C   LEU B 173      -2.348   9.643  -9.603  1.00  0.00           C  
ATOM   2755  O   LEU B 173      -1.502  10.523  -9.432  1.00  0.00           O  
ATOM   2756  CB  LEU B 173      -4.279   9.492  -8.018  1.00  0.00           C  
ATOM   2757  CG  LEU B 173      -5.712   9.845  -7.619  1.00  0.00           C  
ATOM   2758  CD1 LEU B 173      -6.076   9.172  -6.299  1.00  0.00           C  
ATOM   2759  CD2 LEU B 173      -5.882  11.357  -7.518  1.00  0.00           C  
ATOM   2760  H   LEU B 173      -4.721   8.295 -10.440  1.00  0.00           H  
ATOM   2761  HA  LEU B 173      -3.971  11.025  -9.485  1.00  0.00           H  
ATOM   2762 1HB  LEU B 173      -4.182   8.409  -7.959  1.00  0.00           H  
ATOM   2763 2HB  LEU B 173      -3.616   9.936  -7.276  1.00  0.00           H  
ATOM   2764  HG  LEU B 173      -6.404   9.461  -8.369  1.00  0.00           H  
ATOM   2765 1HD1 LEU B 173      -7.099   9.432  -6.028  1.00  0.00           H  
ATOM   2766 2HD1 LEU B 173      -5.994   8.090  -6.407  1.00  0.00           H  
ATOM   2767 3HD1 LEU B 173      -5.396   9.512  -5.518  1.00  0.00           H  
ATOM   2768 1HD2 LEU B 173      -6.909  11.590  -7.234  1.00  0.00           H  
ATOM   2769 2HD2 LEU B 173      -5.199  11.751  -6.765  1.00  0.00           H  
ATOM   2770 3HD2 LEU B 173      -5.660  11.813  -8.483  1.00  0.00           H  
ATOM   2771  N   ASP B 174      -2.076   8.397  -9.909  1.00  0.00           N  
ATOM   2772  CA  ASP B 174      -0.702   7.929  -9.750  1.00  0.00           C  
ATOM   2773  C   ASP B 174      -0.051   7.667 -11.106  1.00  0.00           C  
ATOM   2774  O   ASP B 174       0.979   6.994 -11.186  1.00  0.00           O  
ATOM   2775  CB  ASP B 174      -0.662   6.662  -8.893  1.00  0.00           C  
ATOM   2776  CG  ASP B 174      -1.055   6.911  -7.447  1.00  0.00           C  
ATOM   2777  OD1 ASP B 174      -0.491   7.827  -6.811  1.00  0.00           O  
ATOM   2778  OD2 ASP B 174      -1.936   6.183  -6.940  1.00  0.00           O  
ATOM   2779  H   ASP B 174      -2.778   7.755 -10.248  1.00  0.00           H  
ATOM   2780  HA  ASP B 174      -0.127   8.707  -9.247  1.00  0.00           H  
ATOM   2781 1HB  ASP B 174      -1.337   5.917  -9.314  1.00  0.00           H  
ATOM   2782 2HB  ASP B 174       0.344   6.241  -8.913  1.00  0.00           H  
ATOM   2783  N   SER B 175      -0.753   8.179 -12.155  1.00  0.00           N  
ATOM   2784  CA  SER B 175      -0.159   8.153 -13.487  1.00  0.00           C  
ATOM   2785  C   SER B 175       0.137   9.562 -13.989  1.00  0.00           C  
ATOM   2786  O   SER B 175      -0.501  10.526 -13.559  1.00  0.00           O  
ATOM   2787  CB  SER B 175      -1.082   7.435 -14.473  1.00  0.00           C  
ATOM   2788  OG  SER B 175      -1.220   6.067 -14.128  1.00  0.00           O  
ATOM   2789  H   SER B 175      -1.674   8.576 -12.035  1.00  0.00           H  
ATOM   2790  HA  SER B 175       0.785   7.609 -13.434  1.00  0.00           H  
ATOM   2791 1HB  SER B 175      -2.060   7.916 -14.472  1.00  0.00           H  
ATOM   2792 2HB  SER B 175      -0.676   7.522 -15.480  1.00  0.00           H  
ATOM   2793  HG  SER B 175      -0.684   5.937 -13.342  1.00  0.00           H  
ATOM   2794  N   LYS B 176       1.186   9.640 -14.810  1.00  0.00           N  
ATOM   2795  CA  LYS B 176       1.531  10.912 -15.437  1.00  0.00           C  
ATOM   2796  C   LYS B 176       1.980  10.709 -16.882  1.00  0.00           C  
ATOM   2797  O   LYS B 176       2.574   9.682 -17.214  1.00  0.00           O  
ATOM   2798  CB  LYS B 176       2.629  11.623 -14.643  1.00  0.00           C  
ATOM   2799  CG  LYS B 176       2.983  13.004 -15.175  1.00  0.00           C  
ATOM   2800  CD  LYS B 176       4.069  13.664 -14.336  1.00  0.00           C  
ATOM   2801  CE  LYS B 176       4.451  15.030 -14.890  1.00  0.00           C  
ATOM   2802  NZ  LYS B 176       5.510  15.686 -14.066  1.00  0.00           N  
ATOM   2803  H   LYS B 176       1.750   8.826 -15.006  1.00  0.00           H  
ATOM   2804  HA  LYS B 176       0.643  11.545 -15.446  1.00  0.00           H  
ATOM   2805 1HB  LYS B 176       2.315  11.731 -13.604  1.00  0.00           H  
ATOM   2806 2HB  LYS B 176       3.534  11.016 -14.650  1.00  0.00           H  
ATOM   2807 1HG  LYS B 176       3.335  12.919 -16.204  1.00  0.00           H  
ATOM   2808 2HG  LYS B 176       2.096  13.636 -15.164  1.00  0.00           H  
ATOM   2809 1HD  LYS B 176       3.715  13.785 -13.311  1.00  0.00           H  
ATOM   2810 2HD  LYS B 176       4.955  13.029 -14.323  1.00  0.00           H  
ATOM   2811 1HE  LYS B 176       4.816  14.920 -15.910  1.00  0.00           H  
ATOM   2812 2HE  LYS B 176       3.571  15.673 -14.910  1.00  0.00           H  
ATOM   2813 1HZ  LYS B 176       5.736  16.587 -14.463  1.00  0.00           H  
ATOM   2814 2HZ  LYS B 176       5.174  15.809 -13.121  1.00  0.00           H  
ATOM   2815 3HZ  LYS B 176       6.337  15.106 -14.056  1.00  0.00           H  
ATOM   2816  N   VAL B 177       1.574  11.733 -17.758  1.00  0.00           N  
ATOM   2817  CA  VAL B 177       2.059  11.695 -19.134  1.00  0.00           C  
ATOM   2818  C   VAL B 177       3.586  11.721 -19.145  1.00  0.00           C  
ATOM   2819  O   VAL B 177       4.204  12.554 -18.477  1.00  0.00           O  
ATOM   2820  CB  VAL B 177       1.500  12.872 -19.966  1.00  0.00           C  
ATOM   2821  CG1 VAL B 177       2.092  12.867 -21.374  1.00  0.00           C  
ATOM   2822  CG2 VAL B 177      -0.025  12.807 -20.023  1.00  0.00           C  
ATOM   2823  H   VAL B 177       0.965  12.486 -17.472  1.00  0.00           H  
ATOM   2824  HA  VAL B 177       1.723  10.765 -19.594  1.00  0.00           H  
ATOM   2825  HB  VAL B 177       1.803  13.810 -19.501  1.00  0.00           H  
ATOM   2826 1HG1 VAL B 177       1.685  13.704 -21.943  1.00  0.00           H  
ATOM   2827 2HG1 VAL B 177       3.176  12.963 -21.313  1.00  0.00           H  
ATOM   2828 3HG1 VAL B 177       1.837  11.932 -21.873  1.00  0.00           H  
ATOM   2829 1HG2 VAL B 177      -0.403  13.643 -20.611  1.00  0.00           H  
ATOM   2830 2HG2 VAL B 177      -0.332  11.869 -20.485  1.00  0.00           H  
ATOM   2831 3HG2 VAL B 177      -0.430  12.863 -19.012  1.00  0.00           H  
ATOM   2832  N   GLY B 178       4.247  10.709 -19.731  1.00  0.00           N  
ATOM   2833  CA  GLY B 178       5.699  10.632 -19.726  1.00  0.00           C  
ATOM   2834  C   GLY B 178       6.241   9.645 -18.709  1.00  0.00           C  
ATOM   2835  O   GLY B 178       7.440   9.359 -18.691  1.00  0.00           O  
ATOM   2836  H   GLY B 178       3.717   9.981 -20.188  1.00  0.00           H  
ATOM   2837 1HA  GLY B 178       6.051  10.342 -20.716  1.00  0.00           H  
ATOM   2838 2HA  GLY B 178       6.115  11.616 -19.513  1.00  0.00           H  
ATOM   2839  N   GLY B 179       5.326   9.120 -17.891  1.00  0.00           N  
ATOM   2840  CA  GLY B 179       5.621   8.046 -16.956  1.00  0.00           C  
ATOM   2841  C   GLY B 179       5.849   8.535 -15.538  1.00  0.00           C  
ATOM   2842  O   GLY B 179       6.777   9.305 -15.283  1.00  0.00           O  
ATOM   2843  H   GLY B 179       4.388   9.493 -17.931  1.00  0.00           H  
ATOM   2844 1HA  GLY B 179       4.797   7.332 -16.951  1.00  0.00           H  
ATOM   2845 2HA  GLY B 179       6.509   7.509 -17.287  1.00  0.00           H  
ATOM   2846  N   ASN B 180       4.962   8.188 -14.607  1.00  0.00           N  
ATOM   2847  CA  ASN B 180       5.229   8.358 -13.183  1.00  0.00           C  
ATOM   2848  C   ASN B 180       6.094   7.226 -12.636  1.00  0.00           C  
ATOM   2849  O   ASN B 180       5.631   6.091 -12.509  1.00  0.00           O  
ATOM   2850  CB  ASN B 180       3.919   8.452 -12.398  1.00  0.00           C  
ATOM   2851  CG  ASN B 180       4.134   8.819 -10.943  1.00  0.00           C  
ATOM   2852  OD1 ASN B 180       5.270   8.867 -10.464  1.00  0.00           O  
ATOM   2853  ND2 ASN B 180       3.045   9.082 -10.231  1.00  0.00           N  
ATOM   2854  H   ASN B 180       4.078   7.795 -14.898  1.00  0.00           H  
ATOM   2855  HA  ASN B 180       5.786   9.286 -13.043  1.00  0.00           H  
ATOM   2856 1HB  ASN B 180       3.272   9.201 -12.857  1.00  0.00           H  
ATOM   2857 2HB  ASN B 180       3.397   7.496 -12.445  1.00  0.00           H  
ATOM   2858 1HD2 ASN B 180       3.127   9.330  -9.265  1.00  0.00           H  
ATOM   2859 2HD2 ASN B 180       2.143   9.032 -10.660  1.00  0.00           H  
ATOM   2860  N   TYR B 181       7.405   7.498 -12.166  1.00  0.00           N  
ATOM   2861  CA  TYR B 181       8.389   6.490 -11.788  1.00  0.00           C  
ATOM   2862  C   TYR B 181       8.645   6.515 -10.286  1.00  0.00           C  
ATOM   2863  O   TYR B 181       9.687   6.048  -9.819  1.00  0.00           O  
ATOM   2864  CB  TYR B 181       9.702   6.711 -12.545  1.00  0.00           C  
ATOM   2865  CG  TYR B 181       9.565   6.599 -14.044  1.00  0.00           C  
ATOM   2866  CD1 TYR B 181       9.559   5.356 -14.672  1.00  0.00           C  
ATOM   2867  CD2 TYR B 181       9.441   7.737 -14.835  1.00  0.00           C  
ATOM   2868  CE1 TYR B 181       9.435   5.249 -16.053  1.00  0.00           C  
ATOM   2869  CE2 TYR B 181       9.316   7.641 -16.217  1.00  0.00           C  
ATOM   2870  CZ  TYR B 181       9.314   6.395 -16.816  1.00  0.00           C  
ATOM   2871  OH  TYR B 181       9.190   6.295 -18.184  1.00  0.00           O  
ATOM   2872  H   TYR B 181       7.650   8.475 -12.097  1.00  0.00           H  
ATOM   2873  HA  TYR B 181       7.996   5.507 -12.051  1.00  0.00           H  
ATOM   2874 1HB  TYR B 181      10.095   7.702 -12.311  1.00  0.00           H  
ATOM   2875 2HB  TYR B 181      10.440   5.980 -12.215  1.00  0.00           H  
ATOM   2876  HD1 TYR B 181       9.653   4.446 -14.080  1.00  0.00           H  
ATOM   2877  HD2 TYR B 181       9.442   8.724 -14.373  1.00  0.00           H  
ATOM   2878  HE1 TYR B 181       9.432   4.267 -16.525  1.00  0.00           H  
ATOM   2879  HE2 TYR B 181       9.221   8.544 -16.820  1.00  0.00           H  
ATOM   2880  HH  TYR B 181       9.116   7.174 -18.563  1.00  0.00           H  
ATOM   2881  N   ASN B 182       7.722   7.106  -9.603  1.00  0.00           N  
ATOM   2882  CA  ASN B 182       7.808   7.319  -8.162  1.00  0.00           C  
ATOM   2883  C   ASN B 182       7.616   6.017  -7.390  1.00  0.00           C  
ATOM   2884  O   ASN B 182       8.093   5.884  -6.261  1.00  0.00           O  
ATOM   2885  CB  ASN B 182       6.781   8.360  -7.711  1.00  0.00           C  
ATOM   2886  CG  ASN B 182       7.190   9.776  -8.065  1.00  0.00           C  
ATOM   2887  OD1 ASN B 182       8.355  10.039  -8.376  1.00  0.00           O  
ATOM   2888  ND2 ASN B 182       6.236  10.698  -8.022  1.00  0.00           N  
ATOM   2889  H   ASN B 182       6.906   7.432 -10.101  1.00  0.00           H  
ATOM   2890  HA  ASN B 182       8.807   7.690  -7.926  1.00  0.00           H  
ATOM   2891 1HB  ASN B 182       5.818   8.146  -8.176  1.00  0.00           H  
ATOM   2892 2HB  ASN B 182       6.645   8.293  -6.631  1.00  0.00           H  
ATOM   2893 1HD2 ASN B 182       6.449  11.649  -8.246  1.00  0.00           H  
ATOM   2894 2HD2 ASN B 182       5.304  10.442  -7.766  1.00  0.00           H  
ATOM   2895  N   TYR B 183       6.953   5.050  -7.903  1.00  0.00           N  
ATOM   2896  CA  TYR B 183       6.615   3.820  -7.196  1.00  0.00           C  
ATOM   2897  C   TYR B 183       7.546   2.684  -7.601  1.00  0.00           C  
ATOM   2898  O   TYR B 183       7.612   2.317  -8.777  1.00  0.00           O  
ATOM   2899  CB  TYR B 183       5.160   3.426  -7.468  1.00  0.00           C  
ATOM   2900  CG  TYR B 183       4.159   4.478  -7.058  1.00  0.00           C  
ATOM   2901  CD1 TYR B 183       3.703   4.560  -5.744  1.00  0.00           C  
ATOM   2902  CD2 TYR B 183       3.666   5.392  -7.984  1.00  0.00           C  
ATOM   2903  CE1 TYR B 183       2.779   5.527  -5.363  1.00  0.00           C  
ATOM   2904  CE2 TYR B 183       2.742   6.363  -7.613  1.00  0.00           C  
ATOM   2905  CZ  TYR B 183       2.305   6.423  -6.303  1.00  0.00           C  
ATOM   2906  OH  TYR B 183       1.390   7.382  -5.930  1.00  0.00           O  
ATOM   2907  H   TYR B 183       6.653   5.165  -8.861  1.00  0.00           H  
ATOM   2908  HA  TYR B 183       6.735   3.992  -6.126  1.00  0.00           H  
ATOM   2909 1HB  TYR B 183       5.029   3.228  -8.533  1.00  0.00           H  
ATOM   2910 2HB  TYR B 183       4.926   2.506  -6.933  1.00  0.00           H  
ATOM   2911  HD1 TYR B 183       4.071   3.859  -4.995  1.00  0.00           H  
ATOM   2912  HD2 TYR B 183       4.003   5.354  -9.020  1.00  0.00           H  
ATOM   2913  HE1 TYR B 183       2.435   5.575  -4.330  1.00  0.00           H  
ATOM   2914  HE2 TYR B 183       2.367   7.070  -8.354  1.00  0.00           H  
ATOM   2915  HH  TYR B 183       1.163   7.920  -6.692  1.00  0.00           H  
ATOM   2916  N   LEU B 184       8.298   2.197  -6.607  1.00  0.00           N  
ATOM   2917  CA  LEU B 184       9.316   1.176  -6.828  1.00  0.00           C  
ATOM   2918  C   LEU B 184       8.866  -0.169  -6.267  1.00  0.00           C  
ATOM   2919  O   LEU B 184       8.045  -0.221  -5.349  1.00  0.00           O  
ATOM   2920  CB  LEU B 184      10.641   1.593  -6.185  1.00  0.00           C  
ATOM   2921  CG  LEU B 184      11.207   2.947  -6.616  1.00  0.00           C  
ATOM   2922  CD1 LEU B 184      12.432   3.300  -5.778  1.00  0.00           C  
ATOM   2923  CD2 LEU B 184      11.554   2.934  -8.101  1.00  0.00           C  
ATOM   2924  H   LEU B 184       8.152   2.552  -5.673  1.00  0.00           H  
ATOM   2925  HA  LEU B 184       9.469   1.067  -7.901  1.00  0.00           H  
ATOM   2926 1HB  LEU B 184      10.508   1.625  -5.105  1.00  0.00           H  
ATOM   2927 2HB  LEU B 184      11.392   0.838  -6.416  1.00  0.00           H  
ATOM   2928  HG  LEU B 184      10.466   3.726  -6.433  1.00  0.00           H  
ATOM   2929 1HD1 LEU B 184      12.824   4.266  -6.096  1.00  0.00           H  
ATOM   2930 2HD1 LEU B 184      12.151   3.352  -4.726  1.00  0.00           H  
ATOM   2931 3HD1 LEU B 184      13.197   2.536  -5.913  1.00  0.00           H  
ATOM   2932 1HD2 LEU B 184      11.955   3.906  -8.390  1.00  0.00           H  
ATOM   2933 2HD2 LEU B 184      12.300   2.162  -8.294  1.00  0.00           H  
ATOM   2934 3HD2 LEU B 184      10.656   2.724  -8.683  1.00  0.00           H  
ATOM   2935  N   TYR B 185       9.337  -1.205  -6.903  1.00  0.00           N  
ATOM   2936  CA  TYR B 185       9.193  -2.553  -6.364  1.00  0.00           C  
ATOM   2937  C   TYR B 185      10.516  -3.307  -6.417  1.00  0.00           C  
ATOM   2938  O   TYR B 185      11.437  -2.906  -7.133  1.00  0.00           O  
ATOM   2939  CB  TYR B 185       8.119  -3.328  -7.134  1.00  0.00           C  
ATOM   2940  CG  TYR B 185       8.462  -3.558  -8.586  1.00  0.00           C  
ATOM   2941  CD1 TYR B 185       8.227  -2.572  -9.542  1.00  0.00           C  
ATOM   2942  CD2 TYR B 185       9.019  -4.761  -9.006  1.00  0.00           C  
ATOM   2943  CE1 TYR B 185       8.539  -2.780 -10.882  1.00  0.00           C  
ATOM   2944  CE2 TYR B 185       9.335  -4.980 -10.342  1.00  0.00           C  
ATOM   2945  CZ  TYR B 185       9.092  -3.985 -11.271  1.00  0.00           C  
ATOM   2946  OH  TYR B 185       9.403  -4.197 -12.596  1.00  0.00           O  
ATOM   2947  H   TYR B 185       9.811  -1.076  -7.785  1.00  0.00           H  
ATOM   2948  HA  TYR B 185       8.887  -2.477  -5.320  1.00  0.00           H  
ATOM   2949 1HB  TYR B 185       7.962  -4.299  -6.662  1.00  0.00           H  
ATOM   2950 2HB  TYR B 185       7.175  -2.785  -7.088  1.00  0.00           H  
ATOM   2951  HD1 TYR B 185       7.791  -1.618  -9.245  1.00  0.00           H  
ATOM   2952  HD2 TYR B 185       9.214  -5.553  -8.283  1.00  0.00           H  
ATOM   2953  HE1 TYR B 185       8.347  -1.996 -11.614  1.00  0.00           H  
ATOM   2954  HE2 TYR B 185       9.770  -5.931 -10.650  1.00  0.00           H  
ATOM   2955  HH  TYR B 185       9.775  -5.076 -12.700  1.00  0.00           H  
ATOM   2956  N   ARG B 186      10.598  -4.272  -5.511  1.00  0.00           N  
ATOM   2957  CA  ARG B 186      11.810  -5.084  -5.483  1.00  0.00           C  
ATOM   2958  C   ARG B 186      11.740  -6.208  -6.511  1.00  0.00           C  
ATOM   2959  O   ARG B 186      10.844  -7.053  -6.456  1.00  0.00           O  
ATOM   2960  CB  ARG B 186      12.034  -5.667  -4.085  1.00  0.00           C  
ATOM   2961  CG  ARG B 186      13.326  -6.456  -3.947  1.00  0.00           C  
ATOM   2962  CD  ARG B 186      13.536  -6.949  -2.522  1.00  0.00           C  
ATOM   2963  NE  ARG B 186      13.711  -5.840  -1.588  1.00  0.00           N  
ATOM   2964  CZ  ARG B 186      14.842  -5.161  -1.422  1.00  0.00           C  
ATOM   2965  NH1 ARG B 186      15.926  -5.466  -2.126  1.00  0.00           N  
ATOM   2966  NH2 ARG B 186      14.891  -4.170  -0.544  1.00  0.00           N  
ATOM   2967  H   ARG B 186       9.862  -4.464  -4.847  1.00  0.00           H  
ATOM   2968  HA  ARG B 186      12.659  -4.447  -5.735  1.00  0.00           H  
ATOM   2969 1HB  ARG B 186      12.049  -4.861  -3.353  1.00  0.00           H  
ATOM   2970 2HB  ARG B 186      11.205  -6.326  -3.829  1.00  0.00           H  
ATOM   2971 1HG  ARG B 186      13.296  -7.322  -4.608  1.00  0.00           H  
ATOM   2972 2HG  ARG B 186      14.171  -5.822  -4.218  1.00  0.00           H  
ATOM   2973 1HD  ARG B 186      12.670  -7.530  -2.207  1.00  0.00           H  
ATOM   2974 2HD  ARG B 186      14.426  -7.575  -2.481  1.00  0.00           H  
ATOM   2975  HE  ARG B 186      12.915  -5.568  -1.026  1.00  0.00           H  
ATOM   2976 1HH1 ARG B 186      15.897  -6.221  -2.796  1.00  0.00           H  
ATOM   2977 2HH1 ARG B 186      16.779  -4.943  -1.991  1.00  0.00           H  
ATOM   2978 1HH2 ARG B 186      14.070  -3.933  -0.003  1.00  0.00           H  
ATOM   2979 2HH2 ARG B 186      15.747  -3.652  -0.415  1.00  0.00           H  
ATOM   2980  N   LEU B 187      12.733  -6.208  -7.416  1.00  0.00           N  
ATOM   2981  CA  LEU B 187      12.778  -7.168  -8.514  1.00  0.00           C  
ATOM   2982  C   LEU B 187      13.651  -8.365  -8.153  1.00  0.00           C  
ATOM   2983  O   LEU B 187      13.307  -9.507  -8.468  1.00  0.00           O  
ATOM   2984  CB  LEU B 187      13.305  -6.502  -9.787  1.00  0.00           C  
ATOM   2985  CG  LEU B 187      13.252  -7.343 -11.064  1.00  0.00           C  
ATOM   2986  CD1 LEU B 187      11.810  -7.710 -11.397  1.00  0.00           C  
ATOM   2987  CD2 LEU B 187      13.901  -6.595 -12.224  1.00  0.00           C  
ATOM   2988  H   LEU B 187      13.469  -5.522  -7.332  1.00  0.00           H  
ATOM   2989  HA  LEU B 187      11.766  -7.526  -8.702  1.00  0.00           H  
ATOM   2990 1HB  LEU B 187      12.728  -5.597  -9.970  1.00  0.00           H  
ATOM   2991 2HB  LEU B 187      14.345  -6.219  -9.626  1.00  0.00           H  
ATOM   2992  HG  LEU B 187      13.786  -8.280 -10.905  1.00  0.00           H  
ATOM   2993 1HD1 LEU B 187      11.788  -8.308 -12.308  1.00  0.00           H  
ATOM   2994 2HD1 LEU B 187      11.382  -8.285 -10.576  1.00  0.00           H  
ATOM   2995 3HD1 LEU B 187      11.229  -6.801 -11.546  1.00  0.00           H  
ATOM   2996 1HD2 LEU B 187      13.855  -7.209 -13.124  1.00  0.00           H  
ATOM   2997 2HD2 LEU B 187      13.370  -5.658 -12.396  1.00  0.00           H  
ATOM   2998 3HD2 LEU B 187      14.943  -6.383 -11.983  1.00  0.00           H  
ATOM   2999  N   PHE B 188      14.730  -8.113  -7.427  1.00  0.00           N  
ATOM   3000  CA  PHE B 188      15.650  -9.180  -7.051  1.00  0.00           C  
ATOM   3001  C   PHE B 188      15.838  -9.224  -5.539  1.00  0.00           C  
ATOM   3002  O   PHE B 188      15.938  -8.181  -4.890  1.00  0.00           O  
ATOM   3003  CB  PHE B 188      17.004  -8.992  -7.742  1.00  0.00           C  
ATOM   3004  CG  PHE B 188      16.921  -8.977  -9.245  1.00  0.00           C  
ATOM   3005  CD1 PHE B 188      16.661 -10.144  -9.953  1.00  0.00           C  
ATOM   3006  CD2 PHE B 188      17.103  -7.794  -9.950  1.00  0.00           C  
ATOM   3007  CE1 PHE B 188      16.584 -10.133 -11.344  1.00  0.00           C  
ATOM   3008  CE2 PHE B 188      17.027  -7.775 -11.340  1.00  0.00           C  
ATOM   3009  CZ  PHE B 188      16.768  -8.945 -12.035  1.00  0.00           C  
ATOM   3010  H   PHE B 188      14.923  -7.168  -7.126  1.00  0.00           H  
ATOM   3011  HA  PHE B 188      15.225 -10.132  -7.371  1.00  0.00           H  
ATOM   3012 1HB  PHE B 188      17.451  -8.054  -7.416  1.00  0.00           H  
ATOM   3013 2HB  PHE B 188      17.678  -9.795  -7.446  1.00  0.00           H  
ATOM   3014  HD1 PHE B 188      16.516 -11.077  -9.407  1.00  0.00           H  
ATOM   3015  HD2 PHE B 188      17.307  -6.873  -9.403  1.00  0.00           H  
ATOM   3016  HE1 PHE B 188      16.379 -11.056 -11.885  1.00  0.00           H  
ATOM   3017  HE2 PHE B 188      17.172  -6.841 -11.882  1.00  0.00           H  
ATOM   3018  HZ  PHE B 188      16.710  -8.931 -13.122  1.00  0.00           H  
ATOM   3019  N   ARG B 189      15.880 -10.453  -5.044  1.00  0.00           N  
ATOM   3020  CA  ARG B 189      16.114 -10.704  -3.626  1.00  0.00           C  
ATOM   3021  C   ARG B 189      16.684 -12.100  -3.403  1.00  0.00           C  
ATOM   3022  O   ARG B 189      16.354 -13.036  -4.136  1.00  0.00           O  
ATOM   3023  CB  ARG B 189      14.819 -10.533  -2.829  1.00  0.00           C  
ATOM   3024  CG  ARG B 189      15.011 -10.588  -1.322  1.00  0.00           C  
ATOM   3025  CD  ARG B 189      13.714 -10.306  -0.577  1.00  0.00           C  
ATOM   3026  NE  ARG B 189      13.913 -10.300   0.869  1.00  0.00           N  
ATOM   3027  CZ  ARG B 189      13.253 -11.072   1.729  1.00  0.00           C  
ATOM   3028  NH1 ARG B 189      12.333 -11.930   1.301  1.00  0.00           N  
ATOM   3029  NH2 ARG B 189      13.513 -10.985   3.025  1.00  0.00           N  
ATOM   3030  H   ARG B 189      15.746 -11.237  -5.667  1.00  0.00           H  
ATOM   3031  HA  ARG B 189      16.844  -9.980  -3.262  1.00  0.00           H  
ATOM   3032 1HB  ARG B 189      14.363  -9.576  -3.078  1.00  0.00           H  
ATOM   3033 2HB  ARG B 189      14.113 -11.315  -3.110  1.00  0.00           H  
ATOM   3034 1HG  ARG B 189      15.361 -11.580  -1.036  1.00  0.00           H  
ATOM   3035 2HG  ARG B 189      15.748  -9.842  -1.021  1.00  0.00           H  
ATOM   3036 1HD  ARG B 189      13.328  -9.331  -0.874  1.00  0.00           H  
ATOM   3037 2HD  ARG B 189      12.981 -11.075  -0.819  1.00  0.00           H  
ATOM   3038  HE  ARG B 189      14.602  -9.663   1.246  1.00  0.00           H  
ATOM   3039 1HH1 ARG B 189      12.129 -12.001   0.314  1.00  0.00           H  
ATOM   3040 2HH1 ARG B 189      11.838 -12.511   1.962  1.00  0.00           H  
ATOM   3041 1HH2 ARG B 189      14.211 -10.334   3.358  1.00  0.00           H  
ATOM   3042 2HH2 ARG B 189      13.014 -11.569   3.680  1.00  0.00           H  
ATOM   3043  N   LYS B 190      17.564 -12.208  -2.456  1.00  0.00           N  
ATOM   3044  CA  LYS B 190      18.253 -13.470  -2.202  1.00  0.00           C  
ATOM   3045  C   LYS B 190      17.272 -14.551  -1.758  1.00  0.00           C  
ATOM   3046  O   LYS B 190      17.443 -15.726  -2.091  1.00  0.00           O  
ATOM   3047  CB  LYS B 190      19.342 -13.284  -1.145  1.00  0.00           C  
ATOM   3048  CG  LYS B 190      20.553 -12.503  -1.635  1.00  0.00           C  
ATOM   3049  CD  LYS B 190      21.627 -12.406  -0.559  1.00  0.00           C  
ATOM   3050  CE  LYS B 190      22.832 -11.608  -1.041  1.00  0.00           C  
ATOM   3051  NZ  LYS B 190      23.863 -11.461   0.029  1.00  0.00           N  
ATOM   3052  H   LYS B 190      17.779 -11.406  -1.881  1.00  0.00           H  
ATOM   3053  HA  LYS B 190      18.721 -13.801  -3.129  1.00  0.00           H  
ATOM   3054 1HB  LYS B 190      18.927 -12.760  -0.283  1.00  0.00           H  
ATOM   3055 2HB  LYS B 190      19.685 -14.260  -0.801  1.00  0.00           H  
ATOM   3056 1HG  LYS B 190      20.974 -12.997  -2.511  1.00  0.00           H  
ATOM   3057 2HG  LYS B 190      20.246 -11.497  -1.919  1.00  0.00           H  
ATOM   3058 1HD  LYS B 190      21.213 -11.921   0.326  1.00  0.00           H  
ATOM   3059 2HD  LYS B 190      21.956 -13.408  -0.282  1.00  0.00           H  
ATOM   3060 1HE  LYS B 190      23.281 -12.109  -1.897  1.00  0.00           H  
ATOM   3061 2HE  LYS B 190      22.509 -10.616  -1.357  1.00  0.00           H  
ATOM   3062 1HZ  LYS B 190      24.644 -10.928  -0.326  1.00  0.00           H  
ATOM   3063 2HZ  LYS B 190      23.460 -10.981   0.822  1.00  0.00           H  
ATOM   3064 3HZ  LYS B 190      24.183 -12.375   0.317  1.00  0.00           H  
ATOM   3065  N   SER B 191      16.286 -14.178  -1.026  1.00  0.00           N  
ATOM   3066  CA  SER B 191      15.297 -15.132  -0.536  1.00  0.00           C  
ATOM   3067  C   SER B 191      13.913 -14.497  -0.447  1.00  0.00           C  
ATOM   3068  O   SER B 191      13.782 -13.272  -0.492  1.00  0.00           O  
ATOM   3069  CB  SER B 191      15.707 -15.674   0.834  1.00  0.00           C  
ATOM   3070  OG  SER B 191      15.741 -14.634   1.797  1.00  0.00           O  
ATOM   3071  H   SER B 191      16.191 -13.202  -0.783  1.00  0.00           H  
ATOM   3072  HA  SER B 191      15.242 -15.965  -1.238  1.00  0.00           H  
ATOM   3073 1HB  SER B 191      15.001 -16.443   1.147  1.00  0.00           H  
ATOM   3074 2HB  SER B 191      16.688 -16.141   0.761  1.00  0.00           H  
ATOM   3075  HG  SER B 191      15.491 -13.833   1.330  1.00  0.00           H  
ATOM   3076  N   ASN B 192      12.880 -15.417  -0.477  1.00  0.00           N  
ATOM   3077  CA  ASN B 192      11.511 -14.937  -0.316  1.00  0.00           C  
ATOM   3078  C   ASN B 192      11.301 -14.289   1.050  1.00  0.00           C  
ATOM   3079  O   ASN B 192      11.956 -14.661   2.025  1.00  0.00           O  
ATOM   3080  CB  ASN B 192      10.515 -16.080  -0.521  1.00  0.00           C  
ATOM   3081  CG  ASN B 192      10.530 -16.621  -1.937  1.00  0.00           C  
ATOM   3082  OD1 ASN B 192      11.074 -15.993  -2.849  1.00  0.00           O  
ATOM   3083  ND2 ASN B 192       9.936 -17.793  -2.130  1.00  0.00           N  
ATOM   3084  H   ASN B 192      13.043 -16.405  -0.606  1.00  0.00           H  
ATOM   3085  HA  ASN B 192      11.322 -14.171  -1.069  1.00  0.00           H  
ATOM   3086 1HB  ASN B 192      10.747 -16.893   0.168  1.00  0.00           H  
ATOM   3087 2HB  ASN B 192       9.508 -15.732  -0.289  1.00  0.00           H  
ATOM   3088 1HD2 ASN B 192       9.915 -18.199  -3.044  1.00  0.00           H  
ATOM   3089 2HD2 ASN B 192       9.510 -18.270  -1.362  1.00  0.00           H  
ATOM   3090  N   LEU B 193      10.345 -13.338   1.150  1.00  0.00           N  
ATOM   3091  CA  LEU B 193       9.988 -12.666   2.394  1.00  0.00           C  
ATOM   3092  C   LEU B 193       9.264 -13.618   3.339  1.00  0.00           C  
ATOM   3093  O   LEU B 193       8.489 -14.469   2.896  1.00  0.00           O  
ATOM   3094  CB  LEU B 193       9.110 -11.444   2.111  1.00  0.00           C  
ATOM   3095  CG  LEU B 193       9.789 -10.271   1.402  1.00  0.00           C  
ATOM   3096  CD1 LEU B 193       8.763  -9.200   1.048  1.00  0.00           C  
ATOM   3097  CD2 LEU B 193      10.898  -9.690   2.272  1.00  0.00           C  
ATOM   3098  H   LEU B 193       9.859 -13.091   0.300  1.00  0.00           H  
ATOM   3099  HA  LEU B 193      10.903 -12.332   2.881  1.00  0.00           H  
ATOM   3100 1HB  LEU B 193       8.270 -11.756   1.493  1.00  0.00           H  
ATOM   3101 2HB  LEU B 193       8.719 -11.070   3.057  1.00  0.00           H  
ATOM   3102  HG  LEU B 193      10.221 -10.615   0.462  1.00  0.00           H  
ATOM   3103 1HD1 LEU B 193       9.261  -8.372   0.544  1.00  0.00           H  
ATOM   3104 2HD1 LEU B 193       8.007  -9.624   0.387  1.00  0.00           H  
ATOM   3105 3HD1 LEU B 193       8.287  -8.837   1.958  1.00  0.00           H  
ATOM   3106 1HD2 LEU B 193      11.371  -8.857   1.751  1.00  0.00           H  
ATOM   3107 2HD2 LEU B 193      10.475  -9.337   3.213  1.00  0.00           H  
ATOM   3108 3HD2 LEU B 193      11.642 -10.460   2.475  1.00  0.00           H  
ATOM   3109  N   LYS B 194       9.601 -13.483   4.622  1.00  0.00           N  
ATOM   3110  CA  LYS B 194       8.639 -13.984   5.600  1.00  0.00           C  
ATOM   3111  C   LYS B 194       7.385 -13.116   5.632  1.00  0.00           C  
ATOM   3112  O   LYS B 194       7.404 -11.971   5.175  1.00  0.00           O  
ATOM   3113  CB  LYS B 194       9.271 -14.044   6.992  1.00  0.00           C  
ATOM   3114  CG  LYS B 194      10.457 -14.991   7.093  1.00  0.00           C  
ATOM   3115  CD  LYS B 194      11.068 -14.976   8.488  1.00  0.00           C  
ATOM   3116  CE  LYS B 194      12.302 -15.864   8.570  1.00  0.00           C  
ATOM   3117  NZ  LYS B 194      12.956 -15.782   9.910  1.00  0.00           N  
ATOM   3118  H   LYS B 194      10.461 -13.065   4.947  1.00  0.00           H  
ATOM   3119  HA  LYS B 194       8.342 -14.992   5.309  1.00  0.00           H  
ATOM   3120 1HB  LYS B 194       9.607 -13.048   7.282  1.00  0.00           H  
ATOM   3121 2HB  LYS B 194       8.522 -14.361   7.718  1.00  0.00           H  
ATOM   3122 1HG  LYS B 194      10.133 -16.006   6.861  1.00  0.00           H  
ATOM   3123 2HG  LYS B 194      11.219 -14.698   6.371  1.00  0.00           H  
ATOM   3124 1HD  LYS B 194      11.350 -13.956   8.751  1.00  0.00           H  
ATOM   3125 2HD  LYS B 194      10.333 -15.329   9.211  1.00  0.00           H  
ATOM   3126 1HE  LYS B 194      12.019 -16.898   8.378  1.00  0.00           H  
ATOM   3127 2HE  LYS B 194      13.020 -15.560   7.809  1.00  0.00           H  
ATOM   3128 1HZ  LYS B 194      13.768 -16.382   9.926  1.00  0.00           H  
ATOM   3129 2HZ  LYS B 194      13.238 -14.829  10.090  1.00  0.00           H  
ATOM   3130 3HZ  LYS B 194      12.304 -16.079  10.622  1.00  0.00           H  
ATOM   3131  N   PRO B 195       6.300 -13.719   6.205  1.00  0.00           N  
ATOM   3132  CA  PRO B 195       5.072 -12.923   6.256  1.00  0.00           C  
ATOM   3133  C   PRO B 195       5.258 -11.599   6.994  1.00  0.00           C  
ATOM   3134  O   PRO B 195       5.838 -11.571   8.082  1.00  0.00           O  
ATOM   3135  CB  PRO B 195       4.093 -13.832   7.003  1.00  0.00           C  
ATOM   3136  CG  PRO B 195       4.560 -15.221   6.708  1.00  0.00           C  
ATOM   3137  CD  PRO B 195       6.062 -15.222   6.679  1.00  0.00           C  
ATOM   3138  HA  PRO B 195       4.723 -12.731   5.231  1.00  0.00           H  
ATOM   3139 1HB  PRO B 195       4.111 -13.601   8.078  1.00  0.00           H  
ATOM   3140 2HB  PRO B 195       3.067 -13.649   6.652  1.00  0.00           H  
ATOM   3141 1HG  PRO B 195       4.187 -15.918   7.473  1.00  0.00           H  
ATOM   3142 2HG  PRO B 195       4.154 -15.561   5.744  1.00  0.00           H  
ATOM   3143 1HD  PRO B 195       6.449 -15.432   7.687  1.00  0.00           H  
ATOM   3144 2HD  PRO B 195       6.415 -15.979   5.963  1.00  0.00           H  
ATOM   3145  N   PHE B 196       4.778 -10.441   6.325  1.00  0.00           N  
ATOM   3146  CA  PHE B 196       4.732  -9.066   6.808  1.00  0.00           C  
ATOM   3147  C   PHE B 196       6.138  -8.500   6.970  1.00  0.00           C  
ATOM   3148  O   PHE B 196       6.332  -7.488   7.646  1.00  0.00           O  
ATOM   3149  CB  PHE B 196       3.978  -8.987   8.140  1.00  0.00           C  
ATOM   3150  CG  PHE B 196       2.533  -9.395   8.045  1.00  0.00           C  
ATOM   3151  CD1 PHE B 196       1.643  -8.674   7.259  1.00  0.00           C  
ATOM   3152  CD2 PHE B 196       2.064 -10.501   8.742  1.00  0.00           C  
ATOM   3153  CE1 PHE B 196       0.305  -9.049   7.169  1.00  0.00           C  
ATOM   3154  CE2 PHE B 196       0.728 -10.882   8.657  1.00  0.00           C  
ATOM   3155  CZ  PHE B 196      -0.150 -10.154   7.870  1.00  0.00           C  
ATOM   3156  H   PHE B 196       4.435 -10.649   5.398  1.00  0.00           H  
ATOM   3157  HA  PHE B 196       4.203  -8.458   6.073  1.00  0.00           H  
ATOM   3158 1HB  PHE B 196       4.465  -9.630   8.872  1.00  0.00           H  
ATOM   3159 2HB  PHE B 196       4.019  -7.967   8.521  1.00  0.00           H  
ATOM   3160  HD1 PHE B 196       2.003  -7.805   6.708  1.00  0.00           H  
ATOM   3161  HD2 PHE B 196       2.755 -11.073   9.362  1.00  0.00           H  
ATOM   3162  HE1 PHE B 196      -0.381  -8.474   6.548  1.00  0.00           H  
ATOM   3163  HE2 PHE B 196       0.371 -11.751   9.209  1.00  0.00           H  
ATOM   3164  HZ  PHE B 196      -1.196 -10.449   7.804  1.00  0.00           H  
ATOM   3165  N   GLU B 197       7.146  -9.353   6.455  1.00  0.00           N  
ATOM   3166  CA  GLU B 197       8.514  -8.845   6.414  1.00  0.00           C  
ATOM   3167  C   GLU B 197       8.644  -7.689   5.426  1.00  0.00           C  
ATOM   3168  O   GLU B 197       8.021  -7.701   4.363  1.00  0.00           O  
ATOM   3169  CB  GLU B 197       9.492  -9.964   6.046  1.00  0.00           C  
ATOM   3170  CG  GLU B 197      10.953  -9.540   6.083  1.00  0.00           C  
ATOM   3171  CD  GLU B 197      11.910 -10.647   5.667  1.00  0.00           C  
ATOM   3172  OE1 GLU B 197      13.143 -10.450   5.760  1.00  0.00           O  
ATOM   3173  OE2 GLU B 197      11.422 -11.718   5.244  1.00  0.00           O  
ATOM   3174  H   GLU B 197       6.958 -10.287   6.119  1.00  0.00           H  
ATOM   3175  HA  GLU B 197       8.773  -8.468   7.404  1.00  0.00           H  
ATOM   3176 1HB  GLU B 197       9.363 -10.800   6.733  1.00  0.00           H  
ATOM   3177 2HB  GLU B 197       9.269 -10.327   5.043  1.00  0.00           H  
ATOM   3178 1HG  GLU B 197      11.091  -8.690   5.415  1.00  0.00           H  
ATOM   3179 2HG  GLU B 197      11.201  -9.217   7.093  1.00  0.00           H  
ATOM   3180  N   ARG B 198       9.416  -6.634   5.908  1.00  0.00           N  
ATOM   3181  CA  ARG B 198       9.685  -5.483   5.052  1.00  0.00           C  
ATOM   3182  C   ARG B 198      11.181  -5.325   4.801  1.00  0.00           C  
ATOM   3183  O   ARG B 198      11.979  -5.349   5.740  1.00  0.00           O  
ATOM   3184  CB  ARG B 198       9.120  -4.205   5.676  1.00  0.00           C  
ATOM   3185  CG  ARG B 198       9.176  -2.995   4.759  1.00  0.00           C  
ATOM   3186  CD  ARG B 198       8.467  -1.793   5.367  1.00  0.00           C  
ATOM   3187  NE  ARG B 198       8.794  -1.633   6.781  1.00  0.00           N  
ATOM   3188  CZ  ARG B 198       8.533  -0.545   7.501  1.00  0.00           C  
ATOM   3189  NH1 ARG B 198       7.933   0.504   6.951  1.00  0.00           N  
ATOM   3190  NH2 ARG B 198       8.874  -0.507   8.781  1.00  0.00           N  
ATOM   3191  H   ARG B 198       9.795  -6.650   6.844  1.00  0.00           H  
ATOM   3192  HA  ARG B 198       9.197  -5.645   4.090  1.00  0.00           H  
ATOM   3193 1HB  ARG B 198       8.081  -4.367   5.960  1.00  0.00           H  
ATOM   3194 2HB  ARG B 198       9.674  -3.968   6.584  1.00  0.00           H  
ATOM   3195 1HG  ARG B 198      10.216  -2.723   4.578  1.00  0.00           H  
ATOM   3196 2HG  ARG B 198       8.693  -3.234   3.811  1.00  0.00           H  
ATOM   3197 1HD  ARG B 198       8.769  -0.888   4.841  1.00  0.00           H  
ATOM   3198 2HD  ARG B 198       7.389  -1.923   5.277  1.00  0.00           H  
ATOM   3199  HE  ARG B 198       9.252  -2.404   7.248  1.00  0.00           H  
ATOM   3200 1HH1 ARG B 198       7.670   0.481   5.976  1.00  0.00           H  
ATOM   3201 2HH1 ARG B 198       7.740   1.324   7.507  1.00  0.00           H  
ATOM   3202 1HH2 ARG B 198       9.330  -1.302   9.206  1.00  0.00           H  
ATOM   3203 2HH2 ARG B 198       8.678   0.316   9.331  1.00  0.00           H  
ATOM   3204  N   ASP B 199      11.582  -5.229   3.571  1.00  0.00           N  
ATOM   3205  CA  ASP B 199      12.984  -5.071   3.198  1.00  0.00           C  
ATOM   3206  C   ASP B 199      13.186  -3.827   2.335  1.00  0.00           C  
ATOM   3207  O   ASP B 199      12.759  -3.790   1.180  1.00  0.00           O  
ATOM   3208  CB  ASP B 199      13.486  -6.312   2.456  1.00  0.00           C  
ATOM   3209  CG  ASP B 199      14.970  -6.256   2.142  1.00  0.00           C  
ATOM   3210  OD1 ASP B 199      15.664  -5.342   2.637  1.00  0.00           O  
ATOM   3211  OD2 ASP B 199      15.450  -7.132   1.391  1.00  0.00           O  
ATOM   3212  H   ASP B 199      10.881  -5.267   2.845  1.00  0.00           H  
ATOM   3213  HA  ASP B 199      13.572  -4.948   4.108  1.00  0.00           H  
ATOM   3214 1HB  ASP B 199      13.291  -7.200   3.058  1.00  0.00           H  
ATOM   3215 2HB  ASP B 199      12.937  -6.424   1.521  1.00  0.00           H  
ATOM   3216  N   ILE B 200      14.009  -2.859   2.911  1.00  0.00           N  
ATOM   3217  CA  ILE B 200      14.177  -1.600   2.194  1.00  0.00           C  
ATOM   3218  C   ILE B 200      15.633  -1.440   1.765  1.00  0.00           C  
ATOM   3219  O   ILE B 200      16.079  -0.332   1.459  1.00  0.00           O  
ATOM   3220  CB  ILE B 200      13.737  -0.396   3.056  1.00  0.00           C  
ATOM   3221  CG1 ILE B 200      14.522  -0.366   4.372  1.00  0.00           C  
ATOM   3222  CG2 ILE B 200      12.229  -0.442   3.319  1.00  0.00           C  
ATOM   3223  CD1 ILE B 200      14.380   0.936   5.149  1.00  0.00           C  
ATOM   3224  H   ILE B 200      14.487  -2.991   3.791  1.00  0.00           H  
ATOM   3225  HA  ILE B 200      13.553  -1.625   1.301  1.00  0.00           H  
ATOM   3226  HB  ILE B 200      13.975   0.531   2.535  1.00  0.00           H  
ATOM   3227 1HG1 ILE B 200      14.189  -1.182   5.013  1.00  0.00           H  
ATOM   3228 2HG1 ILE B 200      15.581  -0.524   4.168  1.00  0.00           H  
ATOM   3229 1HG2 ILE B 200      11.940   0.414   3.928  1.00  0.00           H  
ATOM   3230 2HG2 ILE B 200      11.693  -0.410   2.371  1.00  0.00           H  
ATOM   3231 3HG2 ILE B 200      11.979  -1.363   3.846  1.00  0.00           H  
ATOM   3232 1HD1 ILE B 200      14.965   0.878   6.067  1.00  0.00           H  
ATOM   3233 2HD1 ILE B 200      14.742   1.765   4.540  1.00  0.00           H  
ATOM   3234 3HD1 ILE B 200      13.332   1.099   5.398  1.00  0.00           H  
ATOM   3235  N   SER B 201      16.313  -2.629   1.742  1.00  0.00           N  
ATOM   3236  CA  SER B 201      17.732  -2.630   1.404  1.00  0.00           C  
ATOM   3237  C   SER B 201      17.955  -2.223  -0.048  1.00  0.00           C  
ATOM   3238  O   SER B 201      17.178  -2.597  -0.929  1.00  0.00           O  
ATOM   3239  CB  SER B 201      18.343  -4.009   1.656  1.00  0.00           C  
ATOM   3240  OG  SER B 201      19.685  -4.055   1.203  1.00  0.00           O  
ATOM   3241  H   SER B 201      15.857  -3.505   1.953  1.00  0.00           H  
ATOM   3242  HA  SER B 201      18.240  -1.903   2.039  1.00  0.00           H  
ATOM   3243 1HB  SER B 201      18.306  -4.234   2.722  1.00  0.00           H  
ATOM   3244 2HB  SER B 201      17.754  -4.767   1.141  1.00  0.00           H  
ATOM   3245  HG  SER B 201      19.873  -3.185   0.844  1.00  0.00           H  
ATOM   3246  N   THR B 202      19.078  -1.448  -0.255  1.00  0.00           N  
ATOM   3247  CA  THR B 202      19.465  -1.065  -1.608  1.00  0.00           C  
ATOM   3248  C   THR B 202      20.763  -1.757  -2.015  1.00  0.00           C  
ATOM   3249  O   THR B 202      21.438  -1.321  -2.951  1.00  0.00           O  
ATOM   3250  CB  THR B 202      19.633   0.461  -1.731  1.00  0.00           C  
ATOM   3251  OG1 THR B 202      20.588   0.910  -0.761  1.00  0.00           O  
ATOM   3252  CG2 THR B 202      18.309   1.180  -1.496  1.00  0.00           C  
ATOM   3253  H   THR B 202      19.642  -1.139   0.524  1.00  0.00           H  
ATOM   3254  HA  THR B 202      18.678  -1.378  -2.295  1.00  0.00           H  
ATOM   3255  HB  THR B 202      19.996   0.708  -2.729  1.00  0.00           H  
ATOM   3256  HG1 THR B 202      20.906   0.159  -0.255  1.00  0.00           H  
ATOM   3257 1HG2 THR B 202      18.458   2.256  -1.589  1.00  0.00           H  
ATOM   3258 2HG2 THR B 202      17.579   0.849  -2.234  1.00  0.00           H  
ATOM   3259 3HG2 THR B 202      17.943   0.950  -0.496  1.00  0.00           H  
ATOM   3260  N   GLU B 203      21.031  -2.813  -1.205  1.00  0.00           N  
ATOM   3261  CA  GLU B 203      22.230  -3.582  -1.525  1.00  0.00           C  
ATOM   3262  C   GLU B 203      22.144  -4.180  -2.926  1.00  0.00           C  
ATOM   3263  O   GLU B 203      21.110  -4.730  -3.310  1.00  0.00           O  
ATOM   3264  CB  GLU B 203      22.449  -4.690  -0.492  1.00  0.00           C  
ATOM   3265  CG  GLU B 203      23.769  -5.430  -0.655  1.00  0.00           C  
ATOM   3266  CD  GLU B 203      23.966  -6.538   0.367  1.00  0.00           C  
ATOM   3267  OE1 GLU B 203      25.031  -7.196   0.352  1.00  0.00           O  
ATOM   3268  OE2 GLU B 203      23.047  -6.751   1.189  1.00  0.00           O  
ATOM   3269  H   GLU B 203      20.465  -3.090  -0.416  1.00  0.00           H  
ATOM   3270  HA  GLU B 203      23.088  -2.910  -1.502  1.00  0.00           H  
ATOM   3271 1HB  GLU B 203      22.420  -4.264   0.511  1.00  0.00           H  
ATOM   3272 2HB  GLU B 203      21.640  -5.418  -0.562  1.00  0.00           H  
ATOM   3273 1HG  GLU B 203      23.809  -5.865  -1.653  1.00  0.00           H  
ATOM   3274 2HG  GLU B 203      24.587  -4.716  -0.567  1.00  0.00           H  
ATOM   3275  N   ILE B 204      23.300  -3.978  -3.719  1.00  0.00           N  
ATOM   3276  CA  ILE B 204      23.358  -4.491  -5.084  1.00  0.00           C  
ATOM   3277  C   ILE B 204      23.238  -6.013  -5.069  1.00  0.00           C  
ATOM   3278  O   ILE B 204      23.944  -6.690  -4.317  1.00  0.00           O  
ATOM   3279  CB  ILE B 204      24.662  -4.063  -5.794  1.00  0.00           C  
ATOM   3280  CG1 ILE B 204      24.735  -2.535  -5.899  1.00  0.00           C  
ATOM   3281  CG2 ILE B 204      24.761  -4.712  -7.178  1.00  0.00           C  
ATOM   3282  CD1 ILE B 204      23.578  -1.910  -6.667  1.00  0.00           C  
ATOM   3283  H   ILE B 204      24.095  -3.477  -3.347  1.00  0.00           H  
ATOM   3284  HA  ILE B 204      22.517  -4.082  -5.643  1.00  0.00           H  
ATOM   3285  HB  ILE B 204      25.519  -4.373  -5.197  1.00  0.00           H  
ATOM   3286 1HG1 ILE B 204      24.752  -2.102  -4.899  1.00  0.00           H  
ATOM   3287 2HG1 ILE B 204      25.663  -2.248  -6.394  1.00  0.00           H  
ATOM   3288 1HG2 ILE B 204      25.685  -4.398  -7.662  1.00  0.00           H  
ATOM   3289 2HG2 ILE B 204      24.757  -5.796  -7.072  1.00  0.00           H  
ATOM   3290 3HG2 ILE B 204      23.910  -4.404  -7.786  1.00  0.00           H  
ATOM   3291 1HD1 ILE B 204      23.704  -0.827  -6.697  1.00  0.00           H  
ATOM   3292 2HD1 ILE B 204      23.563  -2.302  -7.685  1.00  0.00           H  
ATOM   3293 3HD1 ILE B 204      22.639  -2.152  -6.171  1.00  0.00           H  
ATOM   3294  N   TYR B 205      22.197  -6.438  -5.874  1.00  0.00           N  
ATOM   3295  CA  TYR B 205      21.987  -7.876  -5.998  1.00  0.00           C  
ATOM   3296  C   TYR B 205      23.114  -8.526  -6.792  1.00  0.00           C  
ATOM   3297  O   TYR B 205      23.455  -8.069  -7.886  1.00  0.00           O  
ATOM   3298  CB  TYR B 205      20.641  -8.167  -6.669  1.00  0.00           C  
ATOM   3299  CG  TYR B 205      20.339  -9.639  -6.809  1.00  0.00           C  
ATOM   3300  CD1 TYR B 205      20.499 -10.290  -8.030  1.00  0.00           C  
ATOM   3301  CD2 TYR B 205      19.891 -10.382  -5.722  1.00  0.00           C  
ATOM   3302  CE1 TYR B 205      20.220 -11.646  -8.165  1.00  0.00           C  
ATOM   3303  CE2 TYR B 205      19.608 -11.739  -5.845  1.00  0.00           C  
ATOM   3304  CZ  TYR B 205      19.776 -12.361  -7.069  1.00  0.00           C  
ATOM   3305  OH  TYR B 205      19.498 -13.703  -7.196  1.00  0.00           O  
ATOM   3306  H   TYR B 205      21.586  -5.807  -6.372  1.00  0.00           H  
ATOM   3307  HA  TYR B 205      21.979  -8.312  -4.999  1.00  0.00           H  
ATOM   3308 1HB  TYR B 205      19.839  -7.707  -6.090  1.00  0.00           H  
ATOM   3309 2HB  TYR B 205      20.626  -7.720  -7.662  1.00  0.00           H  
ATOM   3310  HD1 TYR B 205      20.849  -9.736  -8.901  1.00  0.00           H  
ATOM   3311  HD2 TYR B 205      19.755  -9.902  -4.753  1.00  0.00           H  
ATOM   3312  HE1 TYR B 205      20.352 -12.136  -9.129  1.00  0.00           H  
ATOM   3313  HE2 TYR B 205      19.256 -12.303  -4.981  1.00  0.00           H  
ATOM   3314  HH  TYR B 205      19.202 -14.049  -6.350  1.00  0.00           H  
ATOM   3315  N   GLN B 206      23.787  -9.531  -6.228  1.00  0.00           N  
ATOM   3316  CA  GLN B 206      24.877 -10.264  -6.863  1.00  0.00           C  
ATOM   3317  C   GLN B 206      24.387 -11.590  -7.437  1.00  0.00           C  
ATOM   3318  O   GLN B 206      24.075 -12.519  -6.688  1.00  0.00           O  
ATOM   3319  CB  GLN B 206      26.012 -10.510  -5.868  1.00  0.00           C  
ATOM   3320  CG  GLN B 206      27.243 -11.158  -6.486  1.00  0.00           C  
ATOM   3321  CD  GLN B 206      28.349 -11.399  -5.476  1.00  0.00           C  
ATOM   3322  OE1 GLN B 206      28.426 -10.722  -4.446  1.00  0.00           O  
ATOM   3323  NE2 GLN B 206      29.215 -12.364  -5.764  1.00  0.00           N  
ATOM   3324  H   GLN B 206      23.503  -9.785  -5.293  1.00  0.00           H  
ATOM   3325  HA  GLN B 206      25.262  -9.665  -7.688  1.00  0.00           H  
ATOM   3326 1HB  GLN B 206      26.315  -9.563  -5.420  1.00  0.00           H  
ATOM   3327 2HB  GLN B 206      25.657 -11.154  -5.063  1.00  0.00           H  
ATOM   3328 1HG  GLN B 206      26.959 -12.120  -6.913  1.00  0.00           H  
ATOM   3329 2HG  GLN B 206      27.633 -10.503  -7.266  1.00  0.00           H  
ATOM   3330 1HE2 GLN B 206      29.966 -12.568  -5.134  1.00  0.00           H  
ATOM   3331 2HE2 GLN B 206      29.118 -12.888  -6.610  1.00  0.00           H  
ATOM   3332  N   ALA B 207      24.193 -11.704  -8.766  1.00  0.00           N  
ATOM   3333  CA  ALA B 207      23.688 -12.890  -9.453  1.00  0.00           C  
ATOM   3334  C   ALA B 207      24.808 -13.895  -9.708  1.00  0.00           C  
ATOM   3335  O   ALA B 207      24.558 -15.097  -9.821  1.00  0.00           O  
ATOM   3336  CB  ALA B 207      23.018 -12.499 -10.768  1.00  0.00           C  
ATOM   3337  H   ALA B 207      24.425 -10.884  -9.307  1.00  0.00           H  
ATOM   3338  HA  ALA B 207      22.949 -13.366  -8.808  1.00  0.00           H  
ATOM   3339 1HB  ALA B 207      22.647 -13.394 -11.268  1.00  0.00           H  
ATOM   3340 2HB  ALA B 207      22.185 -11.825 -10.566  1.00  0.00           H  
ATOM   3341 3HB  ALA B 207      23.741 -11.999 -11.410  1.00  0.00           H  
ATOM   3342  N   GLY B 208      26.098 -13.428  -9.587  1.00  0.00           N  
ATOM   3343  CA  GLY B 208      27.270 -14.261  -9.804  1.00  0.00           C  
ATOM   3344  C   GLY B 208      28.131 -14.416  -8.564  1.00  0.00           C  
ATOM   3345  O   GLY B 208      27.668 -14.174  -7.447  1.00  0.00           O  
ATOM   3346  H   GLY B 208      26.224 -12.458  -9.335  1.00  0.00           H  
ATOM   3347 1HA  GLY B 208      26.956 -15.251 -10.137  1.00  0.00           H  
ATOM   3348 2HA  GLY B 208      27.878 -13.832 -10.599  1.00  0.00           H  
ATOM   3349  N   SER B 209      29.370 -14.940  -8.720  1.00  0.00           N  
ATOM   3350  CA  SER B 209      30.280 -15.241  -7.620  1.00  0.00           C  
ATOM   3351  C   SER B 209      31.228 -14.076  -7.353  1.00  0.00           C  
ATOM   3352  O   SER B 209      31.815 -13.981  -6.273  1.00  0.00           O  
ATOM   3353  CB  SER B 209      31.086 -16.505  -7.920  1.00  0.00           C  
ATOM   3354  OG  SER B 209      31.804 -16.367  -9.135  1.00  0.00           O  
ATOM   3355  H   SER B 209      29.665 -15.128  -9.668  1.00  0.00           H  
ATOM   3356  HA  SER B 209      29.689 -15.411  -6.719  1.00  0.00           H  
ATOM   3357 1HB  SER B 209      31.780 -16.697  -7.102  1.00  0.00           H  
ATOM   3358 2HB  SER B 209      30.413 -17.359  -7.985  1.00  0.00           H  
ATOM   3359  HG  SER B 209      31.595 -15.491  -9.468  1.00  0.00           H  
ATOM   3360  N   THR B 210      31.338 -13.122  -8.394  1.00  0.00           N  
ATOM   3361  CA  THR B 210      32.192 -11.952  -8.223  1.00  0.00           C  
ATOM   3362  C   THR B 210      31.473 -10.870  -7.422  1.00  0.00           C  
ATOM   3363  O   THR B 210      30.325 -10.531  -7.717  1.00  0.00           O  
ATOM   3364  CB  THR B 210      32.634 -11.380  -9.582  1.00  0.00           C  
ATOM   3365  OG1 THR B 210      33.215 -12.427 -10.369  1.00  0.00           O  
ATOM   3366  CG2 THR B 210      33.659 -10.265  -9.403  1.00  0.00           C  
ATOM   3367  H   THR B 210      30.831 -13.239  -9.260  1.00  0.00           H  
ATOM   3368  HA  THR B 210      33.084 -12.252  -7.672  1.00  0.00           H  
ATOM   3369  HB  THR B 210      31.767 -10.980 -10.108  1.00  0.00           H  
ATOM   3370  HG1 THR B 210      33.197 -13.248  -9.871  1.00  0.00           H  
ATOM   3371 1HG2 THR B 210      33.952  -9.880 -10.380  1.00  0.00           H  
ATOM   3372 2HG2 THR B 210      33.222  -9.460  -8.812  1.00  0.00           H  
ATOM   3373 3HG2 THR B 210      34.536 -10.657  -8.890  1.00  0.00           H  
ATOM   3374  N   PRO B 211      32.134 -10.303  -6.338  1.00  0.00           N  
ATOM   3375  CA  PRO B 211      31.493  -9.259  -5.535  1.00  0.00           C  
ATOM   3376  C   PRO B 211      31.138  -8.020  -6.354  1.00  0.00           C  
ATOM   3377  O   PRO B 211      31.861  -7.665  -7.288  1.00  0.00           O  
ATOM   3378  CB  PRO B 211      32.549  -8.930  -4.477  1.00  0.00           C  
ATOM   3379  CG  PRO B 211      33.478 -10.101  -4.488  1.00  0.00           C  
ATOM   3380  CD  PRO B 211      33.431 -10.735  -5.848  1.00  0.00           C  
ATOM   3381  HA  PRO B 211      30.585  -9.668  -5.068  1.00  0.00           H  
ATOM   3382 1HB  PRO B 211      33.056  -7.987  -4.732  1.00  0.00           H  
ATOM   3383 2HB  PRO B 211      32.068  -8.782  -3.499  1.00  0.00           H  
ATOM   3384 1HG  PRO B 211      34.501  -9.776  -4.248  1.00  0.00           H  
ATOM   3385 2HG  PRO B 211      33.185 -10.825  -3.714  1.00  0.00           H  
ATOM   3386 1HD  PRO B 211      34.257 -10.348  -6.462  1.00  0.00           H  
ATOM   3387 2HD  PRO B 211      33.502 -11.828  -5.746  1.00  0.00           H  
ATOM   3388  N   CYS B 212      29.990  -7.328  -5.997  1.00  0.00           N  
ATOM   3389  CA  CYS B 212      29.435  -6.181  -6.707  1.00  0.00           C  
ATOM   3390  C   CYS B 212      30.053  -4.880  -6.208  1.00  0.00           C  
ATOM   3391  O   CYS B 212      29.974  -3.852  -6.883  1.00  0.00           O  
ATOM   3392  CB  CYS B 212      27.917  -6.131  -6.541  1.00  0.00           C  
ATOM   3393  SG  CYS B 212      27.050  -7.486  -7.364  1.00  0.00           S  
ATOM   3394  H   CYS B 212      29.520  -7.670  -5.171  1.00  0.00           H  
ATOM   3395  HA  CYS B 212      29.666  -6.286  -7.767  1.00  0.00           H  
ATOM   3396 1HB  CYS B 212      27.666  -6.160  -5.480  1.00  0.00           H  
ATOM   3397 2HB  CYS B 212      27.538  -5.191  -6.942  1.00  0.00           H  
ATOM   3398  N   ASN B 213      30.862  -4.877  -5.056  1.00  0.00           N  
ATOM   3399  CA  ASN B 213      31.536  -3.736  -4.447  1.00  0.00           C  
ATOM   3400  C   ASN B 213      30.629  -2.510  -4.398  1.00  0.00           C  
ATOM   3401  O   ASN B 213      31.083  -1.387  -4.626  1.00  0.00           O  
ATOM   3402  CB  ASN B 213      32.828  -3.411  -5.199  1.00  0.00           C  
ATOM   3403  CG  ASN B 213      33.848  -4.530  -5.120  1.00  0.00           C  
ATOM   3404  OD1 ASN B 213      33.979  -5.195  -4.089  1.00  0.00           O  
ATOM   3405  ND2 ASN B 213      34.576  -4.747  -6.209  1.00  0.00           N  
ATOM   3406  H   ASN B 213      30.961  -5.789  -4.634  1.00  0.00           H  
ATOM   3407  HA  ASN B 213      31.788  -3.992  -3.417  1.00  0.00           H  
ATOM   3408 1HB  ASN B 213      32.600  -3.217  -6.248  1.00  0.00           H  
ATOM   3409 2HB  ASN B 213      33.270  -2.504  -4.787  1.00  0.00           H  
ATOM   3410 1HD2 ASN B 213      35.265  -5.473  -6.214  1.00  0.00           H  
ATOM   3411 2HD2 ASN B 213      34.436  -4.185  -7.024  1.00  0.00           H  
ATOM   3412  N   GLY B 214      29.347  -2.727  -4.335  1.00  0.00           N  
ATOM   3413  CA  GLY B 214      28.410  -1.650  -4.057  1.00  0.00           C  
ATOM   3414  C   GLY B 214      27.913  -0.952  -5.309  1.00  0.00           C  
ATOM   3415  O   GLY B 214      27.186   0.040  -5.226  1.00  0.00           O  
ATOM   3416  H   GLY B 214      28.993  -3.661  -4.482  1.00  0.00           H  
ATOM   3417 1HA  GLY B 214      27.551  -2.046  -3.514  1.00  0.00           H  
ATOM   3418 2HA  GLY B 214      28.885  -0.912  -3.412  1.00  0.00           H  
ATOM   3419  N   VAL B 215      28.275  -1.504  -6.553  1.00  0.00           N  
ATOM   3420  CA  VAL B 215      27.893  -0.818  -7.783  1.00  0.00           C  
ATOM   3421  C   VAL B 215      27.276  -1.816  -8.761  1.00  0.00           C  
ATOM   3422  O   VAL B 215      27.669  -2.984  -8.796  1.00  0.00           O  
ATOM   3423  CB  VAL B 215      29.100  -0.109  -8.436  1.00  0.00           C  
ATOM   3424  CG1 VAL B 215      28.681   0.589  -9.729  1.00  0.00           C  
ATOM   3425  CG2 VAL B 215      29.720   0.892  -7.462  1.00  0.00           C  
ATOM   3426  H   VAL B 215      28.795  -2.368  -6.613  1.00  0.00           H  
ATOM   3427  HA  VAL B 215      27.146  -0.061  -7.540  1.00  0.00           H  
ATOM   3428  HB  VAL B 215      29.846  -0.857  -8.707  1.00  0.00           H  
ATOM   3429 1HG1 VAL B 215      29.546   1.082 -10.173  1.00  0.00           H  
ATOM   3430 2HG1 VAL B 215      28.285  -0.147 -10.428  1.00  0.00           H  
ATOM   3431 3HG1 VAL B 215      27.914   1.332  -9.509  1.00  0.00           H  
ATOM   3432 1HG2 VAL B 215      30.569   1.383  -7.936  1.00  0.00           H  
ATOM   3433 2HG2 VAL B 215      28.976   1.640  -7.186  1.00  0.00           H  
ATOM   3434 3HG2 VAL B 215      30.057   0.368  -6.567  1.00  0.00           H  
ATOM   3435  N   GLU B 216      26.255  -1.343  -9.517  1.00  0.00           N  
ATOM   3436  CA  GLU B 216      25.661  -2.155 -10.574  1.00  0.00           C  
ATOM   3437  C   GLU B 216      26.666  -2.429 -11.690  1.00  0.00           C  
ATOM   3438  O   GLU B 216      27.550  -1.610 -11.951  1.00  0.00           O  
ATOM   3439  CB  GLU B 216      24.416  -1.470 -11.144  1.00  0.00           C  
ATOM   3440  CG  GLU B 216      23.274  -1.344 -10.147  1.00  0.00           C  
ATOM   3441  CD  GLU B 216      22.030  -0.698 -10.737  1.00  0.00           C  
ATOM   3442  OE1 GLU B 216      20.925  -1.270 -10.599  1.00  0.00           O  
ATOM   3443  OE2 GLU B 216      22.162   0.388 -11.344  1.00  0.00           O  
ATOM   3444  H   GLU B 216      25.896  -0.414  -9.350  1.00  0.00           H  
ATOM   3445  HA  GLU B 216      25.366  -3.115 -10.148  1.00  0.00           H  
ATOM   3446 1HB  GLU B 216      24.677  -0.470 -11.490  1.00  0.00           H  
ATOM   3447 2HB  GLU B 216      24.055  -2.031 -12.006  1.00  0.00           H  
ATOM   3448 1HG  GLU B 216      23.012  -2.337  -9.783  1.00  0.00           H  
ATOM   3449 2HG  GLU B 216      23.612  -0.753  -9.297  1.00  0.00           H  
ATOM   3450  N   GLY B 217      26.631  -3.661 -12.438  1.00  0.00           N  
ATOM   3451  CA  GLY B 217      27.489  -4.094 -13.529  1.00  0.00           C  
ATOM   3452  C   GLY B 217      27.236  -5.528 -13.955  1.00  0.00           C  
ATOM   3453  O   GLY B 217      26.111  -6.021 -13.854  1.00  0.00           O  
ATOM   3454  H   GLY B 217      25.891  -4.272 -12.122  1.00  0.00           H  
ATOM   3455 1HA  GLY B 217      27.339  -3.443 -14.390  1.00  0.00           H  
ATOM   3456 2HA  GLY B 217      28.532  -3.998 -13.231  1.00  0.00           H  
ATOM   3457  N   PHE B 218      28.241  -6.169 -14.578  1.00  0.00           N  
ATOM   3458  CA  PHE B 218      28.098  -7.544 -15.039  1.00  0.00           C  
ATOM   3459  C   PHE B 218      27.719  -8.466 -13.886  1.00  0.00           C  
ATOM   3460  O   PHE B 218      28.462  -8.584 -12.909  1.00  0.00           O  
ATOM   3461  CB  PHE B 218      29.395  -8.030 -15.695  1.00  0.00           C  
ATOM   3462  CG  PHE B 218      29.273  -9.376 -16.357  1.00  0.00           C  
ATOM   3463  CD1 PHE B 218      29.825 -10.507 -15.770  1.00  0.00           C  
ATOM   3464  CD2 PHE B 218      28.606  -9.509 -17.568  1.00  0.00           C  
ATOM   3465  CE1 PHE B 218      29.714 -11.755 -16.380  1.00  0.00           C  
ATOM   3466  CE2 PHE B 218      28.491 -10.752 -18.184  1.00  0.00           C  
ATOM   3467  CZ  PHE B 218      29.046 -11.873 -17.589  1.00  0.00           C  
ATOM   3468  H   PHE B 218      29.116  -5.687 -14.730  1.00  0.00           H  
ATOM   3469  HA  PHE B 218      27.299  -7.579 -15.781  1.00  0.00           H  
ATOM   3470 1HB  PHE B 218      29.715  -7.309 -16.446  1.00  0.00           H  
ATOM   3471 2HB  PHE B 218      30.182  -8.090 -14.944  1.00  0.00           H  
ATOM   3472  HD1 PHE B 218      30.350 -10.411 -14.819  1.00  0.00           H  
ATOM   3473  HD2 PHE B 218      28.169  -8.626 -18.036  1.00  0.00           H  
ATOM   3474  HE1 PHE B 218      30.151 -12.633 -15.906  1.00  0.00           H  
ATOM   3475  HE2 PHE B 218      27.965 -10.844 -19.134  1.00  0.00           H  
ATOM   3476  HZ  PHE B 218      28.958 -12.845 -18.072  1.00  0.00           H  
ATOM   3477  N   ASN B 219      26.451  -9.008 -13.820  1.00  0.00           N  
ATOM   3478  CA  ASN B 219      25.893  -9.916 -12.824  1.00  0.00           C  
ATOM   3479  C   ASN B 219      25.600  -9.196 -11.510  1.00  0.00           C  
ATOM   3480  O   ASN B 219      25.446  -9.835 -10.468  1.00  0.00           O  
ATOM   3481  CB  ASN B 219      26.836 -11.096 -12.584  1.00  0.00           C  
ATOM   3482  CG  ASN B 219      26.876 -12.060 -13.753  1.00  0.00           C  
ATOM   3483  OD1 ASN B 219      25.870 -12.267 -14.437  1.00  0.00           O  
ATOM   3484  ND2 ASN B 219      28.038 -12.655 -13.993  1.00  0.00           N  
ATOM   3485  H   ASN B 219      25.870  -8.703 -14.588  1.00  0.00           H  
ATOM   3486  HA  ASN B 219      24.943 -10.300 -13.199  1.00  0.00           H  
ATOM   3487 1HB  ASN B 219      27.845 -10.724 -12.401  1.00  0.00           H  
ATOM   3488 2HB  ASN B 219      26.520 -11.639 -11.693  1.00  0.00           H  
ATOM   3489 1HD2 ASN B 219      28.122 -13.301 -14.752  1.00  0.00           H  
ATOM   3490 2HD2 ASN B 219      28.829 -12.458 -13.415  1.00  0.00           H  
ATOM   3491  N   CYS B 220      25.639  -7.866 -11.457  1.00  0.00           N  
ATOM   3492  CA  CYS B 220      25.295  -7.018 -10.322  1.00  0.00           C  
ATOM   3493  C   CYS B 220      24.197  -6.028 -10.694  1.00  0.00           C  
ATOM   3494  O   CYS B 220      24.382  -5.195 -11.583  1.00  0.00           O  
ATOM   3495  CB  CYS B 220      26.526  -6.263  -9.823  1.00  0.00           C  
ATOM   3496  SG  CYS B 220      27.882  -7.341  -9.311  1.00  0.00           S  
ATOM   3497  H   CYS B 220      25.946  -7.436 -12.318  1.00  0.00           H  
ATOM   3498  HA  CYS B 220      24.926  -7.652  -9.516  1.00  0.00           H  
ATOM   3499 1HB  CYS B 220      26.893  -5.604 -10.610  1.00  0.00           H  
ATOM   3500 2HB  CYS B 220      26.250  -5.637  -8.975  1.00  0.00           H  
ATOM   3501  N   TYR B 221      23.021  -6.135 -10.044  1.00  0.00           N  
ATOM   3502  CA  TYR B 221      21.847  -5.352 -10.412  1.00  0.00           C  
ATOM   3503  C   TYR B 221      21.318  -4.568  -9.217  1.00  0.00           C  
ATOM   3504  O   TYR B 221      21.319  -5.067  -8.089  1.00  0.00           O  
ATOM   3505  CB  TYR B 221      20.746  -6.261 -10.967  1.00  0.00           C  
ATOM   3506  CG  TYR B 221      21.170  -7.058 -12.177  1.00  0.00           C  
ATOM   3507  CD1 TYR B 221      20.985  -6.558 -13.464  1.00  0.00           C  
ATOM   3508  CD2 TYR B 221      21.756  -8.311 -12.036  1.00  0.00           C  
ATOM   3509  CE1 TYR B 221      21.373  -7.290 -14.582  1.00  0.00           C  
ATOM   3510  CE2 TYR B 221      22.147  -9.051 -13.147  1.00  0.00           C  
ATOM   3511  CZ  TYR B 221      21.952  -8.533 -14.413  1.00  0.00           C  
ATOM   3512  OH  TYR B 221      22.338  -9.262 -15.517  1.00  0.00           O  
ATOM   3513  H   TYR B 221      22.957  -6.785  -9.273  1.00  0.00           H  
ATOM   3514  HA  TYR B 221      22.134  -4.641 -11.187  1.00  0.00           H  
ATOM   3515 1HB  TYR B 221      20.426  -6.960 -10.193  1.00  0.00           H  
ATOM   3516 2HB  TYR B 221      19.881  -5.658 -11.242  1.00  0.00           H  
ATOM   3517  HD1 TYR B 221      20.530  -5.578 -13.608  1.00  0.00           H  
ATOM   3518  HD2 TYR B 221      21.915  -8.730 -11.042  1.00  0.00           H  
ATOM   3519  HE1 TYR B 221      21.220  -6.882 -15.581  1.00  0.00           H  
ATOM   3520  HE2 TYR B 221      22.603 -10.033 -13.015  1.00  0.00           H  
ATOM   3521  HH  TYR B 221      22.719 -10.096 -15.231  1.00  0.00           H  
ATOM   3522  N   PHE B 222      20.967  -3.287  -9.530  1.00  0.00           N  
ATOM   3523  CA  PHE B 222      20.147  -2.604  -8.537  1.00  0.00           C  
ATOM   3524  C   PHE B 222      18.845  -3.359  -8.299  1.00  0.00           C  
ATOM   3525  O   PHE B 222      18.155  -3.732  -9.250  1.00  0.00           O  
ATOM   3526  CB  PHE B 222      19.848  -1.168  -8.979  1.00  0.00           C  
ATOM   3527  CG  PHE B 222      19.308  -0.294  -7.880  1.00  0.00           C  
ATOM   3528  CD1 PHE B 222      17.992   0.152  -7.910  1.00  0.00           C  
ATOM   3529  CD2 PHE B 222      20.116   0.082  -6.815  1.00  0.00           C  
ATOM   3530  CE1 PHE B 222      17.489   0.961  -6.894  1.00  0.00           C  
ATOM   3531  CE2 PHE B 222      19.621   0.890  -5.796  1.00  0.00           C  
ATOM   3532  CZ  PHE B 222      18.308   1.329  -5.838  1.00  0.00           C  
ATOM   3533  H   PHE B 222      21.228  -2.797 -10.374  1.00  0.00           H  
ATOM   3534  HA  PHE B 222      20.699  -2.570  -7.596  1.00  0.00           H  
ATOM   3535 1HB  PHE B 222      20.758  -0.709  -9.362  1.00  0.00           H  
ATOM   3536 2HB  PHE B 222      19.122  -1.181  -9.790  1.00  0.00           H  
ATOM   3537  HD1 PHE B 222      17.350  -0.139  -8.742  1.00  0.00           H  
ATOM   3538  HD2 PHE B 222      21.150  -0.264  -6.783  1.00  0.00           H  
ATOM   3539  HE1 PHE B 222      16.455   1.302  -6.931  1.00  0.00           H  
ATOM   3540  HE2 PHE B 222      20.265   1.179  -4.966  1.00  0.00           H  
ATOM   3541  HZ  PHE B 222      17.921   1.964  -5.042  1.00  0.00           H  
ATOM   3542  N   PRO B 223      18.558  -3.585  -6.979  1.00  0.00           N  
ATOM   3543  CA  PRO B 223      17.526  -4.575  -6.662  1.00  0.00           C  
ATOM   3544  C   PRO B 223      16.111  -4.019  -6.809  1.00  0.00           C  
ATOM   3545  O   PRO B 223      15.149  -4.787  -6.901  1.00  0.00           O  
ATOM   3546  CB  PRO B 223      17.821  -4.936  -5.204  1.00  0.00           C  
ATOM   3547  CG  PRO B 223      18.451  -3.710  -4.626  1.00  0.00           C  
ATOM   3548  CD  PRO B 223      19.303  -3.068  -5.683  1.00  0.00           C  
ATOM   3549  HA  PRO B 223      17.652  -5.451  -7.315  1.00  0.00           H  
ATOM   3550 1HB  PRO B 223      16.889  -5.214  -4.689  1.00  0.00           H  
ATOM   3551 2HB  PRO B 223      18.485  -5.812  -5.160  1.00  0.00           H  
ATOM   3552 1HG  PRO B 223      17.675  -3.012  -4.278  1.00  0.00           H  
ATOM   3553 2HG  PRO B 223      19.058  -3.973  -3.747  1.00  0.00           H  
ATOM   3554 1HD  PRO B 223      19.267  -1.974  -5.570  1.00  0.00           H  
ATOM   3555 2HD  PRO B 223      20.337  -3.433  -5.593  1.00  0.00           H  
ATOM   3556  N   LEU B 224      15.965  -2.700  -7.010  1.00  0.00           N  
ATOM   3557  CA  LEU B 224      14.650  -2.085  -7.152  1.00  0.00           C  
ATOM   3558  C   LEU B 224      14.411  -1.642  -8.592  1.00  0.00           C  
ATOM   3559  O   LEU B 224      15.358  -1.319  -9.313  1.00  0.00           O  
ATOM   3560  CB  LEU B 224      14.513  -0.887  -6.209  1.00  0.00           C  
ATOM   3561  CG  LEU B 224      14.738  -1.166  -4.722  1.00  0.00           C  
ATOM   3562  CD1 LEU B 224      14.688   0.133  -3.925  1.00  0.00           C  
ATOM   3563  CD2 LEU B 224      13.703  -2.158  -4.202  1.00  0.00           C  
ATOM   3564  H   LEU B 224      16.789  -2.118  -7.064  1.00  0.00           H  
ATOM   3565  HA  LEU B 224      13.893  -2.823  -6.889  1.00  0.00           H  
ATOM   3566 1HB  LEU B 224      15.230  -0.125  -6.509  1.00  0.00           H  
ATOM   3567 2HB  LEU B 224      13.510  -0.474  -6.315  1.00  0.00           H  
ATOM   3568  HG  LEU B 224      15.734  -1.585  -4.577  1.00  0.00           H  
ATOM   3569 1HD1 LEU B 224      14.850  -0.082  -2.869  1.00  0.00           H  
ATOM   3570 2HD1 LEU B 224      15.466   0.808  -4.281  1.00  0.00           H  
ATOM   3571 3HD1 LEU B 224      13.713   0.602  -4.054  1.00  0.00           H  
ATOM   3572 1HD2 LEU B 224      13.879  -2.345  -3.142  1.00  0.00           H  
ATOM   3573 2HD2 LEU B 224      12.703  -1.745  -4.336  1.00  0.00           H  
ATOM   3574 3HD2 LEU B 224      13.786  -3.094  -4.755  1.00  0.00           H  
ATOM   3575  N   GLN B 225      13.210  -1.658  -8.975  1.00  0.00           N  
ATOM   3576  CA  GLN B 225      12.764  -1.216 -10.292  1.00  0.00           C  
ATOM   3577  C   GLN B 225      11.516  -0.344 -10.187  1.00  0.00           C  
ATOM   3578  O   GLN B 225      10.629  -0.617  -9.375  1.00  0.00           O  
ATOM   3579  CB  GLN B 225      12.490  -2.418 -11.198  1.00  0.00           C  
ATOM   3580  CG  GLN B 225      11.975  -2.041 -12.581  1.00  0.00           C  
ATOM   3581  CD  GLN B 225      13.046  -1.417 -13.456  1.00  0.00           C  
ATOM   3582  OE1 GLN B 225      14.192  -1.877 -13.480  1.00  0.00           O  
ATOM   3583  NE2 GLN B 225      12.681  -0.365 -14.181  1.00  0.00           N  
ATOM   3584  H   GLN B 225      12.528  -2.002  -8.314  1.00  0.00           H  
ATOM   3585  HA  GLN B 225      13.555  -0.615 -10.741  1.00  0.00           H  
ATOM   3586 1HB  GLN B 225      13.406  -2.996 -11.322  1.00  0.00           H  
ATOM   3587 2HB  GLN B 225      11.753  -3.068 -10.727  1.00  0.00           H  
ATOM   3588 1HG  GLN B 225      11.611  -2.940 -13.079  1.00  0.00           H  
ATOM   3589 2HG  GLN B 225      11.164  -1.321 -12.472  1.00  0.00           H  
ATOM   3590 1HE2 GLN B 225      13.346   0.088 -14.777  1.00  0.00           H  
ATOM   3591 2HE2 GLN B 225      11.742  -0.025 -14.132  1.00  0.00           H  
ATOM   3592  N   SER B 226      11.482   0.704 -11.114  1.00  0.00           N  
ATOM   3593  CA  SER B 226      10.334   1.604 -11.075  1.00  0.00           C  
ATOM   3594  C   SER B 226       9.209   1.104 -11.975  1.00  0.00           C  
ATOM   3595  O   SER B 226       9.460   0.422 -12.971  1.00  0.00           O  
ATOM   3596  CB  SER B 226      10.745   3.015 -11.496  1.00  0.00           C  
ATOM   3597  OG  SER B 226      11.198   3.028 -12.839  1.00  0.00           O  
ATOM   3598  H   SER B 226      12.208   0.862 -11.799  1.00  0.00           H  
ATOM   3599  HA  SER B 226       9.958   1.641 -10.052  1.00  0.00           H  
ATOM   3600 1HB  SER B 226       9.896   3.689 -11.387  1.00  0.00           H  
ATOM   3601 2HB  SER B 226      11.534   3.375 -10.838  1.00  0.00           H  
ATOM   3602  HG  SER B 226      11.129   2.122 -13.150  1.00  0.00           H  
ATOM   3603  N   TYR B 227       7.970   1.418 -11.472  1.00  0.00           N  
ATOM   3604  CA  TYR B 227       6.865   1.340 -12.421  1.00  0.00           C  
ATOM   3605  C   TYR B 227       6.874   2.535 -13.367  1.00  0.00           C  
ATOM   3606  O   TYR B 227       7.181   3.657 -12.958  1.00  0.00           O  
ATOM   3607  CB  TYR B 227       5.525   1.270 -11.682  1.00  0.00           C  
ATOM   3608  CG  TYR B 227       5.345   0.010 -10.870  1.00  0.00           C  
ATOM   3609  CD1 TYR B 227       5.044  -1.202 -11.487  1.00  0.00           C  
ATOM   3610  CD2 TYR B 227       5.475   0.029  -9.486  1.00  0.00           C  
ATOM   3611  CE1 TYR B 227       4.875  -2.365 -10.743  1.00  0.00           C  
ATOM   3612  CE2 TYR B 227       5.309  -1.128  -8.732  1.00  0.00           C  
ATOM   3613  CZ  TYR B 227       5.010  -2.318  -9.368  1.00  0.00           C  
ATOM   3614  OH  TYR B 227       4.844  -3.467  -8.626  1.00  0.00           O  
ATOM   3615  H   TYR B 227       7.781   1.691 -10.518  1.00  0.00           H  
ATOM   3616  HA  TYR B 227       6.982   0.433 -13.015  1.00  0.00           H  
ATOM   3617 1HB  TYR B 227       5.434   2.125 -11.010  1.00  0.00           H  
ATOM   3618 2HB  TYR B 227       4.709   1.331 -12.402  1.00  0.00           H  
ATOM   3619  HD1 TYR B 227       4.937  -1.250 -12.571  1.00  0.00           H  
ATOM   3620  HD2 TYR B 227       5.710   0.962  -8.973  1.00  0.00           H  
ATOM   3621  HE1 TYR B 227       4.640  -3.303 -11.245  1.00  0.00           H  
ATOM   3622  HE2 TYR B 227       5.414  -1.092  -7.647  1.00  0.00           H  
ATOM   3623  HH  TYR B 227       4.969  -3.266  -7.695  1.00  0.00           H  
ATOM   3624  N   GLY B 228       6.654   2.349 -14.591  1.00  0.00           N  
ATOM   3625  CA  GLY B 228       6.435   3.427 -15.542  1.00  0.00           C  
ATOM   3626  C   GLY B 228       4.966   3.694 -15.814  1.00  0.00           C  
ATOM   3627  O   GLY B 228       4.478   3.442 -16.917  1.00  0.00           O  
ATOM   3628  H   GLY B 228       6.631   1.393 -14.917  1.00  0.00           H  
ATOM   3629 1HA  GLY B 228       6.892   4.342 -15.166  1.00  0.00           H  
ATOM   3630 2HA  GLY B 228       6.926   3.186 -16.484  1.00  0.00           H  
ATOM   3631  N   PHE B 229       4.259   4.270 -14.806  1.00  0.00           N  
ATOM   3632  CA  PHE B 229       2.811   4.432 -14.864  1.00  0.00           C  
ATOM   3633  C   PHE B 229       2.433   5.599 -15.769  1.00  0.00           C  
ATOM   3634  O   PHE B 229       2.849   6.735 -15.532  1.00  0.00           O  
ATOM   3635  CB  PHE B 229       2.236   4.648 -13.461  1.00  0.00           C  
ATOM   3636  CG  PHE B 229       2.312   3.431 -12.580  1.00  0.00           C  
ATOM   3637  CD1 PHE B 229       1.835   2.204 -13.023  1.00  0.00           C  
ATOM   3638  CD2 PHE B 229       2.862   3.515 -11.307  1.00  0.00           C  
ATOM   3639  CE1 PHE B 229       1.905   1.075 -12.209  1.00  0.00           C  
ATOM   3640  CE2 PHE B 229       2.935   2.391 -10.488  1.00  0.00           C  
ATOM   3641  CZ  PHE B 229       2.455   1.173 -10.940  1.00  0.00           C  
ATOM   3642  H   PHE B 229       4.758   4.596 -13.991  1.00  0.00           H  
ATOM   3643  HA  PHE B 229       2.377   3.522 -15.281  1.00  0.00           H  
ATOM   3644 1HB  PHE B 229       2.773   5.458 -12.969  1.00  0.00           H  
ATOM   3645 2HB  PHE B 229       1.192   4.947 -13.538  1.00  0.00           H  
ATOM   3646  HD1 PHE B 229       1.402   2.130 -14.021  1.00  0.00           H  
ATOM   3647  HD2 PHE B 229       3.240   4.474 -10.951  1.00  0.00           H  
ATOM   3648  HE1 PHE B 229       1.528   0.119 -12.571  1.00  0.00           H  
ATOM   3649  HE2 PHE B 229       3.369   2.469  -9.491  1.00  0.00           H  
ATOM   3650  HZ  PHE B 229       2.508   0.294 -10.299  1.00  0.00           H  
ATOM   3651  N   GLN B 230       1.751   5.309 -16.842  1.00  0.00           N  
ATOM   3652  CA  GLN B 230       1.178   6.274 -17.775  1.00  0.00           C  
ATOM   3653  C   GLN B 230      -0.336   6.111 -17.874  1.00  0.00           C  
ATOM   3654  O   GLN B 230      -0.857   5.002 -17.732  1.00  0.00           O  
ATOM   3655  CB  GLN B 230       1.814   6.126 -19.158  1.00  0.00           C  
ATOM   3656  CG  GLN B 230       3.314   6.387 -19.177  1.00  0.00           C  
ATOM   3657  CD  GLN B 230       3.917   6.245 -20.562  1.00  0.00           C  
ATOM   3658  OE1 GLN B 230       3.288   6.593 -21.566  1.00  0.00           O  
ATOM   3659  NE2 GLN B 230       5.141   5.731 -20.625  1.00  0.00           N  
ATOM   3660  H   GLN B 230       1.625   4.322 -17.016  1.00  0.00           H  
ATOM   3661  HA  GLN B 230       1.383   7.278 -17.403  1.00  0.00           H  
ATOM   3662 1HB  GLN B 230       1.640   5.117 -19.532  1.00  0.00           H  
ATOM   3663 2HB  GLN B 230       1.340   6.819 -19.853  1.00  0.00           H  
ATOM   3664 1HG  GLN B 230       3.500   7.403 -18.829  1.00  0.00           H  
ATOM   3665 2HG  GLN B 230       3.805   5.671 -18.518  1.00  0.00           H  
ATOM   3666 1HE2 GLN B 230       5.590   5.613 -21.512  1.00  0.00           H  
ATOM   3667 2HE2 GLN B 230       5.614   5.461 -19.786  1.00  0.00           H  
ATOM   3668  N   PRO B 231      -1.019   7.218 -18.142  1.00  0.00           N  
ATOM   3669  CA  PRO B 231      -2.482   7.160 -18.183  1.00  0.00           C  
ATOM   3670  C   PRO B 231      -3.007   6.285 -19.318  1.00  0.00           C  
ATOM   3671  O   PRO B 231      -4.110   5.741 -19.224  1.00  0.00           O  
ATOM   3672  CB  PRO B 231      -2.887   8.622 -18.389  1.00  0.00           C  
ATOM   3673  CG  PRO B 231      -1.705   9.414 -17.929  1.00  0.00           C  
ATOM   3674  CD  PRO B 231      -0.467   8.591 -18.142  1.00  0.00           C  
ATOM   3675  HA  PRO B 231      -2.856   6.782 -17.220  1.00  0.00           H  
ATOM   3676 1HB  PRO B 231      -3.128   8.800 -19.447  1.00  0.00           H  
ATOM   3677 2HB  PRO B 231      -3.796   8.846 -17.811  1.00  0.00           H  
ATOM   3678 1HG  PRO B 231      -1.641  10.360 -18.487  1.00  0.00           H  
ATOM   3679 2HG  PRO B 231      -1.815   9.679 -16.867  1.00  0.00           H  
ATOM   3680 1HD  PRO B 231      -0.010   8.858 -19.106  1.00  0.00           H  
ATOM   3681 2HD  PRO B 231       0.238   8.767 -17.316  1.00  0.00           H  
ATOM   3682  N   THR B 232      -2.106   5.980 -20.391  1.00  0.00           N  
ATOM   3683  CA  THR B 232      -2.556   5.265 -21.580  1.00  0.00           C  
ATOM   3684  C   THR B 232      -2.281   3.769 -21.448  1.00  0.00           C  
ATOM   3685  O   THR B 232      -2.621   2.989 -22.340  1.00  0.00           O  
ATOM   3686  CB  THR B 232      -1.872   5.805 -22.849  1.00  0.00           C  
ATOM   3687  OG1 THR B 232      -0.451   5.776 -22.668  1.00  0.00           O  
ATOM   3688  CG2 THR B 232      -2.306   7.238 -23.140  1.00  0.00           C  
ATOM   3689  H   THR B 232      -1.139   6.265 -20.325  1.00  0.00           H  
ATOM   3690  HA  THR B 232      -3.632   5.409 -21.684  1.00  0.00           H  
ATOM   3691  HB  THR B 232      -2.136   5.177 -23.700  1.00  0.00           H  
ATOM   3692  HG1 THR B 232      -0.247   5.427 -21.797  1.00  0.00           H  
ATOM   3693 1HG2 THR B 232      -1.808   7.593 -24.042  1.00  0.00           H  
ATOM   3694 2HG2 THR B 232      -3.386   7.269 -23.286  1.00  0.00           H  
ATOM   3695 3HG2 THR B 232      -2.035   7.877 -22.301  1.00  0.00           H  
ATOM   3696  N   ASN B 233      -1.585   3.407 -20.306  1.00  0.00           N  
ATOM   3697  CA  ASN B 233      -1.286   1.995 -20.090  1.00  0.00           C  
ATOM   3698  C   ASN B 233      -2.560   1.157 -20.022  1.00  0.00           C  
ATOM   3699  O   ASN B 233      -3.619   1.660 -19.642  1.00  0.00           O  
ATOM   3700  CB  ASN B 233      -0.459   1.809 -18.817  1.00  0.00           C  
ATOM   3701  CG  ASN B 233       0.964   2.310 -18.966  1.00  0.00           C  
ATOM   3702  OD1 ASN B 233       1.392   2.685 -20.061  1.00  0.00           O  
ATOM   3703  ND2 ASN B 233       1.708   2.321 -17.866  1.00  0.00           N  
ATOM   3704  H   ASN B 233      -1.280   4.085 -19.622  1.00  0.00           H  
ATOM   3705  HA  ASN B 233      -0.705   1.630 -20.939  1.00  0.00           H  
ATOM   3706 1HB  ASN B 233      -0.934   2.342 -17.993  1.00  0.00           H  
ATOM   3707 2HB  ASN B 233      -0.433   0.752 -18.551  1.00  0.00           H  
ATOM   3708 1HD2 ASN B 233       2.655   2.642 -17.906  1.00  0.00           H  
ATOM   3709 2HD2 ASN B 233       1.322   2.009 -16.998  1.00  0.00           H  
ATOM   3710  N   GLY B 234      -2.520  -0.168 -20.549  1.00  0.00           N  
ATOM   3711  CA  GLY B 234      -3.611  -1.100 -20.313  1.00  0.00           C  
ATOM   3712  C   GLY B 234      -3.948  -1.264 -18.843  1.00  0.00           C  
ATOM   3713  O   GLY B 234      -3.136  -0.939 -17.974  1.00  0.00           O  
ATOM   3714  H   GLY B 234      -1.725  -0.469 -21.095  1.00  0.00           H  
ATOM   3715 1HA  GLY B 234      -4.502  -0.758 -20.839  1.00  0.00           H  
ATOM   3716 2HA  GLY B 234      -3.351  -2.075 -20.722  1.00  0.00           H  
ATOM   3717  N   VAL B 235      -5.162  -1.744 -18.463  1.00  0.00           N  
ATOM   3718  CA  VAL B 235      -5.688  -1.837 -17.105  1.00  0.00           C  
ATOM   3719  C   VAL B 235      -4.742  -2.667 -16.240  1.00  0.00           C  
ATOM   3720  O   VAL B 235      -4.501  -2.334 -15.077  1.00  0.00           O  
ATOM   3721  CB  VAL B 235      -7.105  -2.453 -17.086  1.00  0.00           C  
ATOM   3722  CG1 VAL B 235      -7.574  -2.685 -15.651  1.00  0.00           C  
ATOM   3723  CG2 VAL B 235      -8.087  -1.552 -17.833  1.00  0.00           C  
ATOM   3724  H   VAL B 235      -5.732  -2.061 -19.234  1.00  0.00           H  
ATOM   3725  HA  VAL B 235      -5.750  -0.831 -16.688  1.00  0.00           H  
ATOM   3726  HB  VAL B 235      -7.073  -3.429 -17.570  1.00  0.00           H  
ATOM   3727 1HG1 VAL B 235      -8.574  -3.120 -15.661  1.00  0.00           H  
ATOM   3728 2HG1 VAL B 235      -6.888  -3.367 -15.150  1.00  0.00           H  
ATOM   3729 3HG1 VAL B 235      -7.597  -1.735 -15.118  1.00  0.00           H  
ATOM   3730 1HG2 VAL B 235      -9.080  -2.000 -17.811  1.00  0.00           H  
ATOM   3731 2HG2 VAL B 235      -8.119  -0.573 -17.354  1.00  0.00           H  
ATOM   3732 3HG2 VAL B 235      -7.763  -1.439 -18.868  1.00  0.00           H  
ATOM   3733  N   GLY B 236      -4.130  -3.692 -16.833  1.00  0.00           N  
ATOM   3734  CA  GLY B 236      -3.216  -4.561 -16.108  1.00  0.00           C  
ATOM   3735  C   GLY B 236      -1.934  -3.865 -15.694  1.00  0.00           C  
ATOM   3736  O   GLY B 236      -1.273  -4.285 -14.741  1.00  0.00           O  
ATOM   3737  H   GLY B 236      -4.306  -3.870 -17.812  1.00  0.00           H  
ATOM   3738 1HA  GLY B 236      -3.710  -4.944 -15.215  1.00  0.00           H  
ATOM   3739 2HA  GLY B 236      -2.962  -5.420 -16.728  1.00  0.00           H  
ATOM   3740  N   TYR B 237      -1.573  -2.668 -16.316  1.00  0.00           N  
ATOM   3741  CA  TYR B 237      -0.327  -1.948 -16.075  1.00  0.00           C  
ATOM   3742  C   TYR B 237      -0.591  -0.622 -15.371  1.00  0.00           C  
ATOM   3743  O   TYR B 237       0.334   0.161 -15.142  1.00  0.00           O  
ATOM   3744  CB  TYR B 237       0.415  -1.701 -17.392  1.00  0.00           C  
ATOM   3745  CG  TYR B 237       0.966  -2.957 -18.023  1.00  0.00           C  
ATOM   3746  CD1 TYR B 237       2.226  -3.440 -17.676  1.00  0.00           C  
ATOM   3747  CD2 TYR B 237       0.228  -3.663 -18.967  1.00  0.00           C  
ATOM   3748  CE1 TYR B 237       2.738  -4.595 -18.256  1.00  0.00           C  
ATOM   3749  CE2 TYR B 237       0.730  -4.820 -19.553  1.00  0.00           C  
ATOM   3750  CZ  TYR B 237       1.984  -5.278 -19.192  1.00  0.00           C  
ATOM   3751  OH  TYR B 237       2.486  -6.423 -19.769  1.00  0.00           O  
ATOM   3752  H   TYR B 237      -2.238  -2.292 -16.977  1.00  0.00           H  
ATOM   3753  HA  TYR B 237       0.305  -2.557 -15.429  1.00  0.00           H  
ATOM   3754 1HB  TYR B 237      -0.260  -1.227 -18.107  1.00  0.00           H  
ATOM   3755 2HB  TYR B 237       1.243  -1.014 -17.220  1.00  0.00           H  
ATOM   3756  HD1 TYR B 237       2.829  -2.910 -16.938  1.00  0.00           H  
ATOM   3757  HD2 TYR B 237      -0.761  -3.311 -19.260  1.00  0.00           H  
ATOM   3758  HE1 TYR B 237       3.726  -4.956 -17.971  1.00  0.00           H  
ATOM   3759  HE2 TYR B 237       0.136  -5.359 -20.292  1.00  0.00           H  
ATOM   3760  HH  TYR B 237       1.845  -6.774 -20.392  1.00  0.00           H  
ATOM   3761  N   GLN B 238      -1.900  -0.353 -15.143  1.00  0.00           N  
ATOM   3762  CA  GLN B 238      -2.247   0.845 -14.385  1.00  0.00           C  
ATOM   3763  C   GLN B 238      -1.977   0.651 -12.896  1.00  0.00           C  
ATOM   3764  O   GLN B 238      -1.970  -0.479 -12.402  1.00  0.00           O  
ATOM   3765  CB  GLN B 238      -3.713   1.217 -14.609  1.00  0.00           C  
ATOM   3766  CG  GLN B 238      -4.033   1.624 -16.041  1.00  0.00           C  
ATOM   3767  CD  GLN B 238      -5.500   1.949 -16.246  1.00  0.00           C  
ATOM   3768  OE1 GLN B 238      -6.334   1.692 -15.372  1.00  0.00           O  
ATOM   3769  NE2 GLN B 238      -5.827   2.517 -17.402  1.00  0.00           N  
ATOM   3770  H   GLN B 238      -2.639  -0.953 -15.480  1.00  0.00           H  
ATOM   3771  HA  GLN B 238      -1.623   1.668 -14.733  1.00  0.00           H  
ATOM   3772 1HB  GLN B 238      -4.347   0.370 -14.347  1.00  0.00           H  
ATOM   3773 2HB  GLN B 238      -3.983   2.044 -13.952  1.00  0.00           H  
ATOM   3774 1HG  GLN B 238      -3.451   2.510 -16.294  1.00  0.00           H  
ATOM   3775 2HG  GLN B 238      -3.772   0.803 -16.708  1.00  0.00           H  
ATOM   3776 1HE2 GLN B 238      -6.781   2.754 -17.592  1.00  0.00           H  
ATOM   3777 2HE2 GLN B 238      -5.120   2.709 -18.083  1.00  0.00           H  
ATOM   3778  N   PRO B 239      -1.711   1.730 -12.219  1.00  0.00           N  
ATOM   3779  CA  PRO B 239      -1.470   1.656 -10.777  1.00  0.00           C  
ATOM   3780  C   PRO B 239      -2.746   1.402  -9.977  1.00  0.00           C  
ATOM   3781  O   PRO B 239      -3.794   1.979 -10.281  1.00  0.00           O  
ATOM   3782  CB  PRO B 239      -0.883   3.031 -10.446  1.00  0.00           C  
ATOM   3783  CG  PRO B 239      -1.502   3.960 -11.439  1.00  0.00           C  
ATOM   3784  CD  PRO B 239      -1.667   3.226 -12.740  1.00  0.00           C  
ATOM   3785  HA  PRO B 239      -0.739   0.859 -10.573  1.00  0.00           H  
ATOM   3786 1HB  PRO B 239      -1.124   3.303  -9.408  1.00  0.00           H  
ATOM   3787 2HB  PRO B 239       0.214   3.001 -10.524  1.00  0.00           H  
ATOM   3788 1HG  PRO B 239      -2.475   4.317 -11.070  1.00  0.00           H  
ATOM   3789 2HG  PRO B 239      -0.868   4.849 -11.574  1.00  0.00           H  
ATOM   3790 1HD  PRO B 239      -2.605   3.540 -13.222  1.00  0.00           H  
ATOM   3791 2HD  PRO B 239      -0.806   3.436 -13.392  1.00  0.00           H  
ATOM   3792  N   TYR B 240      -2.600   0.496  -9.014  1.00  0.00           N  
ATOM   3793  CA  TYR B 240      -3.650   0.219  -8.040  1.00  0.00           C  
ATOM   3794  C   TYR B 240      -3.170   0.510  -6.623  1.00  0.00           C  
ATOM   3795  O   TYR B 240      -2.061   0.125  -6.245  1.00  0.00           O  
ATOM   3796  CB  TYR B 240      -4.110  -1.238  -8.146  1.00  0.00           C  
ATOM   3797  CG  TYR B 240      -5.104  -1.482  -9.256  1.00  0.00           C  
ATOM   3798  CD1 TYR B 240      -6.430  -1.802  -8.974  1.00  0.00           C  
ATOM   3799  CD2 TYR B 240      -4.718  -1.393 -10.590  1.00  0.00           C  
ATOM   3800  CE1 TYR B 240      -7.348  -2.028  -9.993  1.00  0.00           C  
ATOM   3801  CE2 TYR B 240      -5.628  -1.618 -11.618  1.00  0.00           C  
ATOM   3802  CZ  TYR B 240      -6.939  -1.934 -11.310  1.00  0.00           C  
ATOM   3803  OH  TYR B 240      -7.843  -2.158 -12.324  1.00  0.00           O  
ATOM   3804  H   TYR B 240      -1.731  -0.015  -8.959  1.00  0.00           H  
ATOM   3805  HA  TYR B 240      -4.499   0.869  -8.253  1.00  0.00           H  
ATOM   3806 1HB  TYR B 240      -3.245  -1.882  -8.315  1.00  0.00           H  
ATOM   3807 2HB  TYR B 240      -4.567  -1.544  -7.206  1.00  0.00           H  
ATOM   3808  HD1 TYR B 240      -6.764  -1.879  -7.939  1.00  0.00           H  
ATOM   3809  HD2 TYR B 240      -3.688  -1.144 -10.844  1.00  0.00           H  
ATOM   3810  HE1 TYR B 240      -8.381  -2.277  -9.751  1.00  0.00           H  
ATOM   3811  HE2 TYR B 240      -5.306  -1.546 -12.657  1.00  0.00           H  
ATOM   3812  HH  TYR B 240      -7.403  -2.056 -13.172  1.00  0.00           H  
ATOM   3813  N   ARG B 241      -3.930   1.370  -5.897  1.00  0.00           N  
ATOM   3814  CA  ARG B 241      -3.665   1.533  -4.471  1.00  0.00           C  
ATOM   3815  C   ARG B 241      -4.245   0.371  -3.671  1.00  0.00           C  
ATOM   3816  O   ARG B 241      -5.398  -0.013  -3.872  1.00  0.00           O  
ATOM   3817  CB  ARG B 241      -4.241   2.857  -3.965  1.00  0.00           C  
ATOM   3818  CG  ARG B 241      -3.539   4.086  -4.521  1.00  0.00           C  
ATOM   3819  CD  ARG B 241      -4.090   5.371  -3.917  1.00  0.00           C  
ATOM   3820  NE  ARG B 241      -3.347   6.542  -4.373  1.00  0.00           N  
ATOM   3821  CZ  ARG B 241      -3.585   7.791  -3.982  1.00  0.00           C  
ATOM   3822  NH1 ARG B 241      -4.557   8.056  -3.115  1.00  0.00           N  
ATOM   3823  NH2 ARG B 241      -2.848   8.782  -4.460  1.00  0.00           N  
ATOM   3824  H   ARG B 241      -4.677   1.901  -6.323  1.00  0.00           H  
ATOM   3825  HA  ARG B 241      -2.585   1.543  -4.319  1.00  0.00           H  
ATOM   3826 1HB  ARG B 241      -5.295   2.920  -4.230  1.00  0.00           H  
ATOM   3827 2HB  ARG B 241      -4.174   2.891  -2.878  1.00  0.00           H  
ATOM   3828 1HG  ARG B 241      -2.474   4.030  -4.295  1.00  0.00           H  
ATOM   3829 2HG  ARG B 241      -3.679   4.128  -5.602  1.00  0.00           H  
ATOM   3830 1HD  ARG B 241      -5.133   5.492  -4.208  1.00  0.00           H  
ATOM   3831 2HD  ARG B 241      -4.020   5.322  -2.831  1.00  0.00           H  
ATOM   3832  HE  ARG B 241      -2.596   6.394  -5.034  1.00  0.00           H  
ATOM   3833 1HH1 ARG B 241      -5.124   7.305  -2.746  1.00  0.00           H  
ATOM   3834 2HH1 ARG B 241      -4.729   9.008  -2.825  1.00  0.00           H  
ATOM   3835 1HH2 ARG B 241      -2.107   8.588  -5.120  1.00  0.00           H  
ATOM   3836 2HH2 ARG B 241      -3.026   9.731  -4.165  1.00  0.00           H  
ATOM   3837  N   VAL B 242      -3.371  -0.201  -2.818  1.00  0.00           N  
ATOM   3838  CA  VAL B 242      -3.756  -1.379  -2.046  1.00  0.00           C  
ATOM   3839  C   VAL B 242      -3.688  -1.064  -0.554  1.00  0.00           C  
ATOM   3840  O   VAL B 242      -2.713  -0.475  -0.081  1.00  0.00           O  
ATOM   3841  CB  VAL B 242      -2.859  -2.592  -2.377  1.00  0.00           C  
ATOM   3842  CG1 VAL B 242      -3.268  -3.808  -1.548  1.00  0.00           C  
ATOM   3843  CG2 VAL B 242      -2.923  -2.912  -3.869  1.00  0.00           C  
ATOM   3844  H   VAL B 242      -2.442   0.179  -2.705  1.00  0.00           H  
ATOM   3845  HA  VAL B 242      -4.785  -1.638  -2.300  1.00  0.00           H  
ATOM   3846  HB  VAL B 242      -1.830  -2.357  -2.104  1.00  0.00           H  
ATOM   3847 1HG1 VAL B 242      -2.623  -4.651  -1.796  1.00  0.00           H  
ATOM   3848 2HG1 VAL B 242      -3.168  -3.576  -0.488  1.00  0.00           H  
ATOM   3849 3HG1 VAL B 242      -4.304  -4.067  -1.768  1.00  0.00           H  
ATOM   3850 1HG2 VAL B 242      -2.285  -3.768  -4.085  1.00  0.00           H  
ATOM   3851 2HG2 VAL B 242      -3.951  -3.145  -4.147  1.00  0.00           H  
ATOM   3852 3HG2 VAL B 242      -2.579  -2.050  -4.441  1.00  0.00           H  
ATOM   3853  N   VAL B 243      -4.718  -1.373   0.163  1.00  0.00           N  
ATOM   3854  CA  VAL B 243      -4.748  -1.324   1.621  1.00  0.00           C  
ATOM   3855  C   VAL B 243      -5.084  -2.706   2.178  1.00  0.00           C  
ATOM   3856  O   VAL B 243      -6.075  -3.320   1.775  1.00  0.00           O  
ATOM   3857  CB  VAL B 243      -5.766  -0.281   2.133  1.00  0.00           C  
ATOM   3858  CG1 VAL B 243      -5.858  -0.319   3.658  1.00  0.00           C  
ATOM   3859  CG2 VAL B 243      -5.384   1.118   1.652  1.00  0.00           C  
ATOM   3860  H   VAL B 243      -5.546  -1.665  -0.337  1.00  0.00           H  
ATOM   3861  HA  VAL B 243      -3.759  -1.036   1.978  1.00  0.00           H  
ATOM   3862  HB  VAL B 243      -6.755  -0.535   1.751  1.00  0.00           H  
ATOM   3863 1HG1 VAL B 243      -6.581   0.423   3.998  1.00  0.00           H  
ATOM   3864 2HG1 VAL B 243      -6.179  -1.310   3.979  1.00  0.00           H  
ATOM   3865 3HG1 VAL B 243      -4.881  -0.096   4.087  1.00  0.00           H  
ATOM   3866 1HG2 VAL B 243      -6.112   1.841   2.021  1.00  0.00           H  
ATOM   3867 2HG2 VAL B 243      -4.394   1.375   2.029  1.00  0.00           H  
ATOM   3868 3HG2 VAL B 243      -5.374   1.138   0.562  1.00  0.00           H  
ATOM   3869  N   VAL B 244      -4.162  -3.188   3.014  1.00  0.00           N  
ATOM   3870  CA  VAL B 244      -4.392  -4.461   3.688  1.00  0.00           C  
ATOM   3871  C   VAL B 244      -4.708  -4.216   5.162  1.00  0.00           C  
ATOM   3872  O   VAL B 244      -3.901  -3.629   5.887  1.00  0.00           O  
ATOM   3873  CB  VAL B 244      -3.175  -5.404   3.553  1.00  0.00           C  
ATOM   3874  CG1 VAL B 244      -3.451  -6.743   4.234  1.00  0.00           C  
ATOM   3875  CG2 VAL B 244      -2.823  -5.612   2.081  1.00  0.00           C  
ATOM   3876  H   VAL B 244      -3.303  -2.686   3.190  1.00  0.00           H  
ATOM   3877  HA  VAL B 244      -5.251  -4.948   3.225  1.00  0.00           H  
ATOM   3878  HB  VAL B 244      -2.323  -4.959   4.067  1.00  0.00           H  
ATOM   3879 1HG1 VAL B 244      -2.581  -7.392   4.127  1.00  0.00           H  
ATOM   3880 2HG1 VAL B 244      -3.652  -6.578   5.292  1.00  0.00           H  
ATOM   3881 3HG1 VAL B 244      -4.315  -7.217   3.768  1.00  0.00           H  
ATOM   3882 1HG2 VAL B 244      -1.964  -6.278   2.003  1.00  0.00           H  
ATOM   3883 2HG2 VAL B 244      -3.674  -6.055   1.562  1.00  0.00           H  
ATOM   3884 3HG2 VAL B 244      -2.580  -4.652   1.626  1.00  0.00           H  
ATOM   3885  N   LEU B 245      -5.949  -4.611   5.575  1.00  0.00           N  
ATOM   3886  CA  LEU B 245      -6.320  -4.524   6.983  1.00  0.00           C  
ATOM   3887  C   LEU B 245      -6.070  -5.849   7.695  1.00  0.00           C  
ATOM   3888  O   LEU B 245      -6.622  -6.881   7.306  1.00  0.00           O  
ATOM   3889  CB  LEU B 245      -7.791  -4.124   7.126  1.00  0.00           C  
ATOM   3890  CG  LEU B 245      -8.194  -2.786   6.505  1.00  0.00           C  
ATOM   3891  CD1 LEU B 245      -9.697  -2.570   6.640  1.00  0.00           C  
ATOM   3892  CD2 LEU B 245      -7.423  -1.641   7.155  1.00  0.00           C  
ATOM   3893  H   LEU B 245      -6.621  -4.967   4.910  1.00  0.00           H  
ATOM   3894  HA  LEU B 245      -5.704  -3.760   7.456  1.00  0.00           H  
ATOM   3895 1HB  LEU B 245      -8.407  -4.895   6.665  1.00  0.00           H  
ATOM   3896 2HB  LEU B 245      -8.037  -4.077   8.187  1.00  0.00           H  
ATOM   3897  HG  LEU B 245      -7.974  -2.799   5.437  1.00  0.00           H  
ATOM   3898 1HD1 LEU B 245      -9.969  -1.613   6.193  1.00  0.00           H  
ATOM   3899 2HD1 LEU B 245     -10.228  -3.373   6.128  1.00  0.00           H  
ATOM   3900 3HD1 LEU B 245      -9.971  -2.568   7.694  1.00  0.00           H  
ATOM   3901 1HD2 LEU B 245      -7.722  -0.696   6.700  1.00  0.00           H  
ATOM   3902 2HD2 LEU B 245      -7.642  -1.615   8.223  1.00  0.00           H  
ATOM   3903 3HD2 LEU B 245      -6.354  -1.792   7.007  1.00  0.00           H  
ATOM   3904  N   SER B 246      -5.153  -5.796   8.669  1.00  0.00           N  
ATOM   3905  CA  SER B 246      -4.906  -6.982   9.483  1.00  0.00           C  
ATOM   3906  C   SER B 246      -5.573  -6.863  10.850  1.00  0.00           C  
ATOM   3907  O   SER B 246      -5.471  -5.825  11.508  1.00  0.00           O  
ATOM   3908  CB  SER B 246      -3.404  -7.209   9.657  1.00  0.00           C  
ATOM   3909  OG  SER B 246      -2.767  -7.345   8.399  1.00  0.00           O  
ATOM   3910  H   SER B 246      -4.627  -4.954   8.854  1.00  0.00           H  
ATOM   3911  HA  SER B 246      -5.332  -7.847   8.973  1.00  0.00           H  
ATOM   3912 1HB  SER B 246      -2.970  -6.370  10.201  1.00  0.00           H  
ATOM   3913 2HB  SER B 246      -3.238  -8.106  10.252  1.00  0.00           H  
ATOM   3914  HG  SER B 246      -3.460  -7.257   7.740  1.00  0.00           H  
ATOM   3915  N   PHE B 247      -6.250  -7.929  11.218  1.00  0.00           N  
ATOM   3916  CA  PHE B 247      -6.954  -7.949  12.495  1.00  0.00           C  
ATOM   3917  C   PHE B 247      -6.214  -8.814  13.508  1.00  0.00           C  
ATOM   3918  O   PHE B 247      -6.131 -10.034  13.349  1.00  0.00           O  
ATOM   3919  CB  PHE B 247      -8.385  -8.463  12.313  1.00  0.00           C  
ATOM   3920  CG  PHE B 247      -9.186  -7.685  11.303  1.00  0.00           C  
ATOM   3921  CD1 PHE B 247      -9.448  -6.334  11.496  1.00  0.00           C  
ATOM   3922  CD2 PHE B 247      -9.676  -8.305  10.162  1.00  0.00           C  
ATOM   3923  CE1 PHE B 247     -10.189  -5.611  10.564  1.00  0.00           C  
ATOM   3924  CE2 PHE B 247     -10.417  -7.589   9.225  1.00  0.00           C  
ATOM   3925  CZ  PHE B 247     -10.673  -6.243   9.429  1.00  0.00           C  
ATOM   3926  H   PHE B 247      -6.290  -8.743  10.622  1.00  0.00           H  
ATOM   3927  HA  PHE B 247      -6.997  -6.930  12.883  1.00  0.00           H  
ATOM   3928 1HB  PHE B 247      -8.360  -9.505  11.997  1.00  0.00           H  
ATOM   3929 2HB  PHE B 247      -8.910  -8.423  13.267  1.00  0.00           H  
ATOM   3930  HD1 PHE B 247      -9.066  -5.840  12.389  1.00  0.00           H  
ATOM   3931  HD2 PHE B 247      -9.474  -9.365  10.003  1.00  0.00           H  
ATOM   3932  HE1 PHE B 247     -10.386  -4.552  10.729  1.00  0.00           H  
ATOM   3933  HE2 PHE B 247     -10.796  -8.086   8.332  1.00  0.00           H  
ATOM   3934  HZ  PHE B 247     -11.255  -5.683   8.699  1.00  0.00           H  
ATOM   3935  N   GLU B 248      -5.645  -8.189  14.469  1.00  0.00           N  
ATOM   3936  CA  GLU B 248      -4.851  -8.875  15.483  1.00  0.00           C  
ATOM   3937  C   GLU B 248      -5.655  -9.090  16.762  1.00  0.00           C  
ATOM   3938  O   GLU B 248      -6.221  -8.143  17.312  1.00  0.00           O  
ATOM   3939  CB  GLU B 248      -3.575  -8.088  15.790  1.00  0.00           C  
ATOM   3940  CG  GLU B 248      -2.630  -8.798  16.749  1.00  0.00           C  
ATOM   3941  CD  GLU B 248      -1.385  -7.989  17.074  1.00  0.00           C  
ATOM   3942  OE1 GLU B 248      -0.263  -8.446  16.758  1.00  0.00           O  
ATOM   3943  OE2 GLU B 248      -1.533  -6.888  17.652  1.00  0.00           O  
ATOM   3944  H   GLU B 248      -5.752  -7.186  14.523  1.00  0.00           H  
ATOM   3945  HA  GLU B 248      -4.571  -9.856  15.098  1.00  0.00           H  
ATOM   3946 1HB  GLU B 248      -3.036  -7.894  14.863  1.00  0.00           H  
ATOM   3947 2HB  GLU B 248      -3.838  -7.123  16.224  1.00  0.00           H  
ATOM   3948 1HG  GLU B 248      -3.161  -9.008  17.677  1.00  0.00           H  
ATOM   3949 2HG  GLU B 248      -2.331  -9.749  16.310  1.00  0.00           H  
ATOM   3950  N   LEU B 249      -5.692 -10.350  17.146  1.00  0.00           N  
ATOM   3951  CA  LEU B 249      -6.365 -10.711  18.389  1.00  0.00           C  
ATOM   3952  C   LEU B 249      -5.385 -11.338  19.375  1.00  0.00           C  
ATOM   3953  O   LEU B 249      -4.896 -12.447  19.151  1.00  0.00           O  
ATOM   3954  CB  LEU B 249      -7.518 -11.679  18.112  1.00  0.00           C  
ATOM   3955  CG  LEU B 249      -8.451 -11.975  19.288  1.00  0.00           C  
ATOM   3956  CD1 LEU B 249      -9.189 -10.709  19.711  1.00  0.00           C  
ATOM   3957  CD2 LEU B 249      -9.438 -13.079  18.922  1.00  0.00           C  
ATOM   3958  H   LEU B 249      -5.260 -11.075  16.592  1.00  0.00           H  
ATOM   3959  HA  LEU B 249      -6.771  -9.805  18.838  1.00  0.00           H  
ATOM   3960 1HB  LEU B 249      -8.128 -11.272  17.307  1.00  0.00           H  
ATOM   3961 2HB  LEU B 249      -7.102 -12.630  17.779  1.00  0.00           H  
ATOM   3962  HG  LEU B 249      -7.862 -12.297  20.147  1.00  0.00           H  
ATOM   3963 1HD1 LEU B 249      -9.849 -10.935  20.549  1.00  0.00           H  
ATOM   3964 2HD1 LEU B 249      -8.467  -9.951  20.014  1.00  0.00           H  
ATOM   3965 3HD1 LEU B 249      -9.779 -10.336  18.875  1.00  0.00           H  
ATOM   3966 1HD2 LEU B 249     -10.094 -13.277  19.771  1.00  0.00           H  
ATOM   3967 2HD2 LEU B 249     -10.036 -12.763  18.067  1.00  0.00           H  
ATOM   3968 3HD2 LEU B 249      -8.891 -13.986  18.667  1.00  0.00           H  
ATOM   3969  N   LEU B 250      -5.053 -10.608  20.414  1.00  0.00           N  
ATOM   3970  CA  LEU B 250      -4.135 -11.044  21.461  1.00  0.00           C  
ATOM   3971  C   LEU B 250      -4.857 -11.177  22.797  1.00  0.00           C  
ATOM   3972  O   LEU B 250      -5.946 -10.627  22.977  1.00  0.00           O  
ATOM   3973  CB  LEU B 250      -2.969 -10.061  21.594  1.00  0.00           C  
ATOM   3974  CG  LEU B 250      -2.135  -9.823  20.334  1.00  0.00           C  
ATOM   3975  CD1 LEU B 250      -1.150  -8.681  20.557  1.00  0.00           C  
ATOM   3976  CD2 LEU B 250      -1.402 -11.098  19.929  1.00  0.00           C  
ATOM   3977  H   LEU B 250      -5.469  -9.690  20.476  1.00  0.00           H  
ATOM   3978  HA  LEU B 250      -3.738 -12.021  21.188  1.00  0.00           H  
ATOM   3979 1HB  LEU B 250      -3.362  -9.096  21.910  1.00  0.00           H  
ATOM   3980 2HB  LEU B 250      -2.293 -10.426  22.367  1.00  0.00           H  
ATOM   3981  HG  LEU B 250      -2.789  -9.516  19.517  1.00  0.00           H  
ATOM   3982 1HD1 LEU B 250      -0.564  -8.524  19.651  1.00  0.00           H  
ATOM   3983 2HD1 LEU B 250      -1.698  -7.769  20.796  1.00  0.00           H  
ATOM   3984 3HD1 LEU B 250      -0.483  -8.932  21.381  1.00  0.00           H  
ATOM   3985 1HD2 LEU B 250      -0.814 -10.910  19.030  1.00  0.00           H  
ATOM   3986 2HD2 LEU B 250      -0.740 -11.409  20.737  1.00  0.00           H  
ATOM   3987 3HD2 LEU B 250      -2.127 -11.887  19.730  1.00  0.00           H  
ATOM   3988  N   HIS B 251      -4.302 -12.050  23.664  1.00  0.00           N  
ATOM   3989  CA  HIS B 251      -4.821 -12.054  25.027  1.00  0.00           C  
ATOM   3990  C   HIS B 251      -4.513 -10.741  25.738  1.00  0.00           C  
ATOM   3991  O   HIS B 251      -3.723 -10.713  26.685  1.00  0.00           O  
ATOM   3992  CB  HIS B 251      -4.241 -13.228  25.817  1.00  0.00           C  
ATOM   3993  CG  HIS B 251      -4.732 -14.563  25.356  1.00  0.00           C  
ATOM   3994  ND1 HIS B 251      -4.114 -15.745  25.705  1.00  0.00           N  
ATOM   3995  CD2 HIS B 251      -5.784 -14.902  24.574  1.00  0.00           C  
ATOM   3996  CE1 HIS B 251      -4.767 -16.755  25.156  1.00  0.00           C  
ATOM   3997  NE2 HIS B 251      -5.784 -16.271  24.464  1.00  0.00           N  
ATOM   3998  H   HIS B 251      -3.559 -12.688  23.419  1.00  0.00           H  
ATOM   3999  HA  HIS B 251      -5.905 -12.164  25.003  1.00  0.00           H  
ATOM   4000 1HB  HIS B 251      -3.153 -13.218  25.738  1.00  0.00           H  
ATOM   4001 2HB  HIS B 251      -4.493 -13.117  26.871  1.00  0.00           H  
ATOM   4002  HD2 HIS B 251      -6.497 -14.216  24.116  1.00  0.00           H  
ATOM   4003  HE1 HIS B 251      -4.511 -17.809  25.257  1.00  0.00           H  
ATOM   4004  HE2 HIS B 251      -6.454 -16.815  23.939  1.00  0.00           H  
ATOM   4005  N   ALA B 252      -4.930  -9.582  25.133  1.00  0.00           N  
ATOM   4006  CA  ALA B 252      -4.819  -8.184  25.540  1.00  0.00           C  
ATOM   4007  C   ALA B 252      -6.135  -7.443  25.325  1.00  0.00           C  
ATOM   4008  O   ALA B 252      -7.095  -8.010  24.799  1.00  0.00           O  
ATOM   4009  CB  ALA B 252      -3.692  -7.494  24.774  1.00  0.00           C  
ATOM   4010  H   ALA B 252      -5.385  -9.805  24.259  1.00  0.00           H  
ATOM   4011  HA  ALA B 252      -4.589  -8.159  26.605  1.00  0.00           H  
ATOM   4012 1HB  ALA B 252      -3.622  -6.453  25.089  1.00  0.00           H  
ATOM   4013 2HB  ALA B 252      -2.749  -7.999  24.981  1.00  0.00           H  
ATOM   4014 3HB  ALA B 252      -3.899  -7.537  23.706  1.00  0.00           H  
ATOM   4015  N   PRO B 253      -6.263  -6.103  25.893  1.00  0.00           N  
ATOM   4016  CA  PRO B 253      -7.516  -5.365  25.723  1.00  0.00           C  
ATOM   4017  C   PRO B 253      -7.900  -5.185  24.256  1.00  0.00           C  
ATOM   4018  O   PRO B 253      -7.051  -4.846  23.428  1.00  0.00           O  
ATOM   4019  CB  PRO B 253      -7.221  -4.013  26.379  1.00  0.00           C  
ATOM   4020  CG  PRO B 253      -6.121  -4.293  27.351  1.00  0.00           C  
ATOM   4021  CD  PRO B 253      -5.253  -5.382  26.789  1.00  0.00           C  
ATOM   4022  HA  PRO B 253      -8.321  -5.891  26.257  1.00  0.00           H  
ATOM   4023 1HB  PRO B 253      -6.931  -3.279  25.613  1.00  0.00           H  
ATOM   4024 2HB  PRO B 253      -8.127  -3.626  26.868  1.00  0.00           H  
ATOM   4025 1HG  PRO B 253      -5.531  -3.382  27.529  1.00  0.00           H  
ATOM   4026 2HG  PRO B 253      -6.540  -4.595  28.322  1.00  0.00           H  
ATOM   4027 1HD  PRO B 253      -4.422  -4.934  26.224  1.00  0.00           H  
ATOM   4028 2HD  PRO B 253      -4.872  -6.008  27.609  1.00  0.00           H  
ATOM   4029  N   ALA B 254      -9.201  -5.439  23.909  1.00  0.00           N  
ATOM   4030  CA  ALA B 254      -9.773  -5.199  22.586  1.00  0.00           C  
ATOM   4031  C   ALA B 254     -10.108  -3.723  22.393  1.00  0.00           C  
ATOM   4032  O   ALA B 254     -11.114  -3.235  22.915  1.00  0.00           O  
ATOM   4033  CB  ALA B 254     -11.019  -6.056  22.382  1.00  0.00           C  
ATOM   4034  H   ALA B 254      -9.788  -5.819  24.637  1.00  0.00           H  
ATOM   4035  HA  ALA B 254      -9.028  -5.476  21.840  1.00  0.00           H  
ATOM   4036 1HB  ALA B 254     -11.433  -5.866  21.392  1.00  0.00           H  
ATOM   4037 2HB  ALA B 254     -10.754  -7.110  22.468  1.00  0.00           H  
ATOM   4038 3HB  ALA B 254     -11.760  -5.806  23.139  1.00  0.00           H  
ATOM   4039  N   THR B 255      -9.240  -3.062  21.700  1.00  0.00           N  
ATOM   4040  CA  THR B 255      -9.281  -1.604  21.698  1.00  0.00           C  
ATOM   4041  C   THR B 255      -9.854  -1.081  20.384  1.00  0.00           C  
ATOM   4042  O   THR B 255     -10.088   0.120  20.237  1.00  0.00           O  
ATOM   4043  CB  THR B 255      -7.881  -1.005  21.925  1.00  0.00           C  
ATOM   4044  OG1 THR B 255      -6.993  -1.483  20.906  1.00  0.00           O  
ATOM   4045  CG2 THR B 255      -7.328  -1.400  23.290  1.00  0.00           C  
ATOM   4046  H   THR B 255      -8.531  -3.535  21.158  1.00  0.00           H  
ATOM   4047  HA  THR B 255      -9.929  -1.275  22.511  1.00  0.00           H  
ATOM   4048  HB  THR B 255      -7.937   0.082  21.869  1.00  0.00           H  
ATOM   4049  HG1 THR B 255      -7.472  -2.068  20.314  1.00  0.00           H  
ATOM   4050 1HG2 THR B 255      -6.339  -0.962  23.422  1.00  0.00           H  
ATOM   4051 2HG2 THR B 255      -7.994  -1.035  24.072  1.00  0.00           H  
ATOM   4052 3HG2 THR B 255      -7.256  -2.485  23.353  1.00  0.00           H  
ATOM   4053  N   VAL B 256     -10.188  -1.887  19.466  1.00  0.00           N  
ATOM   4054  CA  VAL B 256     -10.822  -1.513  18.207  1.00  0.00           C  
ATOM   4055  C   VAL B 256     -12.125  -2.289  18.034  1.00  0.00           C  
ATOM   4056  O   VAL B 256     -12.108  -3.503  17.817  1.00  0.00           O  
ATOM   4057  CB  VAL B 256      -9.887  -1.766  17.003  1.00  0.00           C  
ATOM   4058  CG1 VAL B 256     -10.533  -1.282  15.706  1.00  0.00           C  
ATOM   4059  CG2 VAL B 256      -8.540  -1.079  17.221  1.00  0.00           C  
ATOM   4060  H   VAL B 256      -9.988  -2.860  19.646  1.00  0.00           H  
ATOM   4061  HA  VAL B 256     -11.053  -0.448  18.239  1.00  0.00           H  
ATOM   4062  HB  VAL B 256      -9.730  -2.839  16.896  1.00  0.00           H  
ATOM   4063 1HG1 VAL B 256      -9.858  -1.470  14.871  1.00  0.00           H  
ATOM   4064 2HG1 VAL B 256     -11.468  -1.817  15.543  1.00  0.00           H  
ATOM   4065 3HG1 VAL B 256     -10.733  -0.213  15.776  1.00  0.00           H  
ATOM   4066 1HG2 VAL B 256      -7.893  -1.267  16.365  1.00  0.00           H  
ATOM   4067 2HG2 VAL B 256      -8.693  -0.005  17.332  1.00  0.00           H  
ATOM   4068 3HG2 VAL B 256      -8.072  -1.474  18.123  1.00  0.00           H  
ATOM   4069  N   CYS B 257     -13.150  -1.666  18.128  1.00  0.00           N  
ATOM   4070  CA  CYS B 257     -14.455  -2.301  17.984  1.00  0.00           C  
ATOM   4071  C   CYS B 257     -15.349  -1.502  17.043  1.00  0.00           C  
ATOM   4072  O   CYS B 257     -15.077  -0.333  16.764  1.00  0.00           O  
ATOM   4073  CB  CYS B 257     -15.134  -2.447  19.345  1.00  0.00           C  
ATOM   4074  SG  CYS B 257     -14.143  -3.343  20.561  1.00  0.00           S  
ATOM   4075  H   CYS B 257     -13.103  -0.674  18.312  1.00  0.00           H  
ATOM   4076  HA  CYS B 257     -14.311  -3.294  17.559  1.00  0.00           H  
ATOM   4077 1HB  CYS B 257     -15.357  -1.459  19.749  1.00  0.00           H  
ATOM   4078 2HB  CYS B 257     -16.081  -2.972  19.224  1.00  0.00           H  
ATOM   4079  N   GLY B 258     -16.314  -2.159  16.464  1.00  0.00           N  
ATOM   4080  CA  GLY B 258     -17.343  -1.478  15.695  1.00  0.00           C  
ATOM   4081  C   GLY B 258     -18.361  -0.762  16.563  1.00  0.00           C  
ATOM   4082  O   GLY B 258     -18.284  -0.816  17.792  1.00  0.00           O  
ATOM   4083  H   GLY B 258     -16.349  -3.165  16.551  1.00  0.00           H  
ATOM   4084 1HA  GLY B 258     -16.878  -0.750  15.029  1.00  0.00           H  
ATOM   4085 2HA  GLY B 258     -17.865  -2.199  15.068  1.00  0.00           H  
ATOM   4086  N   PRO B 259     -19.184   0.172  16.013  1.00  0.00           N  
ATOM   4087  CA  PRO B 259     -20.242   0.809  16.801  1.00  0.00           C  
ATOM   4088  C   PRO B 259     -21.117  -0.201  17.540  1.00  0.00           C  
ATOM   4089  O   PRO B 259     -21.149  -1.379  17.175  1.00  0.00           O  
ATOM   4090  OXT PRO B 259     -21.776   0.150  18.479  1.00  0.00           O  
ATOM   4091  CB  PRO B 259     -21.055   1.570  15.751  1.00  0.00           C  
ATOM   4092  CG  PRO B 259     -20.746   0.884  14.459  1.00  0.00           C  
ATOM   4093  CD  PRO B 259     -19.411   0.209  14.584  1.00  0.00           C  
ATOM   4094  HA  PRO B 259     -19.787   1.504  17.522  1.00  0.00           H  
ATOM   4095 1HB  PRO B 259     -22.125   1.532  16.003  1.00  0.00           H  
ATOM   4096 2HB  PRO B 259     -20.764   2.631  15.746  1.00  0.00           H  
ATOM   4097 1HG  PRO B 259     -21.530   0.149  14.222  1.00  0.00           H  
ATOM   4098 2HG  PRO B 259     -20.735   1.613  13.635  1.00  0.00           H  
ATOM   4099 1HD  PRO B 259     -19.470  -0.804  14.159  1.00  0.00           H  
ATOM   4100 2HD  PRO B 259     -18.648   0.805  14.062  1.00  0.00           H  
TER                                                                             
score 0
silent_score 0
                                                         
