# Supplementary material for: Improving de novo protein binder design with deep learning
Source: Nat Commun. 2023 May 6;14:2625. doi: 10.1038/s41467-023-38328-5 (PMC10163288; doi:10.1038/s41467-023-38328-5)
Supplement: Supplementary file 4 — Source Data File [file 41467_2023_38328_MOESM4_ESM.zip › all_data/experimental_structure_agreement/af2_template/TrkA_design_af2pred.pdb]

HEADER                                            14-MAR-23   XXXX              
EXPDTA    THEORETICAL MODEL                                                     
REMARK 220                                                                      
REMARK 220 EXPERIMENTAL DETAILS                                                 
REMARK 220  EXPERIMENT TYPE                : THEORETICAL MODELLING              
REMARK 220  DATE OF DATA COLLECTION        : 14-MAR-23                          
REMARK 220                                                                      
REMARK 220 REMARK: MODEL GENERATED BY ROSETTA                                   
REMARK 220  VERSION 2021.38+release.4d5a969                                     
SSBOND     CYS B   79    CYS B  124                                       1.23  
ATOM      1  N   ARG A   1      -4.978 -23.792  13.972  1.00  0.00           N  
ATOM      2  CA  ARG A   1      -6.075 -22.865  14.234  1.00  0.00           C  
ATOM      3  C   ARG A   1      -6.038 -21.686  13.266  1.00  0.00           C  
ATOM      4  O   ARG A   1      -7.073 -21.282  12.733  1.00  0.00           O  
ATOM      5  CB  ARG A   1      -6.019 -22.360  15.677  1.00  0.00           C  
ATOM      6  CG  ARG A   1      -6.556 -23.351  16.697  1.00  0.00           C  
ATOM      7  CD  ARG A   1      -6.501 -22.791  18.111  1.00  0.00           C  
ATOM      8  NE  ARG A   1      -7.057 -23.727  19.084  1.00  0.00           N  
ATOM      9  CZ  ARG A   1      -7.194 -23.477  20.384  1.00  0.00           C  
ATOM     10  NH1 ARG A   1      -6.817 -22.310  20.894  1.00  0.00           N  
ATOM     11  NH2 ARG A   1      -7.713 -24.401  21.180  1.00  0.00           N  
ATOM     12 1H   ARG A   1      -5.024 -24.554  14.618  1.00  0.00           H  
ATOM     13 2H   ARG A   1      -5.052 -24.142  13.038  1.00  0.00           H  
ATOM     14 3H   ARG A   1      -4.105 -23.316  14.080  1.00  0.00           H  
ATOM     15  HA  ARG A   1      -7.017 -23.394  14.087  1.00  0.00           H  
ATOM     16 1HB  ARG A   1      -4.988 -22.127  15.941  1.00  0.00           H  
ATOM     17 2HB  ARG A   1      -6.595 -21.439  15.763  1.00  0.00           H  
ATOM     18 1HG  ARG A   1      -7.594 -23.588  16.463  1.00  0.00           H  
ATOM     19 2HG  ARG A   1      -5.960 -24.264  16.667  1.00  0.00           H  
ATOM     20 1HD  ARG A   1      -5.465 -22.589  18.382  1.00  0.00           H  
ATOM     21 2HD  ARG A   1      -7.075 -21.866  18.158  1.00  0.00           H  
ATOM     22  HE  ARG A   1      -7.360 -24.631  18.747  1.00  0.00           H  
ATOM     23 1HH1 ARG A   1      -6.421 -21.600  20.293  1.00  0.00           H  
ATOM     24 2HH1 ARG A   1      -6.926 -22.132  21.882  1.00  0.00           H  
ATOM     25 1HH2 ARG A   1      -8.003 -25.291  20.799  1.00  0.00           H  
ATOM     26 2HH2 ARG A   1      -7.819 -24.216  22.166  1.00  0.00           H  
ATOM     27  N   ASP A   2      -4.800 -21.154  12.960  1.00  0.00           N  
ATOM     28  CA  ASP A   2      -4.622 -20.060  12.010  1.00  0.00           C  
ATOM     29  C   ASP A   2      -4.883 -20.526  10.580  1.00  0.00           C  
ATOM     30  O   ASP A   2      -5.450 -19.786   9.773  1.00  0.00           O  
ATOM     31  CB  ASP A   2      -3.213 -19.474  12.124  1.00  0.00           C  
ATOM     32  CG  ASP A   2      -3.016 -18.642  13.379  1.00  0.00           C  
ATOM     33  OD1 ASP A   2      -4.015 -18.156  13.951  1.00  0.00           O  
ATOM     34  OD2 ASP A   2      -1.851 -18.468  13.797  1.00  0.00           O  
ATOM     35  H   ASP A   2      -3.989 -21.545  13.418  1.00  0.00           H  
ATOM     36  HA  ASP A   2      -5.344 -19.278  12.244  1.00  0.00           H  
ATOM     37 1HB  ASP A   2      -2.482 -20.282  12.124  1.00  0.00           H  
ATOM     38 2HB  ASP A   2      -3.008 -18.847  11.256  1.00  0.00           H  
ATOM     39  N   GLU A   3      -4.497 -21.710  10.401  1.00  0.00           N  
ATOM     40  CA  GLU A   3      -4.714 -22.310   9.088  1.00  0.00           C  
ATOM     41  C   GLU A   3      -6.196 -22.581   8.842  1.00  0.00           C  
ATOM     42  O   GLU A   3      -6.695 -22.372   7.735  1.00  0.00           O  
ATOM     43  CB  GLU A   3      -3.913 -23.608   8.951  1.00  0.00           C  
ATOM     44  CG  GLU A   3      -2.420 -23.390   8.750  1.00  0.00           C  
ATOM     45  CD  GLU A   3      -1.648 -24.684   8.547  1.00  0.00           C  
ATOM     46  OE1 GLU A   3      -0.410 -24.630   8.364  1.00  0.00           O  
ATOM     47  OE2 GLU A   3      -2.285 -25.760   8.569  1.00  0.00           O  
ATOM     48  H   GLU A   3      -4.048 -22.255  11.123  1.00  0.00           H  
ATOM     49  HA  GLU A   3      -4.373 -21.608   8.326  1.00  0.00           H  
ATOM     50 1HB  GLU A   3      -4.051 -24.217   9.845  1.00  0.00           H  
ATOM     51 2HB  GLU A   3      -4.290 -24.181   8.104  1.00  0.00           H  
ATOM     52 1HG  GLU A   3      -2.270 -22.754   7.878  1.00  0.00           H  
ATOM     53 2HG  GLU A   3      -2.019 -22.869   9.619  1.00  0.00           H  
ATOM     54  N   ILE A   4      -6.930 -23.045   9.868  1.00  0.00           N  
ATOM     55  CA  ILE A   4      -8.361 -23.317   9.794  1.00  0.00           C  
ATOM     56  C   ILE A   4      -9.128 -22.004   9.649  1.00  0.00           C  
ATOM     57  O   ILE A   4     -10.067 -21.911   8.856  1.00  0.00           O  
ATOM     58  CB  ILE A   4      -8.855 -24.091  11.037  1.00  0.00           C  
ATOM     59  CG1 ILE A   4      -8.248 -25.499  11.064  1.00  0.00           C  
ATOM     60  CG2 ILE A   4     -10.385 -24.153  11.062  1.00  0.00           C  
ATOM     61  CD1 ILE A   4      -8.607 -26.304  12.305  1.00  0.00           C  
ATOM     62  H   ILE A   4      -6.442 -23.210  10.737  1.00  0.00           H  
ATOM     63  HA  ILE A   4      -8.551 -23.931   8.914  1.00  0.00           H  
ATOM     64  HB  ILE A   4      -8.508 -23.589  11.940  1.00  0.00           H  
ATOM     65 1HG1 ILE A   4      -8.582 -26.056  10.189  1.00  0.00           H  
ATOM     66 2HG1 ILE A   4      -7.161 -25.428  11.010  1.00  0.00           H  
ATOM     67 1HG2 ILE A   4     -10.712 -24.702  11.944  1.00  0.00           H  
ATOM     68 2HG2 ILE A   4     -10.789 -23.142  11.094  1.00  0.00           H  
ATOM     69 3HG2 ILE A   4     -10.743 -24.659  10.166  1.00  0.00           H  
ATOM     70 1HD1 ILE A   4      -8.139 -27.287  12.249  1.00  0.00           H  
ATOM     71 2HD1 ILE A   4      -8.249 -25.782  13.193  1.00  0.00           H  
ATOM     72 3HD1 ILE A   4      -9.688 -26.420  12.363  1.00  0.00           H  
ATOM     73  N   LYS A   5      -8.613 -20.902  10.277  1.00  0.00           N  
ATOM     74  CA  LYS A   5      -9.213 -19.576  10.170  1.00  0.00           C  
ATOM     75  C   LYS A   5      -9.079 -19.024   8.753  1.00  0.00           C  
ATOM     76  O   LYS A   5     -10.029 -18.458   8.209  1.00  0.00           O  
ATOM     77  CB  LYS A   5      -8.571 -18.613  11.170  1.00  0.00           C  
ATOM     78  CG  LYS A   5      -8.932 -18.897  12.621  1.00  0.00           C  
ATOM     79  CD  LYS A   5      -8.295 -17.884  13.563  1.00  0.00           C  
ATOM     80  CE  LYS A   5      -8.537 -18.247  15.022  1.00  0.00           C  
ATOM     81  NZ  LYS A   5      -7.872 -17.284  15.950  1.00  0.00           N  
ATOM     82  H   LYS A   5      -7.781 -21.022  10.837  1.00  0.00           H  
ATOM     83  HA  LYS A   5     -10.276 -19.658  10.399  1.00  0.00           H  
ATOM     84 1HB  LYS A   5      -7.486 -18.660  11.076  1.00  0.00           H  
ATOM     85 2HB  LYS A   5      -8.876 -17.592  10.939  1.00  0.00           H  
ATOM     86 1HG  LYS A   5     -10.015 -18.858  12.741  1.00  0.00           H  
ATOM     87 2HG  LYS A   5      -8.590 -19.895  12.892  1.00  0.00           H  
ATOM     88 1HD  LYS A   5      -7.220 -17.845  13.382  1.00  0.00           H  
ATOM     89 2HD  LYS A   5      -8.714 -16.896  13.372  1.00  0.00           H  
ATOM     90 1HE  LYS A   5      -9.607 -18.249  15.223  1.00  0.00           H  
ATOM     91 2HE  LYS A   5      -8.151 -19.247  15.217  1.00  0.00           H  
ATOM     92 1HZ  LYS A   5      -8.054 -17.556  16.906  1.00  0.00           H  
ATOM     93 2HZ  LYS A   5      -6.875 -17.288  15.783  1.00  0.00           H  
ATOM     94 3HZ  LYS A   5      -8.236 -16.356  15.790  1.00  0.00           H  
ATOM     95  N   GLU A   6      -7.946 -19.193   8.204  1.00  0.00           N  
ATOM     96  CA  GLU A   6      -7.673 -18.737   6.845  1.00  0.00           C  
ATOM     97  C   GLU A   6      -8.549 -19.468   5.831  1.00  0.00           C  
ATOM     98  O   GLU A   6      -9.075 -18.855   4.900  1.00  0.00           O  
ATOM     99  CB  GLU A   6      -6.195 -18.930   6.499  1.00  0.00           C  
ATOM    100  CG  GLU A   6      -5.784 -18.293   5.179  1.00  0.00           C  
ATOM    101  CD  GLU A   6      -4.294 -18.406   4.897  1.00  0.00           C  
ATOM    102  OE1 GLU A   6      -3.850 -17.990   3.802  1.00  0.00           O  
ATOM    103  OE2 GLU A   6      -3.565 -18.915   5.777  1.00  0.00           O  
ATOM    104  H   GLU A   6      -7.214 -19.656   8.724  1.00  0.00           H  
ATOM    105  HA  GLU A   6      -7.909 -17.674   6.783  1.00  0.00           H  
ATOM    106 1HB  GLU A   6      -5.577 -18.503   7.289  1.00  0.00           H  
ATOM    107 2HB  GLU A   6      -5.970 -19.995   6.447  1.00  0.00           H  
ATOM    108 1HG  GLU A   6      -6.330 -18.776   4.369  1.00  0.00           H  
ATOM    109 2HG  GLU A   6      -6.065 -17.241   5.193  1.00  0.00           H  
ATOM    110  N   ARG A   7      -8.721 -20.752   6.090  1.00  0.00           N  
ATOM    111  CA  ARG A   7      -9.529 -21.573   5.193  1.00  0.00           C  
ATOM    112  C   ARG A   7     -11.005 -21.206   5.295  1.00  0.00           C  
ATOM    113  O   ARG A   7     -11.716 -21.186   4.289  1.00  0.00           O  
ATOM    114  CB  ARG A   7      -9.335 -23.059   5.504  1.00  0.00           C  
ATOM    115  CG  ARG A   7      -7.991 -23.612   5.058  1.00  0.00           C  
ATOM    116  CD  ARG A   7      -7.841 -25.084   5.414  1.00  0.00           C  
ATOM    117  NE  ARG A   7      -8.715 -25.926   4.602  1.00  0.00           N  
ATOM    118  CZ  ARG A   7      -8.840 -27.243   4.740  1.00  0.00           C  
ATOM    119  NH1 ARG A   7      -8.146 -27.897   5.665  1.00  0.00           N  
ATOM    120  NH2 ARG A   7      -9.664 -27.912   3.948  1.00  0.00           N  
ATOM    121  H   ARG A   7      -8.301 -21.179   6.903  1.00  0.00           H  
ATOM    122  HA  ARG A   7      -9.206 -21.387   4.168  1.00  0.00           H  
ATOM    123 1HB  ARG A   7      -9.429 -23.221   6.577  1.00  0.00           H  
ATOM    124 2HB  ARG A   7     -10.119 -23.638   5.016  1.00  0.00           H  
ATOM    125 1HG  ARG A   7      -7.896 -23.510   3.977  1.00  0.00           H  
ATOM    126 2HG  ARG A   7      -7.189 -23.058   5.547  1.00  0.00           H  
ATOM    127 1HD  ARG A   7      -6.811 -25.396   5.246  1.00  0.00           H  
ATOM    128 2HD  ARG A   7      -8.098 -25.233   6.462  1.00  0.00           H  
ATOM    129  HE  ARG A   7      -9.265 -25.476   3.883  1.00  0.00           H  
ATOM    130 1HH1 ARG A   7      -7.515 -27.394   6.273  1.00  0.00           H  
ATOM    131 2HH1 ARG A   7      -8.249 -28.897   5.760  1.00  0.00           H  
ATOM    132 1HH2 ARG A   7     -10.195 -27.422   3.241  1.00  0.00           H  
ATOM    133 2HH2 ARG A   7      -9.761 -28.911   4.050  1.00  0.00           H  
ATOM    134  N   ILE A   8     -11.462 -20.942   6.478  1.00  0.00           N  
ATOM    135  CA  ILE A   8     -12.829 -20.483   6.698  1.00  0.00           C  
ATOM    136  C   ILE A   8     -13.042 -19.141   6.001  1.00  0.00           C  
ATOM    137  O   ILE A   8     -14.046 -18.946   5.311  1.00  0.00           O  
ATOM    138  CB  ILE A   8     -13.148 -20.361   8.205  1.00  0.00           C  
ATOM    139  CG1 ILE A   8     -13.122 -21.742   8.870  1.00  0.00           C  
ATOM    140  CG2 ILE A   8     -14.502 -19.677   8.417  1.00  0.00           C  
ATOM    141  CD1 ILE A   8     -13.269 -21.702  10.385  1.00  0.00           C  
ATOM    142  H   ILE A   8     -10.849 -21.059   7.272  1.00  0.00           H  
ATOM    143  HA  ILE A   8     -13.512 -21.212   6.264  1.00  0.00           H  
ATOM    144  HB  ILE A   8     -12.374 -19.770   8.694  1.00  0.00           H  
ATOM    145 1HG1 ILE A   8     -13.927 -22.355   8.466  1.00  0.00           H  
ATOM    146 2HG1 ILE A   8     -12.182 -22.242   8.634  1.00  0.00           H  
ATOM    147 1HG2 ILE A   8     -14.708 -19.601   9.484  1.00  0.00           H  
ATOM    148 2HG2 ILE A   8     -14.478 -18.679   7.981  1.00  0.00           H  
ATOM    149 3HG2 ILE A   8     -15.285 -20.264   7.937  1.00  0.00           H  
ATOM    150 1HD1 ILE A   8     -13.240 -22.718  10.780  1.00  0.00           H  
ATOM    151 2HD1 ILE A   8     -12.451 -21.122  10.815  1.00  0.00           H  
ATOM    152 3HD1 ILE A   8     -14.219 -21.239  10.646  1.00  0.00           H  
ATOM    153  N   PHE A   9     -12.060 -18.267   6.107  1.00  0.00           N  
ATOM    154  CA  PHE A   9     -12.117 -16.951   5.480  1.00  0.00           C  
ATOM    155  C   PHE A   9     -12.209 -17.077   3.964  1.00  0.00           C  
ATOM    156  O   PHE A   9     -13.070 -16.457   3.336  1.00  0.00           O  
ATOM    157  CB  PHE A   9     -10.890 -16.118   5.864  1.00  0.00           C  
ATOM    158  CG  PHE A   9     -10.893 -14.730   5.284  1.00  0.00           C  
ATOM    159  CD1 PHE A   9     -10.152 -14.434   4.147  1.00  0.00           C  
ATOM    160  CD2 PHE A   9     -11.639 -13.719   5.877  1.00  0.00           C  
ATOM    161  CE1 PHE A   9     -10.153 -13.150   3.608  1.00  0.00           C  
ATOM    162  CE2 PHE A   9     -11.645 -12.433   5.345  1.00  0.00           C  
ATOM    163  CZ  PHE A   9     -10.901 -12.150   4.211  1.00  0.00           C  
ATOM    164  H   PHE A   9     -11.242 -18.522   6.642  1.00  0.00           H  
ATOM    165  HA  PHE A   9     -13.011 -16.437   5.835  1.00  0.00           H  
ATOM    166 1HB  PHE A   9     -10.833 -16.033   6.948  1.00  0.00           H  
ATOM    167 2HB  PHE A   9      -9.987 -16.625   5.528  1.00  0.00           H  
ATOM    168  HD1 PHE A   9      -9.564 -15.222   3.674  1.00  0.00           H  
ATOM    169  HD2 PHE A   9     -12.224 -13.942   6.770  1.00  0.00           H  
ATOM    170  HE1 PHE A   9      -9.567 -12.934   2.715  1.00  0.00           H  
ATOM    171  HE2 PHE A   9     -12.234 -11.648   5.820  1.00  0.00           H  
ATOM    172  HZ  PHE A   9     -10.903 -11.143   3.795  1.00  0.00           H  
ATOM    173  N   LYS A  10     -11.407 -17.790   3.346  1.00  0.00           N  
ATOM    174  CA  LYS A  10     -11.380 -17.999   1.902  1.00  0.00           C  
ATOM    175  C   LYS A  10     -12.693 -18.599   1.408  1.00  0.00           C  
ATOM    176  O   LYS A  10     -13.208 -18.202   0.361  1.00  0.00           O  
ATOM    177  CB  LYS A  10     -10.210 -18.904   1.512  1.00  0.00           C  
ATOM    178  CG  LYS A  10      -8.860 -18.201   1.502  1.00  0.00           C  
ATOM    179  CD  LYS A  10      -7.755 -19.121   0.999  1.00  0.00           C  
ATOM    180  CE  LYS A  10      -6.395 -18.437   1.040  1.00  0.00           C  
ATOM    181  NZ  LYS A  10      -5.304 -19.345   0.575  1.00  0.00           N  
ATOM    182  H   LYS A  10     -10.722 -18.256   3.923  1.00  0.00           H  
ATOM    183  HA  LYS A  10     -11.249 -17.032   1.415  1.00  0.00           H  
ATOM    184 1HB  LYS A  10     -10.150 -19.742   2.208  1.00  0.00           H  
ATOM    185 2HB  LYS A  10     -10.384 -19.316   0.518  1.00  0.00           H  
ATOM    186 1HG  LYS A  10      -8.911 -17.324   0.855  1.00  0.00           H  
ATOM    187 2HG  LYS A  10      -8.614 -17.872   2.511  1.00  0.00           H  
ATOM    188 1HD  LYS A  10      -7.718 -20.018   1.618  1.00  0.00           H  
ATOM    189 2HD  LYS A  10      -7.968 -19.418  -0.028  1.00  0.00           H  
ATOM    190 1HE  LYS A  10      -6.413 -17.553   0.404  1.00  0.00           H  
ATOM    191 2HE  LYS A  10      -6.178 -18.119   2.060  1.00  0.00           H  
ATOM    192 1HZ  LYS A  10      -4.420 -18.858   0.616  1.00  0.00           H  
ATOM    193 2HZ  LYS A  10      -5.267 -20.161   1.170  1.00  0.00           H  
ATOM    194 3HZ  LYS A  10      -5.486 -19.631  -0.376  1.00  0.00           H  
ATOM    195  N   ALA A  11     -13.199 -19.575   2.220  1.00  0.00           N  
ATOM    196  CA  ALA A  11     -14.450 -20.242   1.871  1.00  0.00           C  
ATOM    197  C   ALA A  11     -15.621 -19.264   1.905  1.00  0.00           C  
ATOM    198  O   ALA A  11     -16.486 -19.291   1.026  1.00  0.00           O  
ATOM    199  CB  ALA A  11     -14.711 -21.413   2.817  1.00  0.00           C  
ATOM    200  H   ALA A  11     -12.717 -19.845   3.066  1.00  0.00           H  
ATOM    201  HA  ALA A  11     -14.358 -20.624   0.854  1.00  0.00           H  
ATOM    202 1HB  ALA A  11     -15.647 -21.900   2.544  1.00  0.00           H  
ATOM    203 2HB  ALA A  11     -13.894 -22.130   2.742  1.00  0.00           H  
ATOM    204 3HB  ALA A  11     -14.779 -21.046   3.840  1.00  0.00           H  
ATOM    205  N   VAL A  12     -15.655 -18.403   2.946  1.00  0.00           N  
ATOM    206  CA  VAL A  12     -16.711 -17.410   3.116  1.00  0.00           C  
ATOM    207  C   VAL A  12     -16.641 -16.382   1.989  1.00  0.00           C  
ATOM    208  O   VAL A  12     -17.663 -16.034   1.394  1.00  0.00           O  
ATOM    209  CB  VAL A  12     -16.611 -16.705   4.488  1.00  0.00           C  
ATOM    210  CG1 VAL A  12     -17.598 -15.542   4.570  1.00  0.00           C  
ATOM    211  CG2 VAL A  12     -16.860 -17.702   5.618  1.00  0.00           C  
ATOM    212  H   VAL A  12     -14.914 -18.456   3.631  1.00  0.00           H  
ATOM    213  HA  VAL A  12     -17.675 -17.918   3.065  1.00  0.00           H  
ATOM    214  HB  VAL A  12     -15.613 -16.281   4.596  1.00  0.00           H  
ATOM    215 1HG1 VAL A  12     -17.511 -15.059   5.544  1.00  0.00           H  
ATOM    216 2HG1 VAL A  12     -17.374 -14.819   3.786  1.00  0.00           H  
ATOM    217 3HG1 VAL A  12     -18.613 -15.917   4.441  1.00  0.00           H  
ATOM    218 1HG2 VAL A  12     -16.785 -17.191   6.577  1.00  0.00           H  
ATOM    219 2HG2 VAL A  12     -17.856 -18.131   5.512  1.00  0.00           H  
ATOM    220 3HG2 VAL A  12     -16.116 -18.497   5.572  1.00  0.00           H  
ATOM    221  N   VAL A  13     -15.457 -15.910   1.627  1.00  0.00           N  
ATOM    222  CA  VAL A  13     -15.250 -14.954   0.545  1.00  0.00           C  
ATOM    223  C   VAL A  13     -15.674 -15.577  -0.784  1.00  0.00           C  
ATOM    224  O   VAL A  13     -16.356 -14.937  -1.587  1.00  0.00           O  
ATOM    225  CB  VAL A  13     -13.778 -14.490   0.471  1.00  0.00           C  
ATOM    226  CG1 VAL A  13     -13.535 -13.664  -0.791  1.00  0.00           C  
ATOM    227  CG2 VAL A  13     -13.409 -13.689   1.718  1.00  0.00           C  
ATOM    228  H   VAL A  13     -14.658 -16.246   2.146  1.00  0.00           H  
ATOM    229  HA  VAL A  13     -15.873 -14.078   0.733  1.00  0.00           H  
ATOM    230  HB  VAL A  13     -13.133 -15.366   0.403  1.00  0.00           H  
ATOM    231 1HG1 VAL A  13     -12.492 -13.347  -0.824  1.00  0.00           H  
ATOM    232 2HG1 VAL A  13     -13.758 -14.269  -1.670  1.00  0.00           H  
ATOM    233 3HG1 VAL A  13     -14.180 -12.785  -0.780  1.00  0.00           H  
ATOM    234 1HG2 VAL A  13     -12.369 -13.370   1.651  1.00  0.00           H  
ATOM    235 2HG2 VAL A  13     -14.054 -12.813   1.792  1.00  0.00           H  
ATOM    236 3HG2 VAL A  13     -13.541 -14.312   2.603  1.00  0.00           H  
ATOM    237  N   ARG A  14     -15.254 -16.795  -0.989  1.00  0.00           N  
ATOM    238  CA  ARG A  14     -15.610 -17.509  -2.211  1.00  0.00           C  
ATOM    239  C   ARG A  14     -17.119 -17.702  -2.312  1.00  0.00           C  
ATOM    240  O   ARG A  14     -17.689 -17.617  -3.402  1.00  0.00           O  
ATOM    241  CB  ARG A  14     -14.903 -18.865  -2.267  1.00  0.00           C  
ATOM    242  CG  ARG A  14     -13.474 -18.794  -2.779  1.00  0.00           C  
ATOM    243  CD  ARG A  14     -12.862 -20.179  -2.938  1.00  0.00           C  
ATOM    244  NE  ARG A  14     -11.428 -20.108  -3.201  1.00  0.00           N  
ATOM    245  CZ  ARG A  14     -10.718 -21.062  -3.797  1.00  0.00           C  
ATOM    246  NH1 ARG A  14     -11.299 -22.184  -4.207  1.00  0.00           N  
ATOM    247  NH2 ARG A  14      -9.418 -20.893  -3.986  1.00  0.00           N  
ATOM    248  H   ARG A  14     -14.676 -17.256  -0.300  1.00  0.00           H  
ATOM    249  HA  ARG A  14     -15.288 -16.913  -3.066  1.00  0.00           H  
ATOM    250 1HB  ARG A  14     -14.885 -19.307  -1.272  1.00  0.00           H  
ATOM    251 2HB  ARG A  14     -15.462 -19.540  -2.915  1.00  0.00           H  
ATOM    252 1HG  ARG A  14     -13.460 -18.300  -3.751  1.00  0.00           H  
ATOM    253 2HG  ARG A  14     -12.863 -18.228  -2.075  1.00  0.00           H  
ATOM    254 1HD  ARG A  14     -13.015 -20.751  -2.024  1.00  0.00           H  
ATOM    255 2HD  ARG A  14     -13.338 -20.694  -3.772  1.00  0.00           H  
ATOM    256  HE  ARG A  14     -10.937 -19.273  -2.909  1.00  0.00           H  
ATOM    257 1HH1 ARG A  14     -12.290 -22.320  -4.067  1.00  0.00           H  
ATOM    258 2HH1 ARG A  14     -10.750 -22.901  -4.658  1.00  0.00           H  
ATOM    259 1HH2 ARG A  14      -8.969 -20.041  -3.678  1.00  0.00           H  
ATOM    260 2HH2 ARG A  14      -8.876 -21.614  -4.438  1.00  0.00           H  
ATOM    261  N   ALA A  15     -17.757 -17.974  -1.196  1.00  0.00           N  
ATOM    262  CA  ALA A  15     -19.208 -18.124  -1.140  1.00  0.00           C  
ATOM    263  C   ALA A  15     -19.909 -16.816  -1.495  1.00  0.00           C  
ATOM    264  O   ALA A  15     -20.918 -16.818  -2.204  1.00  0.00           O  
ATOM    265  CB  ALA A  15     -19.641 -18.597   0.246  1.00  0.00           C  
ATOM    266  H   ALA A  15     -17.218 -18.082  -0.349  1.00  0.00           H  
ATOM    267  HA  ALA A  15     -19.500 -18.874  -1.876  1.00  0.00           H  
ATOM    268 1HB  ALA A  15     -20.725 -18.704   0.272  1.00  0.00           H  
ATOM    269 2HB  ALA A  15     -19.176 -19.559   0.464  1.00  0.00           H  
ATOM    270 3HB  ALA A  15     -19.331 -17.867   0.992  1.00  0.00           H  
ATOM    271  N   ILE A  16     -19.346 -15.681  -1.075  1.00  0.00           N  
ATOM    272  CA  ILE A  16     -19.899 -14.356  -1.332  1.00  0.00           C  
ATOM    273  C   ILE A  16     -19.719 -13.999  -2.806  1.00  0.00           C  
ATOM    274  O   ILE A  16     -20.649 -13.509  -3.451  1.00  0.00           O  
ATOM    275  CB  ILE A  16     -19.240 -13.284  -0.436  1.00  0.00           C  
ATOM    276  CG1 ILE A  16     -19.584 -13.534   1.037  1.00  0.00           C  
ATOM    277  CG2 ILE A  16     -19.670 -11.880  -0.868  1.00  0.00           C  
ATOM    278  CD1 ILE A  16     -18.825 -12.642   2.010  1.00  0.00           C  
ATOM    279  H   ILE A  16     -18.487 -15.762  -0.550  1.00  0.00           H  
ATOM    280  HA  ILE A  16     -20.965 -14.377  -1.108  1.00  0.00           H  
ATOM    281  HB  ILE A  16     -18.156 -13.360  -0.515  1.00  0.00           H  
ATOM    282 1HG1 ILE A  16     -20.651 -13.377   1.193  1.00  0.00           H  
ATOM    283 2HG1 ILE A  16     -19.367 -14.572   1.290  1.00  0.00           H  
ATOM    284 1HG2 ILE A  16     -19.195 -11.140  -0.224  1.00  0.00           H  
ATOM    285 2HG2 ILE A  16     -19.368 -11.709  -1.900  1.00  0.00           H  
ATOM    286 3HG2 ILE A  16     -20.753 -11.790  -0.787  1.00  0.00           H  
ATOM    287 1HD1 ILE A  16     -19.124 -12.880   3.031  1.00  0.00           H  
ATOM    288 2HD1 ILE A  16     -17.753 -12.809   1.897  1.00  0.00           H  
ATOM    289 3HD1 ILE A  16     -19.054 -11.598   1.800  1.00  0.00           H  
ATOM    290  N   VAL A  17     -18.501 -14.296  -3.315  1.00  0.00           N  
ATOM    291  CA  VAL A  17     -18.135 -13.914  -4.675  1.00  0.00           C  
ATOM    292  C   VAL A  17     -18.846 -14.821  -5.676  1.00  0.00           C  
ATOM    293  O   VAL A  17     -19.394 -14.346  -6.674  1.00  0.00           O  
ATOM    294  CB  VAL A  17     -16.606 -13.978  -4.890  1.00  0.00           C  
ATOM    295  CG1 VAL A  17     -16.255 -13.706  -6.352  1.00  0.00           C  
ATOM    296  CG2 VAL A  17     -15.897 -12.984  -3.973  1.00  0.00           C  
ATOM    297  H   VAL A  17     -17.830 -14.791  -2.746  1.00  0.00           H  
ATOM    298  HA  VAL A  17     -18.459 -12.887  -4.845  1.00  0.00           H  
ATOM    299  HB  VAL A  17     -16.259 -14.986  -4.664  1.00  0.00           H  
ATOM    300 1HG1 VAL A  17     -15.174 -13.756  -6.482  1.00  0.00           H  
ATOM    301 2HG1 VAL A  17     -16.731 -14.454  -6.986  1.00  0.00           H  
ATOM    302 3HG1 VAL A  17     -16.608 -12.714  -6.632  1.00  0.00           H  
ATOM    303 1HG2 VAL A  17     -14.821 -13.042  -4.136  1.00  0.00           H  
ATOM    304 2HG2 VAL A  17     -16.244 -11.974  -4.193  1.00  0.00           H  
ATOM    305 3HG2 VAL A  17     -16.120 -13.225  -2.933  1.00  0.00           H  
ATOM    306  N   THR A  18     -18.900 -16.096  -5.443  1.00  0.00           N  
ATOM    307  CA  THR A  18     -19.404 -17.087  -6.386  1.00  0.00           C  
ATOM    308  C   THR A  18     -20.899 -17.317  -6.184  1.00  0.00           C  
ATOM    309  O   THR A  18     -21.587 -17.795  -7.088  1.00  0.00           O  
ATOM    310  CB  THR A  18     -18.653 -18.425  -6.245  1.00  0.00           C  
ATOM    311  OG1 THR A  18     -18.893 -18.965  -4.940  1.00  0.00           O  
ATOM    312  CG2 THR A  18     -17.152 -18.235  -6.437  1.00  0.00           C  
ATOM    313  H   THR A  18     -18.565 -16.401  -4.540  1.00  0.00           H  
ATOM    314  HA  THR A  18     -19.248 -16.712  -7.398  1.00  0.00           H  
ATOM    315  HB  THR A  18     -19.018 -19.128  -6.994  1.00  0.00           H  
ATOM    316  HG1 THR A  18     -19.467 -18.372  -4.449  1.00  0.00           H  
ATOM    317 1HG2 THR A  18     -16.647 -19.195  -6.333  1.00  0.00           H  
ATOM    318 2HG2 THR A  18     -16.961 -17.830  -7.431  1.00  0.00           H  
ATOM    319 3HG2 THR A  18     -16.774 -17.543  -5.685  1.00  0.00           H  
ATOM    320  N   GLY A  19     -21.508 -16.892  -5.081  1.00  0.00           N  
ATOM    321  CA  GLY A  19     -22.901 -17.171  -4.769  1.00  0.00           C  
ATOM    322  C   GLY A  19     -23.193 -18.652  -4.616  1.00  0.00           C  
ATOM    323  O   GLY A  19     -24.315 -19.098  -4.867  1.00  0.00           O  
ATOM    324  H   GLY A  19     -20.959 -16.346  -4.433  1.00  0.00           H  
ATOM    325 1HA  GLY A  19     -23.175 -16.664  -3.844  1.00  0.00           H  
ATOM    326 2HA  GLY A  19     -23.538 -16.769  -5.557  1.00  0.00           H  
ATOM    327  N   ASN A  20     -22.183 -19.432  -4.488  1.00  0.00           N  
ATOM    328  CA  ASN A  20     -22.290 -20.881  -4.359  1.00  0.00           C  
ATOM    329  C   ASN A  20     -22.465 -21.303  -2.903  1.00  0.00           C  
ATOM    330  O   ASN A  20     -21.570 -21.099  -2.081  1.00  0.00           O  
ATOM    331  CB  ASN A  20     -21.065 -21.567  -4.966  1.00  0.00           C  
ATOM    332  CG  ASN A  20     -21.236 -23.068  -5.089  1.00  0.00           C  
ATOM    333  OD1 ASN A  20     -22.171 -23.646  -4.529  1.00  0.00           O  
ATOM    334  ND2 ASN A  20     -20.335 -23.710  -5.824  1.00  0.00           N  
ATOM    335  H   ASN A  20     -21.269 -19.003  -4.478  1.00  0.00           H  
ATOM    336  HA  ASN A  20     -23.178 -21.212  -4.900  1.00  0.00           H  
ATOM    337 1HB  ASN A  20     -20.870 -21.154  -5.956  1.00  0.00           H  
ATOM    338 2HB  ASN A  20     -20.190 -21.363  -4.348  1.00  0.00           H  
ATOM    339 1HD2 ASN A  20     -20.399 -24.702  -5.940  1.00  0.00           H  
ATOM    340 2HD2 ASN A  20     -19.593 -23.202  -6.261  1.00  0.00           H  
ATOM    341  N   PRO A  21     -23.561 -21.877  -2.541  1.00  0.00           N  
ATOM    342  CA  PRO A  21     -23.906 -22.341  -1.195  1.00  0.00           C  
ATOM    343  C   PRO A  21     -23.019 -23.491  -0.723  1.00  0.00           C  
ATOM    344  O   PRO A  21     -22.900 -23.728   0.482  1.00  0.00           O  
ATOM    345  CB  PRO A  21     -25.360 -22.797  -1.341  1.00  0.00           C  
ATOM    346  CG  PRO A  21     -25.577 -22.915  -2.816  1.00  0.00           C  
ATOM    347  CD  PRO A  21     -24.536 -22.092  -3.518  1.00  0.00           C  
ATOM    348  HA  PRO A  21     -23.829 -21.499  -0.491  1.00  0.00           H  
ATOM    349 1HB  PRO A  21     -25.510 -23.752  -0.815  1.00  0.00           H  
ATOM    350 2HB  PRO A  21     -26.033 -22.063  -0.873  1.00  0.00           H  
ATOM    351 1HG  PRO A  21     -25.511 -23.968  -3.127  1.00  0.00           H  
ATOM    352 2HG  PRO A  21     -26.587 -22.568  -3.080  1.00  0.00           H  
ATOM    353 1HD  PRO A  21     -24.131 -22.660  -4.368  1.00  0.00           H  
ATOM    354 2HD  PRO A  21     -24.984 -21.148  -3.860  1.00  0.00           H  
ATOM    355  N   GLU A  22     -22.337 -24.194  -1.634  1.00  0.00           N  
ATOM    356  CA  GLU A  22     -21.439 -25.303  -1.324  1.00  0.00           C  
ATOM    357  C   GLU A  22     -20.203 -24.818  -0.572  1.00  0.00           C  
ATOM    358  O   GLU A  22     -19.675 -25.527   0.288  1.00  0.00           O  
ATOM    359  CB  GLU A  22     -21.024 -26.032  -2.604  1.00  0.00           C  
ATOM    360  CG  GLU A  22     -22.123 -26.897  -3.204  1.00  0.00           C  
ATOM    361  CD  GLU A  22     -21.610 -27.890  -4.234  1.00  0.00           C  
ATOM    362  OE1 GLU A  22     -21.918 -29.098  -4.119  1.00  0.00           O  
ATOM    363  OE2 GLU A  22     -20.895 -27.456  -5.165  1.00  0.00           O  
ATOM    364  H   GLU A  22     -22.468 -23.921  -2.598  1.00  0.00           H  
ATOM    365  HA  GLU A  22     -21.967 -26.006  -0.679  1.00  0.00           H  
ATOM    366 1HB  GLU A  22     -20.717 -25.303  -3.355  1.00  0.00           H  
ATOM    367 2HB  GLU A  22     -20.165 -26.670  -2.397  1.00  0.00           H  
ATOM    368 1HG  GLU A  22     -22.615 -27.448  -2.403  1.00  0.00           H  
ATOM    369 2HG  GLU A  22     -22.865 -26.251  -3.672  1.00  0.00           H  
ATOM    370  N   GLN A  23     -19.818 -23.567  -0.921  1.00  0.00           N  
ATOM    371  CA  GLN A  23     -18.667 -22.944  -0.274  1.00  0.00           C  
ATOM    372  C   GLN A  23     -18.994 -22.542   1.161  1.00  0.00           C  
ATOM    373  O   GLN A  23     -18.136 -22.620   2.043  1.00  0.00           O  
ATOM    374  CB  GLN A  23     -18.202 -21.722  -1.068  1.00  0.00           C  
ATOM    375  CG  GLN A  23     -17.629 -22.060  -2.437  1.00  0.00           C  
ATOM    376  CD  GLN A  23     -16.367 -22.899  -2.355  1.00  0.00           C  
ATOM    377  OE1 GLN A  23     -15.811 -23.103  -1.271  1.00  0.00           O  
ATOM    378  NE2 GLN A  23     -15.905 -23.389  -3.500  1.00  0.00           N  
ATOM    379  H   GLN A  23     -20.321 -23.053  -1.630  1.00  0.00           H  
ATOM    380  HA  GLN A  23     -17.854 -23.669  -0.243  1.00  0.00           H  
ATOM    381 1HB  GLN A  23     -19.040 -21.039  -1.209  1.00  0.00           H  
ATOM    382 2HB  GLN A  23     -17.438 -21.189  -0.502  1.00  0.00           H  
ATOM    383 1HG  GLN A  23     -18.373 -22.621  -3.002  1.00  0.00           H  
ATOM    384 2HG  GLN A  23     -17.386 -21.133  -2.957  1.00  0.00           H  
ATOM    385 1HE2 GLN A  23     -15.076 -23.950  -3.507  1.00  0.00           H  
ATOM    386 2HE2 GLN A  23     -16.385 -23.198  -4.356  1.00  0.00           H  
ATOM    387  N   LEU A  24     -20.266 -22.297   1.448  1.00  0.00           N  
ATOM    388  CA  LEU A  24     -20.765 -21.975   2.780  1.00  0.00           C  
ATOM    389  C   LEU A  24     -20.851 -23.228   3.646  1.00  0.00           C  
ATOM    390  O   LEU A  24     -20.560 -23.182   4.843  1.00  0.00           O  
ATOM    391  CB  LEU A  24     -22.140 -21.307   2.691  1.00  0.00           C  
ATOM    392  CG  LEU A  24     -22.602 -20.540   3.930  1.00  0.00           C  
ATOM    393  CD1 LEU A  24     -21.709 -19.327   4.168  1.00  0.00           C  
ATOM    394  CD2 LEU A  24     -24.060 -20.116   3.784  1.00  0.00           C  
ATOM    395  H   LEU A  24     -20.916 -22.342   0.677  1.00  0.00           H  
ATOM    396  HA  LEU A  24     -20.070 -21.280   3.251  1.00  0.00           H  
ATOM    397 1HB  LEU A  24     -22.132 -20.606   1.858  1.00  0.00           H  
ATOM    398 2HB  LEU A  24     -22.887 -22.074   2.486  1.00  0.00           H  
ATOM    399  HG  LEU A  24     -22.505 -21.177   4.809  1.00  0.00           H  
ATOM    400 1HD1 LEU A  24     -22.051 -18.792   5.054  1.00  0.00           H  
ATOM    401 2HD1 LEU A  24     -20.681 -19.656   4.318  1.00  0.00           H  
ATOM    402 3HD1 LEU A  24     -21.756 -18.665   3.304  1.00  0.00           H  
ATOM    403 1HD2 LEU A  24     -24.372 -19.572   4.676  1.00  0.00           H  
ATOM    404 2HD2 LEU A  24     -24.166 -19.472   2.911  1.00  0.00           H  
ATOM    405 3HD2 LEU A  24     -24.686 -21.000   3.661  1.00  0.00           H  
ATOM    406  N   LYS A  25     -21.165 -24.382   3.021  1.00  0.00           N  
ATOM    407  CA  LYS A  25     -21.208 -25.672   3.704  1.00  0.00           C  
ATOM    408  C   LYS A  25     -19.820 -26.086   4.185  1.00  0.00           C  
ATOM    409  O   LYS A  25     -19.668 -26.584   5.303  1.00  0.00           O  
ATOM    410  CB  LYS A  25     -21.785 -26.749   2.783  1.00  0.00           C  
ATOM    411  CG  LYS A  25     -23.295 -26.673   2.613  1.00  0.00           C  
ATOM    412  CD  LYS A  25     -23.821 -27.826   1.767  1.00  0.00           C  
ATOM    413  CE  LYS A  25     -25.318 -27.701   1.519  1.00  0.00           C  
ATOM    414  NZ  LYS A  25     -25.831 -28.810   0.661  1.00  0.00           N  
ATOM    415  H   LYS A  25     -21.379 -24.340   2.035  1.00  0.00           H  
ATOM    416  HA  LYS A  25     -21.854 -25.579   4.578  1.00  0.00           H  
ATOM    417 1HB  LYS A  25     -21.329 -26.667   1.796  1.00  0.00           H  
ATOM    418 2HB  LYS A  25     -21.538 -27.735   3.177  1.00  0.00           H  
ATOM    419 1HG  LYS A  25     -23.774 -26.707   3.592  1.00  0.00           H  
ATOM    420 2HG  LYS A  25     -23.560 -25.732   2.131  1.00  0.00           H  
ATOM    421 1HD  LYS A  25     -23.304 -27.839   0.807  1.00  0.00           H  
ATOM    422 2HD  LYS A  25     -23.627 -28.770   2.277  1.00  0.00           H  
ATOM    423 1HE  LYS A  25     -25.847 -27.717   2.471  1.00  0.00           H  
ATOM    424 2HE  LYS A  25     -25.527 -26.750   1.029  1.00  0.00           H  
ATOM    425 1HZ  LYS A  25     -26.824 -28.694   0.518  1.00  0.00           H  
ATOM    426 2HZ  LYS A  25     -25.358 -28.792  -0.232  1.00  0.00           H  
ATOM    427 3HZ  LYS A  25     -25.658 -29.695   1.115  1.00  0.00           H  
ATOM    428  N   GLU A  26     -18.806 -25.844   3.352  1.00  0.00           N  
ATOM    429  CA  GLU A  26     -17.411 -26.126   3.676  1.00  0.00           C  
ATOM    430  C   GLU A  26     -16.915 -25.230   4.807  1.00  0.00           C  
ATOM    431  O   GLU A  26     -16.207 -25.690   5.706  1.00  0.00           O  
ATOM    432  CB  GLU A  26     -16.526 -25.952   2.440  1.00  0.00           C  
ATOM    433  CG  GLU A  26     -15.104 -26.460   2.625  1.00  0.00           C  
ATOM    434  CD  GLU A  26     -14.245 -26.307   1.380  1.00  0.00           C  
ATOM    435  OE1 GLU A  26     -13.028 -26.596   1.443  1.00  0.00           O  
ATOM    436  OE2 GLU A  26     -14.792 -25.893   0.334  1.00  0.00           O  
ATOM    437  H   GLU A  26     -19.031 -25.444   2.452  1.00  0.00           H  
ATOM    438  HA  GLU A  26     -17.337 -27.160   4.014  1.00  0.00           H  
ATOM    439 1HB  GLU A  26     -16.969 -26.483   1.597  1.00  0.00           H  
ATOM    440 2HB  GLU A  26     -16.477 -24.896   2.173  1.00  0.00           H  
ATOM    441 1HG  GLU A  26     -14.636 -25.910   3.441  1.00  0.00           H  
ATOM    442 2HG  GLU A  26     -15.139 -27.512   2.906  1.00  0.00           H  
ATOM    443  N   ALA A  27     -17.255 -23.893   4.821  1.00  0.00           N  
ATOM    444  CA  ALA A  27     -16.916 -22.924   5.860  1.00  0.00           C  
ATOM    445  C   ALA A  27     -17.526 -23.322   7.201  1.00  0.00           C  
ATOM    446  O   ALA A  27     -16.870 -23.226   8.241  1.00  0.00           O  
ATOM    447  CB  ALA A  27     -17.386 -21.528   5.459  1.00  0.00           C  
ATOM    448  H   ALA A  27     -17.790 -23.589   4.020  1.00  0.00           H  
ATOM    449  HA  ALA A  27     -15.832 -22.913   5.972  1.00  0.00           H  
ATOM    450 1HB  ALA A  27     -17.126 -20.817   6.243  1.00  0.00           H  
ATOM    451 2HB  ALA A  27     -16.901 -21.234   4.528  1.00  0.00           H  
ATOM    452 3HB  ALA A  27     -18.466 -21.534   5.319  1.00  0.00           H  
ATOM    453  N   LYS A  28     -18.793 -23.937   7.222  1.00  0.00           N  
ATOM    454  CA  LYS A  28     -19.488 -24.403   8.418  1.00  0.00           C  
ATOM    455  C   LYS A  28     -18.789 -25.618   9.022  1.00  0.00           C  
ATOM    456  O   LYS A  28     -18.664 -25.725  10.243  1.00  0.00           O  
ATOM    457  CB  LYS A  28     -20.944 -24.743   8.095  1.00  0.00           C  
ATOM    458  CG  LYS A  28     -21.837 -23.526   7.907  1.00  0.00           C  
ATOM    459  CD  LYS A  28     -23.282 -23.928   7.642  1.00  0.00           C  
ATOM    460  CE  LYS A  28     -24.167 -22.712   7.404  1.00  0.00           C  
ATOM    461  NZ  LYS A  28     -25.585 -23.102   7.142  1.00  0.00           N  
ATOM    462  H   LYS A  28     -19.234 -24.052   6.321  1.00  0.00           H  
ATOM    463  HA  LYS A  28     -19.474 -23.604   9.160  1.00  0.00           H  
ATOM    464 1HB  LYS A  28     -20.985 -25.337   7.182  1.00  0.00           H  
ATOM    465 2HB  LYS A  28     -21.363 -25.349   8.899  1.00  0.00           H  
ATOM    466 1HG  LYS A  28     -21.802 -22.907   8.804  1.00  0.00           H  
ATOM    467 2HG  LYS A  28     -21.475 -22.936   7.066  1.00  0.00           H  
ATOM    468 1HD  LYS A  28     -23.325 -24.574   6.764  1.00  0.00           H  
ATOM    469 2HD  LYS A  28     -23.668 -24.482   8.498  1.00  0.00           H  
ATOM    470 1HE  LYS A  28     -24.135 -22.063   8.278  1.00  0.00           H  
ATOM    471 2HE  LYS A  28     -23.792 -22.151   6.548  1.00  0.00           H  
ATOM    472 1HZ  LYS A  28     -26.140 -22.272   6.989  1.00  0.00           H  
ATOM    473 2HZ  LYS A  28     -25.627 -23.691   6.322  1.00  0.00           H  
ATOM    474 3HZ  LYS A  28     -25.948 -23.607   7.938  1.00  0.00           H  
ATOM    475  N   LYS A  29     -18.329 -26.521   8.089  1.00  0.00           N  
ATOM    476  CA  LYS A  29     -17.595 -27.701   8.536  1.00  0.00           C  
ATOM    477  C   LYS A  29     -16.295 -27.309   9.234  1.00  0.00           C  
ATOM    478  O   LYS A  29     -15.959 -27.859  10.285  1.00  0.00           O  
ATOM    479  CB  LYS A  29     -17.297 -28.626   7.355  1.00  0.00           C  
ATOM    480  CG  LYS A  29     -18.501 -29.423   6.874  1.00  0.00           C  
ATOM    481  CD  LYS A  29     -18.122 -30.392   5.761  1.00  0.00           C  
ATOM    482  CE  LYS A  29     -19.337 -31.144   5.235  1.00  0.00           C  
ATOM    483  NZ  LYS A  29     -18.978 -32.058   4.110  1.00  0.00           N  
ATOM    484  H   LYS A  29     -18.488 -26.386   7.101  1.00  0.00           H  
ATOM    485  HA  LYS A  29     -18.213 -28.241   9.254  1.00  0.00           H  
ATOM    486 1HB  LYS A  29     -16.924 -28.037   6.517  1.00  0.00           H  
ATOM    487 2HB  LYS A  29     -16.514 -29.331   7.634  1.00  0.00           H  
ATOM    488 1HG  LYS A  29     -18.919 -29.989   7.707  1.00  0.00           H  
ATOM    489 2HG  LYS A  29     -19.264 -28.740   6.502  1.00  0.00           H  
ATOM    490 1HD  LYS A  29     -17.665 -29.841   4.938  1.00  0.00           H  
ATOM    491 2HD  LYS A  29     -17.398 -31.114   6.138  1.00  0.00           H  
ATOM    492 1HE  LYS A  29     -19.778 -31.731   6.040  1.00  0.00           H  
ATOM    493 2HE  LYS A  29     -20.083 -30.431   4.885  1.00  0.00           H  
ATOM    494 1HZ  LYS A  29     -19.807 -32.538   3.788  1.00  0.00           H  
ATOM    495 2HZ  LYS A  29     -18.584 -31.520   3.351  1.00  0.00           H  
ATOM    496 3HZ  LYS A  29     -18.300 -32.735   4.429  1.00  0.00           H  
ATOM    497  N   LEU A  30     -15.587 -26.356   8.693  1.00  0.00           N  
ATOM    498  CA  LEU A  30     -14.311 -25.876   9.214  1.00  0.00           C  
ATOM    499  C   LEU A  30     -14.508 -25.122  10.525  1.00  0.00           C  
ATOM    500  O   LEU A  30     -13.688 -25.232  11.439  1.00  0.00           O  
ATOM    501  CB  LEU A  30     -13.621 -24.971   8.190  1.00  0.00           C  
ATOM    502  CG  LEU A  30     -13.052 -25.662   6.950  1.00  0.00           C  
ATOM    503  CD1 LEU A  30     -12.651 -24.627   5.904  1.00  0.00           C  
ATOM    504  CD2 LEU A  30     -11.862 -26.540   7.324  1.00  0.00           C  
ATOM    505  H   LEU A  30     -15.967 -25.935   7.857  1.00  0.00           H  
ATOM    506  HA  LEU A  30     -13.671 -26.736   9.406  1.00  0.00           H  
ATOM    507 1HB  LEU A  30     -14.337 -24.225   7.847  1.00  0.00           H  
ATOM    508 2HB  LEU A  30     -12.797 -24.454   8.682  1.00  0.00           H  
ATOM    509  HG  LEU A  30     -13.822 -26.286   6.495  1.00  0.00           H  
ATOM    510 1HD1 LEU A  30     -12.248 -25.133   5.027  1.00  0.00           H  
ATOM    511 2HD1 LEU A  30     -13.526 -24.044   5.615  1.00  0.00           H  
ATOM    512 3HD1 LEU A  30     -11.893 -23.964   6.320  1.00  0.00           H  
ATOM    513 1HD2 LEU A  30     -11.471 -27.024   6.428  1.00  0.00           H  
ATOM    514 2HD2 LEU A  30     -11.082 -25.924   7.773  1.00  0.00           H  
ATOM    515 3HD2 LEU A  30     -12.181 -27.300   8.038  1.00  0.00           H  
ATOM    516  N   LEU A  31     -15.627 -24.346  10.639  1.00  0.00           N  
ATOM    517  CA  LEU A  31     -16.001 -23.632  11.855  1.00  0.00           C  
ATOM    518  C   LEU A  31     -16.271 -24.607  12.996  1.00  0.00           C  
ATOM    519  O   LEU A  31     -15.856 -24.369  14.133  1.00  0.00           O  
ATOM    520  CB  LEU A  31     -17.237 -22.763  11.608  1.00  0.00           C  
ATOM    521  CG  LEU A  31     -17.718 -21.918  12.788  1.00  0.00           C  
ATOM    522  CD1 LEU A  31     -16.643 -20.916  13.196  1.00  0.00           C  
ATOM    523  CD2 LEU A  31     -19.018 -21.202  12.439  1.00  0.00           C  
ATOM    524  H   LEU A  31     -16.219 -24.273   9.824  1.00  0.00           H  
ATOM    525  HA  LEU A  31     -15.173 -22.986  12.145  1.00  0.00           H  
ATOM    526 1HB  LEU A  31     -17.024 -22.082  10.786  1.00  0.00           H  
ATOM    527 2HB  LEU A  31     -18.063 -23.410  11.312  1.00  0.00           H  
ATOM    528  HG  LEU A  31     -17.890 -22.562  13.651  1.00  0.00           H  
ATOM    529 1HD1 LEU A  31     -17.000 -20.322  14.037  1.00  0.00           H  
ATOM    530 2HD1 LEU A  31     -15.739 -21.451  13.488  1.00  0.00           H  
ATOM    531 3HD1 LEU A  31     -16.421 -20.259  12.356  1.00  0.00           H  
ATOM    532 1HD2 LEU A  31     -19.345 -20.606  13.291  1.00  0.00           H  
ATOM    533 2HD2 LEU A  31     -18.855 -20.549  11.581  1.00  0.00           H  
ATOM    534 3HD2 LEU A  31     -19.784 -21.938  12.195  1.00  0.00           H  
ATOM    535  N   GLU A  32     -16.996 -25.810  12.721  1.00  0.00           N  
ATOM    536  CA  GLU A  32     -17.243 -26.847  13.718  1.00  0.00           C  
ATOM    537  C   GLU A  32     -15.936 -27.468  14.204  1.00  0.00           C  
ATOM    538  O   GLU A  32     -15.782 -27.751  15.394  1.00  0.00           O  
ATOM    539  CB  GLU A  32     -18.161 -27.933  13.149  1.00  0.00           C  
ATOM    540  CG  GLU A  32     -19.608 -27.491  12.987  1.00  0.00           C  
ATOM    541  CD  GLU A  32     -20.300 -27.205  14.310  1.00  0.00           C  
ATOM    542  OE1 GLU A  32     -20.786 -26.069  14.508  1.00  0.00           O  
ATOM    543  OE2 GLU A  32     -20.355 -28.125  15.157  1.00  0.00           O  
ATOM    544  H   GLU A  32     -17.350 -25.935  11.783  1.00  0.00           H  
ATOM    545  HA  GLU A  32     -17.735 -26.391  14.577  1.00  0.00           H  
ATOM    546 1HB  GLU A  32     -17.790 -28.248  12.174  1.00  0.00           H  
ATOM    547 2HB  GLU A  32     -18.143 -28.805  13.803  1.00  0.00           H  
ATOM    548 1HG  GLU A  32     -19.635 -26.588  12.377  1.00  0.00           H  
ATOM    549 2HG  GLU A  32     -20.158 -28.269  12.459  1.00  0.00           H  
ATOM    550  N   LYS A  33     -15.029 -27.632  13.177  1.00  0.00           N  
ATOM    551  CA  LYS A  33     -13.708 -28.160  13.503  1.00  0.00           C  
ATOM    552  C   LYS A  33     -12.931 -27.189  14.387  1.00  0.00           C  
ATOM    553  O   LYS A  33     -12.253 -27.605  15.329  1.00  0.00           O  
ATOM    554  CB  LYS A  33     -12.917 -28.454  12.227  1.00  0.00           C  
ATOM    555  CG  LYS A  33     -11.661 -29.282  12.454  1.00  0.00           C  
ATOM    556  CD  LYS A  33     -11.024 -29.704  11.136  1.00  0.00           C  
ATOM    557  CE  LYS A  33      -9.756 -30.516  11.361  1.00  0.00           C  
ATOM    558  NZ  LYS A  33      -9.133 -30.939  10.072  1.00  0.00           N  
ATOM    559  H   LYS A  33     -15.244 -27.402  12.217  1.00  0.00           H  
ATOM    560  HA  LYS A  33     -13.834 -29.091  14.056  1.00  0.00           H  
ATOM    561 1HB  LYS A  33     -13.552 -28.989  11.520  1.00  0.00           H  
ATOM    562 2HB  LYS A  33     -12.623 -27.515  11.757  1.00  0.00           H  
ATOM    563 1HG  LYS A  33     -10.938 -28.698  13.024  1.00  0.00           H  
ATOM    564 2HG  LYS A  33     -11.912 -30.175  13.026  1.00  0.00           H  
ATOM    565 1HD  LYS A  33     -11.732 -30.306  10.566  1.00  0.00           H  
ATOM    566 2HD  LYS A  33     -10.775 -28.818  10.552  1.00  0.00           H  
ATOM    567 1HE  LYS A  33      -9.037 -29.920  11.921  1.00  0.00           H  
ATOM    568 2HE  LYS A  33      -9.992 -31.405  11.946  1.00  0.00           H  
ATOM    569 1HZ  LYS A  33      -8.297 -31.474  10.261  1.00  0.00           H  
ATOM    570 2HZ  LYS A  33      -9.787 -31.508   9.552  1.00  0.00           H  
ATOM    571 3HZ  LYS A  33      -8.893 -30.122   9.529  1.00  0.00           H  
ATOM    572  N   LEU A  34     -13.035 -25.874  14.062  1.00  0.00           N  
ATOM    573  CA  LEU A  34     -12.394 -24.801  14.815  1.00  0.00           C  
ATOM    574  C   LEU A  34     -12.944 -24.732  16.236  1.00  0.00           C  
ATOM    575  O   LEU A  34     -12.184 -24.557  17.192  1.00  0.00           O  
ATOM    576  CB  LEU A  34     -12.596 -23.457  14.111  1.00  0.00           C  
ATOM    577  CG  LEU A  34     -11.852 -22.261  14.708  1.00  0.00           C  
ATOM    578  CD1 LEU A  34     -10.346 -22.440  14.549  1.00  0.00           C  
ATOM    579  CD2 LEU A  34     -12.313 -20.963  14.053  1.00  0.00           C  
ATOM    580  H   LEU A  34     -13.591 -25.642  13.251  1.00  0.00           H  
ATOM    581  HA  LEU A  34     -11.326 -25.008  14.870  1.00  0.00           H  
ATOM    582 1HB  LEU A  34     -12.275 -23.556  13.075  1.00  0.00           H  
ATOM    583 2HB  LEU A  34     -13.659 -23.217  14.119  1.00  0.00           H  
ATOM    584  HG  LEU A  34     -12.050 -22.207  15.779  1.00  0.00           H  
ATOM    585 1HD1 LEU A  34      -9.830 -21.581  14.979  1.00  0.00           H  
ATOM    586 2HD1 LEU A  34     -10.031 -23.347  15.065  1.00  0.00           H  
ATOM    587 3HD1 LEU A  34     -10.099 -22.519  13.491  1.00  0.00           H  
ATOM    588 1HD2 LEU A  34     -11.773 -20.123  14.491  1.00  0.00           H  
ATOM    589 2HD2 LEU A  34     -12.113 -21.005  12.982  1.00  0.00           H  
ATOM    590 3HD2 LEU A  34     -13.383 -20.833  14.217  1.00  0.00           H  
ATOM    591  N   LYS A  35     -14.268 -24.960  16.500  1.00  0.00           N  
ATOM    592  CA  LYS A  35     -14.936 -24.935  17.798  1.00  0.00           C  
ATOM    593  C   LYS A  35     -14.493 -26.109  18.667  1.00  0.00           C  
ATOM    594  O   LYS A  35     -14.396 -25.982  19.889  1.00  0.00           O  
ATOM    595  CB  LYS A  35     -16.455 -24.957  17.622  1.00  0.00           C  
ATOM    596  CG  LYS A  35     -17.042 -23.635  17.148  1.00  0.00           C  
ATOM    597  CD  LYS A  35     -18.563 -23.693  17.078  1.00  0.00           C  
ATOM    598  CE  LYS A  35     -19.152 -22.367  16.614  1.00  0.00           C  
ATOM    599  NZ  LYS A  35     -20.643 -22.420  16.539  1.00  0.00           N  
ATOM    600  H   LYS A  35     -14.809 -25.166  15.672  1.00  0.00           H  
ATOM    601  HA  LYS A  35     -14.659 -24.014  18.312  1.00  0.00           H  
ATOM    602 1HB  LYS A  35     -16.727 -25.727  16.899  1.00  0.00           H  
ATOM    603 2HB  LYS A  35     -16.927 -25.217  18.570  1.00  0.00           H  
ATOM    604 1HG  LYS A  35     -16.750 -22.840  17.835  1.00  0.00           H  
ATOM    605 2HG  LYS A  35     -16.652 -23.398  16.159  1.00  0.00           H  
ATOM    606 1HD  LYS A  35     -18.866 -24.477  16.383  1.00  0.00           H  
ATOM    607 2HD  LYS A  35     -18.964 -23.931  18.063  1.00  0.00           H  
ATOM    608 1HE  LYS A  35     -18.861 -21.578  17.306  1.00  0.00           H  
ATOM    609 2HE  LYS A  35     -18.758 -22.119  15.628  1.00  0.00           H  
ATOM    610 1HZ  LYS A  35     -20.997 -21.526  16.228  1.00  0.00           H  
ATOM    611 2HZ  LYS A  35     -20.923 -23.138  15.885  1.00  0.00           H  
ATOM    612 3HZ  LYS A  35     -21.019 -22.632  17.452  1.00  0.00           H  
ATOM    613  N   LYS A  36     -14.199 -27.226  17.957  1.00  0.00           N  
ATOM    614  CA  LYS A  36     -13.792 -28.447  18.647  1.00  0.00           C  
ATOM    615  C   LYS A  36     -12.352 -28.345  19.142  1.00  0.00           C  
ATOM    616  O   LYS A  36     -11.979 -28.998  20.119  1.00  0.00           O  
ATOM    617  CB  LYS A  36     -13.946 -29.660  17.729  1.00  0.00           C  
ATOM    618  CG  LYS A  36     -15.389 -30.089  17.506  1.00  0.00           C  
ATOM    619  CD  LYS A  36     -15.471 -31.376  16.696  1.00  0.00           C  
ATOM    620  CE  LYS A  36     -16.914 -31.812  16.481  1.00  0.00           C  
ATOM    621  NZ  LYS A  36     -17.001 -33.056  15.660  1.00  0.00           N  
ATOM    622  H   LYS A  36     -14.258 -27.227  16.949  1.00  0.00           H  
ATOM    623  HA  LYS A  36     -14.436 -28.585  19.516  1.00  0.00           H  
ATOM    624 1HB  LYS A  36     -13.505 -29.439  16.757  1.00  0.00           H  
ATOM    625 2HB  LYS A  36     -13.403 -30.506  18.150  1.00  0.00           H  
ATOM    626 1HG  LYS A  36     -15.875 -30.247  18.470  1.00  0.00           H  
ATOM    627 2HG  LYS A  36     -15.924 -29.303  16.974  1.00  0.00           H  
ATOM    628 1HD  LYS A  36     -14.999 -31.225  15.724  1.00  0.00           H  
ATOM    629 2HD  LYS A  36     -14.938 -32.170  17.219  1.00  0.00           H  
ATOM    630 1HE  LYS A  36     -17.387 -31.992  17.445  1.00  0.00           H  
ATOM    631 2HE  LYS A  36     -17.463 -31.018  15.975  1.00  0.00           H  
ATOM    632 1HZ  LYS A  36     -17.970 -33.313  15.539  1.00  0.00           H  
ATOM    633 2HZ  LYS A  36     -16.581 -32.893  14.756  1.00  0.00           H  
ATOM    634 3HZ  LYS A  36     -16.511 -33.804  16.129  1.00  0.00           H  
ATOM    635  N   LEU A  37     -11.545 -27.503  18.532  1.00  0.00           N  
ATOM    636  CA  LEU A  37     -10.122 -27.329  18.804  1.00  0.00           C  
ATOM    637  C   LEU A  37      -9.901 -26.287  19.895  1.00  0.00           C  
ATOM    638  O   LEU A  37      -8.864 -26.292  20.564  1.00  0.00           O  
ATOM    639  CB  LEU A  37      -9.379 -26.918  17.531  1.00  0.00           C  
ATOM    640  CG  LEU A  37      -9.206 -28.002  16.466  1.00  0.00           C  
ATOM    641  CD1 LEU A  37      -8.641 -27.401  15.184  1.00  0.00           C  
ATOM    642  CD2 LEU A  37      -8.304 -29.119  16.981  1.00  0.00           C  
ATOM    643  H   LEU A  37     -11.981 -26.941  17.815  1.00  0.00           H  
ATOM    644  HA  LEU A  37      -9.718 -28.279  19.151  1.00  0.00           H  
ATOM    645 1HB  LEU A  37      -9.914 -26.090  17.068  1.00  0.00           H  
ATOM    646 2HB  LEU A  37      -8.383 -26.571  17.806  1.00  0.00           H  
ATOM    647  HG  LEU A  37     -10.180 -28.422  16.213  1.00  0.00           H  
ATOM    648 1HD1 LEU A  37      -8.524 -28.185  14.436  1.00  0.00           H  
ATOM    649 2HD1 LEU A  37      -9.324 -26.640  14.807  1.00  0.00           H  
ATOM    650 3HD1 LEU A  37      -7.672 -26.949  15.391  1.00  0.00           H  
ATOM    651 1HD2 LEU A  37      -8.193 -29.882  16.210  1.00  0.00           H  
ATOM    652 2HD2 LEU A  37      -7.325 -28.710  17.231  1.00  0.00           H  
ATOM    653 3HD2 LEU A  37      -8.749 -29.565  17.871  1.00  0.00           H  
ATOM    654  N   GLY A  38     -10.881 -25.723  20.620  1.00  0.00           N  
ATOM    655  CA  GLY A  38     -10.645 -24.846  21.755  1.00  0.00           C  
ATOM    656  C   GLY A  38     -11.729 -23.801  21.938  1.00  0.00           C  
ATOM    657  O   GLY A  38     -12.574 -23.615  21.060  1.00  0.00           O  
ATOM    658  H   GLY A  38     -11.831 -25.930  20.348  1.00  0.00           H  
ATOM    659 1HA  GLY A  38     -10.576 -25.441  22.666  1.00  0.00           H  
ATOM    660 2HA  GLY A  38      -9.689 -24.339  21.630  1.00  0.00           H  
ATOM    661  N   ARG A  39     -12.317 -23.573  23.296  1.00  0.00           N  
ATOM    662  CA  ARG A  39     -13.356 -22.723  23.870  1.00  0.00           C  
ATOM    663  C   ARG A  39     -13.494 -21.422  23.087  1.00  0.00           C  
ATOM    664  O   ARG A  39     -12.493 -20.809  22.710  1.00  0.00           O  
ATOM    665  CB  ARG A  39     -13.052 -22.421  25.339  1.00  0.00           C  
ATOM    666  CG  ARG A  39     -13.764 -23.342  26.317  1.00  0.00           C  
ATOM    667  CD  ARG A  39     -13.484 -22.955  27.762  1.00  0.00           C  
ATOM    668  NE  ARG A  39     -14.273 -23.753  28.697  1.00  0.00           N  
ATOM    669  CZ  ARG A  39     -14.261 -23.603  30.018  1.00  0.00           C  
ATOM    670  NH1 ARG A  39     -13.497 -22.679  30.590  1.00  0.00           N  
ATOM    671  NH2 ARG A  39     -15.019 -24.383  30.775  1.00  0.00           N  
ATOM    672  H   ARG A  39     -11.809 -24.205  23.899  1.00  0.00           H  
ATOM    673  HA  ARG A  39     -14.307 -23.253  23.813  1.00  0.00           H  
ATOM    674 1HB  ARG A  39     -11.980 -22.505  25.513  1.00  0.00           H  
ATOM    675 2HB  ARG A  39     -13.341 -21.395  25.567  1.00  0.00           H  
ATOM    676 1HG  ARG A  39     -14.840 -23.288  26.150  1.00  0.00           H  
ATOM    677 2HG  ARG A  39     -13.424 -24.367  26.165  1.00  0.00           H  
ATOM    678 1HD  ARG A  39     -12.429 -23.112  27.983  1.00  0.00           H  
ATOM    679 2HD  ARG A  39     -13.733 -21.905  27.912  1.00  0.00           H  
ATOM    680  HE  ARG A  39     -14.872 -24.472  28.313  1.00  0.00           H  
ATOM    681 1HH1 ARG A  39     -12.916 -22.080  30.020  1.00  0.00           H  
ATOM    682 2HH1 ARG A  39     -13.497 -22.575  31.594  1.00  0.00           H  
ATOM    683 1HH2 ARG A  39     -15.603 -25.089  30.348  1.00  0.00           H  
ATOM    684 2HH2 ARG A  39     -15.013 -24.273  31.778  1.00  0.00           H  
ATOM    685  N   LEU A  40     -14.457 -21.236  22.274  1.00  0.00           N  
ATOM    686  CA  LEU A  40     -15.292 -20.143  21.788  1.00  0.00           C  
ATOM    687  C   LEU A  40     -14.491 -18.849  21.690  1.00  0.00           C  
ATOM    688  O   LEU A  40     -14.408 -18.090  22.659  1.00  0.00           O  
ATOM    689  CB  LEU A  40     -16.500 -19.941  22.706  1.00  0.00           C  
ATOM    690  CG  LEU A  40     -17.835 -20.491  22.201  1.00  0.00           C  
ATOM    691  CD1 LEU A  40     -18.556 -21.240  23.317  1.00  0.00           C  
ATOM    692  CD2 LEU A  40     -18.706 -19.364  21.656  1.00  0.00           C  
ATOM    693  H   LEU A  40     -14.611 -22.169  21.918  1.00  0.00           H  
ATOM    694  HA  LEU A  40     -15.651 -20.399  20.792  1.00  0.00           H  
ATOM    695 1HB  LEU A  40     -16.293 -20.418  23.663  1.00  0.00           H  
ATOM    696 2HB  LEU A  40     -16.632 -18.873  22.877  1.00  0.00           H  
ATOM    697  HG  LEU A  40     -17.653 -21.214  21.405  1.00  0.00           H  
ATOM    698 1HD1 LEU A  40     -19.504 -21.626  22.943  1.00  0.00           H  
ATOM    699 2HD1 LEU A  40     -17.937 -22.070  23.657  1.00  0.00           H  
ATOM    700 3HD1 LEU A  40     -18.744 -20.561  24.148  1.00  0.00           H  
ATOM    701 1HD2 LEU A  40     -19.652 -19.774  21.300  1.00  0.00           H  
ATOM    702 2HD2 LEU A  40     -18.900 -18.639  22.447  1.00  0.00           H  
ATOM    703 3HD2 LEU A  40     -18.191 -18.872  20.831  1.00  0.00           H  
ATOM    704  N   ASP A  41     -13.593 -18.911  20.831  1.00  0.00           N  
ATOM    705  CA  ASP A  41     -12.658 -17.922  20.305  1.00  0.00           C  
ATOM    706  C   ASP A  41     -13.387 -16.851  19.497  1.00  0.00           C  
ATOM    707  O   ASP A  41     -14.363 -17.146  18.803  1.00  0.00           O  
ATOM    708  CB  ASP A  41     -11.592 -18.598  19.440  1.00  0.00           C  
ATOM    709  CG  ASP A  41     -10.304 -17.797  19.352  1.00  0.00           C  
ATOM    710  OD1 ASP A  41     -10.366 -16.555  19.227  1.00  0.00           O  
ATOM    711  OD2 ASP A  41      -9.218 -18.414  19.405  1.00  0.00           O  
ATOM    712  H   ASP A  41     -13.563 -19.855  20.473  1.00  0.00           H  
ATOM    713  HA  ASP A  41     -12.165 -17.431  21.145  1.00  0.00           H  
ATOM    714 1HB  ASP A  41     -11.362 -19.582  19.848  1.00  0.00           H  
ATOM    715 2HB  ASP A  41     -11.980 -18.744  18.432  1.00  0.00           H  
ATOM    716  N   GLN A  42     -13.751 -15.732  20.100  1.00  0.00           N  
ATOM    717  CA  GLN A  42     -14.192 -14.494  19.467  1.00  0.00           C  
ATOM    718  C   GLN A  42     -14.105 -14.593  17.946  1.00  0.00           C  
ATOM    719  O   GLN A  42     -14.988 -14.106  17.236  1.00  0.00           O  
ATOM    720  CB  GLN A  42     -13.362 -13.310  19.964  1.00  0.00           C  
ATOM    721  CG  GLN A  42     -13.946 -11.952  19.598  1.00  0.00           C  
ATOM    722  CD  GLN A  42     -13.168 -10.797  20.200  1.00  0.00           C  
ATOM    723  OE1 GLN A  42     -12.194 -11.001  20.932  1.00  0.00           O  
ATOM    724  NE2 GLN A  42     -13.591  -9.574  19.896  1.00  0.00           N  
ATOM    725  H   GLN A  42     -13.705 -15.780  21.108  1.00  0.00           H  
ATOM    726  HA  GLN A  42     -15.235 -14.323  19.732  1.00  0.00           H  
ATOM    727 1HB  GLN A  42     -13.271 -13.359  21.049  1.00  0.00           H  
ATOM    728 2HB  GLN A  42     -12.356 -13.371  19.548  1.00  0.00           H  
ATOM    729 1HG  GLN A  42     -13.931 -11.842  18.514  1.00  0.00           H  
ATOM    730 2HG  GLN A  42     -14.971 -11.898  19.965  1.00  0.00           H  
ATOM    731 1HE2 GLN A  42     -13.116  -8.774  20.265  1.00  0.00           H  
ATOM    732 2HE2 GLN A  42     -14.384  -9.453  19.299  1.00  0.00           H  
ATOM    733  N   ASP A  43     -13.160 -15.369  17.454  1.00  0.00           N  
ATOM    734  CA  ASP A  43     -12.969 -15.543  16.017  1.00  0.00           C  
ATOM    735  C   ASP A  43     -14.012 -16.495  15.436  1.00  0.00           C  
ATOM    736  O   ASP A  43     -14.505 -16.280  14.326  1.00  0.00           O  
ATOM    737  CB  ASP A  43     -11.560 -16.063  15.722  1.00  0.00           C  
ATOM    738  CG  ASP A  43     -10.489 -15.000  15.887  1.00  0.00           C  
ATOM    739  OD1 ASP A  43     -10.769 -13.807  15.637  1.00  0.00           O  
ATOM    740  OD2 ASP A  43      -9.353 -15.358  16.269  1.00  0.00           O  
ATOM    741  H   ASP A  43     -12.550 -15.857  18.094  1.00  0.00           H  
ATOM    742  HA  ASP A  43     -13.091 -14.574  15.532  1.00  0.00           H  
ATOM    743 1HB  ASP A  43     -11.331 -16.894  16.390  1.00  0.00           H  
ATOM    744 2HB  ASP A  43     -11.519 -16.443  14.701  1.00  0.00           H  
ATOM    745  N   ALA A  44     -14.343 -17.519  16.186  1.00  0.00           N  
ATOM    746  CA  ALA A  44     -15.396 -18.447  15.781  1.00  0.00           C  
ATOM    747  C   ALA A  44     -16.753 -17.749  15.731  1.00  0.00           C  
ATOM    748  O   ALA A  44     -17.555 -18.003  14.830  1.00  0.00           O  
ATOM    749  CB  ALA A  44     -15.450 -19.639  16.733  1.00  0.00           C  
ATOM    750  H   ALA A  44     -13.862 -17.672  17.061  1.00  0.00           H  
ATOM    751  HA  ALA A  44     -15.163 -18.806  14.779  1.00  0.00           H  
ATOM    752 1HB  ALA A  44     -16.240 -20.321  16.418  1.00  0.00           H  
ATOM    753 2HB  ALA A  44     -14.493 -20.160  16.718  1.00  0.00           H  
ATOM    754 3HB  ALA A  44     -15.656 -19.288  17.743  1.00  0.00           H  
ATOM    755  N   LYS A  45     -17.021 -16.811  16.760  1.00  0.00           N  
ATOM    756  CA  LYS A  45     -18.242 -16.010  16.770  1.00  0.00           C  
ATOM    757  C   LYS A  45     -18.300 -15.083  15.559  1.00  0.00           C  
ATOM    758  O   LYS A  45     -19.361 -14.903  14.958  1.00  0.00           O  
ATOM    759  CB  LYS A  45     -18.338 -15.194  18.060  1.00  0.00           C  
ATOM    760  CG  LYS A  45     -18.728 -16.012  19.282  1.00  0.00           C  
ATOM    761  CD  LYS A  45     -18.919 -15.128  20.508  1.00  0.00           C  
ATOM    762  CE  LYS A  45     -19.287 -15.948  21.737  1.00  0.00           C  
ATOM    763  NZ  LYS A  45     -19.458 -15.088  22.946  1.00  0.00           N  
ATOM    764  H   LYS A  45     -16.350 -16.694  17.505  1.00  0.00           H  
ATOM    765  HA  LYS A  45     -19.098 -16.684  16.720  1.00  0.00           H  
ATOM    766 1HB  LYS A  45     -17.378 -14.720  18.263  1.00  0.00           H  
ATOM    767 2HB  LYS A  45     -19.075 -14.401  17.935  1.00  0.00           H  
ATOM    768 1HG  LYS A  45     -19.659 -16.544  19.082  1.00  0.00           H  
ATOM    769 2HG  LYS A  45     -17.950 -16.745  19.493  1.00  0.00           H  
ATOM    770 1HD  LYS A  45     -17.997 -14.582  20.711  1.00  0.00           H  
ATOM    771 2HD  LYS A  45     -19.713 -14.406  20.316  1.00  0.00           H  
ATOM    772 1HE  LYS A  45     -20.216 -16.484  21.551  1.00  0.00           H  
ATOM    773 2HE  LYS A  45     -18.504 -16.680  21.934  1.00  0.00           H  
ATOM    774 1HZ  LYS A  45     -19.700 -15.665  23.739  1.00  0.00           H  
ATOM    775 2HZ  LYS A  45     -18.594 -14.599  23.137  1.00  0.00           H  
ATOM    776 3HZ  LYS A  45     -20.195 -14.417  22.781  1.00  0.00           H  
ATOM    777  N   LYS A  46     -17.139 -14.522  15.195  1.00  0.00           N  
ATOM    778  CA  LYS A  46     -17.062 -13.636  14.036  1.00  0.00           C  
ATOM    779  C   LYS A  46     -17.361 -14.394  12.746  1.00  0.00           C  
ATOM    780  O   LYS A  46     -18.098 -13.903  11.888  1.00  0.00           O  
ATOM    781  CB  LYS A  46     -15.684 -12.980  13.952  1.00  0.00           C  
ATOM    782  CG  LYS A  46     -15.446 -11.903  15.001  1.00  0.00           C  
ATOM    783  CD  LYS A  46     -14.092 -11.230  14.814  1.00  0.00           C  
ATOM    784  CE  LYS A  46     -13.825 -10.197  15.900  1.00  0.00           C  
ATOM    785  NZ  LYS A  46     -12.492  -9.545  15.730  1.00  0.00           N  
ATOM    786  H   LYS A  46     -16.301 -14.711  15.726  1.00  0.00           H  
ATOM    787  HA  LYS A  46     -17.813 -12.854  14.148  1.00  0.00           H  
ATOM    788 1HB  LYS A  46     -14.911 -13.741  14.067  1.00  0.00           H  
ATOM    789 2HB  LYS A  46     -15.555 -12.528  12.968  1.00  0.00           H  
ATOM    790 1HG  LYS A  46     -16.229 -11.147  14.930  1.00  0.00           H  
ATOM    791 2HG  LYS A  46     -15.484 -12.348  15.995  1.00  0.00           H  
ATOM    792 1HD  LYS A  46     -13.304 -11.984  14.842  1.00  0.00           H  
ATOM    793 2HD  LYS A  46     -14.063 -10.735  13.843  1.00  0.00           H  
ATOM    794 1HE  LYS A  46     -14.598  -9.431  15.871  1.00  0.00           H  
ATOM    795 2HE  LYS A  46     -13.859 -10.679  16.877  1.00  0.00           H  
ATOM    796 1HZ  LYS A  46     -12.351  -8.869  16.467  1.00  0.00           H  
ATOM    797 2HZ  LYS A  46     -11.766 -10.246  15.773  1.00  0.00           H  
ATOM    798 3HZ  LYS A  46     -12.456  -9.079  14.835  1.00  0.00           H  
ATOM    799  N   PHE A  47     -16.774 -15.625  12.735  1.00  0.00           N  
ATOM    800  CA  PHE A  47     -16.986 -16.443  11.547  1.00  0.00           C  
ATOM    801  C   PHE A  47     -18.430 -16.925  11.472  1.00  0.00           C  
ATOM    802  O   PHE A  47     -19.018 -16.972  10.390  1.00  0.00           O  
ATOM    803  CB  PHE A  47     -16.031 -17.642  11.542  1.00  0.00           C  
ATOM    804  CG  PHE A  47     -14.640 -17.307  11.078  1.00  0.00           C  
ATOM    805  CD1 PHE A  47     -14.426 -16.741   9.827  1.00  0.00           C  
ATOM    806  CD2 PHE A  47     -13.544 -17.560  11.893  1.00  0.00           C  
ATOM    807  CE1 PHE A  47     -13.139 -16.430   9.395  1.00  0.00           C  
ATOM    808  CE2 PHE A  47     -12.254 -17.252  11.467  1.00  0.00           C  
ATOM    809  CZ  PHE A  47     -12.054 -16.689  10.218  1.00  0.00           C  
ATOM    810  H   PHE A  47     -16.213 -15.991  13.491  1.00  0.00           H  
ATOM    811  HA  PHE A  47     -16.783 -15.833  10.666  1.00  0.00           H  
ATOM    812 1HB  PHE A  47     -15.964 -18.057  12.547  1.00  0.00           H  
ATOM    813 2HB  PHE A  47     -16.428 -18.421  10.892  1.00  0.00           H  
ATOM    814  HD1 PHE A  47     -15.281 -16.540   9.180  1.00  0.00           H  
ATOM    815  HD2 PHE A  47     -13.702 -18.004  12.877  1.00  0.00           H  
ATOM    816  HE1 PHE A  47     -12.988 -15.984   8.412  1.00  0.00           H  
ATOM    817  HE2 PHE A  47     -11.402 -17.455  12.116  1.00  0.00           H  
ATOM    818  HZ  PHE A  47     -11.045 -16.452   9.883  1.00  0.00           H  
ATOM    819  N   GLU A  48     -18.976 -17.210  12.631  1.00  0.00           N  
ATOM    820  CA  GLU A  48     -20.374 -17.623  12.702  1.00  0.00           C  
ATOM    821  C   GLU A  48     -21.302 -16.516  12.210  1.00  0.00           C  
ATOM    822  O   GLU A  48     -22.246 -16.777  11.461  1.00  0.00           O  
ATOM    823  CB  GLU A  48     -20.745 -18.023  14.132  1.00  0.00           C  
ATOM    824  CG  GLU A  48     -22.106 -18.694  14.250  1.00  0.00           C  
ATOM    825  CD  GLU A  48     -22.433 -19.142  15.666  1.00  0.00           C  
ATOM    826  OE1 GLU A  48     -23.438 -19.864  15.857  1.00  0.00           O  
ATOM    827  OE2 GLU A  48     -21.679 -18.767  16.591  1.00  0.00           O  
ATOM    828  H   GLU A  48     -18.438 -17.147  13.483  1.00  0.00           H  
ATOM    829  HA  GLU A  48     -20.513 -18.488  12.052  1.00  0.00           H  
ATOM    830 1HB  GLU A  48     -19.993 -18.708  14.525  1.00  0.00           H  
ATOM    831 2HB  GLU A  48     -20.746 -17.138  14.769  1.00  0.00           H  
ATOM    832 1HG  GLU A  48     -22.874 -17.995  13.919  1.00  0.00           H  
ATOM    833 2HG  GLU A  48     -22.131 -19.559  13.589  1.00  0.00           H  
ATOM    834  N   LYS A  49     -21.123 -15.336  12.643  1.00  0.00           N  
ATOM    835  CA  LYS A  49     -21.921 -14.187  12.225  1.00  0.00           C  
ATOM    836  C   LYS A  49     -21.797 -13.947  10.724  1.00  0.00           C  
ATOM    837  O   LYS A  49     -22.794 -13.690  10.046  1.00  0.00           O  
ATOM    838  CB  LYS A  49     -21.499 -12.933  12.993  1.00  0.00           C  
ATOM    839  CG  LYS A  49     -22.441 -11.752  12.815  1.00  0.00           C  
ATOM    840  CD  LYS A  49     -22.023 -10.568  13.678  1.00  0.00           C  
ATOM    841  CE  LYS A  49     -22.948  -9.375  13.479  1.00  0.00           C  
ATOM    842  NZ  LYS A  49     -22.531  -8.206  14.309  1.00  0.00           N  
ATOM    843  H   LYS A  49     -20.381 -15.201  13.315  1.00  0.00           H  
ATOM    844  HA  LYS A  49     -22.969 -14.395  12.446  1.00  0.00           H  
ATOM    845 1HB  LYS A  49     -21.440 -13.161  14.058  1.00  0.00           H  
ATOM    846 2HB  LYS A  49     -20.505 -12.625  12.668  1.00  0.00           H  
ATOM    847 1HG  LYS A  49     -22.443 -11.443  11.769  1.00  0.00           H  
ATOM    848 2HG  LYS A  49     -23.453 -12.049  13.090  1.00  0.00           H  
ATOM    849 1HD  LYS A  49     -22.043 -10.859  14.729  1.00  0.00           H  
ATOM    850 2HD  LYS A  49     -21.006 -10.271  13.421  1.00  0.00           H  
ATOM    851 1HE  LYS A  49     -22.943  -9.082  12.430  1.00  0.00           H  
ATOM    852 2HE  LYS A  49     -23.966  -9.654  13.751  1.00  0.00           H  
ATOM    853 1HZ  LYS A  49     -23.166  -7.437  14.151  1.00  0.00           H  
ATOM    854 2HZ  LYS A  49     -22.549  -8.462  15.286  1.00  0.00           H  
ATOM    855 3HZ  LYS A  49     -21.595  -7.927  14.052  1.00  0.00           H  
ATOM    856  N   ALA A  50     -20.564 -14.024  10.225  1.00  0.00           N  
ATOM    857  CA  ALA A  50     -20.295 -13.826   8.803  1.00  0.00           C  
ATOM    858  C   ALA A  50     -21.011 -14.876   7.958  1.00  0.00           C  
ATOM    859  O   ALA A  50     -21.608 -14.551   6.929  1.00  0.00           O  
ATOM    860  CB  ALA A  50     -18.793 -13.865   8.534  1.00  0.00           C  
ATOM    861  H   ALA A  50     -19.795 -14.225  10.848  1.00  0.00           H  
ATOM    862  HA  ALA A  50     -20.679 -12.846   8.519  1.00  0.00           H  
ATOM    863 1HB  ALA A  50     -18.610 -13.716   7.470  1.00  0.00           H  
ATOM    864 2HB  ALA A  50     -18.301 -13.075   9.101  1.00  0.00           H  
ATOM    865 3HB  ALA A  50     -18.394 -14.831   8.838  1.00  0.00           H  
ATOM    866  N   ILE A  51     -20.936 -16.122   8.367  1.00  0.00           N  
ATOM    867  CA  ILE A  51     -21.563 -17.232   7.657  1.00  0.00           C  
ATOM    868  C   ILE A  51     -23.080 -17.061   7.670  1.00  0.00           C  
ATOM    869  O   ILE A  51     -23.746 -17.293   6.659  1.00  0.00           O  
ATOM    870  CB  ILE A  51     -21.171 -18.592   8.275  1.00  0.00           C  
ATOM    871  CG1 ILE A  51     -19.687 -18.885   8.024  1.00  0.00           C  
ATOM    872  CG2 ILE A  51     -22.052 -19.713   7.717  1.00  0.00           C  
ATOM    873  CD1 ILE A  51     -19.176 -20.137   8.725  1.00  0.00           C  
ATOM    874  H   ILE A  51     -20.418 -16.309   9.213  1.00  0.00           H  
ATOM    875  HA  ILE A  51     -21.221 -17.218   6.623  1.00  0.00           H  
ATOM    876  HB  ILE A  51     -21.297 -18.550   9.356  1.00  0.00           H  
ATOM    877 1HG1 ILE A  51     -19.515 -19.000   6.954  1.00  0.00           H  
ATOM    878 2HG1 ILE A  51     -19.087 -18.040   8.361  1.00  0.00           H  
ATOM    879 1HG2 ILE A  51     -21.759 -20.663   8.164  1.00  0.00           H  
ATOM    880 2HG2 ILE A  51     -23.095 -19.507   7.953  1.00  0.00           H  
ATOM    881 3HG2 ILE A  51     -21.929 -19.768   6.635  1.00  0.00           H  
ATOM    882 1HD1 ILE A  51     -18.119 -20.275   8.498  1.00  0.00           H  
ATOM    883 2HD1 ILE A  51     -19.305 -20.029   9.803  1.00  0.00           H  
ATOM    884 3HD1 ILE A  51     -19.737 -21.003   8.377  1.00  0.00           H  
ATOM    885  N   ARG A  52     -23.673 -16.617   8.750  1.00  0.00           N  
ATOM    886  CA  ARG A  52     -25.105 -16.362   8.873  1.00  0.00           C  
ATOM    887  C   ARG A  52     -25.549 -15.262   7.915  1.00  0.00           C  
ATOM    888  O   ARG A  52     -26.597 -15.373   7.276  1.00  0.00           O  
ATOM    889  CB  ARG A  52     -25.462 -15.981  10.311  1.00  0.00           C  
ATOM    890  CG  ARG A  52     -26.957 -15.935  10.582  1.00  0.00           C  
ATOM    891  CD  ARG A  52     -27.256 -15.700  12.056  1.00  0.00           C  
ATOM    892  NE  ARG A  52     -28.691 -15.612  12.308  1.00  0.00           N  
ATOM    893  CZ  ARG A  52     -29.243 -15.471  13.511  1.00  0.00           C  
ATOM    894  NH1 ARG A  52     -28.486 -15.399  14.600  1.00  0.00           N  
ATOM    895  NH2 ARG A  52     -30.561 -15.402  13.626  1.00  0.00           N  
ATOM    896  H   ARG A  52     -23.073 -16.446   9.544  1.00  0.00           H  
ATOM    897  HA  ARG A  52     -25.643 -17.274   8.611  1.00  0.00           H  
ATOM    898 1HB  ARG A  52     -25.014 -16.697  10.999  1.00  0.00           H  
ATOM    899 2HB  ARG A  52     -25.045 -15.001  10.542  1.00  0.00           H  
ATOM    900 1HG  ARG A  52     -27.406 -15.124  10.008  1.00  0.00           H  
ATOM    901 2HG  ARG A  52     -27.410 -16.882  10.287  1.00  0.00           H  
ATOM    902 1HD  ARG A  52     -26.855 -16.524  12.644  1.00  0.00           H  
ATOM    903 2HD  ARG A  52     -26.794 -14.767  12.377  1.00  0.00           H  
ATOM    904  HE  ARG A  52     -29.312 -15.662  11.511  1.00  0.00           H  
ATOM    905 1HH1 ARG A  52     -27.480 -15.451  14.520  1.00  0.00           H  
ATOM    906 2HH1 ARG A  52     -28.916 -15.292  15.507  1.00  0.00           H  
ATOM    907 1HH2 ARG A  52     -31.144 -15.456  12.802  1.00  0.00           H  
ATOM    908 2HH2 ARG A  52     -30.983 -15.295  14.536  1.00  0.00           H  
ATOM    909  N   GLN A  53     -24.813 -14.230   7.812  1.00  0.00           N  
ATOM    910  CA  GLN A  53     -25.118 -13.108   6.931  1.00  0.00           C  
ATOM    911  C   GLN A  53     -25.090 -13.534   5.466  1.00  0.00           C  
ATOM    912  O   GLN A  53     -25.952 -13.135   4.681  1.00  0.00           O  
ATOM    913  CB  GLN A  53     -24.135 -11.960   7.164  1.00  0.00           C  
ATOM    914  CG  GLN A  53     -24.377 -11.195   8.458  1.00  0.00           C  
ATOM    915  CD  GLN A  53     -23.457  -9.998   8.613  1.00  0.00           C  
ATOM    916  OE1 GLN A  53     -22.615  -9.730   7.751  1.00  0.00           O  
ATOM    917  NE2 GLN A  53     -23.611  -9.272   9.715  1.00  0.00           N  
ATOM    918  H   GLN A  53     -23.976 -14.199   8.376  1.00  0.00           H  
ATOM    919  HA  GLN A  53     -26.124 -12.755   7.156  1.00  0.00           H  
ATOM    920 1HB  GLN A  53     -23.118 -12.351   7.186  1.00  0.00           H  
ATOM    921 2HB  GLN A  53     -24.197 -11.254   6.336  1.00  0.00           H  
ATOM    922 1HG  GLN A  53     -25.406 -10.835   8.468  1.00  0.00           H  
ATOM    923 2HG  GLN A  53     -24.207 -11.865   9.301  1.00  0.00           H  
ATOM    924 1HE2 GLN A  53     -23.032  -8.470   9.872  1.00  0.00           H  
ATOM    925 2HE2 GLN A  53     -24.305  -9.526  10.389  1.00  0.00           H  
ATOM    926  N   VAL A  54     -24.088 -14.289   5.117  1.00  0.00           N  
ATOM    927  CA  VAL A  54     -23.938 -14.759   3.743  1.00  0.00           C  
ATOM    928  C   VAL A  54     -25.068 -15.728   3.403  1.00  0.00           C  
ATOM    929  O   VAL A  54     -25.622 -15.682   2.302  1.00  0.00           O  
ATOM    930  CB  VAL A  54     -22.568 -15.438   3.522  1.00  0.00           C  
ATOM    931  CG1 VAL A  54     -22.468 -16.003   2.106  1.00  0.00           C  
ATOM    932  CG2 VAL A  54     -21.434 -14.450   3.787  1.00  0.00           C  
ATOM    933  H   VAL A  54     -23.400 -14.557   5.806  1.00  0.00           H  
ATOM    934  HA  VAL A  54     -24.003 -13.900   3.074  1.00  0.00           H  
ATOM    935  HB  VAL A  54     -22.477 -16.282   4.206  1.00  0.00           H  
ATOM    936 1HG1 VAL A  54     -21.495 -16.477   1.971  1.00  0.00           H  
ATOM    937 2HG1 VAL A  54     -23.255 -16.741   1.952  1.00  0.00           H  
ATOM    938 3HG1 VAL A  54     -22.580 -15.195   1.383  1.00  0.00           H  
ATOM    939 1HG2 VAL A  54     -20.476 -14.944   3.628  1.00  0.00           H  
ATOM    940 2HG2 VAL A  54     -21.523 -13.603   3.107  1.00  0.00           H  
ATOM    941 3HG2 VAL A  54     -21.493 -14.096   4.817  1.00  0.00           H  
ATOM    942  N   GLU A  55     -25.406 -16.572   4.323  1.00  0.00           N  
ATOM    943  CA  GLU A  55     -26.519 -17.502   4.157  1.00  0.00           C  
ATOM    944  C   GLU A  55     -27.826 -16.758   3.901  1.00  0.00           C  
ATOM    945  O   GLU A  55     -28.625 -17.168   3.057  1.00  0.00           O  
ATOM    946  CB  GLU A  55     -26.657 -18.401   5.388  1.00  0.00           C  
ATOM    947  CG  GLU A  55     -27.593 -19.584   5.184  1.00  0.00           C  
ATOM    948  CD  GLU A  55     -27.652 -20.516   6.383  1.00  0.00           C  
ATOM    949  OE1 GLU A  55     -27.949 -21.719   6.203  1.00  0.00           O  
ATOM    950  OE2 GLU A  55     -27.400 -20.040   7.513  1.00  0.00           O  
ATOM    951  H   GLU A  55     -24.879 -16.584   5.184  1.00  0.00           H  
ATOM    952  HA  GLU A  55     -26.318 -18.130   3.288  1.00  0.00           H  
ATOM    953 1HB  GLU A  55     -25.677 -18.787   5.668  1.00  0.00           H  
ATOM    954 2HB  GLU A  55     -27.029 -17.814   6.227  1.00  0.00           H  
ATOM    955 1HG  GLU A  55     -28.597 -19.210   4.984  1.00  0.00           H  
ATOM    956 2HG  GLU A  55     -27.265 -20.147   4.312  1.00  0.00           H  
ATOM    957  N   LYS A  56     -28.143 -15.731   4.631  1.00  0.00           N  
ATOM    958  CA  LYS A  56     -29.332 -14.903   4.453  1.00  0.00           C  
ATOM    959  C   LYS A  56     -29.361 -14.275   3.063  1.00  0.00           C  
ATOM    960  O   LYS A  56     -30.416 -14.207   2.429  1.00  0.00           O  
ATOM    961  CB  LYS A  56     -29.392 -13.812   5.523  1.00  0.00           C  
ATOM    962  CG  LYS A  56     -29.805 -14.315   6.898  1.00  0.00           C  
ATOM    963  CD  LYS A  56     -29.933 -13.171   7.896  1.00  0.00           C  
ATOM    964  CE  LYS A  56     -30.295 -13.679   9.286  1.00  0.00           C  
ATOM    965  NZ  LYS A  56     -30.370 -12.566  10.280  1.00  0.00           N  
ATOM    966  H   LYS A  56     -27.497 -15.510   5.375  1.00  0.00           H  
ATOM    967  HA  LYS A  56     -30.213 -15.537   4.553  1.00  0.00           H  
ATOM    968 1HB  LYS A  56     -28.414 -13.339   5.616  1.00  0.00           H  
ATOM    969 2HB  LYS A  56     -30.101 -13.042   5.218  1.00  0.00           H  
ATOM    970 1HG  LYS A  56     -30.764 -14.829   6.825  1.00  0.00           H  
ATOM    971 2HG  LYS A  56     -29.062 -15.022   7.265  1.00  0.00           H  
ATOM    972 1HD  LYS A  56     -28.988 -12.630   7.953  1.00  0.00           H  
ATOM    973 2HD  LYS A  56     -30.707 -12.481   7.561  1.00  0.00           H  
ATOM    974 1HE  LYS A  56     -31.259 -14.185   9.249  1.00  0.00           H  
ATOM    975 2HE  LYS A  56     -29.545 -14.397   9.617  1.00  0.00           H  
ATOM    976 1HZ  LYS A  56     -30.611 -12.940  11.187  1.00  0.00           H  
ATOM    977 2HZ  LYS A  56     -29.474 -12.102  10.335  1.00  0.00           H  
ATOM    978 3HZ  LYS A  56     -31.075 -11.903   9.991  1.00  0.00           H  
ATOM    979  N   ARG A  57     -28.204 -13.880   2.620  1.00  0.00           N  
ATOM    980  CA  ARG A  57     -28.071 -13.235   1.318  1.00  0.00           C  
ATOM    981  C   ARG A  57     -28.310 -14.230   0.187  1.00  0.00           C  
ATOM    982  O   ARG A  57     -28.901 -13.883  -0.838  1.00  0.00           O  
ATOM    983  CB  ARG A  57     -26.688 -12.597   1.172  1.00  0.00           C  
ATOM    984  CG  ARG A  57     -26.553 -11.252   1.869  1.00  0.00           C  
ATOM    985  CD  ARG A  57     -25.218 -10.589   1.561  1.00  0.00           C  
ATOM    986  NE  ARG A  57     -25.199  -9.193   1.986  1.00  0.00           N  
ATOM    987  CZ  ARG A  57     -24.204  -8.342   1.750  1.00  0.00           C  
ATOM    988  NH1 ARG A  57     -23.123  -8.731   1.084  1.00  0.00           N  
ATOM    989  NH2 ARG A  57     -24.291  -7.092   2.183  1.00  0.00           N  
ATOM    990  H   ARG A  57     -27.379 -14.021   3.186  1.00  0.00           H  
ATOM    991  HA  ARG A  57     -28.825 -12.451   1.242  1.00  0.00           H  
ATOM    992 1HB  ARG A  57     -25.933 -13.268   1.580  1.00  0.00           H  
ATOM    993 2HB  ARG A  57     -26.462 -12.455   0.115  1.00  0.00           H  
ATOM    994 1HG  ARG A  57     -27.350 -10.588   1.535  1.00  0.00           H  
ATOM    995 2HG  ARG A  57     -26.625 -11.392   2.948  1.00  0.00           H  
ATOM    996 1HD  ARG A  57     -24.421 -11.117   2.083  1.00  0.00           H  
ATOM    997 2HD  ARG A  57     -25.034 -10.623   0.488  1.00  0.00           H  
ATOM    998  HE  ARG A  57     -26.000  -8.846   2.497  1.00  0.00           H  
ATOM    999 1HH1 ARG A  57     -23.050  -9.682   0.751  1.00  0.00           H  
ATOM   1000 2HH1 ARG A  57     -22.374  -8.076   0.911  1.00  0.00           H  
ATOM   1001 1HH2 ARG A  57     -25.111  -6.789   2.690  1.00  0.00           H  
ATOM   1002 2HH2 ARG A  57     -23.539  -6.443   2.006  1.00  0.00           H  
ATOM   1003  N   LEU A  58     -27.922 -15.403   0.283  1.00  0.00           N  
ATOM   1004  CA  LEU A  58     -28.024 -16.416  -0.762  1.00  0.00           C  
ATOM   1005  C   LEU A  58     -29.447 -16.957  -0.857  1.00  0.00           C  
ATOM   1006  O   LEU A  58     -29.874 -17.407  -1.923  1.00  0.00           O  
ATOM   1007  CB  LEU A  58     -27.047 -17.563  -0.493  1.00  0.00           C  
ATOM   1008  CG  LEU A  58     -25.571 -17.279  -0.780  1.00  0.00           C  
ATOM   1009  CD1 LEU A  58     -24.706 -18.444  -0.312  1.00  0.00           C  
ATOM   1010  CD2 LEU A  58     -25.358 -17.010  -2.266  1.00  0.00           C  
ATOM   1011  H   LEU A  58     -27.505 -15.650   1.169  1.00  0.00           H  
ATOM   1012  HA  LEU A  58     -27.767 -15.956  -1.716  1.00  0.00           H  
ATOM   1013 1HB  LEU A  58     -27.125 -17.847   0.555  1.00  0.00           H  
ATOM   1014 2HB  LEU A  58     -27.338 -18.418  -1.103  1.00  0.00           H  
ATOM   1015  HG  LEU A  58     -25.252 -16.404  -0.213  1.00  0.00           H  
ATOM   1016 1HD1 LEU A  58     -23.659 -18.227  -0.523  1.00  0.00           H  
ATOM   1017 2HD1 LEU A  58     -24.837 -18.587   0.761  1.00  0.00           H  
ATOM   1018 3HD1 LEU A  58     -25.002 -19.351  -0.838  1.00  0.00           H  
ATOM   1019 1HD2 LEU A  58     -24.302 -16.809  -2.452  1.00  0.00           H  
ATOM   1020 2HD2 LEU A  58     -25.668 -17.882  -2.842  1.00  0.00           H  
ATOM   1021 3HD2 LEU A  58     -25.950 -16.146  -2.568  1.00  0.00           H  
ATOM   1022  N   ARG A  59     -30.267 -16.845   0.205  1.00  0.00           N  
ATOM   1023  CA  ARG A  59     -31.661 -17.275   0.248  1.00  0.00           C  
ATOM   1024  C   ARG A  59     -32.581 -16.208  -0.335  1.00  0.00           C  
ATOM   1025  O   ARG A  59     -33.711 -16.503  -0.730  1.00  0.00           O  
ATOM   1026  CB  ARG A  59     -32.079 -17.600   1.684  1.00  0.00           C  
ATOM   1027  CG  ARG A  59     -31.452 -18.871   2.235  1.00  0.00           C  
ATOM   1028  CD  ARG A  59     -31.960 -19.189   3.635  1.00  0.00           C  
ATOM   1029  NE  ARG A  59     -31.245 -20.317   4.224  1.00  0.00           N  
ATOM   1030  CZ  ARG A  59     -31.551 -20.885   5.387  1.00  0.00           C  
ATOM   1031  NH1 ARG A  59     -32.570 -20.438   6.112  1.00  0.00           N  
ATOM   1032  NH2 ARG A  59     -30.833 -21.907   5.830  1.00  0.00           N  
ATOM   1033  H   ARG A  59     -29.856 -16.425   1.026  1.00  0.00           H  
ATOM   1034  HA  ARG A  59     -31.764 -18.176  -0.357  1.00  0.00           H  
ATOM   1035 1HB  ARG A  59     -31.803 -16.775   2.339  1.00  0.00           H  
ATOM   1036 2HB  ARG A  59     -33.163 -17.708   1.732  1.00  0.00           H  
ATOM   1037 1HG  ARG A  59     -31.697 -19.710   1.583  1.00  0.00           H  
ATOM   1038 2HG  ARG A  59     -30.369 -18.752   2.282  1.00  0.00           H  
ATOM   1039 1HD  ARG A  59     -31.821 -18.321   4.278  1.00  0.00           H  
ATOM   1040 2HD  ARG A  59     -33.019 -19.440   3.589  1.00  0.00           H  
ATOM   1041  HE  ARG A  59     -30.459 -20.695   3.711  1.00  0.00           H  
ATOM   1042 1HH1 ARG A  59     -33.122 -19.659   5.782  1.00  0.00           H  
ATOM   1043 2HH1 ARG A  59     -32.793 -20.877   6.993  1.00  0.00           H  
ATOM   1044 1HH2 ARG A  59     -30.055 -22.253   5.284  1.00  0.00           H  
ATOM   1045 2HH2 ARG A  59     -31.063 -22.340   6.712  1.00  0.00           H  
ATOM   1046  N   SER A  60     -32.099 -14.866  -0.523  1.00  0.00           N  
ATOM   1047  CA  SER A  60     -32.877 -13.772  -1.095  1.00  0.00           C  
ATOM   1048  C   SER A  60     -32.668 -13.674  -2.603  1.00  0.00           C  
ATOM   1049  O   SER A  60     -33.609 -13.396  -3.349  1.00  0.00           O  
ATOM   1050  CB  SER A  60     -32.505 -12.445  -0.433  1.00  0.00           C  
ATOM   1051  OG  SER A  60     -32.932 -12.419   0.918  1.00  0.00           O  
ATOM   1052  H   SER A  60     -31.148 -14.693  -0.230  1.00  0.00           H  
ATOM   1053  HA  SER A  60     -33.935 -13.967  -0.913  1.00  0.00           H  
ATOM   1054 1HB  SER A  60     -31.425 -12.305  -0.481  1.00  0.00           H  
ATOM   1055 2HB  SER A  60     -32.966 -11.624  -0.980  1.00  0.00           H  
ATOM   1056  HG  SER A  60     -33.358 -13.265   1.077  1.00  0.00           H  
TER                                                                             
ATOM   1058  N   VAL B  61      21.923  -2.049 -20.916  1.00  0.00           N  
ATOM   1059  CA  VAL B  61      22.374  -0.738 -20.460  1.00  0.00           C  
ATOM   1060  C   VAL B  61      21.927  -0.510 -19.018  1.00  0.00           C  
ATOM   1061  O   VAL B  61      20.778  -0.785 -18.667  1.00  0.00           O  
ATOM   1062  CB  VAL B  61      21.841   0.393 -21.368  1.00  0.00           C  
ATOM   1063  CG1 VAL B  61      22.331   1.755 -20.880  1.00  0.00           C  
ATOM   1064  CG2 VAL B  61      22.264   0.157 -22.817  1.00  0.00           C  
ATOM   1065  H   VAL B  61      22.545  -2.616 -21.474  1.00  0.00           H  
ATOM   1066  HA  VAL B  61      23.464  -0.716 -20.495  1.00  0.00           H  
ATOM   1067  HB  VAL B  61      20.753   0.411 -21.309  1.00  0.00           H  
ATOM   1068 1HG1 VAL B  61      21.944   2.537 -21.534  1.00  0.00           H  
ATOM   1069 2HG1 VAL B  61      21.978   1.925 -19.863  1.00  0.00           H  
ATOM   1070 3HG1 VAL B  61      23.421   1.777 -20.896  1.00  0.00           H  
ATOM   1071 1HG2 VAL B  61      21.880   0.962 -23.444  1.00  0.00           H  
ATOM   1072 2HG2 VAL B  61      23.352   0.135 -22.880  1.00  0.00           H  
ATOM   1073 3HG2 VAL B  61      21.862  -0.795 -23.163  1.00  0.00           H  
ATOM   1074  N   SER B  62      22.966  -0.180 -18.108  1.00  0.00           N  
ATOM   1075  CA  SER B  62      22.651   0.157 -16.723  1.00  0.00           C  
ATOM   1076  C   SER B  62      22.354   1.644 -16.569  1.00  0.00           C  
ATOM   1077  O   SER B  62      23.080   2.486 -17.102  1.00  0.00           O  
ATOM   1078  CB  SER B  62      23.804  -0.239 -15.799  1.00  0.00           C  
ATOM   1079  OG  SER B  62      24.053  -1.633 -15.875  1.00  0.00           O  
ATOM   1080  H   SER B  62      23.930  -0.175 -18.408  1.00  0.00           H  
ATOM   1081  HA  SER B  62      21.760  -0.398 -16.426  1.00  0.00           H  
ATOM   1082 1HB  SER B  62      24.701   0.312 -16.080  1.00  0.00           H  
ATOM   1083 2HB  SER B  62      23.559   0.036 -14.774  1.00  0.00           H  
ATOM   1084  HG  SER B  62      23.417  -1.982 -16.504  1.00  0.00           H  
ATOM   1085  N   PHE B  63      21.280   1.980 -15.817  1.00  0.00           N  
ATOM   1086  CA  PHE B  63      20.926   3.375 -15.584  1.00  0.00           C  
ATOM   1087  C   PHE B  63      20.233   3.540 -14.237  1.00  0.00           C  
ATOM   1088  O   PHE B  63      19.826   2.555 -13.617  1.00  0.00           O  
ATOM   1089  CB  PHE B  63      20.024   3.898 -16.706  1.00  0.00           C  
ATOM   1090  CG  PHE B  63      18.785   3.071 -16.923  1.00  0.00           C  
ATOM   1091  CD1 PHE B  63      18.792   2.003 -17.812  1.00  0.00           C  
ATOM   1092  CD2 PHE B  63      17.613   3.363 -16.239  1.00  0.00           C  
ATOM   1093  CE1 PHE B  63      17.647   1.236 -18.015  1.00  0.00           C  
ATOM   1094  CE2 PHE B  63      16.464   2.601 -16.436  1.00  0.00           C  
ATOM   1095  CZ  PHE B  63      16.484   1.539 -17.326  1.00  0.00           C  
ATOM   1096  H   PHE B  63      20.711   1.253 -15.408  1.00  0.00           H  
ATOM   1097  HA  PHE B  63      21.842   3.967 -15.571  1.00  0.00           H  
ATOM   1098 1HB  PHE B  63      19.717   4.918 -16.480  1.00  0.00           H  
ATOM   1099 2HB  PHE B  63      20.584   3.924 -17.640  1.00  0.00           H  
ATOM   1100  HD1 PHE B  63      19.708   1.767 -18.354  1.00  0.00           H  
ATOM   1101  HD2 PHE B  63      17.599   4.199 -15.539  1.00  0.00           H  
ATOM   1102  HE1 PHE B  63      17.669   0.400 -18.714  1.00  0.00           H  
ATOM   1103  HE2 PHE B  63      15.550   2.839 -15.893  1.00  0.00           H  
ATOM   1104  HZ  PHE B  63      15.585   0.944 -17.484  1.00  0.00           H  
ATOM   1105  N   PRO B  64      20.222   4.908 -13.757  1.00  0.00           N  
ATOM   1106  CA  PRO B  64      19.701   5.190 -12.417  1.00  0.00           C  
ATOM   1107  C   PRO B  64      18.221   4.842 -12.274  1.00  0.00           C  
ATOM   1108  O   PRO B  64      17.468   4.923 -13.247  1.00  0.00           O  
ATOM   1109  CB  PRO B  64      19.926   6.696 -12.261  1.00  0.00           C  
ATOM   1110  CG  PRO B  64      21.025   7.019 -13.221  1.00  0.00           C  
ATOM   1111  CD  PRO B  64      20.927   6.083 -14.391  1.00  0.00           C  
ATOM   1112  HA  PRO B  64      20.287   4.628 -11.675  1.00  0.00           H  
ATOM   1113 1HB  PRO B  64      18.997   7.240 -12.485  1.00  0.00           H  
ATOM   1114 2HB  PRO B  64      20.193   6.931 -11.220  1.00  0.00           H  
ATOM   1115 1HG  PRO B  64      20.943   8.064 -13.554  1.00  0.00           H  
ATOM   1116 2HG  PRO B  64      22.003   6.919 -12.727  1.00  0.00           H  
ATOM   1117 1HD  PRO B  64      20.334   6.554 -15.189  1.00  0.00           H  
ATOM   1118 2HD  PRO B  64      21.937   5.838 -14.751  1.00  0.00           H  
ATOM   1119  N   ALA B  65      17.805   4.458 -11.079  1.00  0.00           N  
ATOM   1120  CA  ALA B  65      16.429   4.129 -10.716  1.00  0.00           C  
ATOM   1121  C   ALA B  65      15.535   5.364 -10.778  1.00  0.00           C  
ATOM   1122  O   ALA B  65      15.986   6.479 -10.507  1.00  0.00           O  
ATOM   1123  CB  ALA B  65      16.381   3.510  -9.321  1.00  0.00           C  
ATOM   1124  H   ALA B  65      18.527   4.396 -10.376  1.00  0.00           H  
ATOM   1125  HA  ALA B  65      16.053   3.403 -11.437  1.00  0.00           H  
ATOM   1126 1HB  ALA B  65      15.349   3.270  -9.065  1.00  0.00           H  
ATOM   1127 2HB  ALA B  65      16.980   2.599  -9.306  1.00  0.00           H  
ATOM   1128 3HB  ALA B  65      16.780   4.217  -8.596  1.00  0.00           H  
ATOM   1129  N   SER B  66      14.311   5.214 -11.222  1.00  0.00           N  
ATOM   1130  CA  SER B  66      13.251   6.216 -11.167  1.00  0.00           C  
ATOM   1131  C   SER B  66      11.959   5.623 -10.615  1.00  0.00           C  
ATOM   1132  O   SER B  66      11.676   4.440 -10.818  1.00  0.00           O  
ATOM   1133  CB  SER B  66      12.999   6.807 -12.555  1.00  0.00           C  
ATOM   1134  OG  SER B  66      12.481   5.823 -13.434  1.00  0.00           O  
ATOM   1135  H   SER B  66      14.115   4.313 -11.634  1.00  0.00           H  
ATOM   1136  HA  SER B  66      13.567   7.018 -10.499  1.00  0.00           H  
ATOM   1137 1HB  SER B  66      12.297   7.636 -12.475  1.00  0.00           H  
ATOM   1138 2HB  SER B  66      13.931   7.205 -12.955  1.00  0.00           H  
ATOM   1139  HG  SER B  66      12.419   5.015 -12.919  1.00  0.00           H  
ATOM   1140  N   VAL B  67      11.236   6.347  -9.839  1.00  0.00           N  
ATOM   1141  CA  VAL B  67      10.016   5.852  -9.210  1.00  0.00           C  
ATOM   1142  C   VAL B  67       8.951   6.946  -9.215  1.00  0.00           C  
ATOM   1143  O   VAL B  67       9.265   8.128  -9.054  1.00  0.00           O  
ATOM   1144  CB  VAL B  67      10.278   5.370  -7.765  1.00  0.00           C  
ATOM   1145  CG1 VAL B  67      10.744   6.529  -6.885  1.00  0.00           C  
ATOM   1146  CG2 VAL B  67       9.022   4.725  -7.183  1.00  0.00           C  
ATOM   1147  H   VAL B  67      11.530   7.297  -9.662  1.00  0.00           H  
ATOM   1148  HA  VAL B  67       9.648   5.004  -9.789  1.00  0.00           H  
ATOM   1149  HB  VAL B  67      11.086   4.638  -7.777  1.00  0.00           H  
ATOM   1150 1HG1 VAL B  67      10.923   6.168  -5.872  1.00  0.00           H  
ATOM   1151 2HG1 VAL B  67      11.667   6.945  -7.290  1.00  0.00           H  
ATOM   1152 3HG1 VAL B  67       9.975   7.301  -6.863  1.00  0.00           H  
ATOM   1153 1HG2 VAL B  67       9.223   4.390  -6.166  1.00  0.00           H  
ATOM   1154 2HG2 VAL B  67       8.211   5.453  -7.172  1.00  0.00           H  
ATOM   1155 3HG2 VAL B  67       8.735   3.870  -7.796  1.00  0.00           H  
ATOM   1156  N   GLN B  68       7.739   6.557  -9.435  1.00  0.00           N  
ATOM   1157  CA  GLN B  68       6.577   7.435  -9.356  1.00  0.00           C  
ATOM   1158  C   GLN B  68       5.410   6.741  -8.659  1.00  0.00           C  
ATOM   1159  O   GLN B  68       5.222   5.532  -8.808  1.00  0.00           O  
ATOM   1160  CB  GLN B  68       6.156   7.897 -10.752  1.00  0.00           C  
ATOM   1161  CG  GLN B  68       7.163   8.819 -11.424  1.00  0.00           C  
ATOM   1162  CD  GLN B  68       6.683   9.333 -12.768  1.00  0.00           C  
ATOM   1163  OE1 GLN B  68       5.994   8.624 -13.509  1.00  0.00           O  
ATOM   1164  NE2 GLN B  68       7.043  10.570 -13.094  1.00  0.00           N  
ATOM   1165  H   GLN B  68       7.606   5.585  -9.675  1.00  0.00           H  
ATOM   1166  HA  GLN B  68       6.845   8.311  -8.766  1.00  0.00           H  
ATOM   1167 1HB  GLN B  68       6.009   7.028 -11.394  1.00  0.00           H  
ATOM   1168 2HB  GLN B  68       5.203   8.422 -10.689  1.00  0.00           H  
ATOM   1169 1HG  GLN B  68       7.342   9.678 -10.777  1.00  0.00           H  
ATOM   1170 2HG  GLN B  68       8.092   8.271 -11.583  1.00  0.00           H  
ATOM   1171 1HE2 GLN B  68       6.755  10.961 -13.969  1.00  0.00           H  
ATOM   1172 2HE2 GLN B  68       7.602  11.111 -12.465  1.00  0.00           H  
ATOM   1173  N   LEU B  69       4.690   7.511  -7.933  1.00  0.00           N  
ATOM   1174  CA  LEU B  69       3.477   7.024  -7.285  1.00  0.00           C  
ATOM   1175  C   LEU B  69       2.242   7.717  -7.852  1.00  0.00           C  
ATOM   1176  O   LEU B  69       2.306   8.883  -8.247  1.00  0.00           O  
ATOM   1177  CB  LEU B  69       3.552   7.247  -5.772  1.00  0.00           C  
ATOM   1178  CG  LEU B  69       4.643   6.477  -5.027  1.00  0.00           C  
ATOM   1179  CD1 LEU B  69       4.731   6.949  -3.579  1.00  0.00           C  
ATOM   1180  CD2 LEU B  69       4.377   4.976  -5.089  1.00  0.00           C  
ATOM   1181  H   LEU B  69       4.964   8.475  -7.804  1.00  0.00           H  
ATOM   1182  HA  LEU B  69       3.389   5.955  -7.476  1.00  0.00           H  
ATOM   1183 1HB  LEU B  69       3.716   8.307  -5.585  1.00  0.00           H  
ATOM   1184 2HB  LEU B  69       2.596   6.965  -5.331  1.00  0.00           H  
ATOM   1185  HG  LEU B  69       5.611   6.683  -5.484  1.00  0.00           H  
ATOM   1186 1HD1 LEU B  69       5.512   6.392  -3.061  1.00  0.00           H  
ATOM   1187 2HD1 LEU B  69       4.970   8.012  -3.557  1.00  0.00           H  
ATOM   1188 3HD1 LEU B  69       3.776   6.780  -3.083  1.00  0.00           H  
ATOM   1189 1HD2 LEU B  69       5.165   4.444  -4.554  1.00  0.00           H  
ATOM   1190 2HD2 LEU B  69       3.414   4.758  -4.628  1.00  0.00           H  
ATOM   1191 3HD2 LEU B  69       4.363   4.652  -6.130  1.00  0.00           H  
ATOM   1192  N   HIS B  70       1.094   6.965  -7.873  1.00  0.00           N  
ATOM   1193  CA  HIS B  70      -0.185   7.506  -8.320  1.00  0.00           C  
ATOM   1194  C   HIS B  70      -1.207   7.511  -7.188  1.00  0.00           C  
ATOM   1195  O   HIS B  70      -1.021   6.832  -6.175  1.00  0.00           O  
ATOM   1196  CB  HIS B  70      -0.721   6.703  -9.507  1.00  0.00           C  
ATOM   1197  CG  HIS B  70       0.240   6.608 -10.649  1.00  0.00           C  
ATOM   1198  ND1 HIS B  70       0.266   7.524 -11.678  1.00  0.00           N  
ATOM   1199  CD2 HIS B  70       1.211   5.704 -10.921  1.00  0.00           C  
ATOM   1200  CE1 HIS B  70       1.214   7.186 -12.537  1.00  0.00           C  
ATOM   1201  NE2 HIS B  70       1.802   6.086 -12.100  1.00  0.00           N  
ATOM   1202  H   HIS B  70       1.142   6.004  -7.567  1.00  0.00           H  
ATOM   1203  HA  HIS B  70      -0.051   8.538  -8.642  1.00  0.00           H  
ATOM   1204 1HB  HIS B  70      -0.966   5.691  -9.181  1.00  0.00           H  
ATOM   1205 2HB  HIS B  70      -1.640   7.161  -9.871  1.00  0.00           H  
ATOM   1206  HD2 HIS B  70       1.474   4.835 -10.317  1.00  0.00           H  
ATOM   1207  HE1 HIS B  70       1.468   7.723 -13.450  1.00  0.00           H  
ATOM   1208  HE2 HIS B  70       2.563   5.602 -12.555  1.00  0.00           H  
ATOM   1209  N   THR B  71      -2.217   8.323  -7.420  1.00  0.00           N  
ATOM   1210  CA  THR B  71      -3.270   8.444  -6.418  1.00  0.00           C  
ATOM   1211  C   THR B  71      -3.825   7.072  -6.047  1.00  0.00           C  
ATOM   1212  O   THR B  71      -4.014   6.218  -6.915  1.00  0.00           O  
ATOM   1213  CB  THR B  71      -4.414   9.346  -6.916  1.00  0.00           C  
ATOM   1214  OG1 THR B  71      -3.888  10.638  -7.244  1.00  0.00           O  
ATOM   1215  CG2 THR B  71      -5.493   9.505  -5.850  1.00  0.00           C  
ATOM   1216  H   THR B  71      -2.283   8.863  -8.271  1.00  0.00           H  
ATOM   1217  HA  THR B  71      -2.844   8.896  -5.522  1.00  0.00           H  
ATOM   1218  HB  THR B  71      -4.862   8.907  -7.807  1.00  0.00           H  
ATOM   1219  HG1 THR B  71      -2.942  10.649  -7.079  1.00  0.00           H  
ATOM   1220 1HG2 THR B  71      -6.288  10.146  -6.230  1.00  0.00           H  
ATOM   1221 2HG2 THR B  71      -5.904   8.527  -5.599  1.00  0.00           H  
ATOM   1222 3HG2 THR B  71      -5.059   9.955  -4.958  1.00  0.00           H  
ATOM   1223  N   ALA B  72      -4.021   6.869  -4.714  1.00  0.00           N  
ATOM   1224  CA  ALA B  72      -4.545   5.612  -4.185  1.00  0.00           C  
ATOM   1225  C   ALA B  72      -5.904   5.284  -4.796  1.00  0.00           C  
ATOM   1226  O   ALA B  72      -6.753   6.165  -4.947  1.00  0.00           O  
ATOM   1227  CB  ALA B  72      -4.651   5.680  -2.663  1.00  0.00           C  
ATOM   1228  H   ALA B  72      -3.795   7.616  -4.073  1.00  0.00           H  
ATOM   1229  HA  ALA B  72      -3.852   4.815  -4.456  1.00  0.00           H  
ATOM   1230 1HB  ALA B  72      -5.043   4.736  -2.283  1.00  0.00           H  
ATOM   1231 2HB  ALA B  72      -3.664   5.861  -2.237  1.00  0.00           H  
ATOM   1232 3HB  ALA B  72      -5.321   6.490  -2.381  1.00  0.00           H  
ATOM   1233  N   VAL B  73      -6.145   4.078  -5.188  1.00  0.00           N  
ATOM   1234  CA  VAL B  73      -7.366   3.620  -5.842  1.00  0.00           C  
ATOM   1235  C   VAL B  73      -8.037   2.544  -4.991  1.00  0.00           C  
ATOM   1236  O   VAL B  73      -7.359   1.702  -4.397  1.00  0.00           O  
ATOM   1237  CB  VAL B  73      -7.080   3.075  -7.260  1.00  0.00           C  
ATOM   1238  CG1 VAL B  73      -8.381   2.698  -7.966  1.00  0.00           C  
ATOM   1239  CG2 VAL B  73      -6.302   4.104  -8.079  1.00  0.00           C  
ATOM   1240  H   VAL B  73      -5.403   3.416  -5.012  1.00  0.00           H  
ATOM   1241  HA  VAL B  73      -8.047   4.467  -5.935  1.00  0.00           H  
ATOM   1242  HB  VAL B  73      -6.491   2.162  -7.176  1.00  0.00           H  
ATOM   1243 1HG1 VAL B  73      -8.157   2.316  -8.962  1.00  0.00           H  
ATOM   1244 2HG1 VAL B  73      -8.897   1.929  -7.391  1.00  0.00           H  
ATOM   1245 3HG1 VAL B  73      -9.018   3.579  -8.050  1.00  0.00           H  
ATOM   1246 1HG2 VAL B  73      -6.108   3.705  -9.074  1.00  0.00           H  
ATOM   1247 2HG2 VAL B  73      -6.887   5.020  -8.162  1.00  0.00           H  
ATOM   1248 3HG2 VAL B  73      -5.355   4.322  -7.585  1.00  0.00           H  
ATOM   1249  N   GLU B  74      -9.352   2.746  -4.835  1.00  0.00           N  
ATOM   1250  CA  GLU B  74     -10.129   1.743  -4.113  1.00  0.00           C  
ATOM   1251  C   GLU B  74     -10.725   0.713  -5.069  1.00  0.00           C  
ATOM   1252  O   GLU B  74     -11.592   1.041  -5.882  1.00  0.00           O  
ATOM   1253  CB  GLU B  74     -11.240   2.407  -3.297  1.00  0.00           C  
ATOM   1254  CG  GLU B  74     -11.977   1.452  -2.369  1.00  0.00           C  
ATOM   1255  CD  GLU B  74     -13.050   2.134  -1.536  1.00  0.00           C  
ATOM   1256  OE1 GLU B  74     -13.668   1.465  -0.676  1.00  0.00           O  
ATOM   1257  OE2 GLU B  74     -13.277   3.347  -1.745  1.00  0.00           O  
ATOM   1258  H   GLU B  74      -9.821   3.564  -5.198  1.00  0.00           H  
ATOM   1259  HA  GLU B  74      -9.463   1.216  -3.429  1.00  0.00           H  
ATOM   1260 1HB  GLU B  74     -10.817   3.210  -2.692  1.00  0.00           H  
ATOM   1261 2HB  GLU B  74     -11.969   2.855  -3.972  1.00  0.00           H  
ATOM   1262 1HG  GLU B  74     -12.444   0.669  -2.966  1.00  0.00           H  
ATOM   1263 2HG  GLU B  74     -11.256   0.981  -1.703  1.00  0.00           H  
ATOM   1264  N   MET B  75     -10.173  -0.432  -5.173  1.00  0.00           N  
ATOM   1265  CA  MET B  75     -10.753  -1.572  -5.877  1.00  0.00           C  
ATOM   1266  C   MET B  75     -11.218  -2.640  -4.893  1.00  0.00           C  
ATOM   1267  O   MET B  75     -11.950  -2.342  -3.948  1.00  0.00           O  
ATOM   1268  CB  MET B  75      -9.743  -2.169  -6.858  1.00  0.00           C  
ATOM   1269  CG  MET B  75      -9.317  -1.211  -7.959  1.00  0.00           C  
ATOM   1270  SD  MET B  75      -8.206  -2.000  -9.187  1.00  0.00           S  
ATOM   1271  CE  MET B  75      -6.608  -1.795  -8.352  1.00  0.00           C  
ATOM   1272  H   MET B  75      -9.271  -0.535  -4.729  1.00  0.00           H  
ATOM   1273  HA  MET B  75     -11.621  -1.227  -6.439  1.00  0.00           H  
ATOM   1274 1HB  MET B  75      -8.852  -2.482  -6.316  1.00  0.00           H  
ATOM   1275 2HB  MET B  75     -10.171  -3.057  -7.326  1.00  0.00           H  
ATOM   1276 1HG  MET B  75     -10.199  -0.839  -8.479  1.00  0.00           H  
ATOM   1277 2HG  MET B  75      -8.797  -0.360  -7.520  1.00  0.00           H  
ATOM   1278 1HE  MET B  75      -5.818  -2.224  -8.968  1.00  0.00           H  
ATOM   1279 2HE  MET B  75      -6.412  -0.733  -8.196  1.00  0.00           H  
ATOM   1280 3HE  MET B  75      -6.633  -2.304  -7.388  1.00  0.00           H  
ATOM   1281  N   HIS B  76     -10.915  -3.983  -5.155  1.00  0.00           N  
ATOM   1282  CA  HIS B  76     -11.179  -5.016  -4.160  1.00  0.00           C  
ATOM   1283  C   HIS B  76     -10.340  -4.799  -2.905  1.00  0.00           C  
ATOM   1284  O   HIS B  76     -10.813  -5.029  -1.790  1.00  0.00           O  
ATOM   1285  CB  HIS B  76     -10.904  -6.404  -4.742  1.00  0.00           C  
ATOM   1286  CG  HIS B  76     -11.364  -7.524  -3.864  1.00  0.00           C  
ATOM   1287  ND1 HIS B  76     -10.532  -8.155  -2.964  1.00  0.00           N  
ATOM   1288  CD2 HIS B  76     -12.572  -8.125  -3.749  1.00  0.00           C  
ATOM   1289  CE1 HIS B  76     -11.211  -9.097  -2.332  1.00  0.00           C  
ATOM   1290  NE2 HIS B  76     -12.451  -9.100  -2.790  1.00  0.00           N  
ATOM   1291  H   HIS B  76     -10.509  -4.246  -6.041  1.00  0.00           H  
ATOM   1292  HA  HIS B  76     -12.226  -4.975  -3.862  1.00  0.00           H  
ATOM   1293 1HB  HIS B  76     -11.402  -6.499  -5.707  1.00  0.00           H  
ATOM   1294 2HB  HIS B  76      -9.834  -6.521  -4.913  1.00  0.00           H  
ATOM   1295  HD2 HIS B  76     -13.472  -7.881  -4.313  1.00  0.00           H  
ATOM   1296  HE1 HIS B  76     -10.816  -9.760  -1.562  1.00  0.00           H  
ATOM   1297  HE2 HIS B  76     -13.191  -9.717  -2.487  1.00  0.00           H  
ATOM   1298  N   HIS B  77      -9.127  -4.274  -3.057  1.00  0.00           N  
ATOM   1299  CA  HIS B  77      -8.185  -3.750  -2.074  1.00  0.00           C  
ATOM   1300  C   HIS B  77      -7.770  -2.323  -2.414  1.00  0.00           C  
ATOM   1301  O   HIS B  77      -7.846  -1.909  -3.573  1.00  0.00           O  
ATOM   1302  CB  HIS B  77      -6.950  -4.649  -1.983  1.00  0.00           C  
ATOM   1303  CG  HIS B  77      -7.272  -6.086  -1.722  1.00  0.00           C  
ATOM   1304  ND1 HIS B  77      -7.372  -7.021  -2.730  1.00  0.00           N  
ATOM   1305  CD2 HIS B  77      -7.512  -6.747  -0.566  1.00  0.00           C  
ATOM   1306  CE1 HIS B  77      -7.662  -8.198  -2.202  1.00  0.00           C  
ATOM   1307  NE2 HIS B  77      -7.752  -8.060  -0.891  1.00  0.00           N  
ATOM   1308  H   HIS B  77      -8.874  -4.264  -4.035  1.00  0.00           H  
ATOM   1309  HA  HIS B  77      -8.659  -3.725  -1.093  1.00  0.00           H  
ATOM   1310 1HB  HIS B  77      -6.386  -4.589  -2.915  1.00  0.00           H  
ATOM   1311 2HB  HIS B  77      -6.300  -4.294  -1.184  1.00  0.00           H  
ATOM   1312  HD2 HIS B  77      -7.515  -6.318   0.436  1.00  0.00           H  
ATOM   1313  HE1 HIS B  77      -7.803  -9.127  -2.754  1.00  0.00           H  
ATOM   1314  HE2 HIS B  77      -7.962  -8.796  -0.232  1.00  0.00           H  
ATOM   1315  N   TRP B  78      -7.548  -1.577  -1.322  1.00  0.00           N  
ATOM   1316  CA  TRP B  78      -6.911  -0.298  -1.618  1.00  0.00           C  
ATOM   1317  C   TRP B  78      -5.546  -0.507  -2.265  1.00  0.00           C  
ATOM   1318  O   TRP B  78      -4.844  -1.472  -1.951  1.00  0.00           O  
ATOM   1319  CB  TRP B  78      -6.764   0.538  -0.344  1.00  0.00           C  
ATOM   1320  CG  TRP B  78      -8.012   1.266   0.054  1.00  0.00           C  
ATOM   1321  CD1 TRP B  78      -8.996   0.818   0.891  1.00  0.00           C  
ATOM   1322  CD2 TRP B  78      -8.413   2.572  -0.373  1.00  0.00           C  
ATOM   1323  NE1 TRP B  78      -9.985   1.767   1.011  1.00  0.00           N  
ATOM   1324  CE2 TRP B  78      -9.652   2.852   0.245  1.00  0.00           C  
ATOM   1325  CE3 TRP B  78      -7.844   3.533  -1.220  1.00  0.00           C  
ATOM   1326  CZ2 TRP B  78     -10.331   4.056   0.044  1.00  0.00           C  
ATOM   1327  CZ3 TRP B  78      -8.523   4.730  -1.419  1.00  0.00           C  
ATOM   1328  CH2 TRP B  78      -9.753   4.978  -0.789  1.00  0.00           C  
ATOM   1329  H   TRP B  78      -7.769  -1.806  -0.364  1.00  0.00           H  
ATOM   1330  HA  TRP B  78      -7.541   0.247  -2.321  1.00  0.00           H  
ATOM   1331 1HB  TRP B  78      -6.470  -0.108   0.484  1.00  0.00           H  
ATOM   1332 2HB  TRP B  78      -5.972   1.274  -0.481  1.00  0.00           H  
ATOM   1333  HD1 TRP B  78      -8.997  -0.150   1.390  1.00  0.00           H  
ATOM   1334  HE1 TRP B  78     -10.820   1.678   1.571  1.00  0.00           H  
ATOM   1335  HE3 TRP B  78      -6.889   3.347  -1.710  1.00  0.00           H  
ATOM   1336  HZ2 TRP B  78     -11.285   4.270   0.526  1.00  0.00           H  
ATOM   1337  HZ3 TRP B  78      -8.075   5.473  -2.079  1.00  0.00           H  
ATOM   1338  HH2 TRP B  78     -10.258   5.927  -0.969  1.00  0.00           H  
ATOM   1339  N   CYS B  79      -5.256   0.375  -3.212  1.00  0.00           N  
ATOM   1340  CA  CYS B  79      -4.010   0.212  -3.951  1.00  0.00           C  
ATOM   1341  C   CYS B  79      -3.338   1.559  -4.193  1.00  0.00           C  
ATOM   1342  O   CYS B  79      -3.980   2.503  -4.656  1.00  0.00           O  
ATOM   1343  CB  CYS B  79      -4.265  -0.487  -5.286  1.00  0.00           C  
ATOM   1344  SG  CYS B  79      -2.789  -0.657  -6.313  1.00  0.00           S  
ATOM   1345  H   CYS B  79      -5.864   1.150  -3.437  1.00  0.00           H  
ATOM   1346  HA  CYS B  79      -3.335  -0.406  -3.359  1.00  0.00           H  
ATOM   1347 1HB  CYS B  79      -4.669  -1.483  -5.104  1.00  0.00           H  
ATOM   1348 2HB  CYS B  79      -5.011   0.071  -5.852  1.00  0.00           H  
ATOM   1349  N   ILE B  80      -2.041   1.606  -3.848  1.00  0.00           N  
ATOM   1350  CA  ILE B  80      -1.202   2.726  -4.260  1.00  0.00           C  
ATOM   1351  C   ILE B  80      -0.331   2.311  -5.444  1.00  0.00           C  
ATOM   1352  O   ILE B  80       0.685   1.635  -5.267  1.00  0.00           O  
ATOM   1353  CB  ILE B  80      -0.320   3.231  -3.096  1.00  0.00           C  
ATOM   1354  CG1 ILE B  80      -1.191   3.623  -1.897  1.00  0.00           C  
ATOM   1355  CG2 ILE B  80       0.550   4.407  -3.549  1.00  0.00           C  
ATOM   1356  CD1 ILE B  80      -0.399   3.975  -0.646  1.00  0.00           C  
ATOM   1357  H   ILE B  80      -1.634   0.863  -3.298  1.00  0.00           H  
ATOM   1358  HA  ILE B  80      -1.848   3.544  -4.576  1.00  0.00           H  
ATOM   1359  HB  ILE B  80       0.328   2.424  -2.754  1.00  0.00           H  
ATOM   1360 1HG1 ILE B  80      -1.808   4.481  -2.161  1.00  0.00           H  
ATOM   1361 2HG1 ILE B  80      -1.864   2.801  -1.651  1.00  0.00           H  
ATOM   1362 1HG2 ILE B  80       1.163   4.748  -2.715  1.00  0.00           H  
ATOM   1363 2HG2 ILE B  80       1.195   4.088  -4.367  1.00  0.00           H  
ATOM   1364 3HG2 ILE B  80      -0.089   5.223  -3.888  1.00  0.00           H  
ATOM   1365 1HD1 ILE B  80      -1.087   4.241   0.157  1.00  0.00           H  
ATOM   1366 2HD1 ILE B  80       0.201   3.117  -0.341  1.00  0.00           H  
ATOM   1367 3HD1 ILE B  80       0.256   4.819  -0.856  1.00  0.00           H  
ATOM   1368  N   PRO B  81      -0.834   2.679  -6.653  1.00  0.00           N  
ATOM   1369  CA  PRO B  81      -0.086   2.270  -7.844  1.00  0.00           C  
ATOM   1370  C   PRO B  81       1.277   2.951  -7.947  1.00  0.00           C  
ATOM   1371  O   PRO B  81       1.418   4.119  -7.578  1.00  0.00           O  
ATOM   1372  CB  PRO B  81      -0.998   2.698  -8.997  1.00  0.00           C  
ATOM   1373  CG  PRO B  81      -2.329   2.939  -8.362  1.00  0.00           C  
ATOM   1374  CD  PRO B  81      -2.110   3.342  -6.932  1.00  0.00           C  
ATOM   1375  HA  PRO B  81       0.044   1.178  -7.832  1.00  0.00           H  
ATOM   1376 1HB  PRO B  81      -0.593   3.598  -9.482  1.00  0.00           H  
ATOM   1377 2HB  PRO B  81      -1.033   1.908  -9.762  1.00  0.00           H  
ATOM   1378 1HG  PRO B  81      -2.873   3.725  -8.906  1.00  0.00           H  
ATOM   1379 2HG  PRO B  81      -2.946   2.030  -8.417  1.00  0.00           H  
ATOM   1380 1HD  PRO B  81      -2.043   4.438  -6.865  1.00  0.00           H  
ATOM   1381 2HD  PRO B  81      -2.938   2.965  -6.313  1.00  0.00           H  
ATOM   1382  N   PHE B  82       2.281   2.157  -8.440  1.00  0.00           N  
ATOM   1383  CA  PHE B  82       3.602   2.741  -8.638  1.00  0.00           C  
ATOM   1384  C   PHE B  82       4.225   2.242  -9.936  1.00  0.00           C  
ATOM   1385  O   PHE B  82       3.819   1.206 -10.468  1.00  0.00           O  
ATOM   1386  CB  PHE B  82       4.519   2.413  -7.456  1.00  0.00           C  
ATOM   1387  CG  PHE B  82       4.765   0.940  -7.269  1.00  0.00           C  
ATOM   1388  CD1 PHE B  82       4.027   0.209  -6.346  1.00  0.00           C  
ATOM   1389  CD2 PHE B  82       5.736   0.287  -8.016  1.00  0.00           C  
ATOM   1390  CE1 PHE B  82       4.253  -1.154  -6.171  1.00  0.00           C  
ATOM   1391  CE2 PHE B  82       5.968  -1.075  -7.847  1.00  0.00           C  
ATOM   1392  CZ  PHE B  82       5.226  -1.794  -6.923  1.00  0.00           C  
ATOM   1393  H   PHE B  82       2.134   1.184  -8.669  1.00  0.00           H  
ATOM   1394  HA  PHE B  82       3.495   3.825  -8.705  1.00  0.00           H  
ATOM   1395 1HB  PHE B  82       5.482   2.903  -7.595  1.00  0.00           H  
ATOM   1396 2HB  PHE B  82       4.083   2.804  -6.538  1.00  0.00           H  
ATOM   1397  HD1 PHE B  82       3.263   0.714  -5.755  1.00  0.00           H  
ATOM   1398  HD2 PHE B  82       6.320   0.853  -8.743  1.00  0.00           H  
ATOM   1399  HE1 PHE B  82       3.665  -1.714  -5.444  1.00  0.00           H  
ATOM   1400  HE2 PHE B  82       6.733  -1.577  -8.440  1.00  0.00           H  
ATOM   1401  HZ  PHE B  82       5.408  -2.859  -6.787  1.00  0.00           H  
ATOM   1402  N   SER B  83       5.109   3.073 -10.480  1.00  0.00           N  
ATOM   1403  CA  SER B  83       5.957   2.728 -11.616  1.00  0.00           C  
ATOM   1404  C   SER B  83       7.434   2.902 -11.277  1.00  0.00           C  
ATOM   1405  O   SER B  83       7.839   3.946 -10.761  1.00  0.00           O  
ATOM   1406  CB  SER B  83       5.600   3.584 -12.832  1.00  0.00           C  
ATOM   1407  OG  SER B  83       4.247   3.387 -13.206  1.00  0.00           O  
ATOM   1408  H   SER B  83       5.185   3.993 -10.071  1.00  0.00           H  
ATOM   1409  HA  SER B  83       5.790   1.680 -11.867  1.00  0.00           H  
ATOM   1410 1HB  SER B  83       5.769   4.635 -12.599  1.00  0.00           H  
ATOM   1411 2HB  SER B  83       6.254   3.324 -13.664  1.00  0.00           H  
ATOM   1412  HG  SER B  83       3.891   2.749 -12.583  1.00  0.00           H  
ATOM   1413  N   VAL B  84       8.200   1.826 -11.571  1.00  0.00           N  
ATOM   1414  CA  VAL B  84       9.624   1.888 -11.259  1.00  0.00           C  
ATOM   1415  C   VAL B  84      10.441   1.482 -12.484  1.00  0.00           C  
ATOM   1416  O   VAL B  84      10.022   0.619 -13.258  1.00  0.00           O  
ATOM   1417  CB  VAL B  84       9.981   0.984 -10.057  1.00  0.00           C  
ATOM   1418  CG1 VAL B  84       9.313   1.492  -8.782  1.00  0.00           C  
ATOM   1419  CG2 VAL B  84       9.573  -0.461 -10.338  1.00  0.00           C  
ATOM   1420  H   VAL B  84       7.825   0.989 -11.995  1.00  0.00           H  
ATOM   1421  HA  VAL B  84       9.877   2.916 -10.997  1.00  0.00           H  
ATOM   1422  HB  VAL B  84      11.057   1.028  -9.888  1.00  0.00           H  
ATOM   1423 1HG1 VAL B  84       9.578   0.841  -7.948  1.00  0.00           H  
ATOM   1424 2HG1 VAL B  84       9.653   2.506  -8.572  1.00  0.00           H  
ATOM   1425 3HG1 VAL B  84       8.231   1.490  -8.913  1.00  0.00           H  
ATOM   1426 1HG2 VAL B  84       9.832  -1.085  -9.483  1.00  0.00           H  
ATOM   1427 2HG2 VAL B  84       8.498  -0.509 -10.510  1.00  0.00           H  
ATOM   1428 3HG2 VAL B  84      10.099  -0.822 -11.222  1.00  0.00           H  
ATOM   1429  N   ASP B  85      11.441   2.159 -12.721  1.00  0.00           N  
ATOM   1430  CA  ASP B  85      12.374   1.880 -13.808  1.00  0.00           C  
ATOM   1431  C   ASP B  85      13.816   1.875 -13.307  1.00  0.00           C  
ATOM   1432  O   ASP B  85      14.117   2.450 -12.259  1.00  0.00           O  
ATOM   1433  CB  ASP B  85      12.210   2.906 -14.932  1.00  0.00           C  
ATOM   1434  CG  ASP B  85      12.676   2.387 -16.281  1.00  0.00           C  
ATOM   1435  OD1 ASP B  85      13.067   1.204 -16.377  1.00  0.00           O  
ATOM   1436  OD2 ASP B  85      12.653   3.169 -17.256  1.00  0.00           O  
ATOM   1437  H   ASP B  85      11.611   2.951 -12.118  1.00  0.00           H  
ATOM   1438  HA  ASP B  85      12.155   0.889 -14.206  1.00  0.00           H  
ATOM   1439 1HB  ASP B  85      11.161   3.193 -15.013  1.00  0.00           H  
ATOM   1440 2HB  ASP B  85      12.778   3.805 -14.690  1.00  0.00           H  
ATOM   1441  N   GLY B  86      14.668   1.197 -14.006  1.00  0.00           N  
ATOM   1442  CA  GLY B  86      16.076   1.134 -13.648  1.00  0.00           C  
ATOM   1443  C   GLY B  86      16.740  -0.165 -14.062  1.00  0.00           C  
ATOM   1444  O   GLY B  86      16.066  -1.179 -14.254  1.00  0.00           O  
ATOM   1445  H   GLY B  86      14.345   0.698 -14.823  1.00  0.00           H  
ATOM   1446 1HA  GLY B  86      16.608   1.962 -14.116  1.00  0.00           H  
ATOM   1447 2HA  GLY B  86      16.183   1.252 -12.570  1.00  0.00           H  
ATOM   1448  N   GLN B  87      18.032  -0.053 -14.350  1.00  0.00           N  
ATOM   1449  CA  GLN B  87      18.853  -1.216 -14.669  1.00  0.00           C  
ATOM   1450  C   GLN B  87      20.237  -1.103 -14.036  1.00  0.00           C  
ATOM   1451  O   GLN B  87      20.962  -0.137 -14.285  1.00  0.00           O  
ATOM   1452  CB  GLN B  87      18.981  -1.384 -16.184  1.00  0.00           C  
ATOM   1453  CG  GLN B  87      19.669  -2.676 -16.604  1.00  0.00           C  
ATOM   1454  CD  GLN B  87      18.871  -3.912 -16.235  1.00  0.00           C  
ATOM   1455  OE1 GLN B  87      17.695  -3.822 -15.869  1.00  0.00           O  
ATOM   1456  NE2 GLN B  87      19.505  -5.076 -16.328  1.00  0.00           N  
ATOM   1457  H   GLN B  87      18.457   0.863 -14.348  1.00  0.00           H  
ATOM   1458  HA  GLN B  87      18.370  -2.103 -14.260  1.00  0.00           H  
ATOM   1459 1HB  GLN B  87      17.990  -1.364 -16.637  1.00  0.00           H  
ATOM   1460 2HB  GLN B  87      19.546  -0.548 -16.596  1.00  0.00           H  
ATOM   1461 1HG  GLN B  87      19.803  -2.669 -17.686  1.00  0.00           H  
ATOM   1462 2HG  GLN B  87      20.638  -2.737 -16.108  1.00  0.00           H  
ATOM   1463 1HE2 GLN B  87      19.029  -5.926 -16.097  1.00  0.00           H  
ATOM   1464 2HE2 GLN B  87      20.458  -5.104 -16.629  1.00  0.00           H  
ATOM   1465  N   PRO B  88      20.591  -2.068 -13.047  1.00  0.00           N  
ATOM   1466  CA  PRO B  88      19.765  -3.213 -12.658  1.00  0.00           C  
ATOM   1467  C   PRO B  88      18.458  -2.797 -11.985  1.00  0.00           C  
ATOM   1468  O   PRO B  88      18.322  -1.651 -11.550  1.00  0.00           O  
ATOM   1469  CB  PRO B  88      20.661  -3.979 -11.681  1.00  0.00           C  
ATOM   1470  CG  PRO B  88      22.028  -3.413 -11.893  1.00  0.00           C  
ATOM   1471  CD  PRO B  88      21.888  -2.026 -12.453  1.00  0.00           C  
ATOM   1472  HA  PRO B  88      19.548  -3.821 -13.548  1.00  0.00           H  
ATOM   1473 1HB  PRO B  88      20.301  -3.838 -10.651  1.00  0.00           H  
ATOM   1474 2HB  PRO B  88      20.614  -5.057 -11.893  1.00  0.00           H  
ATOM   1475 1HG  PRO B  88      22.582  -3.392 -10.943  1.00  0.00           H  
ATOM   1476 2HG  PRO B  88      22.601  -4.052 -12.581  1.00  0.00           H  
ATOM   1477 1HD  PRO B  88      21.944  -1.292 -11.635  1.00  0.00           H  
ATOM   1478 2HD  PRO B  88      22.683  -1.846 -13.191  1.00  0.00           H  
ATOM   1479  N   ALA B  89      17.435  -3.692 -12.099  1.00  0.00           N  
ATOM   1480  CA  ALA B  89      16.151  -3.410 -11.463  1.00  0.00           C  
ATOM   1481  C   ALA B  89      16.338  -3.022  -9.999  1.00  0.00           C  
ATOM   1482  O   ALA B  89      17.028  -3.717  -9.249  1.00  0.00           O  
ATOM   1483  CB  ALA B  89      15.224  -4.618 -11.576  1.00  0.00           C  
ATOM   1484  H   ALA B  89      17.549  -4.551 -12.618  1.00  0.00           H  
ATOM   1485  HA  ALA B  89      15.695  -2.566 -11.980  1.00  0.00           H  
ATOM   1486 1HB  ALA B  89      14.271  -4.392 -11.097  1.00  0.00           H  
ATOM   1487 2HB  ALA B  89      15.055  -4.850 -12.628  1.00  0.00           H  
ATOM   1488 3HB  ALA B  89      15.682  -5.475 -11.085  1.00  0.00           H  
ATOM   1489  N   PRO B  90      15.778  -1.886  -9.597  1.00  0.00           N  
ATOM   1490  CA  PRO B  90      15.965  -1.342  -8.250  1.00  0.00           C  
ATOM   1491  C   PRO B  90      15.299  -2.194  -7.172  1.00  0.00           C  
ATOM   1492  O   PRO B  90      14.277  -2.836  -7.431  1.00  0.00           O  
ATOM   1493  CB  PRO B  90      15.311   0.040  -8.334  1.00  0.00           C  
ATOM   1494  CG  PRO B  90      14.282  -0.089  -9.411  1.00  0.00           C  
ATOM   1495  CD  PRO B  90      14.770  -1.090 -10.418  1.00  0.00           C  
ATOM   1496  HA  PRO B  90      17.042  -1.254  -8.042  1.00  0.00           H  
ATOM   1497 1HB  PRO B  90      14.872   0.308  -7.362  1.00  0.00           H  
ATOM   1498 2HB  PRO B  90      16.070   0.802  -8.565  1.00  0.00           H  
ATOM   1499 1HG  PRO B  90      13.321  -0.409  -8.982  1.00  0.00           H  
ATOM   1500 2HG  PRO B  90      14.108   0.886  -9.888  1.00  0.00           H  
ATOM   1501 1HD  PRO B  90      13.927  -1.709 -10.759  1.00  0.00           H  
ATOM   1502 2HD  PRO B  90      15.232  -0.563 -11.265  1.00  0.00           H  
ATOM   1503  N   SER B  91      15.888  -2.311  -6.011  1.00  0.00           N  
ATOM   1504  CA  SER B  91      15.237  -2.825  -4.811  1.00  0.00           C  
ATOM   1505  C   SER B  91      14.248  -1.813  -4.243  1.00  0.00           C  
ATOM   1506  O   SER B  91      14.465  -0.603  -4.338  1.00  0.00           O  
ATOM   1507  CB  SER B  91      16.277  -3.185  -3.749  1.00  0.00           C  
ATOM   1508  OG  SER B  91      17.009  -2.038  -3.352  1.00  0.00           O  
ATOM   1509  H   SER B  91      16.855  -2.022  -5.961  1.00  0.00           H  
ATOM   1510  HA  SER B  91      14.684  -3.727  -5.077  1.00  0.00           H  
ATOM   1511 1HB  SER B  91      15.778  -3.621  -2.884  1.00  0.00           H  
ATOM   1512 2HB  SER B  91      16.958  -3.937  -4.147  1.00  0.00           H  
ATOM   1513  HG  SER B  91      16.655  -1.308  -3.865  1.00  0.00           H  
ATOM   1514  N   LEU B  92      13.119  -2.304  -3.695  1.00  0.00           N  
ATOM   1515  CA  LEU B  92      12.064  -1.403  -3.247  1.00  0.00           C  
ATOM   1516  C   LEU B  92      11.896  -1.472  -1.733  1.00  0.00           C  
ATOM   1517  O   LEU B  92      12.015  -2.546  -1.140  1.00  0.00           O  
ATOM   1518  CB  LEU B  92      10.739  -1.743  -3.936  1.00  0.00           C  
ATOM   1519  CG  LEU B  92      10.749  -1.741  -5.465  1.00  0.00           C  
ATOM   1520  CD1 LEU B  92       9.372  -2.109  -6.005  1.00  0.00           C  
ATOM   1521  CD2 LEU B  92      11.190  -0.380  -5.994  1.00  0.00           C  
ATOM   1522  H   LEU B  92      12.993  -3.301  -3.589  1.00  0.00           H  
ATOM   1523  HA  LEU B  92      12.343  -0.384  -3.513  1.00  0.00           H  
ATOM   1524 1HB  LEU B  92      10.425  -2.735  -3.614  1.00  0.00           H  
ATOM   1525 2HB  LEU B  92       9.986  -1.024  -3.615  1.00  0.00           H  
ATOM   1526  HG  LEU B  92      11.441  -2.502  -5.825  1.00  0.00           H  
ATOM   1527 1HD1 LEU B  92       9.395  -2.104  -7.095  1.00  0.00           H  
ATOM   1528 2HD1 LEU B  92       9.097  -3.104  -5.654  1.00  0.00           H  
ATOM   1529 3HD1 LEU B  92       8.638  -1.384  -5.654  1.00  0.00           H  
ATOM   1530 1HD2 LEU B  92      11.192  -0.397  -7.084  1.00  0.00           H  
ATOM   1531 2HD2 LEU B  92      10.499   0.388  -5.644  1.00  0.00           H  
ATOM   1532 3HD2 LEU B  92      12.194  -0.157  -5.632  1.00  0.00           H  
ATOM   1533  N   ARG B  93      11.574  -0.363  -1.123  1.00  0.00           N  
ATOM   1534  CA  ARG B  93      11.221  -0.254   0.289  1.00  0.00           C  
ATOM   1535  C   ARG B  93      10.159   0.819   0.506  1.00  0.00           C  
ATOM   1536  O   ARG B  93      10.279   1.932  -0.011  1.00  0.00           O  
ATOM   1537  CB  ARG B  93      12.460   0.056   1.131  1.00  0.00           C  
ATOM   1538  CG  ARG B  93      12.185   0.138   2.624  1.00  0.00           C  
ATOM   1539  CD  ARG B  93      13.468   0.313   3.425  1.00  0.00           C  
ATOM   1540  NE  ARG B  93      14.319  -0.870   3.343  1.00  0.00           N  
ATOM   1541  CZ  ARG B  93      15.544  -0.959   3.854  1.00  0.00           C  
ATOM   1542  NH1 ARG B  93      16.088   0.069   4.496  1.00  0.00           N  
ATOM   1543  NH2 ARG B  93      16.232  -2.084   3.722  1.00  0.00           N  
ATOM   1544  H   ARG B  93      11.577   0.469  -1.695  1.00  0.00           H  
ATOM   1545  HA  ARG B  93      10.808  -1.208   0.617  1.00  0.00           H  
ATOM   1546 1HB  ARG B  93      13.213  -0.713   0.967  1.00  0.00           H  
ATOM   1547 2HB  ARG B  93      12.888   1.006   0.812  1.00  0.00           H  
ATOM   1548 1HG  ARG B  93      11.535   0.989   2.828  1.00  0.00           H  
ATOM   1549 2HG  ARG B  93      11.697  -0.779   2.955  1.00  0.00           H  
ATOM   1550 1HD  ARG B  93      14.026   1.165   3.037  1.00  0.00           H  
ATOM   1551 2HD  ARG B  93      13.222   0.487   4.472  1.00  0.00           H  
ATOM   1552  HE  ARG B  93      13.952  -1.681   2.863  1.00  0.00           H  
ATOM   1553 1HH1 ARG B  93      15.571   0.930   4.600  1.00  0.00           H  
ATOM   1554 2HH1 ARG B  93      17.019  -0.011   4.880  1.00  0.00           H  
ATOM   1555 1HH2 ARG B  93      15.826  -2.871   3.234  1.00  0.00           H  
ATOM   1556 2HH2 ARG B  93      17.162  -2.155   4.108  1.00  0.00           H  
ATOM   1557  N   TRP B  94       9.149   0.472   1.314  1.00  0.00           N  
ATOM   1558  CA  TRP B  94       8.109   1.442   1.642  1.00  0.00           C  
ATOM   1559  C   TRP B  94       8.358   2.066   3.011  1.00  0.00           C  
ATOM   1560  O   TRP B  94       8.773   1.378   3.947  1.00  0.00           O  
ATOM   1561  CB  TRP B  94       6.728   0.782   1.612  1.00  0.00           C  
ATOM   1562  CG  TRP B  94       6.194   0.548   0.230  1.00  0.00           C  
ATOM   1563  CD1 TRP B  94       6.282  -0.602  -0.504  1.00  0.00           C  
ATOM   1564  CD2 TRP B  94       5.494   1.493  -0.586  1.00  0.00           C  
ATOM   1565  NE1 TRP B  94       5.677  -0.430  -1.727  1.00  0.00           N  
ATOM   1566  CE2 TRP B  94       5.186   0.846  -1.803  1.00  0.00           C  
ATOM   1567  CE3 TRP B  94       5.096   2.824  -0.405  1.00  0.00           C  
ATOM   1568  CZ2 TRP B  94       4.497   1.486  -2.836  1.00  0.00           C  
ATOM   1569  CZ3 TRP B  94       4.411   3.460  -1.434  1.00  0.00           C  
ATOM   1570  CH2 TRP B  94       4.119   2.789  -2.633  1.00  0.00           C  
ATOM   1571  H   TRP B  94       9.095  -0.458   1.704  1.00  0.00           H  
ATOM   1572  HA  TRP B  94       8.130   2.237   0.897  1.00  0.00           H  
ATOM   1573 1HB  TRP B  94       6.773  -0.179   2.125  1.00  0.00           H  
ATOM   1574 2HB  TRP B  94       6.015   1.407   2.149  1.00  0.00           H  
ATOM   1575  HD1 TRP B  94       6.762  -1.520  -0.168  1.00  0.00           H  
ATOM   1576  HE1 TRP B  94       5.606  -1.130  -2.452  1.00  0.00           H  
ATOM   1577  HE3 TRP B  94       5.317   3.349   0.524  1.00  0.00           H  
ATOM   1578  HZ2 TRP B  94       4.260   0.982  -3.773  1.00  0.00           H  
ATOM   1579  HZ3 TRP B  94       4.106   4.496  -1.287  1.00  0.00           H  
ATOM   1580  HH2 TRP B  94       3.580   3.319  -3.419  1.00  0.00           H  
ATOM   1581  N   LEU B  95       8.090   3.365   3.139  1.00  0.00           N  
ATOM   1582  CA  LEU B  95       8.050   4.092   4.403  1.00  0.00           C  
ATOM   1583  C   LEU B  95       6.651   4.635   4.675  1.00  0.00           C  
ATOM   1584  O   LEU B  95       5.971   5.098   3.756  1.00  0.00           O  
ATOM   1585  CB  LEU B  95       9.063   5.241   4.393  1.00  0.00           C  
ATOM   1586  CG  LEU B  95      10.510   4.866   4.068  1.00  0.00           C  
ATOM   1587  CD1 LEU B  95      11.379   6.117   4.004  1.00  0.00           C  
ATOM   1588  CD2 LEU B  95      11.053   3.883   5.099  1.00  0.00           C  
ATOM   1589  H   LEU B  95       7.904   3.862   2.280  1.00  0.00           H  
ATOM   1590  HA  LEU B  95       8.312   3.404   5.206  1.00  0.00           H  
ATOM   1591 1HB  LEU B  95       8.745   5.978   3.658  1.00  0.00           H  
ATOM   1592 2HB  LEU B  95       9.062   5.714   5.375  1.00  0.00           H  
ATOM   1593  HG  LEU B  95      10.553   4.403   3.082  1.00  0.00           H  
ATOM   1594 1HD1 LEU B  95      12.406   5.835   3.772  1.00  0.00           H  
ATOM   1595 2HD1 LEU B  95      11.002   6.783   3.228  1.00  0.00           H  
ATOM   1596 3HD1 LEU B  95      11.352   6.628   4.966  1.00  0.00           H  
ATOM   1597 1HD2 LEU B  95      12.084   3.627   4.851  1.00  0.00           H  
ATOM   1598 2HD2 LEU B  95      11.021   4.339   6.089  1.00  0.00           H  
ATOM   1599 3HD2 LEU B  95      10.444   2.979   5.096  1.00  0.00           H  
ATOM   1600  N   PHE B  96       6.220   4.411   5.924  1.00  0.00           N  
ATOM   1601  CA  PHE B  96       4.971   5.001   6.389  1.00  0.00           C  
ATOM   1602  C   PHE B  96       5.234   6.053   7.460  1.00  0.00           C  
ATOM   1603  O   PHE B  96       5.816   5.751   8.504  1.00  0.00           O  
ATOM   1604  CB  PHE B  96       4.034   3.919   6.935  1.00  0.00           C  
ATOM   1605  CG  PHE B  96       2.738   4.457   7.481  1.00  0.00           C  
ATOM   1606  CD1 PHE B  96       2.398   4.268   8.815  1.00  0.00           C  
ATOM   1607  CD2 PHE B  96       1.860   5.152   6.659  1.00  0.00           C  
ATOM   1608  CE1 PHE B  96       1.200   4.765   9.323  1.00  0.00           C  
ATOM   1609  CE2 PHE B  96       0.661   5.651   7.159  1.00  0.00           C  
ATOM   1610  CZ  PHE B  96       0.332   5.456   8.491  1.00  0.00           C  
ATOM   1611  H   PHE B  96       6.756   3.832   6.555  1.00  0.00           H  
ATOM   1612  HA  PHE B  96       4.483   5.489   5.544  1.00  0.00           H  
ATOM   1613 1HB  PHE B  96       3.801   3.207   6.144  1.00  0.00           H  
ATOM   1614 2HB  PHE B  96       4.537   3.370   7.731  1.00  0.00           H  
ATOM   1615  HD1 PHE B  96       3.082   3.724   9.467  1.00  0.00           H  
ATOM   1616  HD2 PHE B  96       2.119   5.305   5.611  1.00  0.00           H  
ATOM   1617  HE1 PHE B  96       0.948   4.610  10.372  1.00  0.00           H  
ATOM   1618  HE2 PHE B  96      -0.020   6.194   6.504  1.00  0.00           H  
ATOM   1619  HZ  PHE B  96      -0.607   5.844   8.883  1.00  0.00           H  
ATOM   1620  N   ASN B  97       4.913   7.278   7.062  1.00  0.00           N  
ATOM   1621  CA  ASN B  97       5.167   8.427   7.924  1.00  0.00           C  
ATOM   1622  C   ASN B  97       6.623   8.476   8.380  1.00  0.00           C  
ATOM   1623  O   ASN B  97       6.904   8.781   9.540  1.00  0.00           O  
ATOM   1624  CB  ASN B  97       4.232   8.407   9.135  1.00  0.00           C  
ATOM   1625  CG  ASN B  97       2.814   8.816   8.785  1.00  0.00           C  
ATOM   1626  OD1 ASN B  97       2.586   9.543   7.816  1.00  0.00           O  
ATOM   1627  ND2 ASN B  97       1.852   8.350   9.572  1.00  0.00           N  
ATOM   1628  H   ASN B  97       4.489   7.426   6.157  1.00  0.00           H  
ATOM   1629  HA  ASN B  97       4.977   9.337   7.353  1.00  0.00           H  
ATOM   1630 1HB  ASN B  97       4.213   7.404   9.564  1.00  0.00           H  
ATOM   1631 2HB  ASN B  97       4.614   9.083   9.901  1.00  0.00           H  
ATOM   1632 1HD2 ASN B  97       0.897   8.587   9.389  1.00  0.00           H  
ATOM   1633 2HD2 ASN B  97       2.081   7.762  10.347  1.00  0.00           H  
ATOM   1634  N   GLY B  98       7.479   8.108   7.466  1.00  0.00           N  
ATOM   1635  CA  GLY B  98       8.901   8.284   7.714  1.00  0.00           C  
ATOM   1636  C   GLY B  98       9.550   7.071   8.352  1.00  0.00           C  
ATOM   1637  O   GLY B  98      10.772   7.025   8.510  1.00  0.00           O  
ATOM   1638  H   GLY B  98       7.179   7.704   6.590  1.00  0.00           H  
ATOM   1639 1HA  GLY B  98       9.410   8.499   6.774  1.00  0.00           H  
ATOM   1640 2HA  GLY B  98       9.053   9.144   8.365  1.00  0.00           H  
ATOM   1641  N   SER B  99       8.734   6.054   8.740  1.00  0.00           N  
ATOM   1642  CA  SER B  99       9.233   4.806   9.309  1.00  0.00           C  
ATOM   1643  C   SER B  99       9.071   3.648   8.330  1.00  0.00           C  
ATOM   1644  O   SER B  99       8.158   3.652   7.501  1.00  0.00           O  
ATOM   1645  CB  SER B  99       8.507   4.485  10.616  1.00  0.00           C  
ATOM   1646  OG  SER B  99       8.707   5.515  11.569  1.00  0.00           O  
ATOM   1647  H   SER B  99       7.738   6.179   8.625  1.00  0.00           H  
ATOM   1648  HA  SER B  99      10.297   4.923   9.521  1.00  0.00           H  
ATOM   1649 1HB  SER B  99       7.442   4.366  10.421  1.00  0.00           H  
ATOM   1650 2HB  SER B  99       8.874   3.540  11.013  1.00  0.00           H  
ATOM   1651  HG  SER B  99       9.263   6.169  11.139  1.00  0.00           H  
ATOM   1652  N   VAL B 100      10.035   2.769   8.570  1.00  0.00           N  
ATOM   1653  CA  VAL B 100      10.002   1.605   7.690  1.00  0.00           C  
ATOM   1654  C   VAL B 100       8.660   0.890   7.829  1.00  0.00           C  
ATOM   1655  O   VAL B 100       8.205   0.620   8.943  1.00  0.00           O  
ATOM   1656  CB  VAL B 100      11.160   0.629   7.996  1.00  0.00           C  
ATOM   1657  CG1 VAL B 100      11.022  -0.648   7.169  1.00  0.00           C  
ATOM   1658  CG2 VAL B 100      12.506   1.299   7.729  1.00  0.00           C  
ATOM   1659  H   VAL B 100      10.755   2.832   9.275  1.00  0.00           H  
ATOM   1660  HA  VAL B 100      10.110   1.947   6.660  1.00  0.00           H  
ATOM   1661  HB  VAL B 100      11.107   0.334   9.044  1.00  0.00           H  
ATOM   1662 1HG1 VAL B 100      11.847  -1.322   7.400  1.00  0.00           H  
ATOM   1663 2HG1 VAL B 100      10.078  -1.136   7.409  1.00  0.00           H  
ATOM   1664 3HG1 VAL B 100      11.044  -0.399   6.108  1.00  0.00           H  
ATOM   1665 1HG2 VAL B 100      13.311   0.599   7.950  1.00  0.00           H  
ATOM   1666 2HG2 VAL B 100      12.562   1.598   6.682  1.00  0.00           H  
ATOM   1667 3HG2 VAL B 100      12.607   2.179   8.364  1.00  0.00           H  
ATOM   1668  N   LEU B 101       7.952   0.731   6.613  1.00  0.00           N  
ATOM   1669  CA  LEU B 101       6.716  -0.041   6.560  1.00  0.00           C  
ATOM   1670  C   LEU B 101       7.011  -1.530   6.407  1.00  0.00           C  
ATOM   1671  O   LEU B 101       7.590  -1.952   5.404  1.00  0.00           O  
ATOM   1672  CB  LEU B 101       5.834   0.437   5.403  1.00  0.00           C  
ATOM   1673  CG  LEU B 101       4.495  -0.281   5.230  1.00  0.00           C  
ATOM   1674  CD1 LEU B 101       3.560   0.054   6.387  1.00  0.00           C  
ATOM   1675  CD2 LEU B 101       3.858   0.091   3.895  1.00  0.00           C  
ATOM   1676  H   LEU B 101       8.303   1.156   5.767  1.00  0.00           H  
ATOM   1677  HA  LEU B 101       6.175   0.107   7.494  1.00  0.00           H  
ATOM   1678 1HB  LEU B 101       5.620   1.495   5.544  1.00  0.00           H  
ATOM   1679 2HB  LEU B 101       6.389   0.320   4.472  1.00  0.00           H  
ATOM   1680  HG  LEU B 101       4.654  -1.359   5.258  1.00  0.00           H  
ATOM   1681 1HD1 LEU B 101       2.611  -0.465   6.250  1.00  0.00           H  
ATOM   1682 2HD1 LEU B 101       4.014  -0.264   7.326  1.00  0.00           H  
ATOM   1683 3HD1 LEU B 101       3.385   1.129   6.414  1.00  0.00           H  
ATOM   1684 1HD2 LEU B 101       2.906  -0.430   3.788  1.00  0.00           H  
ATOM   1685 2HD2 LEU B 101       3.689   1.167   3.860  1.00  0.00           H  
ATOM   1686 3HD2 LEU B 101       4.523  -0.198   3.081  1.00  0.00           H  
ATOM   1687  N   ASN B 102       6.784  -2.294   7.387  1.00  0.00           N  
ATOM   1688  CA  ASN B 102       6.965  -3.742   7.348  1.00  0.00           C  
ATOM   1689  C   ASN B 102       5.807  -4.432   6.633  1.00  0.00           C  
ATOM   1690  O   ASN B 102       4.657  -4.333   7.066  1.00  0.00           O  
ATOM   1691  CB  ASN B 102       7.125  -4.301   8.763  1.00  0.00           C  
ATOM   1692  CG  ASN B 102       8.405  -3.841   9.431  1.00  0.00           C  
ATOM   1693  OD1 ASN B 102       9.472  -3.821   8.811  1.00  0.00           O  
ATOM   1694  ND2 ASN B 102       8.310  -3.466  10.701  1.00  0.00           N  
ATOM   1695  H   ASN B 102       6.459  -1.862   8.240  1.00  0.00           H  
ATOM   1696  HA  ASN B 102       7.871  -3.963   6.782  1.00  0.00           H  
ATOM   1697 1HB  ASN B 102       6.278  -3.990   9.375  1.00  0.00           H  
ATOM   1698 2HB  ASN B 102       7.120  -5.390   8.727  1.00  0.00           H  
ATOM   1699 1HD2 ASN B 102       9.123  -3.153  11.192  1.00  0.00           H  
ATOM   1700 2HD2 ASN B 102       7.426  -3.496  11.166  1.00  0.00           H  
ATOM   1701  N   GLU B 103       6.117  -4.913   5.489  1.00  0.00           N  
ATOM   1702  CA  GLU B 103       5.069  -5.577   4.719  1.00  0.00           C  
ATOM   1703  C   GLU B 103       4.468  -6.744   5.496  1.00  0.00           C  
ATOM   1704  O   GLU B 103       5.186  -7.479   6.177  1.00  0.00           O  
ATOM   1705  CB  GLU B 103       5.618  -6.066   3.376  1.00  0.00           C  
ATOM   1706  CG  GLU B 103       6.032  -4.944   2.435  1.00  0.00           C  
ATOM   1707  CD  GLU B 103       6.336  -5.425   1.025  1.00  0.00           C  
ATOM   1708  OE1 GLU B 103       6.730  -4.596   0.173  1.00  0.00           O  
ATOM   1709  OE2 GLU B 103       6.178  -6.639   0.770  1.00  0.00           O  
ATOM   1710  H   GLU B 103       7.048  -4.852   5.102  1.00  0.00           H  
ATOM   1711  HA  GLU B 103       4.272  -4.858   4.528  1.00  0.00           H  
ATOM   1712 1HB  GLU B 103       6.486  -6.703   3.548  1.00  0.00           H  
ATOM   1713 2HB  GLU B 103       4.863  -6.670   2.873  1.00  0.00           H  
ATOM   1714 1HG  GLU B 103       5.229  -4.209   2.387  1.00  0.00           H  
ATOM   1715 2HG  GLU B 103       6.915  -4.451   2.841  1.00  0.00           H  
ATOM   1716  N   THR B 104       3.207  -6.853   5.465  1.00  0.00           N  
ATOM   1717  CA  THR B 104       2.420  -7.912   6.086  1.00  0.00           C  
ATOM   1718  C   THR B 104       1.473  -8.548   5.071  1.00  0.00           C  
ATOM   1719  O   THR B 104       1.513  -8.216   3.884  1.00  0.00           O  
ATOM   1720  CB  THR B 104       1.610  -7.379   7.282  1.00  0.00           C  
ATOM   1721  OG1 THR B 104       0.571  -6.517   6.802  1.00  0.00           O  
ATOM   1722  CG2 THR B 104       2.500  -6.597   8.243  1.00  0.00           C  
ATOM   1723  H   THR B 104       2.732  -6.122   4.955  1.00  0.00           H  
ATOM   1724  HA  THR B 104       3.102  -8.681   6.451  1.00  0.00           H  
ATOM   1725  HB  THR B 104       1.161  -8.215   7.818  1.00  0.00           H  
ATOM   1726  HG1 THR B 104       0.615  -6.467   5.844  1.00  0.00           H  
ATOM   1727 1HG2 THR B 104       1.902  -6.233   9.078  1.00  0.00           H  
ATOM   1728 2HG2 THR B 104       3.290  -7.247   8.618  1.00  0.00           H  
ATOM   1729 3HG2 THR B 104       2.945  -5.751   7.720  1.00  0.00           H  
ATOM   1730  N   SER B 105       0.627  -9.520   5.603  1.00  0.00           N  
ATOM   1731  CA  SER B 105      -0.360 -10.179   4.753  1.00  0.00           C  
ATOM   1732  C   SER B 105      -1.472  -9.217   4.348  1.00  0.00           C  
ATOM   1733  O   SER B 105      -2.165  -9.444   3.354  1.00  0.00           O  
ATOM   1734  CB  SER B 105      -0.958 -11.391   5.467  1.00  0.00           C  
ATOM   1735  OG  SER B 105      -1.585 -11.003   6.678  1.00  0.00           O  
ATOM   1736  H   SER B 105       0.687  -9.778   6.578  1.00  0.00           H  
ATOM   1737  HA  SER B 105       0.138 -10.521   3.845  1.00  0.00           H  
ATOM   1738 1HB  SER B 105      -1.684 -11.876   4.815  1.00  0.00           H  
ATOM   1739 2HB  SER B 105      -0.171 -12.115   5.675  1.00  0.00           H  
ATOM   1740  HG  SER B 105      -1.471 -10.052   6.742  1.00  0.00           H  
ATOM   1741  N   PHE B 106      -1.609  -8.051   5.040  1.00  0.00           N  
ATOM   1742  CA  PHE B 106      -2.670  -7.079   4.806  1.00  0.00           C  
ATOM   1743  C   PHE B 106      -2.147  -5.886   4.016  1.00  0.00           C  
ATOM   1744  O   PHE B 106      -2.911  -5.209   3.324  1.00  0.00           O  
ATOM   1745  CB  PHE B 106      -3.271  -6.607   6.134  1.00  0.00           C  
ATOM   1746  CG  PHE B 106      -3.946  -7.700   6.918  1.00  0.00           C  
ATOM   1747  CD1 PHE B 106      -5.232  -8.113   6.594  1.00  0.00           C  
ATOM   1748  CD2 PHE B 106      -3.294  -8.314   7.979  1.00  0.00           C  
ATOM   1749  CE1 PHE B 106      -5.860  -9.125   7.317  1.00  0.00           C  
ATOM   1750  CE2 PHE B 106      -3.915  -9.325   8.707  1.00  0.00           C  
ATOM   1751  CZ  PHE B 106      -5.198  -9.728   8.375  1.00  0.00           C  
ATOM   1752  H   PHE B 106      -0.922  -7.866   5.757  1.00  0.00           H  
ATOM   1753  HA  PHE B 106      -3.455  -7.558   4.220  1.00  0.00           H  
ATOM   1754 1HB  PHE B 106      -2.487  -6.178   6.756  1.00  0.00           H  
ATOM   1755 2HB  PHE B 106      -4.003  -5.824   5.944  1.00  0.00           H  
ATOM   1756  HD1 PHE B 106      -5.751  -7.636   5.762  1.00  0.00           H  
ATOM   1757  HD2 PHE B 106      -2.284  -7.996   8.240  1.00  0.00           H  
ATOM   1758  HE1 PHE B 106      -6.868  -9.440   7.049  1.00  0.00           H  
ATOM   1759  HE2 PHE B 106      -3.393  -9.799   9.538  1.00  0.00           H  
ATOM   1760  HZ  PHE B 106      -5.686 -10.517   8.946  1.00  0.00           H  
ATOM   1761  N   ILE B 107      -0.824  -5.611   4.119  1.00  0.00           N  
ATOM   1762  CA  ILE B 107      -0.155  -4.548   3.377  1.00  0.00           C  
ATOM   1763  C   ILE B 107       1.089  -5.103   2.687  1.00  0.00           C  
ATOM   1764  O   ILE B 107       2.047  -5.505   3.351  1.00  0.00           O  
ATOM   1765  CB  ILE B 107       0.225  -3.368   4.300  1.00  0.00           C  
ATOM   1766  CG1 ILE B 107      -1.010  -2.861   5.054  1.00  0.00           C  
ATOM   1767  CG2 ILE B 107       0.876  -2.240   3.494  1.00  0.00           C  
ATOM   1768  CD1 ILE B 107      -0.700  -1.813   6.114  1.00  0.00           C  
ATOM   1769  H   ILE B 107      -0.284  -6.185   4.751  1.00  0.00           H  
ATOM   1770  HA  ILE B 107      -0.838  -4.177   2.614  1.00  0.00           H  
ATOM   1771  HB  ILE B 107       0.929  -3.711   5.058  1.00  0.00           H  
ATOM   1772 1HG1 ILE B 107      -1.717  -2.430   4.346  1.00  0.00           H  
ATOM   1773 2HG1 ILE B 107      -1.508  -3.699   5.542  1.00  0.00           H  
ATOM   1774 1HG2 ILE B 107       1.135  -1.419   4.162  1.00  0.00           H  
ATOM   1775 2HG2 ILE B 107       1.778  -2.613   3.010  1.00  0.00           H  
ATOM   1776 3HG2 ILE B 107       0.178  -1.885   2.736  1.00  0.00           H  
ATOM   1777 1HD1 ILE B 107      -1.625  -1.505   6.603  1.00  0.00           H  
ATOM   1778 2HD1 ILE B 107      -0.021  -2.235   6.855  1.00  0.00           H  
ATOM   1779 3HD1 ILE B 107      -0.233  -0.948   5.645  1.00  0.00           H  
ATOM   1780  N   PHE B 108       1.059  -5.152   1.381  1.00  0.00           N  
ATOM   1781  CA  PHE B 108       2.178  -5.780   0.689  1.00  0.00           C  
ATOM   1782  C   PHE B 108       2.333  -5.211  -0.716  1.00  0.00           C  
ATOM   1783  O   PHE B 108       1.394  -4.629  -1.263  1.00  0.00           O  
ATOM   1784  CB  PHE B 108       1.988  -7.298   0.623  1.00  0.00           C  
ATOM   1785  CG  PHE B 108       0.738  -7.723  -0.099  1.00  0.00           C  
ATOM   1786  CD1 PHE B 108      -0.477  -7.799   0.571  1.00  0.00           C  
ATOM   1787  CD2 PHE B 108       0.779  -8.046  -1.449  1.00  0.00           C  
ATOM   1788  CE1 PHE B 108      -1.635  -8.192  -0.096  1.00  0.00           C  
ATOM   1789  CE2 PHE B 108      -0.375  -8.440  -2.122  1.00  0.00           C  
ATOM   1790  CZ  PHE B 108      -1.580  -8.513  -1.443  1.00  0.00           C  
ATOM   1791  H   PHE B 108       0.295  -4.774   0.839  1.00  0.00           H  
ATOM   1792  HA  PHE B 108       3.092  -5.568   1.246  1.00  0.00           H  
ATOM   1793 1HB  PHE B 108       2.842  -7.750   0.119  1.00  0.00           H  
ATOM   1794 2HB  PHE B 108       1.952  -7.704   1.633  1.00  0.00           H  
ATOM   1795  HD1 PHE B 108      -0.517  -7.546   1.631  1.00  0.00           H  
ATOM   1796  HD2 PHE B 108       1.728  -7.989  -1.983  1.00  0.00           H  
ATOM   1797  HE1 PHE B 108      -2.581  -8.246   0.442  1.00  0.00           H  
ATOM   1798  HE2 PHE B 108      -0.331  -8.692  -3.181  1.00  0.00           H  
ATOM   1799  HZ  PHE B 108      -2.482  -8.824  -1.967  1.00  0.00           H  
ATOM   1800  N   THR B 109       3.551  -5.397  -1.269  1.00  0.00           N  
ATOM   1801  CA  THR B 109       3.879  -4.945  -2.616  1.00  0.00           C  
ATOM   1802  C   THR B 109       3.563  -6.030  -3.642  1.00  0.00           C  
ATOM   1803  O   THR B 109       3.935  -7.191  -3.461  1.00  0.00           O  
ATOM   1804  CB  THR B 109       5.363  -4.548  -2.726  1.00  0.00           C  
ATOM   1805  OG1 THR B 109       5.652  -3.531  -1.759  1.00  0.00           O  
ATOM   1806  CG2 THR B 109       5.688  -4.017  -4.118  1.00  0.00           C  
ATOM   1807  H   THR B 109       4.258  -5.868  -0.722  1.00  0.00           H  
ATOM   1808  HA  THR B 109       3.273  -4.068  -2.844  1.00  0.00           H  
ATOM   1809  HB  THR B 109       5.988  -5.418  -2.526  1.00  0.00           H  
ATOM   1810  HG1 THR B 109       4.856  -3.328  -1.262  1.00  0.00           H  
ATOM   1811 1HG2 THR B 109       6.742  -3.745  -4.167  1.00  0.00           H  
ATOM   1812 2HG2 THR B 109       5.477  -4.787  -4.860  1.00  0.00           H  
ATOM   1813 3HG2 THR B 109       5.077  -3.139  -4.324  1.00  0.00           H  
ATOM   1814  N   GLU B 110       2.901  -5.650  -4.675  1.00  0.00           N  
ATOM   1815  CA  GLU B 110       2.559  -6.593  -5.735  1.00  0.00           C  
ATOM   1816  C   GLU B 110       2.857  -6.007  -7.112  1.00  0.00           C  
ATOM   1817  O   GLU B 110       2.406  -4.906  -7.435  1.00  0.00           O  
ATOM   1818  CB  GLU B 110       1.085  -6.996  -5.642  1.00  0.00           C  
ATOM   1819  CG  GLU B 110       0.683  -8.088  -6.623  1.00  0.00           C  
ATOM   1820  CD  GLU B 110      -0.781  -8.482  -6.514  1.00  0.00           C  
ATOM   1821  OE1 GLU B 110      -1.651  -7.726  -7.003  1.00  0.00           O  
ATOM   1822  OE2 GLU B 110      -1.061  -9.556  -5.936  1.00  0.00           O  
ATOM   1823  H   GLU B 110       2.610  -4.687  -4.761  1.00  0.00           H  
ATOM   1824  HA  GLU B 110       3.172  -7.487  -5.614  1.00  0.00           H  
ATOM   1825 1HB  GLU B 110       0.867  -7.348  -4.633  1.00  0.00           H  
ATOM   1826 2HB  GLU B 110       0.457  -6.125  -5.827  1.00  0.00           H  
ATOM   1827 1HG  GLU B 110       0.876  -7.740  -7.637  1.00  0.00           H  
ATOM   1828 2HG  GLU B 110       1.302  -8.967  -6.446  1.00  0.00           H  
ATOM   1829  N   PHE B 111       3.672  -6.759  -7.889  1.00  0.00           N  
ATOM   1830  CA  PHE B 111       4.011  -6.316  -9.236  1.00  0.00           C  
ATOM   1831  C   PHE B 111       3.046  -6.904 -10.259  1.00  0.00           C  
ATOM   1832  O   PHE B 111       2.575  -8.032 -10.099  1.00  0.00           O  
ATOM   1833  CB  PHE B 111       5.450  -6.707  -9.586  1.00  0.00           C  
ATOM   1834  CG  PHE B 111       6.491  -5.830  -8.945  1.00  0.00           C  
ATOM   1835  CD1 PHE B 111       6.866  -4.629  -9.533  1.00  0.00           C  
ATOM   1836  CD2 PHE B 111       7.094  -6.208  -7.752  1.00  0.00           C  
ATOM   1837  CE1 PHE B 111       7.829  -3.815  -8.941  1.00  0.00           C  
ATOM   1838  CE2 PHE B 111       8.057  -5.400  -7.155  1.00  0.00           C  
ATOM   1839  CZ  PHE B 111       8.424  -4.204  -7.751  1.00  0.00           C  
ATOM   1840  H   PHE B 111       4.052  -7.630  -7.547  1.00  0.00           H  
ATOM   1841  HA  PHE B 111       3.927  -5.229  -9.274  1.00  0.00           H  
ATOM   1842 1HB  PHE B 111       5.633  -7.735  -9.275  1.00  0.00           H  
ATOM   1843 2HB  PHE B 111       5.586  -6.663 -10.666  1.00  0.00           H  
ATOM   1844  HD1 PHE B 111       6.397  -4.325 -10.469  1.00  0.00           H  
ATOM   1845  HD2 PHE B 111       6.806  -7.149  -7.283  1.00  0.00           H  
ATOM   1846  HE1 PHE B 111       8.112  -2.875  -9.414  1.00  0.00           H  
ATOM   1847  HE2 PHE B 111       8.524  -5.708  -6.219  1.00  0.00           H  
ATOM   1848  HZ  PHE B 111       9.179  -3.572  -7.286  1.00  0.00           H  
ATOM   1849  N   LEU B 112       2.763  -6.104 -11.276  1.00  0.00           N  
ATOM   1850  CA  LEU B 112       2.116  -6.648 -12.465  1.00  0.00           C  
ATOM   1851  C   LEU B 112       3.124  -7.377 -13.347  1.00  0.00           C  
ATOM   1852  O   LEU B 112       4.332  -7.165 -13.222  1.00  0.00           O  
ATOM   1853  CB  LEU B 112       1.435  -5.533 -13.263  1.00  0.00           C  
ATOM   1854  CG  LEU B 112       0.390  -4.704 -12.515  1.00  0.00           C  
ATOM   1855  CD1 LEU B 112      -0.083  -3.541 -13.380  1.00  0.00           C  
ATOM   1856  CD2 LEU B 112      -0.787  -5.579 -12.096  1.00  0.00           C  
ATOM   1857  H   LEU B 112       2.987  -5.120 -11.245  1.00  0.00           H  
ATOM   1858  HA  LEU B 112       1.357  -7.363 -12.149  1.00  0.00           H  
ATOM   1859 1HB  LEU B 112       2.200  -4.846 -13.621  1.00  0.00           H  
ATOM   1860 2HB  LEU B 112       0.941  -5.976 -14.127  1.00  0.00           H  
ATOM   1861  HG  LEU B 112       0.841  -4.268 -11.623  1.00  0.00           H  
ATOM   1862 1HD1 LEU B 112      -0.826  -2.960 -12.834  1.00  0.00           H  
ATOM   1863 2HD1 LEU B 112       0.765  -2.903 -13.627  1.00  0.00           H  
ATOM   1864 3HD1 LEU B 112      -0.527  -3.927 -14.297  1.00  0.00           H  
ATOM   1865 1HD2 LEU B 112      -1.520  -4.972 -11.564  1.00  0.00           H  
ATOM   1866 2HD2 LEU B 112      -1.250  -6.015 -12.982  1.00  0.00           H  
ATOM   1867 3HD2 LEU B 112      -0.433  -6.376 -11.442  1.00  0.00           H  
ATOM   1868  N   GLU B 113       2.568  -8.278 -14.161  1.00  0.00           N  
ATOM   1869  CA  GLU B 113       3.451  -8.930 -15.124  1.00  0.00           C  
ATOM   1870  C   GLU B 113       4.176  -7.905 -15.990  1.00  0.00           C  
ATOM   1871  O   GLU B 113       3.553  -6.985 -16.525  1.00  0.00           O  
ATOM   1872  CB  GLU B 113       2.661  -9.901 -16.006  1.00  0.00           C  
ATOM   1873  CG  GLU B 113       2.243 -11.179 -15.293  1.00  0.00           C  
ATOM   1874  CD  GLU B 113       1.450 -12.127 -16.178  1.00  0.00           C  
ATOM   1875  OE1 GLU B 113       1.056 -13.216 -15.701  1.00  0.00           O  
ATOM   1876  OE2 GLU B 113       1.221 -11.779 -17.358  1.00  0.00           O  
ATOM   1877  H   GLU B 113       1.589  -8.526 -14.145  1.00  0.00           H  
ATOM   1878  HA  GLU B 113       4.206  -9.494 -14.575  1.00  0.00           H  
ATOM   1879 1HB  GLU B 113       1.761  -9.408 -16.375  1.00  0.00           H  
ATOM   1880 2HB  GLU B 113       3.262 -10.177 -16.873  1.00  0.00           H  
ATOM   1881 1HG  GLU B 113       3.136 -11.695 -14.941  1.00  0.00           H  
ATOM   1882 2HG  GLU B 113       1.642 -10.917 -14.423  1.00  0.00           H  
ATOM   1883  N   PRO B 114       5.513  -7.965 -16.035  1.00  0.00           N  
ATOM   1884  CA  PRO B 114       6.269  -6.970 -16.799  1.00  0.00           C  
ATOM   1885  C   PRO B 114       5.951  -7.006 -18.292  1.00  0.00           C  
ATOM   1886  O   PRO B 114       5.688  -8.077 -18.845  1.00  0.00           O  
ATOM   1887  CB  PRO B 114       7.727  -7.361 -16.542  1.00  0.00           C  
ATOM   1888  CG  PRO B 114       7.673  -8.283 -15.367  1.00  0.00           C  
ATOM   1889  CD  PRO B 114       6.290  -8.860 -15.276  1.00  0.00           C  
ATOM   1890  HA  PRO B 114       6.056  -5.968 -16.398  1.00  0.00           H  
ATOM   1891 1HB  PRO B 114       8.151  -7.842 -17.436  1.00  0.00           H  
ATOM   1892 2HB  PRO B 114       8.329  -6.461 -16.345  1.00  0.00           H  
ATOM   1893 1HG  PRO B 114       8.419  -9.084 -15.478  1.00  0.00           H  
ATOM   1894 2HG  PRO B 114       7.926  -7.739 -14.445  1.00  0.00           H  
ATOM   1895 1HD  PRO B 114       6.284  -9.870 -15.712  1.00  0.00           H  
ATOM   1896 2HD  PRO B 114       5.973  -8.890 -14.223  1.00  0.00           H  
ATOM   1897  N   ALA B 115       5.760  -5.854 -18.900  1.00  0.00           N  
ATOM   1898  CA  ALA B 115       5.597  -5.756 -20.349  1.00  0.00           C  
ATOM   1899  C   ALA B 115       6.861  -6.207 -21.075  1.00  0.00           C  
ATOM   1900  O   ALA B 115       7.972  -6.036 -20.565  1.00  0.00           O  
ATOM   1901  CB  ALA B 115       5.238  -4.327 -20.748  1.00  0.00           C  
ATOM   1902  H   ALA B 115       5.726  -5.012 -18.343  1.00  0.00           H  
ATOM   1903  HA  ALA B 115       4.784  -6.420 -20.644  1.00  0.00           H  
ATOM   1904 1HB  ALA B 115       5.120  -4.270 -21.830  1.00  0.00           H  
ATOM   1905 2HB  ALA B 115       4.304  -4.038 -20.265  1.00  0.00           H  
ATOM   1906 3HB  ALA B 115       6.032  -3.652 -20.434  1.00  0.00           H  
ATOM   1907  N   ALA B 116       6.656  -6.952 -22.215  1.00  0.00           N  
ATOM   1908  CA  ALA B 116       7.761  -7.445 -23.034  1.00  0.00           C  
ATOM   1909  C   ALA B 116       8.592  -6.290 -23.585  1.00  0.00           C  
ATOM   1910  O   ALA B 116       8.047  -5.256 -23.978  1.00  0.00           O  
ATOM   1911  CB  ALA B 116       7.233  -8.309 -24.177  1.00  0.00           C  
ATOM   1912  H   ALA B 116       5.707  -7.162 -22.491  1.00  0.00           H  
ATOM   1913  HA  ALA B 116       8.406  -8.054 -22.401  1.00  0.00           H  
ATOM   1914 1HB  ALA B 116       8.069  -8.668 -24.778  1.00  0.00           H  
ATOM   1915 2HB  ALA B 116       6.688  -9.160 -23.768  1.00  0.00           H  
ATOM   1916 3HB  ALA B 116       6.566  -7.717 -24.802  1.00  0.00           H  
ATOM   1917  N   ASN B 117       9.855  -6.189 -23.320  1.00  0.00           N  
ATOM   1918  CA  ASN B 117      10.842  -5.312 -23.941  1.00  0.00           C  
ATOM   1919  C   ASN B 117      10.907  -3.957 -23.243  1.00  0.00           C  
ATOM   1920  O   ASN B 117      11.245  -2.948 -23.866  1.00  0.00           O  
ATOM   1921  CB  ASN B 117      10.537  -5.129 -25.429  1.00  0.00           C  
ATOM   1922  CG  ASN B 117      10.757  -6.397 -26.231  1.00  0.00           C  
ATOM   1923  OD1 ASN B 117      11.538  -7.267 -25.837  1.00  0.00           O  
ATOM   1924  ND2 ASN B 117      10.069  -6.511 -27.361  1.00  0.00           N  
ATOM   1925  H   ASN B 117      10.148  -6.816 -22.584  1.00  0.00           H  
ATOM   1926  HA  ASN B 117      11.826  -5.773 -23.841  1.00  0.00           H  
ATOM   1927 1HB  ASN B 117       9.501  -4.811 -25.552  1.00  0.00           H  
ATOM   1928 2HB  ASN B 117      11.171  -4.342 -25.836  1.00  0.00           H  
ATOM   1929 1HD2 ASN B 117      10.174  -7.327 -27.931  1.00  0.00           H  
ATOM   1930 2HD2 ASN B 117       9.446  -5.782 -27.642  1.00  0.00           H  
ATOM   1931  N   GLU B 118      10.294  -3.883 -22.080  1.00  0.00           N  
ATOM   1932  CA  GLU B 118      10.408  -2.680 -21.262  1.00  0.00           C  
ATOM   1933  C   GLU B 118      11.088  -2.981 -19.929  1.00  0.00           C  
ATOM   1934  O   GLU B 118      10.963  -4.087 -19.398  1.00  0.00           O  
ATOM   1935  CB  GLU B 118       9.029  -2.061 -21.021  1.00  0.00           C  
ATOM   1936  CG  GLU B 118       8.343  -1.572 -22.288  1.00  0.00           C  
ATOM   1937  CD  GLU B 118       6.989  -0.932 -22.030  1.00  0.00           C  
ATOM   1938  OE1 GLU B 118       6.280  -0.596 -23.005  1.00  0.00           O  
ATOM   1939  OE2 GLU B 118       6.634  -0.764 -20.842  1.00  0.00           O  
ATOM   1940  H   GLU B 118       9.739  -4.657 -21.742  1.00  0.00           H  
ATOM   1941  HA  GLU B 118      11.026  -1.956 -21.795  1.00  0.00           H  
ATOM   1942 1HB  GLU B 118       8.379  -2.795 -20.545  1.00  0.00           H  
ATOM   1943 2HB  GLU B 118       9.124  -1.216 -20.339  1.00  0.00           H  
ATOM   1944 1HG  GLU B 118       8.986  -0.841 -22.778  1.00  0.00           H  
ATOM   1945 2HG  GLU B 118       8.214  -2.414 -22.967  1.00  0.00           H  
ATOM   1946  N   THR B 119      11.879  -2.006 -19.526  1.00  0.00           N  
ATOM   1947  CA  THR B 119      12.577  -2.166 -18.255  1.00  0.00           C  
ATOM   1948  C   THR B 119      11.744  -1.605 -17.106  1.00  0.00           C  
ATOM   1949  O   THR B 119      12.021  -1.884 -15.938  1.00  0.00           O  
ATOM   1950  CB  THR B 119      13.952  -1.473 -18.282  1.00  0.00           C  
ATOM   1951  OG1 THR B 119      13.778  -0.093 -18.628  1.00  0.00           O  
ATOM   1952  CG2 THR B 119      14.878  -2.128 -19.301  1.00  0.00           C  
ATOM   1953  H   THR B 119      12.018  -1.160 -20.060  1.00  0.00           H  
ATOM   1954  HA  THR B 119      12.734  -3.230 -18.078  1.00  0.00           H  
ATOM   1955  HB  THR B 119      14.412  -1.538 -17.296  1.00  0.00           H  
ATOM   1956  HG1 THR B 119      12.845   0.087 -18.764  1.00  0.00           H  
ATOM   1957 1HG2 THR B 119      15.841  -1.618 -19.298  1.00  0.00           H  
ATOM   1958 2HG2 THR B 119      15.021  -3.177 -19.041  1.00  0.00           H  
ATOM   1959 3HG2 THR B 119      14.434  -2.058 -20.293  1.00  0.00           H  
ATOM   1960  N   VAL B 120      10.703  -0.958 -17.496  1.00  0.00           N  
ATOM   1961  CA  VAL B 120       9.823  -0.356 -16.500  1.00  0.00           C  
ATOM   1962  C   VAL B 120       8.900  -1.422 -15.913  1.00  0.00           C  
ATOM   1963  O   VAL B 120       8.334  -2.235 -16.648  1.00  0.00           O  
ATOM   1964  CB  VAL B 120       8.989   0.797 -17.102  1.00  0.00           C  
ATOM   1965  CG1 VAL B 120       8.025   1.367 -16.063  1.00  0.00           C  
ATOM   1966  CG2 VAL B 120       9.906   1.893 -17.643  1.00  0.00           C  
ATOM   1967  H   VAL B 120      10.479  -0.856 -18.476  1.00  0.00           H  
ATOM   1968  HA  VAL B 120      10.438   0.053 -15.697  1.00  0.00           H  
ATOM   1969  HB  VAL B 120       8.379   0.405 -17.916  1.00  0.00           H  
ATOM   1970 1HG1 VAL B 120       7.447   2.177 -16.508  1.00  0.00           H  
ATOM   1971 2HG1 VAL B 120       7.348   0.582 -15.726  1.00  0.00           H  
ATOM   1972 3HG1 VAL B 120       8.590   1.750 -15.214  1.00  0.00           H  
ATOM   1973 1HG2 VAL B 120       9.303   2.697 -18.064  1.00  0.00           H  
ATOM   1974 2HG2 VAL B 120      10.521   2.286 -16.833  1.00  0.00           H  
ATOM   1975 3HG2 VAL B 120      10.550   1.478 -18.419  1.00  0.00           H  
ATOM   1976  N   ARG B 121       8.766  -1.487 -14.551  1.00  0.00           N  
ATOM   1977  CA  ARG B 121       7.877  -2.394 -13.832  1.00  0.00           C  
ATOM   1978  C   ARG B 121       6.783  -1.623 -13.101  1.00  0.00           C  
ATOM   1979  O   ARG B 121       7.053  -0.597 -12.473  1.00  0.00           O  
ATOM   1980  CB  ARG B 121       8.669  -3.249 -12.840  1.00  0.00           C  
ATOM   1981  CG  ARG B 121       9.711  -4.143 -13.492  1.00  0.00           C  
ATOM   1982  CD  ARG B 121      10.444  -4.996 -12.465  1.00  0.00           C  
ATOM   1983  NE  ARG B 121      11.283  -4.183 -11.589  1.00  0.00           N  
ATOM   1984  CZ  ARG B 121      11.843  -4.614 -10.463  1.00  0.00           C  
ATOM   1985  NH1 ARG B 121      11.665  -5.864 -10.052  1.00  0.00           N  
ATOM   1986  NH2 ARG B 121      12.589  -3.789  -9.742  1.00  0.00           N  
ATOM   1987  H   ARG B 121       9.341  -0.844 -14.027  1.00  0.00           H  
ATOM   1988  HA  ARG B 121       7.398  -3.055 -14.555  1.00  0.00           H  
ATOM   1989 1HB  ARG B 121       9.177  -2.602 -12.126  1.00  0.00           H  
ATOM   1990 2HB  ARG B 121       7.983  -3.882 -12.277  1.00  0.00           H  
ATOM   1991 1HG  ARG B 121       9.225  -4.808 -14.206  1.00  0.00           H  
ATOM   1992 2HG  ARG B 121      10.445  -3.527 -14.012  1.00  0.00           H  
ATOM   1993 1HD  ARG B 121       9.719  -5.527 -11.849  1.00  0.00           H  
ATOM   1994 2HD  ARG B 121      11.081  -5.716 -12.978  1.00  0.00           H  
ATOM   1995  HE  ARG B 121      11.451  -3.223 -11.857  1.00  0.00           H  
ATOM   1996 1HH1 ARG B 121      11.099  -6.499 -10.597  1.00  0.00           H  
ATOM   1997 2HH1 ARG B 121      12.096  -6.180  -9.195  1.00  0.00           H  
ATOM   1998 1HH2 ARG B 121      12.730  -2.836 -10.049  1.00  0.00           H  
ATOM   1999 2HH2 ARG B 121      13.016  -4.112  -8.887  1.00  0.00           H  
ATOM   2000  N   HIS B 122       5.629  -2.089 -13.300  1.00  0.00           N  
ATOM   2001  CA  HIS B 122       4.469  -1.492 -12.647  1.00  0.00           C  
ATOM   2002  C   HIS B 122       3.939  -2.393 -11.536  1.00  0.00           C  
ATOM   2003  O   HIS B 122       4.031  -3.619 -11.628  1.00  0.00           O  
ATOM   2004  CB  HIS B 122       3.365  -1.212 -13.668  1.00  0.00           C  
ATOM   2005  CG  HIS B 122       3.810  -0.363 -14.816  1.00  0.00           C  
ATOM   2006  ND1 HIS B 122       3.736   1.013 -14.796  1.00  0.00           N  
ATOM   2007  CD2 HIS B 122       4.337  -0.698 -16.017  1.00  0.00           C  
ATOM   2008  CE1 HIS B 122       4.199   1.489 -15.940  1.00  0.00           C  
ATOM   2009  NE2 HIS B 122       4.571   0.471 -16.698  1.00  0.00           N  
ATOM   2010  H   HIS B 122       5.495  -2.880 -13.913  1.00  0.00           H  
ATOM   2011  HA  HIS B 122       4.756  -0.546 -12.190  1.00  0.00           H  
ATOM   2012 1HB  HIS B 122       2.990  -2.155 -14.066  1.00  0.00           H  
ATOM   2013 2HB  HIS B 122       2.533  -0.711 -13.175  1.00  0.00           H  
ATOM   2014  HD2 HIS B 122       4.538  -1.708 -16.376  1.00  0.00           H  
ATOM   2015  HE1 HIS B 122       4.264   2.542 -16.213  1.00  0.00           H  
ATOM   2016  HE2 HIS B 122       4.964   0.538 -17.626  1.00  0.00           H  
ATOM   2017  N   GLY B 123       3.452  -1.744 -10.500  1.00  0.00           N  
ATOM   2018  CA  GLY B 123       2.928  -2.503  -9.375  1.00  0.00           C  
ATOM   2019  C   GLY B 123       2.055  -1.674  -8.451  1.00  0.00           C  
ATOM   2020  O   GLY B 123       1.608  -0.587  -8.822  1.00  0.00           O  
ATOM   2021  H   GLY B 123       3.432  -0.735 -10.465  1.00  0.00           H  
ATOM   2022 1HA  GLY B 123       2.343  -3.346  -9.745  1.00  0.00           H  
ATOM   2023 2HA  GLY B 123       3.755  -2.915  -8.798  1.00  0.00           H  
ATOM   2024  N   CYS B 124       1.746  -2.335  -7.364  1.00  0.00           N  
ATOM   2025  CA  CYS B 124       0.847  -1.677  -6.422  1.00  0.00           C  
ATOM   2026  C   CYS B 124       1.172  -2.077  -4.988  1.00  0.00           C  
ATOM   2027  O   CYS B 124       1.523  -3.229  -4.724  1.00  0.00           O  
ATOM   2028  CB  CYS B 124      -0.608  -2.021  -6.740  1.00  0.00           C  
ATOM   2029  SG  CYS B 124      -1.806  -1.115  -5.738  1.00  0.00           S  
ATOM   2030  H   CYS B 124       2.092  -3.259  -7.150  1.00  0.00           H  
ATOM   2031  HA  CYS B 124       0.978  -0.599  -6.514  1.00  0.00           H  
ATOM   2032 1HB  CYS B 124      -0.811  -1.808  -7.790  1.00  0.00           H  
ATOM   2033 2HB  CYS B 124      -0.772  -3.087  -6.585  1.00  0.00           H  
ATOM   2034  N   LEU B 125       1.121  -1.014  -4.112  1.00  0.00           N  
ATOM   2035  CA  LEU B 125       1.037  -1.341  -2.693  1.00  0.00           C  
ATOM   2036  C   LEU B 125      -0.399  -1.661  -2.293  1.00  0.00           C  
ATOM   2037  O   LEU B 125      -1.250  -0.769  -2.254  1.00  0.00           O  
ATOM   2038  CB  LEU B 125       1.571  -0.185  -1.844  1.00  0.00           C  
ATOM   2039  CG  LEU B 125       1.623  -0.421  -0.333  1.00  0.00           C  
ATOM   2040  CD1 LEU B 125       2.643  -1.505  -0.001  1.00  0.00           C  
ATOM   2041  CD2 LEU B 125       1.954   0.874   0.399  1.00  0.00           C  
ATOM   2042  H   LEU B 125       1.138  -0.044  -4.393  1.00  0.00           H  
ATOM   2043  HA  LEU B 125       1.649  -2.223  -2.505  1.00  0.00           H  
ATOM   2044 1HB  LEU B 125       2.583   0.048  -2.172  1.00  0.00           H  
ATOM   2045 2HB  LEU B 125       0.945   0.690  -2.015  1.00  0.00           H  
ATOM   2046  HG  LEU B 125       0.655  -0.785   0.012  1.00  0.00           H  
ATOM   2047 1HD1 LEU B 125       2.669  -1.662   1.077  1.00  0.00           H  
ATOM   2048 2HD1 LEU B 125       2.360  -2.434  -0.496  1.00  0.00           H  
ATOM   2049 3HD1 LEU B 125       3.629  -1.195  -0.346  1.00  0.00           H  
ATOM   2050 1HD2 LEU B 125       1.986   0.687   1.473  1.00  0.00           H  
ATOM   2051 2HD2 LEU B 125       2.924   1.243   0.066  1.00  0.00           H  
ATOM   2052 3HD2 LEU B 125       1.189   1.620   0.183  1.00  0.00           H  
ATOM   2053  N   ARG B 126      -0.622  -2.998  -2.089  1.00  0.00           N  
ATOM   2054  CA  ARG B 126      -1.975  -3.450  -1.781  1.00  0.00           C  
ATOM   2055  C   ARG B 126      -2.247  -3.383  -0.282  1.00  0.00           C  
ATOM   2056  O   ARG B 126      -1.427  -3.826   0.524  1.00  0.00           O  
ATOM   2057  CB  ARG B 126      -2.194  -4.877  -2.290  1.00  0.00           C  
ATOM   2058  CG  ARG B 126      -2.141  -5.006  -3.804  1.00  0.00           C  
ATOM   2059  CD  ARG B 126      -2.497  -6.413  -4.263  1.00  0.00           C  
ATOM   2060  NE  ARG B 126      -3.929  -6.674  -4.142  1.00  0.00           N  
ATOM   2061  CZ  ARG B 126      -4.527  -7.804  -4.508  1.00  0.00           C  
ATOM   2062  NH1 ARG B 126      -3.826  -8.805  -5.028  1.00  0.00           N  
ATOM   2063  NH2 ARG B 126      -5.837  -7.935  -4.353  1.00  0.00           N  
ATOM   2064  H   ARG B 126       0.123  -3.678  -2.146  1.00  0.00           H  
ATOM   2065  HA  ARG B 126      -2.683  -2.789  -2.282  1.00  0.00           H  
ATOM   2066 1HB  ARG B 126      -1.435  -5.534  -1.867  1.00  0.00           H  
ATOM   2067 2HB  ARG B 126      -3.165  -5.239  -1.953  1.00  0.00           H  
ATOM   2068 1HG  ARG B 126      -2.849  -4.310  -4.254  1.00  0.00           H  
ATOM   2069 2HG  ARG B 126      -1.134  -4.776  -4.154  1.00  0.00           H  
ATOM   2070 1HD  ARG B 126      -2.213  -6.538  -5.307  1.00  0.00           H  
ATOM   2071 2HD  ARG B 126      -1.963  -7.141  -3.653  1.00  0.00           H  
ATOM   2072  HE  ARG B 126      -4.509  -5.943  -3.752  1.00  0.00           H  
ATOM   2073 1HH1 ARG B 126      -2.827  -8.713  -5.149  1.00  0.00           H  
ATOM   2074 2HH1 ARG B 126      -4.291  -9.658  -5.302  1.00  0.00           H  
ATOM   2075 1HH2 ARG B 126      -6.377  -7.178  -3.958  1.00  0.00           H  
ATOM   2076 2HH2 ARG B 126      -6.295  -8.791  -4.629  1.00  0.00           H  
ATOM   2077  N   LEU B 127      -3.343  -2.729   0.029  1.00  0.00           N  
ATOM   2078  CA  LEU B 127      -3.807  -2.643   1.409  1.00  0.00           C  
ATOM   2079  C   LEU B 127      -5.183  -3.282   1.561  1.00  0.00           C  
ATOM   2080  O   LEU B 127      -6.151  -2.835   0.942  1.00  0.00           O  
ATOM   2081  CB  LEU B 127      -3.855  -1.183   1.869  1.00  0.00           C  
ATOM   2082  CG  LEU B 127      -2.531  -0.419   1.838  1.00  0.00           C  
ATOM   2083  CD1 LEU B 127      -2.287   0.164   0.450  1.00  0.00           C  
ATOM   2084  CD2 LEU B 127      -2.523   0.681   2.894  1.00  0.00           C  
ATOM   2085  H   LEU B 127      -3.877  -2.276  -0.699  1.00  0.00           H  
ATOM   2086  HA  LEU B 127      -3.107  -3.185   2.044  1.00  0.00           H  
ATOM   2087 1HB  LEU B 127      -4.557  -0.643   1.237  1.00  0.00           H  
ATOM   2088 2HB  LEU B 127      -4.224  -1.153   2.894  1.00  0.00           H  
ATOM   2089  HG  LEU B 127      -1.709  -1.107   2.038  1.00  0.00           H  
ATOM   2090 1HD1 LEU B 127      -1.340   0.705   0.444  1.00  0.00           H  
ATOM   2091 2HD1 LEU B 127      -2.248  -0.643  -0.282  1.00  0.00           H  
ATOM   2092 3HD1 LEU B 127      -3.096   0.847   0.195  1.00  0.00           H  
ATOM   2093 1HD2 LEU B 127      -1.572   1.214   2.858  1.00  0.00           H  
ATOM   2094 2HD2 LEU B 127      -3.338   1.379   2.699  1.00  0.00           H  
ATOM   2095 3HD2 LEU B 127      -2.653   0.238   3.882  1.00  0.00           H  
ATOM   2096  N   ASN B 128      -5.219  -4.430   2.297  1.00  0.00           N  
ATOM   2097  CA  ASN B 128      -6.473  -5.152   2.488  1.00  0.00           C  
ATOM   2098  C   ASN B 128      -7.250  -4.619   3.687  1.00  0.00           C  
ATOM   2099  O   ASN B 128      -6.861  -4.843   4.835  1.00  0.00           O  
ATOM   2100  CB  ASN B 128      -6.210  -6.651   2.650  1.00  0.00           C  
ATOM   2101  CG  ASN B 128      -7.466  -7.485   2.496  1.00  0.00           C  
ATOM   2102  OD1 ASN B 128      -8.539  -6.961   2.182  1.00  0.00           O  
ATOM   2103  ND2 ASN B 128      -7.344  -8.788   2.716  1.00  0.00           N  
ATOM   2104  H   ASN B 128      -4.374  -4.791   2.717  1.00  0.00           H  
ATOM   2105  HA  ASN B 128      -7.097  -5.001   1.606  1.00  0.00           H  
ATOM   2106 1HB  ASN B 128      -5.480  -6.975   1.907  1.00  0.00           H  
ATOM   2107 2HB  ASN B 128      -5.781  -6.841   3.634  1.00  0.00           H  
ATOM   2108 1HD2 ASN B 128      -8.141  -9.387   2.629  1.00  0.00           H  
ATOM   2109 2HD2 ASN B 128      -6.456  -9.171   2.969  1.00  0.00           H  
ATOM   2110  N   GLN B 129      -8.278  -3.909   3.390  1.00  0.00           N  
ATOM   2111  CA  GLN B 129      -9.200  -3.336   4.365  1.00  0.00           C  
ATOM   2112  C   GLN B 129      -8.478  -2.373   5.304  1.00  0.00           C  
ATOM   2113  O   GLN B 129      -8.467  -2.574   6.520  1.00  0.00           O  
ATOM   2114  CB  GLN B 129      -9.885  -4.440   5.171  1.00  0.00           C  
ATOM   2115  CG  GLN B 129     -10.769  -5.354   4.334  1.00  0.00           C  
ATOM   2116  CD  GLN B 129     -11.435  -6.441   5.157  1.00  0.00           C  
ATOM   2117  OE1 GLN B 129     -10.906  -6.871   6.187  1.00  0.00           O  
ATOM   2118  NE2 GLN B 129     -12.601  -6.894   4.708  1.00  0.00           N  
ATOM   2119  H   GLN B 129      -8.440  -3.749   2.406  1.00  0.00           H  
ATOM   2120  HA  GLN B 129      -9.963  -2.772   3.829  1.00  0.00           H  
ATOM   2121 1HB  GLN B 129      -9.130  -5.054   5.662  1.00  0.00           H  
ATOM   2122 2HB  GLN B 129     -10.501  -3.992   5.951  1.00  0.00           H  
ATOM   2123 1HG  GLN B 129     -11.551  -4.757   3.865  1.00  0.00           H  
ATOM   2124 2HG  GLN B 129     -10.157  -5.834   3.570  1.00  0.00           H  
ATOM   2125 1HE2 GLN B 129     -13.086  -7.611   5.210  1.00  0.00           H  
ATOM   2126 2HE2 GLN B 129     -12.994  -6.519   3.869  1.00  0.00           H  
ATOM   2127  N   PRO B 130      -7.817  -1.351   4.785  1.00  0.00           N  
ATOM   2128  CA  PRO B 130      -7.148  -0.364   5.635  1.00  0.00           C  
ATOM   2129  C   PRO B 130      -8.125   0.431   6.498  1.00  0.00           C  
ATOM   2130  O   PRO B 130      -9.306   0.541   6.158  1.00  0.00           O  
ATOM   2131  CB  PRO B 130      -6.443   0.548   4.627  1.00  0.00           C  
ATOM   2132  CG  PRO B 130      -7.311   0.517   3.411  1.00  0.00           C  
ATOM   2133  CD  PRO B 130      -7.912  -0.854   3.289  1.00  0.00           C  
ATOM   2134  HA  PRO B 130      -6.417  -0.876   6.278  1.00  0.00           H  
ATOM   2135 1HB  PRO B 130      -6.338   1.560   5.045  1.00  0.00           H  
ATOM   2136 2HB  PRO B 130      -5.427   0.176   4.429  1.00  0.00           H  
ATOM   2137 1HG  PRO B 130      -8.100   1.279   3.488  1.00  0.00           H  
ATOM   2138 2HG  PRO B 130      -6.720   0.761   2.516  1.00  0.00           H  
ATOM   2139 1HD  PRO B 130      -8.950  -0.770   2.934  1.00  0.00           H  
ATOM   2140 2HD  PRO B 130      -7.311  -1.458   2.593  1.00  0.00           H  
ATOM   2141  N   THR B 131      -7.685   0.846   7.700  1.00  0.00           N  
ATOM   2142  CA  THR B 131      -8.457   1.732   8.564  1.00  0.00           C  
ATOM   2143  C   THR B 131      -7.828   3.121   8.616  1.00  0.00           C  
ATOM   2144  O   THR B 131      -6.827   3.380   7.945  1.00  0.00           O  
ATOM   2145  CB  THR B 131      -8.570   1.162   9.990  1.00  0.00           C  
ATOM   2146  OG1 THR B 131      -7.277   1.172  10.606  1.00  0.00           O  
ATOM   2147  CG2 THR B 131      -9.101  -0.268   9.970  1.00  0.00           C  
ATOM   2148  H   THR B 131      -6.779   0.524   8.009  1.00  0.00           H  
ATOM   2149  HA  THR B 131      -9.462   1.826   8.153  1.00  0.00           H  
ATOM   2150  HB  THR B 131      -9.248   1.781  10.577  1.00  0.00           H  
ATOM   2151  HG1 THR B 131      -6.633   1.531   9.991  1.00  0.00           H  
ATOM   2152 1HG2 THR B 131      -9.171  -0.645  10.990  1.00  0.00           H  
ATOM   2153 2HG2 THR B 131     -10.088  -0.283   9.509  1.00  0.00           H  
ATOM   2154 3HG2 THR B 131      -8.424  -0.899   9.396  1.00  0.00           H  
ATOM   2155  N   HIS B 132      -8.463   4.076   9.386  1.00  0.00           N  
ATOM   2156  CA  HIS B 132      -7.991   5.451   9.497  1.00  0.00           C  
ATOM   2157  C   HIS B 132      -6.553   5.502  10.002  1.00  0.00           C  
ATOM   2158  O   HIS B 132      -5.854   6.497   9.800  1.00  0.00           O  
ATOM   2159  CB  HIS B 132      -8.902   6.256  10.426  1.00  0.00           C  
ATOM   2160  CG  HIS B 132      -8.930   5.744  11.831  1.00  0.00           C  
ATOM   2161  ND1 HIS B 132      -9.641   4.621  12.199  1.00  0.00           N  
ATOM   2162  CD2 HIS B 132      -8.332   6.200  12.956  1.00  0.00           C  
ATOM   2163  CE1 HIS B 132      -9.478   4.410  13.494  1.00  0.00           C  
ATOM   2164  NE2 HIS B 132      -8.689   5.354  13.977  1.00  0.00           N  
ATOM   2165  H   HIS B 132      -9.292   3.798   9.892  1.00  0.00           H  
ATOM   2166  HA  HIS B 132      -8.007   5.922   8.514  1.00  0.00           H  
ATOM   2167 1HB  HIS B 132      -8.573   7.295  10.448  1.00  0.00           H  
ATOM   2168 2HB  HIS B 132      -9.920   6.243  10.038  1.00  0.00           H  
ATOM   2169  HD2 HIS B 132      -7.688   7.076  13.037  1.00  0.00           H  
ATOM   2170  HE1 HIS B 132      -9.919   3.595  14.068  1.00  0.00           H  
ATOM   2171  HE2 HIS B 132      -8.394   5.443  14.939  1.00  0.00           H  
ATOM   2172  N   VAL B 133      -6.028   4.423  10.687  1.00  0.00           N  
ATOM   2173  CA  VAL B 133      -4.675   4.402  11.233  1.00  0.00           C  
ATOM   2174  C   VAL B 133      -3.661   4.288  10.098  1.00  0.00           C  
ATOM   2175  O   VAL B 133      -2.473   4.561  10.288  1.00  0.00           O  
ATOM   2176  CB  VAL B 133      -4.486   3.242  12.236  1.00  0.00           C  
ATOM   2177  CG1 VAL B 133      -5.389   3.430  13.455  1.00  0.00           C  
ATOM   2178  CG2 VAL B 133      -4.767   1.902  11.560  1.00  0.00           C  
ATOM   2179  H   VAL B 133      -6.620   3.614  10.809  1.00  0.00           H  
ATOM   2180  HA  VAL B 133      -4.501   5.340  11.762  1.00  0.00           H  
ATOM   2181  HB  VAL B 133      -3.458   3.252  12.600  1.00  0.00           H  
ATOM   2182 1HG1 VAL B 133      -5.240   2.602  14.149  1.00  0.00           H  
ATOM   2183 2HG1 VAL B 133      -5.140   4.368  13.951  1.00  0.00           H  
ATOM   2184 3HG1 VAL B 133      -6.431   3.452  13.136  1.00  0.00           H  
ATOM   2185 1HG2 VAL B 133      -4.629   1.096  12.280  1.00  0.00           H  
ATOM   2186 2HG2 VAL B 133      -5.793   1.888  11.192  1.00  0.00           H  
ATOM   2187 3HG2 VAL B 133      -4.080   1.764  10.725  1.00  0.00           H  
ATOM   2188  N   ASN B 134      -4.167   3.854   9.004  1.00  0.00           N  
ATOM   2189  CA  ASN B 134      -3.298   3.636   7.853  1.00  0.00           C  
ATOM   2190  C   ASN B 134      -3.237   4.869   6.956  1.00  0.00           C  
ATOM   2191  O   ASN B 134      -2.555   4.862   5.930  1.00  0.00           O  
ATOM   2192  CB  ASN B 134      -3.762   2.418   7.052  1.00  0.00           C  
ATOM   2193  CG  ASN B 134      -3.731   1.139   7.864  1.00  0.00           C  
ATOM   2194  OD1 ASN B 134      -4.776   0.560   8.174  1.00  0.00           O  
ATOM   2195  ND2 ASN B 134      -2.532   0.687   8.214  1.00  0.00           N  
ATOM   2196  H   ASN B 134      -5.154   3.659   8.919  1.00  0.00           H  
ATOM   2197  HA  ASN B 134      -2.285   3.450   8.214  1.00  0.00           H  
ATOM   2198 1HB  ASN B 134      -4.779   2.583   6.695  1.00  0.00           H  
ATOM   2199 2HB  ASN B 134      -3.124   2.294   6.177  1.00  0.00           H  
ATOM   2200 1HD2 ASN B 134      -2.451  -0.153   8.751  1.00  0.00           H  
ATOM   2201 2HD2 ASN B 134      -1.710   1.186   7.941  1.00  0.00           H  
ATOM   2202  N   ASN B 135      -3.940   5.950   7.369  1.00  0.00           N  
ATOM   2203  CA  ASN B 135      -3.817   7.235   6.689  1.00  0.00           C  
ATOM   2204  C   ASN B 135      -2.459   7.880   6.951  1.00  0.00           C  
ATOM   2205  O   ASN B 135      -1.962   7.853   8.079  1.00  0.00           O  
ATOM   2206  CB  ASN B 135      -4.944   8.178   7.114  1.00  0.00           C  
ATOM   2207  CG  ASN B 135      -6.309   7.699   6.659  1.00  0.00           C  
ATOM   2208  OD1 ASN B 135      -6.418   6.782   5.842  1.00  0.00           O  
ATOM   2209  ND2 ASN B 135      -7.360   8.316   7.187  1.00  0.00           N  
ATOM   2210  H   ASN B 135      -4.561   5.870   8.161  1.00  0.00           H  
ATOM   2211  HA  ASN B 135      -3.891   7.066   5.614  1.00  0.00           H  
ATOM   2212 1HB  ASN B 135      -4.949   8.273   8.201  1.00  0.00           H  
ATOM   2213 2HB  ASN B 135      -4.764   9.170   6.700  1.00  0.00           H  
ATOM   2214 1HD2 ASN B 135      -8.285   8.042   6.924  1.00  0.00           H  
ATOM   2215 2HD2 ASN B 135      -7.226   9.054   7.848  1.00  0.00           H  
ATOM   2216  N   GLY B 136      -1.905   8.424   5.855  1.00  0.00           N  
ATOM   2217  CA  GLY B 136      -0.640   9.111   6.058  1.00  0.00           C  
ATOM   2218  C   GLY B 136       0.206   9.187   4.801  1.00  0.00           C  
ATOM   2219  O   GLY B 136      -0.299   8.992   3.693  1.00  0.00           O  
ATOM   2220  H   GLY B 136      -2.301   8.386   4.927  1.00  0.00           H  
ATOM   2221 1HA  GLY B 136      -0.829  10.124   6.414  1.00  0.00           H  
ATOM   2222 2HA  GLY B 136      -0.069   8.600   6.833  1.00  0.00           H  
ATOM   2223  N   ASN B 137       1.489   9.574   5.094  1.00  0.00           N  
ATOM   2224  CA  ASN B 137       2.453   9.723   4.008  1.00  0.00           C  
ATOM   2225  C   ASN B 137       3.138   8.400   3.681  1.00  0.00           C  
ATOM   2226  O   ASN B 137       3.765   7.789   4.549  1.00  0.00           O  
ATOM   2227  CB  ASN B 137       3.494  10.789   4.357  1.00  0.00           C  
ATOM   2228  CG  ASN B 137       4.446  11.072   3.212  1.00  0.00           C  
ATOM   2229  OD1 ASN B 137       4.299  10.523   2.116  1.00  0.00           O  
ATOM   2230  ND2 ASN B 137       5.428  11.931   3.456  1.00  0.00           N  
ATOM   2231  H   ASN B 137       1.784   9.758   6.042  1.00  0.00           H  
ATOM   2232  HA  ASN B 137       1.918  10.039   3.111  1.00  0.00           H  
ATOM   2233 1HB  ASN B 137       2.988  11.716   4.631  1.00  0.00           H  
ATOM   2234 2HB  ASN B 137       4.072  10.464   5.222  1.00  0.00           H  
ATOM   2235 1HD2 ASN B 137       6.086  12.156   2.737  1.00  0.00           H  
ATOM   2236 2HD2 ASN B 137       5.510  12.353   4.358  1.00  0.00           H  
ATOM   2237  N   TYR B 138       2.903   7.871   2.471  1.00  0.00           N  
ATOM   2238  CA  TYR B 138       3.571   6.677   1.966  1.00  0.00           C  
ATOM   2239  C   TYR B 138       4.717   7.047   1.032  1.00  0.00           C  
ATOM   2240  O   TYR B 138       4.535   7.829   0.096  1.00  0.00           O  
ATOM   2241  CB  TYR B 138       2.575   5.771   1.236  1.00  0.00           C  
ATOM   2242  CG  TYR B 138       1.559   5.127   2.148  1.00  0.00           C  
ATOM   2243  CD1 TYR B 138       1.718   3.814   2.584  1.00  0.00           C  
ATOM   2244  CD2 TYR B 138       0.437   5.830   2.574  1.00  0.00           C  
ATOM   2245  CE1 TYR B 138       0.783   3.216   3.423  1.00  0.00           C  
ATOM   2246  CE2 TYR B 138      -0.504   5.243   3.413  1.00  0.00           C  
ATOM   2247  CZ  TYR B 138      -0.322   3.937   3.832  1.00  0.00           C  
ATOM   2248  OH  TYR B 138      -1.251   3.351   4.662  1.00  0.00           O  
ATOM   2249  H   TYR B 138       2.222   8.337   1.889  1.00  0.00           H  
ATOM   2250  HA  TYR B 138       3.985   6.128   2.812  1.00  0.00           H  
ATOM   2251 1HB  TYR B 138       2.039   6.351   0.483  1.00  0.00           H  
ATOM   2252 2HB  TYR B 138       3.116   4.981   0.716  1.00  0.00           H  
ATOM   2253  HD1 TYR B 138       2.587   3.236   2.268  1.00  0.00           H  
ATOM   2254  HD2 TYR B 138       0.283   6.859   2.249  1.00  0.00           H  
ATOM   2255  HE1 TYR B 138       0.926   2.187   3.753  1.00  0.00           H  
ATOM   2256  HE2 TYR B 138      -1.377   5.811   3.735  1.00  0.00           H  
ATOM   2257  HH  TYR B 138      -1.952   3.980   4.850  1.00  0.00           H  
ATOM   2258  N   THR B 139       5.898   6.511   1.333  1.00  0.00           N  
ATOM   2259  CA  THR B 139       7.081   6.774   0.521  1.00  0.00           C  
ATOM   2260  C   THR B 139       7.636   5.476  -0.060  1.00  0.00           C  
ATOM   2261  O   THR B 139       7.801   4.489   0.659  1.00  0.00           O  
ATOM   2262  CB  THR B 139       8.175   7.482   1.340  1.00  0.00           C  
ATOM   2263  OG1 THR B 139       7.646   8.699   1.881  1.00  0.00           O  
ATOM   2264  CG2 THR B 139       9.387   7.809   0.473  1.00  0.00           C  
ATOM   2265  H   THR B 139       5.979   5.909   2.140  1.00  0.00           H  
ATOM   2266  HA  THR B 139       6.796   7.427  -0.304  1.00  0.00           H  
ATOM   2267  HB  THR B 139       8.492   6.836   2.159  1.00  0.00           H  
ATOM   2268  HG1 THR B 139       6.730   8.797   1.610  1.00  0.00           H  
ATOM   2269 1HG2 THR B 139      10.143   8.308   1.078  1.00  0.00           H  
ATOM   2270 2HG2 THR B 139       9.800   6.888   0.063  1.00  0.00           H  
ATOM   2271 3HG2 THR B 139       9.085   8.465  -0.342  1.00  0.00           H  
ATOM   2272  N   LEU B 140       7.873   5.427  -1.400  1.00  0.00           N  
ATOM   2273  CA  LEU B 140       8.542   4.301  -2.041  1.00  0.00           C  
ATOM   2274  C   LEU B 140       9.979   4.656  -2.404  1.00  0.00           C  
ATOM   2275  O   LEU B 140      10.222   5.643  -3.103  1.00  0.00           O  
ATOM   2276  CB  LEU B 140       7.778   3.868  -3.296  1.00  0.00           C  
ATOM   2277  CG  LEU B 140       8.335   2.656  -4.045  1.00  0.00           C  
ATOM   2278  CD1 LEU B 140       8.349   1.432  -3.135  1.00  0.00           C  
ATOM   2279  CD2 LEU B 140       7.519   2.384  -5.304  1.00  0.00           C  
ATOM   2280  H   LEU B 140       7.570   6.206  -1.966  1.00  0.00           H  
ATOM   2281  HA  LEU B 140       8.563   3.467  -1.341  1.00  0.00           H  
ATOM   2282 1HB  LEU B 140       6.753   3.633  -3.015  1.00  0.00           H  
ATOM   2283 2HB  LEU B 140       7.759   4.703  -3.996  1.00  0.00           H  
ATOM   2284  HG  LEU B 140       9.370   2.848  -4.329  1.00  0.00           H  
ATOM   2285 1HD1 LEU B 140       8.748   0.577  -3.681  1.00  0.00           H  
ATOM   2286 2HD1 LEU B 140       8.977   1.631  -2.266  1.00  0.00           H  
ATOM   2287 3HD1 LEU B 140       7.334   1.211  -2.807  1.00  0.00           H  
ATOM   2288 1HD2 LEU B 140       7.930   1.519  -5.824  1.00  0.00           H  
ATOM   2289 2HD2 LEU B 140       6.483   2.184  -5.030  1.00  0.00           H  
ATOM   2290 3HD2 LEU B 140       7.560   3.254  -5.959  1.00  0.00           H  
ATOM   2291  N   LEU B 141      10.915   3.845  -1.848  1.00  0.00           N  
ATOM   2292  CA  LEU B 141      12.332   4.001  -2.155  1.00  0.00           C  
ATOM   2293  C   LEU B 141      12.782   2.970  -3.185  1.00  0.00           C  
ATOM   2294  O   LEU B 141      12.549   1.771  -3.012  1.00  0.00           O  
ATOM   2295  CB  LEU B 141      13.174   3.870  -0.883  1.00  0.00           C  
ATOM   2296  CG  LEU B 141      12.808   4.804   0.272  1.00  0.00           C  
ATOM   2297  CD1 LEU B 141      13.644   4.475   1.504  1.00  0.00           C  
ATOM   2298  CD2 LEU B 141      12.998   6.260  -0.137  1.00  0.00           C  
ATOM   2299  H   LEU B 141      10.627   3.118  -1.208  1.00  0.00           H  
ATOM   2300  HA  LEU B 141      12.488   4.994  -2.575  1.00  0.00           H  
ATOM   2301 1HB  LEU B 141      13.090   2.849  -0.515  1.00  0.00           H  
ATOM   2302 2HB  LEU B 141      14.217   4.058  -1.136  1.00  0.00           H  
ATOM   2303  HG  LEU B 141      11.765   4.648   0.550  1.00  0.00           H  
ATOM   2304 1HD1 LEU B 141      13.373   5.147   2.318  1.00  0.00           H  
ATOM   2305 2HD1 LEU B 141      13.456   3.445   1.807  1.00  0.00           H  
ATOM   2306 3HD1 LEU B 141      14.701   4.597   1.270  1.00  0.00           H  
ATOM   2307 1HD2 LEU B 141      12.732   6.910   0.697  1.00  0.00           H  
ATOM   2308 2HD2 LEU B 141      14.040   6.428  -0.410  1.00  0.00           H  
ATOM   2309 3HD2 LEU B 141      12.358   6.485  -0.990  1.00  0.00           H  
ATOM   2310  N   ALA B 142      13.266   3.396  -4.329  1.00  0.00           N  
ATOM   2311  CA  ALA B 142      13.854   2.525  -5.343  1.00  0.00           C  
ATOM   2312  C   ALA B 142      15.366   2.720  -5.424  1.00  0.00           C  
ATOM   2313  O   ALA B 142      15.840   3.803  -5.773  1.00  0.00           O  
ATOM   2314  CB  ALA B 142      13.214   2.784  -6.705  1.00  0.00           C  
ATOM   2315  H   ALA B 142      13.220   4.390  -4.501  1.00  0.00           H  
ATOM   2316  HA  ALA B 142      13.662   1.491  -5.054  1.00  0.00           H  
ATOM   2317 1HB  ALA B 142      13.664   2.127  -7.449  1.00  0.00           H  
ATOM   2318 2HB  ALA B 142      12.143   2.588  -6.647  1.00  0.00           H  
ATOM   2319 3HB  ALA B 142      13.377   3.821  -6.992  1.00  0.00           H  
ATOM   2320  N   ALA B 143      16.151   1.598  -5.049  1.00  0.00           N  
ATOM   2321  CA  ALA B 143      17.604   1.720  -4.956  1.00  0.00           C  
ATOM   2322  C   ALA B 143      18.297   0.756  -5.914  1.00  0.00           C  
ATOM   2323  O   ALA B 143      17.927  -0.418  -6.000  1.00  0.00           O  
ATOM   2324  CB  ALA B 143      18.068   1.468  -3.523  1.00  0.00           C  
ATOM   2325  H   ALA B 143      15.718   0.709  -4.844  1.00  0.00           H  
ATOM   2326  HA  ALA B 143      17.878   2.736  -5.242  1.00  0.00           H  
ATOM   2327 1HB  ALA B 143      19.153   1.562  -3.470  1.00  0.00           H  
ATOM   2328 2HB  ALA B 143      17.607   2.198  -2.858  1.00  0.00           H  
ATOM   2329 3HB  ALA B 143      17.776   0.464  -3.218  1.00  0.00           H  
ATOM   2330  N   ASN B 144      19.127   1.242  -6.627  1.00  0.00           N  
ATOM   2331  CA  ASN B 144      20.059   0.445  -7.418  1.00  0.00           C  
ATOM   2332  C   ASN B 144      21.487   0.968  -7.297  1.00  0.00           C  
ATOM   2333  O   ASN B 144      21.758   1.867  -6.499  1.00  0.00           O  
ATOM   2334  CB  ASN B 144      19.627   0.414  -8.885  1.00  0.00           C  
ATOM   2335  CG  ASN B 144      19.771   1.762  -9.565  1.00  0.00           C  
ATOM   2336  OD1 ASN B 144      20.316   2.706  -8.988  1.00  0.00           O  
ATOM   2337  ND2 ASN B 144      19.285   1.860 -10.797  1.00  0.00           N  
ATOM   2338  H   ASN B 144      19.176   2.250  -6.676  1.00  0.00           H  
ATOM   2339  HA  ASN B 144      20.056  -0.576  -7.032  1.00  0.00           H  
ATOM   2340 1HB  ASN B 144      20.228  -0.318  -9.426  1.00  0.00           H  
ATOM   2341 2HB  ASN B 144      18.586   0.097  -8.951  1.00  0.00           H  
ATOM   2342 1HD2 ASN B 144      19.352   2.726 -11.294  1.00  0.00           H  
ATOM   2343 2HD2 ASN B 144      18.852   1.069 -11.228  1.00  0.00           H  
ATOM   2344  N   PRO B 145      22.673   0.397  -7.831  1.00  0.00           N  
ATOM   2345  CA  PRO B 145      24.078   0.770  -7.654  1.00  0.00           C  
ATOM   2346  C   PRO B 145      24.343   2.240  -7.973  1.00  0.00           C  
ATOM   2347  O   PRO B 145      25.388   2.778  -7.600  1.00  0.00           O  
ATOM   2348  CB  PRO B 145      24.812  -0.143  -8.640  1.00  0.00           C  
ATOM   2349  CG  PRO B 145      23.962  -1.369  -8.730  1.00  0.00           C  
ATOM   2350  CD  PRO B 145      22.520  -0.953  -8.696  1.00  0.00           C  
ATOM   2351  HA  PRO B 145      24.382   0.553  -6.619  1.00  0.00           H  
ATOM   2352 1HB  PRO B 145      24.925   0.364  -9.610  1.00  0.00           H  
ATOM   2353 2HB  PRO B 145      25.825  -0.359  -8.270  1.00  0.00           H  
ATOM   2354 1HG  PRO B 145      24.184  -1.918  -9.657  1.00  0.00           H  
ATOM   2355 2HG  PRO B 145      24.188  -2.050  -7.896  1.00  0.00           H  
ATOM   2356 1HD  PRO B 145      22.163  -0.781  -9.722  1.00  0.00           H  
ATOM   2357 2HD  PRO B 145      21.924  -1.736  -8.204  1.00  0.00           H  
ATOM   2358  N   PHE B 146      23.414   2.956  -8.644  1.00  0.00           N  
ATOM   2359  CA  PHE B 146      23.620   4.343  -9.044  1.00  0.00           C  
ATOM   2360  C   PHE B 146      23.073   5.297  -7.989  1.00  0.00           C  
ATOM   2361  O   PHE B 146      23.398   6.487  -7.993  1.00  0.00           O  
ATOM   2362  CB  PHE B 146      22.954   4.617 -10.396  1.00  0.00           C  
ATOM   2363  CG  PHE B 146      23.536   3.820 -11.532  1.00  0.00           C  
ATOM   2364  CD1 PHE B 146      24.695   4.240 -12.173  1.00  0.00           C  
ATOM   2365  CD2 PHE B 146      22.922   2.650 -11.960  1.00  0.00           C  
ATOM   2366  CE1 PHE B 146      25.236   3.504 -13.224  1.00  0.00           C  
ATOM   2367  CE2 PHE B 146      23.457   1.909 -13.010  1.00  0.00           C  
ATOM   2368  CZ  PHE B 146      24.613   2.338 -13.642  1.00  0.00           C  
ATOM   2369  H   PHE B 146      22.542   2.502  -8.874  1.00  0.00           H  
ATOM   2370  HA  PHE B 146      24.692   4.519  -9.142  1.00  0.00           H  
ATOM   2371 1HB  PHE B 146      21.891   4.389 -10.330  1.00  0.00           H  
ATOM   2372 2HB  PHE B 146      23.047   5.674 -10.640  1.00  0.00           H  
ATOM   2373  HD1 PHE B 146      25.183   5.158 -11.844  1.00  0.00           H  
ATOM   2374  HD2 PHE B 146      22.012   2.312 -11.463  1.00  0.00           H  
ATOM   2375  HE1 PHE B 146      26.147   3.845 -13.715  1.00  0.00           H  
ATOM   2376  HE2 PHE B 146      22.967   0.992 -13.336  1.00  0.00           H  
ATOM   2377  HZ  PHE B 146      25.030   1.761 -14.466  1.00  0.00           H  
ATOM   2378  N   GLY B 147      22.324   4.802  -7.064  1.00  0.00           N  
ATOM   2379  CA  GLY B 147      21.744   5.646  -6.032  1.00  0.00           C  
ATOM   2380  C   GLY B 147      20.326   5.250  -5.664  1.00  0.00           C  
ATOM   2381  O   GLY B 147      19.965   4.074  -5.740  1.00  0.00           O  
ATOM   2382  H   GLY B 147      22.134   3.810  -7.053  1.00  0.00           H  
ATOM   2383 1HA  GLY B 147      22.363   5.602  -5.135  1.00  0.00           H  
ATOM   2384 2HA  GLY B 147      21.741   6.682  -6.369  1.00  0.00           H  
ATOM   2385  N   GLN B 148      19.508   6.252  -5.118  1.00  0.00           N  
ATOM   2386  CA  GLN B 148      18.163   6.017  -4.603  1.00  0.00           C  
ATOM   2387  C   GLN B 148      17.181   7.058  -5.134  1.00  0.00           C  
ATOM   2388  O   GLN B 148      17.475   8.255  -5.130  1.00  0.00           O  
ATOM   2389  CB  GLN B 148      18.163   6.027  -3.074  1.00  0.00           C  
ATOM   2390  CG  GLN B 148      16.806   5.715  -2.457  1.00  0.00           C  
ATOM   2391  CD  GLN B 148      16.830   5.746  -0.940  1.00  0.00           C  
ATOM   2392  OE1 GLN B 148      16.905   6.817  -0.329  1.00  0.00           O  
ATOM   2393  NE2 GLN B 148      16.768   4.571  -0.322  1.00  0.00           N  
ATOM   2394  H   GLN B 148      19.890   7.186  -5.088  1.00  0.00           H  
ATOM   2395  HA  GLN B 148      17.828   5.037  -4.944  1.00  0.00           H  
ATOM   2396 1HB  GLN B 148      18.881   5.294  -2.705  1.00  0.00           H  
ATOM   2397 2HB  GLN B 148      18.482   7.006  -2.717  1.00  0.00           H  
ATOM   2398 1HG  GLN B 148      16.084   6.456  -2.800  1.00  0.00           H  
ATOM   2399 2HG  GLN B 148      16.496   4.718  -2.771  1.00  0.00           H  
ATOM   2400 1HE2 GLN B 148      16.780   4.530   0.678  1.00  0.00           H  
ATOM   2401 2HE2 GLN B 148      16.709   3.727  -0.856  1.00  0.00           H  
ATOM   2402  N   ALA B 149      16.134   6.555  -5.777  1.00  0.00           N  
ATOM   2403  CA  ALA B 149      15.008   7.399  -6.170  1.00  0.00           C  
ATOM   2404  C   ALA B 149      13.853   7.268  -5.181  1.00  0.00           C  
ATOM   2405  O   ALA B 149      13.659   6.208  -4.581  1.00  0.00           O  
ATOM   2406  CB  ALA B 149      14.541   7.041  -7.578  1.00  0.00           C  
ATOM   2407  H   ALA B 149      16.112   5.570  -6.000  1.00  0.00           H  
ATOM   2408  HA  ALA B 149      15.343   8.436  -6.163  1.00  0.00           H  
ATOM   2409 1HB  ALA B 149      13.702   7.678  -7.856  1.00  0.00           H  
ATOM   2410 2HB  ALA B 149      15.360   7.191  -8.282  1.00  0.00           H  
ATOM   2411 3HB  ALA B 149      14.228   5.998  -7.603  1.00  0.00           H  
ATOM   2412  N   SER B 150      13.105   8.394  -4.948  1.00  0.00           N  
ATOM   2413  CA  SER B 150      12.032   8.371  -3.959  1.00  0.00           C  
ATOM   2414  C   SER B 150      10.804   9.125  -4.457  1.00  0.00           C  
ATOM   2415  O   SER B 150      10.929  10.118  -5.177  1.00  0.00           O  
ATOM   2416  CB  SER B 150      12.509   8.973  -2.637  1.00  0.00           C  
ATOM   2417  OG  SER B 150      12.742  10.365  -2.773  1.00  0.00           O  
ATOM   2418  H   SER B 150      13.288   9.248  -5.456  1.00  0.00           H  
ATOM   2419  HA  SER B 150      11.743   7.333  -3.785  1.00  0.00           H  
ATOM   2420 1HB  SER B 150      11.759   8.799  -1.866  1.00  0.00           H  
ATOM   2421 2HB  SER B 150      13.425   8.476  -2.320  1.00  0.00           H  
ATOM   2422  HG  SER B 150      12.535  10.580  -3.686  1.00  0.00           H  
ATOM   2423  N   ALA B 151       9.675   8.567  -4.165  1.00  0.00           N  
ATOM   2424  CA  ALA B 151       8.390   9.216  -4.414  1.00  0.00           C  
ATOM   2425  C   ALA B 151       7.461   9.075  -3.211  1.00  0.00           C  
ATOM   2426  O   ALA B 151       7.434   8.028  -2.560  1.00  0.00           O  
ATOM   2427  CB  ALA B 151       7.732   8.632  -5.662  1.00  0.00           C  
ATOM   2428  H   ALA B 151       9.689   7.647  -3.749  1.00  0.00           H  
ATOM   2429  HA  ALA B 151       8.573  10.278  -4.576  1.00  0.00           H  
ATOM   2430 1HB  ALA B 151       6.776   9.126  -5.834  1.00  0.00           H  
ATOM   2431 2HB  ALA B 151       8.382   8.789  -6.523  1.00  0.00           H  
ATOM   2432 3HB  ALA B 151       7.569   7.565  -5.521  1.00  0.00           H  
ATOM   2433  N   SER B 152       6.750  10.187  -2.898  1.00  0.00           N  
ATOM   2434  CA  SER B 152       5.851  10.187  -1.748  1.00  0.00           C  
ATOM   2435  C   SER B 152       4.435  10.584  -2.154  1.00  0.00           C  
ATOM   2436  O   SER B 152       4.247  11.364  -3.089  1.00  0.00           O  
ATOM   2437  CB  SER B 152       6.365  11.136  -0.665  1.00  0.00           C  
ATOM   2438  OG  SER B 152       7.653  10.745  -0.223  1.00  0.00           O  
ATOM   2439  H   SER B 152       6.835  11.025  -3.456  1.00  0.00           H  
ATOM   2440  HA  SER B 152       5.815   9.177  -1.337  1.00  0.00           H  
ATOM   2441 1HB  SER B 152       6.404  12.151  -1.059  1.00  0.00           H  
ATOM   2442 2HB  SER B 152       5.672  11.138   0.176  1.00  0.00           H  
ATOM   2443  HG  SER B 152       7.881   9.962  -0.730  1.00  0.00           H  
ATOM   2444  N   ILE B 153       3.497   9.998  -1.437  1.00  0.00           N  
ATOM   2445  CA  ILE B 153       2.106  10.357  -1.689  1.00  0.00           C  
ATOM   2446  C   ILE B 153       1.314  10.298  -0.384  1.00  0.00           C  
ATOM   2447  O   ILE B 153       1.550   9.424   0.454  1.00  0.00           O  
ATOM   2448  CB  ILE B 153       1.466   9.431  -2.747  1.00  0.00           C  
ATOM   2449  CG1 ILE B 153       0.100   9.977  -3.178  1.00  0.00           C  
ATOM   2450  CG2 ILE B 153       1.339   8.003  -2.208  1.00  0.00           C  
ATOM   2451  CD1 ILE B 153      -0.443   9.349  -4.455  1.00  0.00           C  
ATOM   2452  H   ILE B 153       3.707   9.314  -0.724  1.00  0.00           H  
ATOM   2453  HA  ILE B 153       2.076  11.378  -2.068  1.00  0.00           H  
ATOM   2454  HB  ILE B 153       2.088   9.416  -3.641  1.00  0.00           H  
ATOM   2455 1HG1 ILE B 153      -0.626   9.811  -2.382  1.00  0.00           H  
ATOM   2456 2HG1 ILE B 153       0.171  11.054  -3.334  1.00  0.00           H  
ATOM   2457 1HG2 ILE B 153       0.886   7.366  -2.967  1.00  0.00           H  
ATOM   2458 2HG2 ILE B 153       2.327   7.620  -1.957  1.00  0.00           H  
ATOM   2459 3HG2 ILE B 153       0.713   8.005  -1.316  1.00  0.00           H  
ATOM   2460 1HD1 ILE B 153      -1.412   9.788  -4.693  1.00  0.00           H  
ATOM   2461 2HD1 ILE B 153       0.251   9.534  -5.275  1.00  0.00           H  
ATOM   2462 3HD1 ILE B 153      -0.558   8.275  -4.312  1.00  0.00           H  
ATOM   2463  N   MET B 154       0.395  11.297  -0.317  1.00  0.00           N  
ATOM   2464  CA  MET B 154      -0.540  11.246   0.803  1.00  0.00           C  
ATOM   2465  C   MET B 154      -1.724  10.340   0.484  1.00  0.00           C  
ATOM   2466  O   MET B 154      -2.371  10.500  -0.553  1.00  0.00           O  
ATOM   2467  CB  MET B 154      -1.035  12.650   1.155  1.00  0.00           C  
ATOM   2468  CG  MET B 154      -1.958  12.690   2.362  1.00  0.00           C  
ATOM   2469  SD  MET B 154      -1.199  11.933   3.852  1.00  0.00           S  
ATOM   2470  CE  MET B 154       0.266  12.987   4.035  1.00  0.00           C  
ATOM   2471  H   MET B 154       0.325  12.054  -0.982  1.00  0.00           H  
ATOM   2472  HA  MET B 154      -0.021  10.833   1.668  1.00  0.00           H  
ATOM   2473 1HB  MET B 154      -0.182  13.296   1.358  1.00  0.00           H  
ATOM   2474 2HB  MET B 154      -1.570  13.072   0.303  1.00  0.00           H  
ATOM   2475 1HG  MET B 154      -2.213  13.724   2.591  1.00  0.00           H  
ATOM   2476 2HG  MET B 154      -2.879  12.155   2.133  1.00  0.00           H  
ATOM   2477 1HE  MET B 154       0.843  12.661   4.901  1.00  0.00           H  
ATOM   2478 2HE  MET B 154       0.882  12.913   3.138  1.00  0.00           H  
ATOM   2479 3HE  MET B 154      -0.046  14.022   4.176  1.00  0.00           H  
ATOM   2480  N   ALA B 155      -1.999   9.319   1.408  1.00  0.00           N  
ATOM   2481  CA  ALA B 155      -3.126   8.414   1.196  1.00  0.00           C  
ATOM   2482  C   ALA B 155      -4.088   8.450   2.379  1.00  0.00           C  
ATOM   2483  O   ALA B 155      -3.660   8.463   3.536  1.00  0.00           O  
ATOM   2484  CB  ALA B 155      -2.628   6.990   0.962  1.00  0.00           C  
ATOM   2485  H   ALA B 155      -1.420   9.201   2.227  1.00  0.00           H  
ATOM   2486  HA  ALA B 155      -3.667   8.748   0.311  1.00  0.00           H  
ATOM   2487 1HB  ALA B 155      -3.480   6.328   0.806  1.00  0.00           H  
ATOM   2488 2HB  ALA B 155      -1.986   6.969   0.081  1.00  0.00           H  
ATOM   2489 3HB  ALA B 155      -2.063   6.655   1.831  1.00  0.00           H  
ATOM   2490  N   ALA B 156      -5.288   8.701   2.040  1.00  0.00           N  
ATOM   2491  CA  ALA B 156      -6.366   8.641   3.023  1.00  0.00           C  
ATOM   2492  C   ALA B 156      -7.392   7.576   2.648  1.00  0.00           C  
ATOM   2493  O   ALA B 156      -8.044   7.672   1.606  1.00  0.00           O  
ATOM   2494  CB  ALA B 156      -7.042  10.004   3.155  1.00  0.00           C  
ATOM   2495  H   ALA B 156      -5.506   8.945   1.085  1.00  0.00           H  
ATOM   2496  HA  ALA B 156      -5.932   8.367   3.985  1.00  0.00           H  
ATOM   2497 1HB  ALA B 156      -7.843   9.943   3.891  1.00  0.00           H  
ATOM   2498 2HB  ALA B 156      -6.309  10.744   3.477  1.00  0.00           H  
ATOM   2499 3HB  ALA B 156      -7.456  10.299   2.192  1.00  0.00           H  
ATOM   2500  N   PHE B 157      -7.580   6.545   3.438  1.00  0.00           N  
ATOM   2501  CA  PHE B 157      -8.394   5.383   3.104  1.00  0.00           C  
ATOM   2502  C   PHE B 157      -9.747   5.451   3.803  1.00  0.00           C  
ATOM   2503  O   PHE B 157     -10.759   5.014   3.252  1.00  0.00           O  
ATOM   2504  CB  PHE B 157      -7.670   4.089   3.487  1.00  0.00           C  
ATOM   2505  CG  PHE B 157      -6.294   3.965   2.891  1.00  0.00           C  
ATOM   2506  CD1 PHE B 157      -6.128   3.705   1.536  1.00  0.00           C  
ATOM   2507  CD2 PHE B 157      -5.165   4.108   3.687  1.00  0.00           C  
ATOM   2508  CE1 PHE B 157      -4.855   3.589   0.983  1.00  0.00           C  
ATOM   2509  CE2 PHE B 157      -3.889   3.993   3.141  1.00  0.00           C  
ATOM   2510  CZ  PHE B 157      -3.737   3.733   1.789  1.00  0.00           C  
ATOM   2511  H   PHE B 157      -7.118   6.581   4.336  1.00  0.00           H  
ATOM   2512  HA  PHE B 157      -8.566   5.379   2.027  1.00  0.00           H  
ATOM   2513 1HB  PHE B 157      -7.578   4.031   4.571  1.00  0.00           H  
ATOM   2514 2HB  PHE B 157      -8.260   3.233   3.163  1.00  0.00           H  
ATOM   2515  HD1 PHE B 157      -7.009   3.592   0.904  1.00  0.00           H  
ATOM   2516  HD2 PHE B 157      -5.286   4.312   4.752  1.00  0.00           H  
ATOM   2517  HE1 PHE B 157      -4.740   3.386  -0.081  1.00  0.00           H  
ATOM   2518  HE2 PHE B 157      -3.010   4.106   3.776  1.00  0.00           H  
ATOM   2519  HZ  PHE B 157      -2.740   3.641   1.361  1.00  0.00           H  
ATOM   2520  N   MET B 158      -9.775   5.959   4.969  1.00  0.00           N  
ATOM   2521  CA  MET B 158     -10.970   6.110   5.795  1.00  0.00           C  
ATOM   2522  C   MET B 158     -10.920   7.410   6.592  1.00  0.00           C  
ATOM   2523  O   MET B 158      -9.843   7.857   6.990  1.00  0.00           O  
ATOM   2524  CB  MET B 158     -11.122   4.920   6.744  1.00  0.00           C  
ATOM   2525  CG  MET B 158     -12.474   4.858   7.436  1.00  0.00           C  
ATOM   2526  SD  MET B 158     -12.664   3.355   8.472  1.00  0.00           S  
ATOM   2527  CE  MET B 158     -10.932   3.055   8.922  1.00  0.00           C  
ATOM   2528  H   MET B 158      -8.885   6.275   5.328  1.00  0.00           H  
ATOM   2529  HA  MET B 158     -11.841   6.146   5.140  1.00  0.00           H  
ATOM   2530 1HB  MET B 158     -10.980   3.993   6.190  1.00  0.00           H  
ATOM   2531 2HB  MET B 158     -10.348   4.965   7.511  1.00  0.00           H  
ATOM   2532 1HG  MET B 158     -12.598   5.735   8.071  1.00  0.00           H  
ATOM   2533 2HG  MET B 158     -13.266   4.865   6.688  1.00  0.00           H  
ATOM   2534 1HE  MET B 158     -10.869   2.170   9.556  1.00  0.00           H  
ATOM   2535 2HE  MET B 158     -10.343   2.897   8.018  1.00  0.00           H  
ATOM   2536 3HE  MET B 158     -10.542   3.918   9.463  1.00  0.00           H  
ATOM   2537  N   ASP B 159     -12.066   8.111   6.704  1.00  0.00           N  
ATOM   2538  CA  ASP B 159     -12.113   9.319   7.521  1.00  0.00           C  
ATOM   2539  C   ASP B 159     -11.856   8.997   8.992  1.00  0.00           C  
ATOM   2540  O   ASP B 159     -12.222   7.922   9.471  1.00  0.00           O  
ATOM   2541  CB  ASP B 159     -13.463  10.022   7.364  1.00  0.00           C  
ATOM   2542  CG  ASP B 159     -13.662  10.621   5.983  1.00  0.00           C  
ATOM   2543  OD1 ASP B 159     -12.668  11.027   5.345  1.00  0.00           O  
ATOM   2544  OD2 ASP B 159     -14.826  10.689   5.530  1.00  0.00           O  
ATOM   2545  H   ASP B 159     -12.902   7.808   6.225  1.00  0.00           H  
ATOM   2546  HA  ASP B 159     -11.327   9.996   7.184  1.00  0.00           H  
ATOM   2547 1HB  ASP B 159     -14.268   9.311   7.555  1.00  0.00           H  
ATOM   2548 2HB  ASP B 159     -13.547  10.818   8.104  1.00  0.00           H  
ATOM   2549  N   ASN B 160     -11.059   9.860   9.752  1.00  0.00           N  
ATOM   2550  CA  ASN B 160     -10.819   9.713  11.183  1.00  0.00           C  
ATOM   2551  C   ASN B 160     -12.115   9.812  11.982  1.00  0.00           C  
ATOM   2552  O   ASN B 160     -12.989  10.619  11.659  1.00  0.00           O  
ATOM   2553  CB  ASN B 160      -9.815  10.761  11.669  1.00  0.00           C  
ATOM   2554  CG  ASN B 160      -9.031  10.299  12.882  1.00  0.00           C  
ATOM   2555  OD1 ASN B 160      -9.249   9.199  13.396  1.00  0.00           O  
ATOM   2556  ND2 ASN B 160      -8.111  11.136  13.346  1.00  0.00           N  
ATOM   2557  H   ASN B 160     -10.630  10.630   9.258  1.00  0.00           H  
ATOM   2558  HA  ASN B 160     -10.402   8.721  11.364  1.00  0.00           H  
ATOM   2559 1HB  ASN B 160      -9.115  10.994  10.866  1.00  0.00           H  
ATOM   2560 2HB  ASN B 160     -10.343  11.681  11.921  1.00  0.00           H  
ATOM   2561 1HD2 ASN B 160      -7.563  10.884  14.144  1.00  0.00           H  
ATOM   2562 2HD2 ASN B 160      -7.966  12.017  12.898  1.00  0.00           H  
ATOM   2563  N   PRO B 161     -12.580   8.728  12.731  1.00  0.00           N  
ATOM   2564  CA  PRO B 161     -13.782   8.834  13.560  1.00  0.00           C  
ATOM   2565  C   PRO B 161     -13.877  10.169  14.295  1.00  0.00           C  
ATOM   2566  O   PRO B 161     -12.853  10.794  14.582  1.00  0.00           O  
ATOM   2567  OXT PRO B 161     -14.950  10.613  14.595  1.00  0.00           O  
ATOM   2568  CB  PRO B 161     -13.630   7.676  14.550  1.00  0.00           C  
ATOM   2569  CG  PRO B 161     -12.305   7.066  14.224  1.00  0.00           C  
ATOM   2570  CD  PRO B 161     -11.684   7.847  13.102  1.00  0.00           C  
ATOM   2571  HA  PRO B 161     -14.671   8.694  12.928  1.00  0.00           H  
ATOM   2572 1HB  PRO B 161     -13.677   8.054  15.582  1.00  0.00           H  
ATOM   2573 2HB  PRO B 161     -14.462   6.966  14.430  1.00  0.00           H  
ATOM   2574 1HG  PRO B 161     -11.653   7.077  15.110  1.00  0.00           H  
ATOM   2575 2HG  PRO B 161     -12.432   6.012  13.937  1.00  0.00           H  
ATOM   2576 1HD  PRO B 161     -10.778   8.355  13.465  1.00  0.00           H  
ATOM   2577 2HD  PRO B 161     -11.441   7.167  12.272  1.00  0.00           H  
TER                                                                             
score 0
silent_score 0
                                                         
