# Supplementary material for: Improving de novo protein binder design with deep learning
Source: Nat Commun. 2023 May 6;14:2625. doi: 10.1038/s41467-023-38328-5 (PMC10163288; doi:10.1038/s41467-023-38328-5)
Supplement: Supplementary file 4 — Source Data File [file 41467_2023_38328_MOESM4_ESM.zip › all_data/experimental_structure_agreement/af2_template/IL7_design_af2pred.pdb]

HEADER                                            14-MAR-23   XXXX              
EXPDTA    THEORETICAL MODEL                                                     
REMARK 220                                                                      
REMARK 220 EXPERIMENTAL DETAILS                                                 
REMARK 220  EXPERIMENT TYPE                : THEORETICAL MODELLING              
REMARK 220  DATE OF DATA COLLECTION        : 14-MAR-23                          
REMARK 220                                                                      
REMARK 220 REMARK: MODEL GENERATED BY ROSETTA                                   
REMARK 220  VERSION 2021.38+release.4d5a969                                     
SSBOND     CYS B   61    CYS B   76                                       2.08  
SSBOND     CYS B   93    CYS B  101                                       2.12  
SSBOND     CYS B  127    CYS B  137                                       2.22  
ATOM      1  N   SER A   1     -18.224  25.743  19.477  1.00  0.00           N  
ATOM      2  CA  SER A   1     -18.728  24.594  18.731  1.00  0.00           C  
ATOM      3  C   SER A   1     -17.611  23.908  17.952  1.00  0.00           C  
ATOM      4  O   SER A   1     -16.608  24.538  17.609  1.00  0.00           O  
ATOM      5  CB  SER A   1     -19.840  25.023  17.772  1.00  0.00           C  
ATOM      6  OG  SER A   1     -19.300  25.658  16.627  1.00  0.00           O  
ATOM      7 1H   SER A   1     -18.976  26.172  19.977  1.00  0.00           H  
ATOM      8 2H   SER A   1     -17.524  25.440  20.124  1.00  0.00           H  
ATOM      9 3H   SER A   1     -17.826  26.405  18.842  1.00  0.00           H  
ATOM     10  HA  SER A   1     -19.138  23.874  19.440  1.00  0.00           H  
ATOM     11 1HB  SER A   1     -20.417  24.149  17.471  1.00  0.00           H  
ATOM     12 2HB  SER A   1     -20.519  25.703  18.284  1.00  0.00           H  
ATOM     13  HG  SER A   1     -18.348  25.657  16.748  1.00  0.00           H  
ATOM     14  N   VAL A   2     -17.553  22.567  17.955  1.00  0.00           N  
ATOM     15  CA  VAL A   2     -16.532  21.771  17.283  1.00  0.00           C  
ATOM     16  C   VAL A   2     -16.369  22.248  15.842  1.00  0.00           C  
ATOM     17  O   VAL A   2     -15.253  22.294  15.319  1.00  0.00           O  
ATOM     18  CB  VAL A   2     -16.877  20.265  17.310  1.00  0.00           C  
ATOM     19  CG1 VAL A   2     -15.960  19.483  16.371  1.00  0.00           C  
ATOM     20  CG2 VAL A   2     -16.778  19.721  18.734  1.00  0.00           C  
ATOM     21  H   VAL A   2     -18.284  22.097  18.469  1.00  0.00           H  
ATOM     22  HA  VAL A   2     -15.585  21.911  17.805  1.00  0.00           H  
ATOM     23  HB  VAL A   2     -17.894  20.128  16.943  1.00  0.00           H  
ATOM     24 1HG1 VAL A   2     -16.221  18.425  16.405  1.00  0.00           H  
ATOM     25 2HG1 VAL A   2     -16.081  19.853  15.353  1.00  0.00           H  
ATOM     26 3HG1 VAL A   2     -14.924  19.611  16.684  1.00  0.00           H  
ATOM     27 1HG2 VAL A   2     -17.025  18.660  18.736  1.00  0.00           H  
ATOM     28 2HG2 VAL A   2     -15.763  19.859  19.106  1.00  0.00           H  
ATOM     29 3HG2 VAL A   2     -17.476  20.257  19.378  1.00  0.00           H  
ATOM     30  N   ILE A   3     -17.421  22.782  15.215  1.00  0.00           N  
ATOM     31  CA  ILE A   3     -17.419  23.293  13.848  1.00  0.00           C  
ATOM     32  C   ILE A   3     -16.606  24.584  13.781  1.00  0.00           C  
ATOM     33  O   ILE A   3     -15.778  24.757  12.884  1.00  0.00           O  
ATOM     34  CB  ILE A   3     -18.856  23.538  13.334  1.00  0.00           C  
ATOM     35  CG1 ILE A   3     -19.600  22.207  13.176  1.00  0.00           C  
ATOM     36  CG2 ILE A   3     -18.832  24.313  12.014  1.00  0.00           C  
ATOM     37  CD1 ILE A   3     -21.061  22.358  12.777  1.00  0.00           C  
ATOM     38  H   ILE A   3     -18.274  22.823  15.754  1.00  0.00           H  
ATOM     39  HA  ILE A   3     -16.949  22.552  13.203  1.00  0.00           H  
ATOM     40  HB  ILE A   3     -19.413  24.115  14.072  1.00  0.00           H  
ATOM     41 1HG1 ILE A   3     -19.103  21.600  12.421  1.00  0.00           H  
ATOM     42 2HG1 ILE A   3     -19.561  21.655  14.115  1.00  0.00           H  
ATOM     43 1HG2 ILE A   3     -19.853  24.475  11.669  1.00  0.00           H  
ATOM     44 2HG2 ILE A   3     -18.344  25.275  12.166  1.00  0.00           H  
ATOM     45 3HG2 ILE A   3     -18.282  23.741  11.266  1.00  0.00           H  
ATOM     46 1HD1 ILE A   3     -21.517  21.372  12.686  1.00  0.00           H  
ATOM     47 2HD1 ILE A   3     -21.589  22.933  13.539  1.00  0.00           H  
ATOM     48 3HD1 ILE A   3     -21.125  22.876  11.821  1.00  0.00           H  
ATOM     49  N   GLU A   4     -16.826  25.509  14.730  1.00  0.00           N  
ATOM     50  CA  GLU A   4     -16.045  26.740  14.798  1.00  0.00           C  
ATOM     51  C   GLU A   4     -14.567  26.444  15.035  1.00  0.00           C  
ATOM     52  O   GLU A   4     -13.698  27.082  14.438  1.00  0.00           O  
ATOM     53  CB  GLU A   4     -16.582  27.657  15.900  1.00  0.00           C  
ATOM     54  CG  GLU A   4     -17.862  28.388  15.524  1.00  0.00           C  
ATOM     55  CD  GLU A   4     -18.388  29.286  16.632  1.00  0.00           C  
ATOM     56  OE1 GLU A   4     -19.374  30.022  16.400  1.00  0.00           O  
ATOM     57  OE2 GLU A   4     -17.809  29.255  17.741  1.00  0.00           O  
ATOM     58  H   GLU A   4     -17.551  25.348  15.414  1.00  0.00           H  
ATOM     59  HA  GLU A   4     -16.131  27.258  13.842  1.00  0.00           H  
ATOM     60 1HB  GLU A   4     -16.777  27.071  16.798  1.00  0.00           H  
ATOM     61 2HB  GLU A   4     -15.828  28.402  16.153  1.00  0.00           H  
ATOM     62 1HG  GLU A   4     -17.674  28.998  14.641  1.00  0.00           H  
ATOM     63 2HG  GLU A   4     -18.625  27.654  15.269  1.00  0.00           H  
ATOM     64  N   LYS A   5     -14.284  25.481  15.920  1.00  0.00           N  
ATOM     65  CA  LYS A   5     -12.909  25.074  16.194  1.00  0.00           C  
ATOM     66  C   LYS A   5     -12.231  24.540  14.935  1.00  0.00           C  
ATOM     67  O   LYS A   5     -11.100  24.918  14.625  1.00  0.00           O  
ATOM     68  CB  LYS A   5     -12.873  24.015  17.298  1.00  0.00           C  
ATOM     69  CG  LYS A   5     -11.471  23.662  17.771  1.00  0.00           C  
ATOM     70  CD  LYS A   5     -11.505  22.688  18.942  1.00  0.00           C  
ATOM     71  CE  LYS A   5     -10.102  22.339  19.421  1.00  0.00           C  
ATOM     72  NZ  LYS A   5     -10.130  21.377  20.563  1.00  0.00           N  
ATOM     73  H   LYS A   5     -15.039  25.024  16.411  1.00  0.00           H  
ATOM     74  HA  LYS A   5     -12.350  25.948  16.531  1.00  0.00           H  
ATOM     75 1HB  LYS A   5     -13.442  24.367  18.159  1.00  0.00           H  
ATOM     76 2HB  LYS A   5     -13.350  23.102  16.942  1.00  0.00           H  
ATOM     77 1HG  LYS A   5     -10.913  23.208  16.951  1.00  0.00           H  
ATOM     78 2HG  LYS A   5     -10.953  24.569  18.081  1.00  0.00           H  
ATOM     79 1HD  LYS A   5     -12.060  23.132  19.769  1.00  0.00           H  
ATOM     80 2HD  LYS A   5     -12.011  21.772  18.638  1.00  0.00           H  
ATOM     81 1HE  LYS A   5      -9.537  21.897  18.601  1.00  0.00           H  
ATOM     82 2HE  LYS A   5      -9.589  23.247  19.738  1.00  0.00           H  
ATOM     83 1HZ  LYS A   5      -9.185  21.170  20.853  1.00  0.00           H  
ATOM     84 2HZ  LYS A   5     -10.637  21.785  21.336  1.00  0.00           H  
ATOM     85 3HZ  LYS A   5     -10.587  20.524  20.274  1.00  0.00           H  
ATOM     86  N   LEU A   6     -12.821  23.599  14.116  1.00  0.00           N  
ATOM     87  CA  LEU A   6     -12.298  22.994  12.896  1.00  0.00           C  
ATOM     88  C   LEU A   6     -12.107  24.044  11.807  1.00  0.00           C  
ATOM     89  O   LEU A   6     -11.122  24.004  11.066  1.00  0.00           O  
ATOM     90  CB  LEU A   6     -13.237  21.891  12.399  1.00  0.00           C  
ATOM     91  CG  LEU A   6     -13.146  20.547  13.123  1.00  0.00           C  
ATOM     92  CD1 LEU A   6     -14.348  19.675  12.773  1.00  0.00           C  
ATOM     93  CD2 LEU A   6     -11.844  19.837  12.771  1.00  0.00           C  
ATOM     94  H   LEU A   6     -13.735  23.325  14.448  1.00  0.00           H  
ATOM     95  HA  LEU A   6     -11.328  22.551  13.118  1.00  0.00           H  
ATOM     96 1HB  LEU A   6     -14.264  22.241  12.491  1.00  0.00           H  
ATOM     97 2HB  LEU A   6     -13.031  21.708  11.345  1.00  0.00           H  
ATOM     98  HG  LEU A   6     -13.179  20.711  14.200  1.00  0.00           H  
ATOM     99 1HD1 LEU A   6     -14.270  18.721  13.295  1.00  0.00           H  
ATOM    100 2HD1 LEU A   6     -15.265  20.180  13.077  1.00  0.00           H  
ATOM    101 3HD1 LEU A   6     -14.369  19.499  11.698  1.00  0.00           H  
ATOM    102 1HD2 LEU A   6     -11.796  18.883  13.296  1.00  0.00           H  
ATOM    103 2HD2 LEU A   6     -11.804  19.662  11.696  1.00  0.00           H  
ATOM    104 3HD2 LEU A   6     -10.999  20.458  13.069  1.00  0.00           H  
ATOM    105  N   ARG A   7     -12.974  25.135  11.717  1.00  0.00           N  
ATOM    106  CA  ARG A   7     -12.830  26.216  10.747  1.00  0.00           C  
ATOM    107  C   ARG A   7     -11.623  27.089  11.074  1.00  0.00           C  
ATOM    108  O   ARG A   7     -10.891  27.507  10.175  1.00  0.00           O  
ATOM    109  CB  ARG A   7     -14.098  27.070  10.701  1.00  0.00           C  
ATOM    110  CG  ARG A   7     -15.266  26.402   9.993  1.00  0.00           C  
ATOM    111  CD  ARG A   7     -16.413  27.375   9.756  1.00  0.00           C  
ATOM    112  NE  ARG A   7     -17.529  26.734   9.066  1.00  0.00           N  
ATOM    113  CZ  ARG A   7     -18.604  27.371   8.611  1.00  0.00           C  
ATOM    114  NH1 ARG A   7     -18.731  28.684   8.764  1.00  0.00           N  
ATOM    115  NH2 ARG A   7     -19.561  26.690   7.997  1.00  0.00           N  
ATOM    116  H   ARG A   7     -13.743  25.161  12.372  1.00  0.00           H  
ATOM    117  HA  ARG A   7     -12.670  25.778   9.761  1.00  0.00           H  
ATOM    118 1HB  ARG A   7     -14.411  27.312  11.716  1.00  0.00           H  
ATOM    119 2HB  ARG A   7     -13.885  28.010  10.191  1.00  0.00           H  
ATOM    120 1HG  ARG A   7     -14.936  26.020   9.027  1.00  0.00           H  
ATOM    121 2HG  ARG A   7     -15.637  25.577  10.602  1.00  0.00           H  
ATOM    122 1HD  ARG A   7     -16.773  27.753  10.712  1.00  0.00           H  
ATOM    123 2HD  ARG A   7     -16.064  28.207   9.145  1.00  0.00           H  
ATOM    124  HE  ARG A   7     -17.482  25.734   8.924  1.00  0.00           H  
ATOM    125 1HH1 ARG A   7     -18.006  29.211   9.231  1.00  0.00           H  
ATOM    126 2HH1 ARG A   7     -19.552  29.156   8.414  1.00  0.00           H  
ATOM    127 1HH2 ARG A   7     -19.472  25.690   7.876  1.00  0.00           H  
ATOM    128 2HH2 ARG A   7     -20.378  27.169   7.650  1.00  0.00           H  
ATOM    129  N   LYS A   8     -11.465  27.320  12.361  1.00  0.00           N  
ATOM    130  CA  LYS A   8     -10.296  28.075  12.803  1.00  0.00           C  
ATOM    131  C   LYS A   8      -9.004  27.334  12.467  1.00  0.00           C  
ATOM    132  O   LYS A   8      -8.047  27.936  11.976  1.00  0.00           O  
ATOM    133  CB  LYS A   8     -10.368  28.347  14.306  1.00  0.00           C  
ATOM    134  CG  LYS A   8      -9.305  29.311  14.812  1.00  0.00           C  
ATOM    135  CD  LYS A   8      -9.460  29.580  16.304  1.00  0.00           C  
ATOM    136  CE  LYS A   8      -8.353  30.484  16.827  1.00  0.00           C  
ATOM    137  NZ  LYS A   8      -8.477  30.718  18.297  1.00  0.00           N  
ATOM    138  H   LYS A   8     -12.127  26.991  13.049  1.00  0.00           H  
ATOM    139  HA  LYS A   8     -10.282  29.030  12.277  1.00  0.00           H  
ATOM    140 1HB  LYS A   8     -11.346  28.761  14.555  1.00  0.00           H  
ATOM    141 2HB  LYS A   8     -10.261  27.409  14.851  1.00  0.00           H  
ATOM    142 1HG  LYS A   8      -8.315  28.890  14.630  1.00  0.00           H  
ATOM    143 2HG  LYS A   8      -9.384  30.255  14.273  1.00  0.00           H  
ATOM    144 1HD  LYS A   8     -10.423  30.057  16.490  1.00  0.00           H  
ATOM    145 2HD  LYS A   8      -9.431  28.636  16.849  1.00  0.00           H  
ATOM    146 1HE  LYS A   8      -7.385  30.029  16.623  1.00  0.00           H  
ATOM    147 2HE  LYS A   8      -8.394  31.444  16.313  1.00  0.00           H  
ATOM    148 1HZ  LYS A   8      -7.728  31.321  18.607  1.00  0.00           H  
ATOM    149 2HZ  LYS A   8      -9.366  31.157  18.495  1.00  0.00           H  
ATOM    150 3HZ  LYS A   8      -8.422  29.835  18.785  1.00  0.00           H  
ATOM    151  N   LEU A   9      -8.933  26.046  12.719  1.00  0.00           N  
ATOM    152  CA  LEU A   9      -7.758  25.222  12.456  1.00  0.00           C  
ATOM    153  C   LEU A   9      -7.479  25.134  10.960  1.00  0.00           C  
ATOM    154  O   LEU A   9      -6.321  25.166  10.537  1.00  0.00           O  
ATOM    155  CB  LEU A   9      -7.948  23.818  13.036  1.00  0.00           C  
ATOM    156  CG  LEU A   9      -7.900  23.701  14.560  1.00  0.00           C  
ATOM    157  CD1 LEU A   9      -8.280  22.290  14.995  1.00  0.00           C  
ATOM    158  CD2 LEU A   9      -6.516  24.073  15.082  1.00  0.00           C  
ATOM    159  H   LEU A   9      -9.755  25.617  13.120  1.00  0.00           H  
ATOM    160  HA  LEU A   9      -6.897  25.684  12.937  1.00  0.00           H  
ATOM    161 1HB  LEU A   9      -8.914  23.436  12.711  1.00  0.00           H  
ATOM    162 2HB  LEU A   9      -7.170  23.168  12.635  1.00  0.00           H  
ATOM    163  HG  LEU A   9      -8.636  24.374  15.000  1.00  0.00           H  
ATOM    164 1HD1 LEU A   9      -8.242  22.222  16.082  1.00  0.00           H  
ATOM    165 2HD1 LEU A   9      -9.290  22.064  14.654  1.00  0.00           H  
ATOM    166 3HD1 LEU A   9      -7.581  21.575  14.562  1.00  0.00           H  
ATOM    167 1HD2 LEU A   9      -6.501  23.985  16.169  1.00  0.00           H  
ATOM    168 2HD2 LEU A   9      -5.772  23.401  14.653  1.00  0.00           H  
ATOM    169 3HD2 LEU A   9      -6.284  25.100  14.798  1.00  0.00           H  
ATOM    170  N   GLU A  10      -8.525  24.955  10.200  1.00  0.00           N  
ATOM    171  CA  GLU A  10      -8.384  24.934   8.747  1.00  0.00           C  
ATOM    172  C   GLU A  10      -7.724  26.212   8.238  1.00  0.00           C  
ATOM    173  O   GLU A  10      -6.827  26.160   7.394  1.00  0.00           O  
ATOM    174  CB  GLU A  10      -9.747  24.743   8.078  1.00  0.00           C  
ATOM    175  CG  GLU A  10      -9.672  24.575   6.567  1.00  0.00           C  
ATOM    176  CD  GLU A  10     -10.654  25.459   5.815  1.00  0.00           C  
ATOM    177  OE1 GLU A  10     -10.466  25.674   4.596  1.00  0.00           O  
ATOM    178  OE2 GLU A  10     -11.618  25.942   6.450  1.00  0.00           O  
ATOM    179  H   GLU A  10      -9.441  24.829  10.607  1.00  0.00           H  
ATOM    180  HA  GLU A  10      -7.742  24.096   8.474  1.00  0.00           H  
ATOM    181 1HB  GLU A  10     -10.236  23.862   8.494  1.00  0.00           H  
ATOM    182 2HB  GLU A  10     -10.382  25.603   8.293  1.00  0.00           H  
ATOM    183 1HG  GLU A  10      -8.662  24.815   6.235  1.00  0.00           H  
ATOM    184 2HG  GLU A  10      -9.869  23.533   6.318  1.00  0.00           H  
ATOM    185  N   LYS A  11      -8.249  27.436   8.717  1.00  0.00           N  
ATOM    186  CA  LYS A  11      -7.688  28.726   8.325  1.00  0.00           C  
ATOM    187  C   LYS A  11      -6.220  28.832   8.728  1.00  0.00           C  
ATOM    188  O   LYS A  11      -5.395  29.329   7.958  1.00  0.00           O  
ATOM    189  CB  LYS A  11      -8.487  29.871   8.950  1.00  0.00           C  
ATOM    190  CG  LYS A  11      -9.842  30.108   8.299  1.00  0.00           C  
ATOM    191  CD  LYS A  11     -10.563  31.295   8.925  1.00  0.00           C  
ATOM    192  CE  LYS A  11     -11.958  31.474   8.342  1.00  0.00           C  
ATOM    193  NZ  LYS A  11     -12.684  32.612   8.982  1.00  0.00           N  
ATOM    194  H   LYS A  11      -9.036  27.414   9.349  1.00  0.00           H  
ATOM    195  HA  LYS A  11      -7.746  28.813   7.239  1.00  0.00           H  
ATOM    196 1HB  LYS A  11      -8.651  29.665  10.008  1.00  0.00           H  
ATOM    197 2HB  LYS A  11      -7.913  30.795   8.882  1.00  0.00           H  
ATOM    198 1HG  LYS A  11      -9.706  30.300   7.234  1.00  0.00           H  
ATOM    199 2HG  LYS A  11     -10.461  29.219   8.414  1.00  0.00           H  
ATOM    200 1HD  LYS A  11     -10.647  31.143  10.002  1.00  0.00           H  
ATOM    201 2HD  LYS A  11      -9.989  32.204   8.748  1.00  0.00           H  
ATOM    202 1HE  LYS A  11     -11.884  31.660   7.272  1.00  0.00           H  
ATOM    203 2HE  LYS A  11     -12.534  30.561   8.490  1.00  0.00           H  
ATOM    204 1HZ  LYS A  11     -13.603  32.700   8.571  1.00  0.00           H  
ATOM    205 2HZ  LYS A  11     -12.774  32.440   9.974  1.00  0.00           H  
ATOM    206 3HZ  LYS A  11     -12.167  33.467   8.835  1.00  0.00           H  
ATOM    207  N   GLN A  12      -5.867  28.354   9.942  1.00  0.00           N  
ATOM    208  CA  GLN A  12      -4.490  28.346  10.425  1.00  0.00           C  
ATOM    209  C   GLN A  12      -3.601  27.478   9.539  1.00  0.00           C  
ATOM    210  O   GLN A  12      -2.476  27.862   9.213  1.00  0.00           O  
ATOM    211  CB  GLN A  12      -4.430  27.854  11.872  1.00  0.00           C  
ATOM    212  CG  GLN A  12      -4.942  28.867  12.887  1.00  0.00           C  
ATOM    213  CD  GLN A  12      -4.855  28.361  14.315  1.00  0.00           C  
ATOM    214  OE1 GLN A  12      -4.401  27.240  14.564  1.00  0.00           O  
ATOM    215  NE2 GLN A  12      -5.291  29.184  15.263  1.00  0.00           N  
ATOM    216  H   GLN A  12      -6.598  27.988  10.534  1.00  0.00           H  
ATOM    217  HA  GLN A  12      -4.105  29.365  10.388  1.00  0.00           H  
ATOM    218 1HB  GLN A  12      -5.021  26.944  11.972  1.00  0.00           H  
ATOM    219 2HB  GLN A  12      -3.401  27.605  12.129  1.00  0.00           H  
ATOM    220 1HG  GLN A  12      -4.344  29.775  12.812  1.00  0.00           H  
ATOM    221 2HG  GLN A  12      -5.987  29.089  12.669  1.00  0.00           H  
ATOM    222 1HE2 GLN A  12      -5.258  28.904  16.223  1.00  0.00           H  
ATOM    223 2HE2 GLN A  12      -5.652  30.084  15.018  1.00  0.00           H  
ATOM    224  N   ALA A  13      -4.082  26.238   9.255  1.00  0.00           N  
ATOM    225  CA  ALA A  13      -3.364  25.304   8.392  1.00  0.00           C  
ATOM    226  C   ALA A  13      -3.124  25.908   7.011  1.00  0.00           C  
ATOM    227  O   ALA A  13      -2.053  25.731   6.427  1.00  0.00           O  
ATOM    228  CB  ALA A  13      -4.135  23.992   8.269  1.00  0.00           C  
ATOM    229  H   ALA A  13      -4.965  25.957   9.656  1.00  0.00           H  
ATOM    230  HA  ALA A  13      -2.394  25.102   8.845  1.00  0.00           H  
ATOM    231 1HB  ALA A  13      -3.586  23.307   7.623  1.00  0.00           H  
ATOM    232 2HB  ALA A  13      -4.252  23.545   9.256  1.00  0.00           H  
ATOM    233 3HB  ALA A  13      -5.117  24.186   7.841  1.00  0.00           H  
ATOM    234  N   ARG A  14      -4.112  26.710   6.494  1.00  0.00           N  
ATOM    235  CA  ARG A  14      -3.986  27.372   5.200  1.00  0.00           C  
ATOM    236  C   ARG A  14      -2.896  28.439   5.235  1.00  0.00           C  
ATOM    237  O   ARG A  14      -2.098  28.549   4.302  1.00  0.00           O  
ATOM    238  CB  ARG A  14      -5.319  27.998   4.784  1.00  0.00           C  
ATOM    239  CG  ARG A  14      -5.350  28.480   3.343  1.00  0.00           C  
ATOM    240  CD  ARG A  14      -6.719  29.025   2.960  1.00  0.00           C  
ATOM    241  NE  ARG A  14      -7.555  27.998   2.344  1.00  0.00           N  
ATOM    242  CZ  ARG A  14      -8.805  28.185   1.932  1.00  0.00           C  
ATOM    243  NH1 ARG A  14      -9.392  29.370   2.062  1.00  0.00           N  
ATOM    244  NH2 ARG A  14      -9.475  27.181   1.385  1.00  0.00           N  
ATOM    245  H   ARG A  14      -4.955  26.843   7.034  1.00  0.00           H  
ATOM    246  HA  ARG A  14      -3.705  26.626   4.456  1.00  0.00           H  
ATOM    247 1HB  ARG A  14      -6.119  27.271   4.915  1.00  0.00           H  
ATOM    248 2HB  ARG A  14      -5.540  28.847   5.431  1.00  0.00           H  
ATOM    249 1HG  ARG A  14      -4.615  29.274   3.209  1.00  0.00           H  
ATOM    250 2HG  ARG A  14      -5.113  27.650   2.676  1.00  0.00           H  
ATOM    251 1HD  ARG A  14      -7.227  29.392   3.851  1.00  0.00           H  
ATOM    252 2HD  ARG A  14      -6.599  29.842   2.249  1.00  0.00           H  
ATOM    253  HE  ARG A  14      -7.155  27.077   2.221  1.00  0.00           H  
ATOM    254 1HH1 ARG A  14      -8.888  30.141   2.478  1.00  0.00           H  
ATOM    255 2HH1 ARG A  14     -10.342  29.500   1.745  1.00  0.00           H  
ATOM    256 1HH2 ARG A  14      -9.035  26.277   1.282  1.00  0.00           H  
ATOM    257 2HH2 ARG A  14     -10.424  27.319   1.071  1.00  0.00           H  
ATOM    258  N   LYS A  15      -2.884  29.193   6.312  1.00  0.00           N  
ATOM    259  CA  LYS A  15      -1.886  30.243   6.492  1.00  0.00           C  
ATOM    260  C   LYS A  15      -0.478  29.658   6.552  1.00  0.00           C  
ATOM    261  O   LYS A  15       0.470  30.255   6.036  1.00  0.00           O  
ATOM    262  CB  LYS A  15      -2.174  31.046   7.762  1.00  0.00           C  
ATOM    263  CG  LYS A  15      -3.311  32.047   7.617  1.00  0.00           C  
ATOM    264  CD  LYS A  15      -3.480  32.887   8.876  1.00  0.00           C  
ATOM    265  CE  LYS A  15      -4.652  33.851   8.753  1.00  0.00           C  
ATOM    266  NZ  LYS A  15      -4.850  34.645  10.002  1.00  0.00           N  
ATOM    267  H   LYS A  15      -3.578  29.045   7.031  1.00  0.00           H  
ATOM    268  HA  LYS A  15      -1.934  30.917   5.636  1.00  0.00           H  
ATOM    269 1HB  LYS A  15      -2.425  30.364   8.575  1.00  0.00           H  
ATOM    270 2HB  LYS A  15      -1.278  31.592   8.058  1.00  0.00           H  
ATOM    271 1HG  LYS A  15      -3.107  32.710   6.775  1.00  0.00           H  
ATOM    272 2HG  LYS A  15      -4.241  31.515   7.420  1.00  0.00           H  
ATOM    273 1HD  LYS A  15      -3.650  32.231   9.731  1.00  0.00           H  
ATOM    274 2HD  LYS A  15      -2.571  33.460   9.056  1.00  0.00           H  
ATOM    275 1HE  LYS A  15      -4.475  34.535   7.925  1.00  0.00           H  
ATOM    276 2HE  LYS A  15      -5.563  33.291   8.544  1.00  0.00           H  
ATOM    277 1HZ  LYS A  15      -5.634  35.271   9.883  1.00  0.00           H  
ATOM    278 2HZ  LYS A  15      -5.033  34.019  10.774  1.00  0.00           H  
ATOM    279 3HZ  LYS A  15      -4.017  35.183  10.195  1.00  0.00           H  
ATOM    280  N   GLN A  16      -0.249  28.435   7.003  1.00  0.00           N  
ATOM    281  CA  GLN A  16       1.042  27.775   7.167  1.00  0.00           C  
ATOM    282  C   GLN A  16       1.420  26.986   5.917  1.00  0.00           C  
ATOM    283  O   GLN A  16       2.544  26.494   5.803  1.00  0.00           O  
ATOM    284  CB  GLN A  16       1.023  26.850   8.385  1.00  0.00           C  
ATOM    285  CG  GLN A  16       0.927  27.587   9.715  1.00  0.00           C  
ATOM    286  CD  GLN A  16       1.024  26.656  10.909  1.00  0.00           C  
ATOM    287  OE1 GLN A  16       1.526  25.533  10.799  1.00  0.00           O  
ATOM    288  NE2 GLN A  16       0.543  27.116  12.059  1.00  0.00           N  
ATOM    289  H   GLN A  16      -1.092  27.936   7.251  1.00  0.00           H  
ATOM    290  HA  GLN A  16       1.804  28.539   7.323  1.00  0.00           H  
ATOM    291 1HB  GLN A  16       0.175  26.169   8.311  1.00  0.00           H  
ATOM    292 2HB  GLN A  16       1.929  26.245   8.396  1.00  0.00           H  
ATOM    293 1HG  GLN A  16       1.743  28.307   9.779  1.00  0.00           H  
ATOM    294 2HG  GLN A  16      -0.032  28.103   9.764  1.00  0.00           H  
ATOM    295 1HE2 GLN A  16       0.580  26.546  12.881  1.00  0.00           H  
ATOM    296 2HE2 GLN A  16       0.144  28.032  12.104  1.00  0.00           H  
ATOM    297  N   GLY A  17       0.455  26.919   4.977  1.00  0.00           N  
ATOM    298  CA  GLY A  17       0.673  26.203   3.730  1.00  0.00           C  
ATOM    299  C   GLY A  17       0.650  24.695   3.896  1.00  0.00           C  
ATOM    300  O   GLY A  17       1.325  23.974   3.158  1.00  0.00           O  
ATOM    301  H   GLY A  17      -0.434  27.371   5.136  1.00  0.00           H  
ATOM    302 1HA  GLY A  17      -0.094  26.487   3.009  1.00  0.00           H  
ATOM    303 2HA  GLY A  17       1.634  26.493   3.307  1.00  0.00           H  
ATOM    304  N   ASP A  18       0.052  24.221   5.024  1.00  0.00           N  
ATOM    305  CA  ASP A  18      -0.060  22.790   5.288  1.00  0.00           C  
ATOM    306  C   ASP A  18      -1.342  22.219   4.687  1.00  0.00           C  
ATOM    307  O   ASP A  18      -2.378  22.169   5.353  1.00  0.00           O  
ATOM    308  CB  ASP A  18      -0.018  22.517   6.793  1.00  0.00           C  
ATOM    309  CG  ASP A  18       0.373  21.089   7.127  1.00  0.00           C  
ATOM    310  OD1 ASP A  18       0.006  20.163   6.371  1.00  0.00           O  
ATOM    311  OD2 ASP A  18       1.053  20.886   8.156  1.00  0.00           O  
ATOM    312  H   ASP A  18      -0.324  24.876   5.695  1.00  0.00           H  
ATOM    313  HA  ASP A  18       0.785  22.284   4.819  1.00  0.00           H  
ATOM    314 1HB  ASP A  18       0.696  23.192   7.266  1.00  0.00           H  
ATOM    315 2HB  ASP A  18      -0.997  22.720   7.227  1.00  0.00           H  
ATOM    316  N   GLU A  19      -1.288  21.843   3.410  1.00  0.00           N  
ATOM    317  CA  GLU A  19      -2.425  21.441   2.586  1.00  0.00           C  
ATOM    318  C   GLU A  19      -3.043  20.142   3.094  1.00  0.00           C  
ATOM    319  O   GLU A  19      -4.247  19.923   2.949  1.00  0.00           O  
ATOM    320  CB  GLU A  19      -2.000  21.286   1.124  1.00  0.00           C  
ATOM    321  CG  GLU A  19      -1.675  22.604   0.435  1.00  0.00           C  
ATOM    322  CD  GLU A  19      -1.475  22.463  -1.066  1.00  0.00           C  
ATOM    323  OE1 GLU A  19      -1.384  23.496  -1.766  1.00  0.00           O  
ATOM    324  OE2 GLU A  19      -1.411  21.309  -1.546  1.00  0.00           O  
ATOM    325  H   GLU A  19      -0.363  21.847   3.004  1.00  0.00           H  
ATOM    326  HA  GLU A  19      -3.188  22.218   2.646  1.00  0.00           H  
ATOM    327 1HB  GLU A  19      -1.119  20.646   1.067  1.00  0.00           H  
ATOM    328 2HB  GLU A  19      -2.797  20.797   0.563  1.00  0.00           H  
ATOM    329 1HG  GLU A  19      -2.489  23.306   0.614  1.00  0.00           H  
ATOM    330 2HG  GLU A  19      -0.770  23.019   0.877  1.00  0.00           H  
ATOM    331  N   VAL A  20      -2.288  19.358   3.833  1.00  0.00           N  
ATOM    332  CA  VAL A  20      -2.755  18.095   4.396  1.00  0.00           C  
ATOM    333  C   VAL A  20      -3.684  18.368   5.577  1.00  0.00           C  
ATOM    334  O   VAL A  20      -4.766  17.785   5.670  1.00  0.00           O  
ATOM    335  CB  VAL A  20      -1.575  17.202   4.840  1.00  0.00           C  
ATOM    336  CG1 VAL A  20      -2.085  15.945   5.543  1.00  0.00           C  
ATOM    337  CG2 VAL A  20      -0.706  16.831   3.640  1.00  0.00           C  
ATOM    338  H   VAL A  20      -1.340  19.656   4.013  1.00  0.00           H  
ATOM    339  HA  VAL A  20      -3.316  17.560   3.628  1.00  0.00           H  
ATOM    340  HB  VAL A  20      -0.972  17.747   5.566  1.00  0.00           H  
ATOM    341 1HG1 VAL A  20      -1.238  15.330   5.848  1.00  0.00           H  
ATOM    342 2HG1 VAL A  20      -2.662  16.229   6.423  1.00  0.00           H  
ATOM    343 3HG1 VAL A  20      -2.717  15.378   4.860  1.00  0.00           H  
ATOM    344 1HG2 VAL A  20       0.121  16.203   3.970  1.00  0.00           H  
ATOM    345 2HG2 VAL A  20      -1.306  16.288   2.910  1.00  0.00           H  
ATOM    346 3HG2 VAL A  20      -0.312  17.738   3.182  1.00  0.00           H  
ATOM    347  N   LEU A  21      -3.308  19.244   6.421  1.00  0.00           N  
ATOM    348  CA  LEU A  21      -4.098  19.584   7.600  1.00  0.00           C  
ATOM    349  C   LEU A  21      -5.360  20.344   7.208  1.00  0.00           C  
ATOM    350  O   LEU A  21      -6.400  20.206   7.856  1.00  0.00           O  
ATOM    351  CB  LEU A  21      -3.268  20.420   8.578  1.00  0.00           C  
ATOM    352  CG  LEU A  21      -2.182  19.675   9.355  1.00  0.00           C  
ATOM    353  CD1 LEU A  21      -1.432  20.635  10.272  1.00  0.00           C  
ATOM    354  CD2 LEU A  21      -2.789  18.527  10.155  1.00  0.00           C  
ATOM    355  H   LEU A  21      -2.430  19.718   6.264  1.00  0.00           H  
ATOM    356  HA  LEU A  21      -4.394  18.660   8.096  1.00  0.00           H  
ATOM    357 1HB  LEU A  21      -2.780  21.220   8.024  1.00  0.00           H  
ATOM    358 2HB  LEU A  21      -3.940  20.870   9.309  1.00  0.00           H  
ATOM    359  HG  LEU A  21      -1.448  19.271   8.658  1.00  0.00           H  
ATOM    360 1HD1 LEU A  21      -0.662  20.090  10.818  1.00  0.00           H  
ATOM    361 2HD1 LEU A  21      -0.966  21.419   9.675  1.00  0.00           H  
ATOM    362 3HD1 LEU A  21      -2.130  21.083  10.979  1.00  0.00           H  
ATOM    363 1HD2 LEU A  21      -2.001  18.007  10.701  1.00  0.00           H  
ATOM    364 2HD2 LEU A  21      -3.520  18.922  10.861  1.00  0.00           H  
ATOM    365 3HD2 LEU A  21      -3.280  17.830   9.476  1.00  0.00           H  
ATOM    366  N   VAL A  22      -5.263  21.066   6.071  1.00  0.00           N  
ATOM    367  CA  VAL A  22      -6.440  21.732   5.522  1.00  0.00           C  
ATOM    368  C   VAL A  22      -7.449  20.690   5.046  1.00  0.00           C  
ATOM    369  O   VAL A  22      -8.637  20.777   5.365  1.00  0.00           O  
ATOM    370  CB  VAL A  22      -6.065  22.680   4.360  1.00  0.00           C  
ATOM    371  CG1 VAL A  22      -7.320  23.222   3.679  1.00  0.00           C  
ATOM    372  CG2 VAL A  22      -5.191  23.826   4.868  1.00  0.00           C  
ATOM    373  H   VAL A  22      -4.379  21.153   5.590  1.00  0.00           H  
ATOM    374  HA  VAL A  22      -6.900  22.328   6.311  1.00  0.00           H  
ATOM    375  HB  VAL A  22      -5.516  22.116   3.606  1.00  0.00           H  
ATOM    376 1HG1 VAL A  22      -7.033  23.887   2.864  1.00  0.00           H  
ATOM    377 2HG1 VAL A  22      -7.905  22.393   3.282  1.00  0.00           H  
ATOM    378 3HG1 VAL A  22      -7.917  23.775   4.404  1.00  0.00           H  
ATOM    379 1HG2 VAL A  22      -4.935  24.484   4.038  1.00  0.00           H  
ATOM    380 2HG2 VAL A  22      -5.735  24.391   5.625  1.00  0.00           H  
ATOM    381 3HG2 VAL A  22      -4.278  23.421   5.305  1.00  0.00           H  
ATOM    382  N   MET A  23      -6.952  19.734   4.315  1.00  0.00           N  
ATOM    383  CA  MET A  23      -7.807  18.666   3.806  1.00  0.00           C  
ATOM    384  C   MET A  23      -8.423  17.869   4.951  1.00  0.00           C  
ATOM    385  O   MET A  23      -9.612  17.548   4.920  1.00  0.00           O  
ATOM    386  CB  MET A  23      -7.015  17.733   2.888  1.00  0.00           C  
ATOM    387  CG  MET A  23      -7.869  16.688   2.190  1.00  0.00           C  
ATOM    388  SD  MET A  23      -6.875  15.541   1.159  1.00  0.00           S  
ATOM    389  CE  MET A  23      -5.836  14.781   2.437  1.00  0.00           C  
ATOM    390  H   MET A  23      -5.967  19.723   4.093  1.00  0.00           H  
ATOM    391  HA  MET A  23      -8.616  19.115   3.230  1.00  0.00           H  
ATOM    392 1HB  MET A  23      -6.506  18.320   2.125  1.00  0.00           H  
ATOM    393 2HB  MET A  23      -6.250  17.215   3.468  1.00  0.00           H  
ATOM    394 1HG  MET A  23      -8.410  16.104   2.934  1.00  0.00           H  
ATOM    395 2HG  MET A  23      -8.599  17.183   1.550  1.00  0.00           H  
ATOM    396 1HE  MET A  23      -5.167  14.053   1.977  1.00  0.00           H  
ATOM    397 2HE  MET A  23      -5.247  15.553   2.934  1.00  0.00           H  
ATOM    398 3HE  MET A  23      -6.469  14.280   3.170  1.00  0.00           H  
ATOM    399  N   LEU A  24      -7.654  17.579   5.952  1.00  0.00           N  
ATOM    400  CA  LEU A  24      -8.105  16.822   7.115  1.00  0.00           C  
ATOM    401  C   LEU A  24      -9.199  17.576   7.863  1.00  0.00           C  
ATOM    402  O   LEU A  24     -10.214  16.988   8.244  1.00  0.00           O  
ATOM    403  CB  LEU A  24      -6.932  16.535   8.056  1.00  0.00           C  
ATOM    404  CG  LEU A  24      -7.221  15.606   9.236  1.00  0.00           C  
ATOM    405  CD1 LEU A  24      -7.521  14.196   8.740  1.00  0.00           C  
ATOM    406  CD2 LEU A  24      -6.047  15.597  10.210  1.00  0.00           C  
ATOM    407  H   LEU A  24      -6.697  17.898   5.914  1.00  0.00           H  
ATOM    408  HA  LEU A  24      -8.516  15.873   6.772  1.00  0.00           H  
ATOM    409 1HB  LEU A  24      -6.125  16.086   7.479  1.00  0.00           H  
ATOM    410 2HB  LEU A  24      -6.576  17.480   8.465  1.00  0.00           H  
ATOM    411  HG  LEU A  24      -8.113  15.950   9.760  1.00  0.00           H  
ATOM    412 1HD1 LEU A  24      -7.725  13.546   9.591  1.00  0.00           H  
ATOM    413 2HD1 LEU A  24      -8.392  14.218   8.085  1.00  0.00           H  
ATOM    414 3HD1 LEU A  24      -6.662  13.814   8.190  1.00  0.00           H  
ATOM    415 1HD2 LEU A  24      -6.271  14.931  11.044  1.00  0.00           H  
ATOM    416 2HD2 LEU A  24      -5.151  15.247   9.697  1.00  0.00           H  
ATOM    417 3HD2 LEU A  24      -5.879  16.606  10.587  1.00  0.00           H  
ATOM    418  N   ALA A  25      -9.018  18.858   8.146  1.00  0.00           N  
ATOM    419  CA  ALA A  25     -10.008  19.705   8.806  1.00  0.00           C  
ATOM    420  C   ALA A  25     -11.292  19.790   7.986  1.00  0.00           C  
ATOM    421  O   ALA A  25     -12.392  19.672   8.531  1.00  0.00           O  
ATOM    422  CB  ALA A  25      -9.438  21.102   9.044  1.00  0.00           C  
ATOM    423  H   ALA A  25      -8.129  19.257   7.879  1.00  0.00           H  
ATOM    424  HA  ALA A  25     -10.252  19.254   9.768  1.00  0.00           H  
ATOM    425 1HB  ALA A  25     -10.187  21.722   9.537  1.00  0.00           H  
ATOM    426 2HB  ALA A  25      -8.553  21.031   9.677  1.00  0.00           H  
ATOM    427 3HB  ALA A  25      -9.166  21.551   8.090  1.00  0.00           H  
ATOM    428  N   ARG A  26     -11.208  19.863   6.659  1.00  0.00           N  
ATOM    429  CA  ARG A  26     -12.365  19.924   5.772  1.00  0.00           C  
ATOM    430  C   ARG A  26     -13.106  18.591   5.746  1.00  0.00           C  
ATOM    431  O   ARG A  26     -14.338  18.561   5.719  1.00  0.00           O  
ATOM    432  CB  ARG A  26     -11.937  20.313   4.355  1.00  0.00           C  
ATOM    433  CG  ARG A  26     -11.626  21.792   4.189  1.00  0.00           C  
ATOM    434  CD  ARG A  26     -11.247  22.131   2.755  1.00  0.00           C  
ATOM    435  NE  ARG A  26     -11.065  23.568   2.571  1.00  0.00           N  
ATOM    436  CZ  ARG A  26     -10.831  24.159   1.402  1.00  0.00           C  
ATOM    437  NH1 ARG A  26     -10.745  23.445   0.286  1.00  0.00           N  
ATOM    438  NH2 ARG A  26     -10.681  25.475   1.349  1.00  0.00           N  
ATOM    439  H   ARG A  26     -10.281  19.876   6.259  1.00  0.00           H  
ATOM    440  HA  ARG A  26     -13.050  20.684   6.149  1.00  0.00           H  
ATOM    441 1HB  ARG A  26     -11.050  19.747   4.075  1.00  0.00           H  
ATOM    442 2HB  ARG A  26     -12.728  20.052   3.651  1.00  0.00           H  
ATOM    443 1HG  ARG A  26     -12.503  22.381   4.460  1.00  0.00           H  
ATOM    444 2HG  ARG A  26     -10.792  22.064   4.837  1.00  0.00           H  
ATOM    445 1HD  ARG A  26     -10.314  21.631   2.498  1.00  0.00           H  
ATOM    446 2HD  ARG A  26     -12.035  21.796   2.082  1.00  0.00           H  
ATOM    447  HE  ARG A  26     -11.121  24.158   3.391  1.00  0.00           H  
ATOM    448 1HH1 ARG A  26     -10.858  22.442   0.318  1.00  0.00           H  
ATOM    449 2HH1 ARG A  26     -10.567  23.905  -0.595  1.00  0.00           H  
ATOM    450 1HH2 ARG A  26     -10.745  26.025   2.195  1.00  0.00           H  
ATOM    451 2HH2 ARG A  26     -10.503  25.927   0.465  1.00  0.00           H  
ATOM    452  N   MET A  27     -12.381  17.579   5.725  1.00  0.00           N  
ATOM    453  CA  MET A  27     -12.968  16.243   5.714  1.00  0.00           C  
ATOM    454  C   MET A  27     -13.772  15.990   6.985  1.00  0.00           C  
ATOM    455  O   MET A  27     -14.900  15.497   6.924  1.00  0.00           O  
ATOM    456  CB  MET A  27     -11.880  15.178   5.563  1.00  0.00           C  
ATOM    457  CG  MET A  27     -11.378  15.013   4.138  1.00  0.00           C  
ATOM    458  SD  MET A  27     -10.194  13.621   3.967  1.00  0.00           S  
ATOM    459  CE  MET A  27     -11.257  12.235   4.458  1.00  0.00           C  
ATOM    460  H   MET A  27     -11.376  17.675   5.715  1.00  0.00           H  
ATOM    461  HA  MET A  27     -13.646  16.170   4.864  1.00  0.00           H  
ATOM    462 1HB  MET A  27     -11.031  15.433   6.195  1.00  0.00           H  
ATOM    463 2HB  MET A  27     -12.263  14.215   5.903  1.00  0.00           H  
ATOM    464 1HG  MET A  27     -12.222  14.833   3.473  1.00  0.00           H  
ATOM    465 2HG  MET A  27     -10.883  15.930   3.818  1.00  0.00           H  
ATOM    466 1HE  MET A  27     -10.689  11.306   4.409  1.00  0.00           H  
ATOM    467 2HE  MET A  27     -11.612  12.392   5.478  1.00  0.00           H  
ATOM    468 3HE  MET A  27     -12.111  12.174   3.782  1.00  0.00           H  
ATOM    469  N   VAL A  28     -13.166  16.329   8.101  1.00  0.00           N  
ATOM    470  CA  VAL A  28     -13.820  16.141   9.391  1.00  0.00           C  
ATOM    471  C   VAL A  28     -15.102  16.969   9.446  1.00  0.00           C  
ATOM    472  O   VAL A  28     -16.139  16.490   9.911  1.00  0.00           O  
ATOM    473  CB  VAL A  28     -12.887  16.526  10.562  1.00  0.00           C  
ATOM    474  CG1 VAL A  28     -13.629  16.441  11.894  1.00  0.00           C  
ATOM    475  CG2 VAL A  28     -11.652  15.627  10.576  1.00  0.00           C  
ATOM    476  H   VAL A  28     -12.237  16.725   8.073  1.00  0.00           H  
ATOM    477  HA  VAL A  28     -14.080  15.087   9.497  1.00  0.00           H  
ATOM    478  HB  VAL A  28     -12.576  17.564  10.440  1.00  0.00           H  
ATOM    479 1HG1 VAL A  28     -12.954  16.716  12.705  1.00  0.00           H  
ATOM    480 2HG1 VAL A  28     -14.478  17.124  11.882  1.00  0.00           H  
ATOM    481 3HG1 VAL A  28     -13.984  15.422  12.048  1.00  0.00           H  
ATOM    482 1HG2 VAL A  28     -11.005  15.911  11.405  1.00  0.00           H  
ATOM    483 2HG2 VAL A  28     -11.960  14.588  10.694  1.00  0.00           H  
ATOM    484 3HG2 VAL A  28     -11.109  15.740   9.637  1.00  0.00           H  
ATOM    485  N   LEU A  29     -15.088  18.195   8.929  1.00  0.00           N  
ATOM    486  CA  LEU A  29     -16.250  19.075   8.862  1.00  0.00           C  
ATOM    487  C   LEU A  29     -17.341  18.467   7.987  1.00  0.00           C  
ATOM    488  O   LEU A  29     -18.515  18.465   8.363  1.00  0.00           O  
ATOM    489  CB  LEU A  29     -15.851  20.449   8.319  1.00  0.00           C  
ATOM    490  CG  LEU A  29     -15.231  21.421   9.325  1.00  0.00           C  
ATOM    491  CD1 LEU A  29     -14.606  22.608   8.599  1.00  0.00           C  
ATOM    492  CD2 LEU A  29     -16.277  21.892  10.329  1.00  0.00           C  
ATOM    493  H   LEU A  29     -14.204  18.519   8.564  1.00  0.00           H  
ATOM    494  HA  LEU A  29     -16.647  19.200   9.869  1.00  0.00           H  
ATOM    495 1HB  LEU A  29     -15.130  20.309   7.515  1.00  0.00           H  
ATOM    496 2HB  LEU A  29     -16.737  20.930   7.905  1.00  0.00           H  
ATOM    497  HG  LEU A  29     -14.424  20.923   9.863  1.00  0.00           H  
ATOM    498 1HD1 LEU A  29     -14.169  23.291   9.327  1.00  0.00           H  
ATOM    499 2HD1 LEU A  29     -13.828  22.253   7.923  1.00  0.00           H  
ATOM    500 3HD1 LEU A  29     -15.373  23.130   8.028  1.00  0.00           H  
ATOM    501 1HD2 LEU A  29     -15.817  22.582  11.037  1.00  0.00           H  
ATOM    502 2HD2 LEU A  29     -17.086  22.399   9.802  1.00  0.00           H  
ATOM    503 3HD2 LEU A  29     -16.677  21.033  10.868  1.00  0.00           H  
ATOM    504  N   GLU A  30     -16.953  18.015   6.875  1.00  0.00           N  
ATOM    505  CA  GLU A  30     -17.902  17.399   5.952  1.00  0.00           C  
ATOM    506  C   GLU A  30     -18.569  16.178   6.579  1.00  0.00           C  
ATOM    507  O   GLU A  30     -19.785  16.005   6.473  1.00  0.00           O  
ATOM    508  CB  GLU A  30     -17.205  17.005   4.647  1.00  0.00           C  
ATOM    509  CG  GLU A  30     -18.153  16.487   3.575  1.00  0.00           C  
ATOM    510  CD  GLU A  30     -17.449  16.122   2.278  1.00  0.00           C  
ATOM    511  OE1 GLU A  30     -18.112  15.596   1.355  1.00  0.00           O  
ATOM    512  OE2 GLU A  30     -16.225  16.364   2.184  1.00  0.00           O  
ATOM    513  H   GLU A  30     -15.980  18.075   6.612  1.00  0.00           H  
ATOM    514  HA  GLU A  30     -18.683  18.125   5.724  1.00  0.00           H  
ATOM    515 1HB  GLU A  30     -16.674  17.867   4.243  1.00  0.00           H  
ATOM    516 2HB  GLU A  30     -16.465  16.230   4.849  1.00  0.00           H  
ATOM    517 1HG  GLU A  30     -18.666  15.603   3.954  1.00  0.00           H  
ATOM    518 2HG  GLU A  30     -18.904  17.249   3.370  1.00  0.00           H  
ATOM    519  N   TYR A  31     -17.793  15.396   7.269  1.00  0.00           N  
ATOM    520  CA  TYR A  31     -18.293  14.183   7.906  1.00  0.00           C  
ATOM    521  C   TYR A  31     -19.237  14.518   9.054  1.00  0.00           C  
ATOM    522  O   TYR A  31     -20.241  13.833   9.260  1.00  0.00           O  
ATOM    523  CB  TYR A  31     -17.131  13.327   8.419  1.00  0.00           C  
ATOM    524  CG  TYR A  31     -16.436  12.535   7.338  1.00  0.00           C  
ATOM    525  CD1 TYR A  31     -16.785  12.692   5.999  1.00  0.00           C  
ATOM    526  CD2 TYR A  31     -15.430  11.628   7.653  1.00  0.00           C  
ATOM    527  CE1 TYR A  31     -16.149  11.964   4.999  1.00  0.00           C  
ATOM    528  CE2 TYR A  31     -14.787  10.894   6.662  1.00  0.00           C  
ATOM    529  CZ  TYR A  31     -15.153  11.069   5.340  1.00  0.00           C  
ATOM    530  OH  TYR A  31     -14.519  10.345   4.354  1.00  0.00           O  
ATOM    531  H   TYR A  31     -16.817  15.636   7.366  1.00  0.00           H  
ATOM    532  HA  TYR A  31     -18.849  13.607   7.165  1.00  0.00           H  
ATOM    533 1HB  TYR A  31     -16.391  13.968   8.901  1.00  0.00           H  
ATOM    534 2HB  TYR A  31     -17.498  12.629   9.170  1.00  0.00           H  
ATOM    535  HD1 TYR A  31     -17.569  13.395   5.719  1.00  0.00           H  
ATOM    536  HD2 TYR A  31     -15.134  11.482   8.692  1.00  0.00           H  
ATOM    537  HE1 TYR A  31     -16.437  12.102   3.957  1.00  0.00           H  
ATOM    538  HE2 TYR A  31     -14.002  10.187   6.930  1.00  0.00           H  
ATOM    539  HH  TYR A  31     -13.858   9.774   4.753  1.00  0.00           H  
ATOM    540  N   LEU A  32     -18.809  15.516   9.817  1.00  0.00           N  
ATOM    541  CA  LEU A  32     -19.659  15.982  10.907  1.00  0.00           C  
ATOM    542  C   LEU A  32     -20.991  16.500  10.375  1.00  0.00           C  
ATOM    543  O   LEU A  32     -22.050  16.172  10.915  1.00  0.00           O  
ATOM    544  CB  LEU A  32     -18.953  17.081  11.705  1.00  0.00           C  
ATOM    545  CG  LEU A  32     -19.681  17.589  12.951  1.00  0.00           C  
ATOM    546  CD1 LEU A  32     -19.835  16.464  13.970  1.00  0.00           C  
ATOM    547  CD2 LEU A  32     -18.937  18.772  13.561  1.00  0.00           C  
ATOM    548  H   LEU A  32     -17.915  15.961   9.666  1.00  0.00           H  
ATOM    549  HA  LEU A  32     -19.859  15.143  11.572  1.00  0.00           H  
ATOM    550 1HB  LEU A  32     -17.982  16.708  12.025  1.00  0.00           H  
ATOM    551 2HB  LEU A  32     -18.792  17.937  11.050  1.00  0.00           H  
ATOM    552  HG  LEU A  32     -20.688  17.907  12.680  1.00  0.00           H  
ATOM    553 1HD1 LEU A  32     -20.355  16.840  14.851  1.00  0.00           H  
ATOM    554 2HD1 LEU A  32     -20.411  15.650  13.529  1.00  0.00           H  
ATOM    555 3HD1 LEU A  32     -18.851  16.098  14.259  1.00  0.00           H  
ATOM    556 1HD2 LEU A  32     -19.470  19.120  14.446  1.00  0.00           H  
ATOM    557 2HD2 LEU A  32     -17.930  18.463  13.842  1.00  0.00           H  
ATOM    558 3HD2 LEU A  32     -18.878  19.580  12.832  1.00  0.00           H  
ATOM    559  N   GLU A  33     -21.076  17.228   9.230  1.00  0.00           N  
ATOM    560  CA  GLU A  33     -22.266  17.818   8.626  1.00  0.00           C  
ATOM    561  C   GLU A  33     -23.189  16.741   8.061  1.00  0.00           C  
ATOM    562  O   GLU A  33     -24.413  16.874   8.116  1.00  0.00           O  
ATOM    563  CB  GLU A  33     -21.877  18.808   7.525  1.00  0.00           C  
ATOM    564  CG  GLU A  33     -21.369  20.142   8.050  1.00  0.00           C  
ATOM    565  CD  GLU A  33     -20.928  21.092   6.948  1.00  0.00           C  
ATOM    566  OE1 GLU A  33     -20.582  22.256   7.252  1.00  0.00           O  
ATOM    567  OE2 GLU A  33     -20.930  20.669   5.770  1.00  0.00           O  
ATOM    568  H   GLU A  33     -20.182  17.350   8.776  1.00  0.00           H  
ATOM    569  HA  GLU A  33     -22.816  18.356   9.399  1.00  0.00           H  
ATOM    570 1HB  GLU A  33     -21.099  18.370   6.900  1.00  0.00           H  
ATOM    571 2HB  GLU A  33     -22.740  19.000   6.887  1.00  0.00           H  
ATOM    572 1HG  GLU A  33     -22.161  20.620   8.626  1.00  0.00           H  
ATOM    573 2HG  GLU A  33     -20.530  19.961   8.720  1.00  0.00           H  
ATOM    574  N   LYS A  34     -22.573  15.633   7.604  1.00  0.00           N  
ATOM    575  CA  LYS A  34     -23.316  14.527   7.006  1.00  0.00           C  
ATOM    576  C   LYS A  34     -23.769  13.531   8.070  1.00  0.00           C  
ATOM    577  O   LYS A  34     -24.562  12.630   7.786  1.00  0.00           O  
ATOM    578  CB  LYS A  34     -22.465  13.816   5.952  1.00  0.00           C  
ATOM    579  CG  LYS A  34     -22.258  14.622   4.678  1.00  0.00           C  
ATOM    580  CD  LYS A  34     -21.479  13.830   3.636  1.00  0.00           C  
ATOM    581  CE  LYS A  34     -21.296  14.625   2.350  1.00  0.00           C  
ATOM    582  NZ  LYS A  34     -20.499  13.868   1.339  1.00  0.00           N  
ATOM    583  H   LYS A  34     -21.568  15.567   7.678  1.00  0.00           H  
ATOM    584  HA  LYS A  34     -24.206  14.930   6.521  1.00  0.00           H  
ATOM    585 1HB  LYS A  34     -21.485  13.586   6.370  1.00  0.00           H  
ATOM    586 2HB  LYS A  34     -22.936  12.870   5.682  1.00  0.00           H  
ATOM    587 1HG  LYS A  34     -23.227  14.897   4.260  1.00  0.00           H  
ATOM    588 2HG  LYS A  34     -21.710  15.535   4.910  1.00  0.00           H  
ATOM    589 1HD  LYS A  34     -20.497  13.572   4.034  1.00  0.00           H  
ATOM    590 2HD  LYS A  34     -22.013  12.908   3.406  1.00  0.00           H  
ATOM    591 1HE  LYS A  34     -22.271  14.860   1.926  1.00  0.00           H  
ATOM    592 2HE  LYS A  34     -20.785  15.562   2.571  1.00  0.00           H  
ATOM    593 1HZ  LYS A  34     -20.399  14.426   0.503  1.00  0.00           H  
ATOM    594 2HZ  LYS A  34     -19.585  13.660   1.717  1.00  0.00           H  
ATOM    595 3HZ  LYS A  34     -20.973  13.005   1.113  1.00  0.00           H  
ATOM    596  N   GLY A  35     -23.358  13.721   9.326  1.00  0.00           N  
ATOM    597  CA  GLY A  35     -23.741  12.883  10.452  1.00  0.00           C  
ATOM    598  C   GLY A  35     -22.939  11.598  10.539  1.00  0.00           C  
ATOM    599  O   GLY A  35     -23.374  10.631  11.168  1.00  0.00           O  
ATOM    600  H   GLY A  35     -22.740  14.504   9.483  1.00  0.00           H  
ATOM    601 1HA  GLY A  35     -23.611  13.439  11.380  1.00  0.00           H  
ATOM    602 2HA  GLY A  35     -24.798  12.630  10.374  1.00  0.00           H  
ATOM    603  N   TRP A  36     -21.803  11.545   9.812  1.00  0.00           N  
ATOM    604  CA  TRP A  36     -20.960  10.356   9.734  1.00  0.00           C  
ATOM    605  C   TRP A  36     -20.044  10.257  10.949  1.00  0.00           C  
ATOM    606  O   TRP A  36     -19.563   9.173  11.285  1.00  0.00           O  
ATOM    607  CB  TRP A  36     -20.126  10.372   8.450  1.00  0.00           C  
ATOM    608  CG  TRP A  36     -20.934  10.223   7.197  1.00  0.00           C  
ATOM    609  CD1 TRP A  36     -22.215   9.755   7.093  1.00  0.00           C  
ATOM    610  CD2 TRP A  36     -20.514  10.541   5.866  1.00  0.00           C  
ATOM    611  NE1 TRP A  36     -22.616   9.763   5.777  1.00  0.00           N  
ATOM    612  CE2 TRP A  36     -21.592  10.240   5.004  1.00  0.00           C  
ATOM    613  CE3 TRP A  36     -19.329  11.051   5.319  1.00  0.00           C  
ATOM    614  CZ2 TRP A  36     -21.520  10.434   3.623  1.00  0.00           C  
ATOM    615  CZ3 TRP A  36     -19.259  11.243   3.944  1.00  0.00           C  
ATOM    616  CH2 TRP A  36     -20.349  10.935   3.114  1.00  0.00           C  
ATOM    617  H   TRP A  36     -21.533  12.374   9.302  1.00  0.00           H  
ATOM    618  HA  TRP A  36     -21.603   9.476   9.720  1.00  0.00           H  
ATOM    619 1HB  TRP A  36     -19.573  11.309   8.387  1.00  0.00           H  
ATOM    620 2HB  TRP A  36     -19.396   9.563   8.480  1.00  0.00           H  
ATOM    621  HD1 TRP A  36     -22.827   9.424   7.930  1.00  0.00           H  
ATOM    622  HE1 TRP A  36     -23.518   9.465   5.435  1.00  0.00           H  
ATOM    623  HE3 TRP A  36     -18.481  11.294   5.958  1.00  0.00           H  
ATOM    624  HZ2 TRP A  36     -22.355  10.203   2.961  1.00  0.00           H  
ATOM    625  HZ3 TRP A  36     -18.334  11.639   3.525  1.00  0.00           H  
ATOM    626  HH2 TRP A  36     -20.259  11.098   2.040  1.00  0.00           H  
ATOM    627  N   VAL A  37     -19.834  11.329  11.654  1.00  0.00           N  
ATOM    628  CA  VAL A  37     -19.050  11.334  12.885  1.00  0.00           C  
ATOM    629  C   VAL A  37     -19.788  12.121  13.965  1.00  0.00           C  
ATOM    630  O   VAL A  37     -20.564  13.030  13.659  1.00  0.00           O  
ATOM    631  CB  VAL A  37     -17.642  11.930  12.658  1.00  0.00           C  
ATOM    632  CG1 VAL A  37     -16.821  11.038  11.729  1.00  0.00           C  
ATOM    633  CG2 VAL A  37     -17.748  13.344  12.090  1.00  0.00           C  
ATOM    634  H   VAL A  37     -20.238  12.194  11.324  1.00  0.00           H  
ATOM    635  HA  VAL A  37     -18.932  10.304  13.224  1.00  0.00           H  
ATOM    636  HB  VAL A  37     -17.114  11.964  13.611  1.00  0.00           H  
ATOM    637 1HG1 VAL A  37     -15.833  11.476  11.583  1.00  0.00           H  
ATOM    638 2HG1 VAL A  37     -16.716  10.048  12.174  1.00  0.00           H  
ATOM    639 3HG1 VAL A  37     -17.325  10.953  10.767  1.00  0.00           H  
ATOM    640 1HG2 VAL A  37     -16.749  13.750  11.936  1.00  0.00           H  
ATOM    641 2HG2 VAL A  37     -18.279  13.315  11.138  1.00  0.00           H  
ATOM    642 3HG2 VAL A  37     -18.293  13.977  12.790  1.00  0.00           H  
ATOM    643  N   SER A  38     -19.641  11.660  15.292  1.00  0.00           N  
ATOM    644  CA  SER A  38     -20.223  12.364  16.430  1.00  0.00           C  
ATOM    645  C   SER A  38     -19.436  13.628  16.759  1.00  0.00           C  
ATOM    646  O   SER A  38     -18.298  13.791  16.313  1.00  0.00           O  
ATOM    647  CB  SER A  38     -20.275  11.452  17.656  1.00  0.00           C  
ATOM    648  OG  SER A  38     -18.969  11.167  18.127  1.00  0.00           O  
ATOM    649  H   SER A  38     -19.114  10.814  15.454  1.00  0.00           H  
ATOM    650  HA  SER A  38     -21.241  12.658  16.171  1.00  0.00           H  
ATOM    651 1HB  SER A  38     -20.854  11.934  18.444  1.00  0.00           H  
ATOM    652 2HB  SER A  38     -20.784  10.524  17.398  1.00  0.00           H  
ATOM    653  HG  SER A  38     -18.368  11.632  17.540  1.00  0.00           H  
ATOM    654  N   GLU A  39     -19.996  14.584  17.380  1.00  0.00           N  
ATOM    655  CA  GLU A  39     -19.355  15.819  17.819  1.00  0.00           C  
ATOM    656  C   GLU A  39     -18.152  15.530  18.712  1.00  0.00           C  
ATOM    657  O   GLU A  39     -17.138  16.227  18.642  1.00  0.00           O  
ATOM    658  CB  GLU A  39     -20.356  16.711  18.558  1.00  0.00           C  
ATOM    659  CG  GLU A  39     -21.350  17.410  17.642  1.00  0.00           C  
ATOM    660  CD  GLU A  39     -22.222  18.425  18.365  1.00  0.00           C  
ATOM    661  OE1 GLU A  39     -23.142  18.994  17.735  1.00  0.00           O  
ATOM    662  OE2 GLU A  39     -21.982  18.654  19.572  1.00  0.00           O  
ATOM    663  H   GLU A  39     -20.978  14.444  17.572  1.00  0.00           H  
ATOM    664  HA  GLU A  39     -18.996  16.354  16.939  1.00  0.00           H  
ATOM    665 1HB  GLU A  39     -20.918  16.112  19.275  1.00  0.00           H  
ATOM    666 2HB  GLU A  39     -19.818  17.474  19.120  1.00  0.00           H  
ATOM    667 1HG  GLU A  39     -20.802  17.922  16.851  1.00  0.00           H  
ATOM    668 2HG  GLU A  39     -21.989  16.660  17.177  1.00  0.00           H  
ATOM    669  N   GLU A  40     -18.158  14.396  19.491  1.00  0.00           N  
ATOM    670  CA  GLU A  40     -17.058  13.994  20.362  1.00  0.00           C  
ATOM    671  C   GLU A  40     -15.847  13.544  19.550  1.00  0.00           C  
ATOM    672  O   GLU A  40     -14.716  13.939  19.841  1.00  0.00           O  
ATOM    673  CB  GLU A  40     -17.503  12.876  21.308  1.00  0.00           C  
ATOM    674  CG  GLU A  40     -18.395  13.351  22.446  1.00  0.00           C  
ATOM    675  CD  GLU A  40     -18.870  12.223  23.348  1.00  0.00           C  
ATOM    676  OE1 GLU A  40     -19.671  12.482  24.274  1.00  0.00           O  
ATOM    677  OE2 GLU A  40     -18.435  11.070  23.127  1.00  0.00           O  
ATOM    678  H   GLU A  40     -18.985  13.818  19.444  1.00  0.00           H  
ATOM    679  HA  GLU A  40     -16.757  14.856  20.959  1.00  0.00           H  
ATOM    680 1HB  GLU A  40     -18.046  12.117  20.745  1.00  0.00           H  
ATOM    681 2HB  GLU A  40     -16.626  12.396  21.742  1.00  0.00           H  
ATOM    682 1HG  GLU A  40     -17.843  14.071  23.050  1.00  0.00           H  
ATOM    683 2HG  GLU A  40     -19.262  13.859  22.026  1.00  0.00           H  
ATOM    684  N   ASP A  41     -16.126  12.709  18.506  1.00  0.00           N  
ATOM    685  CA  ASP A  41     -15.079  12.210  17.619  1.00  0.00           C  
ATOM    686  C   ASP A  41     -14.460  13.346  16.807  1.00  0.00           C  
ATOM    687  O   ASP A  41     -13.247  13.373  16.594  1.00  0.00           O  
ATOM    688  CB  ASP A  41     -15.636  11.136  16.683  1.00  0.00           C  
ATOM    689  CG  ASP A  41     -15.963   9.837  17.398  1.00  0.00           C  
ATOM    690  OD1 ASP A  41     -15.451   9.611  18.516  1.00  0.00           O  
ATOM    691  OD2 ASP A  41     -16.737   9.031  16.838  1.00  0.00           O  
ATOM    692  H   ASP A  41     -17.083  12.429  18.344  1.00  0.00           H  
ATOM    693  HA  ASP A  41     -14.291  11.766  18.229  1.00  0.00           H  
ATOM    694 1HB  ASP A  41     -16.542  11.506  16.203  1.00  0.00           H  
ATOM    695 2HB  ASP A  41     -14.910  10.927  15.896  1.00  0.00           H  
ATOM    696  N   ALA A  42     -15.299  14.280  16.378  1.00  0.00           N  
ATOM    697  CA  ALA A  42     -14.840  15.457  15.645  1.00  0.00           C  
ATOM    698  C   ALA A  42     -13.981  16.355  16.531  1.00  0.00           C  
ATOM    699  O   ALA A  42     -12.964  16.890  16.083  1.00  0.00           O  
ATOM    700  CB  ALA A  42     -16.031  16.239  15.097  1.00  0.00           C  
ATOM    701  H   ALA A  42     -16.285  14.171  16.566  1.00  0.00           H  
ATOM    702  HA  ALA A  42     -14.226  15.118  14.811  1.00  0.00           H  
ATOM    703 1HB  ALA A  42     -15.673  17.113  14.553  1.00  0.00           H  
ATOM    704 2HB  ALA A  42     -16.605  15.603  14.423  1.00  0.00           H  
ATOM    705 3HB  ALA A  42     -16.666  16.560  15.922  1.00  0.00           H  
ATOM    706  N   ASP A  43     -14.345  16.455  17.794  1.00  0.00           N  
ATOM    707  CA  ASP A  43     -13.592  17.245  18.764  1.00  0.00           C  
ATOM    708  C   ASP A  43     -12.213  16.639  19.013  1.00  0.00           C  
ATOM    709  O   ASP A  43     -11.223  17.363  19.129  1.00  0.00           O  
ATOM    710  CB  ASP A  43     -14.364  17.356  20.080  1.00  0.00           C  
ATOM    711  CG  ASP A  43     -13.782  18.395  21.023  1.00  0.00           C  
ATOM    712  OD1 ASP A  43     -13.664  19.576  20.631  1.00  0.00           O  
ATOM    713  OD2 ASP A  43     -13.435  18.029  22.166  1.00  0.00           O  
ATOM    714  H   ASP A  43     -15.175  15.966  18.096  1.00  0.00           H  
ATOM    715  HA  ASP A  43     -13.450  18.247  18.358  1.00  0.00           H  
ATOM    716 1HB  ASP A  43     -15.402  17.617  19.872  1.00  0.00           H  
ATOM    717 2HB  ASP A  43     -14.364  16.389  20.584  1.00  0.00           H  
ATOM    718  N   GLU A  44     -12.076  15.319  19.077  1.00  0.00           N  
ATOM    719  CA  GLU A  44     -10.802  14.625  19.238  1.00  0.00           C  
ATOM    720  C   GLU A  44      -9.887  14.867  18.041  1.00  0.00           C  
ATOM    721  O   GLU A  44      -8.689  15.106  18.207  1.00  0.00           O  
ATOM    722  CB  GLU A  44     -11.028  13.123  19.431  1.00  0.00           C  
ATOM    723  CG  GLU A  44      -9.779  12.362  19.852  1.00  0.00           C  
ATOM    724  CD  GLU A  44     -10.025  10.877  20.068  1.00  0.00           C  
ATOM    725  OE1 GLU A  44      -9.052  10.131  20.321  1.00  0.00           O  
ATOM    726  OE2 GLU A  44     -11.201  10.457  19.982  1.00  0.00           O  
ATOM    727  H   GLU A  44     -12.926  14.778  19.007  1.00  0.00           H  
ATOM    728  HA  GLU A  44     -10.303  15.018  20.124  1.00  0.00           H  
ATOM    729 1HB  GLU A  44     -11.794  12.965  20.190  1.00  0.00           H  
ATOM    730 2HB  GLU A  44     -11.394  12.688  18.501  1.00  0.00           H  
ATOM    731 1HG  GLU A  44      -9.017  12.481  19.082  1.00  0.00           H  
ATOM    732 2HG  GLU A  44      -9.395  12.796  20.774  1.00  0.00           H  
ATOM    733  N   SER A  45     -10.476  14.724  16.842  1.00  0.00           N  
ATOM    734  CA  SER A  45      -9.743  14.984  15.607  1.00  0.00           C  
ATOM    735  C   SER A  45      -9.245  16.424  15.553  1.00  0.00           C  
ATOM    736  O   SER A  45      -8.118  16.681  15.125  1.00  0.00           O  
ATOM    737  CB  SER A  45     -10.621  14.692  14.390  1.00  0.00           C  
ATOM    738  OG  SER A  45     -10.960  13.317  14.331  1.00  0.00           O  
ATOM    739  H   SER A  45     -11.441  14.432  16.789  1.00  0.00           H  
ATOM    740  HA  SER A  45      -8.874  14.326  15.575  1.00  0.00           H  
ATOM    741 1HB  SER A  45     -11.529  15.293  14.444  1.00  0.00           H  
ATOM    742 2HB  SER A  45     -10.092  14.980  13.482  1.00  0.00           H  
ATOM    743  HG  SER A  45     -10.540  12.908  15.092  1.00  0.00           H  
ATOM    744  N   ALA A  46     -10.101  17.357  15.987  1.00  0.00           N  
ATOM    745  CA  ALA A  46      -9.726  18.767  16.057  1.00  0.00           C  
ATOM    746  C   ALA A  46      -8.551  18.975  17.009  1.00  0.00           C  
ATOM    747  O   ALA A  46      -7.623  19.728  16.704  1.00  0.00           O  
ATOM    748  CB  ALA A  46     -10.918  19.614  16.496  1.00  0.00           C  
ATOM    749  H   ALA A  46     -11.029  17.080  16.273  1.00  0.00           H  
ATOM    750  HA  ALA A  46      -9.415  19.085  15.062  1.00  0.00           H  
ATOM    751 1HB  ALA A  46     -10.622  20.662  16.543  1.00  0.00           H  
ATOM    752 2HB  ALA A  46     -11.730  19.498  15.778  1.00  0.00           H  
ATOM    753 3HB  ALA A  46     -11.253  19.288  17.479  1.00  0.00           H  
ATOM    754  N   ASP A  47      -8.515  18.318  18.142  1.00  0.00           N  
ATOM    755  CA  ASP A  47      -7.427  18.418  19.109  1.00  0.00           C  
ATOM    756  C   ASP A  47      -6.116  17.906  18.516  1.00  0.00           C  
ATOM    757  O   ASP A  47      -5.053  18.483  18.756  1.00  0.00           O  
ATOM    758  CB  ASP A  47      -7.767  17.640  20.383  1.00  0.00           C  
ATOM    759  CG  ASP A  47      -8.816  18.331  21.237  1.00  0.00           C  
ATOM    760  OD1 ASP A  47      -9.014  19.556  21.087  1.00  0.00           O  
ATOM    761  OD2 ASP A  47      -9.448  17.644  22.069  1.00  0.00           O  
ATOM    762  H   ASP A  47      -9.296  17.710  18.342  1.00  0.00           H  
ATOM    763  HA  ASP A  47      -7.290  19.468  19.369  1.00  0.00           H  
ATOM    764 1HB  ASP A  47      -8.133  16.648  20.117  1.00  0.00           H  
ATOM    765 2HB  ASP A  47      -6.864  17.507  20.980  1.00  0.00           H  
ATOM    766  N   ARG A  48      -6.173  16.868  17.744  1.00  0.00           N  
ATOM    767  CA  ARG A  48      -4.986  16.297  17.115  1.00  0.00           C  
ATOM    768  C   ARG A  48      -4.412  17.245  16.068  1.00  0.00           C  
ATOM    769  O   ARG A  48      -3.194  17.413  15.976  1.00  0.00           O  
ATOM    770  CB  ARG A  48      -5.313  14.946  16.476  1.00  0.00           C  
ATOM    771  CG  ARG A  48      -5.539  13.828  17.480  1.00  0.00           C  
ATOM    772  CD  ARG A  48      -5.802  12.496  16.792  1.00  0.00           C  
ATOM    773  NE  ARG A  48      -4.974  11.429  17.347  1.00  0.00           N  
ATOM    774  CZ  ARG A  48      -4.883  10.200  16.845  1.00  0.00           C  
ATOM    775  NH1 ARG A  48      -5.572   9.858  15.763  1.00  0.00           N  
ATOM    776  NH2 ARG A  48      -4.099   9.307  17.431  1.00  0.00           N  
ATOM    777  H   ARG A  48      -7.073  16.442  17.574  1.00  0.00           H  
ATOM    778  HA  ARG A  48      -4.227  16.144  17.883  1.00  0.00           H  
ATOM    779 1HB  ARG A  48      -6.210  15.040  15.866  1.00  0.00           H  
ATOM    780 2HB  ARG A  48      -4.498  14.649  15.816  1.00  0.00           H  
ATOM    781 1HG  ARG A  48      -4.655  13.720  18.109  1.00  0.00           H  
ATOM    782 2HG  ARG A  48      -6.401  14.067  18.103  1.00  0.00           H  
ATOM    783 1HD  ARG A  48      -6.848  12.220  16.921  1.00  0.00           H  
ATOM    784 2HD  ARG A  48      -5.579  12.585  15.729  1.00  0.00           H  
ATOM    785  HE  ARG A  48      -4.429  11.638  18.173  1.00  0.00           H  
ATOM    786 1HH1 ARG A  48      -6.173  10.534  15.312  1.00  0.00           H  
ATOM    787 2HH1 ARG A  48      -5.495   8.923  15.391  1.00  0.00           H  
ATOM    788 1HH2 ARG A  48      -3.573   9.560  18.256  1.00  0.00           H  
ATOM    789 2HH2 ARG A  48      -4.027   8.374  17.054  1.00  0.00           H  
ATOM    790  N   ILE A  49      -5.334  17.861  15.249  1.00  0.00           N  
ATOM    791  CA  ILE A  49      -4.939  18.834  14.237  1.00  0.00           C  
ATOM    792  C   ILE A  49      -4.275  20.035  14.908  1.00  0.00           C  
ATOM    793  O   ILE A  49      -3.246  20.525  14.437  1.00  0.00           O  
ATOM    794  CB  ILE A  49      -6.149  19.294  13.392  1.00  0.00           C  
ATOM    795  CG1 ILE A  49      -6.701  18.124  12.570  1.00  0.00           C  
ATOM    796  CG2 ILE A  49      -5.760  20.465  12.486  1.00  0.00           C  
ATOM    797  CD1 ILE A  49      -7.995  18.441  11.834  1.00  0.00           C  
ATOM    798  H   ILE A  49      -6.312  17.630  15.355  1.00  0.00           H  
ATOM    799  HA  ILE A  49      -4.217  18.365  13.569  1.00  0.00           H  
ATOM    800  HB  ILE A  49      -6.954  19.612  14.053  1.00  0.00           H  
ATOM    801 1HG1 ILE A  49      -5.959  17.814  11.835  1.00  0.00           H  
ATOM    802 2HG1 ILE A  49      -6.885  17.273  13.226  1.00  0.00           H  
ATOM    803 1HG2 ILE A  49      -6.625  20.774  11.899  1.00  0.00           H  
ATOM    804 2HG2 ILE A  49      -5.420  21.300  13.097  1.00  0.00           H  
ATOM    805 3HG2 ILE A  49      -4.958  20.156  11.815  1.00  0.00           H  
ATOM    806 1HD1 ILE A  49      -8.321  17.563  11.276  1.00  0.00           H  
ATOM    807 2HD1 ILE A  49      -8.765  18.720  12.555  1.00  0.00           H  
ATOM    808 3HD1 ILE A  49      -7.828  19.267  11.144  1.00  0.00           H  
ATOM    809  N   GLU A  50      -4.865  20.396  15.964  1.00  0.00           N  
ATOM    810  CA  GLU A  50      -4.316  21.506  16.737  1.00  0.00           C  
ATOM    811  C   GLU A  50      -2.927  21.171  17.273  1.00  0.00           C  
ATOM    812  O   GLU A  50      -2.021  22.006  17.230  1.00  0.00           O  
ATOM    813  CB  GLU A  50      -5.251  21.872  17.892  1.00  0.00           C  
ATOM    814  CG  GLU A  50      -4.850  23.141  18.630  1.00  0.00           C  
ATOM    815  CD  GLU A  50      -5.879  23.589  19.655  1.00  0.00           C  
ATOM    816  OE1 GLU A  50      -5.862  24.776  20.053  1.00  0.00           O  
ATOM    817  OE2 GLU A  50      -6.709  22.747  20.064  1.00  0.00           O  
ATOM    818  H   GLU A  50      -5.705  19.939  16.288  1.00  0.00           H  
ATOM    819  HA  GLU A  50      -4.220  22.371  16.080  1.00  0.00           H  
ATOM    820 1HB  GLU A  50      -6.264  22.006  17.512  1.00  0.00           H  
ATOM    821 2HB  GLU A  50      -5.277  21.054  18.612  1.00  0.00           H  
ATOM    822 1HG  GLU A  50      -3.902  22.968  19.140  1.00  0.00           H  
ATOM    823 2HG  GLU A  50      -4.700  23.939  17.904  1.00  0.00           H  
ATOM    824  N   GLU A  51      -2.710  19.989  17.792  1.00  0.00           N  
ATOM    825  CA  GLU A  51      -1.422  19.546  18.316  1.00  0.00           C  
ATOM    826  C   GLU A  51      -0.346  19.577  17.234  1.00  0.00           C  
ATOM    827  O   GLU A  51       0.786  19.992  17.488  1.00  0.00           O  
ATOM    828  CB  GLU A  51      -1.536  18.137  18.904  1.00  0.00           C  
ATOM    829  CG  GLU A  51      -0.314  17.702  19.699  1.00  0.00           C  
ATOM    830  CD  GLU A  51      -0.462  16.321  20.319  1.00  0.00           C  
ATOM    831  OE1 GLU A  51       0.516  15.815  20.914  1.00  0.00           O  
ATOM    832  OE2 GLU A  51      -1.565  15.741  20.208  1.00  0.00           O  
ATOM    833  H   GLU A  51      -3.497  19.357  17.823  1.00  0.00           H  
ATOM    834  HA  GLU A  51      -1.117  20.230  19.109  1.00  0.00           H  
ATOM    835 1HB  GLU A  51      -2.405  18.086  19.561  1.00  0.00           H  
ATOM    836 2HB  GLU A  51      -1.691  17.418  18.099  1.00  0.00           H  
ATOM    837 1HG  GLU A  51       0.553  17.697  19.039  1.00  0.00           H  
ATOM    838 2HG  GLU A  51      -0.130  18.429  20.489  1.00  0.00           H  
ATOM    839  N   VAL A  52      -0.721  19.206  16.028  1.00  0.00           N  
ATOM    840  CA  VAL A  52       0.212  19.159  14.907  1.00  0.00           C  
ATOM    841  C   VAL A  52       0.564  20.578  14.468  1.00  0.00           C  
ATOM    842  O   VAL A  52       1.722  20.870  14.159  1.00  0.00           O  
ATOM    843  CB  VAL A  52      -0.370  18.362  13.718  1.00  0.00           C  
ATOM    844  CG1 VAL A  52       0.585  18.396  12.526  1.00  0.00           C  
ATOM    845  CG2 VAL A  52      -0.661  16.921  14.133  1.00  0.00           C  
ATOM    846  H   VAL A  52      -1.685  18.946  15.877  1.00  0.00           H  
ATOM    847  HA  VAL A  52       1.124  18.660  15.236  1.00  0.00           H  
ATOM    848  HB  VAL A  52      -1.296  18.836  13.393  1.00  0.00           H  
ATOM    849 1HG1 VAL A  52       0.156  17.829  11.699  1.00  0.00           H  
ATOM    850 2HG1 VAL A  52       0.741  19.429  12.214  1.00  0.00           H  
ATOM    851 3HG1 VAL A  52       1.539  17.954  12.812  1.00  0.00           H  
ATOM    852 1HG2 VAL A  52      -1.071  16.374  13.285  1.00  0.00           H  
ATOM    853 2HG2 VAL A  52       0.262  16.443  14.461  1.00  0.00           H  
ATOM    854 3HG2 VAL A  52      -1.383  16.916  14.950  1.00  0.00           H  
ATOM    855  N   LEU A  53      -0.328  21.488  14.495  1.00  0.00           N  
ATOM    856  CA  LEU A  53      -0.128  22.865  14.057  1.00  0.00           C  
ATOM    857  C   LEU A  53       0.754  23.626  15.041  1.00  0.00           C  
ATOM    858  O   LEU A  53       1.488  24.535  14.648  1.00  0.00           O  
ATOM    859  CB  LEU A  53      -1.474  23.579  13.903  1.00  0.00           C  
ATOM    860  CG  LEU A  53      -2.253  23.288  12.619  1.00  0.00           C  
ATOM    861  CD1 LEU A  53      -3.652  23.890  12.701  1.00  0.00           C  
ATOM    862  CD2 LEU A  53      -1.504  23.826  11.405  1.00  0.00           C  
ATOM    863  H   LEU A  53      -1.232  21.211  14.850  1.00  0.00           H  
ATOM    864  HA  LEU A  53       0.371  22.851  13.089  1.00  0.00           H  
ATOM    865 1HB  LEU A  53      -2.112  23.302  14.740  1.00  0.00           H  
ATOM    866 2HB  LEU A  53      -1.304  24.655  13.944  1.00  0.00           H  
ATOM    867  HG  LEU A  53      -2.381  22.211  12.507  1.00  0.00           H  
ATOM    868 1HD1 LEU A  53      -4.195  23.675  11.781  1.00  0.00           H  
ATOM    869 2HD1 LEU A  53      -4.186  23.456  13.546  1.00  0.00           H  
ATOM    870 3HD1 LEU A  53      -3.577  24.969  12.834  1.00  0.00           H  
ATOM    871 1HD2 LEU A  53      -2.073  23.609  10.501  1.00  0.00           H  
ATOM    872 2HD2 LEU A  53      -1.377  24.904  11.504  1.00  0.00           H  
ATOM    873 3HD2 LEU A  53      -0.525  23.350  11.341  1.00  0.00           H  
ATOM    874  N   LYS A  54       0.755  23.206  16.294  1.00  0.00           N  
ATOM    875  CA  LYS A  54       1.588  23.829  17.319  1.00  0.00           C  
ATOM    876  C   LYS A  54       3.041  23.381  17.194  1.00  0.00           C  
ATOM    877  O   LYS A  54       3.956  24.106  17.589  1.00  0.00           O  
ATOM    878  CB  LYS A  54       1.057  23.502  18.715  1.00  0.00           C  
ATOM    879  CG  LYS A  54      -0.197  24.275  19.097  1.00  0.00           C  
ATOM    880  CD  LYS A  54      -0.636  23.960  20.521  1.00  0.00           C  
ATOM    881  CE  LYS A  54      -1.900  24.720  20.899  1.00  0.00           C  
ATOM    882  NZ  LYS A  54      -2.352  24.390  22.284  1.00  0.00           N  
ATOM    883  H   LYS A  54       0.160  22.430  16.548  1.00  0.00           H  
ATOM    884  HA  LYS A  54       1.557  24.910  17.180  1.00  0.00           H  
ATOM    885 1HB  LYS A  54       0.831  22.437  18.778  1.00  0.00           H  
ATOM    886 2HB  LYS A  54       1.826  23.718  19.457  1.00  0.00           H  
ATOM    887 1HG  LYS A  54      -0.004  25.345  19.016  1.00  0.00           H  
ATOM    888 2HG  LYS A  54      -1.005  24.017  18.414  1.00  0.00           H  
ATOM    889 1HD  LYS A  54      -0.826  22.890  20.615  1.00  0.00           H  
ATOM    890 2HD  LYS A  54       0.159  24.232  21.215  1.00  0.00           H  
ATOM    891 1HE  LYS A  54      -1.713  25.791  20.835  1.00  0.00           H  
ATOM    892 2HE  LYS A  54      -2.698  24.470  20.200  1.00  0.00           H  
ATOM    893 1HZ  LYS A  54      -3.190  24.911  22.498  1.00  0.00           H  
ATOM    894 2HZ  LYS A  54      -2.545  23.400  22.349  1.00  0.00           H  
ATOM    895 3HZ  LYS A  54      -1.627  24.635  22.943  1.00  0.00           H  
ATOM    896  N   LYS A  55       3.252  22.296  16.522  1.00  0.00           N  
ATOM    897  CA  LYS A  55       4.608  21.789  16.331  1.00  0.00           C  
ATOM    898  C   LYS A  55       5.270  22.434  15.117  1.00  0.00           C  
ATOM    899  O   LYS A  55       6.465  22.737  15.143  1.00  0.00           O  
ATOM    900  CB  LYS A  55       4.595  20.267  16.174  1.00  0.00           C  
ATOM    901  CG  LYS A  55       4.414  19.511  17.482  1.00  0.00           C  
ATOM    902  CD  LYS A  55       4.561  18.008  17.283  1.00  0.00           C  
ATOM    903  CE  LYS A  55       4.314  17.246  18.578  1.00  0.00           C  
ATOM    904  NZ  LYS A  55       4.475  15.773  18.393  1.00  0.00           N  
ATOM    905  H   LYS A  55       2.476  21.788  16.122  1.00  0.00           H  
ATOM    906  HA  LYS A  55       5.200  22.043  17.211  1.00  0.00           H  
ATOM    907 1HB  LYS A  55       3.787  19.977  15.501  1.00  0.00           H  
ATOM    908 2HB  LYS A  55       5.531  19.940  15.721  1.00  0.00           H  
ATOM    909 1HG  LYS A  55       5.161  19.846  18.203  1.00  0.00           H  
ATOM    910 2HG  LYS A  55       3.424  19.718  17.888  1.00  0.00           H  
ATOM    911 1HD  LYS A  55       3.847  17.669  16.531  1.00  0.00           H  
ATOM    912 2HD  LYS A  55       5.568  17.785  16.930  1.00  0.00           H  
ATOM    913 1HE  LYS A  55       5.016  17.585  19.339  1.00  0.00           H  
ATOM    914 2HE  LYS A  55       3.303  17.448  18.932  1.00  0.00           H  
ATOM    915 1HZ  LYS A  55       4.304  15.302  19.270  1.00  0.00           H  
ATOM    916 2HZ  LYS A  55       3.815  15.446  17.701  1.00  0.00           H  
ATOM    917 3HZ  LYS A  55       5.415  15.573  18.082  1.00  0.00           H  
TER                                                                             
ATOM    919  N   ASP B  56      -3.365 -21.108  18.056  1.00  0.00           N  
ATOM    920  CA  ASP B  56      -3.101 -19.672  18.057  1.00  0.00           C  
ATOM    921  C   ASP B  56      -3.835 -18.978  16.912  1.00  0.00           C  
ATOM    922  O   ASP B  56      -3.771 -19.425  15.765  1.00  0.00           O  
ATOM    923  CB  ASP B  56      -1.598 -19.403  17.959  1.00  0.00           C  
ATOM    924  CG  ASP B  56      -1.228 -17.972  18.310  1.00  0.00           C  
ATOM    925  OD1 ASP B  56      -2.131 -17.168  18.625  1.00  0.00           O  
ATOM    926  OD2 ASP B  56      -0.022 -17.646  18.268  1.00  0.00           O  
ATOM    927  H   ASP B  56      -3.631 -21.560  18.919  1.00  0.00           H  
ATOM    928  HA  ASP B  56      -3.469 -19.253  18.994  1.00  0.00           H  
ATOM    929 1HB  ASP B  56      -1.063 -20.076  18.630  1.00  0.00           H  
ATOM    930 2HB  ASP B  56      -1.256 -19.612  16.945  1.00  0.00           H  
ATOM    931  N   TYR B  57      -4.825 -18.076  17.301  1.00  0.00           N  
ATOM    932  CA  TYR B  57      -5.705 -17.430  16.333  1.00  0.00           C  
ATOM    933  C   TYR B  57      -5.171 -16.057  15.942  1.00  0.00           C  
ATOM    934  O   TYR B  57      -5.947 -15.138  15.670  1.00  0.00           O  
ATOM    935  CB  TYR B  57      -7.122 -17.298  16.899  1.00  0.00           C  
ATOM    936  CG  TYR B  57      -7.814 -18.621  17.118  1.00  0.00           C  
ATOM    937  CD1 TYR B  57      -8.357 -19.331  16.050  1.00  0.00           C  
ATOM    938  CD2 TYR B  57      -7.928 -19.164  18.394  1.00  0.00           C  
ATOM    939  CE1 TYR B  57      -8.998 -20.550  16.247  1.00  0.00           C  
ATOM    940  CE2 TYR B  57      -8.566 -20.382  18.603  1.00  0.00           C  
ATOM    941  CZ  TYR B  57      -9.097 -21.067  17.525  1.00  0.00           C  
ATOM    942  OH  TYR B  57      -9.730 -22.273  17.726  1.00  0.00           O  
ATOM    943  H   TYR B  57      -4.934 -17.865  18.283  1.00  0.00           H  
ATOM    944  HA  TYR B  57      -5.745 -18.048  15.436  1.00  0.00           H  
ATOM    945 1HB  TYR B  57      -7.085 -16.770  17.853  1.00  0.00           H  
ATOM    946 2HB  TYR B  57      -7.731 -16.703  16.219  1.00  0.00           H  
ATOM    947  HD1 TYR B  57      -8.284 -18.933  15.038  1.00  0.00           H  
ATOM    948  HD2 TYR B  57      -7.514 -18.633  19.251  1.00  0.00           H  
ATOM    949  HE1 TYR B  57      -9.416 -21.089  15.397  1.00  0.00           H  
ATOM    950  HE2 TYR B  57      -8.646 -20.790  19.611  1.00  0.00           H  
ATOM    951  HH  TYR B  57      -9.714 -22.489  18.661  1.00  0.00           H  
ATOM    952  N   SER B  58      -3.760 -15.954  16.003  1.00  0.00           N  
ATOM    953  CA  SER B  58      -3.120 -14.713  15.578  1.00  0.00           C  
ATOM    954  C   SER B  58      -3.243 -14.515  14.071  1.00  0.00           C  
ATOM    955  O   SER B  58      -3.120 -15.471  13.302  1.00  0.00           O  
ATOM    956  CB  SER B  58      -1.646 -14.703  15.984  1.00  0.00           C  
ATOM    957  OG  SER B  58      -1.512 -14.723  17.394  1.00  0.00           O  
ATOM    958  H   SER B  58      -3.185 -16.716  16.333  1.00  0.00           H  
ATOM    959  HA  SER B  58      -3.622 -13.879  16.070  1.00  0.00           H  
ATOM    960 1HB  SER B  58      -1.144 -15.570  15.554  1.00  0.00           H  
ATOM    961 2HB  SER B  58      -1.164 -13.813  15.581  1.00  0.00           H  
ATOM    962  HG  SER B  58      -2.406 -14.738  17.745  1.00  0.00           H  
ATOM    963  N   PHE B  59      -3.564 -13.285  13.711  1.00  0.00           N  
ATOM    964  CA  PHE B  59      -3.762 -12.994  12.296  1.00  0.00           C  
ATOM    965  C   PHE B  59      -3.105 -11.671  11.918  1.00  0.00           C  
ATOM    966  O   PHE B  59      -2.745 -10.880  12.792  1.00  0.00           O  
ATOM    967  CB  PHE B  59      -5.255 -12.954  11.958  1.00  0.00           C  
ATOM    968  CG  PHE B  59      -6.005 -11.847  12.649  1.00  0.00           C  
ATOM    969  CD1 PHE B  59      -6.566 -12.046  13.904  1.00  0.00           C  
ATOM    970  CD2 PHE B  59      -6.147 -10.606  12.042  1.00  0.00           C  
ATOM    971  CE1 PHE B  59      -7.260 -11.023  14.546  1.00  0.00           C  
ATOM    972  CE2 PHE B  59      -6.839  -9.578  12.677  1.00  0.00           C  
ATOM    973  CZ  PHE B  59      -7.396  -9.789  13.928  1.00  0.00           C  
ATOM    974  H   PHE B  59      -3.676 -12.542  14.386  1.00  0.00           H  
ATOM    975  HA  PHE B  59      -3.294 -13.787  11.711  1.00  0.00           H  
ATOM    976 1HB  PHE B  59      -5.381 -12.831  10.883  1.00  0.00           H  
ATOM    977 2HB  PHE B  59      -5.716 -13.901  12.235  1.00  0.00           H  
ATOM    978  HD1 PHE B  59      -6.458 -13.017  14.388  1.00  0.00           H  
ATOM    979  HD2 PHE B  59      -5.709 -10.441  11.057  1.00  0.00           H  
ATOM    980  HE1 PHE B  59      -7.694 -11.194  15.531  1.00  0.00           H  
ATOM    981  HE2 PHE B  59      -6.944  -8.608  12.191  1.00  0.00           H  
ATOM    982  HZ  PHE B  59      -7.941  -8.987  14.424  1.00  0.00           H  
ATOM    983  N   SER B  60      -2.881 -11.500  10.597  1.00  0.00           N  
ATOM    984  CA  SER B  60      -2.394 -10.243  10.040  1.00  0.00           C  
ATOM    985  C   SER B  60      -3.274  -9.771   8.887  1.00  0.00           C  
ATOM    986  O   SER B  60      -3.890 -10.586   8.196  1.00  0.00           O  
ATOM    987  CB  SER B  60      -0.949 -10.392   9.562  1.00  0.00           C  
ATOM    988  OG  SER B  60      -0.845 -11.415   8.587  1.00  0.00           O  
ATOM    989  H   SER B  60      -3.060 -12.277   9.976  1.00  0.00           H  
ATOM    990  HA  SER B  60      -2.426  -9.483  10.822  1.00  0.00           H  
ATOM    991 1HB  SER B  60      -0.605  -9.447   9.142  1.00  0.00           H  
ATOM    992 2HB  SER B  60      -0.308 -10.626  10.411  1.00  0.00           H  
ATOM    993  HG  SER B  60      -1.733 -11.763   8.473  1.00  0.00           H  
ATOM    994  N   CYS B  61      -3.298  -8.394   8.740  1.00  0.00           N  
ATOM    995  CA  CYS B  61      -4.161  -7.811   7.719  1.00  0.00           C  
ATOM    996  C   CYS B  61      -3.427  -6.725   6.940  1.00  0.00           C  
ATOM    997  O   CYS B  61      -2.473  -6.131   7.444  1.00  0.00           O  
ATOM    998  CB  CYS B  61      -5.425  -7.230   8.353  1.00  0.00           C  
ATOM    999  SG  CYS B  61      -6.379  -8.432   9.306  1.00  0.00           S  
ATOM   1000  H   CYS B  61      -2.737  -7.784   9.317  1.00  0.00           H  
ATOM   1001  HA  CYS B  61      -4.451  -8.597   7.022  1.00  0.00           H  
ATOM   1002 1HB  CYS B  61      -5.155  -6.407   9.015  1.00  0.00           H  
ATOM   1003 2HB  CYS B  61      -6.070  -6.824   7.573  1.00  0.00           H  
ATOM   1004  N   TYR B  62      -3.771  -6.573   5.759  1.00  0.00           N  
ATOM   1005  CA  TYR B  62      -3.368  -5.379   5.024  1.00  0.00           C  
ATOM   1006  C   TYR B  62      -4.547  -4.782   4.265  1.00  0.00           C  
ATOM   1007  O   TYR B  62      -5.500  -5.490   3.930  1.00  0.00           O  
ATOM   1008  CB  TYR B  62      -2.231  -5.704   4.051  1.00  0.00           C  
ATOM   1009  CG  TYR B  62      -2.649  -6.592   2.904  1.00  0.00           C  
ATOM   1010  CD1 TYR B  62      -2.468  -7.972   2.965  1.00  0.00           C  
ATOM   1011  CD2 TYR B  62      -3.224  -6.054   1.758  1.00  0.00           C  
ATOM   1012  CE1 TYR B  62      -2.849  -8.794   1.909  1.00  0.00           C  
ATOM   1013  CE2 TYR B  62      -3.610  -6.866   0.697  1.00  0.00           C  
ATOM   1014  CZ  TYR B  62      -3.419  -8.233   0.782  1.00  0.00           C  
ATOM   1015  OH  TYR B  62      -3.799  -9.042  -0.266  1.00  0.00           O  
ATOM   1016  H   TYR B  62      -4.332  -7.271   5.293  1.00  0.00           H  
ATOM   1017  HA  TYR B  62      -3.012  -4.636   5.739  1.00  0.00           H  
ATOM   1018 1HB  TYR B  62      -1.830  -4.778   3.637  1.00  0.00           H  
ATOM   1019 2HB  TYR B  62      -1.423  -6.199   4.588  1.00  0.00           H  
ATOM   1020  HD1 TYR B  62      -2.021  -8.425   3.851  1.00  0.00           H  
ATOM   1021  HD2 TYR B  62      -3.378  -4.978   1.679  1.00  0.00           H  
ATOM   1022  HE1 TYR B  62      -2.699  -9.871   1.976  1.00  0.00           H  
ATOM   1023  HE2 TYR B  62      -4.058  -6.424  -0.193  1.00  0.00           H  
ATOM   1024  HH  TYR B  62      -4.174  -8.502  -0.966  1.00  0.00           H  
ATOM   1025  N   SER B  63      -4.540  -3.371   4.133  1.00  0.00           N  
ATOM   1026  CA  SER B  63      -5.578  -2.666   3.389  1.00  0.00           C  
ATOM   1027  C   SER B  63      -5.036  -2.108   2.077  1.00  0.00           C  
ATOM   1028  O   SER B  63      -3.844  -1.814   1.967  1.00  0.00           O  
ATOM   1029  CB  SER B  63      -6.165  -1.532   4.231  1.00  0.00           C  
ATOM   1030  OG  SER B  63      -5.195  -0.527   4.467  1.00  0.00           O  
ATOM   1031  H   SER B  63      -3.797  -2.840   4.565  1.00  0.00           H  
ATOM   1032  HA  SER B  63      -6.375  -3.373   3.152  1.00  0.00           H  
ATOM   1033 1HB  SER B  63      -7.023  -1.102   3.715  1.00  0.00           H  
ATOM   1034 2HB  SER B  63      -6.521  -1.931   5.180  1.00  0.00           H  
ATOM   1035  HG  SER B  63      -4.395  -0.823   4.026  1.00  0.00           H  
ATOM   1036  N   GLN B  64      -5.861  -2.166   1.096  1.00  0.00           N  
ATOM   1037  CA  GLN B  64      -5.612  -1.458  -0.155  1.00  0.00           C  
ATOM   1038  C   GLN B  64      -6.708  -0.434  -0.435  1.00  0.00           C  
ATOM   1039  O   GLN B  64      -7.894  -0.769  -0.431  1.00  0.00           O  
ATOM   1040  CB  GLN B  64      -5.504  -2.444  -1.319  1.00  0.00           C  
ATOM   1041  CG  GLN B  64      -4.286  -3.355  -1.243  1.00  0.00           C  
ATOM   1042  CD  GLN B  64      -4.221  -4.344  -2.391  1.00  0.00           C  
ATOM   1043  OE1 GLN B  64      -4.947  -5.343  -2.410  1.00  0.00           O  
ATOM   1044  NE2 GLN B  64      -3.349  -4.075  -3.357  1.00  0.00           N  
ATOM   1045  H   GLN B  64      -6.703  -2.715   1.191  1.00  0.00           H  
ATOM   1046  HA  GLN B  64      -4.668  -0.921  -0.066  1.00  0.00           H  
ATOM   1047 1HB  GLN B  64      -6.395  -3.070  -1.349  1.00  0.00           H  
ATOM   1048 2HB  GLN B  64      -5.459  -1.894  -2.259  1.00  0.00           H  
ATOM   1049 1HG  GLN B  64      -3.385  -2.743  -1.272  1.00  0.00           H  
ATOM   1050 2HG  GLN B  64      -4.325  -3.919  -0.311  1.00  0.00           H  
ATOM   1051 1HE2 GLN B  64      -3.263  -4.693  -4.140  1.00  0.00           H  
ATOM   1052 2HE2 GLN B  64      -2.779  -3.255  -3.302  1.00  0.00           H  
ATOM   1053  N   LEU B  65      -6.277   0.789  -0.681  1.00  0.00           N  
ATOM   1054  CA  LEU B  65      -7.238   1.869  -0.878  1.00  0.00           C  
ATOM   1055  C   LEU B  65      -7.403   2.188  -2.360  1.00  0.00           C  
ATOM   1056  O   LEU B  65      -6.426   2.184  -3.112  1.00  0.00           O  
ATOM   1057  CB  LEU B  65      -6.796   3.124  -0.120  1.00  0.00           C  
ATOM   1058  CG  LEU B  65      -6.487   2.945   1.367  1.00  0.00           C  
ATOM   1059  CD1 LEU B  65      -6.062   4.274   1.984  1.00  0.00           C  
ATOM   1060  CD2 LEU B  65      -7.695   2.372   2.099  1.00  0.00           C  
ATOM   1061  H   LEU B  65      -5.289   0.993  -0.736  1.00  0.00           H  
ATOM   1062  HA  LEU B  65      -8.203   1.548  -0.488  1.00  0.00           H  
ATOM   1063 1HB  LEU B  65      -5.898   3.517  -0.593  1.00  0.00           H  
ATOM   1064 2HB  LEU B  65      -7.583   3.874  -0.201  1.00  0.00           H  
ATOM   1065  HG  LEU B  65      -5.646   2.261   1.484  1.00  0.00           H  
ATOM   1066 1HD1 LEU B  65      -5.845   4.131   3.043  1.00  0.00           H  
ATOM   1067 2HD1 LEU B  65      -5.169   4.641   1.478  1.00  0.00           H  
ATOM   1068 3HD1 LEU B  65      -6.867   5.000   1.874  1.00  0.00           H  
ATOM   1069 1HD2 LEU B  65      -7.456   2.251   3.156  1.00  0.00           H  
ATOM   1070 2HD2 LEU B  65      -8.541   3.052   1.994  1.00  0.00           H  
ATOM   1071 3HD2 LEU B  65      -7.953   1.403   1.672  1.00  0.00           H  
ATOM   1072  N   GLU B  66      -8.684   2.420  -2.760  1.00  0.00           N  
ATOM   1073  CA  GLU B  66      -9.059   2.747  -4.132  1.00  0.00           C  
ATOM   1074  C   GLU B  66      -8.545   1.694  -5.110  1.00  0.00           C  
ATOM   1075  O   GLU B  66      -7.854   2.023  -6.077  1.00  0.00           O  
ATOM   1076  CB  GLU B  66      -8.529   4.129  -4.520  1.00  0.00           C  
ATOM   1077  CG  GLU B  66      -9.142   5.270  -3.721  1.00  0.00           C  
ATOM   1078  CD  GLU B  66      -8.646   6.640  -4.154  1.00  0.00           C  
ATOM   1079  OE1 GLU B  66      -9.444   7.424  -4.717  1.00  0.00           O  
ATOM   1080  OE2 GLU B  66      -7.451   6.932  -3.930  1.00  0.00           O  
ATOM   1081  H   GLU B  66      -9.404   2.358  -2.055  1.00  0.00           H  
ATOM   1082  HA  GLU B  66     -10.147   2.761  -4.199  1.00  0.00           H  
ATOM   1083 1HB  GLU B  66      -7.448   4.157  -4.378  1.00  0.00           H  
ATOM   1084 2HB  GLU B  66      -8.725   4.311  -5.577  1.00  0.00           H  
ATOM   1085 1HG  GLU B  66     -10.225   5.239  -3.836  1.00  0.00           H  
ATOM   1086 2HG  GLU B  66      -8.912   5.126  -2.666  1.00  0.00           H  
ATOM   1087  N   VAL B  67      -8.838   0.422  -4.740  1.00  0.00           N  
ATOM   1088  CA  VAL B  67      -8.380  -0.744  -5.489  1.00  0.00           C  
ATOM   1089  C   VAL B  67      -9.116  -0.822  -6.825  1.00  0.00           C  
ATOM   1090  O   VAL B  67      -8.512  -1.126  -7.856  1.00  0.00           O  
ATOM   1091  CB  VAL B  67      -8.589  -2.050  -4.689  1.00  0.00           C  
ATOM   1092  CG1 VAL B  67      -8.187  -3.264  -5.524  1.00  0.00           C  
ATOM   1093  CG2 VAL B  67      -7.795  -2.008  -3.384  1.00  0.00           C  
ATOM   1094  H   VAL B  67      -9.397   0.285  -3.910  1.00  0.00           H  
ATOM   1095  HA  VAL B  67      -7.313  -0.633  -5.684  1.00  0.00           H  
ATOM   1096  HB  VAL B  67      -9.649  -2.160  -4.462  1.00  0.00           H  
ATOM   1097 1HG1 VAL B  67      -8.342  -4.173  -4.942  1.00  0.00           H  
ATOM   1098 2HG1 VAL B  67      -8.797  -3.303  -6.427  1.00  0.00           H  
ATOM   1099 3HG1 VAL B  67      -7.135  -3.185  -5.798  1.00  0.00           H  
ATOM   1100 1HG2 VAL B  67      -7.953  -2.934  -2.832  1.00  0.00           H  
ATOM   1101 2HG2 VAL B  67      -6.734  -1.895  -3.607  1.00  0.00           H  
ATOM   1102 3HG2 VAL B  67      -8.131  -1.164  -2.781  1.00  0.00           H  
ATOM   1103  N   ASN B  68     -10.330  -0.611  -6.869  1.00  0.00           N  
ATOM   1104  CA  ASN B  68     -11.203  -0.565  -8.037  1.00  0.00           C  
ATOM   1105  C   ASN B  68     -12.117   0.657  -8.005  1.00  0.00           C  
ATOM   1106  O   ASN B  68     -13.212   0.604  -7.442  1.00  0.00           O  
ATOM   1107  CB  ASN B  68     -12.033  -1.846  -8.139  1.00  0.00           C  
ATOM   1108  CG  ASN B  68     -12.774  -1.959  -9.457  1.00  0.00           C  
ATOM   1109  OD1 ASN B  68     -12.556  -1.165 -10.375  1.00  0.00           O  
ATOM   1110  ND2 ASN B  68     -13.655  -2.947  -9.559  1.00  0.00           N  
ATOM   1111  H   ASN B  68     -10.726  -0.456  -5.953  1.00  0.00           H  
ATOM   1112  HA  ASN B  68     -10.582  -0.481  -8.930  1.00  0.00           H  
ATOM   1113 1HB  ASN B  68     -11.380  -2.713  -8.028  1.00  0.00           H  
ATOM   1114 2HB  ASN B  68     -12.758  -1.876  -7.325  1.00  0.00           H  
ATOM   1115 1HD2 ASN B  68     -14.173  -3.070 -10.406  1.00  0.00           H  
ATOM   1116 2HD2 ASN B  68     -13.800  -3.568  -8.790  1.00  0.00           H  
ATOM   1117  N   GLY B  69     -11.584   1.720  -8.656  1.00  0.00           N  
ATOM   1118  CA  GLY B  69     -12.280   2.987  -8.496  1.00  0.00           C  
ATOM   1119  C   GLY B  69     -12.181   3.549  -7.091  1.00  0.00           C  
ATOM   1120  O   GLY B  69     -11.080   3.760  -6.577  1.00  0.00           O  
ATOM   1121  H   GLY B  69     -10.754   1.684  -9.230  1.00  0.00           H  
ATOM   1122 1HA  GLY B  69     -11.871   3.718  -9.194  1.00  0.00           H  
ATOM   1123 2HA  GLY B  69     -13.332   2.858  -8.747  1.00  0.00           H  
ATOM   1124  N   SER B  70     -13.305   3.750  -6.348  1.00  0.00           N  
ATOM   1125  CA  SER B  70     -13.320   4.312  -5.002  1.00  0.00           C  
ATOM   1126  C   SER B  70     -13.429   3.217  -3.946  1.00  0.00           C  
ATOM   1127  O   SER B  70     -13.407   3.499  -2.746  1.00  0.00           O  
ATOM   1128  CB  SER B  70     -14.478   5.299  -4.846  1.00  0.00           C  
ATOM   1129  OG  SER B  70     -15.723   4.648  -5.030  1.00  0.00           O  
ATOM   1130  H   SER B  70     -14.178   3.484  -6.780  1.00  0.00           H  
ATOM   1131  HA  SER B  70     -12.383   4.846  -4.839  1.00  0.00           H  
ATOM   1132 1HB  SER B  70     -14.441   5.749  -3.854  1.00  0.00           H  
ATOM   1133 2HB  SER B  70     -14.372   6.102  -5.574  1.00  0.00           H  
ATOM   1134  HG  SER B  70     -15.516   3.728  -5.211  1.00  0.00           H  
ATOM   1135  N   GLN B  71     -13.484   2.042  -4.460  1.00  0.00           N  
ATOM   1136  CA  GLN B  71     -13.629   0.915  -3.545  1.00  0.00           C  
ATOM   1137  C   GLN B  71     -12.305   0.590  -2.859  1.00  0.00           C  
ATOM   1138  O   GLN B  71     -11.246   0.637  -3.487  1.00  0.00           O  
ATOM   1139  CB  GLN B  71     -14.151  -0.316  -4.288  1.00  0.00           C  
ATOM   1140  CG  GLN B  71     -14.531  -1.472  -3.371  1.00  0.00           C  
ATOM   1141  CD  GLN B  71     -15.129  -2.646  -4.124  1.00  0.00           C  
ATOM   1142  OE1 GLN B  71     -14.898  -2.812  -5.326  1.00  0.00           O  
ATOM   1143  NE2 GLN B  71     -15.902  -3.468  -3.423  1.00  0.00           N  
ATOM   1144  H   GLN B  71     -13.432   1.866  -5.453  1.00  0.00           H  
ATOM   1145  HA  GLN B  71     -14.349   1.187  -2.773  1.00  0.00           H  
ATOM   1146 1HB  GLN B  71     -15.029  -0.043  -4.873  1.00  0.00           H  
ATOM   1147 2HB  GLN B  71     -13.391  -0.670  -4.985  1.00  0.00           H  
ATOM   1148 1HG  GLN B  71     -13.637  -1.821  -2.854  1.00  0.00           H  
ATOM   1149 2HG  GLN B  71     -15.268  -1.122  -2.648  1.00  0.00           H  
ATOM   1150 1HE2 GLN B  71     -16.324  -4.260  -3.867  1.00  0.00           H  
ATOM   1151 2HE2 GLN B  71     -16.063  -3.296  -2.451  1.00  0.00           H  
ATOM   1152  N   HIS B  72     -12.370   0.242  -1.456  1.00  0.00           N  
ATOM   1153  CA  HIS B  72     -11.224  -0.195  -0.667  1.00  0.00           C  
ATOM   1154  C   HIS B  72     -11.301  -1.687  -0.362  1.00  0.00           C  
ATOM   1155  O   HIS B  72     -12.372  -2.291  -0.462  1.00  0.00           O  
ATOM   1156  CB  HIS B  72     -11.135   0.603   0.635  1.00  0.00           C  
ATOM   1157  CG  HIS B  72     -11.269   2.080   0.444  1.00  0.00           C  
ATOM   1158  ND1 HIS B  72     -10.325   2.833  -0.221  1.00  0.00           N  
ATOM   1159  CD2 HIS B  72     -12.239   2.942   0.829  1.00  0.00           C  
ATOM   1160  CE1 HIS B  72     -10.710   4.098  -0.235  1.00  0.00           C  
ATOM   1161  NE2 HIS B  72     -11.868   4.191   0.395  1.00  0.00           N  
ATOM   1162  H   HIS B  72     -13.275   0.312  -1.012  1.00  0.00           H  
ATOM   1163  HA  HIS B  72     -10.308  -0.026  -1.232  1.00  0.00           H  
ATOM   1164 1HB  HIS B  72     -11.919   0.274   1.318  1.00  0.00           H  
ATOM   1165 2HB  HIS B  72     -10.178   0.407   1.117  1.00  0.00           H  
ATOM   1166  HD2 HIS B  72     -13.145   2.692   1.381  1.00  0.00           H  
ATOM   1167  HE1 HIS B  72     -10.165   4.925  -0.690  1.00  0.00           H  
ATOM   1168  HE2 HIS B  72     -12.397   5.040   0.536  1.00  0.00           H  
ATOM   1169  N   SER B  73     -10.166  -2.203  -0.023  1.00  0.00           N  
ATOM   1170  CA  SER B  73     -10.170  -3.618   0.334  1.00  0.00           C  
ATOM   1171  C   SER B  73      -9.378  -3.867   1.613  1.00  0.00           C  
ATOM   1172  O   SER B  73      -8.449  -3.120   1.930  1.00  0.00           O  
ATOM   1173  CB  SER B  73      -9.594  -4.461  -0.804  1.00  0.00           C  
ATOM   1174  OG  SER B  73      -8.203  -4.231  -0.946  1.00  0.00           O  
ATOM   1175  H   SER B  73      -9.296  -1.690   0.007  1.00  0.00           H  
ATOM   1176  HA  SER B  73     -11.201  -3.928   0.509  1.00  0.00           H  
ATOM   1177 1HB  SER B  73      -9.774  -5.517  -0.602  1.00  0.00           H  
ATOM   1178 2HB  SER B  73     -10.105  -4.214  -1.734  1.00  0.00           H  
ATOM   1179  HG  SER B  73      -7.971  -3.587  -0.273  1.00  0.00           H  
ATOM   1180  N   LEU B  74      -9.759  -4.837   2.333  1.00  0.00           N  
ATOM   1181  CA  LEU B  74      -9.077  -5.341   3.521  1.00  0.00           C  
ATOM   1182  C   LEU B  74      -8.916  -6.856   3.454  1.00  0.00           C  
ATOM   1183  O   LEU B  74      -9.895  -7.580   3.260  1.00  0.00           O  
ATOM   1184  CB  LEU B  74      -9.847  -4.953   4.786  1.00  0.00           C  
ATOM   1185  CG  LEU B  74      -9.233  -5.395   6.115  1.00  0.00           C  
ATOM   1186  CD1 LEU B  74      -7.884  -4.717   6.327  1.00  0.00           C  
ATOM   1187  CD2 LEU B  74     -10.180  -5.087   7.270  1.00  0.00           C  
ATOM   1188  H   LEU B  74     -10.615  -5.281   2.032  1.00  0.00           H  
ATOM   1189  HA  LEU B  74      -8.085  -4.893   3.566  1.00  0.00           H  
ATOM   1190 1HB  LEU B  74      -9.942  -3.869   4.816  1.00  0.00           H  
ATOM   1191 2HB  LEU B  74     -10.847  -5.383   4.730  1.00  0.00           H  
ATOM   1192  HG  LEU B  74      -9.044  -6.468   6.089  1.00  0.00           H  
ATOM   1193 1HD1 LEU B  74      -7.459  -5.041   7.277  1.00  0.00           H  
ATOM   1194 2HD1 LEU B  74      -7.208  -4.990   5.516  1.00  0.00           H  
ATOM   1195 3HD1 LEU B  74      -8.018  -3.636   6.340  1.00  0.00           H  
ATOM   1196 1HD2 LEU B  74      -9.727  -5.409   8.208  1.00  0.00           H  
ATOM   1197 2HD2 LEU B  74     -10.370  -4.014   7.308  1.00  0.00           H  
ATOM   1198 3HD2 LEU B  74     -11.121  -5.617   7.121  1.00  0.00           H  
ATOM   1199  N   THR B  75      -7.665  -7.280   3.604  1.00  0.00           N  
ATOM   1200  CA  THR B  75      -7.355  -8.701   3.498  1.00  0.00           C  
ATOM   1201  C   THR B  75      -6.682  -9.204   4.772  1.00  0.00           C  
ATOM   1202  O   THR B  75      -5.750  -8.575   5.278  1.00  0.00           O  
ATOM   1203  CB  THR B  75      -6.446  -8.986   2.288  1.00  0.00           C  
ATOM   1204  OG1 THR B  75      -7.068  -8.479   1.101  1.00  0.00           O  
ATOM   1205  CG2 THR B  75      -6.204 -10.482   2.122  1.00  0.00           C  
ATOM   1206  H   THR B  75      -6.918  -6.626   3.792  1.00  0.00           H  
ATOM   1207  HA  THR B  75      -8.287  -9.249   3.361  1.00  0.00           H  
ATOM   1208  HB  THR B  75      -5.487  -8.488   2.428  1.00  0.00           H  
ATOM   1209  HG1 THR B  75      -7.910  -8.077   1.328  1.00  0.00           H  
ATOM   1210 1HG2 THR B  75      -5.559 -10.653   1.260  1.00  0.00           H  
ATOM   1211 2HG2 THR B  75      -5.724 -10.875   3.018  1.00  0.00           H  
ATOM   1212 3HG2 THR B  75      -7.156 -10.989   1.968  1.00  0.00           H  
ATOM   1213  N   CYS B  76      -7.131 -10.327   5.238  1.00  0.00           N  
ATOM   1214  CA  CYS B  76      -6.575 -10.914   6.452  1.00  0.00           C  
ATOM   1215  C   CYS B  76      -6.257 -12.390   6.247  1.00  0.00           C  
ATOM   1216  O   CYS B  76      -6.931 -13.074   5.475  1.00  0.00           O  
ATOM   1217  CB  CYS B  76      -7.545 -10.749   7.621  1.00  0.00           C  
ATOM   1218  SG  CYS B  76      -7.909  -9.027   8.028  1.00  0.00           S  
ATOM   1219  H   CYS B  76      -7.878 -10.807   4.757  1.00  0.00           H  
ATOM   1220  HA  CYS B  76      -5.648 -10.395   6.694  1.00  0.00           H  
ATOM   1221 1HB  CYS B  76      -8.485 -11.250   7.387  1.00  0.00           H  
ATOM   1222 2HB  CYS B  76      -7.131 -11.228   8.508  1.00  0.00           H  
ATOM   1223  N   ALA B  77      -5.218 -12.829   6.972  1.00  0.00           N  
ATOM   1224  CA  ALA B  77      -4.825 -14.236   6.968  1.00  0.00           C  
ATOM   1225  C   ALA B  77      -4.246 -14.648   8.319  1.00  0.00           C  
ATOM   1226  O   ALA B  77      -3.669 -13.823   9.031  1.00  0.00           O  
ATOM   1227  CB  ALA B  77      -3.813 -14.503   5.856  1.00  0.00           C  
ATOM   1228  H   ALA B  77      -4.694 -12.173   7.534  1.00  0.00           H  
ATOM   1229  HA  ALA B  77      -5.716 -14.836   6.785  1.00  0.00           H  
ATOM   1230 1HB  ALA B  77      -3.530 -15.556   5.866  1.00  0.00           H  
ATOM   1231 2HB  ALA B  77      -4.258 -14.256   4.892  1.00  0.00           H  
ATOM   1232 3HB  ALA B  77      -2.928 -13.889   6.015  1.00  0.00           H  
ATOM   1233  N   PHE B  78      -4.428 -15.899   8.579  1.00  0.00           N  
ATOM   1234  CA  PHE B  78      -3.841 -16.401   9.816  1.00  0.00           C  
ATOM   1235  C   PHE B  78      -2.331 -16.556   9.675  1.00  0.00           C  
ATOM   1236  O   PHE B  78      -1.837 -16.928   8.608  1.00  0.00           O  
ATOM   1237  CB  PHE B  78      -4.472 -17.741  10.206  1.00  0.00           C  
ATOM   1238  CG  PHE B  78      -5.885 -17.623  10.709  1.00  0.00           C  
ATOM   1239  CD1 PHE B  78      -6.147 -17.119  11.977  1.00  0.00           C  
ATOM   1240  CD2 PHE B  78      -6.953 -18.015   9.912  1.00  0.00           C  
ATOM   1241  CE1 PHE B  78      -7.454 -17.008  12.445  1.00  0.00           C  
ATOM   1242  CE2 PHE B  78      -8.262 -17.907  10.373  1.00  0.00           C  
ATOM   1243  CZ  PHE B  78      -8.511 -17.405  11.640  1.00  0.00           C  
ATOM   1244  H   PHE B  78      -4.943 -16.534   7.986  1.00  0.00           H  
ATOM   1245  HA  PHE B  78      -4.038 -15.679  10.610  1.00  0.00           H  
ATOM   1246 1HB  PHE B  78      -4.472 -18.407   9.344  1.00  0.00           H  
ATOM   1247 2HB  PHE B  78      -3.873 -18.213  10.984  1.00  0.00           H  
ATOM   1248  HD1 PHE B  78      -5.315 -16.807  12.609  1.00  0.00           H  
ATOM   1249  HD2 PHE B  78      -6.757 -18.411   8.915  1.00  0.00           H  
ATOM   1250  HE1 PHE B  78      -7.643 -16.610  13.441  1.00  0.00           H  
ATOM   1251  HE2 PHE B  78      -9.091 -18.218   9.738  1.00  0.00           H  
ATOM   1252  HZ  PHE B  78      -9.534 -17.324  12.003  1.00  0.00           H  
ATOM   1253  N   GLU B  79      -1.538 -16.230  10.712  1.00  0.00           N  
ATOM   1254  CA  GLU B  79      -0.083 -16.350  10.712  1.00  0.00           C  
ATOM   1255  C   GLU B  79       0.350 -17.812  10.641  1.00  0.00           C  
ATOM   1256  O   GLU B  79       1.326 -18.143   9.965  1.00  0.00           O  
ATOM   1257  CB  GLU B  79       0.511 -15.685  11.955  1.00  0.00           C  
ATOM   1258  CG  GLU B  79       0.375 -14.169  11.966  1.00  0.00           C  
ATOM   1259  CD  GLU B  79       1.003 -13.519  13.189  1.00  0.00           C  
ATOM   1260  OE1 GLU B  79       1.024 -12.270  13.269  1.00  0.00           O  
ATOM   1261  OE2 GLU B  79       1.478 -14.265  14.074  1.00  0.00           O  
ATOM   1262  H   GLU B  79      -2.003 -15.880  11.538  1.00  0.00           H  
ATOM   1263  HA  GLU B  79       0.306 -15.844   9.828  1.00  0.00           H  
ATOM   1264 1HB  GLU B  79       0.021 -16.077  12.847  1.00  0.00           H  
ATOM   1265 2HB  GLU B  79       1.570 -15.932  12.029  1.00  0.00           H  
ATOM   1266 1HG  GLU B  79       0.852 -13.765  11.073  1.00  0.00           H  
ATOM   1267 2HG  GLU B  79      -0.682 -13.909  11.929  1.00  0.00           H  
ATOM   1268  N   ASP B  80      -0.504 -18.647  11.303  1.00  0.00           N  
ATOM   1269  CA  ASP B  80      -0.260 -20.085  11.258  1.00  0.00           C  
ATOM   1270  C   ASP B  80      -1.099 -20.751  10.170  1.00  0.00           C  
ATOM   1271  O   ASP B  80      -2.330 -20.755  10.243  1.00  0.00           O  
ATOM   1272  CB  ASP B  80      -0.558 -20.723  12.617  1.00  0.00           C  
ATOM   1273  CG  ASP B  80      -0.082 -22.162  12.713  1.00  0.00           C  
ATOM   1274  OD1 ASP B  80       0.273 -22.758  11.674  1.00  0.00           O  
ATOM   1275  OD2 ASP B  80      -0.063 -22.705  13.839  1.00  0.00           O  
ATOM   1276  H   ASP B  80      -1.298 -18.299  11.822  1.00  0.00           H  
ATOM   1277  HA  ASP B  80       0.791 -20.250  11.019  1.00  0.00           H  
ATOM   1278 1HB  ASP B  80      -0.076 -20.143  13.405  1.00  0.00           H  
ATOM   1279 2HB  ASP B  80      -1.632 -20.698  12.803  1.00  0.00           H  
ATOM   1280  N   PRO B  81      -0.456 -21.361   9.207  1.00  0.00           N  
ATOM   1281  CA  PRO B  81      -1.153 -21.961   8.067  1.00  0.00           C  
ATOM   1282  C   PRO B  81      -1.840 -23.278   8.423  1.00  0.00           C  
ATOM   1283  O   PRO B  81      -2.647 -23.788   7.641  1.00  0.00           O  
ATOM   1284  CB  PRO B  81      -0.032 -22.188   7.049  1.00  0.00           C  
ATOM   1285  CG  PRO B  81       1.214 -22.290   7.868  1.00  0.00           C  
ATOM   1286  CD  PRO B  81       1.040 -21.459   9.106  1.00  0.00           C  
ATOM   1287  HA  PRO B  81      -1.895 -21.247   7.680  1.00  0.00           H  
ATOM   1288 1HB  PRO B  81      -0.230 -23.101   6.468  1.00  0.00           H  
ATOM   1289 2HB  PRO B  81       0.001 -21.353   6.334  1.00  0.00           H  
ATOM   1290 1HG  PRO B  81       1.410 -23.340   8.132  1.00  0.00           H  
ATOM   1291 2HG  PRO B  81       2.080 -21.941   7.287  1.00  0.00           H  
ATOM   1292 1HD  PRO B  81       1.481 -21.984   9.966  1.00  0.00           H  
ATOM   1293 2HD  PRO B  81       1.520 -20.480   8.961  1.00  0.00           H  
ATOM   1294  N   ASP B  82      -1.754 -23.713   9.654  1.00  0.00           N  
ATOM   1295  CA  ASP B  82      -2.211 -25.029  10.091  1.00  0.00           C  
ATOM   1296  C   ASP B  82      -3.539 -24.928  10.838  1.00  0.00           C  
ATOM   1297  O   ASP B  82      -4.077 -25.938  11.297  1.00  0.00           O  
ATOM   1298  CB  ASP B  82      -1.157 -25.696  10.978  1.00  0.00           C  
ATOM   1299  CG  ASP B  82       0.051 -26.184  10.198  1.00  0.00           C  
ATOM   1300  OD1 ASP B  82      -0.078 -26.466   8.987  1.00  0.00           O  
ATOM   1301  OD2 ASP B  82       1.141 -26.291  10.801  1.00  0.00           O  
ATOM   1302  H   ASP B  82      -1.343 -23.085  10.330  1.00  0.00           H  
ATOM   1303  HA  ASP B  82      -2.368 -25.651   9.209  1.00  0.00           H  
ATOM   1304 1HB  ASP B  82      -0.819 -24.989  11.736  1.00  0.00           H  
ATOM   1305 2HB  ASP B  82      -1.603 -26.545  11.497  1.00  0.00           H  
ATOM   1306  N   VAL B  83      -4.116 -23.795  10.916  1.00  0.00           N  
ATOM   1307  CA  VAL B  83      -5.382 -23.563  11.604  1.00  0.00           C  
ATOM   1308  C   VAL B  83      -6.540 -24.030  10.725  1.00  0.00           C  
ATOM   1309  O   VAL B  83      -6.605 -23.691   9.541  1.00  0.00           O  
ATOM   1310  CB  VAL B  83      -5.562 -22.075  11.977  1.00  0.00           C  
ATOM   1311  CG1 VAL B  83      -6.919 -21.844  12.637  1.00  0.00           C  
ATOM   1312  CG2 VAL B  83      -4.431 -21.615  12.896  1.00  0.00           C  
ATOM   1313  H   VAL B  83      -3.651 -23.019  10.466  1.00  0.00           H  
ATOM   1314  HA  VAL B  83      -5.387 -24.146  12.526  1.00  0.00           H  
ATOM   1315  HB  VAL B  83      -5.550 -21.477  11.065  1.00  0.00           H  
ATOM   1316 1HG1 VAL B  83      -7.025 -20.789  12.891  1.00  0.00           H  
ATOM   1317 2HG1 VAL B  83      -7.713 -22.132  11.948  1.00  0.00           H  
ATOM   1318 3HG1 VAL B  83      -6.989 -22.444  13.544  1.00  0.00           H  
ATOM   1319 1HG2 VAL B  83      -4.572 -20.565  13.149  1.00  0.00           H  
ATOM   1320 2HG2 VAL B  83      -4.437 -22.212  13.808  1.00  0.00           H  
ATOM   1321 3HG2 VAL B  83      -3.475 -21.740  12.387  1.00  0.00           H  
ATOM   1322  N   ASN B  84      -7.119 -25.162  11.196  1.00  0.00           N  
ATOM   1323  CA  ASN B  84      -8.363 -25.565  10.548  1.00  0.00           C  
ATOM   1324  C   ASN B  84      -9.382 -24.428  10.536  1.00  0.00           C  
ATOM   1325  O   ASN B  84      -9.933 -24.071  11.578  1.00  0.00           O  
ATOM   1326  CB  ASN B  84      -8.952 -26.797  11.237  1.00  0.00           C  
ATOM   1327  CG  ASN B  84     -10.065 -27.440  10.433  1.00  0.00           C  
ATOM   1328  OD1 ASN B  84     -10.343 -27.035   9.301  1.00  0.00           O  
ATOM   1329  ND2 ASN B  84     -10.710 -28.447  11.011  1.00  0.00           N  
ATOM   1330  H   ASN B  84      -6.750 -25.727  11.948  1.00  0.00           H  
ATOM   1331  HA  ASN B  84      -8.146 -25.817   9.509  1.00  0.00           H  
ATOM   1332 1HB  ASN B  84      -8.165 -27.535  11.399  1.00  0.00           H  
ATOM   1333 2HB  ASN B  84      -9.343 -26.515  12.215  1.00  0.00           H  
ATOM   1334 1HD2 ASN B  84     -11.454 -28.909  10.526  1.00  0.00           H  
ATOM   1335 2HD2 ASN B  84     -10.452 -28.744  11.930  1.00  0.00           H  
ATOM   1336  N   THR B  85      -9.504 -23.690   9.421  1.00  0.00           N  
ATOM   1337  CA  THR B  85     -10.181 -22.404   9.291  1.00  0.00           C  
ATOM   1338  C   THR B  85     -11.608 -22.593   8.786  1.00  0.00           C  
ATOM   1339  O   THR B  85     -12.279 -21.623   8.428  1.00  0.00           O  
ATOM   1340  CB  THR B  85      -9.417 -21.465   8.340  1.00  0.00           C  
ATOM   1341  OG1 THR B  85      -9.274 -22.099   7.063  1.00  0.00           O  
ATOM   1342  CG2 THR B  85      -8.033 -21.134   8.888  1.00  0.00           C  
ATOM   1343  H   THR B  85      -9.069 -24.101   8.608  1.00  0.00           H  
ATOM   1344  HA  THR B  85     -10.223 -21.934  10.274  1.00  0.00           H  
ATOM   1345  HB  THR B  85      -9.977 -20.539   8.216  1.00  0.00           H  
ATOM   1346  HG1 THR B  85      -9.687 -22.966   7.089  1.00  0.00           H  
ATOM   1347 1HG2 THR B  85      -7.517 -20.469   8.196  1.00  0.00           H  
ATOM   1348 2HG2 THR B  85      -8.133 -20.644   9.856  1.00  0.00           H  
ATOM   1349 3HG2 THR B  85      -7.459 -22.052   9.004  1.00  0.00           H  
ATOM   1350  N   THR B  86     -12.121 -23.966   8.760  1.00  0.00           N  
ATOM   1351  CA  THR B  86     -13.353 -24.350   8.080  1.00  0.00           C  
ATOM   1352  C   THR B  86     -14.568 -23.752   8.784  1.00  0.00           C  
ATOM   1353  O   THR B  86     -15.501 -23.282   8.130  1.00  0.00           O  
ATOM   1354  CB  THR B  86     -13.499 -25.881   8.011  1.00  0.00           C  
ATOM   1355  OG1 THR B  86     -12.312 -26.443   7.436  1.00  0.00           O  
ATOM   1356  CG2 THR B  86     -14.700 -26.281   7.161  1.00  0.00           C  
ATOM   1357  H   THR B  86     -11.584 -24.673   9.242  1.00  0.00           H  
ATOM   1358  HA  THR B  86     -13.321 -23.964   7.061  1.00  0.00           H  
ATOM   1359  HB  THR B  86     -13.631 -26.280   9.017  1.00  0.00           H  
ATOM   1360  HG1 THR B  86     -11.695 -25.738   7.224  1.00  0.00           H  
ATOM   1361 1HG2 THR B  86     -14.778 -27.368   7.131  1.00  0.00           H  
ATOM   1362 2HG2 THR B  86     -15.608 -25.863   7.595  1.00  0.00           H  
ATOM   1363 3HG2 THR B  86     -14.573 -25.898   6.149  1.00  0.00           H  
ATOM   1364  N   ASN B  87     -14.381 -23.019   9.919  1.00  0.00           N  
ATOM   1365  CA  ASN B  87     -15.559 -22.441  10.557  1.00  0.00           C  
ATOM   1366  C   ASN B  87     -15.238 -21.105  11.221  1.00  0.00           C  
ATOM   1367  O   ASN B  87     -16.044 -20.582  11.992  1.00  0.00           O  
ATOM   1368  CB  ASN B  87     -16.147 -23.415  11.580  1.00  0.00           C  
ATOM   1369  CG  ASN B  87     -16.830 -24.602  10.931  1.00  0.00           C  
ATOM   1370  OD1 ASN B  87     -17.283 -24.523   9.786  1.00  0.00           O  
ATOM   1371  ND2 ASN B  87     -16.909 -25.711  11.656  1.00  0.00           N  
ATOM   1372  H   ASN B  87     -13.472 -22.862  10.330  1.00  0.00           H  
ATOM   1373  HA  ASN B  87     -16.309 -22.248   9.789  1.00  0.00           H  
ATOM   1374 1HB  ASN B  87     -15.353 -23.780  12.233  1.00  0.00           H  
ATOM   1375 2HB  ASN B  87     -16.871 -22.893  12.206  1.00  0.00           H  
ATOM   1376 1HD2 ASN B  87     -17.350 -26.526  11.278  1.00  0.00           H  
ATOM   1377 2HD2 ASN B  87     -16.528 -25.732  12.580  1.00  0.00           H  
ATOM   1378  N   LEU B  88     -14.091 -20.651  10.910  1.00  0.00           N  
ATOM   1379  CA  LEU B  88     -13.692 -19.362  11.463  1.00  0.00           C  
ATOM   1380  C   LEU B  88     -14.136 -18.220  10.555  1.00  0.00           C  
ATOM   1381  O   LEU B  88     -14.071 -18.335   9.329  1.00  0.00           O  
ATOM   1382  CB  LEU B  88     -12.175 -19.310  11.661  1.00  0.00           C  
ATOM   1383  CG  LEU B  88     -11.594 -20.269  12.702  1.00  0.00           C  
ATOM   1384  CD1 LEU B  88     -10.070 -20.234  12.663  1.00  0.00           C  
ATOM   1385  CD2 LEU B  88     -12.106 -19.919  14.095  1.00  0.00           C  
ATOM   1386  H   LEU B  88     -13.453 -21.144  10.301  1.00  0.00           H  
ATOM   1387  HA  LEU B  88     -14.174 -19.237  12.432  1.00  0.00           H  
ATOM   1388 1HB  LEU B  88     -11.693 -19.531  10.710  1.00  0.00           H  
ATOM   1389 2HB  LEU B  88     -11.898 -18.299  11.959  1.00  0.00           H  
ATOM   1390  HG  LEU B  88     -11.891 -21.290  12.462  1.00  0.00           H  
ATOM   1391 1HD1 LEU B  88      -9.671 -20.921  13.409  1.00  0.00           H  
ATOM   1392 2HD1 LEU B  88      -9.724 -20.533  11.673  1.00  0.00           H  
ATOM   1393 3HD1 LEU B  88      -9.724 -19.224  12.879  1.00  0.00           H  
ATOM   1394 1HD2 LEU B  88     -11.683 -20.612  14.823  1.00  0.00           H  
ATOM   1395 2HD2 LEU B  88     -11.808 -18.901  14.347  1.00  0.00           H  
ATOM   1396 3HD2 LEU B  88     -13.193 -19.993  14.112  1.00  0.00           H  
ATOM   1397  N   GLU B  89     -14.687 -17.224  11.217  1.00  0.00           N  
ATOM   1398  CA  GLU B  89     -15.121 -16.028  10.501  1.00  0.00           C  
ATOM   1399  C   GLU B  89     -14.448 -14.777  11.057  1.00  0.00           C  
ATOM   1400  O   GLU B  89     -14.127 -14.714  12.246  1.00  0.00           O  
ATOM   1401  CB  GLU B  89     -16.643 -15.883  10.572  1.00  0.00           C  
ATOM   1402  CG  GLU B  89     -17.402 -17.058   9.974  1.00  0.00           C  
ATOM   1403  CD  GLU B  89     -18.908 -16.956  10.157  1.00  0.00           C  
ATOM   1404  OE1 GLU B  89     -19.642 -17.840   9.659  1.00  0.00           O  
ATOM   1405  OE2 GLU B  89     -19.358 -15.982  10.801  1.00  0.00           O  
ATOM   1406  H   GLU B  89     -14.816 -17.272  12.218  1.00  0.00           H  
ATOM   1407  HA  GLU B  89     -14.829 -16.126   9.455  1.00  0.00           H  
ATOM   1408 1HB  GLU B  89     -16.950 -15.775  11.612  1.00  0.00           H  
ATOM   1409 2HB  GLU B  89     -16.947 -14.979  10.045  1.00  0.00           H  
ATOM   1410 1HG  GLU B  89     -17.184 -17.113   8.908  1.00  0.00           H  
ATOM   1411 2HG  GLU B  89     -17.049 -17.978  10.437  1.00  0.00           H  
ATOM   1412  N   PHE B  90     -14.248 -13.831  10.085  1.00  0.00           N  
ATOM   1413  CA  PHE B  90     -13.720 -12.536  10.498  1.00  0.00           C  
ATOM   1414  C   PHE B  90     -14.808 -11.469  10.454  1.00  0.00           C  
ATOM   1415  O   PHE B  90     -15.713 -11.531   9.619  1.00  0.00           O  
ATOM   1416  CB  PHE B  90     -12.545 -12.123   9.606  1.00  0.00           C  
ATOM   1417  CG  PHE B  90     -11.223 -12.697  10.040  1.00  0.00           C  
ATOM   1418  CD1 PHE B  90     -10.281 -11.903  10.682  1.00  0.00           C  
ATOM   1419  CD2 PHE B  90     -10.922 -14.033   9.806  1.00  0.00           C  
ATOM   1420  CE1 PHE B  90      -9.057 -12.432  11.085  1.00  0.00           C  
ATOM   1421  CE2 PHE B  90      -9.701 -14.569  10.206  1.00  0.00           C  
ATOM   1422  CZ  PHE B  90      -8.770 -13.766  10.844  1.00  0.00           C  
ATOM   1423  H   PHE B  90     -14.448 -13.992   9.108  1.00  0.00           H  
ATOM   1424  HA  PHE B  90     -13.364 -12.619  11.526  1.00  0.00           H  
ATOM   1425 1HB  PHE B  90     -12.735 -12.443   8.582  1.00  0.00           H  
ATOM   1426 2HB  PHE B  90     -12.458 -11.037   9.598  1.00  0.00           H  
ATOM   1427  HD1 PHE B  90     -10.509 -10.854  10.871  1.00  0.00           H  
ATOM   1428  HD2 PHE B  90     -11.656 -14.664   9.303  1.00  0.00           H  
ATOM   1429  HE1 PHE B  90      -8.329 -11.797  11.589  1.00  0.00           H  
ATOM   1430  HE2 PHE B  90      -9.476 -15.619  10.017  1.00  0.00           H  
ATOM   1431  HZ  PHE B  90      -7.813 -14.183  11.154  1.00  0.00           H  
ATOM   1432  N   GLU B  91     -14.701 -10.502  11.440  1.00  0.00           N  
ATOM   1433  CA  GLU B  91     -15.621  -9.369  11.482  1.00  0.00           C  
ATOM   1434  C   GLU B  91     -14.896  -8.082  11.864  1.00  0.00           C  
ATOM   1435  O   GLU B  91     -14.064  -8.079  12.774  1.00  0.00           O  
ATOM   1436  CB  GLU B  91     -16.764  -9.640  12.464  1.00  0.00           C  
ATOM   1437  CG  GLU B  91     -17.802  -8.529  12.521  1.00  0.00           C  
ATOM   1438  CD  GLU B  91     -18.895  -8.781  13.548  1.00  0.00           C  
ATOM   1439  OE1 GLU B  91     -18.598  -8.771  14.764  1.00  0.00           O  
ATOM   1440  OE2 GLU B  91     -20.056  -8.991  13.133  1.00  0.00           O  
ATOM   1441  H   GLU B  91     -13.979 -10.576  12.142  1.00  0.00           H  
ATOM   1442  HA  GLU B  91     -16.044  -9.229  10.486  1.00  0.00           H  
ATOM   1443 1HB  GLU B  91     -17.271 -10.565  12.187  1.00  0.00           H  
ATOM   1444 2HB  GLU B  91     -16.358  -9.777  13.466  1.00  0.00           H  
ATOM   1445 1HG  GLU B  91     -17.303  -7.592  12.766  1.00  0.00           H  
ATOM   1446 2HG  GLU B  91     -18.257  -8.420  11.537  1.00  0.00           H  
ATOM   1447  N   ILE B  92     -15.239  -7.050  11.040  1.00  0.00           N  
ATOM   1448  CA  ILE B  92     -14.653  -5.756  11.375  1.00  0.00           C  
ATOM   1449  C   ILE B  92     -15.744  -4.806  11.864  1.00  0.00           C  
ATOM   1450  O   ILE B  92     -16.827  -4.741  11.279  1.00  0.00           O  
ATOM   1451  CB  ILE B  92     -13.910  -5.143  10.167  1.00  0.00           C  
ATOM   1452  CG1 ILE B  92     -13.229  -3.830  10.570  1.00  0.00           C  
ATOM   1453  CG2 ILE B  92     -14.872  -4.924   8.996  1.00  0.00           C  
ATOM   1454  CD1 ILE B  92     -12.256  -3.292   9.530  1.00  0.00           C  
ATOM   1455  H   ILE B  92     -15.851  -7.120  10.240  1.00  0.00           H  
ATOM   1456  HA  ILE B  92     -13.933  -5.901  12.179  1.00  0.00           H  
ATOM   1457  HB  ILE B  92     -13.115  -5.817   9.849  1.00  0.00           H  
ATOM   1458 1HG1 ILE B  92     -13.986  -3.068  10.752  1.00  0.00           H  
ATOM   1459 2HG1 ILE B  92     -12.682  -3.975  11.502  1.00  0.00           H  
ATOM   1460 1HG2 ILE B  92     -14.330  -4.491   8.156  1.00  0.00           H  
ATOM   1461 2HG2 ILE B  92     -15.303  -5.878   8.696  1.00  0.00           H  
ATOM   1462 3HG2 ILE B  92     -15.669  -4.246   9.302  1.00  0.00           H  
ATOM   1463 1HD1 ILE B  92     -11.816  -2.362   9.890  1.00  0.00           H  
ATOM   1464 2HD1 ILE B  92     -11.466  -4.024   9.357  1.00  0.00           H  
ATOM   1465 3HD1 ILE B  92     -12.787  -3.104   8.598  1.00  0.00           H  
ATOM   1466  N   CYS B  93     -15.429  -4.103  13.025  1.00  0.00           N  
ATOM   1467  CA  CYS B  93     -16.369  -3.147  13.599  1.00  0.00           C  
ATOM   1468  C   CYS B  93     -15.675  -1.833  13.934  1.00  0.00           C  
ATOM   1469  O   CYS B  93     -14.507  -1.826  14.329  1.00  0.00           O  
ATOM   1470  CB  CYS B  93     -17.021  -3.724  14.855  1.00  0.00           C  
ATOM   1471  SG  CYS B  93     -17.937  -5.254  14.562  1.00  0.00           S  
ATOM   1472  H   CYS B  93     -14.540  -4.253  13.480  1.00  0.00           H  
ATOM   1473  HA  CYS B  93     -17.148  -2.944  12.864  1.00  0.00           H  
ATOM   1474 1HB  CYS B  93     -16.254  -3.924  15.604  1.00  0.00           H  
ATOM   1475 2HB  CYS B  93     -17.708  -2.991  15.278  1.00  0.00           H  
ATOM   1476  N   GLY B  94     -16.401  -0.732  13.704  1.00  0.00           N  
ATOM   1477  CA  GLY B  94     -15.807   0.552  14.041  1.00  0.00           C  
ATOM   1478  C   GLY B  94     -15.122   1.219  12.863  1.00  0.00           C  
ATOM   1479  O   GLY B  94     -14.733   0.550  11.903  1.00  0.00           O  
ATOM   1480  H   GLY B  94     -17.331  -0.756  13.312  1.00  0.00           H  
ATOM   1481 1HA  GLY B  94     -16.579   1.221  14.421  1.00  0.00           H  
ATOM   1482 2HA  GLY B  94     -15.077   0.417  14.839  1.00  0.00           H  
ATOM   1483  N   ALA B  95     -15.159   2.549  12.773  1.00  0.00           N  
ATOM   1484  CA  ALA B  95     -14.567   3.395  11.740  1.00  0.00           C  
ATOM   1485  C   ALA B  95     -15.089   3.017  10.356  1.00  0.00           C  
ATOM   1486  O   ALA B  95     -14.315   2.908   9.402  1.00  0.00           O  
ATOM   1487  CB  ALA B  95     -13.044   3.294  11.776  1.00  0.00           C  
ATOM   1488  H   ALA B  95     -15.668   2.981  13.531  1.00  0.00           H  
ATOM   1489  HA  ALA B  95     -14.857   4.427  11.940  1.00  0.00           H  
ATOM   1490 1HB  ALA B  95     -12.619   3.930  11.000  1.00  0.00           H  
ATOM   1491 2HB  ALA B  95     -12.681   3.619  12.751  1.00  0.00           H  
ATOM   1492 3HB  ALA B  95     -12.744   2.262  11.603  1.00  0.00           H  
ATOM   1493  N   LEU B  96     -16.389   2.572  10.267  1.00  0.00           N  
ATOM   1494  CA  LEU B  96     -17.139   2.267   9.054  1.00  0.00           C  
ATOM   1495  C   LEU B  96     -18.240   3.296   8.823  1.00  0.00           C  
ATOM   1496  O   LEU B  96     -18.791   3.847   9.778  1.00  0.00           O  
ATOM   1497  CB  LEU B  96     -17.746   0.863   9.138  1.00  0.00           C  
ATOM   1498  CG  LEU B  96     -16.761  -0.290   9.342  1.00  0.00           C  
ATOM   1499  CD1 LEU B  96     -17.513  -1.580   9.651  1.00  0.00           C  
ATOM   1500  CD2 LEU B  96     -15.877  -0.462   8.111  1.00  0.00           C  
ATOM   1501  H   LEU B  96     -16.837   2.457  11.165  1.00  0.00           H  
ATOM   1502  HA  LEU B  96     -16.455   2.301   8.207  1.00  0.00           H  
ATOM   1503 1HB  LEU B  96     -18.452   0.839   9.967  1.00  0.00           H  
ATOM   1504 2HB  LEU B  96     -18.293   0.665   8.216  1.00  0.00           H  
ATOM   1505  HG  LEU B  96     -16.129  -0.080  10.205  1.00  0.00           H  
ATOM   1506 1HD1 LEU B  96     -16.800  -2.392   9.794  1.00  0.00           H  
ATOM   1507 2HD1 LEU B  96     -18.100  -1.450  10.560  1.00  0.00           H  
ATOM   1508 3HD1 LEU B  96     -18.176  -1.822   8.821  1.00  0.00           H  
ATOM   1509 1HD2 LEU B  96     -15.182  -1.286   8.274  1.00  0.00           H  
ATOM   1510 2HD2 LEU B  96     -16.500  -0.679   7.243  1.00  0.00           H  
ATOM   1511 3HD2 LEU B  96     -15.316   0.456   7.935  1.00  0.00           H  
ATOM   1512  N   VAL B  97     -18.503   3.553   7.541  1.00  0.00           N  
ATOM   1513  CA  VAL B  97     -19.615   4.431   7.191  1.00  0.00           C  
ATOM   1514  C   VAL B  97     -20.906   3.620   7.107  1.00  0.00           C  
ATOM   1515  O   VAL B  97     -20.932   2.543   6.507  1.00  0.00           O  
ATOM   1516  CB  VAL B  97     -19.360   5.167   5.857  1.00  0.00           C  
ATOM   1517  CG1 VAL B  97     -20.556   6.043   5.487  1.00  0.00           C  
ATOM   1518  CG2 VAL B  97     -18.086   6.006   5.946  1.00  0.00           C  
ATOM   1519  H   VAL B  97     -17.944   3.149   6.803  1.00  0.00           H  
ATOM   1520  HA  VAL B  97     -19.725   5.180   7.976  1.00  0.00           H  
ATOM   1521  HB  VAL B  97     -19.250   4.430   5.061  1.00  0.00           H  
ATOM   1522 1HG1 VAL B  97     -20.356   6.552   4.544  1.00  0.00           H  
ATOM   1523 2HG1 VAL B  97     -21.444   5.420   5.381  1.00  0.00           H  
ATOM   1524 3HG1 VAL B  97     -20.721   6.783   6.270  1.00  0.00           H  
ATOM   1525 1HG2 VAL B  97     -17.920   6.517   4.998  1.00  0.00           H  
ATOM   1526 2HG2 VAL B  97     -18.190   6.743   6.743  1.00  0.00           H  
ATOM   1527 3HG2 VAL B  97     -17.237   5.357   6.161  1.00  0.00           H  
ATOM   1528  N   GLU B  98     -22.024   3.985   7.822  1.00  0.00           N  
ATOM   1529  CA  GLU B  98     -23.372   3.494   7.553  1.00  0.00           C  
ATOM   1530  C   GLU B  98     -23.644   2.190   8.299  1.00  0.00           C  
ATOM   1531  O   GLU B  98     -24.787   1.902   8.660  1.00  0.00           O  
ATOM   1532  CB  GLU B  98     -23.581   3.292   6.050  1.00  0.00           C  
ATOM   1533  CG  GLU B  98     -23.676   4.591   5.263  1.00  0.00           C  
ATOM   1534  CD  GLU B  98     -23.981   4.378   3.788  1.00  0.00           C  
ATOM   1535  OE1 GLU B  98     -24.082   5.376   3.039  1.00  0.00           O  
ATOM   1536  OE2 GLU B  98     -24.120   3.204   3.379  1.00  0.00           O  
ATOM   1537  H   GLU B  98     -21.880   4.637   8.580  1.00  0.00           H  
ATOM   1538  HA  GLU B  98     -24.088   4.237   7.907  1.00  0.00           H  
ATOM   1539 1HB  GLU B  98     -22.756   2.707   5.643  1.00  0.00           H  
ATOM   1540 2HB  GLU B  98     -24.497   2.725   5.883  1.00  0.00           H  
ATOM   1541 1HG  GLU B  98     -24.462   5.209   5.696  1.00  0.00           H  
ATOM   1542 2HG  GLU B  98     -22.734   5.130   5.357  1.00  0.00           H  
ATOM   1543  N   VAL B  99     -22.631   1.422   8.622  1.00  0.00           N  
ATOM   1544  CA  VAL B  99     -22.817   0.178   9.362  1.00  0.00           C  
ATOM   1545  C   VAL B  99     -21.826   0.115  10.523  1.00  0.00           C  
ATOM   1546  O   VAL B  99     -20.769   0.748  10.481  1.00  0.00           O  
ATOM   1547  CB  VAL B  99     -22.647  -1.056   8.448  1.00  0.00           C  
ATOM   1548  CG1 VAL B  99     -23.732  -1.085   7.373  1.00  0.00           C  
ATOM   1549  CG2 VAL B  99     -21.258  -1.061   7.811  1.00  0.00           C  
ATOM   1550  H   VAL B  99     -21.698   1.699   8.352  1.00  0.00           H  
ATOM   1551  HA  VAL B  99     -23.830   0.164   9.766  1.00  0.00           H  
ATOM   1552  HB  VAL B  99     -22.772  -1.959   9.046  1.00  0.00           H  
ATOM   1553 1HG1 VAL B  99     -23.594  -1.962   6.740  1.00  0.00           H  
ATOM   1554 2HG1 VAL B  99     -24.712  -1.131   7.847  1.00  0.00           H  
ATOM   1555 3HG1 VAL B  99     -23.664  -0.184   6.763  1.00  0.00           H  
ATOM   1556 1HG2 VAL B  99     -21.154  -1.937   7.171  1.00  0.00           H  
ATOM   1557 2HG2 VAL B  99     -21.128  -0.158   7.215  1.00  0.00           H  
ATOM   1558 3HG2 VAL B  99     -20.499  -1.092   8.593  1.00  0.00           H  
ATOM   1559  N   LYS B 100     -22.323  -0.677  11.513  1.00  0.00           N  
ATOM   1560  CA  LYS B 100     -21.461  -0.807  12.683  1.00  0.00           C  
ATOM   1561  C   LYS B 100     -20.382  -1.863  12.457  1.00  0.00           C  
ATOM   1562  O   LYS B 100     -19.226  -1.668  12.837  1.00  0.00           O  
ATOM   1563  CB  LYS B 100     -22.286  -1.158  13.922  1.00  0.00           C  
ATOM   1564  CG  LYS B 100     -23.101   0.003  14.472  1.00  0.00           C  
ATOM   1565  CD  LYS B 100     -23.757  -0.354  15.800  1.00  0.00           C  
ATOM   1566  CE  LYS B 100     -24.607   0.793  16.331  1.00  0.00           C  
ATOM   1567  NZ  LYS B 100     -25.246   0.450  17.637  1.00  0.00           N  
ATOM   1568  H   LYS B 100     -23.209  -1.162  11.498  1.00  0.00           H  
ATOM   1569  HA  LYS B 100     -20.965   0.149  12.855  1.00  0.00           H  
ATOM   1570 1HB  LYS B 100     -22.973  -1.971  13.684  1.00  0.00           H  
ATOM   1571 2HB  LYS B 100     -21.623  -1.511  14.713  1.00  0.00           H  
ATOM   1572 1HG  LYS B 100     -22.451   0.866  14.620  1.00  0.00           H  
ATOM   1573 2HG  LYS B 100     -23.877   0.274  13.757  1.00  0.00           H  
ATOM   1574 1HD  LYS B 100     -24.391  -1.232  15.669  1.00  0.00           H  
ATOM   1575 2HD  LYS B 100     -22.987  -0.590  16.534  1.00  0.00           H  
ATOM   1576 1HE  LYS B 100     -23.984   1.676  16.464  1.00  0.00           H  
ATOM   1577 2HE  LYS B 100     -25.388   1.032  15.609  1.00  0.00           H  
ATOM   1578 1HZ  LYS B 100     -25.800   1.232  17.957  1.00  0.00           H  
ATOM   1579 2HZ  LYS B 100     -25.841  -0.358  17.519  1.00  0.00           H  
ATOM   1580 3HZ  LYS B 100     -24.530   0.244  18.319  1.00  0.00           H  
ATOM   1581  N   CYS B 101     -20.857  -2.923  11.645  1.00  0.00           N  
ATOM   1582  CA  CYS B 101     -19.898  -4.002  11.440  1.00  0.00           C  
ATOM   1583  C   CYS B 101     -20.032  -4.594  10.042  1.00  0.00           C  
ATOM   1584  O   CYS B 101     -21.117  -4.576   9.458  1.00  0.00           O  
ATOM   1585  CB  CYS B 101     -20.092  -5.097  12.488  1.00  0.00           C  
ATOM   1586  SG  CYS B 101     -19.892  -4.522  14.189  1.00  0.00           S  
ATOM   1587  H   CYS B 101     -21.769  -2.987  11.215  1.00  0.00           H  
ATOM   1588  HA  CYS B 101     -18.892  -3.595  11.544  1.00  0.00           H  
ATOM   1589 1HB  CYS B 101     -21.090  -5.523  12.388  1.00  0.00           H  
ATOM   1590 2HB  CYS B 101     -19.375  -5.899  12.313  1.00  0.00           H  
ATOM   1591  N   LEU B 102     -18.963  -5.163   9.469  1.00  0.00           N  
ATOM   1592  CA  LEU B 102     -18.944  -5.890   8.204  1.00  0.00           C  
ATOM   1593  C   LEU B 102     -18.329  -7.274   8.382  1.00  0.00           C  
ATOM   1594  O   LEU B 102     -17.346  -7.433   9.109  1.00  0.00           O  
ATOM   1595  CB  LEU B 102     -18.165  -5.105   7.146  1.00  0.00           C  
ATOM   1596  CG  LEU B 102     -18.794  -3.792   6.676  1.00  0.00           C  
ATOM   1597  CD1 LEU B 102     -17.818  -3.024   5.791  1.00  0.00           C  
ATOM   1598  CD2 LEU B 102     -20.099  -4.060   5.934  1.00  0.00           C  
ATOM   1599  H   LEU B 102     -18.104  -5.060   9.990  1.00  0.00           H  
ATOM   1600  HA  LEU B 102     -19.971  -6.013   7.860  1.00  0.00           H  
ATOM   1601 1HB  LEU B 102     -17.179  -4.869   7.544  1.00  0.00           H  
ATOM   1602 2HB  LEU B 102     -18.037  -5.738   6.268  1.00  0.00           H  
ATOM   1603  HG  LEU B 102     -19.001  -3.158   7.539  1.00  0.00           H  
ATOM   1604 1HD1 LEU B 102     -18.279  -2.092   5.464  1.00  0.00           H  
ATOM   1605 2HD1 LEU B 102     -16.913  -2.801   6.356  1.00  0.00           H  
ATOM   1606 3HD1 LEU B 102     -17.564  -3.628   4.920  1.00  0.00           H  
ATOM   1607 1HD2 LEU B 102     -20.533  -3.114   5.608  1.00  0.00           H  
ATOM   1608 2HD2 LEU B 102     -19.901  -4.688   5.065  1.00  0.00           H  
ATOM   1609 3HD2 LEU B 102     -20.797  -4.570   6.598  1.00  0.00           H  
ATOM   1610  N   ASN B 103     -18.985  -8.214   7.707  1.00  0.00           N  
ATOM   1611  CA  ASN B 103     -18.427  -9.562   7.717  1.00  0.00           C  
ATOM   1612  C   ASN B 103     -17.502  -9.795   6.526  1.00  0.00           C  
ATOM   1613  O   ASN B 103     -17.773  -9.320   5.421  1.00  0.00           O  
ATOM   1614  CB  ASN B 103     -19.546 -10.606   7.732  1.00  0.00           C  
ATOM   1615  CG  ASN B 103     -20.332 -10.600   9.029  1.00  0.00           C  
ATOM   1616  OD1 ASN B 103     -19.755 -10.610  10.119  1.00  0.00           O  
ATOM   1617  ND2 ASN B 103     -21.655 -10.583   8.920  1.00  0.00           N  
ATOM   1618  H   ASN B 103     -19.838  -8.039   7.196  1.00  0.00           H  
ATOM   1619  HA  ASN B 103     -17.827  -9.682   8.620  1.00  0.00           H  
ATOM   1620 1HB  ASN B 103     -20.231 -10.417   6.905  1.00  0.00           H  
ATOM   1621 2HB  ASN B 103     -19.120 -11.598   7.584  1.00  0.00           H  
ATOM   1622 1HD2 ASN B 103     -22.225 -10.578   9.742  1.00  0.00           H  
ATOM   1623 2HD2 ASN B 103     -22.082 -10.575   8.016  1.00  0.00           H  
ATOM   1624  N   PHE B 104     -16.350 -10.644   6.828  1.00  0.00           N  
ATOM   1625  CA  PHE B 104     -15.382 -10.965   5.785  1.00  0.00           C  
ATOM   1626  C   PHE B 104     -15.901 -12.084   4.891  1.00  0.00           C  
ATOM   1627  O   PHE B 104     -16.625 -12.969   5.352  1.00  0.00           O  
ATOM   1628  CB  PHE B 104     -14.038 -11.365   6.401  1.00  0.00           C  
ATOM   1629  CG  PHE B 104     -13.229 -10.200   6.903  1.00  0.00           C  
ATOM   1630  CD1 PHE B 104     -12.015  -9.873   6.312  1.00  0.00           C  
ATOM   1631  CD2 PHE B 104     -13.683  -9.431   7.966  1.00  0.00           C  
ATOM   1632  CE1 PHE B 104     -11.264  -8.795   6.774  1.00  0.00           C  
ATOM   1633  CE2 PHE B 104     -12.938  -8.352   8.434  1.00  0.00           C  
ATOM   1634  CZ  PHE B 104     -11.728  -8.036   7.837  1.00  0.00           C  
ATOM   1635  H   PHE B 104     -16.213 -11.015   7.757  1.00  0.00           H  
ATOM   1636  HA  PHE B 104     -15.231 -10.078   5.168  1.00  0.00           H  
ATOM   1637 1HB  PHE B 104     -14.208 -12.045   7.235  1.00  0.00           H  
ATOM   1638 2HB  PHE B 104     -13.443 -11.898   5.661  1.00  0.00           H  
ATOM   1639  HD1 PHE B 104     -11.651 -10.471   5.476  1.00  0.00           H  
ATOM   1640  HD2 PHE B 104     -14.635  -9.680   8.436  1.00  0.00           H  
ATOM   1641  HE1 PHE B 104     -10.314  -8.550   6.299  1.00  0.00           H  
ATOM   1642  HE2 PHE B 104     -13.305  -7.756   9.270  1.00  0.00           H  
ATOM   1643  HZ  PHE B 104     -11.142  -7.194   8.203  1.00  0.00           H  
ATOM   1644  N   ARG B 105     -15.558 -11.939   3.595  1.00  0.00           N  
ATOM   1645  CA  ARG B 105     -15.675 -13.084   2.698  1.00  0.00           C  
ATOM   1646  C   ARG B 105     -14.442 -13.978   2.786  1.00  0.00           C  
ATOM   1647  O   ARG B 105     -13.359 -13.516   3.152  1.00  0.00           O  
ATOM   1648  CB  ARG B 105     -15.881 -12.618   1.255  1.00  0.00           C  
ATOM   1649  CG  ARG B 105     -17.135 -11.783   1.051  1.00  0.00           C  
ATOM   1650  CD  ARG B 105     -17.188 -11.176  -0.344  1.00  0.00           C  
ATOM   1651  NE  ARG B 105     -17.207 -12.206  -1.379  1.00  0.00           N  
ATOM   1652  CZ  ARG B 105     -17.156 -11.968  -2.687  1.00  0.00           C  
ATOM   1653  NH1 ARG B 105     -17.082 -10.724  -3.147  1.00  0.00           N  
ATOM   1654  NH2 ARG B 105     -17.180 -12.980  -3.541  1.00  0.00           N  
ATOM   1655  H   ARG B 105     -15.222 -11.059   3.229  1.00  0.00           H  
ATOM   1656  HA  ARG B 105     -16.541 -13.673   3.000  1.00  0.00           H  
ATOM   1657 1HB  ARG B 105     -15.024 -12.025   0.938  1.00  0.00           H  
ATOM   1658 2HB  ARG B 105     -15.940 -13.485   0.597  1.00  0.00           H  
ATOM   1659 1HG  ARG B 105     -18.016 -12.411   1.185  1.00  0.00           H  
ATOM   1660 2HG  ARG B 105     -17.154 -10.971   1.779  1.00  0.00           H  
ATOM   1661 1HD  ARG B 105     -18.089 -10.572  -0.444  1.00  0.00           H  
ATOM   1662 2HD  ARG B 105     -16.312 -10.548  -0.501  1.00  0.00           H  
ATOM   1663  HE  ARG B 105     -17.263 -13.171  -1.081  1.00  0.00           H  
ATOM   1664 1HH1 ARG B 105     -17.064  -9.947  -2.502  1.00  0.00           H  
ATOM   1665 2HH1 ARG B 105     -17.044 -10.555  -4.142  1.00  0.00           H  
ATOM   1666 1HH2 ARG B 105     -17.237 -13.929  -3.198  1.00  0.00           H  
ATOM   1667 2HH2 ARG B 105     -17.141 -12.803  -4.534  1.00  0.00           H  
ATOM   1668  N   LYS B 106     -14.645 -15.316   2.476  1.00  0.00           N  
ATOM   1669  CA  LYS B 106     -13.531 -16.258   2.539  1.00  0.00           C  
ATOM   1670  C   LYS B 106     -13.281 -16.905   1.180  1.00  0.00           C  
ATOM   1671  O   LYS B 106     -14.209 -17.414   0.548  1.00  0.00           O  
ATOM   1672  CB  LYS B 106     -13.798 -17.335   3.591  1.00  0.00           C  
ATOM   1673  CG  LYS B 106     -12.650 -18.317   3.777  1.00  0.00           C  
ATOM   1674  CD  LYS B 106     -12.988 -19.383   4.810  1.00  0.00           C  
ATOM   1675  CE  LYS B 106     -11.853 -20.385   4.974  1.00  0.00           C  
ATOM   1676  NZ  LYS B 106     -12.196 -21.455   5.957  1.00  0.00           N  
ATOM   1677  H   LYS B 106     -15.558 -15.652   2.205  1.00  0.00           H  
ATOM   1678  HA  LYS B 106     -12.631 -15.711   2.822  1.00  0.00           H  
ATOM   1679 1HB  LYS B 106     -13.998 -16.862   4.553  1.00  0.00           H  
ATOM   1680 2HB  LYS B 106     -14.687 -17.902   3.314  1.00  0.00           H  
ATOM   1681 1HG  LYS B 106     -12.430 -18.804   2.826  1.00  0.00           H  
ATOM   1682 2HG  LYS B 106     -11.761 -17.779   4.103  1.00  0.00           H  
ATOM   1683 1HD  LYS B 106     -13.182 -18.908   5.773  1.00  0.00           H  
ATOM   1684 2HD  LYS B 106     -13.886 -19.917   4.501  1.00  0.00           H  
ATOM   1685 1HE  LYS B 106     -11.634 -20.847   4.012  1.00  0.00           H  
ATOM   1686 2HE  LYS B 106     -10.957 -19.867   5.316  1.00  0.00           H  
ATOM   1687 1HZ  LYS B 106     -11.421 -22.098   6.039  1.00  0.00           H  
ATOM   1688 2HZ  LYS B 106     -12.384 -21.038   6.858  1.00  0.00           H  
ATOM   1689 3HZ  LYS B 106     -13.015 -21.954   5.640  1.00  0.00           H  
ATOM   1690  N   LEU B 107     -12.034 -16.737   0.735  1.00  0.00           N  
ATOM   1691  CA  LEU B 107     -11.560 -17.448  -0.448  1.00  0.00           C  
ATOM   1692  C   LEU B 107     -10.280 -18.218  -0.143  1.00  0.00           C  
ATOM   1693  O   LEU B 107      -9.260 -17.621   0.209  1.00  0.00           O  
ATOM   1694  CB  LEU B 107     -11.320 -16.471  -1.601  1.00  0.00           C  
ATOM   1695  CG  LEU B 107     -12.566 -15.854  -2.238  1.00  0.00           C  
ATOM   1696  CD1 LEU B 107     -12.183 -14.649  -3.092  1.00  0.00           C  
ATOM   1697  CD2 LEU B 107     -13.310 -16.891  -3.071  1.00  0.00           C  
ATOM   1698  H   LEU B 107     -11.405 -16.112   1.218  1.00  0.00           H  
ATOM   1699  HA  LEU B 107     -12.324 -18.163  -0.751  1.00  0.00           H  
ATOM   1700 1HB  LEU B 107     -10.701 -15.652  -1.239  1.00  0.00           H  
ATOM   1701 2HB  LEU B 107     -10.775 -16.990  -2.389  1.00  0.00           H  
ATOM   1702  HG  LEU B 107     -13.230 -15.486  -1.456  1.00  0.00           H  
ATOM   1703 1HD1 LEU B 107     -13.080 -14.220  -3.539  1.00  0.00           H  
ATOM   1704 2HD1 LEU B 107     -11.696 -13.900  -2.467  1.00  0.00           H  
ATOM   1705 3HD1 LEU B 107     -11.500 -14.964  -3.880  1.00  0.00           H  
ATOM   1706 1HD2 LEU B 107     -14.194 -16.434  -3.516  1.00  0.00           H  
ATOM   1707 2HD2 LEU B 107     -12.656 -17.260  -3.861  1.00  0.00           H  
ATOM   1708 3HD2 LEU B 107     -13.613 -17.721  -2.433  1.00  0.00           H  
ATOM   1709  N   GLN B 108     -10.334 -19.458  -0.243  1.00  0.00           N  
ATOM   1710  CA  GLN B 108      -9.224 -20.327   0.134  1.00  0.00           C  
ATOM   1711  C   GLN B 108      -8.783 -20.064   1.570  1.00  0.00           C  
ATOM   1712  O   GLN B 108      -9.581 -20.184   2.502  1.00  0.00           O  
ATOM   1713  CB  GLN B 108      -8.045 -20.135  -0.821  1.00  0.00           C  
ATOM   1714  CG  GLN B 108      -8.361 -20.489  -2.268  1.00  0.00           C  
ATOM   1715  CD  GLN B 108      -7.185 -20.261  -3.199  1.00  0.00           C  
ATOM   1716  OE1 GLN B 108      -6.216 -19.584  -2.841  1.00  0.00           O  
ATOM   1717  NE2 GLN B 108      -7.262 -20.823  -4.400  1.00  0.00           N  
ATOM   1718  H   GLN B 108     -11.183 -19.872  -0.600  1.00  0.00           H  
ATOM   1719  HA  GLN B 108      -9.558 -21.362   0.071  1.00  0.00           H  
ATOM   1720 1HB  GLN B 108      -7.717 -19.096  -0.789  1.00  0.00           H  
ATOM   1721 2HB  GLN B 108      -7.208 -20.753  -0.495  1.00  0.00           H  
ATOM   1722 1HG  GLN B 108      -8.636 -21.542  -2.322  1.00  0.00           H  
ATOM   1723 2HG  GLN B 108      -9.189 -19.869  -2.610  1.00  0.00           H  
ATOM   1724 1HE2 GLN B 108      -6.515 -20.706  -5.056  1.00  0.00           H  
ATOM   1725 2HE2 GLN B 108      -8.066 -21.363  -4.649  1.00  0.00           H  
ATOM   1726  N   GLU B 109      -7.522 -19.599   1.778  1.00  0.00           N  
ATOM   1727  CA  GLU B 109      -6.967 -19.440   3.119  1.00  0.00           C  
ATOM   1728  C   GLU B 109      -6.985 -17.978   3.554  1.00  0.00           C  
ATOM   1729  O   GLU B 109      -6.453 -17.632   4.611  1.00  0.00           O  
ATOM   1730  CB  GLU B 109      -5.539 -19.989   3.179  1.00  0.00           C  
ATOM   1731  CG  GLU B 109      -5.449 -21.492   2.961  1.00  0.00           C  
ATOM   1732  CD  GLU B 109      -4.029 -22.027   3.052  1.00  0.00           C  
ATOM   1733  OE1 GLU B 109      -3.845 -23.266   3.044  1.00  0.00           O  
ATOM   1734  OE2 GLU B 109      -3.092 -21.202   3.132  1.00  0.00           O  
ATOM   1735  H   GLU B 109      -6.954 -19.357   0.979  1.00  0.00           H  
ATOM   1736  HA  GLU B 109      -7.586 -20.003   3.819  1.00  0.00           H  
ATOM   1737 1HB  GLU B 109      -4.928 -19.498   2.421  1.00  0.00           H  
ATOM   1738 2HB  GLU B 109      -5.101 -19.760   4.151  1.00  0.00           H  
ATOM   1739 1HG  GLU B 109      -6.060 -21.995   3.711  1.00  0.00           H  
ATOM   1740 2HG  GLU B 109      -5.857 -21.731   1.980  1.00  0.00           H  
ATOM   1741  N   ILE B 110      -7.614 -17.070   2.720  1.00  0.00           N  
ATOM   1742  CA  ILE B 110      -7.598 -15.661   3.098  1.00  0.00           C  
ATOM   1743  C   ILE B 110      -9.027 -15.166   3.310  1.00  0.00           C  
ATOM   1744  O   ILE B 110      -9.971 -15.715   2.737  1.00  0.00           O  
ATOM   1745  CB  ILE B 110      -6.884 -14.798   2.033  1.00  0.00           C  
ATOM   1746  CG1 ILE B 110      -7.600 -14.916   0.683  1.00  0.00           C  
ATOM   1747  CG2 ILE B 110      -5.411 -15.201   1.910  1.00  0.00           C  
ATOM   1748  CD1 ILE B 110      -7.156 -13.884  -0.345  1.00  0.00           C  
ATOM   1749  H   ILE B 110      -8.079 -17.345   1.867  1.00  0.00           H  
ATOM   1750  HA  ILE B 110      -7.054 -15.561   4.037  1.00  0.00           H  
ATOM   1751  HB  ILE B 110      -6.939 -13.748   2.319  1.00  0.00           H  
ATOM   1752 1HG1 ILE B 110      -7.428 -15.908   0.266  1.00  0.00           H  
ATOM   1753 2HG1 ILE B 110      -8.675 -14.806   0.830  1.00  0.00           H  
ATOM   1754 1HG2 ILE B 110      -4.926 -14.582   1.155  1.00  0.00           H  
ATOM   1755 2HG2 ILE B 110      -4.914 -15.059   2.869  1.00  0.00           H  
ATOM   1756 3HG2 ILE B 110      -5.344 -16.249   1.618  1.00  0.00           H  
ATOM   1757 1HD1 ILE B 110      -7.709 -14.033  -1.273  1.00  0.00           H  
ATOM   1758 2HD1 ILE B 110      -7.352 -12.882   0.037  1.00  0.00           H  
ATOM   1759 3HD1 ILE B 110      -6.090 -13.997  -0.537  1.00  0.00           H  
ATOM   1760  N   TYR B 111      -9.147 -14.107   4.095  1.00  0.00           N  
ATOM   1761  CA  TYR B 111     -10.391 -13.393   4.365  1.00  0.00           C  
ATOM   1762  C   TYR B 111     -10.318 -11.958   3.856  1.00  0.00           C  
ATOM   1763  O   TYR B 111      -9.334 -11.256   4.101  1.00  0.00           O  
ATOM   1764  CB  TYR B 111     -10.700 -13.400   5.865  1.00  0.00           C  
ATOM   1765  CG  TYR B 111     -10.817 -14.785   6.454  1.00  0.00           C  
ATOM   1766  CD1 TYR B 111     -12.065 -15.359   6.691  1.00  0.00           C  
ATOM   1767  CD2 TYR B 111      -9.683 -15.522   6.776  1.00  0.00           C  
ATOM   1768  CE1 TYR B 111     -12.178 -16.634   7.235  1.00  0.00           C  
ATOM   1769  CE2 TYR B 111      -9.784 -16.798   7.320  1.00  0.00           C  
ATOM   1770  CZ  TYR B 111     -11.034 -17.345   7.546  1.00  0.00           C  
ATOM   1771  OH  TYR B 111     -11.140 -18.607   8.085  1.00  0.00           O  
ATOM   1772  H   TYR B 111      -8.293 -13.789   4.530  1.00  0.00           H  
ATOM   1773  HA  TYR B 111     -11.202 -13.900   3.840  1.00  0.00           H  
ATOM   1774 1HB  TYR B 111      -9.914 -12.866   6.401  1.00  0.00           H  
ATOM   1775 2HB  TYR B 111     -11.636 -12.872   6.046  1.00  0.00           H  
ATOM   1776  HD1 TYR B 111     -12.974 -14.807   6.449  1.00  0.00           H  
ATOM   1777  HD2 TYR B 111      -8.692 -15.101   6.604  1.00  0.00           H  
ATOM   1778  HE1 TYR B 111     -13.163 -17.065   7.413  1.00  0.00           H  
ATOM   1779  HE2 TYR B 111      -8.882 -17.359   7.566  1.00  0.00           H  
ATOM   1780  HH  TYR B 111     -10.262 -18.962   8.242  1.00  0.00           H  
ATOM   1781  N   PHE B 112     -11.446 -11.598   3.146  1.00  0.00           N  
ATOM   1782  CA  PHE B 112     -11.301 -10.254   2.599  1.00  0.00           C  
ATOM   1783  C   PHE B 112     -12.649  -9.546   2.538  1.00  0.00           C  
ATOM   1784  O   PHE B 112     -13.698 -10.195   2.551  1.00  0.00           O  
ATOM   1785  CB  PHE B 112     -10.670 -10.304   1.204  1.00  0.00           C  
ATOM   1786  CG  PHE B 112     -11.565 -10.907   0.155  1.00  0.00           C  
ATOM   1787  CD1 PHE B 112     -11.657 -12.286   0.009  1.00  0.00           C  
ATOM   1788  CD2 PHE B 112     -12.314 -10.094  -0.686  1.00  0.00           C  
ATOM   1789  CE1 PHE B 112     -12.485 -12.847  -0.961  1.00  0.00           C  
ATOM   1790  CE2 PHE B 112     -13.143 -10.648  -1.658  1.00  0.00           C  
ATOM   1791  CZ  PHE B 112     -13.226 -12.024  -1.794  1.00  0.00           C  
ATOM   1792  H   PHE B 112     -12.298 -12.111   2.970  1.00  0.00           H  
ATOM   1793  HA  PHE B 112     -10.645  -9.682   3.257  1.00  0.00           H  
ATOM   1794 1HB  PHE B 112     -10.406  -9.296   0.888  1.00  0.00           H  
ATOM   1795 2HB  PHE B 112      -9.750 -10.886   1.242  1.00  0.00           H  
ATOM   1796  HD1 PHE B 112     -11.072 -12.931   0.665  1.00  0.00           H  
ATOM   1797  HD2 PHE B 112     -12.248  -9.011  -0.579  1.00  0.00           H  
ATOM   1798  HE1 PHE B 112     -12.548 -13.930  -1.062  1.00  0.00           H  
ATOM   1799  HE2 PHE B 112     -13.726 -10.000  -2.312  1.00  0.00           H  
ATOM   1800  HZ  PHE B 112     -13.872 -12.458  -2.556  1.00  0.00           H  
ATOM   1801  N   ILE B 113     -12.579  -8.140   2.455  1.00  0.00           N  
ATOM   1802  CA  ILE B 113     -13.732  -7.263   2.286  1.00  0.00           C  
ATOM   1803  C   ILE B 113     -13.442  -6.233   1.196  1.00  0.00           C  
ATOM   1804  O   ILE B 113     -12.333  -5.701   1.116  1.00  0.00           O  
ATOM   1805  CB  ILE B 113     -14.103  -6.554   3.608  1.00  0.00           C  
ATOM   1806  CG1 ILE B 113     -14.524  -7.582   4.665  1.00  0.00           C  
ATOM   1807  CG2 ILE B 113     -15.210  -5.523   3.376  1.00  0.00           C  
ATOM   1808  CD1 ILE B 113     -14.648  -7.010   6.070  1.00  0.00           C  
ATOM   1809  H   ILE B 113     -11.657  -7.733   2.519  1.00  0.00           H  
ATOM   1810  HA  ILE B 113     -14.583  -7.867   1.975  1.00  0.00           H  
ATOM   1811  HB  ILE B 113     -13.226  -6.045   4.006  1.00  0.00           H  
ATOM   1812 1HG1 ILE B 113     -15.485  -8.015   4.389  1.00  0.00           H  
ATOM   1813 2HG1 ILE B 113     -13.797  -8.394   4.693  1.00  0.00           H  
ATOM   1814 1HG2 ILE B 113     -15.457  -5.036   4.319  1.00  0.00           H  
ATOM   1815 2HG2 ILE B 113     -14.867  -4.776   2.661  1.00  0.00           H  
ATOM   1816 3HG2 ILE B 113     -16.096  -6.022   2.983  1.00  0.00           H  
ATOM   1817 1HD1 ILE B 113     -14.949  -7.800   6.759  1.00  0.00           H  
ATOM   1818 2HD1 ILE B 113     -13.686  -6.602   6.383  1.00  0.00           H  
ATOM   1819 3HD1 ILE B 113     -15.397  -6.220   6.076  1.00  0.00           H  
ATOM   1820  N   GLU B 114     -14.391  -6.089   0.372  1.00  0.00           N  
ATOM   1821  CA  GLU B 114     -14.386  -4.975  -0.573  1.00  0.00           C  
ATOM   1822  C   GLU B 114     -15.529  -4.005  -0.288  1.00  0.00           C  
ATOM   1823  O   GLU B 114     -16.699  -4.392  -0.311  1.00  0.00           O  
ATOM   1824  CB  GLU B 114     -14.479  -5.490  -2.012  1.00  0.00           C  
ATOM   1825  CG  GLU B 114     -13.296  -6.347  -2.436  1.00  0.00           C  
ATOM   1826  CD  GLU B 114     -13.427  -6.893  -3.849  1.00  0.00           C  
ATOM   1827  OE1 GLU B 114     -12.410  -7.351  -4.420  1.00  0.00           O  
ATOM   1828  OE2 GLU B 114     -14.554  -6.862  -4.390  1.00  0.00           O  
ATOM   1829  H   GLU B 114     -15.161  -6.742   0.359  1.00  0.00           H  
ATOM   1830  HA  GLU B 114     -13.449  -4.429  -0.459  1.00  0.00           H  
ATOM   1831 1HB  GLU B 114     -15.387  -6.082  -2.129  1.00  0.00           H  
ATOM   1832 2HB  GLU B 114     -14.549  -4.645  -2.697  1.00  0.00           H  
ATOM   1833 1HG  GLU B 114     -12.387  -5.749  -2.376  1.00  0.00           H  
ATOM   1834 2HG  GLU B 114     -13.196  -7.179  -1.741  1.00  0.00           H  
ATOM   1835  N   THR B 115     -15.137  -2.771   0.031  1.00  0.00           N  
ATOM   1836  CA  THR B 115     -16.183  -1.850   0.461  1.00  0.00           C  
ATOM   1837  C   THR B 115     -15.758  -0.403   0.231  1.00  0.00           C  
ATOM   1838  O   THR B 115     -14.568  -0.116   0.086  1.00  0.00           O  
ATOM   1839  CB  THR B 115     -16.533  -2.056   1.947  1.00  0.00           C  
ATOM   1840  OG1 THR B 115     -17.634  -1.207   2.294  1.00  0.00           O  
ATOM   1841  CG2 THR B 115     -15.345  -1.720   2.843  1.00  0.00           C  
ATOM   1842  H   THR B 115     -14.181  -2.447  -0.007  1.00  0.00           H  
ATOM   1843  HA  THR B 115     -17.078  -2.043  -0.131  1.00  0.00           H  
ATOM   1844  HB  THR B 115     -16.817  -3.095   2.113  1.00  0.00           H  
ATOM   1845  HG1 THR B 115     -17.904  -0.703   1.523  1.00  0.00           H  
ATOM   1846 1HG2 THR B 115     -15.621  -1.875   3.886  1.00  0.00           H  
ATOM   1847 2HG2 THR B 115     -14.504  -2.366   2.590  1.00  0.00           H  
ATOM   1848 3HG2 THR B 115     -15.060  -0.679   2.694  1.00  0.00           H  
ATOM   1849  N   LYS B 116     -16.788   0.486   0.233  1.00  0.00           N  
ATOM   1850  CA  LYS B 116     -16.559   1.928   0.222  1.00  0.00           C  
ATOM   1851  C   LYS B 116     -16.806   2.534   1.600  1.00  0.00           C  
ATOM   1852  O   LYS B 116     -16.706   3.750   1.776  1.00  0.00           O  
ATOM   1853  CB  LYS B 116     -17.453   2.606  -0.817  1.00  0.00           C  
ATOM   1854  CG  LYS B 116     -17.129   2.227  -2.255  1.00  0.00           C  
ATOM   1855  CD  LYS B 116     -18.047   2.937  -3.241  1.00  0.00           C  
ATOM   1856  CE  LYS B 116     -17.761   2.516  -4.676  1.00  0.00           C  
ATOM   1857  NZ  LYS B 116     -18.690   3.175  -5.642  1.00  0.00           N  
ATOM   1858  H   LYS B 116     -17.736   0.139   0.242  1.00  0.00           H  
ATOM   1859  HA  LYS B 116     -15.517   2.111  -0.043  1.00  0.00           H  
ATOM   1860 1HB  LYS B 116     -18.495   2.347  -0.625  1.00  0.00           H  
ATOM   1861 2HB  LYS B 116     -17.363   3.688  -0.724  1.00  0.00           H  
ATOM   1862 1HG  LYS B 116     -16.096   2.496  -2.478  1.00  0.00           H  
ATOM   1863 2HG  LYS B 116     -17.241   1.151  -2.381  1.00  0.00           H  
ATOM   1864 1HD  LYS B 116     -19.086   2.703  -3.005  1.00  0.00           H  
ATOM   1865 2HD  LYS B 116     -17.908   4.015  -3.157  1.00  0.00           H  
ATOM   1866 1HE  LYS B 116     -16.737   2.780  -4.935  1.00  0.00           H  
ATOM   1867 2HE  LYS B 116     -17.868   1.435  -4.766  1.00  0.00           H  
ATOM   1868 1HZ  LYS B 116     -18.471   2.872  -6.581  1.00  0.00           H  
ATOM   1869 2HZ  LYS B 116     -19.643   2.921  -5.420  1.00  0.00           H  
ATOM   1870 3HZ  LYS B 116     -18.586   4.178  -5.579  1.00  0.00           H  
ATOM   1871  N   LYS B 117     -17.084   1.699   2.547  1.00  0.00           N  
ATOM   1872  CA  LYS B 117     -17.632   2.125   3.831  1.00  0.00           C  
ATOM   1873  C   LYS B 117     -16.522   2.381   4.846  1.00  0.00           C  
ATOM   1874  O   LYS B 117     -16.794   2.705   6.004  1.00  0.00           O  
ATOM   1875  CB  LYS B 117     -18.606   1.078   4.373  1.00  0.00           C  
ATOM   1876  CG  LYS B 117     -19.883   0.940   3.558  1.00  0.00           C  
ATOM   1877  CD  LYS B 117     -20.839  -0.070   4.181  1.00  0.00           C  
ATOM   1878  CE  LYS B 117     -22.115  -0.213   3.363  1.00  0.00           C  
ATOM   1879  NZ  LYS B 117     -23.034  -1.236   3.945  1.00  0.00           N  
ATOM   1880  H   LYS B 117     -16.913   0.717   2.386  1.00  0.00           H  
ATOM   1881  HA  LYS B 117     -18.173   3.060   3.683  1.00  0.00           H  
ATOM   1882 1HB  LYS B 117     -18.116   0.105   4.401  1.00  0.00           H  
ATOM   1883 2HB  LYS B 117     -18.884   1.334   5.396  1.00  0.00           H  
ATOM   1884 1HG  LYS B 117     -20.383   1.908   3.498  1.00  0.00           H  
ATOM   1885 2HG  LYS B 117     -19.636   0.615   2.548  1.00  0.00           H  
ATOM   1886 1HD  LYS B 117     -20.350  -1.043   4.245  1.00  0.00           H  
ATOM   1887 2HD  LYS B 117     -21.102   0.252   5.189  1.00  0.00           H  
ATOM   1888 1HE  LYS B 117     -22.632   0.745   3.325  1.00  0.00           H  
ATOM   1889 2HE  LYS B 117     -21.863  -0.505   2.344  1.00  0.00           H  
ATOM   1890 1HZ  LYS B 117     -23.867  -1.303   3.377  1.00  0.00           H  
ATOM   1891 2HZ  LYS B 117     -22.569  -2.133   3.968  1.00  0.00           H  
ATOM   1892 3HZ  LYS B 117     -23.289  -0.965   4.884  1.00  0.00           H  
ATOM   1893  N   PHE B 118     -15.304   2.294   4.490  1.00  0.00           N  
ATOM   1894  CA  PHE B 118     -14.219   2.578   5.421  1.00  0.00           C  
ATOM   1895  C   PHE B 118     -14.102   4.076   5.676  1.00  0.00           C  
ATOM   1896  O   PHE B 118     -13.967   4.862   4.736  1.00  0.00           O  
ATOM   1897  CB  PHE B 118     -12.892   2.032   4.885  1.00  0.00           C  
ATOM   1898  CG  PHE B 118     -12.833   0.529   4.828  1.00  0.00           C  
ATOM   1899  CD1 PHE B 118     -13.533  -0.243   5.746  1.00  0.00           C  
ATOM   1900  CD2 PHE B 118     -12.076  -0.111   3.855  1.00  0.00           C  
ATOM   1901  CE1 PHE B 118     -13.480  -1.634   5.695  1.00  0.00           C  
ATOM   1902  CE2 PHE B 118     -12.018  -1.501   3.798  1.00  0.00           C  
ATOM   1903  CZ  PHE B 118     -12.720  -2.260   4.720  1.00  0.00           C  
ATOM   1904  H   PHE B 118     -15.081   2.023   3.543  1.00  0.00           H  
ATOM   1905  HA  PHE B 118     -14.439   2.087   6.370  1.00  0.00           H  
ATOM   1906 1HB  PHE B 118     -12.719   2.418   3.881  1.00  0.00           H  
ATOM   1907 2HB  PHE B 118     -12.074   2.381   5.515  1.00  0.00           H  
ATOM   1908  HD1 PHE B 118     -14.130   0.252   6.513  1.00  0.00           H  
ATOM   1909  HD2 PHE B 118     -11.523   0.488   3.130  1.00  0.00           H  
ATOM   1910  HE1 PHE B 118     -14.036  -2.227   6.421  1.00  0.00           H  
ATOM   1911  HE2 PHE B 118     -11.421  -1.993   3.030  1.00  0.00           H  
ATOM   1912  HZ  PHE B 118     -12.673  -3.347   4.679  1.00  0.00           H  
ATOM   1913  N   LEU B 119     -14.301   4.510   6.852  1.00  0.00           N  
ATOM   1914  CA  LEU B 119     -14.143   5.914   7.217  1.00  0.00           C  
ATOM   1915  C   LEU B 119     -12.696   6.363   7.037  1.00  0.00           C  
ATOM   1916  O   LEU B 119     -12.440   7.497   6.628  1.00  0.00           O  
ATOM   1917  CB  LEU B 119     -14.585   6.145   8.664  1.00  0.00           C  
ATOM   1918  CG  LEU B 119     -16.093   6.232   8.906  1.00  0.00           C  
ATOM   1919  CD1 LEU B 119     -16.391   6.206  10.402  1.00  0.00           C  
ATOM   1920  CD2 LEU B 119     -16.666   7.490   8.263  1.00  0.00           C  
ATOM   1921  H   LEU B 119     -14.581   3.846   7.560  1.00  0.00           H  
ATOM   1922  HA  LEU B 119     -14.772   6.515   6.561  1.00  0.00           H  
ATOM   1923 1HB  LEU B 119     -14.203   5.331   9.278  1.00  0.00           H  
ATOM   1924 2HB  LEU B 119     -14.144   7.077   9.018  1.00  0.00           H  
ATOM   1925  HG  LEU B 119     -16.582   5.359   8.473  1.00  0.00           H  
ATOM   1926 1HD1 LEU B 119     -17.468   6.268  10.560  1.00  0.00           H  
ATOM   1927 2HD1 LEU B 119     -16.015   5.277  10.832  1.00  0.00           H  
ATOM   1928 3HD1 LEU B 119     -15.904   7.053  10.885  1.00  0.00           H  
ATOM   1929 1HD2 LEU B 119     -17.740   7.535   8.445  1.00  0.00           H  
ATOM   1930 2HD2 LEU B 119     -16.188   8.370   8.695  1.00  0.00           H  
ATOM   1931 3HD2 LEU B 119     -16.480   7.467   7.189  1.00  0.00           H  
ATOM   1932  N   LEU B 120     -11.684   5.468   7.233  1.00  0.00           N  
ATOM   1933  CA  LEU B 120     -10.245   5.636   7.065  1.00  0.00           C  
ATOM   1934  C   LEU B 120      -9.696   6.653   8.059  1.00  0.00           C  
ATOM   1935  O   LEU B 120      -8.698   7.323   7.782  1.00  0.00           O  
ATOM   1936  CB  LEU B 120      -9.920   6.076   5.635  1.00  0.00           C  
ATOM   1937  CG  LEU B 120     -10.311   5.104   4.521  1.00  0.00           C  
ATOM   1938  CD1 LEU B 120     -10.004   5.711   3.156  1.00  0.00           C  
ATOM   1939  CD2 LEU B 120      -9.588   3.773   4.694  1.00  0.00           C  
ATOM   1940  H   LEU B 120     -12.043   4.575   7.539  1.00  0.00           H  
ATOM   1941  HA  LEU B 120      -9.761   4.678   7.253  1.00  0.00           H  
ATOM   1942 1HB  LEU B 120     -10.428   7.018   5.438  1.00  0.00           H  
ATOM   1943 2HB  LEU B 120      -8.846   6.244   5.559  1.00  0.00           H  
ATOM   1944  HG  LEU B 120     -11.387   4.929   4.552  1.00  0.00           H  
ATOM   1945 1HD1 LEU B 120     -10.288   5.008   2.373  1.00  0.00           H  
ATOM   1946 2HD1 LEU B 120     -10.568   6.636   3.034  1.00  0.00           H  
ATOM   1947 3HD1 LEU B 120      -8.938   5.923   3.084  1.00  0.00           H  
ATOM   1948 1HD2 LEU B 120      -9.879   3.094   3.892  1.00  0.00           H  
ATOM   1949 2HD2 LEU B 120      -8.511   3.937   4.657  1.00  0.00           H  
ATOM   1950 3HD2 LEU B 120      -9.856   3.336   5.656  1.00  0.00           H  
ATOM   1951  N   ILE B 121     -10.415   6.837   9.145  1.00  0.00           N  
ATOM   1952  CA  ILE B 121     -10.006   7.602  10.318  1.00  0.00           C  
ATOM   1953  C   ILE B 121     -10.350   6.825  11.586  1.00  0.00           C  
ATOM   1954  O   ILE B 121     -11.437   6.252  11.695  1.00  0.00           O  
ATOM   1955  CB  ILE B 121     -10.673   8.995  10.345  1.00  0.00           C  
ATOM   1956  CG1 ILE B 121     -10.090   9.845  11.480  1.00  0.00           C  
ATOM   1957  CG2 ILE B 121     -12.193   8.863  10.486  1.00  0.00           C  
ATOM   1958  CD1 ILE B 121     -10.266  11.345  11.284  1.00  0.00           C  
ATOM   1959  H   ILE B 121     -11.325   6.398   9.136  1.00  0.00           H  
ATOM   1960  HA  ILE B 121      -8.927   7.743  10.280  1.00  0.00           H  
ATOM   1961  HB  ILE B 121     -10.449   9.523   9.419  1.00  0.00           H  
ATOM   1962 1HG1 ILE B 121     -10.563   9.568  12.422  1.00  0.00           H  
ATOM   1963 2HG1 ILE B 121      -9.024   9.640  11.578  1.00  0.00           H  
ATOM   1964 1HG2 ILE B 121     -12.644   9.855  10.504  1.00  0.00           H  
ATOM   1965 2HG2 ILE B 121     -12.589   8.300   9.642  1.00  0.00           H  
ATOM   1966 3HG2 ILE B 121     -12.428   8.341  11.413  1.00  0.00           H  
ATOM   1967 1HD1 ILE B 121      -9.827  11.876  12.129  1.00  0.00           H  
ATOM   1968 2HD1 ILE B 121      -9.769  11.653  10.364  1.00  0.00           H  
ATOM   1969 3HD1 ILE B 121     -11.327  11.581  11.220  1.00  0.00           H  
ATOM   1970  N   GLY B 122      -9.350   6.799  12.582  1.00  0.00           N  
ATOM   1971  CA  GLY B 122      -9.560   6.043  13.806  1.00  0.00           C  
ATOM   1972  C   GLY B 122      -9.292   4.559  13.645  1.00  0.00           C  
ATOM   1973  O   GLY B 122      -8.806   4.120  12.599  1.00  0.00           O  
ATOM   1974  H   GLY B 122      -8.483   7.302  12.457  1.00  0.00           H  
ATOM   1975 1HA  GLY B 122      -8.910   6.432  14.590  1.00  0.00           H  
ATOM   1976 2HA  GLY B 122     -10.587   6.177  14.145  1.00  0.00           H  
ATOM   1977  N   LYS B 123      -9.484   3.803  14.784  1.00  0.00           N  
ATOM   1978  CA  LYS B 123      -9.186   2.374  14.780  1.00  0.00           C  
ATOM   1979  C   LYS B 123     -10.457   1.548  14.604  1.00  0.00           C  
ATOM   1980  O   LYS B 123     -11.543   1.980  14.996  1.00  0.00           O  
ATOM   1981  CB  LYS B 123      -8.474   1.971  16.072  1.00  0.00           C  
ATOM   1982  CG  LYS B 123      -7.085   2.573  16.228  1.00  0.00           C  
ATOM   1983  CD  LYS B 123      -6.412   2.102  17.511  1.00  0.00           C  
ATOM   1984  CE  LYS B 123      -5.030   2.719  17.677  1.00  0.00           C  
ATOM   1985  NZ  LYS B 123      -4.378   2.283  18.948  1.00  0.00           N  
ATOM   1986  H   LYS B 123      -9.832   4.231  15.630  1.00  0.00           H  
ATOM   1987  HA  LYS B 123      -8.527   2.160  13.938  1.00  0.00           H  
ATOM   1988 1HB  LYS B 123      -9.074   2.278  16.929  1.00  0.00           H  
ATOM   1989 2HB  LYS B 123      -8.378   0.886  16.112  1.00  0.00           H  
ATOM   1990 1HG  LYS B 123      -6.465   2.284  15.378  1.00  0.00           H  
ATOM   1991 2HG  LYS B 123      -7.160   3.660  16.248  1.00  0.00           H  
ATOM   1992 1HD  LYS B 123      -7.028   2.379  18.368  1.00  0.00           H  
ATOM   1993 2HD  LYS B 123      -6.313   1.017  17.493  1.00  0.00           H  
ATOM   1994 1HE  LYS B 123      -4.399   2.428  16.839  1.00  0.00           H  
ATOM   1995 2HE  LYS B 123      -5.115   3.806  17.679  1.00  0.00           H  
ATOM   1996 1HZ  LYS B 123      -3.466   2.711  19.024  1.00  0.00           H  
ATOM   1997 2HZ  LYS B 123      -4.948   2.565  19.733  1.00  0.00           H  
ATOM   1998 3HZ  LYS B 123      -4.278   1.278  18.948  1.00  0.00           H  
ATOM   1999  N   SER B 124     -10.364   0.383  13.899  1.00  0.00           N  
ATOM   2000  CA  SER B 124     -11.398  -0.638  13.772  1.00  0.00           C  
ATOM   2001  C   SER B 124     -11.031  -1.897  14.549  1.00  0.00           C  
ATOM   2002  O   SER B 124      -9.850  -2.186  14.753  1.00  0.00           O  
ATOM   2003  CB  SER B 124     -11.630  -0.987  12.301  1.00  0.00           C  
ATOM   2004  OG  SER B 124     -11.996   0.166  11.562  1.00  0.00           O  
ATOM   2005  H   SER B 124      -9.479   0.247  13.432  1.00  0.00           H  
ATOM   2006  HA  SER B 124     -12.327  -0.244  14.187  1.00  0.00           H  
ATOM   2007 1HB  SER B 124     -10.722  -1.420  11.882  1.00  0.00           H  
ATOM   2008 2HB  SER B 124     -12.415  -1.738  12.225  1.00  0.00           H  
ATOM   2009  HG  SER B 124     -12.005   0.892  12.191  1.00  0.00           H  
ATOM   2010  N   ASN B 125     -12.018  -2.577  15.066  1.00  0.00           N  
ATOM   2011  CA  ASN B 125     -11.820  -3.850  15.750  1.00  0.00           C  
ATOM   2012  C   ASN B 125     -12.063  -5.032  14.815  1.00  0.00           C  
ATOM   2013  O   ASN B 125     -13.167  -5.199  14.293  1.00  0.00           O  
ATOM   2014  CB  ASN B 125     -12.727  -3.948  16.977  1.00  0.00           C  
ATOM   2015  CG  ASN B 125     -12.230  -4.958  17.992  1.00  0.00           C  
ATOM   2016  OD1 ASN B 125     -11.310  -5.733  17.716  1.00  0.00           O  
ATOM   2017  ND2 ASN B 125     -12.835  -4.957  19.175  1.00  0.00           N  
ATOM   2018  H   ASN B 125     -12.952  -2.202  14.986  1.00  0.00           H  
ATOM   2019  HA  ASN B 125     -10.781  -3.908  16.080  1.00  0.00           H  
ATOM   2020 1HB  ASN B 125     -12.796  -2.971  17.458  1.00  0.00           H  
ATOM   2021 2HB  ASN B 125     -13.733  -4.230  16.665  1.00  0.00           H  
ATOM   2022 1HD2 ASN B 125     -12.548  -5.602  19.884  1.00  0.00           H  
ATOM   2023 2HD2 ASN B 125     -13.576  -4.312  19.357  1.00  0.00           H  
ATOM   2024  N   ILE B 126     -11.003  -5.784  14.578  1.00  0.00           N  
ATOM   2025  CA  ILE B 126     -11.141  -6.995  13.776  1.00  0.00           C  
ATOM   2026  C   ILE B 126     -11.117  -8.222  14.686  1.00  0.00           C  
ATOM   2027  O   ILE B 126     -10.167  -8.420  15.446  1.00  0.00           O  
ATOM   2028  CB  ILE B 126     -10.027  -7.097  12.710  1.00  0.00           C  
ATOM   2029  CG1 ILE B 126     -10.032  -5.854  11.813  1.00  0.00           C  
ATOM   2030  CG2 ILE B 126     -10.191  -8.373  11.879  1.00  0.00           C  
ATOM   2031  CD1 ILE B 126      -8.897  -5.819  10.798  1.00  0.00           C  
ATOM   2032  H   ILE B 126     -10.094  -5.536  14.943  1.00  0.00           H  
ATOM   2033  HA  ILE B 126     -12.101  -6.962  13.262  1.00  0.00           H  
ATOM   2034  HB  ILE B 126      -9.055  -7.119  13.201  1.00  0.00           H  
ATOM   2035 1HG1 ILE B 126     -10.975  -5.801  11.270  1.00  0.00           H  
ATOM   2036 2HG1 ILE B 126      -9.961  -4.959  12.431  1.00  0.00           H  
ATOM   2037 1HG2 ILE B 126      -9.398  -8.426  11.134  1.00  0.00           H  
ATOM   2038 2HG2 ILE B 126     -10.134  -9.242  12.533  1.00  0.00           H  
ATOM   2039 3HG2 ILE B 126     -11.159  -8.359  11.378  1.00  0.00           H  
ATOM   2040 1HD1 ILE B 126      -8.970  -4.909  10.202  1.00  0.00           H  
ATOM   2041 2HD1 ILE B 126      -7.940  -5.835  11.321  1.00  0.00           H  
ATOM   2042 3HD1 ILE B 126      -8.968  -6.687  10.144  1.00  0.00           H  
ATOM   2043  N   CYS B 127     -12.220  -9.029  14.541  1.00  0.00           N  
ATOM   2044  CA  CYS B 127     -12.359 -10.168  15.441  1.00  0.00           C  
ATOM   2045  C   CYS B 127     -12.515 -11.466  14.658  1.00  0.00           C  
ATOM   2046  O   CYS B 127     -13.100 -11.476  13.573  1.00  0.00           O  
ATOM   2047  CB  CYS B 127     -13.557  -9.975  16.369  1.00  0.00           C  
ATOM   2048  SG  CYS B 127     -13.436  -8.510  17.419  1.00  0.00           S  
ATOM   2049  H   CYS B 127     -12.930  -8.865  13.842  1.00  0.00           H  
ATOM   2050  HA  CYS B 127     -11.457 -10.241  16.048  1.00  0.00           H  
ATOM   2051 1HB  CYS B 127     -14.468  -9.894  15.775  1.00  0.00           H  
ATOM   2052 2HB  CYS B 127     -13.663 -10.848  17.013  1.00  0.00           H  
ATOM   2053  N   VAL B 128     -11.887 -12.486  15.207  1.00  0.00           N  
ATOM   2054  CA  VAL B 128     -12.116 -13.847  14.735  1.00  0.00           C  
ATOM   2055  C   VAL B 128     -13.222 -14.502  15.560  1.00  0.00           C  
ATOM   2056  O   VAL B 128     -13.185 -14.473  16.793  1.00  0.00           O  
ATOM   2057  CB  VAL B 128     -10.826 -14.696  14.805  1.00  0.00           C  
ATOM   2058  CG1 VAL B 128     -11.076 -16.103  14.265  1.00  0.00           C  
ATOM   2059  CG2 VAL B 128      -9.698 -14.016  14.031  1.00  0.00           C  
ATOM   2060  H   VAL B 128     -11.237 -12.331  15.965  1.00  0.00           H  
ATOM   2061  HA  VAL B 128     -12.437 -13.803  13.694  1.00  0.00           H  
ATOM   2062  HB  VAL B 128     -10.531 -14.806  15.849  1.00  0.00           H  
ATOM   2063 1HG1 VAL B 128     -10.155 -16.684  14.324  1.00  0.00           H  
ATOM   2064 2HG1 VAL B 128     -11.850 -16.589  14.860  1.00  0.00           H  
ATOM   2065 3HG1 VAL B 128     -11.400 -16.042  13.226  1.00  0.00           H  
ATOM   2066 1HG2 VAL B 128      -8.797 -14.626  14.091  1.00  0.00           H  
ATOM   2067 2HG2 VAL B 128      -9.991 -13.901  12.987  1.00  0.00           H  
ATOM   2068 3HG2 VAL B 128      -9.501 -13.034  14.462  1.00  0.00           H  
ATOM   2069  N   LYS B 129     -14.238 -15.093  14.757  1.00  0.00           N  
ATOM   2070  CA  LYS B 129     -15.375 -15.684  15.458  1.00  0.00           C  
ATOM   2071  C   LYS B 129     -15.697 -17.072  14.911  1.00  0.00           C  
ATOM   2072  O   LYS B 129     -15.338 -17.397  13.777  1.00  0.00           O  
ATOM   2073  CB  LYS B 129     -16.603 -14.780  15.348  1.00  0.00           C  
ATOM   2074  CG  LYS B 129     -16.408 -13.396  15.950  1.00  0.00           C  
ATOM   2075  CD  LYS B 129     -17.660 -12.540  15.802  1.00  0.00           C  
ATOM   2076  CE  LYS B 129     -17.457 -11.146  16.381  1.00  0.00           C  
ATOM   2077  NZ  LYS B 129     -18.666 -10.289  16.197  1.00  0.00           N  
ATOM   2078  H   LYS B 129     -14.212 -15.123  13.748  1.00  0.00           H  
ATOM   2079  HA  LYS B 129     -15.115 -15.790  16.512  1.00  0.00           H  
ATOM   2080 1HB  LYS B 129     -16.872 -14.658  14.299  1.00  0.00           H  
ATOM   2081 2HB  LYS B 129     -17.448 -15.252  15.850  1.00  0.00           H  
ATOM   2082 1HG  LYS B 129     -16.169 -13.490  17.010  1.00  0.00           H  
ATOM   2083 2HG  LYS B 129     -15.578 -12.896  15.451  1.00  0.00           H  
ATOM   2084 1HD  LYS B 129     -17.917 -12.450  14.746  1.00  0.00           H  
ATOM   2085 2HD  LYS B 129     -18.491 -13.018  16.320  1.00  0.00           H  
ATOM   2086 1HE  LYS B 129     -17.237 -11.223  17.445  1.00  0.00           H  
ATOM   2087 2HE  LYS B 129     -16.609 -10.668  15.891  1.00  0.00           H  
ATOM   2088 1HZ  LYS B 129     -18.495  -9.375  16.592  1.00  0.00           H  
ATOM   2089 2HZ  LYS B 129     -18.868 -10.197  15.211  1.00  0.00           H  
ATOM   2090 3HZ  LYS B 129     -19.455 -10.714  16.663  1.00  0.00           H  
ATOM   2091  N   VAL B 130     -16.286 -17.836  15.769  1.00  0.00           N  
ATOM   2092  CA  VAL B 130     -16.994 -19.057  15.396  1.00  0.00           C  
ATOM   2093  C   VAL B 130     -18.472 -18.927  15.755  1.00  0.00           C  
ATOM   2094  O   VAL B 130     -18.832 -18.918  16.935  1.00  0.00           O  
ATOM   2095  CB  VAL B 130     -16.384 -20.298  16.085  1.00  0.00           C  
ATOM   2096  CG1 VAL B 130     -17.129 -21.566  15.669  1.00  0.00           C  
ATOM   2097  CG2 VAL B 130     -14.897 -20.415  15.754  1.00  0.00           C  
ATOM   2098  H   VAL B 130     -16.249 -17.566  16.742  1.00  0.00           H  
ATOM   2099  HA  VAL B 130     -16.908 -19.191  14.317  1.00  0.00           H  
ATOM   2100  HB  VAL B 130     -16.505 -20.200  17.164  1.00  0.00           H  
ATOM   2101 1HG1 VAL B 130     -16.684 -22.429  16.165  1.00  0.00           H  
ATOM   2102 2HG1 VAL B 130     -18.177 -21.483  15.956  1.00  0.00           H  
ATOM   2103 3HG1 VAL B 130     -17.057 -21.693  14.589  1.00  0.00           H  
ATOM   2104 1HG2 VAL B 130     -14.483 -21.294  16.248  1.00  0.00           H  
ATOM   2105 2HG2 VAL B 130     -14.771 -20.511  14.675  1.00  0.00           H  
ATOM   2106 3HG2 VAL B 130     -14.375 -19.523  16.103  1.00  0.00           H  
ATOM   2107  N   GLY B 131     -19.324 -18.687  14.701  1.00  0.00           N  
ATOM   2108  CA  GLY B 131     -20.698 -18.333  15.022  1.00  0.00           C  
ATOM   2109  C   GLY B 131     -20.821 -16.994  15.724  1.00  0.00           C  
ATOM   2110  O   GLY B 131     -20.356 -15.974  15.212  1.00  0.00           O  
ATOM   2111  H   GLY B 131     -19.044 -18.744  13.732  1.00  0.00           H  
ATOM   2112 1HA  GLY B 131     -21.289 -18.303  14.107  1.00  0.00           H  
ATOM   2113 2HA  GLY B 131     -21.132 -19.102  15.660  1.00  0.00           H  
ATOM   2114  N   GLU B 132     -21.252 -16.923  17.067  1.00  0.00           N  
ATOM   2115  CA  GLU B 132     -21.415 -15.691  17.833  1.00  0.00           C  
ATOM   2116  C   GLU B 132     -20.315 -15.544  18.881  1.00  0.00           C  
ATOM   2117  O   GLU B 132     -20.189 -14.493  19.513  1.00  0.00           O  
ATOM   2118  CB  GLU B 132     -22.790 -15.653  18.504  1.00  0.00           C  
ATOM   2119  CG  GLU B 132     -23.948 -15.515  17.527  1.00  0.00           C  
ATOM   2120  CD  GLU B 132     -25.291 -15.322  18.212  1.00  0.00           C  
ATOM   2121  OE1 GLU B 132     -26.280 -14.979  17.523  1.00  0.00           O  
ATOM   2122  OE2 GLU B 132     -25.356 -15.513  19.447  1.00  0.00           O  
ATOM   2123  H   GLU B 132     -21.457 -17.808  17.509  1.00  0.00           H  
ATOM   2124  HA  GLU B 132     -21.338 -14.845  17.149  1.00  0.00           H  
ATOM   2125 1HB  GLU B 132     -22.939 -16.566  19.080  1.00  0.00           H  
ATOM   2126 2HB  GLU B 132     -22.832 -14.816  19.201  1.00  0.00           H  
ATOM   2127 1HG  GLU B 132     -23.762 -14.660  16.878  1.00  0.00           H  
ATOM   2128 2HG  GLU B 132     -23.992 -16.407  16.904  1.00  0.00           H  
ATOM   2129  N   LYS B 133     -19.497 -16.626  18.950  1.00  0.00           N  
ATOM   2130  CA  LYS B 133     -18.420 -16.614  19.936  1.00  0.00           C  
ATOM   2131  C   LYS B 133     -17.171 -15.937  19.379  1.00  0.00           C  
ATOM   2132  O   LYS B 133     -16.660 -16.333  18.329  1.00  0.00           O  
ATOM   2133  CB  LYS B 133     -18.088 -18.037  20.386  1.00  0.00           C  
ATOM   2134  CG  LYS B 133     -17.117 -18.106  21.556  1.00  0.00           C  
ATOM   2135  CD  LYS B 133     -16.859 -19.545  21.985  1.00  0.00           C  
ATOM   2136  CE  LYS B 133     -15.851 -19.618  23.123  1.00  0.00           C  
ATOM   2137  NZ  LYS B 133     -15.585 -21.027  23.539  1.00  0.00           N  
ATOM   2138  H   LYS B 133     -19.606 -17.431  18.350  1.00  0.00           H  
ATOM   2139  HA  LYS B 133     -18.752 -16.043  20.804  1.00  0.00           H  
ATOM   2140 1HB  LYS B 133     -19.005 -18.550  20.677  1.00  0.00           H  
ATOM   2141 2HB  LYS B 133     -17.654 -18.590  19.553  1.00  0.00           H  
ATOM   2142 1HG  LYS B 133     -16.169 -17.648  21.270  1.00  0.00           H  
ATOM   2143 2HG  LYS B 133     -17.526 -17.554  22.401  1.00  0.00           H  
ATOM   2144 1HD  LYS B 133     -17.795 -20.001  22.312  1.00  0.00           H  
ATOM   2145 2HD  LYS B 133     -16.475 -20.114  21.138  1.00  0.00           H  
ATOM   2146 1HE  LYS B 133     -14.914 -19.160  22.809  1.00  0.00           H  
ATOM   2147 2HE  LYS B 133     -16.230 -19.064  23.981  1.00  0.00           H  
ATOM   2148 1HZ  LYS B 133     -14.914 -21.035  24.294  1.00  0.00           H  
ATOM   2149 2HZ  LYS B 133     -16.446 -21.455  23.850  1.00  0.00           H  
ATOM   2150 3HZ  LYS B 133     -15.215 -21.546  22.755  1.00  0.00           H  
ATOM   2151  N   SER B 134     -16.671 -14.856  20.118  1.00  0.00           N  
ATOM   2152  CA  SER B 134     -15.463 -14.123  19.753  1.00  0.00           C  
ATOM   2153  C   SER B 134     -14.217 -14.790  20.325  1.00  0.00           C  
ATOM   2154  O   SER B 134     -14.143 -15.051  21.528  1.00  0.00           O  
ATOM   2155  CB  SER B 134     -15.546 -12.676  20.239  1.00  0.00           C  
ATOM   2156  OG  SER B 134     -14.420 -11.934  19.804  1.00  0.00           O  
ATOM   2157  H   SER B 134     -17.183 -14.580  20.944  1.00  0.00           H  
ATOM   2158  HA  SER B 134     -15.375 -14.121  18.666  1.00  0.00           H  
ATOM   2159 1HB  SER B 134     -16.459 -12.217  19.860  1.00  0.00           H  
ATOM   2160 2HB  SER B 134     -15.599 -12.660  21.327  1.00  0.00           H  
ATOM   2161  HG  SER B 134     -13.878 -12.546  19.301  1.00  0.00           H  
ATOM   2162  N   LEU B 135     -13.299 -15.174  19.484  1.00  0.00           N  
ATOM   2163  CA  LEU B 135     -12.077 -15.845  19.913  1.00  0.00           C  
ATOM   2164  C   LEU B 135     -10.977 -14.832  20.214  1.00  0.00           C  
ATOM   2165  O   LEU B 135     -10.525 -14.720  21.356  1.00  0.00           O  
ATOM   2166  CB  LEU B 135     -11.600 -16.829  18.841  1.00  0.00           C  
ATOM   2167  CG  LEU B 135     -12.549 -17.981  18.509  1.00  0.00           C  
ATOM   2168  CD1 LEU B 135     -12.025 -18.773  17.316  1.00  0.00           C  
ATOM   2169  CD2 LEU B 135     -12.732 -18.889  19.721  1.00  0.00           C  
ATOM   2170  H   LEU B 135     -13.444 -14.998  18.500  1.00  0.00           H  
ATOM   2171  HA  LEU B 135     -12.290 -16.401  20.825  1.00  0.00           H  
ATOM   2172 1HB  LEU B 135     -11.421 -16.278  17.919  1.00  0.00           H  
ATOM   2173 2HB  LEU B 135     -10.657 -17.267  19.167  1.00  0.00           H  
ATOM   2174  HG  LEU B 135     -13.520 -17.580  18.217  1.00  0.00           H  
ATOM   2175 1HD1 LEU B 135     -12.711 -19.590  17.092  1.00  0.00           H  
ATOM   2176 2HD1 LEU B 135     -11.948 -18.117  16.449  1.00  0.00           H  
ATOM   2177 3HD1 LEU B 135     -11.043 -19.180  17.553  1.00  0.00           H  
ATOM   2178 1HD2 LEU B 135     -13.411 -19.703  19.467  1.00  0.00           H  
ATOM   2179 2HD2 LEU B 135     -11.767 -19.301  20.016  1.00  0.00           H  
ATOM   2180 3HD2 LEU B 135     -13.149 -18.313  20.547  1.00  0.00           H  
ATOM   2181  N   THR B 136     -10.540 -14.024  19.192  1.00  0.00           N  
ATOM   2182  CA  THR B 136      -9.497 -13.016  19.339  1.00  0.00           C  
ATOM   2183  C   THR B 136      -9.834 -11.766  18.531  1.00  0.00           C  
ATOM   2184  O   THR B 136     -10.484 -11.853  17.487  1.00  0.00           O  
ATOM   2185  CB  THR B 136      -8.126 -13.562  18.898  1.00  0.00           C  
ATOM   2186  OG1 THR B 136      -7.105 -12.625  19.262  1.00  0.00           O  
ATOM   2187  CG2 THR B 136      -8.082 -13.783  17.389  1.00  0.00           C  
ATOM   2188  H   THR B 136     -10.979 -14.150  18.291  1.00  0.00           H  
ATOM   2189  HA  THR B 136      -9.431 -12.737  20.391  1.00  0.00           H  
ATOM   2190  HB  THR B 136      -7.934 -14.511  19.399  1.00  0.00           H  
ATOM   2191  HG1 THR B 136      -7.506 -11.869  19.698  1.00  0.00           H  
ATOM   2192 1HG2 THR B 136      -7.103 -14.169  17.106  1.00  0.00           H  
ATOM   2193 2HG2 THR B 136      -8.851 -14.500  17.104  1.00  0.00           H  
ATOM   2194 3HG2 THR B 136      -8.260 -12.838  16.878  1.00  0.00           H  
ATOM   2195  N   CYS B 137      -9.402 -10.571  19.105  1.00  0.00           N  
ATOM   2196  CA  CYS B 137      -9.643  -9.308  18.415  1.00  0.00           C  
ATOM   2197  C   CYS B 137      -8.376  -8.463  18.368  1.00  0.00           C  
ATOM   2198  O   CYS B 137      -7.557  -8.511  19.287  1.00  0.00           O  
ATOM   2199  CB  CYS B 137     -10.762  -8.528  19.103  1.00  0.00           C  
ATOM   2200  SG  CYS B 137     -12.343  -9.401  19.139  1.00  0.00           S  
ATOM   2201  H   CYS B 137      -8.923 -10.562  19.994  1.00  0.00           H  
ATOM   2202  HA  CYS B 137      -9.948  -9.526  17.392  1.00  0.00           H  
ATOM   2203 1HB  CYS B 137     -10.472  -8.306  20.130  1.00  0.00           H  
ATOM   2204 2HB  CYS B 137     -10.910  -7.577  18.592  1.00  0.00           H  
ATOM   2205  N   LYS B 138      -8.283  -7.753  17.273  1.00  0.00           N  
ATOM   2206  CA  LYS B 138      -7.180  -6.814  17.090  1.00  0.00           C  
ATOM   2207  C   LYS B 138      -7.687  -5.457  16.609  1.00  0.00           C  
ATOM   2208  O   LYS B 138      -8.505  -5.384  15.690  1.00  0.00           O  
ATOM   2209  CB  LYS B 138      -6.159  -7.373  16.098  1.00  0.00           C  
ATOM   2210  CG  LYS B 138      -4.871  -6.566  16.015  1.00  0.00           C  
ATOM   2211  CD  LYS B 138      -3.870  -7.207  15.062  1.00  0.00           C  
ATOM   2212  CE  LYS B 138      -2.589  -6.390  14.962  1.00  0.00           C  
ATOM   2213  NZ  LYS B 138      -1.596  -7.027  14.047  1.00  0.00           N  
ATOM   2214  H   LYS B 138      -8.974  -7.848  16.543  1.00  0.00           H  
ATOM   2215  HA  LYS B 138      -6.687  -6.668  18.052  1.00  0.00           H  
ATOM   2216 1HB  LYS B 138      -5.901  -8.395  16.378  1.00  0.00           H  
ATOM   2217 2HB  LYS B 138      -6.601  -7.408  15.102  1.00  0.00           H  
ATOM   2218 1HG  LYS B 138      -5.095  -5.558  15.665  1.00  0.00           H  
ATOM   2219 2HG  LYS B 138      -4.421  -6.496  17.005  1.00  0.00           H  
ATOM   2220 1HD  LYS B 138      -3.623  -8.210  15.414  1.00  0.00           H  
ATOM   2221 2HD  LYS B 138      -4.313  -7.288  14.070  1.00  0.00           H  
ATOM   2222 1HE  LYS B 138      -2.822  -5.393  14.591  1.00  0.00           H  
ATOM   2223 2HE  LYS B 138      -2.143  -6.290  15.951  1.00  0.00           H  
ATOM   2224 1HZ  LYS B 138      -0.762  -6.459  14.006  1.00  0.00           H  
ATOM   2225 2HZ  LYS B 138      -1.360  -7.947  14.393  1.00  0.00           H  
ATOM   2226 3HZ  LYS B 138      -1.993  -7.107  13.122  1.00  0.00           H  
ATOM   2227  N   LYS B 139      -7.230  -4.350  17.432  1.00  0.00           N  
ATOM   2228  CA  LYS B 139      -7.532  -2.990  16.996  1.00  0.00           C  
ATOM   2229  C   LYS B 139      -6.528  -2.511  15.951  1.00  0.00           C  
ATOM   2230  O   LYS B 139      -5.316  -2.616  16.153  1.00  0.00           O  
ATOM   2231  CB  LYS B 139      -7.542  -2.033  18.190  1.00  0.00           C  
ATOM   2232  CG  LYS B 139      -8.724  -2.227  19.128  1.00  0.00           C  
ATOM   2233  CD  LYS B 139      -8.737  -1.180  20.234  1.00  0.00           C  
ATOM   2234  CE  LYS B 139      -9.908  -1.385  21.186  1.00  0.00           C  
ATOM   2235  NZ  LYS B 139      -9.925  -0.360  22.272  1.00  0.00           N  
ATOM   2236  H   LYS B 139      -6.714  -4.489  18.289  1.00  0.00           H  
ATOM   2237  HA  LYS B 139      -8.522  -2.985  16.538  1.00  0.00           H  
ATOM   2238 1HB  LYS B 139      -6.626  -2.162  18.768  1.00  0.00           H  
ATOM   2239 2HB  LYS B 139      -7.560  -1.004  17.831  1.00  0.00           H  
ATOM   2240 1HG  LYS B 139      -9.654  -2.154  18.562  1.00  0.00           H  
ATOM   2241 2HG  LYS B 139      -8.671  -3.217  19.580  1.00  0.00           H  
ATOM   2242 1HD  LYS B 139      -7.807  -1.238  20.801  1.00  0.00           H  
ATOM   2243 2HD  LYS B 139      -8.812  -0.186  19.793  1.00  0.00           H  
ATOM   2244 1HE  LYS B 139     -10.843  -1.326  20.630  1.00  0.00           H  
ATOM   2245 2HE  LYS B 139      -9.841  -2.375  21.637  1.00  0.00           H  
ATOM   2246 1HZ  LYS B 139     -10.713  -0.528  22.882  1.00  0.00           H  
ATOM   2247 2HZ  LYS B 139      -9.068  -0.419  22.805  1.00  0.00           H  
ATOM   2248 3HZ  LYS B 139     -10.005   0.561  21.865  1.00  0.00           H  
ATOM   2249  N   ILE B 140      -7.128  -1.994  14.773  1.00  0.00           N  
ATOM   2250  CA  ILE B 140      -6.211  -1.630  13.699  1.00  0.00           C  
ATOM   2251  C   ILE B 140      -6.643  -0.302  13.080  1.00  0.00           C  
ATOM   2252  O   ILE B 140      -7.839  -0.034  12.942  1.00  0.00           O  
ATOM   2253  CB  ILE B 140      -6.145  -2.729  12.615  1.00  0.00           C  
ATOM   2254  CG1 ILE B 140      -5.643  -4.045  13.220  1.00  0.00           C  
ATOM   2255  CG2 ILE B 140      -5.253  -2.287  11.451  1.00  0.00           C  
ATOM   2256  CD1 ILE B 140      -5.766  -5.242  12.287  1.00  0.00           C  
ATOM   2257  H   ILE B 140      -8.121  -1.866  14.637  1.00  0.00           H  
ATOM   2258  HA  ILE B 140      -5.214  -1.510  14.122  1.00  0.00           H  
ATOM   2259  HB  ILE B 140      -7.147  -2.926  12.236  1.00  0.00           H  
ATOM   2260 1HG1 ILE B 140      -4.596  -3.940  13.501  1.00  0.00           H  
ATOM   2261 2HG1 ILE B 140      -6.204  -4.265  14.129  1.00  0.00           H  
ATOM   2262 1HG2 ILE B 140      -5.219  -3.075  10.699  1.00  0.00           H  
ATOM   2263 2HG2 ILE B 140      -5.658  -1.379  11.007  1.00  0.00           H  
ATOM   2264 3HG2 ILE B 140      -4.245  -2.093  11.818  1.00  0.00           H  
ATOM   2265 1HD1 ILE B 140      -5.390  -6.134  12.788  1.00  0.00           H  
ATOM   2266 2HD1 ILE B 140      -6.813  -5.389  12.020  1.00  0.00           H  
ATOM   2267 3HD1 ILE B 140      -5.183  -5.061  11.385  1.00  0.00           H  
ATOM   2268  N   ASP B 141      -5.677   0.484  12.897  1.00  0.00           N  
ATOM   2269  CA  ASP B 141      -5.874   1.633  12.018  1.00  0.00           C  
ATOM   2270  C   ASP B 141      -5.632   1.256  10.558  1.00  0.00           C  
ATOM   2271  O   ASP B 141      -4.498   0.975  10.164  1.00  0.00           O  
ATOM   2272  CB  ASP B 141      -4.951   2.784  12.424  1.00  0.00           C  
ATOM   2273  CG  ASP B 141      -5.232   4.067  11.661  1.00  0.00           C  
ATOM   2274  OD1 ASP B 141      -5.981   4.030  10.660  1.00  0.00           O  
ATOM   2275  OD2 ASP B 141      -4.698   5.123  12.062  1.00  0.00           O  
ATOM   2276  H   ASP B 141      -4.777   0.348  13.334  1.00  0.00           H  
ATOM   2277  HA  ASP B 141      -6.908   1.967  12.111  1.00  0.00           H  
ATOM   2278 1HB  ASP B 141      -5.063   2.982  13.490  1.00  0.00           H  
ATOM   2279 2HB  ASP B 141      -3.913   2.497  12.252  1.00  0.00           H  
ATOM   2280  N   LEU B 142      -6.762   1.361   9.695  1.00  0.00           N  
ATOM   2281  CA  LEU B 142      -6.719   0.843   8.332  1.00  0.00           C  
ATOM   2282  C   LEU B 142      -5.717   1.622   7.486  1.00  0.00           C  
ATOM   2283  O   LEU B 142      -5.204   1.105   6.491  1.00  0.00           O  
ATOM   2284  CB  LEU B 142      -8.107   0.909   7.690  1.00  0.00           C  
ATOM   2285  CG  LEU B 142      -9.177  -0.002   8.293  1.00  0.00           C  
ATOM   2286  CD1 LEU B 142     -10.514   0.213   7.589  1.00  0.00           C  
ATOM   2287  CD2 LEU B 142      -8.749  -1.462   8.204  1.00  0.00           C  
ATOM   2288  H   LEU B 142      -7.608   1.800  10.028  1.00  0.00           H  
ATOM   2289  HA  LEU B 142      -6.401  -0.198   8.368  1.00  0.00           H  
ATOM   2290 1HB  LEU B 142      -8.474   1.932   7.760  1.00  0.00           H  
ATOM   2291 2HB  LEU B 142      -8.015   0.649   6.635  1.00  0.00           H  
ATOM   2292  HG  LEU B 142      -9.328   0.259   9.341  1.00  0.00           H  
ATOM   2293 1HD1 LEU B 142     -11.266  -0.442   8.029  1.00  0.00           H  
ATOM   2294 2HD1 LEU B 142     -10.824   1.251   7.707  1.00  0.00           H  
ATOM   2295 3HD1 LEU B 142     -10.408  -0.017   6.529  1.00  0.00           H  
ATOM   2296 1HD2 LEU B 142      -9.523  -2.095   8.639  1.00  0.00           H  
ATOM   2297 2HD2 LEU B 142      -8.602  -1.735   7.159  1.00  0.00           H  
ATOM   2298 3HD2 LEU B 142      -7.816  -1.602   8.751  1.00  0.00           H  
ATOM   2299  N   THR B 143      -5.384   2.848   7.882  1.00  0.00           N  
ATOM   2300  CA  THR B 143      -4.503   3.710   7.103  1.00  0.00           C  
ATOM   2301  C   THR B 143      -3.039   3.390   7.393  1.00  0.00           C  
ATOM   2302  O   THR B 143      -2.143   3.868   6.693  1.00  0.00           O  
ATOM   2303  CB  THR B 143      -4.773   5.198   7.398  1.00  0.00           C  
ATOM   2304  OG1 THR B 143      -4.533   5.455   8.787  1.00  0.00           O  
ATOM   2305  CG2 THR B 143      -6.214   5.570   7.065  1.00  0.00           C  
ATOM   2306  H   THR B 143      -5.759   3.189   8.756  1.00  0.00           H  
ATOM   2307  HA  THR B 143      -4.692   3.532   6.044  1.00  0.00           H  
ATOM   2308  HB  THR B 143      -4.102   5.815   6.800  1.00  0.00           H  
ATOM   2309  HG1 THR B 143      -4.258   4.643   9.219  1.00  0.00           H  
ATOM   2310 1HG2 THR B 143      -6.377   6.625   7.282  1.00  0.00           H  
ATOM   2311 2HG2 THR B 143      -6.403   5.383   6.008  1.00  0.00           H  
ATOM   2312 3HG2 THR B 143      -6.893   4.967   7.666  1.00  0.00           H  
ATOM   2313  N   THR B 144      -2.743   2.514   8.397  1.00  0.00           N  
ATOM   2314  CA  THR B 144      -1.375   2.191   8.785  1.00  0.00           C  
ATOM   2315  C   THR B 144      -0.986   0.801   8.288  1.00  0.00           C  
ATOM   2316  O   THR B 144       0.156   0.370   8.464  1.00  0.00           O  
ATOM   2317  CB  THR B 144      -1.195   2.262  10.312  1.00  0.00           C  
ATOM   2318  OG1 THR B 144      -1.989   1.241  10.929  1.00  0.00           O  
ATOM   2319  CG2 THR B 144      -1.626   3.621  10.854  1.00  0.00           C  
ATOM   2320  H   THR B 144      -3.510   2.075   8.887  1.00  0.00           H  
ATOM   2321  HA  THR B 144      -0.705   2.919   8.328  1.00  0.00           H  
ATOM   2322  HB  THR B 144      -0.147   2.099  10.563  1.00  0.00           H  
ATOM   2323  HG1 THR B 144      -2.453   0.744  10.251  1.00  0.00           H  
ATOM   2324 1HG2 THR B 144      -1.487   3.642  11.935  1.00  0.00           H  
ATOM   2325 2HG2 THR B 144      -1.022   4.404  10.395  1.00  0.00           H  
ATOM   2326 3HG2 THR B 144      -2.676   3.789  10.620  1.00  0.00           H  
ATOM   2327  N   ILE B 145      -1.814   0.115   7.673  1.00  0.00           N  
ATOM   2328  CA  ILE B 145      -1.517  -1.214   7.152  1.00  0.00           C  
ATOM   2329  C   ILE B 145      -1.796  -1.255   5.651  1.00  0.00           C  
ATOM   2330  O   ILE B 145      -2.284  -2.260   5.131  1.00  0.00           O  
ATOM   2331  CB  ILE B 145      -2.338  -2.303   7.879  1.00  0.00           C  
ATOM   2332  CG1 ILE B 145      -3.836  -1.990   7.791  1.00  0.00           C  
ATOM   2333  CG2 ILE B 145      -1.890  -2.432   9.338  1.00  0.00           C  
ATOM   2334  CD1 ILE B 145      -4.735  -3.161   8.163  1.00  0.00           C  
ATOM   2335  H   ILE B 145      -2.735   0.504   7.531  1.00  0.00           H  
ATOM   2336  HA  ILE B 145      -0.460  -1.421   7.314  1.00  0.00           H  
ATOM   2337  HB  ILE B 145      -2.194  -3.261   7.380  1.00  0.00           H  
ATOM   2338 1HG1 ILE B 145      -4.073  -1.156   8.451  1.00  0.00           H  
ATOM   2339 2HG1 ILE B 145      -4.084  -1.682   6.775  1.00  0.00           H  
ATOM   2340 1HG2 ILE B 145      -2.480  -3.203   9.833  1.00  0.00           H  
ATOM   2341 2HG2 ILE B 145      -0.836  -2.704   9.372  1.00  0.00           H  
ATOM   2342 3HG2 ILE B 145      -2.035  -1.480   9.849  1.00  0.00           H  
ATOM   2343 1HD1 ILE B 145      -5.779  -2.860   8.075  1.00  0.00           H  
ATOM   2344 2HD1 ILE B 145      -4.541  -3.997   7.490  1.00  0.00           H  
ATOM   2345 3HD1 ILE B 145      -4.531  -3.465   9.189  1.00  0.00           H  
ATOM   2346  N   VAL B 146      -1.526  -0.275   4.951  1.00  0.00           N  
ATOM   2347  CA  VAL B 146      -1.790  -0.128   3.524  1.00  0.00           C  
ATOM   2348  C   VAL B 146      -0.731  -0.880   2.722  1.00  0.00           C  
ATOM   2349  O   VAL B 146       0.463  -0.782   3.013  1.00  0.00           O  
ATOM   2350  CB  VAL B 146      -1.821   1.359   3.103  1.00  0.00           C  
ATOM   2351  CG1 VAL B 146      -1.976   1.488   1.589  1.00  0.00           C  
ATOM   2352  CG2 VAL B 146      -2.950   2.094   3.824  1.00  0.00           C  
ATOM   2353  H   VAL B 146      -1.079   0.481   5.449  1.00  0.00           H  
ATOM   2354  HA  VAL B 146      -2.766  -0.563   3.306  1.00  0.00           H  
ATOM   2355  HB  VAL B 146      -0.868   1.821   3.363  1.00  0.00           H  
ATOM   2356 1HG1 VAL B 146      -1.995   2.543   1.314  1.00  0.00           H  
ATOM   2357 2HG1 VAL B 146      -1.136   1.000   1.094  1.00  0.00           H  
ATOM   2358 3HG1 VAL B 146      -2.907   1.015   1.277  1.00  0.00           H  
ATOM   2359 1HG2 VAL B 146      -2.958   3.139   3.517  1.00  0.00           H  
ATOM   2360 2HG2 VAL B 146      -3.905   1.634   3.569  1.00  0.00           H  
ATOM   2361 3HG2 VAL B 146      -2.794   2.033   4.901  1.00  0.00           H  
ATOM   2362  N   LYS B 147      -1.182  -1.614   1.783  1.00  0.00           N  
ATOM   2363  CA  LYS B 147      -0.328  -2.263   0.792  1.00  0.00           C  
ATOM   2364  C   LYS B 147      -0.591  -1.712  -0.606  1.00  0.00           C  
ATOM   2365  O   LYS B 147      -1.652  -1.954  -1.186  1.00  0.00           O  
ATOM   2366  CB  LYS B 147      -0.543  -3.777   0.807  1.00  0.00           C  
ATOM   2367  CG  LYS B 147       0.451  -4.552  -0.044  1.00  0.00           C  
ATOM   2368  CD  LYS B 147       0.232  -6.056   0.070  1.00  0.00           C  
ATOM   2369  CE  LYS B 147       1.250  -6.834  -0.754  1.00  0.00           C  
ATOM   2370  NZ  LYS B 147       1.062  -8.309  -0.615  1.00  0.00           N  
ATOM   2371  H   LYS B 147      -2.182  -1.746   1.732  1.00  0.00           H  
ATOM   2372  HA  LYS B 147       0.713  -2.057   1.044  1.00  0.00           H  
ATOM   2373 1HB  LYS B 147      -0.470  -4.145   1.831  1.00  0.00           H  
ATOM   2374 2HB  LYS B 147      -1.546  -4.006   0.447  1.00  0.00           H  
ATOM   2375 1HG  LYS B 147       0.343  -4.258  -1.089  1.00  0.00           H  
ATOM   2376 2HG  LYS B 147       1.465  -4.318   0.278  1.00  0.00           H  
ATOM   2377 1HD  LYS B 147       0.318  -6.358   1.115  1.00  0.00           H  
ATOM   2378 2HD  LYS B 147      -0.769  -6.306  -0.281  1.00  0.00           H  
ATOM   2379 1HE  LYS B 147       1.152  -6.563  -1.804  1.00  0.00           H  
ATOM   2380 2HE  LYS B 147       2.257  -6.575  -0.428  1.00  0.00           H  
ATOM   2381 1HZ  LYS B 147       1.753  -8.791  -1.173  1.00  0.00           H  
ATOM   2382 2HZ  LYS B 147       1.169  -8.573   0.355  1.00  0.00           H  
ATOM   2383 3HZ  LYS B 147       0.137  -8.562  -0.932  1.00  0.00           H  
ATOM   2384  N   PRO B 148       0.359  -0.964  -1.176  1.00  0.00           N  
ATOM   2385  CA  PRO B 148       0.151  -0.359  -2.494  1.00  0.00           C  
ATOM   2386  C   PRO B 148       0.124  -1.391  -3.619  1.00  0.00           C  
ATOM   2387  O   PRO B 148       0.634  -2.502  -3.455  1.00  0.00           O  
ATOM   2388  CB  PRO B 148       1.351   0.580  -2.644  1.00  0.00           C  
ATOM   2389  CG  PRO B 148       1.864   0.769  -1.253  1.00  0.00           C  
ATOM   2390  CD  PRO B 148       1.527  -0.454  -0.450  1.00  0.00           C  
ATOM   2391  HA  PRO B 148      -0.791   0.208  -2.487  1.00  0.00           H  
ATOM   2392 1HB  PRO B 148       2.100   0.130  -3.312  1.00  0.00           H  
ATOM   2393 2HB  PRO B 148       1.033   1.525  -3.108  1.00  0.00           H  
ATOM   2394 1HG  PRO B 148       2.952   0.934  -1.268  1.00  0.00           H  
ATOM   2395 2HG  PRO B 148       1.413   1.665  -0.800  1.00  0.00           H  
ATOM   2396 1HD  PRO B 148       2.375  -1.154  -0.474  1.00  0.00           H  
ATOM   2397 2HD  PRO B 148       1.294  -0.161   0.584  1.00  0.00           H  
ATOM   2398  N   GLU B 149      -0.447  -0.982  -4.750  1.00  0.00           N  
ATOM   2399  CA  GLU B 149      -0.322  -1.775  -5.970  1.00  0.00           C  
ATOM   2400  C   GLU B 149       1.110  -1.759  -6.495  1.00  0.00           C  
ATOM   2401  O   GLU B 149       1.828  -0.771  -6.325  1.00  0.00           O  
ATOM   2402  CB  GLU B 149      -1.282  -1.260  -7.046  1.00  0.00           C  
ATOM   2403  CG  GLU B 149      -2.752  -1.421  -6.687  1.00  0.00           C  
ATOM   2404  CD  GLU B 149      -3.693  -0.908  -7.765  1.00  0.00           C  
ATOM   2405  OE1 GLU B 149      -4.928  -0.947  -7.563  1.00  0.00           O  
ATOM   2406  OE2 GLU B 149      -3.191  -0.463  -8.822  1.00  0.00           O  
ATOM   2407  H   GLU B 149      -0.972  -0.120  -4.775  1.00  0.00           H  
ATOM   2408  HA  GLU B 149      -0.581  -2.809  -5.739  1.00  0.00           H  
ATOM   2409 1HB  GLU B 149      -1.091  -0.202  -7.228  1.00  0.00           H  
ATOM   2410 2HB  GLU B 149      -1.100  -1.791  -7.980  1.00  0.00           H  
ATOM   2411 1HG  GLU B 149      -2.960  -2.477  -6.517  1.00  0.00           H  
ATOM   2412 2HG  GLU B 149      -2.949  -0.886  -5.759  1.00  0.00           H  
ATOM   2413  N   ALA B 150       1.540  -2.863  -7.087  1.00  0.00           N  
ATOM   2414  CA  ALA B 150       2.901  -2.981  -7.604  1.00  0.00           C  
ATOM   2415  C   ALA B 150       3.136  -2.008  -8.756  1.00  0.00           C  
ATOM   2416  O   ALA B 150       2.231  -1.749  -9.552  1.00  0.00           O  
ATOM   2417  CB  ALA B 150       3.177  -4.412  -8.056  1.00  0.00           C  
ATOM   2418  H   ALA B 150       0.908  -3.645  -7.183  1.00  0.00           H  
ATOM   2419  HA  ALA B 150       3.592  -2.726  -6.800  1.00  0.00           H  
ATOM   2420 1HB  ALA B 150       4.195  -4.483  -8.438  1.00  0.00           H  
ATOM   2421 2HB  ALA B 150       3.059  -5.090  -7.210  1.00  0.00           H  
ATOM   2422 3HB  ALA B 150       2.475  -4.687  -8.841  1.00  0.00           H  
ATOM   2423  N   PRO B 151       4.341  -1.421  -8.801  1.00  0.00           N  
ATOM   2424  CA  PRO B 151       4.701  -0.633  -9.983  1.00  0.00           C  
ATOM   2425  C   PRO B 151       4.613  -1.438 -11.277  1.00  0.00           C  
ATOM   2426  O   PRO B 151       4.764  -2.662 -11.259  1.00  0.00           O  
ATOM   2427  CB  PRO B 151       6.144  -0.211  -9.699  1.00  0.00           C  
ATOM   2428  CG  PRO B 151       6.287  -0.310  -8.214  1.00  0.00           C  
ATOM   2429  CD  PRO B 151       5.427  -1.442  -7.728  1.00  0.00           C  
ATOM   2430  HA  PRO B 151       4.042   0.245 -10.047  1.00  0.00           H  
ATOM   2431 1HB  PRO B 151       6.842  -0.872 -10.234  1.00  0.00           H  
ATOM   2432 2HB  PRO B 151       6.318   0.809 -10.072  1.00  0.00           H  
ATOM   2433 1HG  PRO B 151       7.340  -0.480  -7.944  1.00  0.00           H  
ATOM   2434 2HG  PRO B 151       5.986   0.636  -7.740  1.00  0.00           H  
ATOM   2435 1HD  PRO B 151       6.013  -2.373  -7.723  1.00  0.00           H  
ATOM   2436 2HD  PRO B 151       5.054  -1.213  -6.719  1.00  0.00           H  
ATOM   2437  N   PHE B 152       4.377  -0.716 -12.402  1.00  0.00           N  
ATOM   2438  CA  PHE B 152       4.273  -1.399 -13.686  1.00  0.00           C  
ATOM   2439  C   PHE B 152       5.004  -0.622 -14.774  1.00  0.00           C  
ATOM   2440  O   PHE B 152       5.526   0.466 -14.522  1.00  0.00           O  
ATOM   2441  CB  PHE B 152       2.804  -1.592 -14.076  1.00  0.00           C  
ATOM   2442  CG  PHE B 152       2.017  -0.310 -14.132  1.00  0.00           C  
ATOM   2443  CD1 PHE B 152       1.366   0.172 -13.003  1.00  0.00           C  
ATOM   2444  CD2 PHE B 152       1.929   0.413 -15.314  1.00  0.00           C  
ATOM   2445  CE1 PHE B 152       0.637   1.358 -13.051  1.00  0.00           C  
ATOM   2446  CE2 PHE B 152       1.203   1.599 -15.370  1.00  0.00           C  
ATOM   2447  CZ  PHE B 152       0.557   2.069 -14.238  1.00  0.00           C  
ATOM   2448  H   PHE B 152       4.271   0.288 -12.369  1.00  0.00           H  
ATOM   2449  HA  PHE B 152       4.741  -2.380 -13.595  1.00  0.00           H  
ATOM   2450 1HB  PHE B 152       2.747  -2.069 -15.054  1.00  0.00           H  
ATOM   2451 2HB  PHE B 152       2.322  -2.256 -13.360  1.00  0.00           H  
ATOM   2452  HD1 PHE B 152       1.431  -0.389 -12.071  1.00  0.00           H  
ATOM   2453  HD2 PHE B 152       2.437   0.043 -16.205  1.00  0.00           H  
ATOM   2454  HE1 PHE B 152       0.133   1.723 -12.157  1.00  0.00           H  
ATOM   2455  HE2 PHE B 152       1.141   2.158 -16.303  1.00  0.00           H  
ATOM   2456  HZ  PHE B 152      -0.014   2.995 -14.282  1.00  0.00           H  
ATOM   2457  N   ASP B 153       5.176  -1.292 -15.968  1.00  0.00           N  
ATOM   2458  CA  ASP B 153       5.819  -0.689 -17.132  1.00  0.00           C  
ATOM   2459  C   ASP B 153       7.264  -0.304 -16.823  1.00  0.00           C  
ATOM   2460  O   ASP B 153       7.725   0.768 -17.220  1.00  0.00           O  
ATOM   2461  CB  ASP B 153       5.036   0.539 -17.601  1.00  0.00           C  
ATOM   2462  CG  ASP B 153       3.744   0.182 -18.313  1.00  0.00           C  
ATOM   2463  OD1 ASP B 153       3.564  -0.993 -18.699  1.00  0.00           O  
ATOM   2464  OD2 ASP B 153       2.898   1.085 -18.492  1.00  0.00           O  
ATOM   2465  H   ASP B 153       4.838  -2.242 -16.029  1.00  0.00           H  
ATOM   2466  HA  ASP B 153       5.832  -1.423 -17.939  1.00  0.00           H  
ATOM   2467 1HB  ASP B 153       4.798   1.168 -16.743  1.00  0.00           H  
ATOM   2468 2HB  ASP B 153       5.655   1.129 -18.278  1.00  0.00           H  
ATOM   2469  N   LEU B 154       8.017  -1.124 -16.037  1.00  0.00           N  
ATOM   2470  CA  LEU B 154       9.434  -0.932 -15.753  1.00  0.00           C  
ATOM   2471  C   LEU B 154      10.267  -1.062 -17.024  1.00  0.00           C  
ATOM   2472  O   LEU B 154      10.117  -2.031 -17.772  1.00  0.00           O  
ATOM   2473  CB  LEU B 154       9.914  -1.945 -14.709  1.00  0.00           C  
ATOM   2474  CG  LEU B 154      11.395  -1.881 -14.333  1.00  0.00           C  
ATOM   2475  CD1 LEU B 154      11.716  -0.546 -13.668  1.00  0.00           C  
ATOM   2476  CD2 LEU B 154      11.765  -3.043 -13.417  1.00  0.00           C  
ATOM   2477  H   LEU B 154       7.537  -1.915 -15.633  1.00  0.00           H  
ATOM   2478  HA  LEU B 154       9.574   0.072 -15.354  1.00  0.00           H  
ATOM   2479 1HB  LEU B 154       9.340  -1.800 -13.795  1.00  0.00           H  
ATOM   2480 2HB  LEU B 154       9.716  -2.950 -15.083  1.00  0.00           H  
ATOM   2481  HG  LEU B 154      12.003  -1.936 -15.237  1.00  0.00           H  
ATOM   2482 1HD1 LEU B 154      12.774  -0.515 -13.406  1.00  0.00           H  
ATOM   2483 2HD1 LEU B 154      11.490   0.268 -14.357  1.00  0.00           H  
ATOM   2484 3HD1 LEU B 154      11.116  -0.436 -12.766  1.00  0.00           H  
ATOM   2485 1HD2 LEU B 154      12.823  -2.982 -13.160  1.00  0.00           H  
ATOM   2486 2HD2 LEU B 154      11.167  -2.993 -12.507  1.00  0.00           H  
ATOM   2487 3HD2 LEU B 154      11.570  -3.986 -13.928  1.00  0.00           H  
ATOM   2488  N   SER B 155      11.167  -0.056 -17.237  1.00  0.00           N  
ATOM   2489  CA  SER B 155      12.002  -0.043 -18.435  1.00  0.00           C  
ATOM   2490  C   SER B 155      13.372   0.561 -18.147  1.00  0.00           C  
ATOM   2491  O   SER B 155      13.487   1.511 -17.370  1.00  0.00           O  
ATOM   2492  CB  SER B 155      11.317   0.738 -19.557  1.00  0.00           C  
ATOM   2493  OG  SER B 155      12.148   0.805 -20.703  1.00  0.00           O  
ATOM   2494  H   SER B 155      11.262   0.690 -16.563  1.00  0.00           H  
ATOM   2495  HA  SER B 155      12.149  -1.072 -18.766  1.00  0.00           H  
ATOM   2496 1HB  SER B 155      10.374   0.255 -19.813  1.00  0.00           H  
ATOM   2497 2HB  SER B 155      11.086   1.744 -19.211  1.00  0.00           H  
ATOM   2498  HG  SER B 155      12.951   0.330 -20.476  1.00  0.00           H  
ATOM   2499  N   VAL B 156      14.377  -0.001 -18.819  1.00  0.00           N  
ATOM   2500  CA  VAL B 156      15.746   0.489 -18.690  1.00  0.00           C  
ATOM   2501  C   VAL B 156      16.292   0.866 -20.065  1.00  0.00           C  
ATOM   2502  O   VAL B 156      16.263   0.056 -20.995  1.00  0.00           O  
ATOM   2503  CB  VAL B 156      16.663  -0.560 -18.022  1.00  0.00           C  
ATOM   2504  CG1 VAL B 156      18.086  -0.022 -17.880  1.00  0.00           C  
ATOM   2505  CG2 VAL B 156      16.104  -0.966 -16.660  1.00  0.00           C  
ATOM   2506  H   VAL B 156      14.190  -0.782 -19.431  1.00  0.00           H  
ATOM   2507  HA  VAL B 156      15.737   1.381 -18.062  1.00  0.00           H  
ATOM   2508  HB  VAL B 156      16.721  -1.439 -18.664  1.00  0.00           H  
ATOM   2509 1HG1 VAL B 156      18.715  -0.777 -17.407  1.00  0.00           H  
ATOM   2510 2HG1 VAL B 156      18.485   0.217 -18.866  1.00  0.00           H  
ATOM   2511 3HG1 VAL B 156      18.075   0.877 -17.264  1.00  0.00           H  
ATOM   2512 1HG2 VAL B 156      16.761  -1.706 -16.203  1.00  0.00           H  
ATOM   2513 2HG2 VAL B 156      16.041  -0.089 -16.016  1.00  0.00           H  
ATOM   2514 3HG2 VAL B 156      15.110  -1.394 -16.788  1.00  0.00           H  
ATOM   2515  N   VAL B 157      16.778   2.139 -20.134  1.00  0.00           N  
ATOM   2516  CA  VAL B 157      17.298   2.636 -21.404  1.00  0.00           C  
ATOM   2517  C   VAL B 157      18.756   3.058 -21.235  1.00  0.00           C  
ATOM   2518  O   VAL B 157      19.085   3.822 -20.324  1.00  0.00           O  
ATOM   2519  CB  VAL B 157      16.459   3.818 -21.938  1.00  0.00           C  
ATOM   2520  CG1 VAL B 157      17.049   4.354 -23.241  1.00  0.00           C  
ATOM   2521  CG2 VAL B 157      15.006   3.391 -22.141  1.00  0.00           C  
ATOM   2522  H   VAL B 157      16.787   2.747 -19.327  1.00  0.00           H  
ATOM   2523  HA  VAL B 157      17.252   1.829 -22.136  1.00  0.00           H  
ATOM   2524  HB  VAL B 157      16.497   4.634 -21.216  1.00  0.00           H  
ATOM   2525 1HG1 VAL B 157      16.443   5.186 -23.600  1.00  0.00           H  
ATOM   2526 2HG1 VAL B 157      18.068   4.698 -23.065  1.00  0.00           H  
ATOM   2527 3HG1 VAL B 157      17.056   3.562 -23.990  1.00  0.00           H  
ATOM   2528 1HG2 VAL B 157      14.428   4.235 -22.517  1.00  0.00           H  
ATOM   2529 2HG2 VAL B 157      14.964   2.573 -22.860  1.00  0.00           H  
ATOM   2530 3HG2 VAL B 157      14.588   3.060 -21.190  1.00  0.00           H  
ATOM   2531  N   TYR B 158      19.592   2.505 -22.088  1.00  0.00           N  
ATOM   2532  CA  TYR B 158      20.995   2.905 -22.090  1.00  0.00           C  
ATOM   2533  C   TYR B 158      21.212   4.128 -22.974  1.00  0.00           C  
ATOM   2534  O   TYR B 158      20.811   4.137 -24.140  1.00  0.00           O  
ATOM   2535  CB  TYR B 158      21.883   1.752 -22.567  1.00  0.00           C  
ATOM   2536  CG  TYR B 158      23.346   2.110 -22.656  1.00  0.00           C  
ATOM   2537  CD1 TYR B 158      24.038   2.002 -23.861  1.00  0.00           C  
ATOM   2538  CD2 TYR B 158      24.041   2.556 -21.537  1.00  0.00           C  
ATOM   2539  CE1 TYR B 158      25.387   2.328 -23.948  1.00  0.00           C  
ATOM   2540  CE2 TYR B 158      25.390   2.885 -21.612  1.00  0.00           C  
ATOM   2541  CZ  TYR B 158      26.053   2.769 -22.820  1.00  0.00           C  
ATOM   2542  OH  TYR B 158      27.389   3.094 -22.900  1.00  0.00           O  
ATOM   2543  H   TYR B 158      19.279   1.805 -22.745  1.00  0.00           H  
ATOM   2544  HA  TYR B 158      21.282   3.166 -21.071  1.00  0.00           H  
ATOM   2545 1HB  TYR B 158      21.779   0.906 -21.885  1.00  0.00           H  
ATOM   2546 2HB  TYR B 158      21.552   1.421 -23.551  1.00  0.00           H  
ATOM   2547  HD1 TYR B 158      23.522   1.657 -24.757  1.00  0.00           H  
ATOM   2548  HD2 TYR B 158      23.529   2.652 -20.580  1.00  0.00           H  
ATOM   2549  HE1 TYR B 158      25.909   2.236 -24.900  1.00  0.00           H  
ATOM   2550  HE2 TYR B 158      25.917   3.231 -20.722  1.00  0.00           H  
ATOM   2551  HH  TYR B 158      27.700   3.379 -22.037  1.00  0.00           H  
ATOM   2552  N   ARG B 159      21.782   5.152 -22.419  1.00  0.00           N  
ATOM   2553  CA  ARG B 159      22.136   6.343 -23.184  1.00  0.00           C  
ATOM   2554  C   ARG B 159      23.636   6.394 -23.454  1.00  0.00           C  
ATOM   2555  O   ARG B 159      24.421   6.731 -22.566  1.00  0.00           O  
ATOM   2556  CB  ARG B 159      21.693   7.608 -22.446  1.00  0.00           C  
ATOM   2557  CG  ARG B 159      20.187   7.730 -22.281  1.00  0.00           C  
ATOM   2558  CD  ARG B 159      19.793   9.065 -21.666  1.00  0.00           C  
ATOM   2559  NE  ARG B 159      20.296   9.200 -20.302  1.00  0.00           N  
ATOM   2560  CZ  ARG B 159      20.268  10.325 -19.592  1.00  0.00           C  
ATOM   2561  NH1 ARG B 159      19.758  11.438 -20.105  1.00  0.00           N  
ATOM   2562  NH2 ARG B 159      20.754  10.336 -18.359  1.00  0.00           N  
ATOM   2563  H   ARG B 159      21.986   5.124 -21.430  1.00  0.00           H  
ATOM   2564  HA  ARG B 159      21.622   6.303 -24.145  1.00  0.00           H  
ATOM   2565 1HB  ARG B 159      22.145   7.628 -21.455  1.00  0.00           H  
ATOM   2566 2HB  ARG B 159      22.047   8.487 -22.985  1.00  0.00           H  
ATOM   2567 1HG  ARG B 159      19.706   7.647 -23.256  1.00  0.00           H  
ATOM   2568 2HG  ARG B 159      19.826   6.933 -21.629  1.00  0.00           H  
ATOM   2569 1HD  ARG B 159      20.204   9.877 -22.265  1.00  0.00           H  
ATOM   2570 2HD  ARG B 159      18.707   9.147 -21.641  1.00  0.00           H  
ATOM   2571  HE  ARG B 159      20.695   8.380 -19.865  1.00  0.00           H  
ATOM   2572 1HH1 ARG B 159      19.386  11.437 -21.044  1.00  0.00           H  
ATOM   2573 2HH1 ARG B 159      19.742  12.286 -19.557  1.00  0.00           H  
ATOM   2574 1HH2 ARG B 159      21.144   9.492 -17.962  1.00  0.00           H  
ATOM   2575 2HH2 ARG B 159      20.735  11.187 -17.817  1.00  0.00           H  
ATOM   2576  N   GLU B 160      23.991   6.004 -24.739  1.00  0.00           N  
ATOM   2577  CA  GLU B 160      25.386   5.845 -25.140  1.00  0.00           C  
ATOM   2578  C   GLU B 160      26.151   7.158 -25.010  1.00  0.00           C  
ATOM   2579  O   GLU B 160      27.301   7.172 -24.567  1.00  0.00           O  
ATOM   2580  CB  GLU B 160      25.477   5.323 -26.576  1.00  0.00           C  
ATOM   2581  CG  GLU B 160      25.079   3.861 -26.726  1.00  0.00           C  
ATOM   2582  CD  GLU B 160      25.260   3.332 -28.139  1.00  0.00           C  
ATOM   2583  OE1 GLU B 160      25.006   2.129 -28.374  1.00  0.00           O  
ATOM   2584  OE2 GLU B 160      25.661   4.127 -29.019  1.00  0.00           O  
ATOM   2585  H   GLU B 160      23.262   5.826 -25.414  1.00  0.00           H  
ATOM   2586  HA  GLU B 160      25.856   5.119 -24.476  1.00  0.00           H  
ATOM   2587 1HB  GLU B 160      24.831   5.919 -27.221  1.00  0.00           H  
ATOM   2588 2HB  GLU B 160      26.498   5.436 -26.940  1.00  0.00           H  
ATOM   2589 1HG  GLU B 160      25.684   3.259 -26.048  1.00  0.00           H  
ATOM   2590 2HG  GLU B 160      24.036   3.748 -26.435  1.00  0.00           H  
ATOM   2591  N   GLY B 161      25.465   8.337 -25.227  1.00  0.00           N  
ATOM   2592  CA  GLY B 161      26.058   9.662 -25.150  1.00  0.00           C  
ATOM   2593  C   GLY B 161      26.413  10.076 -23.734  1.00  0.00           C  
ATOM   2594  O   GLY B 161      27.454  10.695 -23.506  1.00  0.00           O  
ATOM   2595  H   GLY B 161      24.485   8.249 -25.453  1.00  0.00           H  
ATOM   2596 1HA  GLY B 161      26.962   9.692 -25.759  1.00  0.00           H  
ATOM   2597 2HA  GLY B 161      25.366  10.395 -25.564  1.00  0.00           H  
ATOM   2598  N   ALA B 162      25.698   9.563 -22.717  1.00  0.00           N  
ATOM   2599  CA  ALA B 162      25.840   9.935 -21.312  1.00  0.00           C  
ATOM   2600  C   ALA B 162      26.426   8.787 -20.496  1.00  0.00           C  
ATOM   2601  O   ALA B 162      26.760   8.958 -19.321  1.00  0.00           O  
ATOM   2602  CB  ALA B 162      24.491  10.359 -20.735  1.00  0.00           C  
ATOM   2603  H   ALA B 162      25.014   8.866 -22.975  1.00  0.00           H  
ATOM   2604  HA  ALA B 162      26.530  10.777 -21.253  1.00  0.00           H  
ATOM   2605 1HB  ALA B 162      24.613  10.633 -19.687  1.00  0.00           H  
ATOM   2606 2HB  ALA B 162      24.110  11.215 -21.292  1.00  0.00           H  
ATOM   2607 3HB  ALA B 162      23.786   9.533 -20.813  1.00  0.00           H  
ATOM   2608  N   ASN B 163      26.630   7.663 -21.058  1.00  0.00           N  
ATOM   2609  CA  ASN B 163      27.164   6.466 -20.417  1.00  0.00           C  
ATOM   2610  C   ASN B 163      26.418   6.142 -19.126  1.00  0.00           C  
ATOM   2611  O   ASN B 163      27.039   5.869 -18.097  1.00  0.00           O  
ATOM   2612  CB  ASN B 163      28.660   6.626 -20.140  1.00  0.00           C  
ATOM   2613  CG  ASN B 163      29.489   6.657 -21.409  1.00  0.00           C  
ATOM   2614  OD1 ASN B 163      29.178   5.968 -22.385  1.00  0.00           O  
ATOM   2615  ND2 ASN B 163      30.549   7.456 -21.406  1.00  0.00           N  
ATOM   2616  H   ASN B 163      26.390   7.630 -22.038  1.00  0.00           H  
ATOM   2617  HA  ASN B 163      27.024   5.620 -21.092  1.00  0.00           H  
ATOM   2618 1HB  ASN B 163      28.831   7.550 -19.586  1.00  0.00           H  
ATOM   2619 2HB  ASN B 163      29.005   5.802 -19.516  1.00  0.00           H  
ATOM   2620 1HD2 ASN B 163      31.132   7.516 -22.217  1.00  0.00           H  
ATOM   2621 2HD2 ASN B 163      30.764   7.997 -20.594  1.00  0.00           H  
ATOM   2622  N   ASP B 164      25.054   6.163 -19.179  1.00  0.00           N  
ATOM   2623  CA  ASP B 164      24.214   5.833 -18.032  1.00  0.00           C  
ATOM   2624  C   ASP B 164      22.997   5.015 -18.459  1.00  0.00           C  
ATOM   2625  O   ASP B 164      22.770   4.807 -19.653  1.00  0.00           O  
ATOM   2626  CB  ASP B 164      23.765   7.106 -17.311  1.00  0.00           C  
ATOM   2627  CG  ASP B 164      22.933   8.023 -18.190  1.00  0.00           C  
ATOM   2628  OD1 ASP B 164      22.531   7.607 -19.298  1.00  0.00           O  
ATOM   2629  OD2 ASP B 164      22.680   9.174 -17.772  1.00  0.00           O  
ATOM   2630  H   ASP B 164      24.616   6.419 -20.052  1.00  0.00           H  
ATOM   2631  HA  ASP B 164      24.798   5.228 -17.338  1.00  0.00           H  
ATOM   2632 1HB  ASP B 164      23.177   6.839 -16.432  1.00  0.00           H  
ATOM   2633 2HB  ASP B 164      24.640   7.656 -16.964  1.00  0.00           H  
ATOM   2634  N   PHE B 165      22.363   4.401 -17.479  1.00  0.00           N  
ATOM   2635  CA  PHE B 165      21.112   3.668 -17.630  1.00  0.00           C  
ATOM   2636  C   PHE B 165      19.968   4.399 -16.938  1.00  0.00           C  
ATOM   2637  O   PHE B 165      20.042   4.686 -15.741  1.00  0.00           O  
ATOM   2638  CB  PHE B 165      21.246   2.250 -17.065  1.00  0.00           C  
ATOM   2639  CG  PHE B 165      22.202   1.378 -17.834  1.00  0.00           C  
ATOM   2640  CD1 PHE B 165      21.741   0.527 -18.830  1.00  0.00           C  
ATOM   2641  CD2 PHE B 165      23.564   1.411 -17.560  1.00  0.00           C  
ATOM   2642  CE1 PHE B 165      22.624  -0.281 -19.544  1.00  0.00           C  
ATOM   2643  CE2 PHE B 165      24.452   0.606 -18.268  1.00  0.00           C  
ATOM   2644  CZ  PHE B 165      23.980  -0.240 -19.259  1.00  0.00           C  
ATOM   2645  H   PHE B 165      22.794   4.456 -16.567  1.00  0.00           H  
ATOM   2646  HA  PHE B 165      20.878   3.598 -18.693  1.00  0.00           H  
ATOM   2647 1HB  PHE B 165      21.588   2.301 -16.032  1.00  0.00           H  
ATOM   2648 2HB  PHE B 165      20.270   1.766 -17.063  1.00  0.00           H  
ATOM   2649  HD1 PHE B 165      20.674   0.496 -19.052  1.00  0.00           H  
ATOM   2650  HD2 PHE B 165      23.935   2.077 -16.780  1.00  0.00           H  
ATOM   2651  HE1 PHE B 165      22.247  -0.942 -20.324  1.00  0.00           H  
ATOM   2652  HE2 PHE B 165      25.518   0.640 -18.043  1.00  0.00           H  
ATOM   2653  HZ  PHE B 165      24.673  -0.872 -19.812  1.00  0.00           H  
ATOM   2654  N   VAL B 166      18.946   4.729 -17.784  1.00  0.00           N  
ATOM   2655  CA  VAL B 166      17.776   5.401 -17.228  1.00  0.00           C  
ATOM   2656  C   VAL B 166      16.676   4.379 -16.949  1.00  0.00           C  
ATOM   2657  O   VAL B 166      16.210   3.694 -17.862  1.00  0.00           O  
ATOM   2658  CB  VAL B 166      17.251   6.504 -18.175  1.00  0.00           C  
ATOM   2659  CG1 VAL B 166      16.013   7.177 -17.586  1.00  0.00           C  
ATOM   2660  CG2 VAL B 166      18.345   7.534 -18.451  1.00  0.00           C  
ATOM   2661  H   VAL B 166      18.973   4.525 -18.773  1.00  0.00           H  
ATOM   2662  HA  VAL B 166      18.062   5.871 -16.286  1.00  0.00           H  
ATOM   2663  HB  VAL B 166      16.942   6.046 -19.115  1.00  0.00           H  
ATOM   2664 1HG1 VAL B 166      15.659   7.950 -18.269  1.00  0.00           H  
ATOM   2665 2HG1 VAL B 166      15.229   6.434 -17.442  1.00  0.00           H  
ATOM   2666 3HG1 VAL B 166      16.266   7.629 -16.627  1.00  0.00           H  
ATOM   2667 1HG2 VAL B 166      17.960   8.303 -19.120  1.00  0.00           H  
ATOM   2668 2HG2 VAL B 166      18.659   7.992 -17.513  1.00  0.00           H  
ATOM   2669 3HG2 VAL B 166      19.199   7.042 -18.918  1.00  0.00           H  
ATOM   2670  N   VAL B 167      16.365   4.328 -15.602  1.00  0.00           N  
ATOM   2671  CA  VAL B 167      15.318   3.426 -15.132  1.00  0.00           C  
ATOM   2672  C   VAL B 167      14.017   4.201 -14.937  1.00  0.00           C  
ATOM   2673  O   VAL B 167      13.978   5.183 -14.191  1.00  0.00           O  
ATOM   2674  CB  VAL B 167      15.722   2.723 -13.817  1.00  0.00           C  
ATOM   2675  CG1 VAL B 167      14.651   1.721 -13.389  1.00  0.00           C  
ATOM   2676  CG2 VAL B 167      17.073   2.029 -13.977  1.00  0.00           C  
ATOM   2677  H   VAL B 167      16.852   4.907 -14.933  1.00  0.00           H  
ATOM   2678  HA  VAL B 167      15.156   2.659 -15.890  1.00  0.00           H  
ATOM   2679  HB  VAL B 167      15.792   3.468 -13.024  1.00  0.00           H  
ATOM   2680 1HG1 VAL B 167      14.955   1.237 -12.460  1.00  0.00           H  
ATOM   2681 2HG1 VAL B 167      13.707   2.242 -13.233  1.00  0.00           H  
ATOM   2682 3HG1 VAL B 167      14.527   0.967 -14.166  1.00  0.00           H  
ATOM   2683 1HG2 VAL B 167      17.343   1.539 -13.042  1.00  0.00           H  
ATOM   2684 2HG2 VAL B 167      17.008   1.285 -14.771  1.00  0.00           H  
ATOM   2685 3HG2 VAL B 167      17.833   2.767 -14.233  1.00  0.00           H  
ATOM   2686  N   THR B 168      12.959   3.768 -15.680  1.00  0.00           N  
ATOM   2687  CA  THR B 168      11.655   4.406 -15.532  1.00  0.00           C  
ATOM   2688  C   THR B 168      10.583   3.373 -15.197  1.00  0.00           C  
ATOM   2689  O   THR B 168      10.699   2.205 -15.573  1.00  0.00           O  
ATOM   2690  CB  THR B 168      11.258   5.167 -16.810  1.00  0.00           C  
ATOM   2691  OG1 THR B 168      11.201   4.248 -17.908  1.00  0.00           O  
ATOM   2692  CG2 THR B 168      12.266   6.265 -17.133  1.00  0.00           C  
ATOM   2693  H   THR B 168      13.063   3.007 -16.336  1.00  0.00           H  
ATOM   2694  HA  THR B 168      11.711   5.122 -14.711  1.00  0.00           H  
ATOM   2695  HB  THR B 168      10.276   5.620 -16.674  1.00  0.00           H  
ATOM   2696  HG1 THR B 168      11.423   3.366 -17.599  1.00  0.00           H  
ATOM   2697 1HG2 THR B 168      11.959   6.785 -18.040  1.00  0.00           H  
ATOM   2698 2HG2 THR B 168      12.310   6.973 -16.306  1.00  0.00           H  
ATOM   2699 3HG2 THR B 168      13.250   5.822 -17.284  1.00  0.00           H  
ATOM   2700  N   PHE B 169       9.594   3.761 -14.425  1.00  0.00           N  
ATOM   2701  CA  PHE B 169       8.427   2.943 -14.115  1.00  0.00           C  
ATOM   2702  C   PHE B 169       7.229   3.818 -13.766  1.00  0.00           C  
ATOM   2703  O   PHE B 169       7.370   5.031 -13.591  1.00  0.00           O  
ATOM   2704  CB  PHE B 169       8.732   1.985 -12.959  1.00  0.00           C  
ATOM   2705  CG  PHE B 169       9.074   2.680 -11.669  1.00  0.00           C  
ATOM   2706  CD1 PHE B 169      10.370   3.113 -11.418  1.00  0.00           C  
ATOM   2707  CD2 PHE B 169       8.097   2.900 -10.706  1.00  0.00           C  
ATOM   2708  CE1 PHE B 169      10.689   3.757 -10.225  1.00  0.00           C  
ATOM   2709  CE2 PHE B 169       8.409   3.542  -9.510  1.00  0.00           C  
ATOM   2710  CZ  PHE B 169       9.705   3.969  -9.272  1.00  0.00           C  
ATOM   2711  H   PHE B 169       9.664   4.688 -14.030  1.00  0.00           H  
ATOM   2712  HA  PHE B 169       8.173   2.354 -14.997  1.00  0.00           H  
ATOM   2713 1HB  PHE B 169       7.870   1.343 -12.781  1.00  0.00           H  
ATOM   2714 2HB  PHE B 169       9.568   1.342 -13.231  1.00  0.00           H  
ATOM   2715  HD1 PHE B 169      11.143   2.944 -12.169  1.00  0.00           H  
ATOM   2716  HD2 PHE B 169       7.077   2.563 -10.894  1.00  0.00           H  
ATOM   2717  HE1 PHE B 169      11.710   4.093 -10.044  1.00  0.00           H  
ATOM   2718  HE2 PHE B 169       7.635   3.708  -8.761  1.00  0.00           H  
ATOM   2719  HZ  PHE B 169       9.950   4.469  -8.336  1.00  0.00           H  
ATOM   2720  N   ASN B 170       6.020   3.244 -13.851  1.00  0.00           N  
ATOM   2721  CA  ASN B 170       4.785   3.935 -13.493  1.00  0.00           C  
ATOM   2722  C   ASN B 170       4.098   3.274 -12.302  1.00  0.00           C  
ATOM   2723  O   ASN B 170       4.438   2.149 -11.930  1.00  0.00           O  
ATOM   2724  CB  ASN B 170       3.834   3.990 -14.691  1.00  0.00           C  
ATOM   2725  CG  ASN B 170       4.172   5.111 -15.654  1.00  0.00           C  
ATOM   2726  OD1 ASN B 170       4.835   6.084 -15.285  1.00  0.00           O  
ATOM   2727  ND2 ASN B 170       3.719   4.983 -16.895  1.00  0.00           N  
ATOM   2728  H   ASN B 170       5.973   2.290 -14.179  1.00  0.00           H  
ATOM   2729  HA  ASN B 170       5.033   4.956 -13.198  1.00  0.00           H  
ATOM   2730 1HB  ASN B 170       3.871   3.042 -15.229  1.00  0.00           H  
ATOM   2731 2HB  ASN B 170       2.812   4.127 -14.338  1.00  0.00           H  
ATOM   2732 1HD2 ASN B 170       3.912   5.693 -17.574  1.00  0.00           H  
ATOM   2733 2HD2 ASN B 170       3.185   4.178 -17.152  1.00  0.00           H  
ATOM   2734  N   THR B 171       3.265   4.073 -11.637  1.00  0.00           N  
ATOM   2735  CA  THR B 171       2.443   3.581 -10.537  1.00  0.00           C  
ATOM   2736  C   THR B 171       1.033   4.158 -10.615  1.00  0.00           C  
ATOM   2737  O   THR B 171       0.854   5.327 -10.964  1.00  0.00           O  
ATOM   2738  CB  THR B 171       3.068   3.928  -9.173  1.00  0.00           C  
ATOM   2739  OG1 THR B 171       2.231   3.420  -8.127  1.00  0.00           O  
ATOM   2740  CG2 THR B 171       3.214   5.437  -9.004  1.00  0.00           C  
ATOM   2741  H   THR B 171       3.201   5.046 -11.902  1.00  0.00           H  
ATOM   2742  HA  THR B 171       2.374   2.496 -10.615  1.00  0.00           H  
ATOM   2743  HB  THR B 171       4.053   3.468  -9.096  1.00  0.00           H  
ATOM   2744  HG1 THR B 171       1.470   2.979  -8.513  1.00  0.00           H  
ATOM   2745 1HG2 THR B 171       3.658   5.653  -8.032  1.00  0.00           H  
ATOM   2746 2HG2 THR B 171       3.855   5.831  -9.792  1.00  0.00           H  
ATOM   2747 3HG2 THR B 171       2.233   5.906  -9.066  1.00  0.00           H  
ATOM   2748  N   SER B 172       0.020   3.316 -10.303  1.00  0.00           N  
ATOM   2749  CA  SER B 172      -1.370   3.759 -10.345  1.00  0.00           C  
ATOM   2750  C   SER B 172      -1.644   4.824  -9.289  1.00  0.00           C  
ATOM   2751  O   SER B 172      -2.605   5.588  -9.405  1.00  0.00           O  
ATOM   2752  CB  SER B 172      -2.316   2.574 -10.144  1.00  0.00           C  
ATOM   2753  OG  SER B 172      -2.145   2.008  -8.856  1.00  0.00           O  
ATOM   2754  H   SER B 172       0.225   2.364 -10.036  1.00  0.00           H  
ATOM   2755  HA  SER B 172      -1.564   4.198 -11.325  1.00  0.00           H  
ATOM   2756 1HB  SER B 172      -3.346   2.906 -10.267  1.00  0.00           H  
ATOM   2757 2HB  SER B 172      -2.122   1.821 -10.906  1.00  0.00           H  
ATOM   2758  HG  SER B 172      -1.460   2.527  -8.427  1.00  0.00           H  
ATOM   2759  N   HIS B 173      -0.810   4.984  -8.306  1.00  0.00           N  
ATOM   2760  CA  HIS B 173      -1.020   5.834  -7.140  1.00  0.00           C  
ATOM   2761  C   HIS B 173      -0.867   7.308  -7.498  1.00  0.00           C  
ATOM   2762  O   HIS B 173      -1.285   8.183  -6.736  1.00  0.00           O  
ATOM   2763  CB  HIS B 173      -0.043   5.461  -6.023  1.00  0.00           C  
ATOM   2764  CG  HIS B 173      -0.333   4.138  -5.389  1.00  0.00           C  
ATOM   2765  ND1 HIS B 173      -1.079   4.012  -4.237  1.00  0.00           N  
ATOM   2766  CD2 HIS B 173       0.022   2.882  -5.750  1.00  0.00           C  
ATOM   2767  CE1 HIS B 173      -1.170   2.732  -3.916  1.00  0.00           C  
ATOM   2768  NE2 HIS B 173      -0.511   2.026  -4.818  1.00  0.00           N  
ATOM   2769  H   HIS B 173       0.050   4.461  -8.385  1.00  0.00           H  
ATOM   2770  HA  HIS B 173      -2.033   5.694  -6.765  1.00  0.00           H  
ATOM   2771 1HB  HIS B 173       0.972   5.434  -6.421  1.00  0.00           H  
ATOM   2772 2HB  HIS B 173      -0.070   6.225  -5.246  1.00  0.00           H  
ATOM   2773  HD2 HIS B 173       0.620   2.603  -6.618  1.00  0.00           H  
ATOM   2774  HE1 HIS B 173      -1.699   2.327  -3.054  1.00  0.00           H  
ATOM   2775  HE2 HIS B 173      -0.413   1.021  -4.825  1.00  0.00           H  
ATOM   2776  N   LEU B 174      -0.262   7.550  -8.653  1.00  0.00           N  
ATOM   2777  CA  LEU B 174      -0.106   8.930  -9.098  1.00  0.00           C  
ATOM   2778  C   LEU B 174      -1.462   9.560  -9.402  1.00  0.00           C  
ATOM   2779  O   LEU B 174      -1.623  10.778  -9.299  1.00  0.00           O  
ATOM   2780  CB  LEU B 174       0.790   8.996 -10.338  1.00  0.00           C  
ATOM   2781  CG  LEU B 174       2.264   8.648 -10.128  1.00  0.00           C  
ATOM   2782  CD1 LEU B 174       3.001   8.637 -11.464  1.00  0.00           C  
ATOM   2783  CD2 LEU B 174       2.914   9.631  -9.161  1.00  0.00           C  
ATOM   2784  H   LEU B 174       0.094   6.803  -9.232  1.00  0.00           H  
ATOM   2785  HA  LEU B 174       0.365   9.500  -8.298  1.00  0.00           H  
ATOM   2786 1HB  LEU B 174       0.397   8.310 -11.087  1.00  0.00           H  
ATOM   2787 2HB  LEU B 174       0.749  10.007 -10.743  1.00  0.00           H  
ATOM   2788  HG  LEU B 174       2.345   7.642  -9.716  1.00  0.00           H  
ATOM   2789 1HD1 LEU B 174       4.049   8.388 -11.299  1.00  0.00           H  
ATOM   2790 2HD1 LEU B 174       2.551   7.893 -12.122  1.00  0.00           H  
ATOM   2791 3HD1 LEU B 174       2.931   9.621 -11.926  1.00  0.00           H  
ATOM   2792 1HD2 LEU B 174       3.963   9.367  -9.023  1.00  0.00           H  
ATOM   2793 2HD2 LEU B 174       2.844  10.641  -9.567  1.00  0.00           H  
ATOM   2794 3HD2 LEU B 174       2.400   9.590  -8.200  1.00  0.00           H  
ATOM   2795  N   GLN B 175      -2.466   8.698  -9.617  1.00  0.00           N  
ATOM   2796  CA  GLN B 175      -3.786   9.199  -9.985  1.00  0.00           C  
ATOM   2797  C   GLN B 175      -4.787   8.992  -8.852  1.00  0.00           C  
ATOM   2798  O   GLN B 175      -5.959   9.356  -8.977  1.00  0.00           O  
ATOM   2799  CB  GLN B 175      -4.285   8.515 -11.258  1.00  0.00           C  
ATOM   2800  CG  GLN B 175      -3.423   8.791 -12.483  1.00  0.00           C  
ATOM   2801  CD  GLN B 175      -3.297  10.272 -12.790  1.00  0.00           C  
ATOM   2802  OE1 GLN B 175      -4.286  11.012 -12.762  1.00  0.00           O  
ATOM   2803  NE2 GLN B 175      -2.080  10.714 -13.087  1.00  0.00           N  
ATOM   2804  H   GLN B 175      -2.325   7.702  -9.528  1.00  0.00           H  
ATOM   2805  HA  GLN B 175      -3.709  10.270 -10.173  1.00  0.00           H  
ATOM   2806 1HB  GLN B 175      -4.319   7.437 -11.102  1.00  0.00           H  
ATOM   2807 2HB  GLN B 175      -5.300   8.847 -11.475  1.00  0.00           H  
ATOM   2808 1HG  GLN B 175      -2.423   8.395 -12.307  1.00  0.00           H  
ATOM   2809 2HG  GLN B 175      -3.872   8.302 -13.348  1.00  0.00           H  
ATOM   2810 1HE2 GLN B 175      -1.936  11.682 -13.298  1.00  0.00           H  
ATOM   2811 2HE2 GLN B 175      -1.307  10.080 -13.100  1.00  0.00           H  
ATOM   2812  N   LYS B 176      -4.328   8.409  -7.789  1.00  0.00           N  
ATOM   2813  CA  LYS B 176      -5.238   8.161  -6.674  1.00  0.00           C  
ATOM   2814  C   LYS B 176      -5.331   9.379  -5.759  1.00  0.00           C  
ATOM   2815  O   LYS B 176      -4.472  10.261  -5.802  1.00  0.00           O  
ATOM   2816  CB  LYS B 176      -4.786   6.938  -5.875  1.00  0.00           C  
ATOM   2817  CG  LYS B 176      -4.913   5.623  -6.629  1.00  0.00           C  
ATOM   2818  CD  LYS B 176      -4.596   4.432  -5.735  1.00  0.00           C  
ATOM   2819  CE  LYS B 176      -4.746   3.114  -6.483  1.00  0.00           C  
ATOM   2820  NZ  LYS B 176      -4.520   1.940  -5.587  1.00  0.00           N  
ATOM   2821  H   LYS B 176      -3.363   8.122  -7.709  1.00  0.00           H  
ATOM   2822  HA  LYS B 176      -6.233   7.966  -7.076  1.00  0.00           H  
ATOM   2823 1HB  LYS B 176      -3.743   7.060  -5.582  1.00  0.00           H  
ATOM   2824 2HB  LYS B 176      -5.376   6.862  -4.961  1.00  0.00           H  
ATOM   2825 1HG  LYS B 176      -5.930   5.518  -7.009  1.00  0.00           H  
ATOM   2826 2HG  LYS B 176      -4.226   5.621  -7.475  1.00  0.00           H  
ATOM   2827 1HD  LYS B 176      -3.572   4.515  -5.367  1.00  0.00           H  
ATOM   2828 2HD  LYS B 176      -5.271   4.429  -4.879  1.00  0.00           H  
ATOM   2829 1HE  LYS B 176      -5.747   3.048  -6.906  1.00  0.00           H  
ATOM   2830 2HE  LYS B 176      -4.027   3.076  -7.301  1.00  0.00           H  
ATOM   2831 1HZ  LYS B 176      -4.627   1.086  -6.116  1.00  0.00           H  
ATOM   2832 2HZ  LYS B 176      -3.586   1.983  -5.203  1.00  0.00           H  
ATOM   2833 3HZ  LYS B 176      -5.193   1.956  -4.835  1.00  0.00           H  
ATOM   2834  N   LYS B 177      -6.380   9.392  -4.947  1.00  0.00           N  
ATOM   2835  CA  LYS B 177      -6.637  10.539  -4.081  1.00  0.00           C  
ATOM   2836  C   LYS B 177      -6.072  10.310  -2.682  1.00  0.00           C  
ATOM   2837  O   LYS B 177      -5.603  11.248  -2.035  1.00  0.00           O  
ATOM   2838  CB  LYS B 177      -8.137  10.826  -4.000  1.00  0.00           C  
ATOM   2839  CG  LYS B 177      -8.713  11.471  -5.252  1.00  0.00           C  
ATOM   2840  CD  LYS B 177     -10.173  11.860  -5.059  1.00  0.00           C  
ATOM   2841  CE  LYS B 177     -10.772  12.435  -6.336  1.00  0.00           C  
ATOM   2842  NZ  LYS B 177     -12.196  12.844  -6.144  1.00  0.00           N  
ATOM   2843  H   LYS B 177      -7.012   8.605  -4.921  1.00  0.00           H  
ATOM   2844  HA  LYS B 177      -6.138  11.411  -4.505  1.00  0.00           H  
ATOM   2845 1HB  LYS B 177      -8.676   9.896  -3.820  1.00  0.00           H  
ATOM   2846 2HB  LYS B 177      -8.336  11.488  -3.157  1.00  0.00           H  
ATOM   2847 1HG  LYS B 177      -8.139  12.365  -5.498  1.00  0.00           H  
ATOM   2848 2HG  LYS B 177      -8.641  10.774  -6.086  1.00  0.00           H  
ATOM   2849 1HD  LYS B 177     -10.748  10.981  -4.763  1.00  0.00           H  
ATOM   2850 2HD  LYS B 177     -10.249  12.606  -4.268  1.00  0.00           H  
ATOM   2851 1HE  LYS B 177     -10.194  13.303  -6.650  1.00  0.00           H  
ATOM   2852 2HE  LYS B 177     -10.724  11.689  -7.129  1.00  0.00           H  
ATOM   2853 1HZ  LYS B 177     -12.559  13.219  -7.009  1.00  0.00           H  
ATOM   2854 2HZ  LYS B 177     -12.744  12.040  -5.870  1.00  0.00           H  
ATOM   2855 3HZ  LYS B 177     -12.250  13.549  -5.423  1.00  0.00           H  
ATOM   2856  N   TYR B 178      -6.016   8.965  -2.265  1.00  0.00           N  
ATOM   2857  CA  TYR B 178      -5.616   8.689  -0.890  1.00  0.00           C  
ATOM   2858  C   TYR B 178      -4.116   8.435  -0.798  1.00  0.00           C  
ATOM   2859  O   TYR B 178      -3.356   9.314  -0.384  1.00  0.00           O  
ATOM   2860  CB  TYR B 178      -6.383   7.483  -0.338  1.00  0.00           C  
ATOM   2861  CG  TYR B 178      -7.843   7.761  -0.077  1.00  0.00           C  
ATOM   2862  CD1 TYR B 178      -8.260   8.326   1.127  1.00  0.00           C  
ATOM   2863  CD2 TYR B 178      -8.809   7.459  -1.031  1.00  0.00           C  
ATOM   2864  CE1 TYR B 178      -9.605   8.583   1.373  1.00  0.00           C  
ATOM   2865  CE2 TYR B 178     -10.157   7.711  -0.795  1.00  0.00           C  
ATOM   2866  CZ  TYR B 178     -10.544   8.273   0.408  1.00  0.00           C  
ATOM   2867  OH  TYR B 178     -11.877   8.524   0.646  1.00  0.00           O  
ATOM   2868  H   TYR B 178      -6.240   8.193  -2.877  1.00  0.00           H  
ATOM   2869  HA  TYR B 178      -5.852   9.561  -0.279  1.00  0.00           H  
ATOM   2870 1HB  TYR B 178      -6.314   6.654  -1.043  1.00  0.00           H  
ATOM   2871 2HB  TYR B 178      -5.925   7.157   0.596  1.00  0.00           H  
ATOM   2872  HD1 TYR B 178      -7.527   8.574   1.895  1.00  0.00           H  
ATOM   2873  HD2 TYR B 178      -8.515   7.016  -1.983  1.00  0.00           H  
ATOM   2874  HE1 TYR B 178      -9.911   9.025   2.321  1.00  0.00           H  
ATOM   2875  HE2 TYR B 178     -10.899   7.465  -1.555  1.00  0.00           H  
ATOM   2876  HH  TYR B 178     -12.394   8.253  -0.116  1.00  0.00           H  
ATOM   2877  N   VAL B 179      -3.552   7.380  -1.233  1.00  0.00           N  
ATOM   2878  CA  VAL B 179      -2.147   7.008  -1.103  1.00  0.00           C  
ATOM   2879  C   VAL B 179      -1.361   7.527  -2.305  1.00  0.00           C  
ATOM   2880  O   VAL B 179      -1.108   6.784  -3.257  1.00  0.00           O  
ATOM   2881  CB  VAL B 179      -1.975   5.478  -0.974  1.00  0.00           C  
ATOM   2882  CG1 VAL B 179      -0.512   5.119  -0.718  1.00  0.00           C  
ATOM   2883  CG2 VAL B 179      -2.865   4.933   0.142  1.00  0.00           C  
ATOM   2884  H   VAL B 179      -4.183   6.757  -1.716  1.00  0.00           H  
ATOM   2885  HA  VAL B 179      -1.748   7.472  -0.200  1.00  0.00           H  
ATOM   2886  HB  VAL B 179      -2.255   5.009  -1.918  1.00  0.00           H  
ATOM   2887 1HG1 VAL B 179      -0.413   4.037  -0.631  1.00  0.00           H  
ATOM   2888 2HG1 VAL B 179       0.100   5.473  -1.547  1.00  0.00           H  
ATOM   2889 3HG1 VAL B 179      -0.179   5.589   0.207  1.00  0.00           H  
ATOM   2890 1HG2 VAL B 179      -2.732   3.854   0.219  1.00  0.00           H  
ATOM   2891 2HG2 VAL B 179      -2.591   5.401   1.088  1.00  0.00           H  
ATOM   2892 3HG2 VAL B 179      -3.908   5.155  -0.083  1.00  0.00           H  
ATOM   2893  N   LYS B 180      -0.966   8.848  -2.341  1.00  0.00           N  
ATOM   2894  CA  LYS B 180      -0.292   9.480  -3.471  1.00  0.00           C  
ATOM   2895  C   LYS B 180       1.222   9.478  -3.280  1.00  0.00           C  
ATOM   2896  O   LYS B 180       1.976   9.468  -4.255  1.00  0.00           O  
ATOM   2897  CB  LYS B 180      -0.793  10.912  -3.662  1.00  0.00           C  
ATOM   2898  CG  LYS B 180      -2.221  11.004  -4.181  1.00  0.00           C  
ATOM   2899  CD  LYS B 180      -2.642  12.451  -4.407  1.00  0.00           C  
ATOM   2900  CE  LYS B 180      -4.062  12.543  -4.948  1.00  0.00           C  
ATOM   2901  NZ  LYS B 180      -4.479  13.960  -5.171  1.00  0.00           N  
ATOM   2902  H   LYS B 180      -1.167   9.398  -1.518  1.00  0.00           H  
ATOM   2903  HA  LYS B 180      -0.518   8.909  -4.372  1.00  0.00           H  
ATOM   2904 1HB  LYS B 180      -0.743  11.445  -2.712  1.00  0.00           H  
ATOM   2905 2HB  LYS B 180      -0.143  11.434  -4.365  1.00  0.00           H  
ATOM   2906 1HG  LYS B 180      -2.301  10.462  -5.124  1.00  0.00           H  
ATOM   2907 2HG  LYS B 180      -2.900  10.548  -3.461  1.00  0.00           H  
ATOM   2908 1HD  LYS B 180      -2.587  12.998  -3.465  1.00  0.00           H  
ATOM   2909 2HD  LYS B 180      -1.963  12.920  -5.119  1.00  0.00           H  
ATOM   2910 1HE  LYS B 180      -4.127  12.003  -5.892  1.00  0.00           H  
ATOM   2911 2HE  LYS B 180      -4.751  12.080  -4.242  1.00  0.00           H  
ATOM   2912 1HZ  LYS B 180      -5.424  13.981  -5.529  1.00  0.00           H  
ATOM   2913 2HZ  LYS B 180      -4.439  14.465  -4.297  1.00  0.00           H  
ATOM   2914 3HZ  LYS B 180      -3.857  14.393  -5.838  1.00  0.00           H  
ATOM   2915  N   VAL B 181       1.547   9.486  -2.027  1.00  0.00           N  
ATOM   2916  CA  VAL B 181       2.965   9.637  -1.719  1.00  0.00           C  
ATOM   2917  C   VAL B 181       3.561   8.281  -1.348  1.00  0.00           C  
ATOM   2918  O   VAL B 181       3.191   7.691  -0.329  1.00  0.00           O  
ATOM   2919  CB  VAL B 181       3.193  10.650  -0.574  1.00  0.00           C  
ATOM   2920  CG1 VAL B 181       4.684  10.811  -0.284  1.00  0.00           C  
ATOM   2921  CG2 VAL B 181       2.564  11.998  -0.923  1.00  0.00           C  
ATOM   2922  H   VAL B 181       0.886   9.395  -1.269  1.00  0.00           H  
ATOM   2923  HA  VAL B 181       3.474  10.010  -2.608  1.00  0.00           H  
ATOM   2924  HB  VAL B 181       2.735  10.264   0.337  1.00  0.00           H  
ATOM   2925 1HG1 VAL B 181       4.822  11.528   0.526  1.00  0.00           H  
ATOM   2926 2HG1 VAL B 181       5.104   9.849   0.009  1.00  0.00           H  
ATOM   2927 3HG1 VAL B 181       5.192  11.172  -1.178  1.00  0.00           H  
ATOM   2928 1HG2 VAL B 181       2.732  12.700  -0.107  1.00  0.00           H  
ATOM   2929 2HG2 VAL B 181       3.018  12.386  -1.835  1.00  0.00           H  
ATOM   2930 3HG2 VAL B 181       1.492  11.871  -1.076  1.00  0.00           H  
ATOM   2931  N   LEU B 182       4.483   7.825  -2.245  1.00  0.00           N  
ATOM   2932  CA  LEU B 182       5.115   6.524  -2.049  1.00  0.00           C  
ATOM   2933  C   LEU B 182       6.634   6.654  -2.043  1.00  0.00           C  
ATOM   2934  O   LEU B 182       7.188   7.553  -2.679  1.00  0.00           O  
ATOM   2935  CB  LEU B 182       4.679   5.546  -3.144  1.00  0.00           C  
ATOM   2936  CG  LEU B 182       3.178   5.272  -3.249  1.00  0.00           C  
ATOM   2937  CD1 LEU B 182       2.870   4.488  -4.521  1.00  0.00           C  
ATOM   2938  CD2 LEU B 182       2.684   4.520  -2.018  1.00  0.00           C  
ATOM   2939  H   LEU B 182       4.737   8.379  -3.050  1.00  0.00           H  
ATOM   2940  HA  LEU B 182       4.800   6.129  -1.084  1.00  0.00           H  
ATOM   2941 1HB  LEU B 182       5.007   5.934  -4.107  1.00  0.00           H  
ATOM   2942 2HB  LEU B 182       5.174   4.590  -2.973  1.00  0.00           H  
ATOM   2943  HG  LEU B 182       2.640   6.217  -3.325  1.00  0.00           H  
ATOM   2944 1HD1 LEU B 182       1.798   4.301  -4.582  1.00  0.00           H  
ATOM   2945 2HD1 LEU B 182       3.187   5.065  -5.390  1.00  0.00           H  
ATOM   2946 3HD1 LEU B 182       3.404   3.538  -4.501  1.00  0.00           H  
ATOM   2947 1HD2 LEU B 182       1.613   4.334  -2.110  1.00  0.00           H  
ATOM   2948 2HD2 LEU B 182       3.211   3.569  -1.936  1.00  0.00           H  
ATOM   2949 3HD2 LEU B 182       2.873   5.118  -1.126  1.00  0.00           H  
ATOM   2950  N   MET B 183       7.275   5.846  -1.245  1.00  0.00           N  
ATOM   2951  CA  MET B 183       8.696   5.563  -1.430  1.00  0.00           C  
ATOM   2952  C   MET B 183       8.895   4.283  -2.235  1.00  0.00           C  
ATOM   2953  O   MET B 183       8.277   3.258  -1.941  1.00  0.00           O  
ATOM   2954  CB  MET B 183       9.401   5.446  -0.078  1.00  0.00           C  
ATOM   2955  CG  MET B 183      10.904   5.245  -0.186  1.00  0.00           C  
ATOM   2956  SD  MET B 183      11.709   5.065   1.453  1.00  0.00           S  
ATOM   2957  CE  MET B 183      11.073   3.440   1.947  1.00  0.00           C  
ATOM   2958  H   MET B 183       6.781   5.405  -0.482  1.00  0.00           H  
ATOM   2959  HA  MET B 183       9.143   6.387  -1.985  1.00  0.00           H  
ATOM   2960 1HB  MET B 183       9.219   6.347   0.506  1.00  0.00           H  
ATOM   2961 2HB  MET B 183       8.984   4.606   0.479  1.00  0.00           H  
ATOM   2962 1HG  MET B 183      11.110   4.351  -0.773  1.00  0.00           H  
ATOM   2963 2HG  MET B 183      11.349   6.098  -0.698  1.00  0.00           H  
ATOM   2964 1HE  MET B 183      11.469   3.177   2.928  1.00  0.00           H  
ATOM   2965 2HE  MET B 183       9.984   3.473   1.991  1.00  0.00           H  
ATOM   2966 3HE  MET B 183      11.384   2.691   1.218  1.00  0.00           H  
ATOM   2967  N   HIS B 184       9.792   4.355  -3.258  1.00  0.00           N  
ATOM   2968  CA  HIS B 184      10.027   3.203  -4.121  1.00  0.00           C  
ATOM   2969  C   HIS B 184      11.394   2.583  -3.853  1.00  0.00           C  
ATOM   2970  O   HIS B 184      12.345   3.290  -3.513  1.00  0.00           O  
ATOM   2971  CB  HIS B 184       9.911   3.604  -5.593  1.00  0.00           C  
ATOM   2972  CG  HIS B 184       8.643   4.324  -5.921  1.00  0.00           C  
ATOM   2973  ND1 HIS B 184       7.437   3.675  -6.078  1.00  0.00           N  
ATOM   2974  CD2 HIS B 184       8.393   5.640  -6.118  1.00  0.00           C  
ATOM   2975  CE1 HIS B 184       6.499   4.563  -6.360  1.00  0.00           C  
ATOM   2976  NE2 HIS B 184       7.053   5.763  -6.389  1.00  0.00           N  
ATOM   2977  H   HIS B 184      10.303   5.209  -3.428  1.00  0.00           H  
ATOM   2978  HA  HIS B 184       9.278   2.438  -3.918  1.00  0.00           H  
ATOM   2979 1HB  HIS B 184      10.749   4.248  -5.862  1.00  0.00           H  
ATOM   2980 2HB  HIS B 184       9.969   2.714  -6.218  1.00  0.00           H  
ATOM   2981  HD2 HIS B 184       9.121   6.451  -6.070  1.00  0.00           H  
ATOM   2982  HE1 HIS B 184       5.447   4.344  -6.538  1.00  0.00           H  
ATOM   2983  HE2 HIS B 184       6.573   6.631  -6.579  1.00  0.00           H  
ATOM   2984  N   ASP B 185      11.441   1.280  -3.924  1.00  0.00           N  
ATOM   2985  CA  ASP B 185      12.677   0.511  -3.819  1.00  0.00           C  
ATOM   2986  C   ASP B 185      13.040  -0.131  -5.156  1.00  0.00           C  
ATOM   2987  O   ASP B 185      12.345  -1.036  -5.625  1.00  0.00           O  
ATOM   2988  CB  ASP B 185      12.550  -0.564  -2.737  1.00  0.00           C  
ATOM   2989  CG  ASP B 185      13.824  -1.368  -2.548  1.00  0.00           C  
ATOM   2990  OD1 ASP B 185      14.918  -0.868  -2.889  1.00  0.00           O  
ATOM   2991  OD2 ASP B 185      13.734  -2.514  -2.056  1.00  0.00           O  
ATOM   2992  H   ASP B 185      10.567   0.791  -4.059  1.00  0.00           H  
ATOM   2993  HA  ASP B 185      13.484   1.190  -3.542  1.00  0.00           H  
ATOM   2994 1HB  ASP B 185      12.290  -0.096  -1.787  1.00  0.00           H  
ATOM   2995 2HB  ASP B 185      11.742  -1.248  -2.997  1.00  0.00           H  
ATOM   2996  N   VAL B 186      14.075   0.440  -5.736  1.00  0.00           N  
ATOM   2997  CA  VAL B 186      14.633  -0.183  -6.932  1.00  0.00           C  
ATOM   2998  C   VAL B 186      15.749  -1.149  -6.539  1.00  0.00           C  
ATOM   2999  O   VAL B 186      16.721  -0.753  -5.891  1.00  0.00           O  
ATOM   3000  CB  VAL B 186      15.166   0.873  -7.926  1.00  0.00           C  
ATOM   3001  CG1 VAL B 186      15.753   0.199  -9.165  1.00  0.00           C  
ATOM   3002  CG2 VAL B 186      14.055   1.845  -8.318  1.00  0.00           C  
ATOM   3003  H   VAL B 186      14.493   1.289  -5.383  1.00  0.00           H  
ATOM   3004  HA  VAL B 186      13.843  -0.748  -7.428  1.00  0.00           H  
ATOM   3005  HB  VAL B 186      15.978   1.426  -7.453  1.00  0.00           H  
ATOM   3006 1HG1 VAL B 186      16.123   0.960  -9.852  1.00  0.00           H  
ATOM   3007 2HG1 VAL B 186      16.575  -0.453  -8.870  1.00  0.00           H  
ATOM   3008 3HG1 VAL B 186      14.981  -0.390  -9.659  1.00  0.00           H  
ATOM   3009 1HG2 VAL B 186      14.447   2.583  -9.018  1.00  0.00           H  
ATOM   3010 2HG2 VAL B 186      13.240   1.295  -8.789  1.00  0.00           H  
ATOM   3011 3HG2 VAL B 186      13.684   2.352  -7.427  1.00  0.00           H  
ATOM   3012  N   ALA B 187      15.565  -2.410  -6.922  1.00  0.00           N  
ATOM   3013  CA  ALA B 187      16.533  -3.451  -6.589  1.00  0.00           C  
ATOM   3014  C   ALA B 187      17.128  -4.071  -7.850  1.00  0.00           C  
ATOM   3015  O   ALA B 187      16.402  -4.384  -8.797  1.00  0.00           O  
ATOM   3016  CB  ALA B 187      15.881  -4.528  -5.726  1.00  0.00           C  
ATOM   3017  H   ALA B 187      14.742  -2.655  -7.453  1.00  0.00           H  
ATOM   3018  HA  ALA B 187      17.345  -2.991  -6.025  1.00  0.00           H  
ATOM   3019 1HB  ALA B 187      16.616  -5.297  -5.486  1.00  0.00           H  
ATOM   3020 2HB  ALA B 187      15.510  -4.080  -4.804  1.00  0.00           H  
ATOM   3021 3HB  ALA B 187      15.051  -4.977  -6.270  1.00  0.00           H  
ATOM   3022  N   TYR B 188      18.401  -4.136  -7.855  1.00  0.00           N  
ATOM   3023  CA  TYR B 188      19.027  -4.771  -9.010  1.00  0.00           C  
ATOM   3024  C   TYR B 188      20.182  -5.667  -8.581  1.00  0.00           C  
ATOM   3025  O   TYR B 188      20.767  -5.468  -7.513  1.00  0.00           O  
ATOM   3026  CB  TYR B 188      19.526  -3.714 -10.000  1.00  0.00           C  
ATOM   3027  CG  TYR B 188      20.557  -2.777  -9.419  1.00  0.00           C  
ATOM   3028  CD1 TYR B 188      20.173  -1.633  -8.722  1.00  0.00           C  
ATOM   3029  CD2 TYR B 188      21.916  -3.033  -9.566  1.00  0.00           C  
ATOM   3030  CE1 TYR B 188      21.120  -0.766  -8.187  1.00  0.00           C  
ATOM   3031  CE2 TYR B 188      22.871  -2.173  -9.035  1.00  0.00           C  
ATOM   3032  CZ  TYR B 188      22.464  -1.044  -8.348  1.00  0.00           C  
ATOM   3033  OH  TYR B 188      23.406  -0.189  -7.820  1.00  0.00           O  
ATOM   3034  H   TYR B 188      18.986  -3.777  -7.114  1.00  0.00           H  
ATOM   3035  HA  TYR B 188      18.283  -5.391  -9.509  1.00  0.00           H  
ATOM   3036 1HB  TYR B 188      19.964  -4.207 -10.869  1.00  0.00           H  
ATOM   3037 2HB  TYR B 188      18.684  -3.119 -10.352  1.00  0.00           H  
ATOM   3038  HD1 TYR B 188      19.115  -1.405  -8.589  1.00  0.00           H  
ATOM   3039  HD2 TYR B 188      22.248  -3.920 -10.106  1.00  0.00           H  
ATOM   3040  HE1 TYR B 188      20.800   0.124  -7.645  1.00  0.00           H  
ATOM   3041  HE2 TYR B 188      23.932  -2.391  -9.162  1.00  0.00           H  
ATOM   3042  HH  TYR B 188      24.285  -0.521  -8.018  1.00  0.00           H  
ATOM   3043  N   ARG B 189      20.373  -6.656  -9.359  1.00  0.00           N  
ATOM   3044  CA  ARG B 189      21.437  -7.624  -9.113  1.00  0.00           C  
ATOM   3045  C   ARG B 189      22.051  -8.107 -10.423  1.00  0.00           C  
ATOM   3046  O   ARG B 189      21.413  -8.040 -11.476  1.00  0.00           O  
ATOM   3047  CB  ARG B 189      20.907  -8.815  -8.312  1.00  0.00           C  
ATOM   3048  CG  ARG B 189      19.963  -9.713  -9.095  1.00  0.00           C  
ATOM   3049  CD  ARG B 189      19.519 -10.917  -8.276  1.00  0.00           C  
ATOM   3050  NE  ARG B 189      18.623 -11.785  -9.034  1.00  0.00           N  
ATOM   3051  CZ  ARG B 189      18.919 -13.021  -9.427  1.00  0.00           C  
ATOM   3052  NH1 ARG B 189      20.097 -13.561  -9.139  1.00  0.00           N  
ATOM   3053  NH2 ARG B 189      18.029 -13.723 -10.113  1.00  0.00           N  
ATOM   3054  H   ARG B 189      19.776  -6.775 -10.165  1.00  0.00           H  
ATOM   3055  HA  ARG B 189      22.221  -7.136  -8.533  1.00  0.00           H  
ATOM   3056 1HB  ARG B 189      21.743  -9.422  -7.966  1.00  0.00           H  
ATOM   3057 2HB  ARG B 189      20.378  -8.454  -7.430  1.00  0.00           H  
ATOM   3058 1HG  ARG B 189      19.076  -9.147  -9.380  1.00  0.00           H  
ATOM   3059 2HG  ARG B 189      20.466 -10.076  -9.992  1.00  0.00           H  
ATOM   3060 1HD  ARG B 189      20.392 -11.499  -7.982  1.00  0.00           H  
ATOM   3061 2HD  ARG B 189      18.993 -10.577  -7.385  1.00  0.00           H  
ATOM   3062  HE  ARG B 189      17.712 -11.421  -9.278  1.00  0.00           H  
ATOM   3063 1HH1 ARG B 189      20.781 -13.032  -8.616  1.00  0.00           H  
ATOM   3064 2HH1 ARG B 189      20.310 -14.500  -9.443  1.00  0.00           H  
ATOM   3065 1HH2 ARG B 189      17.129 -13.319 -10.336  1.00  0.00           H  
ATOM   3066 2HH2 ARG B 189      18.249 -14.661 -10.413  1.00  0.00           H  
ATOM   3067  N   GLN B 190      23.316  -8.563 -10.334  1.00  0.00           N  
ATOM   3068  CA  GLN B 190      24.002  -9.206 -11.449  1.00  0.00           C  
ATOM   3069  C   GLN B 190      23.632 -10.684 -11.545  1.00  0.00           C  
ATOM   3070  O   GLN B 190      23.418 -11.342 -10.525  1.00  0.00           O  
ATOM   3071  CB  GLN B 190      25.517  -9.052 -11.309  1.00  0.00           C  
ATOM   3072  CG  GLN B 190      26.300  -9.534 -12.524  1.00  0.00           C  
ATOM   3073  CD  GLN B 190      27.798  -9.352 -12.367  1.00  0.00           C  
ATOM   3074  OE1 GLN B 190      28.296  -9.125 -11.260  1.00  0.00           O  
ATOM   3075  NE2 GLN B 190      28.526  -9.451 -13.474  1.00  0.00           N  
ATOM   3076  H   GLN B 190      23.802  -8.451  -9.456  1.00  0.00           H  
ATOM   3077  HA  GLN B 190      23.688  -8.722 -12.374  1.00  0.00           H  
ATOM   3078 1HB  GLN B 190      25.762  -8.003 -11.141  1.00  0.00           H  
ATOM   3079 2HB  GLN B 190      25.861  -9.612 -10.439  1.00  0.00           H  
ATOM   3080 1HG  GLN B 190      26.101 -10.595 -12.674  1.00  0.00           H  
ATOM   3081 2HG  GLN B 190      25.980  -8.967 -13.398  1.00  0.00           H  
ATOM   3082 1HE2 GLN B 190      29.520  -9.340 -13.431  1.00  0.00           H  
ATOM   3083 2HE2 GLN B 190      28.082  -9.636 -14.350  1.00  0.00           H  
ATOM   3084  N   GLU B 191      23.500 -11.227 -12.704  1.00  0.00           N  
ATOM   3085  CA  GLU B 191      23.083 -12.599 -12.976  1.00  0.00           C  
ATOM   3086  C   GLU B 191      23.876 -13.594 -12.134  1.00  0.00           C  
ATOM   3087  O   GLU B 191      23.329 -14.597 -11.670  1.00  0.00           O  
ATOM   3088  CB  GLU B 191      23.244 -12.924 -14.464  1.00  0.00           C  
ATOM   3089  CG  GLU B 191      22.681 -14.282 -14.860  1.00  0.00           C  
ATOM   3090  CD  GLU B 191      22.808 -14.572 -16.347  1.00  0.00           C  
ATOM   3091  OE1 GLU B 191      22.099 -15.472 -16.852  1.00  0.00           O  
ATOM   3092  OE2 GLU B 191      23.624 -13.895 -17.012  1.00  0.00           O  
ATOM   3093  H   GLU B 191      23.714 -10.615 -13.479  1.00  0.00           H  
ATOM   3094  HA  GLU B 191      22.030 -12.700 -12.709  1.00  0.00           H  
ATOM   3095 1HB  GLU B 191      22.743 -12.161 -15.059  1.00  0.00           H  
ATOM   3096 2HB  GLU B 191      24.301 -12.903 -14.729  1.00  0.00           H  
ATOM   3097 1HG  GLU B 191      23.209 -15.058 -14.307  1.00  0.00           H  
ATOM   3098 2HG  GLU B 191      21.630 -14.324 -14.577  1.00  0.00           H  
ATOM   3099  N   LYS B 192      25.136 -13.281 -11.798  1.00  0.00           N  
ATOM   3100  CA  LYS B 192      26.032 -14.204 -11.107  1.00  0.00           C  
ATOM   3101  C   LYS B 192      25.725 -14.254  -9.613  1.00  0.00           C  
ATOM   3102  O   LYS B 192      26.036 -15.240  -8.943  1.00  0.00           O  
ATOM   3103  CB  LYS B 192      27.491 -13.802 -11.329  1.00  0.00           C  
ATOM   3104  CG  LYS B 192      27.969 -13.973 -12.763  1.00  0.00           C  
ATOM   3105  CD  LYS B 192      29.435 -13.588 -12.914  1.00  0.00           C  
ATOM   3106  CE  LYS B 192      29.919 -13.774 -14.345  1.00  0.00           C  
ATOM   3107  NZ  LYS B 192      31.352 -13.384 -14.501  1.00  0.00           N  
ATOM   3108  H   LYS B 192      25.470 -12.359 -12.040  1.00  0.00           H  
ATOM   3109  HA  LYS B 192      25.880 -15.204 -11.515  1.00  0.00           H  
ATOM   3110 1HB  LYS B 192      27.627 -12.757 -11.049  1.00  0.00           H  
ATOM   3111 2HB  LYS B 192      28.135 -14.400 -10.684  1.00  0.00           H  
ATOM   3112 1HG  LYS B 192      27.845 -15.013 -13.067  1.00  0.00           H  
ATOM   3113 2HG  LYS B 192      27.370 -13.346 -13.423  1.00  0.00           H  
ATOM   3114 1HD  LYS B 192      29.568 -12.543 -12.629  1.00  0.00           H  
ATOM   3115 2HD  LYS B 192      30.043 -14.207 -12.254  1.00  0.00           H  
ATOM   3116 1HE  LYS B 192      29.804 -14.817 -14.635  1.00  0.00           H  
ATOM   3117 2HE  LYS B 192      29.314 -13.165 -15.016  1.00  0.00           H  
ATOM   3118 1HZ  LYS B 192      31.636 -13.520 -15.461  1.00  0.00           H  
ATOM   3119 2HZ  LYS B 192      31.466 -12.411 -14.251  1.00  0.00           H  
ATOM   3120 3HZ  LYS B 192      31.925 -13.956 -13.897  1.00  0.00           H  
ATOM   3121  N   ASP B 193      24.968 -13.214  -9.114  1.00  0.00           N  
ATOM   3122  CA  ASP B 193      24.614 -13.179  -7.698  1.00  0.00           C  
ATOM   3123  C   ASP B 193      23.118 -13.413  -7.500  1.00  0.00           C  
ATOM   3124  O   ASP B 193      22.302 -12.543  -7.811  1.00  0.00           O  
ATOM   3125  CB  ASP B 193      25.025 -11.843  -7.075  1.00  0.00           C  
ATOM   3126  CG  ASP B 193      26.521 -11.592  -7.145  1.00  0.00           C  
ATOM   3127  OD1 ASP B 193      27.309 -12.533  -6.911  1.00  0.00           O  
ATOM   3128  OD2 ASP B 193      26.915 -10.441  -7.435  1.00  0.00           O  
ATOM   3129  H   ASP B 193      24.652 -12.469  -9.719  1.00  0.00           H  
ATOM   3130  HA  ASP B 193      25.149 -13.980  -7.188  1.00  0.00           H  
ATOM   3131 1HB  ASP B 193      24.511 -11.029  -7.587  1.00  0.00           H  
ATOM   3132 2HB  ASP B 193      24.716 -11.819  -6.029  1.00  0.00           H  
ATOM   3133  N   GLU B 194      22.689 -14.572  -6.948  1.00  0.00           N  
ATOM   3134  CA  GLU B 194      21.287 -14.964  -6.847  1.00  0.00           C  
ATOM   3135  C   GLU B 194      20.597 -14.250  -5.687  1.00  0.00           C  
ATOM   3136  O   GLU B 194      19.455 -13.804  -5.817  1.00  0.00           O  
ATOM   3137  CB  GLU B 194      21.162 -16.480  -6.680  1.00  0.00           C  
ATOM   3138  CG  GLU B 194      21.450 -17.264  -7.952  1.00  0.00           C  
ATOM   3139  CD  GLU B 194      21.143 -18.748  -7.825  1.00  0.00           C  
ATOM   3140  OE1 GLU B 194      21.251 -19.479  -8.836  1.00  0.00           O  
ATOM   3141  OE2 GLU B 194      20.791 -19.183  -6.706  1.00  0.00           O  
ATOM   3142  H   GLU B 194      23.400 -15.192  -6.588  1.00  0.00           H  
ATOM   3143  HA  GLU B 194      20.779 -14.673  -7.767  1.00  0.00           H  
ATOM   3144 1HB  GLU B 194      21.853 -16.819  -5.908  1.00  0.00           H  
ATOM   3145 2HB  GLU B 194      20.153 -16.728  -6.349  1.00  0.00           H  
ATOM   3146 1HG  GLU B 194      20.851 -16.852  -8.764  1.00  0.00           H  
ATOM   3147 2HG  GLU B 194      22.500 -17.139  -8.213  1.00  0.00           H  
ATOM   3148  N   ASN B 195      21.340 -13.873  -4.550  1.00  0.00           N  
ATOM   3149  CA  ASN B 195      20.646 -13.280  -3.412  1.00  0.00           C  
ATOM   3150  C   ASN B 195      21.276 -11.953  -3.001  1.00  0.00           C  
ATOM   3151  O   ASN B 195      20.928 -11.391  -1.961  1.00  0.00           O  
ATOM   3152  CB  ASN B 195      20.630 -14.249  -2.228  1.00  0.00           C  
ATOM   3153  CG  ASN B 195      19.758 -15.464  -2.481  1.00  0.00           C  
ATOM   3154  OD1 ASN B 195      18.721 -15.373  -3.142  1.00  0.00           O  
ATOM   3155  ND2 ASN B 195      20.174 -16.611  -1.956  1.00  0.00           N  
ATOM   3156  H   ASN B 195      22.341 -14.003  -4.503  1.00  0.00           H  
ATOM   3157  HA  ASN B 195      19.616 -13.071  -3.705  1.00  0.00           H  
ATOM   3158 1HB  ASN B 195      21.647 -14.583  -2.017  1.00  0.00           H  
ATOM   3159 2HB  ASN B 195      20.265 -13.733  -1.340  1.00  0.00           H  
ATOM   3160 1HD2 ASN B 195      19.639 -17.446  -2.090  1.00  0.00           H  
ATOM   3161 2HD2 ASN B 195      21.021 -16.640  -1.427  1.00  0.00           H  
ATOM   3162  N   LYS B 196      22.201 -11.514  -3.867  1.00  0.00           N  
ATOM   3163  CA  LYS B 196      22.840 -10.239  -3.556  1.00  0.00           C  
ATOM   3164  C   LYS B 196      22.237  -9.105  -4.380  1.00  0.00           C  
ATOM   3165  O   LYS B 196      22.598  -8.917  -5.544  1.00  0.00           O  
ATOM   3166  CB  LYS B 196      24.348 -10.321  -3.800  1.00  0.00           C  
ATOM   3167  CG  LYS B 196      25.131  -9.144  -3.236  1.00  0.00           C  
ATOM   3168  CD  LYS B 196      26.631  -9.331  -3.422  1.00  0.00           C  
ATOM   3169  CE  LYS B 196      27.414  -8.139  -2.888  1.00  0.00           C  
ATOM   3170  NZ  LYS B 196      28.886  -8.315  -3.073  1.00  0.00           N  
ATOM   3171  H   LYS B 196      22.472 -12.009  -4.705  1.00  0.00           H  
ATOM   3172  HA  LYS B 196      22.669 -10.014  -2.503  1.00  0.00           H  
ATOM   3173 1HB  LYS B 196      24.740 -11.234  -3.352  1.00  0.00           H  
ATOM   3174 2HB  LYS B 196      24.541 -10.373  -4.872  1.00  0.00           H  
ATOM   3175 1HG  LYS B 196      24.824  -8.227  -3.741  1.00  0.00           H  
ATOM   3176 2HG  LYS B 196      24.917  -9.041  -2.173  1.00  0.00           H  
ATOM   3177 1HD  LYS B 196      26.954 -10.230  -2.896  1.00  0.00           H  
ATOM   3178 2HD  LYS B 196      26.854  -9.452  -4.482  1.00  0.00           H  
ATOM   3179 1HE  LYS B 196      27.099  -7.235  -3.407  1.00  0.00           H  
ATOM   3180 2HE  LYS B 196      27.205  -8.013  -1.826  1.00  0.00           H  
ATOM   3181 1HZ  LYS B 196      29.371  -7.507  -2.708  1.00  0.00           H  
ATOM   3182 2HZ  LYS B 196      29.191  -9.142  -2.580  1.00  0.00           H  
ATOM   3183 3HZ  LYS B 196      29.093  -8.414  -4.056  1.00  0.00           H  
ATOM   3184  N   TRP B 197      21.282  -8.308  -3.687  1.00  0.00           N  
ATOM   3185  CA  TRP B 197      20.568  -7.214  -4.336  1.00  0.00           C  
ATOM   3186  C   TRP B 197      21.095  -5.864  -3.864  1.00  0.00           C  
ATOM   3187  O   TRP B 197      21.446  -5.702  -2.693  1.00  0.00           O  
ATOM   3188  CB  TRP B 197      19.065  -7.315  -4.060  1.00  0.00           C  
ATOM   3189  CG  TRP B 197      18.398  -8.477  -4.733  1.00  0.00           C  
ATOM   3190  CD1 TRP B 197      18.268  -9.748  -4.245  1.00  0.00           C  
ATOM   3191  CD2 TRP B 197      17.775  -8.476  -6.020  1.00  0.00           C  
ATOM   3192  NE1 TRP B 197      17.600 -10.537  -5.152  1.00  0.00           N  
ATOM   3193  CE2 TRP B 197      17.286  -9.781  -6.250  1.00  0.00           C  
ATOM   3194  CE3 TRP B 197      17.581  -7.496  -7.004  1.00  0.00           C  
ATOM   3195  CZ2 TRP B 197      16.615 -10.132  -7.423  1.00  0.00           C  
ATOM   3196  CZ3 TRP B 197      16.913  -7.847  -8.171  1.00  0.00           C  
ATOM   3197  CH2 TRP B 197      16.439  -9.155  -8.369  1.00  0.00           C  
ATOM   3198  H   TRP B 197      21.095  -8.509  -2.715  1.00  0.00           H  
ATOM   3199  HA  TRP B 197      20.730  -7.285  -5.411  1.00  0.00           H  
ATOM   3200 1HB  TRP B 197      18.897  -7.404  -2.986  1.00  0.00           H  
ATOM   3201 2HB  TRP B 197      18.572  -6.402  -4.394  1.00  0.00           H  
ATOM   3202  HD1 TRP B 197      18.640 -10.085  -3.279  1.00  0.00           H  
ATOM   3203  HE1 TRP B 197      17.377 -11.514  -5.030  1.00  0.00           H  
ATOM   3204  HE3 TRP B 197      17.945  -6.480  -6.855  1.00  0.00           H  
ATOM   3205  HZ2 TRP B 197      16.237 -11.140  -7.595  1.00  0.00           H  
ATOM   3206  HZ3 TRP B 197      16.766  -7.080  -8.932  1.00  0.00           H  
ATOM   3207  HH2 TRP B 197      15.920  -9.396  -9.297  1.00  0.00           H  
ATOM   3208  N   THR B 198      21.253  -5.041  -4.799  1.00  0.00           N  
ATOM   3209  CA  THR B 198      21.469  -3.637  -4.469  1.00  0.00           C  
ATOM   3210  C   THR B 198      20.147  -2.875  -4.450  1.00  0.00           C  
ATOM   3211  O   THR B 198      19.354  -2.976  -5.388  1.00  0.00           O  
ATOM   3212  CB  THR B 198      22.435  -2.970  -5.466  1.00  0.00           C  
ATOM   3213  OG1 THR B 198      23.669  -3.698  -5.487  1.00  0.00           O  
ATOM   3214  CG2 THR B 198      22.718  -1.524  -5.074  1.00  0.00           C  
ATOM   3215  H   THR B 198      21.235  -5.321  -5.769  1.00  0.00           H  
ATOM   3216  HA  THR B 198      21.912  -3.580  -3.474  1.00  0.00           H  
ATOM   3217  HB  THR B 198      21.996  -2.985  -6.463  1.00  0.00           H  
ATOM   3218  HG1 THR B 198      23.615  -4.436  -4.875  1.00  0.00           H  
ATOM   3219 1HG2 THR B 198      23.402  -1.079  -5.796  1.00  0.00           H  
ATOM   3220 2HG2 THR B 198      21.785  -0.961  -5.063  1.00  0.00           H  
ATOM   3221 3HG2 THR B 198      23.169  -1.498  -4.083  1.00  0.00           H  
ATOM   3222  N   HIS B 199      19.924  -2.049  -3.360  1.00  0.00           N  
ATOM   3223  CA  HIS B 199      18.651  -1.360  -3.186  1.00  0.00           C  
ATOM   3224  C   HIS B 199      18.832   0.153  -3.235  1.00  0.00           C  
ATOM   3225  O   HIS B 199      19.714   0.699  -2.568  1.00  0.00           O  
ATOM   3226  CB  HIS B 199      17.996  -1.768  -1.865  1.00  0.00           C  
ATOM   3227  CG  HIS B 199      17.712  -3.233  -1.764  1.00  0.00           C  
ATOM   3228  ND1 HIS B 199      16.457  -3.764  -1.970  1.00  0.00           N  
ATOM   3229  CD2 HIS B 199      18.524  -4.278  -1.480  1.00  0.00           C  
ATOM   3230  CE1 HIS B 199      16.510  -5.076  -1.816  1.00  0.00           C  
ATOM   3231  NE2 HIS B 199      17.753  -5.414  -1.519  1.00  0.00           N  
ATOM   3232  H   HIS B 199      20.652  -1.919  -2.672  1.00  0.00           H  
ATOM   3233  HA  HIS B 199      17.976  -1.632  -3.997  1.00  0.00           H  
ATOM   3234 1HB  HIS B 199      18.645  -1.487  -1.035  1.00  0.00           H  
ATOM   3235 2HB  HIS B 199      17.057  -1.229  -1.743  1.00  0.00           H  
ATOM   3236  HD2 HIS B 199      19.591  -4.227  -1.261  1.00  0.00           H  
ATOM   3237  HE1 HIS B 199      15.671  -5.764  -1.917  1.00  0.00           H  
ATOM   3238  HE2 HIS B 199      18.085  -6.352  -1.348  1.00  0.00           H  
ATOM   3239  N   VAL B 200      17.926   0.788  -4.022  1.00  0.00           N  
ATOM   3240  CA  VAL B 200      17.939   2.243  -4.124  1.00  0.00           C  
ATOM   3241  C   VAL B 200      16.549   2.796  -3.817  1.00  0.00           C  
ATOM   3242  O   VAL B 200      15.571   2.434  -4.476  1.00  0.00           O  
ATOM   3243  CB  VAL B 200      18.401   2.709  -5.523  1.00  0.00           C  
ATOM   3244  CG1 VAL B 200      18.473   4.234  -5.588  1.00  0.00           C  
ATOM   3245  CG2 VAL B 200      19.754   2.092  -5.871  1.00  0.00           C  
ATOM   3246  H   VAL B 200      17.237   0.264  -4.543  1.00  0.00           H  
ATOM   3247  HA  VAL B 200      18.640   2.635  -3.387  1.00  0.00           H  
ATOM   3248  HB  VAL B 200      17.663   2.397  -6.262  1.00  0.00           H  
ATOM   3249 1HG1 VAL B 200      18.800   4.541  -6.582  1.00  0.00           H  
ATOM   3250 2HG1 VAL B 200      17.488   4.654  -5.385  1.00  0.00           H  
ATOM   3251 3HG1 VAL B 200      19.183   4.597  -4.845  1.00  0.00           H  
ATOM   3252 1HG2 VAL B 200      20.064   2.430  -6.859  1.00  0.00           H  
ATOM   3253 2HG2 VAL B 200      20.495   2.400  -5.133  1.00  0.00           H  
ATOM   3254 3HG2 VAL B 200      19.670   1.005  -5.869  1.00  0.00           H  
ATOM   3255  N   ASN B 201      16.488   3.663  -2.793  1.00  0.00           N  
ATOM   3256  CA  ASN B 201      15.212   4.287  -2.462  1.00  0.00           C  
ATOM   3257  C   ASN B 201      14.973   5.547  -3.290  1.00  0.00           C  
ATOM   3258  O   ASN B 201      15.869   6.381  -3.432  1.00  0.00           O  
ATOM   3259  CB  ASN B 201      15.145   4.613  -0.968  1.00  0.00           C  
ATOM   3260  CG  ASN B 201      15.076   3.371  -0.102  1.00  0.00           C  
ATOM   3261  OD1 ASN B 201      14.495   2.357  -0.496  1.00  0.00           O  
ATOM   3262  ND2 ASN B 201      15.668   3.441   1.084  1.00  0.00           N  
ATOM   3263  H   ASN B 201      17.305   3.894  -2.246  1.00  0.00           H  
ATOM   3264  HA  ASN B 201      14.411   3.586  -2.702  1.00  0.00           H  
ATOM   3265 1HB  ASN B 201      16.024   5.192  -0.682  1.00  0.00           H  
ATOM   3266 2HB  ASN B 201      14.268   5.229  -0.769  1.00  0.00           H  
ATOM   3267 1HD2 ASN B 201      15.654   2.651   1.698  1.00  0.00           H  
ATOM   3268 2HD2 ASN B 201      16.128   4.283   1.364  1.00  0.00           H  
ATOM   3269  N   LEU B 202      13.706   5.620  -3.846  1.00  0.00           N  
ATOM   3270  CA  LEU B 202      13.332   6.782  -4.645  1.00  0.00           C  
ATOM   3271  C   LEU B 202      11.989   7.344  -4.191  1.00  0.00           C  
ATOM   3272  O   LEU B 202      11.134   6.602  -3.703  1.00  0.00           O  
ATOM   3273  CB  LEU B 202      13.270   6.415  -6.129  1.00  0.00           C  
ATOM   3274  CG  LEU B 202      14.558   5.866  -6.746  1.00  0.00           C  
ATOM   3275  CD1 LEU B 202      14.267   5.232  -8.103  1.00  0.00           C  
ATOM   3276  CD2 LEU B 202      15.601   6.970  -6.879  1.00  0.00           C  
ATOM   3277  H   LEU B 202      13.032   4.880  -3.708  1.00  0.00           H  
ATOM   3278  HA  LEU B 202      14.089   7.553  -4.509  1.00  0.00           H  
ATOM   3279 1HB  LEU B 202      12.496   5.662  -6.269  1.00  0.00           H  
ATOM   3280 2HB  LEU B 202      12.990   7.303  -6.695  1.00  0.00           H  
ATOM   3281  HG  LEU B 202      14.959   5.076  -6.110  1.00  0.00           H  
ATOM   3282 1HD1 LEU B 202      15.193   4.846  -8.530  1.00  0.00           H  
ATOM   3283 2HD1 LEU B 202      13.557   4.414  -7.978  1.00  0.00           H  
ATOM   3284 3HD1 LEU B 202      13.845   5.981  -8.771  1.00  0.00           H  
ATOM   3285 1HD2 LEU B 202      16.511   6.560  -7.319  1.00  0.00           H  
ATOM   3286 2HD2 LEU B 202      15.213   7.762  -7.520  1.00  0.00           H  
ATOM   3287 3HD2 LEU B 202      15.827   7.378  -5.894  1.00  0.00           H  
ATOM   3288  N   SER B 203      11.881   8.745  -4.316  1.00  0.00           N  
ATOM   3289  CA  SER B 203      10.577   9.374  -4.136  1.00  0.00           C  
ATOM   3290  C   SER B 203       9.997   9.835  -5.469  1.00  0.00           C  
ATOM   3291  O   SER B 203       9.093  10.673  -5.502  1.00  0.00           O  
ATOM   3292  CB  SER B 203      10.682  10.562  -3.178  1.00  0.00           C  
ATOM   3293  OG  SER B 203      11.077  10.133  -1.887  1.00  0.00           O  
ATOM   3294  H   SER B 203      12.682   9.324  -4.527  1.00  0.00           H  
ATOM   3295  HA  SER B 203       9.895   8.639  -3.706  1.00  0.00           H  
ATOM   3296 1HB  SER B 203      11.405  11.279  -3.565  1.00  0.00           H  
ATOM   3297 2HB  SER B 203       9.719  11.068  -3.119  1.00  0.00           H  
ATOM   3298  HG  SER B 203      11.181   9.180  -1.945  1.00  0.00           H  
ATOM   3299  N   SER B 204      10.593   9.308  -6.601  1.00  0.00           N  
ATOM   3300  CA  SER B 204      10.171   9.554  -7.976  1.00  0.00           C  
ATOM   3301  C   SER B 204      10.060   8.252  -8.762  1.00  0.00           C  
ATOM   3302  O   SER B 204      10.253   7.168  -8.208  1.00  0.00           O  
ATOM   3303  CB  SER B 204      11.148  10.500  -8.675  1.00  0.00           C  
ATOM   3304  OG  SER B 204      12.397   9.864  -8.890  1.00  0.00           O  
ATOM   3305  H   SER B 204      11.385   8.705  -6.430  1.00  0.00           H  
ATOM   3306  HA  SER B 204       9.186  10.022  -7.957  1.00  0.00           H  
ATOM   3307 1HB  SER B 204      10.727  10.818  -9.629  1.00  0.00           H  
ATOM   3308 2HB  SER B 204      11.289  11.392  -8.066  1.00  0.00           H  
ATOM   3309  HG  SER B 204      12.308   8.978  -8.532  1.00  0.00           H  
ATOM   3310  N   THR B 205       9.616   8.334 -10.036  1.00  0.00           N  
ATOM   3311  CA  THR B 205       9.460   7.139 -10.859  1.00  0.00           C  
ATOM   3312  C   THR B 205      10.553   7.068 -11.922  1.00  0.00           C  
ATOM   3313  O   THR B 205      10.377   6.425 -12.959  1.00  0.00           O  
ATOM   3314  CB  THR B 205       8.078   7.105 -11.538  1.00  0.00           C  
ATOM   3315  OG1 THR B 205       7.884   8.319 -12.274  1.00  0.00           O  
ATOM   3316  CG2 THR B 205       6.962   6.966 -10.507  1.00  0.00           C  
ATOM   3317  H   THR B 205       9.387   9.236 -10.429  1.00  0.00           H  
ATOM   3318  HA  THR B 205       9.547   6.263 -10.216  1.00  0.00           H  
ATOM   3319  HB  THR B 205       8.031   6.260 -12.224  1.00  0.00           H  
ATOM   3320  HG1 THR B 205       8.659   8.878 -12.177  1.00  0.00           H  
ATOM   3321 1HG2 THR B 205       5.998   6.944 -11.015  1.00  0.00           H  
ATOM   3322 2HG2 THR B 205       7.098   6.041  -9.946  1.00  0.00           H  
ATOM   3323 3HG2 THR B 205       6.992   7.813  -9.822  1.00  0.00           H  
ATOM   3324  N   LYS B 206      11.691   7.709 -11.603  1.00  0.00           N  
ATOM   3325  CA  LYS B 206      12.837   7.730 -12.507  1.00  0.00           C  
ATOM   3326  C   LYS B 206      14.149   7.653 -11.733  1.00  0.00           C  
ATOM   3327  O   LYS B 206      14.327   8.349 -10.731  1.00  0.00           O  
ATOM   3328  CB  LYS B 206      12.814   8.989 -13.375  1.00  0.00           C  
ATOM   3329  CG  LYS B 206      13.903   9.030 -14.436  1.00  0.00           C  
ATOM   3330  CD  LYS B 206      13.782  10.269 -15.314  1.00  0.00           C  
ATOM   3331  CE  LYS B 206      14.881  10.319 -16.367  1.00  0.00           C  
ATOM   3332  NZ  LYS B 206      14.752  11.519 -17.247  1.00  0.00           N  
ATOM   3333  H   LYS B 206      11.755   8.188 -10.716  1.00  0.00           H  
ATOM   3334  HA  LYS B 206      12.780   6.857 -13.158  1.00  0.00           H  
ATOM   3335 1HB  LYS B 206      11.850   9.067 -13.877  1.00  0.00           H  
ATOM   3336 2HB  LYS B 206      12.926   9.870 -12.742  1.00  0.00           H  
ATOM   3337 1HG  LYS B 206      14.881   9.034 -13.954  1.00  0.00           H  
ATOM   3338 2HG  LYS B 206      13.831   8.143 -15.065  1.00  0.00           H  
ATOM   3339 1HD  LYS B 206      12.813  10.267 -15.815  1.00  0.00           H  
ATOM   3340 2HD  LYS B 206      13.849  11.163 -14.693  1.00  0.00           H  
ATOM   3341 1HE  LYS B 206      15.853  10.344 -15.877  1.00  0.00           H  
ATOM   3342 2HE  LYS B 206      14.834   9.423 -16.985  1.00  0.00           H  
ATOM   3343 1HZ  LYS B 206      15.496  11.517 -17.931  1.00  0.00           H  
ATOM   3344 2HZ  LYS B 206      13.860  11.496 -17.720  1.00  0.00           H  
ATOM   3345 3HZ  LYS B 206      14.813  12.357 -16.686  1.00  0.00           H  
ATOM   3346  N   LEU B 207      15.083   6.726 -12.194  1.00  0.00           N  
ATOM   3347  CA  LEU B 207      16.410   6.546 -11.617  1.00  0.00           C  
ATOM   3348  C   LEU B 207      17.473   6.478 -12.708  1.00  0.00           C  
ATOM   3349  O   LEU B 207      17.271   5.831 -13.738  1.00  0.00           O  
ATOM   3350  CB  LEU B 207      16.456   5.275 -10.764  1.00  0.00           C  
ATOM   3351  CG  LEU B 207      17.830   4.861 -10.236  1.00  0.00           C  
ATOM   3352  CD1 LEU B 207      18.303   5.841  -9.167  1.00  0.00           C  
ATOM   3353  CD2 LEU B 207      17.786   3.440  -9.684  1.00  0.00           C  
ATOM   3354  H   LEU B 207      14.805   6.152 -12.977  1.00  0.00           H  
ATOM   3355  HA  LEU B 207      16.628   7.402 -10.979  1.00  0.00           H  
ATOM   3356 1HB  LEU B 207      15.805   5.411  -9.902  1.00  0.00           H  
ATOM   3357 2HB  LEU B 207      16.072   4.445 -11.356  1.00  0.00           H  
ATOM   3358  HG  LEU B 207      18.559   4.903 -11.046  1.00  0.00           H  
ATOM   3359 1HD1 LEU B 207      19.283   5.534  -8.800  1.00  0.00           H  
ATOM   3360 2HD1 LEU B 207      18.374   6.841  -9.596  1.00  0.00           H  
ATOM   3361 3HD1 LEU B 207      17.593   5.849  -8.341  1.00  0.00           H  
ATOM   3362 1HD2 LEU B 207      18.773   3.163  -9.313  1.00  0.00           H  
ATOM   3363 2HD2 LEU B 207      17.065   3.389  -8.868  1.00  0.00           H  
ATOM   3364 3HD2 LEU B 207      17.489   2.751 -10.475  1.00  0.00           H  
ATOM   3365  N   THR B 208      18.528   7.114 -12.455  1.00  0.00           N  
ATOM   3366  CA  THR B 208      19.669   7.025 -13.360  1.00  0.00           C  
ATOM   3367  C   THR B 208      20.833   6.298 -12.694  1.00  0.00           C  
ATOM   3368  O   THR B 208      21.274   6.684 -11.610  1.00  0.00           O  
ATOM   3369  CB  THR B 208      20.127   8.422 -13.819  1.00  0.00           C  
ATOM   3370  OG1 THR B 208      19.041   9.082 -14.480  1.00  0.00           O  
ATOM   3371  CG2 THR B 208      21.309   8.326 -14.778  1.00  0.00           C  
ATOM   3372  H   THR B 208      18.599   7.690 -11.629  1.00  0.00           H  
ATOM   3373  HA  THR B 208      19.368   6.457 -14.241  1.00  0.00           H  
ATOM   3374  HB  THR B 208      20.425   9.011 -12.951  1.00  0.00           H  
ATOM   3375  HG1 THR B 208      18.274   8.505 -14.488  1.00  0.00           H  
ATOM   3376 1HG2 THR B 208      21.611   9.327 -15.085  1.00  0.00           H  
ATOM   3377 2HG2 THR B 208      22.143   7.832 -14.279  1.00  0.00           H  
ATOM   3378 3HG2 THR B 208      21.019   7.750 -15.656  1.00  0.00           H  
ATOM   3379  N   LEU B 209      21.370   5.229 -13.359  1.00  0.00           N  
ATOM   3380  CA  LEU B 209      22.538   4.479 -12.909  1.00  0.00           C  
ATOM   3381  C   LEU B 209      23.726   4.715 -13.835  1.00  0.00           C  
ATOM   3382  O   LEU B 209      23.635   4.477 -15.041  1.00  0.00           O  
ATOM   3383  CB  LEU B 209      22.220   2.983 -12.839  1.00  0.00           C  
ATOM   3384  CG  LEU B 209      21.125   2.568 -11.855  1.00  0.00           C  
ATOM   3385  CD1 LEU B 209      20.780   1.093 -12.037  1.00  0.00           C  
ATOM   3386  CD2 LEU B 209      21.560   2.847 -10.421  1.00  0.00           C  
ATOM   3387  H   LEU B 209      20.912   4.957 -14.217  1.00  0.00           H  
ATOM   3388  HA  LEU B 209      22.808   4.825 -11.912  1.00  0.00           H  
ATOM   3389 1HB  LEU B 209      21.913   2.647 -13.828  1.00  0.00           H  
ATOM   3390 2HB  LEU B 209      23.128   2.447 -12.561  1.00  0.00           H  
ATOM   3391  HG  LEU B 209      20.215   3.131 -12.064  1.00  0.00           H  
ATOM   3392 1HD1 LEU B 209      19.999   0.812 -11.330  1.00  0.00           H  
ATOM   3393 2HD1 LEU B 209      20.425   0.925 -13.054  1.00  0.00           H  
ATOM   3394 3HD1 LEU B 209      21.667   0.487 -11.857  1.00  0.00           H  
ATOM   3395 1HD2 LEU B 209      20.768   2.546  -9.735  1.00  0.00           H  
ATOM   3396 2HD2 LEU B 209      22.466   2.282 -10.199  1.00  0.00           H  
ATOM   3397 3HD2 LEU B 209      21.758   3.912 -10.301  1.00  0.00           H  
ATOM   3398  N   LEU B 210      24.751   5.287 -13.233  1.00  0.00           N  
ATOM   3399  CA  LEU B 210      25.949   5.475 -14.044  1.00  0.00           C  
ATOM   3400  C   LEU B 210      26.582   4.134 -14.397  1.00  0.00           C  
ATOM   3401  O   LEU B 210      26.631   3.227 -13.563  1.00  0.00           O  
ATOM   3402  CB  LEU B 210      26.963   6.353 -13.306  1.00  0.00           C  
ATOM   3403  CG  LEU B 210      26.517   7.781 -12.987  1.00  0.00           C  
ATOM   3404  CD1 LEU B 210      27.577   8.493 -12.152  1.00  0.00           C  
ATOM   3405  CD2 LEU B 210      26.235   8.553 -14.272  1.00  0.00           C  
ATOM   3406  H   LEU B 210      24.755   5.594 -12.271  1.00  0.00           H  
ATOM   3407  HA  LEU B 210      25.665   5.974 -14.970  1.00  0.00           H  
ATOM   3408 1HB  LEU B 210      27.216   5.873 -12.362  1.00  0.00           H  
ATOM   3409 2HB  LEU B 210      27.868   6.421 -13.910  1.00  0.00           H  
ATOM   3410  HG  LEU B 210      25.608   7.753 -12.385  1.00  0.00           H  
ATOM   3411 1HD1 LEU B 210      27.246   9.508 -11.932  1.00  0.00           H  
ATOM   3412 2HD1 LEU B 210      27.729   7.952 -11.218  1.00  0.00           H  
ATOM   3413 3HD1 LEU B 210      28.514   8.529 -12.707  1.00  0.00           H  
ATOM   3414 1HD2 LEU B 210      25.918   9.567 -14.025  1.00  0.00           H  
ATOM   3415 2HD2 LEU B 210      27.140   8.593 -14.878  1.00  0.00           H  
ATOM   3416 3HD2 LEU B 210      25.445   8.052 -14.832  1.00  0.00           H  
ATOM   3417  N   GLN B 211      27.064   4.004 -15.671  1.00  0.00           N  
ATOM   3418  CA  GLN B 211      27.653   2.768 -16.174  1.00  0.00           C  
ATOM   3419  C   GLN B 211      28.814   2.313 -15.294  1.00  0.00           C  
ATOM   3420  O   GLN B 211      28.994   1.115 -15.065  1.00  0.00           O  
ATOM   3421  CB  GLN B 211      28.128   2.948 -17.617  1.00  0.00           C  
ATOM   3422  CG  GLN B 211      28.682   1.676 -18.245  1.00  0.00           C  
ATOM   3423  CD  GLN B 211      29.141   1.880 -19.677  1.00  0.00           C  
ATOM   3424  OE1 GLN B 211      28.979   2.965 -20.246  1.00  0.00           O  
ATOM   3425  NE2 GLN B 211      29.715   0.839 -20.270  1.00  0.00           N  
ATOM   3426  H   GLN B 211      27.005   4.805 -16.283  1.00  0.00           H  
ATOM   3427  HA  GLN B 211      26.892   1.989 -16.153  1.00  0.00           H  
ATOM   3428 1HB  GLN B 211      27.299   3.298 -18.232  1.00  0.00           H  
ATOM   3429 2HB  GLN B 211      28.906   3.711 -17.652  1.00  0.00           H  
ATOM   3430 1HG  GLN B 211      29.537   1.337 -17.660  1.00  0.00           H  
ATOM   3431 2HG  GLN B 211      27.903   0.914 -18.244  1.00  0.00           H  
ATOM   3432 1HE2 GLN B 211      30.038   0.916 -21.214  1.00  0.00           H  
ATOM   3433 2HE2 GLN B 211      29.825  -0.022 -19.773  1.00  0.00           H  
ATOM   3434  N   ARG B 212      29.582   3.204 -14.656  1.00  0.00           N  
ATOM   3435  CA  ARG B 212      30.776   2.890 -13.877  1.00  0.00           C  
ATOM   3436  C   ARG B 212      30.407   2.228 -12.553  1.00  0.00           C  
ATOM   3437  O   ARG B 212      31.247   1.587 -11.918  1.00  0.00           O  
ATOM   3438  CB  ARG B 212      31.599   4.153 -13.620  1.00  0.00           C  
ATOM   3439  CG  ARG B 212      30.893   5.183 -12.752  1.00  0.00           C  
ATOM   3440  CD  ARG B 212      31.743   6.430 -12.551  1.00  0.00           C  
ATOM   3441  NE  ARG B 212      31.049   7.431 -11.746  1.00  0.00           N  
ATOM   3442  CZ  ARG B 212      31.571   8.595 -11.369  1.00  0.00           C  
ATOM   3443  NH1 ARG B 212      32.808   8.929 -11.720  1.00  0.00           N  
ATOM   3444  NH2 ARG B 212      30.851   9.432 -10.636  1.00  0.00           N  
ATOM   3445  H   ARG B 212      29.287   4.166 -14.738  1.00  0.00           H  
ATOM   3446  HA  ARG B 212      31.386   2.188 -14.446  1.00  0.00           H  
ATOM   3447 1HB  ARG B 212      32.535   3.884 -13.133  1.00  0.00           H  
ATOM   3448 2HB  ARG B 212      31.848   4.625 -14.571  1.00  0.00           H  
ATOM   3449 1HG  ARG B 212      29.958   5.479 -13.227  1.00  0.00           H  
ATOM   3450 2HG  ARG B 212      30.682   4.751 -11.773  1.00  0.00           H  
ATOM   3451 1HD  ARG B 212      32.668   6.161 -12.042  1.00  0.00           H  
ATOM   3452 2HD  ARG B 212      31.977   6.871 -13.519  1.00  0.00           H  
ATOM   3453  HE  ARG B 212      30.103   7.226 -11.453  1.00  0.00           H  
ATOM   3454 1HH1 ARG B 212      33.363   8.296 -12.279  1.00  0.00           H  
ATOM   3455 2HH1 ARG B 212      33.194   9.815 -11.428  1.00  0.00           H  
ATOM   3456 1HH2 ARG B 212      29.909   9.185 -10.365  1.00  0.00           H  
ATOM   3457 2HH2 ARG B 212      31.243  10.316 -10.348  1.00  0.00           H  
ATOM   3458  N   LYS B 213      29.188   2.284 -12.216  1.00  0.00           N  
ATOM   3459  CA  LYS B 213      28.723   1.705 -10.958  1.00  0.00           C  
ATOM   3460  C   LYS B 213      28.308   0.248 -11.143  1.00  0.00           C  
ATOM   3461  O   LYS B 213      28.013  -0.447 -10.169  1.00  0.00           O  
ATOM   3462  CB  LYS B 213      27.556   2.515 -10.393  1.00  0.00           C  
ATOM   3463  CG  LYS B 213      27.947   3.895  -9.886  1.00  0.00           C  
ATOM   3464  CD  LYS B 213      26.796   4.568  -9.151  1.00  0.00           C  
ATOM   3465  CE  LYS B 213      27.212   5.912  -8.568  1.00  0.00           C  
ATOM   3466  NZ  LYS B 213      26.081   6.584  -7.862  1.00  0.00           N  
ATOM   3467  H   LYS B 213      28.522   2.736 -12.825  1.00  0.00           H  
ATOM   3468  HA  LYS B 213      29.544   1.731 -10.241  1.00  0.00           H  
ATOM   3469 1HB  LYS B 213      26.794   2.641 -11.163  1.00  0.00           H  
ATOM   3470 2HB  LYS B 213      27.100   1.969  -9.567  1.00  0.00           H  
ATOM   3471 1HG  LYS B 213      28.795   3.806  -9.206  1.00  0.00           H  
ATOM   3472 2HG  LYS B 213      28.242   4.521 -10.727  1.00  0.00           H  
ATOM   3473 1HD  LYS B 213      25.965   4.724  -9.841  1.00  0.00           H  
ATOM   3474 2HD  LYS B 213      26.456   3.924  -8.340  1.00  0.00           H  
ATOM   3475 1HE  LYS B 213      28.030   5.765  -7.864  1.00  0.00           H  
ATOM   3476 2HE  LYS B 213      27.563   6.563  -9.369  1.00  0.00           H  
ATOM   3477 1HZ  LYS B 213      26.394   7.470  -7.490  1.00  0.00           H  
ATOM   3478 2HZ  LYS B 213      25.323   6.741  -8.512  1.00  0.00           H  
ATOM   3479 3HZ  LYS B 213      25.759   5.997  -7.106  1.00  0.00           H  
ATOM   3480  N   LEU B 214      28.314  -0.223 -12.425  1.00  0.00           N  
ATOM   3481  CA  LEU B 214      27.919  -1.585 -12.767  1.00  0.00           C  
ATOM   3482  C   LEU B 214      29.080  -2.345 -13.399  1.00  0.00           C  
ATOM   3483  O   LEU B 214      29.991  -1.737 -13.965  1.00  0.00           O  
ATOM   3484  CB  LEU B 214      26.722  -1.572 -13.722  1.00  0.00           C  
ATOM   3485  CG  LEU B 214      25.474  -0.834 -13.235  1.00  0.00           C  
ATOM   3486  CD1 LEU B 214      24.456  -0.711 -14.364  1.00  0.00           C  
ATOM   3487  CD2 LEU B 214      24.864  -1.549 -12.034  1.00  0.00           C  
ATOM   3488  H   LEU B 214      28.605   0.404 -13.161  1.00  0.00           H  
ATOM   3489  HA  LEU B 214      27.629  -2.101 -11.852  1.00  0.00           H  
ATOM   3490 1HB  LEU B 214      27.030  -1.108 -14.658  1.00  0.00           H  
ATOM   3491 2HB  LEU B 214      26.431  -2.602 -13.929  1.00  0.00           H  
ATOM   3492  HG  LEU B 214      25.743   0.182 -12.943  1.00  0.00           H  
ATOM   3493 1HD1 LEU B 214      23.573  -0.183 -14.002  1.00  0.00           H  
ATOM   3494 2HD1 LEU B 214      24.896  -0.155 -15.192  1.00  0.00           H  
ATOM   3495 3HD1 LEU B 214      24.170  -1.705 -14.705  1.00  0.00           H  
ATOM   3496 1HD2 LEU B 214      23.977  -1.009 -11.701  1.00  0.00           H  
ATOM   3497 2HD2 LEU B 214      24.585  -2.564 -12.318  1.00  0.00           H  
ATOM   3498 3HD2 LEU B 214      25.592  -1.586 -11.224  1.00  0.00           H  
ATOM   3499  N   GLN B 215      29.037  -3.654 -13.290  1.00  0.00           N  
ATOM   3500  CA  GLN B 215      30.046  -4.484 -13.939  1.00  0.00           C  
ATOM   3501  C   GLN B 215      29.877  -4.470 -15.456  1.00  0.00           C  
ATOM   3502  O   GLN B 215      28.754  -4.522 -15.961  1.00  0.00           O  
ATOM   3503  CB  GLN B 215      29.978  -5.920 -13.416  1.00  0.00           C  
ATOM   3504  CG  GLN B 215      30.322  -6.054 -11.939  1.00  0.00           C  
ATOM   3505  CD  GLN B 215      31.745  -5.630 -11.627  1.00  0.00           C  
ATOM   3506  OE1 GLN B 215      32.683  -5.972 -12.355  1.00  0.00           O  
ATOM   3507  NE2 GLN B 215      31.917  -4.882 -10.542  1.00  0.00           N  
ATOM   3508  H   GLN B 215      28.304  -4.098 -12.755  1.00  0.00           H  
ATOM   3509  HA  GLN B 215      31.030  -4.076 -13.708  1.00  0.00           H  
ATOM   3510 1HB  GLN B 215      28.974  -6.315 -13.568  1.00  0.00           H  
ATOM   3511 2HB  GLN B 215      30.666  -6.547 -13.983  1.00  0.00           H  
ATOM   3512 1HG  GLN B 215      29.646  -5.424 -11.360  1.00  0.00           H  
ATOM   3513 2HG  GLN B 215      30.206  -7.097 -11.643  1.00  0.00           H  
ATOM   3514 1HE2 GLN B 215      32.834  -4.573 -10.287  1.00  0.00           H  
ATOM   3515 2HE2 GLN B 215      31.130  -4.627  -9.980  1.00  0.00           H  
ATOM   3516  N   PRO B 216      30.940  -4.292 -16.153  1.00  0.00           N  
ATOM   3517  CA  PRO B 216      30.896  -4.277 -17.617  1.00  0.00           C  
ATOM   3518  C   PRO B 216      30.544  -5.640 -18.210  1.00  0.00           C  
ATOM   3519  O   PRO B 216      30.827  -6.674 -17.600  1.00  0.00           O  
ATOM   3520  CB  PRO B 216      32.316  -3.861 -18.008  1.00  0.00           C  
ATOM   3521  CG  PRO B 216      33.175  -4.322 -16.875  1.00  0.00           C  
ATOM   3522  CD  PRO B 216      32.374  -4.243 -15.607  1.00  0.00           C  
ATOM   3523  HA  PRO B 216      30.163  -3.527 -17.949  1.00  0.00           H  
ATOM   3524 1HB  PRO B 216      32.595  -4.327 -18.965  1.00  0.00           H  
ATOM   3525 2HB  PRO B 216      32.362  -2.772 -18.156  1.00  0.00           H  
ATOM   3526 1HG  PRO B 216      33.517  -5.352 -17.053  1.00  0.00           H  
ATOM   3527 2HG  PRO B 216      34.076  -3.696 -16.803  1.00  0.00           H  
ATOM   3528 1HD  PRO B 216      32.611  -5.107 -14.969  1.00  0.00           H  
ATOM   3529 2HD  PRO B 216      32.603  -3.301 -15.086  1.00  0.00           H  
ATOM   3530  N   ALA B 217      29.790  -5.691 -19.370  1.00  0.00           N  
ATOM   3531  CA  ALA B 217      29.452  -6.907 -20.105  1.00  0.00           C  
ATOM   3532  C   ALA B 217      28.730  -7.908 -19.208  1.00  0.00           C  
ATOM   3533  O   ALA B 217      29.009  -9.108 -19.255  1.00  0.00           O  
ATOM   3534  CB  ALA B 217      30.711  -7.539 -20.696  1.00  0.00           C  
ATOM   3535  H   ALA B 217      29.460  -4.801 -19.714  1.00  0.00           H  
ATOM   3536  HA  ALA B 217      28.779  -6.635 -20.918  1.00  0.00           H  
ATOM   3537 1HB  ALA B 217      30.442  -8.444 -21.241  1.00  0.00           H  
ATOM   3538 2HB  ALA B 217      31.187  -6.833 -21.377  1.00  0.00           H  
ATOM   3539 3HB  ALA B 217      31.402  -7.791 -19.893  1.00  0.00           H  
ATOM   3540  N   ALA B 218      27.921  -7.313 -18.337  1.00  0.00           N  
ATOM   3541  CA  ALA B 218      27.186  -8.140 -17.384  1.00  0.00           C  
ATOM   3542  C   ALA B 218      25.680  -7.994 -17.578  1.00  0.00           C  
ATOM   3543  O   ALA B 218      25.201  -6.937 -17.997  1.00  0.00           O  
ATOM   3544  CB  ALA B 218      27.573  -7.775 -15.953  1.00  0.00           C  
ATOM   3545  H   ALA B 218      27.800  -6.311 -18.314  1.00  0.00           H  
ATOM   3546  HA  ALA B 218      27.450  -9.182 -17.566  1.00  0.00           H  
ATOM   3547 1HB  ALA B 218      27.017  -8.400 -15.255  1.00  0.00           H  
ATOM   3548 2HB  ALA B 218      28.642  -7.937 -15.813  1.00  0.00           H  
ATOM   3549 3HB  ALA B 218      27.338  -6.728 -15.769  1.00  0.00           H  
ATOM   3550  N   MET B 219      24.926  -9.143 -17.385  1.00  0.00           N  
ATOM   3551  CA  MET B 219      23.466  -9.140 -17.384  1.00  0.00           C  
ATOM   3552  C   MET B 219      22.923  -8.823 -15.994  1.00  0.00           C  
ATOM   3553  O   MET B 219      23.343  -9.429 -15.007  1.00  0.00           O  
ATOM   3554  CB  MET B 219      22.924 -10.488 -17.863  1.00  0.00           C  
ATOM   3555  CG  MET B 219      21.418 -10.504 -18.070  1.00  0.00           C  
ATOM   3556  SD  MET B 219      20.820 -12.098 -18.756  1.00  0.00           S  
ATOM   3557  CE  MET B 219      21.645 -12.080 -20.372  1.00  0.00           C  
ATOM   3558  H   MET B 219      25.416 -10.014 -17.240  1.00  0.00           H  
ATOM   3559  HA  MET B 219      23.121  -8.364 -18.068  1.00  0.00           H  
ATOM   3560 1HB  MET B 219      23.400 -10.757 -18.805  1.00  0.00           H  
ATOM   3561 2HB  MET B 219      23.176 -11.261 -17.136  1.00  0.00           H  
ATOM   3562 1HG  MET B 219      20.918 -10.327 -17.118  1.00  0.00           H  
ATOM   3563 2HG  MET B 219      21.137  -9.705 -18.756  1.00  0.00           H  
ATOM   3564 1HE  MET B 219      21.387 -12.985 -20.923  1.00  0.00           H  
ATOM   3565 2HE  MET B 219      21.320 -11.205 -20.937  1.00  0.00           H  
ATOM   3566 3HE  MET B 219      22.725 -12.038 -20.229  1.00  0.00           H  
ATOM   3567  N   TYR B 220      21.988  -7.864 -15.930  1.00  0.00           N  
ATOM   3568  CA  TYR B 220      21.388  -7.449 -14.667  1.00  0.00           C  
ATOM   3569  C   TYR B 220      19.890  -7.729 -14.657  1.00  0.00           C  
ATOM   3570  O   TYR B 220      19.237  -7.688 -15.703  1.00  0.00           O  
ATOM   3571  CB  TYR B 220      21.642  -5.960 -14.415  1.00  0.00           C  
ATOM   3572  CG  TYR B 220      23.035  -5.657 -13.920  1.00  0.00           C  
ATOM   3573  CD1 TYR B 220      23.284  -5.446 -12.566  1.00  0.00           C  
ATOM   3574  CD2 TYR B 220      24.105  -5.580 -14.805  1.00  0.00           C  
ATOM   3575  CE1 TYR B 220      24.566  -5.165 -12.105  1.00  0.00           C  
ATOM   3576  CE2 TYR B 220      25.391  -5.299 -14.356  1.00  0.00           C  
ATOM   3577  CZ  TYR B 220      25.612  -5.094 -13.007  1.00  0.00           C  
ATOM   3578  OH  TYR B 220      26.883  -4.816 -12.556  1.00  0.00           O  
ATOM   3579  H   TYR B 220      21.692  -7.417 -16.786  1.00  0.00           H  
ATOM   3580  HA  TYR B 220      21.848  -8.022 -13.861  1.00  0.00           H  
ATOM   3581 1HB  TYR B 220      21.479  -5.401 -15.338  1.00  0.00           H  
ATOM   3582 2HB  TYR B 220      20.930  -5.589 -13.678  1.00  0.00           H  
ATOM   3583  HD1 TYR B 220      22.467  -5.500 -11.847  1.00  0.00           H  
ATOM   3584  HD2 TYR B 220      23.943  -5.740 -15.871  1.00  0.00           H  
ATOM   3585  HE1 TYR B 220      24.739  -5.003 -11.041  1.00  0.00           H  
ATOM   3586  HE2 TYR B 220      26.216  -5.241 -15.066  1.00  0.00           H  
ATOM   3587  HH  TYR B 220      27.490  -4.802 -13.300  1.00  0.00           H  
ATOM   3588  N   GLU B 221      19.449  -8.067 -13.495  1.00  0.00           N  
ATOM   3589  CA  GLU B 221      18.027  -8.104 -13.168  1.00  0.00           C  
ATOM   3590  C   GLU B 221      17.631  -6.919 -12.292  1.00  0.00           C  
ATOM   3591  O   GLU B 221      18.315  -6.606 -11.315  1.00  0.00           O  
ATOM   3592  CB  GLU B 221      17.670  -9.418 -12.468  1.00  0.00           C  
ATOM   3593  CG  GLU B 221      16.194  -9.548 -12.120  1.00  0.00           C  
ATOM   3594  CD  GLU B 221      15.867 -10.823 -11.359  1.00  0.00           C  
ATOM   3595  OE1 GLU B 221      14.670 -11.085 -11.101  1.00  0.00           O  
ATOM   3596  OE2 GLU B 221      16.815 -11.565 -11.018  1.00  0.00           O  
ATOM   3597  H   GLU B 221      20.124  -8.316 -12.786  1.00  0.00           H  
ATOM   3598  HA  GLU B 221      17.457  -8.038 -14.095  1.00  0.00           H  
ATOM   3599 1HB  GLU B 221      17.944 -10.257 -13.108  1.00  0.00           H  
ATOM   3600 2HB  GLU B 221      18.246  -9.508 -11.547  1.00  0.00           H  
ATOM   3601 1HG  GLU B 221      15.898  -8.693 -11.512  1.00  0.00           H  
ATOM   3602 2HG  GLU B 221      15.611  -9.524 -13.040  1.00  0.00           H  
ATOM   3603  N   ILE B 222      16.498  -6.224 -12.761  1.00  0.00           N  
ATOM   3604  CA  ILE B 222      16.063  -5.071 -11.981  1.00  0.00           C  
ATOM   3605  C   ILE B 222      14.563  -5.166 -11.711  1.00  0.00           C  
ATOM   3606  O   ILE B 222      13.796  -5.592 -12.577  1.00  0.00           O  
ATOM   3607  CB  ILE B 222      16.395  -3.744 -12.701  1.00  0.00           C  
ATOM   3608  CG1 ILE B 222      16.072  -2.550 -11.796  1.00  0.00           C  
ATOM   3609  CG2 ILE B 222      15.637  -3.646 -14.028  1.00  0.00           C  
ATOM   3610  CD1 ILE B 222      16.646  -1.228 -12.286  1.00  0.00           C  
ATOM   3611  H   ILE B 222      15.983  -6.478 -13.592  1.00  0.00           H  
ATOM   3612  HA  ILE B 222      16.589  -5.081 -11.027  1.00  0.00           H  
ATOM   3613  HB  ILE B 222      17.465  -3.697 -12.902  1.00  0.00           H  
ATOM   3614 1HG1 ILE B 222      14.991  -2.440 -11.711  1.00  0.00           H  
ATOM   3615 2HG1 ILE B 222      16.461  -2.737 -10.795  1.00  0.00           H  
ATOM   3616 1HG2 ILE B 222      15.884  -2.705 -14.519  1.00  0.00           H  
ATOM   3617 2HG2 ILE B 222      15.922  -4.477 -14.672  1.00  0.00           H  
ATOM   3618 3HG2 ILE B 222      14.564  -3.686 -13.838  1.00  0.00           H  
ATOM   3619 1HD1 ILE B 222      16.374  -0.433 -11.591  1.00  0.00           H  
ATOM   3620 2HD1 ILE B 222      17.732  -1.302 -12.345  1.00  0.00           H  
ATOM   3621 3HD1 ILE B 222      16.244  -1.000 -13.272  1.00  0.00           H  
ATOM   3622  N   LYS B 223      14.100  -4.917 -10.497  1.00  0.00           N  
ATOM   3623  CA  LYS B 223      12.693  -4.912 -10.105  1.00  0.00           C  
ATOM   3624  C   LYS B 223      12.406  -3.800  -9.100  1.00  0.00           C  
ATOM   3625  O   LYS B 223      13.323  -3.290  -8.452  1.00  0.00           O  
ATOM   3626  CB  LYS B 223      12.295  -6.266  -9.516  1.00  0.00           C  
ATOM   3627  CG  LYS B 223      13.144  -6.699  -8.331  1.00  0.00           C  
ATOM   3628  CD  LYS B 223      12.766  -8.095  -7.852  1.00  0.00           C  
ATOM   3629  CE  LYS B 223      13.604  -8.524  -6.656  1.00  0.00           C  
ATOM   3630  NZ  LYS B 223      13.225  -9.885  -6.173  1.00  0.00           N  
ATOM   3631  H   LYS B 223      14.805  -4.716  -9.802  1.00  0.00           H  
ATOM   3632  HA  LYS B 223      12.087  -4.727 -10.993  1.00  0.00           H  
ATOM   3633 1HB  LYS B 223      11.255  -6.230  -9.192  1.00  0.00           H  
ATOM   3634 2HB  LYS B 223      12.372  -7.034 -10.286  1.00  0.00           H  
ATOM   3635 1HG  LYS B 223      14.196  -6.697  -8.617  1.00  0.00           H  
ATOM   3636 2HG  LYS B 223      13.008  -5.996  -7.510  1.00  0.00           H  
ATOM   3637 1HD  LYS B 223      11.713  -8.110  -7.568  1.00  0.00           H  
ATOM   3638 2HD  LYS B 223      12.916  -8.810  -8.661  1.00  0.00           H  
ATOM   3639 1HE  LYS B 223      14.657  -8.529  -6.933  1.00  0.00           H  
ATOM   3640 2HE  LYS B 223      13.468  -7.811  -5.842  1.00  0.00           H  
ATOM   3641 1HZ  LYS B 223      13.800 -10.134  -5.381  1.00  0.00           H  
ATOM   3642 2HZ  LYS B 223      12.253  -9.886  -5.896  1.00  0.00           H  
ATOM   3643 3HZ  LYS B 223      13.364 -10.557  -6.914  1.00  0.00           H  
ATOM   3644  N   VAL B 224      11.130  -3.358  -9.027  1.00  0.00           N  
ATOM   3645  CA  VAL B 224      10.756  -2.197  -8.226  1.00  0.00           C  
ATOM   3646  C   VAL B 224       9.561  -2.543  -7.340  1.00  0.00           C  
ATOM   3647  O   VAL B 224       8.684  -3.311  -7.742  1.00  0.00           O  
ATOM   3648  CB  VAL B 224      10.424  -0.978  -9.115  1.00  0.00           C  
ATOM   3649  CG1 VAL B 224      10.128   0.251  -8.258  1.00  0.00           C  
ATOM   3650  CG2 VAL B 224      11.574  -0.694 -10.081  1.00  0.00           C  
ATOM   3651  H   VAL B 224      10.415  -3.849  -9.545  1.00  0.00           H  
ATOM   3652  HA  VAL B 224      11.599  -1.931  -7.587  1.00  0.00           H  
ATOM   3653  HB  VAL B 224       9.520  -1.191  -9.685  1.00  0.00           H  
ATOM   3654 1HG1 VAL B 224       9.896   1.098  -8.904  1.00  0.00           H  
ATOM   3655 2HG1 VAL B 224       9.276   0.046  -7.610  1.00  0.00           H  
ATOM   3656 3HG1 VAL B 224      11.000   0.488  -7.649  1.00  0.00           H  
ATOM   3657 1HG2 VAL B 224      11.324   0.167 -10.701  1.00  0.00           H  
ATOM   3658 2HG2 VAL B 224      12.481  -0.483  -9.515  1.00  0.00           H  
ATOM   3659 3HG2 VAL B 224      11.738  -1.564 -10.718  1.00  0.00           H  
ATOM   3660  N   ARG B 225       9.525  -2.098  -6.118  1.00  0.00           N  
ATOM   3661  CA  ARG B 225       8.359  -2.173  -5.245  1.00  0.00           C  
ATOM   3662  C   ARG B 225       8.148  -0.860  -4.499  1.00  0.00           C  
ATOM   3663  O   ARG B 225       9.039  -0.009  -4.466  1.00  0.00           O  
ATOM   3664  CB  ARG B 225       8.506  -3.325  -4.248  1.00  0.00           C  
ATOM   3665  CG  ARG B 225       9.669  -3.159  -3.283  1.00  0.00           C  
ATOM   3666  CD  ARG B 225       9.817  -4.366  -2.366  1.00  0.00           C  
ATOM   3667  NE  ARG B 225      10.920  -4.195  -1.425  1.00  0.00           N  
ATOM   3668  CZ  ARG B 225      11.282  -5.091  -0.511  1.00  0.00           C  
ATOM   3669  NH1 ARG B 225      10.633  -6.244  -0.398  1.00  0.00           N  
ATOM   3670  NH2 ARG B 225      12.301  -4.833   0.295  1.00  0.00           N  
ATOM   3671  H   ARG B 225      10.374  -1.675  -5.770  1.00  0.00           H  
ATOM   3672  HA  ARG B 225       7.477  -2.356  -5.860  1.00  0.00           H  
ATOM   3673 1HB  ARG B 225       7.592  -3.419  -3.664  1.00  0.00           H  
ATOM   3674 2HB  ARG B 225       8.646  -4.260  -4.790  1.00  0.00           H  
ATOM   3675 1HG  ARG B 225      10.595  -3.041  -3.846  1.00  0.00           H  
ATOM   3676 2HG  ARG B 225       9.505  -2.276  -2.664  1.00  0.00           H  
ATOM   3677 1HD  ARG B 225       8.898  -4.505  -1.797  1.00  0.00           H  
ATOM   3678 2HD  ARG B 225      10.011  -5.256  -2.964  1.00  0.00           H  
ATOM   3679  HE  ARG B 225      11.448  -3.333  -1.471  1.00  0.00           H  
ATOM   3680 1HH1 ARG B 225       9.855  -6.448  -1.010  1.00  0.00           H  
ATOM   3681 2HH1 ARG B 225      10.917  -6.917   0.300  1.00  0.00           H  
ATOM   3682 1HH2 ARG B 225      12.800  -3.958   0.214  1.00  0.00           H  
ATOM   3683 2HH2 ARG B 225      12.579  -5.510   0.990  1.00  0.00           H  
ATOM   3684  N   SER B 226       6.922  -0.592  -3.956  1.00  0.00           N  
ATOM   3685  CA  SER B 226       6.562   0.681  -3.341  1.00  0.00           C  
ATOM   3686  C   SER B 226       6.054   0.482  -1.917  1.00  0.00           C  
ATOM   3687  O   SER B 226       5.556  -0.593  -1.574  1.00  0.00           O  
ATOM   3688  CB  SER B 226       5.499   1.398  -4.175  1.00  0.00           C  
ATOM   3689  OG  SER B 226       5.976   1.653  -5.485  1.00  0.00           O  
ATOM   3690  H   SER B 226       6.236  -1.332  -3.992  1.00  0.00           H  
ATOM   3691  HA  SER B 226       7.453   1.309  -3.298  1.00  0.00           H  
ATOM   3692 1HB  SER B 226       4.600   0.785  -4.223  1.00  0.00           H  
ATOM   3693 2HB  SER B 226       5.230   2.336  -3.692  1.00  0.00           H  
ATOM   3694  HG  SER B 226       6.869   1.301  -5.515  1.00  0.00           H  
ATOM   3695  N   ILE B 227       6.238   1.631  -1.136  1.00  0.00           N  
ATOM   3696  CA  ILE B 227       5.688   1.646   0.215  1.00  0.00           C  
ATOM   3697  C   ILE B 227       5.084   3.017   0.511  1.00  0.00           C  
ATOM   3698  O   ILE B 227       5.599   4.041   0.055  1.00  0.00           O  
ATOM   3699  CB  ILE B 227       6.764   1.295   1.267  1.00  0.00           C  
ATOM   3700  CG1 ILE B 227       6.126   1.147   2.653  1.00  0.00           C  
ATOM   3701  CG2 ILE B 227       7.869   2.355   1.284  1.00  0.00           C  
ATOM   3702  CD1 ILE B 227       7.038   0.501   3.688  1.00  0.00           C  
ATOM   3703  H   ILE B 227       6.735   2.443  -1.474  1.00  0.00           H  
ATOM   3704  HA  ILE B 227       4.898   0.899   0.275  1.00  0.00           H  
ATOM   3705  HB  ILE B 227       7.206   0.329   1.026  1.00  0.00           H  
ATOM   3706 1HG1 ILE B 227       5.831   2.128   3.024  1.00  0.00           H  
ATOM   3707 2HG1 ILE B 227       5.222   0.543   2.575  1.00  0.00           H  
ATOM   3708 1HG2 ILE B 227       8.616   2.090   2.032  1.00  0.00           H  
ATOM   3709 2HG2 ILE B 227       8.340   2.405   0.303  1.00  0.00           H  
ATOM   3710 3HG2 ILE B 227       7.438   3.326   1.530  1.00  0.00           H  
ATOM   3711 1HD1 ILE B 227       6.514   0.431   4.642  1.00  0.00           H  
ATOM   3712 2HD1 ILE B 227       7.317  -0.499   3.354  1.00  0.00           H  
ATOM   3713 3HD1 ILE B 227       7.935   1.107   3.811  1.00  0.00           H  
ATOM   3714  N   PRO B 228       3.902   3.036   1.231  1.00  0.00           N  
ATOM   3715  CA  PRO B 228       3.370   4.343   1.624  1.00  0.00           C  
ATOM   3716  C   PRO B 228       4.329   5.124   2.519  1.00  0.00           C  
ATOM   3717  O   PRO B 228       4.909   4.559   3.450  1.00  0.00           O  
ATOM   3718  CB  PRO B 228       2.086   3.989   2.378  1.00  0.00           C  
ATOM   3719  CG  PRO B 228       1.739   2.611   1.915  1.00  0.00           C  
ATOM   3720  CD  PRO B 228       3.010   1.891   1.565  1.00  0.00           C  
ATOM   3721  HA  PRO B 228       3.144   4.928   0.720  1.00  0.00           H  
ATOM   3722 1HB  PRO B 228       2.261   4.038   3.463  1.00  0.00           H  
ATOM   3723 2HB  PRO B 228       1.299   4.722   2.146  1.00  0.00           H  
ATOM   3724 1HG  PRO B 228       1.194   2.071   2.703  1.00  0.00           H  
ATOM   3725 2HG  PRO B 228       1.070   2.660   1.043  1.00  0.00           H  
ATOM   3726 1HD  PRO B 228       3.361   1.321   2.438  1.00  0.00           H  
ATOM   3727 2HD  PRO B 228       2.830   1.222   0.711  1.00  0.00           H  
ATOM   3728  N   ASP B 229       4.508   6.524   2.337  1.00  0.00           N  
ATOM   3729  CA  ASP B 229       5.558   7.245   3.049  1.00  0.00           C  
ATOM   3730  C   ASP B 229       5.111   8.661   3.403  1.00  0.00           C  
ATOM   3731  O   ASP B 229       5.824   9.629   3.131  1.00  0.00           O  
ATOM   3732  CB  ASP B 229       6.839   7.291   2.214  1.00  0.00           C  
ATOM   3733  CG  ASP B 229       8.055   7.723   3.015  1.00  0.00           C  
ATOM   3734  OD1 ASP B 229       8.076   7.522   4.248  1.00  0.00           O  
ATOM   3735  OD2 ASP B 229       8.999   8.272   2.407  1.00  0.00           O  
ATOM   3736  H   ASP B 229       3.903   7.031   1.707  1.00  0.00           H  
ATOM   3737  HA  ASP B 229       5.769   6.719   3.981  1.00  0.00           H  
ATOM   3738 1HB  ASP B 229       7.034   6.305   1.791  1.00  0.00           H  
ATOM   3739 2HB  ASP B 229       6.707   7.984   1.382  1.00  0.00           H  
ATOM   3740  N   HIS B 230       3.933   8.770   3.816  1.00  0.00           N  
ATOM   3741  CA  HIS B 230       3.364   9.999   4.356  1.00  0.00           C  
ATOM   3742  C   HIS B 230       2.354   9.702   5.458  1.00  0.00           C  
ATOM   3743  O   HIS B 230       2.692   9.071   6.463  1.00  0.00           O  
ATOM   3744  CB  HIS B 230       2.703  10.817   3.244  1.00  0.00           C  
ATOM   3745  CG  HIS B 230       2.423  12.235   3.628  1.00  0.00           C  
ATOM   3746  ND1 HIS B 230       1.237  12.628   4.210  1.00  0.00           N  
ATOM   3747  CD2 HIS B 230       3.179  13.352   3.515  1.00  0.00           C  
ATOM   3748  CE1 HIS B 230       1.276  13.930   4.437  1.00  0.00           C  
ATOM   3749  NE2 HIS B 230       2.444  14.394   4.025  1.00  0.00           N  
ATOM   3750  H   HIS B 230       3.356   7.943   3.763  1.00  0.00           H  
ATOM   3751  HA  HIS B 230       4.156  10.604   4.797  1.00  0.00           H  
ATOM   3752 1HB  HIS B 230       3.347  10.822   2.364  1.00  0.00           H  
ATOM   3753 2HB  HIS B 230       1.762  10.348   2.958  1.00  0.00           H  
ATOM   3754  HD2 HIS B 230       4.184  13.413   3.096  1.00  0.00           H  
ATOM   3755  HE1 HIS B 230       0.480  14.523   4.888  1.00  0.00           H  
ATOM   3756  HE2 HIS B 230       2.749  15.356   4.076  1.00  0.00           H  
ATOM   3757  N   TYR B 231       1.027  10.326   5.303  1.00  0.00           N  
ATOM   3758  CA  TYR B 231      -0.035  10.079   6.272  1.00  0.00           C  
ATOM   3759  C   TYR B 231      -0.351   8.592   6.367  1.00  0.00           C  
ATOM   3760  O   TYR B 231      -0.525   8.056   7.464  1.00  0.00           O  
ATOM   3761  CB  TYR B 231      -1.298  10.859   5.895  1.00  0.00           C  
ATOM   3762  CG  TYR B 231      -2.461  10.617   6.827  1.00  0.00           C  
ATOM   3763  CD1 TYR B 231      -3.474   9.722   6.490  1.00  0.00           C  
ATOM   3764  CD2 TYR B 231      -2.550  11.284   8.044  1.00  0.00           C  
ATOM   3765  CE1 TYR B 231      -4.548   9.497   7.344  1.00  0.00           C  
ATOM   3766  CE2 TYR B 231      -3.620  11.067   8.906  1.00  0.00           C  
ATOM   3767  CZ  TYR B 231      -4.612  10.173   8.549  1.00  0.00           C  
ATOM   3768  OH  TYR B 231      -5.674   9.955   9.398  1.00  0.00           O  
ATOM   3769  H   TYR B 231       0.844  10.934   4.517  1.00  0.00           H  
ATOM   3770  HA  TYR B 231       0.304  10.418   7.251  1.00  0.00           H  
ATOM   3771 1HB  TYR B 231      -1.079  11.928   5.893  1.00  0.00           H  
ATOM   3772 2HB  TYR B 231      -1.607  10.586   4.886  1.00  0.00           H  
ATOM   3773  HD1 TYR B 231      -3.433   9.184   5.543  1.00  0.00           H  
ATOM   3774  HD2 TYR B 231      -1.774  11.991   8.336  1.00  0.00           H  
ATOM   3775  HE1 TYR B 231      -5.330   8.793   7.062  1.00  0.00           H  
ATOM   3776  HE2 TYR B 231      -3.672  11.601   9.855  1.00  0.00           H  
ATOM   3777  HH  TYR B 231      -5.571  10.497  10.184  1.00  0.00           H  
ATOM   3778  N   PHE B 232      -0.323   7.964   5.210  1.00  0.00           N  
ATOM   3779  CA  PHE B 232      -0.575   6.529   5.176  1.00  0.00           C  
ATOM   3780  C   PHE B 232       0.714   5.747   5.397  1.00  0.00           C  
ATOM   3781  O   PHE B 232       1.770   6.121   4.881  1.00  0.00           O  
ATOM   3782  CB  PHE B 232      -1.212   6.125   3.843  1.00  0.00           C  
ATOM   3783  CG  PHE B 232      -2.562   6.745   3.603  1.00  0.00           C  
ATOM   3784  CD1 PHE B 232      -3.714   6.150   4.103  1.00  0.00           C  
ATOM   3785  CD2 PHE B 232      -2.679   7.923   2.876  1.00  0.00           C  
ATOM   3786  CE1 PHE B 232      -4.965   6.722   3.882  1.00  0.00           C  
ATOM   3787  CE2 PHE B 232      -3.926   8.499   2.651  1.00  0.00           C  
ATOM   3788  CZ  PHE B 232      -5.068   7.897   3.155  1.00  0.00           C  
ATOM   3789  H   PHE B 232      -0.132   8.450   4.346  1.00  0.00           H  
ATOM   3790  HA  PHE B 232      -1.267   6.280   5.982  1.00  0.00           H  
ATOM   3791 1HB  PHE B 232      -0.555   6.413   3.024  1.00  0.00           H  
ATOM   3792 2HB  PHE B 232      -1.324   5.042   3.807  1.00  0.00           H  
ATOM   3793  HD1 PHE B 232      -3.631   5.225   4.675  1.00  0.00           H  
ATOM   3794  HD2 PHE B 232      -1.780   8.397   2.479  1.00  0.00           H  
ATOM   3795  HE1 PHE B 232      -5.860   6.245   4.281  1.00  0.00           H  
ATOM   3796  HE2 PHE B 232      -4.005   9.423   2.078  1.00  0.00           H  
ATOM   3797  HZ  PHE B 232      -6.044   8.346   2.979  1.00  0.00           H  
ATOM   3798  N   LYS B 233       0.664   4.757   6.303  1.00  0.00           N  
ATOM   3799  CA  LYS B 233       1.750   3.810   6.542  1.00  0.00           C  
ATOM   3800  C   LYS B 233       1.358   2.403   6.102  1.00  0.00           C  
ATOM   3801  O   LYS B 233       0.188   2.139   5.814  1.00  0.00           O  
ATOM   3802  CB  LYS B 233       2.144   3.807   8.019  1.00  0.00           C  
ATOM   3803  CG  LYS B 233       2.501   5.180   8.568  1.00  0.00           C  
ATOM   3804  CD  LYS B 233       3.770   5.726   7.926  1.00  0.00           C  
ATOM   3805  CE  LYS B 233       4.173   7.064   8.530  1.00  0.00           C  
ATOM   3806  NZ  LYS B 233       5.358   7.651   7.836  1.00  0.00           N  
ATOM   3807  H   LYS B 233      -0.186   4.678   6.843  1.00  0.00           H  
ATOM   3808  HA  LYS B 233       2.614   4.118   5.952  1.00  0.00           H  
ATOM   3809 1HB  LYS B 233       1.322   3.408   8.614  1.00  0.00           H  
ATOM   3810 2HB  LYS B 233       3.002   3.151   8.165  1.00  0.00           H  
ATOM   3811 1HG  LYS B 233       1.682   5.873   8.375  1.00  0.00           H  
ATOM   3812 2HG  LYS B 233       2.651   5.113   9.645  1.00  0.00           H  
ATOM   3813 1HD  LYS B 233       4.585   5.015   8.068  1.00  0.00           H  
ATOM   3814 2HD  LYS B 233       3.609   5.858   6.856  1.00  0.00           H  
ATOM   3815 1HE  LYS B 233       3.340   7.762   8.457  1.00  0.00           H  
ATOM   3816 2HE  LYS B 233       4.414   6.929   9.585  1.00  0.00           H  
ATOM   3817 1HZ  LYS B 233       5.595   8.535   8.263  1.00  0.00           H  
ATOM   3818 2HZ  LYS B 233       6.142   7.018   7.914  1.00  0.00           H  
ATOM   3819 3HZ  LYS B 233       5.139   7.797   6.861  1.00  0.00           H  
ATOM   3820  N   GLY B 234       2.435   1.497   6.041  1.00  0.00           N  
ATOM   3821  CA  GLY B 234       2.000   0.171   5.630  1.00  0.00           C  
ATOM   3822  C   GLY B 234       3.148  -0.733   5.223  1.00  0.00           C  
ATOM   3823  O   GLY B 234       4.199  -0.739   5.868  1.00  0.00           O  
ATOM   3824  H   GLY B 234       3.413   1.655   6.238  1.00  0.00           H  
ATOM   3825 1HA  GLY B 234       1.455  -0.303   6.447  1.00  0.00           H  
ATOM   3826 2HA  GLY B 234       1.310   0.258   4.792  1.00  0.00           H  
ATOM   3827  N   PHE B 235       2.837  -1.545   4.197  1.00  0.00           N  
ATOM   3828  CA  PHE B 235       3.731  -2.610   3.756  1.00  0.00           C  
ATOM   3829  C   PHE B 235       4.235  -2.343   2.343  1.00  0.00           C  
ATOM   3830  O   PHE B 235       3.668  -1.521   1.620  1.00  0.00           O  
ATOM   3831  CB  PHE B 235       3.021  -3.966   3.813  1.00  0.00           C  
ATOM   3832  CG  PHE B 235       2.396  -4.269   5.148  1.00  0.00           C  
ATOM   3833  CD1 PHE B 235       3.166  -4.755   6.197  1.00  0.00           C  
ATOM   3834  CD2 PHE B 235       1.037  -4.069   5.353  1.00  0.00           C  
ATOM   3835  CE1 PHE B 235       2.590  -5.036   7.434  1.00  0.00           C  
ATOM   3836  CE2 PHE B 235       0.454  -4.348   6.586  1.00  0.00           C  
ATOM   3837  CZ  PHE B 235       1.232  -4.832   7.625  1.00  0.00           C  
ATOM   3838  H   PHE B 235       1.957  -1.412   3.719  1.00  0.00           H  
ATOM   3839  HA  PHE B 235       4.592  -2.639   4.426  1.00  0.00           H  
ATOM   3840 1HB  PHE B 235       2.238  -3.999   3.056  1.00  0.00           H  
ATOM   3841 2HB  PHE B 235       3.732  -4.759   3.583  1.00  0.00           H  
ATOM   3842  HD1 PHE B 235       4.234  -4.916   6.044  1.00  0.00           H  
ATOM   3843  HD2 PHE B 235       0.425  -3.688   4.535  1.00  0.00           H  
ATOM   3844  HE1 PHE B 235       3.207  -5.415   8.248  1.00  0.00           H  
ATOM   3845  HE2 PHE B 235      -0.614  -4.187   6.735  1.00  0.00           H  
ATOM   3846  HZ  PHE B 235       0.777  -5.053   8.590  1.00  0.00           H  
ATOM   3847  N   TRP B 236       5.376  -3.003   2.122  1.00  0.00           N  
ATOM   3848  CA  TRP B 236       5.852  -2.978   0.743  1.00  0.00           C  
ATOM   3849  C   TRP B 236       4.845  -3.640  -0.192  1.00  0.00           C  
ATOM   3850  O   TRP B 236       4.210  -4.633   0.171  1.00  0.00           O  
ATOM   3851  CB  TRP B 236       7.209  -3.678   0.629  1.00  0.00           C  
ATOM   3852  CG  TRP B 236       8.349  -2.892   1.205  1.00  0.00           C  
ATOM   3853  CD1 TRP B 236       8.994  -3.122   2.388  1.00  0.00           C  
ATOM   3854  CD2 TRP B 236       8.976  -1.745   0.622  1.00  0.00           C  
ATOM   3855  NE1 TRP B 236       9.985  -2.187   2.576  1.00  0.00           N  
ATOM   3856  CE2 TRP B 236       9.995  -1.331   1.508  1.00  0.00           C  
ATOM   3857  CE3 TRP B 236       8.775  -1.028  -0.565  1.00  0.00           C  
ATOM   3858  CZ2 TRP B 236      10.812  -0.229   1.243  1.00  0.00           C  
ATOM   3859  CZ3 TRP B 236       9.589   0.069  -0.826  1.00  0.00           C  
ATOM   3860  CH2 TRP B 236      10.594   0.455   0.075  1.00  0.00           C  
ATOM   3861  H   TRP B 236       5.912  -3.500   2.819  1.00  0.00           H  
ATOM   3862  HA  TRP B 236       5.970  -1.939   0.437  1.00  0.00           H  
ATOM   3863 1HB  TRP B 236       7.167  -4.639   1.141  1.00  0.00           H  
ATOM   3864 2HB  TRP B 236       7.429  -3.876  -0.420  1.00  0.00           H  
ATOM   3865  HD1 TRP B 236       8.757  -3.928   3.080  1.00  0.00           H  
ATOM   3866  HE1 TRP B 236      10.605  -2.138   3.372  1.00  0.00           H  
ATOM   3867  HE3 TRP B 236       7.999  -1.325  -1.270  1.00  0.00           H  
ATOM   3868  HZ2 TRP B 236      11.599   0.087   1.928  1.00  0.00           H  
ATOM   3869  HZ3 TRP B 236       9.426   0.624  -1.750  1.00  0.00           H  
ATOM   3870  HH2 TRP B 236      11.214   1.320  -0.162  1.00  0.00           H  
ATOM   3871  N   SER B 237       4.687  -3.146  -1.413  1.00  0.00           N  
ATOM   3872  CA  SER B 237       3.938  -3.827  -2.464  1.00  0.00           C  
ATOM   3873  C   SER B 237       4.680  -5.064  -2.960  1.00  0.00           C  
ATOM   3874  O   SER B 237       5.826  -5.303  -2.574  1.00  0.00           O  
ATOM   3875  CB  SER B 237       3.672  -2.879  -3.634  1.00  0.00           C  
ATOM   3876  OG  SER B 237       4.876  -2.572  -4.316  1.00  0.00           O  
ATOM   3877  H   SER B 237       5.112  -2.252  -1.612  1.00  0.00           H  
ATOM   3878  HA  SER B 237       2.980  -4.150  -2.053  1.00  0.00           H  
ATOM   3879 1HB  SER B 237       2.966  -3.341  -4.323  1.00  0.00           H  
ATOM   3880 2HB  SER B 237       3.215  -1.963  -3.263  1.00  0.00           H  
ATOM   3881  HG  SER B 237       5.570  -3.051  -3.856  1.00  0.00           H  
ATOM   3882  N   GLU B 238       3.926  -5.883  -3.677  1.00  0.00           N  
ATOM   3883  CA  GLU B 238       4.632  -6.916  -4.429  1.00  0.00           C  
ATOM   3884  C   GLU B 238       5.638  -6.302  -5.399  1.00  0.00           C  
ATOM   3885  O   GLU B 238       5.551  -5.116  -5.724  1.00  0.00           O  
ATOM   3886  CB  GLU B 238       3.640  -7.800  -5.189  1.00  0.00           C  
ATOM   3887  CG  GLU B 238       2.692  -8.576  -4.287  1.00  0.00           C  
ATOM   3888  CD  GLU B 238       3.404  -9.562  -3.375  1.00  0.00           C  
ATOM   3889  OE1 GLU B 238       3.071  -9.623  -2.169  1.00  0.00           O  
ATOM   3890  OE2 GLU B 238       4.303 -10.278  -3.869  1.00  0.00           O  
ATOM   3891  H   GLU B 238       2.919  -5.836  -3.732  1.00  0.00           H  
ATOM   3892  HA  GLU B 238       5.185  -7.539  -3.725  1.00  0.00           H  
ATOM   3893 1HB  GLU B 238       3.042  -7.183  -5.860  1.00  0.00           H  
ATOM   3894 2HB  GLU B 238       4.187  -8.516  -5.803  1.00  0.00           H  
ATOM   3895 1HG  GLU B 238       2.135  -7.871  -3.671  1.00  0.00           H  
ATOM   3896 2HG  GLU B 238       1.979  -9.117  -4.907  1.00  0.00           H  
ATOM   3897  N   TRP B 239       6.579  -7.115  -5.769  1.00  0.00           N  
ATOM   3898  CA  TRP B 239       7.553  -6.642  -6.747  1.00  0.00           C  
ATOM   3899  C   TRP B 239       6.908  -6.468  -8.118  1.00  0.00           C  
ATOM   3900  O   TRP B 239       6.016  -7.233  -8.493  1.00  0.00           O  
ATOM   3901  CB  TRP B 239       8.733  -7.612  -6.843  1.00  0.00           C  
ATOM   3902  CG  TRP B 239       9.630  -7.602  -5.641  1.00  0.00           C  
ATOM   3903  CD1 TRP B 239       9.719  -8.561  -4.671  1.00  0.00           C  
ATOM   3904  CD2 TRP B 239      10.562  -6.578  -5.280  1.00  0.00           C  
ATOM   3905  NE1 TRP B 239      10.652  -8.195  -3.728  1.00  0.00           N  
ATOM   3906  CE2 TRP B 239      11.183  -6.983  -4.078  1.00  0.00           C  
ATOM   3907  CE3 TRP B 239      10.933  -5.356  -5.858  1.00  0.00           C  
ATOM   3908  CZ2 TRP B 239      12.156  -6.209  -3.443  1.00  0.00           C  
ATOM   3909  CZ3 TRP B 239      11.902  -4.587  -5.223  1.00  0.00           C  
ATOM   3910  CH2 TRP B 239      12.501  -5.018  -4.028  1.00  0.00           C  
ATOM   3911  H   TRP B 239       6.661  -8.055  -5.408  1.00  0.00           H  
ATOM   3912  HA  TRP B 239       7.927  -5.671  -6.421  1.00  0.00           H  
ATOM   3913 1HB  TRP B 239       8.359  -8.627  -6.978  1.00  0.00           H  
ATOM   3914 2HB  TRP B 239       9.336  -7.366  -7.717  1.00  0.00           H  
ATOM   3915  HD1 TRP B 239       9.136  -9.480  -4.648  1.00  0.00           H  
ATOM   3916  HE1 TRP B 239      10.904  -8.732  -2.910  1.00  0.00           H  
ATOM   3917  HE3 TRP B 239      10.474  -5.017  -6.786  1.00  0.00           H  
ATOM   3918  HZ2 TRP B 239      12.635  -6.526  -2.516  1.00  0.00           H  
ATOM   3919  HZ3 TRP B 239      12.186  -3.637  -5.677  1.00  0.00           H  
ATOM   3920  HH2 TRP B 239      13.257  -4.389  -3.557  1.00  0.00           H  
ATOM   3921  N   SER B 240       7.423  -5.493  -8.931  1.00  0.00           N  
ATOM   3922  CA  SER B 240       7.102  -5.433 -10.354  1.00  0.00           C  
ATOM   3923  C   SER B 240       7.710  -6.611 -11.108  1.00  0.00           C  
ATOM   3924  O   SER B 240       8.613  -7.280 -10.601  1.00  0.00           O  
ATOM   3925  CB  SER B 240       7.598  -4.119 -10.960  1.00  0.00           C  
ATOM   3926  OG  SER B 240       9.013  -4.095 -11.019  1.00  0.00           O  
ATOM   3927  H   SER B 240       8.040  -4.798  -8.536  1.00  0.00           H  
ATOM   3928  HA  SER B 240       6.018  -5.482 -10.467  1.00  0.00           H  
ATOM   3929 1HB  SER B 240       7.186  -4.002 -11.962  1.00  0.00           H  
ATOM   3930 2HB  SER B 240       7.240  -3.284 -10.359  1.00  0.00           H  
ATOM   3931  HG  SER B 240       9.307  -4.933 -10.653  1.00  0.00           H  
ATOM   3932  N   PRO B 241       7.075  -6.912 -12.299  1.00  0.00           N  
ATOM   3933  CA  PRO B 241       7.845  -7.849 -13.121  1.00  0.00           C  
ATOM   3934  C   PRO B 241       9.291  -7.404 -13.327  1.00  0.00           C  
ATOM   3935  O   PRO B 241       9.559  -6.207 -13.460  1.00  0.00           O  
ATOM   3936  CB  PRO B 241       7.083  -7.862 -14.449  1.00  0.00           C  
ATOM   3937  CG  PRO B 241       5.689  -7.457 -14.093  1.00  0.00           C  
ATOM   3938  CD  PRO B 241       5.753  -6.455 -12.976  1.00  0.00           C  
ATOM   3939  HA  PRO B 241       7.827  -8.843 -12.650  1.00  0.00           H  
ATOM   3940 1HB  PRO B 241       7.555  -7.168 -15.160  1.00  0.00           H  
ATOM   3941 2HB  PRO B 241       7.129  -8.865 -14.899  1.00  0.00           H  
ATOM   3942 1HG  PRO B 241       5.183  -7.026 -14.970  1.00  0.00           H  
ATOM   3943 2HG  PRO B 241       5.104  -8.337 -13.789  1.00  0.00           H  
ATOM   3944 1HD  PRO B 241       5.807  -5.440 -13.396  1.00  0.00           H  
ATOM   3945 2HD  PRO B 241       4.866  -6.563 -12.335  1.00  0.00           H  
ATOM   3946  N   SER B 242      10.215  -8.374 -13.280  1.00  0.00           N  
ATOM   3947  CA  SER B 242      11.628  -8.057 -13.462  1.00  0.00           C  
ATOM   3948  C   SER B 242      11.914  -7.604 -14.890  1.00  0.00           C  
ATOM   3949  O   SER B 242      11.242  -8.035 -15.829  1.00  0.00           O  
ATOM   3950  CB  SER B 242      12.497  -9.267 -13.117  1.00  0.00           C  
ATOM   3951  OG  SER B 242      12.373  -9.601 -11.746  1.00  0.00           O  
ATOM   3952  H   SER B 242       9.943  -9.333 -13.118  1.00  0.00           H  
ATOM   3953  HA  SER B 242      11.888  -7.238 -12.790  1.00  0.00           H  
ATOM   3954 1HB  SER B 242      12.199 -10.116 -13.731  1.00  0.00           H  
ATOM   3955 2HB  SER B 242      13.538  -9.045 -13.349  1.00  0.00           H  
ATOM   3956  HG  SER B 242      11.758  -8.965 -11.373  1.00  0.00           H  
ATOM   3957  N   TYR B 243      12.880  -6.667 -15.036  1.00  0.00           N  
ATOM   3958  CA  TYR B 243      13.442  -6.257 -16.318  1.00  0.00           C  
ATOM   3959  C   TYR B 243      14.914  -6.643 -16.417  1.00  0.00           C  
ATOM   3960  O   TYR B 243      15.688  -6.404 -15.487  1.00  0.00           O  
ATOM   3961  CB  TYR B 243      13.284  -4.746 -16.517  1.00  0.00           C  
ATOM   3962  CG  TYR B 243      13.583  -4.285 -17.923  1.00  0.00           C  
ATOM   3963  CD1 TYR B 243      14.886  -3.998 -18.321  1.00  0.00           C  
ATOM   3964  CD2 TYR B 243      12.562  -4.133 -18.855  1.00  0.00           C  
ATOM   3965  CE1 TYR B 243      15.166  -3.570 -19.615  1.00  0.00           C  
ATOM   3966  CE2 TYR B 243      12.830  -3.706 -20.152  1.00  0.00           C  
ATOM   3967  CZ  TYR B 243      14.133  -3.428 -20.522  1.00  0.00           C  
ATOM   3968  OH  TYR B 243      14.403  -3.005 -21.804  1.00  0.00           O  
ATOM   3969  H   TYR B 243      13.221  -6.235 -14.189  1.00  0.00           H  
ATOM   3970  HA  TYR B 243      12.901  -6.771 -17.113  1.00  0.00           H  
ATOM   3971 1HB  TYR B 243      12.263  -4.451 -16.271  1.00  0.00           H  
ATOM   3972 2HB  TYR B 243      13.950  -4.218 -15.836  1.00  0.00           H  
ATOM   3973  HD1 TYR B 243      15.709  -4.107 -17.614  1.00  0.00           H  
ATOM   3974  HD2 TYR B 243      11.531  -4.348 -18.574  1.00  0.00           H  
ATOM   3975  HE1 TYR B 243      16.193  -3.351 -19.906  1.00  0.00           H  
ATOM   3976  HE2 TYR B 243      12.015  -3.592 -20.868  1.00  0.00           H  
ATOM   3977  HH  TYR B 243      13.584  -2.958 -22.303  1.00  0.00           H  
ATOM   3978  N   TYR B 244      15.279  -7.277 -17.496  1.00  0.00           N  
ATOM   3979  CA  TYR B 244      16.658  -7.718 -17.673  1.00  0.00           C  
ATOM   3980  C   TYR B 244      17.374  -6.866 -18.713  1.00  0.00           C  
ATOM   3981  O   TYR B 244      16.806  -6.546 -19.760  1.00  0.00           O  
ATOM   3982  CB  TYR B 244      16.702  -9.193 -18.087  1.00  0.00           C  
ATOM   3983  CG  TYR B 244      16.135 -10.131 -17.049  1.00  0.00           C  
ATOM   3984  CD1 TYR B 244      16.960 -10.731 -16.099  1.00  0.00           C  
ATOM   3985  CD2 TYR B 244      14.775 -10.422 -17.017  1.00  0.00           C  
ATOM   3986  CE1 TYR B 244      16.442 -11.598 -15.143  1.00  0.00           C  
ATOM   3987  CE2 TYR B 244      14.247 -11.287 -16.065  1.00  0.00           C  
ATOM   3988  CZ  TYR B 244      15.087 -11.869 -15.133  1.00  0.00           C  
ATOM   3989  OH  TYR B 244      14.570 -12.727 -14.188  1.00  0.00           O  
ATOM   3990  H   TYR B 244      14.604  -7.469 -18.223  1.00  0.00           H  
ATOM   3991  HA  TYR B 244      17.181  -7.607 -16.723  1.00  0.00           H  
ATOM   3992 1HB  TYR B 244      16.141  -9.328 -19.013  1.00  0.00           H  
ATOM   3993 2HB  TYR B 244      17.733  -9.485 -18.284  1.00  0.00           H  
ATOM   3994  HD1 TYR B 244      18.030 -10.523 -16.097  1.00  0.00           H  
ATOM   3995  HD2 TYR B 244      14.104  -9.970 -17.747  1.00  0.00           H  
ATOM   3996  HE1 TYR B 244      17.103 -12.057 -14.409  1.00  0.00           H  
ATOM   3997  HE2 TYR B 244      13.178 -11.503 -16.057  1.00  0.00           H  
ATOM   3998  HH  TYR B 244      13.622 -12.809 -14.317  1.00  0.00           H  
ATOM   3999  N   PHE B 245      18.633  -6.419 -18.452  1.00  0.00           N  
ATOM   4000  CA  PHE B 245      19.424  -5.648 -19.403  1.00  0.00           C  
ATOM   4001  C   PHE B 245      20.903  -5.997 -19.286  1.00  0.00           C  
ATOM   4002  O   PHE B 245      21.336  -6.555 -18.276  1.00  0.00           O  
ATOM   4003  CB  PHE B 245      19.221  -4.146 -19.182  1.00  0.00           C  
ATOM   4004  CG  PHE B 245      19.803  -3.638 -17.890  1.00  0.00           C  
ATOM   4005  CD1 PHE B 245      19.122  -3.808 -16.691  1.00  0.00           C  
ATOM   4006  CD2 PHE B 245      21.032  -2.992 -17.875  1.00  0.00           C  
ATOM   4007  CE1 PHE B 245      19.658  -3.339 -15.494  1.00  0.00           C  
ATOM   4008  CE2 PHE B 245      21.574  -2.521 -16.683  1.00  0.00           C  
ATOM   4009  CZ  PHE B 245      20.885  -2.695 -15.493  1.00  0.00           C  
ATOM   4010  H   PHE B 245      19.028  -6.640 -17.549  1.00  0.00           H  
ATOM   4011  HA  PHE B 245      19.093  -5.898 -20.412  1.00  0.00           H  
ATOM   4012 1HB  PHE B 245      19.678  -3.593 -20.001  1.00  0.00           H  
ATOM   4013 2HB  PHE B 245      18.156  -3.918 -19.188  1.00  0.00           H  
ATOM   4014  HD1 PHE B 245      18.157  -4.316 -16.694  1.00  0.00           H  
ATOM   4015  HD2 PHE B 245      21.574  -2.855 -18.812  1.00  0.00           H  
ATOM   4016  HE1 PHE B 245      19.112  -3.479 -14.561  1.00  0.00           H  
ATOM   4017  HE2 PHE B 245      22.539  -2.015 -16.684  1.00  0.00           H  
ATOM   4018  HZ  PHE B 245      21.307  -2.325 -14.559  1.00  0.00           H  
ATOM   4019  N   ARG B 246      21.583  -5.775 -20.367  1.00  0.00           N  
ATOM   4020  CA  ARG B 246      23.006  -6.094 -20.414  1.00  0.00           C  
ATOM   4021  C   ARG B 246      23.844  -4.832 -20.595  1.00  0.00           C  
ATOM   4022  O   ARG B 246      23.547  -4.001 -21.455  1.00  0.00           O  
ATOM   4023  CB  ARG B 246      23.299  -7.083 -21.544  1.00  0.00           C  
ATOM   4024  CG  ARG B 246      24.743  -7.557 -21.589  1.00  0.00           C  
ATOM   4025  CD  ARG B 246      24.947  -8.646 -22.633  1.00  0.00           C  
ATOM   4026  NE  ARG B 246      26.323  -9.133 -22.642  1.00  0.00           N  
ATOM   4027  CZ  ARG B 246      26.733 -10.237 -23.261  1.00  0.00           C  
ATOM   4028  NH1 ARG B 246      25.875 -10.994 -23.936  1.00  0.00           N  
ATOM   4029  NH2 ARG B 246      28.009 -10.587 -23.205  1.00  0.00           N  
ATOM   4030  H   ARG B 246      21.140  -5.381 -21.185  1.00  0.00           H  
ATOM   4031  HA  ARG B 246      23.289  -6.555 -19.467  1.00  0.00           H  
ATOM   4032 1HB  ARG B 246      22.659  -7.957 -21.437  1.00  0.00           H  
ATOM   4033 2HB  ARG B 246      23.064  -6.620 -22.503  1.00  0.00           H  
ATOM   4034 1HG  ARG B 246      25.394  -6.718 -21.837  1.00  0.00           H  
ATOM   4035 2HG  ARG B 246      25.025  -7.959 -20.615  1.00  0.00           H  
ATOM   4036 1HD  ARG B 246      24.287  -9.486 -22.416  1.00  0.00           H  
ATOM   4037 2HD  ARG B 246      24.717  -8.250 -23.621  1.00  0.00           H  
ATOM   4038  HE  ARG B 246      27.016  -8.593 -22.142  1.00  0.00           H  
ATOM   4039 1HH1 ARG B 246      24.900 -10.733 -23.983  1.00  0.00           H  
ATOM   4040 2HH1 ARG B 246      26.197 -11.830 -24.402  1.00  0.00           H  
ATOM   4041 1HH2 ARG B 246      28.668 -10.016 -22.693  1.00  0.00           H  
ATOM   4042 2HH2 ARG B 246      28.324 -11.424 -23.673  1.00  0.00           H  
ATOM   4043  N   THR B 247      24.813  -4.636 -19.723  1.00  0.00           N  
ATOM   4044  CA  THR B 247      25.721  -3.498 -19.810  1.00  0.00           C  
ATOM   4045  C   THR B 247      26.748  -3.709 -20.919  1.00  0.00           C  
ATOM   4046  O   THR B 247      27.092  -4.847 -21.245  1.00  0.00           O  
ATOM   4047  CB  THR B 247      26.447  -3.258 -18.474  1.00  0.00           C  
ATOM   4048  OG1 THR B 247      27.179  -4.437 -18.116  1.00  0.00           O  
ATOM   4049  CG2 THR B 247      25.456  -2.932 -17.361  1.00  0.00           C  
ATOM   4050  H   THR B 247      24.927  -5.300 -18.970  1.00  0.00           H  
ATOM   4051  HA  THR B 247      25.138  -2.608 -20.046  1.00  0.00           H  
ATOM   4052  HB  THR B 247      27.142  -2.425 -18.582  1.00  0.00           H  
ATOM   4053  HG1 THR B 247      27.051  -5.109 -18.790  1.00  0.00           H  
ATOM   4054 1HG2 THR B 247      25.997  -2.767 -16.429  1.00  0.00           H  
ATOM   4055 2HG2 THR B 247      24.899  -2.032 -17.622  1.00  0.00           H  
ATOM   4056 3HG2 THR B 247      24.764  -3.763 -17.236  1.00  0.00           H  
ATOM   4057  N   PRO B 248      27.059  -2.653 -21.661  1.00  0.00           N  
ATOM   4058  CA  PRO B 248      28.104  -2.755 -22.682  1.00  0.00           C  
ATOM   4059  C   PRO B 248      29.420  -3.297 -22.127  1.00  0.00           C  
ATOM   4060  O   PRO B 248      29.727  -3.096 -20.949  1.00  0.00           O  
ATOM   4061  OXT PRO B 248      30.159  -3.921 -22.837  1.00  0.00           O  
ATOM   4062  CB  PRO B 248      28.268  -1.312 -23.164  1.00  0.00           C  
ATOM   4063  CG  PRO B 248      27.011  -0.623 -22.742  1.00  0.00           C  
ATOM   4064  CD  PRO B 248      26.495  -1.290 -21.499  1.00  0.00           C  
ATOM   4065  HA  PRO B 248      27.750  -3.402 -23.498  1.00  0.00           H  
ATOM   4066 1HB  PRO B 248      29.166  -0.864 -22.713  1.00  0.00           H  
ATOM   4067 2HB  PRO B 248      28.413  -1.294 -24.254  1.00  0.00           H  
ATOM   4068 1HG  PRO B 248      27.207   0.443 -22.555  1.00  0.00           H  
ATOM   4069 2HG  PRO B 248      26.262  -0.673 -23.546  1.00  0.00           H  
ATOM   4070 1HD  PRO B 248      26.888  -0.770 -20.613  1.00  0.00           H  
ATOM   4071 2HD  PRO B 248      25.395  -1.273 -21.503  1.00  0.00           H  
TER                                                                             
score 0
silent_score 0
                                                         
