# Supplementary material for: Improving de novo protein binder design with deep learning
Source: Nat Commun. 2023 May 6;14:2625. doi: 10.1038/s41467-023-38328-5 (PMC10163288; doi:10.1038/s41467-023-38328-5)
Supplement: Supplementary file 4 — Source Data File [file 41467_2023_38328_MOESM4_ESM.zip › all_data/experimental_structure_agreement/af2_template/FGFR2_design_af2pred.pdb]

HEADER                                            14-MAR-23   XXXX              
EXPDTA    THEORETICAL MODEL                                                     
REMARK 220                                                                      
REMARK 220 EXPERIMENTAL DETAILS                                                 
REMARK 220  EXPERIMENT TYPE                : THEORETICAL MODELLING              
REMARK 220  DATE OF DATA COLLECTION        : 14-MAR-23                          
REMARK 220                                                                      
REMARK 220 REMARK: MODEL GENERATED BY ROSETTA                                   
REMARK 220  VERSION 2021.38+release.4d5a969                                     
SSBOND     CYS B   89    CYS B  141                                       2.15  
ATOM      1  N   ASP A   1      12.940  17.229 -10.302  1.00  0.00           N  
ATOM      2  CA  ASP A   1      11.638  16.677  -9.942  1.00  0.00           C  
ATOM      3  C   ASP A   1      11.787  15.492  -8.991  1.00  0.00           C  
ATOM      4  O   ASP A   1      12.295  14.437  -9.380  1.00  0.00           O  
ATOM      5  CB  ASP A   1      10.870  16.252 -11.196  1.00  0.00           C  
ATOM      6  CG  ASP A   1       9.396  16.003 -10.932  1.00  0.00           C  
ATOM      7  OD1 ASP A   1       8.984  15.971  -9.753  1.00  0.00           O  
ATOM      8  OD2 ASP A   1       8.639  15.834 -11.913  1.00  0.00           O  
ATOM      9 1H   ASP A   1      12.814  18.002 -10.924  1.00  0.00           H  
ATOM     10 2H   ASP A   1      13.411  17.539  -9.476  1.00  0.00           H  
ATOM     11 3H   ASP A   1      13.488  16.525 -10.753  1.00  0.00           H  
ATOM     12  HA  ASP A   1      11.065  17.449  -9.428  1.00  0.00           H  
ATOM     13 1HB  ASP A   1      10.961  17.026 -11.958  1.00  0.00           H  
ATOM     14 2HB  ASP A   1      11.310  15.340 -11.601  1.00  0.00           H  
ATOM     15  N   ARG A   2      11.684  15.585  -7.769  1.00  0.00           N  
ATOM     16  CA  ARG A   2      11.923  14.638  -6.685  1.00  0.00           C  
ATOM     17  C   ARG A   2      11.141  13.347  -6.903  1.00  0.00           C  
ATOM     18  O   ARG A   2      11.625  12.260  -6.580  1.00  0.00           O  
ATOM     19  CB  ARG A   2      11.547  15.258  -5.337  1.00  0.00           C  
ATOM     20  CG  ARG A   2      12.507  16.339  -4.867  1.00  0.00           C  
ATOM     21  CD  ARG A   2      12.135  16.862  -3.487  1.00  0.00           C  
ATOM     22  NE  ARG A   2      10.962  17.731  -3.538  1.00  0.00           N  
ATOM     23  CZ  ARG A   2      10.502  18.444  -2.513  1.00  0.00           C  
ATOM     24  NH1 ARG A   2      11.110  18.405  -1.333  1.00  0.00           N  
ATOM     25  NH2 ARG A   2       9.427  19.202  -2.670  1.00  0.00           N  
ATOM     26  H   ARG A   2      11.371  16.519  -7.546  1.00  0.00           H  
ATOM     27  HA  ARG A   2      12.985  14.390  -6.670  1.00  0.00           H  
ATOM     28 1HB  ARG A   2      10.551  15.694  -5.403  1.00  0.00           H  
ATOM     29 2HB  ARG A   2      11.514  14.479  -4.575  1.00  0.00           H  
ATOM     30 1HG  ARG A   2      13.517  15.932  -4.818  1.00  0.00           H  
ATOM     31 2HG  ARG A   2      12.485  17.175  -5.567  1.00  0.00           H  
ATOM     32 1HD  ARG A   2      11.912  16.023  -2.828  1.00  0.00           H  
ATOM     33 2HD  ARG A   2      12.968  17.433  -3.078  1.00  0.00           H  
ATOM     34  HE  ARG A   2      10.463  17.796  -4.415  1.00  0.00           H  
ATOM     35 1HH1 ARG A   2      11.931  17.830  -1.206  1.00  0.00           H  
ATOM     36 2HH1 ARG A   2      10.752  18.950  -0.562  1.00  0.00           H  
ATOM     37 1HH2 ARG A   2       8.960  19.237  -3.566  1.00  0.00           H  
ATOM     38 2HH2 ARG A   2       9.075  19.744  -1.895  1.00  0.00           H  
ATOM     39  N   ARG A   3       9.936  13.356  -7.346  1.00  0.00           N  
ATOM     40  CA  ARG A   3       9.132  12.177  -7.653  1.00  0.00           C  
ATOM     41  C   ARG A   3       9.801  11.322  -8.724  1.00  0.00           C  
ATOM     42  O   ARG A   3       9.835  10.095  -8.614  1.00  0.00           O  
ATOM     43  CB  ARG A   3       7.730  12.586  -8.109  1.00  0.00           C  
ATOM     44  CG  ARG A   3       6.808  12.997  -6.972  1.00  0.00           C  
ATOM     45  CD  ARG A   3       5.411  13.338  -7.474  1.00  0.00           C  
ATOM     46  NE  ARG A   3       4.601  13.961  -6.431  1.00  0.00           N  
ATOM     47  CZ  ARG A   3       3.311  14.260  -6.551  1.00  0.00           C  
ATOM     48  NH1 ARG A   3       2.655  13.997  -7.676  1.00  0.00           N  
ATOM     49  NH2 ARG A   3       2.670  14.825  -5.538  1.00  0.00           N  
ATOM     50  H   ARG A   3       9.537  14.273  -7.484  1.00  0.00           H  
ATOM     51  HA  ARG A   3       9.042  11.575  -6.748  1.00  0.00           H  
ATOM     52 1HB  ARG A   3       7.803  13.421  -8.805  1.00  0.00           H  
ATOM     53 2HB  ARG A   3       7.264  11.756  -8.641  1.00  0.00           H  
ATOM     54 1HG  ARG A   3       6.725  12.178  -6.257  1.00  0.00           H  
ATOM     55 2HG  ARG A   3       7.216  13.876  -6.472  1.00  0.00           H  
ATOM     56 1HD  ARG A   3       5.485  14.031  -8.311  1.00  0.00           H  
ATOM     57 2HD  ARG A   3       4.909  12.428  -7.800  1.00  0.00           H  
ATOM     58  HE  ARG A   3       5.053  14.181  -5.554  1.00  0.00           H  
ATOM     59 1HH1 ARG A   3       3.136  13.565  -8.452  1.00  0.00           H  
ATOM     60 2HH1 ARG A   3       1.675  14.229  -7.755  1.00  0.00           H  
ATOM     61 1HH2 ARG A   3       3.162  15.027  -4.678  1.00  0.00           H  
ATOM     62 2HH2 ARG A   3       1.691  15.054  -5.625  1.00  0.00           H  
ATOM     63  N   LYS A   4      10.306  11.969  -9.755  1.00  0.00           N  
ATOM     64  CA  LYS A   4      11.036  11.288 -10.820  1.00  0.00           C  
ATOM     65  C   LYS A   4      12.321  10.658 -10.291  1.00  0.00           C  
ATOM     66  O   LYS A   4      12.676   9.542 -10.676  1.00  0.00           O  
ATOM     67  CB  LYS A   4      11.358  12.261 -11.956  1.00  0.00           C  
ATOM     68  CG  LYS A   4      10.156  12.633 -12.812  1.00  0.00           C  
ATOM     69  CD  LYS A   4      10.557  13.523 -13.981  1.00  0.00           C  
ATOM     70  CE  LYS A   4       9.346  13.953 -14.798  1.00  0.00           C  
ATOM     71  NZ  LYS A   4       9.729  14.861 -15.920  1.00  0.00           N  
ATOM     72  H   LYS A   4      10.181  12.970  -9.806  1.00  0.00           H  
ATOM     73  HA  LYS A   4      10.408  10.488 -11.214  1.00  0.00           H  
ATOM     74 1HB  LYS A   4      11.775  13.179 -11.542  1.00  0.00           H  
ATOM     75 2HB  LYS A   4      12.114  11.823 -12.607  1.00  0.00           H  
ATOM     76 1HG  LYS A   4       9.692  11.726 -13.202  1.00  0.00           H  
ATOM     77 2HG  LYS A   4       9.424  13.161 -12.201  1.00  0.00           H  
ATOM     78 1HD  LYS A   4      11.063  14.413 -13.604  1.00  0.00           H  
ATOM     79 2HD  LYS A   4      11.245  12.982 -14.630  1.00  0.00           H  
ATOM     80 1HE  LYS A   4       8.853  13.073 -15.209  1.00  0.00           H  
ATOM     81 2HE  LYS A   4       8.637  14.471 -14.152  1.00  0.00           H  
ATOM     82 1HZ  LYS A   4       8.902  15.125 -16.438  1.00  0.00           H  
ATOM     83 2HZ  LYS A   4      10.171  15.690 -15.547  1.00  0.00           H  
ATOM     84 3HZ  LYS A   4      10.373  14.384 -16.535  1.00  0.00           H  
ATOM     85  N   GLU A   5      12.950  11.345  -9.433  1.00  0.00           N  
ATOM     86  CA  GLU A   5      14.175  10.863  -8.802  1.00  0.00           C  
ATOM     87  C   GLU A   5      13.899   9.653  -7.914  1.00  0.00           C  
ATOM     88  O   GLU A   5      14.670   8.692  -7.909  1.00  0.00           O  
ATOM     89  CB  GLU A   5      14.832  11.978  -7.983  1.00  0.00           C  
ATOM     90  CG  GLU A   5      15.460  13.075  -8.830  1.00  0.00           C  
ATOM     91  CD  GLU A   5      16.245  14.088  -8.013  1.00  0.00           C  
ATOM     92  OE1 GLU A   5      16.106  15.307  -8.262  1.00  0.00           O  
ATOM     93  OE2 GLU A   5      17.006  13.660  -7.117  1.00  0.00           O  
ATOM     94  H   GLU A   5      12.591  12.254  -9.179  1.00  0.00           H  
ATOM     95  HA  GLU A   5      14.868  10.551  -9.584  1.00  0.00           H  
ATOM     96 1HB  GLU A   5      14.089  12.436  -7.330  1.00  0.00           H  
ATOM     97 2HB  GLU A   5      15.609  11.553  -7.347  1.00  0.00           H  
ATOM     98 1HG  GLU A   5      16.131  12.619  -9.558  1.00  0.00           H  
ATOM     99 2HG  GLU A   5      14.673  13.592  -9.377  1.00  0.00           H  
ATOM    100  N   MET A   6      12.818   9.670  -7.121  1.00  0.00           N  
ATOM    101  CA  MET A   6      12.407   8.540  -6.292  1.00  0.00           C  
ATOM    102  C   MET A   6      12.098   7.319  -7.151  1.00  0.00           C  
ATOM    103  O   MET A   6      12.489   6.201  -6.812  1.00  0.00           O  
ATOM    104  CB  MET A   6      11.185   8.908  -5.448  1.00  0.00           C  
ATOM    105  CG  MET A   6      11.488   9.891  -4.329  1.00  0.00           C  
ATOM    106  SD  MET A   6       9.984  10.381  -3.398  1.00  0.00           S  
ATOM    107  CE  MET A   6       9.484   8.770  -2.728  1.00  0.00           C  
ATOM    108  H   MET A   6      12.268  10.517  -7.106  1.00  0.00           H  
ATOM    109  HA  MET A   6      13.228   8.286  -5.622  1.00  0.00           H  
ATOM    110 1HB  MET A   6      10.420   9.345  -6.088  1.00  0.00           H  
ATOM    111 2HB  MET A   6      10.764   8.005  -5.004  1.00  0.00           H  
ATOM    112 1HG  MET A   6      12.196   9.442  -3.633  1.00  0.00           H  
ATOM    113 2HG  MET A   6      11.944  10.788  -4.747  1.00  0.00           H  
ATOM    114 1HE  MET A   6       8.579   8.889  -2.132  1.00  0.00           H  
ATOM    115 2HE  MET A   6       9.291   8.078  -3.549  1.00  0.00           H  
ATOM    116 3HE  MET A   6      10.282   8.373  -2.100  1.00  0.00           H  
ATOM    117  N   ASP A   7      11.399   7.601  -8.308  1.00  0.00           N  
ATOM    118  CA  ASP A   7      11.060   6.526  -9.234  1.00  0.00           C  
ATOM    119  C   ASP A   7      12.317   5.890  -9.822  1.00  0.00           C  
ATOM    120  O   ASP A   7      12.375   4.673 -10.009  1.00  0.00           O  
ATOM    121  CB  ASP A   7      10.160   7.049 -10.357  1.00  0.00           C  
ATOM    122  CG  ASP A   7       8.728   7.282  -9.909  1.00  0.00           C  
ATOM    123  OD1 ASP A   7       8.360   6.853  -8.794  1.00  0.00           O  
ATOM    124  OD2 ASP A   7       7.960   7.898 -10.679  1.00  0.00           O  
ATOM    125  H   ASP A   7      11.116   8.546  -8.526  1.00  0.00           H  
ATOM    126  HA  ASP A   7      10.519   5.754  -8.685  1.00  0.00           H  
ATOM    127 1HB  ASP A   7      10.562   7.988 -10.739  1.00  0.00           H  
ATOM    128 2HB  ASP A   7      10.155   6.336 -11.182  1.00  0.00           H  
ATOM    129  N   LYS A   8      13.279   6.701 -10.086  1.00  0.00           N  
ATOM    130  CA  LYS A   8      14.549   6.212 -10.616  1.00  0.00           C  
ATOM    131  C   LYS A   8      15.255   5.311  -9.607  1.00  0.00           C  
ATOM    132  O   LYS A   8      15.763   4.246  -9.966  1.00  0.00           O  
ATOM    133  CB  LYS A   8      15.457   7.382 -10.998  1.00  0.00           C  
ATOM    134  CG  LYS A   8      16.732   6.967 -11.717  1.00  0.00           C  
ATOM    135  CD  LYS A   8      17.560   8.177 -12.131  1.00  0.00           C  
ATOM    136  CE  LYS A   8      18.855   7.762 -12.816  1.00  0.00           C  
ATOM    137  NZ  LYS A   8      19.675   8.945 -13.214  1.00  0.00           N  
ATOM    138  H   LYS A   8      13.161   7.691  -9.927  1.00  0.00           H  
ATOM    139  HA  LYS A   8      14.346   5.622 -11.511  1.00  0.00           H  
ATOM    140 1HB  LYS A   8      14.912   8.069 -11.645  1.00  0.00           H  
ATOM    141 2HB  LYS A   8      15.739   7.932 -10.100  1.00  0.00           H  
ATOM    142 1HG  LYS A   8      17.332   6.337 -11.059  1.00  0.00           H  
ATOM    143 2HG  LYS A   8      16.477   6.393 -12.607  1.00  0.00           H  
ATOM    144 1HD  LYS A   8      16.981   8.797 -12.817  1.00  0.00           H  
ATOM    145 2HD  LYS A   8      17.803   8.770 -11.250  1.00  0.00           H  
ATOM    146 1HE  LYS A   8      19.440   7.138 -12.141  1.00  0.00           H  
ATOM    147 2HE  LYS A   8      18.624   7.178 -13.707  1.00  0.00           H  
ATOM    148 1HZ  LYS A   8      20.523   8.631 -13.664  1.00  0.00           H  
ATOM    149 2HZ  LYS A   8      19.147   9.521 -13.855  1.00  0.00           H  
ATOM    150 3HZ  LYS A   8      19.910   9.484 -12.393  1.00  0.00           H  
ATOM    151  N   VAL A   9      15.347   5.721  -8.392  1.00  0.00           N  
ATOM    152  CA  VAL A   9      15.961   4.949  -7.316  1.00  0.00           C  
ATOM    153  C   VAL A   9      15.242   3.610  -7.166  1.00  0.00           C  
ATOM    154  O   VAL A   9      15.883   2.563  -7.058  1.00  0.00           O  
ATOM    155  CB  VAL A   9      15.937   5.721  -5.978  1.00  0.00           C  
ATOM    156  CG1 VAL A   9      16.418   4.831  -4.833  1.00  0.00           C  
ATOM    157  CG2 VAL A   9      16.793   6.982  -6.075  1.00  0.00           C  
ATOM    158  H   VAL A   9      14.967   6.634  -8.187  1.00  0.00           H  
ATOM    159  HA  VAL A   9      17.002   4.757  -7.578  1.00  0.00           H  
ATOM    160  HB  VAL A   9      14.909   6.001  -5.749  1.00  0.00           H  
ATOM    161 1HG1 VAL A   9      16.393   5.394  -3.899  1.00  0.00           H  
ATOM    162 2HG1 VAL A   9      15.766   3.962  -4.749  1.00  0.00           H  
ATOM    163 3HG1 VAL A   9      17.438   4.503  -5.031  1.00  0.00           H  
ATOM    164 1HG2 VAL A   9      16.765   7.515  -5.125  1.00  0.00           H  
ATOM    165 2HG2 VAL A   9      17.822   6.706  -6.307  1.00  0.00           H  
ATOM    166 3HG2 VAL A   9      16.404   7.626  -6.863  1.00  0.00           H  
ATOM    167  N   TYR A  10      13.977   3.669  -7.129  1.00  0.00           N  
ATOM    168  CA  TYR A  10      13.175   2.457  -7.012  1.00  0.00           C  
ATOM    169  C   TYR A  10      13.475   1.492  -8.153  1.00  0.00           C  
ATOM    170  O   TYR A  10      13.750   0.312  -7.921  1.00  0.00           O  
ATOM    171  CB  TYR A  10      11.682   2.799  -6.998  1.00  0.00           C  
ATOM    172  CG  TYR A  10      10.781   1.588  -7.018  1.00  0.00           C  
ATOM    173  CD1 TYR A  10      10.230   1.126  -8.211  1.00  0.00           C  
ATOM    174  CD2 TYR A  10      10.479   0.904  -5.846  1.00  0.00           C  
ATOM    175  CE1 TYR A  10       9.398   0.012  -8.235  1.00  0.00           C  
ATOM    176  CE2 TYR A  10       9.648  -0.212  -5.858  1.00  0.00           C  
ATOM    177  CZ  TYR A  10       9.113  -0.650  -7.055  1.00  0.00           C  
ATOM    178  OH  TYR A  10       8.290  -1.754  -7.073  1.00  0.00           O  
ATOM    179  H   TYR A  10      13.512   4.564  -7.181  1.00  0.00           H  
ATOM    180  HA  TYR A  10      13.428   1.964  -6.073  1.00  0.00           H  
ATOM    181 1HB  TYR A  10      11.450   3.382  -6.105  1.00  0.00           H  
ATOM    182 2HB  TYR A  10      11.442   3.416  -7.863  1.00  0.00           H  
ATOM    183  HD1 TYR A  10      10.449   1.640  -9.147  1.00  0.00           H  
ATOM    184  HD2 TYR A  10      10.895   1.240  -4.896  1.00  0.00           H  
ATOM    185  HE1 TYR A  10       8.977  -0.333  -9.179  1.00  0.00           H  
ATOM    186  HE2 TYR A  10       9.422  -0.734  -4.928  1.00  0.00           H  
ATOM    187  HH  TYR A  10       8.194  -2.095  -6.180  1.00  0.00           H  
ATOM    188  N   ARG A  11      13.383   1.976  -9.357  1.00  0.00           N  
ATOM    189  CA  ARG A  11      13.575   1.147 -10.542  1.00  0.00           C  
ATOM    190  C   ARG A  11      14.941   0.470 -10.521  1.00  0.00           C  
ATOM    191  O   ARG A  11      15.055  -0.721 -10.821  1.00  0.00           O  
ATOM    192  CB  ARG A  11      13.425   1.984 -11.814  1.00  0.00           C  
ATOM    193  CG  ARG A  11      11.985   2.341 -12.151  1.00  0.00           C  
ATOM    194  CD  ARG A  11      11.887   3.115 -13.458  1.00  0.00           C  
ATOM    195  NE  ARG A  11      10.539   3.632 -13.678  1.00  0.00           N  
ATOM    196  CZ  ARG A  11      10.116   4.190 -14.809  1.00  0.00           C  
ATOM    197  NH1 ARG A  11      10.932   4.314 -15.850  1.00  0.00           N  
ATOM    198  NH2 ARG A  11       8.869   4.626 -14.901  1.00  0.00           N  
ATOM    199  H   ARG A  11      13.172   2.957  -9.472  1.00  0.00           H  
ATOM    200  HA  ARG A  11      12.812   0.368 -10.546  1.00  0.00           H  
ATOM    201 1HB  ARG A  11      13.988   2.910 -11.708  1.00  0.00           H  
ATOM    202 2HB  ARG A  11      13.846   1.440 -12.659  1.00  0.00           H  
ATOM    203 1HG  ARG A  11      11.397   1.428 -12.249  1.00  0.00           H  
ATOM    204 2HG  ARG A  11      11.567   2.958 -11.355  1.00  0.00           H  
ATOM    205 1HD  ARG A  11      12.578   3.957 -13.435  1.00  0.00           H  
ATOM    206 2HD  ARG A  11      12.143   2.459 -14.289  1.00  0.00           H  
ATOM    207  HE  ARG A  11       9.878   3.561 -12.916  1.00  0.00           H  
ATOM    208 1HH1 ARG A  11      11.884   3.983 -15.788  1.00  0.00           H  
ATOM    209 2HH1 ARG A  11      10.600   4.739 -16.704  1.00  0.00           H  
ATOM    210 1HH2 ARG A  11       8.242   4.534 -14.113  1.00  0.00           H  
ATOM    211 2HH2 ARG A  11       8.545   5.050 -15.757  1.00  0.00           H  
ATOM    212  N   THR A  12      15.945   1.202 -10.253  1.00  0.00           N  
ATOM    213  CA  THR A  12      17.309   0.692 -10.174  1.00  0.00           C  
ATOM    214  C   THR A  12      17.424  -0.380  -9.094  1.00  0.00           C  
ATOM    215  O   THR A  12      18.002  -1.444  -9.327  1.00  0.00           O  
ATOM    216  CB  THR A  12      18.313   1.823  -9.887  1.00  0.00           C  
ATOM    217  OG1 THR A  12      18.231   2.803 -10.930  1.00  0.00           O  
ATOM    218  CG2 THR A  12      19.740   1.289  -9.820  1.00  0.00           C  
ATOM    219  H   THR A  12      15.777   2.184 -10.089  1.00  0.00           H  
ATOM    220  HA  THR A  12      17.566   0.242 -11.133  1.00  0.00           H  
ATOM    221  HB  THR A  12      18.068   2.294  -8.935  1.00  0.00           H  
ATOM    222  HG1 THR A  12      17.569   2.533 -11.571  1.00  0.00           H  
ATOM    223 1HG2 THR A  12      20.427   2.110  -9.616  1.00  0.00           H  
ATOM    224 2HG2 THR A  12      19.814   0.547  -9.025  1.00  0.00           H  
ATOM    225 3HG2 THR A  12      20.000   0.827 -10.772  1.00  0.00           H  
ATOM    226  N   ALA A  13      16.863  -0.061  -7.939  1.00  0.00           N  
ATOM    227  CA  ALA A  13      16.904  -1.006  -6.826  1.00  0.00           C  
ATOM    228  C   ALA A  13      16.131  -2.279  -7.158  1.00  0.00           C  
ATOM    229  O   ALA A  13      16.589  -3.385  -6.865  1.00  0.00           O  
ATOM    230  CB  ALA A  13      16.343  -0.361  -5.560  1.00  0.00           C  
ATOM    231  H   ALA A  13      16.404   0.830  -7.812  1.00  0.00           H  
ATOM    232  HA  ALA A  13      17.945  -1.279  -6.652  1.00  0.00           H  
ATOM    233 1HB  ALA A  13      16.380  -1.078  -4.739  1.00  0.00           H  
ATOM    234 2HB  ALA A  13      16.938   0.515  -5.304  1.00  0.00           H  
ATOM    235 3HB  ALA A  13      15.311  -0.060  -5.732  1.00  0.00           H  
ATOM    236  N   PHE A  14      14.981  -2.101  -7.719  1.00  0.00           N  
ATOM    237  CA  PHE A  14      14.137  -3.222  -8.116  1.00  0.00           C  
ATOM    238  C   PHE A  14      14.883  -4.149  -9.069  1.00  0.00           C  
ATOM    239  O   PHE A  14      14.889  -5.367  -8.880  1.00  0.00           O  
ATOM    240  CB  PHE A  14      12.848  -2.720  -8.773  1.00  0.00           C  
ATOM    241  CG  PHE A  14      11.830  -3.802  -9.016  1.00  0.00           C  
ATOM    242  CD1 PHE A  14      11.898  -4.598 -10.152  1.00  0.00           C  
ATOM    243  CD2 PHE A  14      10.803  -4.022  -8.107  1.00  0.00           C  
ATOM    244  CE1 PHE A  14      10.957  -5.599 -10.380  1.00  0.00           C  
ATOM    245  CE2 PHE A  14       9.859  -5.021  -8.327  1.00  0.00           C  
ATOM    246  CZ  PHE A  14       9.938  -5.808  -9.465  1.00  0.00           C  
ATOM    247  H   PHE A  14      14.658  -1.159  -7.887  1.00  0.00           H  
ATOM    248  HA  PHE A  14      13.873  -3.790  -7.223  1.00  0.00           H  
ATOM    249 1HB  PHE A  14      12.391  -1.958  -8.142  1.00  0.00           H  
ATOM    250 2HB  PHE A  14      13.085  -2.254  -9.729  1.00  0.00           H  
ATOM    251  HD1 PHE A  14      12.701  -4.433 -10.871  1.00  0.00           H  
ATOM    252  HD2 PHE A  14      10.742  -3.402  -7.212  1.00  0.00           H  
ATOM    253  HE1 PHE A  14      11.024  -6.215 -11.276  1.00  0.00           H  
ATOM    254  HE2 PHE A  14       9.058  -5.185  -7.607  1.00  0.00           H  
ATOM    255  HZ  PHE A  14       9.199  -6.589  -9.640  1.00  0.00           H  
ATOM    256  N   LYS A  15      15.442  -3.638 -10.129  1.00  0.00           N  
ATOM    257  CA  LYS A  15      16.188  -4.415 -11.114  1.00  0.00           C  
ATOM    258  C   LYS A  15      17.365  -5.139 -10.467  1.00  0.00           C  
ATOM    259  O   LYS A  15      17.613  -6.312 -10.754  1.00  0.00           O  
ATOM    260  CB  LYS A  15      16.685  -3.512 -12.245  1.00  0.00           C  
ATOM    261  CG  LYS A  15      15.927  -3.683 -13.552  1.00  0.00           C  
ATOM    262  CD  LYS A  15      16.464  -2.756 -14.635  1.00  0.00           C  
ATOM    263  CE  LYS A  15      15.678  -2.896 -15.932  1.00  0.00           C  
ATOM    264  NZ  LYS A  15      16.140  -1.923 -16.967  1.00  0.00           N  
ATOM    265  H   LYS A  15      15.343  -2.642 -10.261  1.00  0.00           H  
ATOM    266  HA  LYS A  15      15.522  -5.168 -11.537  1.00  0.00           H  
ATOM    267 1HB  LYS A  15      16.603  -2.468 -11.940  1.00  0.00           H  
ATOM    268 2HB  LYS A  15      17.739  -3.715 -12.436  1.00  0.00           H  
ATOM    269 1HG  LYS A  15      16.018  -4.715 -13.894  1.00  0.00           H  
ATOM    270 2HG  LYS A  15      14.872  -3.464 -13.392  1.00  0.00           H  
ATOM    271 1HD  LYS A  15      16.401  -1.722 -14.293  1.00  0.00           H  
ATOM    272 2HD  LYS A  15      17.510  -2.992 -14.830  1.00  0.00           H  
ATOM    273 1HE  LYS A  15      15.795  -3.907 -16.320  1.00  0.00           H  
ATOM    274 2HE  LYS A  15      14.619  -2.726 -15.736  1.00  0.00           H  
ATOM    275 1HZ  LYS A  15      15.597  -2.045 -17.810  1.00  0.00           H  
ATOM    276 2HZ  LYS A  15      16.019  -0.981 -16.622  1.00  0.00           H  
ATOM    277 3HZ  LYS A  15      17.116  -2.084 -17.169  1.00  0.00           H  
ATOM    278  N   ARG A  16      18.004  -4.466  -9.627  1.00  0.00           N  
ATOM    279  CA  ARG A  16      19.169  -5.035  -8.956  1.00  0.00           C  
ATOM    280  C   ARG A  16      18.761  -6.157  -8.008  1.00  0.00           C  
ATOM    281  O   ARG A  16      19.437  -7.185  -7.926  1.00  0.00           O  
ATOM    282  CB  ARG A  16      19.930  -3.951  -8.189  1.00  0.00           C  
ATOM    283  CG  ARG A  16      20.714  -3.001  -9.081  1.00  0.00           C  
ATOM    284  CD  ARG A  16      21.459  -1.952  -8.268  1.00  0.00           C  
ATOM    285  NE  ARG A  16      22.593  -2.529  -7.552  1.00  0.00           N  
ATOM    286  CZ  ARG A  16      23.375  -1.863  -6.707  1.00  0.00           C  
ATOM    287  NH1 ARG A  16      23.160  -0.577  -6.455  1.00  0.00           N  
ATOM    288  NH2 ARG A  16      24.379  -2.487  -6.109  1.00  0.00           N  
ATOM    289  H   ARG A  16      17.720  -3.522  -9.405  1.00  0.00           H  
ATOM    290  HA  ARG A  16      19.832  -5.457  -9.712  1.00  0.00           H  
ATOM    291 1HB  ARG A  16      19.228  -3.362  -7.600  1.00  0.00           H  
ATOM    292 2HB  ARG A  16      20.628  -4.419  -7.495  1.00  0.00           H  
ATOM    293 1HG  ARG A  16      21.443  -3.566  -9.662  1.00  0.00           H  
ATOM    294 2HG  ARG A  16      20.029  -2.488  -9.757  1.00  0.00           H  
ATOM    295 1HD  ARG A  16      21.833  -1.175  -8.933  1.00  0.00           H  
ATOM    296 2HD  ARG A  16      20.782  -1.509  -7.538  1.00  0.00           H  
ATOM    297  HE  ARG A  16      22.800  -3.506  -7.709  1.00  0.00           H  
ATOM    298 1HH1 ARG A  16      22.396  -0.095  -6.907  1.00  0.00           H  
ATOM    299 2HH1 ARG A  16      23.760  -0.081  -5.812  1.00  0.00           H  
ATOM    300 1HH2 ARG A  16      24.549  -3.466  -6.296  1.00  0.00           H  
ATOM    301 2HH2 ARG A  16      24.974  -1.985  -5.467  1.00  0.00           H  
ATOM    302  N   ILE A  17      17.634  -5.980  -7.257  1.00  0.00           N  
ATOM    303  CA  ILE A  17      17.144  -6.981  -6.316  1.00  0.00           C  
ATOM    304  C   ILE A  17      16.691  -8.226  -7.077  1.00  0.00           C  
ATOM    305  O   ILE A  17      17.004  -9.351  -6.681  1.00  0.00           O  
ATOM    306  CB  ILE A  17      15.987  -6.429  -5.454  1.00  0.00           C  
ATOM    307  CG1 ILE A  17      16.501  -5.340  -4.505  1.00  0.00           C  
ATOM    308  CG2 ILE A  17      15.308  -7.559  -4.674  1.00  0.00           C  
ATOM    309  CD1 ILE A  17      15.398  -4.572  -3.789  1.00  0.00           C  
ATOM    310  H   ILE A  17      17.124  -5.115  -7.365  1.00  0.00           H  
ATOM    311  HA  ILE A  17      17.960  -7.259  -5.650  1.00  0.00           H  
ATOM    312  HB  ILE A  17      15.249  -5.952  -6.098  1.00  0.00           H  
ATOM    313 1HG1 ILE A  17      17.147  -5.790  -3.751  1.00  0.00           H  
ATOM    314 2HG1 ILE A  17      17.103  -4.624  -5.065  1.00  0.00           H  
ATOM    315 1HG2 ILE A  17      14.497  -7.150  -4.073  1.00  0.00           H  
ATOM    316 2HG2 ILE A  17      14.908  -8.293  -5.372  1.00  0.00           H  
ATOM    317 3HG2 ILE A  17      16.037  -8.039  -4.021  1.00  0.00           H  
ATOM    318 1HD1 ILE A  17      15.843  -3.820  -3.137  1.00  0.00           H  
ATOM    319 2HD1 ILE A  17      14.759  -4.082  -4.525  1.00  0.00           H  
ATOM    320 3HD1 ILE A  17      14.803  -5.262  -3.193  1.00  0.00           H  
ATOM    321  N   THR A  18      15.999  -8.073  -8.181  1.00  0.00           N  
ATOM    322  CA  THR A  18      15.435  -9.185  -8.938  1.00  0.00           C  
ATOM    323  C   THR A  18      16.511  -9.867  -9.779  1.00  0.00           C  
ATOM    324  O   THR A  18      16.354 -11.023 -10.179  1.00  0.00           O  
ATOM    325  CB  THR A  18      14.288  -8.715  -9.851  1.00  0.00           C  
ATOM    326  OG1 THR A  18      14.755  -7.650 -10.687  1.00  0.00           O  
ATOM    327  CG2 THR A  18      13.101  -8.220  -9.032  1.00  0.00           C  
ATOM    328  H   THR A  18      15.857  -7.130  -8.513  1.00  0.00           H  
ATOM    329  HA  THR A  18      15.034  -9.915  -8.234  1.00  0.00           H  
ATOM    330  HB  THR A  18      13.961  -9.543 -10.480  1.00  0.00           H  
ATOM    331  HG1 THR A  18      15.677  -7.470 -10.489  1.00  0.00           H  
ATOM    332 1HG2 THR A  18      12.306  -7.895  -9.703  1.00  0.00           H  
ATOM    333 2HG2 THR A  18      12.734  -9.027  -8.399  1.00  0.00           H  
ATOM    334 3HG2 THR A  18      13.413  -7.383  -8.408  1.00  0.00           H  
ATOM    335  N   SER A  19      17.628  -9.238 -10.107  1.00  0.00           N  
ATOM    336  CA  SER A  19      18.701  -9.801 -10.919  1.00  0.00           C  
ATOM    337  C   SER A  19      19.819 -10.362 -10.046  1.00  0.00           C  
ATOM    338  O   SER A  19      20.750 -10.993 -10.550  1.00  0.00           O  
ATOM    339  CB  SER A  19      19.267  -8.744 -11.869  1.00  0.00           C  
ATOM    340  OG  SER A  19      19.820  -7.660 -11.143  1.00  0.00           O  
ATOM    341  H   SER A  19      17.720  -8.296  -9.755  1.00  0.00           H  
ATOM    342  HA  SER A  19      18.292 -10.620 -11.513  1.00  0.00           H  
ATOM    343 1HB  SER A  19      20.033  -9.194 -12.499  1.00  0.00           H  
ATOM    344 2HB  SER A  19      18.475  -8.383 -12.524  1.00  0.00           H  
ATOM    345  HG  SER A  19      19.695  -7.872 -10.215  1.00  0.00           H  
ATOM    346  N   THR A  20      19.772 -10.130  -8.690  1.00  0.00           N  
ATOM    347  CA  THR A  20      20.754 -10.602  -7.721  1.00  0.00           C  
ATOM    348  C   THR A  20      20.219 -11.805  -6.949  1.00  0.00           C  
ATOM    349  O   THR A  20      19.228 -11.693  -6.224  1.00  0.00           O  
ATOM    350  CB  THR A  20      21.144  -9.487  -6.733  1.00  0.00           C  
ATOM    351  OG1 THR A  20      21.586  -8.339  -7.467  1.00  0.00           O  
ATOM    352  CG2 THR A  20      22.262  -9.942  -5.802  1.00  0.00           C  
ATOM    353  H   THR A  20      18.984  -9.587  -8.367  1.00  0.00           H  
ATOM    354  HA  THR A  20      21.650 -10.911  -8.259  1.00  0.00           H  
ATOM    355  HB  THR A  20      20.277  -9.213  -6.133  1.00  0.00           H  
ATOM    356  HG1 THR A  20      21.539  -8.524  -8.408  1.00  0.00           H  
ATOM    357 1HG2 THR A  20      22.515  -9.134  -5.116  1.00  0.00           H  
ATOM    358 2HG2 THR A  20      21.931 -10.811  -5.233  1.00  0.00           H  
ATOM    359 3HG2 THR A  20      23.140 -10.207  -6.390  1.00  0.00           H  
ATOM    360  N   PRO A  21      20.829 -13.006  -7.128  1.00  0.00           N  
ATOM    361  CA  PRO A  21      20.357 -14.224  -6.466  1.00  0.00           C  
ATOM    362  C   PRO A  21      20.747 -14.283  -4.991  1.00  0.00           C  
ATOM    363  O   PRO A  21      20.075 -14.946  -4.197  1.00  0.00           O  
ATOM    364  CB  PRO A  21      21.039 -15.342  -7.257  1.00  0.00           C  
ATOM    365  CG  PRO A  21      22.182 -14.676  -7.953  1.00  0.00           C  
ATOM    366  CD  PRO A  21      21.866 -13.215  -8.097  1.00  0.00           C  
ATOM    367  HA  PRO A  21      19.263 -14.288  -6.563  1.00  0.00           H  
ATOM    368 1HB  PRO A  21      21.368 -16.139  -6.574  1.00  0.00           H  
ATOM    369 2HB  PRO A  21      20.324 -15.796  -7.960  1.00  0.00           H  
ATOM    370 1HG  PRO A  21      23.110 -14.816  -7.379  1.00  0.00           H  
ATOM    371 2HG  PRO A  21      22.346 -15.135  -8.939  1.00  0.00           H  
ATOM    372 1HD  PRO A  21      22.762 -12.621  -7.866  1.00  0.00           H  
ATOM    373 2HD  PRO A  21      21.520 -13.013  -9.122  1.00  0.00           H  
ATOM    374  N   ASP A  22      21.766 -13.514  -4.645  1.00  0.00           N  
ATOM    375  CA  ASP A  22      22.305 -13.519  -3.289  1.00  0.00           C  
ATOM    376  C   ASP A  22      21.458 -12.654  -2.358  1.00  0.00           C  
ATOM    377  O   ASP A  22      21.293 -11.456  -2.595  1.00  0.00           O  
ATOM    378  CB  ASP A  22      23.755 -13.031  -3.286  1.00  0.00           C  
ATOM    379  CG  ASP A  22      24.407 -13.119  -1.917  1.00  0.00           C  
ATOM    380  OD1 ASP A  22      24.670 -14.243  -1.438  1.00  0.00           O  
ATOM    381  OD2 ASP A  22      24.658 -12.055  -1.311  1.00  0.00           O  
ATOM    382  H   ASP A  22      22.182 -12.908  -5.337  1.00  0.00           H  
ATOM    383  HA  ASP A  22      22.281 -14.541  -2.911  1.00  0.00           H  
ATOM    384 1HB  ASP A  22      24.340 -13.624  -3.989  1.00  0.00           H  
ATOM    385 2HB  ASP A  22      23.791 -11.995  -3.623  1.00  0.00           H  
ATOM    386  N   LYS A  23      20.993 -13.249  -1.326  1.00  0.00           N  
ATOM    387  CA  LYS A  23      20.103 -12.629  -0.348  1.00  0.00           C  
ATOM    388  C   LYS A  23      20.814 -11.512   0.411  1.00  0.00           C  
ATOM    389  O   LYS A  23      20.226 -10.461   0.675  1.00  0.00           O  
ATOM    390  CB  LYS A  23      19.572 -13.674   0.634  1.00  0.00           C  
ATOM    391  CG  LYS A  23      18.435 -13.176   1.513  1.00  0.00           C  
ATOM    392  CD  LYS A  23      17.896 -14.282   2.411  1.00  0.00           C  
ATOM    393  CE  LYS A  23      16.796 -13.771   3.331  1.00  0.00           C  
ATOM    394  NZ  LYS A  23      16.288 -14.844   4.237  1.00  0.00           N  
ATOM    395  H   LYS A  23      21.272 -14.211  -1.197  1.00  0.00           H  
ATOM    396  HA  LYS A  23      19.258 -12.190  -0.879  1.00  0.00           H  
ATOM    397 1HB  LYS A  23      19.216 -14.545   0.082  1.00  0.00           H  
ATOM    398 2HB  LYS A  23      20.381 -14.007   1.284  1.00  0.00           H  
ATOM    399 1HG  LYS A  23      18.790 -12.356   2.138  1.00  0.00           H  
ATOM    400 2HG  LYS A  23      17.625 -12.806   0.885  1.00  0.00           H  
ATOM    401 1HD  LYS A  23      17.495 -15.088   1.795  1.00  0.00           H  
ATOM    402 2HD  LYS A  23      18.706 -14.683   3.021  1.00  0.00           H  
ATOM    403 1HE  LYS A  23      17.180 -12.951   3.936  1.00  0.00           H  
ATOM    404 2HE  LYS A  23      15.967 -13.394   2.732  1.00  0.00           H  
ATOM    405 1HZ  LYS A  23      15.561 -14.469   4.830  1.00  0.00           H  
ATOM    406 2HZ  LYS A  23      15.913 -15.602   3.684  1.00  0.00           H  
ATOM    407 3HZ  LYS A  23      17.045 -15.188   4.810  1.00  0.00           H  
ATOM    408  N   GLU A  24      22.078 -11.572   0.790  1.00  0.00           N  
ATOM    409  CA  GLU A  24      22.855 -10.558   1.496  1.00  0.00           C  
ATOM    410  C   GLU A  24      23.097  -9.336   0.615  1.00  0.00           C  
ATOM    411  O   GLU A  24      23.026  -8.199   1.087  1.00  0.00           O  
ATOM    412  CB  GLU A  24      24.189 -11.137   1.972  1.00  0.00           C  
ATOM    413  CG  GLU A  24      24.060 -12.098   3.144  1.00  0.00           C  
ATOM    414  CD  GLU A  24      23.563 -11.430   4.416  1.00  0.00           C  
ATOM    415  OE1 GLU A  24      22.631 -11.964   5.059  1.00  0.00           O  
ATOM    416  OE2 GLU A  24      24.111 -10.362   4.773  1.00  0.00           O  
ATOM    417  H   GLU A  24      22.520 -12.445   0.539  1.00  0.00           H  
ATOM    418  HA  GLU A  24      22.287 -10.232   2.368  1.00  0.00           H  
ATOM    419 1HB  GLU A  24      24.670 -11.667   1.150  1.00  0.00           H  
ATOM    420 2HB  GLU A  24      24.852 -10.325   2.270  1.00  0.00           H  
ATOM    421 1HG  GLU A  24      23.366 -12.893   2.874  1.00  0.00           H  
ATOM    422 2HG  GLU A  24      25.031 -12.551   3.337  1.00  0.00           H  
ATOM    423  N   LYS A  25      23.316  -9.604  -0.605  1.00  0.00           N  
ATOM    424  CA  LYS A  25      23.536  -8.540  -1.579  1.00  0.00           C  
ATOM    425  C   LYS A  25      22.238  -7.798  -1.886  1.00  0.00           C  
ATOM    426  O   LYS A  25      22.243  -6.580  -2.077  1.00  0.00           O  
ATOM    427  CB  LYS A  25      24.133  -9.107  -2.868  1.00  0.00           C  
ATOM    428  CG  LYS A  25      25.600  -9.495  -2.753  1.00  0.00           C  
ATOM    429  CD  LYS A  25      26.177  -9.908  -4.101  1.00  0.00           C  
ATOM    430  CE  LYS A  25      27.639 -10.317  -3.983  1.00  0.00           C  
ATOM    431  NZ  LYS A  25      28.204 -10.737  -5.300  1.00  0.00           N  
ATOM    432  H   LYS A  25      23.340 -10.566  -0.913  1.00  0.00           H  
ATOM    433  HA  LYS A  25      24.240  -7.823  -1.155  1.00  0.00           H  
ATOM    434 1HB  LYS A  25      23.572  -9.992  -3.171  1.00  0.00           H  
ATOM    435 2HB  LYS A  25      24.040  -8.371  -3.667  1.00  0.00           H  
ATOM    436 1HG  LYS A  25      26.171  -8.649  -2.369  1.00  0.00           H  
ATOM    437 2HG  LYS A  25      25.703 -10.326  -2.056  1.00  0.00           H  
ATOM    438 1HD  LYS A  25      25.606 -10.748  -4.499  1.00  0.00           H  
ATOM    439 2HD  LYS A  25      26.100  -9.075  -4.800  1.00  0.00           H  
ATOM    440 1HE  LYS A  25      28.221  -9.480  -3.600  1.00  0.00           H  
ATOM    441 2HE  LYS A  25      27.729 -11.145  -3.280  1.00  0.00           H  
ATOM    442 1HZ  LYS A  25      29.172 -11.001  -5.183  1.00  0.00           H  
ATOM    443 2HZ  LYS A  25      27.681 -11.525  -5.655  1.00  0.00           H  
ATOM    444 3HZ  LYS A  25      28.141  -9.970  -5.954  1.00  0.00           H  
ATOM    445  N   ARG A  26      21.056  -8.483  -1.836  1.00  0.00           N  
ATOM    446  CA  ARG A  26      19.738  -7.879  -2.004  1.00  0.00           C  
ATOM    447  C   ARG A  26      19.417  -6.937  -0.849  1.00  0.00           C  
ATOM    448  O   ARG A  26      18.863  -5.856  -1.059  1.00  0.00           O  
ATOM    449  CB  ARG A  26      18.661  -8.961  -2.114  1.00  0.00           C  
ATOM    450  CG  ARG A  26      18.719  -9.758  -3.407  1.00  0.00           C  
ATOM    451  CD  ARG A  26      17.613 -10.802  -3.476  1.00  0.00           C  
ATOM    452  NE  ARG A  26      17.771 -11.680  -4.632  1.00  0.00           N  
ATOM    453  CZ  ARG A  26      16.956 -12.686  -4.937  1.00  0.00           C  
ATOM    454  NH1 ARG A  26      15.904 -12.961  -4.174  1.00  0.00           N  
ATOM    455  NH2 ARG A  26      17.194 -13.422  -6.013  1.00  0.00           N  
ATOM    456  H   ARG A  26      21.124  -9.477  -1.670  1.00  0.00           H  
ATOM    457  HA  ARG A  26      19.740  -7.295  -2.925  1.00  0.00           H  
ATOM    458 1HB  ARG A  26      18.759  -9.657  -1.282  1.00  0.00           H  
ATOM    459 2HB  ARG A  26      17.675  -8.502  -2.042  1.00  0.00           H  
ATOM    460 1HG  ARG A  26      18.606  -9.083  -4.256  1.00  0.00           H  
ATOM    461 2HG  ARG A  26      19.679 -10.271  -3.476  1.00  0.00           H  
ATOM    462 1HD  ARG A  26      17.634 -11.414  -2.575  1.00  0.00           H  
ATOM    463 2HD  ARG A  26      16.647 -10.304  -3.553  1.00  0.00           H  
ATOM    464  HE  ARG A  26      18.557 -11.512  -5.246  1.00  0.00           H  
ATOM    465 1HH1 ARG A  26      15.716 -12.404  -3.353  1.00  0.00           H  
ATOM    466 2HH1 ARG A  26      15.292 -13.727  -4.415  1.00  0.00           H  
ATOM    467 1HH2 ARG A  26      17.992 -13.218  -6.598  1.00  0.00           H  
ATOM    468 2HH2 ARG A  26      16.578 -14.186  -6.248  1.00  0.00           H  
ATOM    469  N   LYS A  27      19.921  -7.318   0.355  1.00  0.00           N  
ATOM    470  CA  LYS A  27      19.719  -6.508   1.553  1.00  0.00           C  
ATOM    471  C   LYS A  27      20.521  -5.211   1.481  1.00  0.00           C  
ATOM    472  O   LYS A  27      20.051  -4.160   1.921  1.00  0.00           O  
ATOM    473  CB  LYS A  27      20.107  -7.295   2.805  1.00  0.00           C  
ATOM    474  CG  LYS A  27      19.121  -8.393   3.177  1.00  0.00           C  
ATOM    475  CD  LYS A  27      19.517  -9.084   4.475  1.00  0.00           C  
ATOM    476  CE  LYS A  27      18.559 -10.216   4.821  1.00  0.00           C  
ATOM    477  NZ  LYS A  27      18.969 -10.926   6.069  1.00  0.00           N  
ATOM    478  H   LYS A  27      20.446  -8.178   0.425  1.00  0.00           H  
ATOM    479  HA  LYS A  27      18.662  -6.247   1.620  1.00  0.00           H  
ATOM    480 1HB  LYS A  27      21.085  -7.754   2.658  1.00  0.00           H  
ATOM    481 2HB  LYS A  27      20.190  -6.614   3.652  1.00  0.00           H  
ATOM    482 1HG  LYS A  27      18.126  -7.964   3.296  1.00  0.00           H  
ATOM    483 2HG  LYS A  27      19.085  -9.135   2.380  1.00  0.00           H  
ATOM    484 1HD  LYS A  27      20.525  -9.491   4.378  1.00  0.00           H  
ATOM    485 2HD  LYS A  27      19.513  -8.359   5.289  1.00  0.00           H  
ATOM    486 1HE  LYS A  27      17.556  -9.815   4.957  1.00  0.00           H  
ATOM    487 2HE  LYS A  27      18.532 -10.933   4.001  1.00  0.00           H  
ATOM    488 1HZ  LYS A  27      18.312 -11.668   6.266  1.00  0.00           H  
ATOM    489 2HZ  LYS A  27      19.892 -11.318   5.946  1.00  0.00           H  
ATOM    490 3HZ  LYS A  27      18.980 -10.274   6.840  1.00  0.00           H  
ATOM    491  N   GLU A  28      21.678  -5.318   0.883  1.00  0.00           N  
ATOM    492  CA  GLU A  28      22.514  -4.133   0.717  1.00  0.00           C  
ATOM    493  C   GLU A  28      21.886  -3.147  -0.264  1.00  0.00           C  
ATOM    494  O   GLU A  28      21.937  -1.934  -0.051  1.00  0.00           O  
ATOM    495  CB  GLU A  28      23.916  -4.525   0.245  1.00  0.00           C  
ATOM    496  CG  GLU A  28      24.760  -5.201   1.316  1.00  0.00           C  
ATOM    497  CD  GLU A  28      26.180  -5.498   0.862  1.00  0.00           C  
ATOM    498  OE1 GLU A  28      27.014  -5.902   1.704  1.00  0.00           O  
ATOM    499  OE2 GLU A  28      26.461  -5.325  -0.344  1.00  0.00           O  
ATOM    500  H   GLU A  28      22.008  -6.206   0.532  1.00  0.00           H  
ATOM    501  HA  GLU A  28      22.600  -3.632   1.682  1.00  0.00           H  
ATOM    502 1HB  GLU A  28      23.837  -5.204  -0.604  1.00  0.00           H  
ATOM    503 2HB  GLU A  28      24.447  -3.636  -0.095  1.00  0.00           H  
ATOM    504 1HG  GLU A  28      24.802  -4.555   2.192  1.00  0.00           H  
ATOM    505 2HG  GLU A  28      24.278  -6.133   1.609  1.00  0.00           H  
ATOM    506  N   VAL A  29      21.351  -3.741  -1.276  1.00  0.00           N  
ATOM    507  CA  VAL A  29      20.679  -2.928  -2.284  1.00  0.00           C  
ATOM    508  C   VAL A  29      19.481  -2.217  -1.660  1.00  0.00           C  
ATOM    509  O   VAL A  29      19.251  -1.033  -1.917  1.00  0.00           O  
ATOM    510  CB  VAL A  29      20.224  -3.781  -3.490  1.00  0.00           C  
ATOM    511  CG1 VAL A  29      19.430  -2.933  -4.482  1.00  0.00           C  
ATOM    512  CG2 VAL A  29      21.429  -4.422  -4.175  1.00  0.00           C  
ATOM    513  H   VAL A  29      21.382  -4.744  -1.393  1.00  0.00           H  
ATOM    514  HA  VAL A  29      21.381  -2.176  -2.646  1.00  0.00           H  
ATOM    515  HB  VAL A  29      19.553  -4.564  -3.137  1.00  0.00           H  
ATOM    516 1HG1 VAL A  29      19.119  -3.553  -5.323  1.00  0.00           H  
ATOM    517 2HG1 VAL A  29      18.549  -2.524  -3.988  1.00  0.00           H  
ATOM    518 3HG1 VAL A  29      20.055  -2.117  -4.845  1.00  0.00           H  
ATOM    519 1HG2 VAL A  29      21.091  -5.019  -5.021  1.00  0.00           H  
ATOM    520 2HG2 VAL A  29      22.105  -3.642  -4.527  1.00  0.00           H  
ATOM    521 3HG2 VAL A  29      21.953  -5.062  -3.465  1.00  0.00           H  
ATOM    522  N   VAL A  30      18.733  -2.932  -0.821  1.00  0.00           N  
ATOM    523  CA  VAL A  30      17.572  -2.384  -0.128  1.00  0.00           C  
ATOM    524  C   VAL A  30      18.016  -1.283   0.832  1.00  0.00           C  
ATOM    525  O   VAL A  30      17.387  -0.224   0.906  1.00  0.00           O  
ATOM    526  CB  VAL A  30      16.799  -3.480   0.639  1.00  0.00           C  
ATOM    527  CG1 VAL A  30      15.684  -2.865   1.482  1.00  0.00           C  
ATOM    528  CG2 VAL A  30      16.230  -4.511  -0.335  1.00  0.00           C  
ATOM    529  H   VAL A  30      18.990  -3.896  -0.664  1.00  0.00           H  
ATOM    530  HA  VAL A  30      16.900  -1.950  -0.869  1.00  0.00           H  
ATOM    531  HB  VAL A  30      17.480  -3.976   1.330  1.00  0.00           H  
ATOM    532 1HG1 VAL A  30      15.152  -3.654   2.014  1.00  0.00           H  
ATOM    533 2HG1 VAL A  30      16.114  -2.169   2.202  1.00  0.00           H  
ATOM    534 3HG1 VAL A  30      14.988  -2.334   0.833  1.00  0.00           H  
ATOM    535 1HG2 VAL A  30      15.689  -5.277   0.221  1.00  0.00           H  
ATOM    536 2HG2 VAL A  30      15.550  -4.018  -1.030  1.00  0.00           H  
ATOM    537 3HG2 VAL A  30      17.045  -4.975  -0.891  1.00  0.00           H  
ATOM    538  N   LYS A  31      19.118  -1.449   1.571  1.00  0.00           N  
ATOM    539  CA  LYS A  31      19.666  -0.459   2.495  1.00  0.00           C  
ATOM    540  C   LYS A  31      20.060   0.819   1.760  1.00  0.00           C  
ATOM    541  O   LYS A  31      19.752   1.923   2.214  1.00  0.00           O  
ATOM    542  CB  LYS A  31      20.873  -1.030   3.240  1.00  0.00           C  
ATOM    543  CG  LYS A  31      21.359  -0.159   4.389  1.00  0.00           C  
ATOM    544  CD  LYS A  31      22.507  -0.819   5.143  1.00  0.00           C  
ATOM    545  CE  LYS A  31      23.040   0.081   6.250  1.00  0.00           C  
ATOM    546  NZ  LYS A  31      24.192  -0.545   6.966  1.00  0.00           N  
ATOM    547  H   LYS A  31      19.589  -2.336   1.464  1.00  0.00           H  
ATOM    548  HA  LYS A  31      18.896  -0.203   3.224  1.00  0.00           H  
ATOM    549 1HB  LYS A  31      20.621  -2.012   3.642  1.00  0.00           H  
ATOM    550 2HB  LYS A  31      21.701  -1.164   2.543  1.00  0.00           H  
ATOM    551 1HG  LYS A  31      21.698   0.802   3.999  1.00  0.00           H  
ATOM    552 2HG  LYS A  31      20.538   0.020   5.082  1.00  0.00           H  
ATOM    553 1HD  LYS A  31      22.162  -1.755   5.584  1.00  0.00           H  
ATOM    554 2HD  LYS A  31      23.318  -1.041   4.449  1.00  0.00           H  
ATOM    555 1HE  LYS A  31      23.363   1.030   5.824  1.00  0.00           H  
ATOM    556 2HE  LYS A  31      22.246   0.283   6.969  1.00  0.00           H  
ATOM    557 1HZ  LYS A  31      24.518   0.079   7.691  1.00  0.00           H  
ATOM    558 2HZ  LYS A  31      23.897  -1.418   7.381  1.00  0.00           H  
ATOM    559 3HZ  LYS A  31      24.941  -0.720   6.312  1.00  0.00           H  
ATOM    560  N   GLU A  32      20.740   0.667   0.653  1.00  0.00           N  
ATOM    561  CA  GLU A  32      21.174   1.790  -0.172  1.00  0.00           C  
ATOM    562  C   GLU A  32      19.980   2.572  -0.711  1.00  0.00           C  
ATOM    563  O   GLU A  32      19.960   3.804  -0.652  1.00  0.00           O  
ATOM    564  CB  GLU A  32      22.049   1.302  -1.329  1.00  0.00           C  
ATOM    565  CG  GLU A  32      22.625   2.423  -2.181  1.00  0.00           C  
ATOM    566  CD  GLU A  32      23.459   1.922  -3.349  1.00  0.00           C  
ATOM    567  OE1 GLU A  32      23.821   2.735  -4.230  1.00  0.00           O  
ATOM    568  OE2 GLU A  32      23.753   0.706  -3.384  1.00  0.00           O  
ATOM    569  H   GLU A  32      20.970  -0.273   0.365  1.00  0.00           H  
ATOM    570  HA  GLU A  32      21.763   2.467   0.447  1.00  0.00           H  
ATOM    571 1HB  GLU A  32      22.879   0.714  -0.935  1.00  0.00           H  
ATOM    572 2HB  GLU A  32      21.464   0.649  -1.977  1.00  0.00           H  
ATOM    573 1HG  GLU A  32      21.806   3.026  -2.571  1.00  0.00           H  
ATOM    574 2HG  GLU A  32      23.243   3.062  -1.552  1.00  0.00           H  
ATOM    575  N   ALA A  33      19.031   1.823  -1.254  1.00  0.00           N  
ATOM    576  CA  ALA A  33      17.829   2.443  -1.806  1.00  0.00           C  
ATOM    577  C   ALA A  33      17.033   3.160  -0.720  1.00  0.00           C  
ATOM    578  O   ALA A  33      16.498   4.247  -0.948  1.00  0.00           O  
ATOM    579  CB  ALA A  33      16.959   1.395  -2.496  1.00  0.00           C  
ATOM    580  H   ALA A  33      19.128   0.818  -1.292  1.00  0.00           H  
ATOM    581  HA  ALA A  33      18.138   3.185  -2.542  1.00  0.00           H  
ATOM    582 1HB  ALA A  33      16.067   1.873  -2.902  1.00  0.00           H  
ATOM    583 2HB  ALA A  33      17.522   0.930  -3.305  1.00  0.00           H  
ATOM    584 3HB  ALA A  33      16.666   0.634  -1.775  1.00  0.00           H  
ATOM    585  N   THR A  34      17.001   2.595   0.484  1.00  0.00           N  
ATOM    586  CA  THR A  34      16.308   3.166   1.634  1.00  0.00           C  
ATOM    587  C   THR A  34      16.922   4.508   2.023  1.00  0.00           C  
ATOM    588  O   THR A  34      16.202   5.481   2.256  1.00  0.00           O  
ATOM    589  CB  THR A  34      16.346   2.211   2.841  1.00  0.00           C  
ATOM    590  OG1 THR A  34      15.692   0.984   2.493  1.00  0.00           O  
ATOM    591  CG2 THR A  34      15.644   2.823   4.049  1.00  0.00           C  
ATOM    592  H   THR A  34      17.491   1.718   0.590  1.00  0.00           H  
ATOM    593  HA  THR A  34      15.265   3.331   1.362  1.00  0.00           H  
ATOM    594  HB  THR A  34      17.382   2.000   3.105  1.00  0.00           H  
ATOM    595  HG1 THR A  34      15.378   1.035   1.587  1.00  0.00           H  
ATOM    596 1HG2 THR A  34      15.687   2.127   4.886  1.00  0.00           H  
ATOM    597 2HG2 THR A  34      16.140   3.754   4.325  1.00  0.00           H  
ATOM    598 3HG2 THR A  34      14.603   3.027   3.800  1.00  0.00           H  
ATOM    599  N   GLU A  35      18.117   4.567   2.087  1.00  0.00           N  
ATOM    600  CA  GLU A  35      18.820   5.798   2.436  1.00  0.00           C  
ATOM    601  C   GLU A  35      18.586   6.883   1.389  1.00  0.00           C  
ATOM    602  O   GLU A  35      18.347   8.043   1.732  1.00  0.00           O  
ATOM    603  CB  GLU A  35      20.319   5.535   2.595  1.00  0.00           C  
ATOM    604  CG  GLU A  35      20.679   4.771   3.862  1.00  0.00           C  
ATOM    605  CD  GLU A  35      22.156   4.421   3.952  1.00  0.00           C  
ATOM    606  OE1 GLU A  35      22.571   3.795   4.954  1.00  0.00           O  
ATOM    607  OE2 GLU A  35      22.904   4.778   3.015  1.00  0.00           O  
ATOM    608  H   GLU A  35      18.652   3.733   1.892  1.00  0.00           H  
ATOM    609  HA  GLU A  35      18.428   6.163   3.386  1.00  0.00           H  
ATOM    610 1HB  GLU A  35      20.681   4.964   1.740  1.00  0.00           H  
ATOM    611 2HB  GLU A  35      20.856   6.484   2.606  1.00  0.00           H  
ATOM    612 1HG  GLU A  35      20.411   5.376   4.727  1.00  0.00           H  
ATOM    613 2HG  GLU A  35      20.093   3.854   3.899  1.00  0.00           H  
ATOM    614  N   GLN A  36      18.660   6.548   0.191  1.00  0.00           N  
ATOM    615  CA  GLN A  36      18.475   7.487  -0.910  1.00  0.00           C  
ATOM    616  C   GLN A  36      17.045   8.016  -0.948  1.00  0.00           C  
ATOM    617  O   GLN A  36      16.825   9.213  -1.142  1.00  0.00           O  
ATOM    618  CB  GLN A  36      18.826   6.825  -2.244  1.00  0.00           C  
ATOM    619  CG  GLN A  36      20.316   6.576  -2.435  1.00  0.00           C  
ATOM    620  CD  GLN A  36      20.646   6.004  -3.800  1.00  0.00           C  
ATOM    621  OE1 GLN A  36      20.143   6.477  -4.824  1.00  0.00           O  
ATOM    622  NE2 GLN A  36      21.492   4.980  -3.825  1.00  0.00           N  
ATOM    623  H   GLN A  36      18.858   5.579  -0.016  1.00  0.00           H  
ATOM    624  HA  GLN A  36      19.141   8.336  -0.756  1.00  0.00           H  
ATOM    625 1HB  GLN A  36      18.309   5.869  -2.323  1.00  0.00           H  
ATOM    626 2HB  GLN A  36      18.479   7.453  -3.064  1.00  0.00           H  
ATOM    627 1HG  GLN A  36      20.849   7.521  -2.326  1.00  0.00           H  
ATOM    628 2HG  GLN A  36      20.655   5.867  -1.680  1.00  0.00           H  
ATOM    629 1HE2 GLN A  36      21.746   4.562  -4.698  1.00  0.00           H  
ATOM    630 2HE2 GLN A  36      21.875   4.626  -2.972  1.00  0.00           H  
ATOM    631  N   LEU A  37      16.035   7.103  -0.773  1.00  0.00           N  
ATOM    632  CA  LEU A  37      14.627   7.481  -0.790  1.00  0.00           C  
ATOM    633  C   LEU A  37      14.297   8.403   0.379  1.00  0.00           C  
ATOM    634  O   LEU A  37      13.552   9.373   0.219  1.00  0.00           O  
ATOM    635  CB  LEU A  37      13.737   6.236  -0.740  1.00  0.00           C  
ATOM    636  CG  LEU A  37      13.643   5.417  -2.028  1.00  0.00           C  
ATOM    637  CD1 LEU A  37      12.958   4.081  -1.759  1.00  0.00           C  
ATOM    638  CD2 LEU A  37      12.898   6.197  -3.106  1.00  0.00           C  
ATOM    639  H   LEU A  37      16.283   6.135  -0.627  1.00  0.00           H  
ATOM    640  HA  LEU A  37      14.424   8.017  -1.717  1.00  0.00           H  
ATOM    641 1HB  LEU A  37      14.110   5.574   0.040  1.00  0.00           H  
ATOM    642 2HB  LEU A  37      12.725   6.542  -0.475  1.00  0.00           H  
ATOM    643  HG  LEU A  37      14.646   5.188  -2.388  1.00  0.00           H  
ATOM    644 1HD1 LEU A  37      12.899   3.509  -2.685  1.00  0.00           H  
ATOM    645 2HD1 LEU A  37      13.533   3.519  -1.023  1.00  0.00           H  
ATOM    646 3HD1 LEU A  37      11.953   4.258  -1.377  1.00  0.00           H  
ATOM    647 1HD2 LEU A  37      12.842   5.598  -4.016  1.00  0.00           H  
ATOM    648 2HD2 LEU A  37      11.890   6.425  -2.759  1.00  0.00           H  
ATOM    649 3HD2 LEU A  37      13.429   7.126  -3.315  1.00  0.00           H  
ATOM    650  N   ARG A  38      14.862   8.210   1.547  1.00  0.00           N  
ATOM    651  CA  ARG A  38      14.641   9.050   2.719  1.00  0.00           C  
ATOM    652  C   ARG A  38      15.248  10.436   2.523  1.00  0.00           C  
ATOM    653  O   ARG A  38      14.699  11.433   2.996  1.00  0.00           O  
ATOM    654  CB  ARG A  38      15.229   8.394   3.970  1.00  0.00           C  
ATOM    655  CG  ARG A  38      14.410   7.226   4.496  1.00  0.00           C  
ATOM    656  CD  ARG A  38      14.967   6.692   5.808  1.00  0.00           C  
ATOM    657  NE  ARG A  38      14.207   5.541   6.288  1.00  0.00           N  
ATOM    658  CZ  ARG A  38      14.397   4.942   7.460  1.00  0.00           C  
ATOM    659  NH1 ARG A  38      15.331   5.375   8.299  1.00  0.00           N  
ATOM    660  NH2 ARG A  38      13.648   3.902   7.796  1.00  0.00           N  
ATOM    661  H   ARG A  38      15.489   7.421   1.618  1.00  0.00           H  
ATOM    662  HA  ARG A  38      13.567   9.169   2.862  1.00  0.00           H  
ATOM    663 1HB  ARG A  38      16.233   8.033   3.753  1.00  0.00           H  
ATOM    664 2HB  ARG A  38      15.312   9.135   4.765  1.00  0.00           H  
ATOM    665 1HG  ARG A  38      13.383   7.549   4.666  1.00  0.00           H  
ATOM    666 2HG  ARG A  38      14.419   6.416   3.765  1.00  0.00           H  
ATOM    667 1HD  ARG A  38      16.002   6.384   5.665  1.00  0.00           H  
ATOM    668 2HD  ARG A  38      14.923   7.473   6.566  1.00  0.00           H  
ATOM    669  HE  ARG A  38      13.483   5.172   5.686  1.00  0.00           H  
ATOM    670 1HH1 ARG A  38      15.906   6.167   8.050  1.00  0.00           H  
ATOM    671 2HH1 ARG A  38      15.466   4.912   9.186  1.00  0.00           H  
ATOM    672 1HH2 ARG A  38      12.935   3.567   7.162  1.00  0.00           H  
ATOM    673 2HH2 ARG A  38      13.789   3.445   8.684  1.00  0.00           H  
ATOM    674  N   ARG A  39      16.354  10.477   1.781  1.00  0.00           N  
ATOM    675  CA  ARG A  39      17.031  11.742   1.514  1.00  0.00           C  
ATOM    676  C   ARG A  39      16.242  12.586   0.518  1.00  0.00           C  
ATOM    677  O   ARG A  39      16.180  13.810   0.646  1.00  0.00           O  
ATOM    678  CB  ARG A  39      18.446  11.494   0.987  1.00  0.00           C  
ATOM    679  CG  ARG A  39      19.427  11.027   2.050  1.00  0.00           C  
ATOM    680  CD  ARG A  39      20.825  10.831   1.481  1.00  0.00           C  
ATOM    681  NE  ARG A  39      21.703  10.150   2.428  1.00  0.00           N  
ATOM    682  CZ  ARG A  39      22.930   9.720   2.150  1.00  0.00           C  
ATOM    683  NH1 ARG A  39      23.452   9.894   0.942  1.00  0.00           N  
ATOM    684  NH2 ARG A  39      23.642   9.112   3.088  1.00  0.00           N  
ATOM    685  H   ARG A  39      16.734   9.625   1.395  1.00  0.00           H  
ATOM    686  HA  ARG A  39      17.101  12.301   2.448  1.00  0.00           H  
ATOM    687 1HB  ARG A  39      18.414  10.741   0.201  1.00  0.00           H  
ATOM    688 2HB  ARG A  39      18.836  12.411   0.546  1.00  0.00           H  
ATOM    689 1HG  ARG A  39      19.482  11.770   2.846  1.00  0.00           H  
ATOM    690 2HG  ARG A  39      19.090  10.076   2.464  1.00  0.00           H  
ATOM    691 1HD  ARG A  39      20.768  10.230   0.574  1.00  0.00           H  
ATOM    692 2HD  ARG A  39      21.261  11.801   1.246  1.00  0.00           H  
ATOM    693  HE  ARG A  39      21.354   9.993   3.364  1.00  0.00           H  
ATOM    694 1HH1 ARG A  39      22.916  10.357   0.222  1.00  0.00           H  
ATOM    695 2HH1 ARG A  39      24.385   9.563   0.743  1.00  0.00           H  
ATOM    696 1HH2 ARG A  39      23.252   8.977   4.011  1.00  0.00           H  
ATOM    697 2HH2 ARG A  39      24.574   8.784   2.881  1.00  0.00           H  
ATOM    698  N   ILE A  40      15.600  11.949  -0.401  1.00  0.00           N  
ATOM    699  CA  ILE A  40      14.906  12.612  -1.500  1.00  0.00           C  
ATOM    700  C   ILE A  40      13.533  13.088  -1.029  1.00  0.00           C  
ATOM    701  O   ILE A  40      13.087  14.177  -1.398  1.00  0.00           O  
ATOM    702  CB  ILE A  40      14.759  11.677  -2.721  1.00  0.00           C  
ATOM    703  CG1 ILE A  40      16.138  11.284  -3.262  1.00  0.00           C  
ATOM    704  CG2 ILE A  40      13.912  12.341  -3.811  1.00  0.00           C  
ATOM    705  CD1 ILE A  40      16.102  10.172  -4.301  1.00  0.00           C  
ATOM    706  H   ILE A  40      15.584  10.941  -0.346  1.00  0.00           H  
ATOM    707  HA  ILE A  40      15.490  13.479  -1.805  1.00  0.00           H  
ATOM    708  HB  ILE A  40      14.274  10.751  -2.414  1.00  0.00           H  
ATOM    709 1HG1 ILE A  40      16.613  12.155  -3.713  1.00  0.00           H  
ATOM    710 2HG1 ILE A  40      16.772  10.956  -2.438  1.00  0.00           H  
ATOM    711 1HG2 ILE A  40      13.821  11.667  -4.662  1.00  0.00           H  
ATOM    712 2HG2 ILE A  40      12.921  12.563  -3.417  1.00  0.00           H  
ATOM    713 3HG2 ILE A  40      14.391  13.267  -4.131  1.00  0.00           H  
ATOM    714 1HD1 ILE A  40      17.117   9.952  -4.634  1.00  0.00           H  
ATOM    715 2HD1 ILE A  40      15.662   9.276  -3.861  1.00  0.00           H  
ATOM    716 3HD1 ILE A  40      15.503  10.490  -5.153  1.00  0.00           H  
ATOM    717  N   ALA A  41      12.830  12.258  -0.128  1.00  0.00           N  
ATOM    718  CA  ALA A  41      11.465  12.524   0.319  1.00  0.00           C  
ATOM    719  C   ALA A  41      11.434  13.658   1.340  1.00  0.00           C  
ATOM    720  O   ALA A  41      12.065  13.568   2.396  1.00  0.00           O  
ATOM    721  CB  ALA A  41      10.843  11.262   0.911  1.00  0.00           C  
ATOM    722  H   ALA A  41      13.310  11.439   0.218  1.00  0.00           H  
ATOM    723  HA  ALA A  41      10.879  12.833  -0.547  1.00  0.00           H  
ATOM    724 1HB  ALA A  41       9.826  11.477   1.239  1.00  0.00           H  
ATOM    725 2HB  ALA A  41      10.822  10.477   0.154  1.00  0.00           H  
ATOM    726 3HB  ALA A  41      11.436  10.929   1.762  1.00  0.00           H  
ATOM    727  N   LYS A  42      10.711  14.845   1.153  1.00  0.00           N  
ATOM    728  CA  LYS A  42      10.726  16.011   2.031  1.00  0.00           C  
ATOM    729  C   LYS A  42       9.340  16.281   2.610  1.00  0.00           C  
ATOM    730  O   LYS A  42       9.197  16.504   3.814  1.00  0.00           O  
ATOM    731  CB  LYS A  42      11.229  17.244   1.279  1.00  0.00           C  
ATOM    732  CG  LYS A  42      12.707  17.191   0.923  1.00  0.00           C  
ATOM    733  CD  LYS A  42      13.220  18.549   0.461  1.00  0.00           C  
ATOM    734  CE  LYS A  42      14.714  18.514   0.171  1.00  0.00           C  
ATOM    735  NZ  LYS A  42      15.231  19.856  -0.232  1.00  0.00           N  
ATOM    736  H   LYS A  42      10.136  14.862   0.323  1.00  0.00           H  
ATOM    737  HA  LYS A  42      11.403  15.810   2.862  1.00  0.00           H  
ATOM    738 1HB  LYS A  42      10.662  17.363   0.355  1.00  0.00           H  
ATOM    739 2HB  LYS A  42      11.058  18.134   1.885  1.00  0.00           H  
ATOM    740 1HG  LYS A  42      13.281  16.875   1.795  1.00  0.00           H  
ATOM    741 2HG  LYS A  42      12.863  16.465   0.126  1.00  0.00           H  
ATOM    742 1HD  LYS A  42      12.691  18.849  -0.445  1.00  0.00           H  
ATOM    743 2HD  LYS A  42      13.029  19.292   1.235  1.00  0.00           H  
ATOM    744 1HE  LYS A  42      15.249  18.182   1.059  1.00  0.00           H  
ATOM    745 2HE  LYS A  42      14.912  17.804  -0.632  1.00  0.00           H  
ATOM    746 1HZ  LYS A  42      16.222  19.794  -0.416  1.00  0.00           H  
ATOM    747 2HZ  LYS A  42      14.752  20.165  -1.067  1.00  0.00           H  
ATOM    748 3HZ  LYS A  42      15.068  20.518   0.513  1.00  0.00           H  
ATOM    749  N   ASP A  43       8.272  16.118   1.713  1.00  0.00           N  
ATOM    750  CA  ASP A  43       6.917  16.399   2.177  1.00  0.00           C  
ATOM    751  C   ASP A  43       6.201  15.115   2.590  1.00  0.00           C  
ATOM    752  O   ASP A  43       6.674  14.014   2.300  1.00  0.00           O  
ATOM    753  CB  ASP A  43       6.117  17.122   1.092  1.00  0.00           C  
ATOM    754  CG  ASP A  43       5.967  16.304  -0.178  1.00  0.00           C  
ATOM    755  OD1 ASP A  43       5.141  15.366  -0.206  1.00  0.00           O  
ATOM    756  OD2 ASP A  43       6.682  16.599  -1.160  1.00  0.00           O  
ATOM    757  H   ASP A  43       8.413  15.813   0.760  1.00  0.00           H  
ATOM    758  HA  ASP A  43       6.978  17.045   3.053  1.00  0.00           H  
ATOM    759 1HB  ASP A  43       5.123  17.361   1.471  1.00  0.00           H  
ATOM    760 2HB  ASP A  43       6.608  18.063   0.844  1.00  0.00           H  
ATOM    761  N   GLU A  44       5.099  15.226   3.207  1.00  0.00           N  
ATOM    762  CA  GLU A  44       4.370  14.112   3.807  1.00  0.00           C  
ATOM    763  C   GLU A  44       3.934  13.104   2.748  1.00  0.00           C  
ATOM    764  O   GLU A  44       4.028  11.893   2.960  1.00  0.00           O  
ATOM    765  CB  GLU A  44       3.152  14.622   4.581  1.00  0.00           C  
ATOM    766  CG  GLU A  44       3.493  15.228   5.935  1.00  0.00           C  
ATOM    767  CD  GLU A  44       2.266  15.577   6.762  1.00  0.00           C  
ATOM    768  OE1 GLU A  44       2.419  15.943   7.950  1.00  0.00           O  
ATOM    769  OE2 GLU A  44       1.143  15.484   6.219  1.00  0.00           O  
ATOM    770  H   GLU A  44       4.717  16.158   3.277  1.00  0.00           H  
ATOM    771  HA  GLU A  44       5.034  13.598   4.503  1.00  0.00           H  
ATOM    772 1HB  GLU A  44       2.636  15.379   3.990  1.00  0.00           H  
ATOM    773 2HB  GLU A  44       2.454  13.801   4.742  1.00  0.00           H  
ATOM    774 1HG  GLU A  44       4.101  14.519   6.496  1.00  0.00           H  
ATOM    775 2HG  GLU A  44       4.085  16.129   5.779  1.00  0.00           H  
ATOM    776  N   GLU A  45       3.524  13.666   1.588  1.00  0.00           N  
ATOM    777  CA  GLU A  45       3.089  12.790   0.504  1.00  0.00           C  
ATOM    778  C   GLU A  45       4.264  12.011  -0.080  1.00  0.00           C  
ATOM    779  O   GLU A  45       4.152  10.811  -0.342  1.00  0.00           O  
ATOM    780  CB  GLU A  45       2.395  13.598  -0.595  1.00  0.00           C  
ATOM    781  CG  GLU A  45       1.678  12.742  -1.628  1.00  0.00           C  
ATOM    782  CD  GLU A  45       0.931  13.559  -2.671  1.00  0.00           C  
ATOM    783  OE1 GLU A  45       0.458  12.977  -3.673  1.00  0.00           O  
ATOM    784  OE2 GLU A  45       0.820  14.791  -2.484  1.00  0.00           O  
ATOM    785  H   GLU A  45       3.509  14.666   1.448  1.00  0.00           H  
ATOM    786  HA  GLU A  45       2.378  12.068   0.907  1.00  0.00           H  
ATOM    787 1HB  GLU A  45       1.665  14.271  -0.146  1.00  0.00           H  
ATOM    788 2HB  GLU A  45       3.130  14.212  -1.114  1.00  0.00           H  
ATOM    789 1HG  GLU A  45       2.410  12.114  -2.136  1.00  0.00           H  
ATOM    790 2HG  GLU A  45       0.973  12.089  -1.116  1.00  0.00           H  
ATOM    791  N   GLU A  46       5.369  12.651  -0.250  1.00  0.00           N  
ATOM    792  CA  GLU A  46       6.591  12.021  -0.740  1.00  0.00           C  
ATOM    793  C   GLU A  46       7.135  11.012   0.267  1.00  0.00           C  
ATOM    794  O   GLU A  46       7.620   9.945  -0.115  1.00  0.00           O  
ATOM    795  CB  GLU A  46       7.654  13.079  -1.051  1.00  0.00           C  
ATOM    796  CG  GLU A  46       7.308  13.967  -2.238  1.00  0.00           C  
ATOM    797  CD  GLU A  46       8.274  15.127  -2.421  1.00  0.00           C  
ATOM    798  OE1 GLU A  46       8.215  15.806  -3.471  1.00  0.00           O  
ATOM    799  OE2 GLU A  46       9.097  15.357  -1.507  1.00  0.00           O  
ATOM    800  H   GLU A  46       5.378  13.637  -0.030  1.00  0.00           H  
ATOM    801  HA  GLU A  46       6.358  11.481  -1.659  1.00  0.00           H  
ATOM    802 1HB  GLU A  46       7.798  13.717  -0.179  1.00  0.00           H  
ATOM    803 2HB  GLU A  46       8.605  12.589  -1.259  1.00  0.00           H  
ATOM    804 1HG  GLU A  46       7.313  13.362  -3.145  1.00  0.00           H  
ATOM    805 2HG  GLU A  46       6.301  14.360  -2.103  1.00  0.00           H  
ATOM    806  N   LYS A  47       7.115  11.365   1.505  1.00  0.00           N  
ATOM    807  CA  LYS A  47       7.548  10.461   2.566  1.00  0.00           C  
ATOM    808  C   LYS A  47       6.705   9.190   2.584  1.00  0.00           C  
ATOM    809  O   LYS A  47       7.227   8.095   2.807  1.00  0.00           O  
ATOM    810  CB  LYS A  47       7.477  11.157   3.927  1.00  0.00           C  
ATOM    811  CG  LYS A  47       8.559  12.205   4.143  1.00  0.00           C  
ATOM    812  CD  LYS A  47       8.445  12.850   5.519  1.00  0.00           C  
ATOM    813  CE  LYS A  47       9.493  13.936   5.716  1.00  0.00           C  
ATOM    814  NZ  LYS A  47       9.342  14.618   7.036  1.00  0.00           N  
ATOM    815  H   LYS A  47       6.792  12.290   1.749  1.00  0.00           H  
ATOM    816  HA  LYS A  47       8.583  10.174   2.375  1.00  0.00           H  
ATOM    817 1HB  LYS A  47       6.508  11.644   4.037  1.00  0.00           H  
ATOM    818 2HB  LYS A  47       7.562  10.414   4.720  1.00  0.00           H  
ATOM    819 1HG  LYS A  47       9.541  11.739   4.052  1.00  0.00           H  
ATOM    820 2HG  LYS A  47       8.472  12.980   3.382  1.00  0.00           H  
ATOM    821 1HD  LYS A  47       7.454  13.290   5.634  1.00  0.00           H  
ATOM    822 2HD  LYS A  47       8.577  12.090   6.289  1.00  0.00           H  
ATOM    823 1HE  LYS A  47      10.488  13.496   5.658  1.00  0.00           H  
ATOM    824 2HE  LYS A  47       9.401  14.678   4.923  1.00  0.00           H  
ATOM    825 1HZ  LYS A  47      10.052  15.330   7.131  1.00  0.00           H  
ATOM    826 2HZ  LYS A  47       8.428  15.045   7.093  1.00  0.00           H  
ATOM    827 3HZ  LYS A  47       9.444  13.941   7.779  1.00  0.00           H  
ATOM    828  N   LYS A  48       5.419   9.417   2.393  1.00  0.00           N  
ATOM    829  CA  LYS A  48       4.513   8.274   2.324  1.00  0.00           C  
ATOM    830  C   LYS A  48       4.845   7.382   1.130  1.00  0.00           C  
ATOM    831  O   LYS A  48       4.908   6.158   1.262  1.00  0.00           O  
ATOM    832  CB  LYS A  48       3.060   8.743   2.240  1.00  0.00           C  
ATOM    833  CG  LYS A  48       2.039   7.632   2.433  1.00  0.00           C  
ATOM    834  CD  LYS A  48       0.618   8.180   2.473  1.00  0.00           C  
ATOM    835  CE  LYS A  48      -0.408   7.065   2.622  1.00  0.00           C  
ATOM    836  NZ  LYS A  48      -1.802   7.599   2.677  1.00  0.00           N  
ATOM    837  H   LYS A  48       5.043  10.349   2.294  1.00  0.00           H  
ATOM    838  HA  LYS A  48       4.635   7.681   3.231  1.00  0.00           H  
ATOM    839 1HB  LYS A  48       2.879   9.505   2.999  1.00  0.00           H  
ATOM    840 2HB  LYS A  48       2.881   9.201   1.267  1.00  0.00           H  
ATOM    841 1HG  LYS A  48       2.119   6.918   1.613  1.00  0.00           H  
ATOM    842 2HG  LYS A  48       2.242   7.110   3.367  1.00  0.00           H  
ATOM    843 1HD  LYS A  48       0.517   8.868   3.313  1.00  0.00           H  
ATOM    844 2HD  LYS A  48       0.413   8.726   1.552  1.00  0.00           H  
ATOM    845 1HE  LYS A  48      -0.325   6.380   1.779  1.00  0.00           H  
ATOM    846 2HE  LYS A  48      -0.208   6.507   3.537  1.00  0.00           H  
ATOM    847 1HZ  LYS A  48      -2.453   6.833   2.776  1.00  0.00           H  
ATOM    848 2HZ  LYS A  48      -1.893   8.223   3.467  1.00  0.00           H  
ATOM    849 3HZ  LYS A  48      -2.004   8.103   1.826  1.00  0.00           H  
ATOM    850  N   LYS A  49       4.975   8.027   0.035  1.00  0.00           N  
ATOM    851  CA  LYS A  49       5.361   7.288  -1.163  1.00  0.00           C  
ATOM    852  C   LYS A  49       6.684   6.555  -0.955  1.00  0.00           C  
ATOM    853  O   LYS A  49       6.814   5.384  -1.316  1.00  0.00           O  
ATOM    854  CB  LYS A  49       5.467   8.229  -2.365  1.00  0.00           C  
ATOM    855  CG  LYS A  49       5.727   7.520  -3.685  1.00  0.00           C  
ATOM    856  CD  LYS A  49       5.695   8.492  -4.858  1.00  0.00           C  
ATOM    857  CE  LYS A  49       5.958   7.784  -6.180  1.00  0.00           C  
ATOM    858  NZ  LYS A  49       5.939   8.735  -7.331  1.00  0.00           N  
ATOM    859  H   LYS A  49       4.821   9.023  -0.030  1.00  0.00           H  
ATOM    860  HA  LYS A  49       4.593   6.542  -1.372  1.00  0.00           H  
ATOM    861 1HB  LYS A  49       4.543   8.799  -2.464  1.00  0.00           H  
ATOM    862 2HB  LYS A  49       6.275   8.942  -2.199  1.00  0.00           H  
ATOM    863 1HG  LYS A  49       6.705   7.038  -3.653  1.00  0.00           H  
ATOM    864 2HG  LYS A  49       4.969   6.753  -3.842  1.00  0.00           H  
ATOM    865 1HD  LYS A  49       4.718   8.975  -4.904  1.00  0.00           H  
ATOM    866 2HD  LYS A  49       6.454   9.261  -4.714  1.00  0.00           H  
ATOM    867 1HE  LYS A  49       6.930   7.294  -6.143  1.00  0.00           H  
ATOM    868 2HE  LYS A  49       5.197   7.021  -6.342  1.00  0.00           H  
ATOM    869 1HZ  LYS A  49       6.116   8.231  -8.188  1.00  0.00           H  
ATOM    870 2HZ  LYS A  49       5.034   9.182  -7.384  1.00  0.00           H  
ATOM    871 3HZ  LYS A  49       6.653   9.437  -7.200  1.00  0.00           H  
ATOM    872  N   ALA A  50       7.719   7.201  -0.476  1.00  0.00           N  
ATOM    873  CA  ALA A  50       9.021   6.613  -0.174  1.00  0.00           C  
ATOM    874  C   ALA A  50       8.880   5.428   0.777  1.00  0.00           C  
ATOM    875  O   ALA A  50       9.547   4.404   0.607  1.00  0.00           O  
ATOM    876  CB  ALA A  50       9.954   7.663   0.424  1.00  0.00           C  
ATOM    877  H   ALA A  50       7.575   8.187  -0.312  1.00  0.00           H  
ATOM    878  HA  ALA A  50       9.452   6.248  -1.106  1.00  0.00           H  
ATOM    879 1HB  ALA A  50      10.920   7.209   0.643  1.00  0.00           H  
ATOM    880 2HB  ALA A  50      10.089   8.477  -0.288  1.00  0.00           H  
ATOM    881 3HB  ALA A  50       9.520   8.054   1.343  1.00  0.00           H  
ATOM    882  N   ALA A  51       8.064   5.640   1.790  1.00  0.00           N  
ATOM    883  CA  ALA A  51       7.812   4.575   2.757  1.00  0.00           C  
ATOM    884  C   ALA A  51       7.248   3.334   2.071  1.00  0.00           C  
ATOM    885  O   ALA A  51       7.669   2.211   2.362  1.00  0.00           O  
ATOM    886  CB  ALA A  51       6.855   5.059   3.844  1.00  0.00           C  
ATOM    887  H   ALA A  51       7.606   6.532   1.910  1.00  0.00           H  
ATOM    888  HA  ALA A  51       8.762   4.304   3.218  1.00  0.00           H  
ATOM    889 1HB  ALA A  51       6.677   4.254   4.557  1.00  0.00           H  
ATOM    890 2HB  ALA A  51       7.294   5.912   4.362  1.00  0.00           H  
ATOM    891 3HB  ALA A  51       5.911   5.357   3.391  1.00  0.00           H  
ATOM    892  N   TYR A  52       6.292   3.554   1.137  1.00  0.00           N  
ATOM    893  CA  TYR A  52       5.707   2.449   0.386  1.00  0.00           C  
ATOM    894  C   TYR A  52       6.752   1.775  -0.495  1.00  0.00           C  
ATOM    895  O   TYR A  52       6.809   0.546  -0.571  1.00  0.00           O  
ATOM    896  CB  TYR A  52       4.539   2.942  -0.473  1.00  0.00           C  
ATOM    897  CG  TYR A  52       3.287   3.237   0.316  1.00  0.00           C  
ATOM    898  CD1 TYR A  52       2.742   2.286   1.177  1.00  0.00           C  
ATOM    899  CD2 TYR A  52       2.645   4.465   0.203  1.00  0.00           C  
ATOM    900  CE1 TYR A  52       1.587   2.552   1.905  1.00  0.00           C  
ATOM    901  CE2 TYR A  52       1.489   4.743   0.926  1.00  0.00           C  
ATOM    902  CZ  TYR A  52       0.969   3.782   1.773  1.00  0.00           C  
ATOM    903  OH  TYR A  52      -0.174   4.050   2.492  1.00  0.00           O  
ATOM    904  H   TYR A  52       5.976   4.495   0.954  1.00  0.00           H  
ATOM    905  HA  TYR A  52       5.331   1.710   1.094  1.00  0.00           H  
ATOM    906 1HB  TYR A  52       4.833   3.851  -1.000  1.00  0.00           H  
ATOM    907 2HB  TYR A  52       4.299   2.191  -1.225  1.00  0.00           H  
ATOM    908  HD1 TYR A  52       3.222   1.313   1.289  1.00  0.00           H  
ATOM    909  HD2 TYR A  52       3.046   5.230  -0.462  1.00  0.00           H  
ATOM    910  HE1 TYR A  52       1.177   1.795   2.573  1.00  0.00           H  
ATOM    911  HE2 TYR A  52       1.000   5.712   0.821  1.00  0.00           H  
ATOM    912  HH  TYR A  52      -0.477   4.939   2.290  1.00  0.00           H  
ATOM    913  N   MET A  53       7.553   2.580  -1.130  1.00  0.00           N  
ATOM    914  CA  MET A  53       8.610   2.053  -1.988  1.00  0.00           C  
ATOM    915  C   MET A  53       9.615   1.242  -1.177  1.00  0.00           C  
ATOM    916  O   MET A  53      10.028   0.159  -1.596  1.00  0.00           O  
ATOM    917  CB  MET A  53       9.325   3.189  -2.721  1.00  0.00           C  
ATOM    918  CG  MET A  53       8.483   3.848  -3.801  1.00  0.00           C  
ATOM    919  SD  MET A  53       9.372   5.207  -4.655  1.00  0.00           S  
ATOM    920  CE  MET A  53       8.122   5.688  -5.879  1.00  0.00           C  
ATOM    921  H   MET A  53       7.450   3.580  -1.034  1.00  0.00           H  
ATOM    922  HA  MET A  53       8.158   1.393  -2.728  1.00  0.00           H  
ATOM    923 1HB  MET A  53       9.620   3.955  -2.005  1.00  0.00           H  
ATOM    924 2HB  MET A  53      10.235   2.807  -3.185  1.00  0.00           H  
ATOM    925 1HG  MET A  53       8.195   3.104  -4.542  1.00  0.00           H  
ATOM    926 2HG  MET A  53       7.575   4.255  -3.357  1.00  0.00           H  
ATOM    927 1HE  MET A  53       8.504   6.509  -6.486  1.00  0.00           H  
ATOM    928 2HE  MET A  53       7.894   4.836  -6.521  1.00  0.00           H  
ATOM    929 3HE  MET A  53       7.214   6.008  -5.366  1.00  0.00           H  
ATOM    930  N   ILE A  54      10.011   1.760  -0.066  1.00  0.00           N  
ATOM    931  CA  ILE A  54      10.965   1.107   0.824  1.00  0.00           C  
ATOM    932  C   ILE A  54      10.389  -0.220   1.313  1.00  0.00           C  
ATOM    933  O   ILE A  54      11.078  -1.243   1.305  1.00  0.00           O  
ATOM    934  CB  ILE A  54      11.327   2.010   2.024  1.00  0.00           C  
ATOM    935  CG1 ILE A  54      12.144   3.219   1.556  1.00  0.00           C  
ATOM    936  CG2 ILE A  54      12.088   1.213   3.088  1.00  0.00           C  
ATOM    937  CD1 ILE A  54      12.272   4.321   2.598  1.00  0.00           C  
ATOM    938  H   ILE A  54       9.636   2.662   0.191  1.00  0.00           H  
ATOM    939  HA  ILE A  54      11.877   0.904   0.264  1.00  0.00           H  
ATOM    940  HB  ILE A  54      10.415   2.409   2.467  1.00  0.00           H  
ATOM    941 1HG1 ILE A  54      13.147   2.895   1.279  1.00  0.00           H  
ATOM    942 2HG1 ILE A  54      11.683   3.647   0.666  1.00  0.00           H  
ATOM    943 1HG2 ILE A  54      12.335   1.866   3.925  1.00  0.00           H  
ATOM    944 2HG2 ILE A  54      11.466   0.391   3.441  1.00  0.00           H  
ATOM    945 3HG2 ILE A  54      13.006   0.814   2.656  1.00  0.00           H  
ATOM    946 1HD1 ILE A  54      12.864   5.141   2.190  1.00  0.00           H  
ATOM    947 2HD1 ILE A  54      11.280   4.687   2.865  1.00  0.00           H  
ATOM    948 3HD1 ILE A  54      12.764   3.926   3.486  1.00  0.00           H  
ATOM    949  N   LEU A  55       9.203  -0.138   1.785  1.00  0.00           N  
ATOM    950  CA  LEU A  55       8.534  -1.344   2.260  1.00  0.00           C  
ATOM    951  C   LEU A  55       8.500  -2.412   1.171  1.00  0.00           C  
ATOM    952  O   LEU A  55       8.769  -3.585   1.438  1.00  0.00           O  
ATOM    953  CB  LEU A  55       7.109  -1.022   2.719  1.00  0.00           C  
ATOM    954  CG  LEU A  55       6.311  -2.181   3.317  1.00  0.00           C  
ATOM    955  CD1 LEU A  55       6.975  -2.678   4.597  1.00  0.00           C  
ATOM    956  CD2 LEU A  55       4.871  -1.757   3.586  1.00  0.00           C  
ATOM    957  H   LEU A  55       8.718   0.746   1.836  1.00  0.00           H  
ATOM    958  HA  LEU A  55       9.092  -1.738   3.109  1.00  0.00           H  
ATOM    959 1HB  LEU A  55       7.156  -0.237   3.472  1.00  0.00           H  
ATOM    960 2HB  LEU A  55       6.546  -0.645   1.865  1.00  0.00           H  
ATOM    961  HG  LEU A  55       6.308  -3.019   2.620  1.00  0.00           H  
ATOM    962 1HD1 LEU A  55       6.395  -3.503   5.011  1.00  0.00           H  
ATOM    963 2HD1 LEU A  55       7.985  -3.022   4.373  1.00  0.00           H  
ATOM    964 3HD1 LEU A  55       7.019  -1.867   5.322  1.00  0.00           H  
ATOM    965 1HD2 LEU A  55       4.318  -2.595   4.011  1.00  0.00           H  
ATOM    966 2HD2 LEU A  55       4.862  -0.923   4.288  1.00  0.00           H  
ATOM    967 3HD2 LEU A  55       4.402  -1.449   2.652  1.00  0.00           H  
ATOM    968  N   PHE A  56       8.157  -1.972   0.022  1.00  0.00           N  
ATOM    969  CA  PHE A  56       8.071  -2.893  -1.106  1.00  0.00           C  
ATOM    970  C   PHE A  56       9.434  -3.500  -1.414  1.00  0.00           C  
ATOM    971  O   PHE A  56       9.548  -4.710  -1.621  1.00  0.00           O  
ATOM    972  CB  PHE A  56       7.523  -2.177  -2.345  1.00  0.00           C  
ATOM    973  CG  PHE A  56       7.035  -3.111  -3.419  1.00  0.00           C  
ATOM    974  CD1 PHE A  56       7.840  -3.422  -4.508  1.00  0.00           C  
ATOM    975  CD2 PHE A  56       5.770  -3.678  -3.339  1.00  0.00           C  
ATOM    976  CE1 PHE A  56       7.390  -4.286  -5.504  1.00  0.00           C  
ATOM    977  CE2 PHE A  56       5.313  -4.542  -4.330  1.00  0.00           C  
ATOM    978  CZ  PHE A  56       6.125  -4.844  -5.412  1.00  0.00           C  
ATOM    979  H   PHE A  56       7.943  -0.996  -0.123  1.00  0.00           H  
ATOM    980  HA  PHE A  56       7.389  -3.702  -0.841  1.00  0.00           H  
ATOM    981 1HB  PHE A  56       6.696  -1.530  -2.055  1.00  0.00           H  
ATOM    982 2HB  PHE A  56       8.299  -1.544  -2.772  1.00  0.00           H  
ATOM    983  HD1 PHE A  56       8.835  -2.982  -4.578  1.00  0.00           H  
ATOM    984  HD2 PHE A  56       5.132  -3.439  -2.487  1.00  0.00           H  
ATOM    985  HE1 PHE A  56       8.033  -4.521  -6.352  1.00  0.00           H  
ATOM    986  HE2 PHE A  56       4.318  -4.981  -4.257  1.00  0.00           H  
ATOM    987  HZ  PHE A  56       5.768  -5.518  -6.189  1.00  0.00           H  
ATOM    988  N   LEU A  57      10.447  -2.768  -1.526  1.00  0.00           N  
ATOM    989  CA  LEU A  57      11.797  -3.250  -1.798  1.00  0.00           C  
ATOM    990  C   LEU A  57      12.257  -4.218  -0.714  1.00  0.00           C  
ATOM    991  O   LEU A  57      12.919  -5.216  -1.007  1.00  0.00           O  
ATOM    992  CB  LEU A  57      12.775  -2.077  -1.900  1.00  0.00           C  
ATOM    993  CG  LEU A  57      12.612  -1.162  -3.115  1.00  0.00           C  
ATOM    994  CD1 LEU A  57      13.561   0.027  -3.014  1.00  0.00           C  
ATOM    995  CD2 LEU A  57      12.854  -1.938  -4.406  1.00  0.00           C  
ATOM    996  H   LEU A  57      10.292  -1.776  -1.416  1.00  0.00           H  
ATOM    997  HA  LEU A  57      11.789  -3.781  -2.750  1.00  0.00           H  
ATOM    998 1HB  LEU A  57      12.669  -1.458  -1.010  1.00  0.00           H  
ATOM    999 2HB  LEU A  57      13.790  -2.472  -1.924  1.00  0.00           H  
ATOM   1000  HG  LEU A  57      11.600  -0.755  -3.131  1.00  0.00           H  
ATOM   1001 1HD1 LEU A  57      13.434   0.669  -3.885  1.00  0.00           H  
ATOM   1002 2HD1 LEU A  57      13.338   0.595  -2.110  1.00  0.00           H  
ATOM   1003 3HD1 LEU A  57      14.589  -0.331  -2.975  1.00  0.00           H  
ATOM   1004 1HD2 LEU A  57      12.733  -1.271  -5.260  1.00  0.00           H  
ATOM   1005 2HD2 LEU A  57      13.866  -2.343  -4.403  1.00  0.00           H  
ATOM   1006 3HD2 LEU A  57      12.136  -2.755  -4.479  1.00  0.00           H  
ATOM   1007  N   LYS A  58      11.924  -3.959   0.509  1.00  0.00           N  
ATOM   1008  CA  LYS A  58      12.261  -4.834   1.628  1.00  0.00           C  
ATOM   1009  C   LYS A  58      11.598  -6.200   1.477  1.00  0.00           C  
ATOM   1010  O   LYS A  58      12.200  -7.227   1.797  1.00  0.00           O  
ATOM   1011  CB  LYS A  58      11.847  -4.194   2.954  1.00  0.00           C  
ATOM   1012  CG  LYS A  58      12.786  -3.095   3.430  1.00  0.00           C  
ATOM   1013  CD  LYS A  58      12.396  -2.587   4.812  1.00  0.00           C  
ATOM   1014  CE  LYS A  58      13.365  -1.524   5.312  1.00  0.00           C  
ATOM   1015  NZ  LYS A  58      12.978  -1.011   6.660  1.00  0.00           N  
ATOM   1016  H   LYS A  58      11.407  -3.110   0.687  1.00  0.00           H  
ATOM   1017  HA  LYS A  58      13.341  -4.984   1.637  1.00  0.00           H  
ATOM   1018 1HB  LYS A  58      10.848  -3.767   2.856  1.00  0.00           H  
ATOM   1019 2HB  LYS A  58      11.801  -4.959   3.729  1.00  0.00           H  
ATOM   1020 1HG  LYS A  58      13.806  -3.480   3.470  1.00  0.00           H  
ATOM   1021 2HG  LYS A  58      12.758  -2.263   2.727  1.00  0.00           H  
ATOM   1022 1HD  LYS A  58      11.393  -2.160   4.773  1.00  0.00           H  
ATOM   1023 2HD  LYS A  58      12.391  -3.418   5.517  1.00  0.00           H  
ATOM   1024 1HE  LYS A  58      14.368  -1.944   5.369  1.00  0.00           H  
ATOM   1025 2HE  LYS A  58      13.384  -0.690   4.610  1.00  0.00           H  
ATOM   1026 1HZ  LYS A  58      13.642  -0.310   6.957  1.00  0.00           H  
ATOM   1027 2HZ  LYS A  58      12.055  -0.602   6.613  1.00  0.00           H  
ATOM   1028 3HZ  LYS A  58      12.975  -1.773   7.323  1.00  0.00           H  
ATOM   1029  N   THR A  59      10.453  -6.162   0.973  1.00  0.00           N  
ATOM   1030  CA  THR A  59       9.712  -7.403   0.775  1.00  0.00           C  
ATOM   1031  C   THR A  59      10.348  -8.241  -0.331  1.00  0.00           C  
ATOM   1032  O   THR A  59      10.408  -9.468  -0.230  1.00  0.00           O  
ATOM   1033  CB  THR A  59       8.238  -7.124   0.428  1.00  0.00           C  
ATOM   1034  OG1 THR A  59       7.653  -6.323   1.462  1.00  0.00           O  
ATOM   1035  CG2 THR A  59       7.448  -8.422   0.299  1.00  0.00           C  
ATOM   1036  H   THR A  59      10.029  -5.287   0.699  1.00  0.00           H  
ATOM   1037  HA  THR A  59       9.742  -7.976   1.702  1.00  0.00           H  
ATOM   1038  HB  THR A  59       8.183  -6.583  -0.516  1.00  0.00           H  
ATOM   1039  HG1 THR A  59       8.312  -6.142   2.137  1.00  0.00           H  
ATOM   1040 1HG2 THR A  59       6.411  -8.194   0.053  1.00  0.00           H  
ATOM   1041 2HG2 THR A  59       7.882  -9.035  -0.491  1.00  0.00           H  
ATOM   1042 3HG2 THR A  59       7.486  -8.966   1.242  1.00  0.00           H  
ATOM   1043  N   LEU A  60      10.881  -7.613  -1.302  1.00  0.00           N  
ATOM   1044  CA  LEU A  60      11.508  -8.271  -2.443  1.00  0.00           C  
ATOM   1045  C   LEU A  60      12.907  -8.762  -2.086  1.00  0.00           C  
ATOM   1046  O   LEU A  60      13.366  -9.777  -2.615  1.00  0.00           O  
ATOM   1047  CB  LEU A  60      11.579  -7.318  -3.639  1.00  0.00           C  
ATOM   1048  CG  LEU A  60      10.253  -6.999  -4.331  1.00  0.00           C  
ATOM   1049  CD1 LEU A  60      10.452  -5.914  -5.384  1.00  0.00           C  
ATOM   1050  CD2 LEU A  60       9.660  -8.257  -4.958  1.00  0.00           C  
ATOM   1051  H   LEU A  60      10.861  -6.604  -1.266  1.00  0.00           H  
ATOM   1052  HA  LEU A  60      10.903  -9.133  -2.720  1.00  0.00           H  
ATOM   1053 1HB  LEU A  60      12.007  -6.374  -3.306  1.00  0.00           H  
ATOM   1054 2HB  LEU A  60      12.242  -7.750  -4.389  1.00  0.00           H  
ATOM   1055  HG  LEU A  60       9.548  -6.602  -3.601  1.00  0.00           H  
ATOM   1056 1HD1 LEU A  60       9.499  -5.697  -5.868  1.00  0.00           H  
ATOM   1057 2HD1 LEU A  60      10.830  -5.009  -4.907  1.00  0.00           H  
ATOM   1058 3HD1 LEU A  60      11.168  -6.258  -6.130  1.00  0.00           H  
ATOM   1059 1HD2 LEU A  60       8.716  -8.011  -5.445  1.00  0.00           H  
ATOM   1060 2HD2 LEU A  60      10.355  -8.658  -5.696  1.00  0.00           H  
ATOM   1061 3HD2 LEU A  60       9.484  -9.002  -4.182  1.00  0.00           H  
ATOM   1062  N   GLY A  61      13.663  -8.053  -1.299  1.00  0.00           N  
ATOM   1063  CA  GLY A  61      15.039  -8.315  -0.909  1.00  0.00           C  
ATOM   1064  C   GLY A  61      15.156  -9.295   0.243  1.00  0.00           C  
ATOM   1065  O   GLY A  61      14.173  -9.568   0.935  1.00  0.00           O  
ATOM   1066  H   GLY A  61      13.197  -7.232  -0.939  1.00  0.00           H  
ATOM   1067 1HA  GLY A  61      15.590  -8.711  -1.762  1.00  0.00           H  
ATOM   1068 2HA  GLY A  61      15.520  -7.381  -0.622  1.00  0.00           H  
TER                                                                             
ATOM   1070  N   ARG B  62       3.466  -3.714 -25.758  1.00  0.00           N  
ATOM   1071  CA  ARG B  62       3.864  -3.734 -24.354  1.00  0.00           C  
ATOM   1072  C   ARG B  62       3.507  -2.421 -23.665  1.00  0.00           C  
ATOM   1073  O   ARG B  62       3.552  -1.357 -24.285  1.00  0.00           O  
ATOM   1074  CB  ARG B  62       5.365  -4.002 -24.224  1.00  0.00           C  
ATOM   1075  CG  ARG B  62       5.766  -5.432 -24.551  1.00  0.00           C  
ATOM   1076  CD  ARG B  62       7.156  -5.762 -24.026  1.00  0.00           C  
ATOM   1077  NE  ARG B  62       7.600  -7.081 -24.467  1.00  0.00           N  
ATOM   1078  CZ  ARG B  62       8.623  -7.751 -23.944  1.00  0.00           C  
ATOM   1079  NH1 ARG B  62       9.332  -7.236 -22.946  1.00  0.00           N  
ATOM   1080  NH2 ARG B  62       8.940  -8.946 -24.422  1.00  0.00           N  
ATOM   1081  H   ARG B  62       2.804  -3.019 -26.072  1.00  0.00           H  
ATOM   1082  HA  ARG B  62       3.323  -4.537 -23.852  1.00  0.00           H  
ATOM   1083 1HB  ARG B  62       5.912  -3.336 -24.889  1.00  0.00           H  
ATOM   1084 2HB  ARG B  62       5.687  -3.784 -23.206  1.00  0.00           H  
ATOM   1085 1HG  ARG B  62       5.055  -6.122 -24.096  1.00  0.00           H  
ATOM   1086 2HG  ARG B  62       5.766  -5.572 -25.633  1.00  0.00           H  
ATOM   1087 1HD  ARG B  62       7.868  -5.021 -24.390  1.00  0.00           H  
ATOM   1088 2HD  ARG B  62       7.146  -5.750 -22.937  1.00  0.00           H  
ATOM   1089  HE  ARG B  62       7.094  -7.518 -25.225  1.00  0.00           H  
ATOM   1090 1HH1 ARG B  62       9.096  -6.326 -22.576  1.00  0.00           H  
ATOM   1091 2HH1 ARG B  62      10.106  -7.754 -22.557  1.00  0.00           H  
ATOM   1092 1HH2 ARG B  62       8.405  -9.345 -25.181  1.00  0.00           H  
ATOM   1093 2HH2 ARG B  62       9.715  -9.458 -24.028  1.00  0.00           H  
ATOM   1094  N   SER B  63       2.707  -2.392 -22.585  1.00  0.00           N  
ATOM   1095  CA  SER B  63       2.301  -1.213 -21.828  1.00  0.00           C  
ATOM   1096  C   SER B  63       3.298  -0.898 -20.717  1.00  0.00           C  
ATOM   1097  O   SER B  63       3.310  -1.565 -19.680  1.00  0.00           O  
ATOM   1098  CB  SER B  63       0.907  -1.413 -21.231  1.00  0.00           C  
ATOM   1099  OG  SER B  63       0.470  -0.238 -20.569  1.00  0.00           O  
ATOM   1100  H   SER B  63       2.372  -3.300 -22.298  1.00  0.00           H  
ATOM   1101  HA  SER B  63       2.270  -0.360 -22.507  1.00  0.00           H  
ATOM   1102 1HB  SER B  63       0.206  -1.672 -22.024  1.00  0.00           H  
ATOM   1103 2HB  SER B  63       0.928  -2.245 -20.529  1.00  0.00           H  
ATOM   1104  HG  SER B  63       1.180   0.401 -20.667  1.00  0.00           H  
ATOM   1105  N   PRO B  64       4.381   0.023 -21.136  1.00  0.00           N  
ATOM   1106  CA  PRO B  64       5.418   0.387 -20.168  1.00  0.00           C  
ATOM   1107  C   PRO B  64       4.883   1.245 -19.023  1.00  0.00           C  
ATOM   1108  O   PRO B  64       5.321   2.384 -18.843  1.00  0.00           O  
ATOM   1109  CB  PRO B  64       6.428   1.171 -21.011  1.00  0.00           C  
ATOM   1110  CG  PRO B  64       5.613   1.805 -22.091  1.00  0.00           C  
ATOM   1111  CD  PRO B  64       4.411   0.942 -22.351  1.00  0.00           C  
ATOM   1112  HA  PRO B  64       5.873  -0.529 -19.764  1.00  0.00           H  
ATOM   1113 1HB  PRO B  64       6.947   1.911 -20.384  1.00  0.00           H  
ATOM   1114 2HB  PRO B  64       7.196   0.491 -21.407  1.00  0.00           H  
ATOM   1115 1HG  PRO B  64       5.304   2.817 -21.790  1.00  0.00           H  
ATOM   1116 2HG  PRO B  64       6.214   1.916 -23.005  1.00  0.00           H  
ATOM   1117 1HD  PRO B  64       3.511   1.573 -22.407  1.00  0.00           H  
ATOM   1118 2HD  PRO B  64       4.554   0.386 -23.289  1.00  0.00           H  
ATOM   1119  N   HIS B  65       3.841   0.706 -18.274  1.00  0.00           N  
ATOM   1120  CA  HIS B  65       3.242   1.504 -17.211  1.00  0.00           C  
ATOM   1121  C   HIS B  65       3.328   0.786 -15.868  1.00  0.00           C  
ATOM   1122  O   HIS B  65       3.457  -0.439 -15.822  1.00  0.00           O  
ATOM   1123  CB  HIS B  65       1.784   1.828 -17.541  1.00  0.00           C  
ATOM   1124  CG  HIS B  65       1.613   2.593 -18.815  1.00  0.00           C  
ATOM   1125  ND1 HIS B  65       1.931   3.929 -18.929  1.00  0.00           N  
ATOM   1126  CD2 HIS B  65       1.158   2.206 -20.030  1.00  0.00           C  
ATOM   1127  CE1 HIS B  65       1.678   4.332 -20.163  1.00  0.00           C  
ATOM   1128  NE2 HIS B  65       1.209   3.305 -20.851  1.00  0.00           N  
ATOM   1129  H   HIS B  65       3.489  -0.225 -18.448  1.00  0.00           H  
ATOM   1130  HA  HIS B  65       3.784   2.444 -17.112  1.00  0.00           H  
ATOM   1131 1HB  HIS B  65       1.214   0.902 -17.619  1.00  0.00           H  
ATOM   1132 2HB  HIS B  65       1.349   2.412 -16.731  1.00  0.00           H  
ATOM   1133  HD2 HIS B  65       0.816   1.208 -20.305  1.00  0.00           H  
ATOM   1134  HE1 HIS B  65       1.830   5.340 -20.548  1.00  0.00           H  
ATOM   1135  HE2 HIS B  65       0.932   3.321 -21.822  1.00  0.00           H  
ATOM   1136  N   ARG B  66       3.482   1.563 -14.870  1.00  0.00           N  
ATOM   1137  CA  ARG B  66       3.319   0.977 -13.543  1.00  0.00           C  
ATOM   1138  C   ARG B  66       1.974   0.269 -13.419  1.00  0.00           C  
ATOM   1139  O   ARG B  66       1.061   0.517 -14.210  1.00  0.00           O  
ATOM   1140  CB  ARG B  66       3.449   2.050 -12.461  1.00  0.00           C  
ATOM   1141  CG  ARG B  66       2.385   3.134 -12.538  1.00  0.00           C  
ATOM   1142  CD  ARG B  66       2.623   4.232 -11.510  1.00  0.00           C  
ATOM   1143  NE  ARG B  66       1.616   5.285 -11.604  1.00  0.00           N  
ATOM   1144  CZ  ARG B  66       1.625   6.408 -10.890  1.00  0.00           C  
ATOM   1145  NH1 ARG B  66       2.593   6.645 -10.012  1.00  0.00           N  
ATOM   1146  NH2 ARG B  66       0.659   7.299 -11.055  1.00  0.00           N  
ATOM   1147  H   ARG B  66       3.707   2.544 -14.950  1.00  0.00           H  
ATOM   1148  HA  ARG B  66       4.104   0.236 -13.393  1.00  0.00           H  
ATOM   1149 1HB  ARG B  66       3.388   1.585 -11.478  1.00  0.00           H  
ATOM   1150 2HB  ARG B  66       4.426   2.527 -12.537  1.00  0.00           H  
ATOM   1151 1HG  ARG B  66       2.397   3.585 -13.530  1.00  0.00           H  
ATOM   1152 2HG  ARG B  66       1.404   2.695 -12.350  1.00  0.00           H  
ATOM   1153 1HD  ARG B  66       2.582   3.807 -10.508  1.00  0.00           H  
ATOM   1154 2HD  ARG B  66       3.603   4.678 -11.675  1.00  0.00           H  
ATOM   1155  HE  ARG B  66       0.857   5.152 -12.259  1.00  0.00           H  
ATOM   1156 1HH1 ARG B  66       3.332   5.969  -9.881  1.00  0.00           H  
ATOM   1157 2HH1 ARG B  66       2.590   7.500  -9.476  1.00  0.00           H  
ATOM   1158 1HH2 ARG B  66      -0.081   7.125 -11.721  1.00  0.00           H  
ATOM   1159 2HH2 ARG B  66       0.662   8.152 -10.516  1.00  0.00           H  
ATOM   1160  N   PRO B  67       1.840  -0.715 -12.466  1.00  0.00           N  
ATOM   1161  CA  PRO B  67       0.535  -1.357 -12.291  1.00  0.00           C  
ATOM   1162  C   PRO B  67      -0.598  -0.349 -12.109  1.00  0.00           C  
ATOM   1163  O   PRO B  67      -0.410   0.688 -11.468  1.00  0.00           O  
ATOM   1164  CB  PRO B  67       0.723  -2.200 -11.027  1.00  0.00           C  
ATOM   1165  CG  PRO B  67       2.195  -2.449 -10.950  1.00  0.00           C  
ATOM   1166  CD  PRO B  67       2.912  -1.238 -11.476  1.00  0.00           C  
ATOM   1167  HA  PRO B  67       0.327  -1.997 -13.161  1.00  0.00           H  
ATOM   1168 1HB  PRO B  67       0.341  -1.655 -10.151  1.00  0.00           H  
ATOM   1169 2HB  PRO B  67       0.141  -3.130 -11.105  1.00  0.00           H  
ATOM   1170 1HG  PRO B  67       2.492  -2.653  -9.911  1.00  0.00           H  
ATOM   1171 2HG  PRO B  67       2.461  -3.341 -11.537  1.00  0.00           H  
ATOM   1172 1HD  PRO B  67       3.115  -0.543 -10.648  1.00  0.00           H  
ATOM   1173 2HD  PRO B  67       3.849  -1.548 -11.961  1.00  0.00           H  
ATOM   1174  N   ILE B  68      -1.695  -0.608 -12.721  1.00  0.00           N  
ATOM   1175  CA  ILE B  68      -2.883   0.230 -12.597  1.00  0.00           C  
ATOM   1176  C   ILE B  68      -3.915  -0.465 -11.712  1.00  0.00           C  
ATOM   1177  O   ILE B  68      -4.235  -1.637 -11.925  1.00  0.00           O  
ATOM   1178  CB  ILE B  68      -3.493   0.555 -13.978  1.00  0.00           C  
ATOM   1179  CG1 ILE B  68      -2.469   1.283 -14.857  1.00  0.00           C  
ATOM   1180  CG2 ILE B  68      -4.770   1.386 -13.823  1.00  0.00           C  
ATOM   1181  CD1 ILE B  68      -2.872   1.385 -16.322  1.00  0.00           C  
ATOM   1182  H   ILE B  68      -1.730  -1.427 -13.311  1.00  0.00           H  
ATOM   1183  HA  ILE B  68      -2.596   1.168 -12.123  1.00  0.00           H  
ATOM   1184  HB  ILE B  68      -3.737  -0.372 -14.495  1.00  0.00           H  
ATOM   1185 1HG1 ILE B  68      -2.315   2.292 -14.476  1.00  0.00           H  
ATOM   1186 2HG1 ILE B  68      -1.511   0.765 -14.805  1.00  0.00           H  
ATOM   1187 1HG2 ILE B  68      -5.183   1.605 -14.807  1.00  0.00           H  
ATOM   1188 2HG2 ILE B  68      -5.500   0.826 -13.239  1.00  0.00           H  
ATOM   1189 3HG2 ILE B  68      -4.536   2.320 -13.312  1.00  0.00           H  
ATOM   1190 1HD1 ILE B  68      -2.096   1.912 -16.877  1.00  0.00           H  
ATOM   1191 2HD1 ILE B  68      -2.997   0.384 -16.736  1.00  0.00           H  
ATOM   1192 3HD1 ILE B  68      -3.810   1.932 -16.404  1.00  0.00           H  
ATOM   1193  N   LEU B  69      -4.384   0.345 -10.749  1.00  0.00           N  
ATOM   1194  CA  LEU B  69      -5.392  -0.185  -9.837  1.00  0.00           C  
ATOM   1195  C   LEU B  69      -6.781   0.327 -10.204  1.00  0.00           C  
ATOM   1196  O   LEU B  69      -6.935   1.482 -10.608  1.00  0.00           O  
ATOM   1197  CB  LEU B  69      -5.060   0.197  -8.392  1.00  0.00           C  
ATOM   1198  CG  LEU B  69      -3.700  -0.262  -7.865  1.00  0.00           C  
ATOM   1199  CD1 LEU B  69      -3.431   0.345  -6.491  1.00  0.00           C  
ATOM   1200  CD2 LEU B  69      -3.635  -1.784  -7.804  1.00  0.00           C  
ATOM   1201  H   LEU B  69      -4.068   1.297 -10.634  1.00  0.00           H  
ATOM   1202  HA  LEU B  69      -5.395  -1.271  -9.918  1.00  0.00           H  
ATOM   1203 1HB  LEU B  69      -5.094   1.282  -8.303  1.00  0.00           H  
ATOM   1204 2HB  LEU B  69      -5.822  -0.225  -7.737  1.00  0.00           H  
ATOM   1205  HG  LEU B  69      -2.912   0.099  -8.527  1.00  0.00           H  
ATOM   1206 1HD1 LEU B  69      -2.459   0.009  -6.129  1.00  0.00           H  
ATOM   1207 2HD1 LEU B  69      -3.433   1.432  -6.567  1.00  0.00           H  
ATOM   1208 3HD1 LEU B  69      -4.207   0.028  -5.795  1.00  0.00           H  
ATOM   1209 1HD2 LEU B  69      -2.659  -2.092  -7.427  1.00  0.00           H  
ATOM   1210 2HD2 LEU B  69      -4.415  -2.155  -7.138  1.00  0.00           H  
ATOM   1211 3HD2 LEU B  69      -3.785  -2.195  -8.803  1.00  0.00           H  
ATOM   1212  N   GLN B  70      -7.831  -0.640 -10.197  1.00  0.00           N  
ATOM   1213  CA  GLN B  70      -9.211  -0.251 -10.470  1.00  0.00           C  
ATOM   1214  C   GLN B  70      -9.693   0.801  -9.476  1.00  0.00           C  
ATOM   1215  O   GLN B  70      -9.549   0.630  -8.264  1.00  0.00           O  
ATOM   1216  CB  GLN B  70     -10.131  -1.472 -10.429  1.00  0.00           C  
ATOM   1217  CG  GLN B  70     -11.569  -1.172 -10.827  1.00  0.00           C  
ATOM   1218  CD  GLN B  70     -12.416  -2.424 -10.957  1.00  0.00           C  
ATOM   1219  OE1 GLN B  70     -12.015  -3.397 -11.604  1.00  0.00           O  
ATOM   1220  NE2 GLN B  70     -13.595  -2.409 -10.344  1.00  0.00           N  
ATOM   1221  H   GLN B  70      -7.622  -1.609 -10.001  1.00  0.00           H  
ATOM   1222  HA  GLN B  70      -9.256   0.185 -11.468  1.00  0.00           H  
ATOM   1223 1HB  GLN B  70      -9.746  -2.240 -11.099  1.00  0.00           H  
ATOM   1224 2HB  GLN B  70     -10.137  -1.889  -9.422  1.00  0.00           H  
ATOM   1225 1HG  GLN B  70     -12.020  -0.535 -10.066  1.00  0.00           H  
ATOM   1226 2HG  GLN B  70     -11.570  -0.661 -11.790  1.00  0.00           H  
ATOM   1227 1HE2 GLN B  70     -14.196  -3.207 -10.395  1.00  0.00           H  
ATOM   1228 2HE2 GLN B  70     -13.882  -1.600  -9.831  1.00  0.00           H  
ATOM   1229  N   ALA B  71     -10.150   1.849  -9.983  1.00  0.00           N  
ATOM   1230  CA  ALA B  71     -10.664   2.936  -9.153  1.00  0.00           C  
ATOM   1231  C   ALA B  71     -11.828   2.462  -8.287  1.00  0.00           C  
ATOM   1232  O   ALA B  71     -12.674   1.688  -8.743  1.00  0.00           O  
ATOM   1233  CB  ALA B  71     -11.098   4.112 -10.025  1.00  0.00           C  
ATOM   1234  H   ALA B  71     -10.165   1.948 -10.988  1.00  0.00           H  
ATOM   1235  HA  ALA B  71      -9.863   3.265  -8.491  1.00  0.00           H  
ATOM   1236 1HB  ALA B  71     -11.479   4.914  -9.392  1.00  0.00           H  
ATOM   1237 2HB  ALA B  71     -10.244   4.476 -10.597  1.00  0.00           H  
ATOM   1238 3HB  ALA B  71     -11.881   3.788 -10.709  1.00  0.00           H  
ATOM   1239  N   GLY B  72     -11.843   2.934  -7.063  1.00  0.00           N  
ATOM   1240  CA  GLY B  72     -12.953   2.536  -6.211  1.00  0.00           C  
ATOM   1241  C   GLY B  72     -12.663   1.288  -5.399  1.00  0.00           C  
ATOM   1242  O   GLY B  72     -13.415   0.948  -4.483  1.00  0.00           O  
ATOM   1243  H   GLY B  72     -11.133   3.549  -6.691  1.00  0.00           H  
ATOM   1244 1HA  GLY B  72     -13.197   3.349  -5.527  1.00  0.00           H  
ATOM   1245 2HA  GLY B  72     -13.836   2.357  -6.824  1.00  0.00           H  
ATOM   1246  N   LEU B  73     -11.584   0.580  -5.673  1.00  0.00           N  
ATOM   1247  CA  LEU B  73     -11.087  -0.563  -4.914  1.00  0.00           C  
ATOM   1248  C   LEU B  73      -9.727  -0.255  -4.296  1.00  0.00           C  
ATOM   1249  O   LEU B  73      -8.887   0.393  -4.926  1.00  0.00           O  
ATOM   1250  CB  LEU B  73     -10.985  -1.799  -5.812  1.00  0.00           C  
ATOM   1251  CG  LEU B  73     -12.289  -2.286  -6.445  1.00  0.00           C  
ATOM   1252  CD1 LEU B  73     -12.015  -3.447  -7.396  1.00  0.00           C  
ATOM   1253  CD2 LEU B  73     -13.288  -2.694  -5.368  1.00  0.00           C  
ATOM   1254  H   LEU B  73     -11.077   0.885  -6.492  1.00  0.00           H  
ATOM   1255  HA  LEU B  73     -11.789  -0.775  -4.108  1.00  0.00           H  
ATOM   1256 1HB  LEU B  73     -10.291  -1.583  -6.622  1.00  0.00           H  
ATOM   1257 2HB  LEU B  73     -10.580  -2.623  -5.225  1.00  0.00           H  
ATOM   1258  HG  LEU B  73     -12.724  -1.486  -7.045  1.00  0.00           H  
ATOM   1259 1HD1 LEU B  73     -12.952  -3.783  -7.839  1.00  0.00           H  
ATOM   1260 2HD1 LEU B  73     -11.338  -3.119  -8.185  1.00  0.00           H  
ATOM   1261 3HD1 LEU B  73     -11.559  -4.269  -6.845  1.00  0.00           H  
ATOM   1262 1HD2 LEU B  73     -14.210  -3.037  -5.838  1.00  0.00           H  
ATOM   1263 2HD2 LEU B  73     -12.866  -3.499  -4.766  1.00  0.00           H  
ATOM   1264 3HD2 LEU B  73     -13.503  -1.838  -4.728  1.00  0.00           H  
ATOM   1265  N   PRO B  74      -9.383  -0.802  -3.070  1.00  0.00           N  
ATOM   1266  CA  PRO B  74     -10.390  -1.380  -2.177  1.00  0.00           C  
ATOM   1267  C   PRO B  74     -11.396  -0.347  -1.675  1.00  0.00           C  
ATOM   1268  O   PRO B  74     -11.060   0.832  -1.539  1.00  0.00           O  
ATOM   1269  CB  PRO B  74      -9.557  -1.938  -1.020  1.00  0.00           C  
ATOM   1270  CG  PRO B  74      -8.340  -1.070  -0.973  1.00  0.00           C  
ATOM   1271  CD  PRO B  74      -7.999  -0.651  -2.374  1.00  0.00           C  
ATOM   1272  HA  PRO B  74     -10.919  -2.188  -2.703  1.00  0.00           H  
ATOM   1273 1HB  PRO B  74     -10.138  -1.901  -0.086  1.00  0.00           H  
ATOM   1274 2HB  PRO B  74      -9.315  -2.995  -1.206  1.00  0.00           H  
ATOM   1275 1HG  PRO B  74      -8.526  -0.189  -0.341  1.00  0.00           H  
ATOM   1276 2HG  PRO B  74      -7.501  -1.617  -0.518  1.00  0.00           H  
ATOM   1277 1HD  PRO B  74      -7.637   0.388  -2.369  1.00  0.00           H  
ATOM   1278 2HD  PRO B  74      -7.233  -1.326  -2.783  1.00  0.00           H  
ATOM   1279  N   ALA B  75     -12.668  -0.763  -1.453  1.00  0.00           N  
ATOM   1280  CA  ALA B  75     -13.720   0.121  -0.957  1.00  0.00           C  
ATOM   1281  C   ALA B  75     -13.681   0.219   0.565  1.00  0.00           C  
ATOM   1282  O   ALA B  75     -13.202  -0.696   1.240  1.00  0.00           O  
ATOM   1283  CB  ALA B  75     -15.090  -0.368  -1.421  1.00  0.00           C  
ATOM   1284  H   ALA B  75     -12.887  -1.731  -1.643  1.00  0.00           H  
ATOM   1285  HA  ALA B  75     -13.545   1.117  -1.364  1.00  0.00           H  
ATOM   1286 1HB  ALA B  75     -15.863   0.302  -1.043  1.00  0.00           H  
ATOM   1287 2HB  ALA B  75     -15.122  -0.381  -2.511  1.00  0.00           H  
ATOM   1288 3HB  ALA B  75     -15.265  -1.374  -1.042  1.00  0.00           H  
ATOM   1289  N   ASN B  76     -14.106   1.389   1.042  1.00  0.00           N  
ATOM   1290  CA  ASN B  76     -14.301   1.505   2.483  1.00  0.00           C  
ATOM   1291  C   ASN B  76     -15.264   0.442   3.005  1.00  0.00           C  
ATOM   1292  O   ASN B  76     -16.177   0.022   2.292  1.00  0.00           O  
ATOM   1293  CB  ASN B  76     -14.805   2.903   2.846  1.00  0.00           C  
ATOM   1294  CG  ASN B  76     -13.762   3.978   2.614  1.00  0.00           C  
ATOM   1295  OD1 ASN B  76     -12.567   3.759   2.829  1.00  0.00           O  
ATOM   1296  ND2 ASN B  76     -14.206   5.149   2.171  1.00  0.00           N  
ATOM   1297  H   ASN B  76     -14.296   2.188   0.454  1.00  0.00           H  
ATOM   1298  HA  ASN B  76     -13.342   1.342   2.976  1.00  0.00           H  
ATOM   1299 1HB  ASN B  76     -15.689   3.137   2.251  1.00  0.00           H  
ATOM   1300 2HB  ASN B  76     -15.101   2.922   3.895  1.00  0.00           H  
ATOM   1301 1HD2 ASN B  76     -13.563   5.896   2.000  1.00  0.00           H  
ATOM   1302 2HD2 ASN B  76     -15.183   5.284   2.008  1.00  0.00           H  
ATOM   1303  N   ALA B  77     -15.080  -0.089   4.223  1.00  0.00           N  
ATOM   1304  CA  ALA B  77     -15.931  -1.105   4.836  1.00  0.00           C  
ATOM   1305  C   ALA B  77     -16.272  -0.738   6.277  1.00  0.00           C  
ATOM   1306  O   ALA B  77     -15.529  -0.000   6.929  1.00  0.00           O  
ATOM   1307  CB  ALA B  77     -15.251  -2.471   4.784  1.00  0.00           C  
ATOM   1308  H   ALA B  77     -14.282   0.259   4.735  1.00  0.00           H  
ATOM   1309  HA  ALA B  77     -16.862  -1.153   4.271  1.00  0.00           H  
ATOM   1310 1HB  ALA B  77     -15.898  -3.217   5.245  1.00  0.00           H  
ATOM   1311 2HB  ALA B  77     -15.063  -2.745   3.746  1.00  0.00           H  
ATOM   1312 3HB  ALA B  77     -14.306  -2.428   5.324  1.00  0.00           H  
ATOM   1313  N   SER B  78     -17.422  -1.109   6.727  1.00  0.00           N  
ATOM   1314  CA  SER B  78     -17.858  -0.925   8.108  1.00  0.00           C  
ATOM   1315  C   SER B  78     -18.489  -2.198   8.662  1.00  0.00           C  
ATOM   1316  O   SER B  78     -19.288  -2.848   7.984  1.00  0.00           O  
ATOM   1317  CB  SER B  78     -18.854   0.231   8.206  1.00  0.00           C  
ATOM   1318  OG  SER B  78     -19.286   0.411   9.544  1.00  0.00           O  
ATOM   1319  H   SER B  78     -18.047  -1.553   6.069  1.00  0.00           H  
ATOM   1320  HA  SER B  78     -16.985  -0.686   8.718  1.00  0.00           H  
ATOM   1321 1HB  SER B  78     -18.386   1.146   7.844  1.00  0.00           H  
ATOM   1322 2HB  SER B  78     -19.712   0.027   7.566  1.00  0.00           H  
ATOM   1323  HG  SER B  78     -18.830  -0.257  10.061  1.00  0.00           H  
ATOM   1324  N   THR B  79     -18.092  -2.584   9.887  1.00  0.00           N  
ATOM   1325  CA  THR B  79     -18.663  -3.775  10.506  1.00  0.00           C  
ATOM   1326  C   THR B  79     -18.719  -3.621  12.024  1.00  0.00           C  
ATOM   1327  O   THR B  79     -18.054  -2.752  12.590  1.00  0.00           O  
ATOM   1328  CB  THR B  79     -17.855  -5.035  10.144  1.00  0.00           C  
ATOM   1329  OG1 THR B  79     -18.577  -6.197  10.572  1.00  0.00           O  
ATOM   1330  CG2 THR B  79     -16.487  -5.023  10.818  1.00  0.00           C  
ATOM   1331  H   THR B  79     -17.395  -2.054  10.391  1.00  0.00           H  
ATOM   1332  HA  THR B  79     -19.680  -3.904  10.136  1.00  0.00           H  
ATOM   1333  HB  THR B  79     -17.715  -5.080   9.064  1.00  0.00           H  
ATOM   1334  HG1 THR B  79     -19.400  -5.927  10.987  1.00  0.00           H  
ATOM   1335 1HG2 THR B  79     -15.939  -5.924  10.544  1.00  0.00           H  
ATOM   1336 2HG2 THR B  79     -15.929  -4.145  10.493  1.00  0.00           H  
ATOM   1337 3HG2 THR B  79     -16.615  -4.991  11.899  1.00  0.00           H  
ATOM   1338  N   VAL B  80     -19.550  -4.357  12.695  1.00  0.00           N  
ATOM   1339  CA  VAL B  80     -19.601  -4.390  14.153  1.00  0.00           C  
ATOM   1340  C   VAL B  80     -18.497  -5.300  14.688  1.00  0.00           C  
ATOM   1341  O   VAL B  80     -18.022  -6.192  13.981  1.00  0.00           O  
ATOM   1342  CB  VAL B  80     -20.979  -4.867  14.662  1.00  0.00           C  
ATOM   1343  CG1 VAL B  80     -22.070  -3.865  14.286  1.00  0.00           C  
ATOM   1344  CG2 VAL B  80     -21.304  -6.251  14.103  1.00  0.00           C  
ATOM   1345  H   VAL B  80     -20.190  -4.933  12.167  1.00  0.00           H  
ATOM   1346  HA  VAL B  80     -19.432  -3.380  14.528  1.00  0.00           H  
ATOM   1347  HB  VAL B  80     -20.957  -4.915  15.751  1.00  0.00           H  
ATOM   1348 1HG1 VAL B  80     -23.033  -4.220  14.654  1.00  0.00           H  
ATOM   1349 2HG1 VAL B  80     -21.845  -2.897  14.734  1.00  0.00           H  
ATOM   1350 3HG1 VAL B  80     -22.112  -3.763  13.202  1.00  0.00           H  
ATOM   1351 1HG2 VAL B  80     -22.278  -6.573  14.472  1.00  0.00           H  
ATOM   1352 2HG2 VAL B  80     -21.324  -6.208  13.014  1.00  0.00           H  
ATOM   1353 3HG2 VAL B  80     -20.542  -6.961  14.424  1.00  0.00           H  
ATOM   1354  N   VAL B  81     -18.045  -5.105  16.001  1.00  0.00           N  
ATOM   1355  CA  VAL B  81     -17.050  -5.967  16.629  1.00  0.00           C  
ATOM   1356  C   VAL B  81     -17.503  -7.423  16.548  1.00  0.00           C  
ATOM   1357  O   VAL B  81     -18.646  -7.744  16.884  1.00  0.00           O  
ATOM   1358  CB  VAL B  81     -16.801  -5.568  18.101  1.00  0.00           C  
ATOM   1359  CG1 VAL B  81     -15.871  -6.570  18.783  1.00  0.00           C  
ATOM   1360  CG2 VAL B  81     -16.220  -4.157  18.179  1.00  0.00           C  
ATOM   1361  H   VAL B  81     -18.430  -4.333  16.527  1.00  0.00           H  
ATOM   1362  HA  VAL B  81     -16.110  -5.863  16.086  1.00  0.00           H  
ATOM   1363  HB  VAL B  81     -17.748  -5.598  18.641  1.00  0.00           H  
ATOM   1364 1HG1 VAL B  81     -15.709  -6.270  19.819  1.00  0.00           H  
ATOM   1365 2HG1 VAL B  81     -16.324  -7.561  18.759  1.00  0.00           H  
ATOM   1366 3HG1 VAL B  81     -14.915  -6.594  18.260  1.00  0.00           H  
ATOM   1367 1HG2 VAL B  81     -16.051  -3.890  19.222  1.00  0.00           H  
ATOM   1368 2HG2 VAL B  81     -15.275  -4.122  17.637  1.00  0.00           H  
ATOM   1369 3HG2 VAL B  81     -16.920  -3.450  17.733  1.00  0.00           H  
ATOM   1370  N   GLY B  82     -16.554  -8.369  16.000  1.00  0.00           N  
ATOM   1371  CA  GLY B  82     -16.886  -9.781  15.887  1.00  0.00           C  
ATOM   1372  C   GLY B  82     -17.370 -10.171  14.503  1.00  0.00           C  
ATOM   1373  O   GLY B  82     -17.561 -11.355  14.218  1.00  0.00           O  
ATOM   1374  H   GLY B  82     -15.647  -8.051  15.690  1.00  0.00           H  
ATOM   1375 1HA  GLY B  82     -16.010 -10.382  16.133  1.00  0.00           H  
ATOM   1376 2HA  GLY B  82     -17.660 -10.032  16.611  1.00  0.00           H  
ATOM   1377  N   GLY B  83     -17.639  -9.066  13.580  1.00  0.00           N  
ATOM   1378  CA  GLY B  83     -18.040  -9.304  12.202  1.00  0.00           C  
ATOM   1379  C   GLY B  83     -16.878  -9.666  11.297  1.00  0.00           C  
ATOM   1380  O   GLY B  83     -15.721  -9.646  11.725  1.00  0.00           O  
ATOM   1381  H   GLY B  83     -17.544  -8.115  13.908  1.00  0.00           H  
ATOM   1382 1HA  GLY B  83     -18.772 -10.111  12.170  1.00  0.00           H  
ATOM   1383 2HA  GLY B  83     -18.527  -8.414  11.806  1.00  0.00           H  
ATOM   1384  N   ASP B  84     -17.179 -10.051   9.979  1.00  0.00           N  
ATOM   1385  CA  ASP B  84     -16.192 -10.350   8.947  1.00  0.00           C  
ATOM   1386  C   ASP B  84     -16.156  -9.251   7.887  1.00  0.00           C  
ATOM   1387  O   ASP B  84     -17.190  -8.668   7.554  1.00  0.00           O  
ATOM   1388  CB  ASP B  84     -16.490 -11.701   8.294  1.00  0.00           C  
ATOM   1389  CG  ASP B  84     -16.471 -12.854   9.282  1.00  0.00           C  
ATOM   1390  OD1 ASP B  84     -15.812 -12.742  10.338  1.00  0.00           O  
ATOM   1391  OD2 ASP B  84     -17.118 -13.886   9.000  1.00  0.00           O  
ATOM   1392  H   ASP B  84     -18.161 -10.118   9.754  1.00  0.00           H  
ATOM   1393  HA  ASP B  84     -15.208 -10.399   9.413  1.00  0.00           H  
ATOM   1394 1HB  ASP B  84     -17.470 -11.667   7.818  1.00  0.00           H  
ATOM   1395 2HB  ASP B  84     -15.754 -11.899   7.514  1.00  0.00           H  
ATOM   1396  N   VAL B  85     -14.971  -8.929   7.398  1.00  0.00           N  
ATOM   1397  CA  VAL B  85     -14.817  -7.920   6.355  1.00  0.00           C  
ATOM   1398  C   VAL B  85     -13.887  -8.443   5.263  1.00  0.00           C  
ATOM   1399  O   VAL B  85     -12.963  -9.211   5.540  1.00  0.00           O  
ATOM   1400  CB  VAL B  85     -14.273  -6.591   6.927  1.00  0.00           C  
ATOM   1401  CG1 VAL B  85     -13.557  -5.789   5.841  1.00  0.00           C  
ATOM   1402  CG2 VAL B  85     -15.406  -5.772   7.542  1.00  0.00           C  
ATOM   1403  H   VAL B  85     -14.150  -9.395   7.757  1.00  0.00           H  
ATOM   1404  HA  VAL B  85     -15.796  -7.725   5.915  1.00  0.00           H  
ATOM   1405  HB  VAL B  85     -13.532  -6.813   7.695  1.00  0.00           H  
ATOM   1406 1HG1 VAL B  85     -13.181  -4.857   6.265  1.00  0.00           H  
ATOM   1407 2HG1 VAL B  85     -12.723  -6.371   5.449  1.00  0.00           H  
ATOM   1408 3HG1 VAL B  85     -14.255  -5.565   5.035  1.00  0.00           H  
ATOM   1409 1HG2 VAL B  85     -15.006  -4.840   7.941  1.00  0.00           H  
ATOM   1410 2HG2 VAL B  85     -16.151  -5.550   6.778  1.00  0.00           H  
ATOM   1411 3HG2 VAL B  85     -15.871  -6.341   8.347  1.00  0.00           H  
ATOM   1412  N   GLU B  86     -14.179  -7.944   4.007  1.00  0.00           N  
ATOM   1413  CA  GLU B  86     -13.308  -8.268   2.881  1.00  0.00           C  
ATOM   1414  C   GLU B  86     -12.929  -7.014   2.098  1.00  0.00           C  
ATOM   1415  O   GLU B  86     -13.787  -6.181   1.797  1.00  0.00           O  
ATOM   1416  CB  GLU B  86     -13.982  -9.283   1.954  1.00  0.00           C  
ATOM   1417  CG  GLU B  86     -13.153  -9.643   0.730  1.00  0.00           C  
ATOM   1418  CD  GLU B  86     -13.877 -10.569  -0.234  1.00  0.00           C  
ATOM   1419  OE1 GLU B  86     -14.866 -10.134  -0.867  1.00  0.00           O  
ATOM   1420  OE2 GLU B  86     -13.453 -11.740  -0.357  1.00  0.00           O  
ATOM   1421  H   GLU B  86     -14.986  -7.357   3.852  1.00  0.00           H  
ATOM   1422  HA  GLU B  86     -12.389  -8.709   3.270  1.00  0.00           H  
ATOM   1423 1HB  GLU B  86     -14.188 -10.200   2.507  1.00  0.00           H  
ATOM   1424 2HB  GLU B  86     -14.938  -8.885   1.612  1.00  0.00           H  
ATOM   1425 1HG  GLU B  86     -12.888  -8.728   0.201  1.00  0.00           H  
ATOM   1426 2HG  GLU B  86     -12.231 -10.121   1.057  1.00  0.00           H  
ATOM   1427  N   PHE B  87     -11.662  -6.934   1.778  1.00  0.00           N  
ATOM   1428  CA  PHE B  87     -11.139  -5.899   0.895  1.00  0.00           C  
ATOM   1429  C   PHE B  87     -10.685  -6.498  -0.431  1.00  0.00           C  
ATOM   1430  O   PHE B  87      -9.944  -7.483  -0.452  1.00  0.00           O  
ATOM   1431  CB  PHE B  87      -9.975  -5.159   1.563  1.00  0.00           C  
ATOM   1432  CG  PHE B  87     -10.387  -4.315   2.738  1.00  0.00           C  
ATOM   1433  CD1 PHE B  87     -10.912  -3.042   2.548  1.00  0.00           C  
ATOM   1434  CD2 PHE B  87     -10.250  -4.795   4.034  1.00  0.00           C  
ATOM   1435  CE1 PHE B  87     -11.294  -2.259   3.634  1.00  0.00           C  
ATOM   1436  CE2 PHE B  87     -10.630  -4.017   5.125  1.00  0.00           C  
ATOM   1437  CZ  PHE B  87     -11.151  -2.749   4.923  1.00  0.00           C  
ATOM   1438  H   PHE B  87     -11.028  -7.620   2.162  1.00  0.00           H  
ATOM   1439  HA  PHE B  87     -11.936  -5.182   0.692  1.00  0.00           H  
ATOM   1440 1HB  PHE B  87      -9.234  -5.880   1.906  1.00  0.00           H  
ATOM   1441 2HB  PHE B  87      -9.489  -4.512   0.834  1.00  0.00           H  
ATOM   1442  HD1 PHE B  87     -11.024  -2.658   1.534  1.00  0.00           H  
ATOM   1443  HD2 PHE B  87      -9.840  -5.793   4.193  1.00  0.00           H  
ATOM   1444  HE1 PHE B  87     -11.705  -1.263   3.469  1.00  0.00           H  
ATOM   1445  HE2 PHE B  87     -10.517  -4.404   6.137  1.00  0.00           H  
ATOM   1446  HZ  PHE B  87     -11.446  -2.138   5.775  1.00  0.00           H  
ATOM   1447  N   VAL B  88     -11.151  -5.875  -1.485  1.00  0.00           N  
ATOM   1448  CA  VAL B  88     -10.798  -6.362  -2.814  1.00  0.00           C  
ATOM   1449  C   VAL B  88      -9.953  -5.318  -3.540  1.00  0.00           C  
ATOM   1450  O   VAL B  88     -10.240  -4.120  -3.470  1.00  0.00           O  
ATOM   1451  CB  VAL B  88     -12.055  -6.703  -3.646  1.00  0.00           C  
ATOM   1452  CG1 VAL B  88     -11.664  -7.216  -5.031  1.00  0.00           C  
ATOM   1453  CG2 VAL B  88     -12.916  -7.732  -2.915  1.00  0.00           C  
ATOM   1454  H   VAL B  88     -11.749  -5.065  -1.400  1.00  0.00           H  
ATOM   1455  HA  VAL B  88     -10.207  -7.272  -2.703  1.00  0.00           H  
ATOM   1456  HB  VAL B  88     -12.635  -5.793  -3.800  1.00  0.00           H  
ATOM   1457 1HG1 VAL B  88     -12.564  -7.450  -5.600  1.00  0.00           H  
ATOM   1458 2HG1 VAL B  88     -11.093  -6.450  -5.555  1.00  0.00           H  
ATOM   1459 3HG1 VAL B  88     -11.057  -8.115  -4.928  1.00  0.00           H  
ATOM   1460 1HG2 VAL B  88     -13.797  -7.960  -3.514  1.00  0.00           H  
ATOM   1461 2HG2 VAL B  88     -12.338  -8.643  -2.756  1.00  0.00           H  
ATOM   1462 3HG2 VAL B  88     -13.227  -7.328  -1.952  1.00  0.00           H  
ATOM   1463  N   CYS B  89      -8.919  -5.878  -4.181  1.00  0.00           N  
ATOM   1464  CA  CYS B  89      -8.058  -5.057  -5.026  1.00  0.00           C  
ATOM   1465  C   CYS B  89      -7.928  -5.660  -6.419  1.00  0.00           C  
ATOM   1466  O   CYS B  89      -7.844  -6.880  -6.568  1.00  0.00           O  
ATOM   1467  CB  CYS B  89      -6.675  -4.906  -4.394  1.00  0.00           C  
ATOM   1468  SG  CYS B  89      -5.571  -3.812  -5.315  1.00  0.00           S  
ATOM   1469  H   CYS B  89      -8.723  -6.865  -4.090  1.00  0.00           H  
ATOM   1470  HA  CYS B  89      -8.507  -4.068  -5.121  1.00  0.00           H  
ATOM   1471 1HB  CYS B  89      -6.778  -4.513  -3.382  1.00  0.00           H  
ATOM   1472 2HB  CYS B  89      -6.201  -5.884  -4.319  1.00  0.00           H  
ATOM   1473  N   LYS B  90      -8.031  -4.832  -7.411  1.00  0.00           N  
ATOM   1474  CA  LYS B  90      -7.854  -5.282  -8.789  1.00  0.00           C  
ATOM   1475  C   LYS B  90      -6.667  -4.583  -9.447  1.00  0.00           C  
ATOM   1476  O   LYS B  90      -6.642  -3.355  -9.549  1.00  0.00           O  
ATOM   1477  CB  LYS B  90      -9.125  -5.033  -9.602  1.00  0.00           C  
ATOM   1478  CG  LYS B  90      -9.112  -5.673 -10.983  1.00  0.00           C  
ATOM   1479  CD  LYS B  90      -9.371  -7.172 -10.907  1.00  0.00           C  
ATOM   1480  CE  LYS B  90      -9.482  -7.792 -12.293  1.00  0.00           C  
ATOM   1481  NZ  LYS B  90      -9.686  -9.270 -12.224  1.00  0.00           N  
ATOM   1482  H   LYS B  90      -8.237  -3.859  -7.234  1.00  0.00           H  
ATOM   1483  HA  LYS B  90      -7.651  -6.353  -8.780  1.00  0.00           H  
ATOM   1484 1HB  LYS B  90      -9.987  -5.420  -9.058  1.00  0.00           H  
ATOM   1485 2HB  LYS B  90      -9.272  -3.960  -9.728  1.00  0.00           H  
ATOM   1486 1HG  LYS B  90      -9.881  -5.213 -11.605  1.00  0.00           H  
ATOM   1487 2HG  LYS B  90      -8.143  -5.506 -11.452  1.00  0.00           H  
ATOM   1488 1HD  LYS B  90      -8.555  -7.656 -10.368  1.00  0.00           H  
ATOM   1489 2HD  LYS B  90     -10.299  -7.354 -10.365  1.00  0.00           H  
ATOM   1490 1HE  LYS B  90     -10.320  -7.345 -12.825  1.00  0.00           H  
ATOM   1491 2HE  LYS B  90      -8.572  -7.588 -12.857  1.00  0.00           H  
ATOM   1492 1HZ  LYS B  90      -9.754  -9.645 -13.160  1.00  0.00           H  
ATOM   1493 2HZ  LYS B  90      -8.904  -9.697 -11.747  1.00  0.00           H  
ATOM   1494 3HZ  LYS B  90     -10.537  -9.470 -11.719  1.00  0.00           H  
ATOM   1495  N   VAL B  91      -5.687  -5.386  -9.926  1.00  0.00           N  
ATOM   1496  CA  VAL B  91      -4.427  -4.850 -10.431  1.00  0.00           C  
ATOM   1497  C   VAL B  91      -4.265  -5.214 -11.905  1.00  0.00           C  
ATOM   1498  O   VAL B  91      -4.440  -6.373 -12.288  1.00  0.00           O  
ATOM   1499  CB  VAL B  91      -3.222  -5.371  -9.617  1.00  0.00           C  
ATOM   1500  CG1 VAL B  91      -1.915  -4.794 -10.158  1.00  0.00           C  
ATOM   1501  CG2 VAL B  91      -3.389  -5.028  -8.138  1.00  0.00           C  
ATOM   1502  H   VAL B  91      -5.835  -6.385  -9.933  1.00  0.00           H  
ATOM   1503  HA  VAL B  91      -4.453  -3.763 -10.341  1.00  0.00           H  
ATOM   1504  HB  VAL B  91      -3.160  -6.453  -9.730  1.00  0.00           H  
ATOM   1505 1HG1 VAL B  91      -1.079  -5.174  -9.571  1.00  0.00           H  
ATOM   1506 2HG1 VAL B  91      -1.790  -5.090 -11.199  1.00  0.00           H  
ATOM   1507 3HG1 VAL B  91      -1.941  -3.707 -10.089  1.00  0.00           H  
ATOM   1508 1HG2 VAL B  91      -2.532  -5.403  -7.579  1.00  0.00           H  
ATOM   1509 2HG2 VAL B  91      -3.455  -3.946  -8.020  1.00  0.00           H  
ATOM   1510 3HG2 VAL B  91      -4.300  -5.490  -7.758  1.00  0.00           H  
ATOM   1511  N   TYR B  92      -4.030  -4.227 -12.771  1.00  0.00           N  
ATOM   1512  CA  TYR B  92      -3.711  -4.407 -14.183  1.00  0.00           C  
ATOM   1513  C   TYR B  92      -2.236  -4.130 -14.448  1.00  0.00           C  
ATOM   1514  O   TYR B  92      -1.734  -3.050 -14.127  1.00  0.00           O  
ATOM   1515  CB  TYR B  92      -4.579  -3.492 -15.051  1.00  0.00           C  
ATOM   1516  CG  TYR B  92      -6.060  -3.657 -14.815  1.00  0.00           C  
ATOM   1517  CD1 TYR B  92      -6.787  -4.638 -15.486  1.00  0.00           C  
ATOM   1518  CD2 TYR B  92      -6.737  -2.832 -13.923  1.00  0.00           C  
ATOM   1519  CE1 TYR B  92      -8.153  -4.793 -15.273  1.00  0.00           C  
ATOM   1520  CE2 TYR B  92      -8.102  -2.977 -13.703  1.00  0.00           C  
ATOM   1521  CZ  TYR B  92      -8.801  -3.959 -14.381  1.00  0.00           C  
ATOM   1522  OH  TYR B  92     -10.153  -4.108 -14.166  1.00  0.00           O  
ATOM   1523  H   TYR B  92      -4.083  -3.292 -12.394  1.00  0.00           H  
ATOM   1524  HA  TYR B  92      -3.917  -5.443 -14.455  1.00  0.00           H  
ATOM   1525 1HB  TYR B  92      -4.317  -2.451 -14.858  1.00  0.00           H  
ATOM   1526 2HB  TYR B  92      -4.378  -3.690 -16.103  1.00  0.00           H  
ATOM   1527  HD1 TYR B  92      -6.286  -5.301 -16.192  1.00  0.00           H  
ATOM   1528  HD2 TYR B  92      -6.197  -2.054 -13.383  1.00  0.00           H  
ATOM   1529  HE1 TYR B  92      -8.704  -5.566 -15.808  1.00  0.00           H  
ATOM   1530  HE2 TYR B  92      -8.614  -2.319 -13.001  1.00  0.00           H  
ATOM   1531  HH  TYR B  92     -10.447  -3.458 -13.524  1.00  0.00           H  
ATOM   1532  N   SER B  93      -1.531  -5.167 -14.954  1.00  0.00           N  
ATOM   1533  CA  SER B  93      -0.114  -4.928 -15.209  1.00  0.00           C  
ATOM   1534  C   SER B  93       0.410  -5.837 -16.315  1.00  0.00           C  
ATOM   1535  O   SER B  93       0.094  -7.028 -16.349  1.00  0.00           O  
ATOM   1536  CB  SER B  93       0.703  -5.139 -13.934  1.00  0.00           C  
ATOM   1537  OG  SER B  93       2.072  -4.853 -14.161  1.00  0.00           O  
ATOM   1538  H   SER B  93      -1.922  -6.075 -15.160  1.00  0.00           H  
ATOM   1539  HA  SER B  93       0.010  -3.894 -15.535  1.00  0.00           H  
ATOM   1540 1HB  SER B  93       0.318  -4.494 -13.144  1.00  0.00           H  
ATOM   1541 2HB  SER B  93       0.593  -6.169 -13.598  1.00  0.00           H  
ATOM   1542  HG  SER B  93       2.139  -4.593 -15.083  1.00  0.00           H  
ATOM   1543  N   ASP B  94       1.061  -5.179 -17.304  1.00  0.00           N  
ATOM   1544  CA  ASP B  94       1.721  -5.948 -18.355  1.00  0.00           C  
ATOM   1545  C   ASP B  94       2.928  -6.704 -17.805  1.00  0.00           C  
ATOM   1546  O   ASP B  94       3.093  -7.897 -18.069  1.00  0.00           O  
ATOM   1547  CB  ASP B  94       2.151  -5.031 -19.501  1.00  0.00           C  
ATOM   1548  CG  ASP B  94       2.473  -5.789 -20.778  1.00  0.00           C  
ATOM   1549  OD1 ASP B  94       2.001  -6.935 -20.942  1.00  0.00           O  
ATOM   1550  OD2 ASP B  94       3.206  -5.236 -21.625  1.00  0.00           O  
ATOM   1551  H   ASP B  94       1.102  -4.170 -17.333  1.00  0.00           H  
ATOM   1552  HA  ASP B  94       1.014  -6.682 -18.743  1.00  0.00           H  
ATOM   1553 1HB  ASP B  94       1.356  -4.315 -19.712  1.00  0.00           H  
ATOM   1554 2HB  ASP B  94       3.032  -4.463 -19.202  1.00  0.00           H  
ATOM   1555  N   ALA B  95       3.816  -6.037 -16.937  1.00  0.00           N  
ATOM   1556  CA  ALA B  95       4.931  -6.653 -16.222  1.00  0.00           C  
ATOM   1557  C   ALA B  95       4.448  -7.371 -14.965  1.00  0.00           C  
ATOM   1558  O   ALA B  95       3.352  -7.099 -14.469  1.00  0.00           O  
ATOM   1559  CB  ALA B  95       5.977  -5.600 -15.860  1.00  0.00           C  
ATOM   1560  H   ALA B  95       3.641  -5.049 -16.819  1.00  0.00           H  
ATOM   1561  HA  ALA B  95       5.388  -7.393 -16.880  1.00  0.00           H  
ATOM   1562 1HB  ALA B  95       6.802  -6.074 -15.328  1.00  0.00           H  
ATOM   1563 2HB  ALA B  95       6.353  -5.133 -16.770  1.00  0.00           H  
ATOM   1564 3HB  ALA B  95       5.524  -4.841 -15.224  1.00  0.00           H  
ATOM   1565  N   GLN B  96       5.061  -8.503 -14.588  1.00  0.00           N  
ATOM   1566  CA  GLN B  96       4.684  -9.223 -13.376  1.00  0.00           C  
ATOM   1567  C   GLN B  96       4.622  -8.283 -12.175  1.00  0.00           C  
ATOM   1568  O   GLN B  96       5.649  -7.763 -11.733  1.00  0.00           O  
ATOM   1569  CB  GLN B  96       5.667 -10.362 -13.100  1.00  0.00           C  
ATOM   1570  CG  GLN B  96       5.322 -11.187 -11.868  1.00  0.00           C  
ATOM   1571  CD  GLN B  96       4.031 -11.968 -12.026  1.00  0.00           C  
ATOM   1572  OE1 GLN B  96       3.783 -12.577 -13.072  1.00  0.00           O  
ATOM   1573  NE2 GLN B  96       3.199 -11.955 -10.991  1.00  0.00           N  
ATOM   1574  H   GLN B  96       5.807  -8.866 -15.164  1.00  0.00           H  
ATOM   1575  HA  GLN B  96       3.691  -9.648 -13.521  1.00  0.00           H  
ATOM   1576 1HB  GLN B  96       5.699 -11.032 -13.960  1.00  0.00           H  
ATOM   1577 2HB  GLN B  96       6.669  -9.954 -12.966  1.00  0.00           H  
ATOM   1578 1HG  GLN B  96       6.127 -11.898 -11.682  1.00  0.00           H  
ATOM   1579 2HG  GLN B  96       5.211 -10.518 -11.015  1.00  0.00           H  
ATOM   1580 1HE2 GLN B  96       2.332 -12.453 -11.039  1.00  0.00           H  
ATOM   1581 2HE2 GLN B  96       3.438 -11.448 -10.163  1.00  0.00           H  
ATOM   1582  N   PRO B  97       3.288  -8.080 -11.694  1.00  0.00           N  
ATOM   1583  CA  PRO B  97       3.161  -7.193 -10.535  1.00  0.00           C  
ATOM   1584  C   PRO B  97       3.361  -7.924  -9.209  1.00  0.00           C  
ATOM   1585  O   PRO B  97       3.121  -9.131  -9.122  1.00  0.00           O  
ATOM   1586  CB  PRO B  97       1.732  -6.659 -10.654  1.00  0.00           C  
ATOM   1587  CG  PRO B  97       0.963  -7.765 -11.300  1.00  0.00           C  
ATOM   1588  CD  PRO B  97       1.863  -8.463 -12.279  1.00  0.00           C  
ATOM   1589  HA  PRO B  97       3.892  -6.376 -10.623  1.00  0.00           H  
ATOM   1590 1HB  PRO B  97       1.343  -6.401  -9.658  1.00  0.00           H  
ATOM   1591 2HB  PRO B  97       1.724  -5.735 -11.251  1.00  0.00           H  
ATOM   1592 1HG  PRO B  97       0.600  -8.470 -10.538  1.00  0.00           H  
ATOM   1593 2HG  PRO B  97       0.075  -7.363 -11.810  1.00  0.00           H  
ATOM   1594 1HD  PRO B  97       1.668  -9.545 -12.250  1.00  0.00           H  
ATOM   1595 2HD  PRO B  97       1.687  -8.064 -13.289  1.00  0.00           H  
ATOM   1596  N   HIS B  98       3.934  -7.266  -8.266  1.00  0.00           N  
ATOM   1597  CA  HIS B  98       3.936  -7.698  -6.873  1.00  0.00           C  
ATOM   1598  C   HIS B  98       2.897  -6.935  -6.058  1.00  0.00           C  
ATOM   1599  O   HIS B  98       2.889  -5.702  -6.053  1.00  0.00           O  
ATOM   1600  CB  HIS B  98       5.325  -7.515  -6.257  1.00  0.00           C  
ATOM   1601  CG  HIS B  98       6.399  -8.283  -6.959  1.00  0.00           C  
ATOM   1602  ND1 HIS B  98       6.752  -9.566  -6.601  1.00  0.00           N  
ATOM   1603  CD2 HIS B  98       7.195  -7.947  -8.002  1.00  0.00           C  
ATOM   1604  CE1 HIS B  98       7.723  -9.986  -7.395  1.00  0.00           C  
ATOM   1605  NE2 HIS B  98       8.009  -9.023  -8.254  1.00  0.00           N  
ATOM   1606  H   HIS B  98       4.404  -6.407  -8.515  1.00  0.00           H  
ATOM   1607  HA  HIS B  98       3.678  -8.755  -6.820  1.00  0.00           H  
ATOM   1608 1HB  HIS B  98       5.594  -6.458  -6.274  1.00  0.00           H  
ATOM   1609 2HB  HIS B  98       5.305  -7.831  -5.214  1.00  0.00           H  
ATOM   1610  HD2 HIS B  98       7.190  -6.999  -8.541  1.00  0.00           H  
ATOM   1611  HE1 HIS B  98       8.206 -10.962  -7.350  1.00  0.00           H  
ATOM   1612  HE2 HIS B  98       8.711  -9.067  -8.979  1.00  0.00           H  
ATOM   1613  N   ILE B  99       1.963  -7.700  -5.504  1.00  0.00           N  
ATOM   1614  CA  ILE B  99       0.860  -7.085  -4.775  1.00  0.00           C  
ATOM   1615  C   ILE B  99       1.016  -7.352  -3.279  1.00  0.00           C  
ATOM   1616  O   ILE B  99       1.365  -8.464  -2.874  1.00  0.00           O  
ATOM   1617  CB  ILE B  99      -0.507  -7.606  -5.273  1.00  0.00           C  
ATOM   1618  CG1 ILE B  99      -0.641  -7.393  -6.785  1.00  0.00           C  
ATOM   1619  CG2 ILE B  99      -1.652  -6.922  -4.520  1.00  0.00           C  
ATOM   1620  CD1 ILE B  99      -1.830  -8.111  -7.408  1.00  0.00           C  
ATOM   1621  H   ILE B  99       2.003  -8.706  -5.579  1.00  0.00           H  
ATOM   1622  HA  ILE B  99       0.894  -6.009  -4.940  1.00  0.00           H  
ATOM   1623  HB  ILE B  99      -0.569  -8.681  -5.107  1.00  0.00           H  
ATOM   1624 1HG1 ILE B  99      -0.739  -6.328  -6.995  1.00  0.00           H  
ATOM   1625 2HG1 ILE B  99       0.264  -7.742  -7.283  1.00  0.00           H  
ATOM   1626 1HG2 ILE B  99      -2.606  -7.302  -4.885  1.00  0.00           H  
ATOM   1627 2HG2 ILE B  99      -1.563  -7.131  -3.455  1.00  0.00           H  
ATOM   1628 3HG2 ILE B  99      -1.603  -5.845  -4.684  1.00  0.00           H  
ATOM   1629 1HD1 ILE B  99      -1.855  -7.911  -8.479  1.00  0.00           H  
ATOM   1630 2HD1 ILE B  99      -1.735  -9.185  -7.241  1.00  0.00           H  
ATOM   1631 3HD1 ILE B  99      -2.751  -7.753  -6.951  1.00  0.00           H  
ATOM   1632  N   GLN B 100       0.772  -6.352  -2.457  1.00  0.00           N  
ATOM   1633  CA  GLN B 100       0.752  -6.565  -1.014  1.00  0.00           C  
ATOM   1634  C   GLN B 100      -0.302  -5.689  -0.343  1.00  0.00           C  
ATOM   1635  O   GLN B 100      -0.644  -4.619  -0.853  1.00  0.00           O  
ATOM   1636  CB  GLN B 100       2.129  -6.285  -0.409  1.00  0.00           C  
ATOM   1637  CG  GLN B 100       2.627  -4.865  -0.645  1.00  0.00           C  
ATOM   1638  CD  GLN B 100       4.070  -4.671  -0.219  1.00  0.00           C  
ATOM   1639  OE1 GLN B 100       4.850  -5.627  -0.167  1.00  0.00           O  
ATOM   1640  NE2 GLN B 100       4.435  -3.432   0.091  1.00  0.00           N  
ATOM   1641  H   GLN B 100       0.596  -5.426  -2.820  1.00  0.00           H  
ATOM   1642  HA  GLN B 100       0.493  -7.606  -0.822  1.00  0.00           H  
ATOM   1643 1HB  GLN B 100       2.096  -6.460   0.666  1.00  0.00           H  
ATOM   1644 2HB  GLN B 100       2.859  -6.976  -0.831  1.00  0.00           H  
ATOM   1645 1HG  GLN B 100       2.554  -4.637  -1.708  1.00  0.00           H  
ATOM   1646 2HG  GLN B 100       2.009  -4.174  -0.072  1.00  0.00           H  
ATOM   1647 1HE2 GLN B 100       5.375  -3.244   0.379  1.00  0.00           H  
ATOM   1648 2HE2 GLN B 100       3.771  -2.686   0.037  1.00  0.00           H  
ATOM   1649  N   TRP B 101      -0.861  -6.201   0.739  1.00  0.00           N  
ATOM   1650  CA  TRP B 101      -1.801  -5.458   1.572  1.00  0.00           C  
ATOM   1651  C   TRP B 101      -1.105  -4.890   2.804  1.00  0.00           C  
ATOM   1652  O   TRP B 101      -0.393  -5.609   3.510  1.00  0.00           O  
ATOM   1653  CB  TRP B 101      -2.967  -6.354   1.997  1.00  0.00           C  
ATOM   1654  CG  TRP B 101      -3.939  -6.652   0.894  1.00  0.00           C  
ATOM   1655  CD1 TRP B 101      -4.014  -7.795   0.148  1.00  0.00           C  
ATOM   1656  CD2 TRP B 101      -4.973  -5.788   0.411  1.00  0.00           C  
ATOM   1657  NE1 TRP B 101      -5.033  -7.694  -0.770  1.00  0.00           N  
ATOM   1658  CE2 TRP B 101      -5.637  -6.474  -0.630  1.00  0.00           C  
ATOM   1659  CE3 TRP B 101      -5.403  -4.501   0.758  1.00  0.00           C  
ATOM   1660  CZ2 TRP B 101      -6.710  -5.914  -1.328  1.00  0.00           C  
ATOM   1661  CZ3 TRP B 101      -6.470  -3.945   0.062  1.00  0.00           C  
ATOM   1662  CH2 TRP B 101      -7.110  -4.653  -0.968  1.00  0.00           C  
ATOM   1663  H   TRP B 101      -0.621  -7.149   0.993  1.00  0.00           H  
ATOM   1664  HA  TRP B 101      -2.196  -4.626   0.990  1.00  0.00           H  
ATOM   1665 1HB  TRP B 101      -2.580  -7.301   2.373  1.00  0.00           H  
ATOM   1666 2HB  TRP B 101      -3.514  -5.878   2.811  1.00  0.00           H  
ATOM   1667  HD1 TRP B 101      -3.362  -8.659   0.264  1.00  0.00           H  
ATOM   1668  HE1 TRP B 101      -5.294  -8.403  -1.440  1.00  0.00           H  
ATOM   1669  HE3 TRP B 101      -4.913  -3.948   1.559  1.00  0.00           H  
ATOM   1670  HZ2 TRP B 101      -7.221  -6.447  -2.130  1.00  0.00           H  
ATOM   1671  HZ3 TRP B 101      -6.798  -2.942   0.336  1.00  0.00           H  
ATOM   1672  HH2 TRP B 101      -7.944  -4.186  -1.492  1.00  0.00           H  
ATOM   1673  N   ILE B 102      -1.385  -3.645   3.056  1.00  0.00           N  
ATOM   1674  CA  ILE B 102      -0.716  -2.926   4.134  1.00  0.00           C  
ATOM   1675  C   ILE B 102      -1.756  -2.299   5.059  1.00  0.00           C  
ATOM   1676  O   ILE B 102      -2.749  -1.733   4.595  1.00  0.00           O  
ATOM   1677  CB  ILE B 102       0.237  -1.841   3.585  1.00  0.00           C  
ATOM   1678  CG1 ILE B 102       1.289  -2.471   2.665  1.00  0.00           C  
ATOM   1679  CG2 ILE B 102       0.901  -1.074   4.732  1.00  0.00           C  
ATOM   1680  CD1 ILE B 102       2.081  -1.459   1.847  1.00  0.00           C  
ATOM   1681  H   ILE B 102      -2.076  -3.164   2.499  1.00  0.00           H  
ATOM   1682  HA  ILE B 102      -0.125  -3.637   4.709  1.00  0.00           H  
ATOM   1683  HB  ILE B 102      -0.326  -1.139   2.972  1.00  0.00           H  
ATOM   1684 1HG1 ILE B 102       1.992  -3.052   3.261  1.00  0.00           H  
ATOM   1685 2HG1 ILE B 102       0.802  -3.159   1.973  1.00  0.00           H  
ATOM   1686 1HG2 ILE B 102       1.568  -0.315   4.324  1.00  0.00           H  
ATOM   1687 2HG2 ILE B 102       0.135  -0.594   5.340  1.00  0.00           H  
ATOM   1688 3HG2 ILE B 102       1.473  -1.766   5.350  1.00  0.00           H  
ATOM   1689 1HD1 ILE B 102       2.804  -1.983   1.222  1.00  0.00           H  
ATOM   1690 2HD1 ILE B 102       1.400  -0.889   1.214  1.00  0.00           H  
ATOM   1691 3HD1 ILE B 102       2.607  -0.781   2.518  1.00  0.00           H  
ATOM   1692  N   LYS B 103      -1.512  -2.477   6.364  1.00  0.00           N  
ATOM   1693  CA  LYS B 103      -2.315  -1.778   7.362  1.00  0.00           C  
ATOM   1694  C   LYS B 103      -1.547  -0.605   7.964  1.00  0.00           C  
ATOM   1695  O   LYS B 103      -0.369  -0.737   8.304  1.00  0.00           O  
ATOM   1696  CB  LYS B 103      -2.753  -2.740   8.468  1.00  0.00           C  
ATOM   1697  CG  LYS B 103      -3.693  -2.120   9.491  1.00  0.00           C  
ATOM   1698  CD  LYS B 103      -4.053  -3.110  10.591  1.00  0.00           C  
ATOM   1699  CE  LYS B 103      -4.970  -2.482  11.632  1.00  0.00           C  
ATOM   1700  NZ  LYS B 103      -5.235  -3.412  12.771  1.00  0.00           N  
ATOM   1701  H   LYS B 103      -0.773  -3.094   6.671  1.00  0.00           H  
ATOM   1702  HA  LYS B 103      -3.205  -1.381   6.873  1.00  0.00           H  
ATOM   1703 1HB  LYS B 103      -3.255  -3.600   8.024  1.00  0.00           H  
ATOM   1704 2HB  LYS B 103      -1.875  -3.111   8.997  1.00  0.00           H  
ATOM   1705 1HG  LYS B 103      -3.217  -1.249   9.942  1.00  0.00           H  
ATOM   1706 2HG  LYS B 103      -4.607  -1.796   8.995  1.00  0.00           H  
ATOM   1707 1HD  LYS B 103      -4.555  -3.974  10.153  1.00  0.00           H  
ATOM   1708 2HD  LYS B 103      -3.143  -3.452  11.085  1.00  0.00           H  
ATOM   1709 1HE  LYS B 103      -4.512  -1.573  12.018  1.00  0.00           H  
ATOM   1710 2HE  LYS B 103      -5.919  -2.215  11.167  1.00  0.00           H  
ATOM   1711 1HZ  LYS B 103      -5.845  -2.962  13.439  1.00  0.00           H  
ATOM   1712 2HZ  LYS B 103      -5.677  -4.252  12.425  1.00  0.00           H  
ATOM   1713 3HZ  LYS B 103      -4.363  -3.651  13.221  1.00  0.00           H  
ATOM   1714  N   HIS B 104      -2.269   0.592   8.001  1.00  0.00           N  
ATOM   1715  CA  HIS B 104      -1.648   1.772   8.590  1.00  0.00           C  
ATOM   1716  C   HIS B 104      -1.782   1.765  10.110  1.00  0.00           C  
ATOM   1717  O   HIS B 104      -2.881   1.939  10.641  1.00  0.00           O  
ATOM   1718  CB  HIS B 104      -2.268   3.047   8.015  1.00  0.00           C  
ATOM   1719  CG  HIS B 104      -1.968   3.259   6.565  1.00  0.00           C  
ATOM   1720  ND1 HIS B 104      -1.198   4.307   6.110  1.00  0.00           N  
ATOM   1721  CD2 HIS B 104      -2.334   2.553   5.470  1.00  0.00           C  
ATOM   1722  CE1 HIS B 104      -1.104   4.237   4.793  1.00  0.00           C  
ATOM   1723  NE2 HIS B 104      -1.784   3.181   4.379  1.00  0.00           N  
ATOM   1724  H   HIS B 104      -3.207   0.662   7.632  1.00  0.00           H  
ATOM   1725  HA  HIS B 104      -0.584   1.778   8.357  1.00  0.00           H  
ATOM   1726 1HB  HIS B 104      -3.351   3.013   8.139  1.00  0.00           H  
ATOM   1727 2HB  HIS B 104      -1.903   3.911   8.569  1.00  0.00           H  
ATOM   1728  HD2 HIS B 104      -2.951   1.654   5.456  1.00  0.00           H  
ATOM   1729  HE1 HIS B 104      -0.558   4.932   4.155  1.00  0.00           H  
ATOM   1730  HE2 HIS B 104      -1.885   2.882   3.419  1.00  0.00           H  
ATOM   1731  N   VAL B 105      -0.774   1.357  10.884  1.00  0.00           N  
ATOM   1732  CA  VAL B 105      -0.629   1.416  12.334  1.00  0.00           C  
ATOM   1733  C   VAL B 105       0.436   2.445  12.706  1.00  0.00           C  
ATOM   1734  O   VAL B 105       1.071   3.035  11.828  1.00  0.00           O  
ATOM   1735  CB  VAL B 105      -0.264   0.035  12.925  1.00  0.00           C  
ATOM   1736  CG1 VAL B 105      -1.424  -0.946  12.762  1.00  0.00           C  
ATOM   1737  CG2 VAL B 105       0.999  -0.511  12.262  1.00  0.00           C  
ATOM   1738  H   VAL B 105      -0.030   0.957  10.331  1.00  0.00           H  
ATOM   1739  HA  VAL B 105      -1.581   1.728  12.765  1.00  0.00           H  
ATOM   1740  HB  VAL B 105      -0.090   0.143  13.996  1.00  0.00           H  
ATOM   1741 1HG1 VAL B 105      -1.146  -1.912  13.185  1.00  0.00           H  
ATOM   1742 2HG1 VAL B 105      -2.301  -0.562  13.282  1.00  0.00           H  
ATOM   1743 3HG1 VAL B 105      -1.652  -1.067  11.703  1.00  0.00           H  
ATOM   1744 1HG2 VAL B 105       1.243  -1.483  12.689  1.00  0.00           H  
ATOM   1745 2HG2 VAL B 105       0.830  -0.617  11.190  1.00  0.00           H  
ATOM   1746 3HG2 VAL B 105       1.826   0.178  12.432  1.00  0.00           H  
ATOM   1747  N   PRO B 106       0.457   3.134  13.848  1.00  0.00           N  
ATOM   1748  CA  PRO B 106       1.508   4.145  13.978  1.00  0.00           C  
ATOM   1749  C   PRO B 106       2.710   3.866  13.077  1.00  0.00           C  
ATOM   1750  O   PRO B 106       3.357   4.800  12.597  1.00  0.00           O  
ATOM   1751  CB  PRO B 106       1.901   4.058  15.455  1.00  0.00           C  
ATOM   1752  CG  PRO B 106       0.761   3.350  16.112  1.00  0.00           C  
ATOM   1753  CD  PRO B 106       0.030   2.553  15.070  1.00  0.00           C  
ATOM   1754  HA  PRO B 106       1.089   5.134  13.742  1.00  0.00           H  
ATOM   1755 1HB  PRO B 106       2.852   3.515  15.560  1.00  0.00           H  
ATOM   1756 2HB  PRO B 106       2.061   5.067  15.862  1.00  0.00           H  
ATOM   1757 1HG  PRO B 106       1.133   2.692  16.911  1.00  0.00           H  
ATOM   1758 2HG  PRO B 106       0.085   4.077  16.587  1.00  0.00           H  
ATOM   1759 1HD  PRO B 106       0.328   1.496  15.140  1.00  0.00           H  
ATOM   1760 2HD  PRO B 106      -1.055   2.661  15.219  1.00  0.00           H  
ATOM   1761  N   TYR B 107       2.899   2.578  12.563  1.00  0.00           N  
ATOM   1762  CA  TYR B 107       3.851   2.142  11.547  1.00  0.00           C  
ATOM   1763  C   TYR B 107       3.168   1.274  10.497  1.00  0.00           C  
ATOM   1764  O   TYR B 107       2.053   0.792  10.710  1.00  0.00           O  
ATOM   1765  CB  TYR B 107       5.008   1.371  12.190  1.00  0.00           C  
ATOM   1766  CG  TYR B 107       5.714   2.137  13.282  1.00  0.00           C  
ATOM   1767  CD1 TYR B 107       6.668   3.105  12.977  1.00  0.00           C  
ATOM   1768  CD2 TYR B 107       5.431   1.892  14.622  1.00  0.00           C  
ATOM   1769  CE1 TYR B 107       7.323   3.812  13.980  1.00  0.00           C  
ATOM   1770  CE2 TYR B 107       6.079   2.593  15.633  1.00  0.00           C  
ATOM   1771  CZ  TYR B 107       7.022   3.549  15.303  1.00  0.00           C  
ATOM   1772  OH  TYR B 107       7.667   4.245  16.301  1.00  0.00           O  
ATOM   1773  H   TYR B 107       2.276   1.899  12.977  1.00  0.00           H  
ATOM   1774  HA  TYR B 107       4.255   3.024  11.050  1.00  0.00           H  
ATOM   1775 1HB  TYR B 107       4.633   0.439  12.614  1.00  0.00           H  
ATOM   1776 2HB  TYR B 107       5.741   1.112  11.427  1.00  0.00           H  
ATOM   1777  HD1 TYR B 107       6.913   3.320  11.937  1.00  0.00           H  
ATOM   1778  HD2 TYR B 107       4.691   1.139  14.894  1.00  0.00           H  
ATOM   1779  HE1 TYR B 107       8.066   4.565  13.719  1.00  0.00           H  
ATOM   1780  HE2 TYR B 107       5.843   2.387  16.677  1.00  0.00           H  
ATOM   1781  HH  TYR B 107       7.347   3.947  17.156  1.00  0.00           H  
ATOM   1782  N   LEU B 108       3.672   1.222   9.160  1.00  0.00           N  
ATOM   1783  CA  LEU B 108       3.129   0.383   8.097  1.00  0.00           C  
ATOM   1784  C   LEU B 108       3.373  -1.093   8.391  1.00  0.00           C  
ATOM   1785  O   LEU B 108       4.499  -1.492   8.694  1.00  0.00           O  
ATOM   1786  CB  LEU B 108       3.750   0.757   6.749  1.00  0.00           C  
ATOM   1787  CG  LEU B 108       3.487   2.179   6.251  1.00  0.00           C  
ATOM   1788  CD1 LEU B 108       4.275   2.449   4.974  1.00  0.00           C  
ATOM   1789  CD2 LEU B 108       1.995   2.398   6.022  1.00  0.00           C  
ATOM   1790  H   LEU B 108       4.462   1.819   8.961  1.00  0.00           H  
ATOM   1791  HA  LEU B 108       2.053   0.547   8.042  1.00  0.00           H  
ATOM   1792 1HB  LEU B 108       4.829   0.631   6.817  1.00  0.00           H  
ATOM   1793 2HB  LEU B 108       3.372   0.072   5.990  1.00  0.00           H  
ATOM   1794  HG  LEU B 108       3.840   2.896   6.993  1.00  0.00           H  
ATOM   1795 1HD1 LEU B 108       4.077   3.465   4.632  1.00  0.00           H  
ATOM   1796 2HD1 LEU B 108       5.341   2.335   5.173  1.00  0.00           H  
ATOM   1797 3HD1 LEU B 108       3.971   1.742   4.203  1.00  0.00           H  
ATOM   1798 1HD2 LEU B 108       1.827   3.416   5.669  1.00  0.00           H  
ATOM   1799 2HD2 LEU B 108       1.634   1.690   5.276  1.00  0.00           H  
ATOM   1800 3HD2 LEU B 108       1.457   2.245   6.958  1.00  0.00           H  
ATOM   1801  N   LYS B 109       2.316  -1.824   8.564  1.00  0.00           N  
ATOM   1802  CA  LYS B 109       2.397  -3.264   8.789  1.00  0.00           C  
ATOM   1803  C   LYS B 109       1.909  -4.040   7.569  1.00  0.00           C  
ATOM   1804  O   LYS B 109       0.793  -3.822   7.094  1.00  0.00           O  
ATOM   1805  CB  LYS B 109       1.584  -3.660  10.022  1.00  0.00           C  
ATOM   1806  CG  LYS B 109       1.725  -5.124  10.412  1.00  0.00           C  
ATOM   1807  CD  LYS B 109       0.903  -5.454  11.652  1.00  0.00           C  
ATOM   1808  CE  LYS B 109       1.031  -6.923  12.034  1.00  0.00           C  
ATOM   1809  NZ  LYS B 109       0.236  -7.249  13.255  1.00  0.00           N  
ATOM   1810  H   LYS B 109       1.409  -1.380   8.542  1.00  0.00           H  
ATOM   1811  HA  LYS B 109       3.441  -3.529   8.960  1.00  0.00           H  
ATOM   1812 1HB  LYS B 109       1.893  -3.052  10.873  1.00  0.00           H  
ATOM   1813 2HB  LYS B 109       0.528  -3.458   9.842  1.00  0.00           H  
ATOM   1814 1HG  LYS B 109       1.389  -5.754   9.588  1.00  0.00           H  
ATOM   1815 2HG  LYS B 109       2.772  -5.348  10.613  1.00  0.00           H  
ATOM   1816 1HD  LYS B 109       1.242  -4.841  12.488  1.00  0.00           H  
ATOM   1817 2HD  LYS B 109      -0.147  -5.230  11.463  1.00  0.00           H  
ATOM   1818 1HE  LYS B 109       0.683  -7.544  11.210  1.00  0.00           H  
ATOM   1819 2HE  LYS B 109       2.078  -7.160  12.222  1.00  0.00           H  
ATOM   1820 1HZ  LYS B 109       0.345  -8.228  13.477  1.00  0.00           H  
ATOM   1821 2HZ  LYS B 109       0.564  -6.690  14.030  1.00  0.00           H  
ATOM   1822 3HZ  LYS B 109      -0.739  -7.050  13.085  1.00  0.00           H  
ATOM   1823  N   VAL B 110       2.819  -4.908   6.988  1.00  0.00           N  
ATOM   1824  CA  VAL B 110       2.446  -5.738   5.847  1.00  0.00           C  
ATOM   1825  C   VAL B 110       1.570  -6.898   6.316  1.00  0.00           C  
ATOM   1826  O   VAL B 110       1.967  -7.668   7.193  1.00  0.00           O  
ATOM   1827  CB  VAL B 110       3.690  -6.276   5.105  1.00  0.00           C  
ATOM   1828  CG1 VAL B 110       3.279  -7.203   3.963  1.00  0.00           C  
ATOM   1829  CG2 VAL B 110       4.538  -5.119   4.579  1.00  0.00           C  
ATOM   1830  H   VAL B 110       3.757  -4.971   7.356  1.00  0.00           H  
ATOM   1831  HA  VAL B 110       1.872  -5.128   5.148  1.00  0.00           H  
ATOM   1832  HB  VAL B 110       4.285  -6.872   5.797  1.00  0.00           H  
ATOM   1833 1HG1 VAL B 110       4.170  -7.571   3.454  1.00  0.00           H  
ATOM   1834 2HG1 VAL B 110       2.717  -8.046   4.363  1.00  0.00           H  
ATOM   1835 3HG1 VAL B 110       2.658  -6.655   3.255  1.00  0.00           H  
ATOM   1836 1HG2 VAL B 110       5.411  -5.514   4.060  1.00  0.00           H  
ATOM   1837 2HG2 VAL B 110       3.946  -4.518   3.889  1.00  0.00           H  
ATOM   1838 3HG2 VAL B 110       4.863  -4.498   5.414  1.00  0.00           H  
ATOM   1839  N   LEU B 111       0.312  -7.015   5.784  1.00  0.00           N  
ATOM   1840  CA  LEU B 111      -0.624  -8.058   6.191  1.00  0.00           C  
ATOM   1841  C   LEU B 111      -0.518  -9.271   5.274  1.00  0.00           C  
ATOM   1842  O   LEU B 111      -0.552 -10.412   5.740  1.00  0.00           O  
ATOM   1843  CB  LEU B 111      -2.058  -7.523   6.186  1.00  0.00           C  
ATOM   1844  CG  LEU B 111      -2.356  -6.370   7.145  1.00  0.00           C  
ATOM   1845  CD1 LEU B 111      -3.794  -5.892   6.970  1.00  0.00           C  
ATOM   1846  CD2 LEU B 111      -2.099  -6.794   8.587  1.00  0.00           C  
ATOM   1847  H   LEU B 111       0.029  -6.347   5.081  1.00  0.00           H  
ATOM   1848  HA  LEU B 111      -0.373  -8.372   7.204  1.00  0.00           H  
ATOM   1849 1HB  LEU B 111      -2.297  -7.179   5.181  1.00  0.00           H  
ATOM   1850 2HB  LEU B 111      -2.734  -8.339   6.439  1.00  0.00           H  
ATOM   1851  HG  LEU B 111      -1.713  -5.522   6.906  1.00  0.00           H  
ATOM   1852 1HD1 LEU B 111      -3.991  -5.071   7.659  1.00  0.00           H  
ATOM   1853 2HD1 LEU B 111      -3.941  -5.548   5.946  1.00  0.00           H  
ATOM   1854 3HD1 LEU B 111      -4.478  -6.713   7.180  1.00  0.00           H  
ATOM   1855 1HD2 LEU B 111      -2.316  -5.960   9.256  1.00  0.00           H  
ATOM   1856 2HD2 LEU B 111      -2.742  -7.638   8.838  1.00  0.00           H  
ATOM   1857 3HD2 LEU B 111      -1.055  -7.088   8.699  1.00  0.00           H  
ATOM   1858  N   LYS B 112      -0.491  -8.938   4.032  1.00  0.00           N  
ATOM   1859  CA  LYS B 112      -0.435  -9.966   2.997  1.00  0.00           C  
ATOM   1860  C   LYS B 112       0.436  -9.519   1.826  1.00  0.00           C  
ATOM   1861  O   LYS B 112       0.285  -8.403   1.324  1.00  0.00           O  
ATOM   1862  CB  LYS B 112      -1.841 -10.309   2.503  1.00  0.00           C  
ATOM   1863  CG  LYS B 112      -1.910 -11.574   1.661  1.00  0.00           C  
ATOM   1864  CD  LYS B 112      -3.350 -11.961   1.351  1.00  0.00           C  
ATOM   1865  CE  LYS B 112      -3.424 -13.275   0.585  1.00  0.00           C  
ATOM   1866  NZ  LYS B 112      -4.834 -13.655   0.272  1.00  0.00           N  
ATOM   1867  H   LYS B 112      -0.508  -7.966   3.759  1.00  0.00           H  
ATOM   1868  HA  LYS B 112       0.012 -10.864   3.425  1.00  0.00           H  
ATOM   1869 1HB  LYS B 112      -2.506 -10.435   3.358  1.00  0.00           H  
ATOM   1870 2HB  LYS B 112      -2.228  -9.484   1.905  1.00  0.00           H  
ATOM   1871 1HG  LYS B 112      -1.377 -11.416   0.723  1.00  0.00           H  
ATOM   1872 2HG  LYS B 112      -1.432 -12.394   2.196  1.00  0.00           H  
ATOM   1873 1HD  LYS B 112      -3.908 -12.063   2.283  1.00  0.00           H  
ATOM   1874 2HD  LYS B 112      -3.816 -11.178   0.753  1.00  0.00           H  
ATOM   1875 1HE  LYS B 112      -2.868 -13.184  -0.347  1.00  0.00           H  
ATOM   1876 2HE  LYS B 112      -2.969 -14.068   1.178  1.00  0.00           H  
ATOM   1877 1HZ  LYS B 112      -4.843 -14.529  -0.234  1.00  0.00           H  
ATOM   1878 2HZ  LYS B 112      -5.354 -13.759   1.132  1.00  0.00           H  
ATOM   1879 3HZ  LYS B 112      -5.260 -12.935  -0.293  1.00  0.00           H  
ATOM   1880  N   ALA B 113       1.373 -10.285   1.392  1.00  0.00           N  
ATOM   1881  CA  ALA B 113       2.268  -9.933   0.292  1.00  0.00           C  
ATOM   1882  C   ALA B 113       2.391 -11.083  -0.704  1.00  0.00           C  
ATOM   1883  O   ALA B 113       2.392 -12.253  -0.315  1.00  0.00           O  
ATOM   1884  CB  ALA B 113       3.644  -9.549   0.828  1.00  0.00           C  
ATOM   1885  H   ALA B 113       1.483 -11.179   1.849  1.00  0.00           H  
ATOM   1886  HA  ALA B 113       1.842  -9.077  -0.231  1.00  0.00           H  
ATOM   1887 1HB  ALA B 113       4.299  -9.289  -0.004  1.00  0.00           H  
ATOM   1888 2HB  ALA B 113       3.548  -8.693   1.496  1.00  0.00           H  
ATOM   1889 3HB  ALA B 113       4.068 -10.389   1.375  1.00  0.00           H  
ATOM   1890  N   ALA B 114       2.147 -10.762  -1.993  1.00  0.00           N  
ATOM   1891  CA  ALA B 114       2.332 -11.744  -3.058  1.00  0.00           C  
ATOM   1892  C   ALA B 114       3.752 -12.303  -3.048  1.00  0.00           C  
ATOM   1893  O   ALA B 114       4.718 -11.559  -2.862  1.00  0.00           O  
ATOM   1894  CB  ALA B 114       2.018 -11.122  -4.416  1.00  0.00           C  
ATOM   1895  H   ALA B 114       1.832  -9.832  -2.230  1.00  0.00           H  
ATOM   1896  HA  ALA B 114       1.643 -12.570  -2.881  1.00  0.00           H  
ATOM   1897 1HB  ALA B 114       2.161 -11.867  -5.199  1.00  0.00           H  
ATOM   1898 2HB  ALA B 114       0.984 -10.777  -4.428  1.00  0.00           H  
ATOM   1899 3HB  ALA B 114       2.684 -10.279  -4.592  1.00  0.00           H  
ATOM   1900  N   GLY B 115       3.963 -13.599  -2.593  1.00  0.00           N  
ATOM   1901  CA  GLY B 115       5.175 -14.403  -2.579  1.00  0.00           C  
ATOM   1902  C   GLY B 115       5.075 -15.648  -3.441  1.00  0.00           C  
ATOM   1903  O   GLY B 115       4.257 -15.708  -4.360  1.00  0.00           O  
ATOM   1904  H   GLY B 115       3.108 -13.992  -2.227  1.00  0.00           H  
ATOM   1905 1HA  GLY B 115       6.014 -13.802  -2.929  1.00  0.00           H  
ATOM   1906 2HA  GLY B 115       5.400 -14.704  -1.556  1.00  0.00           H  
ATOM   1907  N   VAL B 116       6.171 -16.492  -3.340  1.00  0.00           N  
ATOM   1908  CA  VAL B 116       6.402 -17.750  -4.043  1.00  0.00           C  
ATOM   1909  C   VAL B 116       5.283 -18.737  -3.718  1.00  0.00           C  
ATOM   1910  O   VAL B 116       4.858 -19.509  -4.580  1.00  0.00           O  
ATOM   1911  CB  VAL B 116       7.774 -18.360  -3.679  1.00  0.00           C  
ATOM   1912  CG1 VAL B 116       8.005 -19.663  -4.443  1.00  0.00           C  
ATOM   1913  CG2 VAL B 116       8.894 -17.362  -3.968  1.00  0.00           C  
ATOM   1914  H   VAL B 116       6.868 -16.156  -2.691  1.00  0.00           H  
ATOM   1915  HA  VAL B 116       6.392 -17.554  -5.116  1.00  0.00           H  
ATOM   1916  HB  VAL B 116       7.780 -18.610  -2.618  1.00  0.00           H  
ATOM   1917 1HG1 VAL B 116       8.977 -20.076  -4.172  1.00  0.00           H  
ATOM   1918 2HG1 VAL B 116       7.223 -20.378  -4.188  1.00  0.00           H  
ATOM   1919 3HG1 VAL B 116       7.982 -19.465  -5.514  1.00  0.00           H  
ATOM   1920 1HG2 VAL B 116       9.854 -17.806  -3.706  1.00  0.00           H  
ATOM   1921 2HG2 VAL B 116       8.889 -17.107  -5.028  1.00  0.00           H  
ATOM   1922 3HG2 VAL B 116       8.739 -16.459  -3.377  1.00  0.00           H  
ATOM   1923  N   ASN B 117       4.290 -18.313  -2.620  1.00  0.00           N  
ATOM   1924  CA  ASN B 117       3.332 -19.324  -2.185  1.00  0.00           C  
ATOM   1925  C   ASN B 117       1.904 -18.787  -2.201  1.00  0.00           C  
ATOM   1926  O   ASN B 117       0.963 -19.500  -1.848  1.00  0.00           O  
ATOM   1927  CB  ASN B 117       3.690 -19.838  -0.789  1.00  0.00           C  
ATOM   1928  CG  ASN B 117       4.947 -20.685  -0.783  1.00  0.00           C  
ATOM   1929  OD1 ASN B 117       5.337 -21.246  -1.810  1.00  0.00           O  
ATOM   1930  ND2 ASN B 117       5.592 -20.781   0.374  1.00  0.00           N  
ATOM   1931  H   ASN B 117       4.266 -17.397  -2.195  1.00  0.00           H  
ATOM   1932  HA  ASN B 117       3.370 -20.161  -2.884  1.00  0.00           H  
ATOM   1933 1HB  ASN B 117       3.833 -18.992  -0.115  1.00  0.00           H  
ATOM   1934 2HB  ASN B 117       2.864 -20.432  -0.397  1.00  0.00           H  
ATOM   1935 1HD2 ASN B 117       6.428 -21.327   0.437  1.00  0.00           H  
ATOM   1936 2HD2 ASN B 117       5.242 -20.308   1.182  1.00  0.00           H  
ATOM   1937  N   THR B 118       1.618 -17.521  -2.720  1.00  0.00           N  
ATOM   1938  CA  THR B 118       0.276 -16.952  -2.772  1.00  0.00           C  
ATOM   1939  C   THR B 118      -0.100 -16.584  -4.205  1.00  0.00           C  
ATOM   1940  O   THR B 118       0.683 -15.949  -4.914  1.00  0.00           O  
ATOM   1941  CB  THR B 118       0.161 -15.707  -1.873  1.00  0.00           C  
ATOM   1942  OG1 THR B 118       0.834 -15.958  -0.632  1.00  0.00           O  
ATOM   1943  CG2 THR B 118      -1.298 -15.368  -1.587  1.00  0.00           C  
ATOM   1944  H   THR B 118       2.395 -16.982  -3.075  1.00  0.00           H  
ATOM   1945  HA  THR B 118      -0.431 -17.700  -2.412  1.00  0.00           H  
ATOM   1946  HB  THR B 118       0.630 -14.857  -2.368  1.00  0.00           H  
ATOM   1947  HG1 THR B 118       1.203 -16.844  -0.643  1.00  0.00           H  
ATOM   1948 1HG2 THR B 118      -1.348 -14.485  -0.951  1.00  0.00           H  
ATOM   1949 2HG2 THR B 118      -1.816 -15.170  -2.525  1.00  0.00           H  
ATOM   1950 3HG2 THR B 118      -1.774 -16.207  -1.081  1.00  0.00           H  
ATOM   1951  N   THR B 119      -0.944 -17.456  -4.837  1.00  0.00           N  
ATOM   1952  CA  THR B 119      -1.402 -17.230  -6.203  1.00  0.00           C  
ATOM   1953  C   THR B 119      -1.929 -15.807  -6.368  1.00  0.00           C  
ATOM   1954  O   THR B 119      -2.430 -15.210  -5.413  1.00  0.00           O  
ATOM   1955  CB  THR B 119      -2.499 -18.235  -6.598  1.00  0.00           C  
ATOM   1956  OG1 THR B 119      -3.483 -18.294  -5.558  1.00  0.00           O  
ATOM   1957  CG2 THR B 119      -1.917 -19.629  -6.810  1.00  0.00           C  
ATOM   1958  H   THR B 119      -1.258 -18.279  -4.343  1.00  0.00           H  
ATOM   1959  HA  THR B 119      -0.557 -17.365  -6.878  1.00  0.00           H  
ATOM   1960  HB  THR B 119      -2.976 -17.908  -7.522  1.00  0.00           H  
ATOM   1961  HG1 THR B 119      -3.236 -17.694  -4.850  1.00  0.00           H  
ATOM   1962 1HG2 THR B 119      -2.714 -20.318  -7.088  1.00  0.00           H  
ATOM   1963 2HG2 THR B 119      -1.172 -19.595  -7.605  1.00  0.00           H  
ATOM   1964 3HG2 THR B 119      -1.448 -19.971  -5.888  1.00  0.00           H  
ATOM   1965  N   ASP B 120      -1.515 -15.163  -7.428  1.00  0.00           N  
ATOM   1966  CA  ASP B 120      -1.853 -13.818  -7.883  1.00  0.00           C  
ATOM   1967  C   ASP B 120      -3.359 -13.575  -7.809  1.00  0.00           C  
ATOM   1968  O   ASP B 120      -3.800 -12.467  -7.498  1.00  0.00           O  
ATOM   1969  CB  ASP B 120      -1.354 -13.593  -9.312  1.00  0.00           C  
ATOM   1970  CG  ASP B 120       0.156 -13.455  -9.397  1.00  0.00           C  
ATOM   1971  OD1 ASP B 120       0.807 -13.222  -8.356  1.00  0.00           O  
ATOM   1972  OD2 ASP B 120       0.699 -13.576 -10.517  1.00  0.00           O  
ATOM   1973  H   ASP B 120      -0.873 -15.720  -7.974  1.00  0.00           H  
ATOM   1974  HA  ASP B 120      -1.364 -13.098  -7.226  1.00  0.00           H  
ATOM   1975 1HB  ASP B 120      -1.663 -14.428  -9.941  1.00  0.00           H  
ATOM   1976 2HB  ASP B 120      -1.810 -12.690  -9.719  1.00  0.00           H  
ATOM   1977  N   LYS B 121      -4.237 -14.686  -7.729  1.00  0.00           N  
ATOM   1978  CA  LYS B 121      -5.687 -14.514  -7.734  1.00  0.00           C  
ATOM   1979  C   LYS B 121      -6.234 -14.415  -6.312  1.00  0.00           C  
ATOM   1980  O   LYS B 121      -7.179 -13.666  -6.056  1.00  0.00           O  
ATOM   1981  CB  LYS B 121      -6.362 -15.669  -8.476  1.00  0.00           C  
ATOM   1982  CG  LYS B 121      -6.183 -15.623  -9.986  1.00  0.00           C  
ATOM   1983  CD  LYS B 121      -6.991 -16.713 -10.678  1.00  0.00           C  
ATOM   1984  CE  LYS B 121      -6.758 -16.713 -12.183  1.00  0.00           C  
ATOM   1985  NZ  LYS B 121      -7.510 -17.811 -12.860  1.00  0.00           N  
ATOM   1986  H   LYS B 121      -3.852 -15.618  -7.667  1.00  0.00           H  
ATOM   1987  HA  LYS B 121      -5.923 -13.583  -8.251  1.00  0.00           H  
ATOM   1988 1HB  LYS B 121      -5.960 -16.617  -8.116  1.00  0.00           H  
ATOM   1989 2HB  LYS B 121      -7.431 -15.664  -8.262  1.00  0.00           H  
ATOM   1990 1HG  LYS B 121      -6.507 -14.652 -10.362  1.00  0.00           H  
ATOM   1991 2HG  LYS B 121      -5.130 -15.755 -10.232  1.00  0.00           H  
ATOM   1992 1HD  LYS B 121      -6.707 -17.687 -10.277  1.00  0.00           H  
ATOM   1993 2HD  LYS B 121      -8.052 -16.556 -10.487  1.00  0.00           H  
ATOM   1994 1HE  LYS B 121      -7.076 -15.759 -12.600  1.00  0.00           H  
ATOM   1995 2HE  LYS B 121      -5.694 -16.837 -12.386  1.00  0.00           H  
ATOM   1996 1HZ  LYS B 121      -7.331 -17.779 -13.854  1.00  0.00           H  
ATOM   1997 2HZ  LYS B 121      -7.209 -18.703 -12.492  1.00  0.00           H  
ATOM   1998 3HZ  LYS B 121      -8.499 -17.695 -12.693  1.00  0.00           H  
ATOM   1999  N   GLU B 122      -5.499 -14.849  -5.298  1.00  0.00           N  
ATOM   2000  CA  GLU B 122      -5.951 -14.833  -3.910  1.00  0.00           C  
ATOM   2001  C   GLU B 122      -5.379 -13.634  -3.157  1.00  0.00           C  
ATOM   2002  O   GLU B 122      -5.982 -13.154  -2.195  1.00  0.00           O  
ATOM   2003  CB  GLU B 122      -5.561 -16.133  -3.201  1.00  0.00           C  
ATOM   2004  CG  GLU B 122      -6.326 -17.354  -3.692  1.00  0.00           C  
ATOM   2005  CD  GLU B 122      -5.942 -18.633  -2.966  1.00  0.00           C  
ATOM   2006  OE1 GLU B 122      -6.757 -19.583  -2.937  1.00  0.00           O  
ATOM   2007  OE2 GLU B 122      -4.816 -18.687  -2.422  1.00  0.00           O  
ATOM   2008  H   GLU B 122      -4.579 -15.207  -5.512  1.00  0.00           H  
ATOM   2009  HA  GLU B 122      -7.038 -14.745  -3.901  1.00  0.00           H  
ATOM   2010 1HB  GLU B 122      -4.496 -16.319  -3.342  1.00  0.00           H  
ATOM   2011 2HB  GLU B 122      -5.736 -16.030  -2.130  1.00  0.00           H  
ATOM   2012 1HG  GLU B 122      -7.393 -17.181  -3.554  1.00  0.00           H  
ATOM   2013 2HG  GLU B 122      -6.142 -17.481  -4.758  1.00  0.00           H  
ATOM   2014  N   ILE B 123      -4.343 -13.070  -3.842  1.00  0.00           N  
ATOM   2015  CA  ILE B 123      -3.620 -11.994  -3.173  1.00  0.00           C  
ATOM   2016  C   ILE B 123      -4.369 -10.677  -3.357  1.00  0.00           C  
ATOM   2017  O   ILE B 123      -4.213  -9.750  -2.558  1.00  0.00           O  
ATOM   2018  CB  ILE B 123      -2.175 -11.868  -3.705  1.00  0.00           C  
ATOM   2019  CG1 ILE B 123      -1.346 -10.961  -2.789  1.00  0.00           C  
ATOM   2020  CG2 ILE B 123      -2.174 -11.342  -5.143  1.00  0.00           C  
ATOM   2021  CD1 ILE B 123      -1.064 -11.559  -1.417  1.00  0.00           C  
ATOM   2022  H   ILE B 123      -4.057 -13.353  -4.768  1.00  0.00           H  
ATOM   2023  HA  ILE B 123      -3.572 -12.220  -2.108  1.00  0.00           H  
ATOM   2024  HB  ILE B 123      -1.694 -12.846  -3.687  1.00  0.00           H  
ATOM   2025 1HG1 ILE B 123      -0.392 -10.738  -3.265  1.00  0.00           H  
ATOM   2026 2HG1 ILE B 123      -1.868 -10.015  -2.645  1.00  0.00           H  
ATOM   2027 1HG2 ILE B 123      -1.147 -11.260  -5.499  1.00  0.00           H  
ATOM   2028 2HG2 ILE B 123      -2.726 -12.030  -5.782  1.00  0.00           H  
ATOM   2029 3HG2 ILE B 123      -2.648 -10.361  -5.172  1.00  0.00           H  
ATOM   2030 1HD1 ILE B 123      -0.473 -10.857  -0.828  1.00  0.00           H  
ATOM   2031 2HD1 ILE B 123      -2.007 -11.758  -0.906  1.00  0.00           H  
ATOM   2032 3HD1 ILE B 123      -0.510 -12.490  -1.533  1.00  0.00           H  
ATOM   2033  N   GLU B 124      -5.368 -10.617  -4.343  1.00  0.00           N  
ATOM   2034  CA  GLU B 124      -6.102  -9.394  -4.658  1.00  0.00           C  
ATOM   2035  C   GLU B 124      -7.228  -9.153  -3.656  1.00  0.00           C  
ATOM   2036  O   GLU B 124      -7.805  -8.065  -3.613  1.00  0.00           O  
ATOM   2037  CB  GLU B 124      -6.667  -9.457  -6.079  1.00  0.00           C  
ATOM   2038  CG  GLU B 124      -5.606  -9.373  -7.167  1.00  0.00           C  
ATOM   2039  CD  GLU B 124      -6.186  -9.375  -8.572  1.00  0.00           C  
ATOM   2040  OE1 GLU B 124      -5.460  -9.021  -9.529  1.00  0.00           O  
ATOM   2041  OE2 GLU B 124      -7.377  -9.732  -8.717  1.00  0.00           O  
ATOM   2042  H   GLU B 124      -5.581 -11.463  -4.851  1.00  0.00           H  
ATOM   2043  HA  GLU B 124      -5.413  -8.551  -4.595  1.00  0.00           H  
ATOM   2044 1HB  GLU B 124      -7.216 -10.389  -6.211  1.00  0.00           H  
ATOM   2045 2HB  GLU B 124      -7.371  -8.638  -6.227  1.00  0.00           H  
ATOM   2046 1HG  GLU B 124      -5.030  -8.458  -7.029  1.00  0.00           H  
ATOM   2047 2HG  GLU B 124      -4.926 -10.217  -7.062  1.00  0.00           H  
ATOM   2048  N   VAL B 125      -7.367 -10.238  -2.817  1.00  0.00           N  
ATOM   2049  CA  VAL B 125      -8.419 -10.087  -1.818  1.00  0.00           C  
ATOM   2050  C   VAL B 125      -7.833 -10.271  -0.419  1.00  0.00           C  
ATOM   2051  O   VAL B 125      -7.047 -11.192  -0.184  1.00  0.00           O  
ATOM   2052  CB  VAL B 125      -9.570 -11.092  -2.049  1.00  0.00           C  
ATOM   2053  CG1 VAL B 125     -10.686 -10.880  -1.028  1.00  0.00           C  
ATOM   2054  CG2 VAL B 125     -10.112 -10.963  -3.472  1.00  0.00           C  
ATOM   2055  H   VAL B 125      -6.825 -11.090  -2.836  1.00  0.00           H  
ATOM   2056  HA  VAL B 125      -8.828  -9.079  -1.896  1.00  0.00           H  
ATOM   2057  HB  VAL B 125      -9.193 -12.104  -1.898  1.00  0.00           H  
ATOM   2058 1HG1 VAL B 125     -11.486 -11.598  -1.209  1.00  0.00           H  
ATOM   2059 2HG1 VAL B 125     -10.291 -11.023  -0.022  1.00  0.00           H  
ATOM   2060 3HG1 VAL B 125     -11.079  -9.868  -1.124  1.00  0.00           H  
ATOM   2061 1HG2 VAL B 125     -10.921 -11.678  -3.619  1.00  0.00           H  
ATOM   2062 2HG2 VAL B 125     -10.488  -9.952  -3.628  1.00  0.00           H  
ATOM   2063 3HG2 VAL B 125      -9.313 -11.167  -4.185  1.00  0.00           H  
ATOM   2064  N   LEU B 126      -8.182  -9.358   0.557  1.00  0.00           N  
ATOM   2065  CA  LEU B 126      -7.830  -9.454   1.969  1.00  0.00           C  
ATOM   2066  C   LEU B 126      -9.065  -9.734   2.820  1.00  0.00           C  
ATOM   2067  O   LEU B 126     -10.031  -8.968   2.789  1.00  0.00           O  
ATOM   2068  CB  LEU B 126      -7.151  -8.166   2.442  1.00  0.00           C  
ATOM   2069  CG  LEU B 126      -6.795  -8.093   3.928  1.00  0.00           C  
ATOM   2070  CD1 LEU B 126      -5.683  -9.084   4.255  1.00  0.00           C  
ATOM   2071  CD2 LEU B 126      -6.385  -6.675   4.311  1.00  0.00           C  
ATOM   2072  H   LEU B 126      -8.726  -8.569   0.238  1.00  0.00           H  
ATOM   2073  HA  LEU B 126      -7.133 -10.282   2.096  1.00  0.00           H  
ATOM   2074 1HB  LEU B 126      -6.228  -8.033   1.880  1.00  0.00           H  
ATOM   2075 2HB  LEU B 126      -7.809  -7.325   2.223  1.00  0.00           H  
ATOM   2076  HG  LEU B 126      -7.660  -8.384   4.524  1.00  0.00           H  
ATOM   2077 1HD1 LEU B 126      -5.440  -9.021   5.316  1.00  0.00           H  
ATOM   2078 2HD1 LEU B 126      -6.016 -10.095   4.019  1.00  0.00           H  
ATOM   2079 3HD1 LEU B 126      -4.798  -8.845   3.666  1.00  0.00           H  
ATOM   2080 1HD2 LEU B 126      -6.136  -6.642   5.372  1.00  0.00           H  
ATOM   2081 2HD2 LEU B 126      -5.516  -6.377   3.725  1.00  0.00           H  
ATOM   2082 3HD2 LEU B 126      -7.210  -5.991   4.110  1.00  0.00           H  
ATOM   2083  N   TYR B 127      -8.992 -10.914   3.533  1.00  0.00           N  
ATOM   2084  CA  TYR B 127     -10.088 -11.272   4.426  1.00  0.00           C  
ATOM   2085  C   TYR B 127      -9.708 -11.029   5.882  1.00  0.00           C  
ATOM   2086  O   TYR B 127      -8.629 -11.430   6.324  1.00  0.00           O  
ATOM   2087  CB  TYR B 127     -10.485 -12.739   4.228  1.00  0.00           C  
ATOM   2088  CG  TYR B 127     -11.163 -13.011   2.908  1.00  0.00           C  
ATOM   2089  CD1 TYR B 127     -12.525 -12.774   2.740  1.00  0.00           C  
ATOM   2090  CD2 TYR B 127     -10.444 -13.508   1.826  1.00  0.00           C  
ATOM   2091  CE1 TYR B 127     -13.155 -13.026   1.526  1.00  0.00           C  
ATOM   2092  CE2 TYR B 127     -11.063 -13.763   0.607  1.00  0.00           C  
ATOM   2093  CZ  TYR B 127     -12.417 -13.519   0.466  1.00  0.00           C  
ATOM   2094  OH  TYR B 127     -13.035 -13.770  -0.738  1.00  0.00           O  
ATOM   2095  H   TYR B 127      -8.200 -11.536   3.452  1.00  0.00           H  
ATOM   2096  HA  TYR B 127     -10.947 -10.644   4.189  1.00  0.00           H  
ATOM   2097 1HB  TYR B 127      -9.596 -13.369   4.291  1.00  0.00           H  
ATOM   2098 2HB  TYR B 127     -11.160 -13.044   5.027  1.00  0.00           H  
ATOM   2099  HD1 TYR B 127     -13.117 -12.384   3.569  1.00  0.00           H  
ATOM   2100  HD2 TYR B 127      -9.377 -13.705   1.925  1.00  0.00           H  
ATOM   2101  HE1 TYR B 127     -14.222 -12.834   1.416  1.00  0.00           H  
ATOM   2102  HE2 TYR B 127     -10.481 -14.153  -0.229  1.00  0.00           H  
ATOM   2103  HH  TYR B 127     -12.389 -14.107  -1.364  1.00  0.00           H  
ATOM   2104  N   ILE B 128     -10.520 -10.351   6.691  1.00  0.00           N  
ATOM   2105  CA  ILE B 128     -10.381 -10.180   8.133  1.00  0.00           C  
ATOM   2106  C   ILE B 128     -11.620 -10.725   8.839  1.00  0.00           C  
ATOM   2107  O   ILE B 128     -12.729 -10.225   8.635  1.00  0.00           O  
ATOM   2108  CB  ILE B 128     -10.160  -8.697   8.507  1.00  0.00           C  
ATOM   2109  CG1 ILE B 128      -9.005  -8.106   7.690  1.00  0.00           C  
ATOM   2110  CG2 ILE B 128      -9.898  -8.552  10.009  1.00  0.00           C  
ATOM   2111  CD1 ILE B 128      -8.842  -6.601   7.846  1.00  0.00           C  
ATOM   2112  H   ILE B 128     -11.304  -9.924   6.218  1.00  0.00           H  
ATOM   2113  HA  ILE B 128      -9.513 -10.748   8.466  1.00  0.00           H  
ATOM   2114  HB  ILE B 128     -11.047  -8.120   8.247  1.00  0.00           H  
ATOM   2115 1HG1 ILE B 128      -8.070  -8.581   7.986  1.00  0.00           H  
ATOM   2116 2HG1 ILE B 128      -9.160  -8.321   6.632  1.00  0.00           H  
ATOM   2117 1HG2 ILE B 128      -9.744  -7.501  10.252  1.00  0.00           H  
ATOM   2118 2HG2 ILE B 128     -10.754  -8.931  10.566  1.00  0.00           H  
ATOM   2119 3HG2 ILE B 128      -9.008  -9.121  10.280  1.00  0.00           H  
ATOM   2120 1HD1 ILE B 128      -8.005  -6.260   7.236  1.00  0.00           H  
ATOM   2121 2HD1 ILE B 128      -9.755  -6.100   7.521  1.00  0.00           H  
ATOM   2122 3HD1 ILE B 128      -8.649  -6.363   8.891  1.00  0.00           H  
ATOM   2123  N   ARG B 129     -11.410 -11.795   9.600  1.00  0.00           N  
ATOM   2124  CA  ARG B 129     -12.529 -12.408  10.309  1.00  0.00           C  
ATOM   2125  C   ARG B 129     -12.490 -12.065  11.795  1.00  0.00           C  
ATOM   2126  O   ARG B 129     -11.417 -11.832  12.355  1.00  0.00           O  
ATOM   2127  CB  ARG B 129     -12.518 -13.926  10.122  1.00  0.00           C  
ATOM   2128  CG  ARG B 129     -12.697 -14.370   8.678  1.00  0.00           C  
ATOM   2129  CD  ARG B 129     -12.733 -15.887   8.555  1.00  0.00           C  
ATOM   2130  NE  ARG B 129     -12.873 -16.311   7.165  1.00  0.00           N  
ATOM   2131  CZ  ARG B 129     -12.934 -17.577   6.762  1.00  0.00           C  
ATOM   2132  NH1 ARG B 129     -12.867 -18.572   7.639  1.00  0.00           N  
ATOM   2133  NH2 ARG B 129     -13.062 -17.851   5.472  1.00  0.00           N  
ATOM   2134  H   ARG B 129     -10.487 -12.194   9.698  1.00  0.00           H  
ATOM   2135  HA  ARG B 129     -13.458 -12.014   9.896  1.00  0.00           H  
ATOM   2136 1HB  ARG B 129     -11.575 -14.330  10.487  1.00  0.00           H  
ATOM   2137 2HB  ARG B 129     -13.316 -14.372  10.716  1.00  0.00           H  
ATOM   2138 1HG  ARG B 129     -13.634 -13.972   8.289  1.00  0.00           H  
ATOM   2139 2HG  ARG B 129     -11.867 -13.997   8.077  1.00  0.00           H  
ATOM   2140 1HD  ARG B 129     -11.808 -16.306   8.950  1.00  0.00           H  
ATOM   2141 2HD  ARG B 129     -13.579 -16.278   9.120  1.00  0.00           H  
ATOM   2142  HE  ARG B 129     -12.928 -15.591   6.457  1.00  0.00           H  
ATOM   2143 1HH1 ARG B 129     -12.769 -18.371   8.624  1.00  0.00           H  
ATOM   2144 2HH1 ARG B 129     -12.914 -19.529   7.321  1.00  0.00           H  
ATOM   2145 1HH2 ARG B 129     -13.113 -17.099   4.798  1.00  0.00           H  
ATOM   2146 2HH2 ARG B 129     -13.109 -18.810   5.162  1.00  0.00           H  
ATOM   2147  N   ASN B 130     -13.677 -12.072  12.427  1.00  0.00           N  
ATOM   2148  CA  ASN B 130     -13.797 -11.775  13.850  1.00  0.00           C  
ATOM   2149  C   ASN B 130     -13.085 -10.475  14.213  1.00  0.00           C  
ATOM   2150  O   ASN B 130     -12.156 -10.477  15.023  1.00  0.00           O  
ATOM   2151  CB  ASN B 130     -13.251 -12.933  14.689  1.00  0.00           C  
ATOM   2152  CG  ASN B 130     -13.772 -12.919  16.112  1.00  0.00           C  
ATOM   2153  OD1 ASN B 130     -14.866 -12.416  16.381  1.00  0.00           O  
ATOM   2154  ND2 ASN B 130     -12.994 -13.474  17.034  1.00  0.00           N  
ATOM   2155  H   ASN B 130     -14.509 -12.290  11.898  1.00  0.00           H  
ATOM   2156  HA  ASN B 130     -14.853 -11.641  14.088  1.00  0.00           H  
ATOM   2157 1HB  ASN B 130     -13.525 -13.881  14.224  1.00  0.00           H  
ATOM   2158 2HB  ASN B 130     -12.162 -12.883  14.713  1.00  0.00           H  
ATOM   2159 1HD2 ASN B 130     -13.287 -13.493  17.990  1.00  0.00           H  
ATOM   2160 2HD2 ASN B 130     -12.115 -13.872  16.773  1.00  0.00           H  
ATOM   2161  N   VAL B 131     -13.535  -9.376  13.516  1.00  0.00           N  
ATOM   2162  CA  VAL B 131     -12.918  -8.056  13.594  1.00  0.00           C  
ATOM   2163  C   VAL B 131     -12.998  -7.532  15.026  1.00  0.00           C  
ATOM   2164  O   VAL B 131     -14.002  -7.735  15.713  1.00  0.00           O  
ATOM   2165  CB  VAL B 131     -13.589  -7.058  12.623  1.00  0.00           C  
ATOM   2166  CG1 VAL B 131     -13.100  -5.635  12.888  1.00  0.00           C  
ATOM   2167  CG2 VAL B 131     -13.319  -7.459  11.175  1.00  0.00           C  
ATOM   2168  H   VAL B 131     -14.340  -9.508  12.921  1.00  0.00           H  
ATOM   2169  HA  VAL B 131     -11.868  -8.148  13.314  1.00  0.00           H  
ATOM   2170  HB  VAL B 131     -14.664  -7.059  12.801  1.00  0.00           H  
ATOM   2171 1HG1 VAL B 131     -13.585  -4.948  12.194  1.00  0.00           H  
ATOM   2172 2HG1 VAL B 131     -13.346  -5.350  13.911  1.00  0.00           H  
ATOM   2173 3HG1 VAL B 131     -12.020  -5.589  12.747  1.00  0.00           H  
ATOM   2174 1HG2 VAL B 131     -13.799  -6.747  10.505  1.00  0.00           H  
ATOM   2175 2HG2 VAL B 131     -12.244  -7.462  10.993  1.00  0.00           H  
ATOM   2176 3HG2 VAL B 131     -13.721  -8.456  10.992  1.00  0.00           H  
ATOM   2177  N   THR B 132     -11.862  -6.901  15.480  1.00  0.00           N  
ATOM   2178  CA  THR B 132     -11.793  -6.204  16.759  1.00  0.00           C  
ATOM   2179  C   THR B 132     -11.588  -4.706  16.548  1.00  0.00           C  
ATOM   2180  O   THR B 132     -11.360  -4.258  15.423  1.00  0.00           O  
ATOM   2181  CB  THR B 132     -10.658  -6.761  17.639  1.00  0.00           C  
ATOM   2182  OG1 THR B 132      -9.396  -6.400  17.066  1.00  0.00           O  
ATOM   2183  CG2 THR B 132     -10.740  -8.280  17.744  1.00  0.00           C  
ATOM   2184  H   THR B 132     -11.043  -6.929  14.890  1.00  0.00           H  
ATOM   2185  HA  THR B 132     -12.737  -6.352  17.285  1.00  0.00           H  
ATOM   2186  HB  THR B 132     -10.730  -6.334  18.639  1.00  0.00           H  
ATOM   2187  HG1 THR B 132      -9.543  -5.893  16.264  1.00  0.00           H  
ATOM   2188 1HG2 THR B 132      -9.927  -8.646  18.371  1.00  0.00           H  
ATOM   2189 2HG2 THR B 132     -11.695  -8.563  18.186  1.00  0.00           H  
ATOM   2190 3HG2 THR B 132     -10.656  -8.718  16.750  1.00  0.00           H  
ATOM   2191  N   PHE B 133     -11.650  -3.903  17.595  1.00  0.00           N  
ATOM   2192  CA  PHE B 133     -11.436  -2.464  17.496  1.00  0.00           C  
ATOM   2193  C   PHE B 133     -10.026  -2.159  17.006  1.00  0.00           C  
ATOM   2194  O   PHE B 133      -9.778  -1.095  16.435  1.00  0.00           O  
ATOM   2195  CB  PHE B 133     -11.678  -1.790  18.850  1.00  0.00           C  
ATOM   2196  CG  PHE B 133     -13.133  -1.667  19.216  1.00  0.00           C  
ATOM   2197  CD1 PHE B 133     -13.940  -0.717  18.604  1.00  0.00           C  
ATOM   2198  CD2 PHE B 133     -13.693  -2.504  20.172  1.00  0.00           C  
ATOM   2199  CE1 PHE B 133     -15.287  -0.601  18.940  1.00  0.00           C  
ATOM   2200  CE2 PHE B 133     -15.038  -2.395  20.514  1.00  0.00           C  
ATOM   2201  CZ  PHE B 133     -15.833  -1.442  19.897  1.00  0.00           C  
ATOM   2202  H   PHE B 133     -11.854  -4.309  18.497  1.00  0.00           H  
ATOM   2203  HA  PHE B 133     -12.145  -2.058  16.773  1.00  0.00           H  
ATOM   2204 1HB  PHE B 133     -11.177  -2.358  19.633  1.00  0.00           H  
ATOM   2205 2HB  PHE B 133     -11.244  -0.791  18.842  1.00  0.00           H  
ATOM   2206  HD1 PHE B 133     -13.508  -0.057  17.851  1.00  0.00           H  
ATOM   2207  HD2 PHE B 133     -13.066  -3.253  20.657  1.00  0.00           H  
ATOM   2208  HE1 PHE B 133     -15.907   0.149  18.450  1.00  0.00           H  
ATOM   2209  HE2 PHE B 133     -15.466  -3.057  21.266  1.00  0.00           H  
ATOM   2210  HZ  PHE B 133     -16.885  -1.354  20.165  1.00  0.00           H  
ATOM   2211  N   GLU B 134      -9.194  -3.075  17.244  1.00  0.00           N  
ATOM   2212  CA  GLU B 134      -7.799  -2.895  16.854  1.00  0.00           C  
ATOM   2213  C   GLU B 134      -7.633  -2.977  15.340  1.00  0.00           C  
ATOM   2214  O   GLU B 134      -6.639  -2.498  14.791  1.00  0.00           O  
ATOM   2215  CB  GLU B 134      -6.911  -3.938  17.538  1.00  0.00           C  
ATOM   2216  CG  GLU B 134      -6.813  -3.768  19.047  1.00  0.00           C  
ATOM   2217  CD  GLU B 134      -5.902  -4.790  19.708  1.00  0.00           C  
ATOM   2218  OE1 GLU B 134      -5.596  -4.641  20.913  1.00  0.00           O  
ATOM   2219  OE2 GLU B 134      -5.489  -5.746  19.015  1.00  0.00           O  
ATOM   2220  H   GLU B 134      -9.471  -3.933  17.699  1.00  0.00           H  
ATOM   2221  HA  GLU B 134      -7.477  -1.902  17.170  1.00  0.00           H  
ATOM   2222 1HB  GLU B 134      -7.298  -4.936  17.333  1.00  0.00           H  
ATOM   2223 2HB  GLU B 134      -5.904  -3.886  17.124  1.00  0.00           H  
ATOM   2224 1HG  GLU B 134      -6.434  -2.770  19.266  1.00  0.00           H  
ATOM   2225 2HG  GLU B 134      -7.810  -3.850  19.477  1.00  0.00           H  
ATOM   2226  N   ASP B 135      -8.604  -3.580  14.726  1.00  0.00           N  
ATOM   2227  CA  ASP B 135      -8.545  -3.781  13.281  1.00  0.00           C  
ATOM   2228  C   ASP B 135      -9.022  -2.537  12.534  1.00  0.00           C  
ATOM   2229  O   ASP B 135      -8.838  -2.428  11.320  1.00  0.00           O  
ATOM   2230  CB  ASP B 135      -9.385  -4.993  12.873  1.00  0.00           C  
ATOM   2231  CG  ASP B 135      -8.821  -6.305  13.389  1.00  0.00           C  
ATOM   2232  OD1 ASP B 135      -7.606  -6.552  13.230  1.00  0.00           O  
ATOM   2233  OD2 ASP B 135      -9.599  -7.101  13.957  1.00  0.00           O  
ATOM   2234  H   ASP B 135      -9.408  -3.916  15.237  1.00  0.00           H  
ATOM   2235  HA  ASP B 135      -7.508  -3.966  12.999  1.00  0.00           H  
ATOM   2236 1HB  ASP B 135     -10.400  -4.877  13.253  1.00  0.00           H  
ATOM   2237 2HB  ASP B 135      -9.446  -5.044  11.786  1.00  0.00           H  
ATOM   2238  N   ALA B 136      -9.641  -1.648  13.224  1.00  0.00           N  
ATOM   2239  CA  ALA B 136     -10.064  -0.390  12.615  1.00  0.00           C  
ATOM   2240  C   ALA B 136      -8.865   0.398  12.094  1.00  0.00           C  
ATOM   2241  O   ALA B 136      -7.793   0.384  12.704  1.00  0.00           O  
ATOM   2242  CB  ALA B 136     -10.853   0.448  13.617  1.00  0.00           C  
ATOM   2243  H   ALA B 136      -9.841  -1.814  14.200  1.00  0.00           H  
ATOM   2244  HA  ALA B 136     -10.708  -0.624  11.767  1.00  0.00           H  
ATOM   2245 1HB  ALA B 136     -11.161   1.382  13.147  1.00  0.00           H  
ATOM   2246 2HB  ALA B 136     -11.736  -0.105  13.938  1.00  0.00           H  
ATOM   2247 3HB  ALA B 136     -10.227   0.666  14.481  1.00  0.00           H  
ATOM   2248  N   GLY B 137      -9.037   1.068  10.931  1.00  0.00           N  
ATOM   2249  CA  GLY B 137      -7.949   1.855  10.373  1.00  0.00           C  
ATOM   2250  C   GLY B 137      -7.871   1.778   8.860  1.00  0.00           C  
ATOM   2251  O   GLY B 137      -8.840   1.392   8.202  1.00  0.00           O  
ATOM   2252  H   GLY B 137      -9.919   1.029  10.440  1.00  0.00           H  
ATOM   2253 1HA  GLY B 137      -8.069   2.899  10.664  1.00  0.00           H  
ATOM   2254 2HA  GLY B 137      -7.002   1.513  10.789  1.00  0.00           H  
ATOM   2255  N   GLU B 138      -6.759   2.215   8.383  1.00  0.00           N  
ATOM   2256  CA  GLU B 138      -6.544   2.308   6.942  1.00  0.00           C  
ATOM   2257  C   GLU B 138      -5.846   1.061   6.407  1.00  0.00           C  
ATOM   2258  O   GLU B 138      -4.843   0.615   6.968  1.00  0.00           O  
ATOM   2259  CB  GLU B 138      -5.726   3.557   6.600  1.00  0.00           C  
ATOM   2260  CG  GLU B 138      -5.592   3.814   5.106  1.00  0.00           C  
ATOM   2261  CD  GLU B 138      -4.831   5.089   4.782  1.00  0.00           C  
ATOM   2262  OE1 GLU B 138      -4.774   5.477   3.593  1.00  0.00           O  
ATOM   2263  OE2 GLU B 138      -4.286   5.705   5.725  1.00  0.00           O  
ATOM   2264  H   GLU B 138      -6.020   2.499   9.010  1.00  0.00           H  
ATOM   2265  HA  GLU B 138      -7.515   2.383   6.451  1.00  0.00           H  
ATOM   2266 1HB  GLU B 138      -6.190   4.432   7.055  1.00  0.00           H  
ATOM   2267 2HB  GLU B 138      -4.725   3.462   7.020  1.00  0.00           H  
ATOM   2268 1HG  GLU B 138      -5.073   2.972   4.648  1.00  0.00           H  
ATOM   2269 2HG  GLU B 138      -6.587   3.873   4.668  1.00  0.00           H  
ATOM   2270  N   TYR B 139      -6.408   0.487   5.362  1.00  0.00           N  
ATOM   2271  CA  TYR B 139      -5.843  -0.644   4.635  1.00  0.00           C  
ATOM   2272  C   TYR B 139      -5.466  -0.244   3.213  1.00  0.00           C  
ATOM   2273  O   TYR B 139      -6.251   0.402   2.515  1.00  0.00           O  
ATOM   2274  CB  TYR B 139      -6.833  -1.812   4.604  1.00  0.00           C  
ATOM   2275  CG  TYR B 139      -7.108  -2.410   5.963  1.00  0.00           C  
ATOM   2276  CD1 TYR B 139      -6.466  -3.575   6.376  1.00  0.00           C  
ATOM   2277  CD2 TYR B 139      -8.012  -1.812   6.835  1.00  0.00           C  
ATOM   2278  CE1 TYR B 139      -6.718  -4.131   7.626  1.00  0.00           C  
ATOM   2279  CE2 TYR B 139      -8.272  -2.359   8.087  1.00  0.00           C  
ATOM   2280  CZ  TYR B 139      -7.621  -3.516   8.473  1.00  0.00           C  
ATOM   2281  OH  TYR B 139      -7.875  -4.062   9.712  1.00  0.00           O  
ATOM   2282  H   TYR B 139      -7.291   0.874   5.061  1.00  0.00           H  
ATOM   2283  HA  TYR B 139      -4.938  -0.969   5.149  1.00  0.00           H  
ATOM   2284 1HB  TYR B 139      -7.780  -1.475   4.181  1.00  0.00           H  
ATOM   2285 2HB  TYR B 139      -6.447  -2.599   3.957  1.00  0.00           H  
ATOM   2286  HD1 TYR B 139      -5.752  -4.067   5.716  1.00  0.00           H  
ATOM   2287  HD2 TYR B 139      -8.531  -0.900   6.541  1.00  0.00           H  
ATOM   2288  HE1 TYR B 139      -6.205  -5.043   7.930  1.00  0.00           H  
ATOM   2289  HE2 TYR B 139      -8.985  -1.876   8.755  1.00  0.00           H  
ATOM   2290  HH  TYR B 139      -8.520  -3.521  10.173  1.00  0.00           H  
ATOM   2291  N   THR B 140      -4.274  -0.638   2.846  1.00  0.00           N  
ATOM   2292  CA  THR B 140      -3.770  -0.188   1.553  1.00  0.00           C  
ATOM   2293  C   THR B 140      -3.370  -1.378   0.685  1.00  0.00           C  
ATOM   2294  O   THR B 140      -2.705  -2.302   1.157  1.00  0.00           O  
ATOM   2295  CB  THR B 140      -2.565   0.756   1.721  1.00  0.00           C  
ATOM   2296  OG1 THR B 140      -2.964   1.900   2.486  1.00  0.00           O  
ATOM   2297  CG2 THR B 140      -2.039   1.223   0.368  1.00  0.00           C  
ATOM   2298  H   THR B 140      -3.695  -1.236   3.419  1.00  0.00           H  
ATOM   2299  HA  THR B 140      -4.564   0.359   1.044  1.00  0.00           H  
ATOM   2300  HB  THR B 140      -1.766   0.236   2.249  1.00  0.00           H  
ATOM   2301  HG1 THR B 140      -3.892   1.820   2.721  1.00  0.00           H  
ATOM   2302 1HG2 THR B 140      -1.188   1.888   0.518  1.00  0.00           H  
ATOM   2303 2HG2 THR B 140      -1.726   0.359  -0.218  1.00  0.00           H  
ATOM   2304 3HG2 THR B 140      -2.826   1.756  -0.164  1.00  0.00           H  
ATOM   2305  N   CYS B 141      -3.888  -1.399  -0.574  1.00  0.00           N  
ATOM   2306  CA  CYS B 141      -3.410  -2.328  -1.592  1.00  0.00           C  
ATOM   2307  C   CYS B 141      -2.289  -1.705  -2.416  1.00  0.00           C  
ATOM   2308  O   CYS B 141      -2.501  -0.706  -3.105  1.00  0.00           O  
ATOM   2309  CB  CYS B 141      -4.555  -2.752  -2.511  1.00  0.00           C  
ATOM   2310  SG  CYS B 141      -4.067  -3.937  -3.784  1.00  0.00           S  
ATOM   2311  H   CYS B 141      -4.626  -0.750  -0.808  1.00  0.00           H  
ATOM   2312  HA  CYS B 141      -3.017  -3.214  -1.094  1.00  0.00           H  
ATOM   2313 1HB  CYS B 141      -5.352  -3.200  -1.917  1.00  0.00           H  
ATOM   2314 2HB  CYS B 141      -4.969  -1.873  -3.005  1.00  0.00           H  
ATOM   2315  N   LEU B 142      -1.182  -2.285  -2.256  1.00  0.00           N  
ATOM   2316  CA  LEU B 142       0.003  -1.778  -2.939  1.00  0.00           C  
ATOM   2317  C   LEU B 142       0.452  -2.740  -4.034  1.00  0.00           C  
ATOM   2318  O   LEU B 142       0.596  -3.940  -3.792  1.00  0.00           O  
ATOM   2319  CB  LEU B 142       1.143  -1.556  -1.941  1.00  0.00           C  
ATOM   2320  CG  LEU B 142       2.432  -0.960  -2.506  1.00  0.00           C  
ATOM   2321  CD1 LEU B 142       2.211   0.494  -2.911  1.00  0.00           C  
ATOM   2322  CD2 LEU B 142       3.564  -1.070  -1.489  1.00  0.00           C  
ATOM   2323  H   LEU B 142      -1.098  -3.097  -1.662  1.00  0.00           H  
ATOM   2324  HA  LEU B 142      -0.246  -0.823  -3.401  1.00  0.00           H  
ATOM   2325 1HB  LEU B 142       0.792  -0.888  -1.156  1.00  0.00           H  
ATOM   2326 2HB  LEU B 142       1.399  -2.513  -1.487  1.00  0.00           H  
ATOM   2327  HG  LEU B 142       2.716  -1.499  -3.410  1.00  0.00           H  
ATOM   2328 1HD1 LEU B 142       3.138   0.905  -3.312  1.00  0.00           H  
ATOM   2329 2HD1 LEU B 142       1.433   0.545  -3.673  1.00  0.00           H  
ATOM   2330 3HD1 LEU B 142       1.905   1.072  -2.040  1.00  0.00           H  
ATOM   2331 1HD2 LEU B 142       4.474  -0.641  -1.910  1.00  0.00           H  
ATOM   2332 2HD2 LEU B 142       3.293  -0.528  -0.583  1.00  0.00           H  
ATOM   2333 3HD2 LEU B 142       3.735  -2.119  -1.247  1.00  0.00           H  
ATOM   2334  N   ALA B 143       0.660  -2.249  -5.242  1.00  0.00           N  
ATOM   2335  CA  ALA B 143       1.145  -3.051  -6.362  1.00  0.00           C  
ATOM   2336  C   ALA B 143       2.370  -2.408  -7.006  1.00  0.00           C  
ATOM   2337  O   ALA B 143       2.412  -1.190  -7.196  1.00  0.00           O  
ATOM   2338  CB  ALA B 143       0.040  -3.241  -7.398  1.00  0.00           C  
ATOM   2339  H   ALA B 143       0.470  -1.267  -5.386  1.00  0.00           H  
ATOM   2340  HA  ALA B 143       1.439  -4.027  -5.977  1.00  0.00           H  
ATOM   2341 1HB  ALA B 143       0.417  -3.841  -8.226  1.00  0.00           H  
ATOM   2342 2HB  ALA B 143      -0.807  -3.750  -6.938  1.00  0.00           H  
ATOM   2343 3HB  ALA B 143      -0.280  -2.269  -7.770  1.00  0.00           H  
ATOM   2344  N   GLY B 144       3.309  -3.216  -7.192  1.00  0.00           N  
ATOM   2345  CA  GLY B 144       4.521  -2.688  -7.798  1.00  0.00           C  
ATOM   2346  C   GLY B 144       5.117  -3.611  -8.844  1.00  0.00           C  
ATOM   2347  O   GLY B 144       4.972  -4.832  -8.756  1.00  0.00           O  
ATOM   2348  H   GLY B 144       3.267  -4.195  -6.947  1.00  0.00           H  
ATOM   2349 1HA  GLY B 144       4.306  -1.726  -8.264  1.00  0.00           H  
ATOM   2350 2HA  GLY B 144       5.267  -2.510  -7.024  1.00  0.00           H  
ATOM   2351  N   ASN B 145       5.729  -3.062  -9.913  1.00  0.00           N  
ATOM   2352  CA  ASN B 145       6.531  -3.790 -10.891  1.00  0.00           C  
ATOM   2353  C   ASN B 145       7.845  -3.071 -11.185  1.00  0.00           C  
ATOM   2354  O   ASN B 145       8.269  -2.206 -10.417  1.00  0.00           O  
ATOM   2355  CB  ASN B 145       5.740  -3.999 -12.184  1.00  0.00           C  
ATOM   2356  CG  ASN B 145       5.375  -2.694 -12.864  1.00  0.00           C  
ATOM   2357  OD1 ASN B 145       5.933  -1.639 -12.549  1.00  0.00           O  
ATOM   2358  ND2 ASN B 145       4.436  -2.755 -13.801  1.00  0.00           N  
ATOM   2359  H   ASN B 145       5.606  -2.065 -10.022  1.00  0.00           H  
ATOM   2360  HA  ASN B 145       6.782  -4.767 -10.474  1.00  0.00           H  
ATOM   2361 1HB  ASN B 145       6.327  -4.603 -12.877  1.00  0.00           H  
ATOM   2362 2HB  ASN B 145       4.824  -4.549 -11.966  1.00  0.00           H  
ATOM   2363 1HD2 ASN B 145       4.155  -1.924 -14.283  1.00  0.00           H  
ATOM   2364 2HD2 ASN B 145       4.010  -3.631 -14.025  1.00  0.00           H  
ATOM   2365  N   SER B 146       8.556  -3.504 -12.227  1.00  0.00           N  
ATOM   2366  CA  SER B 146       9.893  -3.005 -12.533  1.00  0.00           C  
ATOM   2367  C   SER B 146       9.852  -1.543 -12.964  1.00  0.00           C  
ATOM   2368  O   SER B 146      10.894  -0.891 -13.068  1.00  0.00           O  
ATOM   2369  CB  SER B 146      10.543  -3.850 -13.629  1.00  0.00           C  
ATOM   2370  OG  SER B 146       9.773  -3.811 -14.818  1.00  0.00           O  
ATOM   2371  H   SER B 146       8.145  -4.207 -12.824  1.00  0.00           H  
ATOM   2372  HA  SER B 146      10.503  -3.075 -11.631  1.00  0.00           H  
ATOM   2373 1HB  SER B 146      11.547  -3.477 -13.828  1.00  0.00           H  
ATOM   2374 2HB  SER B 146      10.638  -4.879 -13.286  1.00  0.00           H  
ATOM   2375  HG  SER B 146       9.019  -3.248 -14.627  1.00  0.00           H  
ATOM   2376  N   ILE B 147       8.720  -0.993 -13.156  1.00  0.00           N  
ATOM   2377  CA  ILE B 147       8.551   0.376 -13.631  1.00  0.00           C  
ATOM   2378  C   ILE B 147       8.202   1.290 -12.459  1.00  0.00           C  
ATOM   2379  O   ILE B 147       8.781   2.368 -12.310  1.00  0.00           O  
ATOM   2380  CB  ILE B 147       7.462   0.465 -14.724  1.00  0.00           C  
ATOM   2381  CG1 ILE B 147       7.851  -0.388 -15.937  1.00  0.00           C  
ATOM   2382  CG2 ILE B 147       7.225   1.922 -15.132  1.00  0.00           C  
ATOM   2383  CD1 ILE B 147       6.760  -0.496 -16.993  1.00  0.00           C  
ATOM   2384  H   ILE B 147       7.901  -1.551 -12.963  1.00  0.00           H  
ATOM   2385  HA  ILE B 147       9.493   0.711 -14.063  1.00  0.00           H  
ATOM   2386  HB  ILE B 147       6.530   0.049 -14.343  1.00  0.00           H  
ATOM   2387 1HG1 ILE B 147       8.739   0.033 -16.408  1.00  0.00           H  
ATOM   2388 2HG1 ILE B 147       8.103  -1.396 -15.607  1.00  0.00           H  
ATOM   2389 1HG2 ILE B 147       6.456   1.963 -15.903  1.00  0.00           H  
ATOM   2390 2HG2 ILE B 147       6.900   2.494 -14.264  1.00  0.00           H  
ATOM   2391 3HG2 ILE B 147       8.151   2.346 -15.521  1.00  0.00           H  
ATOM   2392 1HD1 ILE B 147       7.112  -1.116 -17.818  1.00  0.00           H  
ATOM   2393 2HD1 ILE B 147       5.871  -0.949 -16.553  1.00  0.00           H  
ATOM   2394 3HD1 ILE B 147       6.515   0.498 -17.365  1.00  0.00           H  
ATOM   2395  N   GLY B 148       7.323   0.873 -11.622  1.00  0.00           N  
ATOM   2396  CA  GLY B 148       6.888   1.706 -10.513  1.00  0.00           C  
ATOM   2397  C   GLY B 148       5.898   1.012  -9.597  1.00  0.00           C  
ATOM   2398  O   GLY B 148       5.708  -0.203  -9.687  1.00  0.00           O  
ATOM   2399  H   GLY B 148       6.924  -0.048 -11.731  1.00  0.00           H  
ATOM   2400 1HA  GLY B 148       7.754   2.010  -9.925  1.00  0.00           H  
ATOM   2401 2HA  GLY B 148       6.428   2.615 -10.899  1.00  0.00           H  
ATOM   2402  N   ILE B 149       5.319   1.850  -8.632  1.00  0.00           N  
ATOM   2403  CA  ILE B 149       4.353   1.322  -7.675  1.00  0.00           C  
ATOM   2404  C   ILE B 149       3.058   2.128  -7.752  1.00  0.00           C  
ATOM   2405  O   ILE B 149       3.075   3.310  -8.104  1.00  0.00           O  
ATOM   2406  CB  ILE B 149       4.913   1.344  -6.235  1.00  0.00           C  
ATOM   2407  CG1 ILE B 149       5.219   2.783  -5.803  1.00  0.00           C  
ATOM   2408  CG2 ILE B 149       6.161   0.463  -6.128  1.00  0.00           C  
ATOM   2409  CD1 ILE B 149       5.498   2.936  -4.315  1.00  0.00           C  
ATOM   2410  H   ILE B 149       5.567   2.828  -8.592  1.00  0.00           H  
ATOM   2411  HA  ILE B 149       4.135   0.288  -7.939  1.00  0.00           H  
ATOM   2412  HB  ILE B 149       4.157   0.970  -5.545  1.00  0.00           H  
ATOM   2413 1HG1 ILE B 149       6.086   3.151  -6.351  1.00  0.00           H  
ATOM   2414 2HG1 ILE B 149       4.376   3.426  -6.057  1.00  0.00           H  
ATOM   2415 1HG2 ILE B 149       6.541   0.492  -5.107  1.00  0.00           H  
ATOM   2416 2HG2 ILE B 149       5.906  -0.563  -6.391  1.00  0.00           H  
ATOM   2417 3HG2 ILE B 149       6.927   0.832  -6.810  1.00  0.00           H  
ATOM   2418 1HD1 ILE B 149       5.705   3.982  -4.089  1.00  0.00           H  
ATOM   2419 2HD1 ILE B 149       4.628   2.607  -3.746  1.00  0.00           H  
ATOM   2420 3HD1 ILE B 149       6.361   2.329  -4.043  1.00  0.00           H  
ATOM   2421  N   SER B 150       1.985   1.529  -7.502  1.00  0.00           N  
ATOM   2422  CA  SER B 150       0.669   2.138  -7.333  1.00  0.00           C  
ATOM   2423  C   SER B 150      -0.013   1.636  -6.064  1.00  0.00           C  
ATOM   2424  O   SER B 150       0.213   0.501  -5.639  1.00  0.00           O  
ATOM   2425  CB  SER B 150      -0.216   1.849  -8.546  1.00  0.00           C  
ATOM   2426  OG  SER B 150       0.353   2.392  -9.725  1.00  0.00           O  
ATOM   2427  H   SER B 150       2.078   0.527  -7.416  1.00  0.00           H  
ATOM   2428  HA  SER B 150       0.796   3.218  -7.244  1.00  0.00           H  
ATOM   2429 1HB  SER B 150      -0.339   0.772  -8.658  1.00  0.00           H  
ATOM   2430 2HB  SER B 150      -1.205   2.276  -8.384  1.00  0.00           H  
ATOM   2431  HG  SER B 150       1.171   2.814  -9.454  1.00  0.00           H  
ATOM   2432  N   PHE B 151      -0.889   2.620  -5.474  1.00  0.00           N  
ATOM   2433  CA  PHE B 151      -1.575   2.161  -4.273  1.00  0.00           C  
ATOM   2434  C   PHE B 151      -2.947   2.814  -4.150  1.00  0.00           C  
ATOM   2435  O   PHE B 151      -3.161   3.919  -4.653  1.00  0.00           O  
ATOM   2436  CB  PHE B 151      -0.738   2.460  -3.026  1.00  0.00           C  
ATOM   2437  CG  PHE B 151      -0.472   3.925  -2.810  1.00  0.00           C  
ATOM   2438  CD1 PHE B 151       0.658   4.528  -3.349  1.00  0.00           C  
ATOM   2439  CD2 PHE B 151      -1.353   4.700  -2.067  1.00  0.00           C  
ATOM   2440  CE1 PHE B 151       0.907   5.884  -3.151  1.00  0.00           C  
ATOM   2441  CE2 PHE B 151      -1.111   6.056  -1.864  1.00  0.00           C  
ATOM   2442  CZ  PHE B 151       0.020   6.646  -2.406  1.00  0.00           C  
ATOM   2443  H   PHE B 151      -1.058   3.558  -5.809  1.00  0.00           H  
ATOM   2444  HA  PHE B 151      -1.716   1.082  -4.346  1.00  0.00           H  
ATOM   2445 1HB  PHE B 151      -1.248   2.074  -2.145  1.00  0.00           H  
ATOM   2446 2HB  PHE B 151       0.220   1.948  -3.100  1.00  0.00           H  
ATOM   2447  HD1 PHE B 151       1.355   3.927  -3.934  1.00  0.00           H  
ATOM   2448  HD2 PHE B 151      -2.243   4.235  -1.640  1.00  0.00           H  
ATOM   2449  HE1 PHE B 151       1.797   6.343  -3.582  1.00  0.00           H  
ATOM   2450  HE2 PHE B 151      -1.809   6.654  -1.279  1.00  0.00           H  
ATOM   2451  HZ  PHE B 151       0.212   7.706  -2.246  1.00  0.00           H  
ATOM   2452  N   HIS B 152      -3.953   2.138  -3.585  1.00  0.00           N  
ATOM   2453  CA  HIS B 152      -5.270   2.608  -3.172  1.00  0.00           C  
ATOM   2454  C   HIS B 152      -5.570   2.210  -1.731  1.00  0.00           C  
ATOM   2455  O   HIS B 152      -5.269   1.088  -1.317  1.00  0.00           O  
ATOM   2456  CB  HIS B 152      -6.352   2.060  -4.104  1.00  0.00           C  
ATOM   2457  CG  HIS B 152      -6.377   2.719  -5.446  1.00  0.00           C  
ATOM   2458  ND1 HIS B 152      -7.273   2.365  -6.432  1.00  0.00           N  
ATOM   2459  CD2 HIS B 152      -5.618   3.714  -5.963  1.00  0.00           C  
ATOM   2460  CE1 HIS B 152      -7.061   3.115  -7.501  1.00  0.00           C  
ATOM   2461  NE2 HIS B 152      -6.062   3.941  -7.242  1.00  0.00           N  
ATOM   2462  H   HIS B 152      -3.712   1.167  -3.447  1.00  0.00           H  
ATOM   2463  HA  HIS B 152      -5.300   3.696  -3.221  1.00  0.00           H  
ATOM   2464 1HB  HIS B 152      -6.198   0.990  -4.251  1.00  0.00           H  
ATOM   2465 2HB  HIS B 152      -7.330   2.189  -3.641  1.00  0.00           H  
ATOM   2466  HD2 HIS B 152      -4.805   4.236  -5.458  1.00  0.00           H  
ATOM   2467  HE1 HIS B 152      -7.616   3.062  -8.437  1.00  0.00           H  
ATOM   2468  HE2 HIS B 152      -5.684   4.629  -7.878  1.00  0.00           H  
ATOM   2469  N   SER B 153      -6.143   3.169  -1.040  1.00  0.00           N  
ATOM   2470  CA  SER B 153      -6.409   2.934   0.375  1.00  0.00           C  
ATOM   2471  C   SER B 153      -7.908   2.876   0.653  1.00  0.00           C  
ATOM   2472  O   SER B 153      -8.705   3.459  -0.086  1.00  0.00           O  
ATOM   2473  CB  SER B 153      -5.766   4.026   1.231  1.00  0.00           C  
ATOM   2474  OG  SER B 153      -4.359   4.033   1.061  1.00  0.00           O  
ATOM   2475  H   SER B 153      -6.404   4.055  -1.449  1.00  0.00           H  
ATOM   2476  HA  SER B 153      -5.975   1.973   0.654  1.00  0.00           H  
ATOM   2477 1HB  SER B 153      -6.176   4.996   0.952  1.00  0.00           H  
ATOM   2478 2HB  SER B 153      -6.010   3.857   2.279  1.00  0.00           H  
ATOM   2479  HG  SER B 153      -4.165   3.331   0.435  1.00  0.00           H  
ATOM   2480  N   ALA B 154      -8.216   2.144   1.650  1.00  0.00           N  
ATOM   2481  CA  ALA B 154      -9.580   2.076   2.170  1.00  0.00           C  
ATOM   2482  C   ALA B 154      -9.584   2.018   3.694  1.00  0.00           C  
ATOM   2483  O   ALA B 154      -8.658   1.478   4.304  1.00  0.00           O  
ATOM   2484  CB  ALA B 154     -10.309   0.865   1.593  1.00  0.00           C  
ATOM   2485  H   ALA B 154      -7.493   1.595   2.092  1.00  0.00           H  
ATOM   2486  HA  ALA B 154     -10.104   2.982   1.865  1.00  0.00           H  
ATOM   2487 1HB  ALA B 154     -11.324   0.828   1.990  1.00  0.00           H  
ATOM   2488 2HB  ALA B 154     -10.347   0.947   0.507  1.00  0.00           H  
ATOM   2489 3HB  ALA B 154      -9.778  -0.045   1.870  1.00  0.00           H  
ATOM   2490  N   TRP B 155     -10.698   2.638   4.284  1.00  0.00           N  
ATOM   2491  CA  TRP B 155     -10.811   2.628   5.739  1.00  0.00           C  
ATOM   2492  C   TRP B 155     -11.745   1.516   6.205  1.00  0.00           C  
ATOM   2493  O   TRP B 155     -12.775   1.258   5.578  1.00  0.00           O  
ATOM   2494  CB  TRP B 155     -11.313   3.981   6.249  1.00  0.00           C  
ATOM   2495  CG  TRP B 155     -10.258   5.045   6.293  1.00  0.00           C  
ATOM   2496  CD1 TRP B 155      -9.973   5.963   5.320  1.00  0.00           C  
ATOM   2497  CD2 TRP B 155      -9.343   5.298   7.364  1.00  0.00           C  
ATOM   2498  NE1 TRP B 155      -8.936   6.772   5.723  1.00  0.00           N  
ATOM   2499  CE2 TRP B 155      -8.531   6.385   6.972  1.00  0.00           C  
ATOM   2500  CE3 TRP B 155      -9.131   4.710   8.618  1.00  0.00           C  
ATOM   2501  CZ2 TRP B 155      -7.523   6.897   7.792  1.00  0.00           C  
ATOM   2502  CZ3 TRP B 155      -8.127   5.221   9.432  1.00  0.00           C  
ATOM   2503  CH2 TRP B 155      -7.337   6.304   9.014  1.00  0.00           C  
ATOM   2504  H   TRP B 155     -11.419   3.088   3.738  1.00  0.00           H  
ATOM   2505  HA  TRP B 155      -9.824   2.442   6.161  1.00  0.00           H  
ATOM   2506 1HB  TRP B 155     -12.123   4.333   5.610  1.00  0.00           H  
ATOM   2507 2HB  TRP B 155     -11.717   3.864   7.254  1.00  0.00           H  
ATOM   2508  HD1 TRP B 155     -10.492   6.041   4.366  1.00  0.00           H  
ATOM   2509  HE1 TRP B 155      -8.537   7.528   5.186  1.00  0.00           H  
ATOM   2510  HE3 TRP B 155      -9.742   3.871   8.949  1.00  0.00           H  
ATOM   2511  HZ2 TRP B 155      -6.899   7.738   7.487  1.00  0.00           H  
ATOM   2512  HZ3 TRP B 155      -7.967   4.758  10.406  1.00  0.00           H  
ATOM   2513  HH2 TRP B 155      -6.558   6.679   9.678  1.00  0.00           H  
ATOM   2514  N   LEU B 156     -11.378   0.808   7.310  1.00  0.00           N  
ATOM   2515  CA  LEU B 156     -12.277  -0.083   8.036  1.00  0.00           C  
ATOM   2516  C   LEU B 156     -12.781   0.577   9.315  1.00  0.00           C  
ATOM   2517  O   LEU B 156     -11.988   0.922  10.194  1.00  0.00           O  
ATOM   2518  CB  LEU B 156     -11.571  -1.400   8.371  1.00  0.00           C  
ATOM   2519  CG  LEU B 156     -12.361  -2.396   9.221  1.00  0.00           C  
ATOM   2520  CD1 LEU B 156     -13.616  -2.845   8.480  1.00  0.00           C  
ATOM   2521  CD2 LEU B 156     -11.492  -3.594   9.587  1.00  0.00           C  
ATOM   2522  H   LEU B 156     -10.427   0.917   7.632  1.00  0.00           H  
ATOM   2523  HA  LEU B 156     -13.136  -0.300   7.401  1.00  0.00           H  
ATOM   2524 1HB  LEU B 156     -11.311  -1.901   7.440  1.00  0.00           H  
ATOM   2525 2HB  LEU B 156     -10.649  -1.174   8.907  1.00  0.00           H  
ATOM   2526  HG  LEU B 156     -12.695  -1.908  10.137  1.00  0.00           H  
ATOM   2527 1HD1 LEU B 156     -14.169  -3.554   9.097  1.00  0.00           H  
ATOM   2528 2HD1 LEU B 156     -14.245  -1.979   8.271  1.00  0.00           H  
ATOM   2529 3HD1 LEU B 156     -13.333  -3.323   7.543  1.00  0.00           H  
ATOM   2530 1HD2 LEU B 156     -12.071  -4.292  10.193  1.00  0.00           H  
ATOM   2531 2HD2 LEU B 156     -11.159  -4.093   8.677  1.00  0.00           H  
ATOM   2532 3HD2 LEU B 156     -10.625  -3.255  10.153  1.00  0.00           H  
ATOM   2533  N   THR B 157     -14.073   0.859   9.308  1.00  0.00           N  
ATOM   2534  CA  THR B 157     -14.717   1.385  10.506  1.00  0.00           C  
ATOM   2535  C   THR B 157     -15.354   0.260  11.316  1.00  0.00           C  
ATOM   2536  O   THR B 157     -16.123  -0.541  10.779  1.00  0.00           O  
ATOM   2537  CB  THR B 157     -15.787   2.434  10.151  1.00  0.00           C  
ATOM   2538  OG1 THR B 157     -15.189   3.469   9.361  1.00  0.00           O  
ATOM   2539  CG2 THR B 157     -16.389   3.054  11.408  1.00  0.00           C  
ATOM   2540  H   THR B 157     -14.626   0.714   8.476  1.00  0.00           H  
ATOM   2541  HA  THR B 157     -13.958   1.867  11.123  1.00  0.00           H  
ATOM   2542  HB  THR B 157     -16.583   1.961   9.576  1.00  0.00           H  
ATOM   2543  HG1 THR B 157     -14.258   3.274   9.232  1.00  0.00           H  
ATOM   2544 1HG2 THR B 157     -17.141   3.790  11.126  1.00  0.00           H  
ATOM   2545 2HG2 THR B 157     -16.852   2.274  12.012  1.00  0.00           H  
ATOM   2546 3HG2 THR B 157     -15.604   3.541  11.985  1.00  0.00           H  
ATOM   2547  N   VAL B 158     -14.951   0.110  12.680  1.00  0.00           N  
ATOM   2548  CA  VAL B 158     -15.477  -0.942  13.544  1.00  0.00           C  
ATOM   2549  C   VAL B 158     -16.382  -0.331  14.611  1.00  0.00           C  
ATOM   2550  O   VAL B 158     -15.934   0.482  15.423  1.00  0.00           O  
ATOM   2551  CB  VAL B 158     -14.341  -1.752  14.209  1.00  0.00           C  
ATOM   2552  CG1 VAL B 158     -14.913  -2.870  15.078  1.00  0.00           C  
ATOM   2553  CG2 VAL B 158     -13.402  -2.323  13.148  1.00  0.00           C  
ATOM   2554  H   VAL B 158     -14.275   0.761  13.053  1.00  0.00           H  
ATOM   2555  HA  VAL B 158     -16.070  -1.626  12.935  1.00  0.00           H  
ATOM   2556  HB  VAL B 158     -13.778  -1.094  14.871  1.00  0.00           H  
ATOM   2557 1HG1 VAL B 158     -14.097  -3.428  15.537  1.00  0.00           H  
ATOM   2558 2HG1 VAL B 158     -15.541  -2.440  15.858  1.00  0.00           H  
ATOM   2559 3HG1 VAL B 158     -15.508  -3.542  14.461  1.00  0.00           H  
ATOM   2560 1HG2 VAL B 158     -12.607  -2.890  13.633  1.00  0.00           H  
ATOM   2561 2HG2 VAL B 158     -13.962  -2.979  12.482  1.00  0.00           H  
ATOM   2562 3HG2 VAL B 158     -12.966  -1.507  12.571  1.00  0.00           H  
ATOM   2563  N   LEU B 159     -17.651  -0.747  14.511  1.00  0.00           N  
ATOM   2564  CA  LEU B 159     -18.647  -0.206  15.430  1.00  0.00           C  
ATOM   2565  C   LEU B 159     -18.820  -1.117  16.640  1.00  0.00           C  
ATOM   2566  O   LEU B 159     -18.617  -2.329  16.545  1.00  0.00           O  
ATOM   2567  CB  LEU B 159     -19.990  -0.023  14.718  1.00  0.00           C  
ATOM   2568  CG  LEU B 159     -19.977   0.847  13.460  1.00  0.00           C  
ATOM   2569  CD1 LEU B 159     -21.311   0.741  12.729  1.00  0.00           C  
ATOM   2570  CD2 LEU B 159     -19.670   2.298  13.816  1.00  0.00           C  
ATOM   2571  H   LEU B 159     -17.937  -1.424  13.818  1.00  0.00           H  
ATOM   2572  HA  LEU B 159     -18.303   0.767  15.779  1.00  0.00           H  
ATOM   2573 1HB  LEU B 159     -20.368  -1.003  14.432  1.00  0.00           H  
ATOM   2574 2HB  LEU B 159     -20.696   0.426  15.417  1.00  0.00           H  
ATOM   2575  HG  LEU B 159     -19.213   0.482  12.773  1.00  0.00           H  
ATOM   2576 1HD1 LEU B 159     -21.287   1.365  11.836  1.00  0.00           H  
ATOM   2577 2HD1 LEU B 159     -21.487  -0.296  12.442  1.00  0.00           H  
ATOM   2578 3HD1 LEU B 159     -22.113   1.078  13.385  1.00  0.00           H  
ATOM   2579 1HD2 LEU B 159     -19.664   2.902  12.908  1.00  0.00           H  
ATOM   2580 2HD2 LEU B 159     -20.433   2.675  14.498  1.00  0.00           H  
ATOM   2581 3HD2 LEU B 159     -18.693   2.356  14.297  1.00  0.00           H  
ATOM   2582  N   PRO B 160     -19.097  -0.616  17.855  1.00  0.00           N  
ATOM   2583  CA  PRO B 160     -19.354  -1.461  19.023  1.00  0.00           C  
ATOM   2584  C   PRO B 160     -20.553  -2.386  18.829  1.00  0.00           C  
ATOM   2585  O   PRO B 160     -21.511  -2.025  18.141  1.00  0.00           O  
ATOM   2586  CB  PRO B 160     -19.620  -0.448  20.139  1.00  0.00           C  
ATOM   2587  CG  PRO B 160     -20.047   0.797  19.432  1.00  0.00           C  
ATOM   2588  CD  PRO B 160     -19.434   0.801  18.061  1.00  0.00           C  
ATOM   2589  HA  PRO B 160     -18.456  -2.058  19.242  1.00  0.00           H  
ATOM   2590 1HB  PRO B 160     -20.394  -0.833  20.820  1.00  0.00           H  
ATOM   2591 2HB  PRO B 160     -18.709  -0.301  20.738  1.00  0.00           H  
ATOM   2592 1HG  PRO B 160     -21.144   0.838  19.365  1.00  0.00           H  
ATOM   2593 2HG  PRO B 160     -19.730   1.684  20.000  1.00  0.00           H  
ATOM   2594 1HD  PRO B 160     -20.174   1.157  17.329  1.00  0.00           H  
ATOM   2595 2HD  PRO B 160     -18.544   1.447  18.059  1.00  0.00           H  
ATOM   2596  N   ALA B 161     -20.454  -3.673  19.290  1.00  0.00           N  
ATOM   2597  CA  ALA B 161     -21.599  -4.579  19.252  1.00  0.00           C  
ATOM   2598  C   ALA B 161     -22.723  -4.080  20.157  1.00  0.00           C  
ATOM   2599  O   ALA B 161     -22.477  -3.338  21.110  1.00  0.00           O  
ATOM   2600  CB  ALA B 161     -21.177  -5.988  19.661  1.00  0.00           C  
ATOM   2601  H   ALA B 161     -19.576  -4.005  19.663  1.00  0.00           H  
ATOM   2602  HA  ALA B 161     -21.975  -4.607  18.229  1.00  0.00           H  
ATOM   2603 1HB  ALA B 161     -22.042  -6.651  19.628  1.00  0.00           H  
ATOM   2604 2HB  ALA B 161     -20.413  -6.353  18.974  1.00  0.00           H  
ATOM   2605 3HB  ALA B 161     -20.775  -5.968  20.673  1.00  0.00           H  
ATOM   2606  N   PRO B 162     -23.957  -4.134  19.743  1.00  0.00           N  
ATOM   2607  CA  PRO B 162     -25.033  -3.754  20.661  1.00  0.00           C  
ATOM   2608  C   PRO B 162     -24.847  -4.334  22.061  1.00  0.00           C  
ATOM   2609  O   PRO B 162     -24.132  -5.325  22.233  1.00  0.00           O  
ATOM   2610  OXT PRO B 162     -25.397  -3.826  22.999  1.00  0.00           O  
ATOM   2611  CB  PRO B 162     -26.285  -4.328  19.994  1.00  0.00           C  
ATOM   2612  CG  PRO B 162     -25.767  -5.239  18.929  1.00  0.00           C  
ATOM   2613  CD  PRO B 162     -24.287  -5.024  18.796  1.00  0.00           C  
ATOM   2614  HA  PRO B 162     -25.089  -2.657  20.719  1.00  0.00           H  
ATOM   2615 1HB  PRO B 162     -26.899  -4.856  20.738  1.00  0.00           H  
ATOM   2616 2HB  PRO B 162     -26.902  -3.513  19.588  1.00  0.00           H  
ATOM   2617 1HG  PRO B 162     -25.984  -6.286  19.186  1.00  0.00           H  
ATOM   2618 2HG  PRO B 162     -26.274  -5.035  17.975  1.00  0.00           H  
ATOM   2619 1HD  PRO B 162     -23.761  -5.975  18.965  1.00  0.00           H  
ATOM   2620 2HD  PRO B 162     -24.062  -4.629  17.794  1.00  0.00           H  
TER                                                                             
##Begin comments##
BINARY SILENTFILE
##End comments##
                          
score 0
silent_score 0
                                                         
