# Supplementary material for: Improving de novo protein binder design with deep learning
Source: Nat Commun. 2023 May 6;14:2625. doi: 10.1038/s41467-023-38328-5 (PMC10163288; doi:10.1038/s41467-023-38328-5)
Supplement: Supplementary file 4 — Source Data File [file 41467_2023_38328_MOESM4_ESM.zip › all_data/experimental_structure_agreement/af2_template/LCB1_design_af2pred.pdb]

HEADER                                            14-MAR-23   XXXX              
EXPDTA    THEORETICAL MODEL                                                     
REMARK 220                                                                      
REMARK 220 EXPERIMENTAL DETAILS                                                 
REMARK 220  EXPERIMENT TYPE                : THEORETICAL MODELLING              
REMARK 220  DATE OF DATA COLLECTION        : 14-MAR-23                          
REMARK 220                                                                      
REMARK 220 REMARK: MODEL GENERATED BY ROSETTA                                   
REMARK 220  VERSION 2021.38+release.4d5a969                                     
SSBOND     CYS B   60    CYS B   85                                       1.91  
SSBOND     CYS B  103    CYS B  156                                       2.04  
SSBOND     CYS B  115    CYS B  249                                       2.15  
SSBOND     CYS B  204    CYS B  212                                       2.18  
ATOM      1  N   ASP A   1      14.360  35.007 -14.029  1.00  0.00           N  
ATOM      2  CA  ASP A   1      14.679  35.026 -12.605  1.00  0.00           C  
ATOM      3  C   ASP A   1      14.123  33.790 -11.901  1.00  0.00           C  
ATOM      4  O   ASP A   1      12.939  33.745 -11.558  1.00  0.00           O  
ATOM      5  CB  ASP A   1      14.134  36.295 -11.948  1.00  0.00           C  
ATOM      6  CG  ASP A   1      14.921  36.713 -10.718  1.00  0.00           C  
ATOM      7  OD1 ASP A   1      15.696  35.891 -10.182  1.00  0.00           O  
ATOM      8  OD2 ASP A   1      14.764  37.873 -10.280  1.00  0.00           O  
ATOM      9 1H   ASP A   1      14.734  35.825 -14.466  1.00  0.00           H  
ATOM     10 2H   ASP A   1      14.760  34.193 -14.450  1.00  0.00           H  
ATOM     11 3H   ASP A   1      13.367  34.990 -14.149  1.00  0.00           H  
ATOM     12  HA  ASP A   1      15.764  35.015 -12.493  1.00  0.00           H  
ATOM     13 1HB  ASP A   1      14.153  37.114 -12.667  1.00  0.00           H  
ATOM     14 2HB  ASP A   1      13.095  36.137 -11.658  1.00  0.00           H  
ATOM     15  N   LYS A   2      14.645  32.761 -12.101  1.00  0.00           N  
ATOM     16  CA  LYS A   2      14.374  31.391 -11.673  1.00  0.00           C  
ATOM     17  C   LYS A   2      13.876  31.354 -10.231  1.00  0.00           C  
ATOM     18  O   LYS A   2      12.980  30.575  -9.898  1.00  0.00           O  
ATOM     19  CB  LYS A   2      15.626  30.525 -11.817  1.00  0.00           C  
ATOM     20  CG  LYS A   2      15.974  30.175 -13.256  1.00  0.00           C  
ATOM     21  CD  LYS A   2      17.136  29.192 -13.327  1.00  0.00           C  
ATOM     22  CE  LYS A   2      17.519  28.881 -14.768  1.00  0.00           C  
ATOM     23  NZ  LYS A   2      18.672  27.935 -14.842  1.00  0.00           N  
ATOM     24  H   LYS A   2      15.437  32.941 -12.701  1.00  0.00           H  
ATOM     25  HA  LYS A   2      13.591  30.978 -12.310  1.00  0.00           H  
ATOM     26 1HB  LYS A   2      16.479  31.043 -11.379  1.00  0.00           H  
ATOM     27 2HB  LYS A   2      15.490  29.594 -11.266  1.00  0.00           H  
ATOM     28 1HG  LYS A   2      15.105  29.730 -13.743  1.00  0.00           H  
ATOM     29 2HG  LYS A   2      16.246  31.082 -13.795  1.00  0.00           H  
ATOM     30 1HD  LYS A   2      18.002  29.614 -12.814  1.00  0.00           H  
ATOM     31 2HD  LYS A   2      16.858  28.263 -12.829  1.00  0.00           H  
ATOM     32 1HE  LYS A   2      16.667  28.440 -15.284  1.00  0.00           H  
ATOM     33 2HE  LYS A   2      17.788  29.805 -15.281  1.00  0.00           H  
ATOM     34 1HZ  LYS A   2      18.897  27.753 -15.810  1.00  0.00           H  
ATOM     35 2HZ  LYS A   2      19.473  28.343 -14.381  1.00  0.00           H  
ATOM     36 3HZ  LYS A   2      18.427  27.068 -14.385  1.00  0.00           H  
ATOM     37  N   GLU A   3      14.281  32.278  -9.320  1.00  0.00           N  
ATOM     38  CA  GLU A   3      13.833  32.393  -7.936  1.00  0.00           C  
ATOM     39  C   GLU A   3      12.443  33.016  -7.855  1.00  0.00           C  
ATOM     40  O   GLU A   3      11.613  32.594  -7.047  1.00  0.00           O  
ATOM     41  CB  GLU A   3      14.828  33.219  -7.116  1.00  0.00           C  
ATOM     42  CG  GLU A   3      16.039  32.429  -6.640  1.00  0.00           C  
ATOM     43  CD  GLU A   3      16.991  33.248  -5.784  1.00  0.00           C  
ATOM     44  OE1 GLU A   3      18.042  32.714  -5.364  1.00  0.00           O  
ATOM     45  OE2 GLU A   3      16.683  34.434  -5.531  1.00  0.00           O  
ATOM     46  H   GLU A   3      14.962  32.935  -9.673  1.00  0.00           H  
ATOM     47  HA  GLU A   3      13.775  31.392  -7.507  1.00  0.00           H  
ATOM     48 1HB  GLU A   3      15.184  34.059  -7.714  1.00  0.00           H  
ATOM     49 2HB  GLU A   3      14.325  33.630  -6.241  1.00  0.00           H  
ATOM     50 1HG  GLU A   3      15.696  31.573  -6.059  1.00  0.00           H  
ATOM     51 2HG  GLU A   3      16.577  32.051  -7.508  1.00  0.00           H  
ATOM     52  N   TRP A   4      12.153  33.940  -8.742  1.00  0.00           N  
ATOM     53  CA  TRP A   4      10.840  34.569  -8.836  1.00  0.00           C  
ATOM     54  C   TRP A   4       9.792  33.572  -9.319  1.00  0.00           C  
ATOM     55  O   TRP A   4       8.687  33.510  -8.774  1.00  0.00           O  
ATOM     56  CB  TRP A   4      10.887  35.776  -9.777  1.00  0.00           C  
ATOM     57  CG  TRP A   4       9.548  36.399 -10.036  1.00  0.00           C  
ATOM     58  CD1 TRP A   4       8.872  37.265  -9.223  1.00  0.00           C  
ATOM     59  CD2 TRP A   4       8.721  36.199 -11.186  1.00  0.00           C  
ATOM     60  NE1 TRP A   4       7.673  37.617  -9.799  1.00  0.00           N  
ATOM     61  CE2 TRP A   4       7.556  36.977 -11.003  1.00  0.00           C  
ATOM     62  CE3 TRP A   4       8.851  35.437 -12.355  1.00  0.00           C  
ATOM     63  CZ2 TRP A   4       6.527  37.014 -11.947  1.00  0.00           C  
ATOM     64  CZ3 TRP A   4       7.827  35.476 -13.293  1.00  0.00           C  
ATOM     65  CH2 TRP A   4       6.680  36.260 -13.082  1.00  0.00           C  
ATOM     66  H   TRP A   4      12.880  34.221  -9.384  1.00  0.00           H  
ATOM     67  HA  TRP A   4      10.550  34.913  -7.844  1.00  0.00           H  
ATOM     68 1HB  TRP A   4      11.540  36.540  -9.356  1.00  0.00           H  
ATOM     69 2HB  TRP A   4      11.311  35.474 -10.735  1.00  0.00           H  
ATOM     70  HD1 TRP A   4       9.231  37.624  -8.260  1.00  0.00           H  
ATOM     71  HE1 TRP A   4       6.990  38.244  -9.399  1.00  0.00           H  
ATOM     72  HE3 TRP A   4       9.739  34.828 -12.525  1.00  0.00           H  
ATOM     73  HZ2 TRP A   4       5.630  37.616 -11.803  1.00  0.00           H  
ATOM     74  HZ3 TRP A   4       7.936  34.881 -14.200  1.00  0.00           H  
ATOM     75  HH2 TRP A   4       5.895  36.267 -13.839  1.00  0.00           H  
ATOM     76  N   ILE A   5      10.097  32.669 -10.235  1.00  0.00           N  
ATOM     77  CA  ILE A   5       9.212  31.683 -10.846  1.00  0.00           C  
ATOM     78  C   ILE A   5       8.891  30.583  -9.837  1.00  0.00           C  
ATOM     79  O   ILE A   5       7.737  30.169  -9.707  1.00  0.00           O  
ATOM     80  CB  ILE A   5       9.838  31.075 -12.121  1.00  0.00           C  
ATOM     81  CG1 ILE A   5       9.875  32.115 -13.246  1.00  0.00           C  
ATOM     82  CG2 ILE A   5       9.069  29.824 -12.556  1.00  0.00           C  
ATOM     83  CD1 ILE A   5      10.625  31.656 -14.489  1.00  0.00           C  
ATOM     84  H   ILE A   5      11.067  32.701 -10.516  1.00  0.00           H  
ATOM     85  HA  ILE A   5       8.284  32.179 -11.127  1.00  0.00           H  
ATOM     86  HB  ILE A   5      10.874  30.801 -11.923  1.00  0.00           H  
ATOM     87 1HG1 ILE A   5       8.857  32.371 -13.538  1.00  0.00           H  
ATOM     88 2HG1 ILE A   5      10.349  33.027 -12.883  1.00  0.00           H  
ATOM     89 1HG2 ILE A   5       9.525  29.411 -13.456  1.00  0.00           H  
ATOM     90 2HG2 ILE A   5       9.102  29.082 -11.760  1.00  0.00           H  
ATOM     91 3HG2 ILE A   5       8.032  30.088 -12.763  1.00  0.00           H  
ATOM     92 1HD1 ILE A   5      10.607  32.448 -15.238  1.00  0.00           H  
ATOM     93 2HD1 ILE A   5      11.659  31.428 -14.227  1.00  0.00           H  
ATOM     94 3HD1 ILE A   5      10.148  30.764 -14.893  1.00  0.00           H  
ATOM     95  N   LEU A   6       9.847  30.216  -9.034  1.00  0.00           N  
ATOM     96  CA  LEU A   6       9.669  29.192  -8.010  1.00  0.00           C  
ATOM     97  C   LEU A   6       8.815  29.717  -6.860  1.00  0.00           C  
ATOM     98  O   LEU A   6       7.957  28.999  -6.341  1.00  0.00           O  
ATOM     99  CB  LEU A   6      11.026  28.722  -7.480  1.00  0.00           C  
ATOM    100  CG  LEU A   6      11.800  27.747  -8.369  1.00  0.00           C  
ATOM    101  CD1 LEU A   6      13.215  27.553  -7.835  1.00  0.00           C  
ATOM    102  CD2 LEU A   6      11.070  26.412  -8.461  1.00  0.00           C  
ATOM    103  H   LEU A   6      10.747  30.664  -9.131  1.00  0.00           H  
ATOM    104  HA  LEU A   6       9.156  28.341  -8.457  1.00  0.00           H  
ATOM    105 1HB  LEU A   6      11.659  29.594  -7.325  1.00  0.00           H  
ATOM    106 2HB  LEU A   6      10.873  28.234  -6.517  1.00  0.00           H  
ATOM    107  HG  LEU A   6      11.897  28.166  -9.371  1.00  0.00           H  
ATOM    108 1HD1 LEU A   6      13.754  26.857  -8.478  1.00  0.00           H  
ATOM    109 2HD1 LEU A   6      13.734  28.511  -7.824  1.00  0.00           H  
ATOM    110 3HD1 LEU A   6      13.170  27.152  -6.823  1.00  0.00           H  
ATOM    111 1HD2 LEU A   6      11.635  25.731  -9.098  1.00  0.00           H  
ATOM    112 2HD2 LEU A   6      10.974  25.980  -7.464  1.00  0.00           H  
ATOM    113 3HD2 LEU A   6      10.078  26.568  -8.886  1.00  0.00           H  
ATOM    114  N   GLN A   7       8.975  30.937  -6.480  1.00  0.00           N  
ATOM    115  CA  GLN A   7       8.146  31.578  -5.464  1.00  0.00           C  
ATOM    116  C   GLN A   7       6.702  31.715  -5.938  1.00  0.00           C  
ATOM    117  O   GLN A   7       5.766  31.502  -5.165  1.00  0.00           O  
ATOM    118  CB  GLN A   7       8.711  32.952  -5.099  1.00  0.00           C  
ATOM    119  CG  GLN A   7       9.921  32.894  -4.175  1.00  0.00           C  
ATOM    120  CD  GLN A   7      10.456  34.268  -3.822  1.00  0.00           C  
ATOM    121  OE1 GLN A   7      10.088  35.271  -4.442  1.00  0.00           O  
ATOM    122  NE2 GLN A   7      11.330  34.325  -2.822  1.00  0.00           N  
ATOM    123  H   GLN A   7       9.716  31.467  -6.916  1.00  0.00           H  
ATOM    124  HA  GLN A   7       8.148  30.953  -4.571  1.00  0.00           H  
ATOM    125 1HB  GLN A   7       9.002  33.479  -6.008  1.00  0.00           H  
ATOM    126 2HB  GLN A   7       7.938  33.545  -4.610  1.00  0.00           H  
ATOM    127 1HG  GLN A   7       9.635  32.394  -3.250  1.00  0.00           H  
ATOM    128 2HG  GLN A   7      10.717  32.337  -4.670  1.00  0.00           H  
ATOM    129 1HE2 GLN A   7      11.717  35.205  -2.545  1.00  0.00           H  
ATOM    130 2HE2 GLN A   7      11.601  33.488  -2.346  1.00  0.00           H  
ATOM    131  N   LYS A   8       6.553  31.966  -7.134  1.00  0.00           N  
ATOM    132  CA  LYS A   8       5.238  32.120  -7.748  1.00  0.00           C  
ATOM    133  C   LYS A   8       4.511  30.781  -7.835  1.00  0.00           C  
ATOM    134  O   LYS A   8       3.310  30.702  -7.571  1.00  0.00           O  
ATOM    135  CB  LYS A   8       5.364  32.740  -9.141  1.00  0.00           C  
ATOM    136  CG  LYS A   8       4.087  33.395  -9.645  1.00  0.00           C  
ATOM    137  CD  LYS A   8       4.361  34.315 -10.828  1.00  0.00           C  
ATOM    138  CE  LYS A   8       3.095  35.027 -11.288  1.00  0.00           C  
ATOM    139  NZ  LYS A   8       3.368  35.969 -12.414  1.00  0.00           N  
ATOM    140  H   LYS A   8       7.378  32.068  -7.707  1.00  0.00           H  
ATOM    141  HA  LYS A   8       4.641  32.785  -7.124  1.00  0.00           H  
ATOM    142 1HB  LYS A   8       6.151  33.495  -9.134  1.00  0.00           H  
ATOM    143 2HB  LYS A   8       5.655  31.971  -9.857  1.00  0.00           H  
ATOM    144 1HG  LYS A   8       3.380  32.624  -9.953  1.00  0.00           H  
ATOM    145 2HG  LYS A   8       3.635  33.977  -8.842  1.00  0.00           H  
ATOM    146 1HD  LYS A   8       5.103  35.062 -10.544  1.00  0.00           H  
ATOM    147 2HD  LYS A   8       4.758  33.731 -11.659  1.00  0.00           H  
ATOM    148 1HE  LYS A   8       2.362  34.291 -11.614  1.00  0.00           H  
ATOM    149 2HE  LYS A   8       2.670  35.587 -10.455  1.00  0.00           H  
ATOM    150 1HZ  LYS A   8       2.508  36.422 -12.691  1.00  0.00           H  
ATOM    151 2HZ  LYS A   8       4.035  36.667 -12.116  1.00  0.00           H  
ATOM    152 3HZ  LYS A   8       3.746  35.457 -13.198  1.00  0.00           H  
ATOM    153  N   ILE A   9       5.142  29.747  -8.141  1.00  0.00           N  
ATOM    154  CA  ILE A   9       4.591  28.398  -8.208  1.00  0.00           C  
ATOM    155  C   ILE A   9       4.204  27.929  -6.807  1.00  0.00           C  
ATOM    156  O   ILE A   9       3.127  27.362  -6.610  1.00  0.00           O  
ATOM    157  CB  ILE A   9       5.591  27.409  -8.847  1.00  0.00           C  
ATOM    158  CG1 ILE A   9       5.776  27.725 -10.336  1.00  0.00           C  
ATOM    159  CG2 ILE A   9       5.124  25.964  -8.648  1.00  0.00           C  
ATOM    160  CD1 ILE A   9       6.837  26.875 -11.022  1.00  0.00           C  
ATOM    161  H   ILE A   9       6.118  29.891  -8.356  1.00  0.00           H  
ATOM    162  HA  ILE A   9       3.695  28.421  -8.826  1.00  0.00           H  
ATOM    163  HB  ILE A   9       6.569  27.530  -8.383  1.00  0.00           H  
ATOM    164 1HG1 ILE A   9       4.832  27.577 -10.859  1.00  0.00           H  
ATOM    165 2HG1 ILE A   9       6.054  28.773 -10.454  1.00  0.00           H  
ATOM    166 1HG2 ILE A   9       5.842  25.283  -9.106  1.00  0.00           H  
ATOM    167 2HG2 ILE A   9       5.049  25.749  -7.583  1.00  0.00           H  
ATOM    168 3HG2 ILE A   9       4.148  25.830  -9.115  1.00  0.00           H  
ATOM    169 1HD1 ILE A   9       6.908  27.159 -12.072  1.00  0.00           H  
ATOM    170 2HD1 ILE A   9       7.801  27.034 -10.537  1.00  0.00           H  
ATOM    171 3HD1 ILE A   9       6.563  25.823 -10.949  1.00  0.00           H  
ATOM    172  N   TYR A  10       4.998  28.206  -5.786  1.00  0.00           N  
ATOM    173  CA  TYR A  10       4.711  27.868  -4.397  1.00  0.00           C  
ATOM    174  C   TYR A  10       3.474  28.606  -3.900  1.00  0.00           C  
ATOM    175  O   TYR A  10       2.649  28.035  -3.183  1.00  0.00           O  
ATOM    176  CB  TYR A  10       5.911  28.199  -3.504  1.00  0.00           C  
ATOM    177  CG  TYR A  10       7.006  27.161  -3.548  1.00  0.00           C  
ATOM    178  CD1 TYR A  10       6.753  25.839  -3.189  1.00  0.00           C  
ATOM    179  CD2 TYR A  10       8.294  27.500  -3.947  1.00  0.00           C  
ATOM    180  CE1 TYR A  10       7.759  24.879  -3.226  1.00  0.00           C  
ATOM    181  CE2 TYR A  10       9.308  26.548  -3.988  1.00  0.00           C  
ATOM    182  CZ  TYR A  10       9.031  25.242  -3.627  1.00  0.00           C  
ATOM    183  OH  TYR A  10      10.031  24.296  -3.666  1.00  0.00           O  
ATOM    184  H   TYR A  10       5.859  28.686  -6.008  1.00  0.00           H  
ATOM    185  HA  TYR A  10       4.516  26.797  -4.335  1.00  0.00           H  
ATOM    186 1HB  TYR A  10       6.337  29.157  -3.806  1.00  0.00           H  
ATOM    187 2HB  TYR A  10       5.579  28.300  -2.471  1.00  0.00           H  
ATOM    188  HD1 TYR A  10       5.753  25.542  -2.872  1.00  0.00           H  
ATOM    189  HD2 TYR A  10       8.523  28.526  -4.233  1.00  0.00           H  
ATOM    190  HE1 TYR A  10       7.541  23.850  -2.941  1.00  0.00           H  
ATOM    191  HE2 TYR A  10      10.312  26.834  -4.302  1.00  0.00           H  
ATOM    192  HH  TYR A  10      10.847  24.707  -3.962  1.00  0.00           H  
ATOM    193  N   GLU A  11       3.336  29.892  -4.222  1.00  0.00           N  
ATOM    194  CA  GLU A  11       2.175  30.697  -3.851  1.00  0.00           C  
ATOM    195  C   GLU A  11       0.896  30.133  -4.463  1.00  0.00           C  
ATOM    196  O   GLU A  11      -0.141  30.070  -3.798  1.00  0.00           O  
ATOM    197  CB  GLU A  11       2.369  32.152  -4.285  1.00  0.00           C  
ATOM    198  CG  GLU A  11       1.301  33.098  -3.756  1.00  0.00           C  
ATOM    199  CD  GLU A  11       1.548  34.551  -4.131  1.00  0.00           C  
ATOM    200  OE1 GLU A  11       0.721  35.420  -3.770  1.00  0.00           O  
ATOM    201  OE2 GLU A  11       2.575  34.822  -4.792  1.00  0.00           O  
ATOM    202  H   GLU A  11       4.082  30.320  -4.751  1.00  0.00           H  
ATOM    203  HA  GLU A  11       2.067  30.669  -2.766  1.00  0.00           H  
ATOM    204 1HB  GLU A  11       3.340  32.508  -3.940  1.00  0.00           H  
ATOM    205 2HB  GLU A  11       2.366  32.210  -5.373  1.00  0.00           H  
ATOM    206 1HG  GLU A  11       0.333  32.795  -4.154  1.00  0.00           H  
ATOM    207 2HG  GLU A  11       1.260  33.013  -2.671  1.00  0.00           H  
ATOM    208  N   ILE A  12       0.967  29.648  -5.747  1.00  0.00           N  
ATOM    209  CA  ILE A  12      -0.170  29.092  -6.471  1.00  0.00           C  
ATOM    210  C   ILE A  12      -0.585  27.764  -5.840  1.00  0.00           C  
ATOM    211  O   ILE A  12      -1.773  27.520  -5.618  1.00  0.00           O  
ATOM    212  CB  ILE A  12       0.155  28.894  -7.969  1.00  0.00           C  
ATOM    213  CG1 ILE A  12       0.286  30.251  -8.670  1.00  0.00           C  
ATOM    214  CG2 ILE A  12      -0.914  28.030  -8.644  1.00  0.00           C  
ATOM    215  CD1 ILE A  12       0.786  30.160 -10.105  1.00  0.00           C  
ATOM    216  H   ILE A  12       1.868  29.687  -6.201  1.00  0.00           H  
ATOM    217  HA  ILE A  12      -1.003  29.789  -6.394  1.00  0.00           H  
ATOM    218  HB  ILE A  12       1.121  28.401  -8.069  1.00  0.00           H  
ATOM    219 1HG1 ILE A  12      -0.682  30.751  -8.678  1.00  0.00           H  
ATOM    220 2HG1 ILE A  12       0.975  30.884  -8.111  1.00  0.00           H  
ATOM    221 1HG2 ILE A  12      -0.667  27.903  -9.698  1.00  0.00           H  
ATOM    222 2HG2 ILE A  12      -0.952  27.055  -8.160  1.00  0.00           H  
ATOM    223 3HG2 ILE A  12      -1.885  28.517  -8.555  1.00  0.00           H  
ATOM    224 1HD1 ILE A  12       0.852  31.161 -10.532  1.00  0.00           H  
ATOM    225 2HD1 ILE A  12       1.772  29.694 -10.118  1.00  0.00           H  
ATOM    226 3HD1 ILE A  12       0.093  29.561 -10.694  1.00  0.00           H  
ATOM    227  N   MET A  13       0.381  26.925  -5.461  1.00  0.00           N  
ATOM    228  CA  MET A  13       0.117  25.625  -4.850  1.00  0.00           C  
ATOM    229  C   MET A  13      -0.467  25.790  -3.451  1.00  0.00           C  
ATOM    230  O   MET A  13      -1.351  25.031  -3.050  1.00  0.00           O  
ATOM    231  CB  MET A  13       1.397  24.790  -4.787  1.00  0.00           C  
ATOM    232  CG  MET A  13       1.870  24.290  -6.143  1.00  0.00           C  
ATOM    233  SD  MET A  13       2.950  22.813  -6.009  1.00  0.00           S  
ATOM    234  CE  MET A  13       4.516  23.602  -5.544  1.00  0.00           C  
ATOM    235  H   MET A  13       1.337  27.214  -5.609  1.00  0.00           H  
ATOM    236  HA  MET A  13      -0.613  25.096  -5.463  1.00  0.00           H  
ATOM    237 1HB  MET A  13       2.197  25.383  -4.345  1.00  0.00           H  
ATOM    238 2HB  MET A  13       1.236  23.925  -4.142  1.00  0.00           H  
ATOM    239 1HG  MET A  13       1.007  24.034  -6.757  1.00  0.00           H  
ATOM    240 2HG  MET A  13       2.425  25.080  -6.648  1.00  0.00           H  
ATOM    241 1HE  MET A  13       5.286  22.839  -5.422  1.00  0.00           H  
ATOM    242 2HE  MET A  13       4.818  24.301  -6.325  1.00  0.00           H  
ATOM    243 3HE  MET A  13       4.387  24.141  -4.605  1.00  0.00           H  
ATOM    244  N   ARG A  14       0.050  26.766  -2.695  1.00  0.00           N  
ATOM    245  CA  ARG A  14      -0.488  27.092  -1.378  1.00  0.00           C  
ATOM    246  C   ARG A  14      -1.951  27.510  -1.472  1.00  0.00           C  
ATOM    247  O   ARG A  14      -2.785  27.051  -0.688  1.00  0.00           O  
ATOM    248  CB  ARG A  14       0.334  28.203  -0.722  1.00  0.00           C  
ATOM    249  CG  ARG A  14      -0.035  28.468   0.729  1.00  0.00           C  
ATOM    250  CD  ARG A  14       0.722  29.661   1.295  1.00  0.00           C  
ATOM    251  NE  ARG A  14       0.259  30.918   0.714  1.00  0.00           N  
ATOM    252  CZ  ARG A  14      -0.577  31.765   1.309  1.00  0.00           C  
ATOM    253  NH1 ARG A  14      -1.060  31.505   2.518  1.00  0.00           N  
ATOM    254  NH2 ARG A  14      -0.933  32.881   0.689  1.00  0.00           N  
ATOM    255  H   ARG A  14       0.837  27.292  -3.049  1.00  0.00           H  
ATOM    256  HA  ARG A  14      -0.432  26.201  -0.751  1.00  0.00           H  
ATOM    257 1HB  ARG A  14       1.391  27.944  -0.761  1.00  0.00           H  
ATOM    258 2HB  ARG A  14       0.203  29.130  -1.280  1.00  0.00           H  
ATOM    259 1HG  ARG A  14      -1.103  28.675   0.801  1.00  0.00           H  
ATOM    260 2HG  ARG A  14       0.207  27.592   1.332  1.00  0.00           H  
ATOM    261 1HD  ARG A  14       0.575  29.707   2.374  1.00  0.00           H  
ATOM    262 2HD  ARG A  14       1.784  29.554   1.078  1.00  0.00           H  
ATOM    263  HE  ARG A  14       0.598  31.163  -0.207  1.00  0.00           H  
ATOM    264 1HH1 ARG A  14      -0.793  30.656   2.997  1.00  0.00           H  
ATOM    265 2HH1 ARG A  14      -1.694  32.156   2.959  1.00  0.00           H  
ATOM    266 1HH2 ARG A  14      -0.570  33.086  -0.232  1.00  0.00           H  
ATOM    267 2HH2 ARG A  14      -1.567  33.526   1.136  1.00  0.00           H  
ATOM    268  N   LEU A  15      -2.306  28.417  -2.461  1.00  0.00           N  
ATOM    269  CA  LEU A  15      -3.662  28.918  -2.663  1.00  0.00           C  
ATOM    270  C   LEU A  15      -4.599  27.793  -3.089  1.00  0.00           C  
ATOM    271  O   LEU A  15      -5.750  27.739  -2.651  1.00  0.00           O  
ATOM    272  CB  LEU A  15      -3.671  30.032  -3.714  1.00  0.00           C  
ATOM    273  CG  LEU A  15      -3.112  31.385  -3.272  1.00  0.00           C  
ATOM    274  CD1 LEU A  15      -2.978  32.320  -4.470  1.00  0.00           C  
ATOM    275  CD2 LEU A  15      -3.999  32.007  -2.199  1.00  0.00           C  
ATOM    276  H   LEU A  15      -1.567  28.739  -3.069  1.00  0.00           H  
ATOM    277  HA  LEU A  15      -4.024  29.326  -1.720  1.00  0.00           H  
ATOM    278 1HB  LEU A  15      -3.088  29.704  -4.573  1.00  0.00           H  
ATOM    279 2HB  LEU A  15      -4.698  30.195  -4.039  1.00  0.00           H  
ATOM    280  HG  LEU A  15      -2.109  31.249  -2.866  1.00  0.00           H  
ATOM    281 1HD1 LEU A  15      -2.579  33.279  -4.140  1.00  0.00           H  
ATOM    282 2HD1 LEU A  15      -2.301  31.879  -5.202  1.00  0.00           H  
ATOM    283 3HD1 LEU A  15      -3.956  32.472  -4.924  1.00  0.00           H  
ATOM    284 1HD2 LEU A  15      -3.584  32.969  -1.897  1.00  0.00           H  
ATOM    285 2HD2 LEU A  15      -5.003  32.154  -2.597  1.00  0.00           H  
ATOM    286 3HD2 LEU A  15      -4.044  31.344  -1.335  1.00  0.00           H  
ATOM    287  N   LEU A  16      -4.112  26.892  -3.793  1.00  0.00           N  
ATOM    288  CA  LEU A  16      -4.861  25.729  -4.256  1.00  0.00           C  
ATOM    289  C   LEU A  16      -5.169  24.786  -3.098  1.00  0.00           C  
ATOM    290  O   LEU A  16      -6.271  24.238  -3.014  1.00  0.00           O  
ATOM    291  CB  LEU A  16      -4.080  24.985  -5.342  1.00  0.00           C  
ATOM    292  CG  LEU A  16      -4.244  25.504  -6.771  1.00  0.00           C  
ATOM    293  CD1 LEU A  16      -3.218  24.852  -7.693  1.00  0.00           C  
ATOM    294  CD2 LEU A  16      -5.661  25.249  -7.274  1.00  0.00           C  
ATOM    295  H   LEU A  16      -3.140  26.986  -4.051  1.00  0.00           H  
ATOM    296  HA  LEU A  16      -5.805  26.072  -4.679  1.00  0.00           H  
ATOM    297 1HB  LEU A  16      -3.019  25.030  -5.099  1.00  0.00           H  
ATOM    298 2HB  LEU A  16      -4.389  23.940  -5.338  1.00  0.00           H  
ATOM    299  HG  LEU A  16      -4.049  26.576  -6.793  1.00  0.00           H  
ATOM    300 1HD1 LEU A  16      -3.347  25.231  -8.707  1.00  0.00           H  
ATOM    301 2HD1 LEU A  16      -2.213  25.088  -7.343  1.00  0.00           H  
ATOM    302 3HD1 LEU A  16      -3.360  23.772  -7.689  1.00  0.00           H  
ATOM    303 1HD2 LEU A  16      -5.759  25.626  -8.293  1.00  0.00           H  
ATOM    304 2HD2 LEU A  16      -5.864  24.178  -7.262  1.00  0.00           H  
ATOM    305 3HD2 LEU A  16      -6.374  25.761  -6.628  1.00  0.00           H  
ATOM    306  N   ASP A  17      -4.254  24.605  -2.229  1.00  0.00           N  
ATOM    307  CA  ASP A  17      -4.416  23.795  -1.026  1.00  0.00           C  
ATOM    308  C   ASP A  17      -5.442  24.414  -0.080  1.00  0.00           C  
ATOM    309  O   ASP A  17      -6.238  23.701   0.535  1.00  0.00           O  
ATOM    310  CB  ASP A  17      -3.075  23.624  -0.308  1.00  0.00           C  
ATOM    311  CG  ASP A  17      -3.130  22.607   0.818  1.00  0.00           C  
ATOM    312  OD1 ASP A  17      -3.577  21.463   0.586  1.00  0.00           O  
ATOM    313  OD2 ASP A  17      -2.726  22.954   1.949  1.00  0.00           O  
ATOM    314  H   ASP A  17      -3.368  25.059  -2.401  1.00  0.00           H  
ATOM    315  HA  ASP A  17      -4.782  22.810  -1.319  1.00  0.00           H  
ATOM    316 1HB  ASP A  17      -2.316  23.309  -1.025  1.00  0.00           H  
ATOM    317 2HB  ASP A  17      -2.758  24.582   0.104  1.00  0.00           H  
ATOM    318  N   GLU A  18      -5.539  25.709  -0.076  1.00  0.00           N  
ATOM    319  CA  GLU A  18      -6.465  26.452   0.773  1.00  0.00           C  
ATOM    320  C   GLU A  18      -7.885  26.404   0.215  1.00  0.00           C  
ATOM    321  O   GLU A  18      -8.855  26.359   0.975  1.00  0.00           O  
ATOM    322  CB  GLU A  18      -6.008  27.906   0.923  1.00  0.00           C  
ATOM    323  CG  GLU A  18      -4.792  28.078   1.822  1.00  0.00           C  
ATOM    324  CD  GLU A  18      -4.312  29.518   1.911  1.00  0.00           C  
ATOM    325  OE1 GLU A  18      -3.322  29.784   2.631  1.00  0.00           O  
ATOM    326  OE2 GLU A  18      -4.930  30.387   1.257  1.00  0.00           O  
ATOM    327  H   GLU A  18      -4.931  26.217  -0.703  1.00  0.00           H  
ATOM    328  HA  GLU A  18      -6.478  25.988   1.760  1.00  0.00           H  
ATOM    329 1HB  GLU A  18      -5.766  28.314  -0.058  1.00  0.00           H  
ATOM    330 2HB  GLU A  18      -6.822  28.503   1.334  1.00  0.00           H  
ATOM    331 1HG  GLU A  18      -5.042  27.731   2.824  1.00  0.00           H  
ATOM    332 2HG  GLU A  18      -3.982  27.456   1.443  1.00  0.00           H  
ATOM    333  N   LEU A  19      -8.064  26.271  -1.068  1.00  0.00           N  
ATOM    334  CA  LEU A  19      -9.347  26.338  -1.760  1.00  0.00           C  
ATOM    335  C   LEU A  19     -10.020  24.970  -1.792  1.00  0.00           C  
ATOM    336  O   LEU A  19     -11.245  24.873  -1.690  1.00  0.00           O  
ATOM    337  CB  LEU A  19      -9.160  26.862  -3.186  1.00  0.00           C  
ATOM    338  CG  LEU A  19      -8.876  28.358  -3.327  1.00  0.00           C  
ATOM    339  CD1 LEU A  19      -8.442  28.683  -4.753  1.00  0.00           C  
ATOM    340  CD2 LEU A  19     -10.103  29.174  -2.937  1.00  0.00           C  
ATOM    341  H   LEU A  19      -7.224  26.108  -1.604  1.00  0.00           H  
ATOM    342  HA  LEU A  19      -9.996  27.025  -1.219  1.00  0.00           H  
ATOM    343 1HB  LEU A  19      -8.330  26.329  -3.646  1.00  0.00           H  
ATOM    344 2HB  LEU A  19     -10.063  26.647  -3.757  1.00  0.00           H  
ATOM    345  HG  LEU A  19      -8.046  28.634  -2.676  1.00  0.00           H  
ATOM    346 1HD1 LEU A  19      -8.243  29.751  -4.838  1.00  0.00           H  
ATOM    347 2HD1 LEU A  19      -7.536  28.126  -4.994  1.00  0.00           H  
ATOM    348 3HD1 LEU A  19      -9.235  28.405  -5.447  1.00  0.00           H  
ATOM    349 1HD2 LEU A  19      -9.882  30.237  -3.043  1.00  0.00           H  
ATOM    350 2HD2 LEU A  19     -10.937  28.910  -3.587  1.00  0.00           H  
ATOM    351 3HD2 LEU A  19     -10.368  28.960  -1.902  1.00  0.00           H  
ATOM    352  N   GLY A  20      -9.282  23.808  -1.608  1.00  0.00           N  
ATOM    353  CA  GLY A  20      -9.805  22.453  -1.543  1.00  0.00           C  
ATOM    354  C   GLY A  20     -10.655  22.083  -2.744  1.00  0.00           C  
ATOM    355  O   GLY A  20     -11.565  21.258  -2.636  1.00  0.00           O  
ATOM    356  H   GLY A  20      -8.287  23.957  -1.514  1.00  0.00           H  
ATOM    357 1HA  GLY A  20      -8.978  21.747  -1.470  1.00  0.00           H  
ATOM    358 2HA  GLY A  20     -10.406  22.338  -0.642  1.00  0.00           H  
ATOM    359  N   HIS A  21     -10.523  22.685  -4.034  1.00  0.00           N  
ATOM    360  CA  HIS A  21     -11.218  22.402  -5.284  1.00  0.00           C  
ATOM    361  C   HIS A  21     -10.383  21.498  -6.186  1.00  0.00           C  
ATOM    362  O   HIS A  21      -9.444  21.960  -6.837  1.00  0.00           O  
ATOM    363  CB  HIS A  21     -11.557  23.702  -6.015  1.00  0.00           C  
ATOM    364  CG  HIS A  21     -12.733  24.425  -5.438  1.00  0.00           C  
ATOM    365  ND1 HIS A  21     -14.034  24.037  -5.674  1.00  0.00           N  
ATOM    366  CD2 HIS A  21     -12.801  25.510  -4.631  1.00  0.00           C  
ATOM    367  CE1 HIS A  21     -14.854  24.856  -5.037  1.00  0.00           C  
ATOM    368  NE2 HIS A  21     -14.131  25.759  -4.397  1.00  0.00           N  
ATOM    369  H   HIS A  21      -9.824  23.414  -4.014  1.00  0.00           H  
ATOM    370  HA  HIS A  21     -12.150  21.880  -5.072  1.00  0.00           H  
ATOM    371 1HB  HIS A  21     -10.696  24.371  -5.986  1.00  0.00           H  
ATOM    372 2HB  HIS A  21     -11.769  23.486  -7.062  1.00  0.00           H  
ATOM    373  HD2 HIS A  21     -11.958  26.081  -4.242  1.00  0.00           H  
ATOM    374  HE1 HIS A  21     -15.942  24.797  -5.038  1.00  0.00           H  
ATOM    375  HE2 HIS A  21     -14.493  26.511  -3.828  1.00  0.00           H  
ATOM    376  N   ALA A  22     -10.689  20.232  -6.144  1.00  0.00           N  
ATOM    377  CA  ALA A  22      -9.939  19.139  -6.757  1.00  0.00           C  
ATOM    378  C   ALA A  22      -9.811  19.340  -8.265  1.00  0.00           C  
ATOM    379  O   ALA A  22      -8.742  19.121  -8.838  1.00  0.00           O  
ATOM    380  CB  ALA A  22     -10.607  17.800  -6.456  1.00  0.00           C  
ATOM    381  H   ALA A  22     -11.532  20.022  -5.630  1.00  0.00           H  
ATOM    382  HA  ALA A  22      -8.936  19.136  -6.331  1.00  0.00           H  
ATOM    383 1HB  ALA A  22     -10.036  16.996  -6.920  1.00  0.00           H  
ATOM    384 2HB  ALA A  22     -10.642  17.645  -5.378  1.00  0.00           H  
ATOM    385 3HB  ALA A  22     -11.620  17.802  -6.855  1.00  0.00           H  
ATOM    386  N   GLU A  23     -10.839  19.887  -8.946  1.00  0.00           N  
ATOM    387  CA  GLU A  23     -10.852  20.127 -10.385  1.00  0.00           C  
ATOM    388  C   GLU A  23      -9.982  21.326 -10.753  1.00  0.00           C  
ATOM    389  O   GLU A  23      -9.232  21.279 -11.730  1.00  0.00           O  
ATOM    390  CB  GLU A  23     -12.283  20.344 -10.882  1.00  0.00           C  
ATOM    391  CG  GLU A  23     -12.408  20.396 -12.397  1.00  0.00           C  
ATOM    392  CD  GLU A  23     -13.844  20.526 -12.878  1.00  0.00           C  
ATOM    393  OE1 GLU A  23     -14.069  20.606 -14.107  1.00  0.00           O  
ATOM    394  OE2 GLU A  23     -14.753  20.548 -12.018  1.00  0.00           O  
ATOM    395  H   GLU A  23     -11.648  20.141  -8.398  1.00  0.00           H  
ATOM    396  HA  GLU A  23     -10.439  19.251 -10.886  1.00  0.00           H  
ATOM    397 1HB  GLU A  23     -12.921  19.539 -10.516  1.00  0.00           H  
ATOM    398 2HB  GLU A  23     -12.671  21.279 -10.477  1.00  0.00           H  
ATOM    399 1HG  GLU A  23     -11.838  21.247 -12.769  1.00  0.00           H  
ATOM    400 2HG  GLU A  23     -11.973  19.491 -12.818  1.00  0.00           H  
ATOM    401  N   ALA A  24      -9.954  22.350 -10.020  1.00  0.00           N  
ATOM    402  CA  ALA A  24      -9.136  23.548 -10.201  1.00  0.00           C  
ATOM    403  C   ALA A  24      -7.669  23.262  -9.892  1.00  0.00           C  
ATOM    404  O   ALA A  24      -6.776  23.745 -10.592  1.00  0.00           O  
ATOM    405  CB  ALA A  24      -9.652  24.682  -9.318  1.00  0.00           C  
ATOM    406  H   ALA A  24     -10.581  22.297  -9.230  1.00  0.00           H  
ATOM    407  HA  ALA A  24      -9.208  23.853 -11.245  1.00  0.00           H  
ATOM    408 1HB  ALA A  24      -9.033  25.567  -9.464  1.00  0.00           H  
ATOM    409 2HB  ALA A  24     -10.683  24.912  -9.587  1.00  0.00           H  
ATOM    410 3HB  ALA A  24      -9.609  24.378  -8.273  1.00  0.00           H  
ATOM    411  N   SER A  25      -7.526  22.374  -8.993  1.00  0.00           N  
ATOM    412  CA  SER A  25      -6.189  21.943  -8.596  1.00  0.00           C  
ATOM    413  C   SER A  25      -5.519  21.132  -9.700  1.00  0.00           C  
ATOM    414  O   SER A  25      -4.331  21.311  -9.975  1.00  0.00           O  
ATOM    415  CB  SER A  25      -6.252  21.117  -7.311  1.00  0.00           C  
ATOM    416  OG  SER A  25      -4.949  20.833  -6.831  1.00  0.00           O  
ATOM    417  H   SER A  25      -8.330  21.958  -8.545  1.00  0.00           H  
ATOM    418  HA  SER A  25      -5.580  22.829  -8.411  1.00  0.00           H  
ATOM    419 1HB  SER A  25      -6.812  21.665  -6.554  1.00  0.00           H  
ATOM    420 2HB  SER A  25      -6.785  20.186  -7.503  1.00  0.00           H  
ATOM    421  HG  SER A  25      -4.343  21.243  -7.452  1.00  0.00           H  
ATOM    422  N   MET A  26      -6.236  20.368 -10.356  1.00  0.00           N  
ATOM    423  CA  MET A  26      -5.757  19.537 -11.457  1.00  0.00           C  
ATOM    424  C   MET A  26      -5.434  20.388 -12.680  1.00  0.00           C  
ATOM    425  O   MET A  26      -4.395  20.202 -13.315  1.00  0.00           O  
ATOM    426  CB  MET A  26      -6.794  18.473 -11.818  1.00  0.00           C  
ATOM    427  CG  MET A  26      -6.775  17.262 -10.900  1.00  0.00           C  
ATOM    428  SD  MET A  26      -7.959  15.962 -11.426  1.00  0.00           S  
ATOM    429  CE  MET A  26      -7.167  15.411 -12.963  1.00  0.00           C  
ATOM    430  H   MET A  26      -7.212  20.330 -10.099  1.00  0.00           H  
ATOM    431  HA  MET A  26      -4.842  19.037 -11.140  1.00  0.00           H  
ATOM    432 1HB  MET A  26      -7.791  18.910 -11.783  1.00  0.00           H  
ATOM    433 2HB  MET A  26      -6.623  18.129 -12.839  1.00  0.00           H  
ATOM    434 1HG  MET A  26      -5.774  16.833 -10.885  1.00  0.00           H  
ATOM    435 2HG  MET A  26      -7.028  17.570  -9.886  1.00  0.00           H  
ATOM    436 1HE  MET A  26      -7.762  14.617 -13.415  1.00  0.00           H  
ATOM    437 2HE  MET A  26      -7.094  16.250 -13.656  1.00  0.00           H  
ATOM    438 3HE  MET A  26      -6.167  15.035 -12.743  1.00  0.00           H  
ATOM    439  N   ARG A  27      -6.299  21.347 -12.983  1.00  0.00           N  
ATOM    440  CA  ARG A  27      -6.121  22.233 -14.128  1.00  0.00           C  
ATOM    441  C   ARG A  27      -4.943  23.177 -13.912  1.00  0.00           C  
ATOM    442  O   ARG A  27      -4.150  23.409 -14.827  1.00  0.00           O  
ATOM    443  CB  ARG A  27      -7.396  23.038 -14.389  1.00  0.00           C  
ATOM    444  CG  ARG A  27      -8.527  22.221 -14.993  1.00  0.00           C  
ATOM    445  CD  ARG A  27      -9.787  23.055 -15.182  1.00  0.00           C  
ATOM    446  NE  ARG A  27      -9.634  24.023 -16.264  1.00  0.00           N  
ATOM    447  CZ  ARG A  27     -10.552  24.921 -16.613  1.00  0.00           C  
ATOM    448  NH1 ARG A  27     -11.710  24.992 -15.967  1.00  0.00           N  
ATOM    449  NH2 ARG A  27     -10.309  25.755 -17.613  1.00  0.00           N  
ATOM    450  H   ARG A  27      -7.111  21.462 -12.393  1.00  0.00           H  
ATOM    451  HA  ARG A  27      -5.908  21.624 -15.007  1.00  0.00           H  
ATOM    452 1HB  ARG A  27      -7.751  23.470 -13.454  1.00  0.00           H  
ATOM    453 2HB  ARG A  27      -7.174  23.862 -15.067  1.00  0.00           H  
ATOM    454 1HG  ARG A  27      -8.220  21.839 -15.967  1.00  0.00           H  
ATOM    455 2HG  ARG A  27      -8.765  21.385 -14.334  1.00  0.00           H  
ATOM    456 1HD  ARG A  27     -10.624  22.400 -15.423  1.00  0.00           H  
ATOM    457 2HD  ARG A  27     -10.005  23.598 -14.263  1.00  0.00           H  
ATOM    458  HE  ARG A  27      -8.768  24.011 -16.787  1.00  0.00           H  
ATOM    459 1HH1 ARG A  27     -11.901  24.360 -15.202  1.00  0.00           H  
ATOM    460 2HH1 ARG A  27     -12.399  25.677 -16.240  1.00  0.00           H  
ATOM    461 1HH2 ARG A  27      -9.429  25.708 -18.108  1.00  0.00           H  
ATOM    462 2HH2 ARG A  27     -11.003  26.437 -17.881  1.00  0.00           H  
ATOM    463  N   VAL A  28      -4.769  23.685 -12.670  1.00  0.00           N  
ATOM    464  CA  VAL A  28      -3.670  24.569 -12.295  1.00  0.00           C  
ATOM    465  C   VAL A  28      -2.358  23.788 -12.291  1.00  0.00           C  
ATOM    466  O   VAL A  28      -1.336  24.277 -12.780  1.00  0.00           O  
ATOM    467  CB  VAL A  28      -3.909  25.217 -10.913  1.00  0.00           C  
ATOM    468  CG1 VAL A  28      -2.648  25.929 -10.425  1.00  0.00           C  
ATOM    469  CG2 VAL A  28      -5.085  26.190 -10.976  1.00  0.00           C  
ATOM    470  H   VAL A  28      -5.452  23.426 -11.972  1.00  0.00           H  
ATOM    471  HA  VAL A  28      -3.599  25.366 -13.036  1.00  0.00           H  
ATOM    472  HB  VAL A  28      -4.129  24.433 -10.188  1.00  0.00           H  
ATOM    473 1HG1 VAL A  28      -2.838  26.378  -9.450  1.00  0.00           H  
ATOM    474 2HG1 VAL A  28      -1.834  25.210 -10.340  1.00  0.00           H  
ATOM    475 3HG1 VAL A  28      -2.372  26.708 -11.135  1.00  0.00           H  
ATOM    476 1HG2 VAL A  28      -5.240  26.637  -9.994  1.00  0.00           H  
ATOM    477 2HG2 VAL A  28      -4.870  26.974 -11.702  1.00  0.00           H  
ATOM    478 3HG2 VAL A  28      -5.985  25.654 -11.277  1.00  0.00           H  
ATOM    479  N   SER A  29      -2.353  22.558 -11.869  1.00  0.00           N  
ATOM    480  CA  SER A  29      -1.175  21.696 -11.861  1.00  0.00           C  
ATOM    481  C   SER A  29      -0.716  21.374 -13.279  1.00  0.00           C  
ATOM    482  O   SER A  29       0.484  21.358 -13.560  1.00  0.00           O  
ATOM    483  CB  SER A  29      -1.466  20.399 -11.104  1.00  0.00           C  
ATOM    484  OG  SER A  29      -1.642  20.653  -9.721  1.00  0.00           O  
ATOM    485  H   SER A  29      -3.231  22.194 -11.529  1.00  0.00           H  
ATOM    486  HA  SER A  29      -0.365  22.222 -11.354  1.00  0.00           H  
ATOM    487 1HB  SER A  29      -2.364  19.934 -11.511  1.00  0.00           H  
ATOM    488 2HB  SER A  29      -0.642  19.701 -11.248  1.00  0.00           H  
ATOM    489  HG  SER A  29      -1.531  21.600  -9.610  1.00  0.00           H  
ATOM    490  N   ASP A  30      -1.748  21.232 -14.261  1.00  0.00           N  
ATOM    491  CA  ASP A  30      -1.453  20.986 -15.669  1.00  0.00           C  
ATOM    492  C   ASP A  30      -0.786  22.200 -16.312  1.00  0.00           C  
ATOM    493  O   ASP A  30       0.148  22.055 -17.103  1.00  0.00           O  
ATOM    494  CB  ASP A  30      -2.731  20.624 -16.430  1.00  0.00           C  
ATOM    495  CG  ASP A  30      -3.178  19.193 -16.190  1.00  0.00           C  
ATOM    496  OD1 ASP A  30      -2.393  18.392 -15.638  1.00  0.00           O  
ATOM    497  OD2 ASP A  30      -4.326  18.862 -16.560  1.00  0.00           O  
ATOM    498  H   ASP A  30      -2.711  21.305 -13.966  1.00  0.00           H  
ATOM    499  HA  ASP A  30      -0.759  20.148 -15.736  1.00  0.00           H  
ATOM    500 1HB  ASP A  30      -3.536  21.295 -16.130  1.00  0.00           H  
ATOM    501 2HB  ASP A  30      -2.570  20.764 -17.499  1.00  0.00           H  
ATOM    502  N   LEU A  31      -1.225  23.300 -15.912  1.00  0.00           N  
ATOM    503  CA  LEU A  31      -0.691  24.554 -16.431  1.00  0.00           C  
ATOM    504  C   LEU A  31       0.728  24.792 -15.927  1.00  0.00           C  
ATOM    505  O   LEU A  31       1.605  25.194 -16.694  1.00  0.00           O  
ATOM    506  CB  LEU A  31      -1.591  25.727 -16.030  1.00  0.00           C  
ATOM    507  CG  LEU A  31      -2.936  25.827 -16.751  1.00  0.00           C  
ATOM    508  CD1 LEU A  31      -3.824  26.865 -16.074  1.00  0.00           C  
ATOM    509  CD2 LEU A  31      -2.730  26.169 -18.222  1.00  0.00           C  
ATOM    510  H   LEU A  31      -1.960  23.327 -15.220  1.00  0.00           H  
ATOM    511  HA  LEU A  31      -0.662  24.494 -17.518  1.00  0.00           H  
ATOM    512 1HB  LEU A  31      -1.798  25.657 -14.963  1.00  0.00           H  
ATOM    513 2HB  LEU A  31      -1.053  26.657 -16.214  1.00  0.00           H  
ATOM    514  HG  LEU A  31      -3.459  24.873 -16.680  1.00  0.00           H  
ATOM    515 1HD1 LEU A  31      -4.778  26.925 -16.598  1.00  0.00           H  
ATOM    516 2HD1 LEU A  31      -3.998  26.575 -15.038  1.00  0.00           H  
ATOM    517 3HD1 LEU A  31      -3.333  27.837 -16.102  1.00  0.00           H  
ATOM    518 1HD2 LEU A  31      -3.698  26.235 -18.719  1.00  0.00           H  
ATOM    519 2HD2 LEU A  31      -2.213  27.126 -18.304  1.00  0.00           H  
ATOM    520 3HD2 LEU A  31      -2.131  25.391 -18.696  1.00  0.00           H  
ATOM    521  N   ILE A  32       1.021  24.467 -14.677  1.00  0.00           N  
ATOM    522  CA  ILE A  32       2.339  24.610 -14.067  1.00  0.00           C  
ATOM    523  C   ILE A  32       3.302  23.594 -14.676  1.00  0.00           C  
ATOM    524  O   ILE A  32       4.457  23.919 -14.962  1.00  0.00           O  
ATOM    525  CB  ILE A  32       2.273  24.434 -12.533  1.00  0.00           C  
ATOM    526  CG1 ILE A  32       1.491  25.588 -11.896  1.00  0.00           C  
ATOM    527  CG2 ILE A  32       3.682  24.333 -11.940  1.00  0.00           C  
ATOM    528  CD1 ILE A  32       1.289  25.443 -10.394  1.00  0.00           C  
ATOM    529  H   ILE A  32       0.261  24.095 -14.125  1.00  0.00           H  
ATOM    530  HA  ILE A  32       2.711  25.612 -14.279  1.00  0.00           H  
ATOM    531  HB  ILE A  32       1.724  23.523 -12.295  1.00  0.00           H  
ATOM    532 1HG1 ILE A  32       2.013  26.526 -12.080  1.00  0.00           H  
ATOM    533 2HG1 ILE A  32       0.509  25.664 -12.364  1.00  0.00           H  
ATOM    534 1HG2 ILE A  32       3.614  24.210 -10.859  1.00  0.00           H  
ATOM    535 2HG2 ILE A  32       4.197  23.475 -12.371  1.00  0.00           H  
ATOM    536 3HG2 ILE A  32       4.239  25.242 -12.167  1.00  0.00           H  
ATOM    537 1HD1 ILE A  32       0.727  26.298 -10.018  1.00  0.00           H  
ATOM    538 2HD1 ILE A  32       0.735  24.526 -10.188  1.00  0.00           H  
ATOM    539 3HD1 ILE A  32       2.258  25.401  -9.899  1.00  0.00           H  
ATOM    540  N   TYR A  33       2.772  22.454 -14.847  1.00  0.00           N  
ATOM    541  CA  TYR A  33       3.555  21.409 -15.497  1.00  0.00           C  
ATOM    542  C   TYR A  33       3.962  21.829 -16.904  1.00  0.00           C  
ATOM    543  O   TYR A  33       5.128  21.696 -17.286  1.00  0.00           O  
ATOM    544  CB  TYR A  33       2.764  20.099 -15.551  1.00  0.00           C  
ATOM    545  CG  TYR A  33       3.499  18.974 -16.238  1.00  0.00           C  
ATOM    546  CD1 TYR A  33       3.235  18.653 -17.568  1.00  0.00           C  
ATOM    547  CD2 TYR A  33       4.459  18.230 -15.560  1.00  0.00           C  
ATOM    548  CE1 TYR A  33       3.908  17.616 -18.205  1.00  0.00           C  
ATOM    549  CE2 TYR A  33       5.138  17.191 -16.187  1.00  0.00           C  
ATOM    550  CZ  TYR A  33       4.857  16.892 -17.507  1.00  0.00           C  
ATOM    551  OH  TYR A  33       5.527  15.864 -18.133  1.00  0.00           O  
ATOM    552  H   TYR A  33       1.829  22.249 -14.548  1.00  0.00           H  
ATOM    553  HA  TYR A  33       4.462  21.244 -14.915  1.00  0.00           H  
ATOM    554 1HB  TYR A  33       2.521  19.779 -14.537  1.00  0.00           H  
ATOM    555 2HB  TYR A  33       1.824  20.263 -16.077  1.00  0.00           H  
ATOM    556  HD1 TYR A  33       2.490  19.219 -18.128  1.00  0.00           H  
ATOM    557  HD2 TYR A  33       4.689  18.457 -14.519  1.00  0.00           H  
ATOM    558  HE1 TYR A  33       3.687  17.381 -19.246  1.00  0.00           H  
ATOM    559  HE2 TYR A  33       5.885  16.618 -15.637  1.00  0.00           H  
ATOM    560  HH  TYR A  33       6.146  15.465 -17.517  1.00  0.00           H  
ATOM    561  N   GLU A  34       2.996  22.315 -17.738  1.00  0.00           N  
ATOM    562  CA  GLU A  34       3.262  22.771 -19.100  1.00  0.00           C  
ATOM    563  C   GLU A  34       4.212  23.965 -19.107  1.00  0.00           C  
ATOM    564  O   GLU A  34       5.040  24.100 -20.010  1.00  0.00           O  
ATOM    565  CB  GLU A  34       1.955  23.133 -19.810  1.00  0.00           C  
ATOM    566  CG  GLU A  34       1.104  21.929 -20.186  1.00  0.00           C  
ATOM    567  CD  GLU A  34       1.829  20.939 -21.083  1.00  0.00           C  
ATOM    568  OE1 GLU A  34       1.796  19.721 -20.795  1.00  0.00           O  
ATOM    569  OE2 GLU A  34       2.436  21.385 -22.083  1.00  0.00           O  
ATOM    570  H   GLU A  34       2.052  22.356 -17.381  1.00  0.00           H  
ATOM    571  HA  GLU A  34       3.743  21.961 -19.648  1.00  0.00           H  
ATOM    572 1HB  GLU A  34       1.360  23.782 -19.168  1.00  0.00           H  
ATOM    573 2HB  GLU A  34       2.178  23.689 -20.721  1.00  0.00           H  
ATOM    574 1HG  GLU A  34       0.798  21.415 -19.275  1.00  0.00           H  
ATOM    575 2HG  GLU A  34       0.205  22.277 -20.694  1.00  0.00           H  
ATOM    576  N   PHE A  35       4.115  24.835 -18.099  1.00  0.00           N  
ATOM    577  CA  PHE A  35       5.044  25.944 -17.915  1.00  0.00           C  
ATOM    578  C   PHE A  35       6.460  25.431 -17.682  1.00  0.00           C  
ATOM    579  O   PHE A  35       7.411  25.919 -18.296  1.00  0.00           O  
ATOM    580  CB  PHE A  35       4.604  26.825 -16.741  1.00  0.00           C  
ATOM    581  CG  PHE A  35       5.676  27.759 -16.248  1.00  0.00           C  
ATOM    582  CD1 PHE A  35       6.309  27.533 -15.032  1.00  0.00           C  
ATOM    583  CD2 PHE A  35       6.052  28.863 -17.002  1.00  0.00           C  
ATOM    584  CE1 PHE A  35       7.302  28.396 -14.573  1.00  0.00           C  
ATOM    585  CE2 PHE A  35       7.043  29.729 -16.550  1.00  0.00           C  
ATOM    586  CZ  PHE A  35       7.666  29.494 -15.335  1.00  0.00           C  
ATOM    587  H   PHE A  35       3.360  24.711 -17.439  1.00  0.00           H  
ATOM    588  HA  PHE A  35       5.045  26.549 -18.823  1.00  0.00           H  
ATOM    589 1HB  PHE A  35       3.743  27.422 -17.037  1.00  0.00           H  
ATOM    590 2HB  PHE A  35       4.294  26.194 -15.909  1.00  0.00           H  
ATOM    591  HD1 PHE A  35       6.021  26.668 -14.435  1.00  0.00           H  
ATOM    592  HD2 PHE A  35       5.561  29.048 -17.958  1.00  0.00           H  
ATOM    593  HE1 PHE A  35       7.790  28.206 -13.617  1.00  0.00           H  
ATOM    594  HE2 PHE A  35       7.329  30.592 -17.150  1.00  0.00           H  
ATOM    595  HZ  PHE A  35       8.440  30.173 -14.979  1.00  0.00           H  
ATOM    596  N   MET A  36       6.633  24.388 -16.797  1.00  0.00           N  
ATOM    597  CA  MET A  36       7.938  23.824 -16.463  1.00  0.00           C  
ATOM    598  C   MET A  36       8.573  23.163 -17.682  1.00  0.00           C  
ATOM    599  O   MET A  36       9.796  23.176 -17.834  1.00  0.00           O  
ATOM    600  CB  MET A  36       7.810  22.809 -15.326  1.00  0.00           C  
ATOM    601  CG  MET A  36       7.397  23.425 -13.999  1.00  0.00           C  
ATOM    602  SD  MET A  36       8.686  24.531 -13.305  1.00  0.00           S  
ATOM    603  CE  MET A  36       9.972  23.314 -12.908  1.00  0.00           C  
ATOM    604  H   MET A  36       5.805  24.003 -16.364  1.00  0.00           H  
ATOM    605  HA  MET A  36       8.591  24.633 -16.135  1.00  0.00           H  
ATOM    606 1HB  MET A  36       7.073  22.053 -15.594  1.00  0.00           H  
ATOM    607 2HB  MET A  36       8.764  22.300 -15.183  1.00  0.00           H  
ATOM    608 1HG  MET A  36       6.483  24.002 -14.135  1.00  0.00           H  
ATOM    609 2HG  MET A  36       7.196  22.633 -13.277  1.00  0.00           H  
ATOM    610 1HE  MET A  36      10.833  23.823 -12.474  1.00  0.00           H  
ATOM    611 2HE  MET A  36       9.579  22.589 -12.194  1.00  0.00           H  
ATOM    612 3HE  MET A  36      10.277  22.797 -13.818  1.00  0.00           H  
ATOM    613  N   LYS A  37       7.673  22.716 -18.630  1.00  0.00           N  
ATOM    614  CA  LYS A  37       8.108  21.997 -19.824  1.00  0.00           C  
ATOM    615  C   LYS A  37       8.482  22.965 -20.943  1.00  0.00           C  
ATOM    616  O   LYS A  37       9.521  22.806 -21.586  1.00  0.00           O  
ATOM    617  CB  LYS A  37       7.015  21.039 -20.302  1.00  0.00           C  
ATOM    618  CG  LYS A  37       7.468  20.077 -21.390  1.00  0.00           C  
ATOM    619  CD  LYS A  37       6.350  19.125 -21.796  1.00  0.00           C  
ATOM    620  CE  LYS A  37       6.772  18.225 -22.949  1.00  0.00           C  
ATOM    621  NZ  LYS A  37       5.680  17.287 -23.347  1.00  0.00           N  
ATOM    622  H   LYS A  37       6.688  22.892 -18.493  1.00  0.00           H  
ATOM    623  HA  LYS A  37       8.996  21.415 -19.573  1.00  0.00           H  
ATOM    624 1HB  LYS A  37       6.653  20.450 -19.459  1.00  0.00           H  
ATOM    625 2HB  LYS A  37       6.171  21.612 -20.687  1.00  0.00           H  
ATOM    626 1HG  LYS A  37       7.786  20.643 -22.267  1.00  0.00           H  
ATOM    627 2HG  LYS A  37       8.315  19.493 -21.030  1.00  0.00           H  
ATOM    628 1HD  LYS A  37       6.075  18.502 -20.944  1.00  0.00           H  
ATOM    629 2HD  LYS A  37       5.475  19.700 -22.101  1.00  0.00           H  
ATOM    630 1HE  LYS A  37       7.042  18.837 -23.808  1.00  0.00           H  
ATOM    631 2HE  LYS A  37       7.646  17.644 -22.656  1.00  0.00           H  
ATOM    632 1HZ  LYS A  37       5.995  16.707 -24.112  1.00  0.00           H  
ATOM    633 2HZ  LYS A  37       5.435  16.702 -22.560  1.00  0.00           H  
ATOM    634 3HZ  LYS A  37       4.871  17.816 -23.638  1.00  0.00           H  
ATOM    635  N   LYS A  38       7.675  24.002 -21.146  1.00  0.00           N  
ATOM    636  CA  LYS A  38       7.774  24.825 -22.349  1.00  0.00           C  
ATOM    637  C   LYS A  38       8.369  26.193 -22.031  1.00  0.00           C  
ATOM    638  O   LYS A  38       8.923  26.855 -22.911  1.00  0.00           O  
ATOM    639  CB  LYS A  38       6.401  24.989 -23.002  1.00  0.00           C  
ATOM    640  CG  LYS A  38       5.807  23.691 -23.529  1.00  0.00           C  
ATOM    641  CD  LYS A  38       4.442  23.919 -24.165  1.00  0.00           C  
ATOM    642  CE  LYS A  38       3.820  22.612 -24.640  1.00  0.00           C  
ATOM    643  NZ  LYS A  38       2.460  22.824 -25.218  1.00  0.00           N  
ATOM    644  H   LYS A  38       6.976  24.227 -20.452  1.00  0.00           H  
ATOM    645  HA  LYS A  38       8.438  24.326 -23.056  1.00  0.00           H  
ATOM    646 1HB  LYS A  38       5.702  25.412 -22.279  1.00  0.00           H  
ATOM    647 2HB  LYS A  38       6.475  25.689 -23.834  1.00  0.00           H  
ATOM    648 1HG  LYS A  38       6.476  23.261 -24.275  1.00  0.00           H  
ATOM    649 2HG  LYS A  38       5.700  22.981 -22.710  1.00  0.00           H  
ATOM    650 1HD  LYS A  38       3.775  24.384 -23.438  1.00  0.00           H  
ATOM    651 2HD  LYS A  38       4.545  24.590 -25.018  1.00  0.00           H  
ATOM    652 1HE  LYS A  38       4.459  22.160 -25.397  1.00  0.00           H  
ATOM    653 2HE  LYS A  38       3.742  21.920 -23.801  1.00  0.00           H  
ATOM    654 1HZ  LYS A  38       2.080  21.938 -25.521  1.00  0.00           H  
ATOM    655 2HZ  LYS A  38       1.855  23.228 -24.517  1.00  0.00           H  
ATOM    656 3HZ  LYS A  38       2.523  23.450 -26.008  1.00  0.00           H  
ATOM    657  N   GLY A  39       8.412  26.532 -20.731  1.00  0.00           N  
ATOM    658  CA  GLY A  39       8.901  27.837 -20.315  1.00  0.00           C  
ATOM    659  C   GLY A  39       8.023  28.981 -20.787  1.00  0.00           C  
ATOM    660  O   GLY A  39       8.503  30.100 -20.981  1.00  0.00           O  
ATOM    661  H   GLY A  39       8.102  25.876 -20.028  1.00  0.00           H  
ATOM    662 1HA  GLY A  39       8.965  27.872 -19.227  1.00  0.00           H  
ATOM    663 2HA  GLY A  39       9.908  27.988 -20.701  1.00  0.00           H  
ATOM    664  N   ASP A  40       6.684  28.684 -21.201  1.00  0.00           N  
ATOM    665  CA  ASP A  40       5.722  29.671 -21.680  1.00  0.00           C  
ATOM    666  C   ASP A  40       5.053  30.398 -20.515  1.00  0.00           C  
ATOM    667  O   ASP A  40       4.214  29.824 -19.818  1.00  0.00           O  
ATOM    668  CB  ASP A  40       4.663  29.005 -22.561  1.00  0.00           C  
ATOM    669  CG  ASP A  40       3.765  30.005 -23.269  1.00  0.00           C  
ATOM    670  OD1 ASP A  40       3.801  31.206 -22.926  1.00  0.00           O  
ATOM    671  OD2 ASP A  40       3.014  29.587 -24.176  1.00  0.00           O  
ATOM    672  H   ASP A  40       6.409  27.714 -21.149  1.00  0.00           H  
ATOM    673  HA  ASP A  40       6.255  30.412 -22.276  1.00  0.00           H  
ATOM    674 1HB  ASP A  40       5.152  28.384 -23.312  1.00  0.00           H  
ATOM    675 2HB  ASP A  40       4.041  28.350 -21.950  1.00  0.00           H  
ATOM    676  N   GLU A  41       5.403  31.622 -20.222  1.00  0.00           N  
ATOM    677  CA  GLU A  41       4.969  32.448 -19.099  1.00  0.00           C  
ATOM    678  C   GLU A  41       3.465  32.702 -19.150  1.00  0.00           C  
ATOM    679  O   GLU A  41       2.842  32.980 -18.124  1.00  0.00           O  
ATOM    680  CB  GLU A  41       5.727  33.778 -19.086  1.00  0.00           C  
ATOM    681  CG  GLU A  41       7.188  33.649 -18.682  1.00  0.00           C  
ATOM    682  CD  GLU A  41       7.899  34.988 -18.565  1.00  0.00           C  
ATOM    683  OE1 GLU A  41       9.086  35.013 -18.167  1.00  0.00           O  
ATOM    684  OE2 GLU A  41       7.263  36.021 -18.874  1.00  0.00           O  
ATOM    685  H   GLU A  41       6.060  32.003 -20.888  1.00  0.00           H  
ATOM    686  HA  GLU A  41       5.186  31.915 -18.173  1.00  0.00           H  
ATOM    687 1HB  GLU A  41       5.687  34.229 -20.078  1.00  0.00           H  
ATOM    688 2HB  GLU A  41       5.242  34.466 -18.393  1.00  0.00           H  
ATOM    689 1HG  GLU A  41       7.245  33.139 -17.721  1.00  0.00           H  
ATOM    690 2HG  GLU A  41       7.705  33.035 -19.419  1.00  0.00           H  
ATOM    691  N   ARG A  42       2.750  32.548 -20.270  1.00  0.00           N  
ATOM    692  CA  ARG A  42       1.304  32.678 -20.421  1.00  0.00           C  
ATOM    693  C   ARG A  42       0.572  31.608 -19.617  1.00  0.00           C  
ATOM    694  O   ARG A  42      -0.569  31.813 -19.198  1.00  0.00           O  
ATOM    695  CB  ARG A  42       0.907  32.589 -21.896  1.00  0.00           C  
ATOM    696  CG  ARG A  42       1.366  33.774 -22.730  1.00  0.00           C  
ATOM    697  CD  ARG A  42       0.881  33.673 -24.169  1.00  0.00           C  
ATOM    698  NE  ARG A  42       1.580  32.619 -24.900  1.00  0.00           N  
ATOM    699  CZ  ARG A  42       1.369  32.315 -26.178  1.00  0.00           C  
ATOM    700  NH1 ARG A  42       0.470  32.981 -26.894  1.00  0.00           N  
ATOM    701  NH2 ARG A  42       2.061  31.337 -26.744  1.00  0.00           N  
ATOM    702  H   ARG A  42       3.310  32.317 -21.078  1.00  0.00           H  
ATOM    703  HA  ARG A  42       1.002  33.653 -20.038  1.00  0.00           H  
ATOM    704 1HB  ARG A  42       1.328  31.684 -22.332  1.00  0.00           H  
ATOM    705 2HB  ARG A  42      -0.178  32.517 -21.977  1.00  0.00           H  
ATOM    706 1HG  ARG A  42       0.973  34.696 -22.300  1.00  0.00           H  
ATOM    707 2HG  ARG A  42       2.456  33.813 -22.738  1.00  0.00           H  
ATOM    708 1HD  ARG A  42      -0.185  33.448 -24.179  1.00  0.00           H  
ATOM    709 2HD  ARG A  42       1.057  34.619 -24.679  1.00  0.00           H  
ATOM    710  HE  ARG A  42       2.275  32.081 -24.399  1.00  0.00           H  
ATOM    711 1HH1 ARG A  42      -0.062  33.727 -26.469  1.00  0.00           H  
ATOM    712 2HH1 ARG A  42       0.318  32.741 -27.863  1.00  0.00           H  
ATOM    713 1HH2 ARG A  42       2.746  30.825 -26.205  1.00  0.00           H  
ATOM    714 2HH2 ARG A  42       1.904  31.103 -27.713  1.00  0.00           H  
ATOM    715  N   LEU A  43       1.148  30.496 -19.397  1.00  0.00           N  
ATOM    716  CA  LEU A  43       0.607  29.361 -18.658  1.00  0.00           C  
ATOM    717  C   LEU A  43       0.525  29.671 -17.167  1.00  0.00           C  
ATOM    718  O   LEU A  43      -0.442  29.292 -16.502  1.00  0.00           O  
ATOM    719  CB  LEU A  43       1.468  28.115 -18.884  1.00  0.00           C  
ATOM    720  CG  LEU A  43       1.466  27.538 -20.301  1.00  0.00           C  
ATOM    721  CD1 LEU A  43       2.505  26.428 -20.422  1.00  0.00           C  
ATOM    722  CD2 LEU A  43       0.078  27.020 -20.665  1.00  0.00           C  
ATOM    723  H   LEU A  43       2.076  30.430 -19.791  1.00  0.00           H  
ATOM    724  HA  LEU A  43      -0.400  29.159 -19.022  1.00  0.00           H  
ATOM    725 1HB  LEU A  43       2.500  28.355 -18.632  1.00  0.00           H  
ATOM    726 2HB  LEU A  43       1.125  27.329 -18.212  1.00  0.00           H  
ATOM    727  HG  LEU A  43       1.751  28.315 -21.011  1.00  0.00           H  
ATOM    728 1HD1 LEU A  43       2.493  26.027 -21.436  1.00  0.00           H  
ATOM    729 2HD1 LEU A  43       3.494  26.830 -20.204  1.00  0.00           H  
ATOM    730 3HD1 LEU A  43       2.272  25.633 -19.715  1.00  0.00           H  
ATOM    731 1HD2 LEU A  43       0.095  26.614 -21.677  1.00  0.00           H  
ATOM    732 2HD2 LEU A  43      -0.214  26.237 -19.964  1.00  0.00           H  
ATOM    733 3HD2 LEU A  43      -0.641  27.838 -20.614  1.00  0.00           H  
ATOM    734  N   LEU A  44       1.505  30.392 -16.615  1.00  0.00           N  
ATOM    735  CA  LEU A  44       1.497  30.832 -15.224  1.00  0.00           C  
ATOM    736  C   LEU A  44       0.439  31.907 -14.999  1.00  0.00           C  
ATOM    737  O   LEU A  44      -0.235  31.914 -13.966  1.00  0.00           O  
ATOM    738  CB  LEU A  44       2.875  31.365 -14.823  1.00  0.00           C  
ATOM    739  CG  LEU A  44       3.924  30.318 -14.444  1.00  0.00           C  
ATOM    740  CD1 LEU A  44       5.296  30.969 -14.301  1.00  0.00           C  
ATOM    741  CD2 LEU A  44       3.527  29.605 -13.156  1.00  0.00           C  
ATOM    742  H   LEU A  44       2.287  30.638 -17.204  1.00  0.00           H  
ATOM    743  HA  LEU A  44       1.257  29.977 -14.592  1.00  0.00           H  
ATOM    744 1HB  LEU A  44       3.278  31.944 -15.652  1.00  0.00           H  
ATOM    745 2HB  LEU A  44       2.755  32.030 -13.968  1.00  0.00           H  
ATOM    746  HG  LEU A  44       4.009  29.582 -15.244  1.00  0.00           H  
ATOM    747 1HD1 LEU A  44       6.032  30.211 -14.031  1.00  0.00           H  
ATOM    748 2HD1 LEU A  44       5.581  31.429 -15.247  1.00  0.00           H  
ATOM    749 3HD1 LEU A  44       5.258  31.731 -13.523  1.00  0.00           H  
ATOM    750 1HD2 LEU A  44       4.285  28.863 -12.902  1.00  0.00           H  
ATOM    751 2HD2 LEU A  44       3.446  30.332 -12.348  1.00  0.00           H  
ATOM    752 3HD2 LEU A  44       2.566  29.109 -13.296  1.00  0.00           H  
ATOM    753  N   GLU A  45       0.192  32.805 -15.961  1.00  0.00           N  
ATOM    754  CA  GLU A  45      -0.867  33.807 -15.911  1.00  0.00           C  
ATOM    755  C   GLU A  45      -2.246  33.155 -15.936  1.00  0.00           C  
ATOM    756  O   GLU A  45      -3.152  33.576 -15.213  1.00  0.00           O  
ATOM    757  CB  GLU A  45      -0.730  34.794 -17.073  1.00  0.00           C  
ATOM    758  CG  GLU A  45       0.470  35.721 -16.955  1.00  0.00           C  
ATOM    759  CD  GLU A  45       0.631  36.650 -18.148  1.00  0.00           C  
ATOM    760  OE1 GLU A  45       1.639  37.389 -18.210  1.00  0.00           O  
ATOM    761  OE2 GLU A  45      -0.259  36.639 -19.027  1.00  0.00           O  
ATOM    762  H   GLU A  45       0.795  32.767 -16.770  1.00  0.00           H  
ATOM    763  HA  GLU A  45      -0.778  34.358 -14.974  1.00  0.00           H  
ATOM    764 1HB  GLU A  45      -0.643  34.243 -18.010  1.00  0.00           H  
ATOM    765 2HB  GLU A  45      -1.628  35.408 -17.137  1.00  0.00           H  
ATOM    766 1HG  GLU A  45       0.362  36.326 -16.055  1.00  0.00           H  
ATOM    767 2HG  GLU A  45       1.372  35.119 -16.849  1.00  0.00           H  
ATOM    768  N   GLU A  46      -2.387  32.133 -16.757  1.00  0.00           N  
ATOM    769  CA  GLU A  46      -3.627  31.371 -16.872  1.00  0.00           C  
ATOM    770  C   GLU A  46      -3.933  30.616 -15.582  1.00  0.00           C  
ATOM    771  O   GLU A  46      -5.093  30.510 -15.179  1.00  0.00           O  
ATOM    772  CB  GLU A  46      -3.550  30.394 -18.048  1.00  0.00           C  
ATOM    773  CG  GLU A  46      -4.890  29.780 -18.426  1.00  0.00           C  
ATOM    774  CD  GLU A  46      -4.846  29.000 -19.730  1.00  0.00           C  
ATOM    775  OE1 GLU A  46      -5.848  28.331 -20.072  1.00  0.00           O  
ATOM    776  OE2 GLU A  46      -3.801  29.058 -20.416  1.00  0.00           O  
ATOM    777  H   GLU A  46      -1.595  31.873 -17.328  1.00  0.00           H  
ATOM    778  HA  GLU A  46      -4.446  32.068 -17.052  1.00  0.00           H  
ATOM    779 1HB  GLU A  46      -3.153  30.909 -18.923  1.00  0.00           H  
ATOM    780 2HB  GLU A  46      -2.862  29.584 -17.804  1.00  0.00           H  
ATOM    781 1HG  GLU A  46      -5.208  29.109 -17.629  1.00  0.00           H  
ATOM    782 2HG  GLU A  46      -5.630  30.574 -18.512  1.00  0.00           H  
ATOM    783  N   ALA A  47      -2.876  30.001 -14.952  1.00  0.00           N  
ATOM    784  CA  ALA A  47      -2.997  29.331 -13.660  1.00  0.00           C  
ATOM    785  C   ALA A  47      -3.472  30.301 -12.581  1.00  0.00           C  
ATOM    786  O   ALA A  47      -4.359  29.973 -11.790  1.00  0.00           O  
ATOM    787  CB  ALA A  47      -1.663  28.705 -13.258  1.00  0.00           C  
ATOM    788  H   ALA A  47      -1.978  30.020 -15.414  1.00  0.00           H  
ATOM    789  HA  ALA A  47      -3.742  28.541 -13.756  1.00  0.00           H  
ATOM    790 1HB  ALA A  47      -1.770  28.210 -12.293  1.00  0.00           H  
ATOM    791 2HB  ALA A  47      -1.363  27.975 -14.010  1.00  0.00           H  
ATOM    792 3HB  ALA A  47      -0.904  29.482 -13.184  1.00  0.00           H  
ATOM    793  N   GLU A  48      -3.054  31.522 -12.613  1.00  0.00           N  
ATOM    794  CA  GLU A  48      -3.456  32.568 -11.677  1.00  0.00           C  
ATOM    795  C   GLU A  48      -4.900  32.998 -11.915  1.00  0.00           C  
ATOM    796  O   GLU A  48      -5.651  33.224 -10.964  1.00  0.00           O  
ATOM    797  CB  GLU A  48      -2.522  33.776 -11.788  1.00  0.00           C  
ATOM    798  CG  GLU A  48      -1.165  33.567 -11.133  1.00  0.00           C  
ATOM    799  CD  GLU A  48      -0.242  34.768 -11.266  1.00  0.00           C  
ATOM    800  OE1 GLU A  48       0.851  34.764 -10.657  1.00  0.00           O  
ATOM    801  OE2 GLU A  48      -0.617  35.722 -11.984  1.00  0.00           O  
ATOM    802  H   GLU A  48      -2.401  31.746 -13.350  1.00  0.00           H  
ATOM    803  HA  GLU A  48      -3.391  32.170 -10.664  1.00  0.00           H  
ATOM    804 1HB  GLU A  48      -2.359  34.014 -12.839  1.00  0.00           H  
ATOM    805 2HB  GLU A  48      -2.993  34.643 -11.325  1.00  0.00           H  
ATOM    806 1HG  GLU A  48      -1.313  33.357 -10.074  1.00  0.00           H  
ATOM    807 2HG  GLU A  48      -0.686  32.699 -11.584  1.00  0.00           H  
ATOM    808  N   ARG A  49      -5.271  33.219 -13.161  1.00  0.00           N  
ATOM    809  CA  ARG A  49      -6.642  33.570 -13.516  1.00  0.00           C  
ATOM    810  C   ARG A  49      -7.623  32.512 -13.023  1.00  0.00           C  
ATOM    811  O   ARG A  49      -8.688  32.842 -12.497  1.00  0.00           O  
ATOM    812  CB  ARG A  49      -6.777  33.746 -15.030  1.00  0.00           C  
ATOM    813  CG  ARG A  49      -8.097  34.366 -15.462  1.00  0.00           C  
ATOM    814  CD  ARG A  49      -8.148  34.591 -16.967  1.00  0.00           C  
ATOM    815  NE  ARG A  49      -8.241  33.331 -17.698  1.00  0.00           N  
ATOM    816  CZ  ARG A  49      -8.187  33.216 -19.022  1.00  0.00           C  
ATOM    817  NH1 ARG A  49      -8.038  34.290 -19.790  1.00  0.00           N  
ATOM    818  NH2 ARG A  49      -8.281  32.020 -19.583  1.00  0.00           N  
ATOM    819  H   ARG A  49      -4.578  33.141 -13.892  1.00  0.00           H  
ATOM    820  HA  ARG A  49      -6.894  34.514 -13.032  1.00  0.00           H  
ATOM    821 1HB  ARG A  49      -5.969  34.378 -15.396  1.00  0.00           H  
ATOM    822 2HB  ARG A  49      -6.681  32.777 -15.519  1.00  0.00           H  
ATOM    823 1HG  ARG A  49      -8.918  33.703 -15.187  1.00  0.00           H  
ATOM    824 2HG  ARG A  49      -8.226  35.329 -14.967  1.00  0.00           H  
ATOM    825 1HD  ARG A  49      -9.019  35.196 -17.215  1.00  0.00           H  
ATOM    826 2HD  ARG A  49      -7.244  35.108 -17.288  1.00  0.00           H  
ATOM    827  HE  ARG A  49      -8.355  32.482 -17.160  1.00  0.00           H  
ATOM    828 1HH1 ARG A  49      -7.964  35.206 -19.369  1.00  0.00           H  
ATOM    829 2HH1 ARG A  49      -7.998  34.191 -20.794  1.00  0.00           H  
ATOM    830 1HH2 ARG A  49      -8.393  31.198 -19.005  1.00  0.00           H  
ATOM    831 2HH2 ARG A  49      -8.240  31.929 -20.587  1.00  0.00           H  
ATOM    832  N   LEU A  50      -7.273  31.251 -13.197  1.00  0.00           N  
ATOM    833  CA  LEU A  50      -8.080  30.117 -12.761  1.00  0.00           C  
ATOM    834  C   LEU A  50      -8.237  30.113 -11.244  1.00  0.00           C  
ATOM    835  O   LEU A  50      -9.325  29.845 -10.729  1.00  0.00           O  
ATOM    836  CB  LEU A  50      -7.451  28.801 -13.224  1.00  0.00           C  
ATOM    837  CG  LEU A  50      -8.339  27.558 -13.142  1.00  0.00           C  
ATOM    838  CD1 LEU A  50      -9.436  27.620 -14.199  1.00  0.00           C  
ATOM    839  CD2 LEU A  50      -7.504  26.292 -13.303  1.00  0.00           C  
ATOM    840  H   LEU A  50      -6.392  31.079 -13.661  1.00  0.00           H  
ATOM    841  HA  LEU A  50      -9.070  30.205 -13.207  1.00  0.00           H  
ATOM    842 1HB  LEU A  50      -7.141  28.911 -14.262  1.00  0.00           H  
ATOM    843 2HB  LEU A  50      -6.565  28.608 -12.620  1.00  0.00           H  
ATOM    844  HG  LEU A  50      -8.839  27.531 -12.173  1.00  0.00           H  
ATOM    845 1HD1 LEU A  50     -10.060  26.729 -14.128  1.00  0.00           H  
ATOM    846 2HD1 LEU A  50     -10.050  28.506 -14.035  1.00  0.00           H  
ATOM    847 3HD1 LEU A  50      -8.985  27.669 -15.189  1.00  0.00           H  
ATOM    848 1HD2 LEU A  50      -8.153  25.418 -13.241  1.00  0.00           H  
ATOM    849 2HD2 LEU A  50      -7.005  26.306 -14.272  1.00  0.00           H  
ATOM    850 3HD2 LEU A  50      -6.756  26.246 -12.511  1.00  0.00           H  
ATOM    851  N   LEU A  51      -7.219  30.418 -10.534  1.00  0.00           N  
ATOM    852  CA  LEU A  51      -7.238  30.496  -9.078  1.00  0.00           C  
ATOM    853  C   LEU A  51      -8.131  31.638  -8.606  1.00  0.00           C  
ATOM    854  O   LEU A  51      -8.864  31.494  -7.625  1.00  0.00           O  
ATOM    855  CB  LEU A  51      -5.819  30.683  -8.533  1.00  0.00           C  
ATOM    856  CG  LEU A  51      -4.963  29.420  -8.423  1.00  0.00           C  
ATOM    857  CD1 LEU A  51      -3.510  29.787  -8.145  1.00  0.00           C  
ATOM    858  CD2 LEU A  51      -5.505  28.499  -7.334  1.00  0.00           C  
ATOM    859  H   LEU A  51      -6.359  30.614 -11.026  1.00  0.00           H  
ATOM    860  HA  LEU A  51      -7.641  29.562  -8.687  1.00  0.00           H  
ATOM    861 1HB  LEU A  51      -5.288  31.381  -9.179  1.00  0.00           H  
ATOM    862 2HB  LEU A  51      -5.884  31.120  -7.537  1.00  0.00           H  
ATOM    863  HG  LEU A  51      -4.976  28.888  -9.375  1.00  0.00           H  
ATOM    864 1HD1 LEU A  51      -2.913  28.878  -8.070  1.00  0.00           H  
ATOM    865 2HD1 LEU A  51      -3.128  30.404  -8.959  1.00  0.00           H  
ATOM    866 3HD1 LEU A  51      -3.447  30.340  -7.209  1.00  0.00           H  
ATOM    867 1HD2 LEU A  51      -4.884  27.605  -7.271  1.00  0.00           H  
ATOM    868 2HD2 LEU A  51      -5.490  29.020  -6.376  1.00  0.00           H  
ATOM    869 3HD2 LEU A  51      -6.529  28.213  -7.576  1.00  0.00           H  
ATOM    870  N   GLU A  52      -8.104  32.815  -9.265  1.00  0.00           N  
ATOM    871  CA  GLU A  52      -8.955  33.961  -8.959  1.00  0.00           C  
ATOM    872  C   GLU A  52     -10.426  33.638  -9.204  1.00  0.00           C  
ATOM    873  O   GLU A  52     -11.294  34.043  -8.429  1.00  0.00           O  
ATOM    874  CB  GLU A  52      -8.538  35.178  -9.789  1.00  0.00           C  
ATOM    875  CG  GLU A  52      -7.256  35.841  -9.307  1.00  0.00           C  
ATOM    876  CD  GLU A  52      -6.818  37.006 -10.180  1.00  0.00           C  
ATOM    877  OE1 GLU A  52      -5.742  37.589  -9.919  1.00  0.00           O  
ATOM    878  OE2 GLU A  52      -7.559  37.340 -11.132  1.00  0.00           O  
ATOM    879  H   GLU A  52      -7.438  32.885 -10.021  1.00  0.00           H  
ATOM    880  HA  GLU A  52      -8.840  34.205  -7.902  1.00  0.00           H  
ATOM    881 1HB  GLU A  52      -8.396  34.879 -10.828  1.00  0.00           H  
ATOM    882 2HB  GLU A  52      -9.334  35.922  -9.769  1.00  0.00           H  
ATOM    883 1HG  GLU A  52      -7.407  36.204  -8.291  1.00  0.00           H  
ATOM    884 2HG  GLU A  52      -6.461  35.097  -9.283  1.00  0.00           H  
ATOM    885  N   GLU A  53     -10.716  32.869 -10.297  1.00  0.00           N  
ATOM    886  CA  GLU A  53     -12.071  32.444 -10.636  1.00  0.00           C  
ATOM    887  C   GLU A  53     -12.632  31.495  -9.581  1.00  0.00           C  
ATOM    888  O   GLU A  53     -13.808  31.581  -9.223  1.00  0.00           O  
ATOM    889  CB  GLU A  53     -12.097  31.775 -12.012  1.00  0.00           C  
ATOM    890  CG  GLU A  53     -11.925  32.746 -13.171  1.00  0.00           C  
ATOM    891  CD  GLU A  53     -11.933  32.065 -14.531  1.00  0.00           C  
ATOM    892  OE1 GLU A  53     -11.807  32.765 -15.561  1.00  0.00           O  
ATOM    893  OE2 GLU A  53     -12.067  30.822 -14.566  1.00  0.00           O  
ATOM    894  H   GLU A  53      -9.949  32.587 -10.891  1.00  0.00           H  
ATOM    895  HA  GLU A  53     -12.713  33.325 -10.666  1.00  0.00           H  
ATOM    896 1HB  GLU A  53     -11.302  31.032 -12.070  1.00  0.00           H  
ATOM    897 2HB  GLU A  53     -13.044  31.252 -12.144  1.00  0.00           H  
ATOM    898 1HG  GLU A  53     -12.733  33.477 -13.142  1.00  0.00           H  
ATOM    899 2HG  GLU A  53     -10.984  33.281 -13.047  1.00  0.00           H  
ATOM    900  N   VAL A  54     -11.789  30.648  -9.080  1.00  0.00           N  
ATOM    901  CA  VAL A  54     -12.168  29.654  -8.081  1.00  0.00           C  
ATOM    902  C   VAL A  54     -12.365  30.331  -6.727  1.00  0.00           C  
ATOM    903  O   VAL A  54     -13.296  29.999  -5.989  1.00  0.00           O  
ATOM    904  CB  VAL A  54     -11.112  28.532  -7.968  1.00  0.00           C  
ATOM    905  CG1 VAL A  54     -11.452  27.585  -6.818  1.00  0.00           C  
ATOM    906  CG2 VAL A  54     -11.007  27.763  -9.284  1.00  0.00           C  
ATOM    907  H   VAL A  54     -10.832  30.684  -9.400  1.00  0.00           H  
ATOM    908  HA  VAL A  54     -13.113  29.201  -8.384  1.00  0.00           H  
ATOM    909  HB  VAL A  54     -10.145  28.978  -7.734  1.00  0.00           H  
ATOM    910 1HG1 VAL A  54     -10.696  26.802  -6.755  1.00  0.00           H  
ATOM    911 2HG1 VAL A  54     -11.474  28.143  -5.882  1.00  0.00           H  
ATOM    912 3HG1 VAL A  54     -12.427  27.133  -6.996  1.00  0.00           H  
ATOM    913 1HG2 VAL A  54     -10.258  26.977  -9.187  1.00  0.00           H  
ATOM    914 2HG2 VAL A  54     -11.973  27.317  -9.523  1.00  0.00           H  
ATOM    915 3HG2 VAL A  54     -10.715  28.446 -10.082  1.00  0.00           H  
ATOM    916  N   GLU A  55     -11.591  31.372  -6.399  1.00  0.00           N  
ATOM    917  CA  GLU A  55     -11.690  32.149  -5.167  1.00  0.00           C  
ATOM    918  C   GLU A  55     -12.943  33.020  -5.164  1.00  0.00           C  
ATOM    919  O   GLU A  55     -13.575  33.204  -4.121  1.00  0.00           O  
ATOM    920  CB  GLU A  55     -10.445  33.018  -4.977  1.00  0.00           C  
ATOM    921  CG  GLU A  55     -10.362  33.684  -3.611  1.00  0.00           C  
ATOM    922  CD  GLU A  55      -9.091  34.494  -3.415  1.00  0.00           C  
ATOM    923  OE1 GLU A  55      -8.862  35.001  -2.293  1.00  0.00           O  
ATOM    924  OE2 GLU A  55      -8.318  34.624  -4.390  1.00  0.00           O  
ATOM    925  H   GLU A  55     -10.888  31.618  -7.081  1.00  0.00           H  
ATOM    926  HA  GLU A  55     -11.763  31.458  -4.327  1.00  0.00           H  
ATOM    927 1HB  GLU A  55      -9.552  32.408  -5.113  1.00  0.00           H  
ATOM    928 2HB  GLU A  55     -10.427  33.799  -5.737  1.00  0.00           H  
ATOM    929 1HG  GLU A  55     -11.219  34.345  -3.488  1.00  0.00           H  
ATOM    930 2HG  GLU A  55     -10.417  32.916  -2.840  1.00  0.00           H  
ATOM    931  N   ARG A  56     -13.294  33.543  -6.285  1.00  0.00           N  
ATOM    932  CA  ARG A  56     -14.537  34.297  -6.398  1.00  0.00           C  
ATOM    933  C   ARG A  56     -15.748  33.391  -6.203  1.00  0.00           C  
ATOM    934  O   ARG A  56     -16.725  33.780  -5.559  1.00  0.00           O  
ATOM    935  CB  ARG A  56     -14.620  34.997  -7.756  1.00  0.00           C  
ATOM    936  CG  ARG A  56     -13.800  36.274  -7.842  1.00  0.00           C  
ATOM    937  CD  ARG A  56     -13.967  36.962  -9.190  1.00  0.00           C  
ATOM    938  NE  ARG A  56     -13.129  38.153  -9.295  1.00  0.00           N  
ATOM    939  CZ  ARG A  56     -13.088  38.961 -10.351  1.00  0.00           C  
ATOM    940  NH1 ARG A  56     -13.841  38.720 -11.418  1.00  0.00           N  
ATOM    941  NH2 ARG A  56     -12.289  40.018 -10.340  1.00  0.00           N  
ATOM    942  H   ARG A  56     -12.708  33.435  -7.101  1.00  0.00           H  
ATOM    943  HA  ARG A  56     -14.554  35.055  -5.614  1.00  0.00           H  
ATOM    944 1HB  ARG A  56     -14.275  34.320  -8.536  1.00  0.00           H  
ATOM    945 2HB  ARG A  56     -15.659  35.246  -7.974  1.00  0.00           H  
ATOM    946 1HG  ARG A  56     -14.121  36.966  -7.063  1.00  0.00           H  
ATOM    947 2HG  ARG A  56     -12.744  36.038  -7.706  1.00  0.00           H  
ATOM    948 1HD  ARG A  56     -13.686  36.274  -9.987  1.00  0.00           H  
ATOM    949 2HD  ARG A  56     -15.006  37.262  -9.319  1.00  0.00           H  
ATOM    950  HE  ARG A  56     -12.536  38.381  -8.508  1.00  0.00           H  
ATOM    951 1HH1 ARG A  56     -14.453  37.916 -11.433  1.00  0.00           H  
ATOM    952 2HH1 ARG A  56     -13.802  39.340 -12.214  1.00  0.00           H  
ATOM    953 1HH2 ARG A  56     -11.713  40.208  -9.531  1.00  0.00           H  
ATOM    954 2HH2 ARG A  56     -12.255  40.633 -11.139  1.00  0.00           H  
TER                                                                             
ATOM    956  N   THR B  57     -17.501   9.478  19.831  1.00  0.00           N  
ATOM    957  CA  THR B  57     -17.075   8.217  19.233  1.00  0.00           C  
ATOM    958  C   THR B  57     -15.936   8.446  18.244  1.00  0.00           C  
ATOM    959  O   THR B  57     -16.085   9.204  17.283  1.00  0.00           O  
ATOM    960  CB  THR B  57     -18.244   7.513  18.521  1.00  0.00           C  
ATOM    961  OG1 THR B  57     -19.175   8.497  18.055  1.00  0.00           O  
ATOM    962  CG2 THR B  57     -18.965   6.554  19.463  1.00  0.00           C  
ATOM    963  H   THR B  57     -17.762   9.497  20.807  1.00  0.00           H  
ATOM    964  HA  THR B  57     -16.714   7.562  20.027  1.00  0.00           H  
ATOM    965  HB  THR B  57     -17.865   6.950  17.668  1.00  0.00           H  
ATOM    966  HG1 THR B  57     -18.860   9.373  18.292  1.00  0.00           H  
ATOM    967 1HG2 THR B  57     -19.785   6.071  18.933  1.00  0.00           H  
ATOM    968 2HG2 THR B  57     -18.265   5.797  19.817  1.00  0.00           H  
ATOM    969 3HG2 THR B  57     -19.360   7.108  20.314  1.00  0.00           H  
ATOM    970  N   ASN B  58     -14.746   8.366  18.697  1.00  0.00           N  
ATOM    971  CA  ASN B  58     -13.520   8.539  17.925  1.00  0.00           C  
ATOM    972  C   ASN B  58     -13.410   7.505  16.808  1.00  0.00           C  
ATOM    973  O   ASN B  58     -13.120   6.336  17.066  1.00  0.00           O  
ATOM    974  CB  ASN B  58     -12.295   8.465  18.840  1.00  0.00           C  
ATOM    975  CG  ASN B  58     -11.020   8.902  18.146  1.00  0.00           C  
ATOM    976  OD1 ASN B  58     -11.061   9.524  17.081  1.00  0.00           O  
ATOM    977  ND2 ASN B  58      -9.879   8.581  18.744  1.00  0.00           N  
ATOM    978  H   ASN B  58     -14.681   8.163  19.684  1.00  0.00           H  
ATOM    979  HA  ASN B  58     -13.544   9.523  17.453  1.00  0.00           H  
ATOM    980 1HB  ASN B  58     -12.454   9.099  19.714  1.00  0.00           H  
ATOM    981 2HB  ASN B  58     -12.168   7.443  19.196  1.00  0.00           H  
ATOM    982 1HD2 ASN B  58      -9.007   8.844  18.331  1.00  0.00           H  
ATOM    983 2HD2 ASN B  58      -9.892   8.077  19.607  1.00  0.00           H  
ATOM    984  N   LEU B  59     -13.802   7.832  15.524  1.00  0.00           N  
ATOM    985  CA  LEU B  59     -13.763   6.961  14.354  1.00  0.00           C  
ATOM    986  C   LEU B  59     -12.326   6.722  13.902  1.00  0.00           C  
ATOM    987  O   LEU B  59     -11.483   7.615  14.001  1.00  0.00           O  
ATOM    988  CB  LEU B  59     -14.576   7.567  13.207  1.00  0.00           C  
ATOM    989  CG  LEU B  59     -16.089   7.648  13.418  1.00  0.00           C  
ATOM    990  CD1 LEU B  59     -16.734   8.485  12.318  1.00  0.00           C  
ATOM    991  CD2 LEU B  59     -16.699   6.252  13.461  1.00  0.00           C  
ATOM    992  H   LEU B  59     -14.144   8.777  15.423  1.00  0.00           H  
ATOM    993  HA  LEU B  59     -14.202   6.001  14.623  1.00  0.00           H  
ATOM    994 1HB  LEU B  59     -14.218   8.579  13.025  1.00  0.00           H  
ATOM    995 2HB  LEU B  59     -14.404   6.975  12.308  1.00  0.00           H  
ATOM    996  HG  LEU B  59     -16.298   8.154  14.361  1.00  0.00           H  
ATOM    997 1HD1 LEU B  59     -17.811   8.534  12.482  1.00  0.00           H  
ATOM    998 2HD1 LEU B  59     -16.319   9.493  12.337  1.00  0.00           H  
ATOM    999 3HD1 LEU B  59     -16.535   8.028  11.349  1.00  0.00           H  
ATOM   1000 1HD2 LEU B  59     -17.776   6.330  13.613  1.00  0.00           H  
ATOM   1001 2HD2 LEU B  59     -16.501   5.739  12.519  1.00  0.00           H  
ATOM   1002 3HD2 LEU B  59     -16.257   5.687  14.282  1.00  0.00           H  
ATOM   1003  N   CYS B  60     -12.083   5.494  13.560  1.00  0.00           N  
ATOM   1004  CA  CYS B  60     -10.771   5.137  13.032  1.00  0.00           C  
ATOM   1005  C   CYS B  60     -10.449   5.945  11.781  1.00  0.00           C  
ATOM   1006  O   CYS B  60     -11.329   6.200  10.958  1.00  0.00           O  
ATOM   1007  CB  CYS B  60     -10.709   3.643  12.716  1.00  0.00           C  
ATOM   1008  SG  CYS B  60     -10.769   2.587  14.180  1.00  0.00           S  
ATOM   1009  H   CYS B  60     -12.788   4.777  13.653  1.00  0.00           H  
ATOM   1010  HA  CYS B  60     -10.020   5.364  13.789  1.00  0.00           H  
ATOM   1011 1HB  CYS B  60     -11.542   3.373  12.067  1.00  0.00           H  
ATOM   1012 2HB  CYS B  60      -9.789   3.423  12.175  1.00  0.00           H  
ATOM   1013  N   PRO B  61      -9.228   6.357  11.607  1.00  0.00           N  
ATOM   1014  CA  PRO B  61      -8.823   7.248  10.517  1.00  0.00           C  
ATOM   1015  C   PRO B  61      -8.566   6.502   9.209  1.00  0.00           C  
ATOM   1016  O   PRO B  61      -7.502   6.657   8.605  1.00  0.00           O  
ATOM   1017  CB  PRO B  61      -7.534   7.885  11.044  1.00  0.00           C  
ATOM   1018  CG  PRO B  61      -6.911   6.834  11.903  1.00  0.00           C  
ATOM   1019  CD  PRO B  61      -8.007   6.039  12.554  1.00  0.00           C  
ATOM   1020  HA  PRO B  61      -9.602   8.009  10.364  1.00  0.00           H  
ATOM   1021 1HB  PRO B  61      -6.889   8.179  10.203  1.00  0.00           H  
ATOM   1022 2HB  PRO B  61      -7.769   8.802  11.604  1.00  0.00           H  
ATOM   1023 1HG  PRO B  61      -6.267   6.180  11.296  1.00  0.00           H  
ATOM   1024 2HG  PRO B  61      -6.266   7.298  12.664  1.00  0.00           H  
ATOM   1025 1HD  PRO B  61      -7.739   4.972  12.550  1.00  0.00           H  
ATOM   1026 2HD  PRO B  61      -8.159   6.397  13.583  1.00  0.00           H  
ATOM   1027  N   PHE B  62      -9.464   5.624   8.754  1.00  0.00           N  
ATOM   1028  CA  PHE B  62      -9.287   4.867   7.521  1.00  0.00           C  
ATOM   1029  C   PHE B  62      -9.230   5.799   6.316  1.00  0.00           C  
ATOM   1030  O   PHE B  62      -8.568   5.496   5.321  1.00  0.00           O  
ATOM   1031  CB  PHE B  62     -10.419   3.850   7.344  1.00  0.00           C  
ATOM   1032  CG  PHE B  62     -10.340   2.683   8.291  1.00  0.00           C  
ATOM   1033  CD1 PHE B  62      -9.241   1.833   8.278  1.00  0.00           C  
ATOM   1034  CD2 PHE B  62     -11.366   2.436   9.195  1.00  0.00           C  
ATOM   1035  CE1 PHE B  62      -9.165   0.752   9.154  1.00  0.00           C  
ATOM   1036  CE2 PHE B  62     -11.297   1.358  10.072  1.00  0.00           C  
ATOM   1037  CZ  PHE B  62     -10.197   0.517  10.049  1.00  0.00           C  
ATOM   1038  H   PHE B  62     -10.303   5.486   9.300  1.00  0.00           H  
ATOM   1039  HA  PHE B  62      -8.341   4.327   7.579  1.00  0.00           H  
ATOM   1040 1HB  PHE B  62     -11.378   4.344   7.493  1.00  0.00           H  
ATOM   1041 2HB  PHE B  62     -10.404   3.463   6.326  1.00  0.00           H  
ATOM   1042  HD1 PHE B  62      -8.432   2.020   7.572  1.00  0.00           H  
ATOM   1043  HD2 PHE B  62     -12.232   3.098   9.213  1.00  0.00           H  
ATOM   1044  HE1 PHE B  62      -8.296   0.095   9.134  1.00  0.00           H  
ATOM   1045  HE2 PHE B  62     -12.108   1.174  10.776  1.00  0.00           H  
ATOM   1046  HZ  PHE B  62     -10.144  -0.329  10.733  1.00  0.00           H  
ATOM   1047  N   GLY B  63      -9.907   6.963   6.431  1.00  0.00           N  
ATOM   1048  CA  GLY B  63      -9.888   7.939   5.353  1.00  0.00           C  
ATOM   1049  C   GLY B  63      -8.495   8.447   5.033  1.00  0.00           C  
ATOM   1050  O   GLY B  63      -8.159   8.661   3.866  1.00  0.00           O  
ATOM   1051  H   GLY B  63     -10.433   7.166   7.269  1.00  0.00           H  
ATOM   1052 1HA  GLY B  63     -10.313   7.495   4.453  1.00  0.00           H  
ATOM   1053 2HA  GLY B  63     -10.516   8.788   5.620  1.00  0.00           H  
ATOM   1054  N   GLU B  64      -7.669   8.621   6.125  1.00  0.00           N  
ATOM   1055  CA  GLU B  64      -6.299   9.101   5.968  1.00  0.00           C  
ATOM   1056  C   GLU B  64      -5.442   8.088   5.215  1.00  0.00           C  
ATOM   1057  O   GLU B  64      -4.494   8.462   4.522  1.00  0.00           O  
ATOM   1058  CB  GLU B  64      -5.676   9.405   7.333  1.00  0.00           C  
ATOM   1059  CG  GLU B  64      -6.343  10.557   8.071  1.00  0.00           C  
ATOM   1060  CD  GLU B  64      -5.732  10.829   9.436  1.00  0.00           C  
ATOM   1061  OE1 GLU B  64      -6.321  11.607  10.221  1.00  0.00           O  
ATOM   1062  OE2 GLU B  64      -4.656  10.259   9.724  1.00  0.00           O  
ATOM   1063  H   GLU B  64      -8.015   8.414   7.051  1.00  0.00           H  
ATOM   1064  HA  GLU B  64      -6.320  10.021   5.382  1.00  0.00           H  
ATOM   1065 1HB  GLU B  64      -5.733   8.518   7.965  1.00  0.00           H  
ATOM   1066 2HB  GLU B  64      -4.621   9.649   7.205  1.00  0.00           H  
ATOM   1067 1HG  GLU B  64      -6.260  11.459   7.466  1.00  0.00           H  
ATOM   1068 2HG  GLU B  64      -7.401  10.332   8.194  1.00  0.00           H  
ATOM   1069  N   VAL B  65      -5.804   6.809   5.235  1.00  0.00           N  
ATOM   1070  CA  VAL B  65      -5.038   5.735   4.613  1.00  0.00           C  
ATOM   1071  C   VAL B  65      -5.550   5.488   3.196  1.00  0.00           C  
ATOM   1072  O   VAL B  65      -4.791   5.590   2.229  1.00  0.00           O  
ATOM   1073  CB  VAL B  65      -5.112   4.432   5.441  1.00  0.00           C  
ATOM   1074  CG1 VAL B  65      -4.343   3.308   4.749  1.00  0.00           C  
ATOM   1075  CG2 VAL B  65      -4.570   4.665   6.851  1.00  0.00           C  
ATOM   1076  H   VAL B  65      -6.664   6.586   5.715  1.00  0.00           H  
ATOM   1077  HA  VAL B  65      -3.993   6.043   4.557  1.00  0.00           H  
ATOM   1078  HB  VAL B  65      -6.152   4.111   5.504  1.00  0.00           H  
ATOM   1079 1HG1 VAL B  65      -4.408   2.400   5.349  1.00  0.00           H  
ATOM   1080 2HG1 VAL B  65      -4.774   3.124   3.765  1.00  0.00           H  
ATOM   1081 3HG1 VAL B  65      -3.298   3.596   4.640  1.00  0.00           H  
ATOM   1082 1HG2 VAL B  65      -4.630   3.738   7.421  1.00  0.00           H  
ATOM   1083 2HG2 VAL B  65      -3.531   4.989   6.792  1.00  0.00           H  
ATOM   1084 3HG2 VAL B  65      -5.163   5.434   7.346  1.00  0.00           H  
ATOM   1085  N   PHE B  66      -6.870   5.396   2.989  1.00  0.00           N  
ATOM   1086  CA  PHE B  66      -7.454   4.986   1.717  1.00  0.00           C  
ATOM   1087  C   PHE B  66      -7.528   6.163   0.751  1.00  0.00           C  
ATOM   1088  O   PHE B  66      -7.460   5.979  -0.466  1.00  0.00           O  
ATOM   1089  CB  PHE B  66      -8.851   4.395   1.931  1.00  0.00           C  
ATOM   1090  CG  PHE B  66      -8.840   3.000   2.494  1.00  0.00           C  
ATOM   1091  CD1 PHE B  66      -8.823   1.895   1.652  1.00  0.00           C  
ATOM   1092  CD2 PHE B  66      -8.846   2.793   3.868  1.00  0.00           C  
ATOM   1093  CE1 PHE B  66      -8.812   0.602   2.170  1.00  0.00           C  
ATOM   1094  CE2 PHE B  66      -8.836   1.504   4.393  1.00  0.00           C  
ATOM   1095  CZ  PHE B  66      -8.820   0.410   3.543  1.00  0.00           C  
ATOM   1096  H   PHE B  66      -7.481   5.625   3.760  1.00  0.00           H  
ATOM   1097  HA  PHE B  66      -6.816   4.220   1.274  1.00  0.00           H  
ATOM   1098 1HB  PHE B  66      -9.415   5.032   2.611  1.00  0.00           H  
ATOM   1099 2HB  PHE B  66      -9.386   4.375   0.983  1.00  0.00           H  
ATOM   1100  HD1 PHE B  66      -8.818   2.048   0.573  1.00  0.00           H  
ATOM   1101  HD2 PHE B  66      -8.859   3.654   4.537  1.00  0.00           H  
ATOM   1102  HE1 PHE B  66      -8.797  -0.254   1.496  1.00  0.00           H  
ATOM   1103  HE2 PHE B  66      -8.842   1.354   5.473  1.00  0.00           H  
ATOM   1104  HZ  PHE B  66      -8.815  -0.599   3.953  1.00  0.00           H  
ATOM   1105  N   ASN B  67      -7.580   7.396   1.324  1.00  0.00           N  
ATOM   1106  CA  ASN B  67      -7.768   8.562   0.467  1.00  0.00           C  
ATOM   1107  C   ASN B  67      -6.517   9.435   0.424  1.00  0.00           C  
ATOM   1108  O   ASN B  67      -6.598  10.630   0.135  1.00  0.00           O  
ATOM   1109  CB  ASN B  67      -8.972   9.383   0.936  1.00  0.00           C  
ATOM   1110  CG  ASN B  67     -10.283   8.638   0.782  1.00  0.00           C  
ATOM   1111  OD1 ASN B  67     -10.461   7.859  -0.158  1.00  0.00           O  
ATOM   1112  ND2 ASN B  67     -11.209   8.870   1.704  1.00  0.00           N  
ATOM   1113  H   ASN B  67      -7.493   7.528   2.322  1.00  0.00           H  
ATOM   1114  HA  ASN B  67      -7.956   8.217  -0.551  1.00  0.00           H  
ATOM   1115 1HB  ASN B  67      -8.843   9.653   1.985  1.00  0.00           H  
ATOM   1116 2HB  ASN B  67      -9.026  10.309   0.364  1.00  0.00           H  
ATOM   1117 1HD2 ASN B  67     -12.094   8.406   1.652  1.00  0.00           H  
ATOM   1118 2HD2 ASN B  67     -11.023   9.509   2.450  1.00  0.00           H  
ATOM   1119  N   ALA B  68      -5.393   8.790   0.790  1.00  0.00           N  
ATOM   1120  CA  ALA B  68      -4.135   9.531   0.735  1.00  0.00           C  
ATOM   1121  C   ALA B  68      -3.867  10.054  -0.673  1.00  0.00           C  
ATOM   1122  O   ALA B  68      -4.220   9.404  -1.660  1.00  0.00           O  
ATOM   1123  CB  ALA B  68      -2.979   8.651   1.202  1.00  0.00           C  
ATOM   1124  H   ALA B  68      -5.384   7.828   1.097  1.00  0.00           H  
ATOM   1125  HA  ALA B  68      -4.218  10.389   1.403  1.00  0.00           H  
ATOM   1126 1HB  ALA B  68      -2.049   9.217   1.155  1.00  0.00           H  
ATOM   1127 2HB  ALA B  68      -3.157   8.330   2.228  1.00  0.00           H  
ATOM   1128 3HB  ALA B  68      -2.904   7.777   0.557  1.00  0.00           H  
ATOM   1129  N   THR B  69      -3.328  11.306  -0.735  1.00  0.00           N  
ATOM   1130  CA  THR B  69      -3.003  11.940  -2.008  1.00  0.00           C  
ATOM   1131  C   THR B  69      -1.967  11.121  -2.772  1.00  0.00           C  
ATOM   1132  O   THR B  69      -2.094  10.922  -3.982  1.00  0.00           O  
ATOM   1133  CB  THR B  69      -2.477  13.372  -1.801  1.00  0.00           C  
ATOM   1134  OG1 THR B  69      -3.464  14.141  -1.101  1.00  0.00           O  
ATOM   1135  CG2 THR B  69      -2.177  14.047  -3.136  1.00  0.00           C  
ATOM   1136  H   THR B  69      -3.149  11.807   0.124  1.00  0.00           H  
ATOM   1137  HA  THR B  69      -3.911  11.993  -2.610  1.00  0.00           H  
ATOM   1138  HB  THR B  69      -1.563  13.342  -1.209  1.00  0.00           H  
ATOM   1139  HG1 THR B  69      -4.229  13.590  -0.920  1.00  0.00           H  
ATOM   1140 1HG2 THR B  69      -1.807  15.057  -2.958  1.00  0.00           H  
ATOM   1141 2HG2 THR B  69      -1.422  13.473  -3.673  1.00  0.00           H  
ATOM   1142 3HG2 THR B  69      -3.087  14.095  -3.732  1.00  0.00           H  
ATOM   1143  N   ARG B  70      -1.046  10.631  -2.024  1.00  0.00           N  
ATOM   1144  CA  ARG B  70       0.010   9.812  -2.608  1.00  0.00           C  
ATOM   1145  C   ARG B  70       0.346   8.627  -1.708  1.00  0.00           C  
ATOM   1146  O   ARG B  70       0.615   8.802  -0.518  1.00  0.00           O  
ATOM   1147  CB  ARG B  70       1.265  10.651  -2.860  1.00  0.00           C  
ATOM   1148  CG  ARG B  70       2.356   9.915  -3.620  1.00  0.00           C  
ATOM   1149  CD  ARG B  70       3.496  10.845  -4.012  1.00  0.00           C  
ATOM   1150  NE  ARG B  70       4.048  10.499  -5.319  1.00  0.00           N  
ATOM   1151  CZ  ARG B  70       5.057  11.135  -5.908  1.00  0.00           C  
ATOM   1152  NH1 ARG B  70       5.647  12.167  -5.314  1.00  0.00           N  
ATOM   1153  NH2 ARG B  70       5.480  10.738  -7.098  1.00  0.00           N  
ATOM   1154  H   ARG B  70      -1.040  10.805  -1.029  1.00  0.00           H  
ATOM   1155  HA  ARG B  70      -0.344   9.420  -3.562  1.00  0.00           H  
ATOM   1156 1HB  ARG B  70       0.999  11.542  -3.427  1.00  0.00           H  
ATOM   1157 2HB  ARG B  70       1.679  10.981  -1.907  1.00  0.00           H  
ATOM   1158 1HG  ARG B  70       2.762   9.120  -2.994  1.00  0.00           H  
ATOM   1159 2HG  ARG B  70       1.938   9.483  -4.530  1.00  0.00           H  
ATOM   1160 1HD  ARG B  70       3.131  11.871  -4.054  1.00  0.00           H  
ATOM   1161 2HD  ARG B  70       4.293  10.774  -3.273  1.00  0.00           H  
ATOM   1162  HE  ARG B  70       3.634   9.720  -5.813  1.00  0.00           H  
ATOM   1163 1HH1 ARG B  70       5.330  12.476  -4.406  1.00  0.00           H  
ATOM   1164 2HH1 ARG B  70       6.412  12.642  -5.770  1.00  0.00           H  
ATOM   1165 1HH2 ARG B  70       5.036   9.954  -7.556  1.00  0.00           H  
ATOM   1166 2HH2 ARG B  70       6.245  11.218  -7.548  1.00  0.00           H  
ATOM   1167  N   PHE B  71       0.480   7.410  -2.386  1.00  0.00           N  
ATOM   1168  CA  PHE B  71       0.897   6.224  -1.647  1.00  0.00           C  
ATOM   1169  C   PHE B  71       2.412   6.060  -1.696  1.00  0.00           C  
ATOM   1170  O   PHE B  71       3.082   6.682  -2.523  1.00  0.00           O  
ATOM   1171  CB  PHE B  71       0.215   4.972  -2.209  1.00  0.00           C  
ATOM   1172  CG  PHE B  71      -1.154   4.720  -1.639  1.00  0.00           C  
ATOM   1173  CD1 PHE B  71      -1.568   3.430  -1.332  1.00  0.00           C  
ATOM   1174  CD2 PHE B  71      -2.029   5.775  -1.410  1.00  0.00           C  
ATOM   1175  CE1 PHE B  71      -2.836   3.193  -0.805  1.00  0.00           C  
ATOM   1176  CE2 PHE B  71      -3.297   5.546  -0.883  1.00  0.00           C  
ATOM   1177  CZ  PHE B  71      -3.699   4.255  -0.582  1.00  0.00           C  
ATOM   1178  H   PHE B  71       0.295   7.333  -3.376  1.00  0.00           H  
ATOM   1179  HA  PHE B  71       0.600   6.344  -0.604  1.00  0.00           H  
ATOM   1180 1HB  PHE B  71       0.122   5.063  -3.290  1.00  0.00           H  
ATOM   1181 2HB  PHE B  71       0.834   4.099  -2.006  1.00  0.00           H  
ATOM   1182  HD1 PHE B  71      -0.887   2.596  -1.507  1.00  0.00           H  
ATOM   1183  HD2 PHE B  71      -1.713   6.791  -1.647  1.00  0.00           H  
ATOM   1184  HE1 PHE B  71      -3.146   2.175  -0.569  1.00  0.00           H  
ATOM   1185  HE2 PHE B  71      -3.974   6.382  -0.708  1.00  0.00           H  
ATOM   1186  HZ  PHE B  71      -4.692   4.075  -0.172  1.00  0.00           H  
ATOM   1187  N   ALA B  72       2.880   5.202  -0.776  1.00  0.00           N  
ATOM   1188  CA  ALA B  72       4.305   4.891  -0.716  1.00  0.00           C  
ATOM   1189  C   ALA B  72       4.689   3.869  -1.782  1.00  0.00           C  
ATOM   1190  O   ALA B  72       3.838   3.120  -2.268  1.00  0.00           O  
ATOM   1191  CB  ALA B  72       4.679   4.373   0.671  1.00  0.00           C  
ATOM   1192  H   ALA B  72       2.253   4.764  -0.117  1.00  0.00           H  
ATOM   1193  HA  ALA B  72       4.860   5.808  -0.911  1.00  0.00           H  
ATOM   1194 1HB  ALA B  72       5.745   4.146   0.699  1.00  0.00           H  
ATOM   1195 2HB  ALA B  72       4.450   5.134   1.417  1.00  0.00           H  
ATOM   1196 3HB  ALA B  72       4.110   3.470   0.887  1.00  0.00           H  
ATOM   1197  N   SER B  73       5.992   4.003  -2.275  1.00  0.00           N  
ATOM   1198  CA  SER B  73       6.536   2.869  -3.016  1.00  0.00           C  
ATOM   1199  C   SER B  73       6.518   1.598  -2.174  1.00  0.00           C  
ATOM   1200  O   SER B  73       6.682   1.653  -0.954  1.00  0.00           O  
ATOM   1201  CB  SER B  73       7.964   3.165  -3.477  1.00  0.00           C  
ATOM   1202  OG  SER B  73       7.987   4.265  -4.370  1.00  0.00           O  
ATOM   1203  H   SER B  73       6.563   4.826  -2.147  1.00  0.00           H  
ATOM   1204  HA  SER B  73       5.914   2.700  -3.896  1.00  0.00           H  
ATOM   1205 1HB  SER B  73       8.588   3.381  -2.611  1.00  0.00           H  
ATOM   1206 2HB  SER B  73       8.378   2.285  -3.967  1.00  0.00           H  
ATOM   1207  HG  SER B  73       7.075   4.552  -4.460  1.00  0.00           H  
ATOM   1208  N   VAL B  74       6.337   0.431  -2.826  1.00  0.00           N  
ATOM   1209  CA  VAL B  74       6.142  -0.821  -2.103  1.00  0.00           C  
ATOM   1210  C   VAL B  74       7.408  -1.171  -1.324  1.00  0.00           C  
ATOM   1211  O   VAL B  74       7.335  -1.747  -0.236  1.00  0.00           O  
ATOM   1212  CB  VAL B  74       5.768  -1.977  -3.058  1.00  0.00           C  
ATOM   1213  CG1 VAL B  74       6.907  -2.259  -4.036  1.00  0.00           C  
ATOM   1214  CG2 VAL B  74       5.417  -3.233  -2.264  1.00  0.00           C  
ATOM   1215  H   VAL B  74       6.336   0.421  -3.836  1.00  0.00           H  
ATOM   1216  HA  VAL B  74       5.323  -0.688  -1.395  1.00  0.00           H  
ATOM   1217  HB  VAL B  74       4.907  -1.678  -3.656  1.00  0.00           H  
ATOM   1218 1HG1 VAL B  74       6.623  -3.076  -4.700  1.00  0.00           H  
ATOM   1219 2HG1 VAL B  74       7.109  -1.366  -4.627  1.00  0.00           H  
ATOM   1220 3HG1 VAL B  74       7.802  -2.538  -3.481  1.00  0.00           H  
ATOM   1221 1HG2 VAL B  74       5.155  -4.037  -2.952  1.00  0.00           H  
ATOM   1222 2HG2 VAL B  74       6.274  -3.534  -1.662  1.00  0.00           H  
ATOM   1223 3HG2 VAL B  74       4.570  -3.025  -1.610  1.00  0.00           H  
ATOM   1224  N   TYR B  75       8.688  -0.843  -1.863  1.00  0.00           N  
ATOM   1225  CA  TYR B  75       9.911  -1.169  -1.139  1.00  0.00           C  
ATOM   1226  C   TYR B  75       9.984  -0.409   0.180  1.00  0.00           C  
ATOM   1227  O   TYR B  75      10.683  -0.826   1.107  1.00  0.00           O  
ATOM   1228  CB  TYR B  75      11.142  -0.853  -1.993  1.00  0.00           C  
ATOM   1229  CG  TYR B  75      11.524   0.608  -1.990  1.00  0.00           C  
ATOM   1230  CD1 TYR B  75      10.892   1.515  -2.837  1.00  0.00           C  
ATOM   1231  CD2 TYR B  75      12.518   1.082  -1.140  1.00  0.00           C  
ATOM   1232  CE1 TYR B  75      11.242   2.862  -2.838  1.00  0.00           C  
ATOM   1233  CE2 TYR B  75      12.876   2.427  -1.133  1.00  0.00           C  
ATOM   1234  CZ  TYR B  75      12.233   3.307  -1.984  1.00  0.00           C  
ATOM   1235  OH  TYR B  75      12.584   4.639  -1.981  1.00  0.00           O  
ATOM   1236  H   TYR B  75       8.755  -0.379  -2.757  1.00  0.00           H  
ATOM   1237  HA  TYR B  75       9.907  -2.236  -0.916  1.00  0.00           H  
ATOM   1238 1HB  TYR B  75      11.994  -1.430  -1.631  1.00  0.00           H  
ATOM   1239 2HB  TYR B  75      10.957  -1.155  -3.023  1.00  0.00           H  
ATOM   1240  HD1 TYR B  75      10.109   1.174  -3.514  1.00  0.00           H  
ATOM   1241  HD2 TYR B  75      13.031   0.396  -0.466  1.00  0.00           H  
ATOM   1242  HE1 TYR B  75      10.736   3.556  -3.508  1.00  0.00           H  
ATOM   1243  HE2 TYR B  75      13.659   2.779  -0.461  1.00  0.00           H  
ATOM   1244  HH  TYR B  75      13.282   4.783  -1.337  1.00  0.00           H  
ATOM   1245  N   ALA B  76       9.329   0.746   0.209  1.00  0.00           N  
ATOM   1246  CA  ALA B  76       9.296   1.587   1.403  1.00  0.00           C  
ATOM   1247  C   ALA B  76       7.867   1.772   1.904  1.00  0.00           C  
ATOM   1248  O   ALA B  76       7.441   2.895   2.184  1.00  0.00           O  
ATOM   1249  CB  ALA B  76       9.937   2.943   1.117  1.00  0.00           C  
ATOM   1250  H   ALA B  76       8.840   1.050  -0.621  1.00  0.00           H  
ATOM   1251  HA  ALA B  76       9.865   1.086   2.186  1.00  0.00           H  
ATOM   1252 1HB  ALA B  76       9.904   3.558   2.017  1.00  0.00           H  
ATOM   1253 2HB  ALA B  76      10.974   2.799   0.814  1.00  0.00           H  
ATOM   1254 3HB  ALA B  76       9.391   3.441   0.317  1.00  0.00           H  
ATOM   1255  N   TRP B  77       7.026   0.611   1.867  1.00  0.00           N  
ATOM   1256  CA  TRP B  77       5.613   0.689   2.223  1.00  0.00           C  
ATOM   1257  C   TRP B  77       5.423   1.428   3.544  1.00  0.00           C  
ATOM   1258  O   TRP B  77       6.354   1.524   4.347  1.00  0.00           O  
ATOM   1259  CB  TRP B  77       5.003  -0.712   2.316  1.00  0.00           C  
ATOM   1260  CG  TRP B  77       5.767  -1.651   3.201  1.00  0.00           C  
ATOM   1261  CD1 TRP B  77       6.736  -2.537   2.821  1.00  0.00           C  
ATOM   1262  CD2 TRP B  77       5.621  -1.799   4.617  1.00  0.00           C  
ATOM   1263  NE1 TRP B  77       7.202  -3.228   3.916  1.00  0.00           N  
ATOM   1264  CE2 TRP B  77       6.535  -2.794   5.030  1.00  0.00           C  
ATOM   1265  CE3 TRP B  77       4.806  -1.186   5.578  1.00  0.00           C  
ATOM   1266  CZ2 TRP B  77       6.656  -3.190   6.364  1.00  0.00           C  
ATOM   1267  CZ3 TRP B  77       4.928  -1.581   6.905  1.00  0.00           C  
ATOM   1268  CH2 TRP B  77       5.847  -2.574   7.283  1.00  0.00           C  
ATOM   1269  H   TRP B  77       7.415  -0.279   1.590  1.00  0.00           H  
ATOM   1270  HA  TRP B  77       5.090   1.244   1.444  1.00  0.00           H  
ATOM   1271 1HB  TRP B  77       3.984  -0.641   2.697  1.00  0.00           H  
ATOM   1272 2HB  TRP B  77       4.950  -1.152   1.321  1.00  0.00           H  
ATOM   1273  HD1 TRP B  77       7.087  -2.676   1.800  1.00  0.00           H  
ATOM   1274  HE1 TRP B  77       7.918  -3.940   3.901  1.00  0.00           H  
ATOM   1275  HE3 TRP B  77       4.093  -0.414   5.291  1.00  0.00           H  
ATOM   1276  HZ2 TRP B  77       7.364  -3.957   6.679  1.00  0.00           H  
ATOM   1277  HZ3 TRP B  77       4.291  -1.100   7.647  1.00  0.00           H  
ATOM   1278  HH2 TRP B  77       5.915  -2.860   8.333  1.00  0.00           H  
ATOM   1279  N   ASN B  78       4.217   2.192   3.696  1.00  0.00           N  
ATOM   1280  CA  ASN B  78       3.857   3.033   4.832  1.00  0.00           C  
ATOM   1281  C   ASN B  78       2.935   2.301   5.802  1.00  0.00           C  
ATOM   1282  O   ASN B  78       1.937   1.708   5.389  1.00  0.00           O  
ATOM   1283  CB  ASN B  78       3.202   4.331   4.353  1.00  0.00           C  
ATOM   1284  CG  ASN B  78       2.977   5.321   5.479  1.00  0.00           C  
ATOM   1285  OD1 ASN B  78       3.513   5.162   6.579  1.00  0.00           O  
ATOM   1286  ND2 ASN B  78       2.183   6.351   5.212  1.00  0.00           N  
ATOM   1287  H   ASN B  78       3.577   2.115   2.918  1.00  0.00           H  
ATOM   1288  HA  ASN B  78       4.767   3.283   5.380  1.00  0.00           H  
ATOM   1289 1HB  ASN B  78       3.832   4.798   3.595  1.00  0.00           H  
ATOM   1290 2HB  ASN B  78       2.243   4.104   3.888  1.00  0.00           H  
ATOM   1291 1HD2 ASN B  78       1.998   7.036   5.917  1.00  0.00           H  
ATOM   1292 2HD2 ASN B  78       1.770   6.442   4.307  1.00  0.00           H  
ATOM   1293  N   ARG B  79       3.366   2.310   6.993  1.00  0.00           N  
ATOM   1294  CA  ARG B  79       2.528   1.657   7.993  1.00  0.00           C  
ATOM   1295  C   ARG B  79       1.871   2.682   8.912  1.00  0.00           C  
ATOM   1296  O   ARG B  79       2.551   3.542   9.476  1.00  0.00           O  
ATOM   1297  CB  ARG B  79       3.349   0.664   8.818  1.00  0.00           C  
ATOM   1298  CG  ARG B  79       2.555  -0.036   9.909  1.00  0.00           C  
ATOM   1299  CD  ARG B  79       3.346  -1.174  10.540  1.00  0.00           C  
ATOM   1300  NE  ARG B  79       3.502  -2.296   9.620  1.00  0.00           N  
ATOM   1301  CZ  ARG B  79       4.196  -3.400   9.882  1.00  0.00           C  
ATOM   1302  NH1 ARG B  79       4.814  -3.552  11.048  1.00  0.00           N  
ATOM   1303  NH2 ARG B  79       4.273  -4.360   8.972  1.00  0.00           N  
ATOM   1304  H   ARG B  79       4.236   2.734   7.281  1.00  0.00           H  
ATOM   1305  HA  ARG B  79       1.737   1.111   7.478  1.00  0.00           H  
ATOM   1306 1HB  ARG B  79       3.766  -0.098   8.161  1.00  0.00           H  
ATOM   1307 2HB  ARG B  79       4.184   1.184   9.287  1.00  0.00           H  
ATOM   1308 1HG  ARG B  79       2.302   0.680  10.691  1.00  0.00           H  
ATOM   1309 2HG  ARG B  79       1.639  -0.449   9.485  1.00  0.00           H  
ATOM   1310 1HD  ARG B  79       4.337  -0.818  10.818  1.00  0.00           H  
ATOM   1311 2HD  ARG B  79       2.826  -1.529  11.429  1.00  0.00           H  
ATOM   1312  HE  ARG B  79       3.050  -2.230   8.718  1.00  0.00           H  
ATOM   1313 1HH1 ARG B  79       4.760  -2.825  11.747  1.00  0.00           H  
ATOM   1314 2HH1 ARG B  79       5.338  -4.394  11.236  1.00  0.00           H  
ATOM   1315 1HH2 ARG B  79       3.805  -4.252   8.082  1.00  0.00           H  
ATOM   1316 2HH2 ARG B  79       4.799  -5.199   9.167  1.00  0.00           H  
ATOM   1317  N   LYS B  80       0.585   2.624   9.069  1.00  0.00           N  
ATOM   1318  CA  LYS B  80      -0.205   3.446   9.980  1.00  0.00           C  
ATOM   1319  C   LYS B  80      -0.805   2.603  11.101  1.00  0.00           C  
ATOM   1320  O   LYS B  80      -1.508   1.624  10.841  1.00  0.00           O  
ATOM   1321  CB  LYS B  80      -1.315   4.174   9.221  1.00  0.00           C  
ATOM   1322  CG  LYS B  80      -2.097   5.166  10.069  1.00  0.00           C  
ATOM   1323  CD  LYS B  80      -3.022   6.024   9.215  1.00  0.00           C  
ATOM   1324  CE  LYS B  80      -3.743   7.073  10.051  1.00  0.00           C  
ATOM   1325  NZ  LYS B  80      -4.626   7.939   9.212  1.00  0.00           N  
ATOM   1326  H   LYS B  80       0.117   1.938   8.494  1.00  0.00           H  
ATOM   1327  HA  LYS B  80       0.452   4.189  10.433  1.00  0.00           H  
ATOM   1328 1HB  LYS B  80      -0.885   4.715   8.378  1.00  0.00           H  
ATOM   1329 2HB  LYS B  80      -2.019   3.445   8.818  1.00  0.00           H  
ATOM   1330 1HG  LYS B  80      -2.695   4.625  10.803  1.00  0.00           H  
ATOM   1331 2HG  LYS B  80      -1.403   5.817  10.600  1.00  0.00           H  
ATOM   1332 1HD  LYS B  80      -2.441   6.527   8.441  1.00  0.00           H  
ATOM   1333 2HD  LYS B  80      -3.764   5.389   8.732  1.00  0.00           H  
ATOM   1334 1HE  LYS B  80      -4.350   6.580  10.809  1.00  0.00           H  
ATOM   1335 2HE  LYS B  80      -3.010   7.702  10.557  1.00  0.00           H  
ATOM   1336 1HZ  LYS B  80      -5.086   8.621   9.799  1.00  0.00           H  
ATOM   1337 2HZ  LYS B  80      -4.069   8.415   8.516  1.00  0.00           H  
ATOM   1338 3HZ  LYS B  80      -5.321   7.368   8.753  1.00  0.00           H  
ATOM   1339  N   ARG B  81      -0.404   2.978  12.293  1.00  0.00           N  
ATOM   1340  CA  ARG B  81      -0.984   2.302  13.449  1.00  0.00           C  
ATOM   1341  C   ARG B  81      -2.337   2.904  13.813  1.00  0.00           C  
ATOM   1342  O   ARG B  81      -2.465   4.123  13.943  1.00  0.00           O  
ATOM   1343  CB  ARG B  81      -0.037   2.377  14.648  1.00  0.00           C  
ATOM   1344  CG  ARG B  81      -0.529   1.619  15.870  1.00  0.00           C  
ATOM   1345  CD  ARG B  81       0.473   1.682  17.014  1.00  0.00           C  
ATOM   1346  NE  ARG B  81       0.007   0.940  18.182  1.00  0.00           N  
ATOM   1347  CZ  ARG B  81       0.514   1.055  19.406  1.00  0.00           C  
ATOM   1348  NH1 ARG B  81       1.519   1.888  19.648  1.00  0.00           N  
ATOM   1349  NH2 ARG B  81       0.013   0.331  20.396  1.00  0.00           N  
ATOM   1350  H   ARG B  81       0.281   3.706  12.441  1.00  0.00           H  
ATOM   1351  HA  ARG B  81      -1.140   1.253  13.194  1.00  0.00           H  
ATOM   1352 1HB  ARG B  81       0.936   1.975  14.369  1.00  0.00           H  
ATOM   1353 2HB  ARG B  81       0.109   3.419  14.932  1.00  0.00           H  
ATOM   1354 1HG  ARG B  81      -1.468   2.053  16.213  1.00  0.00           H  
ATOM   1355 2HG  ARG B  81      -0.686   0.572  15.610  1.00  0.00           H  
ATOM   1356 1HD  ARG B  81       1.421   1.253  16.691  1.00  0.00           H  
ATOM   1357 2HD  ARG B  81       0.626   2.720  17.307  1.00  0.00           H  
ATOM   1358  HE  ARG B  81      -0.757   0.291  18.052  1.00  0.00           H  
ATOM   1359 1HH1 ARG B  81       1.907   2.443  18.898  1.00  0.00           H  
ATOM   1360 2HH1 ARG B  81       1.896   1.967  20.581  1.00  0.00           H  
ATOM   1361 1HH2 ARG B  81      -0.752  -0.306  20.220  1.00  0.00           H  
ATOM   1362 2HH2 ARG B  81       0.395   0.415  21.326  1.00  0.00           H  
ATOM   1363  N   ILE B  82      -3.326   2.087  13.939  1.00  0.00           N  
ATOM   1364  CA  ILE B  82      -4.681   2.491  14.299  1.00  0.00           C  
ATOM   1365  C   ILE B  82      -5.022   1.970  15.693  1.00  0.00           C  
ATOM   1366  O   ILE B  82      -4.948   0.766  15.948  1.00  0.00           O  
ATOM   1367  CB  ILE B  82      -5.715   1.981  13.269  1.00  0.00           C  
ATOM   1368  CG1 ILE B  82      -5.389   2.524  11.873  1.00  0.00           C  
ATOM   1369  CG2 ILE B  82      -7.134   2.371  13.691  1.00  0.00           C  
ATOM   1370  CD1 ILE B  82      -6.189   1.872  10.753  1.00  0.00           C  
ATOM   1371  H   ILE B  82      -3.131   1.110  13.774  1.00  0.00           H  
ATOM   1372  HA  ILE B  82      -4.725   3.579  14.314  1.00  0.00           H  
ATOM   1373  HB  ILE B  82      -5.654   0.895  13.199  1.00  0.00           H  
ATOM   1374 1HG1 ILE B  82      -5.579   3.596  11.847  1.00  0.00           H  
ATOM   1375 2HG1 ILE B  82      -4.329   2.375  11.663  1.00  0.00           H  
ATOM   1376 1HG2 ILE B  82      -7.847   2.004  12.953  1.00  0.00           H  
ATOM   1377 2HG2 ILE B  82      -7.358   1.932  14.662  1.00  0.00           H  
ATOM   1378 3HG2 ILE B  82      -7.208   3.457  13.758  1.00  0.00           H  
ATOM   1379 1HD1 ILE B  82      -5.901   2.310   9.797  1.00  0.00           H  
ATOM   1380 2HD1 ILE B  82      -5.986   0.801  10.737  1.00  0.00           H  
ATOM   1381 3HD1 ILE B  82      -7.252   2.038  10.921  1.00  0.00           H  
ATOM   1382  N   SER B  83      -5.342   2.884  16.548  1.00  0.00           N  
ATOM   1383  CA  SER B  83      -5.642   2.503  17.924  1.00  0.00           C  
ATOM   1384  C   SER B  83      -6.657   3.453  18.551  1.00  0.00           C  
ATOM   1385  O   SER B  83      -6.918   4.532  18.015  1.00  0.00           O  
ATOM   1386  CB  SER B  83      -4.365   2.481  18.765  1.00  0.00           C  
ATOM   1387  OG  SER B  83      -3.785   3.772  18.834  1.00  0.00           O  
ATOM   1388  H   SER B  83      -5.389   3.858  16.286  1.00  0.00           H  
ATOM   1389  HA  SER B  83      -6.073   1.501  17.920  1.00  0.00           H  
ATOM   1390 1HB  SER B  83      -4.597   2.128  19.769  1.00  0.00           H  
ATOM   1391 2HB  SER B  83      -3.654   1.781  18.328  1.00  0.00           H  
ATOM   1392  HG  SER B  83      -4.358   4.347  18.321  1.00  0.00           H  
ATOM   1393  N   ASN B  84      -7.390   2.985  19.536  1.00  0.00           N  
ATOM   1394  CA  ASN B  84      -8.315   3.765  20.352  1.00  0.00           C  
ATOM   1395  C   ASN B  84      -9.400   4.418  19.500  1.00  0.00           C  
ATOM   1396  O   ASN B  84      -9.640   5.622  19.610  1.00  0.00           O  
ATOM   1397  CB  ASN B  84      -7.560   4.825  21.155  1.00  0.00           C  
ATOM   1398  CG  ASN B  84      -6.623   4.222  22.183  1.00  0.00           C  
ATOM   1399  OD1 ASN B  84      -6.965   3.245  22.855  1.00  0.00           O  
ATOM   1400  ND2 ASN B  84      -5.433   4.798  22.312  1.00  0.00           N  
ATOM   1401  H   ASN B  84      -7.283   1.998  19.721  1.00  0.00           H  
ATOM   1402  HA  ASN B  84      -8.815   3.091  21.049  1.00  0.00           H  
ATOM   1403 1HB  ASN B  84      -6.980   5.452  20.476  1.00  0.00           H  
ATOM   1404 2HB  ASN B  84      -8.274   5.471  21.667  1.00  0.00           H  
ATOM   1405 1HD2 ASN B  84      -4.774   4.442  22.975  1.00  0.00           H  
ATOM   1406 2HD2 ASN B  84      -5.196   5.587  21.746  1.00  0.00           H  
ATOM   1407  N   CYS B  85     -10.061   3.596  18.636  1.00  0.00           N  
ATOM   1408  CA  CYS B  85     -11.088   4.151  17.761  1.00  0.00           C  
ATOM   1409  C   CYS B  85     -12.148   3.106  17.433  1.00  0.00           C  
ATOM   1410  O   CYS B  85     -11.975   1.924  17.735  1.00  0.00           O  
ATOM   1411  CB  CYS B  85     -10.463   4.680  16.470  1.00  0.00           C  
ATOM   1412  SG  CYS B  85      -9.639   3.409  15.486  1.00  0.00           S  
ATOM   1413  H   CYS B  85      -9.855   2.608  18.588  1.00  0.00           H  
ATOM   1414  HA  CYS B  85     -11.572   4.979  18.278  1.00  0.00           H  
ATOM   1415 1HB  CYS B  85     -11.236   5.140  15.854  1.00  0.00           H  
ATOM   1416 2HB  CYS B  85      -9.732   5.452  16.709  1.00  0.00           H  
ATOM   1417  N   VAL B  86     -13.258   3.510  16.956  1.00  0.00           N  
ATOM   1418  CA  VAL B  86     -14.339   2.666  16.457  1.00  0.00           C  
ATOM   1419  C   VAL B  86     -14.174   2.450  14.954  1.00  0.00           C  
ATOM   1420  O   VAL B  86     -14.114   3.412  14.185  1.00  0.00           O  
ATOM   1421  CB  VAL B  86     -15.724   3.281  16.758  1.00  0.00           C  
ATOM   1422  CG1 VAL B  86     -16.839   2.411  16.180  1.00  0.00           C  
ATOM   1423  CG2 VAL B  86     -15.911   3.464  18.263  1.00  0.00           C  
ATOM   1424  H   VAL B  86     -13.368   4.514  16.936  1.00  0.00           H  
ATOM   1425  HA  VAL B  86     -14.281   1.698  16.957  1.00  0.00           H  
ATOM   1426  HB  VAL B  86     -15.795   4.251  16.267  1.00  0.00           H  
ATOM   1427 1HG1 VAL B  86     -17.806   2.863  16.403  1.00  0.00           H  
ATOM   1428 2HG1 VAL B  86     -16.716   2.333  15.100  1.00  0.00           H  
ATOM   1429 3HG1 VAL B  86     -16.793   1.417  16.625  1.00  0.00           H  
ATOM   1430 1HG2 VAL B  86     -16.891   3.899  18.458  1.00  0.00           H  
ATOM   1431 2HG2 VAL B  86     -15.838   2.496  18.759  1.00  0.00           H  
ATOM   1432 3HG2 VAL B  86     -15.137   4.128  18.648  1.00  0.00           H  
ATOM   1433  N   ALA B  87     -14.023   1.145  14.515  1.00  0.00           N  
ATOM   1434  CA  ALA B  87     -13.777   0.781  13.122  1.00  0.00           C  
ATOM   1435  C   ALA B  87     -15.024   0.174  12.485  1.00  0.00           C  
ATOM   1436  O   ALA B  87     -15.485  -0.892  12.901  1.00  0.00           O  
ATOM   1437  CB  ALA B  87     -12.606  -0.194  13.026  1.00  0.00           C  
ATOM   1438  H   ALA B  87     -14.089   0.415  15.210  1.00  0.00           H  
ATOM   1439  HA  ALA B  87     -13.526   1.689  12.574  1.00  0.00           H  
ATOM   1440 1HB  ALA B  87     -12.435  -0.456  11.982  1.00  0.00           H  
ATOM   1441 2HB  ALA B  87     -11.710   0.273  13.435  1.00  0.00           H  
ATOM   1442 3HB  ALA B  87     -12.836  -1.095  13.593  1.00  0.00           H  
ATOM   1443  N   ASP B  88     -15.646   0.907  11.615  1.00  0.00           N  
ATOM   1444  CA  ASP B  88     -16.747   0.368  10.824  1.00  0.00           C  
ATOM   1445  C   ASP B  88     -16.233  -0.293   9.547  1.00  0.00           C  
ATOM   1446  O   ASP B  88     -16.159   0.347   8.496  1.00  0.00           O  
ATOM   1447  CB  ASP B  88     -17.750   1.471  10.478  1.00  0.00           C  
ATOM   1448  CG  ASP B  88     -19.047   0.933   9.899  1.00  0.00           C  
ATOM   1449  OD1 ASP B  88     -19.129  -0.280   9.610  1.00  0.00           O  
ATOM   1450  OD2 ASP B  88     -19.994   1.731   9.729  1.00  0.00           O  
ATOM   1451  H   ASP B  88     -15.367   1.868  11.479  1.00  0.00           H  
ATOM   1452  HA  ASP B  88     -17.257  -0.393  11.415  1.00  0.00           H  
ATOM   1453 1HB  ASP B  88     -17.981   2.047  11.375  1.00  0.00           H  
ATOM   1454 2HB  ASP B  88     -17.304   2.155   9.756  1.00  0.00           H  
ATOM   1455  N   TYR B  89     -15.823  -1.531   9.628  1.00  0.00           N  
ATOM   1456  CA  TYR B  89     -15.204  -2.295   8.551  1.00  0.00           C  
ATOM   1457  C   TYR B  89     -16.231  -2.673   7.491  1.00  0.00           C  
ATOM   1458  O   TYR B  89     -15.875  -2.941   6.341  1.00  0.00           O  
ATOM   1459  CB  TYR B  89     -14.535  -3.557   9.104  1.00  0.00           C  
ATOM   1460  CG  TYR B  89     -13.386  -3.275  10.042  1.00  0.00           C  
ATOM   1461  CD1 TYR B  89     -12.169  -2.800   9.560  1.00  0.00           C  
ATOM   1462  CD2 TYR B  89     -13.516  -3.482  11.410  1.00  0.00           C  
ATOM   1463  CE1 TYR B  89     -11.107  -2.540  10.420  1.00  0.00           C  
ATOM   1464  CE2 TYR B  89     -12.461  -3.226  12.280  1.00  0.00           C  
ATOM   1465  CZ  TYR B  89     -11.263  -2.755  11.776  1.00  0.00           C  
ATOM   1466  OH  TYR B  89     -10.215  -2.499  12.632  1.00  0.00           O  
ATOM   1467  H   TYR B  89     -15.960  -1.970  10.527  1.00  0.00           H  
ATOM   1468  HA  TYR B  89     -14.441  -1.674   8.081  1.00  0.00           H  
ATOM   1469 1HB  TYR B  89     -15.273  -4.156   9.640  1.00  0.00           H  
ATOM   1470 2HB  TYR B  89     -14.160  -4.161   8.279  1.00  0.00           H  
ATOM   1471  HD1 TYR B  89     -12.036  -2.626   8.492  1.00  0.00           H  
ATOM   1472  HD2 TYR B  89     -14.456  -3.852  11.818  1.00  0.00           H  
ATOM   1473  HE1 TYR B  89     -10.163  -2.169  10.023  1.00  0.00           H  
ATOM   1474  HE2 TYR B  89     -12.583  -3.398  13.350  1.00  0.00           H  
ATOM   1475  HH  TYR B  89     -10.482  -2.699  13.532  1.00  0.00           H  
ATOM   1476  N   SER B  90     -17.560  -2.721   7.880  1.00  0.00           N  
ATOM   1477  CA  SER B  90     -18.640  -3.048   6.955  1.00  0.00           C  
ATOM   1478  C   SER B  90     -18.745  -2.012   5.840  1.00  0.00           C  
ATOM   1479  O   SER B  90     -19.102  -2.345   4.708  1.00  0.00           O  
ATOM   1480  CB  SER B  90     -19.972  -3.146   7.698  1.00  0.00           C  
ATOM   1481  OG  SER B  90     -20.323  -1.896   8.268  1.00  0.00           O  
ATOM   1482  H   SER B  90     -17.782  -2.520   8.845  1.00  0.00           H  
ATOM   1483  HA  SER B  90     -18.424  -4.015   6.499  1.00  0.00           H  
ATOM   1484 1HB  SER B  90     -20.751  -3.468   7.007  1.00  0.00           H  
ATOM   1485 2HB  SER B  90     -19.897  -3.900   8.481  1.00  0.00           H  
ATOM   1486  HG  SER B  90     -19.615  -1.291   8.035  1.00  0.00           H  
ATOM   1487  N   VAL B  91     -18.385  -0.765   6.154  1.00  0.00           N  
ATOM   1488  CA  VAL B  91     -18.405   0.329   5.189  1.00  0.00           C  
ATOM   1489  C   VAL B  91     -17.357   0.083   4.106  1.00  0.00           C  
ATOM   1490  O   VAL B  91     -17.620   0.294   2.920  1.00  0.00           O  
ATOM   1491  CB  VAL B  91     -18.155   1.692   5.873  1.00  0.00           C  
ATOM   1492  CG1 VAL B  91     -17.996   2.798   4.830  1.00  0.00           C  
ATOM   1493  CG2 VAL B  91     -19.294   2.022   6.836  1.00  0.00           C  
ATOM   1494  H   VAL B  91     -18.088  -0.580   7.101  1.00  0.00           H  
ATOM   1495  HA  VAL B  91     -19.390   0.359   4.721  1.00  0.00           H  
ATOM   1496  HB  VAL B  91     -17.218   1.643   6.428  1.00  0.00           H  
ATOM   1497 1HG1 VAL B  91     -17.820   3.750   5.333  1.00  0.00           H  
ATOM   1498 2HG1 VAL B  91     -17.150   2.569   4.183  1.00  0.00           H  
ATOM   1499 3HG1 VAL B  91     -18.904   2.867   4.231  1.00  0.00           H  
ATOM   1500 1HG2 VAL B  91     -19.102   2.984   7.310  1.00  0.00           H  
ATOM   1501 2HG2 VAL B  91     -20.234   2.069   6.286  1.00  0.00           H  
ATOM   1502 3HG2 VAL B  91     -19.360   1.248   7.601  1.00  0.00           H  
ATOM   1503  N   LEU B  92     -16.178  -0.392   4.525  1.00  0.00           N  
ATOM   1504  CA  LEU B  92     -15.106  -0.666   3.575  1.00  0.00           C  
ATOM   1505  C   LEU B  92     -15.438  -1.884   2.718  1.00  0.00           C  
ATOM   1506  O   LEU B  92     -15.277  -1.850   1.496  1.00  0.00           O  
ATOM   1507  CB  LEU B  92     -13.782  -0.891   4.311  1.00  0.00           C  
ATOM   1508  CG  LEU B  92     -13.199   0.320   5.041  1.00  0.00           C  
ATOM   1509  CD1 LEU B  92     -11.969  -0.089   5.845  1.00  0.00           C  
ATOM   1510  CD2 LEU B  92     -12.853   1.426   4.050  1.00  0.00           C  
ATOM   1511  H   LEU B  92     -16.021  -0.565   5.508  1.00  0.00           H  
ATOM   1512  HA  LEU B  92     -14.997   0.196   2.918  1.00  0.00           H  
ATOM   1513 1HB  LEU B  92     -13.924  -1.679   5.049  1.00  0.00           H  
ATOM   1514 2HB  LEU B  92     -13.037  -1.227   3.591  1.00  0.00           H  
ATOM   1515  HG  LEU B  92     -13.930   0.701   5.755  1.00  0.00           H  
ATOM   1516 1HD1 LEU B  92     -11.564   0.783   6.360  1.00  0.00           H  
ATOM   1517 2HD1 LEU B  92     -12.249  -0.845   6.579  1.00  0.00           H  
ATOM   1518 3HD1 LEU B  92     -11.214  -0.496   5.173  1.00  0.00           H  
ATOM   1519 1HD2 LEU B  92     -12.440   2.280   4.588  1.00  0.00           H  
ATOM   1520 2HD2 LEU B  92     -12.117   1.057   3.335  1.00  0.00           H  
ATOM   1521 3HD2 LEU B  92     -13.754   1.733   3.518  1.00  0.00           H  
ATOM   1522  N   TYR B  93     -16.004  -2.960   3.324  1.00  0.00           N  
ATOM   1523  CA  TYR B  93     -16.305  -4.205   2.628  1.00  0.00           C  
ATOM   1524  C   TYR B  93     -17.470  -4.022   1.662  1.00  0.00           C  
ATOM   1525  O   TYR B  93     -17.442  -4.537   0.542  1.00  0.00           O  
ATOM   1526  CB  TYR B  93     -16.630  -5.317   3.631  1.00  0.00           C  
ATOM   1527  CG  TYR B  93     -16.940  -6.645   2.985  1.00  0.00           C  
ATOM   1528  CD1 TYR B  93     -18.246  -7.126   2.927  1.00  0.00           C  
ATOM   1529  CD2 TYR B  93     -15.928  -7.423   2.432  1.00  0.00           C  
ATOM   1530  CE1 TYR B  93     -18.536  -8.351   2.334  1.00  0.00           C  
ATOM   1531  CE2 TYR B  93     -16.206  -8.649   1.837  1.00  0.00           C  
ATOM   1532  CZ  TYR B  93     -17.511  -9.103   1.792  1.00  0.00           C  
ATOM   1533  OH  TYR B  93     -17.793 -10.317   1.205  1.00  0.00           O  
ATOM   1534  H   TYR B  93     -16.223  -2.881   4.307  1.00  0.00           H  
ATOM   1535  HA  TYR B  93     -15.427  -4.501   2.053  1.00  0.00           H  
ATOM   1536 1HB  TYR B  93     -15.785  -5.455   4.308  1.00  0.00           H  
ATOM   1537 2HB  TYR B  93     -17.488  -5.023   4.235  1.00  0.00           H  
ATOM   1538  HD1 TYR B  93     -19.062  -6.540   3.351  1.00  0.00           H  
ATOM   1539  HD2 TYR B  93     -14.895  -7.075   2.461  1.00  0.00           H  
ATOM   1540  HE1 TYR B  93     -19.564  -8.709   2.299  1.00  0.00           H  
ATOM   1541  HE2 TYR B  93     -15.398  -9.244   1.412  1.00  0.00           H  
ATOM   1542  HH  TYR B  93     -16.979 -10.712   0.882  1.00  0.00           H  
ATOM   1543  N   ASN B  94     -18.395  -3.180   1.940  1.00  0.00           N  
ATOM   1544  CA  ASN B  94     -19.610  -3.025   1.148  1.00  0.00           C  
ATOM   1545  C   ASN B  94     -19.480  -1.887   0.139  1.00  0.00           C  
ATOM   1546  O   ASN B  94     -20.433  -1.574  -0.577  1.00  0.00           O  
ATOM   1547  CB  ASN B  94     -20.818  -2.792   2.058  1.00  0.00           C  
ATOM   1548  CG  ASN B  94     -21.276  -4.058   2.754  1.00  0.00           C  
ATOM   1549  OD1 ASN B  94     -21.068  -5.167   2.254  1.00  0.00           O  
ATOM   1550  ND2 ASN B  94     -21.903  -3.903   3.915  1.00  0.00           N  
ATOM   1551  H   ASN B  94     -18.262  -2.599   2.755  1.00  0.00           H  
ATOM   1552  HA  ASN B  94     -19.773  -3.943   0.581  1.00  0.00           H  
ATOM   1553 1HB  ASN B  94     -20.566  -2.047   2.814  1.00  0.00           H  
ATOM   1554 2HB  ASN B  94     -21.646  -2.395   1.470  1.00  0.00           H  
ATOM   1555 1HD2 ASN B  94     -22.228  -4.704   4.419  1.00  0.00           H  
ATOM   1556 2HD2 ASN B  94     -22.050  -2.986   4.285  1.00  0.00           H  
ATOM   1557  N   SER B  95     -18.312  -1.231   0.021  1.00  0.00           N  
ATOM   1558  CA  SER B  95     -18.010  -0.057  -0.791  1.00  0.00           C  
ATOM   1559  C   SER B  95     -17.700  -0.447  -2.232  1.00  0.00           C  
ATOM   1560  O   SER B  95     -17.730   0.398  -3.129  1.00  0.00           O  
ATOM   1561  CB  SER B  95     -16.831   0.716  -0.198  1.00  0.00           C  
ATOM   1562  OG  SER B  95     -16.397   1.731  -1.087  1.00  0.00           O  
ATOM   1563  H   SER B  95     -17.581  -1.640   0.585  1.00  0.00           H  
ATOM   1564  HA  SER B  95     -18.885   0.594  -0.797  1.00  0.00           H  
ATOM   1565 1HB  SER B  95     -17.128   1.160   0.752  1.00  0.00           H  
ATOM   1566 2HB  SER B  95     -16.011   0.029   0.005  1.00  0.00           H  
ATOM   1567  HG  SER B  95     -16.970   1.672  -1.855  1.00  0.00           H  
ATOM   1568  N   ALA B  96     -18.172  -1.584  -2.788  1.00  0.00           N  
ATOM   1569  CA  ALA B  96     -17.952  -2.103  -4.135  1.00  0.00           C  
ATOM   1570  C   ALA B  96     -16.866  -1.312  -4.858  1.00  0.00           C  
ATOM   1571  O   ALA B  96     -16.780  -1.344  -6.088  1.00  0.00           O  
ATOM   1572  CB  ALA B  96     -19.251  -2.071  -4.937  1.00  0.00           C  
ATOM   1573  H   ALA B  96     -18.748  -2.110  -2.146  1.00  0.00           H  
ATOM   1574  HA  ALA B  96     -17.616  -3.136  -4.049  1.00  0.00           H  
ATOM   1575 1HB  ALA B  96     -19.070  -2.461  -5.939  1.00  0.00           H  
ATOM   1576 2HB  ALA B  96     -20.002  -2.685  -4.439  1.00  0.00           H  
ATOM   1577 3HB  ALA B  96     -19.610  -1.045  -5.007  1.00  0.00           H  
ATOM   1578  N   SER B  97     -16.028  -0.592  -4.230  1.00  0.00           N  
ATOM   1579  CA  SER B  97     -15.044   0.318  -4.807  1.00  0.00           C  
ATOM   1580  C   SER B  97     -13.696  -0.370  -4.990  1.00  0.00           C  
ATOM   1581  O   SER B  97     -12.803   0.167  -5.649  1.00  0.00           O  
ATOM   1582  CB  SER B  97     -14.878   1.558  -3.927  1.00  0.00           C  
ATOM   1583  OG  SER B  97     -16.094   2.282  -3.845  1.00  0.00           O  
ATOM   1584  H   SER B  97     -16.080  -0.688  -3.226  1.00  0.00           H  
ATOM   1585  HA  SER B  97     -15.398   0.633  -5.789  1.00  0.00           H  
ATOM   1586 1HB  SER B  97     -14.561   1.256  -2.929  1.00  0.00           H  
ATOM   1587 2HB  SER B  97     -14.097   2.195  -4.340  1.00  0.00           H  
ATOM   1588  HG  SER B  97     -16.728   1.796  -4.377  1.00  0.00           H  
ATOM   1589  N   PHE B  98     -13.620  -1.714  -4.505  1.00  0.00           N  
ATOM   1590  CA  PHE B  98     -12.309  -2.353  -4.521  1.00  0.00           C  
ATOM   1591  C   PHE B  98     -12.300  -3.547  -5.467  1.00  0.00           C  
ATOM   1592  O   PHE B  98     -13.270  -4.304  -5.529  1.00  0.00           O  
ATOM   1593  CB  PHE B  98     -11.909  -2.797  -3.110  1.00  0.00           C  
ATOM   1594  CG  PHE B  98     -11.975  -1.697  -2.086  1.00  0.00           C  
ATOM   1595  CD1 PHE B  98     -11.111  -0.611  -2.154  1.00  0.00           C  
ATOM   1596  CD2 PHE B  98     -12.903  -1.748  -1.053  1.00  0.00           C  
ATOM   1597  CE1 PHE B  98     -11.169   0.408  -1.207  1.00  0.00           C  
ATOM   1598  CE2 PHE B  98     -12.968  -0.733  -0.103  1.00  0.00           C  
ATOM   1599  CZ  PHE B  98     -12.099   0.344  -0.181  1.00  0.00           C  
ATOM   1600  H   PHE B  98     -14.415  -2.231  -4.159  1.00  0.00           H  
ATOM   1601  HA  PHE B  98     -11.576  -1.629  -4.879  1.00  0.00           H  
ATOM   1602 1HB  PHE B  98     -12.563  -3.605  -2.784  1.00  0.00           H  
ATOM   1603 2HB  PHE B  98     -10.892  -3.186  -3.126  1.00  0.00           H  
ATOM   1604  HD1 PHE B  98     -10.381  -0.561  -2.962  1.00  0.00           H  
ATOM   1605  HD2 PHE B  98     -13.586  -2.596  -0.992  1.00  0.00           H  
ATOM   1606  HE1 PHE B  98     -10.484   1.253  -1.274  1.00  0.00           H  
ATOM   1607  HE2 PHE B  98     -13.700  -0.784   0.702  1.00  0.00           H  
ATOM   1608  HZ  PHE B  98     -12.146   1.138   0.563  1.00  0.00           H  
ATOM   1609  N   SER B  99     -11.217  -3.615  -6.317  1.00  0.00           N  
ATOM   1610  CA  SER B  99     -11.064  -4.768  -7.198  1.00  0.00           C  
ATOM   1611  C   SER B  99     -10.690  -6.020  -6.411  1.00  0.00           C  
ATOM   1612  O   SER B  99     -11.000  -7.138  -6.829  1.00  0.00           O  
ATOM   1613  CB  SER B  99     -10.003  -4.491  -8.264  1.00  0.00           C  
ATOM   1614  OG  SER B  99      -8.773  -4.121  -7.666  1.00  0.00           O  
ATOM   1615  H   SER B  99     -10.524  -2.881  -6.343  1.00  0.00           H  
ATOM   1616  HA  SER B  99     -12.017  -4.953  -7.695  1.00  0.00           H  
ATOM   1617 1HB  SER B  99      -9.862  -5.381  -8.876  1.00  0.00           H  
ATOM   1618 2HB  SER B  99     -10.347  -3.693  -8.921  1.00  0.00           H  
ATOM   1619  HG  SER B  99      -8.924  -4.139  -6.718  1.00  0.00           H  
ATOM   1620  N   THR B 100     -10.022  -5.850  -5.259  1.00  0.00           N  
ATOM   1621  CA  THR B 100      -9.629  -6.947  -4.380  1.00  0.00           C  
ATOM   1622  C   THR B 100      -9.959  -6.620  -2.926  1.00  0.00           C  
ATOM   1623  O   THR B 100      -9.611  -5.545  -2.432  1.00  0.00           O  
ATOM   1624  CB  THR B 100      -8.127  -7.257  -4.511  1.00  0.00           C  
ATOM   1625  OG1 THR B 100      -7.823  -7.552  -5.880  1.00  0.00           O  
ATOM   1626  CG2 THR B 100      -7.734  -8.450  -3.647  1.00  0.00           C  
ATOM   1627  H   THR B 100      -9.785  -4.903  -5.000  1.00  0.00           H  
ATOM   1628  HA  THR B 100     -10.188  -7.838  -4.667  1.00  0.00           H  
ATOM   1629  HB  THR B 100      -7.548  -6.389  -4.197  1.00  0.00           H  
ATOM   1630  HG1 THR B 100      -8.624  -7.490  -6.406  1.00  0.00           H  
ATOM   1631 1HG2 THR B 100      -6.668  -8.645  -3.760  1.00  0.00           H  
ATOM   1632 2HG2 THR B 100      -7.955  -8.231  -2.602  1.00  0.00           H  
ATOM   1633 3HG2 THR B 100      -8.298  -9.328  -3.960  1.00  0.00           H  
ATOM   1634  N   PHE B 101     -10.719  -7.453  -2.266  1.00  0.00           N  
ATOM   1635  CA  PHE B 101     -10.961  -7.435  -0.828  1.00  0.00           C  
ATOM   1636  C   PHE B 101     -10.957  -8.850  -0.262  1.00  0.00           C  
ATOM   1637  O   PHE B 101     -11.975  -9.544  -0.303  1.00  0.00           O  
ATOM   1638  CB  PHE B 101     -12.294  -6.748  -0.514  1.00  0.00           C  
ATOM   1639  CG  PHE B 101     -12.430  -6.316   0.921  1.00  0.00           C  
ATOM   1640  CD1 PHE B 101     -12.467  -7.255   1.944  1.00  0.00           C  
ATOM   1641  CD2 PHE B 101     -12.522  -4.969   1.247  1.00  0.00           C  
ATOM   1642  CE1 PHE B 101     -12.593  -6.858   3.273  1.00  0.00           C  
ATOM   1643  CE2 PHE B 101     -12.649  -4.564   2.573  1.00  0.00           C  
ATOM   1644  CZ  PHE B 101     -12.685  -5.511   3.584  1.00  0.00           C  
ATOM   1645  H   PHE B 101     -11.165  -8.161  -2.831  1.00  0.00           H  
ATOM   1646  HA  PHE B 101     -10.159  -6.872  -0.349  1.00  0.00           H  
ATOM   1647 1HB  PHE B 101     -12.408  -5.869  -1.146  1.00  0.00           H  
ATOM   1648 2HB  PHE B 101     -13.115  -7.425  -0.745  1.00  0.00           H  
ATOM   1649  HD1 PHE B 101     -12.395  -8.315   1.697  1.00  0.00           H  
ATOM   1650  HD2 PHE B 101     -12.494  -4.225   0.450  1.00  0.00           H  
ATOM   1651  HE1 PHE B 101     -12.619  -7.606   4.065  1.00  0.00           H  
ATOM   1652  HE2 PHE B 101     -12.721  -3.504   2.817  1.00  0.00           H  
ATOM   1653  HZ  PHE B 101     -12.787  -5.196   4.622  1.00  0.00           H  
ATOM   1654  N   LYS B 102      -9.777  -9.292   0.110  1.00  0.00           N  
ATOM   1655  CA  LYS B 102      -9.608 -10.651   0.616  1.00  0.00           C  
ATOM   1656  C   LYS B 102      -9.101 -10.642   2.056  1.00  0.00           C  
ATOM   1657  O   LYS B 102      -8.160  -9.917   2.384  1.00  0.00           O  
ATOM   1658  CB  LYS B 102      -8.645 -11.439  -0.273  1.00  0.00           C  
ATOM   1659  CG  LYS B 102      -9.176 -11.708  -1.674  1.00  0.00           C  
ATOM   1660  CD  LYS B 102      -8.208 -12.560  -2.484  1.00  0.00           C  
ATOM   1661  CE  LYS B 102      -8.711 -12.782  -3.904  1.00  0.00           C  
ATOM   1662  NZ  LYS B 102      -7.747 -13.586  -4.714  1.00  0.00           N  
ATOM   1663  H   LYS B 102      -8.971  -8.687   0.047  1.00  0.00           H  
ATOM   1664  HA  LYS B 102     -10.579 -11.148   0.604  1.00  0.00           H  
ATOM   1665 1HB  LYS B 102      -7.706 -10.893  -0.366  1.00  0.00           H  
ATOM   1666 2HB  LYS B 102      -8.421 -12.398   0.194  1.00  0.00           H  
ATOM   1667 1HG  LYS B 102     -10.133 -12.227  -1.607  1.00  0.00           H  
ATOM   1668 2HG  LYS B 102      -9.332 -10.762  -2.192  1.00  0.00           H  
ATOM   1669 1HD  LYS B 102      -7.236 -12.066  -2.526  1.00  0.00           H  
ATOM   1670 2HD  LYS B 102      -8.083 -13.528  -2.000  1.00  0.00           H  
ATOM   1671 1HE  LYS B 102      -9.667 -13.303  -3.874  1.00  0.00           H  
ATOM   1672 2HE  LYS B 102      -8.863 -11.819  -4.391  1.00  0.00           H  
ATOM   1673 1HZ  LYS B 102      -8.113 -13.712  -5.647  1.00  0.00           H  
ATOM   1674 2HZ  LYS B 102      -6.861 -13.102  -4.763  1.00  0.00           H  
ATOM   1675 3HZ  LYS B 102      -7.613 -14.488  -4.281  1.00  0.00           H  
ATOM   1676  N   CYS B 103      -9.803 -11.417   2.895  1.00  0.00           N  
ATOM   1677  CA  CYS B 103      -9.398 -11.492   4.294  1.00  0.00           C  
ATOM   1678  C   CYS B 103      -8.873 -12.881   4.637  1.00  0.00           C  
ATOM   1679  O   CYS B 103      -9.283 -13.871   4.029  1.00  0.00           O  
ATOM   1680  CB  CYS B 103     -10.568 -11.138   5.211  1.00  0.00           C  
ATOM   1681  SG  CYS B 103     -11.135  -9.432   5.042  1.00  0.00           S  
ATOM   1682  H   CYS B 103     -10.603 -11.950   2.585  1.00  0.00           H  
ATOM   1683  HA  CYS B 103      -8.596 -10.773   4.461  1.00  0.00           H  
ATOM   1684 1HB  CYS B 103     -11.409 -11.799   5.000  1.00  0.00           H  
ATOM   1685 2HB  CYS B 103     -10.278 -11.299   6.249  1.00  0.00           H  
ATOM   1686  N   TYR B 104      -7.928 -12.894   5.522  1.00  0.00           N  
ATOM   1687  CA  TYR B 104      -7.302 -14.127   5.987  1.00  0.00           C  
ATOM   1688  C   TYR B 104      -7.418 -14.260   7.501  1.00  0.00           C  
ATOM   1689  O   TYR B 104      -7.122 -13.316   8.238  1.00  0.00           O  
ATOM   1690  CB  TYR B 104      -5.829 -14.171   5.571  1.00  0.00           C  
ATOM   1691  CG  TYR B 104      -5.611 -13.985   4.089  1.00  0.00           C  
ATOM   1692  CD1 TYR B 104      -5.544 -15.080   3.231  1.00  0.00           C  
ATOM   1693  CD2 TYR B 104      -5.470 -12.713   3.543  1.00  0.00           C  
ATOM   1694  CE1 TYR B 104      -5.341 -14.913   1.865  1.00  0.00           C  
ATOM   1695  CE2 TYR B 104      -5.267 -12.534   2.179  1.00  0.00           C  
ATOM   1696  CZ  TYR B 104      -5.205 -13.638   1.349  1.00  0.00           C  
ATOM   1697  OH  TYR B 104      -5.004 -13.467  -0.002  1.00  0.00           O  
ATOM   1698  H   TYR B 104      -7.617 -12.011   5.901  1.00  0.00           H  
ATOM   1699  HA  TYR B 104      -7.818 -14.971   5.529  1.00  0.00           H  
ATOM   1700 1HB  TYR B 104      -5.278 -13.390   6.098  1.00  0.00           H  
ATOM   1701 2HB  TYR B 104      -5.397 -15.128   5.862  1.00  0.00           H  
ATOM   1702  HD1 TYR B 104      -5.651 -16.090   3.627  1.00  0.00           H  
ATOM   1703  HD2 TYR B 104      -5.517 -11.835   4.187  1.00  0.00           H  
ATOM   1704  HE1 TYR B 104      -5.292 -15.783   1.211  1.00  0.00           H  
ATOM   1705  HE2 TYR B 104      -5.157 -11.529   1.772  1.00  0.00           H  
ATOM   1706  HH  TYR B 104      -4.929 -12.530  -0.197  1.00  0.00           H  
ATOM   1707  N   GLY B 105      -7.857 -15.411   7.930  1.00  0.00           N  
ATOM   1708  CA  GLY B 105      -7.979 -15.647   9.360  1.00  0.00           C  
ATOM   1709  C   GLY B 105      -9.194 -14.979   9.974  1.00  0.00           C  
ATOM   1710  O   GLY B 105      -9.570 -15.282  11.108  1.00  0.00           O  
ATOM   1711  H   GLY B 105      -8.115 -16.145   7.286  1.00  0.00           H  
ATOM   1712 1HA  GLY B 105      -8.038 -16.719   9.548  1.00  0.00           H  
ATOM   1713 2HA  GLY B 105      -7.087 -15.281   9.866  1.00  0.00           H  
ATOM   1714  N   VAL B 106      -9.799 -13.959   9.352  1.00  0.00           N  
ATOM   1715  CA  VAL B 106     -10.992 -13.266   9.824  1.00  0.00           C  
ATOM   1716  C   VAL B 106     -12.022 -13.183   8.700  1.00  0.00           C  
ATOM   1717  O   VAL B 106     -11.665 -13.209   7.520  1.00  0.00           O  
ATOM   1718  CB  VAL B 106     -10.657 -11.850  10.345  1.00  0.00           C  
ATOM   1719  CG1 VAL B 106      -9.743 -11.926  11.566  1.00  0.00           C  
ATOM   1720  CG2 VAL B 106     -10.012 -11.015   9.241  1.00  0.00           C  
ATOM   1721  H   VAL B 106      -9.371 -13.667   8.485  1.00  0.00           H  
ATOM   1722  HA  VAL B 106     -11.421 -13.838  10.648  1.00  0.00           H  
ATOM   1723  HB  VAL B 106     -11.578 -11.366  10.671  1.00  0.00           H  
ATOM   1724 1HG1 VAL B 106      -9.520 -10.918  11.917  1.00  0.00           H  
ATOM   1725 2HG1 VAL B 106     -10.241 -12.484  12.359  1.00  0.00           H  
ATOM   1726 3HG1 VAL B 106      -8.815 -12.429  11.295  1.00  0.00           H  
ATOM   1727 1HG2 VAL B 106      -9.783 -10.021   9.624  1.00  0.00           H  
ATOM   1728 2HG2 VAL B 106      -9.092 -11.498   8.910  1.00  0.00           H  
ATOM   1729 3HG2 VAL B 106     -10.700 -10.930   8.400  1.00  0.00           H  
ATOM   1730  N   SER B 107     -13.321 -13.236   9.124  1.00  0.00           N  
ATOM   1731  CA  SER B 107     -14.395 -13.027   8.159  1.00  0.00           C  
ATOM   1732  C   SER B 107     -14.736 -11.547   8.023  1.00  0.00           C  
ATOM   1733  O   SER B 107     -14.864 -10.840   9.024  1.00  0.00           O  
ATOM   1734  CB  SER B 107     -15.643 -13.811   8.568  1.00  0.00           C  
ATOM   1735  OG  SER B 107     -16.690 -13.612   7.634  1.00  0.00           O  
ATOM   1736  H   SER B 107     -13.556 -13.416  10.090  1.00  0.00           H  
ATOM   1737  HA  SER B 107     -14.060 -13.388   7.185  1.00  0.00           H  
ATOM   1738 1HB  SER B 107     -15.402 -14.872   8.631  1.00  0.00           H  
ATOM   1739 2HB  SER B 107     -15.966 -13.490   9.557  1.00  0.00           H  
ATOM   1740  HG  SER B 107     -16.339 -13.020   6.965  1.00  0.00           H  
ATOM   1741  N   PRO B 108     -14.748 -11.043   6.768  1.00  0.00           N  
ATOM   1742  CA  PRO B 108     -15.065  -9.631   6.543  1.00  0.00           C  
ATOM   1743  C   PRO B 108     -16.458  -9.252   7.042  1.00  0.00           C  
ATOM   1744  O   PRO B 108     -16.709  -8.086   7.356  1.00  0.00           O  
ATOM   1745  CB  PRO B 108     -14.972  -9.486   5.022  1.00  0.00           C  
ATOM   1746  CG  PRO B 108     -15.106 -10.879   4.497  1.00  0.00           C  
ATOM   1747  CD  PRO B 108     -14.630 -11.835   5.553  1.00  0.00           C  
ATOM   1748  HA  PRO B 108     -14.309  -9.007   7.042  1.00  0.00           H  
ATOM   1749 1HB  PRO B 108     -15.768  -8.820   4.658  1.00  0.00           H  
ATOM   1750 2HB  PRO B 108     -14.014  -9.022   4.746  1.00  0.00           H  
ATOM   1751 1HG  PRO B 108     -16.153 -11.086   4.232  1.00  0.00           H  
ATOM   1752 2HG  PRO B 108     -14.516 -10.996   3.576  1.00  0.00           H  
ATOM   1753 1HD  PRO B 108     -15.286 -12.718   5.572  1.00  0.00           H  
ATOM   1754 2HD  PRO B 108     -13.591 -12.128   5.342  1.00  0.00           H  
ATOM   1755  N   THR B 109     -17.440 -10.207   7.269  1.00  0.00           N  
ATOM   1756  CA  THR B 109     -18.841 -10.007   7.621  1.00  0.00           C  
ATOM   1757  C   THR B 109     -19.019  -9.970   9.136  1.00  0.00           C  
ATOM   1758  O   THR B 109     -20.001  -9.420   9.638  1.00  0.00           O  
ATOM   1759  CB  THR B 109     -19.730 -11.114   7.024  1.00  0.00           C  
ATOM   1760  OG1 THR B 109     -19.196 -12.394   7.385  1.00  0.00           O  
ATOM   1761  CG2 THR B 109     -19.791 -11.011   5.504  1.00  0.00           C  
ATOM   1762  H   THR B 109     -17.088 -11.148   7.165  1.00  0.00           H  
ATOM   1763  HA  THR B 109     -19.167  -9.050   7.213  1.00  0.00           H  
ATOM   1764  HB  THR B 109     -20.740 -11.025   7.424  1.00  0.00           H  
ATOM   1765  HG1 THR B 109     -18.406 -12.272   7.917  1.00  0.00           H  
ATOM   1766 1HG2 THR B 109     -20.426 -11.805   5.111  1.00  0.00           H  
ATOM   1767 2HG2 THR B 109     -20.203 -10.043   5.221  1.00  0.00           H  
ATOM   1768 3HG2 THR B 109     -18.788 -11.112   5.092  1.00  0.00           H  
ATOM   1769  N   LYS B 110     -17.985 -10.252   9.842  1.00  0.00           N  
ATOM   1770  CA  LYS B 110     -18.092 -10.290  11.298  1.00  0.00           C  
ATOM   1771  C   LYS B 110     -17.002  -9.445  11.951  1.00  0.00           C  
ATOM   1772  O   LYS B 110     -16.793  -9.521  13.164  1.00  0.00           O  
ATOM   1773  CB  LYS B 110     -18.012 -11.731  11.805  1.00  0.00           C  
ATOM   1774  CG  LYS B 110     -19.203 -12.593  11.411  1.00  0.00           C  
ATOM   1775  CD  LYS B 110     -19.090 -13.999  11.986  1.00  0.00           C  
ATOM   1776  CE  LYS B 110     -20.251 -14.879  11.545  1.00  0.00           C  
ATOM   1777  NZ  LYS B 110     -20.139 -16.262  12.096  1.00  0.00           N  
ATOM   1778  H   LYS B 110     -17.094 -10.449   9.409  1.00  0.00           H  
ATOM   1779  HA  LYS B 110     -19.058  -9.873  11.585  1.00  0.00           H  
ATOM   1780 1HB  LYS B 110     -17.109 -12.204  11.417  1.00  0.00           H  
ATOM   1781 2HB  LYS B 110     -17.940 -11.731  12.893  1.00  0.00           H  
ATOM   1782 1HG  LYS B 110     -20.122 -12.134  11.778  1.00  0.00           H  
ATOM   1783 2HG  LYS B 110     -19.260 -12.660  10.325  1.00  0.00           H  
ATOM   1784 1HD  LYS B 110     -18.156 -14.454  11.654  1.00  0.00           H  
ATOM   1785 2HD  LYS B 110     -19.082 -13.947  13.075  1.00  0.00           H  
ATOM   1786 1HE  LYS B 110     -21.189 -14.440  11.883  1.00  0.00           H  
ATOM   1787 2HE  LYS B 110     -20.273 -14.935  10.457  1.00  0.00           H  
ATOM   1788 1HZ  LYS B 110     -20.924 -16.815  11.782  1.00  0.00           H  
ATOM   1789 2HZ  LYS B 110     -19.280 -16.685  11.774  1.00  0.00           H  
ATOM   1790 3HZ  LYS B 110     -20.137 -16.224  13.105  1.00  0.00           H  
ATOM   1791  N   LEU B 111     -16.357  -8.618  11.204  1.00  0.00           N  
ATOM   1792  CA  LEU B 111     -15.169  -7.914  11.676  1.00  0.00           C  
ATOM   1793  C   LEU B 111     -15.552  -6.744  12.576  1.00  0.00           C  
ATOM   1794  O   LEU B 111     -14.790  -6.367  13.469  1.00  0.00           O  
ATOM   1795  CB  LEU B 111     -14.338  -7.412  10.493  1.00  0.00           C  
ATOM   1796  CG  LEU B 111     -13.420  -8.437   9.825  1.00  0.00           C  
ATOM   1797  CD1 LEU B 111     -12.971  -7.935   8.457  1.00  0.00           C  
ATOM   1798  CD2 LEU B 111     -12.216  -8.734  10.713  1.00  0.00           C  
ATOM   1799  H   LEU B 111     -16.685  -8.453  10.263  1.00  0.00           H  
ATOM   1800  HA  LEU B 111     -14.563  -8.609  12.257  1.00  0.00           H  
ATOM   1801 1HB  LEU B 111     -15.015  -7.035   9.728  1.00  0.00           H  
ATOM   1802 2HB  LEU B 111     -13.712  -6.587  10.833  1.00  0.00           H  
ATOM   1803  HG  LEU B 111     -13.971  -9.362   9.654  1.00  0.00           H  
ATOM   1804 1HD1 LEU B 111     -12.318  -8.675   7.994  1.00  0.00           H  
ATOM   1805 2HD1 LEU B 111     -13.844  -7.775   7.824  1.00  0.00           H  
ATOM   1806 3HD1 LEU B 111     -12.430  -6.997   8.574  1.00  0.00           H  
ATOM   1807 1HD2 LEU B 111     -11.574  -9.466  10.223  1.00  0.00           H  
ATOM   1808 2HD2 LEU B 111     -11.654  -7.815  10.884  1.00  0.00           H  
ATOM   1809 3HD2 LEU B 111     -12.558  -9.133  11.668  1.00  0.00           H  
ATOM   1810  N   ASN B 112     -16.874  -6.325  12.430  1.00  0.00           N  
ATOM   1811  CA  ASN B 112     -17.317  -5.155  13.180  1.00  0.00           C  
ATOM   1812  C   ASN B 112     -17.728  -5.523  14.603  1.00  0.00           C  
ATOM   1813  O   ASN B 112     -17.908  -4.644  15.448  1.00  0.00           O  
ATOM   1814  CB  ASN B 112     -18.473  -4.460  12.456  1.00  0.00           C  
ATOM   1815  CG  ASN B 112     -18.009  -3.639  11.269  1.00  0.00           C  
ATOM   1816  OD1 ASN B 112     -16.879  -3.144  11.244  1.00  0.00           O  
ATOM   1817  ND2 ASN B 112     -18.878  -3.489  10.276  1.00  0.00           N  
ATOM   1818  H   ASN B 112     -17.530  -6.800  11.827  1.00  0.00           H  
ATOM   1819  HA  ASN B 112     -16.483  -4.456  13.256  1.00  0.00           H  
ATOM   1820 1HB  ASN B 112     -19.187  -5.208  12.109  1.00  0.00           H  
ATOM   1821 2HB  ASN B 112     -18.997  -3.805  13.152  1.00  0.00           H  
ATOM   1822 1HD2 ASN B 112     -18.626  -2.957   9.467  1.00  0.00           H  
ATOM   1823 2HD2 ASN B 112     -19.784  -3.908  10.337  1.00  0.00           H  
ATOM   1824  N   ASP B 113     -17.690  -6.864  14.842  1.00  0.00           N  
ATOM   1825  CA  ASP B 113     -18.097  -7.334  16.163  1.00  0.00           C  
ATOM   1826  C   ASP B 113     -16.889  -7.776  16.986  1.00  0.00           C  
ATOM   1827  O   ASP B 113     -17.035  -8.196  18.135  1.00  0.00           O  
ATOM   1828  CB  ASP B 113     -19.098  -8.485  16.038  1.00  0.00           C  
ATOM   1829  CG  ASP B 113     -20.426  -8.054  15.441  1.00  0.00           C  
ATOM   1830  OD1 ASP B 113     -20.840  -6.893  15.649  1.00  0.00           O  
ATOM   1831  OD2 ASP B 113     -21.066  -8.883  14.759  1.00  0.00           O  
ATOM   1832  H   ASP B 113     -17.395  -7.537  14.150  1.00  0.00           H  
ATOM   1833  HA  ASP B 113     -18.578  -6.510  16.690  1.00  0.00           H  
ATOM   1834 1HB  ASP B 113     -18.674  -9.270  15.412  1.00  0.00           H  
ATOM   1835 2HB  ASP B 113     -19.283  -8.915  17.023  1.00  0.00           H  
ATOM   1836  N   LEU B 114     -15.699  -7.634  16.420  1.00  0.00           N  
ATOM   1837  CA  LEU B 114     -14.461  -8.054  17.066  1.00  0.00           C  
ATOM   1838  C   LEU B 114     -13.654  -6.846  17.532  1.00  0.00           C  
ATOM   1839  O   LEU B 114     -13.773  -5.758  16.963  1.00  0.00           O  
ATOM   1840  CB  LEU B 114     -13.621  -8.906  16.111  1.00  0.00           C  
ATOM   1841  CG  LEU B 114     -14.271 -10.194  15.602  1.00  0.00           C  
ATOM   1842  CD1 LEU B 114     -13.408 -10.829  14.517  1.00  0.00           C  
ATOM   1843  CD2 LEU B 114     -14.497 -11.169  16.752  1.00  0.00           C  
ATOM   1844  H   LEU B 114     -15.657  -7.216  15.502  1.00  0.00           H  
ATOM   1845  HA  LEU B 114     -14.713  -8.655  17.939  1.00  0.00           H  
ATOM   1846 1HB  LEU B 114     -13.367  -8.304  15.240  1.00  0.00           H  
ATOM   1847 2HB  LEU B 114     -12.696  -9.185  16.616  1.00  0.00           H  
ATOM   1848  HG  LEU B 114     -15.232  -9.960  15.143  1.00  0.00           H  
ATOM   1849 1HD1 LEU B 114     -13.883 -11.745  14.164  1.00  0.00           H  
ATOM   1850 2HD1 LEU B 114     -13.299 -10.133  13.685  1.00  0.00           H  
ATOM   1851 3HD1 LEU B 114     -12.426 -11.064  14.925  1.00  0.00           H  
ATOM   1852 1HD2 LEU B 114     -14.961 -12.080  16.372  1.00  0.00           H  
ATOM   1853 2HD2 LEU B 114     -13.541 -11.415  17.214  1.00  0.00           H  
ATOM   1854 3HD2 LEU B 114     -15.151 -10.711  17.494  1.00  0.00           H  
ATOM   1855  N   CYS B 115     -12.914  -7.059  18.731  1.00  0.00           N  
ATOM   1856  CA  CYS B 115     -11.992  -6.034  19.208  1.00  0.00           C  
ATOM   1857  C   CYS B 115     -10.548  -6.506  19.099  1.00  0.00           C  
ATOM   1858  O   CYS B 115     -10.245  -7.665  19.387  1.00  0.00           O  
ATOM   1859  CB  CYS B 115     -12.308  -5.661  20.657  1.00  0.00           C  
ATOM   1860  SG  CYS B 115     -13.959  -4.966  20.886  1.00  0.00           S  
ATOM   1861  H   CYS B 115     -13.017  -7.913  19.260  1.00  0.00           H  
ATOM   1862  HA  CYS B 115     -12.110  -5.146  18.586  1.00  0.00           H  
ATOM   1863 1HB  CYS B 115     -12.220  -6.546  21.288  1.00  0.00           H  
ATOM   1864 2HB  CYS B 115     -11.580  -4.932  21.012  1.00  0.00           H  
ATOM   1865  N   PHE B 116      -9.722  -5.597  18.631  1.00  0.00           N  
ATOM   1866  CA  PHE B 116      -8.304  -5.912  18.501  1.00  0.00           C  
ATOM   1867  C   PHE B 116      -7.458  -4.949  19.326  1.00  0.00           C  
ATOM   1868  O   PHE B 116      -7.900  -3.843  19.646  1.00  0.00           O  
ATOM   1869  CB  PHE B 116      -7.873  -5.862  17.032  1.00  0.00           C  
ATOM   1870  CG  PHE B 116      -8.610  -6.833  16.150  1.00  0.00           C  
ATOM   1871  CD1 PHE B 116      -8.230  -8.169  16.094  1.00  0.00           C  
ATOM   1872  CD2 PHE B 116      -9.683  -6.410  15.377  1.00  0.00           C  
ATOM   1873  CE1 PHE B 116      -8.911  -9.070  15.279  1.00  0.00           C  
ATOM   1874  CE2 PHE B 116     -10.368  -7.305  14.559  1.00  0.00           C  
ATOM   1875  CZ  PHE B 116      -9.980  -8.634  14.511  1.00  0.00           C  
ATOM   1876  H   PHE B 116     -10.050  -4.681  18.358  1.00  0.00           H  
ATOM   1877  HA  PHE B 116      -8.138  -6.922  18.878  1.00  0.00           H  
ATOM   1878 1HB  PHE B 116      -8.032  -4.858  16.640  1.00  0.00           H  
ATOM   1879 2HB  PHE B 116      -6.808  -6.077  16.958  1.00  0.00           H  
ATOM   1880  HD1 PHE B 116      -7.389  -8.509  16.698  1.00  0.00           H  
ATOM   1881  HD2 PHE B 116      -9.988  -5.364  15.415  1.00  0.00           H  
ATOM   1882  HE1 PHE B 116      -8.603 -10.115  15.247  1.00  0.00           H  
ATOM   1883  HE2 PHE B 116     -11.208  -6.961  13.956  1.00  0.00           H  
ATOM   1884  HZ  PHE B 116     -10.513  -9.335  13.870  1.00  0.00           H  
ATOM   1885  N   THR B 117      -6.263  -5.522  19.723  1.00  0.00           N  
ATOM   1886  CA  THR B 117      -5.341  -4.668  20.462  1.00  0.00           C  
ATOM   1887  C   THR B 117      -4.888  -3.490  19.604  1.00  0.00           C  
ATOM   1888  O   THR B 117      -4.987  -2.335  20.024  1.00  0.00           O  
ATOM   1889  CB  THR B 117      -4.110  -5.459  20.942  1.00  0.00           C  
ATOM   1890  OG1 THR B 117      -4.543  -6.563  21.747  1.00  0.00           O  
ATOM   1891  CG2 THR B 117      -3.177  -4.579  21.767  1.00  0.00           C  
ATOM   1892  H   THR B 117      -6.002  -6.479  19.532  1.00  0.00           H  
ATOM   1893  HA  THR B 117      -5.859  -4.277  21.338  1.00  0.00           H  
ATOM   1894  HB  THR B 117      -3.563  -5.840  20.080  1.00  0.00           H  
ATOM   1895  HG1 THR B 117      -5.502  -6.560  21.805  1.00  0.00           H  
ATOM   1896 1HG2 THR B 117      -2.317  -5.165  22.092  1.00  0.00           H  
ATOM   1897 2HG2 THR B 117      -2.837  -3.740  21.160  1.00  0.00           H  
ATOM   1898 3HG2 THR B 117      -3.709  -4.203  22.640  1.00  0.00           H  
ATOM   1899  N   ASN B 118      -4.414  -3.721  18.351  1.00  0.00           N  
ATOM   1900  CA  ASN B 118      -4.023  -2.734  17.350  1.00  0.00           C  
ATOM   1901  C   ASN B 118      -4.408  -3.182  15.942  1.00  0.00           C  
ATOM   1902  O   ASN B 118      -4.510  -4.380  15.673  1.00  0.00           O  
ATOM   1903  CB  ASN B 118      -2.520  -2.457  17.427  1.00  0.00           C  
ATOM   1904  CG  ASN B 118      -2.108  -1.837  18.747  1.00  0.00           C  
ATOM   1905  OD1 ASN B 118      -2.493  -0.709  19.064  1.00  0.00           O  
ATOM   1906  ND2 ASN B 118      -1.322  -2.570  19.527  1.00  0.00           N  
ATOM   1907  H   ASN B 118      -4.340  -4.703  18.129  1.00  0.00           H  
ATOM   1908  HA  ASN B 118      -4.559  -1.805  17.552  1.00  0.00           H  
ATOM   1909 1HB  ASN B 118      -1.970  -3.389  17.290  1.00  0.00           H  
ATOM   1910 2HB  ASN B 118      -2.232  -1.785  16.618  1.00  0.00           H  
ATOM   1911 1HD2 ASN B 118      -1.019  -2.211  20.410  1.00  0.00           H  
ATOM   1912 2HD2 ASN B 118      -1.033  -3.480  19.232  1.00  0.00           H  
ATOM   1913  N   VAL B 119      -4.717  -2.267  15.194  1.00  0.00           N  
ATOM   1914  CA  VAL B 119      -4.854  -2.494  13.759  1.00  0.00           C  
ATOM   1915  C   VAL B 119      -3.772  -1.721  13.009  1.00  0.00           C  
ATOM   1916  O   VAL B 119      -3.502  -0.558  13.319  1.00  0.00           O  
ATOM   1917  CB  VAL B 119      -6.254  -2.082  13.251  1.00  0.00           C  
ATOM   1918  CG1 VAL B 119      -6.344  -2.238  11.734  1.00  0.00           C  
ATOM   1919  CG2 VAL B 119      -7.337  -2.908  13.942  1.00  0.00           C  
ATOM   1920  H   VAL B 119      -4.881  -1.341  15.564  1.00  0.00           H  
ATOM   1921  HA  VAL B 119      -4.721  -3.559  13.563  1.00  0.00           H  
ATOM   1922  HB  VAL B 119      -6.413  -1.026  13.470  1.00  0.00           H  
ATOM   1923 1HG1 VAL B 119      -7.338  -1.942  11.396  1.00  0.00           H  
ATOM   1924 2HG1 VAL B 119      -5.596  -1.604  11.258  1.00  0.00           H  
ATOM   1925 3HG1 VAL B 119      -6.164  -3.278  11.464  1.00  0.00           H  
ATOM   1926 1HG2 VAL B 119      -8.316  -2.605  13.573  1.00  0.00           H  
ATOM   1927 2HG2 VAL B 119      -7.180  -3.965  13.729  1.00  0.00           H  
ATOM   1928 3HG2 VAL B 119      -7.288  -2.744  15.019  1.00  0.00           H  
ATOM   1929  N   TYR B 120      -3.085  -2.463  12.096  1.00  0.00           N  
ATOM   1930  CA  TYR B 120      -2.086  -1.817  11.252  1.00  0.00           C  
ATOM   1931  C   TYR B 120      -2.555  -1.750   9.804  1.00  0.00           C  
ATOM   1932  O   TYR B 120      -3.097  -2.723   9.275  1.00  0.00           O  
ATOM   1933  CB  TYR B 120      -0.750  -2.562  11.334  1.00  0.00           C  
ATOM   1934  CG  TYR B 120      -0.168  -2.613  12.726  1.00  0.00           C  
ATOM   1935  CD1 TYR B 120       0.645  -1.587  13.201  1.00  0.00           C  
ATOM   1936  CD2 TYR B 120      -0.429  -3.689  13.569  1.00  0.00           C  
ATOM   1937  CE1 TYR B 120       1.185  -1.631  14.482  1.00  0.00           C  
ATOM   1938  CE2 TYR B 120       0.106  -3.743  14.852  1.00  0.00           C  
ATOM   1939  CZ  TYR B 120       0.910  -2.711  15.299  1.00  0.00           C  
ATOM   1940  OH  TYR B 120       1.442  -2.760  16.568  1.00  0.00           O  
ATOM   1941  H   TYR B 120      -3.252  -3.453  11.990  1.00  0.00           H  
ATOM   1942  HA  TYR B 120      -1.938  -0.797  11.609  1.00  0.00           H  
ATOM   1943 1HB  TYR B 120      -0.882  -3.586  10.981  1.00  0.00           H  
ATOM   1944 2HB  TYR B 120      -0.025  -2.081  10.679  1.00  0.00           H  
ATOM   1945  HD1 TYR B 120       0.868  -0.730  12.565  1.00  0.00           H  
ATOM   1946  HD2 TYR B 120      -1.061  -4.508  13.227  1.00  0.00           H  
ATOM   1947  HE1 TYR B 120       1.819  -0.818  14.834  1.00  0.00           H  
ATOM   1948  HE2 TYR B 120      -0.109  -4.595  15.497  1.00  0.00           H  
ATOM   1949  HH  TYR B 120       1.159  -3.568  17.002  1.00  0.00           H  
ATOM   1950  N   ALA B 121      -2.347  -0.580   9.228  1.00  0.00           N  
ATOM   1951  CA  ALA B 121      -2.672  -0.391   7.816  1.00  0.00           C  
ATOM   1952  C   ALA B 121      -1.418  -0.087   7.001  1.00  0.00           C  
ATOM   1953  O   ALA B 121      -0.859   1.008   7.096  1.00  0.00           O  
ATOM   1954  CB  ALA B 121      -3.695   0.730   7.651  1.00  0.00           C  
ATOM   1955  H   ALA B 121      -1.963   0.193   9.752  1.00  0.00           H  
ATOM   1956  HA  ALA B 121      -3.102  -1.319   7.440  1.00  0.00           H  
ATOM   1957 1HB  ALA B 121      -3.927   0.858   6.594  1.00  0.00           H  
ATOM   1958 2HB  ALA B 121      -4.605   0.475   8.194  1.00  0.00           H  
ATOM   1959 3HB  ALA B 121      -3.285   1.657   8.048  1.00  0.00           H  
ATOM   1960  N   ASP B 122      -1.001  -1.101   6.243  1.00  0.00           N  
ATOM   1961  CA  ASP B 122       0.119  -0.925   5.325  1.00  0.00           C  
ATOM   1962  C   ASP B 122      -0.367  -0.498   3.941  1.00  0.00           C  
ATOM   1963  O   ASP B 122      -1.292  -1.098   3.390  1.00  0.00           O  
ATOM   1964  CB  ASP B 122       0.935  -2.215   5.220  1.00  0.00           C  
ATOM   1965  CG  ASP B 122       1.533  -2.648   6.548  1.00  0.00           C  
ATOM   1966  OD1 ASP B 122       1.782  -1.783   7.415  1.00  0.00           O  
ATOM   1967  OD2 ASP B 122       1.759  -3.864   6.727  1.00  0.00           O  
ATOM   1968  H   ASP B 122      -1.456  -2.001   6.297  1.00  0.00           H  
ATOM   1969  HA  ASP B 122       0.764  -0.136   5.713  1.00  0.00           H  
ATOM   1970 1HB  ASP B 122       0.300  -3.018   4.846  1.00  0.00           H  
ATOM   1971 2HB  ASP B 122       1.744  -2.076   4.502  1.00  0.00           H  
ATOM   1972  N   SER B 123       0.247   0.583   3.393  1.00  0.00           N  
ATOM   1973  CA  SER B 123      -0.224   1.087   2.107  1.00  0.00           C  
ATOM   1974  C   SER B 123       0.932   1.278   1.131  1.00  0.00           C  
ATOM   1975  O   SER B 123       2.008   1.741   1.517  1.00  0.00           O  
ATOM   1976  CB  SER B 123      -0.971   2.408   2.289  1.00  0.00           C  
ATOM   1977  OG  SER B 123      -0.118   3.397   2.841  1.00  0.00           O  
ATOM   1978  H   SER B 123       1.019   1.047   3.850  1.00  0.00           H  
ATOM   1979  HA  SER B 123      -0.910   0.355   1.679  1.00  0.00           H  
ATOM   1980 1HB  SER B 123      -1.352   2.746   1.326  1.00  0.00           H  
ATOM   1981 2HB  SER B 123      -1.828   2.254   2.944  1.00  0.00           H  
ATOM   1982  HG  SER B 123       0.735   2.973   2.963  1.00  0.00           H  
ATOM   1983  N   PHE B 124       0.727   0.921  -0.121  1.00  0.00           N  
ATOM   1984  CA  PHE B 124       1.738   1.043  -1.164  1.00  0.00           C  
ATOM   1985  C   PHE B 124       1.124   0.827  -2.542  1.00  0.00           C  
ATOM   1986  O   PHE B 124      -0.048   0.464  -2.654  1.00  0.00           O  
ATOM   1987  CB  PHE B 124       2.874   0.041  -0.932  1.00  0.00           C  
ATOM   1988  CG  PHE B 124       2.402  -1.369  -0.699  1.00  0.00           C  
ATOM   1989  CD1 PHE B 124       2.218  -1.850   0.592  1.00  0.00           C  
ATOM   1990  CD2 PHE B 124       2.142  -2.213  -1.770  1.00  0.00           C  
ATOM   1991  CE1 PHE B 124       1.781  -3.154   0.811  1.00  0.00           C  
ATOM   1992  CE2 PHE B 124       1.705  -3.518  -1.559  1.00  0.00           C  
ATOM   1993  CZ  PHE B 124       1.526  -3.987  -0.268  1.00  0.00           C  
ATOM   1994  H   PHE B 124      -0.180   0.545  -0.357  1.00  0.00           H  
ATOM   1995  HA  PHE B 124       2.151   2.052  -1.129  1.00  0.00           H  
ATOM   1996 1HB  PHE B 124       3.539   0.039  -1.795  1.00  0.00           H  
ATOM   1997 2HB  PHE B 124       3.461   0.350  -0.068  1.00  0.00           H  
ATOM   1998  HD1 PHE B 124       2.419  -1.193   1.439  1.00  0.00           H  
ATOM   1999  HD2 PHE B 124       2.283  -1.843  -2.786  1.00  0.00           H  
ATOM   2000  HE1 PHE B 124       1.640  -3.517   1.829  1.00  0.00           H  
ATOM   2001  HE2 PHE B 124       1.504  -4.171  -2.408  1.00  0.00           H  
ATOM   2002  HZ  PHE B 124       1.187  -5.008  -0.101  1.00  0.00           H  
ATOM   2003  N   VAL B 125       1.954   1.164  -3.581  1.00  0.00           N  
ATOM   2004  CA  VAL B 125       1.500   1.025  -4.961  1.00  0.00           C  
ATOM   2005  C   VAL B 125       2.297  -0.076  -5.658  1.00  0.00           C  
ATOM   2006  O   VAL B 125       3.521  -0.141  -5.529  1.00  0.00           O  
ATOM   2007  CB  VAL B 125       1.633   2.353  -5.738  1.00  0.00           C  
ATOM   2008  CG1 VAL B 125       1.276   2.155  -7.211  1.00  0.00           C  
ATOM   2009  CG2 VAL B 125       0.747   3.428  -5.111  1.00  0.00           C  
ATOM   2010  H   VAL B 125       2.885   1.511  -3.402  1.00  0.00           H  
ATOM   2011  HA  VAL B 125       0.447   0.741  -4.952  1.00  0.00           H  
ATOM   2012  HB  VAL B 125       2.672   2.680  -5.706  1.00  0.00           H  
ATOM   2013 1HG1 VAL B 125       1.377   3.103  -7.740  1.00  0.00           H  
ATOM   2014 2HG1 VAL B 125       1.949   1.420  -7.653  1.00  0.00           H  
ATOM   2015 3HG1 VAL B 125       0.248   1.802  -7.292  1.00  0.00           H  
ATOM   2016 1HG2 VAL B 125       0.853   4.358  -5.669  1.00  0.00           H  
ATOM   2017 2HG2 VAL B 125      -0.294   3.104  -5.139  1.00  0.00           H  
ATOM   2018 3HG2 VAL B 125       1.049   3.590  -4.076  1.00  0.00           H  
ATOM   2019  N   ILE B 126       1.619  -0.976  -6.397  1.00  0.00           N  
ATOM   2020  CA  ILE B 126       2.227  -1.978  -7.264  1.00  0.00           C  
ATOM   2021  C   ILE B 126       1.421  -2.102  -8.555  1.00  0.00           C  
ATOM   2022  O   ILE B 126       0.366  -1.479  -8.698  1.00  0.00           O  
ATOM   2023  CB  ILE B 126       2.325  -3.350  -6.560  1.00  0.00           C  
ATOM   2024  CG1 ILE B 126       0.930  -3.850  -6.168  1.00  0.00           C  
ATOM   2025  CG2 ILE B 126       3.241  -3.265  -5.336  1.00  0.00           C  
ATOM   2026  CD1 ILE B 126       0.915  -5.265  -5.606  1.00  0.00           C  
ATOM   2027  H   ILE B 126       0.612  -0.932  -6.327  1.00  0.00           H  
ATOM   2028  HA  ILE B 126       3.236  -1.652  -7.515  1.00  0.00           H  
ATOM   2029  HB  ILE B 126       2.731  -4.086  -7.253  1.00  0.00           H  
ATOM   2030 1HG1 ILE B 126       0.501  -3.183  -5.421  1.00  0.00           H  
ATOM   2031 2HG1 ILE B 126       0.276  -3.825  -7.040  1.00  0.00           H  
ATOM   2032 1HG2 ILE B 126       3.296  -4.241  -4.854  1.00  0.00           H  
ATOM   2033 2HG2 ILE B 126       4.238  -2.958  -5.649  1.00  0.00           H  
ATOM   2034 3HG2 ILE B 126       2.841  -2.535  -4.632  1.00  0.00           H  
ATOM   2035 1HD1 ILE B 126      -0.108  -5.545  -5.353  1.00  0.00           H  
ATOM   2036 2HD1 ILE B 126       1.307  -5.957  -6.352  1.00  0.00           H  
ATOM   2037 3HD1 ILE B 126       1.534  -5.307  -4.711  1.00  0.00           H  
ATOM   2038  N   ARG B 127       1.922  -2.909  -9.515  1.00  0.00           N  
ATOM   2039  CA  ARG B 127       1.134  -3.063 -10.733  1.00  0.00           C  
ATOM   2040  C   ARG B 127       0.120  -4.194 -10.590  1.00  0.00           C  
ATOM   2041  O   ARG B 127       0.250  -5.043  -9.707  1.00  0.00           O  
ATOM   2042  CB  ARG B 127       2.046  -3.326 -11.934  1.00  0.00           C  
ATOM   2043  CG  ARG B 127       2.826  -4.628 -11.842  1.00  0.00           C  
ATOM   2044  CD  ARG B 127       3.758  -4.812 -13.030  1.00  0.00           C  
ATOM   2045  NE  ARG B 127       4.478  -6.081 -12.960  1.00  0.00           N  
ATOM   2046  CZ  ARG B 127       5.399  -6.479 -13.833  1.00  0.00           C  
ATOM   2047  NH1 ARG B 127       5.733  -5.712 -14.864  1.00  0.00           N  
ATOM   2048  NH2 ARG B 127       5.991  -7.654 -13.673  1.00  0.00           N  
ATOM   2049  H   ARG B 127       2.800  -3.402  -9.431  1.00  0.00           H  
ATOM   2050  HA  ARG B 127       0.585  -2.138 -10.909  1.00  0.00           H  
ATOM   2051 1HB  ARG B 127       1.449  -3.352 -12.845  1.00  0.00           H  
ATOM   2052 2HB  ARG B 127       2.761  -2.509 -12.034  1.00  0.00           H  
ATOM   2053 1HG  ARG B 127       3.427  -4.629 -10.932  1.00  0.00           H  
ATOM   2054 2HG  ARG B 127       2.131  -5.468 -11.819  1.00  0.00           H  
ATOM   2055 1HD  ARG B 127       3.178  -4.797 -13.953  1.00  0.00           H  
ATOM   2056 2HD  ARG B 127       4.488  -4.004 -13.048  1.00  0.00           H  
ATOM   2057  HE  ARG B 127       4.261  -6.703 -12.192  1.00  0.00           H  
ATOM   2058 1HH1 ARG B 127       5.286  -4.815 -14.992  1.00  0.00           H  
ATOM   2059 2HH1 ARG B 127       6.434  -6.025 -15.520  1.00  0.00           H  
ATOM   2060 1HH2 ARG B 127       5.742  -8.243 -12.890  1.00  0.00           H  
ATOM   2061 2HH2 ARG B 127       6.690  -7.961 -14.333  1.00  0.00           H  
ATOM   2062  N   GLY B 128      -0.891  -4.219 -11.455  1.00  0.00           N  
ATOM   2063  CA  GLY B 128      -2.046  -5.098 -11.369  1.00  0.00           C  
ATOM   2064  C   GLY B 128      -1.672  -6.564 -11.253  1.00  0.00           C  
ATOM   2065  O   GLY B 128      -2.205  -7.281 -10.404  1.00  0.00           O  
ATOM   2066  H   GLY B 128      -0.826  -3.566 -12.222  1.00  0.00           H  
ATOM   2067 1HA  GLY B 128      -2.650  -4.822 -10.504  1.00  0.00           H  
ATOM   2068 2HA  GLY B 128      -2.670  -4.966 -12.252  1.00  0.00           H  
ATOM   2069  N   ASP B 129      -0.698  -7.065 -12.028  1.00  0.00           N  
ATOM   2070  CA  ASP B 129      -0.334  -8.478 -12.050  1.00  0.00           C  
ATOM   2071  C   ASP B 129       0.388  -8.880 -10.766  1.00  0.00           C  
ATOM   2072  O   ASP B 129       0.440 -10.062 -10.420  1.00  0.00           O  
ATOM   2073  CB  ASP B 129       0.542  -8.788 -13.265  1.00  0.00           C  
ATOM   2074  CG  ASP B 129       1.798  -7.936 -13.323  1.00  0.00           C  
ATOM   2075  OD1 ASP B 129       1.949  -7.014 -12.492  1.00  0.00           O  
ATOM   2076  OD2 ASP B 129       2.644  -8.187 -14.209  1.00  0.00           O  
ATOM   2077  H   ASP B 129      -0.199  -6.419 -12.622  1.00  0.00           H  
ATOM   2078  HA  ASP B 129      -1.247  -9.070 -12.120  1.00  0.00           H  
ATOM   2079 1HB  ASP B 129       0.834  -9.838 -13.244  1.00  0.00           H  
ATOM   2080 2HB  ASP B 129      -0.031  -8.626 -14.178  1.00  0.00           H  
ATOM   2081  N   GLU B 130       0.836  -7.890  -9.996  1.00  0.00           N  
ATOM   2082  CA  GLU B 130       1.628  -8.160  -8.800  1.00  0.00           C  
ATOM   2083  C   GLU B 130       0.749  -8.197  -7.553  1.00  0.00           C  
ATOM   2084  O   GLU B 130       1.196  -8.620  -6.485  1.00  0.00           O  
ATOM   2085  CB  GLU B 130       2.730  -7.111  -8.637  1.00  0.00           C  
ATOM   2086  CG  GLU B 130       3.799  -7.168  -9.718  1.00  0.00           C  
ATOM   2087  CD  GLU B 130       4.786  -6.014  -9.649  1.00  0.00           C  
ATOM   2088  OE1 GLU B 130       5.941  -6.174 -10.105  1.00  0.00           O  
ATOM   2089  OE2 GLU B 130       4.401  -4.941  -9.132  1.00  0.00           O  
ATOM   2090  H   GLU B 130       0.626  -6.933 -10.241  1.00  0.00           H  
ATOM   2091  HA  GLU B 130       2.094  -9.140  -8.907  1.00  0.00           H  
ATOM   2092 1HB  GLU B 130       2.288  -6.114  -8.648  1.00  0.00           H  
ATOM   2093 2HB  GLU B 130       3.217  -7.242  -7.671  1.00  0.00           H  
ATOM   2094 1HG  GLU B 130       4.350  -8.103  -9.621  1.00  0.00           H  
ATOM   2095 2HG  GLU B 130       3.315  -7.163 -10.694  1.00  0.00           H  
ATOM   2096  N   VAL B 131      -0.538  -7.780  -7.688  1.00  0.00           N  
ATOM   2097  CA  VAL B 131      -1.465  -7.780  -6.561  1.00  0.00           C  
ATOM   2098  C   VAL B 131      -1.608  -9.197  -6.009  1.00  0.00           C  
ATOM   2099  O   VAL B 131      -1.718  -9.389  -4.796  1.00  0.00           O  
ATOM   2100  CB  VAL B 131      -2.848  -7.222  -6.964  1.00  0.00           C  
ATOM   2101  CG1 VAL B 131      -3.850  -7.388  -5.823  1.00  0.00           C  
ATOM   2102  CG2 VAL B 131      -2.734  -5.754  -7.369  1.00  0.00           C  
ATOM   2103  H   VAL B 131      -0.861  -7.462  -8.591  1.00  0.00           H  
ATOM   2104  HA  VAL B 131      -1.057  -7.141  -5.777  1.00  0.00           H  
ATOM   2105  HB  VAL B 131      -3.231  -7.798  -7.806  1.00  0.00           H  
ATOM   2106 1HG1 VAL B 131      -4.818  -6.989  -6.128  1.00  0.00           H  
ATOM   2107 2HG1 VAL B 131      -3.954  -8.446  -5.581  1.00  0.00           H  
ATOM   2108 3HG1 VAL B 131      -3.495  -6.847  -4.946  1.00  0.00           H  
ATOM   2109 1HG2 VAL B 131      -3.717  -5.377  -7.650  1.00  0.00           H  
ATOM   2110 2HG2 VAL B 131      -2.349  -5.174  -6.530  1.00  0.00           H  
ATOM   2111 3HG2 VAL B 131      -2.054  -5.662  -8.216  1.00  0.00           H  
ATOM   2112  N   ARG B 132      -1.527 -10.172  -6.876  1.00  0.00           N  
ATOM   2113  CA  ARG B 132      -1.673 -11.566  -6.471  1.00  0.00           C  
ATOM   2114  C   ARG B 132      -0.571 -11.972  -5.498  1.00  0.00           C  
ATOM   2115  O   ARG B 132      -0.717 -12.946  -4.757  1.00  0.00           O  
ATOM   2116  CB  ARG B 132      -1.656 -12.486  -7.694  1.00  0.00           C  
ATOM   2117  CG  ARG B 132      -0.333 -12.492  -8.442  1.00  0.00           C  
ATOM   2118  CD  ARG B 132      -0.372 -13.418  -9.650  1.00  0.00           C  
ATOM   2119  NE  ARG B 132       0.899 -13.420 -10.369  1.00  0.00           N  
ATOM   2120  CZ  ARG B 132       1.443 -14.490 -10.943  1.00  0.00           C  
ATOM   2121  NH1 ARG B 132       0.836 -15.669 -10.893  1.00  0.00           N  
ATOM   2122  NH2 ARG B 132       2.604 -14.379 -11.572  1.00  0.00           N  
ATOM   2123  H   ARG B 132      -1.360  -9.957  -7.849  1.00  0.00           H  
ATOM   2124  HA  ARG B 132      -2.631 -11.680  -5.963  1.00  0.00           H  
ATOM   2125 1HB  ARG B 132      -1.875 -13.507  -7.384  1.00  0.00           H  
ATOM   2126 2HB  ARG B 132      -2.438 -12.181  -8.390  1.00  0.00           H  
ATOM   2127 1HG  ARG B 132      -0.107 -11.484  -8.790  1.00  0.00           H  
ATOM   2128 2HG  ARG B 132       0.460 -12.832  -7.775  1.00  0.00           H  
ATOM   2129 1HD  ARG B 132      -0.582 -14.436  -9.322  1.00  0.00           H  
ATOM   2130 2HD  ARG B 132      -1.153 -13.090 -10.335  1.00  0.00           H  
ATOM   2131  HE  ARG B 132       1.403 -12.546 -10.436  1.00  0.00           H  
ATOM   2132 1HH1 ARG B 132      -0.049 -15.762 -10.415  1.00  0.00           H  
ATOM   2133 2HH1 ARG B 132       1.259 -16.474 -11.332  1.00  0.00           H  
ATOM   2134 1HH2 ARG B 132       3.072 -13.484 -11.614  1.00  0.00           H  
ATOM   2135 2HH2 ARG B 132       3.020 -15.188 -12.009  1.00  0.00           H  
ATOM   2136  N   GLN B 133       0.568 -11.243  -5.499  1.00  0.00           N  
ATOM   2137  CA  GLN B 133       1.705 -11.577  -4.647  1.00  0.00           C  
ATOM   2138  C   GLN B 133       1.475 -11.107  -3.214  1.00  0.00           C  
ATOM   2139  O   GLN B 133       2.252 -11.436  -2.315  1.00  0.00           O  
ATOM   2140  CB  GLN B 133       2.991 -10.961  -5.201  1.00  0.00           C  
ATOM   2141  CG  GLN B 133       3.432 -11.553  -6.533  1.00  0.00           C  
ATOM   2142  CD  GLN B 133       4.764 -11.003  -7.008  1.00  0.00           C  
ATOM   2143  OE1 GLN B 133       5.686 -10.801  -6.212  1.00  0.00           O  
ATOM   2144  NE2 GLN B 133       4.873 -10.756  -8.309  1.00  0.00           N  
ATOM   2145  H   GLN B 133       0.630 -10.442  -6.111  1.00  0.00           H  
ATOM   2146  HA  GLN B 133       1.818 -12.661  -4.630  1.00  0.00           H  
ATOM   2147 1HB  GLN B 133       2.852  -9.888  -5.335  1.00  0.00           H  
ATOM   2148 2HB  GLN B 133       3.799 -11.099  -4.483  1.00  0.00           H  
ATOM   2149 1HG  GLN B 133       3.531 -12.633  -6.424  1.00  0.00           H  
ATOM   2150 2HG  GLN B 133       2.681 -11.321  -7.288  1.00  0.00           H  
ATOM   2151 1HE2 GLN B 133       5.729 -10.392  -8.680  1.00  0.00           H  
ATOM   2152 2HE2 GLN B 133       4.100 -10.933  -8.919  1.00  0.00           H  
ATOM   2153  N   ILE B 134       0.426 -10.324  -2.945  1.00  0.00           N  
ATOM   2154  CA  ILE B 134       0.099  -9.863  -1.600  1.00  0.00           C  
ATOM   2155  C   ILE B 134      -0.864 -10.846  -0.938  1.00  0.00           C  
ATOM   2156  O   ILE B 134      -2.067 -10.586  -0.857  1.00  0.00           O  
ATOM   2157  CB  ILE B 134      -0.513  -8.445  -1.622  1.00  0.00           C  
ATOM   2158  CG1 ILE B 134       0.377  -7.491  -2.428  1.00  0.00           C  
ATOM   2159  CG2 ILE B 134      -0.722  -7.925  -0.197  1.00  0.00           C  
ATOM   2160  CD1 ILE B 134       1.824  -7.449  -1.958  1.00  0.00           C  
ATOM   2161  H   ILE B 134      -0.162 -10.044  -3.717  1.00  0.00           H  
ATOM   2162  HA  ILE B 134       1.017  -9.828  -1.014  1.00  0.00           H  
ATOM   2163  HB  ILE B 134      -1.476  -8.472  -2.132  1.00  0.00           H  
ATOM   2164 1HG1 ILE B 134       0.369  -7.785  -3.477  1.00  0.00           H  
ATOM   2165 2HG1 ILE B 134      -0.027  -6.480  -2.370  1.00  0.00           H  
ATOM   2166 1HG2 ILE B 134      -1.153  -6.925  -0.234  1.00  0.00           H  
ATOM   2167 2HG2 ILE B 134      -1.397  -8.591   0.338  1.00  0.00           H  
ATOM   2168 3HG2 ILE B 134       0.236  -7.888   0.321  1.00  0.00           H  
ATOM   2169 1HD1 ILE B 134       2.388  -6.751  -2.578  1.00  0.00           H  
ATOM   2170 2HD1 ILE B 134       1.860  -7.121  -0.918  1.00  0.00           H  
ATOM   2171 3HD1 ILE B 134       2.262  -8.443  -2.041  1.00  0.00           H  
ATOM   2172  N   ALA B 135      -0.375 -11.945  -0.660  1.00  0.00           N  
ATOM   2173  CA  ALA B 135      -1.101 -13.040  -0.021  1.00  0.00           C  
ATOM   2174  C   ALA B 135      -0.146 -13.974   0.718  1.00  0.00           C  
ATOM   2175  O   ALA B 135       1.046 -14.025   0.407  1.00  0.00           O  
ATOM   2176  CB  ALA B 135      -1.907 -13.820  -1.057  1.00  0.00           C  
ATOM   2177  H   ALA B 135       0.597 -12.074  -0.900  1.00  0.00           H  
ATOM   2178  HA  ALA B 135      -1.787 -12.611   0.710  1.00  0.00           H  
ATOM   2179 1HB  ALA B 135      -2.442 -14.632  -0.565  1.00  0.00           H  
ATOM   2180 2HB  ALA B 135      -2.622 -13.153  -1.539  1.00  0.00           H  
ATOM   2181 3HB  ALA B 135      -1.233 -14.231  -1.807  1.00  0.00           H  
ATOM   2182  N   PRO B 136      -0.728 -14.740   1.698  1.00  0.00           N  
ATOM   2183  CA  PRO B 136       0.114 -15.720   2.388  1.00  0.00           C  
ATOM   2184  C   PRO B 136       0.623 -16.819   1.458  1.00  0.00           C  
ATOM   2185  O   PRO B 136      -0.133 -17.330   0.628  1.00  0.00           O  
ATOM   2186  CB  PRO B 136      -0.819 -16.298   3.456  1.00  0.00           C  
ATOM   2187  CG  PRO B 136      -1.833 -15.226   3.696  1.00  0.00           C  
ATOM   2188  CD  PRO B 136      -2.107 -14.528   2.395  1.00  0.00           C  
ATOM   2189  HA  PRO B 136       0.966 -15.202   2.852  1.00  0.00           H  
ATOM   2190 1HB  PRO B 136      -1.271 -17.233   3.094  1.00  0.00           H  
ATOM   2191 2HB  PRO B 136      -0.246 -16.547   4.361  1.00  0.00           H  
ATOM   2192 1HG  PRO B 136      -2.757 -15.662   4.103  1.00  0.00           H  
ATOM   2193 2HG  PRO B 136      -1.461 -14.513   4.446  1.00  0.00           H  
ATOM   2194 1HD  PRO B 136      -2.939 -15.029   1.878  1.00  0.00           H  
ATOM   2195 2HD  PRO B 136      -2.349 -13.473   2.588  1.00  0.00           H  
ATOM   2196  N   GLY B 137       1.939 -17.140   1.586  1.00  0.00           N  
ATOM   2197  CA  GLY B 137       2.504 -18.268   0.863  1.00  0.00           C  
ATOM   2198  C   GLY B 137       2.962 -17.910  -0.538  1.00  0.00           C  
ATOM   2199  O   GLY B 137       3.435 -18.772  -1.282  1.00  0.00           O  
ATOM   2200  H   GLY B 137       2.537 -16.593   2.189  1.00  0.00           H  
ATOM   2201 1HA  GLY B 137       3.354 -18.666   1.417  1.00  0.00           H  
ATOM   2202 2HA  GLY B 137       1.764 -19.064   0.795  1.00  0.00           H  
ATOM   2203  N   GLN B 138       2.866 -16.603  -0.901  1.00  0.00           N  
ATOM   2204  CA  GLN B 138       3.208 -16.201  -2.262  1.00  0.00           C  
ATOM   2205  C   GLN B 138       4.708 -15.957  -2.403  1.00  0.00           C  
ATOM   2206  O   GLN B 138       5.399 -15.718  -1.410  1.00  0.00           O  
ATOM   2207  CB  GLN B 138       2.432 -14.946  -2.664  1.00  0.00           C  
ATOM   2208  CG  GLN B 138       0.928 -15.162  -2.771  1.00  0.00           C  
ATOM   2209  CD  GLN B 138       0.555 -16.164  -3.847  1.00  0.00           C  
ATOM   2210  OE1 GLN B 138       0.984 -16.047  -4.999  1.00  0.00           O  
ATOM   2211  NE2 GLN B 138      -0.249 -17.157  -3.480  1.00  0.00           N  
ATOM   2212  H   GLN B 138       2.561 -15.901  -0.243  1.00  0.00           H  
ATOM   2213  HA  GLN B 138       2.936 -17.010  -2.940  1.00  0.00           H  
ATOM   2214 1HB  GLN B 138       2.612 -14.158  -1.933  1.00  0.00           H  
ATOM   2215 2HB  GLN B 138       2.794 -14.588  -3.628  1.00  0.00           H  
ATOM   2216 1HG  GLN B 138       0.556 -15.535  -1.817  1.00  0.00           H  
ATOM   2217 2HG  GLN B 138       0.451 -14.212  -3.012  1.00  0.00           H  
ATOM   2218 1HE2 GLN B 138      -0.529 -17.848  -4.148  1.00  0.00           H  
ATOM   2219 2HE2 GLN B 138      -0.575 -17.214  -2.536  1.00  0.00           H  
ATOM   2220  N   THR B 139       5.172 -16.121  -3.667  1.00  0.00           N  
ATOM   2221  CA  THR B 139       6.529 -15.774  -4.072  1.00  0.00           C  
ATOM   2222  C   THR B 139       6.511 -14.763  -5.214  1.00  0.00           C  
ATOM   2223  O   THR B 139       5.467 -14.530  -5.827  1.00  0.00           O  
ATOM   2224  CB  THR B 139       7.321 -17.023  -4.501  1.00  0.00           C  
ATOM   2225  OG1 THR B 139       6.694 -17.607  -5.649  1.00  0.00           O  
ATOM   2226  CG2 THR B 139       7.368 -18.057  -3.380  1.00  0.00           C  
ATOM   2227  H   THR B 139       4.536 -16.503  -4.353  1.00  0.00           H  
ATOM   2228  HA  THR B 139       7.039 -15.322  -3.221  1.00  0.00           H  
ATOM   2229  HB  THR B 139       8.340 -16.737  -4.759  1.00  0.00           H  
ATOM   2230  HG1 THR B 139       5.923 -17.088  -5.890  1.00  0.00           H  
ATOM   2231 1HG2 THR B 139       7.934 -18.927  -3.711  1.00  0.00           H  
ATOM   2232 2HG2 THR B 139       7.850 -17.623  -2.504  1.00  0.00           H  
ATOM   2233 3HG2 THR B 139       6.354 -18.361  -3.123  1.00  0.00           H  
ATOM   2234  N   GLY B 140       7.644 -14.151  -5.495  1.00  0.00           N  
ATOM   2235  CA  GLY B 140       7.775 -13.110  -6.502  1.00  0.00           C  
ATOM   2236  C   GLY B 140       8.500 -11.878  -5.996  1.00  0.00           C  
ATOM   2237  O   GLY B 140       8.809 -11.778  -4.807  1.00  0.00           O  
ATOM   2238  H   GLY B 140       8.460 -14.434  -4.971  1.00  0.00           H  
ATOM   2239 1HA  GLY B 140       8.315 -13.503  -7.364  1.00  0.00           H  
ATOM   2240 2HA  GLY B 140       6.786 -12.814  -6.850  1.00  0.00           H  
ATOM   2241  N   LYS B 141       8.926 -10.953  -6.889  1.00  0.00           N  
ATOM   2242  CA  LYS B 141       9.781  -9.832  -6.507  1.00  0.00           C  
ATOM   2243  C   LYS B 141       9.108  -8.963  -5.448  1.00  0.00           C  
ATOM   2244  O   LYS B 141       9.779  -8.405  -4.578  1.00  0.00           O  
ATOM   2245  CB  LYS B 141      10.137  -8.987  -7.730  1.00  0.00           C  
ATOM   2246  CG  LYS B 141       8.937  -8.339  -8.405  1.00  0.00           C  
ATOM   2247  CD  LYS B 141       9.349  -7.548  -9.640  1.00  0.00           C  
ATOM   2248  CE  LYS B 141       8.142  -6.958 -10.356  1.00  0.00           C  
ATOM   2249  NZ  LYS B 141       8.533  -6.257 -11.616  1.00  0.00           N  
ATOM   2250  H   LYS B 141       8.639 -11.047  -7.853  1.00  0.00           H  
ATOM   2251  HA  LYS B 141      10.702 -10.229  -6.079  1.00  0.00           H  
ATOM   2252 1HB  LYS B 141      10.828  -8.196  -7.437  1.00  0.00           H  
ATOM   2253 2HB  LYS B 141      10.645  -9.609  -8.467  1.00  0.00           H  
ATOM   2254 1HG  LYS B 141       8.226  -9.111  -8.702  1.00  0.00           H  
ATOM   2255 2HG  LYS B 141       8.445  -7.666  -7.704  1.00  0.00           H  
ATOM   2256 1HD  LYS B 141      10.017  -6.737  -9.347  1.00  0.00           H  
ATOM   2257 2HD  LYS B 141       9.882  -8.202 -10.330  1.00  0.00           H  
ATOM   2258 1HE  LYS B 141       7.439  -7.753 -10.598  1.00  0.00           H  
ATOM   2259 2HE  LYS B 141       7.641  -6.248  -9.699  1.00  0.00           H  
ATOM   2260 1HZ  LYS B 141       7.709  -5.880 -12.062  1.00  0.00           H  
ATOM   2261 2HZ  LYS B 141       9.172  -5.505 -11.399  1.00  0.00           H  
ATOM   2262 3HZ  LYS B 141       8.983  -6.911 -12.240  1.00  0.00           H  
ATOM   2263  N   ILE B 142       7.774  -8.857  -5.511  1.00  0.00           N  
ATOM   2264  CA  ILE B 142       7.094  -8.068  -4.490  1.00  0.00           C  
ATOM   2265  C   ILE B 142       7.075  -8.837  -3.171  1.00  0.00           C  
ATOM   2266  O   ILE B 142       7.444  -8.297  -2.126  1.00  0.00           O  
ATOM   2267  CB  ILE B 142       5.654  -7.709  -4.921  1.00  0.00           C  
ATOM   2268  CG1 ILE B 142       5.677  -6.817  -6.168  1.00  0.00           C  
ATOM   2269  CG2 ILE B 142       4.902  -7.027  -3.774  1.00  0.00           C  
ATOM   2270  CD1 ILE B 142       6.486  -5.539  -6.001  1.00  0.00           C  
ATOM   2271  H   ILE B 142       7.227  -9.301  -6.235  1.00  0.00           H  
ATOM   2272  HA  ILE B 142       7.647  -7.141  -4.345  1.00  0.00           H  
ATOM   2273  HB  ILE B 142       5.121  -8.617  -5.201  1.00  0.00           H  
ATOM   2274 1HG1 ILE B 142       6.093  -7.375  -7.006  1.00  0.00           H  
ATOM   2275 2HG1 ILE B 142       4.657  -6.539  -6.435  1.00  0.00           H  
ATOM   2276 1HG2 ILE B 142       3.891  -6.782  -4.097  1.00  0.00           H  
ATOM   2277 2HG2 ILE B 142       4.856  -7.700  -2.919  1.00  0.00           H  
ATOM   2278 3HG2 ILE B 142       5.424  -6.113  -3.489  1.00  0.00           H  
ATOM   2279 1HD1 ILE B 142       6.452  -4.963  -6.926  1.00  0.00           H  
ATOM   2280 2HD1 ILE B 142       6.065  -4.945  -5.189  1.00  0.00           H  
ATOM   2281 3HD1 ILE B 142       7.520  -5.791  -5.769  1.00  0.00           H  
ATOM   2282  N   ALA B 143       6.649 -10.207  -3.155  1.00  0.00           N  
ATOM   2283  CA  ALA B 143       6.529 -11.031  -1.954  1.00  0.00           C  
ATOM   2284  C   ALA B 143       7.900 -11.321  -1.350  1.00  0.00           C  
ATOM   2285  O   ALA B 143       8.063 -11.307  -0.128  1.00  0.00           O  
ATOM   2286  CB  ALA B 143       5.805 -12.336  -2.274  1.00  0.00           C  
ATOM   2287  H   ALA B 143       6.421 -10.610  -4.053  1.00  0.00           H  
ATOM   2288  HA  ALA B 143       5.946 -10.476  -1.219  1.00  0.00           H  
ATOM   2289 1HB  ALA B 143       5.724 -12.938  -1.369  1.00  0.00           H  
ATOM   2290 2HB  ALA B 143       4.807 -12.115  -2.654  1.00  0.00           H  
ATOM   2291 3HB  ALA B 143       6.365 -12.887  -3.027  1.00  0.00           H  
ATOM   2292  N   ASP B 144       8.948 -11.409  -2.158  1.00  0.00           N  
ATOM   2293  CA  ASP B 144      10.257 -11.842  -1.679  1.00  0.00           C  
ATOM   2294  C   ASP B 144      11.122 -10.646  -1.289  1.00  0.00           C  
ATOM   2295  O   ASP B 144      11.894 -10.717  -0.331  1.00  0.00           O  
ATOM   2296  CB  ASP B 144      10.967 -12.681  -2.743  1.00  0.00           C  
ATOM   2297  CG  ASP B 144      10.315 -14.034  -2.965  1.00  0.00           C  
ATOM   2298  OD1 ASP B 144       9.661 -14.556  -2.036  1.00  0.00           O  
ATOM   2299  OD2 ASP B 144      10.458 -14.585  -4.078  1.00  0.00           O  
ATOM   2300  H   ASP B 144       8.835 -11.169  -3.133  1.00  0.00           H  
ATOM   2301  HA  ASP B 144      10.114 -12.456  -0.789  1.00  0.00           H  
ATOM   2302 1HB  ASP B 144      10.974 -12.139  -3.689  1.00  0.00           H  
ATOM   2303 2HB  ASP B 144      12.005 -12.839  -2.449  1.00  0.00           H  
ATOM   2304  N   TYR B 145      10.922  -9.456  -1.969  1.00  0.00           N  
ATOM   2305  CA  TYR B 145      11.903  -8.394  -1.776  1.00  0.00           C  
ATOM   2306  C   TYR B 145      11.243  -7.137  -1.222  1.00  0.00           C  
ATOM   2307  O   TYR B 145      11.916  -6.275  -0.652  1.00  0.00           O  
ATOM   2308  CB  TYR B 145      12.614  -8.073  -3.094  1.00  0.00           C  
ATOM   2309  CG  TYR B 145      13.272  -9.271  -3.736  1.00  0.00           C  
ATOM   2310  CD1 TYR B 145      13.800 -10.300  -2.959  1.00  0.00           C  
ATOM   2311  CD2 TYR B 145      13.368  -9.376  -5.119  1.00  0.00           C  
ATOM   2312  CE1 TYR B 145      14.409 -11.404  -3.545  1.00  0.00           C  
ATOM   2313  CE2 TYR B 145      13.975 -10.475  -5.717  1.00  0.00           C  
ATOM   2314  CZ  TYR B 145      14.491 -11.483  -4.923  1.00  0.00           C  
ATOM   2315  OH  TYR B 145      15.092 -12.574  -5.509  1.00  0.00           O  
ATOM   2316  H   TYR B 145      10.137  -9.295  -2.584  1.00  0.00           H  
ATOM   2317  HA  TYR B 145      12.645  -8.736  -1.054  1.00  0.00           H  
ATOM   2318 1HB  TYR B 145      11.897  -7.657  -3.803  1.00  0.00           H  
ATOM   2319 2HB  TYR B 145      13.379  -7.316  -2.920  1.00  0.00           H  
ATOM   2320  HD1 TYR B 145      13.740 -10.248  -1.872  1.00  0.00           H  
ATOM   2321  HD2 TYR B 145      12.964  -8.588  -5.755  1.00  0.00           H  
ATOM   2322  HE1 TYR B 145      14.816 -12.198  -2.919  1.00  0.00           H  
ATOM   2323  HE2 TYR B 145      14.042 -10.537  -6.803  1.00  0.00           H  
ATOM   2324  HH  TYR B 145      15.068 -12.477  -6.464  1.00  0.00           H  
ATOM   2325  N   ASN B 146       9.898  -6.952  -1.370  1.00  0.00           N  
ATOM   2326  CA  ASN B 146       9.311  -5.646  -1.092  1.00  0.00           C  
ATOM   2327  C   ASN B 146       8.308  -5.715   0.056  1.00  0.00           C  
ATOM   2328  O   ASN B 146       8.313  -4.859   0.942  1.00  0.00           O  
ATOM   2329  CB  ASN B 146       8.644  -5.079  -2.347  1.00  0.00           C  
ATOM   2330  CG  ASN B 146       9.647  -4.646  -3.397  1.00  0.00           C  
ATOM   2331  OD1 ASN B 146      10.151  -3.520  -3.366  1.00  0.00           O  
ATOM   2332  ND2 ASN B 146       9.946  -5.538  -4.335  1.00  0.00           N  
ATOM   2333  H   ASN B 146       9.298  -7.707  -1.670  1.00  0.00           H  
ATOM   2334  HA  ASN B 146      10.108  -4.967  -0.784  1.00  0.00           H  
ATOM   2335 1HB  ASN B 146       7.985  -5.832  -2.781  1.00  0.00           H  
ATOM   2336 2HB  ASN B 146       8.028  -4.222  -2.076  1.00  0.00           H  
ATOM   2337 1HD2 ASN B 146      10.602  -5.307  -5.054  1.00  0.00           H  
ATOM   2338 2HD2 ASN B 146       9.515  -6.440  -4.322  1.00  0.00           H  
ATOM   2339  N   TYR B 147       7.357  -6.663   0.048  1.00  0.00           N  
ATOM   2340  CA  TYR B 147       6.329  -6.796   1.074  1.00  0.00           C  
ATOM   2341  C   TYR B 147       5.924  -8.254   1.254  1.00  0.00           C  
ATOM   2342  O   TYR B 147       5.385  -8.873   0.334  1.00  0.00           O  
ATOM   2343  CB  TYR B 147       5.101  -5.953   0.718  1.00  0.00           C  
ATOM   2344  CG  TYR B 147       4.091  -5.849   1.835  1.00  0.00           C  
ATOM   2345  CD1 TYR B 147       3.005  -6.719   1.901  1.00  0.00           C  
ATOM   2346  CD2 TYR B 147       4.221  -4.882   2.826  1.00  0.00           C  
ATOM   2347  CE1 TYR B 147       2.071  -6.626   2.928  1.00  0.00           C  
ATOM   2348  CE2 TYR B 147       3.293  -4.780   3.857  1.00  0.00           C  
ATOM   2349  CZ  TYR B 147       2.223  -5.656   3.900  1.00  0.00           C  
ATOM   2350  OH  TYR B 147       1.301  -5.559   4.918  1.00  0.00           O  
ATOM   2351  H   TYR B 147       7.370  -7.315  -0.723  1.00  0.00           H  
ATOM   2352  HA  TYR B 147       6.735  -6.436   2.020  1.00  0.00           H  
ATOM   2353 1HB  TYR B 147       5.417  -4.944   0.449  1.00  0.00           H  
ATOM   2354 2HB  TYR B 147       4.604  -6.383  -0.151  1.00  0.00           H  
ATOM   2355  HD1 TYR B 147       2.876  -7.489   1.140  1.00  0.00           H  
ATOM   2356  HD2 TYR B 147       5.060  -4.187   2.803  1.00  0.00           H  
ATOM   2357  HE1 TYR B 147       1.228  -7.316   2.962  1.00  0.00           H  
ATOM   2358  HE2 TYR B 147       3.411  -4.013   4.623  1.00  0.00           H  
ATOM   2359  HH  TYR B 147       1.548  -4.840   5.504  1.00  0.00           H  
ATOM   2360  N   LYS B 148       6.188  -8.794   2.460  1.00  0.00           N  
ATOM   2361  CA  LYS B 148       5.939 -10.210   2.718  1.00  0.00           C  
ATOM   2362  C   LYS B 148       4.953 -10.394   3.868  1.00  0.00           C  
ATOM   2363  O   LYS B 148       5.155  -9.855   4.958  1.00  0.00           O  
ATOM   2364  CB  LYS B 148       7.248 -10.937   3.027  1.00  0.00           C  
ATOM   2365  CG  LYS B 148       7.083 -12.429   3.278  1.00  0.00           C  
ATOM   2366  CD  LYS B 148       6.842 -13.190   1.981  1.00  0.00           C  
ATOM   2367  CE  LYS B 148       6.863 -14.697   2.204  1.00  0.00           C  
ATOM   2368  NZ  LYS B 148       6.537 -15.446   0.954  1.00  0.00           N  
ATOM   2369  H   LYS B 148       6.563  -8.218   3.200  1.00  0.00           H  
ATOM   2370  HA  LYS B 148       5.498 -10.652   1.824  1.00  0.00           H  
ATOM   2371 1HB  LYS B 148       7.941 -10.808   2.195  1.00  0.00           H  
ATOM   2372 2HB  LYS B 148       7.710 -10.495   3.910  1.00  0.00           H  
ATOM   2373 1HG  LYS B 148       7.983 -12.820   3.755  1.00  0.00           H  
ATOM   2374 2HG  LYS B 148       6.238 -12.594   3.946  1.00  0.00           H  
ATOM   2375 1HD  LYS B 148       5.873 -12.907   1.568  1.00  0.00           H  
ATOM   2376 2HD  LYS B 148       7.615 -12.931   1.258  1.00  0.00           H  
ATOM   2377 1HE  LYS B 148       7.850 -15.000   2.550  1.00  0.00           H  
ATOM   2378 2HE  LYS B 148       6.137 -14.961   2.973  1.00  0.00           H  
ATOM   2379 1HZ  LYS B 148       6.560 -16.439   1.140  1.00  0.00           H  
ATOM   2380 2HZ  LYS B 148       5.614 -15.185   0.635  1.00  0.00           H  
ATOM   2381 3HZ  LYS B 148       7.215 -15.222   0.240  1.00  0.00           H  
ATOM   2382  N   LEU B 149       3.862 -11.125   3.483  1.00  0.00           N  
ATOM   2383  CA  LEU B 149       2.907 -11.493   4.522  1.00  0.00           C  
ATOM   2384  C   LEU B 149       3.264 -12.843   5.135  1.00  0.00           C  
ATOM   2385  O   LEU B 149       3.767 -13.731   4.443  1.00  0.00           O  
ATOM   2386  CB  LEU B 149       1.486 -11.538   3.953  1.00  0.00           C  
ATOM   2387  CG  LEU B 149       0.905 -10.206   3.477  1.00  0.00           C  
ATOM   2388  CD1 LEU B 149      -0.476 -10.420   2.865  1.00  0.00           C  
ATOM   2389  CD2 LEU B 149       0.837  -9.209   4.628  1.00  0.00           C  
ATOM   2390  H   LEU B 149       3.690 -11.416   2.531  1.00  0.00           H  
ATOM   2391  HA  LEU B 149       2.944 -10.739   5.308  1.00  0.00           H  
ATOM   2392 1HB  LEU B 149       1.473 -12.221   3.105  1.00  0.00           H  
ATOM   2393 2HB  LEU B 149       0.817 -11.930   4.719  1.00  0.00           H  
ATOM   2394  HG  LEU B 149       1.537  -9.794   2.690  1.00  0.00           H  
ATOM   2395 1HD1 LEU B 149      -0.878  -9.464   2.530  1.00  0.00           H  
ATOM   2396 2HD1 LEU B 149      -0.396 -11.097   2.014  1.00  0.00           H  
ATOM   2397 3HD1 LEU B 149      -1.142 -10.851   3.612  1.00  0.00           H  
ATOM   2398 1HD2 LEU B 149       0.422  -8.267   4.269  1.00  0.00           H  
ATOM   2399 2HD2 LEU B 149       0.201  -9.608   5.418  1.00  0.00           H  
ATOM   2400 3HD2 LEU B 149       1.839  -9.038   5.021  1.00  0.00           H  
ATOM   2401  N   PRO B 150       3.042 -12.993   6.461  1.00  0.00           N  
ATOM   2402  CA  PRO B 150       3.263 -14.307   7.070  1.00  0.00           C  
ATOM   2403  C   PRO B 150       2.247 -15.349   6.609  1.00  0.00           C  
ATOM   2404  O   PRO B 150       1.133 -14.998   6.213  1.00  0.00           O  
ATOM   2405  CB  PRO B 150       3.119 -14.029   8.569  1.00  0.00           C  
ATOM   2406  CG  PRO B 150       2.176 -12.873   8.654  1.00  0.00           C  
ATOM   2407  CD  PRO B 150       2.426 -11.966   7.484  1.00  0.00           C  
ATOM   2408  HA  PRO B 150       4.281 -14.650   6.831  1.00  0.00           H  
ATOM   2409 1HB  PRO B 150       2.737 -14.924   9.083  1.00  0.00           H  
ATOM   2410 2HB  PRO B 150       4.103 -13.803   9.006  1.00  0.00           H  
ATOM   2411 1HG  PRO B 150       1.136 -13.230   8.650  1.00  0.00           H  
ATOM   2412 2HG  PRO B 150       2.323 -12.332   9.600  1.00  0.00           H  
ATOM   2413 1HD  PRO B 150       1.473 -11.538   7.141  1.00  0.00           H  
ATOM   2414 2HD  PRO B 150       3.125 -11.170   7.779  1.00  0.00           H  
ATOM   2415  N   ASP B 151       2.627 -16.642   6.681  1.00  0.00           N  
ATOM   2416  CA  ASP B 151       1.736 -17.736   6.304  1.00  0.00           C  
ATOM   2417  C   ASP B 151       0.487 -17.754   7.182  1.00  0.00           C  
ATOM   2418  O   ASP B 151      -0.591 -18.146   6.730  1.00  0.00           O  
ATOM   2419  CB  ASP B 151       2.465 -19.078   6.397  1.00  0.00           C  
ATOM   2420  CG  ASP B 151       3.481 -19.279   5.287  1.00  0.00           C  
ATOM   2421  OD1 ASP B 151       3.409 -18.573   4.259  1.00  0.00           O  
ATOM   2422  OD2 ASP B 151       4.360 -20.155   5.442  1.00  0.00           O  
ATOM   2423  H   ASP B 151       3.559 -16.856   7.007  1.00  0.00           H  
ATOM   2424  HA  ASP B 151       1.418 -17.583   5.272  1.00  0.00           H  
ATOM   2425 1HB  ASP B 151       2.979 -19.147   7.356  1.00  0.00           H  
ATOM   2426 2HB  ASP B 151       1.739 -19.890   6.355  1.00  0.00           H  
ATOM   2427  N   ASP B 152       0.603 -17.328   8.413  1.00  0.00           N  
ATOM   2428  CA  ASP B 152      -0.520 -17.320   9.346  1.00  0.00           C  
ATOM   2429  C   ASP B 152      -1.134 -15.926   9.454  1.00  0.00           C  
ATOM   2430  O   ASP B 152      -1.646 -15.548  10.510  1.00  0.00           O  
ATOM   2431  CB  ASP B 152      -0.073 -17.806  10.726  1.00  0.00           C  
ATOM   2432  CG  ASP B 152       1.035 -16.958  11.325  1.00  0.00           C  
ATOM   2433  OD1 ASP B 152       1.680 -16.186  10.583  1.00  0.00           O  
ATOM   2434  OD2 ASP B 152       1.266 -17.064  12.548  1.00  0.00           O  
ATOM   2435  H   ASP B 152       1.504 -16.994   8.724  1.00  0.00           H  
ATOM   2436  HA  ASP B 152      -1.287 -17.997   8.970  1.00  0.00           H  
ATOM   2437 1HB  ASP B 152      -0.924 -17.798  11.408  1.00  0.00           H  
ATOM   2438 2HB  ASP B 152       0.278 -18.836  10.653  1.00  0.00           H  
ATOM   2439  N   PHE B 153      -1.048 -15.137   8.443  1.00  0.00           N  
ATOM   2440  CA  PHE B 153      -1.532 -13.763   8.378  1.00  0.00           C  
ATOM   2441  C   PHE B 153      -3.006 -13.690   8.759  1.00  0.00           C  
ATOM   2442  O   PHE B 153      -3.817 -14.485   8.279  1.00  0.00           O  
ATOM   2443  CB  PHE B 153      -1.323 -13.183   6.976  1.00  0.00           C  
ATOM   2444  CG  PHE B 153      -1.833 -11.776   6.818  1.00  0.00           C  
ATOM   2445  CD1 PHE B 153      -2.853 -11.489   5.919  1.00  0.00           C  
ATOM   2446  CD2 PHE B 153      -1.292 -10.741   7.569  1.00  0.00           C  
ATOM   2447  CE1 PHE B 153      -3.327 -10.187   5.771  1.00  0.00           C  
ATOM   2448  CE2 PHE B 153      -1.761  -9.438   7.427  1.00  0.00           C  
ATOM   2449  CZ  PHE B 153      -2.778  -9.163   6.526  1.00  0.00           C  
ATOM   2450  H   PHE B 153      -0.597 -15.539   7.633  1.00  0.00           H  
ATOM   2451  HA  PHE B 153      -0.965 -13.162   9.091  1.00  0.00           H  
ATOM   2452 1HB  PHE B 153      -0.261 -13.188   6.735  1.00  0.00           H  
ATOM   2453 2HB  PHE B 153      -1.828 -13.812   6.244  1.00  0.00           H  
ATOM   2454  HD1 PHE B 153      -3.283 -12.297   5.326  1.00  0.00           H  
ATOM   2455  HD2 PHE B 153      -0.492 -10.958   8.277  1.00  0.00           H  
ATOM   2456  HE1 PHE B 153      -4.128  -9.977   5.063  1.00  0.00           H  
ATOM   2457  HE2 PHE B 153      -1.329  -8.634   8.023  1.00  0.00           H  
ATOM   2458  HZ  PHE B 153      -3.144  -8.144   6.411  1.00  0.00           H  
ATOM   2459  N   THR B 154      -3.397 -12.821   9.750  1.00  0.00           N  
ATOM   2460  CA  THR B 154      -4.773 -12.492  10.105  1.00  0.00           C  
ATOM   2461  C   THR B 154      -5.092 -11.043   9.748  1.00  0.00           C  
ATOM   2462  O   THR B 154      -4.587 -10.116  10.385  1.00  0.00           O  
ATOM   2463  CB  THR B 154      -5.034 -12.724  11.605  1.00  0.00           C  
ATOM   2464  OG1 THR B 154      -4.705 -14.078  11.937  1.00  0.00           O  
ATOM   2465  CG2 THR B 154      -6.496 -12.467  11.955  1.00  0.00           C  
ATOM   2466  H   THR B 154      -2.640 -12.388  10.260  1.00  0.00           H  
ATOM   2467  HA  THR B 154      -5.441 -13.141   9.538  1.00  0.00           H  
ATOM   2468  HB  THR B 154      -4.408 -12.052  12.191  1.00  0.00           H  
ATOM   2469  HG1 THR B 154      -4.397 -14.534  11.150  1.00  0.00           H  
ATOM   2470 1HG2 THR B 154      -6.651 -12.638  13.020  1.00  0.00           H  
ATOM   2471 2HG2 THR B 154      -6.753 -11.436  11.712  1.00  0.00           H  
ATOM   2472 3HG2 THR B 154      -7.131 -13.143  11.384  1.00  0.00           H  
ATOM   2473  N   GLY B 155      -5.753 -10.823   8.685  1.00  0.00           N  
ATOM   2474  CA  GLY B 155      -6.084  -9.486   8.219  1.00  0.00           C  
ATOM   2475  C   GLY B 155      -6.714  -9.474   6.839  1.00  0.00           C  
ATOM   2476  O   GLY B 155      -7.230 -10.493   6.378  1.00  0.00           O  
ATOM   2477  H   GLY B 155      -6.058 -11.621   8.146  1.00  0.00           H  
ATOM   2478 1HA  GLY B 155      -6.773  -9.016   8.921  1.00  0.00           H  
ATOM   2479 2HA  GLY B 155      -5.182  -8.875   8.196  1.00  0.00           H  
ATOM   2480  N   CYS B 156      -6.800  -8.261   6.254  1.00  0.00           N  
ATOM   2481  CA  CYS B 156      -7.431  -8.109   4.948  1.00  0.00           C  
ATOM   2482  C   CYS B 156      -6.497  -7.406   3.970  1.00  0.00           C  
ATOM   2483  O   CYS B 156      -5.751  -6.504   4.356  1.00  0.00           O  
ATOM   2484  CB  CYS B 156      -8.738  -7.326   5.072  1.00  0.00           C  
ATOM   2485  SG  CYS B 156      -9.977  -8.137   6.105  1.00  0.00           S  
ATOM   2486  H   CYS B 156      -6.427  -7.445   6.718  1.00  0.00           H  
ATOM   2487  HA  CYS B 156      -7.655  -9.101   4.555  1.00  0.00           H  
ATOM   2488 1HB  CYS B 156      -8.534  -6.342   5.494  1.00  0.00           H  
ATOM   2489 2HB  CYS B 156      -9.167  -7.175   4.082  1.00  0.00           H  
ATOM   2490  N   VAL B 157      -6.463  -7.913   2.742  1.00  0.00           N  
ATOM   2491  CA  VAL B 157      -5.779  -7.258   1.632  1.00  0.00           C  
ATOM   2492  C   VAL B 157      -6.801  -6.567   0.732  1.00  0.00           C  
ATOM   2493  O   VAL B 157      -7.708  -7.213   0.201  1.00  0.00           O  
ATOM   2494  CB  VAL B 157      -4.939  -8.262   0.811  1.00  0.00           C  
ATOM   2495  CG1 VAL B 157      -4.264  -7.563  -0.368  1.00  0.00           C  
ATOM   2496  CG2 VAL B 157      -3.898  -8.939   1.701  1.00  0.00           C  
ATOM   2497  H   VAL B 157      -6.935  -8.791   2.580  1.00  0.00           H  
ATOM   2498  HA  VAL B 157      -5.104  -6.503   2.038  1.00  0.00           H  
ATOM   2499  HB  VAL B 157      -5.602  -9.020   0.393  1.00  0.00           H  
ATOM   2500 1HG1 VAL B 157      -3.678  -8.288  -0.933  1.00  0.00           H  
ATOM   2501 2HG1 VAL B 157      -5.024  -7.127  -1.016  1.00  0.00           H  
ATOM   2502 3HG1 VAL B 157      -3.607  -6.776   0.003  1.00  0.00           H  
ATOM   2503 1HG2 VAL B 157      -3.315  -9.643   1.108  1.00  0.00           H  
ATOM   2504 2HG2 VAL B 157      -3.235  -8.184   2.124  1.00  0.00           H  
ATOM   2505 3HG2 VAL B 157      -4.401  -9.473   2.508  1.00  0.00           H  
ATOM   2506  N   ILE B 158      -6.587  -5.261   0.553  1.00  0.00           N  
ATOM   2507  CA  ILE B 158      -7.526  -4.447  -0.212  1.00  0.00           C  
ATOM   2508  C   ILE B 158      -6.782  -3.705  -1.320  1.00  0.00           C  
ATOM   2509  O   ILE B 158      -5.784  -3.028  -1.060  1.00  0.00           O  
ATOM   2510  CB  ILE B 158      -8.276  -3.446   0.694  1.00  0.00           C  
ATOM   2511  CG1 ILE B 158      -8.892  -4.171   1.896  1.00  0.00           C  
ATOM   2512  CG2 ILE B 158      -9.348  -2.695  -0.101  1.00  0.00           C  
ATOM   2513  CD1 ILE B 158      -9.203  -3.261   3.076  1.00  0.00           C  
ATOM   2514  H   ILE B 158      -5.767  -4.825   0.949  1.00  0.00           H  
ATOM   2515  HA  ILE B 158      -8.262  -5.107  -0.670  1.00  0.00           H  
ATOM   2516  HB  ILE B 158      -7.569  -2.724   1.101  1.00  0.00           H  
ATOM   2517 1HG1 ILE B 158      -9.817  -4.660   1.591  1.00  0.00           H  
ATOM   2518 2HG1 ILE B 158      -8.210  -4.949   2.240  1.00  0.00           H  
ATOM   2519 1HG2 ILE B 158      -9.865  -1.996   0.556  1.00  0.00           H  
ATOM   2520 2HG2 ILE B 158      -8.879  -2.147  -0.917  1.00  0.00           H  
ATOM   2521 3HG2 ILE B 158     -10.065  -3.408  -0.508  1.00  0.00           H  
ATOM   2522 1HD1 ILE B 158      -9.636  -3.850   3.886  1.00  0.00           H  
ATOM   2523 2HD1 ILE B 158      -8.284  -2.788   3.423  1.00  0.00           H  
ATOM   2524 3HD1 ILE B 158      -9.912  -2.494   2.767  1.00  0.00           H  
ATOM   2525  N   ALA B 159      -7.228  -3.863  -2.518  1.00  0.00           N  
ATOM   2526  CA  ALA B 159      -6.558  -3.216  -3.643  1.00  0.00           C  
ATOM   2527  C   ALA B 159      -7.571  -2.655  -4.636  1.00  0.00           C  
ATOM   2528  O   ALA B 159      -8.663  -3.205  -4.796  1.00  0.00           O  
ATOM   2529  CB  ALA B 159      -5.621  -4.199  -4.341  1.00  0.00           C  
ATOM   2530  H   ALA B 159      -8.043  -4.434  -2.693  1.00  0.00           H  
ATOM   2531  HA  ALA B 159      -5.971  -2.384  -3.254  1.00  0.00           H  
ATOM   2532 1HB  ALA B 159      -5.129  -3.702  -5.177  1.00  0.00           H  
ATOM   2533 2HB  ALA B 159      -4.869  -4.549  -3.634  1.00  0.00           H  
ATOM   2534 3HB  ALA B 159      -6.194  -5.048  -4.710  1.00  0.00           H  
ATOM   2535  N   TRP B 160      -7.171  -1.550  -5.319  1.00  0.00           N  
ATOM   2536  CA  TRP B 160      -8.016  -0.970  -6.358  1.00  0.00           C  
ATOM   2537  C   TRP B 160      -7.174  -0.239  -7.398  1.00  0.00           C  
ATOM   2538  O   TRP B 160      -6.040   0.158  -7.121  1.00  0.00           O  
ATOM   2539  CB  TRP B 160      -9.039  -0.009  -5.745  1.00  0.00           C  
ATOM   2540  CG  TRP B 160      -8.431   1.211  -5.121  1.00  0.00           C  
ATOM   2541  CD1 TRP B 160      -8.247   2.432  -5.707  1.00  0.00           C  
ATOM   2542  CD2 TRP B 160      -7.921   1.325  -3.788  1.00  0.00           C  
ATOM   2543  NE1 TRP B 160      -7.655   3.300  -4.819  1.00  0.00           N  
ATOM   2544  CE2 TRP B 160      -7.445   2.645  -3.635  1.00  0.00           C  
ATOM   2545  CE3 TRP B 160      -7.823   0.438  -2.708  1.00  0.00           C  
ATOM   2546  CZ2 TRP B 160      -6.877   3.100  -2.442  1.00  0.00           C  
ATOM   2547  CZ3 TRP B 160      -7.257   0.892  -1.522  1.00  0.00           C  
ATOM   2548  CH2 TRP B 160      -6.792   2.212  -1.401  1.00  0.00           C  
ATOM   2549  H   TRP B 160      -6.281  -1.120  -5.111  1.00  0.00           H  
ATOM   2550  HA  TRP B 160      -8.552  -1.776  -6.858  1.00  0.00           H  
ATOM   2551 1HB  TRP B 160      -9.739   0.317  -6.515  1.00  0.00           H  
ATOM   2552 2HB  TRP B 160      -9.614  -0.530  -4.980  1.00  0.00           H  
ATOM   2553  HD1 TRP B 160      -8.528   2.681  -6.729  1.00  0.00           H  
ATOM   2554  HE1 TRP B 160      -7.414   4.262  -5.009  1.00  0.00           H  
ATOM   2555  HE3 TRP B 160      -8.185  -0.586  -2.795  1.00  0.00           H  
ATOM   2556  HZ2 TRP B 160      -6.512   4.121  -2.326  1.00  0.00           H  
ATOM   2557  HZ3 TRP B 160      -7.182   0.196  -0.686  1.00  0.00           H  
ATOM   2558  HH2 TRP B 160      -6.353   2.535  -0.456  1.00  0.00           H  
ATOM   2559  N   ASN B 161      -7.727  -0.200  -8.619  1.00  0.00           N  
ATOM   2560  CA  ASN B 161      -7.052   0.430  -9.748  1.00  0.00           C  
ATOM   2561  C   ASN B 161      -6.916   1.937  -9.549  1.00  0.00           C  
ATOM   2562  O   ASN B 161      -7.889   2.613  -9.209  1.00  0.00           O  
ATOM   2563  CB  ASN B 161      -7.793   0.131 -11.053  1.00  0.00           C  
ATOM   2564  CG  ASN B 161      -7.031   0.597 -12.277  1.00  0.00           C  
ATOM   2565  OD1 ASN B 161      -6.954   1.796 -12.557  1.00  0.00           O  
ATOM   2566  ND2 ASN B 161      -6.462  -0.348 -13.017  1.00  0.00           N  
ATOM   2567  H   ASN B 161      -8.635  -0.618  -8.760  1.00  0.00           H  
ATOM   2568  HA  ASN B 161      -6.043   0.022  -9.820  1.00  0.00           H  
ATOM   2569 1HB  ASN B 161      -7.967  -0.943 -11.135  1.00  0.00           H  
ATOM   2570 2HB  ASN B 161      -8.767   0.620 -11.039  1.00  0.00           H  
ATOM   2571 1HD2 ASN B 161      -5.946  -0.098 -13.837  1.00  0.00           H  
ATOM   2572 2HD2 ASN B 161      -6.549  -1.309 -12.755  1.00  0.00           H  
ATOM   2573  N   SER B 162      -5.634   2.484  -9.739  1.00  0.00           N  
ATOM   2574  CA  SER B 162      -5.420   3.911  -9.519  1.00  0.00           C  
ATOM   2575  C   SER B 162      -4.821   4.577 -10.752  1.00  0.00           C  
ATOM   2576  O   SER B 162      -4.033   5.518 -10.635  1.00  0.00           O  
ATOM   2577  CB  SER B 162      -4.507   4.136  -8.313  1.00  0.00           C  
ATOM   2578  OG  SER B 162      -3.249   3.513  -8.511  1.00  0.00           O  
ATOM   2579  H   SER B 162      -4.855   1.908 -10.026  1.00  0.00           H  
ATOM   2580  HA  SER B 162      -6.385   4.379  -9.318  1.00  0.00           H  
ATOM   2581 1HB  SER B 162      -4.368   5.205  -8.157  1.00  0.00           H  
ATOM   2582 2HB  SER B 162      -4.980   3.733  -7.418  1.00  0.00           H  
ATOM   2583  HG  SER B 162      -3.293   3.097  -9.375  1.00  0.00           H  
ATOM   2584  N   ASN B 163      -5.160   3.981 -11.948  1.00  0.00           N  
ATOM   2585  CA  ASN B 163      -4.647   4.465 -13.226  1.00  0.00           C  
ATOM   2586  C   ASN B 163      -4.957   5.945 -13.430  1.00  0.00           C  
ATOM   2587  O   ASN B 163      -4.131   6.690 -13.960  1.00  0.00           O  
ATOM   2588  CB  ASN B 163      -5.216   3.639 -14.381  1.00  0.00           C  
ATOM   2589  CG  ASN B 163      -4.483   3.877 -15.686  1.00  0.00           C  
ATOM   2590  OD1 ASN B 163      -3.251   3.844 -15.736  1.00  0.00           O  
ATOM   2591  ND2 ASN B 163      -5.235   4.119 -16.753  1.00  0.00           N  
ATOM   2592  H   ASN B 163      -5.782   3.186 -11.937  1.00  0.00           H  
ATOM   2593  HA  ASN B 163      -3.561   4.360 -13.225  1.00  0.00           H  
ATOM   2594 1HB  ASN B 163      -5.157   2.578 -14.134  1.00  0.00           H  
ATOM   2595 2HB  ASN B 163      -6.269   3.885 -14.520  1.00  0.00           H  
ATOM   2596 1HD2 ASN B 163      -4.805   4.283 -17.641  1.00  0.00           H  
ATOM   2597 2HD2 ASN B 163      -6.231   4.137 -16.669  1.00  0.00           H  
ATOM   2598  N   ASN B 164      -6.100   6.286 -12.934  1.00  0.00           N  
ATOM   2599  CA  ASN B 164      -6.535   7.666 -13.119  1.00  0.00           C  
ATOM   2600  C   ASN B 164      -5.776   8.621 -12.201  1.00  0.00           C  
ATOM   2601  O   ASN B 164      -5.776   9.833 -12.423  1.00  0.00           O  
ATOM   2602  CB  ASN B 164      -8.042   7.790 -12.885  1.00  0.00           C  
ATOM   2603  CG  ASN B 164      -8.444   7.438 -11.466  1.00  0.00           C  
ATOM   2604  OD1 ASN B 164      -7.695   6.776 -10.742  1.00  0.00           O  
ATOM   2605  ND2 ASN B 164      -9.628   7.878 -11.059  1.00  0.00           N  
ATOM   2606  H   ASN B 164      -6.697   5.645 -12.430  1.00  0.00           H  
ATOM   2607  HA  ASN B 164      -6.316   7.963 -14.146  1.00  0.00           H  
ATOM   2608 1HB  ASN B 164      -8.361   8.811 -13.097  1.00  0.00           H  
ATOM   2609 2HB  ASN B 164      -8.573   7.132 -13.573  1.00  0.00           H  
ATOM   2610 1HD2 ASN B 164      -9.945   7.676 -10.132  1.00  0.00           H  
ATOM   2611 2HD2 ASN B 164     -10.203   8.411 -11.679  1.00  0.00           H  
ATOM   2612  N   LEU B 165      -5.075   8.081 -11.207  1.00  0.00           N  
ATOM   2613  CA  LEU B 165      -4.368   8.906 -10.233  1.00  0.00           C  
ATOM   2614  C   LEU B 165      -2.858   8.783 -10.410  1.00  0.00           C  
ATOM   2615  O   LEU B 165      -2.135   9.777 -10.320  1.00  0.00           O  
ATOM   2616  CB  LEU B 165      -4.761   8.508  -8.808  1.00  0.00           C  
ATOM   2617  CG  LEU B 165      -6.231   8.699  -8.432  1.00  0.00           C  
ATOM   2618  CD1 LEU B 165      -6.510   8.092  -7.061  1.00  0.00           C  
ATOM   2619  CD2 LEU B 165      -6.601  10.178  -8.453  1.00  0.00           C  
ATOM   2620  H   LEU B 165      -5.031   7.075 -11.124  1.00  0.00           H  
ATOM   2621  HA  LEU B 165      -4.648   9.947 -10.394  1.00  0.00           H  
ATOM   2622 1HB  LEU B 165      -4.522   7.456  -8.663  1.00  0.00           H  
ATOM   2623 2HB  LEU B 165      -4.167   9.094  -8.107  1.00  0.00           H  
ATOM   2624  HG  LEU B 165      -6.861   8.167  -9.145  1.00  0.00           H  
ATOM   2625 1HD1 LEU B 165      -7.560   8.235  -6.806  1.00  0.00           H  
ATOM   2626 2HD1 LEU B 165      -6.285   7.026  -7.083  1.00  0.00           H  
ATOM   2627 3HD1 LEU B 165      -5.886   8.580  -6.313  1.00  0.00           H  
ATOM   2628 1HD2 LEU B 165      -7.651  10.294  -8.184  1.00  0.00           H  
ATOM   2629 2HD2 LEU B 165      -5.981  10.718  -7.738  1.00  0.00           H  
ATOM   2630 3HD2 LEU B 165      -6.436  10.580  -9.453  1.00  0.00           H  
ATOM   2631  N   ASP B 166      -2.437   7.557 -10.601  1.00  0.00           N  
ATOM   2632  CA  ASP B 166      -1.014   7.288 -10.413  1.00  0.00           C  
ATOM   2633  C   ASP B 166      -0.328   7.006 -11.748  1.00  0.00           C  
ATOM   2634  O   ASP B 166       0.779   6.465 -11.781  1.00  0.00           O  
ATOM   2635  CB  ASP B 166      -0.812   6.109  -9.459  1.00  0.00           C  
ATOM   2636  CG  ASP B 166      -1.243   6.418  -8.036  1.00  0.00           C  
ATOM   2637  OD1 ASP B 166      -0.806   7.446  -7.476  1.00  0.00           O  
ATOM   2638  OD2 ASP B 166      -2.024   5.623  -7.468  1.00  0.00           O  
ATOM   2639  H   ASP B 166      -3.050   6.800 -10.870  1.00  0.00           H  
ATOM   2640  HA  ASP B 166      -0.549   8.173  -9.976  1.00  0.00           H  
ATOM   2641 1HB  ASP B 166      -1.381   5.250  -9.816  1.00  0.00           H  
ATOM   2642 2HB  ASP B 166       0.240   5.824  -9.450  1.00  0.00           H  
ATOM   2643  N   SER B 167      -1.070   7.346 -12.821  1.00  0.00           N  
ATOM   2644  CA  SER B 167      -0.472   7.284 -14.151  1.00  0.00           C  
ATOM   2645  C   SER B 167      -0.347   8.674 -14.766  1.00  0.00           C  
ATOM   2646  O   SER B 167      -1.099   9.584 -14.414  1.00  0.00           O  
ATOM   2647  CB  SER B 167      -1.298   6.383 -15.069  1.00  0.00           C  
ATOM   2648  OG  SER B 167      -1.275   5.042 -14.612  1.00  0.00           O  
ATOM   2649  H   SER B 167      -2.031   7.643 -12.727  1.00  0.00           H  
ATOM   2650  HA  SER B 167       0.530   6.863 -14.060  1.00  0.00           H  
ATOM   2651 1HB  SER B 167      -2.326   6.743 -15.103  1.00  0.00           H  
ATOM   2652 2HB  SER B 167      -0.900   6.433 -16.082  1.00  0.00           H  
ATOM   2653  HG  SER B 167      -0.732   5.041 -13.820  1.00  0.00           H  
ATOM   2654  N   LYS B 168       0.701   8.839 -15.585  1.00  0.00           N  
ATOM   2655  CA  LYS B 168       0.895  10.081 -16.327  1.00  0.00           C  
ATOM   2656  C   LYS B 168       1.363   9.803 -17.752  1.00  0.00           C  
ATOM   2657  O   LYS B 168       2.083   8.832 -17.996  1.00  0.00           O  
ATOM   2658  CB  LYS B 168       1.901  10.983 -15.611  1.00  0.00           C  
ATOM   2659  CG  LYS B 168       2.085  12.345 -16.263  1.00  0.00           C  
ATOM   2660  CD  LYS B 168       3.086  13.201 -15.496  1.00  0.00           C  
ATOM   2661  CE  LYS B 168       3.293  14.554 -16.164  1.00  0.00           C  
ATOM   2662  NZ  LYS B 168       4.261  15.403 -15.407  1.00  0.00           N  
ATOM   2663  H   LYS B 168       1.371   8.091 -15.693  1.00  0.00           H  
ATOM   2664  HA  LYS B 168      -0.061  10.603 -16.384  1.00  0.00           H  
ATOM   2665 1HB  LYS B 168       1.579  11.142 -14.581  1.00  0.00           H  
ATOM   2666 2HB  LYS B 168       2.873  10.490 -15.578  1.00  0.00           H  
ATOM   2667 1HG  LYS B 168       2.442  12.214 -17.285  1.00  0.00           H  
ATOM   2668 2HG  LYS B 168       1.128  12.865 -16.296  1.00  0.00           H  
ATOM   2669 1HD  LYS B 168       2.725  13.360 -14.479  1.00  0.00           H  
ATOM   2670 2HD  LYS B 168       4.044  12.683 -15.446  1.00  0.00           H  
ATOM   2671 1HE  LYS B 168       3.669  14.406 -17.175  1.00  0.00           H  
ATOM   2672 2HE  LYS B 168       2.339  15.078 -16.227  1.00  0.00           H  
ATOM   2673 1HZ  LYS B 168       4.372  16.290 -15.878  1.00  0.00           H  
ATOM   2674 2HZ  LYS B 168       3.912  15.560 -14.472  1.00  0.00           H  
ATOM   2675 3HZ  LYS B 168       5.154  14.934 -15.358  1.00  0.00           H  
ATOM   2676  N   VAL B 169       0.827  10.685 -18.711  1.00  0.00           N  
ATOM   2677  CA  VAL B 169       1.309  10.575 -20.084  1.00  0.00           C  
ATOM   2678  C   VAL B 169       2.824  10.766 -20.117  1.00  0.00           C  
ATOM   2679  O   VAL B 169       3.348  11.720 -19.536  1.00  0.00           O  
ATOM   2680  CB  VAL B 169       0.622  11.602 -21.012  1.00  0.00           C  
ATOM   2681  CG1 VAL B 169       1.208  11.534 -22.420  1.00  0.00           C  
ATOM   2682  CG2 VAL B 169      -0.887  11.363 -21.045  1.00  0.00           C  
ATOM   2683  H   VAL B 169       0.131  11.382 -18.488  1.00  0.00           H  
ATOM   2684  HA  VAL B 169       1.076   9.576 -20.453  1.00  0.00           H  
ATOM   2685  HB  VAL B 169       0.819  12.606 -20.636  1.00  0.00           H  
ATOM   2686 1HG1 VAL B 169       0.710  12.266 -23.057  1.00  0.00           H  
ATOM   2687 2HG1 VAL B 169       2.275  11.754 -22.381  1.00  0.00           H  
ATOM   2688 3HG1 VAL B 169       1.057  10.535 -22.829  1.00  0.00           H  
ATOM   2689 1HG2 VAL B 169      -1.357  12.094 -21.702  1.00  0.00           H  
ATOM   2690 2HG2 VAL B 169      -1.088  10.358 -21.417  1.00  0.00           H  
ATOM   2691 3HG2 VAL B 169      -1.294  11.465 -20.039  1.00  0.00           H  
ATOM   2692  N   GLY B 170       3.570   9.778 -20.636  1.00  0.00           N  
ATOM   2693  CA  GLY B 170       5.021   9.874 -20.657  1.00  0.00           C  
ATOM   2694  C   GLY B 170       5.689   9.071 -19.557  1.00  0.00           C  
ATOM   2695  O   GLY B 170       6.911   8.911 -19.552  1.00  0.00           O  
ATOM   2696  H   GLY B 170       3.126   8.955 -21.018  1.00  0.00           H  
ATOM   2697 1HA  GLY B 170       5.395   9.525 -21.620  1.00  0.00           H  
ATOM   2698 2HA  GLY B 170       5.318  10.917 -20.556  1.00  0.00           H  
ATOM   2699  N   GLY B 171       4.867   8.545 -18.640  1.00  0.00           N  
ATOM   2700  CA  GLY B 171       5.306   7.614 -17.613  1.00  0.00           C  
ATOM   2701  C   GLY B 171       5.464   8.259 -16.250  1.00  0.00           C  
ATOM   2702  O   GLY B 171       6.271   9.175 -16.080  1.00  0.00           O  
ATOM   2703  H   GLY B 171       3.895   8.817 -18.674  1.00  0.00           H  
ATOM   2704 1HA  GLY B 171       4.588   6.797 -17.531  1.00  0.00           H  
ATOM   2705 2HA  GLY B 171       6.260   7.175 -17.904  1.00  0.00           H  
ATOM   2706  N   ASN B 172       4.659   7.880 -15.271  1.00  0.00           N  
ATOM   2707  CA  ASN B 172       4.896   8.209 -13.870  1.00  0.00           C  
ATOM   2708  C   ASN B 172       5.890   7.246 -13.228  1.00  0.00           C  
ATOM   2709  O   ASN B 172       5.569   6.080 -12.995  1.00  0.00           O  
ATOM   2710  CB  ASN B 172       3.579   8.212 -13.089  1.00  0.00           C  
ATOM   2711  CG  ASN B 172       3.741   8.727 -11.673  1.00  0.00           C  
ATOM   2712  OD1 ASN B 172       4.860   8.958 -11.207  1.00  0.00           O  
ATOM   2713  ND2 ASN B 172       2.625   8.912 -10.978  1.00  0.00           N  
ATOM   2714  H   ASN B 172       3.844   7.337 -15.518  1.00  0.00           H  
ATOM   2715  HA  ASN B 172       5.334   9.207 -13.818  1.00  0.00           H  
ATOM   2716 1HB  ASN B 172       2.849   8.835 -13.608  1.00  0.00           H  
ATOM   2717 2HB  ASN B 172       3.176   7.200 -13.050  1.00  0.00           H  
ATOM   2718 1HD2 ASN B 172       2.672   9.251 -10.038  1.00  0.00           H  
ATOM   2719 2HD2 ASN B 172       1.738   8.713 -11.394  1.00  0.00           H  
ATOM   2720  N   TYR B 173       7.164   7.716 -12.785  1.00  0.00           N  
ATOM   2721  CA  TYR B 173       8.259   6.873 -12.320  1.00  0.00           C  
ATOM   2722  C   TYR B 173       8.495   7.060 -10.826  1.00  0.00           C  
ATOM   2723  O   TYR B 173       9.584   6.774 -10.323  1.00  0.00           O  
ATOM   2724  CB  TYR B 173       9.543   7.183 -13.095  1.00  0.00           C  
ATOM   2725  CG  TYR B 173       9.438   6.914 -14.577  1.00  0.00           C  
ATOM   2726  CD1 TYR B 173       9.634   5.633 -15.087  1.00  0.00           C  
ATOM   2727  CD2 TYR B 173       9.144   7.939 -15.468  1.00  0.00           C  
ATOM   2728  CE1 TYR B 173       9.541   5.380 -16.452  1.00  0.00           C  
ATOM   2729  CE2 TYR B 173       9.047   7.699 -16.835  1.00  0.00           C  
ATOM   2730  CZ  TYR B 173       9.247   6.418 -17.316  1.00  0.00           C  
ATOM   2731  OH  TYR B 173       9.153   6.174 -18.668  1.00  0.00           O  
ATOM   2732  H   TYR B 173       7.289   8.718 -12.806  1.00  0.00           H  
ATOM   2733  HA  TYR B 173       7.991   5.831 -12.494  1.00  0.00           H  
ATOM   2734 1HB  TYR B 173       9.808   8.232 -12.957  1.00  0.00           H  
ATOM   2735 2HB  TYR B 173      10.362   6.584 -12.697  1.00  0.00           H  
ATOM   2736  HD1 TYR B 173       9.865   4.807 -14.413  1.00  0.00           H  
ATOM   2737  HD2 TYR B 173       8.986   8.953 -15.100  1.00  0.00           H  
ATOM   2738  HE1 TYR B 173       9.698   4.370 -16.831  1.00  0.00           H  
ATOM   2739  HE2 TYR B 173       8.816   8.517 -17.517  1.00  0.00           H  
ATOM   2740  HH  TYR B 173       8.945   6.992 -19.126  1.00  0.00           H  
ATOM   2741  N   ASN B 174       7.482   7.570 -10.198  1.00  0.00           N  
ATOM   2742  CA  ASN B 174       7.522   7.914  -8.781  1.00  0.00           C  
ATOM   2743  C   ASN B 174       7.494   6.668  -7.900  1.00  0.00           C  
ATOM   2744  O   ASN B 174       7.973   6.694  -6.765  1.00  0.00           O  
ATOM   2745  CB  ASN B 174       6.361   8.844  -8.422  1.00  0.00           C  
ATOM   2746  CG  ASN B 174       6.586  10.267  -8.892  1.00  0.00           C  
ATOM   2747  OD1 ASN B 174       7.708  10.651  -9.234  1.00  0.00           O  
ATOM   2748  ND2 ASN B 174       5.522  11.061  -8.912  1.00  0.00           N  
ATOM   2749  H   ASN B 174       6.633   7.733 -10.720  1.00  0.00           H  
ATOM   2750  HA  ASN B 174       8.460   8.433  -8.577  1.00  0.00           H  
ATOM   2751 1HB  ASN B 174       5.441   8.467  -8.870  1.00  0.00           H  
ATOM   2752 2HB  ASN B 174       6.220   8.849  -7.341  1.00  0.00           H  
ATOM   2753 1HD2 ASN B 174       5.612  12.011  -9.213  1.00  0.00           H  
ATOM   2754 2HD2 ASN B 174       4.631  10.710  -8.626  1.00  0.00           H  
ATOM   2755  N   TYR B 175       6.965   5.582  -8.347  1.00  0.00           N  
ATOM   2756  CA  TYR B 175       6.780   4.384  -7.536  1.00  0.00           C  
ATOM   2757  C   TYR B 175       7.852   3.345  -7.844  1.00  0.00           C  
ATOM   2758  O   TYR B 175       7.973   2.888  -8.983  1.00  0.00           O  
ATOM   2759  CB  TYR B 175       5.390   3.785  -7.771  1.00  0.00           C  
ATOM   2760  CG  TYR B 175       4.259   4.732  -7.452  1.00  0.00           C  
ATOM   2761  CD1 TYR B 175       3.782   4.866  -6.150  1.00  0.00           C  
ATOM   2762  CD2 TYR B 175       3.665   5.495  -8.452  1.00  0.00           C  
ATOM   2763  CE1 TYR B 175       2.739   5.736  -5.852  1.00  0.00           C  
ATOM   2764  CE2 TYR B 175       2.621   6.368  -8.165  1.00  0.00           C  
ATOM   2765  CZ  TYR B 175       2.166   6.482  -6.864  1.00  0.00           C  
ATOM   2766  OH  TYR B 175       1.133   7.345  -6.575  1.00  0.00           O  
ATOM   2767  H   TYR B 175       6.667   5.574  -9.312  1.00  0.00           H  
ATOM   2768  HA  TYR B 175       6.866   4.661  -6.485  1.00  0.00           H  
ATOM   2769 1HB  TYR B 175       5.296   3.481  -8.814  1.00  0.00           H  
ATOM   2770 2HB  TYR B 175       5.270   2.892  -7.158  1.00  0.00           H  
ATOM   2771  HD1 TYR B 175       4.227   4.283  -5.344  1.00  0.00           H  
ATOM   2772  HD2 TYR B 175       4.016   5.414  -9.481  1.00  0.00           H  
ATOM   2773  HE1 TYR B 175       2.381   5.826  -4.827  1.00  0.00           H  
ATOM   2774  HE2 TYR B 175       2.167   6.956  -8.963  1.00  0.00           H  
ATOM   2775  HH  TYR B 175       0.849   7.783  -7.381  1.00  0.00           H  
ATOM   2776  N   LEU B 176       8.648   3.042  -6.814  1.00  0.00           N  
ATOM   2777  CA  LEU B 176       9.792   2.147  -6.951  1.00  0.00           C  
ATOM   2778  C   LEU B 176       9.516   0.806  -6.280  1.00  0.00           C  
ATOM   2779  O   LEU B 176       8.696   0.723  -5.362  1.00  0.00           O  
ATOM   2780  CB  LEU B 176      11.046   2.784  -6.347  1.00  0.00           C  
ATOM   2781  CG  LEU B 176      11.436   4.160  -6.889  1.00  0.00           C  
ATOM   2782  CD1 LEU B 176      12.597   4.737  -6.085  1.00  0.00           C  
ATOM   2783  CD2 LEU B 176      11.796   4.070  -8.368  1.00  0.00           C  
ATOM   2784  H   LEU B 176       8.447   3.449  -5.912  1.00  0.00           H  
ATOM   2785  HA  LEU B 176       9.968   1.970  -8.012  1.00  0.00           H  
ATOM   2786 1HB  LEU B 176      10.900   2.887  -5.273  1.00  0.00           H  
ATOM   2787 2HB  LEU B 176      11.891   2.116  -6.516  1.00  0.00           H  
ATOM   2788  HG  LEU B 176      10.599   4.849  -6.770  1.00  0.00           H  
ATOM   2789 1HD1 LEU B 176      12.863   5.717  -6.482  1.00  0.00           H  
ATOM   2790 2HD1 LEU B 176      12.302   4.838  -5.041  1.00  0.00           H  
ATOM   2791 3HD1 LEU B 176      13.456   4.071  -6.157  1.00  0.00           H  
ATOM   2792 1HD2 LEU B 176      12.070   5.059  -8.737  1.00  0.00           H  
ATOM   2793 2HD2 LEU B 176      12.637   3.389  -8.497  1.00  0.00           H  
ATOM   2794 3HD2 LEU B 176      10.939   3.698  -8.929  1.00  0.00           H  
ATOM   2795  N   TYR B 177      10.143  -0.208  -6.832  1.00  0.00           N  
ATOM   2796  CA  TYR B 177      10.169  -1.515  -6.185  1.00  0.00           C  
ATOM   2797  C   TYR B 177      11.581  -2.090  -6.175  1.00  0.00           C  
ATOM   2798  O   TYR B 177      12.450  -1.631  -6.920  1.00  0.00           O  
ATOM   2799  CB  TYR B 177       9.216  -2.484  -6.892  1.00  0.00           C  
ATOM   2800  CG  TYR B 177       9.603  -2.783  -8.320  1.00  0.00           C  
ATOM   2801  CD1 TYR B 177       9.247  -1.921  -9.354  1.00  0.00           C  
ATOM   2802  CD2 TYR B 177      10.325  -3.929  -8.638  1.00  0.00           C  
ATOM   2803  CE1 TYR B 177       9.600  -2.194 -10.672  1.00  0.00           C  
ATOM   2804  CE2 TYR B 177      10.683  -4.212  -9.952  1.00  0.00           C  
ATOM   2805  CZ  TYR B 177      10.317  -3.339 -10.960  1.00  0.00           C  
ATOM   2806  OH  TYR B 177      10.669  -3.614 -12.262  1.00  0.00           O  
ATOM   2807  H   TYR B 177      10.615  -0.087  -7.716  1.00  0.00           H  
ATOM   2808  HA  TYR B 177       9.841  -1.396  -5.152  1.00  0.00           H  
ATOM   2809 1HB  TYR B 177       9.182  -3.426  -6.343  1.00  0.00           H  
ATOM   2810 2HB  TYR B 177       8.209  -2.069  -6.892  1.00  0.00           H  
ATOM   2811  HD1 TYR B 177       8.682  -1.014  -9.137  1.00  0.00           H  
ATOM   2812  HD2 TYR B 177      10.619  -4.624  -7.851  1.00  0.00           H  
ATOM   2813  HE1 TYR B 177       9.312  -1.507 -11.467  1.00  0.00           H  
ATOM   2814  HE2 TYR B 177      11.247  -5.117 -10.181  1.00  0.00           H  
ATOM   2815  HH  TYR B 177      11.159  -4.439 -12.292  1.00  0.00           H  
ATOM   2816  N   ARG B 178      11.765  -2.964  -5.188  1.00  0.00           N  
ATOM   2817  CA  ARG B 178      13.072  -3.604  -5.090  1.00  0.00           C  
ATOM   2818  C   ARG B 178      13.171  -4.794  -6.040  1.00  0.00           C  
ATOM   2819  O   ARG B 178      12.388  -5.740  -5.941  1.00  0.00           O  
ATOM   2820  CB  ARG B 178      13.344  -4.056  -3.654  1.00  0.00           C  
ATOM   2821  CG  ARG B 178      14.727  -4.655  -3.448  1.00  0.00           C  
ATOM   2822  CD  ARG B 178      14.974  -5.013  -1.989  1.00  0.00           C  
ATOM   2823  NE  ARG B 178      14.976  -3.828  -1.136  1.00  0.00           N  
ATOM   2824  CZ  ARG B 178      15.995  -2.982  -1.016  1.00  0.00           C  
ATOM   2825  NH1 ARG B 178      17.120  -3.175  -1.696  1.00  0.00           N  
ATOM   2826  NH2 ARG B 178      15.890  -1.935  -0.211  1.00  0.00           N  
ATOM   2827  H   ARG B 178      11.050  -3.200  -4.515  1.00  0.00           H  
ATOM   2828  HA  ARG B 178      13.835  -2.879  -5.376  1.00  0.00           H  
ATOM   2829 1HB  ARG B 178      13.238  -3.207  -2.980  1.00  0.00           H  
ATOM   2830 2HB  ARG B 178      12.604  -4.801  -3.361  1.00  0.00           H  
ATOM   2831 1HG  ARG B 178      14.823  -5.562  -4.045  1.00  0.00           H  
ATOM   2832 2HG  ARG B 178      15.485  -3.935  -3.758  1.00  0.00           H  
ATOM   2833 1HD  ARG B 178      14.189  -5.684  -1.641  1.00  0.00           H  
ATOM   2834 2HD  ARG B 178      15.941  -5.505  -1.894  1.00  0.00           H  
ATOM   2835  HE  ARG B 178      14.142  -3.636  -0.597  1.00  0.00           H  
ATOM   2836 1HH1 ARG B 178      17.208  -3.971  -2.312  1.00  0.00           H  
ATOM   2837 2HH1 ARG B 178      17.887  -2.526  -1.597  1.00  0.00           H  
ATOM   2838 1HH2 ARG B 178      15.037  -1.781   0.310  1.00  0.00           H  
ATOM   2839 2HH2 ARG B 178      16.661  -1.291  -0.118  1.00  0.00           H  
ATOM   2840  N   LEU B 179      14.176  -4.723  -6.919  1.00  0.00           N  
ATOM   2841  CA  LEU B 179      14.378  -5.740  -7.945  1.00  0.00           C  
ATOM   2842  C   LEU B 179      15.382  -6.789  -7.479  1.00  0.00           C  
ATOM   2843  O   LEU B 179      15.183  -7.986  -7.699  1.00  0.00           O  
ATOM   2844  CB  LEU B 179      14.860  -5.098  -9.248  1.00  0.00           C  
ATOM   2845  CG  LEU B 179      14.965  -6.024 -10.461  1.00  0.00           C  
ATOM   2846  CD1 LEU B 179      13.596  -6.595 -10.813  1.00  0.00           C  
ATOM   2847  CD2 LEU B 179      15.562  -5.280 -11.652  1.00  0.00           C  
ATOM   2848  H   LEU B 179      14.813  -3.941  -6.869  1.00  0.00           H  
ATOM   2849  HA  LEU B 179      13.426  -6.236  -8.132  1.00  0.00           H  
ATOM   2850 1HB  LEU B 179      14.177  -4.292  -9.512  1.00  0.00           H  
ATOM   2851 2HB  LEU B 179      15.847  -4.669  -9.079  1.00  0.00           H  
ATOM   2852  HG  LEU B 179      15.605  -6.872 -10.217  1.00  0.00           H  
ATOM   2853 1HD1 LEU B 179      13.687  -7.252 -11.678  1.00  0.00           H  
ATOM   2854 2HD1 LEU B 179      13.210  -7.163  -9.966  1.00  0.00           H  
ATOM   2855 3HD1 LEU B 179      12.911  -5.781 -11.047  1.00  0.00           H  
ATOM   2856 1HD2 LEU B 179      15.630  -5.955 -12.506  1.00  0.00           H  
ATOM   2857 2HD2 LEU B 179      14.925  -4.433 -11.908  1.00  0.00           H  
ATOM   2858 3HD2 LEU B 179      16.558  -4.920 -11.394  1.00  0.00           H  
ATOM   2859  N   PHE B 180      16.439  -6.341  -6.786  1.00  0.00           N  
ATOM   2860  CA  PHE B 180      17.481  -7.249  -6.321  1.00  0.00           C  
ATOM   2861  C   PHE B 180      17.639  -7.164  -4.808  1.00  0.00           C  
ATOM   2862  O   PHE B 180      17.586  -6.074  -4.233  1.00  0.00           O  
ATOM   2863  CB  PHE B 180      18.815  -6.933  -7.006  1.00  0.00           C  
ATOM   2864  CG  PHE B 180      18.766  -7.037  -8.507  1.00  0.00           C  
ATOM   2865  CD1 PHE B 180      18.670  -8.275  -9.130  1.00  0.00           C  
ATOM   2866  CD2 PHE B 180      18.815  -5.895  -9.295  1.00  0.00           C  
ATOM   2867  CE1 PHE B 180      18.625  -8.374 -10.518  1.00  0.00           C  
ATOM   2868  CE2 PHE B 180      18.770  -5.985 -10.684  1.00  0.00           C  
ATOM   2869  CZ  PHE B 180      18.676  -7.226 -11.293  1.00  0.00           C  
ATOM   2870  H   PHE B 180      16.518  -5.355  -6.580  1.00  0.00           H  
ATOM   2871  HA  PHE B 180      17.191  -8.269  -6.577  1.00  0.00           H  
ATOM   2872 1HB  PHE B 180      19.127  -5.923  -6.745  1.00  0.00           H  
ATOM   2873 2HB  PHE B 180      19.581  -7.616  -6.642  1.00  0.00           H  
ATOM   2874  HD1 PHE B 180      18.629  -9.177  -8.519  1.00  0.00           H  
ATOM   2875  HD2 PHE B 180      18.889  -4.919  -8.814  1.00  0.00           H  
ATOM   2876  HE1 PHE B 180      18.550  -9.352 -10.992  1.00  0.00           H  
ATOM   2877  HE2 PHE B 180      18.809  -5.082 -11.292  1.00  0.00           H  
ATOM   2878  HZ  PHE B 180      18.644  -7.299 -12.379  1.00  0.00           H  
ATOM   2879  N   ARG B 181      17.825  -8.342  -4.228  1.00  0.00           N  
ATOM   2880  CA  ARG B 181      18.062  -8.452  -2.793  1.00  0.00           C  
ATOM   2881  C   ARG B 181      18.802  -9.742  -2.457  1.00  0.00           C  
ATOM   2882  O   ARG B 181      18.602 -10.767  -3.111  1.00  0.00           O  
ATOM   2883  CB  ARG B 181      16.740  -8.391  -2.023  1.00  0.00           C  
ATOM   2884  CG  ARG B 181      16.909  -8.301  -0.515  1.00  0.00           C  
ATOM   2885  CD  ARG B 181      15.572  -8.131   0.193  1.00  0.00           C  
ATOM   2886  NE  ARG B 181      15.741  -7.986   1.636  1.00  0.00           N  
ATOM   2887  CZ  ARG B 181      15.114  -8.721   2.550  1.00  0.00           C  
ATOM   2888  NH1 ARG B 181      14.261  -9.672   2.188  1.00  0.00           N  
ATOM   2889  NH2 ARG B 181      15.342  -8.504   3.837  1.00  0.00           N  
ATOM   2890  H   ARG B 181      17.803  -9.182  -4.789  1.00  0.00           H  
ATOM   2891  HA  ARG B 181      18.686  -7.614  -2.480  1.00  0.00           H  
ATOM   2892 1HB  ARG B 181      16.167  -7.525  -2.352  1.00  0.00           H  
ATOM   2893 2HB  ARG B 181      16.148  -9.279  -2.246  1.00  0.00           H  
ATOM   2894 1HG  ARG B 181      17.378  -9.213  -0.146  1.00  0.00           H  
ATOM   2895 2HG  ARG B 181      17.538  -7.445  -0.270  1.00  0.00           H  
ATOM   2896 1HD  ARG B 181      15.071  -7.240  -0.185  1.00  0.00           H  
ATOM   2897 2HD  ARG B 181      14.948  -9.004   0.007  1.00  0.00           H  
ATOM   2898  HE  ARG B 181      16.381  -7.275   1.965  1.00  0.00           H  
ATOM   2899 1HH1 ARG B 181      14.082  -9.844   1.209  1.00  0.00           H  
ATOM   2900 2HH1 ARG B 181      13.791 -10.223   2.891  1.00  0.00           H  
ATOM   2901 1HH2 ARG B 181      15.990  -7.782   4.121  1.00  0.00           H  
ATOM   2902 2HH2 ARG B 181      14.868  -9.059   4.534  1.00  0.00           H  
ATOM   2903  N   LYS B 182      19.680  -9.665  -1.504  1.00  0.00           N  
ATOM   2904  CA  LYS B 182      20.522 -10.803  -1.148  1.00  0.00           C  
ATOM   2905  C   LYS B 182      19.686 -11.959  -0.608  1.00  0.00           C  
ATOM   2906  O   LYS B 182      20.006 -13.126  -0.842  1.00  0.00           O  
ATOM   2907  CB  LYS B 182      21.574 -10.390  -0.116  1.00  0.00           C  
ATOM   2908  CG  LYS B 182      22.678  -9.507  -0.677  1.00  0.00           C  
ATOM   2909  CD  LYS B 182      23.732  -9.192   0.377  1.00  0.00           C  
ATOM   2910  CE  LYS B 182      24.828  -8.293  -0.178  1.00  0.00           C  
ATOM   2911  NZ  LYS B 182      25.834  -7.936   0.866  1.00  0.00           N  
ATOM   2912  H   LYS B 182      19.784  -8.798  -0.996  1.00  0.00           H  
ATOM   2913  HA  LYS B 182      21.033 -11.150  -2.047  1.00  0.00           H  
ATOM   2914 1HB  LYS B 182      21.092  -9.851   0.700  1.00  0.00           H  
ATOM   2915 2HB  LYS B 182      22.037 -11.281   0.309  1.00  0.00           H  
ATOM   2916 1HG  LYS B 182      23.158 -10.013  -1.516  1.00  0.00           H  
ATOM   2917 2HG  LYS B 182      22.249  -8.572  -1.037  1.00  0.00           H  
ATOM   2918 1HD  LYS B 182      23.261  -8.693   1.225  1.00  0.00           H  
ATOM   2919 2HD  LYS B 182      24.183 -10.120   0.729  1.00  0.00           H  
ATOM   2920 1HE  LYS B 182      25.335  -8.801  -0.997  1.00  0.00           H  
ATOM   2921 2HE  LYS B 182      24.385  -7.377  -0.567  1.00  0.00           H  
ATOM   2922 1HZ  LYS B 182      26.543  -7.340   0.462  1.00  0.00           H  
ATOM   2923 2HZ  LYS B 182      25.376  -7.448   1.623  1.00  0.00           H  
ATOM   2924 3HZ  LYS B 182      26.265  -8.778   1.221  1.00  0.00           H  
ATOM   2925  N   SER B 183      18.658 -11.649   0.109  1.00  0.00           N  
ATOM   2926  CA  SER B 183      17.793 -12.674   0.683  1.00  0.00           C  
ATOM   2927  C   SER B 183      16.339 -12.214   0.718  1.00  0.00           C  
ATOM   2928  O   SER B 183      16.055 -11.024   0.564  1.00  0.00           O  
ATOM   2929  CB  SER B 183      18.256 -13.036   2.095  1.00  0.00           C  
ATOM   2930  OG  SER B 183      18.150 -11.920   2.961  1.00  0.00           O  
ATOM   2931  H   SER B 183      18.446 -10.676   0.277  1.00  0.00           H  
ATOM   2932  HA  SER B 183      17.851 -13.566   0.058  1.00  0.00           H  
ATOM   2933 1HB  SER B 183      17.650 -13.857   2.477  1.00  0.00           H  
ATOM   2934 2HB  SER B 183      19.289 -13.379   2.062  1.00  0.00           H  
ATOM   2935  HG  SER B 183      17.805 -11.201   2.426  1.00  0.00           H  
ATOM   2936  N   ASN B 184      15.435 -13.255   0.778  1.00  0.00           N  
ATOM   2937  CA  ASN B 184      14.015 -12.938   0.895  1.00  0.00           C  
ATOM   2938  C   ASN B 184      13.711 -12.198   2.194  1.00  0.00           C  
ATOM   2939  O   ASN B 184      14.407 -12.381   3.195  1.00  0.00           O  
ATOM   2940  CB  ASN B 184      13.172 -14.211   0.798  1.00  0.00           C  
ATOM   2941  CG  ASN B 184      13.265 -14.871  -0.563  1.00  0.00           C  
ATOM   2942  OD1 ASN B 184      13.713 -14.258  -1.535  1.00  0.00           O  
ATOM   2943  ND2 ASN B 184      12.844 -16.128  -0.643  1.00  0.00           N  
ATOM   2944  H   ASN B 184      15.722 -14.223   0.744  1.00  0.00           H  
ATOM   2945  HA  ASN B 184      13.740 -12.274   0.074  1.00  0.00           H  
ATOM   2946 1HB  ASN B 184      13.499 -14.923   1.557  1.00  0.00           H  
ATOM   2947 2HB  ASN B 184      12.128 -13.972   1.002  1.00  0.00           H  
ATOM   2948 1HD2 ASN B 184      12.882 -16.614  -1.517  1.00  0.00           H  
ATOM   2949 2HD2 ASN B 184      12.489 -16.589   0.170  1.00  0.00           H  
ATOM   2950  N   LEU B 185      12.625 -11.385   2.210  1.00  0.00           N  
ATOM   2951  CA  LEU B 185      12.163 -10.660   3.389  1.00  0.00           C  
ATOM   2952  C   LEU B 185      11.564 -11.617   4.415  1.00  0.00           C  
ATOM   2953  O   LEU B 185      10.915 -12.599   4.050  1.00  0.00           O  
ATOM   2954  CB  LEU B 185      11.128  -9.602   2.996  1.00  0.00           C  
ATOM   2955  CG  LEU B 185      11.651  -8.406   2.198  1.00  0.00           C  
ATOM   2956  CD1 LEU B 185      10.492  -7.525   1.744  1.00  0.00           C  
ATOM   2957  CD2 LEU B 185      12.647  -7.604   3.028  1.00  0.00           C  
ATOM   2958  H   LEU B 185      12.117 -11.288   1.342  1.00  0.00           H  
ATOM   2959  HA  LEU B 185      13.017 -10.160   3.844  1.00  0.00           H  
ATOM   2960 1HB  LEU B 185      10.354 -10.079   2.397  1.00  0.00           H  
ATOM   2961 2HB  LEU B 185      10.668  -9.212   3.904  1.00  0.00           H  
ATOM   2962  HG  LEU B 185      12.148  -8.761   1.295  1.00  0.00           H  
ATOM   2963 1HD1 LEU B 185      10.879  -6.678   1.177  1.00  0.00           H  
ATOM   2964 2HD1 LEU B 185       9.819  -8.106   1.113  1.00  0.00           H  
ATOM   2965 3HD1 LEU B 185       9.949  -7.160   2.615  1.00  0.00           H  
ATOM   2966 1HD2 LEU B 185      13.009  -6.757   2.444  1.00  0.00           H  
ATOM   2967 2HD2 LEU B 185      12.157  -7.239   3.931  1.00  0.00           H  
ATOM   2968 3HD2 LEU B 185      13.488  -8.241   3.303  1.00  0.00           H  
ATOM   2969  N   LYS B 186      11.869 -11.330   5.684  1.00  0.00           N  
ATOM   2970  CA  LYS B 186      10.971 -11.870   6.700  1.00  0.00           C  
ATOM   2971  C   LYS B 186       9.614 -11.173   6.661  1.00  0.00           C  
ATOM   2972  O   LYS B 186       9.489 -10.075   6.115  1.00  0.00           O  
ATOM   2973  CB  LYS B 186      11.591 -11.732   8.092  1.00  0.00           C  
ATOM   2974  CG  LYS B 186      12.891 -12.502   8.269  1.00  0.00           C  
ATOM   2975  CD  LYS B 186      13.480 -12.293   9.659  1.00  0.00           C  
ATOM   2976  CE  LYS B 186      14.819 -13.000   9.812  1.00  0.00           C  
ATOM   2977  NZ  LYS B 186      15.442 -12.726  11.141  1.00  0.00           N  
ATOM   2978  H   LYS B 186      12.663 -10.776   5.973  1.00  0.00           H  
ATOM   2979  HA  LYS B 186      10.811 -12.929   6.493  1.00  0.00           H  
ATOM   2980 1HB  LYS B 186      11.790 -10.680   8.299  1.00  0.00           H  
ATOM   2981 2HB  LYS B 186      10.883 -12.086   8.842  1.00  0.00           H  
ATOM   2982 1HG  LYS B 186      12.707 -13.567   8.120  1.00  0.00           H  
ATOM   2983 2HG  LYS B 186      13.615 -12.169   7.526  1.00  0.00           H  
ATOM   2984 1HD  LYS B 186      13.621 -11.226   9.838  1.00  0.00           H  
ATOM   2985 2HD  LYS B 186      12.790 -12.681  10.409  1.00  0.00           H  
ATOM   2986 1HE  LYS B 186      14.677 -14.074   9.704  1.00  0.00           H  
ATOM   2987 2HE  LYS B 186      15.499 -12.665   9.029  1.00  0.00           H  
ATOM   2988 1HZ  LYS B 186      16.326 -13.210  11.205  1.00  0.00           H  
ATOM   2989 2HZ  LYS B 186      15.594 -11.732  11.244  1.00  0.00           H  
ATOM   2990 3HZ  LYS B 186      14.828 -13.050  11.874  1.00  0.00           H  
ATOM   2991  N   PRO B 187       8.609 -11.871   7.274  1.00  0.00           N  
ATOM   2992  CA  PRO B 187       7.289 -11.237   7.258  1.00  0.00           C  
ATOM   2993  C   PRO B 187       7.294  -9.846   7.889  1.00  0.00           C  
ATOM   2994  O   PRO B 187       7.849  -9.659   8.975  1.00  0.00           O  
ATOM   2995  CB  PRO B 187       6.425 -12.203   8.074  1.00  0.00           C  
ATOM   2996  CG  PRO B 187       7.070 -13.539   7.892  1.00  0.00           C  
ATOM   2997  CD  PRO B 187       8.560 -13.349   7.866  1.00  0.00           C  
ATOM   2998  HA  PRO B 187       6.931 -11.173   6.220  1.00  0.00           H  
ATOM   2999 1HB  PRO B 187       6.400 -11.887   9.127  1.00  0.00           H  
ATOM   3000 2HB  PRO B 187       5.388 -12.182   7.707  1.00  0.00           H  
ATOM   3001 1HG  PRO B 187       6.781 -14.215   8.710  1.00  0.00           H  
ATOM   3002 2HG  PRO B 187       6.723 -14.004   6.958  1.00  0.00           H  
ATOM   3003 1HD  PRO B 187       8.958 -13.427   8.889  1.00  0.00           H  
ATOM   3004 2HD  PRO B 187       9.016 -14.108   7.213  1.00  0.00           H  
ATOM   3005  N   PHE B 188       6.686  -8.812   7.131  1.00  0.00           N  
ATOM   3006  CA  PHE B 188       6.454  -7.422   7.507  1.00  0.00           C  
ATOM   3007  C   PHE B 188       7.771  -6.664   7.620  1.00  0.00           C  
ATOM   3008  O   PHE B 188       7.822  -5.583   8.210  1.00  0.00           O  
ATOM   3009  CB  PHE B 188       5.688  -7.344   8.832  1.00  0.00           C  
ATOM   3010  CG  PHE B 188       4.312  -7.951   8.774  1.00  0.00           C  
ATOM   3011  CD1 PHE B 188       3.341  -7.428   7.930  1.00  0.00           C  
ATOM   3012  CD2 PHE B 188       3.990  -9.046   9.565  1.00  0.00           C  
ATOM   3013  CE1 PHE B 188       2.066  -7.988   7.874  1.00  0.00           C  
ATOM   3014  CE2 PHE B 188       2.719  -9.612   9.516  1.00  0.00           C  
ATOM   3015  CZ  PHE B 188       1.759  -9.081   8.670  1.00  0.00           C  
ATOM   3016  H   PHE B 188       6.392  -9.130   6.219  1.00  0.00           H  
ATOM   3017  HA  PHE B 188       5.853  -6.949   6.729  1.00  0.00           H  
ATOM   3018 1HB  PHE B 188       6.253  -7.856   9.609  1.00  0.00           H  
ATOM   3019 2HB  PHE B 188       5.588  -6.302   9.133  1.00  0.00           H  
ATOM   3020  HD1 PHE B 188       3.585  -6.569   7.305  1.00  0.00           H  
ATOM   3021  HD2 PHE B 188       4.747  -9.463  10.231  1.00  0.00           H  
ATOM   3022  HE1 PHE B 188       1.315  -7.567   7.206  1.00  0.00           H  
ATOM   3023  HE2 PHE B 188       2.478 -10.471  10.142  1.00  0.00           H  
ATOM   3024  HZ  PHE B 188       0.764  -9.522   8.632  1.00  0.00           H  
ATOM   3025  N   GLU B 189       8.887  -7.418   7.175  1.00  0.00           N  
ATOM   3026  CA  GLU B 189      10.177  -6.739   7.092  1.00  0.00           C  
ATOM   3027  C   GLU B 189      10.165  -5.663   6.009  1.00  0.00           C  
ATOM   3028  O   GLU B 189       9.552  -5.843   4.955  1.00  0.00           O  
ATOM   3029  CB  GLU B 189      11.298  -7.745   6.822  1.00  0.00           C  
ATOM   3030  CG  GLU B 189      12.690  -7.130   6.823  1.00  0.00           C  
ATOM   3031  CD  GLU B 189      13.789  -8.131   6.503  1.00  0.00           C  
ATOM   3032  OE1 GLU B 189      14.984  -7.768   6.588  1.00  0.00           O  
ATOM   3033  OE2 GLU B 189      13.452  -9.287   6.163  1.00  0.00           O  
ATOM   3034  H   GLU B 189       8.826  -8.393   6.917  1.00  0.00           H  
ATOM   3035  HA  GLU B 189      10.372  -6.249   8.046  1.00  0.00           H  
ATOM   3036 1HB  GLU B 189      11.273  -8.530   7.578  1.00  0.00           H  
ATOM   3037 2HB  GLU B 189      11.136  -8.219   5.854  1.00  0.00           H  
ATOM   3038 1HG  GLU B 189      12.723  -6.329   6.085  1.00  0.00           H  
ATOM   3039 2HG  GLU B 189      12.882  -6.693   7.802  1.00  0.00           H  
ATOM   3040  N   ARG B 190      10.801  -4.490   6.392  1.00  0.00           N  
ATOM   3041  CA  ARG B 190      10.931  -3.394   5.438  1.00  0.00           C  
ATOM   3042  C   ARG B 190      12.397  -3.074   5.168  1.00  0.00           C  
ATOM   3043  O   ARG B 190      13.188  -2.926   6.102  1.00  0.00           O  
ATOM   3044  CB  ARG B 190      10.208  -2.146   5.949  1.00  0.00           C  
ATOM   3045  CG  ARG B 190      10.119  -1.023   4.928  1.00  0.00           C  
ATOM   3046  CD  ARG B 190       9.271   0.135   5.435  1.00  0.00           C  
ATOM   3047  NE  ARG B 190       9.532   0.418   6.843  1.00  0.00           N  
ATOM   3048  CZ  ARG B 190       9.184   1.540   7.468  1.00  0.00           C  
ATOM   3049  NH1 ARG B 190       8.551   2.510   6.818  1.00  0.00           N  
ATOM   3050  NH2 ARG B 190       9.471   1.694   8.752  1.00  0.00           N  
ATOM   3051  H   ARG B 190      11.178  -4.379   7.323  1.00  0.00           H  
ATOM   3052  HA  ARG B 190      10.474  -3.699   4.496  1.00  0.00           H  
ATOM   3053 1HB  ARG B 190       9.195  -2.410   6.251  1.00  0.00           H  
ATOM   3054 2HB  ARG B 190      10.722  -1.763   6.830  1.00  0.00           H  
ATOM   3055 1HG  ARG B 190      11.119  -0.646   4.713  1.00  0.00           H  
ATOM   3056 2HG  ARG B 190       9.668  -1.401   4.010  1.00  0.00           H  
ATOM   3057 1HD  ARG B 190       9.496   1.031   4.858  1.00  0.00           H  
ATOM   3058 2HD  ARG B 190       8.216  -0.112   5.325  1.00  0.00           H  
ATOM   3059  HE  ARG B 190      10.012  -0.289   7.384  1.00  0.00           H  
ATOM   3060 1HH1 ARG B 190       8.329   2.400   5.839  1.00  0.00           H  
ATOM   3061 2HH1 ARG B 190       8.292   3.357   7.303  1.00  0.00           H  
ATOM   3062 1HH2 ARG B 190       9.953   0.960   9.254  1.00  0.00           H  
ATOM   3063 2HH2 ARG B 190       9.209   2.544   9.229  1.00  0.00           H  
ATOM   3064  N   ASP B 191      12.796  -3.020   3.926  1.00  0.00           N  
ATOM   3065  CA  ASP B 191      14.170  -2.718   3.536  1.00  0.00           C  
ATOM   3066  C   ASP B 191      14.219  -1.537   2.569  1.00  0.00           C  
ATOM   3067  O   ASP B 191      13.793  -1.651   1.418  1.00  0.00           O  
ATOM   3068  CB  ASP B 191      14.829  -3.944   2.901  1.00  0.00           C  
ATOM   3069  CG  ASP B 191      16.297  -3.727   2.577  1.00  0.00           C  
ATOM   3070  OD1 ASP B 191      16.870  -2.700   3.000  1.00  0.00           O  
ATOM   3071  OD2 ASP B 191      16.885  -4.590   1.889  1.00  0.00           O  
ATOM   3072  H   ASP B 191      12.109  -3.198   3.208  1.00  0.00           H  
ATOM   3073  HA  ASP B 191      14.731  -2.445   4.430  1.00  0.00           H  
ATOM   3074 1HB  ASP B 191      14.744  -4.794   3.578  1.00  0.00           H  
ATOM   3075 2HB  ASP B 191      14.304  -4.204   1.981  1.00  0.00           H  
ATOM   3076  N   ILE B 192      14.911  -0.430   3.045  1.00  0.00           N  
ATOM   3077  CA  ILE B 192      14.923   0.777   2.225  1.00  0.00           C  
ATOM   3078  C   ILE B 192      16.352   1.084   1.781  1.00  0.00           C  
ATOM   3079  O   ILE B 192      16.658   2.214   1.393  1.00  0.00           O  
ATOM   3080  CB  ILE B 192      14.328   1.983   2.986  1.00  0.00           C  
ATOM   3081  CG1 ILE B 192      15.090   2.219   4.295  1.00  0.00           C  
ATOM   3082  CG2 ILE B 192      12.835   1.769   3.253  1.00  0.00           C  
ATOM   3083  CD1 ILE B 192      14.779   3.551   4.961  1.00  0.00           C  
ATOM   3084  H   ILE B 192      15.401  -0.430   3.928  1.00  0.00           H  
ATOM   3085  HA  ILE B 192      14.313   0.600   1.340  1.00  0.00           H  
ATOM   3086  HB  ILE B 192      14.454   2.887   2.391  1.00  0.00           H  
ATOM   3087 1HG1 ILE B 192      14.855   1.423   5.001  1.00  0.00           H  
ATOM   3088 2HG1 ILE B 192      16.163   2.179   4.104  1.00  0.00           H  
ATOM   3089 1HG2 ILE B 192      12.435   2.629   3.790  1.00  0.00           H  
ATOM   3090 2HG2 ILE B 192      12.309   1.656   2.306  1.00  0.00           H  
ATOM   3091 3HG2 ILE B 192      12.698   0.870   3.854  1.00  0.00           H  
ATOM   3092 1HD1 ILE B 192      15.358   3.642   5.880  1.00  0.00           H  
ATOM   3093 2HD1 ILE B 192      15.041   4.366   4.285  1.00  0.00           H  
ATOM   3094 3HD1 ILE B 192      13.717   3.601   5.196  1.00  0.00           H  
ATOM   3095  N   SER B 193      17.173  -0.001   1.852  1.00  0.00           N  
ATOM   3096  CA  SER B 193      18.583   0.151   1.510  1.00  0.00           C  
ATOM   3097  C   SER B 193      18.760   0.481   0.031  1.00  0.00           C  
ATOM   3098  O   SER B 193      18.032  -0.038  -0.817  1.00  0.00           O  
ATOM   3099  CB  SER B 193      19.359  -1.121   1.853  1.00  0.00           C  
ATOM   3100  OG  SER B 193      20.698  -1.032   1.398  1.00  0.00           O  
ATOM   3101  H   SER B 193      16.830  -0.908   2.135  1.00  0.00           H  
ATOM   3102  HA  SER B 193      18.993   0.977   2.093  1.00  0.00           H  
ATOM   3103 1HB  SER B 193      19.346  -1.275   2.932  1.00  0.00           H  
ATOM   3104 2HB  SER B 193      18.871  -1.980   1.394  1.00  0.00           H  
ATOM   3105  HG  SER B 193      20.778  -0.172   0.979  1.00  0.00           H  
ATOM   3106  N   THR B 194      19.779   1.348  -0.242  1.00  0.00           N  
ATOM   3107  CA  THR B 194      20.123   1.680  -1.620  1.00  0.00           C  
ATOM   3108  C   THR B 194      21.499   1.128  -1.983  1.00  0.00           C  
ATOM   3109  O   THR B 194      22.116   1.574  -2.952  1.00  0.00           O  
ATOM   3110  CB  THR B 194      20.101   3.203  -1.849  1.00  0.00           C  
ATOM   3111  OG1 THR B 194      20.986   3.834  -0.916  1.00  0.00           O  
ATOM   3112  CG2 THR B 194      18.697   3.767  -1.661  1.00  0.00           C  
ATOM   3113  H   THR B 194      20.305   1.768   0.511  1.00  0.00           H  
ATOM   3114  HA  THR B 194      19.385   1.224  -2.280  1.00  0.00           H  
ATOM   3115  HB  THR B 194      20.436   3.423  -2.862  1.00  0.00           H  
ATOM   3116  HG1 THR B 194      21.393   3.166  -0.359  1.00  0.00           H  
ATOM   3117 1HG2 THR B 194      18.712   4.844  -1.829  1.00  0.00           H  
ATOM   3118 2HG2 THR B 194      18.018   3.298  -2.373  1.00  0.00           H  
ATOM   3119 3HG2 THR B 194      18.356   3.564  -0.647  1.00  0.00           H  
ATOM   3120  N   GLU B 195      21.894   0.181  -1.111  1.00  0.00           N  
ATOM   3121  CA  GLU B 195      23.185  -0.449  -1.373  1.00  0.00           C  
ATOM   3122  C   GLU B 195      23.190  -1.157  -2.724  1.00  0.00           C  
ATOM   3123  O   GLU B 195      22.233  -1.853  -3.070  1.00  0.00           O  
ATOM   3124  CB  GLU B 195      23.536  -1.438  -0.259  1.00  0.00           C  
ATOM   3125  CG  GLU B 195      24.940  -2.015  -0.369  1.00  0.00           C  
ATOM   3126  CD  GLU B 195      25.269  -3.009   0.734  1.00  0.00           C  
ATOM   3127  OE1 GLU B 195      26.414  -3.514   0.775  1.00  0.00           O  
ATOM   3128  OE2 GLU B 195      24.374  -3.285   1.564  1.00  0.00           O  
ATOM   3129  H   GLU B 195      21.359  -0.110  -0.305  1.00  0.00           H  
ATOM   3130  HA  GLU B 195      23.950   0.328  -1.402  1.00  0.00           H  
ATOM   3131 1HB  GLU B 195      23.447  -0.943   0.708  1.00  0.00           H  
ATOM   3132 2HB  GLU B 195      22.827  -2.266  -0.270  1.00  0.00           H  
ATOM   3133 1HG  GLU B 195      25.041  -2.516  -1.331  1.00  0.00           H  
ATOM   3134 2HG  GLU B 195      25.660  -1.199  -0.338  1.00  0.00           H  
ATOM   3135  N   ILE B 196      24.326  -0.893  -3.527  1.00  0.00           N  
ATOM   3136  CA  ILE B 196      24.470  -1.511  -4.840  1.00  0.00           C  
ATOM   3137  C   ILE B 196      24.547  -3.029  -4.690  1.00  0.00           C  
ATOM   3138  O   ILE B 196      25.328  -3.541  -3.884  1.00  0.00           O  
ATOM   3139  CB  ILE B 196      25.719  -0.982  -5.581  1.00  0.00           C  
ATOM   3140  CG1 ILE B 196      25.601   0.529  -5.814  1.00  0.00           C  
ATOM   3141  CG2 ILE B 196      25.919  -1.727  -6.904  1.00  0.00           C  
ATOM   3142  CD1 ILE B 196      24.382   0.935  -6.631  1.00  0.00           C  
ATOM   3143  H   ILE B 196      25.049  -0.271  -3.194  1.00  0.00           H  
ATOM   3144  HA  ILE B 196      23.592  -1.265  -5.436  1.00  0.00           H  
ATOM   3145  HB  ILE B 196      26.601  -1.128  -4.958  1.00  0.00           H  
ATOM   3146 1HG1 ILE B 196      25.554   1.042  -4.854  1.00  0.00           H  
ATOM   3147 2HG1 ILE B 196      26.491   0.888  -6.332  1.00  0.00           H  
ATOM   3148 1HG2 ILE B 196      26.803  -1.339  -7.410  1.00  0.00           H  
ATOM   3149 2HG2 ILE B 196      26.052  -2.790  -6.706  1.00  0.00           H  
ATOM   3150 3HG2 ILE B 196      25.045  -1.582  -7.539  1.00  0.00           H  
ATOM   3151 1HD1 ILE B 196      24.370   2.018  -6.753  1.00  0.00           H  
ATOM   3152 2HD1 ILE B 196      24.426   0.460  -7.612  1.00  0.00           H  
ATOM   3153 3HD1 ILE B 196      23.477   0.618  -6.115  1.00  0.00           H  
ATOM   3154  N   TYR B 197      23.568  -3.655  -5.451  1.00  0.00           N  
ATOM   3155  CA  TYR B 197      23.535  -5.114  -5.441  1.00  0.00           C  
ATOM   3156  C   TYR B 197      24.739  -5.691  -6.177  1.00  0.00           C  
ATOM   3157  O   TYR B 197      25.018  -5.312  -7.316  1.00  0.00           O  
ATOM   3158  CB  TYR B 197      22.239  -5.627  -6.077  1.00  0.00           C  
ATOM   3159  CG  TYR B 197      22.130  -7.132  -6.101  1.00  0.00           C  
ATOM   3160  CD1 TYR B 197      22.357  -7.848  -7.274  1.00  0.00           C  
ATOM   3161  CD2 TYR B 197      21.797  -7.841  -4.951  1.00  0.00           C  
ATOM   3162  CE1 TYR B 197      22.255  -9.235  -7.300  1.00  0.00           C  
ATOM   3163  CE2 TYR B 197      21.692  -9.228  -4.966  1.00  0.00           C  
ATOM   3164  CZ  TYR B 197      21.923  -9.915  -6.144  1.00  0.00           C  
ATOM   3165  OH  TYR B 197      21.821 -11.288  -6.165  1.00  0.00           O  
ATOM   3166  H   TYR B 197      22.888  -3.151  -6.003  1.00  0.00           H  
ATOM   3167  HA  TYR B 197      23.573  -5.454  -4.406  1.00  0.00           H  
ATOM   3168 1HB  TYR B 197      21.383  -5.231  -5.529  1.00  0.00           H  
ATOM   3169 2HB  TYR B 197      22.168  -5.263  -7.102  1.00  0.00           H  
ATOM   3170  HD1 TYR B 197      22.619  -7.322  -8.192  1.00  0.00           H  
ATOM   3171  HD2 TYR B 197      21.612  -7.310  -4.017  1.00  0.00           H  
ATOM   3172  HE1 TYR B 197      22.436  -9.777  -8.228  1.00  0.00           H  
ATOM   3173  HE2 TYR B 197      21.429  -9.765  -4.054  1.00  0.00           H  
ATOM   3174  HH  TYR B 197      21.585 -11.604  -5.289  1.00  0.00           H  
ATOM   3175  N   GLN B 198      25.552  -6.527  -5.518  1.00  0.00           N  
ATOM   3176  CA  GLN B 198      26.728  -7.176  -6.089  1.00  0.00           C  
ATOM   3177  C   GLN B 198      26.406  -8.597  -6.544  1.00  0.00           C  
ATOM   3178  O   GLN B 198      26.217  -9.491  -5.717  1.00  0.00           O  
ATOM   3179  CB  GLN B 198      27.875  -7.196  -5.077  1.00  0.00           C  
ATOM   3180  CG  GLN B 198      29.181  -7.739  -5.639  1.00  0.00           C  
ATOM   3181  CD  GLN B 198      30.300  -7.754  -4.614  1.00  0.00           C  
ATOM   3182  OE1 GLN B 198      30.273  -7.001  -3.636  1.00  0.00           O  
ATOM   3183  NE2 GLN B 198      31.292  -8.611  -4.832  1.00  0.00           N  
ATOM   3184  H   GLN B 198      25.311  -6.706  -4.554  1.00  0.00           H  
ATOM   3185  HA  GLN B 198      27.046  -6.609  -6.964  1.00  0.00           H  
ATOM   3186 1HB  GLN B 198      28.056  -6.185  -4.712  1.00  0.00           H  
ATOM   3187 2HB  GLN B 198      27.593  -7.808  -4.220  1.00  0.00           H  
ATOM   3188 1HG  GLN B 198      29.020  -8.762  -5.980  1.00  0.00           H  
ATOM   3189 2HG  GLN B 198      29.494  -7.112  -6.473  1.00  0.00           H  
ATOM   3190 1HE2 GLN B 198      32.057  -8.665  -4.189  1.00  0.00           H  
ATOM   3191 2HE2 GLN B 198      31.274  -9.202  -5.638  1.00  0.00           H  
ATOM   3192  N   ALA B 199      26.217  -8.847  -7.858  1.00  0.00           N  
ATOM   3193  CA  ALA B 199      25.864 -10.142  -8.434  1.00  0.00           C  
ATOM   3194  C   ALA B 199      27.104 -11.007  -8.641  1.00  0.00           C  
ATOM   3195  O   ALA B 199      27.014 -12.236  -8.671  1.00  0.00           O  
ATOM   3196  CB  ALA B 199      25.125  -9.952  -9.757  1.00  0.00           C  
ATOM   3197  H   ALA B 199      26.337  -8.052  -8.470  1.00  0.00           H  
ATOM   3198  HA  ALA B 199      25.206 -10.656  -7.733  1.00  0.00           H  
ATOM   3199 1HB  ALA B 199      24.869 -10.926 -10.174  1.00  0.00           H  
ATOM   3200 2HB  ALA B 199      24.213  -9.379  -9.586  1.00  0.00           H  
ATOM   3201 3HB  ALA B 199      25.764  -9.415 -10.456  1.00  0.00           H  
ATOM   3202  N   GLY B 200      28.323 -10.364  -8.591  1.00  0.00           N  
ATOM   3203  CA  GLY B 200      29.594 -11.049  -8.766  1.00  0.00           C  
ATOM   3204  C   GLY B 200      30.475 -10.997  -7.532  1.00  0.00           C  
ATOM   3205  O   GLY B 200      29.991 -10.739  -6.428  1.00  0.00           O  
ATOM   3206  H   GLY B 200      28.320  -9.368  -8.424  1.00  0.00           H  
ATOM   3207 1HA  GLY B 200      29.412 -12.093  -9.022  1.00  0.00           H  
ATOM   3208 2HA  GLY B 200      30.135 -10.604  -9.600  1.00  0.00           H  
ATOM   3209  N   SER B 201      31.777 -11.353  -7.676  1.00  0.00           N  
ATOM   3210  CA  SER B 201      32.725 -11.446  -6.570  1.00  0.00           C  
ATOM   3211  C   SER B 201      33.514 -10.150  -6.409  1.00  0.00           C  
ATOM   3212  O   SER B 201      34.092  -9.898  -5.350  1.00  0.00           O  
ATOM   3213  CB  SER B 201      33.687 -12.615  -6.785  1.00  0.00           C  
ATOM   3214  OG  SER B 201      34.374 -12.481  -8.018  1.00  0.00           O  
ATOM   3215  H   SER B 201      32.092 -11.563  -8.613  1.00  0.00           H  
ATOM   3216  HA  SER B 201      32.167 -11.619  -5.649  1.00  0.00           H  
ATOM   3217 1HB  SER B 201      34.404 -12.651  -5.966  1.00  0.00           H  
ATOM   3218 2HB  SER B 201      33.130 -13.551  -6.774  1.00  0.00           H  
ATOM   3219  HG  SER B 201      34.051 -11.668  -8.414  1.00  0.00           H  
ATOM   3220  N   THR B 202      33.499  -9.279  -7.524  1.00  0.00           N  
ATOM   3221  CA  THR B 202      34.195  -7.999  -7.457  1.00  0.00           C  
ATOM   3222  C   THR B 202      33.346  -6.959  -6.730  1.00  0.00           C  
ATOM   3223  O   THR B 202      32.161  -6.799  -7.028  1.00  0.00           O  
ATOM   3224  CB  THR B 202      34.549  -7.482  -8.864  1.00  0.00           C  
ATOM   3225  OG1 THR B 202      35.260  -8.502  -9.576  1.00  0.00           O  
ATOM   3226  CG2 THR B 202      35.419  -6.232  -8.788  1.00  0.00           C  
ATOM   3227  H   THR B 202      33.011  -9.530  -8.372  1.00  0.00           H  
ATOM   3228  HA  THR B 202      35.122  -8.138  -6.901  1.00  0.00           H  
ATOM   3229  HB  THR B 202      33.634  -7.241  -9.404  1.00  0.00           H  
ATOM   3230  HG1 THR B 202      35.355  -9.276  -9.015  1.00  0.00           H  
ATOM   3231 1HG2 THR B 202      35.653  -5.890  -9.796  1.00  0.00           H  
ATOM   3232 2HG2 THR B 202      34.883  -5.448  -8.253  1.00  0.00           H  
ATOM   3233 3HG2 THR B 202      36.343  -6.464  -8.261  1.00  0.00           H  
ATOM   3234  N   PRO B 203      33.947  -6.226  -5.702  1.00  0.00           N  
ATOM   3235  CA  PRO B 203      33.185  -5.206  -4.978  1.00  0.00           C  
ATOM   3236  C   PRO B 203      32.664  -4.100  -5.892  1.00  0.00           C  
ATOM   3237  O   PRO B 203      33.325  -3.737  -6.868  1.00  0.00           O  
ATOM   3238  CB  PRO B 203      34.201  -4.653  -3.975  1.00  0.00           C  
ATOM   3239  CG  PRO B 203      35.266  -5.698  -3.895  1.00  0.00           C  
ATOM   3240  CD  PRO B 203      35.303  -6.443  -5.198  1.00  0.00           C  
ATOM   3241  HA  PRO B 203      32.342  -5.685  -4.458  1.00  0.00           H  
ATOM   3242 1HB  PRO B 203      34.586  -3.684  -4.325  1.00  0.00           H  
ATOM   3243 2HB  PRO B 203      33.713  -4.473  -3.006  1.00  0.00           H  
ATOM   3244 1HG  PRO B 203      36.241  -5.232  -3.689  1.00  0.00           H  
ATOM   3245 2HG  PRO B 203      35.061  -6.387  -3.062  1.00  0.00           H  
ATOM   3246 1HD  PRO B 203      36.068  -6.000  -5.853  1.00  0.00           H  
ATOM   3247 2HD  PRO B 203      35.522  -7.504  -5.008  1.00  0.00           H  
ATOM   3248  N   CYS B 204      31.426  -3.515  -5.567  1.00  0.00           N  
ATOM   3249  CA  CYS B 204      30.711  -2.529  -6.369  1.00  0.00           C  
ATOM   3250  C   CYS B 204      31.142  -1.113  -6.004  1.00  0.00           C  
ATOM   3251  O   CYS B 204      30.910  -0.173  -6.766  1.00  0.00           O  
ATOM   3252  CB  CYS B 204      29.202  -2.676  -6.181  1.00  0.00           C  
ATOM   3253  SG  CYS B 204      28.529  -4.206  -6.866  1.00  0.00           S  
ATOM   3254  H   CYS B 204      31.022  -3.826  -4.695  1.00  0.00           H  
ATOM   3255  HA  CYS B 204      30.949  -2.699  -7.419  1.00  0.00           H  
ATOM   3256 1HB  CYS B 204      28.963  -2.645  -5.118  1.00  0.00           H  
ATOM   3257 2HB  CYS B 204      28.693  -1.837  -6.656  1.00  0.00           H  
ATOM   3258  N   ASN B 205      31.949  -0.888  -4.875  1.00  0.00           N  
ATOM   3259  CA  ASN B 205      32.463   0.388  -4.387  1.00  0.00           C  
ATOM   3260  C   ASN B 205      31.392   1.474  -4.421  1.00  0.00           C  
ATOM   3261  O   ASN B 205      31.679   2.625  -4.754  1.00  0.00           O  
ATOM   3262  CB  ASN B 205      33.684   0.821  -5.201  1.00  0.00           C  
ATOM   3263  CG  ASN B 205      34.853  -0.133  -5.052  1.00  0.00           C  
ATOM   3264  OD1 ASN B 205      35.092  -0.677  -3.971  1.00  0.00           O  
ATOM   3265  ND2 ASN B 205      35.590  -0.342  -6.137  1.00  0.00           N  
ATOM   3266  H   ASN B 205      32.176  -1.734  -4.372  1.00  0.00           H  
ATOM   3267  HA  ASN B 205      32.764   0.264  -3.346  1.00  0.00           H  
ATOM   3268 1HB  ASN B 205      33.414   0.884  -6.256  1.00  0.00           H  
ATOM   3269 2HB  ASN B 205      33.999   1.815  -4.883  1.00  0.00           H  
ATOM   3270 1HD2 ASN B 205      36.374  -0.962  -6.097  1.00  0.00           H  
ATOM   3271 2HD2 ASN B 205      35.361   0.120  -6.993  1.00  0.00           H  
ATOM   3272  N   GLY B 206      30.152   1.089  -4.297  1.00  0.00           N  
ATOM   3273  CA  GLY B 206      29.076   2.045  -4.092  1.00  0.00           C  
ATOM   3274  C   GLY B 206      28.482   2.562  -5.388  1.00  0.00           C  
ATOM   3275  O   GLY B 206      27.628   3.451  -5.374  1.00  0.00           O  
ATOM   3276  H   GLY B 206      29.933   0.104  -4.344  1.00  0.00           H  
ATOM   3277 1HA  GLY B 206      28.283   1.580  -3.506  1.00  0.00           H  
ATOM   3278 2HA  GLY B 206      29.447   2.892  -3.516  1.00  0.00           H  
ATOM   3279  N   VAL B 207      28.893   1.972  -6.590  1.00  0.00           N  
ATOM   3280  CA  VAL B 207      28.415   2.491  -7.867  1.00  0.00           C  
ATOM   3281  C   VAL B 207      27.949   1.336  -8.751  1.00  0.00           C  
ATOM   3282  O   VAL B 207      28.497   0.234  -8.684  1.00  0.00           O  
ATOM   3283  CB  VAL B 207      29.506   3.310  -8.591  1.00  0.00           C  
ATOM   3284  CG1 VAL B 207      28.999   3.808  -9.944  1.00  0.00           C  
ATOM   3285  CG2 VAL B 207      29.957   4.482  -7.722  1.00  0.00           C  
ATOM   3286  H   VAL B 207      29.523   1.183  -6.585  1.00  0.00           H  
ATOM   3287  HA  VAL B 207      27.567   3.149  -7.677  1.00  0.00           H  
ATOM   3288  HB  VAL B 207      30.359   2.663  -8.793  1.00  0.00           H  
ATOM   3289 1HG1 VAL B 207      29.783   4.382 -10.438  1.00  0.00           H  
ATOM   3290 2HG1 VAL B 207      28.727   2.956 -10.567  1.00  0.00           H  
ATOM   3291 3HG1 VAL B 207      28.126   4.442  -9.794  1.00  0.00           H  
ATOM   3292 1HG2 VAL B 207      30.726   5.048  -8.246  1.00  0.00           H  
ATOM   3293 2HG2 VAL B 207      29.105   5.131  -7.515  1.00  0.00           H  
ATOM   3294 3HG2 VAL B 207      30.362   4.104  -6.783  1.00  0.00           H  
ATOM   3295  N   GLU B 208      26.846   1.568  -9.540  1.00  0.00           N  
ATOM   3296  CA  GLU B 208      26.391   0.579 -10.513  1.00  0.00           C  
ATOM   3297  C   GLU B 208      27.430   0.365 -11.610  1.00  0.00           C  
ATOM   3298  O   GLU B 208      28.160   1.291 -11.970  1.00  0.00           O  
ATOM   3299  CB  GLU B 208      25.056   1.005 -11.129  1.00  0.00           C  
ATOM   3300  CG  GLU B 208      23.909   1.065 -10.131  1.00  0.00           C  
ATOM   3301  CD  GLU B 208      22.578   1.435 -10.767  1.00  0.00           C  
ATOM   3302  OE1 GLU B 208      21.517   1.067 -10.212  1.00  0.00           O  
ATOM   3303  OE2 GLU B 208      22.597   2.096 -11.829  1.00  0.00           O  
ATOM   3304  H   GLU B 208      26.339   2.437  -9.448  1.00  0.00           H  
ATOM   3305  HA  GLU B 208      26.249  -0.372  -9.999  1.00  0.00           H  
ATOM   3306 1HB  GLU B 208      25.163   1.990 -11.583  1.00  0.00           H  
ATOM   3307 2HB  GLU B 208      24.781   0.308 -11.920  1.00  0.00           H  
ATOM   3308 1HG  GLU B 208      23.807   0.092  -9.651  1.00  0.00           H  
ATOM   3309 2HG  GLU B 208      24.150   1.796  -9.360  1.00  0.00           H  
ATOM   3310  N   GLY B 209      27.638  -0.910 -12.237  1.00  0.00           N  
ATOM   3311  CA  GLY B 209      28.551  -1.344 -13.282  1.00  0.00           C  
ATOM   3312  C   GLY B 209      28.439  -2.824 -13.595  1.00  0.00           C  
ATOM   3313  O   GLY B 209      27.372  -3.419 -13.432  1.00  0.00           O  
ATOM   3314  H   GLY B 209      27.001  -1.580 -11.830  1.00  0.00           H  
ATOM   3315 1HA  GLY B 209      28.356  -0.779 -14.193  1.00  0.00           H  
ATOM   3316 2HA  GLY B 209      29.576  -1.127 -12.983  1.00  0.00           H  
ATOM   3317  N   PHE B 210      29.487  -3.391 -14.196  1.00  0.00           N  
ATOM   3318  CA  PHE B 210      29.470  -4.809 -14.535  1.00  0.00           C  
ATOM   3319  C   PHE B 210      29.226  -5.659 -13.294  1.00  0.00           C  
ATOM   3320  O   PHE B 210      29.998  -5.602 -12.334  1.00  0.00           O  
ATOM   3321  CB  PHE B 210      30.787  -5.219 -15.201  1.00  0.00           C  
ATOM   3322  CG  PHE B 210      30.782  -6.623 -15.743  1.00  0.00           C  
ATOM   3323  CD1 PHE B 210      31.447  -7.643 -15.075  1.00  0.00           C  
ATOM   3324  CD2 PHE B 210      30.112  -6.922 -16.922  1.00  0.00           C  
ATOM   3325  CE1 PHE B 210      31.444  -8.944 -15.574  1.00  0.00           C  
ATOM   3326  CE2 PHE B 210      30.104  -8.219 -17.427  1.00  0.00           C  
ATOM   3327  CZ  PHE B 210      30.772  -9.228 -16.752  1.00  0.00           C  
ATOM   3328  H   PHE B 210      30.303  -2.841 -14.422  1.00  0.00           H  
ATOM   3329  HA  PHE B 210      28.655  -4.987 -15.237  1.00  0.00           H  
ATOM   3330 1HB  PHE B 210      31.006  -4.538 -16.022  1.00  0.00           H  
ATOM   3331 2HB  PHE B 210      31.600  -5.135 -14.481  1.00  0.00           H  
ATOM   3332  HD1 PHE B 210      31.976  -7.417 -14.149  1.00  0.00           H  
ATOM   3333  HD2 PHE B 210      29.587  -6.127 -17.453  1.00  0.00           H  
ATOM   3334  HE1 PHE B 210      31.969  -9.734 -15.038  1.00  0.00           H  
ATOM   3335  HE2 PHE B 210      29.574  -8.442 -18.353  1.00  0.00           H  
ATOM   3336  HZ  PHE B 210      30.770 -10.242 -17.148  1.00  0.00           H  
ATOM   3337  N   ASN B 211      28.026  -6.333 -13.160  1.00  0.00           N  
ATOM   3338  CA  ASN B 211      27.594  -7.200 -12.069  1.00  0.00           C  
ATOM   3339  C   ASN B 211      27.244  -6.397 -10.819  1.00  0.00           C  
ATOM   3340  O   ASN B 211      27.181  -6.949  -9.719  1.00  0.00           O  
ATOM   3341  CB  ASN B 211      28.673  -8.237 -11.749  1.00  0.00           C  
ATOM   3342  CG  ASN B 211      28.764  -9.328 -12.798  1.00  0.00           C  
ATOM   3343  OD1 ASN B 211      27.757  -9.721 -13.392  1.00  0.00           O  
ATOM   3344  ND2 ASN B 211      29.973  -9.824 -13.033  1.00  0.00           N  
ATOM   3345  H   ASN B 211      27.403  -6.175 -13.939  1.00  0.00           H  
ATOM   3346  HA  ASN B 211      26.689  -7.724 -12.381  1.00  0.00           H  
ATOM   3347 1HB  ASN B 211      29.642  -7.742 -11.672  1.00  0.00           H  
ATOM   3348 2HB  ASN B 211      28.462  -8.696 -10.783  1.00  0.00           H  
ATOM   3349 1HD2 ASN B 211      30.094 -10.546 -13.715  1.00  0.00           H  
ATOM   3350 2HD2 ASN B 211      30.763  -9.476 -12.529  1.00  0.00           H  
ATOM   3351  N   CYS B 212      27.128  -5.082 -10.888  1.00  0.00           N  
ATOM   3352  CA  CYS B 212      26.713  -4.177  -9.822  1.00  0.00           C  
ATOM   3353  C   CYS B 212      25.487  -3.371 -10.236  1.00  0.00           C  
ATOM   3354  O   CYS B 212      25.535  -2.618 -11.211  1.00  0.00           O  
ATOM   3355  CB  CYS B 212      27.853  -3.231  -9.446  1.00  0.00           C  
ATOM   3356  SG  CYS B 212      29.346  -4.078  -8.885  1.00  0.00           S  
ATOM   3357  H   CYS B 212      27.361  -4.701 -11.794  1.00  0.00           H  
ATOM   3358  HA  CYS B 212      26.451  -4.771  -8.946  1.00  0.00           H  
ATOM   3359 1HB  CYS B 212      28.114  -2.615 -10.307  1.00  0.00           H  
ATOM   3360 2HB  CYS B 212      27.523  -2.561  -8.652  1.00  0.00           H  
ATOM   3361  N   TYR B 213      24.352  -3.507  -9.494  1.00  0.00           N  
ATOM   3362  CA  TYR B 213      23.076  -2.933  -9.904  1.00  0.00           C  
ATOM   3363  C   TYR B 213      22.459  -2.113  -8.778  1.00  0.00           C  
ATOM   3364  O   TYR B 213      22.528  -2.501  -7.609  1.00  0.00           O  
ATOM   3365  CB  TYR B 213      22.106  -4.036 -10.339  1.00  0.00           C  
ATOM   3366  CG  TYR B 213      22.666  -4.956 -11.396  1.00  0.00           C  
ATOM   3367  CD1 TYR B 213      22.567  -4.637 -12.749  1.00  0.00           C  
ATOM   3368  CD2 TYR B 213      23.296  -6.145 -11.045  1.00  0.00           C  
ATOM   3369  CE1 TYR B 213      23.080  -5.483 -13.726  1.00  0.00           C  
ATOM   3370  CE2 TYR B 213      23.813  -6.998 -12.015  1.00  0.00           C  
ATOM   3371  CZ  TYR B 213      23.701  -6.659 -13.350  1.00  0.00           C  
ATOM   3372  OH  TYR B 213      24.211  -7.500 -14.314  1.00  0.00           O  
ATOM   3373  H   TYR B 213      24.403  -4.026  -8.629  1.00  0.00           H  
ATOM   3374  HA  TYR B 213      23.251  -2.270 -10.751  1.00  0.00           H  
ATOM   3375 1HB  TYR B 213      21.829  -4.640  -9.473  1.00  0.00           H  
ATOM   3376 2HB  TYR B 213      21.194  -3.585 -10.729  1.00  0.00           H  
ATOM   3377  HD1 TYR B 213      22.081  -3.711 -13.057  1.00  0.00           H  
ATOM   3378  HD2 TYR B 213      23.390  -6.423  -9.995  1.00  0.00           H  
ATOM   3379  HE1 TYR B 213      22.993  -5.216 -14.779  1.00  0.00           H  
ATOM   3380  HE2 TYR B 213      24.302  -7.927 -11.720  1.00  0.00           H  
ATOM   3381  HH  TYR B 213      24.605  -8.267 -13.892  1.00  0.00           H  
ATOM   3382  N   PHE B 214      22.001  -0.898  -9.254  1.00  0.00           N  
ATOM   3383  CA  PHE B 214      21.068  -0.262  -8.331  1.00  0.00           C  
ATOM   3384  C   PHE B 214      19.882  -1.175  -8.046  1.00  0.00           C  
ATOM   3385  O   PHE B 214      19.277  -1.722  -8.970  1.00  0.00           O  
ATOM   3386  CB  PHE B 214      20.578   1.075  -8.896  1.00  0.00           C  
ATOM   3387  CG  PHE B 214      19.900   1.952  -7.879  1.00  0.00           C  
ATOM   3388  CD1 PHE B 214      18.531   2.182  -7.941  1.00  0.00           C  
ATOM   3389  CD2 PHE B 214      20.632   2.547  -6.860  1.00  0.00           C  
ATOM   3390  CE1 PHE B 214      17.901   2.994  -7.001  1.00  0.00           C  
ATOM   3391  CE2 PHE B 214      20.009   3.359  -5.916  1.00  0.00           C  
ATOM   3392  CZ  PHE B 214      18.643   3.582  -5.989  1.00  0.00           C  
ATOM   3393  H   PHE B 214      22.230  -0.432 -10.121  1.00  0.00           H  
ATOM   3394  HA  PHE B 214      21.587  -0.073  -7.390  1.00  0.00           H  
ATOM   3395 1HB  PHE B 214      21.421   1.625  -9.311  1.00  0.00           H  
ATOM   3396 2HB  PHE B 214      19.876   0.891  -9.708  1.00  0.00           H  
ATOM   3397  HD1 PHE B 214      17.949   1.718  -8.737  1.00  0.00           H  
ATOM   3398  HD2 PHE B 214      21.707   2.371  -6.803  1.00  0.00           H  
ATOM   3399  HE1 PHE B 214      16.827   3.165  -7.063  1.00  0.00           H  
ATOM   3400  HE2 PHE B 214      20.594   3.820  -5.120  1.00  0.00           H  
ATOM   3401  HZ  PHE B 214      18.154   4.219  -5.253  1.00  0.00           H  
ATOM   3402  N   PRO B 215      19.596  -1.328  -6.717  1.00  0.00           N  
ATOM   3403  CA  PRO B 215      18.710  -2.430  -6.335  1.00  0.00           C  
ATOM   3404  C   PRO B 215      17.234  -2.099  -6.540  1.00  0.00           C  
ATOM   3405  O   PRO B 215      16.392  -3.000  -6.562  1.00  0.00           O  
ATOM   3406  CB  PRO B 215      19.022  -2.634  -4.850  1.00  0.00           C  
ATOM   3407  CG  PRO B 215      19.452  -1.289  -4.361  1.00  0.00           C  
ATOM   3408  CD  PRO B 215      20.225  -0.609  -5.455  1.00  0.00           C  
ATOM   3409  HA  PRO B 215      18.974  -3.325  -6.917  1.00  0.00           H  
ATOM   3410 1HB  PRO B 215      18.130  -3.007  -4.326  1.00  0.00           H  
ATOM   3411 2HB  PRO B 215      19.807  -3.396  -4.732  1.00  0.00           H  
ATOM   3412 1HG  PRO B 215      18.574  -0.690  -4.077  1.00  0.00           H  
ATOM   3413 2HG  PRO B 215      20.071  -1.393  -3.458  1.00  0.00           H  
ATOM   3414 1HD  PRO B 215      20.025   0.472  -5.429  1.00  0.00           H  
ATOM   3415 2HD  PRO B 215      21.299  -0.808  -5.324  1.00  0.00           H  
ATOM   3416  N   LEU B 216      16.912  -0.847  -6.853  1.00  0.00           N  
ATOM   3417  CA  LEU B 216      15.526  -0.438  -7.051  1.00  0.00           C  
ATOM   3418  C   LEU B 216      15.246  -0.164  -8.525  1.00  0.00           C  
ATOM   3419  O   LEU B 216      16.151   0.208  -9.275  1.00  0.00           O  
ATOM   3420  CB  LEU B 216      15.211   0.808  -6.220  1.00  0.00           C  
ATOM   3421  CG  LEU B 216      15.452   0.697  -4.713  1.00  0.00           C  
ATOM   3422  CD1 LEU B 216      15.220   2.045  -4.038  1.00  0.00           C  
ATOM   3423  CD2 LEU B 216      14.552  -0.373  -4.105  1.00  0.00           C  
ATOM   3424  H   LEU B 216      17.647  -0.162  -6.956  1.00  0.00           H  
ATOM   3425  HA  LEU B 216      14.876  -1.249  -6.723  1.00  0.00           H  
ATOM   3426 1HB  LEU B 216      15.819   1.633  -6.587  1.00  0.00           H  
ATOM   3427 2HB  LEU B 216      14.162   1.066  -6.364  1.00  0.00           H  
ATOM   3428  HG  LEU B 216      16.493   0.429  -4.530  1.00  0.00           H  
ATOM   3429 1HD1 LEU B 216      15.395   1.950  -2.966  1.00  0.00           H  
ATOM   3430 2HD1 LEU B 216      15.906   2.783  -4.453  1.00  0.00           H  
ATOM   3431 3HD1 LEU B 216      14.193   2.366  -4.210  1.00  0.00           H  
ATOM   3432 1HD2 LEU B 216      14.738  -0.439  -3.032  1.00  0.00           H  
ATOM   3433 2HD2 LEU B 216      13.508  -0.111  -4.277  1.00  0.00           H  
ATOM   3434 3HD2 LEU B 216      14.766  -1.336  -4.570  1.00  0.00           H  
ATOM   3435  N   GLN B 217      14.050  -0.372  -8.894  1.00  0.00           N  
ATOM   3436  CA  GLN B 217      13.546  -0.093 -10.235  1.00  0.00           C  
ATOM   3437  C   GLN B 217      12.205   0.633 -10.179  1.00  0.00           C  
ATOM   3438  O   GLN B 217      11.385   0.365  -9.298  1.00  0.00           O  
ATOM   3439  CB  GLN B 217      13.409  -1.388 -11.038  1.00  0.00           C  
ATOM   3440  CG  GLN B 217      12.850  -1.187 -12.439  1.00  0.00           C  
ATOM   3441  CD  GLN B 217      13.832  -0.501 -13.371  1.00  0.00           C  
ATOM   3442  OE1 GLN B 217      15.036  -0.772 -13.332  1.00  0.00           O  
ATOM   3443  NE2 GLN B 217      13.325   0.392 -14.213  1.00  0.00           N  
ATOM   3444  H   GLN B 217      13.422  -0.755  -8.202  1.00  0.00           H  
ATOM   3445  HA  GLN B 217      14.257   0.558 -10.743  1.00  0.00           H  
ATOM   3446 1HB  GLN B 217      14.385  -1.866 -11.127  1.00  0.00           H  
ATOM   3447 2HB  GLN B 217      12.754  -2.078 -10.507  1.00  0.00           H  
ATOM   3448 1HG  GLN B 217      12.603  -2.160 -12.864  1.00  0.00           H  
ATOM   3449 2HG  GLN B 217      11.954  -0.569 -12.376  1.00  0.00           H  
ATOM   3450 1HE2 GLN B 217      13.925   0.876 -14.851  1.00  0.00           H  
ATOM   3451 2HE2 GLN B 217      12.343   0.582 -14.210  1.00  0.00           H  
ATOM   3452  N   SER B 218      12.018   1.562 -11.228  1.00  0.00           N  
ATOM   3453  CA  SER B 218      10.774   2.325 -11.235  1.00  0.00           C  
ATOM   3454  C   SER B 218       9.703   1.628 -12.067  1.00  0.00           C  
ATOM   3455  O   SER B 218      10.017   0.914 -13.021  1.00  0.00           O  
ATOM   3456  CB  SER B 218      11.014   3.736 -11.775  1.00  0.00           C  
ATOM   3457  OG  SER B 218      11.453   3.691 -13.122  1.00  0.00           O  
ATOM   3458  H   SER B 218      12.695   1.719 -11.961  1.00  0.00           H  
ATOM   3459  HA  SER B 218      10.409   2.402 -10.210  1.00  0.00           H  
ATOM   3460 1HB  SER B 218      10.092   4.313 -11.707  1.00  0.00           H  
ATOM   3461 2HB  SER B 218      11.760   4.238 -11.161  1.00  0.00           H  
ATOM   3462  HG  SER B 218      11.489   2.761 -13.358  1.00  0.00           H  
ATOM   3463  N   TYR B 219       8.430   1.800 -11.549  1.00  0.00           N  
ATOM   3464  CA  TYR B 219       7.323   1.540 -12.463  1.00  0.00           C  
ATOM   3465  C   TYR B 219       7.158   2.683 -13.458  1.00  0.00           C  
ATOM   3466  O   TYR B 219       7.237   3.856 -13.084  1.00  0.00           O  
ATOM   3467  CB  TYR B 219       6.020   1.333 -11.685  1.00  0.00           C  
ATOM   3468  CG  TYR B 219       6.019   0.095 -10.823  1.00  0.00           C  
ATOM   3469  CD1 TYR B 219       5.874  -1.171 -11.387  1.00  0.00           C  
ATOM   3470  CD2 TYR B 219       6.161   0.187  -9.442  1.00  0.00           C  
ATOM   3471  CE1 TYR B 219       5.870  -2.315 -10.596  1.00  0.00           C  
ATOM   3472  CE2 TYR B 219       6.159  -0.951  -8.642  1.00  0.00           C  
ATOM   3473  CZ  TYR B 219       6.013  -2.195  -9.227  1.00  0.00           C  
ATOM   3474  OH  TYR B 219       6.010  -3.324  -8.439  1.00  0.00           O  
ATOM   3475  H   TYR B 219       8.229   2.087 -10.602  1.00  0.00           H  
ATOM   3476  HA  TYR B 219       7.542   0.630 -13.022  1.00  0.00           H  
ATOM   3477 1HB  TYR B 219       5.838   2.196 -11.043  1.00  0.00           H  
ATOM   3478 2HB  TYR B 219       5.187   1.263 -12.383  1.00  0.00           H  
ATOM   3479  HD1 TYR B 219       5.761  -1.277 -12.466  1.00  0.00           H  
ATOM   3480  HD2 TYR B 219       6.275   1.163  -8.970  1.00  0.00           H  
ATOM   3481  HE1 TYR B 219       5.755  -3.296 -11.057  1.00  0.00           H  
ATOM   3482  HE2 TYR B 219       6.271  -0.858  -7.561  1.00  0.00           H  
ATOM   3483  HH  TYR B 219       6.118  -3.071  -7.519  1.00  0.00           H  
ATOM   3484  N   GLY B 220       7.048   2.403 -14.686  1.00  0.00           N  
ATOM   3485  CA  GLY B 220       6.696   3.397 -15.687  1.00  0.00           C  
ATOM   3486  C   GLY B 220       5.214   3.420 -16.009  1.00  0.00           C  
ATOM   3487  O   GLY B 220       4.805   3.025 -17.104  1.00  0.00           O  
ATOM   3488  H   GLY B 220       7.212   1.450 -14.976  1.00  0.00           H  
ATOM   3489 1HA  GLY B 220       6.993   4.386 -15.338  1.00  0.00           H  
ATOM   3490 2HA  GLY B 220       7.249   3.201 -16.605  1.00  0.00           H  
ATOM   3491  N   PHE B 221       4.391   3.951 -15.056  1.00  0.00           N  
ATOM   3492  CA  PHE B 221       2.938   3.883 -15.155  1.00  0.00           C  
ATOM   3493  C   PHE B 221       2.416   4.896 -16.167  1.00  0.00           C  
ATOM   3494  O   PHE B 221       2.663   6.096 -16.036  1.00  0.00           O  
ATOM   3495  CB  PHE B 221       2.293   4.127 -13.787  1.00  0.00           C  
ATOM   3496  CG  PHE B 221       2.527   3.017 -12.799  1.00  0.00           C  
ATOM   3497  CD1 PHE B 221       2.238   1.699 -13.131  1.00  0.00           C  
ATOM   3498  CD2 PHE B 221       3.037   3.291 -11.537  1.00  0.00           C  
ATOM   3499  CE1 PHE B 221       2.454   0.669 -12.218  1.00  0.00           C  
ATOM   3500  CE2 PHE B 221       3.256   2.268 -10.619  1.00  0.00           C  
ATOM   3501  CZ  PHE B 221       2.963   0.958 -10.961  1.00  0.00           C  
ATOM   3502  H   PHE B 221       4.809   4.406 -14.257  1.00  0.00           H  
ATOM   3503  HA  PHE B 221       2.661   2.885 -15.497  1.00  0.00           H  
ATOM   3504 1HB  PHE B 221       2.684   5.050 -13.360  1.00  0.00           H  
ATOM   3505 2HB  PHE B 221       1.218   4.252 -13.909  1.00  0.00           H  
ATOM   3506  HD1 PHE B 221       1.838   1.474 -14.120  1.00  0.00           H  
ATOM   3507  HD2 PHE B 221       3.267   4.323 -11.268  1.00  0.00           H  
ATOM   3508  HE1 PHE B 221       2.223  -0.360 -12.493  1.00  0.00           H  
ATOM   3509  HE2 PHE B 221       3.657   2.496  -9.632  1.00  0.00           H  
ATOM   3510  HZ  PHE B 221       3.131   0.157 -10.243  1.00  0.00           H  
ATOM   3511  N   GLN B 222       1.789   4.413 -17.195  1.00  0.00           N  
ATOM   3512  CA  GLN B 222       1.115   5.200 -18.223  1.00  0.00           C  
ATOM   3513  C   GLN B 222      -0.364   4.837 -18.311  1.00  0.00           C  
ATOM   3514  O   GLN B 222      -0.743   3.689 -18.069  1.00  0.00           O  
ATOM   3515  CB  GLN B 222       1.787   4.997 -19.582  1.00  0.00           C  
ATOM   3516  CG  GLN B 222       3.252   5.412 -19.611  1.00  0.00           C  
ATOM   3517  CD  GLN B 222       3.905   5.165 -20.959  1.00  0.00           C  
ATOM   3518  OE1 GLN B 222       3.234   4.807 -21.932  1.00  0.00           O  
ATOM   3519  NE2 GLN B 222       5.218   5.355 -21.025  1.00  0.00           N  
ATOM   3520  H   GLN B 222       1.783   3.405 -17.264  1.00  0.00           H  
ATOM   3521  HA  GLN B 222       1.186   6.254 -17.954  1.00  0.00           H  
ATOM   3522 1HB  GLN B 222       1.725   3.946 -19.865  1.00  0.00           H  
ATOM   3523 2HB  GLN B 222       1.255   5.572 -20.340  1.00  0.00           H  
ATOM   3524 1HG  GLN B 222       3.322   6.477 -19.390  1.00  0.00           H  
ATOM   3525 2HG  GLN B 222       3.796   4.839 -18.860  1.00  0.00           H  
ATOM   3526 1HE2 GLN B 222       5.703   5.207 -21.888  1.00  0.00           H  
ATOM   3527 2HE2 GLN B 222       5.723   5.646 -20.212  1.00  0.00           H  
ATOM   3528  N   PRO B 223      -1.156   5.837 -18.691  1.00  0.00           N  
ATOM   3529  CA  PRO B 223      -2.596   5.576 -18.756  1.00  0.00           C  
ATOM   3530  C   PRO B 223      -2.961   4.546 -19.822  1.00  0.00           C  
ATOM   3531  O   PRO B 223      -3.987   3.869 -19.707  1.00  0.00           O  
ATOM   3532  CB  PRO B 223      -3.188   6.946 -19.096  1.00  0.00           C  
ATOM   3533  CG  PRO B 223      -2.141   7.928 -18.680  1.00  0.00           C  
ATOM   3534  CD  PRO B 223      -0.795   7.272 -18.803  1.00  0.00           C  
ATOM   3535  HA  PRO B 223      -2.946   5.232 -17.772  1.00  0.00           H  
ATOM   3536 1HB  PRO B 223      -3.415   7.001 -20.171  1.00  0.00           H  
ATOM   3537 2HB  PRO B 223      -4.138   7.089 -18.559  1.00  0.00           H  
ATOM   3538 1HG  PRO B 223      -2.192   8.827 -19.311  1.00  0.00           H  
ATOM   3539 2HG  PRO B 223      -2.318   8.256 -17.645  1.00  0.00           H  
ATOM   3540 1HD  PRO B 223      -0.354   7.519 -19.780  1.00  0.00           H  
ATOM   3541 2HD  PRO B 223      -0.144   7.614 -17.985  1.00  0.00           H  
ATOM   3542  N   THR B 224      -1.987   4.289 -20.837  1.00  0.00           N  
ATOM   3543  CA  THR B 224      -2.295   3.427 -21.973  1.00  0.00           C  
ATOM   3544  C   THR B 224      -1.827   1.999 -21.710  1.00  0.00           C  
ATOM   3545  O   THR B 224      -2.033   1.110 -22.539  1.00  0.00           O  
ATOM   3546  CB  THR B 224      -1.644   3.954 -23.265  1.00  0.00           C  
ATOM   3547  OG1 THR B 224      -0.240   4.138 -23.046  1.00  0.00           O  
ATOM   3548  CG2 THR B 224      -2.259   5.284 -23.689  1.00  0.00           C  
ATOM   3549  H   THR B 224      -1.070   4.708 -20.772  1.00  0.00           H  
ATOM   3550  HA  THR B 224      -3.376   3.415 -22.115  1.00  0.00           H  
ATOM   3551  HB  THR B 224      -1.787   3.229 -24.066  1.00  0.00           H  
ATOM   3552  HG1 THR B 224      -0.023   3.891 -22.144  1.00  0.00           H  
ATOM   3553 1HG2 THR B 224      -1.780   5.631 -24.604  1.00  0.00           H  
ATOM   3554 2HG2 THR B 224      -3.326   5.151 -23.866  1.00  0.00           H  
ATOM   3555 3HG2 THR B 224      -2.111   6.021 -22.901  1.00  0.00           H  
ATOM   3556  N   ASN B 225      -1.155   1.808 -20.547  1.00  0.00           N  
ATOM   3557  CA  ASN B 225      -0.689   0.466 -20.215  1.00  0.00           C  
ATOM   3558  C   ASN B 225      -1.852  -0.514 -20.082  1.00  0.00           C  
ATOM   3559  O   ASN B 225      -2.973  -0.114 -19.765  1.00  0.00           O  
ATOM   3560  CB  ASN B 225       0.137   0.488 -18.928  1.00  0.00           C  
ATOM   3561  CG  ASN B 225       1.509   1.103 -19.125  1.00  0.00           C  
ATOM   3562  OD1 ASN B 225       1.928   1.366 -20.255  1.00  0.00           O  
ATOM   3563  ND2 ASN B 225       2.217   1.337 -18.026  1.00  0.00           N  
ATOM   3564  H   ASN B 225      -0.969   2.566 -19.906  1.00  0.00           H  
ATOM   3565  HA  ASN B 225      -0.057   0.108 -21.029  1.00  0.00           H  
ATOM   3566 1HB  ASN B 225      -0.396   1.055 -18.163  1.00  0.00           H  
ATOM   3567 2HB  ASN B 225       0.258  -0.530 -18.556  1.00  0.00           H  
ATOM   3568 1HD2 ASN B 225       3.129   1.742 -18.095  1.00  0.00           H  
ATOM   3569 2HD2 ASN B 225       1.838   1.109 -17.130  1.00  0.00           H  
ATOM   3570  N   GLY B 226      -1.639  -1.846 -20.479  1.00  0.00           N  
ATOM   3571  CA  GLY B 226      -2.614  -2.881 -20.175  1.00  0.00           C  
ATOM   3572  C   GLY B 226      -2.950  -2.969 -18.698  1.00  0.00           C  
ATOM   3573  O   GLY B 226      -2.192  -2.485 -17.854  1.00  0.00           O  
ATOM   3574  H   GLY B 226      -0.799  -2.094 -20.982  1.00  0.00           H  
ATOM   3575 1HA  GLY B 226      -3.532  -2.691 -20.731  1.00  0.00           H  
ATOM   3576 2HA  GLY B 226      -2.233  -3.847 -20.504  1.00  0.00           H  
ATOM   3577  N   VAL B 227      -4.086  -3.571 -18.280  1.00  0.00           N  
ATOM   3578  CA  VAL B 227      -4.613  -3.622 -16.920  1.00  0.00           C  
ATOM   3579  C   VAL B 227      -3.583  -4.257 -15.989  1.00  0.00           C  
ATOM   3580  O   VAL B 227      -3.399  -3.806 -14.857  1.00  0.00           O  
ATOM   3581  CB  VAL B 227      -5.944  -4.404 -16.856  1.00  0.00           C  
ATOM   3582  CG1 VAL B 227      -6.398  -4.581 -15.408  1.00  0.00           C  
ATOM   3583  CG2 VAL B 227      -7.021  -3.693 -17.674  1.00  0.00           C  
ATOM   3584  H   VAL B 227      -4.598  -4.025 -19.023  1.00  0.00           H  
ATOM   3585  HA  VAL B 227      -4.802  -2.602 -16.584  1.00  0.00           H  
ATOM   3586  HB  VAL B 227      -5.787  -5.404 -17.261  1.00  0.00           H  
ATOM   3587 1HG1 VAL B 227      -7.337  -5.135 -15.386  1.00  0.00           H  
ATOM   3588 2HG1 VAL B 227      -5.639  -5.133 -14.854  1.00  0.00           H  
ATOM   3589 3HG1 VAL B 227      -6.544  -3.603 -14.950  1.00  0.00           H  
ATOM   3590 1HG2 VAL B 227      -7.952  -4.257 -17.619  1.00  0.00           H  
ATOM   3591 2HG2 VAL B 227      -7.179  -2.691 -17.274  1.00  0.00           H  
ATOM   3592 3HG2 VAL B 227      -6.701  -3.622 -18.714  1.00  0.00           H  
ATOM   3593  N   GLY B 228      -2.852  -5.239 -16.492  1.00  0.00           N  
ATOM   3594  CA  GLY B 228      -1.848  -5.928 -15.698  1.00  0.00           C  
ATOM   3595  C   GLY B 228      -0.666  -5.048 -15.335  1.00  0.00           C  
ATOM   3596  O   GLY B 228       0.030  -5.308 -14.352  1.00  0.00           O  
ATOM   3597  H   GLY B 228      -2.996  -5.517 -17.452  1.00  0.00           H  
ATOM   3598 1HA  GLY B 228      -2.302  -6.299 -14.779  1.00  0.00           H  
ATOM   3599 2HA  GLY B 228      -1.482  -6.795 -16.247  1.00  0.00           H  
ATOM   3600  N   TYR B 229      -0.449  -3.875 -16.044  1.00  0.00           N  
ATOM   3601  CA  TYR B 229       0.697  -2.992 -15.858  1.00  0.00           C  
ATOM   3602  C   TYR B 229       0.264  -1.649 -15.282  1.00  0.00           C  
ATOM   3603  O   TYR B 229       1.083  -0.740 -15.127  1.00  0.00           O  
ATOM   3604  CB  TYR B 229       1.432  -2.778 -17.185  1.00  0.00           C  
ATOM   3605  CG  TYR B 229       2.129  -4.014 -17.699  1.00  0.00           C  
ATOM   3606  CD1 TYR B 229       3.426  -4.325 -17.295  1.00  0.00           C  
ATOM   3607  CD2 TYR B 229       1.495  -4.872 -18.591  1.00  0.00           C  
ATOM   3608  CE1 TYR B 229       4.073  -5.462 -17.767  1.00  0.00           C  
ATOM   3609  CE2 TYR B 229       2.133  -6.012 -19.070  1.00  0.00           C  
ATOM   3610  CZ  TYR B 229       3.419  -6.298 -18.652  1.00  0.00           C  
ATOM   3611  OH  TYR B 229       4.056  -7.425 -19.123  1.00  0.00           O  
ATOM   3612  H   TYR B 229      -1.148  -3.636 -16.733  1.00  0.00           H  
ATOM   3613  HA  TYR B 229       1.383  -3.460 -15.152  1.00  0.00           H  
ATOM   3614 1HB  TYR B 229       0.723  -2.445 -17.944  1.00  0.00           H  
ATOM   3615 2HB  TYR B 229       2.177  -1.992 -17.066  1.00  0.00           H  
ATOM   3616  HD1 TYR B 229       3.951  -3.672 -16.597  1.00  0.00           H  
ATOM   3617  HD2 TYR B 229       0.481  -4.656 -18.928  1.00  0.00           H  
ATOM   3618  HE1 TYR B 229       5.087  -5.687 -17.439  1.00  0.00           H  
ATOM   3619  HE2 TYR B 229       1.619  -6.671 -19.770  1.00  0.00           H  
ATOM   3620  HH  TYR B 229       3.472  -7.894 -19.724  1.00  0.00           H  
ATOM   3621  N   GLN B 230      -1.077  -1.511 -15.080  1.00  0.00           N  
ATOM   3622  CA  GLN B 230      -1.576  -0.305 -14.429  1.00  0.00           C  
ATOM   3623  C   GLN B 230      -1.304  -0.338 -12.927  1.00  0.00           C  
ATOM   3624  O   GLN B 230      -1.155  -1.412 -12.342  1.00  0.00           O  
ATOM   3625  CB  GLN B 230      -3.074  -0.136 -14.687  1.00  0.00           C  
ATOM   3626  CG  GLN B 230      -3.422   0.112 -16.149  1.00  0.00           C  
ATOM   3627  CD  GLN B 230      -4.916   0.237 -16.384  1.00  0.00           C  
ATOM   3628  OE1 GLN B 230      -5.723  -0.049 -15.494  1.00  0.00           O  
ATOM   3629  NE2 GLN B 230      -5.294   0.663 -17.584  1.00  0.00           N  
ATOM   3630  H   GLN B 230      -1.734  -2.222 -15.369  1.00  0.00           H  
ATOM   3631  HA  GLN B 230      -1.052   0.555 -14.846  1.00  0.00           H  
ATOM   3632 1HB  GLN B 230      -3.603  -1.031 -14.358  1.00  0.00           H  
ATOM   3633 2HB  GLN B 230      -3.452   0.701 -14.101  1.00  0.00           H  
ATOM   3634 1HG  GLN B 230      -2.949   1.040 -16.472  1.00  0.00           H  
ATOM   3635 2HG  GLN B 230      -3.054  -0.722 -16.746  1.00  0.00           H  
ATOM   3636 1HE2 GLN B 230      -6.267   0.765 -17.796  1.00  0.00           H  
ATOM   3637 2HE2 GLN B 230      -4.607   0.882 -18.277  1.00  0.00           H  
ATOM   3638  N   PRO B 231      -1.198   0.820 -12.341  1.00  0.00           N  
ATOM   3639  CA  PRO B 231      -0.959   0.897 -10.898  1.00  0.00           C  
ATOM   3640  C   PRO B 231      -2.197   0.544 -10.076  1.00  0.00           C  
ATOM   3641  O   PRO B 231      -3.309   0.951 -10.422  1.00  0.00           O  
ATOM   3642  CB  PRO B 231      -0.561   2.360 -10.684  1.00  0.00           C  
ATOM   3643  CG  PRO B 231      -1.293   3.114 -11.746  1.00  0.00           C  
ATOM   3644  CD  PRO B 231      -1.351   2.263 -12.982  1.00  0.00           C  
ATOM   3645  HA  PRO B 231      -0.131   0.223 -10.632  1.00  0.00           H  
ATOM   3646 1HB  PRO B 231      -0.841   2.681  -9.670  1.00  0.00           H  
ATOM   3647 2HB  PRO B 231       0.530   2.469 -10.766  1.00  0.00           H  
ATOM   3648 1HG  PRO B 231      -2.307   3.366 -11.402  1.00  0.00           H  
ATOM   3649 2HG  PRO B 231      -0.783   4.066 -11.956  1.00  0.00           H  
ATOM   3650 1HD  PRO B 231      -2.319   2.409 -13.483  1.00  0.00           H  
ATOM   3651 2HD  PRO B 231      -0.522   2.533 -13.653  1.00  0.00           H  
ATOM   3652  N   TYR B 232      -1.935  -0.247  -9.044  1.00  0.00           N  
ATOM   3653  CA  TYR B 232      -2.946  -0.579  -8.046  1.00  0.00           C  
ATOM   3654  C   TYR B 232      -2.519  -0.111  -6.660  1.00  0.00           C  
ATOM   3655  O   TYR B 232      -1.372  -0.315  -6.256  1.00  0.00           O  
ATOM   3656  CB  TYR B 232      -3.211  -2.087  -8.029  1.00  0.00           C  
ATOM   3657  CG  TYR B 232      -4.159  -2.550  -9.109  1.00  0.00           C  
ATOM   3658  CD1 TYR B 232      -5.434  -3.014  -8.792  1.00  0.00           C  
ATOM   3659  CD2 TYR B 232      -3.783  -2.524 -10.448  1.00  0.00           C  
ATOM   3660  CE1 TYR B 232      -6.310  -3.443  -9.783  1.00  0.00           C  
ATOM   3661  CE2 TYR B 232      -4.651  -2.950 -11.447  1.00  0.00           C  
ATOM   3662  CZ  TYR B 232      -5.910  -3.407 -11.106  1.00  0.00           C  
ATOM   3663  OH  TYR B 232      -6.774  -3.830 -12.091  1.00  0.00           O  
ATOM   3664  H   TYR B 232      -1.005  -0.630  -8.949  1.00  0.00           H  
ATOM   3665  HA  TYR B 232      -3.872  -0.066  -8.308  1.00  0.00           H  
ATOM   3666 1HB  TYR B 232      -2.269  -2.624  -8.149  1.00  0.00           H  
ATOM   3667 2HB  TYR B 232      -3.629  -2.372  -7.064  1.00  0.00           H  
ATOM   3668  HD1 TYR B 232      -5.760  -3.045  -7.752  1.00  0.00           H  
ATOM   3669  HD2 TYR B 232      -2.793  -2.166 -10.729  1.00  0.00           H  
ATOM   3670  HE1 TYR B 232      -7.303  -3.802  -9.514  1.00  0.00           H  
ATOM   3671  HE2 TYR B 232      -4.336  -2.923 -12.491  1.00  0.00           H  
ATOM   3672  HH  TYR B 232      -6.349  -3.742 -12.947  1.00  0.00           H  
ATOM   3673  N   ARG B 233      -3.392   0.700  -6.002  1.00  0.00           N  
ATOM   3674  CA  ARG B 233      -3.163   1.016  -4.596  1.00  0.00           C  
ATOM   3675  C   ARG B 233      -3.590  -0.140  -3.698  1.00  0.00           C  
ATOM   3676  O   ARG B 233      -4.682  -0.688  -3.861  1.00  0.00           O  
ATOM   3677  CB  ARG B 233      -3.913   2.290  -4.201  1.00  0.00           C  
ATOM   3678  CG  ARG B 233      -3.376   3.550  -4.861  1.00  0.00           C  
ATOM   3679  CD  ARG B 233      -4.097   4.797  -4.367  1.00  0.00           C  
ATOM   3680  NE  ARG B 233      -3.513   6.014  -4.924  1.00  0.00           N  
ATOM   3681  CZ  ARG B 233      -3.919   7.248  -4.640  1.00  0.00           C  
ATOM   3682  NH1 ARG B 233      -4.923   7.454  -3.796  1.00  0.00           N  
ATOM   3683  NH2 ARG B 233      -3.317   8.285  -5.204  1.00  0.00           N  
ATOM   3684  H   ARG B 233      -4.199   1.089  -6.469  1.00  0.00           H  
ATOM   3685  HA  ARG B 233      -2.095   1.181  -4.448  1.00  0.00           H  
ATOM   3686 1HB  ARG B 233      -4.964   2.190  -4.466  1.00  0.00           H  
ATOM   3687 2HB  ARG B 233      -3.859   2.424  -3.120  1.00  0.00           H  
ATOM   3688 1HG  ARG B 233      -2.315   3.656  -4.634  1.00  0.00           H  
ATOM   3689 2HG  ARG B 233      -3.511   3.481  -5.941  1.00  0.00           H  
ATOM   3690 1HD  ARG B 233      -5.145   4.753  -4.663  1.00  0.00           H  
ATOM   3691 2HD  ARG B 233      -4.029   4.850  -3.281  1.00  0.00           H  
ATOM   3692  HE  ARG B 233      -2.744   5.912  -5.573  1.00  0.00           H  
ATOM   3693 1HH1 ARG B 233      -5.387   6.669  -3.362  1.00  0.00           H  
ATOM   3694 2HH1 ARG B 233      -5.223   8.395  -3.588  1.00  0.00           H  
ATOM   3695 1HH2 ARG B 233      -2.552   8.137  -5.848  1.00  0.00           H  
ATOM   3696 2HH2 ARG B 233      -3.622   9.223  -4.991  1.00  0.00           H  
ATOM   3697  N   VAL B 234      -2.658  -0.517  -2.816  1.00  0.00           N  
ATOM   3698  CA  VAL B 234      -2.888  -1.668  -1.950  1.00  0.00           C  
ATOM   3699  C   VAL B 234      -2.874  -1.226  -0.488  1.00  0.00           C  
ATOM   3700  O   VAL B 234      -1.987  -0.480  -0.068  1.00  0.00           O  
ATOM   3701  CB  VAL B 234      -1.835  -2.775  -2.182  1.00  0.00           C  
ATOM   3702  CG1 VAL B 234      -2.088  -3.965  -1.259  1.00  0.00           C  
ATOM   3703  CG2 VAL B 234      -1.842  -3.218  -3.644  1.00  0.00           C  
ATOM   3704  H   VAL B 234      -1.788  -0.010  -2.740  1.00  0.00           H  
ATOM   3705  HA  VAL B 234      -3.871  -2.082  -2.179  1.00  0.00           H  
ATOM   3706  HB  VAL B 234      -0.849  -2.385  -1.929  1.00  0.00           H  
ATOM   3707 1HG1 VAL B 234      -1.335  -4.732  -1.439  1.00  0.00           H  
ATOM   3708 2HG1 VAL B 234      -2.031  -3.639  -0.221  1.00  0.00           H  
ATOM   3709 3HG1 VAL B 234      -3.078  -4.376  -1.458  1.00  0.00           H  
ATOM   3710 1HG2 VAL B 234      -1.095  -3.997  -3.791  1.00  0.00           H  
ATOM   3711 2HG2 VAL B 234      -2.828  -3.606  -3.902  1.00  0.00           H  
ATOM   3712 3HG2 VAL B 234      -1.609  -2.366  -4.283  1.00  0.00           H  
ATOM   3713  N   VAL B 235      -3.860  -1.605   0.264  1.00  0.00           N  
ATOM   3714  CA  VAL B 235      -3.910  -1.439   1.713  1.00  0.00           C  
ATOM   3715  C   VAL B 235      -4.067  -2.802   2.384  1.00  0.00           C  
ATOM   3716  O   VAL B 235      -4.964  -3.573   2.035  1.00  0.00           O  
ATOM   3717  CB  VAL B 235      -5.061  -0.500   2.137  1.00  0.00           C  
ATOM   3718  CG1 VAL B 235      -5.161  -0.422   3.659  1.00  0.00           C  
ATOM   3719  CG2 VAL B 235      -4.862   0.891   1.539  1.00  0.00           C  
ATOM   3720  H   VAL B 235      -4.638  -2.044  -0.208  1.00  0.00           H  
ATOM   3721  HA  VAL B 235      -2.970  -0.994   2.043  1.00  0.00           H  
ATOM   3722  HB  VAL B 235      -6.005  -0.913   1.780  1.00  0.00           H  
ATOM   3723 1HG1 VAL B 235      -5.978   0.244   3.936  1.00  0.00           H  
ATOM   3724 2HG1 VAL B 235      -5.351  -1.416   4.063  1.00  0.00           H  
ATOM   3725 3HG1 VAL B 235      -4.226  -0.037   4.066  1.00  0.00           H  
ATOM   3726 1HG2 VAL B 235      -5.682   1.540   1.847  1.00  0.00           H  
ATOM   3727 2HG2 VAL B 235      -3.918   1.307   1.891  1.00  0.00           H  
ATOM   3728 3HG2 VAL B 235      -4.844   0.820   0.451  1.00  0.00           H  
ATOM   3729  N   VAL B 236      -3.102  -3.091   3.250  1.00  0.00           N  
ATOM   3730  CA  VAL B 236      -3.171  -4.322   4.029  1.00  0.00           C  
ATOM   3731  C   VAL B 236      -3.527  -3.998   5.479  1.00  0.00           C  
ATOM   3732  O   VAL B 236      -2.809  -3.251   6.148  1.00  0.00           O  
ATOM   3733  CB  VAL B 236      -1.842  -5.107   3.970  1.00  0.00           C  
ATOM   3734  CG1 VAL B 236      -1.948  -6.410   4.760  1.00  0.00           C  
ATOM   3735  CG2 VAL B 236      -1.453  -5.389   2.520  1.00  0.00           C  
ATOM   3736  H   VAL B 236      -2.316  -2.470   3.380  1.00  0.00           H  
ATOM   3737  HA  VAL B 236      -3.956  -4.953   3.611  1.00  0.00           H  
ATOM   3738  HB  VAL B 236      -1.059  -4.514   4.443  1.00  0.00           H  
ATOM   3739 1HG1 VAL B 236      -1.001  -6.947   4.705  1.00  0.00           H  
ATOM   3740 2HG1 VAL B 236      -2.178  -6.186   5.802  1.00  0.00           H  
ATOM   3741 3HG1 VAL B 236      -2.739  -7.028   4.337  1.00  0.00           H  
ATOM   3742 1HG2 VAL B 236      -0.514  -5.942   2.496  1.00  0.00           H  
ATOM   3743 2HG2 VAL B 236      -2.235  -5.980   2.042  1.00  0.00           H  
ATOM   3744 3HG2 VAL B 236      -1.332  -4.446   1.986  1.00  0.00           H  
ATOM   3745  N   LEU B 237      -4.704  -4.513   5.939  1.00  0.00           N  
ATOM   3746  CA  LEU B 237      -5.096  -4.356   7.335  1.00  0.00           C  
ATOM   3747  C   LEU B 237      -4.680  -5.573   8.156  1.00  0.00           C  
ATOM   3748  O   LEU B 237      -5.092  -6.697   7.860  1.00  0.00           O  
ATOM   3749  CB  LEU B 237      -6.607  -4.142   7.448  1.00  0.00           C  
ATOM   3750  CG  LEU B 237      -7.175  -2.924   6.718  1.00  0.00           C  
ATOM   3751  CD1 LEU B 237      -8.696  -2.896   6.836  1.00  0.00           C  
ATOM   3752  CD2 LEU B 237      -6.568  -1.638   7.269  1.00  0.00           C  
ATOM   3753  H   LEU B 237      -5.317  -5.011   5.309  1.00  0.00           H  
ATOM   3754  HA  LEU B 237      -4.590  -3.480   7.740  1.00  0.00           H  
ATOM   3755 1HB  LEU B 237      -7.113  -5.022   7.055  1.00  0.00           H  
ATOM   3756 2HB  LEU B 237      -6.866  -4.040   8.502  1.00  0.00           H  
ATOM   3757  HG  LEU B 237      -6.944  -2.996   5.655  1.00  0.00           H  
ATOM   3758 1HD1 LEU B 237      -9.086  -2.024   6.311  1.00  0.00           H  
ATOM   3759 2HD1 LEU B 237      -9.112  -3.801   6.393  1.00  0.00           H  
ATOM   3760 3HD1 LEU B 237      -8.978  -2.843   7.887  1.00  0.00           H  
ATOM   3761 1HD2 LEU B 237      -6.984  -0.782   6.737  1.00  0.00           H  
ATOM   3762 2HD2 LEU B 237      -6.799  -1.552   8.331  1.00  0.00           H  
ATOM   3763 3HD2 LEU B 237      -5.487  -1.659   7.134  1.00  0.00           H  
ATOM   3764  N   SER B 238      -3.789  -5.323   9.114  1.00  0.00           N  
ATOM   3765  CA  SER B 238      -3.397  -6.390  10.028  1.00  0.00           C  
ATOM   3766  C   SER B 238      -4.088  -6.242  11.380  1.00  0.00           C  
ATOM   3767  O   SER B 238      -4.129  -5.147  11.945  1.00  0.00           O  
ATOM   3768  CB  SER B 238      -1.880  -6.403  10.220  1.00  0.00           C  
ATOM   3769  OG  SER B 238      -1.218  -6.560   8.977  1.00  0.00           O  
ATOM   3770  H   SER B 238      -3.377  -4.407   9.222  1.00  0.00           H  
ATOM   3771  HA  SER B 238      -3.701  -7.345   9.597  1.00  0.00           H  
ATOM   3772 1HB  SER B 238      -1.565  -5.472  10.691  1.00  0.00           H  
ATOM   3773 2HB  SER B 238      -1.605  -7.217  10.889  1.00  0.00           H  
ATOM   3774  HG  SER B 238      -1.910  -6.620   8.314  1.00  0.00           H  
ATOM   3775  N   PHE B 239      -4.626  -7.337  11.843  1.00  0.00           N  
ATOM   3776  CA  PHE B 239      -5.334  -7.339  13.118  1.00  0.00           C  
ATOM   3777  C   PHE B 239      -4.500  -8.014  14.200  1.00  0.00           C  
ATOM   3778  O   PHE B 239      -4.263  -9.223  14.145  1.00  0.00           O  
ATOM   3779  CB  PHE B 239      -6.687  -8.046  12.981  1.00  0.00           C  
ATOM   3780  CG  PHE B 239      -7.572  -7.461  11.913  1.00  0.00           C  
ATOM   3781  CD1 PHE B 239      -8.000  -6.142  11.991  1.00  0.00           C  
ATOM   3782  CD2 PHE B 239      -7.976  -8.232  10.831  1.00  0.00           C  
ATOM   3783  CE1 PHE B 239      -8.819  -5.598  11.005  1.00  0.00           C  
ATOM   3784  CE2 PHE B 239      -8.795  -7.696   9.841  1.00  0.00           C  
ATOM   3785  CZ  PHE B 239      -9.216  -6.379   9.930  1.00  0.00           C  
ATOM   3786  H   PHE B 239      -4.555  -8.197  11.318  1.00  0.00           H  
ATOM   3787  HA  PHE B 239      -5.510  -6.305  13.418  1.00  0.00           H  
ATOM   3788 1HB  PHE B 239      -6.526  -9.098  12.750  1.00  0.00           H  
ATOM   3789 2HB  PHE B 239      -7.220  -7.997  13.929  1.00  0.00           H  
ATOM   3790  HD1 PHE B 239      -7.687  -5.530  12.837  1.00  0.00           H  
ATOM   3791  HD2 PHE B 239      -7.645  -9.269  10.762  1.00  0.00           H  
ATOM   3792  HE1 PHE B 239      -9.146  -4.561  11.080  1.00  0.00           H  
ATOM   3793  HE2 PHE B 239      -9.106  -8.311   8.997  1.00  0.00           H  
ATOM   3794  HZ  PHE B 239      -9.859  -5.959   9.158  1.00  0.00           H  
ATOM   3795  N   GLU B 240      -4.029  -7.240  15.106  1.00  0.00           N  
ATOM   3796  CA  GLU B 240      -3.163  -7.730  16.174  1.00  0.00           C  
ATOM   3797  C   GLU B 240      -3.945  -7.932  17.469  1.00  0.00           C  
ATOM   3798  O   GLU B 240      -4.625  -7.017  17.939  1.00  0.00           O  
ATOM   3799  CB  GLU B 240      -1.998  -6.766  16.408  1.00  0.00           C  
ATOM   3800  CG  GLU B 240      -0.981  -7.265  17.424  1.00  0.00           C  
ATOM   3801  CD  GLU B 240       0.150  -6.280  17.675  1.00  0.00           C  
ATOM   3802  OE1 GLU B 240       1.322  -6.617  17.394  1.00  0.00           O  
ATOM   3803  OE2 GLU B 240      -0.139  -5.162  18.157  1.00  0.00           O  
ATOM   3804  H   GLU B 240      -4.267  -6.259  15.077  1.00  0.00           H  
ATOM   3805  HA  GLU B 240      -2.759  -8.698  15.875  1.00  0.00           H  
ATOM   3806 1HB  GLU B 240      -1.478  -6.588  15.466  1.00  0.00           H  
ATOM   3807 2HB  GLU B 240      -2.383  -5.807  16.756  1.00  0.00           H  
ATOM   3808 1HG  GLU B 240      -1.490  -7.458  18.368  1.00  0.00           H  
ATOM   3809 2HG  GLU B 240      -0.561  -8.206  17.070  1.00  0.00           H  
ATOM   3810  N   LEU B 241      -3.833  -9.149  17.957  1.00  0.00           N  
ATOM   3811  CA  LEU B 241      -4.465  -9.486  19.228  1.00  0.00           C  
ATOM   3812  C   LEU B 241      -3.421  -9.897  20.262  1.00  0.00           C  
ATOM   3813  O   LEU B 241      -2.786 -10.945  20.126  1.00  0.00           O  
ATOM   3814  CB  LEU B 241      -5.484 -10.613  19.039  1.00  0.00           C  
ATOM   3815  CG  LEU B 241      -6.376 -10.929  20.240  1.00  0.00           C  
ATOM   3816  CD1 LEU B 241      -7.273  -9.739  20.562  1.00  0.00           C  
ATOM   3817  CD2 LEU B 241      -7.211 -12.177  19.972  1.00  0.00           C  
ATOM   3818  H   LEU B 241      -3.313  -9.860  17.463  1.00  0.00           H  
ATOM   3819  HA  LEU B 241      -4.986  -8.604  19.599  1.00  0.00           H  
ATOM   3820 1HB  LEU B 241      -6.138 -10.354  18.208  1.00  0.00           H  
ATOM   3821 2HB  LEU B 241      -4.948 -11.527  18.782  1.00  0.00           H  
ATOM   3822  HG  LEU B 241      -5.755 -11.101  21.119  1.00  0.00           H  
ATOM   3823 1HD1 LEU B 241      -7.902  -9.979  21.419  1.00  0.00           H  
ATOM   3824 2HD1 LEU B 241      -6.656  -8.872  20.797  1.00  0.00           H  
ATOM   3825 3HD1 LEU B 241      -7.903  -9.515  19.702  1.00  0.00           H  
ATOM   3826 1HD2 LEU B 241      -7.839 -12.387  20.838  1.00  0.00           H  
ATOM   3827 2HD2 LEU B 241      -7.841 -12.012  19.098  1.00  0.00           H  
ATOM   3828 3HD2 LEU B 241      -6.550 -13.024  19.789  1.00  0.00           H  
ATOM   3829  N   LEU B 242      -3.199  -9.047  21.241  1.00  0.00           N  
ATOM   3830  CA  LEU B 242      -2.243  -9.273  22.320  1.00  0.00           C  
ATOM   3831  C   LEU B 242      -2.955  -9.385  23.663  1.00  0.00           C  
ATOM   3832  O   LEU B 242      -4.110  -8.974  23.795  1.00  0.00           O  
ATOM   3833  CB  LEU B 242      -1.212  -8.142  22.368  1.00  0.00           C  
ATOM   3834  CG  LEU B 242      -0.399  -7.910  21.094  1.00  0.00           C  
ATOM   3835  CD1 LEU B 242       0.429  -6.635  21.217  1.00  0.00           C  
ATOM   3836  CD2 LEU B 242       0.496  -9.109  20.805  1.00  0.00           C  
ATOM   3837  H   LEU B 242      -3.733  -8.190  21.228  1.00  0.00           H  
ATOM   3838  HA  LEU B 242      -1.722 -10.211  22.130  1.00  0.00           H  
ATOM   3839 1HB  LEU B 242      -1.728  -7.211  22.598  1.00  0.00           H  
ATOM   3840 2HB  LEU B 242      -0.505  -8.350  23.171  1.00  0.00           H  
ATOM   3841  HG  LEU B 242      -1.076  -7.763  20.252  1.00  0.00           H  
ATOM   3842 1HD1 LEU B 242       1.002  -6.484  20.302  1.00  0.00           H  
ATOM   3843 2HD1 LEU B 242      -0.234  -5.784  21.374  1.00  0.00           H  
ATOM   3844 3HD1 LEU B 242       1.111  -6.725  22.061  1.00  0.00           H  
ATOM   3845 1HD2 LEU B 242       1.067  -8.926  19.894  1.00  0.00           H  
ATOM   3846 2HD2 LEU B 242       1.182  -9.260  21.639  1.00  0.00           H  
ATOM   3847 3HD2 LEU B 242      -0.119  -9.999  20.675  1.00  0.00           H  
ATOM   3848  N   HIS B 243      -2.308 -10.086  24.598  1.00  0.00           N  
ATOM   3849  CA  HIS B 243      -2.834 -10.045  25.958  1.00  0.00           C  
ATOM   3850  C   HIS B 243      -2.711  -8.646  26.554  1.00  0.00           C  
ATOM   3851  O   HIS B 243      -1.947  -8.434  27.498  1.00  0.00           O  
ATOM   3852  CB  HIS B 243      -2.107 -11.058  26.844  1.00  0.00           C  
ATOM   3853  CG  HIS B 243      -2.409 -12.482  26.499  1.00  0.00           C  
ATOM   3854  ND1 HIS B 243      -1.639 -13.535  26.943  1.00  0.00           N  
ATOM   3855  CD2 HIS B 243      -3.401 -13.025  25.755  1.00  0.00           C  
ATOM   3856  CE1 HIS B 243      -2.145 -14.667  26.484  1.00  0.00           C  
ATOM   3857  NE2 HIS B 243      -3.215 -14.386  25.760  1.00  0.00           N  
ATOM   3858  H   HIS B 243      -1.482 -10.635  24.406  1.00  0.00           H  
ATOM   3859  HA  HIS B 243      -3.893 -10.303  25.947  1.00  0.00           H  
ATOM   3860 1HB  HIS B 243      -1.030 -10.907  26.761  1.00  0.00           H  
ATOM   3861 2HB  HIS B 243      -2.381 -10.893  27.886  1.00  0.00           H  
ATOM   3862  HD2 HIS B 243      -4.198 -12.483  25.246  1.00  0.00           H  
ATOM   3863  HE1 HIS B 243      -1.748 -15.665  26.671  1.00  0.00           H  
ATOM   3864  HE2 HIS B 243      -3.802 -15.059  25.287  1.00  0.00           H  
ATOM   3865  N   ALA B 244      -3.250  -7.613  25.841  1.00  0.00           N  
ATOM   3866  CA  ALA B 244      -3.324  -6.183  26.129  1.00  0.00           C  
ATOM   3867  C   ALA B 244      -4.725  -5.641  25.859  1.00  0.00           C  
ATOM   3868  O   ALA B 244      -5.598  -6.370  25.382  1.00  0.00           O  
ATOM   3869  CB  ALA B 244      -2.293  -5.419  25.302  1.00  0.00           C  
ATOM   3870  H   ALA B 244      -3.648  -7.963  24.981  1.00  0.00           H  
ATOM   3871  HA  ALA B 244      -3.104  -6.039  27.187  1.00  0.00           H  
ATOM   3872 1HB  ALA B 244      -2.361  -4.355  25.528  1.00  0.00           H  
ATOM   3873 2HB  ALA B 244      -1.293  -5.778  25.545  1.00  0.00           H  
ATOM   3874 3HB  ALA B 244      -2.487  -5.577  24.243  1.00  0.00           H  
ATOM   3875  N   PRO B 245      -5.021  -4.284  26.306  1.00  0.00           N  
ATOM   3876  CA  PRO B 245      -6.358  -3.730  26.079  1.00  0.00           C  
ATOM   3877  C   PRO B 245      -6.752  -3.722  24.604  1.00  0.00           C  
ATOM   3878  O   PRO B 245      -5.947  -3.346  23.748  1.00  0.00           O  
ATOM   3879  CB  PRO B 245      -6.245  -2.303  26.622  1.00  0.00           C  
ATOM   3880  CG  PRO B 245      -5.122  -2.356  27.606  1.00  0.00           C  
ATOM   3881  CD  PRO B 245      -4.120  -3.369  27.132  1.00  0.00           C  
ATOM   3882  HA  PRO B 245      -7.093  -4.311  26.655  1.00  0.00           H  
ATOM   3883 1HB  PRO B 245      -6.050  -1.601  25.798  1.00  0.00           H  
ATOM   3884 2HB  PRO B 245      -7.196  -2.000  27.084  1.00  0.00           H  
ATOM   3885 1HG  PRO B 245      -4.654  -1.365  27.702  1.00  0.00           H  
ATOM   3886 2HG  PRO B 245      -5.502  -2.626  28.602  1.00  0.00           H  
ATOM   3887 1HD  PRO B 245      -3.349  -2.868  26.528  1.00  0.00           H  
ATOM   3888 2HD  PRO B 245      -3.667  -3.871  28.000  1.00  0.00           H  
ATOM   3889  N   ALA B 246      -8.012  -4.171  24.282  1.00  0.00           N  
ATOM   3890  CA  ALA B 246      -8.601  -4.122  22.947  1.00  0.00           C  
ATOM   3891  C   ALA B 246      -9.129  -2.725  22.631  1.00  0.00           C  
ATOM   3892  O   ALA B 246     -10.197  -2.336  23.109  1.00  0.00           O  
ATOM   3893  CB  ALA B 246      -9.721  -5.152  22.821  1.00  0.00           C  
ATOM   3894  H   ALA B 246      -8.550  -4.559  25.043  1.00  0.00           H  
ATOM   3895  HA  ALA B 246      -7.821  -4.359  22.224  1.00  0.00           H  
ATOM   3896 1HB  ALA B 246     -10.150  -5.103  21.820  1.00  0.00           H  
ATOM   3897 2HB  ALA B 246      -9.319  -6.150  22.995  1.00  0.00           H  
ATOM   3898 3HB  ALA B 246     -10.494  -4.940  23.557  1.00  0.00           H  
ATOM   3899  N   THR B 247      -8.343  -2.006  21.884  1.00  0.00           N  
ATOM   3900  CA  THR B 247      -8.574  -0.571  21.762  1.00  0.00           C  
ATOM   3901  C   THR B 247      -9.192  -0.235  20.408  1.00  0.00           C  
ATOM   3902  O   THR B 247      -9.581   0.909  20.163  1.00  0.00           O  
ATOM   3903  CB  THR B 247      -7.267   0.223  21.943  1.00  0.00           C  
ATOM   3904  OG1 THR B 247      -6.309  -0.218  20.973  1.00  0.00           O  
ATOM   3905  CG2 THR B 247      -6.689   0.019  23.340  1.00  0.00           C  
ATOM   3906  H   THR B 247      -7.572  -2.424  21.384  1.00  0.00           H  
ATOM   3907  HA  THR B 247      -9.270  -0.265  22.543  1.00  0.00           H  
ATOM   3908  HB  THR B 247      -7.463   1.285  21.794  1.00  0.00           H  
ATOM   3909  HG1 THR B 247      -6.698  -0.908  20.430  1.00  0.00           H  
ATOM   3910 1HG2 THR B 247      -5.767   0.592  23.439  1.00  0.00           H  
ATOM   3911 2HG2 THR B 247      -7.409   0.358  24.085  1.00  0.00           H  
ATOM   3912 3HG2 THR B 247      -6.477  -1.038  23.495  1.00  0.00           H  
ATOM   3913  N   VAL B 248      -9.401  -1.154  19.547  1.00  0.00           N  
ATOM   3914  CA  VAL B 248     -10.064  -0.974  18.260  1.00  0.00           C  
ATOM   3915  C   VAL B 248     -11.259  -1.919  18.158  1.00  0.00           C  
ATOM   3916  O   VAL B 248     -11.089  -3.135  18.042  1.00  0.00           O  
ATOM   3917  CB  VAL B 248      -9.093  -1.214  17.082  1.00  0.00           C  
ATOM   3918  CG1 VAL B 248      -9.782  -0.932  15.748  1.00  0.00           C  
ATOM   3919  CG2 VAL B 248      -7.844  -0.347  17.236  1.00  0.00           C  
ATOM   3920  H   VAL B 248      -9.069  -2.072  19.805  1.00  0.00           H  
ATOM   3921  HA  VAL B 248     -10.425   0.053  18.198  1.00  0.00           H  
ATOM   3922  HB  VAL B 248      -8.802  -2.265  17.071  1.00  0.00           H  
ATOM   3923 1HG1 VAL B 248      -9.081  -1.107  14.932  1.00  0.00           H  
ATOM   3924 2HG1 VAL B 248     -10.641  -1.593  15.636  1.00  0.00           H  
ATOM   3925 3HG1 VAL B 248     -10.115   0.105  15.723  1.00  0.00           H  
ATOM   3926 1HG2 VAL B 248      -7.170  -0.528  16.399  1.00  0.00           H  
ATOM   3927 2HG2 VAL B 248      -8.131   0.705  17.251  1.00  0.00           H  
ATOM   3928 3HG2 VAL B 248      -7.339  -0.598  18.169  1.00  0.00           H  
ATOM   3929  N   CYS B 249     -12.352  -1.416  18.206  1.00  0.00           N  
ATOM   3930  CA  CYS B 249     -13.567  -2.221  18.133  1.00  0.00           C  
ATOM   3931  C   CYS B 249     -14.554  -1.629  17.133  1.00  0.00           C  
ATOM   3932  O   CYS B 249     -14.446  -0.457  16.768  1.00  0.00           O  
ATOM   3933  CB  CYS B 249     -14.223  -2.327  19.509  1.00  0.00           C  
ATOM   3934  SG  CYS B 249     -13.131  -2.987  20.787  1.00  0.00           S  
ATOM   3935  H   CYS B 249     -12.431  -0.413  18.299  1.00  0.00           H  
ATOM   3936  HA  CYS B 249     -13.299  -3.223  17.797  1.00  0.00           H  
ATOM   3937 1HB  CYS B 249     -14.563  -1.341  19.827  1.00  0.00           H  
ATOM   3938 2HB  CYS B 249     -15.100  -2.970  19.445  1.00  0.00           H  
ATOM   3939  N   GLY B 250     -15.417  -2.460  16.597  1.00  0.00           N  
ATOM   3940  CA  GLY B 250     -16.523  -1.996  15.775  1.00  0.00           C  
ATOM   3941  C   GLY B 250     -17.645  -1.370  16.581  1.00  0.00           C  
ATOM   3942  O   GLY B 250     -17.582  -1.324  17.811  1.00  0.00           O  
ATOM   3943  H   GLY B 250     -15.308  -3.451  16.762  1.00  0.00           H  
ATOM   3944 1HA  GLY B 250     -16.159  -1.262  15.056  1.00  0.00           H  
ATOM   3945 2HA  GLY B 250     -16.928  -2.831  15.205  1.00  0.00           H  
ATOM   3946  N   PRO B 251     -18.571  -0.579  15.966  1.00  0.00           N  
ATOM   3947  CA  PRO B 251     -19.725  -0.048  16.696  1.00  0.00           C  
ATOM   3948  C   PRO B 251     -20.462  -1.119  17.496  1.00  0.00           C  
ATOM   3949  O   PRO B 251     -20.323  -2.312  17.211  1.00  0.00           O  
ATOM   3950  OXT PRO B 251     -21.179  -0.802  18.405  1.00  0.00           O  
ATOM   3951  CB  PRO B 251     -20.616   0.515  15.586  1.00  0.00           C  
ATOM   3952  CG  PRO B 251     -20.182  -0.201  14.348  1.00  0.00           C  
ATOM   3953  CD  PRO B 251     -18.770  -0.674  14.540  1.00  0.00           C  
ATOM   3954  HA  PRO B 251     -19.389   0.752  17.372  1.00  0.00           H  
ATOM   3955 1HB  PRO B 251     -21.675   0.337  15.827  1.00  0.00           H  
ATOM   3956 2HB  PRO B 251     -20.482   1.604  15.512  1.00  0.00           H  
ATOM   3957 1HG  PRO B 251     -20.850  -1.051  14.147  1.00  0.00           H  
ATOM   3958 2HG  PRO B 251     -20.250   0.469  13.478  1.00  0.00           H  
ATOM   3959 1HD  PRO B 251     -18.680  -1.713  14.190  1.00  0.00           H  
ATOM   3960 2HD  PRO B 251     -18.084  -0.017  13.986  1.00  0.00           H  
TER                                                                             
score 0
silent_score 0
                                                         
