# Supplementary material for: Improving de novo protein binder design with deep learning
Source: Nat Commun. 2023 May 6;14:2625. doi: 10.1038/s41467-023-38328-5 (PMC10163288; doi:10.1038/s41467-023-38328-5)
Supplement: Supplementary file 4 — Source Data File [file 41467_2023_38328_MOESM4_ESM.zip › all_data/experimental_structure_agreement/rf2_complex_pred/LCB1_design_rf2pred.pdb]

HEADER                                            14-MAR-23   XXXX              
EXPDTA    THEORETICAL MODEL                                                     
REMARK 220                                                                      
REMARK 220 EXPERIMENTAL DETAILS                                                 
REMARK 220  EXPERIMENT TYPE                : THEORETICAL MODELLING              
REMARK 220  DATE OF DATA COLLECTION        : 14-MAR-23                          
REMARK 220                                                                      
REMARK 220 REMARK: MODEL GENERATED BY ROSETTA                                   
REMARK 220  VERSION 2021.38+release.4d5a969                                     
SSBOND     CYS A   60    CYS A   85                                       2.14  
SSBOND     CYS A  103    CYS A  156                                       2.07  
SSBOND     CYS A  204    CYS A  212                                       2.17  
ATOM      1  N   ASP A   1     -21.657  19.481   1.832  1.00  0.00           N  
ATOM      2  CA  ASP A   1     -20.278  19.313   1.390  1.00  0.00           C  
ATOM      3  C   ASP A   1     -20.141  18.115   0.459  1.00  0.00           C  
ATOM      4  O   ASP A   1     -20.675  17.040   0.731  1.00  0.00           O  
ATOM      5  CB  ASP A   1     -19.474  19.045   2.665  1.00  0.00           C  
ATOM      6  CG  ASP A   1     -17.957  19.039   2.524  1.00  0.00           C  
ATOM      7  OD1 ASP A   1     -17.293  18.707   3.477  1.00  0.00           O  
ATOM      8  OD2 ASP A   1     -17.478  19.367   1.465  1.00  0.00           O  
ATOM      9 1H   ASP A   1     -21.719  20.272   2.440  1.00  0.00           H  
ATOM     10 2H   ASP A   1     -22.247  19.625   1.038  1.00  0.00           H  
ATOM     11 3H   ASP A   1     -21.953  18.661   2.322  1.00  0.00           H  
ATOM     12  HA  ASP A   1     -19.954  20.236   0.909  1.00  0.00           H  
ATOM     13 1HB  ASP A   1     -19.717  19.800   3.414  1.00  0.00           H  
ATOM     14 2HB  ASP A   1     -19.755  18.075   3.075  1.00  0.00           H  
ATOM     15  N   LYS A   2     -19.274  18.370  -0.706  1.00  0.00           N  
ATOM     16  CA  LYS A   2     -19.073  17.317  -1.694  1.00  0.00           C  
ATOM     17  C   LYS A   2     -18.279  16.157  -1.108  1.00  0.00           C  
ATOM     18  O   LYS A   2     -18.529  14.995  -1.430  1.00  0.00           O  
ATOM     19  CB  LYS A   2     -18.366  17.863  -2.935  1.00  0.00           C  
ATOM     20  CG  LYS A   2     -19.240  18.736  -3.826  1.00  0.00           C  
ATOM     21  CD  LYS A   2     -18.506  19.138  -5.096  1.00  0.00           C  
ATOM     22  CE  LYS A   2     -19.361  20.047  -5.966  1.00  0.00           C  
ATOM     23  NZ  LYS A   2     -18.651  20.458  -7.208  1.00  0.00           N  
ATOM     24  H   LYS A   2     -18.815  19.260  -0.835  1.00  0.00           H  
ATOM     25  HA  LYS A   2     -20.049  16.933  -1.993  1.00  0.00           H  
ATOM     26 1HB  LYS A   2     -17.503  18.455  -2.631  1.00  0.00           H  
ATOM     27 2HB  LYS A   2     -17.998  17.033  -3.539  1.00  0.00           H  
ATOM     28 1HG  LYS A   2     -20.144  18.190  -4.096  1.00  0.00           H  
ATOM     29 2HG  LYS A   2     -19.529  19.635  -3.283  1.00  0.00           H  
ATOM     30 1HD  LYS A   2     -17.585  19.660  -4.834  1.00  0.00           H  
ATOM     31 2HD  LYS A   2     -18.247  18.245  -5.665  1.00  0.00           H  
ATOM     32 1HE  LYS A   2     -20.278  19.529  -6.241  1.00  0.00           H  
ATOM     33 2HE  LYS A   2     -19.630  20.941  -5.404  1.00  0.00           H  
ATOM     34 1HZ  LYS A   2     -19.250  21.059  -7.756  1.00  0.00           H  
ATOM     35 2HZ  LYS A   2     -17.807  20.957  -6.964  1.00  0.00           H  
ATOM     36 3HZ  LYS A   2     -18.414  19.638  -7.748  1.00  0.00           H  
ATOM     37  N   GLU A   3     -17.310  16.473  -0.143  1.00  0.00           N  
ATOM     38  CA  GLU A   3     -16.498  15.431   0.473  1.00  0.00           C  
ATOM     39  C   GLU A   3     -17.345  14.519   1.351  1.00  0.00           C  
ATOM     40  O   GLU A   3     -17.161  13.302   1.358  1.00  0.00           O  
ATOM     41  CB  GLU A   3     -15.369  16.066   1.289  1.00  0.00           C  
ATOM     42  CG  GLU A   3     -14.337  15.097   1.846  1.00  0.00           C  
ATOM     43  CD  GLU A   3     -13.190  15.791   2.526  1.00  0.00           C  
ATOM     44  OE1 GLU A   3     -12.316  15.116   3.014  1.00  0.00           O  
ATOM     45  OE2 GLU A   3     -13.188  17.000   2.557  1.00  0.00           O  
ATOM     46  H   GLU A   3     -17.169  17.434   0.133  1.00  0.00           H  
ATOM     47  HA  GLU A   3     -16.063  14.819  -0.318  1.00  0.00           H  
ATOM     48 1HB  GLU A   3     -14.835  16.788   0.671  1.00  0.00           H  
ATOM     49 2HB  GLU A   3     -15.792  16.609   2.134  1.00  0.00           H  
ATOM     50 1HG  GLU A   3     -14.824  14.437   2.563  1.00  0.00           H  
ATOM     51 2HG  GLU A   3     -13.953  14.484   1.032  1.00  0.00           H  
ATOM     52  N   TRP A   4     -18.363  15.155   2.100  1.00  0.00           N  
ATOM     53  CA  TRP A   4     -19.241  14.361   2.951  1.00  0.00           C  
ATOM     54  C   TRP A   4     -20.117  13.430   2.123  1.00  0.00           C  
ATOM     55  O   TRP A   4     -20.309  12.266   2.476  1.00  0.00           O  
ATOM     56  CB  TRP A   4     -20.105  15.294   3.803  1.00  0.00           C  
ATOM     57  CG  TRP A   4     -21.135  14.602   4.643  1.00  0.00           C  
ATOM     58  CD1 TRP A   4     -20.927  13.971   5.833  1.00  0.00           C  
ATOM     59  CD2 TRP A   4     -22.549  14.466   4.359  1.00  0.00           C  
ATOM     60  NE1 TRP A   4     -22.107  13.455   6.307  1.00  0.00           N  
ATOM     61  CE2 TRP A   4     -23.110  13.748   5.418  1.00  0.00           C  
ATOM     62  CE3 TRP A   4     -23.370  14.889   3.306  1.00  0.00           C  
ATOM     63  CZ2 TRP A   4     -24.461  13.440   5.461  1.00  0.00           C  
ATOM     64  CZ3 TRP A   4     -24.724  14.580   3.349  1.00  0.00           C  
ATOM     65  CH2 TRP A   4     -25.255  13.874   4.399  1.00  0.00           C  
ATOM     66  H   TRP A   4     -18.494  16.156   2.056  1.00  0.00           H  
ATOM     67  HA  TRP A   4     -18.624  13.747   3.607  1.00  0.00           H  
ATOM     68 1HB  TRP A   4     -19.466  15.872   4.471  1.00  0.00           H  
ATOM     69 2HB  TRP A   4     -20.625  16.000   3.156  1.00  0.00           H  
ATOM     70  HD1 TRP A   4     -19.964  13.888   6.334  1.00  0.00           H  
ATOM     71  HE1 TRP A   4     -22.221  12.942   7.169  1.00  0.00           H  
ATOM     72  HE3 TRP A   4     -22.954  15.452   2.471  1.00  0.00           H  
ATOM     73  HZ2 TRP A   4     -24.902  12.882   6.287  1.00  0.00           H  
ATOM     74  HZ3 TRP A   4     -25.356  14.913   2.525  1.00  0.00           H  
ATOM     75  HH2 TRP A   4     -26.322  13.648   4.401  1.00  0.00           H  
ATOM     76  N   ILE A   5     -20.624  13.991   0.939  1.00  0.00           N  
ATOM     77  CA  ILE A   5     -21.493  13.176   0.098  1.00  0.00           C  
ATOM     78  C   ILE A   5     -20.743  11.981  -0.475  1.00  0.00           C  
ATOM     79  O   ILE A   5     -21.233  10.852  -0.438  1.00  0.00           O  
ATOM     80  CB  ILE A   5     -22.108  14.025  -1.030  1.00  0.00           C  
ATOM     81  CG1 ILE A   5     -23.020  15.103  -0.438  1.00  0.00           C  
ATOM     82  CG2 ILE A   5     -22.878  13.147  -2.004  1.00  0.00           C  
ATOM     83  CD1 ILE A   5     -23.518  16.106  -1.453  1.00  0.00           C  
ATOM     84  H   ILE A   5     -20.407  14.935   0.653  1.00  0.00           H  
ATOM     85  HA  ILE A   5     -22.300  12.781   0.715  1.00  0.00           H  
ATOM     86  HB  ILE A   5     -21.315  14.540  -1.571  1.00  0.00           H  
ATOM     87 1HG1 ILE A   5     -23.884  14.632   0.029  1.00  0.00           H  
ATOM     88 2HG1 ILE A   5     -22.484  15.646   0.341  1.00  0.00           H  
ATOM     89 1HG2 ILE A   5     -23.305  13.766  -2.793  1.00  0.00           H  
ATOM     90 2HG2 ILE A   5     -22.203  12.414  -2.444  1.00  0.00           H  
ATOM     91 3HG2 ILE A   5     -23.679  12.631  -1.474  1.00  0.00           H  
ATOM     92 1HD1 ILE A   5     -24.157  16.838  -0.958  1.00  0.00           H  
ATOM     93 2HD1 ILE A   5     -22.668  16.616  -1.908  1.00  0.00           H  
ATOM     94 3HD1 ILE A   5     -24.088  15.590  -2.224  1.00  0.00           H  
ATOM     95  N   LEU A   6     -19.465  12.253  -0.949  1.00  0.00           N  
ATOM     96  CA  LEU A   6     -18.651  11.169  -1.486  1.00  0.00           C  
ATOM     97  C   LEU A   6     -18.351  10.123  -0.418  1.00  0.00           C  
ATOM     98  O   LEU A   6     -18.439   8.922  -0.669  1.00  0.00           O  
ATOM     99  CB  LEU A   6     -17.345  11.711  -2.080  1.00  0.00           C  
ATOM    100  CG  LEU A   6     -16.437  10.715  -2.812  1.00  0.00           C  
ATOM    101  CD1 LEU A   6     -17.181  10.131  -4.006  1.00  0.00           C  
ATOM    102  CD2 LEU A   6     -15.162  11.419  -3.253  1.00  0.00           C  
ATOM    103  H   LEU A   6     -19.087  13.189  -0.929  1.00  0.00           H  
ATOM    104  HA  LEU A   6     -19.212  10.675  -2.279  1.00  0.00           H  
ATOM    105 1HB  LEU A   6     -17.588  12.498  -2.792  1.00  0.00           H  
ATOM    106 2HB  LEU A   6     -16.752  12.147  -1.276  1.00  0.00           H  
ATOM    107  HG  LEU A   6     -16.184   9.893  -2.142  1.00  0.00           H  
ATOM    108 1HD1 LEU A   6     -16.536   9.423  -4.526  1.00  0.00           H  
ATOM    109 2HD1 LEU A   6     -18.078   9.617  -3.660  1.00  0.00           H  
ATOM    110 3HD1 LEU A   6     -17.462  10.933  -4.687  1.00  0.00           H  
ATOM    111 1HD2 LEU A   6     -14.516  10.711  -3.773  1.00  0.00           H  
ATOM    112 2HD2 LEU A   6     -15.413  12.241  -3.924  1.00  0.00           H  
ATOM    113 3HD2 LEU A   6     -14.642  11.811  -2.379  1.00  0.00           H  
ATOM    114  N   GLN A   7     -18.008  10.611   0.820  1.00  0.00           N  
ATOM    115  CA  GLN A   7     -17.730   9.686   1.912  1.00  0.00           C  
ATOM    116  C   GLN A   7     -18.957   8.851   2.252  1.00  0.00           C  
ATOM    117  O   GLN A   7     -18.854   7.649   2.501  1.00  0.00           O  
ATOM    118  CB  GLN A   7     -17.235  10.439   3.149  1.00  0.00           C  
ATOM    119  CG  GLN A   7     -15.813  10.953   3.001  1.00  0.00           C  
ATOM    120  CD  GLN A   7     -15.362  11.762   4.202  1.00  0.00           C  
ATOM    121  OE1 GLN A   7     -16.123  11.967   5.152  1.00  0.00           O  
ATOM    122  NE2 GLN A   7     -14.118  12.227   4.168  1.00  0.00           N  
ATOM    123  H   GLN A   7     -17.944  11.605   0.989  1.00  0.00           H  
ATOM    124  HA  GLN A   7     -16.949   8.997   1.591  1.00  0.00           H  
ATOM    125 1HB  GLN A   7     -17.892  11.286   3.347  1.00  0.00           H  
ATOM    126 2HB  GLN A   7     -17.279   9.781   4.017  1.00  0.00           H  
ATOM    127 1HG  GLN A   7     -15.140  10.103   2.889  1.00  0.00           H  
ATOM    128 2HG  GLN A   7     -15.758  11.591   2.119  1.00  0.00           H  
ATOM    129 1HE2 GLN A   7     -13.764  12.768   4.932  1.00  0.00           H  
ATOM    130 2HE2 GLN A   7     -13.534  12.037   3.379  1.00  0.00           H  
ATOM    131  N   LYS A   8     -20.153   9.527   2.239  1.00  0.00           N  
ATOM    132  CA  LYS A   8     -21.382   8.802   2.537  1.00  0.00           C  
ATOM    133  C   LYS A   8     -21.682   7.761   1.465  1.00  0.00           C  
ATOM    134  O   LYS A   8     -22.082   6.638   1.771  1.00  0.00           O  
ATOM    135  CB  LYS A   8     -22.544   9.788   2.668  1.00  0.00           C  
ATOM    136  CG  LYS A   8     -23.821   9.213   3.266  1.00  0.00           C  
ATOM    137  CD  LYS A   8     -23.639   8.877   4.738  1.00  0.00           C  
ATOM    138  CE  LYS A   8     -24.945   8.413   5.366  1.00  0.00           C  
ATOM    139  NZ  LYS A   8     -24.774   8.045   6.798  1.00  0.00           N  
ATOM    140  H   LYS A   8     -20.203  10.514   2.028  1.00  0.00           H  
ATOM    141  HA  LYS A   8     -21.253   8.277   3.484  1.00  0.00           H  
ATOM    142 1HB  LYS A   8     -22.240  10.627   3.294  1.00  0.00           H  
ATOM    143 2HB  LYS A   8     -22.795  10.187   1.685  1.00  0.00           H  
ATOM    144 1HG  LYS A   8     -24.629   9.938   3.165  1.00  0.00           H  
ATOM    145 2HG  LYS A   8     -24.099   8.308   2.727  1.00  0.00           H  
ATOM    146 1HD  LYS A   8     -22.894   8.087   4.842  1.00  0.00           H  
ATOM    147 2HD  LYS A   8     -23.284   9.759   5.271  1.00  0.00           H  
ATOM    148 1HE  LYS A   8     -25.686   9.208   5.294  1.00  0.00           H  
ATOM    149 2HE  LYS A   8     -25.321   7.546   4.824  1.00  0.00           H  
ATOM    150 1HZ  LYS A   8     -25.661   7.743   7.177  1.00  0.00           H  
ATOM    151 2HZ  LYS A   8     -24.102   7.294   6.875  1.00  0.00           H  
ATOM    152 3HZ  LYS A   8     -24.443   8.847   7.315  1.00  0.00           H  
ATOM    153  N   ILE A   9     -21.521   8.162   0.138  1.00  0.00           N  
ATOM    154  CA  ILE A   9     -21.757   7.198  -0.930  1.00  0.00           C  
ATOM    155  C   ILE A   9     -20.812   6.009  -0.818  1.00  0.00           C  
ATOM    156  O   ILE A   9     -21.224   4.859  -0.970  1.00  0.00           O  
ATOM    157  CB  ILE A   9     -21.666   7.891  -2.302  1.00  0.00           C  
ATOM    158  CG1 ILE A   9     -22.800   8.902  -2.491  1.00  0.00           C  
ATOM    159  CG2 ILE A   9     -21.684   6.852  -3.412  1.00  0.00           C  
ATOM    160  CD1 ILE A   9     -22.668   9.742  -3.740  1.00  0.00           C  
ATOM    161  H   ILE A   9     -21.245   9.104  -0.101  1.00  0.00           H  
ATOM    162  HA  ILE A   9     -22.759   6.788  -0.810  1.00  0.00           H  
ATOM    163  HB  ILE A   9     -20.740   8.461  -2.361  1.00  0.00           H  
ATOM    164 1HG1 ILE A   9     -23.753   8.376  -2.533  1.00  0.00           H  
ATOM    165 2HG1 ILE A   9     -22.836   9.573  -1.633  1.00  0.00           H  
ATOM    166 1HG2 ILE A   9     -21.620   7.351  -4.379  1.00  0.00           H  
ATOM    167 2HG2 ILE A   9     -20.835   6.179  -3.294  1.00  0.00           H  
ATOM    168 3HG2 ILE A   9     -22.610   6.280  -3.360  1.00  0.00           H  
ATOM    169 1HD1 ILE A   9     -23.508  10.434  -3.804  1.00  0.00           H  
ATOM    170 2HD1 ILE A   9     -21.735  10.306  -3.703  1.00  0.00           H  
ATOM    171 3HD1 ILE A   9     -22.666   9.094  -4.615  1.00  0.00           H  
ATOM    172  N   TYR A  10     -19.562   6.288  -0.316  1.00  0.00           N  
ATOM    173  CA  TYR A  10     -18.619   5.199  -0.091  1.00  0.00           C  
ATOM    174  C   TYR A  10     -19.056   4.322   1.074  1.00  0.00           C  
ATOM    175  O   TYR A  10     -18.926   3.099   1.027  1.00  0.00           O  
ATOM    176  CB  TYR A  10     -17.226   5.696   0.304  1.00  0.00           C  
ATOM    177  CG  TYR A  10     -16.195   5.360  -0.750  1.00  0.00           C  
ATOM    178  CD1 TYR A  10     -15.596   6.375  -1.482  1.00  0.00           C  
ATOM    179  CD2 TYR A  10     -15.849   4.038  -0.985  1.00  0.00           C  
ATOM    180  CE1 TYR A  10     -14.654   6.068  -2.445  1.00  0.00           C  
ATOM    181  CE2 TYR A  10     -14.907   3.731  -1.948  1.00  0.00           C  
ATOM    182  CZ  TYR A  10     -14.311   4.746  -2.677  1.00  0.00           C  
ATOM    183  OH  TYR A  10     -13.373   4.440  -3.637  1.00  0.00           O  
ATOM    184  H   TYR A  10     -19.282   7.234  -0.099  1.00  0.00           H  
ATOM    185  HA  TYR A  10     -18.516   4.634  -1.018  1.00  0.00           H  
ATOM    186 1HB  TYR A  10     -17.253   6.777   0.451  1.00  0.00           H  
ATOM    187 2HB  TYR A  10     -16.934   5.244   1.251  1.00  0.00           H  
ATOM    188  HD1 TYR A  10     -15.869   7.414  -1.297  1.00  0.00           H  
ATOM    189  HD2 TYR A  10     -16.321   3.241  -0.411  1.00  0.00           H  
ATOM    190  HE1 TYR A  10     -14.183   6.865  -3.020  1.00  0.00           H  
ATOM    191  HE2 TYR A  10     -14.635   2.691  -2.133  1.00  0.00           H  
ATOM    192  HH  TYR A  10     -13.251   3.488  -3.672  1.00  0.00           H  
ATOM    193  N   GLU A  11     -19.545   4.973   2.120  1.00  0.00           N  
ATOM    194  CA  GLU A  11     -20.053   4.205   3.251  1.00  0.00           C  
ATOM    195  C   GLU A  11     -21.202   3.298   2.830  1.00  0.00           C  
ATOM    196  O   GLU A  11     -21.267   2.136   3.229  1.00  0.00           O  
ATOM    197  CB  GLU A  11     -20.500   5.154   4.365  1.00  0.00           C  
ATOM    198  CG  GLU A  11     -20.934   4.477   5.657  1.00  0.00           C  
ATOM    199  CD  GLU A  11     -21.297   5.458   6.738  1.00  0.00           C  
ATOM    200  OE1 GLU A  11     -21.572   5.030   7.834  1.00  0.00           O  
ATOM    201  OE2 GLU A  11     -21.300   6.635   6.467  1.00  0.00           O  
ATOM    202  H   GLU A  11     -19.576   5.982   2.157  1.00  0.00           H  
ATOM    203  HA  GLU A  11     -19.250   3.571   3.627  1.00  0.00           H  
ATOM    204 1HB  GLU A  11     -19.686   5.836   4.611  1.00  0.00           H  
ATOM    205 2HB  GLU A  11     -21.338   5.757   4.015  1.00  0.00           H  
ATOM    206 1HG  GLU A  11     -21.797   3.845   5.451  1.00  0.00           H  
ATOM    207 2HG  GLU A  11     -20.126   3.838   6.009  1.00  0.00           H  
ATOM    208  N   ILE A  12     -22.050   3.839   1.901  1.00  0.00           N  
ATOM    209  CA  ILE A  12     -23.164   3.033   1.415  1.00  0.00           C  
ATOM    210  C   ILE A  12     -22.670   1.858   0.581  1.00  0.00           C  
ATOM    211  O   ILE A  12     -23.141   0.732   0.739  1.00  0.00           O  
ATOM    212  CB  ILE A  12     -24.153   3.901   0.616  1.00  0.00           C  
ATOM    213  CG1 ILE A  12     -24.847   4.880   1.566  1.00  0.00           C  
ATOM    214  CG2 ILE A  12     -25.177   3.040  -0.107  1.00  0.00           C  
ATOM    215  CD1 ILE A  12     -25.643   5.954   0.861  1.00  0.00           C  
ATOM    216  H   ILE A  12     -21.928   4.776   1.544  1.00  0.00           H  
ATOM    217  HA  ILE A  12     -23.686   2.612   2.273  1.00  0.00           H  
ATOM    218  HB  ILE A  12     -23.608   4.487  -0.123  1.00  0.00           H  
ATOM    219 1HG1 ILE A  12     -25.521   4.332   2.224  1.00  0.00           H  
ATOM    220 2HG1 ILE A  12     -24.101   5.367   2.195  1.00  0.00           H  
ATOM    221 1HG2 ILE A  12     -25.863   3.679  -0.662  1.00  0.00           H  
ATOM    222 2HG2 ILE A  12     -24.666   2.370  -0.797  1.00  0.00           H  
ATOM    223 3HG2 ILE A  12     -25.737   2.453   0.621  1.00  0.00           H  
ATOM    224 1HD1 ILE A  12     -26.105   6.609   1.600  1.00  0.00           H  
ATOM    225 2HD1 ILE A  12     -24.980   6.538   0.222  1.00  0.00           H  
ATOM    226 3HD1 ILE A  12     -26.419   5.491   0.253  1.00  0.00           H  
ATOM    227  N   MET A  13     -21.684   2.164  -0.262  1.00  0.00           N  
ATOM    228  CA  MET A  13     -21.083   1.097  -1.054  1.00  0.00           C  
ATOM    229  C   MET A  13     -20.480   0.021  -0.160  1.00  0.00           C  
ATOM    230  O   MET A  13     -20.649  -1.173  -0.410  1.00  0.00           O  
ATOM    231  CB  MET A  13     -20.021   1.676  -1.987  1.00  0.00           C  
ATOM    232  CG  MET A  13     -19.375   0.641  -2.898  1.00  0.00           C  
ATOM    233  SD  MET A  13     -18.042   1.332  -3.898  1.00  0.00           S  
ATOM    234  CE  MET A  13     -16.816   1.674  -2.639  1.00  0.00           C  
ATOM    235  H   MET A  13     -21.342   3.108  -0.369  1.00  0.00           H  
ATOM    236  HA  MET A  13     -21.864   0.630  -1.654  1.00  0.00           H  
ATOM    237 1HB  MET A  13     -20.468   2.448  -2.612  1.00  0.00           H  
ATOM    238 2HB  MET A  13     -19.235   2.148  -1.396  1.00  0.00           H  
ATOM    239 1HG  MET A  13     -18.969  -0.171  -2.296  1.00  0.00           H  
ATOM    240 2HG  MET A  13     -20.128   0.225  -3.567  1.00  0.00           H  
ATOM    241 1HE  MET A  13     -15.929   2.107  -3.103  1.00  0.00           H  
ATOM    242 2HE  MET A  13     -17.226   2.377  -1.913  1.00  0.00           H  
ATOM    243 3HE  MET A  13     -16.545   0.747  -2.133  1.00  0.00           H  
ATOM    244  N   ARG A  14     -19.817   0.487   0.938  1.00  0.00           N  
ATOM    245  CA  ARG A  14     -19.216  -0.457   1.873  1.00  0.00           C  
ATOM    246  C   ARG A  14     -20.279  -1.308   2.555  1.00  0.00           C  
ATOM    247  O   ARG A  14     -20.129  -2.524   2.680  1.00  0.00           O  
ATOM    248  CB  ARG A  14     -18.395   0.292   2.912  1.00  0.00           C  
ATOM    249  CG  ARG A  14     -17.626  -0.607   3.866  1.00  0.00           C  
ATOM    250  CD  ARG A  14     -16.891   0.179   4.890  1.00  0.00           C  
ATOM    251  NE  ARG A  14     -17.795   0.912   5.762  1.00  0.00           N  
ATOM    252  CZ  ARG A  14     -18.442   0.377   6.816  1.00  0.00           C  
ATOM    253  NH1 ARG A  14     -18.276  -0.892   7.115  1.00  0.00           N  
ATOM    254  NH2 ARG A  14     -19.244   1.129   7.549  1.00  0.00           N  
ATOM    255  H   ARG A  14     -19.734   1.477   1.117  1.00  0.00           H  
ATOM    256  HA  ARG A  14     -18.557  -1.124   1.316  1.00  0.00           H  
ATOM    257 1HB  ARG A  14     -17.678   0.940   2.410  1.00  0.00           H  
ATOM    258 2HB  ARG A  14     -19.052   0.928   3.506  1.00  0.00           H  
ATOM    259 1HG  ARG A  14     -18.321  -1.273   4.379  1.00  0.00           H  
ATOM    260 2HG  ARG A  14     -16.903  -1.200   3.305  1.00  0.00           H  
ATOM    261 1HD  ARG A  14     -16.294  -0.493   5.505  1.00  0.00           H  
ATOM    262 2HD  ARG A  14     -16.236   0.897   4.397  1.00  0.00           H  
ATOM    263  HE  ARG A  14     -17.949   1.892   5.563  1.00  0.00           H  
ATOM    264 1HH1 ARG A  14     -17.663  -1.467   6.554  1.00  0.00           H  
ATOM    265 2HH1 ARG A  14     -18.761  -1.292   7.905  1.00  0.00           H  
ATOM    266 1HH2 ARG A  14     -19.372   2.105   7.319  1.00  0.00           H  
ATOM    267 2HH2 ARG A  14     -19.729   0.729   8.338  1.00  0.00           H  
ATOM    268  N   LEU A  15     -21.435  -0.712   2.881  1.00  0.00           N  
ATOM    269  CA  LEU A  15     -22.525  -1.422   3.539  1.00  0.00           C  
ATOM    270  C   LEU A  15     -23.182  -2.421   2.592  1.00  0.00           C  
ATOM    271  O   LEU A  15     -23.505  -3.543   2.984  1.00  0.00           O  
ATOM    272  CB  LEU A  15     -23.563  -0.431   4.079  1.00  0.00           C  
ATOM    273  CG  LEU A  15     -23.163   0.391   5.311  1.00  0.00           C  
ATOM    274  CD1 LEU A  15     -24.184   1.498   5.537  1.00  0.00           C  
ATOM    275  CD2 LEU A  15     -23.071  -0.523   6.523  1.00  0.00           C  
ATOM    276  H   LEU A  15     -21.548   0.267   2.659  1.00  0.00           H  
ATOM    277  HA  LEU A  15     -22.115  -1.986   4.376  1.00  0.00           H  
ATOM    278 1HB  LEU A  15     -23.811   0.277   3.290  1.00  0.00           H  
ATOM    279 2HB  LEU A  15     -24.466  -0.982   4.342  1.00  0.00           H  
ATOM    280  HG  LEU A  15     -22.195   0.861   5.136  1.00  0.00           H  
ATOM    281 1HD1 LEU A  15     -23.900   2.082   6.412  1.00  0.00           H  
ATOM    282 2HD1 LEU A  15     -24.215   2.148   4.663  1.00  0.00           H  
ATOM    283 3HD1 LEU A  15     -25.167   1.058   5.699  1.00  0.00           H  
ATOM    284 1HD2 LEU A  15     -22.786   0.061   7.399  1.00  0.00           H  
ATOM    285 2HD2 LEU A  15     -24.039  -0.992   6.699  1.00  0.00           H  
ATOM    286 3HD2 LEU A  15     -22.322  -1.294   6.341  1.00  0.00           H  
ATOM    287  N   LEU A  16     -23.271  -2.062   1.266  1.00  0.00           N  
ATOM    288  CA  LEU A  16     -23.885  -2.973   0.307  1.00  0.00           C  
ATOM    289  C   LEU A  16     -22.987  -4.175   0.036  1.00  0.00           C  
ATOM    290  O   LEU A  16     -23.466  -5.301  -0.103  1.00  0.00           O  
ATOM    291  CB  LEU A  16     -24.202  -2.236  -1.001  1.00  0.00           C  
ATOM    292  CG  LEU A  16     -25.374  -1.248  -0.944  1.00  0.00           C  
ATOM    293  CD1 LEU A  16     -25.383  -0.397  -2.207  1.00  0.00           C  
ATOM    294  CD2 LEU A  16     -26.679  -2.015  -0.792  1.00  0.00           C  
ATOM    295  H   LEU A  16     -22.916  -1.173   0.943  1.00  0.00           H  
ATOM    296  HA  LEU A  16     -24.816  -3.347   0.732  1.00  0.00           H  
ATOM    297 1HB  LEU A  16     -23.318  -1.681  -1.310  1.00  0.00           H  
ATOM    298 2HB  LEU A  16     -24.430  -2.974  -1.770  1.00  0.00           H  
ATOM    299  HG  LEU A  16     -25.245  -0.579  -0.093  1.00  0.00           H  
ATOM    300 1HD1 LEU A  16     -26.216   0.305  -2.167  1.00  0.00           H  
ATOM    301 2HD1 LEU A  16     -24.446   0.156  -2.280  1.00  0.00           H  
ATOM    302 3HD1 LEU A  16     -25.494  -1.041  -3.079  1.00  0.00           H  
ATOM    303 1HD2 LEU A  16     -27.512  -1.312  -0.751  1.00  0.00           H  
ATOM    304 2HD2 LEU A  16     -26.810  -2.683  -1.644  1.00  0.00           H  
ATOM    305 3HD2 LEU A  16     -26.652  -2.600   0.127  1.00  0.00           H  
ATOM    306  N   ASP A  17     -21.646  -3.921   0.064  1.00  0.00           N  
ATOM    307  CA  ASP A  17     -20.687  -5.005  -0.109  1.00  0.00           C  
ATOM    308  C   ASP A  17     -20.709  -5.955   1.081  1.00  0.00           C  
ATOM    309  O   ASP A  17     -20.687  -7.175   0.915  1.00  0.00           O  
ATOM    310  CB  ASP A  17     -19.282  -4.433  -0.311  1.00  0.00           C  
ATOM    311  CG  ASP A  17     -18.249  -5.479  -0.708  1.00  0.00           C  
ATOM    312  OD1 ASP A  17     -17.271  -5.614  -0.011  1.00  0.00           O  
ATOM    313  OD2 ASP A  17     -18.447  -6.131  -1.705  1.00  0.00           O  
ATOM    314  H   ASP A  17     -21.305  -2.981   0.205  1.00  0.00           H  
ATOM    315  HA  ASP A  17     -20.966  -5.576  -0.995  1.00  0.00           H  
ATOM    316 1HB  ASP A  17     -19.309  -3.667  -1.087  1.00  0.00           H  
ATOM    317 2HB  ASP A  17     -18.948  -3.955   0.610  1.00  0.00           H  
ATOM    318  N   GLU A  18     -20.916  -5.345   2.303  1.00  0.00           N  
ATOM    319  CA  GLU A  18     -20.985  -6.164   3.507  1.00  0.00           C  
ATOM    320  C   GLU A  18     -22.257  -7.003   3.529  1.00  0.00           C  
ATOM    321  O   GLU A  18     -22.256  -8.135   4.012  1.00  0.00           O  
ATOM    322  CB  GLU A  18     -20.917  -5.293   4.763  1.00  0.00           C  
ATOM    323  CG  GLU A  18     -19.525  -4.748   5.049  1.00  0.00           C  
ATOM    324  CD  GLU A  18     -19.488  -3.836   6.243  1.00  0.00           C  
ATOM    325  OE1 GLU A  18     -18.433  -3.337   6.555  1.00  0.00           O  
ATOM    326  OE2 GLU A  18     -20.517  -3.637   6.846  1.00  0.00           O  
ATOM    327  H   GLU A  18     -21.021  -4.344   2.383  1.00  0.00           H  
ATOM    328  HA  GLU A  18     -20.133  -6.844   3.512  1.00  0.00           H  
ATOM    329 1HB  GLU A  18     -21.601  -4.450   4.659  1.00  0.00           H  
ATOM    330 2HB  GLU A  18     -21.242  -5.874   5.626  1.00  0.00           H  
ATOM    331 1HG  GLU A  18     -18.848  -5.584   5.223  1.00  0.00           H  
ATOM    332 2HG  GLU A  18     -19.171  -4.206   4.173  1.00  0.00           H  
ATOM    333  N   LEU A  19     -23.357  -6.441   2.913  1.00  0.00           N  
ATOM    334  CA  LEU A  19     -24.616  -7.175   2.868  1.00  0.00           C  
ATOM    335  C   LEU A  19     -24.614  -8.204   1.742  1.00  0.00           C  
ATOM    336  O   LEU A  19     -25.560  -8.977   1.594  1.00  0.00           O  
ATOM    337  CB  LEU A  19     -25.791  -6.202   2.703  1.00  0.00           C  
ATOM    338  CG  LEU A  19     -26.129  -5.290   3.889  1.00  0.00           C  
ATOM    339  CD1 LEU A  19     -27.108  -4.213   3.438  1.00  0.00           C  
ATOM    340  CD2 LEU A  19     -26.715  -6.122   5.019  1.00  0.00           C  
ATOM    341  H   LEU A  19     -23.306  -5.525   2.490  1.00  0.00           H  
ATOM    342  HA  LEU A  19     -24.736  -7.714   3.807  1.00  0.00           H  
ATOM    343 1HB  LEU A  19     -25.586  -5.550   1.855  1.00  0.00           H  
ATOM    344 2HB  LEU A  19     -26.690  -6.777   2.483  1.00  0.00           H  
ATOM    345  HG  LEU A  19     -25.222  -4.794   4.236  1.00  0.00           H  
ATOM    346 1HD1 LEU A  19     -27.349  -3.564   4.280  1.00  0.00           H  
ATOM    347 2HD1 LEU A  19     -26.656  -3.621   2.642  1.00  0.00           H  
ATOM    348 3HD1 LEU A  19     -28.020  -4.682   3.069  1.00  0.00           H  
ATOM    349 1HD2 LEU A  19     -26.954  -5.473   5.862  1.00  0.00           H  
ATOM    350 2HD2 LEU A  19     -27.622  -6.618   4.673  1.00  0.00           H  
ATOM    351 3HD2 LEU A  19     -25.989  -6.872   5.333  1.00  0.00           H  
ATOM    352  N   GLY A  20     -23.486  -8.181   0.831  1.00  0.00           N  
ATOM    353  CA  GLY A  20     -23.359  -9.208  -0.196  1.00  0.00           C  
ATOM    354  C   GLY A  20     -24.209  -8.874  -1.415  1.00  0.00           C  
ATOM    355  O   GLY A  20     -24.556  -9.756  -2.202  1.00  0.00           O  
ATOM    356  H   GLY A  20     -22.781  -7.460   0.896  1.00  0.00           H  
ATOM    357 1HA  GLY A  20     -22.313  -9.301  -0.490  1.00  0.00           H  
ATOM    358 2HA  GLY A  20     -23.664 -10.171   0.213  1.00  0.00           H  
ATOM    359  N   HIS A  21     -24.604  -7.617  -1.562  1.00  0.00           N  
ATOM    360  CA  HIS A  21     -25.375  -7.232  -2.738  1.00  0.00           C  
ATOM    361  C   HIS A  21     -24.479  -6.628  -3.811  1.00  0.00           C  
ATOM    362  O   HIS A  21     -24.333  -5.409  -3.898  1.00  0.00           O  
ATOM    363  CB  HIS A  21     -26.508  -6.272  -2.359  1.00  0.00           C  
ATOM    364  CG  HIS A  21     -27.551  -6.964  -1.538  1.00  0.00           C  
ATOM    365  ND1 HIS A  21     -28.773  -7.904   0.021  1.00  0.00           N  
ATOM    366  CD2 HIS A  21     -27.737  -7.024  -0.198  1.00  0.00           C  
ATOM    367  CE1 HIS A  21     -29.332  -8.199  -1.140  1.00  0.00           C  
ATOM    368  NE2 HIS A  21     -28.643  -7.604  -2.096  1.00  0.00           N  
ATOM    369  H   HIS A  21     -24.379  -6.916  -0.870  1.00  0.00           H  
ATOM    370  HA  HIS A  21     -25.823  -8.119  -3.186  1.00  0.00           H  
ATOM    371 1HB  HIS A  21     -26.100  -5.431  -1.797  1.00  0.00           H  
ATOM    372 2HB  HIS A  21     -26.963  -5.871  -3.264  1.00  0.00           H  
ATOM    373  HD2 HIS A  21     -26.877  -6.367  -0.066  1.00  0.00           H  
ATOM    374  HE1 HIS A  21     -30.212  -8.826  -1.283  1.00  0.00           H  
ATOM    375  HE2 HIS A  21     -28.822  -7.679  -3.087  1.00  0.00           H  
ATOM    376  N   ALA A  22     -23.971  -7.561  -4.650  1.00  0.00           N  
ATOM    377  CA  ALA A  22     -22.954  -7.195  -5.628  1.00  0.00           C  
ATOM    378  C   ALA A  22     -23.520  -6.261  -6.690  1.00  0.00           C  
ATOM    379  O   ALA A  22     -22.870  -5.297  -7.093  1.00  0.00           O  
ATOM    380  CB  ALA A  22     -22.373  -8.445  -6.273  1.00  0.00           C  
ATOM    381  H   ALA A  22     -24.291  -8.518  -4.607  1.00  0.00           H  
ATOM    382  HA  ALA A  22     -22.159  -6.662  -5.106  1.00  0.00           H  
ATOM    383 1HB  ALA A  22     -21.614  -8.159  -7.002  1.00  0.00           H  
ATOM    384 2HB  ALA A  22     -21.921  -9.074  -5.506  1.00  0.00           H  
ATOM    385 3HB  ALA A  22     -23.166  -8.998  -6.773  1.00  0.00           H  
ATOM    386  N   GLU A  23     -24.775  -6.524  -7.158  1.00  0.00           N  
ATOM    387  CA  GLU A  23     -25.379  -5.693  -8.193  1.00  0.00           C  
ATOM    388  C   GLU A  23     -25.601  -4.270  -7.697  1.00  0.00           C  
ATOM    389  O   GLU A  23     -25.283  -3.304  -8.390  1.00  0.00           O  
ATOM    390  CB  GLU A  23     -26.700  -6.307  -8.662  1.00  0.00           C  
ATOM    391  CG  GLU A  23     -27.347  -5.621  -9.857  1.00  0.00           C  
ATOM    392  CD  GLU A  23     -28.606  -6.305 -10.313  1.00  0.00           C  
ATOM    393  OE1 GLU A  23     -29.198  -5.847 -11.260  1.00  0.00           O  
ATOM    394  OE2 GLU A  23     -28.976  -7.286  -9.712  1.00  0.00           O  
ATOM    395  H   GLU A  23     -25.298  -7.304  -6.786  1.00  0.00           H  
ATOM    396  HA  GLU A  23     -24.695  -5.644  -9.041  1.00  0.00           H  
ATOM    397 1HB  GLU A  23     -26.540  -7.351  -8.932  1.00  0.00           H  
ATOM    398 2HB  GLU A  23     -27.421  -6.287  -7.845  1.00  0.00           H  
ATOM    399 1HG  GLU A  23     -27.583  -4.592  -9.588  1.00  0.00           H  
ATOM    400 2HG  GLU A  23     -26.633  -5.598 -10.679  1.00  0.00           H  
ATOM    401  N   ALA A  24     -26.128  -4.155  -6.441  1.00  0.00           N  
ATOM    402  CA  ALA A  24     -26.375  -2.831  -5.883  1.00  0.00           C  
ATOM    403  C   ALA A  24     -25.068  -2.096  -5.610  1.00  0.00           C  
ATOM    404  O   ALA A  24     -24.956  -0.896  -5.860  1.00  0.00           O  
ATOM    405  CB  ALA A  24     -27.201  -2.941  -4.610  1.00  0.00           C  
ATOM    406  H   ALA A  24     -26.351  -4.971  -5.889  1.00  0.00           H  
ATOM    407  HA  ALA A  24     -26.934  -2.252  -6.619  1.00  0.00           H  
ATOM    408 1HB  ALA A  24     -27.378  -1.945  -4.204  1.00  0.00           H  
ATOM    409 2HB  ALA A  24     -28.156  -3.416  -4.836  1.00  0.00           H  
ATOM    410 3HB  ALA A  24     -26.662  -3.540  -3.878  1.00  0.00           H  
ATOM    411  N   SER A  25     -24.050  -2.881  -5.148  1.00  0.00           N  
ATOM    412  CA  SER A  25     -22.746  -2.285  -4.884  1.00  0.00           C  
ATOM    413  C   SER A  25     -22.114  -1.755  -6.165  1.00  0.00           C  
ATOM    414  O   SER A  25     -21.521  -0.676  -6.176  1.00  0.00           O  
ATOM    415  CB  SER A  25     -21.843  -3.316  -4.236  1.00  0.00           C  
ATOM    416  OG  SER A  25     -20.586  -2.770  -3.945  1.00  0.00           O  
ATOM    417  H   SER A  25     -24.182  -3.869  -4.985  1.00  0.00           H  
ATOM    418  HA  SER A  25     -22.881  -1.446  -4.199  1.00  0.00           H  
ATOM    419 1HB  SER A  25     -22.306  -3.680  -3.319  1.00  0.00           H  
ATOM    420 2HB  SER A  25     -21.726  -4.168  -4.904  1.00  0.00           H  
ATOM    421  HG  SER A  25     -20.620  -1.857  -4.239  1.00  0.00           H  
ATOM    422  N   MET A  26     -22.296  -2.502  -7.279  1.00  0.00           N  
ATOM    423  CA  MET A  26     -21.775  -2.062  -8.568  1.00  0.00           C  
ATOM    424  C   MET A  26     -22.488  -0.805  -9.051  1.00  0.00           C  
ATOM    425  O   MET A  26     -21.864   0.102  -9.601  1.00  0.00           O  
ATOM    426  CB  MET A  26     -21.907  -3.164  -9.616  1.00  0.00           C  
ATOM    427  CG  MET A  26     -20.887  -4.283  -9.460  1.00  0.00           C  
ATOM    428  SD  MET A  26     -21.029  -5.538 -10.748  1.00  0.00           S  
ATOM    429  CE  MET A  26     -20.603  -4.582 -12.200  1.00  0.00           C  
ATOM    430  H   MET A  26     -22.798  -3.377  -7.224  1.00  0.00           H  
ATOM    431  HA  MET A  26     -20.718  -1.824  -8.451  1.00  0.00           H  
ATOM    432 1HB  MET A  26     -22.903  -3.601  -9.561  1.00  0.00           H  
ATOM    433 2HB  MET A  26     -21.793  -2.735 -10.612  1.00  0.00           H  
ATOM    434 1HG  MET A  26     -19.881  -3.866  -9.495  1.00  0.00           H  
ATOM    435 2HG  MET A  26     -21.022  -4.766  -8.492  1.00  0.00           H  
ATOM    436 1HE  MET A  26     -20.646  -5.221 -13.082  1.00  0.00           H  
ATOM    437 2HE  MET A  26     -21.309  -3.758 -12.313  1.00  0.00           H  
ATOM    438 3HE  MET A  26     -19.594  -4.183 -12.090  1.00  0.00           H  
ATOM    439  N   ARG A  27     -23.782  -0.768  -8.833  1.00  0.00           N  
ATOM    440  CA  ARG A  27     -24.535   0.421  -9.212  1.00  0.00           C  
ATOM    441  C   ARG A  27     -24.078   1.639  -8.420  1.00  0.00           C  
ATOM    442  O   ARG A  27     -23.970   2.739  -8.962  1.00  0.00           O  
ATOM    443  CB  ARG A  27     -26.030   0.204  -9.024  1.00  0.00           C  
ATOM    444  CG  ARG A  27     -26.626  -0.737 -10.059  1.00  0.00           C  
ATOM    445  CD  ARG A  27     -28.097  -0.868  -9.900  1.00  0.00           C  
ATOM    446  NE  ARG A  27     -28.786   0.380 -10.188  1.00  0.00           N  
ATOM    447  CZ  ARG A  27     -30.089   0.611  -9.933  1.00  0.00           C  
ATOM    448  NH1 ARG A  27     -30.828  -0.328  -9.385  1.00  0.00           N  
ATOM    449  NH2 ARG A  27     -30.624   1.781 -10.233  1.00  0.00           N  
ATOM    450  H   ARG A  27     -24.269  -1.544  -8.409  1.00  0.00           H  
ATOM    451  HA  ARG A  27     -24.348   0.628 -10.266  1.00  0.00           H  
ATOM    452 1HB  ARG A  27     -26.216  -0.206  -8.032  1.00  0.00           H  
ATOM    453 2HB  ARG A  27     -26.547   1.162  -9.085  1.00  0.00           H  
ATOM    454 1HG  ARG A  27     -26.422  -0.354 -11.059  1.00  0.00           H  
ATOM    455 2HG  ARG A  27     -26.180  -1.726  -9.951  1.00  0.00           H  
ATOM    456 1HD  ARG A  27     -28.470  -1.630 -10.584  1.00  0.00           H  
ATOM    457 2HD  ARG A  27     -28.328  -1.156  -8.875  1.00  0.00           H  
ATOM    458  HE  ARG A  27     -28.250   1.127 -10.609  1.00  0.00           H  
ATOM    459 1HH1 ARG A  27     -30.419  -1.223  -9.155  1.00  0.00           H  
ATOM    460 2HH1 ARG A  27     -31.804  -0.155  -9.194  1.00  0.00           H  
ATOM    461 1HH2 ARG A  27     -30.056   2.503 -10.654  1.00  0.00           H  
ATOM    462 2HH2 ARG A  27     -31.600   1.954 -10.042  1.00  0.00           H  
ATOM    463  N   VAL A  28     -23.801   1.428  -7.114  1.00  0.00           N  
ATOM    464  CA  VAL A  28     -23.295   2.531  -6.306  1.00  0.00           C  
ATOM    465  C   VAL A  28     -21.918   2.976  -6.782  1.00  0.00           C  
ATOM    466  O   VAL A  28     -21.612   4.168  -6.800  1.00  0.00           O  
ATOM    467  CB  VAL A  28     -23.273   2.163  -4.810  1.00  0.00           C  
ATOM    468  CG1 VAL A  28     -22.602   3.236  -3.966  1.00  0.00           C  
ATOM    469  CG2 VAL A  28     -24.699   1.919  -4.339  1.00  0.00           C  
ATOM    470  H   VAL A  28     -23.936   0.524  -6.684  1.00  0.00           H  
ATOM    471  HA  VAL A  28     -23.956   3.388  -6.438  1.00  0.00           H  
ATOM    472  HB  VAL A  28     -22.677   1.260  -4.676  1.00  0.00           H  
ATOM    473 1HG1 VAL A  28     -22.610   2.933  -2.919  1.00  0.00           H  
ATOM    474 2HG1 VAL A  28     -21.572   3.368  -4.297  1.00  0.00           H  
ATOM    475 3HG1 VAL A  28     -23.143   4.176  -4.075  1.00  0.00           H  
ATOM    476 1HG2 VAL A  28     -24.693   1.657  -3.281  1.00  0.00           H  
ATOM    477 2HG2 VAL A  28     -25.291   2.823  -4.486  1.00  0.00           H  
ATOM    478 3HG2 VAL A  28     -25.137   1.102  -4.912  1.00  0.00           H  
ATOM    479  N   SER A  29     -21.135   2.004  -7.291  1.00  0.00           N  
ATOM    480  CA  SER A  29     -19.839   2.358  -7.857  1.00  0.00           C  
ATOM    481  C   SER A  29     -19.998   3.257  -9.077  1.00  0.00           C  
ATOM    482  O   SER A  29     -19.262   4.229  -9.243  1.00  0.00           O  
ATOM    483  CB  SER A  29     -19.098   1.086  -8.218  1.00  0.00           C  
ATOM    484  OG  SER A  29     -17.833   1.369  -8.750  1.00  0.00           O  
ATOM    485  H   SER A  29     -21.424   1.036  -7.290  1.00  0.00           H  
ATOM    486  HA  SER A  29     -19.271   2.907  -7.105  1.00  0.00           H  
ATOM    487 1HB  SER A  29     -18.989   0.464  -7.330  1.00  0.00           H  
ATOM    488 2HB  SER A  29     -19.680   0.520  -8.944  1.00  0.00           H  
ATOM    489  HG  SER A  29     -17.754   2.326  -8.751  1.00  0.00           H  
ATOM    490  N   ASP A  30     -21.014   2.935  -9.911  1.00  0.00           N  
ATOM    491  CA  ASP A  30     -21.325   3.777 -11.060  1.00  0.00           C  
ATOM    492  C   ASP A  30     -21.800   5.156 -10.620  1.00  0.00           C  
ATOM    493  O   ASP A  30     -21.458   6.166 -11.236  1.00  0.00           O  
ATOM    494  CB  ASP A  30     -22.398   3.121 -11.933  1.00  0.00           C  
ATOM    495  CG  ASP A  30     -21.896   1.887 -12.671  1.00  0.00           C  
ATOM    496  OD1 ASP A  30     -22.708   1.089 -13.075  1.00  0.00           O  
ATOM    497  OD2 ASP A  30     -20.705   1.754 -12.822  1.00  0.00           O  
ATOM    498  H   ASP A  30     -21.567   2.106  -9.744  1.00  0.00           H  
ATOM    499  HA  ASP A  30     -20.419   3.899 -11.655  1.00  0.00           H  
ATOM    500 1HB  ASP A  30     -23.246   2.832 -11.312  1.00  0.00           H  
ATOM    501 2HB  ASP A  30     -22.760   3.841 -12.667  1.00  0.00           H  
ATOM    502  N   LEU A  31     -22.568   5.141  -9.430  1.00  0.00           N  
ATOM    503  CA  LEU A  31     -23.054   6.409  -8.902  1.00  0.00           C  
ATOM    504  C   LEU A  31     -21.905   7.273  -8.394  1.00  0.00           C  
ATOM    505  O   LEU A  31     -21.909   8.492  -8.564  1.00  0.00           O  
ATOM    506  CB  LEU A  31     -24.069   6.174  -7.777  1.00  0.00           C  
ATOM    507  CG  LEU A  31     -25.420   5.535  -8.124  1.00  0.00           C  
ATOM    508  CD1 LEU A  31     -26.233   5.343  -6.851  1.00  0.00           C  
ATOM    509  CD2 LEU A  31     -26.160   6.420  -9.117  1.00  0.00           C  
ATOM    510  H   LEU A  31     -22.788   4.287  -8.939  1.00  0.00           H  
ATOM    511  HA  LEU A  31     -23.548   6.952  -9.707  1.00  0.00           H  
ATOM    512 1HB  LEU A  31     -23.614   5.529  -7.028  1.00  0.00           H  
ATOM    513 2HB  LEU A  31     -24.299   7.132  -7.310  1.00  0.00           H  
ATOM    514  HG  LEU A  31     -25.255   4.552  -8.566  1.00  0.00           H  
ATOM    515 1HD1 LEU A  31     -27.193   4.889  -7.097  1.00  0.00           H  
ATOM    516 2HD1 LEU A  31     -25.689   4.692  -6.167  1.00  0.00           H  
ATOM    517 3HD1 LEU A  31     -26.400   6.310  -6.377  1.00  0.00           H  
ATOM    518 1HD2 LEU A  31     -27.120   5.966  -9.364  1.00  0.00           H  
ATOM    519 2HD2 LEU A  31     -26.327   7.403  -8.675  1.00  0.00           H  
ATOM    520 3HD2 LEU A  31     -25.564   6.526 -10.024  1.00  0.00           H  
ATOM    521  N   ILE A  32     -20.787   6.558  -7.871  1.00  0.00           N  
ATOM    522  CA  ILE A  32     -19.603   7.286  -7.433  1.00  0.00           C  
ATOM    523  C   ILE A  32     -18.893   7.943  -8.610  1.00  0.00           C  
ATOM    524  O   ILE A  32     -18.533   9.119  -8.552  1.00  0.00           O  
ATOM    525  CB  ILE A  32     -18.628   6.351  -6.693  1.00  0.00           C  
ATOM    526  CG1 ILE A  32     -19.217   5.910  -5.351  1.00  0.00           C  
ATOM    527  CG2 ILE A  32     -17.287   7.039  -6.490  1.00  0.00           C  
ATOM    528  CD1 ILE A  32     -18.418   4.828  -4.660  1.00  0.00           C  
ATOM    529  H   ILE A  32     -20.800   5.551  -7.798  1.00  0.00           H  
ATOM    530  HA  ILE A  32     -19.915   8.072  -6.747  1.00  0.00           H  
ATOM    531  HB  ILE A  32     -18.477   5.445  -7.279  1.00  0.00           H  
ATOM    532 1HG1 ILE A  32     -19.280   6.768  -4.682  1.00  0.00           H  
ATOM    533 2HG1 ILE A  32     -20.231   5.539  -5.503  1.00  0.00           H  
ATOM    534 1HG2 ILE A  32     -16.609   6.366  -5.965  1.00  0.00           H  
ATOM    535 2HG2 ILE A  32     -16.862   7.300  -7.458  1.00  0.00           H  
ATOM    536 3HG2 ILE A  32     -17.428   7.945  -5.900  1.00  0.00           H  
ATOM    537 1HD1 ILE A  32     -18.898   4.568  -3.716  1.00  0.00           H  
ATOM    538 2HD1 ILE A  32     -18.372   3.945  -5.299  1.00  0.00           H  
ATOM    539 3HD1 ILE A  32     -17.409   5.189  -4.466  1.00  0.00           H  
ATOM    540  N   TYR A  33     -18.845   7.170  -9.727  1.00  0.00           N  
ATOM    541  CA  TYR A  33     -18.213   7.682 -10.937  1.00  0.00           C  
ATOM    542  C   TYR A  33     -18.986   8.866 -11.503  1.00  0.00           C  
ATOM    543  O   TYR A  33     -18.399   9.883 -11.873  1.00  0.00           O  
ATOM    544  CB  TYR A  33     -18.117   6.549 -11.961  1.00  0.00           C  
ATOM    545  CG  TYR A  33     -17.459   6.951 -13.262  1.00  0.00           C  
ATOM    546  CD1 TYR A  33     -18.230   7.143 -14.400  1.00  0.00           C  
ATOM    547  CD2 TYR A  33     -16.085   7.129 -13.318  1.00  0.00           C  
ATOM    548  CE1 TYR A  33     -17.629   7.511 -15.588  1.00  0.00           C  
ATOM    549  CE2 TYR A  33     -15.484   7.496 -14.507  1.00  0.00           C  
ATOM    550  CZ  TYR A  33     -16.256   7.687 -15.640  1.00  0.00           C  
ATOM    551  OH  TYR A  33     -15.657   8.053 -16.824  1.00  0.00           O  
ATOM    552  H   TYR A  33     -19.242   6.241  -9.734  1.00  0.00           H  
ATOM    553  HA  TYR A  33     -17.211   8.028 -10.684  1.00  0.00           H  
ATOM    554 1HB  TYR A  33     -17.549   5.721 -11.535  1.00  0.00           H  
ATOM    555 2HB  TYR A  33     -19.116   6.178 -12.188  1.00  0.00           H  
ATOM    556  HD1 TYR A  33     -19.310   7.003 -14.356  1.00  0.00           H  
ATOM    557  HD2 TYR A  33     -15.479   6.978 -12.425  1.00  0.00           H  
ATOM    558  HE1 TYR A  33     -18.235   7.662 -16.481  1.00  0.00           H  
ATOM    559  HE2 TYR A  33     -14.403   7.634 -14.552  1.00  0.00           H  
ATOM    560  HH  TYR A  33     -14.709   8.132 -16.691  1.00  0.00           H  
ATOM    561  N   GLU A  34     -20.381   8.783 -11.438  1.00  0.00           N  
ATOM    562  CA  GLU A  34     -21.219   9.856 -11.958  1.00  0.00           C  
ATOM    563  C   GLU A  34     -21.173  11.079 -11.050  1.00  0.00           C  
ATOM    564  O   GLU A  34     -21.154  12.215 -11.523  1.00  0.00           O  
ATOM    565  CB  GLU A  34     -22.666   9.384 -12.121  1.00  0.00           C  
ATOM    566  CG  GLU A  34     -22.898   8.430 -13.284  1.00  0.00           C  
ATOM    567  CD  GLU A  34     -22.635   9.064 -14.621  1.00  0.00           C  
ATOM    568  OE1 GLU A  34     -22.042   8.422 -15.455  1.00  0.00           O  
ATOM    569  OE2 GLU A  34     -23.027  10.191 -14.810  1.00  0.00           O  
ATOM    570  H   GLU A  34     -20.820   7.972 -11.027  1.00  0.00           H  
ATOM    571  HA  GLU A  34     -20.838  10.149 -12.937  1.00  0.00           H  
ATOM    572 1HB  GLU A  34     -22.989   8.880 -11.210  1.00  0.00           H  
ATOM    573 2HB  GLU A  34     -23.316  10.247 -12.266  1.00  0.00           H  
ATOM    574 1HG  GLU A  34     -22.243   7.567 -13.169  1.00  0.00           H  
ATOM    575 2HG  GLU A  34     -23.928   8.077 -13.251  1.00  0.00           H  
ATOM    576  N   PHE A  35     -21.211  10.863  -9.698  1.00  0.00           N  
ATOM    577  CA  PHE A  35     -21.125  11.963  -8.745  1.00  0.00           C  
ATOM    578  C   PHE A  35     -19.805  12.711  -8.884  1.00  0.00           C  
ATOM    579  O   PHE A  35     -19.772  13.941  -8.853  1.00  0.00           O  
ATOM    580  CB  PHE A  35     -21.292  11.443  -7.316  1.00  0.00           C  
ATOM    581  CG  PHE A  35     -21.151  12.525  -6.283  1.00  0.00           C  
ATOM    582  CD1 PHE A  35     -19.960  12.693  -5.592  1.00  0.00           C  
ATOM    583  CD2 PHE A  35     -22.209  13.376  -6.000  1.00  0.00           C  
ATOM    584  CE1 PHE A  35     -19.830  13.688  -4.642  1.00  0.00           C  
ATOM    585  CE2 PHE A  35     -22.081  14.371  -5.051  1.00  0.00           C  
ATOM    586  CZ  PHE A  35     -20.891  14.527  -4.371  1.00  0.00           C  
ATOM    587  H   PHE A  35     -21.301   9.918  -9.352  1.00  0.00           H  
ATOM    588  HA  PHE A  35     -21.930  12.668  -8.957  1.00  0.00           H  
ATOM    589 1HB  PHE A  35     -22.274  10.983  -7.209  1.00  0.00           H  
ATOM    590 2HB  PHE A  35     -20.547  10.673  -7.120  1.00  0.00           H  
ATOM    591  HD1 PHE A  35     -19.122  12.030  -5.807  1.00  0.00           H  
ATOM    592  HD2 PHE A  35     -23.150  13.253  -6.537  1.00  0.00           H  
ATOM    593  HE1 PHE A  35     -18.889  13.810  -4.107  1.00  0.00           H  
ATOM    594  HE2 PHE A  35     -22.920  15.033  -4.838  1.00  0.00           H  
ATOM    595  HZ  PHE A  35     -20.790  15.310  -3.621  1.00  0.00           H  
ATOM    596  N   MET A  36     -18.806  11.893  -9.151  1.00  0.00           N  
ATOM    597  CA  MET A  36     -17.486  12.484  -9.343  1.00  0.00           C  
ATOM    598  C   MET A  36     -17.413  13.253 -10.656  1.00  0.00           C  
ATOM    599  O   MET A  36     -16.749  14.286 -10.746  1.00  0.00           O  
ATOM    600  CB  MET A  36     -16.410  11.401  -9.316  1.00  0.00           C  
ATOM    601  CG  MET A  36     -16.237  10.769  -7.942  1.00  0.00           C  
ATOM    602  SD  MET A  36     -14.899   9.560  -7.896  1.00  0.00           S  
ATOM    603  CE  MET A  36     -13.508  10.575  -8.386  1.00  0.00           C  
ATOM    604  H   MET A  36     -18.912  10.892  -9.227  1.00  0.00           H  
ATOM    605  HA  MET A  36     -17.298  13.183  -8.528  1.00  0.00           H  
ATOM    606 1HB  MET A  36     -16.664  10.618 -10.029  1.00  0.00           H  
ATOM    607 2HB  MET A  36     -15.455  11.828  -9.625  1.00  0.00           H  
ATOM    608 1HG  MET A  36     -16.025  11.546  -7.208  1.00  0.00           H  
ATOM    609 2HG  MET A  36     -17.162  10.270  -7.652  1.00  0.00           H  
ATOM    610 1HE  MET A  36     -12.603   9.967  -8.405  1.00  0.00           H  
ATOM    611 2HE  MET A  36     -13.690  10.987  -9.379  1.00  0.00           H  
ATOM    612 3HE  MET A  36     -13.383  11.390  -7.673  1.00  0.00           H  
ATOM    613  N   LYS A  37     -18.134  12.740 -11.683  1.00  0.00           N  
ATOM    614  CA  LYS A  37     -18.106  13.382 -12.992  1.00  0.00           C  
ATOM    615  C   LYS A  37     -19.040  14.584 -13.036  1.00  0.00           C  
ATOM    616  O   LYS A  37     -18.676  15.647 -13.538  1.00  0.00           O  
ATOM    617  CB  LYS A  37     -18.490  12.357 -14.061  1.00  0.00           C  
ATOM    618  CG  LYS A  37     -18.330  12.830 -15.500  1.00  0.00           C  
ATOM    619  CD  LYS A  37     -18.653  11.719 -16.486  1.00  0.00           C  
ATOM    620  CE  LYS A  37     -18.531  12.201 -17.924  1.00  0.00           C  
ATOM    621  NZ  LYS A  37     -18.854  11.125 -18.901  1.00  0.00           N  
ATOM    622  H   LYS A  37     -18.696  11.911 -11.554  1.00  0.00           H  
ATOM    623  HA  LYS A  37     -17.093  13.738 -13.181  1.00  0.00           H  
ATOM    624 1HB  LYS A  37     -17.880  11.461 -13.942  1.00  0.00           H  
ATOM    625 2HB  LYS A  37     -19.532  12.064 -13.927  1.00  0.00           H  
ATOM    626 1HG  LYS A  37     -18.998  13.672 -15.683  1.00  0.00           H  
ATOM    627 2HG  LYS A  37     -17.305  13.161 -15.662  1.00  0.00           H  
ATOM    628 1HD  LYS A  37     -17.967  10.885 -16.332  1.00  0.00           H  
ATOM    629 2HD  LYS A  37     -19.670  11.367 -16.316  1.00  0.00           H  
ATOM    630 1HE  LYS A  37     -19.209  13.037 -18.086  1.00  0.00           H  
ATOM    631 2HE  LYS A  37     -17.514  12.546 -18.107  1.00  0.00           H  
ATOM    632 1HZ  LYS A  37     -18.761  11.484 -19.841  1.00  0.00           H  
ATOM    633 2HZ  LYS A  37     -18.218  10.350 -18.772  1.00  0.00           H  
ATOM    634 3HZ  LYS A  37     -19.802  10.810 -18.754  1.00  0.00           H  
ATOM    635  N   LYS A  38     -20.183  14.640 -12.393  1.00  0.00           N  
ATOM    636  CA  LYS A  38     -21.207  15.659 -12.590  1.00  0.00           C  
ATOM    637  C   LYS A  38     -21.452  16.448 -11.311  1.00  0.00           C  
ATOM    638  O   LYS A  38     -22.057  17.520 -11.337  1.00  0.00           O  
ATOM    639  CB  LYS A  38     -22.518  15.016 -13.044  1.00  0.00           C  
ATOM    640  CG  LYS A  38     -22.462  14.307 -14.391  1.00  0.00           C  
ATOM    641  CD  LYS A  38     -23.805  13.685 -14.744  1.00  0.00           C  
ATOM    642  CE  LYS A  38     -23.735  12.927 -16.061  1.00  0.00           C  
ATOM    643  NZ  LYS A  38     -25.031  12.278 -16.400  1.00  0.00           N  
ATOM    644  H   LYS A  38     -20.341  13.909 -11.715  1.00  0.00           H  
ATOM    645  HA  LYS A  38     -20.867  16.345 -13.366  1.00  0.00           H  
ATOM    646 1HB  LYS A  38     -22.840  14.284 -12.303  1.00  0.00           H  
ATOM    647 2HB  LYS A  38     -23.294  15.779 -13.109  1.00  0.00           H  
ATOM    648 1HG  LYS A  38     -22.187  15.022 -15.167  1.00  0.00           H  
ATOM    649 2HG  LYS A  38     -21.706  13.524 -14.358  1.00  0.00           H  
ATOM    650 1HD  LYS A  38     -24.107  12.997 -13.953  1.00  0.00           H  
ATOM    651 2HD  LYS A  38     -24.558  14.468 -14.826  1.00  0.00           H  
ATOM    652 1HE  LYS A  38     -23.467  13.614 -16.862  1.00  0.00           H  
ATOM    653 2HE  LYS A  38     -22.965  12.159 -15.998  1.00  0.00           H  
ATOM    654 1HZ  LYS A  38     -24.942  11.786 -17.278  1.00  0.00           H  
ATOM    655 2HZ  LYS A  38     -25.281  11.624 -15.672  1.00  0.00           H  
ATOM    656 3HZ  LYS A  38     -25.750  12.983 -16.480  1.00  0.00           H  
ATOM    657  N   GLY A  39     -21.111  15.930 -10.093  1.00  0.00           N  
ATOM    658  CA  GLY A  39     -21.385  16.612  -8.833  1.00  0.00           C  
ATOM    659  C   GLY A  39     -22.879  16.645  -8.538  1.00  0.00           C  
ATOM    660  O   GLY A  39     -23.359  17.518  -7.816  1.00  0.00           O  
ATOM    661  H   GLY A  39     -20.648  15.032 -10.076  1.00  0.00           H  
ATOM    662 1HA  GLY A  39     -20.862  16.104  -8.023  1.00  0.00           H  
ATOM    663 2HA  GLY A  39     -20.997  17.629  -8.878  1.00  0.00           H  
ATOM    664  N   ASP A  40     -23.616  15.749  -9.095  1.00  0.00           N  
ATOM    665  CA  ASP A  40     -25.055  15.716  -8.866  1.00  0.00           C  
ATOM    666  C   ASP A  40     -25.384  15.101  -7.512  1.00  0.00           C  
ATOM    667  O   ASP A  40     -25.253  13.892  -7.320  1.00  0.00           O  
ATOM    668  CB  ASP A  40     -25.738  14.932  -9.989  1.00  0.00           C  
ATOM    669  CG  ASP A  40     -27.259  15.012  -9.966  1.00  0.00           C  
ATOM    670  OD1 ASP A  40     -27.872  14.565 -10.906  1.00  0.00           O  
ATOM    671  OD2 ASP A  40     -27.792  15.520  -9.008  1.00  0.00           O  
ATOM    672  H   ASP A  40     -23.198  15.057  -9.700  1.00  0.00           H  
ATOM    673  HA  ASP A  40     -25.429  16.740  -8.869  1.00  0.00           H  
ATOM    674 1HB  ASP A  40     -25.395  15.305 -10.954  1.00  0.00           H  
ATOM    675 2HB  ASP A  40     -25.454  13.881  -9.924  1.00  0.00           H  
ATOM    676  N   GLU A  41     -25.873  16.022  -6.638  1.00  0.00           N  
ATOM    677  CA  GLU A  41     -26.141  15.615  -5.264  1.00  0.00           C  
ATOM    678  C   GLU A  41     -27.377  14.729  -5.183  1.00  0.00           C  
ATOM    679  O   GLU A  41     -27.616  14.072  -4.170  1.00  0.00           O  
ATOM    680  CB  GLU A  41     -26.310  16.842  -4.365  1.00  0.00           C  
ATOM    681  CG  GLU A  41     -25.053  17.694  -4.260  1.00  0.00           C  
ATOM    682  CD  GLU A  41     -25.222  18.877  -3.347  1.00  0.00           C  
ATOM    683  OE1 GLU A  41     -24.281  19.616  -3.183  1.00  0.00           O  
ATOM    684  OE2 GLU A  41     -26.294  19.041  -2.814  1.00  0.00           O  
ATOM    685  H   GLU A  41     -26.055  16.977  -6.913  1.00  0.00           H  
ATOM    686  HA  GLU A  41     -25.292  15.033  -4.904  1.00  0.00           H  
ATOM    687 1HB  GLU A  41     -27.117  17.466  -4.749  1.00  0.00           H  
ATOM    688 2HB  GLU A  41     -26.593  16.522  -3.362  1.00  0.00           H  
ATOM    689 1HG  GLU A  41     -24.237  17.075  -3.887  1.00  0.00           H  
ATOM    690 2HG  GLU A  41     -24.780  18.045  -5.254  1.00  0.00           H  
ATOM    691  N   ARG A  42     -28.173  14.690  -6.331  1.00  0.00           N  
ATOM    692  CA  ARG A  42     -29.335  13.810  -6.347  1.00  0.00           C  
ATOM    693  C   ARG A  42     -28.918  12.345  -6.338  1.00  0.00           C  
ATOM    694  O   ARG A  42     -29.718  11.464  -6.023  1.00  0.00           O  
ATOM    695  CB  ARG A  42     -30.203  14.087  -7.566  1.00  0.00           C  
ATOM    696  CG  ARG A  42     -30.884  15.446  -7.531  1.00  0.00           C  
ATOM    697  CD  ARG A  42     -31.723  15.671  -8.736  1.00  0.00           C  
ATOM    698  NE  ARG A  42     -30.920  15.790  -9.942  1.00  0.00           N  
ATOM    699  CZ  ARG A  42     -31.422  15.949 -11.183  1.00  0.00           C  
ATOM    700  NH1 ARG A  42     -32.722  16.005 -11.364  1.00  0.00           N  
ATOM    701  NH2 ARG A  42     -30.606  16.048 -12.217  1.00  0.00           N  
ATOM    702  H   ARG A  42     -27.969  15.250  -7.146  1.00  0.00           H  
ATOM    703  HA  ARG A  42     -29.926  14.000  -5.450  1.00  0.00           H  
ATOM    704 1HB  ARG A  42     -29.593  14.033  -8.467  1.00  0.00           H  
ATOM    705 2HB  ARG A  42     -30.973  13.320  -7.646  1.00  0.00           H  
ATOM    706 1HG  ARG A  42     -31.524  15.510  -6.651  1.00  0.00           H  
ATOM    707 2HG  ARG A  42     -30.128  16.231  -7.488  1.00  0.00           H  
ATOM    708 1HD  ARG A  42     -32.408  14.833  -8.864  1.00  0.00           H  
ATOM    709 2HD  ARG A  42     -32.294  16.591  -8.615  1.00  0.00           H  
ATOM    710  HE  ARG A  42     -29.914  15.751  -9.843  1.00  0.00           H  
ATOM    711 1HH1 ARG A  42     -33.346  15.929 -10.573  1.00  0.00           H  
ATOM    712 2HH1 ARG A  42     -33.098  16.124 -12.294  1.00  0.00           H  
ATOM    713 1HH2 ARG A  42     -29.606  16.005 -12.077  1.00  0.00           H  
ATOM    714 2HH2 ARG A  42     -30.981  16.167 -13.146  1.00  0.00           H  
ATOM    715  N   LEU A  43     -27.557  12.105  -6.586  1.00  0.00           N  
ATOM    716  CA  LEU A  43     -27.051  10.739  -6.633  1.00  0.00           C  
ATOM    717  C   LEU A  43     -26.988  10.125  -5.239  1.00  0.00           C  
ATOM    718  O   LEU A  43     -27.081   8.908  -5.080  1.00  0.00           O  
ATOM    719  CB  LEU A  43     -25.698  10.721  -7.355  1.00  0.00           C  
ATOM    720  CG  LEU A  43     -25.706  11.119  -8.837  1.00  0.00           C  
ATOM    721  CD1 LEU A  43     -24.273  11.232  -9.340  1.00  0.00           C  
ATOM    722  CD2 LEU A  43     -26.487  10.087  -9.636  1.00  0.00           C  
ATOM    723  H   LEU A  43     -26.917  12.872  -6.734  1.00  0.00           H  
ATOM    724  HA  LEU A  43     -27.761  10.126  -7.188  1.00  0.00           H  
ATOM    725 1HB  LEU A  43     -25.021  11.402  -6.841  1.00  0.00           H  
ATOM    726 2HB  LEU A  43     -25.284   9.715  -7.293  1.00  0.00           H  
ATOM    727  HG  LEU A  43     -26.176  12.096  -8.949  1.00  0.00           H  
ATOM    728 1HD1 LEU A  43     -24.278  11.515 -10.393  1.00  0.00           H  
ATOM    729 2HD1 LEU A  43     -23.744  11.991  -8.764  1.00  0.00           H  
ATOM    730 3HD1 LEU A  43     -23.770  10.272  -9.225  1.00  0.00           H  
ATOM    731 1HD2 LEU A  43     -26.493  10.370 -10.689  1.00  0.00           H  
ATOM    732 2HD2 LEU A  43     -26.017   9.110  -9.526  1.00  0.00           H  
ATOM    733 3HD2 LEU A  43     -27.512  10.040  -9.267  1.00  0.00           H  
ATOM    734  N   LEU A  44     -26.817  10.992  -4.178  1.00  0.00           N  
ATOM    735  CA  LEU A  44     -26.863  10.485  -2.812  1.00  0.00           C  
ATOM    736  C   LEU A  44     -28.221   9.866  -2.499  1.00  0.00           C  
ATOM    737  O   LEU A  44     -28.303   8.808  -1.876  1.00  0.00           O  
ATOM    738  CB  LEU A  44     -26.545  11.607  -1.816  1.00  0.00           C  
ATOM    739  CG  LEU A  44     -26.587  11.255  -0.323  1.00  0.00           C  
ATOM    740  CD1 LEU A  44     -25.583  10.147  -0.033  1.00  0.00           C  
ATOM    741  CD2 LEU A  44     -26.284  12.497   0.501  1.00  0.00           C  
ATOM    742  H   LEU A  44     -26.660  11.978  -4.332  1.00  0.00           H  
ATOM    743  HA  LEU A  44     -26.112   9.702  -2.708  1.00  0.00           H  
ATOM    744 1HB  LEU A  44     -25.544  11.983  -2.024  1.00  0.00           H  
ATOM    745 2HB  LEU A  44     -27.255  12.420  -1.969  1.00  0.00           H  
ATOM    746  HG  LEU A  44     -27.578  10.881  -0.065  1.00  0.00           H  
ATOM    747 1HD1 LEU A  44     -25.613   9.897   1.028  1.00  0.00           H  
ATOM    748 2HD1 LEU A  44     -25.836   9.264  -0.620  1.00  0.00           H  
ATOM    749 3HD1 LEU A  44     -24.582  10.485  -0.297  1.00  0.00           H  
ATOM    750 1HD2 LEU A  44     -26.315  12.246   1.562  1.00  0.00           H  
ATOM    751 2HD2 LEU A  44     -25.292  12.871   0.245  1.00  0.00           H  
ATOM    752 3HD2 LEU A  44     -27.027  13.265   0.288  1.00  0.00           H  
ATOM    753  N   GLU A  45     -29.309  10.566  -2.976  1.00  0.00           N  
ATOM    754  CA  GLU A  45     -30.662  10.057  -2.791  1.00  0.00           C  
ATOM    755  C   GLU A  45     -30.840   8.705  -3.470  1.00  0.00           C  
ATOM    756  O   GLU A  45     -31.449   7.793  -2.910  1.00  0.00           O  
ATOM    757  CB  GLU A  45     -31.687  11.057  -3.331  1.00  0.00           C  
ATOM    758  CG  GLU A  45     -31.751  12.354  -2.536  1.00  0.00           C  
ATOM    759  CD  GLU A  45     -32.665  13.375  -3.155  1.00  0.00           C  
ATOM    760  OE1 GLU A  45     -32.733  14.468  -2.648  1.00  0.00           O  
ATOM    761  OE2 GLU A  45     -33.296  13.060  -4.137  1.00  0.00           O  
ATOM    762  H   GLU A  45     -29.175  11.442  -3.460  1.00  0.00           H  
ATOM    763  HA  GLU A  45     -30.837   9.920  -1.723  1.00  0.00           H  
ATOM    764 1HB  GLU A  45     -31.447  11.302  -4.366  1.00  0.00           H  
ATOM    765 2HB  GLU A  45     -32.678  10.602  -3.324  1.00  0.00           H  
ATOM    766 1HG  GLU A  45     -32.101  12.133  -1.528  1.00  0.00           H  
ATOM    767 2HG  GLU A  45     -30.748  12.771  -2.459  1.00  0.00           H  
ATOM    768  N   GLU A  46     -30.175   8.578  -4.637  1.00  0.00           N  
ATOM    769  CA  GLU A  46     -30.271   7.312  -5.354  1.00  0.00           C  
ATOM    770  C   GLU A  46     -29.526   6.205  -4.620  1.00  0.00           C  
ATOM    771  O   GLU A  46     -30.013   5.080  -4.514  1.00  0.00           O  
ATOM    772  CB  GLU A  46     -29.745   7.473  -6.782  1.00  0.00           C  
ATOM    773  CG  GLU A  46     -29.963   6.247  -7.658  1.00  0.00           C  
ATOM    774  CD  GLU A  46     -29.617   6.490  -9.101  1.00  0.00           C  
ATOM    775  OE1 GLU A  46     -29.658   5.558  -9.867  1.00  0.00           O  
ATOM    776  OE2 GLU A  46     -29.310   7.610  -9.437  1.00  0.00           O  
ATOM    777  H   GLU A  46     -29.617   9.324  -5.028  1.00  0.00           H  
ATOM    778  HA  GLU A  46     -31.320   7.017  -5.397  1.00  0.00           H  
ATOM    779 1HB  GLU A  46     -30.236   8.323  -7.257  1.00  0.00           H  
ATOM    780 2HB  GLU A  46     -28.676   7.686  -6.754  1.00  0.00           H  
ATOM    781 1HG  GLU A  46     -29.348   5.430  -7.281  1.00  0.00           H  
ATOM    782 2HG  GLU A  46     -31.006   5.943  -7.586  1.00  0.00           H  
ATOM    783  N   ALA A  47     -28.307   6.555  -4.085  1.00  0.00           N  
ATOM    784  CA  ALA A  47     -27.540   5.574  -3.326  1.00  0.00           C  
ATOM    785  C   ALA A  47     -28.284   5.147  -2.068  1.00  0.00           C  
ATOM    786  O   ALA A  47     -28.328   3.964  -1.732  1.00  0.00           O  
ATOM    787  CB  ALA A  47     -26.173   6.137  -2.966  1.00  0.00           C  
ATOM    788  H   ALA A  47     -27.931   7.484  -4.209  1.00  0.00           H  
ATOM    789  HA  ALA A  47     -27.406   4.692  -3.952  1.00  0.00           H  
ATOM    790 1HB  ALA A  47     -25.611   5.394  -2.400  1.00  0.00           H  
ATOM    791 2HB  ALA A  47     -25.630   6.385  -3.878  1.00  0.00           H  
ATOM    792 3HB  ALA A  47     -26.297   7.035  -2.363  1.00  0.00           H  
ATOM    793  N   GLU A  48     -28.989   6.136  -1.449  1.00  0.00           N  
ATOM    794  CA  GLU A  48     -29.776   5.852  -0.255  1.00  0.00           C  
ATOM    795  C   GLU A  48     -30.995   5.001  -0.588  1.00  0.00           C  
ATOM    796  O   GLU A  48     -31.368   4.110   0.174  1.00  0.00           O  
ATOM    797  CB  GLU A  48     -30.205   7.152   0.428  1.00  0.00           C  
ATOM    798  CG  GLU A  48     -29.064   7.859   1.147  1.00  0.00           C  
ATOM    799  CD  GLU A  48     -29.455   9.210   1.677  1.00  0.00           C  
ATOM    800  OE1 GLU A  48     -28.858   9.649   2.630  1.00  0.00           O  
ATOM    801  OE2 GLU A  48     -30.352   9.805   1.128  1.00  0.00           O  
ATOM    802  H   GLU A  48     -28.972   7.077  -1.814  1.00  0.00           H  
ATOM    803  HA  GLU A  48     -29.158   5.282   0.439  1.00  0.00           H  
ATOM    804 1HB  GLU A  48     -30.620   7.834  -0.315  1.00  0.00           H  
ATOM    805 2HB  GLU A  48     -30.991   6.940   1.153  1.00  0.00           H  
ATOM    806 1HG  GLU A  48     -28.732   7.238   1.978  1.00  0.00           H  
ATOM    807 2HG  GLU A  48     -28.229   7.972   0.457  1.00  0.00           H  
ATOM    808  N   ARG A  49     -31.598   5.293  -1.762  1.00  0.00           N  
ATOM    809  CA  ARG A  49     -32.741   4.496  -2.193  1.00  0.00           C  
ATOM    810  C   ARG A  49     -32.340   3.047  -2.441  1.00  0.00           C  
ATOM    811  O   ARG A  49     -33.060   2.121  -2.066  1.00  0.00           O  
ATOM    812  CB  ARG A  49     -33.353   5.090  -3.453  1.00  0.00           C  
ATOM    813  CG  ARG A  49     -34.663   4.447  -3.880  1.00  0.00           C  
ATOM    814  CD  ARG A  49     -35.218   5.089  -5.099  1.00  0.00           C  
ATOM    815  NE  ARG A  49     -34.304   4.995  -6.226  1.00  0.00           N  
ATOM    816  CZ  ARG A  49     -34.414   4.101  -7.227  1.00  0.00           C  
ATOM    817  NH1 ARG A  49     -35.401   3.232  -7.228  1.00  0.00           N  
ATOM    818  NH2 ARG A  49     -33.530   4.096  -8.209  1.00  0.00           N  
ATOM    819  H   ARG A  49     -31.277   6.050  -2.349  1.00  0.00           H  
ATOM    820  HA  ARG A  49     -33.490   4.508  -1.400  1.00  0.00           H  
ATOM    821 1HB  ARG A  49     -33.537   6.153  -3.302  1.00  0.00           H  
ATOM    822 2HB  ARG A  49     -32.649   4.994  -4.280  1.00  0.00           H  
ATOM    823 1HG  ARG A  49     -34.497   3.391  -4.094  1.00  0.00           H  
ATOM    824 2HG  ARG A  49     -35.395   4.544  -3.077  1.00  0.00           H  
ATOM    825 1HD  ARG A  49     -36.151   4.599  -5.375  1.00  0.00           H  
ATOM    826 2HD  ARG A  49     -35.407   6.143  -4.901  1.00  0.00           H  
ATOM    827  HE  ARG A  49     -33.531   5.647  -6.260  1.00  0.00           H  
ATOM    828 1HH1 ARG A  49     -36.077   3.235  -6.477  1.00  0.00           H  
ATOM    829 2HH1 ARG A  49     -35.483   2.562  -7.979  1.00  0.00           H  
ATOM    830 1HH2 ARG A  49     -32.771   4.763  -8.209  1.00  0.00           H  
ATOM    831 2HH2 ARG A  49     -33.613   3.426  -8.959  1.00  0.00           H  
ATOM    832  N   LEU A  50     -31.077   2.873  -3.031  1.00  0.00           N  
ATOM    833  CA  LEU A  50     -30.592   1.522  -3.286  1.00  0.00           C  
ATOM    834  C   LEU A  50     -30.331   0.774  -1.983  1.00  0.00           C  
ATOM    835  O   LEU A  50     -30.656  -0.407  -1.858  1.00  0.00           O  
ATOM    836  CB  LEU A  50     -29.319   1.552  -4.141  1.00  0.00           C  
ATOM    837  CG  LEU A  50     -29.486   1.840  -5.638  1.00  0.00           C  
ATOM    838  CD1 LEU A  50     -28.121   2.099  -6.262  1.00  0.00           C  
ATOM    839  CD2 LEU A  50     -30.179   0.663  -6.308  1.00  0.00           C  
ATOM    840  H   LEU A  50     -30.496   3.660  -3.283  1.00  0.00           H  
ATOM    841  HA  LEU A  50     -31.361   0.976  -3.831  1.00  0.00           H  
ATOM    842 1HB  LEU A  50     -28.652   2.316  -3.744  1.00  0.00           H  
ATOM    843 2HB  LEU A  50     -28.822   0.586  -4.058  1.00  0.00           H  
ATOM    844  HG  LEU A  50     -30.088   2.739  -5.771  1.00  0.00           H  
ATOM    845 1HD1 LEU A  50     -28.240   2.304  -7.326  1.00  0.00           H  
ATOM    846 2HD1 LEU A  50     -27.657   2.958  -5.778  1.00  0.00           H  
ATOM    847 3HD1 LEU A  50     -27.489   1.222  -6.130  1.00  0.00           H  
ATOM    848 1HD2 LEU A  50     -30.298   0.869  -7.372  1.00  0.00           H  
ATOM    849 2HD2 LEU A  50     -29.577  -0.236  -6.177  1.00  0.00           H  
ATOM    850 3HD2 LEU A  50     -31.159   0.512  -5.856  1.00  0.00           H  
ATOM    851  N   LEU A  51     -29.843   1.517  -0.982  1.00  0.00           N  
ATOM    852  CA  LEU A  51     -29.594   0.902   0.317  1.00  0.00           C  
ATOM    853  C   LEU A  51     -30.900   0.513   1.002  1.00  0.00           C  
ATOM    854  O   LEU A  51     -31.024  -0.583   1.547  1.00  0.00           O  
ATOM    855  CB  LEU A  51     -28.783   1.848   1.210  1.00  0.00           C  
ATOM    856  CG  LEU A  51     -28.419   1.350   2.615  1.00  0.00           C  
ATOM    857  CD1 LEU A  51     -27.549   0.105   2.503  1.00  0.00           C  
ATOM    858  CD2 LEU A  51     -27.698   2.454   3.374  1.00  0.00           C  
ATOM    859  H   LEU A  51     -29.643   2.499  -1.108  1.00  0.00           H  
ATOM    860  HA  LEU A  51     -29.019  -0.011   0.163  1.00  0.00           H  
ATOM    861 1HB  LEU A  51     -27.847   2.084   0.706  1.00  0.00           H  
ATOM    862 2HB  LEU A  51     -29.346   2.773   1.338  1.00  0.00           H  
ATOM    863  HG  LEU A  51     -29.328   1.075   3.151  1.00  0.00           H  
ATOM    864 1HD1 LEU A  51     -27.290  -0.249   3.501  1.00  0.00           H  
ATOM    865 2HD1 LEU A  51     -28.096  -0.675   1.973  1.00  0.00           H  
ATOM    866 3HD1 LEU A  51     -26.638   0.346   1.956  1.00  0.00           H  
ATOM    867 1HD2 LEU A  51     -27.440   2.100   4.373  1.00  0.00           H  
ATOM    868 2HD2 LEU A  51     -26.788   2.728   2.840  1.00  0.00           H  
ATOM    869 3HD2 LEU A  51     -28.348   3.325   3.454  1.00  0.00           H  
ATOM    870  N   GLU A  52     -31.982   1.374   0.839  1.00  0.00           N  
ATOM    871  CA  GLU A  52     -33.283   1.102   1.438  1.00  0.00           C  
ATOM    872  C   GLU A  52     -33.963  -0.083   0.765  1.00  0.00           C  
ATOM    873  O   GLU A  52     -34.579  -0.917   1.428  1.00  0.00           O  
ATOM    874  CB  GLU A  52     -34.179   2.340   1.359  1.00  0.00           C  
ATOM    875  CG  GLU A  52     -33.772   3.443   2.326  1.00  0.00           C  
ATOM    876  CD  GLU A  52     -34.556   4.711   2.131  1.00  0.00           C  
ATOM    877  OE1 GLU A  52     -34.272   5.672   2.804  1.00  0.00           O  
ATOM    878  OE2 GLU A  52     -35.441   4.717   1.308  1.00  0.00           O  
ATOM    879  H   GLU A  52     -31.859   2.212   0.289  1.00  0.00           H  
ATOM    880  HA  GLU A  52     -33.134   0.846   2.488  1.00  0.00           H  
ATOM    881 1HB  GLU A  52     -34.154   2.743   0.347  1.00  0.00           H  
ATOM    882 2HB  GLU A  52     -35.210   2.057   1.573  1.00  0.00           H  
ATOM    883 1HG  GLU A  52     -33.921   3.091   3.346  1.00  0.00           H  
ATOM    884 2HG  GLU A  52     -32.711   3.653   2.195  1.00  0.00           H  
ATOM    885  N   GLU A  53     -33.793  -0.183  -0.592  1.00  0.00           N  
ATOM    886  CA  GLU A  53     -34.391  -1.291  -1.327  1.00  0.00           C  
ATOM    887  C   GLU A  53     -33.787  -2.623  -0.903  1.00  0.00           C  
ATOM    888  O   GLU A  53     -34.498  -3.616  -0.748  1.00  0.00           O  
ATOM    889  CB  GLU A  53     -34.202  -1.107  -2.835  1.00  0.00           C  
ATOM    890  CG  GLU A  53     -35.081  -0.034  -3.462  1.00  0.00           C  
ATOM    891  CD  GLU A  53     -34.791   0.180  -4.921  1.00  0.00           C  
ATOM    892  OE1 GLU A  53     -35.388   1.053  -5.504  1.00  0.00           O  
ATOM    893  OE2 GLU A  53     -33.972  -0.531  -5.454  1.00  0.00           O  
ATOM    894  H   GLU A  53     -33.254   0.507  -1.095  1.00  0.00           H  
ATOM    895  HA  GLU A  53     -35.460  -1.312  -1.112  1.00  0.00           H  
ATOM    896 1HB  GLU A  53     -33.164  -0.847  -3.043  1.00  0.00           H  
ATOM    897 2HB  GLU A  53     -34.412  -2.047  -3.345  1.00  0.00           H  
ATOM    898 1HG  GLU A  53     -36.126  -0.323  -3.350  1.00  0.00           H  
ATOM    899 2HG  GLU A  53     -34.932   0.902  -2.925  1.00  0.00           H  
ATOM    900  N   VAL A  54     -32.445  -2.588  -0.537  1.00  0.00           N  
ATOM    901  CA  VAL A  54     -31.769  -3.811  -0.122  1.00  0.00           C  
ATOM    902  C   VAL A  54     -32.101  -4.161   1.323  1.00  0.00           C  
ATOM    903  O   VAL A  54     -32.280  -5.331   1.663  1.00  0.00           O  
ATOM    904  CB  VAL A  54     -30.245  -3.674  -0.298  1.00  0.00           C  
ATOM    905  CG1 VAL A  54     -29.476  -4.804   0.371  1.00  0.00           C  
ATOM    906  CG2 VAL A  54     -29.928  -3.612  -1.785  1.00  0.00           C  
ATOM    907  H   VAL A  54     -31.927  -1.721  -0.554  1.00  0.00           H  
ATOM    908  HA  VAL A  54     -32.119  -4.630  -0.751  1.00  0.00           H  
ATOM    909  HB  VAL A  54     -29.912  -2.760   0.194  1.00  0.00           H  
ATOM    910 1HG1 VAL A  54     -28.407  -4.658   0.216  1.00  0.00           H  
ATOM    911 2HG1 VAL A  54     -29.690  -4.807   1.440  1.00  0.00           H  
ATOM    912 3HG1 VAL A  54     -29.778  -5.757  -0.064  1.00  0.00           H  
ATOM    913 1HG2 VAL A  54     -28.852  -3.514  -1.924  1.00  0.00           H  
ATOM    914 2HG2 VAL A  54     -30.275  -4.525  -2.269  1.00  0.00           H  
ATOM    915 3HG2 VAL A  54     -30.430  -2.752  -2.229  1.00  0.00           H  
ATOM    916  N   GLU A  55     -32.520  -3.154   2.117  1.00  0.00           N  
ATOM    917  CA  GLU A  55     -32.847  -3.382   3.520  1.00  0.00           C  
ATOM    918  C   GLU A  55     -34.307  -3.785   3.687  1.00  0.00           C  
ATOM    919  O   GLU A  55     -34.677  -4.416   4.676  1.00  0.00           O  
ATOM    920  CB  GLU A  55     -32.554  -2.131   4.351  1.00  0.00           C  
ATOM    921  CG  GLU A  55     -31.066  -1.905   4.581  1.00  0.00           C  
ATOM    922  CD  GLU A  55     -30.782  -0.677   5.400  1.00  0.00           C  
ATOM    923  OE1 GLU A  55     -29.798  -0.668   6.100  1.00  0.00           O  
ATOM    924  OE2 GLU A  55     -31.549   0.254   5.326  1.00  0.00           O  
ATOM    925  H   GLU A  55     -32.610  -2.223   1.736  1.00  0.00           H  
ATOM    926  HA  GLU A  55     -32.227  -4.199   3.891  1.00  0.00           H  
ATOM    927 1HB  GLU A  55     -32.965  -1.256   3.848  1.00  0.00           H  
ATOM    928 2HB  GLU A  55     -33.047  -2.214   5.320  1.00  0.00           H  
ATOM    929 1HG  GLU A  55     -30.652  -2.773   5.093  1.00  0.00           H  
ATOM    930 2HG  GLU A  55     -30.569  -1.816   3.616  1.00  0.00           H  
ATOM    931  N   ARG A  56     -35.190  -3.548   2.692  1.00  0.00           N  
ATOM    932  CA  ARG A  56     -36.608  -3.866   2.810  1.00  0.00           C  
ATOM    933  C   ARG A  56     -36.868  -5.340   2.524  1.00  0.00           C  
ATOM    934  O   ARG A  56     -37.585  -6.009   3.266  1.00  0.00           O  
ATOM    935  CB  ARG A  56     -37.426  -3.037   1.830  1.00  0.00           C  
ATOM    936  CG  ARG A  56     -37.619  -1.575   2.200  1.00  0.00           C  
ATOM    937  CD  ARG A  56     -38.459  -0.863   1.204  1.00  0.00           C  
ATOM    938  NE  ARG A  56     -38.490   0.570   1.447  1.00  0.00           N  
ATOM    939  CZ  ARG A  56     -39.082   1.471   0.637  1.00  0.00           C  
ATOM    940  NH1 ARG A  56     -39.685   1.071  -0.460  1.00  0.00           N  
ATOM    941  NH2 ARG A  56     -39.055   2.755   0.947  1.00  0.00           N  
ATOM    942  H   ARG A  56     -34.848  -3.135   1.836  1.00  0.00           H  
ATOM    943  HA  ARG A  56     -36.933  -3.627   3.823  1.00  0.00           H  
ATOM    944 1HB  ARG A  56     -36.951  -3.060   0.850  1.00  0.00           H  
ATOM    945 2HB  ARG A  56     -38.419  -3.475   1.723  1.00  0.00           H  
ATOM    946 1HG  ARG A  56     -38.108  -1.507   3.172  1.00  0.00           H  
ATOM    947 2HG  ARG A  56     -36.648  -1.080   2.247  1.00  0.00           H  
ATOM    948 1HD  ARG A  56     -38.059  -1.031   0.205  1.00  0.00           H  
ATOM    949 2HD  ARG A  56     -39.480  -1.239   1.254  1.00  0.00           H  
ATOM    950  HE  ARG A  56     -38.036   0.915   2.282  1.00  0.00           H  
ATOM    951 1HH1 ARG A  56     -39.705   0.089  -0.696  1.00  0.00           H  
ATOM    952 2HH1 ARG A  56     -40.128   1.745  -1.067  1.00  0.00           H  
ATOM    953 1HH2 ARG A  56     -38.591   3.062   1.791  1.00  0.00           H  
ATOM    954 2HH2 ARG A  56     -39.498   3.430   0.341  1.00  0.00           H  
ATOM    955  N   THR A  57       1.553  -9.917  31.398  1.00  0.00           N  
ATOM    956  CA  THR A  57       2.274  -9.608  30.170  1.00  0.00           C  
ATOM    957  C   THR A  57       1.317  -9.427  28.999  1.00  0.00           C  
ATOM    958  O   THR A  57       0.608 -10.358  28.616  1.00  0.00           O  
ATOM    959  CB  THR A  57       3.192 -10.797  29.832  1.00  0.00           C  
ATOM    960  OG1 THR A  57       3.887 -11.094  31.050  1.00  0.00           O  
ATOM    961  CG2 THR A  57       4.201 -10.469  28.743  1.00  0.00           C  
ATOM    962  H   THR A  57       2.075 -10.081  32.247  1.00  0.00           H  
ATOM    963  HA  THR A  57       2.878  -8.716  30.338  1.00  0.00           H  
ATOM    964  HB  THR A  57       2.588 -11.637  29.490  1.00  0.00           H  
ATOM    965  HG1 THR A  57       3.602 -10.486  31.737  1.00  0.00           H  
ATOM    966 1HG2 THR A  57       4.821 -11.344  28.546  1.00  0.00           H  
ATOM    967 2HG2 THR A  57       3.674 -10.185  27.832  1.00  0.00           H  
ATOM    968 3HG2 THR A  57       4.833  -9.644  29.069  1.00  0.00           H  
ATOM    969  N   ASN A  58       1.224  -8.179  28.603  1.00  0.00           N  
ATOM    970  CA  ASN A  58       0.304  -7.845  27.522  1.00  0.00           C  
ATOM    971  C   ASN A  58       0.995  -7.926  26.167  1.00  0.00           C  
ATOM    972  O   ASN A  58       1.956  -7.203  25.905  1.00  0.00           O  
ATOM    973  CB  ASN A  58      -0.266  -6.457  27.753  1.00  0.00           C  
ATOM    974  CG  ASN A  58      -1.395  -6.091  26.831  1.00  0.00           C  
ATOM    975  OD1 ASN A  58      -1.995  -6.960  26.188  1.00  0.00           O  
ATOM    976  ND2 ASN A  58      -1.696  -4.820  26.752  1.00  0.00           N  
ATOM    977  H   ASN A  58       1.772  -7.444  29.027  1.00  0.00           H  
ATOM    978  HA  ASN A  58      -0.511  -8.571  27.524  1.00  0.00           H  
ATOM    979 1HB  ASN A  58      -0.631  -6.379  28.778  1.00  0.00           H  
ATOM    980 2HB  ASN A  58       0.522  -5.715  27.629  1.00  0.00           H  
ATOM    981 1HD2 ASN A  58      -2.439  -4.518  26.154  1.00  0.00           H  
ATOM    982 2HD2 ASN A  58      -1.184  -4.151  27.289  1.00  0.00           H  
ATOM    983  N   LEU A  59       0.489  -8.857  25.322  1.00  0.00           N  
ATOM    984  CA  LEU A  59       1.059  -9.032  23.992  1.00  0.00           C  
ATOM    985  C   LEU A  59       0.597  -7.930  23.045  1.00  0.00           C  
ATOM    986  O   LEU A  59      -0.554  -7.496  23.096  1.00  0.00           O  
ATOM    987  CB  LEU A  59       0.688 -10.406  23.419  1.00  0.00           C  
ATOM    988  CG  LEU A  59       1.264 -11.649  24.109  1.00  0.00           C  
ATOM    989  CD1 LEU A  59       0.708 -12.902  23.446  1.00  0.00           C  
ATOM    990  CD2 LEU A  59       2.783 -11.617  24.030  1.00  0.00           C  
ATOM    991  H   LEU A  59      -0.287  -9.438  25.605  1.00  0.00           H  
ATOM    992  HA  LEU A  59       2.144  -8.971  24.070  1.00  0.00           H  
ATOM    993 1HB  LEU A  59      -0.395 -10.511  23.443  1.00  0.00           H  
ATOM    994 2HB  LEU A  59       1.013 -10.449  22.380  1.00  0.00           H  
ATOM    995  HG  LEU A  59       0.956 -11.661  25.155  1.00  0.00           H  
ATOM    996 1HD1 LEU A  59       1.117 -13.785  23.936  1.00  0.00           H  
ATOM    997 2HD1 LEU A  59      -0.378 -12.909  23.535  1.00  0.00           H  
ATOM    998 3HD1 LEU A  59       0.987 -12.910  22.393  1.00  0.00           H  
ATOM    999 1HD2 LEU A  59       3.192 -12.501  24.521  1.00  0.00           H  
ATOM   1000 2HD2 LEU A  59       3.093 -11.607  22.985  1.00  0.00           H  
ATOM   1001 3HD2 LEU A  59       3.154 -10.721  24.527  1.00  0.00           H  
ATOM   1002  N   CYS A  60       1.545  -7.623  22.079  1.00  0.00           N  
ATOM   1003  CA  CYS A  60       1.231  -6.593  21.097  1.00  0.00           C  
ATOM   1004  C   CYS A  60       0.129  -7.052  20.151  1.00  0.00           C  
ATOM   1005  O   CYS A  60       0.109  -8.205  19.719  1.00  0.00           O  
ATOM   1006  CB  CYS A  60       2.470  -6.232  20.277  1.00  0.00           C  
ATOM   1007  SG  CYS A  60       3.755  -5.388  21.228  1.00  0.00           S  
ATOM   1008  H   CYS A  60       2.441  -8.088  22.035  1.00  0.00           H  
ATOM   1009  HA  CYS A  60       0.894  -5.702  21.626  1.00  0.00           H  
ATOM   1010 1HB  CYS A  60       2.902  -7.138  19.852  1.00  0.00           H  
ATOM   1011 2HB  CYS A  60       2.182  -5.586  19.448  1.00  0.00           H  
ATOM   1012  N   PRO A  61      -0.778  -6.112  19.817  1.00  0.00           N  
ATOM   1013  CA  PRO A  61      -1.943  -6.477  19.020  1.00  0.00           C  
ATOM   1014  C   PRO A  61      -1.613  -6.484  17.533  1.00  0.00           C  
ATOM   1015  O   PRO A  61      -2.344  -5.914  16.723  1.00  0.00           O  
ATOM   1016  CB  PRO A  61      -2.990  -5.416  19.374  1.00  0.00           C  
ATOM   1017  CG  PRO A  61      -2.168  -4.207  19.661  1.00  0.00           C  
ATOM   1018  CD  PRO A  61      -0.926  -4.746  20.319  1.00  0.00           C  
ATOM   1019  HA  PRO A  61      -2.291  -7.475  19.324  1.00  0.00           H  
ATOM   1020 1HB  PRO A  61      -3.686  -5.279  18.533  1.00  0.00           H  
ATOM   1021 2HB  PRO A  61      -3.588  -5.750  20.235  1.00  0.00           H  
ATOM   1022 1HG  PRO A  61      -1.952  -3.665  18.729  1.00  0.00           H  
ATOM   1023 2HG  PRO A  61      -2.724  -3.515  20.310  1.00  0.00           H  
ATOM   1024 1HD  PRO A  61      -0.061  -4.132  20.029  1.00  0.00           H  
ATOM   1025 2HD  PRO A  61      -1.057  -4.740  21.411  1.00  0.00           H  
ATOM   1026  N   PHE A  62      -0.617  -7.261  17.115  1.00  0.00           N  
ATOM   1027  CA  PHE A  62      -0.283  -7.330  15.697  1.00  0.00           C  
ATOM   1028  C   PHE A  62      -1.329  -8.123  14.923  1.00  0.00           C  
ATOM   1029  O   PHE A  62      -1.597  -7.841  13.755  1.00  0.00           O  
ATOM   1030  CB  PHE A  62       1.100  -7.947  15.482  1.00  0.00           C  
ATOM   1031  CG  PHE A  62       2.225  -7.045  15.903  1.00  0.00           C  
ATOM   1032  CD1 PHE A  62       3.071  -7.405  16.942  1.00  0.00           C  
ATOM   1033  CD2 PHE A  62       2.439  -5.834  15.263  1.00  0.00           C  
ATOM   1034  CE1 PHE A  62       4.106  -6.576  17.330  1.00  0.00           C  
ATOM   1035  CE2 PHE A  62       3.473  -5.003  15.649  1.00  0.00           C  
ATOM   1036  CZ  PHE A  62       4.307  -5.374  16.683  1.00  0.00           C  
ATOM   1037  H   PHE A  62      -0.083  -7.810  17.773  1.00  0.00           H  
ATOM   1038  HA  PHE A  62      -0.271  -6.316  15.294  1.00  0.00           H  
ATOM   1039 1HB  PHE A  62       1.175  -8.877  16.044  1.00  0.00           H  
ATOM   1040 2HB  PHE A  62       1.230  -8.191  14.428  1.00  0.00           H  
ATOM   1041  HD1 PHE A  62       2.912  -8.355  17.453  1.00  0.00           H  
ATOM   1042  HD2 PHE A  62       1.780  -5.540  14.446  1.00  0.00           H  
ATOM   1043  HE1 PHE A  62       4.764  -6.872  18.147  1.00  0.00           H  
ATOM   1044  HE2 PHE A  62       3.630  -4.054  15.137  1.00  0.00           H  
ATOM   1045  HZ  PHE A  62       5.121  -4.719  16.989  1.00  0.00           H  
ATOM   1046  N   GLY A  63      -1.993  -9.084  15.656  1.00  0.00           N  
ATOM   1047  CA  GLY A  63      -3.030  -9.890  15.023  1.00  0.00           C  
ATOM   1048  C   GLY A  63      -4.199  -9.026  14.569  1.00  0.00           C  
ATOM   1049  O   GLY A  63      -4.809  -9.285  13.532  1.00  0.00           O  
ATOM   1050  H   GLY A  63      -1.773  -9.241  16.629  1.00  0.00           H  
ATOM   1051 1HA  GLY A  63      -2.609 -10.418  14.167  1.00  0.00           H  
ATOM   1052 2HA  GLY A  63      -3.382 -10.645  15.724  1.00  0.00           H  
ATOM   1053  N   GLU A  64      -4.483  -7.928  15.298  1.00  0.00           N  
ATOM   1054  CA  GLU A  64      -5.582  -7.040  14.938  1.00  0.00           C  
ATOM   1055  C   GLU A  64      -5.283  -6.291  13.646  1.00  0.00           C  
ATOM   1056  O   GLU A  64      -6.187  -5.998  12.863  1.00  0.00           O  
ATOM   1057  CB  GLU A  64      -5.867  -6.043  16.063  1.00  0.00           C  
ATOM   1058  CG  GLU A  64      -6.426  -6.682  17.327  1.00  0.00           C  
ATOM   1059  CD  GLU A  64      -6.686  -5.683  18.420  1.00  0.00           C  
ATOM   1060  OE1 GLU A  64      -6.662  -6.066  19.566  1.00  0.00           O  
ATOM   1061  OE2 GLU A  64      -6.909  -4.537  18.110  1.00  0.00           O  
ATOM   1062  H   GLU A  64      -3.924  -7.714  16.111  1.00  0.00           H  
ATOM   1063  HA  GLU A  64      -6.476  -7.644  14.777  1.00  0.00           H  
ATOM   1064 1HB  GLU A  64      -4.948  -5.519  16.326  1.00  0.00           H  
ATOM   1065 2HB  GLU A  64      -6.582  -5.297  15.716  1.00  0.00           H  
ATOM   1066 1HG  GLU A  64      -7.360  -7.189  17.083  1.00  0.00           H  
ATOM   1067 2HG  GLU A  64      -5.721  -7.431  17.685  1.00  0.00           H  
ATOM   1068  N   VAL A  65      -3.974  -5.988  13.374  1.00  0.00           N  
ATOM   1069  CA  VAL A  65      -3.614  -5.257  12.165  1.00  0.00           C  
ATOM   1070  C   VAL A  65      -3.528  -6.189  10.963  1.00  0.00           C  
ATOM   1071  O   VAL A  65      -4.103  -5.914   9.910  1.00  0.00           O  
ATOM   1072  CB  VAL A  65      -2.278  -4.514  12.351  1.00  0.00           C  
ATOM   1073  CG1 VAL A  65      -1.876  -3.783  11.079  1.00  0.00           C  
ATOM   1074  CG2 VAL A  65      -2.392  -3.545  13.518  1.00  0.00           C  
ATOM   1075  H   VAL A  65      -3.245  -6.271  14.013  1.00  0.00           H  
ATOM   1076  HA  VAL A  65      -4.393  -4.521  11.961  1.00  0.00           H  
ATOM   1077  HB  VAL A  65      -1.493  -5.243  12.554  1.00  0.00           H  
ATOM   1078 1HG1 VAL A  65      -0.929  -3.267  11.239  1.00  0.00           H  
ATOM   1079 2HG1 VAL A  65      -1.765  -4.501  10.267  1.00  0.00           H  
ATOM   1080 3HG1 VAL A  65      -2.645  -3.055  10.819  1.00  0.00           H  
ATOM   1081 1HG2 VAL A  65      -1.446  -3.021  13.649  1.00  0.00           H  
ATOM   1082 2HG2 VAL A  65      -3.183  -2.823  13.315  1.00  0.00           H  
ATOM   1083 3HG2 VAL A  65      -2.629  -4.097  14.428  1.00  0.00           H  
ATOM   1084  N   PHE A  66      -2.893  -7.387  11.189  1.00  0.00           N  
ATOM   1085  CA  PHE A  66      -2.653  -8.299  10.076  1.00  0.00           C  
ATOM   1086  C   PHE A  66      -3.923  -9.048   9.695  1.00  0.00           C  
ATOM   1087  O   PHE A  66      -4.105  -9.432   8.540  1.00  0.00           O  
ATOM   1088  CB  PHE A  66      -1.537  -9.291  10.409  1.00  0.00           C  
ATOM   1089  CG  PHE A  66      -0.172  -8.665  10.372  1.00  0.00           C  
ATOM   1090  CD1 PHE A  66       0.489  -8.337  11.546  1.00  0.00           C  
ATOM   1091  CD2 PHE A  66       0.453  -8.402   9.162  1.00  0.00           C  
ATOM   1092  CE1 PHE A  66       1.745  -7.761  11.513  1.00  0.00           C  
ATOM   1093  CE2 PHE A  66       1.709  -7.826   9.126  1.00  0.00           C  
ATOM   1094  CZ  PHE A  66       2.355  -7.506  10.302  1.00  0.00           C  
ATOM   1095  H   PHE A  66      -2.588  -7.650  12.115  1.00  0.00           H  
ATOM   1096  HA  PHE A  66      -2.345  -7.713   9.209  1.00  0.00           H  
ATOM   1097 1HB  PHE A  66      -1.704  -9.707  11.402  1.00  0.00           H  
ATOM   1098 2HB  PHE A  66      -1.562 -10.118   9.700  1.00  0.00           H  
ATOM   1099  HD1 PHE A  66       0.007  -8.539  12.503  1.00  0.00           H  
ATOM   1100  HD2 PHE A  66      -0.058  -8.654   8.232  1.00  0.00           H  
ATOM   1101  HE1 PHE A  66       2.253  -7.509  12.444  1.00  0.00           H  
ATOM   1102  HE2 PHE A  66       2.189  -7.624   8.169  1.00  0.00           H  
ATOM   1103  HZ  PHE A  66       3.344  -7.051  10.274  1.00  0.00           H  
ATOM   1104  N   ASN A  67      -4.881  -9.264  10.627  1.00  0.00           N  
ATOM   1105  CA  ASN A  67      -6.063 -10.075  10.360  1.00  0.00           C  
ATOM   1106  C   ASN A  67      -7.300  -9.203  10.183  1.00  0.00           C  
ATOM   1107  O   ASN A  67      -8.425  -9.702  10.168  1.00  0.00           O  
ATOM   1108  CB  ASN A  67      -6.278 -11.092  11.465  1.00  0.00           C  
ATOM   1109  CG  ASN A  67      -5.202 -12.142  11.498  1.00  0.00           C  
ATOM   1110  OD1 ASN A  67      -4.730 -12.598  10.450  1.00  0.00           O  
ATOM   1111  ND2 ASN A  67      -4.806 -12.535  12.682  1.00  0.00           N  
ATOM   1112  H   ASN A  67      -4.767  -8.845  11.539  1.00  0.00           H  
ATOM   1113  HA  ASN A  67      -5.911 -10.610   9.421  1.00  0.00           H  
ATOM   1114 1HB  ASN A  67      -6.303 -10.582  12.429  1.00  0.00           H  
ATOM   1115 2HB  ASN A  67      -7.243 -11.580  11.328  1.00  0.00           H  
ATOM   1116 1HD2 ASN A  67      -4.093 -13.231  12.765  1.00  0.00           H  
ATOM   1117 2HD2 ASN A  67      -5.216 -12.139  13.503  1.00  0.00           H  
ATOM   1118  N   ALA A  68      -7.114  -7.868   9.875  1.00  0.00           N  
ATOM   1119  CA  ALA A  68      -8.270  -7.010   9.642  1.00  0.00           C  
ATOM   1120  C   ALA A  68      -9.056  -7.465   8.419  1.00  0.00           C  
ATOM   1121  O   ALA A  68      -8.477  -7.920   7.432  1.00  0.00           O  
ATOM   1122  CB  ALA A  68      -7.825  -5.565   9.474  1.00  0.00           C  
ATOM   1123  H   ALA A  68      -6.187  -7.473   9.808  1.00  0.00           H  
ATOM   1124  HA  ALA A  68      -8.925  -7.081  10.511  1.00  0.00           H  
ATOM   1125 1HB  ALA A  68      -8.697  -4.934   9.301  1.00  0.00           H  
ATOM   1126 2HB  ALA A  68      -7.312  -5.235  10.377  1.00  0.00           H  
ATOM   1127 3HB  ALA A  68      -7.148  -5.490   8.625  1.00  0.00           H  
ATOM   1128  N   THR A  69     -10.368  -7.480   8.568  1.00  0.00           N  
ATOM   1129  CA  THR A  69     -11.227  -7.944   7.486  1.00  0.00           C  
ATOM   1130  C   THR A  69     -10.995  -7.140   6.214  1.00  0.00           C  
ATOM   1131  O   THR A  69     -11.054  -7.677   5.108  1.00  0.00           O  
ATOM   1132  CB  THR A  69     -12.711  -7.883   7.893  1.00  0.00           C  
ATOM   1133  OG1 THR A  69     -13.081  -6.582   8.367  1.00  0.00           O  
ATOM   1134  CG2 THR A  69     -12.978  -8.911   8.982  1.00  0.00           C  
ATOM   1135  H   THR A  69     -10.789  -7.170   9.432  1.00  0.00           H  
ATOM   1136  HA  THR A  69     -10.974  -8.981   7.264  1.00  0.00           H  
ATOM   1137  HB  THR A  69     -13.335  -8.095   7.025  1.00  0.00           H  
ATOM   1138  HG1 THR A  69     -12.317  -6.001   8.335  1.00  0.00           H  
ATOM   1139 1HG2 THR A  69     -14.028  -8.870   9.271  1.00  0.00           H  
ATOM   1140 2HG2 THR A  69     -12.743  -9.907   8.607  1.00  0.00           H  
ATOM   1141 3HG2 THR A  69     -12.355  -8.693   9.848  1.00  0.00           H  
ATOM   1142  N   ARG A  70     -10.761  -5.869   6.419  1.00  0.00           N  
ATOM   1143  CA  ARG A  70     -10.518  -4.974   5.294  1.00  0.00           C  
ATOM   1144  C   ARG A  70      -9.405  -3.983   5.608  1.00  0.00           C  
ATOM   1145  O   ARG A  70      -9.355  -3.417   6.700  1.00  0.00           O  
ATOM   1146  CB  ARG A  70     -11.804  -4.234   4.959  1.00  0.00           C  
ATOM   1147  CG  ARG A  70     -11.727  -3.385   3.700  1.00  0.00           C  
ATOM   1148  CD  ARG A  70     -13.032  -2.749   3.385  1.00  0.00           C  
ATOM   1149  NE  ARG A  70     -12.964  -1.940   2.178  1.00  0.00           N  
ATOM   1150  CZ  ARG A  70     -13.870  -1.006   1.832  1.00  0.00           C  
ATOM   1151  NH1 ARG A  70     -14.906  -0.775   2.608  1.00  0.00           N  
ATOM   1152  NH2 ARG A  70     -13.719  -0.322   0.711  1.00  0.00           N  
ATOM   1153  H   ARG A  70     -10.746  -5.495   7.357  1.00  0.00           H  
ATOM   1154  HA  ARG A  70     -10.213  -5.573   4.435  1.00  0.00           H  
ATOM   1155 1HB  ARG A  70     -12.613  -4.951   4.831  1.00  0.00           H  
ATOM   1156 2HB  ARG A  70     -12.074  -3.580   5.788  1.00  0.00           H  
ATOM   1157 1HG  ARG A  70     -10.986  -2.597   3.837  1.00  0.00           H  
ATOM   1158 2HG  ARG A  70     -11.438  -4.012   2.855  1.00  0.00           H  
ATOM   1159 1HD  ARG A  70     -13.786  -3.521   3.236  1.00  0.00           H  
ATOM   1160 2HD  ARG A  70     -13.331  -2.105   4.211  1.00  0.00           H  
ATOM   1161  HE  ARG A  70     -12.181  -2.090   1.555  1.00  0.00           H  
ATOM   1162 1HH1 ARG A  70     -15.022  -1.298   3.464  1.00  0.00           H  
ATOM   1163 2HH1 ARG A  70     -15.585  -0.075   2.348  1.00  0.00           H  
ATOM   1164 1HH2 ARG A  70     -12.923  -0.500   0.113  1.00  0.00           H  
ATOM   1165 2HH2 ARG A  70     -14.398   0.378   0.452  1.00  0.00           H  
ATOM   1166  N   PHE A  71      -8.528  -3.791   4.619  1.00  0.00           N  
ATOM   1167  CA  PHE A  71      -7.498  -2.764   4.712  1.00  0.00           C  
ATOM   1168  C   PHE A  71      -7.913  -1.498   3.973  1.00  0.00           C  
ATOM   1169  O   PHE A  71      -8.787  -1.532   3.107  1.00  0.00           O  
ATOM   1170  CB  PHE A  71      -6.184  -3.271   4.114  1.00  0.00           C  
ATOM   1171  CG  PHE A  71      -5.302  -4.052   5.046  1.00  0.00           C  
ATOM   1172  CD1 PHE A  71      -3.926  -4.072   4.868  1.00  0.00           C  
ATOM   1173  CD2 PHE A  71      -5.844  -4.768   6.102  1.00  0.00           C  
ATOM   1174  CE1 PHE A  71      -3.113  -4.790   5.724  1.00  0.00           C  
ATOM   1175  CE2 PHE A  71      -5.034  -5.486   6.960  1.00  0.00           C  
ATOM   1176  CZ  PHE A  71      -3.668  -5.497   6.771  1.00  0.00           C  
ATOM   1177  H   PHE A  71      -8.576  -4.366   3.790  1.00  0.00           H  
ATOM   1178  HA  PHE A  71      -7.336  -2.531   5.765  1.00  0.00           H  
ATOM   1179 1HB  PHE A  71      -6.397  -3.913   3.260  1.00  0.00           H  
ATOM   1180 2HB  PHE A  71      -5.600  -2.426   3.751  1.00  0.00           H  
ATOM   1181  HD1 PHE A  71      -3.488  -3.512   4.042  1.00  0.00           H  
ATOM   1182  HD2 PHE A  71      -6.924  -4.760   6.251  1.00  0.00           H  
ATOM   1183  HE1 PHE A  71      -2.034  -4.797   5.572  1.00  0.00           H  
ATOM   1184  HE2 PHE A  71      -5.474  -6.045   7.786  1.00  0.00           H  
ATOM   1185  HZ  PHE A  71      -3.029  -6.064   7.446  1.00  0.00           H  
ATOM   1186  N   ALA A  72      -7.311  -0.412   4.295  1.00  0.00           N  
ATOM   1187  CA  ALA A  72      -7.601   0.878   3.680  1.00  0.00           C  
ATOM   1188  C   ALA A  72      -6.953   0.990   2.306  1.00  0.00           C  
ATOM   1189  O   ALA A  72      -6.020   0.254   1.986  1.00  0.00           O  
ATOM   1190  CB  ALA A  72      -7.108   2.006   4.575  1.00  0.00           C  
ATOM   1191  H   ALA A  72      -6.602  -0.467   5.012  1.00  0.00           H  
ATOM   1192  HA  ALA A  72      -8.682   0.963   3.564  1.00  0.00           H  
ATOM   1193 1HB  ALA A  72      -7.329   2.965   4.107  1.00  0.00           H  
ATOM   1194 2HB  ALA A  72      -7.610   1.950   5.541  1.00  0.00           H  
ATOM   1195 3HB  ALA A  72      -6.033   1.912   4.719  1.00  0.00           H  
ATOM   1196  N   SER A  73      -7.551   1.934   1.503  1.00  0.00           N  
ATOM   1197  CA  SER A  73      -6.880   2.303   0.262  1.00  0.00           C  
ATOM   1198  C   SER A  73      -5.547   2.987   0.539  1.00  0.00           C  
ATOM   1199  O   SER A  73      -5.375   3.639   1.569  1.00  0.00           O  
ATOM   1200  CB  SER A  73      -7.769   3.230  -0.544  1.00  0.00           C  
ATOM   1201  OG  SER A  73      -8.982   2.608  -0.868  1.00  0.00           O  
ATOM   1202  H   SER A  73      -8.428   2.376   1.738  1.00  0.00           H  
ATOM   1203  HA  SER A  73      -6.696   1.396  -0.315  1.00  0.00           H  
ATOM   1204 1HB  SER A  73      -7.964   4.136   0.029  1.00  0.00           H  
ATOM   1205 2HB  SER A  73      -7.254   3.525  -1.457  1.00  0.00           H  
ATOM   1206  HG  SER A  73      -8.939   1.728  -0.486  1.00  0.00           H  
ATOM   1207  N   VAL A  74      -4.587   2.866  -0.346  1.00  0.00           N  
ATOM   1208  CA  VAL A  74      -3.252   3.398  -0.098  1.00  0.00           C  
ATOM   1209  C   VAL A  74      -3.282   4.914   0.048  1.00  0.00           C  
ATOM   1210  O   VAL A  74      -2.461   5.495   0.759  1.00  0.00           O  
ATOM   1211  CB  VAL A  74      -2.259   2.944  -1.184  1.00  0.00           C  
ATOM   1212  CG1 VAL A  74      -2.565   3.589  -2.528  1.00  0.00           C  
ATOM   1213  CG2 VAL A  74      -0.842   3.272  -0.739  1.00  0.00           C  
ATOM   1214  H   VAL A  74      -4.774   2.394  -1.219  1.00  0.00           H  
ATOM   1215  HA  VAL A  74      -2.902   3.021   0.864  1.00  0.00           H  
ATOM   1216  HB  VAL A  74      -2.361   1.868  -1.330  1.00  0.00           H  
ATOM   1217 1HG1 VAL A  74      -1.844   3.245  -3.270  1.00  0.00           H  
ATOM   1218 2HG1 VAL A  74      -3.570   3.311  -2.844  1.00  0.00           H  
ATOM   1219 3HG1 VAL A  74      -2.499   4.673  -2.435  1.00  0.00           H  
ATOM   1220 1HG2 VAL A  74      -0.137   2.951  -1.505  1.00  0.00           H  
ATOM   1221 2HG2 VAL A  74      -0.748   4.347  -0.586  1.00  0.00           H  
ATOM   1222 3HG2 VAL A  74      -0.624   2.753   0.194  1.00  0.00           H  
ATOM   1223  N   TYR A  75      -4.201   5.694  -0.550  1.00  0.00           N  
ATOM   1224  CA  TYR A  75      -4.250   7.145  -0.415  1.00  0.00           C  
ATOM   1225  C   TYR A  75      -4.791   7.553   0.949  1.00  0.00           C  
ATOM   1226  O   TYR A  75      -4.597   8.686   1.391  1.00  0.00           O  
ATOM   1227  CB  TYR A  75      -5.058   7.817  -1.528  1.00  0.00           C  
ATOM   1228  CG  TYR A  75      -6.543   7.920  -1.260  1.00  0.00           C  
ATOM   1229  CD1 TYR A  75      -7.075   9.094  -0.747  1.00  0.00           C  
ATOM   1230  CD2 TYR A  75      -7.372   6.842  -1.527  1.00  0.00           C  
ATOM   1231  CE1 TYR A  75      -8.431   9.189  -0.502  1.00  0.00           C  
ATOM   1232  CE2 TYR A  75      -8.729   6.936  -1.282  1.00  0.00           C  
ATOM   1233  CZ  TYR A  75      -9.257   8.110  -0.770  1.00  0.00           C  
ATOM   1234  OH  TYR A  75     -10.608   8.204  -0.526  1.00  0.00           O  
ATOM   1235  H   TYR A  75      -4.891   5.230  -1.123  1.00  0.00           H  
ATOM   1236  HA  TYR A  75      -3.232   7.532  -0.469  1.00  0.00           H  
ATOM   1237 1HB  TYR A  75      -4.681   8.827  -1.693  1.00  0.00           H  
ATOM   1238 2HB  TYR A  75      -4.927   7.263  -2.457  1.00  0.00           H  
ATOM   1239  HD1 TYR A  75      -6.423   9.942  -0.537  1.00  0.00           H  
ATOM   1240  HD2 TYR A  75      -6.954   5.919  -1.929  1.00  0.00           H  
ATOM   1241  HE1 TYR A  75      -8.849  10.111  -0.099  1.00  0.00           H  
ATOM   1242  HE2 TYR A  75      -9.381   6.087  -1.491  1.00  0.00           H  
ATOM   1243  HH  TYR A  75     -11.033   7.376  -0.763  1.00  0.00           H  
ATOM   1244  N   ALA A  76      -5.529   6.625   1.620  1.00  0.00           N  
ATOM   1245  CA  ALA A  76      -6.076   6.844   2.953  1.00  0.00           C  
ATOM   1246  C   ALA A  76      -5.687   5.717   3.901  1.00  0.00           C  
ATOM   1247  O   ALA A  76      -6.536   5.152   4.590  1.00  0.00           O  
ATOM   1248  CB  ALA A  76      -7.590   6.977   2.880  1.00  0.00           C  
ATOM   1249  H   ALA A  76      -5.698   5.743   1.158  1.00  0.00           H  
ATOM   1250  HA  ALA A  76      -5.656   7.771   3.343  1.00  0.00           H  
ATOM   1251 1HB  ALA A  76      -7.990   7.140   3.881  1.00  0.00           H  
ATOM   1252 2HB  ALA A  76      -7.851   7.822   2.243  1.00  0.00           H  
ATOM   1253 3HB  ALA A  76      -8.015   6.065   2.464  1.00  0.00           H  
ATOM   1254  N   TRP A  77      -3.765   5.177   4.077  1.00  0.00           N  
ATOM   1255  CA  TRP A  77      -3.307   4.044   4.872  1.00  0.00           C  
ATOM   1256  C   TRP A  77      -3.669   4.219   6.341  1.00  0.00           C  
ATOM   1257  O   TRP A  77      -3.757   5.341   6.839  1.00  0.00           O  
ATOM   1258  CB  TRP A  77      -1.810   3.812   4.659  1.00  0.00           C  
ATOM   1259  CG  TRP A  77      -1.000   5.065   4.801  1.00  0.00           C  
ATOM   1260  CD1 TRP A  77      -0.775   6.004   3.840  1.00  0.00           C  
ATOM   1261  CD2 TRP A  77      -0.299   5.524   5.982  1.00  0.00           C  
ATOM   1262  NE1 TRP A  77       0.014   7.011   4.337  1.00  0.00           N  
ATOM   1263  CE2 TRP A  77       0.314   6.734   5.647  1.00  0.00           C  
ATOM   1264  CE3 TRP A  77      -0.145   5.013   7.277  1.00  0.00           C  
ATOM   1265  CZ2 TRP A  77       1.074   7.449   6.560  1.00  0.00           C  
ATOM   1266  CZ3 TRP A  77       0.617   5.729   8.192  1.00  0.00           C  
ATOM   1267  CH2 TRP A  77       1.210   6.916   7.842  1.00  0.00           C  
ATOM   1268  H   TRP A  77      -3.086   5.734   3.578  1.00  0.00           H  
ATOM   1269  HA  TRP A  77      -3.847   3.154   4.549  1.00  0.00           H  
ATOM   1270 1HB  TRP A  77      -1.449   3.079   5.381  1.00  0.00           H  
ATOM   1271 2HB  TRP A  77      -1.644   3.400   3.664  1.00  0.00           H  
ATOM   1272  HD1 TRP A  77      -1.165   5.962   2.824  1.00  0.00           H  
ATOM   1273  HE1 TRP A  77       0.324   7.823   3.823  1.00  0.00           H  
ATOM   1274  HE3 TRP A  77      -0.617   4.073   7.561  1.00  0.00           H  
ATOM   1275  HZ2 TRP A  77       1.552   8.394   6.302  1.00  0.00           H  
ATOM   1276  HZ3 TRP A  77       0.733   5.323   9.197  1.00  0.00           H  
ATOM   1277  HH2 TRP A  77       1.801   7.452   8.585  1.00  0.00           H  
ATOM   1278  N   ASN A  78      -4.244   3.252   6.954  1.00  0.00           N  
ATOM   1279  CA  ASN A  78      -4.602   3.217   8.367  1.00  0.00           C  
ATOM   1280  C   ASN A  78      -3.364   3.084   9.245  1.00  0.00           C  
ATOM   1281  O   ASN A  78      -2.466   2.294   8.953  1.00  0.00           O  
ATOM   1282  CB  ASN A  78      -5.544   2.055   8.625  1.00  0.00           C  
ATOM   1283  CG  ASN A  78      -6.029   1.955  10.045  1.00  0.00           C  
ATOM   1284  OD1 ASN A  78      -5.416   1.278  10.878  1.00  0.00           O  
ATOM   1285  ND2 ASN A  78      -7.120   2.617  10.336  1.00  0.00           N  
ATOM   1286  H   ASN A  78      -4.455   2.453   6.373  1.00  0.00           H  
ATOM   1287  HA  ASN A  78      -5.109   4.150   8.619  1.00  0.00           H  
ATOM   1288 1HB  ASN A  78      -6.417   2.144   7.978  1.00  0.00           H  
ATOM   1289 2HB  ASN A  78      -5.044   1.119   8.375  1.00  0.00           H  
ATOM   1290 1HD2 ASN A  78      -7.490   2.588  11.265  1.00  0.00           H  
ATOM   1291 2HD2 ASN A  78      -7.583   3.152   9.630  1.00  0.00           H  
ATOM   1292  N   ARG A  79      -3.437   3.927  10.302  1.00  0.00           N  
ATOM   1293  CA  ARG A  79      -2.314   3.885  11.231  1.00  0.00           C  
ATOM   1294  C   ARG A  79      -2.769   3.482  12.627  1.00  0.00           C  
ATOM   1295  O   ARG A  79      -3.696   4.072  13.183  1.00  0.00           O  
ATOM   1296  CB  ARG A  79      -1.620   5.237  11.311  1.00  0.00           C  
ATOM   1297  CG  ARG A  79      -0.504   5.286  12.343  1.00  0.00           C  
ATOM   1298  CD  ARG A  79       0.316   6.517  12.208  1.00  0.00           C  
ATOM   1299  NE  ARG A  79       1.316   6.390  11.161  1.00  0.00           N  
ATOM   1300  CZ  ARG A  79       2.247   7.321  10.875  1.00  0.00           C  
ATOM   1301  NH1 ARG A  79       2.293   8.438  11.566  1.00  0.00           N  
ATOM   1302  NH2 ARG A  79       3.115   7.110   9.901  1.00  0.00           N  
ATOM   1303  H   ARG A  79      -4.200   4.564  10.481  1.00  0.00           H  
ATOM   1304  HA  ARG A  79      -1.594   3.150  10.870  1.00  0.00           H  
ATOM   1305 1HB  ARG A  79      -1.199   5.487  10.339  1.00  0.00           H  
ATOM   1306 2HB  ARG A  79      -2.351   6.007  11.559  1.00  0.00           H  
ATOM   1307 1HG  ARG A  79      -0.934   5.269  13.345  1.00  0.00           H  
ATOM   1308 2HG  ARG A  79       0.150   4.423  12.213  1.00  0.00           H  
ATOM   1309 1HD  ARG A  79      -0.330   7.359  11.962  1.00  0.00           H  
ATOM   1310 2HD  ARG A  79       0.830   6.717  13.148  1.00  0.00           H  
ATOM   1311  HE  ARG A  79       1.313   5.543  10.608  1.00  0.00           H  
ATOM   1312 1HH1 ARG A  79       1.630   8.598  12.311  1.00  0.00           H  
ATOM   1313 2HH1 ARG A  79       2.991   9.136  11.352  1.00  0.00           H  
ATOM   1314 1HH2 ARG A  79       3.080   6.250   9.371  1.00  0.00           H  
ATOM   1315 2HH2 ARG A  79       3.812   7.807   9.687  1.00  0.00           H  
ATOM   1316  N   LYS A  80      -2.057   2.406  13.133  1.00  0.00           N  
ATOM   1317  CA  LYS A  80      -2.310   1.959  14.497  1.00  0.00           C  
ATOM   1318  C   LYS A  80      -1.059   2.080  15.358  1.00  0.00           C  
ATOM   1319  O   LYS A  80       0.020   1.633  14.968  1.00  0.00           O  
ATOM   1320  CB  LYS A  80      -2.825   0.518  14.488  1.00  0.00           C  
ATOM   1321  CG  LYS A  80      -3.224   0.002  15.864  1.00  0.00           C  
ATOM   1322  CD  LYS A  80      -3.950  -1.331  15.765  1.00  0.00           C  
ATOM   1323  CE  LYS A  80      -4.414  -1.812  17.132  1.00  0.00           C  
ATOM   1324  NZ  LYS A  80      -5.268  -3.027  17.034  1.00  0.00           N  
ATOM   1325  H   LYS A  80      -1.365   1.923  12.577  1.00  0.00           H  
ATOM   1326  HA  LYS A  80      -3.072   2.603  14.937  1.00  0.00           H  
ATOM   1327 1HB  LYS A  80      -3.693   0.446  13.832  1.00  0.00           H  
ATOM   1328 2HB  LYS A  80      -2.055  -0.141  14.087  1.00  0.00           H  
ATOM   1329 1HG  LYS A  80      -2.332  -0.125  16.478  1.00  0.00           H  
ATOM   1330 2HG  LYS A  80      -3.877   0.727  16.349  1.00  0.00           H  
ATOM   1331 1HD  LYS A  80      -4.818  -1.226  15.112  1.00  0.00           H  
ATOM   1332 2HD  LYS A  80      -3.283  -2.078  15.335  1.00  0.00           H  
ATOM   1333 1HE  LYS A  80      -3.547  -2.041  17.750  1.00  0.00           H  
ATOM   1334 2HE  LYS A  80      -4.983  -1.022  17.622  1.00  0.00           H  
ATOM   1335 1HZ  LYS A  80      -5.555  -3.313  17.959  1.00  0.00           H  
ATOM   1336 2HZ  LYS A  80      -6.086  -2.821  16.477  1.00  0.00           H  
ATOM   1337 3HZ  LYS A  80      -4.744  -3.773  16.599  1.00  0.00           H  
ATOM   1338  N   ARG A  81      -1.243   2.817  16.488  1.00  0.00           N  
ATOM   1339  CA  ARG A  81      -0.141   2.947  17.433  1.00  0.00           C  
ATOM   1340  C   ARG A  81      -0.119   1.784  18.417  1.00  0.00           C  
ATOM   1341  O   ARG A  81      -1.141   1.442  19.011  1.00  0.00           O  
ATOM   1342  CB  ARG A  81      -0.265   4.261  18.191  1.00  0.00           C  
ATOM   1343  CG  ARG A  81       0.900   4.562  19.119  1.00  0.00           C  
ATOM   1344  CD  ARG A  81       0.712   5.849  19.836  1.00  0.00           C  
ATOM   1345  NE  ARG A  81       1.834   6.152  20.711  1.00  0.00           N  
ATOM   1346  CZ  ARG A  81       1.779   6.989  21.765  1.00  0.00           C  
ATOM   1347  NH1 ARG A  81       0.652   7.598  22.062  1.00  0.00           N  
ATOM   1348  NH2 ARG A  81       2.857   7.198  22.500  1.00  0.00           N  
ATOM   1349  H   ARG A  81      -2.120   3.275  16.689  1.00  0.00           H  
ATOM   1350  HA  ARG A  81       0.796   2.947  16.875  1.00  0.00           H  
ATOM   1351 1HB  ARG A  81      -0.349   5.083  17.482  1.00  0.00           H  
ATOM   1352 2HB  ARG A  81      -1.176   4.251  18.790  1.00  0.00           H  
ATOM   1353 1HG  ARG A  81       0.990   3.767  19.859  1.00  0.00           H  
ATOM   1354 2HG  ARG A  81       1.821   4.624  18.539  1.00  0.00           H  
ATOM   1355 1HD  ARG A  81       0.616   6.658  19.112  1.00  0.00           H  
ATOM   1356 2HD  ARG A  81      -0.190   5.798  20.444  1.00  0.00           H  
ATOM   1357  HE  ARG A  81       2.718   5.702  20.514  1.00  0.00           H  
ATOM   1358 1HH1 ARG A  81      -0.172   7.438  21.500  1.00  0.00           H  
ATOM   1359 2HH1 ARG A  81       0.610   8.225  22.852  1.00  0.00           H  
ATOM   1360 1HH2 ARG A  81       3.723   6.730  22.271  1.00  0.00           H  
ATOM   1361 2HH2 ARG A  81       2.816   7.825  23.290  1.00  0.00           H  
ATOM   1362  N   ILE A  82       1.064   1.170  18.470  1.00  0.00           N  
ATOM   1363  CA  ILE A  82       1.256   0.042  19.374  1.00  0.00           C  
ATOM   1364  C   ILE A  82       2.229   0.392  20.492  1.00  0.00           C  
ATOM   1365  O   ILE A  82       3.335   0.871  20.239  1.00  0.00           O  
ATOM   1366  CB  ILE A  82       1.762  -1.188  18.599  1.00  0.00           C  
ATOM   1367  CG1 ILE A  82       0.774  -1.554  17.488  1.00  0.00           C  
ATOM   1368  CG2 ILE A  82       1.969  -2.365  19.540  1.00  0.00           C  
ATOM   1369  CD1 ILE A  82       1.286  -2.615  16.541  1.00  0.00           C  
ATOM   1370  H   ILE A  82       1.834   1.474  17.892  1.00  0.00           H  
ATOM   1371  HA  ILE A  82       0.297  -0.203  19.829  1.00  0.00           H  
ATOM   1372  HB  ILE A  82       2.710  -0.950  18.118  1.00  0.00           H  
ATOM   1373 1HG1 ILE A  82      -0.155  -1.911  17.931  1.00  0.00           H  
ATOM   1374 2HG1 ILE A  82       0.536  -0.664  16.905  1.00  0.00           H  
ATOM   1375 1HG2 ILE A  82       2.326  -3.225  18.974  1.00  0.00           H  
ATOM   1376 2HG2 ILE A  82       2.704  -2.099  20.298  1.00  0.00           H  
ATOM   1377 3HG2 ILE A  82       1.024  -2.615  20.023  1.00  0.00           H  
ATOM   1378 1HD1 ILE A  82       0.531  -2.820  15.782  1.00  0.00           H  
ATOM   1379 2HD1 ILE A  82       2.199  -2.263  16.059  1.00  0.00           H  
ATOM   1380 3HD1 ILE A  82       1.497  -3.527  17.097  1.00  0.00           H  
ATOM   1381  N   SER A  83       1.700   0.258  21.783  1.00  0.00           N  
ATOM   1382  CA  SER A  83       2.534   0.597  22.930  1.00  0.00           C  
ATOM   1383  C   SER A  83       2.169  -0.246  24.145  1.00  0.00           C  
ATOM   1384  O   SER A  83       1.141  -0.923  24.157  1.00  0.00           O  
ATOM   1385  CB  SER A  83       2.406   2.073  23.252  1.00  0.00           C  
ATOM   1386  OG  SER A  83       1.092   2.426  23.587  1.00  0.00           O  
ATOM   1387  H   SER A  83       0.757  -0.067  21.940  1.00  0.00           H  
ATOM   1388  HA  SER A  83       3.573   0.381  22.678  1.00  0.00           H  
ATOM   1389 1HB  SER A  83       3.065   2.323  24.083  1.00  0.00           H  
ATOM   1390 2HB  SER A  83       2.725   2.662  22.393  1.00  0.00           H  
ATOM   1391  HG  SER A  83       0.578   1.617  23.528  1.00  0.00           H  
ATOM   1392  N   ASN A  84       3.068  -0.180  25.191  1.00  0.00           N  
ATOM   1393  CA  ASN A  84       2.883  -0.859  26.467  1.00  0.00           C  
ATOM   1394  C   ASN A  84       2.547  -2.331  26.265  1.00  0.00           C  
ATOM   1395  O   ASN A  84       1.566  -2.835  26.811  1.00  0.00           O  
ATOM   1396  CB  ASN A  84       1.813  -0.181  27.304  1.00  0.00           C  
ATOM   1397  CG  ASN A  84       2.177   1.233  27.663  1.00  0.00           C  
ATOM   1398  OD1 ASN A  84       3.293   1.504  28.121  1.00  0.00           O  
ATOM   1399  ND2 ASN A  84       1.255   2.141  27.465  1.00  0.00           N  
ATOM   1400  H   ASN A  84       3.898   0.377  25.046  1.00  0.00           H  
ATOM   1401  HA  ASN A  84       3.823  -0.821  27.019  1.00  0.00           H  
ATOM   1402 1HB  ASN A  84       0.871  -0.175  26.755  1.00  0.00           H  
ATOM   1403 2HB  ASN A  84       1.654  -0.749  28.221  1.00  0.00           H  
ATOM   1404 1HD2 ASN A  84       1.441   3.099  27.686  1.00  0.00           H  
ATOM   1405 2HD2 ASN A  84       0.365   1.877  27.093  1.00  0.00           H  
ATOM   1406  N   CYS A  85       3.520  -2.995  25.554  1.00  0.00           N  
ATOM   1407  CA  CYS A  85       3.309  -4.420  25.330  1.00  0.00           C  
ATOM   1408  C   CYS A  85       4.624  -5.134  25.046  1.00  0.00           C  
ATOM   1409  O   CYS A  85       5.669  -4.498  24.904  1.00  0.00           O  
ATOM   1410  CB  CYS A  85       2.330  -4.639  24.177  1.00  0.00           C  
ATOM   1411  SG  CYS A  85       2.877  -3.988  22.581  1.00  0.00           S  
ATOM   1412  H   CYS A  85       4.353  -2.557  25.188  1.00  0.00           H  
ATOM   1413  HA  CYS A  85       2.884  -4.853  26.236  1.00  0.00           H  
ATOM   1414 1HB  CYS A  85       2.147  -5.707  24.053  1.00  0.00           H  
ATOM   1415 2HB  CYS A  85       1.376  -4.169  24.416  1.00  0.00           H  
ATOM   1416  N   VAL A  86       4.410  -6.525  24.980  1.00  0.00           N  
ATOM   1417  CA  VAL A  86       5.527  -7.380  24.596  1.00  0.00           C  
ATOM   1418  C   VAL A  86       5.367  -7.888  23.169  1.00  0.00           C  
ATOM   1419  O   VAL A  86       4.299  -8.363  22.785  1.00  0.00           O  
ATOM   1420  CB  VAL A  86       5.639  -8.584  25.550  1.00  0.00           C  
ATOM   1421  CG1 VAL A  86       6.751  -9.532  25.124  1.00  0.00           C  
ATOM   1422  CG2 VAL A  86       5.871  -8.084  26.967  1.00  0.00           C  
ATOM   1423  H   VAL A  86       3.516  -6.947  25.188  1.00  0.00           H  
ATOM   1424  HA  VAL A  86       6.447  -6.798  24.661  1.00  0.00           H  
ATOM   1425  HB  VAL A  86       4.712  -9.157  25.508  1.00  0.00           H  
ATOM   1426 1HG1 VAL A  86       6.801 -10.370  25.820  1.00  0.00           H  
ATOM   1427 2HG1 VAL A  86       6.546  -9.905  24.121  1.00  0.00           H  
ATOM   1428 3HG1 VAL A  86       7.703  -9.001  25.128  1.00  0.00           H  
ATOM   1429 1HG2 VAL A  86       5.950  -8.934  27.644  1.00  0.00           H  
ATOM   1430 2HG2 VAL A  86       6.794  -7.505  27.002  1.00  0.00           H  
ATOM   1431 3HG2 VAL A  86       5.035  -7.454  27.272  1.00  0.00           H  
ATOM   1432  N   ALA A  87       6.413  -7.606  22.361  1.00  0.00           N  
ATOM   1433  CA  ALA A  87       6.341  -7.951  20.946  1.00  0.00           C  
ATOM   1434  C   ALA A  87       7.169  -9.192  20.639  1.00  0.00           C  
ATOM   1435  O   ALA A  87       8.322  -9.300  21.056  1.00  0.00           O  
ATOM   1436  CB  ALA A  87       6.821  -6.788  20.089  1.00  0.00           C  
ATOM   1437  H   ALA A  87       7.246  -7.160  22.717  1.00  0.00           H  
ATOM   1438  HA  ALA A  87       5.300  -8.162  20.701  1.00  0.00           H  
ATOM   1439 1HB  ALA A  87       6.761  -7.063  19.036  1.00  0.00           H  
ATOM   1440 2HB  ALA A  87       6.193  -5.917  20.273  1.00  0.00           H  
ATOM   1441 3HB  ALA A  87       7.853  -6.551  20.343  1.00  0.00           H  
ATOM   1442  N   ASP A  88       6.503 -10.058  19.896  1.00  0.00           N  
ATOM   1443  CA  ASP A  88       7.206 -11.226  19.378  1.00  0.00           C  
ATOM   1444  C   ASP A  88       7.289 -11.190  17.858  1.00  0.00           C  
ATOM   1445  O   ASP A  88       6.382 -11.653  17.166  1.00  0.00           O  
ATOM   1446  CB  ASP A  88       6.511 -12.508  19.843  1.00  0.00           C  
ATOM   1447  CG  ASP A  88       7.306 -13.769  19.527  1.00  0.00           C  
ATOM   1448  OD1 ASP A  88       6.883 -14.829  19.924  1.00  0.00           O  
ATOM   1449  OD2 ASP A  88       8.327 -13.659  18.891  1.00  0.00           O  
ATOM   1450  H   ASP A  88       5.525  -9.935  19.677  1.00  0.00           H  
ATOM   1451  HA  ASP A  88       8.225 -11.217  19.767  1.00  0.00           H  
ATOM   1452 1HB  ASP A  88       6.347 -12.463  20.920  1.00  0.00           H  
ATOM   1453 2HB  ASP A  88       5.534 -12.586  19.366  1.00  0.00           H  
ATOM   1454  N   TYR A  89       8.441 -10.698  17.364  1.00  0.00           N  
ATOM   1455  CA  TYR A  89       8.592 -10.482  15.930  1.00  0.00           C  
ATOM   1456  C   TYR A  89       9.004 -11.765  15.220  1.00  0.00           C  
ATOM   1457  O   TYR A  89       8.898 -11.871  13.998  1.00  0.00           O  
ATOM   1458  CB  TYR A  89       9.608  -9.375  15.644  1.00  0.00           C  
ATOM   1459  CG  TYR A  89       9.149  -8.006  16.094  1.00  0.00           C  
ATOM   1460  CD1 TYR A  89       9.647  -7.458  17.267  1.00  0.00           C  
ATOM   1461  CD2 TYR A  89       8.229  -7.299  15.334  1.00  0.00           C  
ATOM   1462  CE1 TYR A  89       9.228  -6.207  17.678  1.00  0.00           C  
ATOM   1463  CE2 TYR A  89       7.810  -6.049  15.745  1.00  0.00           C  
ATOM   1464  CZ  TYR A  89       8.309  -5.504  16.916  1.00  0.00           C  
ATOM   1465  OH  TYR A  89       7.891  -4.258  17.326  1.00  0.00           O  
ATOM   1466  H   TYR A  89       9.210 -10.474  17.979  1.00  0.00           H  
ATOM   1467  HA  TYR A  89       7.628 -10.176  15.523  1.00  0.00           H  
ATOM   1468 1HB  TYR A  89      10.548  -9.605  16.147  1.00  0.00           H  
ATOM   1469 2HB  TYR A  89       9.811  -9.335  14.574  1.00  0.00           H  
ATOM   1470  HD1 TYR A  89      10.369  -8.014  17.865  1.00  0.00           H  
ATOM   1471  HD2 TYR A  89       7.836  -7.731  14.413  1.00  0.00           H  
ATOM   1472  HE1 TYR A  89       9.619  -5.777  18.599  1.00  0.00           H  
ATOM   1473  HE2 TYR A  89       7.087  -5.493  15.148  1.00  0.00           H  
ATOM   1474  HH  TYR A  89       7.259  -3.909  16.692  1.00  0.00           H  
ATOM   1475  N   SER A  90       9.494 -12.774  15.977  1.00  0.00           N  
ATOM   1476  CA  SER A  90       9.922 -14.027  15.366  1.00  0.00           C  
ATOM   1477  C   SER A  90       8.772 -14.702  14.629  1.00  0.00           C  
ATOM   1478  O   SER A  90       8.973 -15.334  13.592  1.00  0.00           O  
ATOM   1479  CB  SER A  90      10.511 -14.959  16.406  1.00  0.00           C  
ATOM   1480  OG  SER A  90       9.573 -15.382  17.357  1.00  0.00           O  
ATOM   1481  H   SER A  90       9.567 -12.665  16.978  1.00  0.00           H  
ATOM   1482  HA  SER A  90      10.691 -13.806  14.625  1.00  0.00           H  
ATOM   1483 1HB  SER A  90      10.927 -15.838  15.913  1.00  0.00           H  
ATOM   1484 2HB  SER A  90      11.328 -14.457  16.923  1.00  0.00           H  
ATOM   1485  HG  SER A  90       8.743 -14.964  17.115  1.00  0.00           H  
ATOM   1486  N   VAL A  91       7.530 -14.454  15.115  1.00  0.00           N  
ATOM   1487  CA  VAL A  91       6.365 -15.047  14.467  1.00  0.00           C  
ATOM   1488  C   VAL A  91       6.126 -14.431  13.095  1.00  0.00           C  
ATOM   1489  O   VAL A  91       5.749 -15.124  12.150  1.00  0.00           O  
ATOM   1490  CB  VAL A  91       5.115 -14.876  15.350  1.00  0.00           C  
ATOM   1491  CG1 VAL A  91       3.845 -15.357  14.665  1.00  0.00           C  
ATOM   1492  CG2 VAL A  91       5.336 -15.618  16.659  1.00  0.00           C  
ATOM   1493  H   VAL A  91       7.396 -13.862  15.923  1.00  0.00           H  
ATOM   1494  HA  VAL A  91       6.551 -16.113  14.328  1.00  0.00           H  
ATOM   1495  HB  VAL A  91       4.960 -13.814  15.543  1.00  0.00           H  
ATOM   1496 1HG1 VAL A  91       2.995 -15.213  15.332  1.00  0.00           H  
ATOM   1497 2HG1 VAL A  91       3.688 -14.788  13.749  1.00  0.00           H  
ATOM   1498 3HG1 VAL A  91       3.940 -16.415  14.424  1.00  0.00           H  
ATOM   1499 1HG2 VAL A  91       4.458 -15.504  17.294  1.00  0.00           H  
ATOM   1500 2HG2 VAL A  91       5.502 -16.676  16.454  1.00  0.00           H  
ATOM   1501 3HG2 VAL A  91       6.208 -15.206  17.168  1.00  0.00           H  
ATOM   1502  N   LEU A  92       6.386 -13.095  12.992  1.00  0.00           N  
ATOM   1503  CA  LEU A  92       6.205 -12.420  11.713  1.00  0.00           C  
ATOM   1504  C   LEU A  92       7.329 -12.768  10.742  1.00  0.00           C  
ATOM   1505  O   LEU A  92       7.081 -13.084   9.578  1.00  0.00           O  
ATOM   1506  CB  LEU A  92       6.126 -10.901  11.912  1.00  0.00           C  
ATOM   1507  CG  LEU A  92       4.954 -10.378  12.753  1.00  0.00           C  
ATOM   1508  CD1 LEU A  92       5.114  -8.880  12.972  1.00  0.00           C  
ATOM   1509  CD2 LEU A  92       3.643 -10.690  12.047  1.00  0.00           C  
ATOM   1510  H   LEU A  92       6.703 -12.562  13.789  1.00  0.00           H  
ATOM   1511  HA  LEU A  92       5.270 -12.762  11.271  1.00  0.00           H  
ATOM   1512 1HB  LEU A  92       7.043 -10.566  12.393  1.00  0.00           H  
ATOM   1513 2HB  LEU A  92       6.059 -10.425  10.934  1.00  0.00           H  
ATOM   1514  HG  LEU A  92       4.964 -10.861  13.731  1.00  0.00           H  
ATOM   1515 1HD1 LEU A  92       4.281  -8.509  13.570  1.00  0.00           H  
ATOM   1516 2HD1 LEU A  92       6.050  -8.687  13.496  1.00  0.00           H  
ATOM   1517 3HD1 LEU A  92       5.124  -8.371  12.009  1.00  0.00           H  
ATOM   1518 1HD2 LEU A  92       2.810 -10.319  12.645  1.00  0.00           H  
ATOM   1519 2HD2 LEU A  92       3.632 -10.206  11.070  1.00  0.00           H  
ATOM   1520 3HD2 LEU A  92       3.546 -11.768  11.919  1.00  0.00           H  
ATOM   1521  N   TYR A  93       8.595 -12.787  11.308  1.00  0.00           N  
ATOM   1522  CA  TYR A  93       9.760 -13.039  10.468  1.00  0.00           C  
ATOM   1523  C   TYR A  93       9.765 -14.470   9.948  1.00  0.00           C  
ATOM   1524  O   TYR A  93      10.156 -14.725   8.809  1.00  0.00           O  
ATOM   1525  CB  TYR A  93      11.029 -12.757  11.275  1.00  0.00           C  
ATOM   1526  CG  TYR A  93      12.307 -13.113  10.548  1.00  0.00           C  
ATOM   1527  CD1 TYR A  93      13.082 -14.176  10.988  1.00  0.00           C  
ATOM   1528  CD2 TYR A  93      12.704 -12.377   9.442  1.00  0.00           C  
ATOM   1529  CE1 TYR A  93      14.250 -14.502  10.325  1.00  0.00           C  
ATOM   1530  CE2 TYR A  93      13.872 -12.702   8.779  1.00  0.00           C  
ATOM   1531  CZ  TYR A  93      14.643 -13.764   9.220  1.00  0.00           C  
ATOM   1532  OH  TYR A  93      15.806 -14.088   8.559  1.00  0.00           O  
ATOM   1533  H   TYR A  93       8.726 -12.629  12.297  1.00  0.00           H  
ATOM   1534  HA  TYR A  93       9.721 -12.366   9.611  1.00  0.00           H  
ATOM   1535 1HB  TYR A  93      11.068 -11.698  11.534  1.00  0.00           H  
ATOM   1536 2HB  TYR A  93      11.000 -13.320  12.207  1.00  0.00           H  
ATOM   1537  HD1 TYR A  93      12.770 -14.755  11.857  1.00  0.00           H  
ATOM   1538  HD2 TYR A  93      12.095 -11.541   9.096  1.00  0.00           H  
ATOM   1539  HE1 TYR A  93      14.858 -15.337  10.671  1.00  0.00           H  
ATOM   1540  HE2 TYR A  93      14.185 -12.122   7.911  1.00  0.00           H  
ATOM   1541  HH  TYR A  93      15.933 -13.484   7.823  1.00  0.00           H  
ATOM   1542  N   ASN A  94       9.288 -15.445  10.749  1.00  0.00           N  
ATOM   1543  CA  ASN A  94       9.364 -16.852  10.372  1.00  0.00           C  
ATOM   1544  C   ASN A  94       8.076 -17.312   9.702  1.00  0.00           C  
ATOM   1545  O   ASN A  94       7.951 -18.471   9.304  1.00  0.00           O  
ATOM   1546  CB  ASN A  94       9.667 -17.718  11.581  1.00  0.00           C  
ATOM   1547  CG  ASN A  94      11.070 -17.531  12.089  1.00  0.00           C  
ATOM   1548  OD1 ASN A  94      12.006 -17.334  11.306  1.00  0.00           O  
ATOM   1549  ND2 ASN A  94      11.234 -17.588  13.386  1.00  0.00           N  
ATOM   1550  H   ASN A  94       8.867 -15.194  11.632  1.00  0.00           H  
ATOM   1551  HA  ASN A  94      10.171 -16.973   9.648  1.00  0.00           H  
ATOM   1552 1HB  ASN A  94       8.968 -17.480  12.384  1.00  0.00           H  
ATOM   1553 2HB  ASN A  94       9.524 -18.767  11.322  1.00  0.00           H  
ATOM   1554 1HD2 ASN A  94      12.146 -17.471  13.781  1.00  0.00           H  
ATOM   1555 2HD2 ASN A  94      10.448 -17.749  13.982  1.00  0.00           H  
ATOM   1556  N   SER A  95       7.173 -16.389   9.349  1.00  0.00           N  
ATOM   1557  CA  SER A  95       5.909 -16.792   8.745  1.00  0.00           C  
ATOM   1558  C   SER A  95       6.070 -17.056   7.254  1.00  0.00           C  
ATOM   1559  O   SER A  95       6.694 -16.273   6.538  1.00  0.00           O  
ATOM   1560  CB  SER A  95       4.856 -15.722   8.958  1.00  0.00           C  
ATOM   1561  OG  SER A  95       3.682 -16.047   8.265  1.00  0.00           O  
ATOM   1562  H   SER A  95       7.357 -15.407   9.497  1.00  0.00           H  
ATOM   1563  HA  SER A  95       5.574 -17.712   9.225  1.00  0.00           H  
ATOM   1564 1HB  SER A  95       4.645 -15.626  10.023  1.00  0.00           H  
ATOM   1565 2HB  SER A  95       5.238 -14.762   8.613  1.00  0.00           H  
ATOM   1566  HG  SER A  95       3.857 -16.883   7.826  1.00  0.00           H  
ATOM   1567  N   ALA A  96       5.417 -18.150   6.793  1.00  0.00           N  
ATOM   1568  CA  ALA A  96       5.407 -18.460   5.368  1.00  0.00           C  
ATOM   1569  C   ALA A  96       4.253 -17.762   4.661  1.00  0.00           C  
ATOM   1570  O   ALA A  96       4.117 -17.848   3.440  1.00  0.00           O  
ATOM   1571  CB  ALA A  96       5.326 -19.965   5.159  1.00  0.00           C  
ATOM   1572  H   ALA A  96       4.931 -18.762   7.433  1.00  0.00           H  
ATOM   1573  HA  ALA A  96       6.337 -18.091   4.935  1.00  0.00           H  
ATOM   1574 1HB  ALA A  96       5.319 -20.184   4.091  1.00  0.00           H  
ATOM   1575 2HB  ALA A  96       6.189 -20.444   5.622  1.00  0.00           H  
ATOM   1576 3HB  ALA A  96       4.413 -20.346   5.613  1.00  0.00           H  
ATOM   1577  N   SER A  97       3.495 -16.908   5.415  1.00  0.00           N  
ATOM   1578  CA  SER A  97       2.294 -16.300   4.856  1.00  0.00           C  
ATOM   1579  C   SER A  97       2.624 -15.017   4.105  1.00  0.00           C  
ATOM   1580  O   SER A  97       1.803 -14.501   3.347  1.00  0.00           O  
ATOM   1581  CB  SER A  97       1.308 -15.997   5.968  1.00  0.00           C  
ATOM   1582  OG  SER A  97       0.917 -17.173   6.622  1.00  0.00           O  
ATOM   1583  H   SER A  97       3.760 -16.691   6.365  1.00  0.00           H  
ATOM   1584  HA  SER A  97       1.839 -17.007   4.161  1.00  0.00           H  
ATOM   1585 1HB  SER A  97       1.765 -15.313   6.683  1.00  0.00           H  
ATOM   1586 2HB  SER A  97       0.433 -15.499   5.552  1.00  0.00           H  
ATOM   1587  HG  SER A  97       1.387 -17.887   6.185  1.00  0.00           H  
ATOM   1588  N   PHE A  98       3.893 -14.530   4.206  1.00  0.00           N  
ATOM   1589  CA  PHE A  98       4.213 -13.237   3.614  1.00  0.00           C  
ATOM   1590  C   PHE A  98       5.076 -13.400   2.369  1.00  0.00           C  
ATOM   1591  O   PHE A  98       6.024 -14.185   2.357  1.00  0.00           O  
ATOM   1592  CB  PHE A  98       4.947 -12.350   4.622  1.00  0.00           C  
ATOM   1593  CG  PHE A  98       4.206 -12.141   5.912  1.00  0.00           C  
ATOM   1594  CD1 PHE A  98       4.814 -12.409   7.129  1.00  0.00           C  
ATOM   1595  CD2 PHE A  98       2.899 -11.676   5.911  1.00  0.00           C  
ATOM   1596  CE1 PHE A  98       4.133 -12.217   8.316  1.00  0.00           C  
ATOM   1597  CE2 PHE A  98       2.216 -11.483   7.096  1.00  0.00           C  
ATOM   1598  CZ  PHE A  98       2.834 -11.753   8.299  1.00  0.00           C  
ATOM   1599  H   PHE A  98       4.619 -15.046   4.683  1.00  0.00           H  
ATOM   1600  HA  PHE A  98       3.281 -12.745   3.332  1.00  0.00           H  
ATOM   1601 1HB  PHE A  98       5.915 -12.791   4.858  1.00  0.00           H  
ATOM   1602 2HB  PHE A  98       5.133 -11.373   4.179  1.00  0.00           H  
ATOM   1603  HD1 PHE A  98       5.841 -12.774   7.142  1.00  0.00           H  
ATOM   1604  HD2 PHE A  98       2.410 -11.463   4.960  1.00  0.00           H  
ATOM   1605  HE1 PHE A  98       4.623 -12.432   9.265  1.00  0.00           H  
ATOM   1606  HE2 PHE A  98       1.189 -11.118   7.081  1.00  0.00           H  
ATOM   1607  HZ  PHE A  98       2.296 -11.601   9.234  1.00  0.00           H  
ATOM   1608  N   SER A  99       4.690 -12.689   1.318  1.00  0.00           N  
ATOM   1609  CA  SER A  99       5.509 -12.651   0.113  1.00  0.00           C  
ATOM   1610  C   SER A  99       6.745 -11.783   0.314  1.00  0.00           C  
ATOM   1611  O   SER A  99       7.786 -12.017  -0.299  1.00  0.00           O  
ATOM   1612  CB  SER A  99       4.691 -12.104  -1.041  1.00  0.00           C  
ATOM   1613  OG  SER A  99       3.572 -12.911  -1.287  1.00  0.00           O  
ATOM   1614  H   SER A  99       3.826 -12.167   1.342  1.00  0.00           H  
ATOM   1615  HA  SER A  99       5.824 -13.668  -0.124  1.00  0.00           H  
ATOM   1616 1HB  SER A  99       4.368 -11.089  -0.809  1.00  0.00           H  
ATOM   1617 2HB  SER A  99       5.311 -12.054  -1.935  1.00  0.00           H  
ATOM   1618  HG  SER A  99       3.612 -13.623  -0.644  1.00  0.00           H  
ATOM   1619  N   THR A 100       6.613 -10.722   1.159  1.00  0.00           N  
ATOM   1620  CA  THR A 100       7.714  -9.815   1.460  1.00  0.00           C  
ATOM   1621  C   THR A 100       7.798  -9.525   2.953  1.00  0.00           C  
ATOM   1622  O   THR A 100       6.778  -9.335   3.616  1.00  0.00           O  
ATOM   1623  CB  THR A 100       7.528  -8.479   0.717  1.00  0.00           C  
ATOM   1624  OG1 THR A 100       7.473  -8.720  -0.696  1.00  0.00           O  
ATOM   1625  CG2 THR A 100       8.679  -7.533   1.022  1.00  0.00           C  
ATOM   1626  H   THR A 100       5.713 -10.564   1.590  1.00  0.00           H  
ATOM   1627  HA  THR A 100       8.643 -10.275   1.123  1.00  0.00           H  
ATOM   1628  HB  THR A 100       6.592  -8.016   1.030  1.00  0.00           H  
ATOM   1629  HG1 THR A 100       7.564  -9.661  -0.863  1.00  0.00           H  
ATOM   1630 1HG2 THR A 100       8.530  -6.594   0.488  1.00  0.00           H  
ATOM   1631 2HG2 THR A 100       8.717  -7.339   2.094  1.00  0.00           H  
ATOM   1632 3HG2 THR A 100       9.617  -7.986   0.702  1.00  0.00           H  
ATOM   1633  N   PHE A 101       8.935  -9.753   3.476  1.00  0.00           N  
ATOM   1634  CA  PHE A 101       9.290  -9.323   4.824  1.00  0.00           C  
ATOM   1635  C   PHE A 101      10.671  -8.681   4.850  1.00  0.00           C  
ATOM   1636  O   PHE A 101      11.687  -9.363   4.715  1.00  0.00           O  
ATOM   1637  CB  PHE A 101       9.242 -10.514   5.782  1.00  0.00           C  
ATOM   1638  CG  PHE A 101       9.374 -10.150   7.234  1.00  0.00           C  
ATOM   1639  CD1 PHE A 101       8.262 -10.130   8.062  1.00  0.00           C  
ATOM   1640  CD2 PHE A 101      10.610  -9.826   7.773  1.00  0.00           C  
ATOM   1641  CE1 PHE A 101       8.382  -9.795   9.398  1.00  0.00           C  
ATOM   1642  CE2 PHE A 101      10.733  -9.491   9.108  1.00  0.00           C  
ATOM   1643  CZ  PHE A 101       9.618  -9.475   9.920  1.00  0.00           C  
ATOM   1644  H   PHE A 101       9.616 -10.255   2.925  1.00  0.00           H  
ATOM   1645  HA  PHE A 101       8.565  -8.577   5.152  1.00  0.00           H  
ATOM   1646 1HB  PHE A 101       8.299 -11.045   5.655  1.00  0.00           H  
ATOM   1647 2HB  PHE A 101      10.044 -11.209   5.538  1.00  0.00           H  
ATOM   1648  HD1 PHE A 101       7.285 -10.383   7.648  1.00  0.00           H  
ATOM   1649  HD2 PHE A 101      11.491  -9.838   7.131  1.00  0.00           H  
ATOM   1650  HE1 PHE A 101       7.500  -9.784  10.038  1.00  0.00           H  
ATOM   1651  HE2 PHE A 101      11.710  -9.239   9.520  1.00  0.00           H  
ATOM   1652  HZ  PHE A 101       9.714  -9.209  10.972  1.00  0.00           H  
ATOM   1653  N   LYS A 102      10.697  -7.341   4.707  1.00  0.00           N  
ATOM   1654  CA  LYS A 102      11.959  -6.622   4.576  1.00  0.00           C  
ATOM   1655  C   LYS A 102      12.084  -5.532   5.633  1.00  0.00           C  
ATOM   1656  O   LYS A 102      11.174  -4.724   5.816  1.00  0.00           O  
ATOM   1657  CB  LYS A 102      12.098  -5.970   3.200  1.00  0.00           C  
ATOM   1658  CG  LYS A 102      12.266  -6.949   2.046  1.00  0.00           C  
ATOM   1659  CD  LYS A 102      12.501  -6.220   0.732  1.00  0.00           C  
ATOM   1660  CE  LYS A 102      12.655  -7.197  -0.424  1.00  0.00           C  
ATOM   1661  NZ  LYS A 102      12.889  -6.497  -1.717  1.00  0.00           N  
ATOM   1662  H   LYS A 102       9.831  -6.822   4.690  1.00  0.00           H  
ATOM   1663  HA  LYS A 102      12.777  -7.333   4.697  1.00  0.00           H  
ATOM   1664 1HB  LYS A 102      11.216  -5.363   2.994  1.00  0.00           H  
ATOM   1665 2HB  LYS A 102      12.961  -5.304   3.198  1.00  0.00           H  
ATOM   1666 1HG  LYS A 102      13.115  -7.604   2.245  1.00  0.00           H  
ATOM   1667 2HG  LYS A 102      11.370  -7.562   1.956  1.00  0.00           H  
ATOM   1668 1HD  LYS A 102      11.659  -5.558   0.527  1.00  0.00           H  
ATOM   1669 2HD  LYS A 102      13.405  -5.616   0.808  1.00  0.00           H  
ATOM   1670 1HE  LYS A 102      13.494  -7.863  -0.228  1.00  0.00           H  
ATOM   1671 2HE  LYS A 102      11.753  -7.802  -0.511  1.00  0.00           H  
ATOM   1672 1HZ  LYS A 102      12.985  -7.178  -2.457  1.00  0.00           H  
ATOM   1673 2HZ  LYS A 102      12.107  -5.890  -1.918  1.00  0.00           H  
ATOM   1674 3HZ  LYS A 102      13.734  -5.947  -1.655  1.00  0.00           H  
ATOM   1675  N   CYS A 103      13.255  -5.601   6.343  1.00  0.00           N  
ATOM   1676  CA  CYS A 103      13.513  -4.594   7.366  1.00  0.00           C  
ATOM   1677  C   CYS A 103      14.607  -3.630   6.925  1.00  0.00           C  
ATOM   1678  O   CYS A 103      15.509  -4.001   6.173  1.00  0.00           O  
ATOM   1679  CB  CYS A 103      13.904  -5.249   8.691  1.00  0.00           C  
ATOM   1680  SG  CYS A 103      12.568  -6.210   9.442  1.00  0.00           S  
ATOM   1681  H   CYS A 103      13.941  -6.324   6.180  1.00  0.00           H  
ATOM   1682  HA  CYS A 103      12.601  -4.018   7.522  1.00  0.00           H  
ATOM   1683 1HB  CYS A 103      14.756  -5.911   8.532  1.00  0.00           H  
ATOM   1684 2HB  CYS A 103      14.214  -4.481   9.399  1.00  0.00           H  
ATOM   1685  N   TYR A 104      14.392  -2.396   7.319  1.00  0.00           N  
ATOM   1686  CA  TYR A 104      15.348  -1.327   7.058  1.00  0.00           C  
ATOM   1687  C   TYR A 104      15.826  -0.686   8.355  1.00  0.00           C  
ATOM   1688  O   TYR A 104      15.021  -0.331   9.216  1.00  0.00           O  
ATOM   1689  CB  TYR A 104      14.715  -0.254   6.169  1.00  0.00           C  
ATOM   1690  CG  TYR A 104      14.168  -0.786   4.863  1.00  0.00           C  
ATOM   1691  CD1 TYR A 104      14.961  -0.780   3.725  1.00  0.00           C  
ATOM   1692  CD2 TYR A 104      12.873  -1.280   4.804  1.00  0.00           C  
ATOM   1693  CE1 TYR A 104      14.461  -1.266   2.533  1.00  0.00           C  
ATOM   1694  CE2 TYR A 104      12.373  -1.766   3.611  1.00  0.00           C  
ATOM   1695  CZ  TYR A 104      13.167  -1.759   2.476  1.00  0.00           C  
ATOM   1696  OH  TYR A 104      12.669  -2.243   1.288  1.00  0.00           O  
ATOM   1697  H   TYR A 104      13.540  -2.183   7.817  1.00  0.00           H  
ATOM   1698  HA  TYR A 104      16.207  -1.751   6.538  1.00  0.00           H  
ATOM   1699 1HB  TYR A 104      13.899   0.230   6.707  1.00  0.00           H  
ATOM   1700 2HB  TYR A 104      15.455   0.512   5.940  1.00  0.00           H  
ATOM   1701  HD1 TYR A 104      15.979  -0.392   3.772  1.00  0.00           H  
ATOM   1702  HD2 TYR A 104      12.250  -1.284   5.698  1.00  0.00           H  
ATOM   1703  HE1 TYR A 104      15.084  -1.261   1.639  1.00  0.00           H  
ATOM   1704  HE2 TYR A 104      11.355  -2.153   3.564  1.00  0.00           H  
ATOM   1705  HH  TYR A 104      11.766  -2.543   1.419  1.00  0.00           H  
ATOM   1706  N   GLY A 105      17.143  -0.623   8.541  1.00  0.00           N  
ATOM   1707  CA  GLY A 105      17.701   0.005   9.733  1.00  0.00           C  
ATOM   1708  C   GLY A 105      17.835  -0.998  10.871  1.00  0.00           C  
ATOM   1709  O   GLY A 105      18.462  -0.713  11.892  1.00  0.00           O  
ATOM   1710  H   GLY A 105      17.769  -1.013   7.852  1.00  0.00           H  
ATOM   1711 1HA  GLY A 105      18.678   0.428   9.498  1.00  0.00           H  
ATOM   1712 2HA  GLY A 105      17.060   0.830  10.043  1.00  0.00           H  
ATOM   1713  N   VAL A 106      17.115  -2.121  10.831  1.00  0.00           N  
ATOM   1714  CA  VAL A 106      17.222  -3.140  11.868  1.00  0.00           C  
ATOM   1715  C   VAL A 106      17.275  -4.538  11.263  1.00  0.00           C  
ATOM   1716  O   VAL A 106      16.756  -4.772  10.172  1.00  0.00           O  
ATOM   1717  CB  VAL A 106      16.066  -3.087  12.884  1.00  0.00           C  
ATOM   1718  CG1 VAL A 106      16.089  -1.766  13.638  1.00  0.00           C  
ATOM   1719  CG2 VAL A 106      14.736  -3.278  12.171  1.00  0.00           C  
ATOM   1720  H   VAL A 106      16.479  -2.268  10.061  1.00  0.00           H  
ATOM   1721  HA  VAL A 106      18.149  -2.977  12.419  1.00  0.00           H  
ATOM   1722  HB  VAL A 106      16.202  -3.882  13.617  1.00  0.00           H  
ATOM   1723 1HG1 VAL A 106      15.267  -1.741  14.354  1.00  0.00           H  
ATOM   1724 2HG1 VAL A 106      17.035  -1.667  14.170  1.00  0.00           H  
ATOM   1725 3HG1 VAL A 106      15.980  -0.943  12.933  1.00  0.00           H  
ATOM   1726 1HG2 VAL A 106      13.925  -3.240  12.898  1.00  0.00           H  
ATOM   1727 2HG2 VAL A 106      14.601  -2.486  11.434  1.00  0.00           H  
ATOM   1728 3HG2 VAL A 106      14.728  -4.246  11.669  1.00  0.00           H  
ATOM   1729  N   SER A 107      18.027  -5.418  11.927  1.00  0.00           N  
ATOM   1730  CA  SER A 107      18.046  -6.807  11.485  1.00  0.00           C  
ATOM   1731  C   SER A 107      16.807  -7.554  11.962  1.00  0.00           C  
ATOM   1732  O   SER A 107      16.449  -7.494  13.139  1.00  0.00           O  
ATOM   1733  CB  SER A 107      19.283  -7.508  12.011  1.00  0.00           C  
ATOM   1734  OG  SER A 107      19.248  -8.877  11.715  1.00  0.00           O  
ATOM   1735  H   SER A 107      18.583  -5.148  12.726  1.00  0.00           H  
ATOM   1736  HA  SER A 107      18.071  -6.823  10.394  1.00  0.00           H  
ATOM   1737 1HB  SER A 107      20.172  -7.060  11.567  1.00  0.00           H  
ATOM   1738 2HB  SER A 107      19.350  -7.368  13.089  1.00  0.00           H  
ATOM   1739  HG  SER A 107      18.426  -9.024  11.241  1.00  0.00           H  
ATOM   1740  N   PRO A 108      16.119  -8.270  11.070  1.00  0.00           N  
ATOM   1741  CA  PRO A 108      14.902  -8.967  11.468  1.00  0.00           C  
ATOM   1742  C   PRO A 108      15.195 -10.027  12.522  1.00  0.00           C  
ATOM   1743  O   PRO A 108      14.358 -10.312  13.378  1.00  0.00           O  
ATOM   1744  CB  PRO A 108      14.379  -9.580  10.165  1.00  0.00           C  
ATOM   1745  CG  PRO A 108      15.518  -9.588   9.204  1.00  0.00           C  
ATOM   1746  CD  PRO A 108      16.348  -8.395   9.598  1.00  0.00           C  
ATOM   1747  HA  PRO A 108      14.181  -8.238  11.866  1.00  0.00           H  
ATOM   1748 1HB  PRO A 108      14.002 -10.596  10.352  1.00  0.00           H  
ATOM   1749 2HB  PRO A 108      13.534  -8.989   9.784  1.00  0.00           H  
ATOM   1750 1HG  PRO A 108      16.073 -10.534   9.281  1.00  0.00           H  
ATOM   1751 2HG  PRO A 108      15.144  -9.522   8.172  1.00  0.00           H  
ATOM   1752 1HD  PRO A 108      17.406  -8.594   9.373  1.00  0.00           H  
ATOM   1753 2HD  PRO A 108      15.996  -7.507   9.054  1.00  0.00           H  
ATOM   1754  N   THR A 109      16.402 -10.591  12.545  1.00  0.00           N  
ATOM   1755  CA  THR A 109      16.735 -11.640  13.501  1.00  0.00           C  
ATOM   1756  C   THR A 109      17.023 -11.058  14.879  1.00  0.00           C  
ATOM   1757  O   THR A 109      17.060 -11.781  15.874  1.00  0.00           O  
ATOM   1758  CB  THR A 109      17.933 -12.479  13.020  1.00  0.00           C  
ATOM   1759  OG1 THR A 109      19.070 -11.632  12.806  1.00  0.00           O  
ATOM   1760  CG2 THR A 109      17.590 -13.197  11.724  1.00  0.00           C  
ATOM   1761  H   THR A 109      17.103 -10.286  11.885  1.00  0.00           H  
ATOM   1762  HA  THR A 109      15.875 -12.302  13.602  1.00  0.00           H  
ATOM   1763  HB  THR A 109      18.191 -13.215  13.781  1.00  0.00           H  
ATOM   1764  HG1 THR A 109      18.835 -10.724  13.010  1.00  0.00           H  
ATOM   1765 1HG2 THR A 109      18.446 -13.786  11.397  1.00  0.00           H  
ATOM   1766 2HG2 THR A 109      16.737 -13.856  11.888  1.00  0.00           H  
ATOM   1767 3HG2 THR A 109      17.340 -12.464  10.958  1.00  0.00           H  
ATOM   1768  N   LYS A 110      17.112  -9.672  14.956  1.00  0.00           N  
ATOM   1769  CA  LYS A 110      17.433  -9.052  16.236  1.00  0.00           C  
ATOM   1770  C   LYS A 110      16.260  -8.235  16.763  1.00  0.00           C  
ATOM   1771  O   LYS A 110      16.362  -7.582  17.801  1.00  0.00           O  
ATOM   1772  CB  LYS A 110      18.668  -8.158  16.110  1.00  0.00           C  
ATOM   1773  CG  LYS A 110      19.938  -8.934  15.785  1.00  0.00           C  
ATOM   1774  CD  LYS A 110      21.164  -8.035  15.837  1.00  0.00           C  
ATOM   1775  CE  LYS A 110      22.443  -8.828  15.613  1.00  0.00           C  
ATOM   1776  NZ  LYS A 110      23.653  -7.964  15.684  1.00  0.00           N  
ATOM   1777  H   LYS A 110      16.960  -9.084  14.149  1.00  0.00           H  
ATOM   1778  HA  LYS A 110      17.648  -9.840  16.958  1.00  0.00           H  
ATOM   1779 1HB  LYS A 110      18.503  -7.418  15.326  1.00  0.00           H  
ATOM   1780 2HB  LYS A 110      18.822  -7.617  17.044  1.00  0.00           H  
ATOM   1781 1HG  LYS A 110      20.062  -9.746  16.503  1.00  0.00           H  
ATOM   1782 2HG  LYS A 110      19.856  -9.365  14.788  1.00  0.00           H  
ATOM   1783 1HD  LYS A 110      21.084  -7.265  15.068  1.00  0.00           H  
ATOM   1784 2HD  LYS A 110      21.216  -7.547  16.810  1.00  0.00           H  
ATOM   1785 1HE  LYS A 110      22.524  -9.608  16.368  1.00  0.00           H  
ATOM   1786 2HE  LYS A 110      22.409  -9.304  14.633  1.00  0.00           H  
ATOM   1787 1HZ  LYS A 110      24.478  -8.526  15.530  1.00  0.00           H  
ATOM   1788 2HZ  LYS A 110      23.597  -7.247  14.974  1.00  0.00           H  
ATOM   1789 3HZ  LYS A 110      23.706  -7.532  16.595  1.00  0.00           H  
ATOM   1790  N   LEU A 111      15.065  -8.323  16.192  1.00  0.00           N  
ATOM   1791  CA  LEU A 111      13.943  -7.479  16.584  1.00  0.00           C  
ATOM   1792  C   LEU A 111      13.482  -7.798  18.002  1.00  0.00           C  
ATOM   1793  O   LEU A 111      13.082  -6.907  18.751  1.00  0.00           O  
ATOM   1794  CB  LEU A 111      12.770  -7.631  15.608  1.00  0.00           C  
ATOM   1795  CG  LEU A 111      12.850  -6.914  14.254  1.00  0.00           C  
ATOM   1796  CD1 LEU A 111      11.675  -7.339  13.383  1.00  0.00           C  
ATOM   1797  CD2 LEU A 111      12.850  -5.409  14.475  1.00  0.00           C  
ATOM   1798  H   LEU A 111      14.935  -9.004  15.457  1.00  0.00           H  
ATOM   1799  HA  LEU A 111      14.270  -6.440  16.568  1.00  0.00           H  
ATOM   1800 1HB  LEU A 111      12.638  -8.689  15.386  1.00  0.00           H  
ATOM   1801 2HB  LEU A 111      11.865  -7.267  16.093  1.00  0.00           H  
ATOM   1802  HG  LEU A 111      13.767  -7.205  13.742  1.00  0.00           H  
ATOM   1803 1HD1 LEU A 111      11.732  -6.830  12.421  1.00  0.00           H  
ATOM   1804 2HD1 LEU A 111      11.711  -8.417  13.224  1.00  0.00           H  
ATOM   1805 3HD1 LEU A 111      10.741  -7.075  13.878  1.00  0.00           H  
ATOM   1806 1HD2 LEU A 111      12.908  -4.900  13.512  1.00  0.00           H  
ATOM   1807 2HD2 LEU A 111      11.933  -5.116  14.986  1.00  0.00           H  
ATOM   1808 3HD2 LEU A 111      13.710  -5.131  15.085  1.00  0.00           H  
ATOM   1809  N   ASN A 112      13.669  -9.099  18.428  1.00  0.00           N  
ATOM   1810  CA  ASN A 112      13.183  -9.483  19.748  1.00  0.00           C  
ATOM   1811  C   ASN A 112      14.113  -8.982  20.845  1.00  0.00           C  
ATOM   1812  O   ASN A 112      13.756  -8.984  22.024  1.00  0.00           O  
ATOM   1813  CB  ASN A 112      13.007 -10.987  19.849  1.00  0.00           C  
ATOM   1814  CG  ASN A 112      11.798 -11.480  19.102  1.00  0.00           C  
ATOM   1815  OD1 ASN A 112      10.752 -10.821  19.086  1.00  0.00           O  
ATOM   1816  ND2 ASN A 112      11.922 -12.626  18.482  1.00  0.00           N  
ATOM   1817  H   ASN A 112      14.131  -9.790  17.854  1.00  0.00           H  
ATOM   1818  HA  ASN A 112      12.212  -9.012  19.910  1.00  0.00           H  
ATOM   1819 1HB  ASN A 112      13.893 -11.485  19.452  1.00  0.00           H  
ATOM   1820 2HB  ASN A 112      12.913 -11.273  20.897  1.00  0.00           H  
ATOM   1821 1HD2 ASN A 112      11.150 -13.003  17.969  1.00  0.00           H  
ATOM   1822 2HD2 ASN A 112      12.788 -13.124  18.521  1.00  0.00           H  
ATOM   1823  N   ASP A 113      15.359  -8.555  20.461  1.00  0.00           N  
ATOM   1824  CA  ASP A 113      16.311  -8.067  21.453  1.00  0.00           C  
ATOM   1825  C   ASP A 113      16.259  -6.549  21.566  1.00  0.00           C  
ATOM   1826  O   ASP A 113      16.963  -5.954  22.382  1.00  0.00           O  
ATOM   1827  CB  ASP A 113      17.730  -8.499  21.077  1.00  0.00           C  
ATOM   1828  CG  ASP A 113      17.914 -10.011  21.070  1.00  0.00           C  
ATOM   1829  OD1 ASP A 113      18.688 -10.492  20.277  1.00  0.00           O  
ATOM   1830  OD2 ASP A 113      17.280 -10.670  21.859  1.00  0.00           O  
ATOM   1831  H   ASP A 113      15.629  -8.574  19.488  1.00  0.00           H  
ATOM   1832  HA  ASP A 113      16.056  -8.501  22.420  1.00  0.00           H  
ATOM   1833 1HB  ASP A 113      17.977  -8.116  20.087  1.00  0.00           H  
ATOM   1834 2HB  ASP A 113      18.441  -8.067  21.782  1.00  0.00           H  
ATOM   1835  N   LEU A 114      15.450  -5.923  20.662  1.00  0.00           N  
ATOM   1836  CA  LEU A 114      15.406  -4.465  20.647  1.00  0.00           C  
ATOM   1837  C   LEU A 114      14.132  -3.945  21.304  1.00  0.00           C  
ATOM   1838  O   LEU A 114      13.127  -4.651  21.378  1.00  0.00           O  
ATOM   1839  CB  LEU A 114      15.489  -3.948  19.205  1.00  0.00           C  
ATOM   1840  CG  LEU A 114      16.742  -4.310  18.397  1.00  0.00           C  
ATOM   1841  CD1 LEU A 114      16.570  -3.845  16.957  1.00  0.00           C  
ATOM   1842  CD2 LEU A 114      17.963  -3.666  19.037  1.00  0.00           C  
ATOM   1843  H   LEU A 114      14.883  -6.439  20.005  1.00  0.00           H  
ATOM   1844  HA  LEU A 114      16.262  -4.088  21.205  1.00  0.00           H  
ATOM   1845 1HB  LEU A 114      14.634  -4.330  18.649  1.00  0.00           H  
ATOM   1846 2HB  LEU A 114      15.428  -2.860  19.222  1.00  0.00           H  
ATOM   1847  HG  LEU A 114      16.867  -5.393  18.385  1.00  0.00           H  
ATOM   1848 1HD1 LEU A 114      17.460  -4.102  16.383  1.00  0.00           H  
ATOM   1849 2HD1 LEU A 114      15.701  -4.336  16.518  1.00  0.00           H  
ATOM   1850 3HD1 LEU A 114      16.426  -2.765  16.938  1.00  0.00           H  
ATOM   1851 1HD2 LEU A 114      18.854  -3.924  18.463  1.00  0.00           H  
ATOM   1852 2HD2 LEU A 114      17.840  -2.583  19.048  1.00  0.00           H  
ATOM   1853 3HD2 LEU A 114      18.072  -4.029  20.059  1.00  0.00           H  
ATOM   1854  N   CYS A 115      14.332  -2.740  21.922  1.00  0.00           N  
ATOM   1855  CA  CYS A 115      13.178  -2.078  22.519  1.00  0.00           C  
ATOM   1856  C   CYS A 115      12.913  -0.731  21.858  1.00  0.00           C  
ATOM   1857  O   CYS A 115      13.835  -0.075  21.373  1.00  0.00           O  
ATOM   1858  CB  CYS A 115      13.435  -1.876  24.012  1.00  0.00           C  
ATOM   1859  SG  CYS A 115      13.644  -3.422  24.928  1.00  0.00           S  
ATOM   1860  H   CYS A 115      15.238  -2.297  21.980  1.00  0.00           H  
ATOM   1861  HA  CYS A 115      12.305  -2.718  22.387  1.00  0.00           H  
ATOM   1862 1HB  CYS A 115      14.334  -1.274  24.148  1.00  0.00           H  
ATOM   1863 2HB  CYS A 115      12.603  -1.327  24.453  1.00  0.00           H  
ATOM   1864  HG  CYS A 115      13.836  -2.855  26.115  1.00  0.00           H  
ATOM   1865  N   PHE A 116      11.551  -0.470  21.756  1.00  0.00           N  
ATOM   1866  CA  PHE A 116      11.147   0.770  21.105  1.00  0.00           C  
ATOM   1867  C   PHE A 116      10.121   1.523  21.942  1.00  0.00           C  
ATOM   1868  O   PHE A 116       9.409   0.928  22.751  1.00  0.00           O  
ATOM   1869  CB  PHE A 116      10.549   0.464  19.731  1.00  0.00           C  
ATOM   1870  CG  PHE A 116      11.429  -0.398  18.870  1.00  0.00           C  
ATOM   1871  CD1 PHE A 116      11.209  -1.764  18.779  1.00  0.00           C  
ATOM   1872  CD2 PHE A 116      12.476   0.155  18.150  1.00  0.00           C  
ATOM   1873  CE1 PHE A 116      12.018  -2.558  17.987  1.00  0.00           C  
ATOM   1874  CE2 PHE A 116      13.286  -0.636  17.358  1.00  0.00           C  
ATOM   1875  CZ  PHE A 116      13.056  -1.993  17.277  1.00  0.00           C  
ATOM   1876  H   PHE A 116      10.840  -1.095  22.109  1.00  0.00           H  
ATOM   1877  HA  PHE A 116      12.030   1.397  20.975  1.00  0.00           H  
ATOM   1878 1HB  PHE A 116       9.592  -0.041  19.855  1.00  0.00           H  
ATOM   1879 2HB  PHE A 116      10.360   1.397  19.201  1.00  0.00           H  
ATOM   1880  HD1 PHE A 116      10.387  -2.210  19.340  1.00  0.00           H  
ATOM   1881  HD2 PHE A 116      12.658   1.228  18.215  1.00  0.00           H  
ATOM   1882  HE1 PHE A 116      11.834  -3.630  17.924  1.00  0.00           H  
ATOM   1883  HE2 PHE A 116      14.107  -0.189  16.798  1.00  0.00           H  
ATOM   1884  HZ  PHE A 116      13.695  -2.617  16.654  1.00  0.00           H  
ATOM   1885  N   THR A 117      10.117   2.859  21.754  1.00  0.00           N  
ATOM   1886  CA  THR A 117       9.108   3.659  22.437  1.00  0.00           C  
ATOM   1887  C   THR A 117       7.709   3.324  21.935  1.00  0.00           C  
ATOM   1888  O   THR A 117       6.797   3.082  22.726  1.00  0.00           O  
ATOM   1889  CB  THR A 117       9.396   5.156  22.222  1.00  0.00           C  
ATOM   1890  OG1 THR A 117      10.722   5.442  22.688  1.00  0.00           O  
ATOM   1891  CG2 THR A 117       8.399   6.016  22.982  1.00  0.00           C  
ATOM   1892  H   THR A 117      10.789   3.320  21.157  1.00  0.00           H  
ATOM   1893  HA  THR A 117       9.156   3.439  23.504  1.00  0.00           H  
ATOM   1894  HB  THR A 117       9.328   5.391  21.160  1.00  0.00           H  
ATOM   1895  HG1 THR A 117      11.123   4.637  23.025  1.00  0.00           H  
ATOM   1896 1HG2 THR A 117       8.624   7.069  22.813  1.00  0.00           H  
ATOM   1897 2HG2 THR A 117       7.390   5.799  22.631  1.00  0.00           H  
ATOM   1898 3HG2 THR A 117       8.467   5.797  24.047  1.00  0.00           H  
ATOM   1899  N   ASN A 118       7.559   3.399  20.644  1.00  0.00           N  
ATOM   1900  CA  ASN A 118       6.300   3.049  19.998  1.00  0.00           C  
ATOM   1901  C   ASN A 118       6.539   2.326  18.679  1.00  0.00           C  
ATOM   1902  O   ASN A 118       7.612   2.438  18.085  1.00  0.00           O  
ATOM   1903  CB  ASN A 118       5.487   4.300  19.717  1.00  0.00           C  
ATOM   1904  CG  ASN A 118       5.096   5.074  20.945  1.00  0.00           C  
ATOM   1905  OD1 ASN A 118       4.312   4.596  21.773  1.00  0.00           O  
ATOM   1906  ND2 ASN A 118       5.628   6.262  21.080  1.00  0.00           N  
ATOM   1907  H   ASN A 118       8.335   3.708  20.075  1.00  0.00           H  
ATOM   1908  HA  ASN A 118       5.732   2.406  20.672  1.00  0.00           H  
ATOM   1909 1HB  ASN A 118       6.057   4.966  19.068  1.00  0.00           H  
ATOM   1910 2HB  ASN A 118       4.574   4.029  19.187  1.00  0.00           H  
ATOM   1911 1HD2 ASN A 118       5.404   6.823  21.878  1.00  0.00           H  
ATOM   1912 2HD2 ASN A 118       6.258   6.609  20.386  1.00  0.00           H  
ATOM   1913  N   VAL A 119       5.578   1.529  18.358  1.00  0.00           N  
ATOM   1914  CA  VAL A 119       5.524   0.925  17.032  1.00  0.00           C  
ATOM   1915  C   VAL A 119       4.256   1.332  16.293  1.00  0.00           C  
ATOM   1916  O   VAL A 119       3.164   1.322  16.861  1.00  0.00           O  
ATOM   1917  CB  VAL A 119       5.581  -0.612  17.123  1.00  0.00           C  
ATOM   1918  CG1 VAL A 119       5.481  -1.263  15.752  1.00  0.00           C  
ATOM   1919  CG2 VAL A 119       6.867  -1.024  17.824  1.00  0.00           C  
ATOM   1920  H   VAL A 119       4.851   1.315  19.026  1.00  0.00           H  
ATOM   1921  HA  VAL A 119       6.387   1.268  16.460  1.00  0.00           H  
ATOM   1922  HB  VAL A 119       4.720  -0.965  17.691  1.00  0.00           H  
ATOM   1923 1HG1 VAL A 119       5.525  -2.347  15.860  1.00  0.00           H  
ATOM   1924 2HG1 VAL A 119       4.537  -0.983  15.284  1.00  0.00           H  
ATOM   1925 3HG1 VAL A 119       6.310  -0.928  15.129  1.00  0.00           H  
ATOM   1926 1HG2 VAL A 119       6.912  -2.111  17.892  1.00  0.00           H  
ATOM   1927 2HG2 VAL A 119       7.724  -0.659  17.257  1.00  0.00           H  
ATOM   1928 3HG2 VAL A 119       6.888  -0.597  18.827  1.00  0.00           H  
ATOM   1929  N   TYR A 120       4.431   1.909  15.093  1.00  0.00           N  
ATOM   1930  CA  TYR A 120       3.276   2.288  14.287  1.00  0.00           C  
ATOM   1931  C   TYR A 120       3.072   1.319  13.129  1.00  0.00           C  
ATOM   1932  O   TYR A 120       4.019   0.970  12.425  1.00  0.00           O  
ATOM   1933  CB  TYR A 120       3.447   3.703  13.729  1.00  0.00           C  
ATOM   1934  CG  TYR A 120       3.491   4.774  14.796  1.00  0.00           C  
ATOM   1935  CD1 TYR A 120       4.711   5.206  15.295  1.00  0.00           C  
ATOM   1936  CD2 TYR A 120       2.312   5.325  15.275  1.00  0.00           C  
ATOM   1937  CE1 TYR A 120       4.751   6.185  16.270  1.00  0.00           C  
ATOM   1938  CE2 TYR A 120       2.351   6.303  16.249  1.00  0.00           C  
ATOM   1939  CZ  TYR A 120       3.571   6.733  16.746  1.00  0.00           C  
ATOM   1940  OH  TYR A 120       3.611   7.708  17.716  1.00  0.00           O  
ATOM   1941  H   TYR A 120       5.359   2.086  14.737  1.00  0.00           H  
ATOM   1942  HA  TYR A 120       2.390   2.270  14.922  1.00  0.00           H  
ATOM   1943 1HB  TYR A 120       4.371   3.757  13.151  1.00  0.00           H  
ATOM   1944 2HB  TYR A 120       2.624   3.929  13.052  1.00  0.00           H  
ATOM   1945  HD1 TYR A 120       5.638   4.773  14.918  1.00  0.00           H  
ATOM   1946  HD2 TYR A 120       1.353   4.985  14.883  1.00  0.00           H  
ATOM   1947  HE1 TYR A 120       5.709   6.525  16.662  1.00  0.00           H  
ATOM   1948  HE2 TYR A 120       1.423   6.734  16.626  1.00  0.00           H  
ATOM   1949  HH  TYR A 120       2.716   7.979  17.933  1.00  0.00           H  
ATOM   1950  N   ALA A 121       1.858   0.775  13.031  1.00  0.00           N  
ATOM   1951  CA  ALA A 121       1.520  -0.149  11.956  1.00  0.00           C  
ATOM   1952  C   ALA A 121       0.609   0.511  10.928  1.00  0.00           C  
ATOM   1953  O   ALA A 121      -0.548   0.816  11.216  1.00  0.00           O  
ATOM   1954  CB  ALA A 121       0.848  -1.393  12.519  1.00  0.00           C  
ATOM   1955  H   ALA A 121       1.155   1.009  13.718  1.00  0.00           H  
ATOM   1956  HA  ALA A 121       2.444  -0.442  11.458  1.00  0.00           H  
ATOM   1957 1HB  ALA A 121       0.601  -2.074  11.704  1.00  0.00           H  
ATOM   1958 2HB  ALA A 121       1.525  -1.889  13.214  1.00  0.00           H  
ATOM   1959 3HB  ALA A 121      -0.064  -1.109  13.042  1.00  0.00           H  
ATOM   1960  N   ASP A 122       1.207   0.855   9.767  1.00  0.00           N  
ATOM   1961  CA  ASP A 122       0.429   1.437   8.680  1.00  0.00           C  
ATOM   1962  C   ASP A 122      -0.028   0.369   7.695  1.00  0.00           C  
ATOM   1963  O   ASP A 122       0.780  -0.412   7.193  1.00  0.00           O  
ATOM   1964  CB  ASP A 122       1.274   2.466   7.925  1.00  0.00           C  
ATOM   1965  CG  ASP A 122       1.703   3.639   8.796  1.00  0.00           C  
ATOM   1966  OD1 ASP A 122       2.628   4.322   8.424  1.00  0.00           O  
ATOM   1967  OD2 ASP A 122       1.102   3.841   9.823  1.00  0.00           O  
ATOM   1968  H   ASP A 122       2.199   0.712   9.641  1.00  0.00           H  
ATOM   1969  HA  ASP A 122      -0.440   1.939   9.107  1.00  0.00           H  
ATOM   1970 1HB  ASP A 122       2.167   1.983   7.528  1.00  0.00           H  
ATOM   1971 2HB  ASP A 122       0.707   2.852   7.078  1.00  0.00           H  
ATOM   1972  N   SER A 123      -1.421   0.294   7.526  1.00  0.00           N  
ATOM   1973  CA  SER A 123      -1.949  -0.794   6.710  1.00  0.00           C  
ATOM   1974  C   SER A 123      -2.747  -0.258   5.528  1.00  0.00           C  
ATOM   1975  O   SER A 123      -3.442   0.751   5.642  1.00  0.00           O  
ATOM   1976  CB  SER A 123      -2.797  -1.728   7.551  1.00  0.00           C  
ATOM   1977  OG  SER A 123      -3.886  -1.068   8.136  1.00  0.00           O  
ATOM   1978  H   SER A 123      -2.063   0.954   7.941  1.00  0.00           H  
ATOM   1979  HA  SER A 123      -1.110  -1.359   6.302  1.00  0.00           H  
ATOM   1980 1HB  SER A 123      -3.167  -2.543   6.929  1.00  0.00           H  
ATOM   1981 2HB  SER A 123      -2.184  -2.168   8.336  1.00  0.00           H  
ATOM   1982  HG  SER A 123      -3.826  -0.153   7.850  1.00  0.00           H  
ATOM   1983  N   PHE A 124      -2.485  -1.022   4.339  1.00  0.00           N  
ATOM   1984  CA  PHE A 124      -3.206  -0.634   3.132  1.00  0.00           C  
ATOM   1985  C   PHE A 124      -3.048  -1.680   2.036  1.00  0.00           C  
ATOM   1986  O   PHE A 124      -2.291  -2.639   2.184  1.00  0.00           O  
ATOM   1987  CB  PHE A 124      -2.707   0.730   2.653  1.00  0.00           C  
ATOM   1988  CG  PHE A 124      -1.213   0.800   2.508  1.00  0.00           C  
ATOM   1989  CD1 PHE A 124      -0.607   0.533   1.290  1.00  0.00           C  
ATOM   1990  CD2 PHE A 124      -0.412   1.130   3.590  1.00  0.00           C  
ATOM   1991  CE1 PHE A 124       0.767   0.597   1.156  1.00  0.00           C  
ATOM   1992  CE2 PHE A 124       0.962   1.194   3.459  1.00  0.00           C  
ATOM   1993  CZ  PHE A 124       1.552   0.927   2.241  1.00  0.00           C  
ATOM   1994  H   PHE A 124      -1.840  -1.798   4.299  1.00  0.00           H  
ATOM   1995  HA  PHE A 124      -4.268  -0.561   3.371  1.00  0.00           H  
ATOM   1996 1HB  PHE A 124      -3.158   0.964   1.690  1.00  0.00           H  
ATOM   1997 2HB  PHE A 124      -3.021   1.500   3.357  1.00  0.00           H  
ATOM   1998  HD1 PHE A 124      -1.228   0.271   0.433  1.00  0.00           H  
ATOM   1999  HD2 PHE A 124      -0.878   1.341   4.553  1.00  0.00           H  
ATOM   2000  HE1 PHE A 124       1.230   0.387   0.192  1.00  0.00           H  
ATOM   2001  HE2 PHE A 124       1.580   1.455   4.318  1.00  0.00           H  
ATOM   2002  HZ  PHE A 124       2.635   0.975   2.137  1.00  0.00           H  
ATOM   2003  N   VAL A 125      -3.881  -1.411   0.912  1.00  0.00           N  
ATOM   2004  CA  VAL A 125      -3.872  -2.351  -0.202  1.00  0.00           C  
ATOM   2005  C   VAL A 125      -3.334  -1.698  -1.469  1.00  0.00           C  
ATOM   2006  O   VAL A 125      -3.682  -0.561  -1.788  1.00  0.00           O  
ATOM   2007  CB  VAL A 125      -5.284  -2.901  -0.476  1.00  0.00           C  
ATOM   2008  CG1 VAL A 125      -5.297  -3.825  -1.685  1.00  0.00           C  
ATOM   2009  CG2 VAL A 125      -5.791  -3.626   0.761  1.00  0.00           C  
ATOM   2010  H   VAL A 125      -4.474  -0.595   0.862  1.00  0.00           H  
ATOM   2011  HA  VAL A 125      -3.222  -3.188   0.057  1.00  0.00           H  
ATOM   2012  HB  VAL A 125      -5.948  -2.070  -0.715  1.00  0.00           H  
ATOM   2013 1HG1 VAL A 125      -6.309  -4.195  -1.850  1.00  0.00           H  
ATOM   2014 2HG1 VAL A 125      -4.964  -3.276  -2.566  1.00  0.00           H  
ATOM   2015 3HG1 VAL A 125      -4.629  -4.667  -1.506  1.00  0.00           H  
ATOM   2016 1HG2 VAL A 125      -6.790  -4.016   0.570  1.00  0.00           H  
ATOM   2017 2HG2 VAL A 125      -5.119  -4.451   1.000  1.00  0.00           H  
ATOM   2018 3HG2 VAL A 125      -5.827  -2.932   1.601  1.00  0.00           H  
ATOM   2019  N   ILE A 126      -2.383  -2.438  -2.191  1.00  0.00           N  
ATOM   2020  CA  ILE A 126      -1.808  -1.979  -3.449  1.00  0.00           C  
ATOM   2021  C   ILE A 126      -1.659  -3.127  -4.439  1.00  0.00           C  
ATOM   2022  O   ILE A 126      -1.918  -4.284  -4.106  1.00  0.00           O  
ATOM   2023  CB  ILE A 126      -0.440  -1.306  -3.232  1.00  0.00           C  
ATOM   2024  CG1 ILE A 126       0.580  -2.301  -2.672  1.00  0.00           C  
ATOM   2025  CG2 ILE A 126      -0.587  -0.110  -2.304  1.00  0.00           C  
ATOM   2026  CD1 ILE A 126       1.994  -1.767  -2.628  1.00  0.00           C  
ATOM   2027  H   ILE A 126      -2.091  -3.328  -1.812  1.00  0.00           H  
ATOM   2028  HA  ILE A 126      -2.481  -1.245  -3.889  1.00  0.00           H  
ATOM   2029  HB  ILE A 126      -0.045  -0.969  -4.190  1.00  0.00           H  
ATOM   2030 1HG1 ILE A 126       0.292  -2.587  -1.661  1.00  0.00           H  
ATOM   2031 2HG1 ILE A 126       0.577  -3.206  -3.280  1.00  0.00           H  
ATOM   2032 1HG2 ILE A 126       0.386   0.358  -2.157  1.00  0.00           H  
ATOM   2033 2HG2 ILE A 126      -1.273   0.611  -2.746  1.00  0.00           H  
ATOM   2034 3HG2 ILE A 126      -0.979  -0.442  -1.342  1.00  0.00           H  
ATOM   2035 1HD1 ILE A 126       2.658  -2.529  -2.220  1.00  0.00           H  
ATOM   2036 2HD1 ILE A 126       2.316  -1.507  -3.637  1.00  0.00           H  
ATOM   2037 3HD1 ILE A 126       2.028  -0.881  -1.996  1.00  0.00           H  
ATOM   2038  N   ARG A 127      -1.291  -2.849  -5.663  1.00  0.00           N  
ATOM   2039  CA  ARG A 127      -0.982  -3.897  -6.628  1.00  0.00           C  
ATOM   2040  C   ARG A 127       0.348  -4.567  -6.307  1.00  0.00           C  
ATOM   2041  O   ARG A 127       1.228  -3.961  -5.696  1.00  0.00           O  
ATOM   2042  CB  ARG A 127      -0.917  -3.326  -8.037  1.00  0.00           C  
ATOM   2043  CG  ARG A 127      -2.215  -2.748  -8.578  1.00  0.00           C  
ATOM   2044  CD  ARG A 127      -2.059  -2.260  -9.972  1.00  0.00           C  
ATOM   2045  NE  ARG A 127      -3.268  -1.613 -10.458  1.00  0.00           N  
ATOM   2046  CZ  ARG A 127      -3.408  -1.078 -11.686  1.00  0.00           C  
ATOM   2047  NH1 ARG A 127      -2.409  -1.120 -12.539  1.00  0.00           N  
ATOM   2048  NH2 ARG A 127      -4.550  -0.510 -12.033  1.00  0.00           N  
ATOM   2049  H   ARG A 127      -1.219  -1.882  -5.947  1.00  0.00           H  
ATOM   2050  HA  ARG A 127      -1.775  -4.645  -6.592  1.00  0.00           H  
ATOM   2051 1HB  ARG A 127      -0.173  -2.532  -8.073  1.00  0.00           H  
ATOM   2052 2HB  ARG A 127      -0.599  -4.104  -8.731  1.00  0.00           H  
ATOM   2053 1HG  ARG A 127      -2.988  -3.517  -8.568  1.00  0.00           H  
ATOM   2054 2HG  ARG A 127      -2.528  -1.910  -7.954  1.00  0.00           H  
ATOM   2055 1HD  ARG A 127      -1.244  -1.538 -10.015  1.00  0.00           H  
ATOM   2056 2HD  ARG A 127      -1.834  -3.100 -10.628  1.00  0.00           H  
ATOM   2057  HE  ARG A 127      -4.059  -1.561  -9.830  1.00  0.00           H  
ATOM   2058 1HH1 ARG A 127      -1.536  -1.554 -12.274  1.00  0.00           H  
ATOM   2059 2HH1 ARG A 127      -2.514  -0.719 -13.460  1.00  0.00           H  
ATOM   2060 1HH2 ARG A 127      -5.318  -0.477 -11.377  1.00  0.00           H  
ATOM   2061 2HH2 ARG A 127      -4.655  -0.109 -12.953  1.00  0.00           H  
ATOM   2062  N   GLY A 128       0.538  -5.829  -6.725  1.00  0.00           N  
ATOM   2063  CA  GLY A 128       1.730  -6.619  -6.444  1.00  0.00           C  
ATOM   2064  C   GLY A 128       2.984  -5.930  -6.968  1.00  0.00           C  
ATOM   2065  O   GLY A 128       4.013  -5.897  -6.294  1.00  0.00           O  
ATOM   2066  H   GLY A 128      -0.207  -6.240  -7.269  1.00  0.00           H  
ATOM   2067 1HA  GLY A 128       1.818  -6.775  -5.369  1.00  0.00           H  
ATOM   2068 2HA  GLY A 128       1.632  -7.602  -6.904  1.00  0.00           H  
ATOM   2069  N   ASP A 129       2.939  -5.345  -8.166  1.00  0.00           N  
ATOM   2070  CA  ASP A 129       4.123  -4.729  -8.754  1.00  0.00           C  
ATOM   2071  C   ASP A 129       4.466  -3.419  -8.056  1.00  0.00           C  
ATOM   2072  O   ASP A 129       5.547  -2.865  -8.254  1.00  0.00           O  
ATOM   2073  CB  ASP A 129       3.965  -4.526 -10.263  1.00  0.00           C  
ATOM   2074  CG  ASP A 129       2.828  -3.597 -10.667  1.00  0.00           C  
ATOM   2075  OD1 ASP A 129       2.752  -3.251 -11.822  1.00  0.00           O  
ATOM   2076  OD2 ASP A 129       2.047  -3.243  -9.817  1.00  0.00           O  
ATOM   2077  H   ASP A 129       2.069  -5.327  -8.679  1.00  0.00           H  
ATOM   2078  HA  ASP A 129       4.975  -5.390  -8.589  1.00  0.00           H  
ATOM   2079 1HB  ASP A 129       4.888  -4.117 -10.674  1.00  0.00           H  
ATOM   2080 2HB  ASP A 129       3.792  -5.489 -10.744  1.00  0.00           H  
ATOM   2081  N   GLU A 130       3.632  -2.926  -7.140  1.00  0.00           N  
ATOM   2082  CA  GLU A 130       3.865  -1.647  -6.481  1.00  0.00           C  
ATOM   2083  C   GLU A 130       4.457  -1.844  -5.091  1.00  0.00           C  
ATOM   2084  O   GLU A 130       4.835  -0.880  -4.425  1.00  0.00           O  
ATOM   2085  CB  GLU A 130       2.562  -0.848  -6.405  1.00  0.00           C  
ATOM   2086  CG  GLU A 130       2.010  -0.492  -7.778  1.00  0.00           C  
ATOM   2087  CD  GLU A 130       0.638   0.121  -7.716  1.00  0.00           C  
ATOM   2088  OE1 GLU A 130       0.345   0.958  -8.535  1.00  0.00           O  
ATOM   2089  OE2 GLU A 130      -0.117  -0.250  -6.849  1.00  0.00           O  
ATOM   2090  H   GLU A 130       2.811  -3.462  -6.898  1.00  0.00           H  
ATOM   2091  HA  GLU A 130       4.590  -1.082  -7.068  1.00  0.00           H  
ATOM   2092 1HB  GLU A 130       1.812  -1.426  -5.865  1.00  0.00           H  
ATOM   2093 2HB  GLU A 130       2.732   0.072  -5.846  1.00  0.00           H  
ATOM   2094 1HG  GLU A 130       2.688   0.212  -8.260  1.00  0.00           H  
ATOM   2095 2HG  GLU A 130       1.973  -1.394  -8.388  1.00  0.00           H  
ATOM   2096  N   VAL A 131       4.580  -3.133  -4.576  1.00  0.00           N  
ATOM   2097  CA  VAL A 131       5.168  -3.381  -3.265  1.00  0.00           C  
ATOM   2098  C   VAL A 131       6.597  -2.857  -3.193  1.00  0.00           C  
ATOM   2099  O   VAL A 131       7.026  -2.335  -2.165  1.00  0.00           O  
ATOM   2100  CB  VAL A 131       5.129  -4.880  -2.915  1.00  0.00           C  
ATOM   2101  CG1 VAL A 131       5.828  -5.166  -1.594  1.00  0.00           C  
ATOM   2102  CG2 VAL A 131       3.682  -5.348  -2.871  1.00  0.00           C  
ATOM   2103  H   VAL A 131       4.254  -3.916  -5.125  1.00  0.00           H  
ATOM   2104  HA  VAL A 131       4.588  -2.839  -2.517  1.00  0.00           H  
ATOM   2105  HB  VAL A 131       5.674  -5.436  -3.678  1.00  0.00           H  
ATOM   2106 1HG1 VAL A 131       5.780  -6.234  -1.381  1.00  0.00           H  
ATOM   2107 2HG1 VAL A 131       6.871  -4.856  -1.660  1.00  0.00           H  
ATOM   2108 3HG1 VAL A 131       5.334  -4.615  -0.794  1.00  0.00           H  
ATOM   2109 1HG2 VAL A 131       3.650  -6.409  -2.624  1.00  0.00           H  
ATOM   2110 2HG2 VAL A 131       3.139  -4.782  -2.113  1.00  0.00           H  
ATOM   2111 3HG2 VAL A 131       3.218  -5.188  -3.844  1.00  0.00           H  
ATOM   2112  N   ARG A 132       7.294  -2.837  -4.336  1.00  0.00           N  
ATOM   2113  CA  ARG A 132       8.685  -2.402  -4.386  1.00  0.00           C  
ATOM   2114  C   ARG A 132       8.805  -0.909  -4.110  1.00  0.00           C  
ATOM   2115  O   ARG A 132       9.866  -0.424  -3.717  1.00  0.00           O  
ATOM   2116  CB  ARG A 132       9.318  -2.757  -5.723  1.00  0.00           C  
ATOM   2117  CG  ARG A 132       8.767  -2.007  -6.925  1.00  0.00           C  
ATOM   2118  CD  ARG A 132       9.383  -2.474  -8.193  1.00  0.00           C  
ATOM   2119  NE  ARG A 132       8.866  -1.753  -9.345  1.00  0.00           N  
ATOM   2120  CZ  ARG A 132       9.625  -1.266 -10.347  1.00  0.00           C  
ATOM   2121  NH1 ARG A 132      10.929  -1.432 -10.323  1.00  0.00           N  
ATOM   2122  NH2 ARG A 132       9.059  -0.623 -11.352  1.00  0.00           N  
ATOM   2123  H   ARG A 132       6.840  -3.133  -5.188  1.00  0.00           H  
ATOM   2124  HA  ARG A 132       9.236  -2.914  -3.597  1.00  0.00           H  
ATOM   2125 1HB  ARG A 132      10.389  -2.562  -5.682  1.00  0.00           H  
ATOM   2126 2HB  ARG A 132       9.187  -3.822  -5.916  1.00  0.00           H  
ATOM   2127 1HG  ARG A 132       7.690  -2.163  -6.989  1.00  0.00           H  
ATOM   2128 2HG  ARG A 132       8.973  -0.942  -6.815  1.00  0.00           H  
ATOM   2129 1HD  ARG A 132      10.461  -2.322  -8.151  1.00  0.00           H  
ATOM   2130 2HD  ARG A 132       9.172  -3.534  -8.331  1.00  0.00           H  
ATOM   2131  HE  ARG A 132       7.867  -1.607  -9.398  1.00  0.00           H  
ATOM   2132 1HH1 ARG A 132      11.361  -1.924  -9.554  1.00  0.00           H  
ATOM   2133 2HH1 ARG A 132      11.498  -1.068 -11.073  1.00  0.00           H  
ATOM   2134 1HH2 ARG A 132       8.056  -0.496 -11.370  1.00  0.00           H  
ATOM   2135 2HH2 ARG A 132       9.627  -0.259 -12.102  1.00  0.00           H  
ATOM   2136  N   GLN A 133       7.715  -0.151  -4.293  1.00  0.00           N  
ATOM   2137  CA  GLN A 133       7.754   1.288  -4.062  1.00  0.00           C  
ATOM   2138  C   GLN A 133       7.667   1.610  -2.576  1.00  0.00           C  
ATOM   2139  O   GLN A 133       7.874   2.752  -2.165  1.00  0.00           O  
ATOM   2140  CB  GLN A 133       6.622   1.982  -4.823  1.00  0.00           C  
ATOM   2141  CG  GLN A 133       6.735   1.855  -6.333  1.00  0.00           C  
ATOM   2142  CD  GLN A 133       5.605   2.560  -7.059  1.00  0.00           C  
ATOM   2143  OE1 GLN A 133       5.270   3.707  -6.750  1.00  0.00           O  
ATOM   2144  NE2 GLN A 133       5.011   1.878  -8.032  1.00  0.00           N  
ATOM   2145  H   GLN A 133       6.851  -0.577  -4.595  1.00  0.00           H  
ATOM   2146  HA  GLN A 133       8.706   1.671  -4.428  1.00  0.00           H  
ATOM   2147 1HB  GLN A 133       5.665   1.561  -4.515  1.00  0.00           H  
ATOM   2148 2HB  GLN A 133       6.609   3.042  -4.569  1.00  0.00           H  
ATOM   2149 1HG  GLN A 133       7.677   2.298  -6.655  1.00  0.00           H  
ATOM   2150 2HG  GLN A 133       6.708   0.799  -6.602  1.00  0.00           H  
ATOM   2151 1HE2 GLN A 133       4.259   2.292  -8.547  1.00  0.00           H  
ATOM   2152 2HE2 GLN A 133       5.315   0.951  -8.251  1.00  0.00           H  
ATOM   2153  N   ILE A 134       7.253   0.635  -1.708  1.00  0.00           N  
ATOM   2154  CA  ILE A 134       7.224   0.842  -0.265  1.00  0.00           C  
ATOM   2155  C   ILE A 134       8.575   0.527   0.364  1.00  0.00           C  
ATOM   2156  O   ILE A 134       8.776  -0.553   0.920  1.00  0.00           O  
ATOM   2157  CB  ILE A 134       6.123  -0.014   0.386  1.00  0.00           C  
ATOM   2158  CG1 ILE A 134       4.780   0.147  -0.333  1.00  0.00           C  
ATOM   2159  CG2 ILE A 134       5.990   0.351   1.857  1.00  0.00           C  
ATOM   2160  CD1 ILE A 134       4.268   1.569  -0.359  1.00  0.00           C  
ATOM   2161  H   ILE A 134       6.959  -0.255  -2.083  1.00  0.00           H  
ATOM   2162  HA  ILE A 134       7.007   1.892  -0.071  1.00  0.00           H  
ATOM   2163  HB  ILE A 134       6.383  -1.069   0.298  1.00  0.00           H  
ATOM   2164 1HG1 ILE A 134       4.874  -0.201  -1.361  1.00  0.00           H  
ATOM   2165 2HG1 ILE A 134       4.029  -0.476   0.154  1.00  0.00           H  
ATOM   2166 1HG2 ILE A 134       5.209  -0.257   2.313  1.00  0.00           H  
ATOM   2167 2HG2 ILE A 134       6.936   0.167   2.364  1.00  0.00           H  
ATOM   2168 3HG2 ILE A 134       5.729   1.405   1.948  1.00  0.00           H  
ATOM   2169 1HD1 ILE A 134       3.313   1.602  -0.884  1.00  0.00           H  
ATOM   2170 2HD1 ILE A 134       4.133   1.926   0.663  1.00  0.00           H  
ATOM   2171 3HD1 ILE A 134       4.987   2.205  -0.874  1.00  0.00           H  
ATOM   2172  N   ALA A 135       9.537   1.425   0.075  1.00  0.00           N  
ATOM   2173  CA  ALA A 135      10.906   1.306   0.563  1.00  0.00           C  
ATOM   2174  C   ALA A 135      11.570   2.673   0.680  1.00  0.00           C  
ATOM   2175  O   ALA A 135      11.197   3.616  -0.018  1.00  0.00           O  
ATOM   2176  CB  ALA A 135      11.718   0.421  -0.371  1.00  0.00           C  
ATOM   2177  H   ALA A 135       9.289   2.213  -0.507  1.00  0.00           H  
ATOM   2178  HA  ALA A 135      10.875   0.846   1.551  1.00  0.00           H  
ATOM   2179 1HB  ALA A 135      12.739   0.338   0.002  1.00  0.00           H  
ATOM   2180 2HB  ALA A 135      11.267  -0.570  -0.417  1.00  0.00           H  
ATOM   2181 3HB  ALA A 135      11.731   0.860  -1.368  1.00  0.00           H  
ATOM   2182  N   PRO A 136      12.612   2.767   1.556  1.00  0.00           N  
ATOM   2183  CA  PRO A 136      13.312   4.038   1.694  1.00  0.00           C  
ATOM   2184  C   PRO A 136      13.944   4.465   0.376  1.00  0.00           C  
ATOM   2185  O   PRO A 136      14.533   3.650  -0.334  1.00  0.00           O  
ATOM   2186  CB  PRO A 136      14.389   3.755   2.746  1.00  0.00           C  
ATOM   2187  CG  PRO A 136      13.849   2.615   3.541  1.00  0.00           C  
ATOM   2188  CD  PRO A 136      13.101   1.779   2.537  1.00  0.00           C  
ATOM   2189  HA  PRO A 136      12.608   4.801   2.058  1.00  0.00           H  
ATOM   2190 1HB  PRO A 136      15.342   3.513   2.253  1.00  0.00           H  
ATOM   2191 2HB  PRO A 136      14.562   4.653   3.358  1.00  0.00           H  
ATOM   2192 1HG  PRO A 136      14.671   2.064   4.022  1.00  0.00           H  
ATOM   2193 2HG  PRO A 136      13.201   2.988   4.348  1.00  0.00           H  
ATOM   2194 1HD  PRO A 136      13.791   1.059   2.072  1.00  0.00           H  
ATOM   2195 2HD  PRO A 136      12.273   1.256   3.039  1.00  0.00           H  
ATOM   2196  N   GLY A 137      13.722   5.738   0.041  1.00  0.00           N  
ATOM   2197  CA  GLY A 137      14.372   6.330  -1.122  1.00  0.00           C  
ATOM   2198  C   GLY A 137      13.614   6.004  -2.402  1.00  0.00           C  
ATOM   2199  O   GLY A 137      13.989   6.449  -3.487  1.00  0.00           O  
ATOM   2200  H   GLY A 137      13.097   6.304   0.596  1.00  0.00           H  
ATOM   2201 1HA  GLY A 137      14.431   7.411  -0.995  1.00  0.00           H  
ATOM   2202 2HA  GLY A 137      15.394   5.959  -1.196  1.00  0.00           H  
ATOM   2203  N   GLN A 138      12.491   5.352  -2.411  1.00  0.00           N  
ATOM   2204  CA  GLN A 138      11.793   4.987  -3.638  1.00  0.00           C  
ATOM   2205  C   GLN A 138      10.966   6.151  -4.168  1.00  0.00           C  
ATOM   2206  O   GLN A 138      10.593   7.053  -3.417  1.00  0.00           O  
ATOM   2207  CB  GLN A 138      10.883   3.779  -3.399  1.00  0.00           C  
ATOM   2208  CG  GLN A 138      11.626   2.490  -3.092  1.00  0.00           C  
ATOM   2209  CD  GLN A 138      12.467   2.014  -4.260  1.00  0.00           C  
ATOM   2210  OE1 GLN A 138      11.980   1.902  -5.389  1.00  0.00           O  
ATOM   2211  NE2 GLN A 138      13.738   1.732  -3.997  1.00  0.00           N  
ATOM   2212  H   GLN A 138      12.091   5.090  -1.521  1.00  0.00           H  
ATOM   2213  HA  GLN A 138      12.534   4.721  -4.391  1.00  0.00           H  
ATOM   2214 1HB  GLN A 138      10.213   3.988  -2.565  1.00  0.00           H  
ATOM   2215 2HB  GLN A 138      10.265   3.609  -4.281  1.00  0.00           H  
ATOM   2216 1HG  GLN A 138      12.287   2.657  -2.241  1.00  0.00           H  
ATOM   2217 2HG  GLN A 138      10.900   1.712  -2.854  1.00  0.00           H  
ATOM   2218 1HE2 GLN A 138      14.342   1.413  -4.729  1.00  0.00           H  
ATOM   2219 2HE2 GLN A 138      14.092   1.838  -3.068  1.00  0.00           H  
ATOM   2220  N   THR A 139      10.850   6.062  -5.551  1.00  0.00           N  
ATOM   2221  CA  THR A 139       9.964   6.981  -6.256  1.00  0.00           C  
ATOM   2222  C   THR A 139       8.898   6.226  -7.039  1.00  0.00           C  
ATOM   2223  O   THR A 139       9.005   5.018  -7.246  1.00  0.00           O  
ATOM   2224  CB  THR A 139      10.755   7.885  -7.219  1.00  0.00           C  
ATOM   2225  OG1 THR A 139      11.425   7.073  -8.192  1.00  0.00           O  
ATOM   2226  CG2 THR A 139      11.782   8.710  -6.459  1.00  0.00           C  
ATOM   2227  H   THR A 139      11.367   5.374  -6.080  1.00  0.00           H  
ATOM   2228  HA  THR A 139       9.467   7.615  -5.521  1.00  0.00           H  
ATOM   2229  HB  THR A 139      10.068   8.557  -7.734  1.00  0.00           H  
ATOM   2230  HG1 THR A 139      11.230   6.148  -8.025  1.00  0.00           H  
ATOM   2231 1HG2 THR A 139      12.330   9.342  -7.158  1.00  0.00           H  
ATOM   2232 2HG2 THR A 139      11.275   9.335  -5.724  1.00  0.00           H  
ATOM   2233 3HG2 THR A 139      12.478   8.045  -5.950  1.00  0.00           H  
ATOM   2234  N   GLY A 140       7.854   6.877  -7.456  1.00  0.00           N  
ATOM   2235  CA  GLY A 140       6.786   6.228  -8.206  1.00  0.00           C  
ATOM   2236  C   GLY A 140       5.416   6.654  -7.695  1.00  0.00           C  
ATOM   2237  O   GLY A 140       5.310   7.389  -6.713  1.00  0.00           O  
ATOM   2238  H   GLY A 140       7.783   7.864  -7.253  1.00  0.00           H  
ATOM   2239 1HA  GLY A 140       6.879   6.480  -9.263  1.00  0.00           H  
ATOM   2240 2HA  GLY A 140       6.889   5.147  -8.123  1.00  0.00           H  
ATOM   2241  N   LYS A 141       4.392   6.094  -8.303  1.00  0.00           N  
ATOM   2242  CA  LYS A 141       3.030   6.525  -8.011  1.00  0.00           C  
ATOM   2243  C   LYS A 141       2.679   6.286  -6.548  1.00  0.00           C  
ATOM   2244  O   LYS A 141       2.044   7.124  -5.907  1.00  0.00           O  
ATOM   2245  CB  LYS A 141       2.016   5.882  -8.958  1.00  0.00           C  
ATOM   2246  CG  LYS A 141       1.757   4.386  -8.840  1.00  0.00           C  
ATOM   2247  CD  LYS A 141       0.676   3.935  -9.811  1.00  0.00           C  
ATOM   2248  CE  LYS A 141       1.179   3.950 -11.247  1.00  0.00           C  
ATOM   2249  NZ  LYS A 141       0.199   3.340 -12.186  1.00  0.00           N  
ATOM   2250  H   LYS A 141       4.541   5.359  -8.979  1.00  0.00           H  
ATOM   2251  HA  LYS A 141       2.974   7.606  -8.141  1.00  0.00           H  
ATOM   2252 1HB  LYS A 141       1.044   6.359  -8.829  1.00  0.00           H  
ATOM   2253 2HB  LYS A 141       2.327   6.046  -9.990  1.00  0.00           H  
ATOM   2254 1HG  LYS A 141       2.676   3.839  -9.053  1.00  0.00           H  
ATOM   2255 2HG  LYS A 141       1.442   4.150  -7.824  1.00  0.00           H  
ATOM   2256 1HD  LYS A 141       0.357   2.923  -9.557  1.00  0.00           H  
ATOM   2257 2HD  LYS A 141      -0.185   4.599  -9.731  1.00  0.00           H  
ATOM   2258 1HE  LYS A 141       1.368   4.977 -11.555  1.00  0.00           H  
ATOM   2259 2HE  LYS A 141       2.116   3.397 -11.310  1.00  0.00           H  
ATOM   2260 1HZ  LYS A 141       0.569   3.369 -13.125  1.00  0.00           H  
ATOM   2261 2HZ  LYS A 141       0.030   2.380 -11.920  1.00  0.00           H  
ATOM   2262 3HZ  LYS A 141      -0.668   3.856 -12.151  1.00  0.00           H  
ATOM   2263  N   ILE A 142       3.092   5.190  -5.939  1.00  0.00           N  
ATOM   2264  CA  ILE A 142       2.764   4.912  -4.546  1.00  0.00           C  
ATOM   2265  C   ILE A 142       3.620   5.748  -3.602  1.00  0.00           C  
ATOM   2266  O   ILE A 142       3.106   6.386  -2.683  1.00  0.00           O  
ATOM   2267  CB  ILE A 142       2.919   3.412  -4.237  1.00  0.00           C  
ATOM   2268  CG1 ILE A 142       1.984   2.578  -5.115  1.00  0.00           C  
ATOM   2269  CG2 ILE A 142       2.649   3.147  -2.764  1.00  0.00           C  
ATOM   2270  CD1 ILE A 142       0.522   2.930  -4.958  1.00  0.00           C  
ATOM   2271  H   ILE A 142       3.651   4.526  -6.455  1.00  0.00           H  
ATOM   2272  HA  ILE A 142       1.727   5.195  -4.372  1.00  0.00           H  
ATOM   2273  HB  ILE A 142       3.934   3.094  -4.475  1.00  0.00           H  
ATOM   2274 1HG1 ILE A 142       2.256   2.708  -6.162  1.00  0.00           H  
ATOM   2275 2HG1 ILE A 142       2.106   1.521  -4.876  1.00  0.00           H  
ATOM   2276 1HG2 ILE A 142       2.761   2.083  -2.559  1.00  0.00           H  
ATOM   2277 2HG2 ILE A 142       3.357   3.710  -2.158  1.00  0.00           H  
ATOM   2278 3HG2 ILE A 142       1.634   3.458  -2.518  1.00  0.00           H  
ATOM   2279 1HD1 ILE A 142      -0.077   2.296  -5.612  1.00  0.00           H  
ATOM   2280 2HD1 ILE A 142       0.219   2.772  -3.922  1.00  0.00           H  
ATOM   2281 3HD1 ILE A 142       0.369   3.974  -5.226  1.00  0.00           H  
ATOM   2282  N   ALA A 143       4.983   5.789  -3.899  1.00  0.00           N  
ATOM   2283  CA  ALA A 143       5.896   6.508  -3.019  1.00  0.00           C  
ATOM   2284  C   ALA A 143       5.691   8.013  -3.123  1.00  0.00           C  
ATOM   2285  O   ALA A 143       5.764   8.730  -2.124  1.00  0.00           O  
ATOM   2286  CB  ALA A 143       7.338   6.143  -3.340  1.00  0.00           C  
ATOM   2287  H   ALA A 143       5.351   5.327  -4.718  1.00  0.00           H  
ATOM   2288  HA  ALA A 143       5.678   6.215  -1.992  1.00  0.00           H  
ATOM   2289 1HB  ALA A 143       8.008   6.688  -2.675  1.00  0.00           H  
ATOM   2290 2HB  ALA A 143       7.482   5.071  -3.202  1.00  0.00           H  
ATOM   2291 3HB  ALA A 143       7.559   6.408  -4.373  1.00  0.00           H  
ATOM   2292  N   ASP A 144       5.416   8.565  -4.262  1.00  0.00           N  
ATOM   2293  CA  ASP A 144       5.362  10.007  -4.470  1.00  0.00           C  
ATOM   2294  C   ASP A 144       3.979  10.559  -4.149  1.00  0.00           C  
ATOM   2295  O   ASP A 144       3.840  11.709  -3.734  1.00  0.00           O  
ATOM   2296  CB  ASP A 144       5.746  10.361  -5.908  1.00  0.00           C  
ATOM   2297  CG  ASP A 144       7.204  10.053  -6.222  1.00  0.00           C  
ATOM   2298  OD1 ASP A 144       7.521   9.887  -7.376  1.00  0.00           O  
ATOM   2299  OD2 ASP A 144       7.986   9.986  -5.304  1.00  0.00           O  
ATOM   2300  H   ASP A 144       5.231   7.948  -5.040  1.00  0.00           H  
ATOM   2301  HA  ASP A 144       6.075  10.481  -3.794  1.00  0.00           H  
ATOM   2302 1HB  ASP A 144       5.114   9.805  -6.601  1.00  0.00           H  
ATOM   2303 2HB  ASP A 144       5.567  11.423  -6.082  1.00  0.00           H  
ATOM   2304  N   TYR A 145       2.850   9.751  -4.328  1.00  0.00           N  
ATOM   2305  CA  TYR A 145       1.519  10.341  -4.250  1.00  0.00           C  
ATOM   2306  C   TYR A 145       0.683   9.672  -3.166  1.00  0.00           C  
ATOM   2307  O   TYR A 145      -0.411  10.133  -2.839  1.00  0.00           O  
ATOM   2308  CB  TYR A 145       0.793  10.220  -5.592  1.00  0.00           C  
ATOM   2309  CG  TYR A 145       1.490  10.884  -6.759  1.00  0.00           C  
ATOM   2310  CD1 TYR A 145       1.880  10.128  -7.854  1.00  0.00           C  
ATOM   2311  CD2 TYR A 145       1.738  12.248  -6.733  1.00  0.00           C  
ATOM   2312  CE1 TYR A 145       2.516  10.734  -8.920  1.00  0.00           C  
ATOM   2313  CE2 TYR A 145       2.375  12.854  -7.799  1.00  0.00           C  
ATOM   2314  CZ  TYR A 145       2.763  12.097  -8.892  1.00  0.00           C  
ATOM   2315  OH  TYR A 145       3.397  12.701  -9.954  1.00  0.00           O  
ATOM   2316  H   TYR A 145       2.940   8.762  -4.511  1.00  0.00           H  
ATOM   2317  HA  TYR A 145       1.623  11.399  -4.007  1.00  0.00           H  
ATOM   2318 1HB  TYR A 145       0.664   9.166  -5.843  1.00  0.00           H  
ATOM   2319 2HB  TYR A 145      -0.200  10.660  -5.509  1.00  0.00           H  
ATOM   2320  HD1 TYR A 145       1.685   9.056  -7.873  1.00  0.00           H  
ATOM   2321  HD2 TYR A 145       1.431  12.841  -5.872  1.00  0.00           H  
ATOM   2322  HE1 TYR A 145       2.823  10.140  -9.781  1.00  0.00           H  
ATOM   2323  HE2 TYR A 145       2.572  13.926  -7.778  1.00  0.00           H  
ATOM   2324  HH  TYR A 145       3.491  13.640  -9.777  1.00  0.00           H  
ATOM   2325  N   ASN A 146       1.106   8.584  -2.526  1.00  0.00           N  
ATOM   2326  CA  ASN A 146       0.199   7.871  -1.633  1.00  0.00           C  
ATOM   2327  C   ASN A 146       0.881   7.528  -0.315  1.00  0.00           C  
ATOM   2328  O   ASN A 146       0.281   7.645   0.754  1.00  0.00           O  
ATOM   2329  CB  ASN A 146      -0.316   6.608  -2.298  1.00  0.00           C  
ATOM   2330  CG  ASN A 146      -1.201   6.909  -3.477  1.00  0.00           C  
ATOM   2331  OD1 ASN A 146      -2.403   7.150  -3.321  1.00  0.00           O  
ATOM   2332  ND2 ASN A 146      -0.628   6.900  -4.653  1.00  0.00           N  
ATOM   2333  H   ASN A 146       2.048   8.240  -2.647  1.00  0.00           H  
ATOM   2334  HA  ASN A 146      -0.650   8.520  -1.411  1.00  0.00           H  
ATOM   2335 1HB  ASN A 146       0.528   6.002  -2.631  1.00  0.00           H  
ATOM   2336 2HB  ASN A 146      -0.877   6.018  -1.573  1.00  0.00           H  
ATOM   2337 1HD2 ASN A 146      -1.167   7.093  -5.474  1.00  0.00           H  
ATOM   2338 2HD2 ASN A 146       0.348   6.700  -4.732  1.00  0.00           H  
ATOM   2339  N   TYR A 147       2.045   6.984  -0.296  1.00  0.00           N  
ATOM   2340  CA  TYR A 147       2.725   6.560   0.922  1.00  0.00           C  
ATOM   2341  C   TYR A 147       4.238   6.637   0.764  1.00  0.00           C  
ATOM   2342  O   TYR A 147       4.805   6.061  -0.164  1.00  0.00           O  
ATOM   2343  CB  TYR A 147       2.308   5.135   1.294  1.00  0.00           C  
ATOM   2344  CG  TYR A 147       2.798   4.712   2.661  1.00  0.00           C  
ATOM   2345  CD1 TYR A 147       3.959   3.961   2.780  1.00  0.00           C  
ATOM   2346  CD2 TYR A 147       2.087   5.073   3.795  1.00  0.00           C  
ATOM   2347  CE1 TYR A 147       4.407   3.575   4.028  1.00  0.00           C  
ATOM   2348  CE2 TYR A 147       2.535   4.686   5.043  1.00  0.00           C  
ATOM   2349  CZ  TYR A 147       3.694   3.937   5.159  1.00  0.00           C  
ATOM   2350  OH  TYR A 147       4.140   3.552   6.403  1.00  0.00           O  
ATOM   2351  H   TYR A 147       2.502   6.850  -1.187  1.00  0.00           H  
ATOM   2352  HA  TYR A 147       2.437   7.232   1.731  1.00  0.00           H  
ATOM   2353 1HB  TYR A 147       1.220   5.057   1.276  1.00  0.00           H  
ATOM   2354 2HB  TYR A 147       2.698   4.437   0.554  1.00  0.00           H  
ATOM   2355  HD1 TYR A 147       4.517   3.676   1.888  1.00  0.00           H  
ATOM   2356  HD2 TYR A 147       1.174   5.661   3.702  1.00  0.00           H  
ATOM   2357  HE1 TYR A 147       5.319   2.985   4.121  1.00  0.00           H  
ATOM   2358  HE2 TYR A 147       1.976   4.970   5.935  1.00  0.00           H  
ATOM   2359  HH  TYR A 147       3.538   3.882   7.074  1.00  0.00           H  
ATOM   2360  N   LYS A 148       4.885   7.537   1.542  1.00  0.00           N  
ATOM   2361  CA  LYS A 148       6.320   7.765   1.416  1.00  0.00           C  
ATOM   2362  C   LYS A 148       7.046   7.426   2.712  1.00  0.00           C  
ATOM   2363  O   LYS A 148       6.668   7.891   3.787  1.00  0.00           O  
ATOM   2364  CB  LYS A 148       6.575   9.225   1.038  1.00  0.00           C  
ATOM   2365  CG  LYS A 148       8.034   9.653   0.955  1.00  0.00           C  
ATOM   2366  CD  LYS A 148       8.726   9.027  -0.247  1.00  0.00           C  
ATOM   2367  CE  LYS A 148      10.153   9.536  -0.392  1.00  0.00           C  
ATOM   2368  NZ  LYS A 148      10.838   8.942  -1.572  1.00  0.00           N  
ATOM   2369  H   LYS A 148       4.361   8.064   2.227  1.00  0.00           H  
ATOM   2370  HA  LYS A 148       6.705   7.120   0.626  1.00  0.00           H  
ATOM   2371 1HB  LYS A 148       6.128   9.433   0.065  1.00  0.00           H  
ATOM   2372 2HB  LYS A 148       6.094   9.879   1.766  1.00  0.00           H  
ATOM   2373 1HG  LYS A 148       8.091  10.739   0.871  1.00  0.00           H  
ATOM   2374 2HG  LYS A 148       8.554   9.349   1.862  1.00  0.00           H  
ATOM   2375 1HD  LYS A 148       8.746   7.942  -0.132  1.00  0.00           H  
ATOM   2376 2HD  LYS A 148       8.171   9.269  -1.153  1.00  0.00           H  
ATOM   2377 1HE  LYS A 148      10.143  10.620  -0.500  1.00  0.00           H  
ATOM   2378 2HE  LYS A 148      10.721   9.288   0.505  1.00  0.00           H  
ATOM   2379 1HZ  LYS A 148      11.779   9.304  -1.633  1.00  0.00           H  
ATOM   2380 2HZ  LYS A 148      10.869   7.937  -1.473  1.00  0.00           H  
ATOM   2381 3HZ  LYS A 148      10.331   9.182  -2.412  1.00  0.00           H  
ATOM   2382  N   LEU A 149       8.103   6.547   2.505  1.00  0.00           N  
ATOM   2383  CA  LEU A 149       8.989   6.260   3.626  1.00  0.00           C  
ATOM   2384  C   LEU A 149      10.203   7.184   3.620  1.00  0.00           C  
ATOM   2385  O   LEU A 149      10.706   7.556   2.561  1.00  0.00           O  
ATOM   2386  CB  LEU A 149       9.469   4.804   3.574  1.00  0.00           C  
ATOM   2387  CG  LEU A 149       8.414   3.700   3.719  1.00  0.00           C  
ATOM   2388  CD1 LEU A 149       9.083   2.338   3.587  1.00  0.00           C  
ATOM   2389  CD2 LEU A 149       7.715   3.839   5.063  1.00  0.00           C  
ATOM   2390  H   LEU A 149       8.277   6.104   1.614  1.00  0.00           H  
ATOM   2391  HA  LEU A 149       8.435   6.411   4.552  1.00  0.00           H  
ATOM   2392 1HB  LEU A 149       9.967   4.636   2.620  1.00  0.00           H  
ATOM   2393 2HB  LEU A 149      10.195   4.649   4.372  1.00  0.00           H  
ATOM   2394  HG  LEU A 149       7.680   3.790   2.917  1.00  0.00           H  
ATOM   2395 1HD1 LEU A 149       8.334   1.553   3.690  1.00  0.00           H  
ATOM   2396 2HD1 LEU A 149       9.558   2.259   2.609  1.00  0.00           H  
ATOM   2397 3HD1 LEU A 149       9.835   2.225   4.367  1.00  0.00           H  
ATOM   2398 1HD2 LEU A 149       6.964   3.055   5.166  1.00  0.00           H  
ATOM   2399 2HD2 LEU A 149       8.447   3.748   5.865  1.00  0.00           H  
ATOM   2400 3HD2 LEU A 149       7.231   4.814   5.122  1.00  0.00           H  
ATOM   2401  N   PRO A 150      10.644   7.630   4.841  1.00  0.00           N  
ATOM   2402  CA  PRO A 150      11.845   8.455   4.895  1.00  0.00           C  
ATOM   2403  C   PRO A 150      13.081   7.654   4.505  1.00  0.00           C  
ATOM   2404  O   PRO A 150      13.099   6.428   4.614  1.00  0.00           O  
ATOM   2405  CB  PRO A 150      11.916   8.908   6.357  1.00  0.00           C  
ATOM   2406  CG  PRO A 150      11.211   7.843   7.126  1.00  0.00           C  
ATOM   2407  CD  PRO A 150      10.133   7.359   6.193  1.00  0.00           C  
ATOM   2408  HA  PRO A 150      11.719   9.321   4.228  1.00  0.00           H  
ATOM   2409 1HB  PRO A 150      12.966   9.023   6.665  1.00  0.00           H  
ATOM   2410 2HB  PRO A 150      11.439   9.893   6.469  1.00  0.00           H  
ATOM   2411 1HG  PRO A 150      11.917   7.047   7.407  1.00  0.00           H  
ATOM   2412 2HG  PRO A 150      10.807   8.255   8.063  1.00  0.00           H  
ATOM   2413 1HD  PRO A 150       9.977   6.280   6.341  1.00  0.00           H  
ATOM   2414 2HD  PRO A 150       9.204   7.916   6.385  1.00  0.00           H  
ATOM   2415  N   ASP A 151      14.143   8.401   4.072  1.00  0.00           N  
ATOM   2416  CA  ASP A 151      15.387   7.750   3.677  1.00  0.00           C  
ATOM   2417  C   ASP A 151      16.035   7.038   4.857  1.00  0.00           C  
ATOM   2418  O   ASP A 151      16.721   6.030   4.686  1.00  0.00           O  
ATOM   2419  CB  ASP A 151      16.363   8.768   3.082  1.00  0.00           C  
ATOM   2420  CG  ASP A 151      15.926   9.281   1.717  1.00  0.00           C  
ATOM   2421  OD1 ASP A 151      16.404  10.313   1.310  1.00  0.00           O  
ATOM   2422  OD2 ASP A 151      15.118   8.635   1.093  1.00  0.00           O  
ATOM   2423  H   ASP A 151      14.077   9.408   4.022  1.00  0.00           H  
ATOM   2424  HA  ASP A 151      15.160   7.002   2.917  1.00  0.00           H  
ATOM   2425 1HB  ASP A 151      16.460   9.617   3.759  1.00  0.00           H  
ATOM   2426 2HB  ASP A 151      17.349   8.313   2.984  1.00  0.00           H  
ATOM   2427  N   ASP A 152      15.870   7.595   6.070  1.00  0.00           N  
ATOM   2428  CA  ASP A 152      16.454   7.008   7.270  1.00  0.00           C  
ATOM   2429  C   ASP A 152      15.434   6.164   8.023  1.00  0.00           C  
ATOM   2430  O   ASP A 152      15.501   6.036   9.245  1.00  0.00           O  
ATOM   2431  CB  ASP A 152      17.028   8.101   8.173  1.00  0.00           C  
ATOM   2432  CG  ASP A 152      15.978   9.102   8.637  1.00  0.00           C  
ATOM   2433  OD1 ASP A 152      16.257   9.849   9.544  1.00  0.00           O  
ATOM   2434  OD2 ASP A 152      14.906   9.108   8.080  1.00  0.00           O  
ATOM   2435  H   ASP A 152      15.327   8.443   6.151  1.00  0.00           H  
ATOM   2436  HA  ASP A 152      17.263   6.342   6.970  1.00  0.00           H  
ATOM   2437 1HB  ASP A 152      17.485   7.645   9.051  1.00  0.00           H  
ATOM   2438 2HB  ASP A 152      17.811   8.640   7.639  1.00  0.00           H  
ATOM   2439  N   PHE A 153      14.544   5.485   7.340  1.00  0.00           N  
ATOM   2440  CA  PHE A 153      13.472   4.685   7.920  1.00  0.00           C  
ATOM   2441  C   PHE A 153      14.029   3.520   8.729  1.00  0.00           C  
ATOM   2442  O   PHE A 153      14.937   2.820   8.282  1.00  0.00           O  
ATOM   2443  CB  PHE A 153      12.576   4.161   6.796  1.00  0.00           C  
ATOM   2444  CG  PHE A 153      11.508   3.200   7.236  1.00  0.00           C  
ATOM   2445  CD1 PHE A 153      11.592   1.854   6.914  1.00  0.00           C  
ATOM   2446  CD2 PHE A 153      10.419   3.640   7.971  1.00  0.00           C  
ATOM   2447  CE1 PHE A 153      10.610   0.968   7.318  1.00  0.00           C  
ATOM   2448  CE2 PHE A 153       9.436   2.758   8.377  1.00  0.00           C  
ATOM   2449  CZ  PHE A 153       9.532   1.421   8.050  1.00  0.00           C  
ATOM   2450  H   PHE A 153      14.630   5.537   6.335  1.00  0.00           H  
ATOM   2451  HA  PHE A 153      12.885   5.322   8.583  1.00  0.00           H  
ATOM   2452 1HB  PHE A 153      12.084   4.998   6.303  1.00  0.00           H  
ATOM   2453 2HB  PHE A 153      13.187   3.656   6.049  1.00  0.00           H  
ATOM   2454  HD1 PHE A 153      12.445   1.497   6.336  1.00  0.00           H  
ATOM   2455  HD2 PHE A 153      10.343   4.697   8.229  1.00  0.00           H  
ATOM   2456  HE1 PHE A 153      10.689  -0.087   7.058  1.00  0.00           H  
ATOM   2457  HE2 PHE A 153       8.584   3.117   8.955  1.00  0.00           H  
ATOM   2458  HZ  PHE A 153       8.757   0.725   8.368  1.00  0.00           H  
ATOM   2459  N   THR A 154      13.433   3.410   9.971  1.00  0.00           N  
ATOM   2460  CA  THR A 154      13.726   2.253  10.808  1.00  0.00           C  
ATOM   2461  C   THR A 154      12.461   1.462  11.116  1.00  0.00           C  
ATOM   2462  O   THR A 154      11.555   1.957  11.786  1.00  0.00           O  
ATOM   2463  CB  THR A 154      14.383   2.694  12.129  1.00  0.00           C  
ATOM   2464  OG1 THR A 154      15.570   3.440  11.831  1.00  0.00           O  
ATOM   2465  CG2 THR A 154      14.747   1.489  12.982  1.00  0.00           C  
ATOM   2466  H   THR A 154      12.797   4.116  10.313  1.00  0.00           H  
ATOM   2467  HA  THR A 154      14.421   1.606  10.273  1.00  0.00           H  
ATOM   2468  HB  THR A 154      13.692   3.327  12.686  1.00  0.00           H  
ATOM   2469  HG1 THR A 154      15.683   3.494  10.879  1.00  0.00           H  
ATOM   2470 1HG2 THR A 154      15.209   1.826  13.910  1.00  0.00           H  
ATOM   2471 2HG2 THR A 154      13.846   0.920  13.211  1.00  0.00           H  
ATOM   2472 3HG2 THR A 154      15.447   0.856  12.438  1.00  0.00           H  
ATOM   2473  N   GLY A 155      12.397   0.287  10.387  1.00  0.00           N  
ATOM   2474  CA  GLY A 155      11.225  -0.563  10.563  1.00  0.00           C  
ATOM   2475  C   GLY A 155      11.159  -1.640   9.488  1.00  0.00           C  
ATOM   2476  O   GLY A 155      12.152  -1.923   8.817  1.00  0.00           O  
ATOM   2477  H   GLY A 155      13.122  -0.001   9.745  1.00  0.00           H  
ATOM   2478 1HA  GLY A 155      11.258  -1.029  11.548  1.00  0.00           H  
ATOM   2479 2HA  GLY A 155      10.324   0.048  10.526  1.00  0.00           H  
ATOM   2480  N   CYS A 156       9.909  -2.247   9.400  1.00  0.00           N  
ATOM   2481  CA  CYS A 156       9.753  -3.354   8.463  1.00  0.00           C  
ATOM   2482  C   CYS A 156       8.550  -3.142   7.554  1.00  0.00           C  
ATOM   2483  O   CYS A 156       7.553  -2.542   7.958  1.00  0.00           O  
ATOM   2484  CB  CYS A 156       9.578  -4.677   9.209  1.00  0.00           C  
ATOM   2485  SG  CYS A 156      10.994  -5.128  10.239  1.00  0.00           S  
ATOM   2486  H   CYS A 156       9.116  -1.955   9.953  1.00  0.00           H  
ATOM   2487  HA  CYS A 156      10.653  -3.419   7.851  1.00  0.00           H  
ATOM   2488 1HB  CYS A 156       8.697  -4.620   9.849  1.00  0.00           H  
ATOM   2489 2HB  CYS A 156       9.410  -5.480   8.491  1.00  0.00           H  
ATOM   2490  N   VAL A 157       8.779  -3.649   6.329  1.00  0.00           N  
ATOM   2491  CA  VAL A 157       7.683  -3.703   5.368  1.00  0.00           C  
ATOM   2492  C   VAL A 157       7.250  -5.140   5.106  1.00  0.00           C  
ATOM   2493  O   VAL A 157       8.071  -5.996   4.779  1.00  0.00           O  
ATOM   2494  CB  VAL A 157       8.087  -3.048   4.034  1.00  0.00           C  
ATOM   2495  CG1 VAL A 157       6.940  -3.104   3.035  1.00  0.00           C  
ATOM   2496  CG2 VAL A 157       8.520  -1.611   4.278  1.00  0.00           C  
ATOM   2497  H   VAL A 157       9.689  -3.993   6.057  1.00  0.00           H  
ATOM   2498  HA  VAL A 157       6.835  -3.153   5.779  1.00  0.00           H  
ATOM   2499  HB  VAL A 157       8.914  -3.610   3.599  1.00  0.00           H  
ATOM   2500 1HG1 VAL A 157       7.249  -2.636   2.100  1.00  0.00           H  
ATOM   2501 2HG1 VAL A 157       6.671  -4.143   2.848  1.00  0.00           H  
ATOM   2502 3HG1 VAL A 157       6.079  -2.572   3.439  1.00  0.00           H  
ATOM   2503 1HG2 VAL A 157       8.806  -1.152   3.332  1.00  0.00           H  
ATOM   2504 2HG2 VAL A 157       7.694  -1.052   4.719  1.00  0.00           H  
ATOM   2505 3HG2 VAL A 157       9.371  -1.598   4.959  1.00  0.00           H  
ATOM   2506  N   ILE A 158       6.004  -5.406   5.441  1.00  0.00           N  
ATOM   2507  CA  ILE A 158       5.456  -6.748   5.284  1.00  0.00           C  
ATOM   2508  C   ILE A 158       4.285  -6.755   4.310  1.00  0.00           C  
ATOM   2509  O   ILE A 158       3.399  -5.904   4.385  1.00  0.00           O  
ATOM   2510  CB  ILE A 158       4.987  -7.288   6.647  1.00  0.00           C  
ATOM   2511  CG1 ILE A 158       6.107  -7.181   7.685  1.00  0.00           C  
ATOM   2512  CG2 ILE A 158       4.518  -8.728   6.513  1.00  0.00           C  
ATOM   2513  CD1 ILE A 158       5.649  -7.420   9.106  1.00  0.00           C  
ATOM   2514  H   ILE A 158       5.415  -4.674   5.812  1.00  0.00           H  
ATOM   2515  HA  ILE A 158       6.240  -7.399   4.898  1.00  0.00           H  
ATOM   2516  HB  ILE A 158       4.162  -6.679   7.015  1.00  0.00           H  
ATOM   2517 1HG1 ILE A 158       6.889  -7.904   7.453  1.00  0.00           H  
ATOM   2518 2HG1 ILE A 158       6.556  -6.188   7.635  1.00  0.00           H  
ATOM   2519 1HG2 ILE A 158       4.190  -9.096   7.485  1.00  0.00           H  
ATOM   2520 2HG2 ILE A 158       3.689  -8.776   5.809  1.00  0.00           H  
ATOM   2521 3HG2 ILE A 158       5.339  -9.346   6.149  1.00  0.00           H  
ATOM   2522 1HD1 ILE A 158       6.499  -7.327   9.783  1.00  0.00           H  
ATOM   2523 2HD1 ILE A 158       4.890  -6.684   9.373  1.00  0.00           H  
ATOM   2524 3HD1 ILE A 158       5.228  -8.421   9.189  1.00  0.00           H  
ATOM   2525  N   ALA A 159       4.373  -7.677   3.273  1.00  0.00           N  
ATOM   2526  CA  ALA A 159       3.312  -7.703   2.273  1.00  0.00           C  
ATOM   2527  C   ALA A 159       2.968  -9.132   1.873  1.00  0.00           C  
ATOM   2528  O   ALA A 159       3.820 -10.020   1.910  1.00  0.00           O  
ATOM   2529  CB  ALA A 159       3.725  -6.898   1.050  1.00  0.00           C  
ATOM   2530  H   ALA A 159       5.143  -8.325   3.190  1.00  0.00           H  
ATOM   2531  HA  ALA A 159       2.422  -7.251   2.712  1.00  0.00           H  
ATOM   2532 1HB  ALA A 159       2.925  -6.924   0.310  1.00  0.00           H  
ATOM   2533 2HB  ALA A 159       3.916  -5.865   1.342  1.00  0.00           H  
ATOM   2534 3HB  ALA A 159       4.630  -7.326   0.621  1.00  0.00           H  
ATOM   2535  N   TRP A 160       1.616  -9.310   1.603  1.00  0.00           N  
ATOM   2536  CA  TRP A 160       1.198 -10.616   1.106  1.00  0.00           C  
ATOM   2537  C   TRP A 160       0.039 -10.486   0.126  1.00  0.00           C  
ATOM   2538  O   TRP A 160      -0.706  -9.506   0.155  1.00  0.00           O  
ATOM   2539  CB  TRP A 160       0.830 -11.564   2.249  1.00  0.00           C  
ATOM   2540  CG  TRP A 160      -0.400 -11.166   3.007  1.00  0.00           C  
ATOM   2541  CD1 TRP A 160      -1.662 -11.646   2.824  1.00  0.00           C  
ATOM   2542  CD2 TRP A 160      -0.492 -10.197   4.080  1.00  0.00           C  
ATOM   2543  NE1 TRP A 160      -2.529 -11.047   3.704  1.00  0.00           N  
ATOM   2544  CE2 TRP A 160      -1.830 -10.157   4.480  1.00  0.00           C  
ATOM   2545  CE3 TRP A 160       0.441  -9.373   4.722  1.00  0.00           C  
ATOM   2546  CZ2 TRP A 160      -2.267  -9.323   5.497  1.00  0.00           C  
ATOM   2547  CZ3 TRP A 160       0.003  -8.537   5.742  1.00  0.00           C  
ATOM   2548  CH2 TRP A 160      -1.316  -8.513   6.119  1.00  0.00           C  
ATOM   2549  H   TRP A 160       0.922  -8.588   1.733  1.00  0.00           H  
ATOM   2550  HA  TRP A 160       2.028 -11.058   0.554  1.00  0.00           H  
ATOM   2551 1HB  TRP A 160       0.671 -12.567   1.853  1.00  0.00           H  
ATOM   2552 2HB  TRP A 160       1.657 -11.619   2.956  1.00  0.00           H  
ATOM   2553  HD1 TRP A 160      -1.942 -12.396   2.086  1.00  0.00           H  
ATOM   2554  HE1 TRP A 160      -3.520 -11.230   3.770  1.00  0.00           H  
ATOM   2555  HE3 TRP A 160       1.490  -9.390   4.428  1.00  0.00           H  
ATOM   2556  HZ2 TRP A 160      -3.310  -9.291   5.812  1.00  0.00           H  
ATOM   2557  HZ3 TRP A 160       0.735  -7.898   6.236  1.00  0.00           H  
ATOM   2558  HH2 TRP A 160      -1.626  -7.844   6.923  1.00  0.00           H  
ATOM   2559  N   ASN A 161       0.062 -11.478  -0.805  1.00  0.00           N  
ATOM   2560  CA  ASN A 161      -0.979 -11.514  -1.826  1.00  0.00           C  
ATOM   2561  C   ASN A 161      -2.346 -11.782  -1.209  1.00  0.00           C  
ATOM   2562  O   ASN A 161      -2.514 -12.724  -0.435  1.00  0.00           O  
ATOM   2563  CB  ASN A 161      -0.646 -12.575  -2.859  1.00  0.00           C  
ATOM   2564  CG  ASN A 161      -1.539 -12.517  -4.067  1.00  0.00           C  
ATOM   2565  OD1 ASN A 161      -2.766 -12.609  -3.952  1.00  0.00           O  
ATOM   2566  ND2 ASN A 161      -0.947 -12.367  -5.224  1.00  0.00           N  
ATOM   2567  H   ASN A 161       0.779 -12.189  -0.808  1.00  0.00           H  
ATOM   2568  HA  ASN A 161      -1.017 -10.540  -2.316  1.00  0.00           H  
ATOM   2569 1HB  ASN A 161       0.388 -12.455  -3.184  1.00  0.00           H  
ATOM   2570 2HB  ASN A 161      -0.735 -13.563  -2.407  1.00  0.00           H  
ATOM   2571 1HD2 ASN A 161      -1.491 -12.322  -6.062  1.00  0.00           H  
ATOM   2572 2HD2 ASN A 161       0.049 -12.298  -5.270  1.00  0.00           H  
ATOM   2573  N   SER A 162      -3.285 -10.877  -1.489  1.00  0.00           N  
ATOM   2574  CA  SER A 162      -4.616 -10.994  -0.905  1.00  0.00           C  
ATOM   2575  C   SER A 162      -5.675 -11.183  -1.982  1.00  0.00           C  
ATOM   2576  O   SER A 162      -6.809 -10.725  -1.839  1.00  0.00           O  
ATOM   2577  CB  SER A 162      -4.933  -9.770  -0.067  1.00  0.00           C  
ATOM   2578  OG  SER A 162      -4.862  -8.611  -0.850  1.00  0.00           O  
ATOM   2579  H   SER A 162      -3.085 -10.103  -2.107  1.00  0.00           H  
ATOM   2580  HA  SER A 162      -4.635 -11.874  -0.261  1.00  0.00           H  
ATOM   2581 1HB  SER A 162      -5.931  -9.870   0.360  1.00  0.00           H  
ATOM   2582 2HB  SER A 162      -4.228  -9.703   0.761  1.00  0.00           H  
ATOM   2583  HG  SER A 162      -4.625  -8.903  -1.734  1.00  0.00           H  
ATOM   2584  N   ASN A 163      -5.320 -11.957  -3.081  1.00  0.00           N  
ATOM   2585  CA  ASN A 163      -6.233 -12.139  -4.203  1.00  0.00           C  
ATOM   2586  C   ASN A 163      -7.528 -12.806  -3.757  1.00  0.00           C  
ATOM   2587  O   ASN A 163      -8.612 -12.453  -4.222  1.00  0.00           O  
ATOM   2588  CB  ASN A 163      -5.557 -12.958  -5.287  1.00  0.00           C  
ATOM   2589  CG  ASN A 163      -6.321 -12.970  -6.582  1.00  0.00           C  
ATOM   2590  OD1 ASN A 163      -6.637 -11.913  -7.141  1.00  0.00           O  
ATOM   2591  ND2 ASN A 163      -6.623 -14.145  -7.071  1.00  0.00           N  
ATOM   2592  H   ASN A 163      -4.414 -12.403  -3.106  1.00  0.00           H  
ATOM   2593  HA  ASN A 163      -6.486 -11.157  -4.606  1.00  0.00           H  
ATOM   2594 1HB  ASN A 163      -4.560 -12.559  -5.477  1.00  0.00           H  
ATOM   2595 2HB  ASN A 163      -5.438 -13.986  -4.945  1.00  0.00           H  
ATOM   2596 1HD2 ASN A 163      -7.131 -14.214  -7.930  1.00  0.00           H  
ATOM   2597 2HD2 ASN A 163      -6.347 -14.974  -6.586  1.00  0.00           H  
ATOM   2598  N   ASN A 164      -7.491 -13.727  -2.809  1.00  0.00           N  
ATOM   2599  CA  ASN A 164      -8.689 -14.429  -2.364  1.00  0.00           C  
ATOM   2600  C   ASN A 164      -9.557 -13.536  -1.486  1.00  0.00           C  
ATOM   2601  O   ASN A 164     -10.739 -13.812  -1.280  1.00  0.00           O  
ATOM   2602  CB  ASN A 164      -8.325 -15.712  -1.641  1.00  0.00           C  
ATOM   2603  CG  ASN A 164      -7.518 -15.492  -0.392  1.00  0.00           C  
ATOM   2604  OD1 ASN A 164      -6.586 -14.679  -0.375  1.00  0.00           O  
ATOM   2605  ND2 ASN A 164      -7.857 -16.201   0.655  1.00  0.00           N  
ATOM   2606  H   ASN A 164      -6.603 -13.949  -2.381  1.00  0.00           H  
ATOM   2607  HA  ASN A 164      -9.287 -14.684  -3.241  1.00  0.00           H  
ATOM   2608 1HB  ASN A 164      -9.235 -16.248  -1.370  1.00  0.00           H  
ATOM   2609 2HB  ASN A 164      -7.753 -16.356  -2.309  1.00  0.00           H  
ATOM   2610 1HD2 ASN A 164      -7.355 -16.096   1.514  1.00  0.00           H  
ATOM   2611 2HD2 ASN A 164      -8.617 -16.847   0.596  1.00  0.00           H  
ATOM   2612  N   LEU A 165      -9.032 -12.368  -0.995  1.00  0.00           N  
ATOM   2613  CA  LEU A 165      -9.783 -11.498  -0.098  1.00  0.00           C  
ATOM   2614  C   LEU A 165     -10.233 -10.227  -0.812  1.00  0.00           C  
ATOM   2615  O   LEU A 165     -11.362  -9.770  -0.633  1.00  0.00           O  
ATOM   2616  CB  LEU A 165      -8.936 -11.129   1.126  1.00  0.00           C  
ATOM   2617  CG  LEU A 165      -8.513 -12.270   2.060  1.00  0.00           C  
ATOM   2618  CD1 LEU A 165      -7.520 -11.744   3.088  1.00  0.00           C  
ATOM   2619  CD2 LEU A 165      -9.743 -12.855   2.737  1.00  0.00           C  
ATOM   2620  H   LEU A 165      -8.095 -12.105  -1.265  1.00  0.00           H  
ATOM   2621  HA  LEU A 165     -10.670 -12.033   0.241  1.00  0.00           H  
ATOM   2622 1HB  LEU A 165      -8.022 -10.647   0.783  1.00  0.00           H  
ATOM   2623 2HB  LEU A 165      -9.494 -10.415   1.732  1.00  0.00           H  
ATOM   2624  HG  LEU A 165      -8.013 -13.047   1.482  1.00  0.00           H  
ATOM   2625 1HD1 LEU A 165      -7.219 -12.555   3.752  1.00  0.00           H  
ATOM   2626 2HD1 LEU A 165      -6.642 -11.350   2.577  1.00  0.00           H  
ATOM   2627 3HD1 LEU A 165      -7.987 -10.952   3.672  1.00  0.00           H  
ATOM   2628 1HD2 LEU A 165      -9.442 -13.667   3.400  1.00  0.00           H  
ATOM   2629 2HD2 LEU A 165     -10.243 -12.079   3.317  1.00  0.00           H  
ATOM   2630 3HD2 LEU A 165     -10.427 -13.240   1.980  1.00  0.00           H  
ATOM   2631  N   ASP A 166      -9.386  -9.609  -1.618  1.00  0.00           N  
ATOM   2632  CA  ASP A 166      -9.621  -8.248  -2.086  1.00  0.00           C  
ATOM   2633  C   ASP A 166      -9.882  -8.219  -3.586  1.00  0.00           C  
ATOM   2634  O   ASP A 166      -9.907  -7.153  -4.201  1.00  0.00           O  
ATOM   2635  CB  ASP A 166      -8.448  -7.341  -1.708  1.00  0.00           C  
ATOM   2636  CG  ASP A 166      -8.271  -7.230  -0.200  1.00  0.00           C  
ATOM   2637  OD1 ASP A 166      -7.187  -7.481   0.272  1.00  0.00           O  
ATOM   2638  OD2 ASP A 166      -9.221  -6.896   0.467  1.00  0.00           O  
ATOM   2639  H   ASP A 166      -8.553 -10.095  -1.917  1.00  0.00           H  
ATOM   2640  HA  ASP A 166     -10.524  -7.868  -1.606  1.00  0.00           H  
ATOM   2641 1HB  ASP A 166      -7.530  -7.732  -2.146  1.00  0.00           H  
ATOM   2642 2HB  ASP A 166      -8.610  -6.345  -2.122  1.00  0.00           H  
ATOM   2643  N   SER A 167     -10.091  -9.306  -4.275  1.00  0.00           N  
ATOM   2644  CA  SER A 167     -10.468  -9.356  -5.683  1.00  0.00           C  
ATOM   2645  C   SER A 167     -11.882  -9.896  -5.856  1.00  0.00           C  
ATOM   2646  O   SER A 167     -12.380 -10.640  -5.012  1.00  0.00           O  
ATOM   2647  CB  SER A 167      -9.508 -10.244  -6.451  1.00  0.00           C  
ATOM   2648  OG  SER A 167      -8.202  -9.737  -6.432  1.00  0.00           O  
ATOM   2649  H   SER A 167      -9.975 -10.170  -3.766  1.00  0.00           H  
ATOM   2650  HA  SER A 167     -10.415  -8.346  -6.092  1.00  0.00           H  
ATOM   2651 1HB  SER A 167      -9.511 -11.244  -6.018  1.00  0.00           H  
ATOM   2652 2HB  SER A 167      -9.843 -10.334  -7.483  1.00  0.00           H  
ATOM   2653  HG  SER A 167      -8.241  -8.926  -5.920  1.00  0.00           H  
ATOM   2654  N   LYS A 168     -12.559  -9.399  -6.899  1.00  0.00           N  
ATOM   2655  CA  LYS A 168     -13.916  -9.853  -7.179  1.00  0.00           C  
ATOM   2656  C   LYS A 168     -14.136 -10.044  -8.674  1.00  0.00           C  
ATOM   2657  O   LYS A 168     -13.547  -9.337  -9.493  1.00  0.00           O  
ATOM   2658  CB  LYS A 168     -14.885  -8.809  -6.623  1.00  0.00           C  
ATOM   2659  CG  LYS A 168     -16.375  -9.123  -6.623  1.00  0.00           C  
ATOM   2660  CD  LYS A 168     -17.173  -8.017  -5.947  1.00  0.00           C  
ATOM   2661  CE  LYS A 168     -18.657  -8.351  -5.905  1.00  0.00           C  
ATOM   2662  NZ  LYS A 168     -19.441  -7.311  -5.186  1.00  0.00           N  
ATOM   2663  H   LYS A 168     -12.138  -8.706  -7.501  1.00  0.00           H  
ATOM   2664  HA  LYS A 168     -14.072 -10.808  -6.677  1.00  0.00           H  
ATOM   2665 1HB  LYS A 168     -14.631  -8.593  -5.585  1.00  0.00           H  
ATOM   2666 2HB  LYS A 168     -14.781  -7.881  -7.185  1.00  0.00           H  
ATOM   2667 1HG  LYS A 168     -16.723  -9.235  -7.650  1.00  0.00           H  
ATOM   2668 2HG  LYS A 168     -16.549 -10.060  -6.095  1.00  0.00           H  
ATOM   2669 1HD  LYS A 168     -16.811  -7.878  -4.927  1.00  0.00           H  
ATOM   2670 2HD  LYS A 168     -17.036  -7.084  -6.493  1.00  0.00           H  
ATOM   2671 1HE  LYS A 168     -19.039  -8.439  -6.921  1.00  0.00           H  
ATOM   2672 2HE  LYS A 168     -18.801  -9.308  -5.403  1.00  0.00           H  
ATOM   2673 1HZ  LYS A 168     -20.418  -7.569  -5.180  1.00  0.00           H  
ATOM   2674 2HZ  LYS A 168     -19.107  -7.234  -4.235  1.00  0.00           H  
ATOM   2675 3HZ  LYS A 168     -19.331  -6.423  -5.654  1.00  0.00           H  
ATOM   2676  N   VAL A 169     -14.965 -11.110  -9.008  1.00  0.00           N  
ATOM   2677  CA  VAL A 169     -15.301 -11.259 -10.419  1.00  0.00           C  
ATOM   2678  C   VAL A 169     -16.028 -10.028 -10.944  1.00  0.00           C  
ATOM   2679  O   VAL A 169     -16.972  -9.540 -10.322  1.00  0.00           O  
ATOM   2680  CB  VAL A 169     -16.156 -12.517 -10.657  1.00  0.00           C  
ATOM   2681  CG1 VAL A 169     -16.577 -12.633 -12.115  1.00  0.00           C  
ATOM   2682  CG2 VAL A 169     -15.377 -13.748 -10.221  1.00  0.00           C  
ATOM   2683  H   VAL A 169     -15.338 -11.771  -8.341  1.00  0.00           H  
ATOM   2684  HA  VAL A 169     -14.375 -11.362 -10.986  1.00  0.00           H  
ATOM   2685  HB  VAL A 169     -17.074 -12.437 -10.075  1.00  0.00           H  
ATOM   2686 1HG1 VAL A 169     -17.180 -13.532 -12.249  1.00  0.00           H  
ATOM   2687 2HG1 VAL A 169     -17.164 -11.758 -12.395  1.00  0.00           H  
ATOM   2688 3HG1 VAL A 169     -15.690 -12.694 -12.746  1.00  0.00           H  
ATOM   2689 1HG2 VAL A 169     -15.981 -14.639 -10.388  1.00  0.00           H  
ATOM   2690 2HG2 VAL A 169     -14.456 -13.820 -10.800  1.00  0.00           H  
ATOM   2691 3HG2 VAL A 169     -15.134 -13.668  -9.161  1.00  0.00           H  
ATOM   2692  N   GLY A 170     -15.487  -9.417 -11.977  1.00  0.00           N  
ATOM   2693  CA  GLY A 170     -16.043  -8.205 -12.566  1.00  0.00           C  
ATOM   2694  C   GLY A 170     -15.275  -6.970 -12.111  1.00  0.00           C  
ATOM   2695  O   GLY A 170     -15.525  -5.862 -12.587  1.00  0.00           O  
ATOM   2696  H   GLY A 170     -14.647  -9.815 -12.372  1.00  0.00           H  
ATOM   2697 1HA  GLY A 170     -16.009  -8.280 -13.653  1.00  0.00           H  
ATOM   2698 2HA  GLY A 170     -17.091  -8.111 -12.284  1.00  0.00           H  
ATOM   2699  N   GLY A 171     -14.489  -7.104 -11.036  1.00  0.00           N  
ATOM   2700  CA  GLY A 171     -13.647  -5.995 -10.604  1.00  0.00           C  
ATOM   2701  C   GLY A 171     -14.052  -5.501  -9.222  1.00  0.00           C  
ATOM   2702  O   GLY A 171     -15.222  -5.209  -8.975  1.00  0.00           O  
ATOM   2703  H   GLY A 171     -14.470  -7.969 -10.514  1.00  0.00           H  
ATOM   2704 1HA  GLY A 171     -12.605  -6.314 -10.589  1.00  0.00           H  
ATOM   2705 2HA  GLY A 171     -13.723  -5.179 -11.322  1.00  0.00           H  
ATOM   2706  N   ASN A 172     -12.989  -5.443  -8.368  1.00  0.00           N  
ATOM   2707  CA  ASN A 172     -13.153  -4.833  -7.054  1.00  0.00           C  
ATOM   2708  C   ASN A 172     -12.640  -3.399  -7.044  1.00  0.00           C  
ATOM   2709  O   ASN A 172     -11.444  -3.157  -7.206  1.00  0.00           O  
ATOM   2710  CB  ASN A 172     -12.433  -5.668  -6.011  1.00  0.00           C  
ATOM   2711  CG  ASN A 172     -12.696  -5.202  -4.606  1.00  0.00           C  
ATOM   2712  OD1 ASN A 172     -13.176  -4.083  -4.389  1.00  0.00           O  
ATOM   2713  ND2 ASN A 172     -12.390  -6.038  -3.647  1.00  0.00           N  
ATOM   2714  H   ASN A 172     -12.087  -5.815  -8.628  1.00  0.00           H  
ATOM   2715  HA  ASN A 172     -14.217  -4.805  -6.816  1.00  0.00           H  
ATOM   2716 1HB  ASN A 172     -12.747  -6.709  -6.098  1.00  0.00           H  
ATOM   2717 2HB  ASN A 172     -11.359  -5.633  -6.195  1.00  0.00           H  
ATOM   2718 1HD2 ASN A 172     -12.543  -5.782  -2.692  1.00  0.00           H  
ATOM   2719 2HD2 ASN A 172     -12.003  -6.933  -3.868  1.00  0.00           H  
ATOM   2720  N   TYR A 173     -13.574  -2.473  -7.022  1.00  0.00           N  
ATOM   2721  CA  TYR A 173     -13.237  -1.058  -7.122  1.00  0.00           C  
ATOM   2722  C   TYR A 173     -13.190  -0.406  -5.746  1.00  0.00           C  
ATOM   2723  O   TYR A 173     -13.178   0.820  -5.630  1.00  0.00           O  
ATOM   2724  CB  TYR A 173     -14.246  -0.334  -8.015  1.00  0.00           C  
ATOM   2725  CG  TYR A 173     -14.328  -0.911  -9.411  1.00  0.00           C  
ATOM   2726  CD1 TYR A 173     -15.379  -1.748  -9.756  1.00  0.00           C  
ATOM   2727  CD2 TYR A 173     -13.351  -0.604 -10.347  1.00  0.00           C  
ATOM   2728  CE1 TYR A 173     -15.453  -2.275 -11.030  1.00  0.00           C  
ATOM   2729  CE2 TYR A 173     -13.425  -1.131 -11.621  1.00  0.00           C  
ATOM   2730  CZ  TYR A 173     -14.476  -1.966 -11.963  1.00  0.00           C  
ATOM   2731  OH  TYR A 173     -14.551  -2.491 -13.232  1.00  0.00           O  
ATOM   2732  H   TYR A 173     -14.543  -2.743  -6.934  1.00  0.00           H  
ATOM   2733  HA  TYR A 173     -12.247  -0.969  -7.569  1.00  0.00           H  
ATOM   2734 1HB  TYR A 173     -15.237  -0.385  -7.561  1.00  0.00           H  
ATOM   2735 2HB  TYR A 173     -13.975   0.718  -8.091  1.00  0.00           H  
ATOM   2736  HD1 TYR A 173     -16.147  -1.990  -9.021  1.00  0.00           H  
ATOM   2737  HD2 TYR A 173     -12.524   0.053 -10.076  1.00  0.00           H  
ATOM   2738  HE1 TYR A 173     -16.279  -2.932 -11.301  1.00  0.00           H  
ATOM   2739  HE2 TYR A 173     -12.656  -0.890 -12.356  1.00  0.00           H  
ATOM   2740  HH  TYR A 173     -13.804  -2.182 -13.750  1.00  0.00           H  
ATOM   2741  N   ASN A 174     -12.963  -1.265  -4.734  1.00  0.00           N  
ATOM   2742  CA  ASN A 174     -12.996  -0.770  -3.364  1.00  0.00           C  
ATOM   2743  C   ASN A 174     -11.689  -0.080  -2.995  1.00  0.00           C  
ATOM   2744  O   ASN A 174     -11.634   0.699  -2.044  1.00  0.00           O  
ATOM   2745  CB  ASN A 174     -13.254  -1.909  -2.394  1.00  0.00           C  
ATOM   2746  CG  ASN A 174     -14.653  -2.456  -2.467  1.00  0.00           C  
ATOM   2747  OD1 ASN A 174     -15.576  -1.775  -2.929  1.00  0.00           O  
ATOM   2748  ND2 ASN A 174     -14.828  -3.674  -2.021  1.00  0.00           N  
ATOM   2749  H   ASN A 174     -12.771  -2.243  -4.899  1.00  0.00           H  
ATOM   2750  HA  ASN A 174     -13.808  -0.047  -3.277  1.00  0.00           H  
ATOM   2751 1HB  ASN A 174     -12.557  -2.723  -2.595  1.00  0.00           H  
ATOM   2752 2HB  ASN A 174     -13.073  -1.567  -1.375  1.00  0.00           H  
ATOM   2753 1HD2 ASN A 174     -15.738  -4.090  -2.045  1.00  0.00           H  
ATOM   2754 2HD2 ASN A 174     -14.053  -4.189  -1.657  1.00  0.00           H  
ATOM   2755  N   TYR A 175     -10.613  -0.061  -3.785  1.00  0.00           N  
ATOM   2756  CA  TYR A 175      -9.316   0.486  -3.404  1.00  0.00           C  
ATOM   2757  C   TYR A 175      -8.860   1.556  -4.388  1.00  0.00           C  
ATOM   2758  O   TYR A 175      -8.768   1.309  -5.590  1.00  0.00           O  
ATOM   2759  CB  TYR A 175      -8.276  -0.631  -3.292  1.00  0.00           C  
ATOM   2760  CG  TYR A 175      -8.633  -1.645  -2.227  1.00  0.00           C  
ATOM   2761  CD1 TYR A 175      -9.240  -2.840  -2.584  1.00  0.00           C  
ATOM   2762  CD2 TYR A 175      -8.354  -1.379  -0.895  1.00  0.00           C  
ATOM   2763  CE1 TYR A 175      -9.566  -3.766  -1.612  1.00  0.00           C  
ATOM   2764  CE2 TYR A 175      -8.680  -2.305   0.077  1.00  0.00           C  
ATOM   2765  CZ  TYR A 175      -9.286  -3.498  -0.282  1.00  0.00           C  
ATOM   2766  OH  TYR A 175      -9.611  -4.421   0.686  1.00  0.00           O  
ATOM   2767  H   TYR A 175     -10.728  -0.458  -4.706  1.00  0.00           H  
ATOM   2768  HA  TYR A 175      -9.416   0.968  -2.431  1.00  0.00           H  
ATOM   2769 1HB  TYR A 175      -8.186  -1.142  -4.252  1.00  0.00           H  
ATOM   2770 2HB  TYR A 175      -7.303  -0.200  -3.058  1.00  0.00           H  
ATOM   2771  HD1 TYR A 175      -9.460  -3.048  -3.631  1.00  0.00           H  
ATOM   2772  HD2 TYR A 175      -7.878  -0.439  -0.615  1.00  0.00           H  
ATOM   2773  HE1 TYR A 175     -10.043  -4.705  -1.892  1.00  0.00           H  
ATOM   2774  HE2 TYR A 175      -8.461  -2.096   1.124  1.00  0.00           H  
ATOM   2775  HH  TYR A 175      -9.352  -4.084   1.547  1.00  0.00           H  
ATOM   2776  N   LEU A 176      -8.618   2.815  -3.889  1.00  0.00           N  
ATOM   2777  CA  LEU A 176      -8.193   3.943  -4.708  1.00  0.00           C  
ATOM   2778  C   LEU A 176      -6.743   4.318  -4.421  1.00  0.00           C  
ATOM   2779  O   LEU A 176      -6.226   4.051  -3.337  1.00  0.00           O  
ATOM   2780  CB  LEU A 176      -9.078   5.169  -4.448  1.00  0.00           C  
ATOM   2781  CG  LEU A 176     -10.579   5.049  -4.739  1.00  0.00           C  
ATOM   2782  CD1 LEU A 176     -11.282   6.334  -4.323  1.00  0.00           C  
ATOM   2783  CD2 LEU A 176     -10.789   4.765  -6.219  1.00  0.00           C  
ATOM   2784  H   LEU A 176      -8.747   2.949  -2.896  1.00  0.00           H  
ATOM   2785  HA  LEU A 176      -8.289   3.664  -5.757  1.00  0.00           H  
ATOM   2786 1HB  LEU A 176      -8.988   5.446  -3.399  1.00  0.00           H  
ATOM   2787 2HB  LEU A 176      -8.711   5.997  -5.054  1.00  0.00           H  
ATOM   2788  HG  LEU A 176     -11.000   4.234  -4.150  1.00  0.00           H  
ATOM   2789 1HD1 LEU A 176     -12.349   6.248  -4.530  1.00  0.00           H  
ATOM   2790 2HD1 LEU A 176     -11.132   6.502  -3.256  1.00  0.00           H  
ATOM   2791 3HD1 LEU A 176     -10.870   7.172  -4.884  1.00  0.00           H  
ATOM   2792 1HD2 LEU A 176     -11.856   4.679  -6.425  1.00  0.00           H  
ATOM   2793 2HD2 LEU A 176     -10.370   5.580  -6.809  1.00  0.00           H  
ATOM   2794 3HD2 LEU A 176     -10.292   3.832  -6.485  1.00  0.00           H  
ATOM   2795  N   TYR A 177      -6.181   4.774  -5.387  1.00  0.00           N  
ATOM   2796  CA  TYR A 177      -4.862   5.381  -5.257  1.00  0.00           C  
ATOM   2797  C   TYR A 177      -4.826   6.762  -5.899  1.00  0.00           C  
ATOM   2798  O   TYR A 177      -5.676   7.095  -6.725  1.00  0.00           O  
ATOM   2799  CB  TYR A 177      -3.777   4.467  -5.829  1.00  0.00           C  
ATOM   2800  CG  TYR A 177      -3.908   4.190  -7.311  1.00  0.00           C  
ATOM   2801  CD1 TYR A 177      -3.154   4.917  -8.221  1.00  0.00           C  
ATOM   2802  CD2 TYR A 177      -4.781   3.211  -7.759  1.00  0.00           C  
ATOM   2803  CE1 TYR A 177      -3.273   4.665  -9.574  1.00  0.00           C  
ATOM   2804  CE2 TYR A 177      -4.901   2.959  -9.112  1.00  0.00           C  
ATOM   2805  CZ  TYR A 177      -4.147   3.686 -10.019  1.00  0.00           C  
ATOM   2806  OH  TYR A 177      -4.265   3.435 -11.366  1.00  0.00           O  
ATOM   2807  H   TYR A 177      -6.619   4.740  -6.296  1.00  0.00           H  
ATOM   2808  HA  TYR A 177      -4.656   5.537  -4.198  1.00  0.00           H  
ATOM   2809 1HB  TYR A 177      -2.797   4.914  -5.658  1.00  0.00           H  
ATOM   2810 2HB  TYR A 177      -3.795   3.510  -5.308  1.00  0.00           H  
ATOM   2811  HD1 TYR A 177      -2.468   5.687  -7.868  1.00  0.00           H  
ATOM   2812  HD2 TYR A 177      -5.374   2.641  -7.044  1.00  0.00           H  
ATOM   2813  HE1 TYR A 177      -2.681   5.236 -10.289  1.00  0.00           H  
ATOM   2814  HE2 TYR A 177      -5.589   2.190  -9.464  1.00  0.00           H  
ATOM   2815  HH  TYR A 177      -4.906   2.733 -11.505  1.00  0.00           H  
ATOM   2816  N   ARG A 178      -3.887   7.599  -5.428  1.00  0.00           N  
ATOM   2817  CA  ARG A 178      -3.788   8.951  -5.966  1.00  0.00           C  
ATOM   2818  C   ARG A 178      -2.971   8.973  -7.251  1.00  0.00           C  
ATOM   2819  O   ARG A 178      -1.855   8.457  -7.298  1.00  0.00           O  
ATOM   2820  CB  ARG A 178      -3.187   9.877  -4.918  1.00  0.00           C  
ATOM   2821  CG  ARG A 178      -3.255  11.349  -5.293  1.00  0.00           C  
ATOM   2822  CD  ARG A 178      -2.791  12.220  -4.183  1.00  0.00           C  
ATOM   2823  NE  ARG A 178      -3.589  12.039  -2.982  1.00  0.00           N  
ATOM   2824  CZ  ARG A 178      -4.816  12.563  -2.792  1.00  0.00           C  
ATOM   2825  NH1 ARG A 178      -5.370  13.297  -3.731  1.00  0.00           N  
ATOM   2826  NH2 ARG A 178      -5.462  12.340  -1.661  1.00  0.00           N  
ATOM   2827  H   ARG A 178      -3.245   7.309  -4.705  1.00  0.00           H  
ATOM   2828  HA  ARG A 178      -4.791   9.299  -6.214  1.00  0.00           H  
ATOM   2829 1HB  ARG A 178      -3.708   9.742  -3.971  1.00  0.00           H  
ATOM   2830 2HB  ARG A 178      -2.142   9.614  -4.756  1.00  0.00           H  
ATOM   2831 1HG  ARG A 178      -2.622  11.533  -6.161  1.00  0.00           H  
ATOM   2832 2HG  ARG A 178      -4.285  11.617  -5.532  1.00  0.00           H  
ATOM   2833 1HD  ARG A 178      -1.755  11.982  -3.943  1.00  0.00           H  
ATOM   2834 2HD  ARG A 178      -2.863  13.264  -4.486  1.00  0.00           H  
ATOM   2835  HE  ARG A 178      -3.196  11.480  -2.236  1.00  0.00           H  
ATOM   2836 1HH1 ARG A 178      -4.876  13.468  -4.595  1.00  0.00           H  
ATOM   2837 2HH1 ARG A 178      -6.289  13.689  -3.588  1.00  0.00           H  
ATOM   2838 1HH2 ARG A 178      -5.036  11.776  -0.938  1.00  0.00           H  
ATOM   2839 2HH2 ARG A 178      -6.381  12.732  -1.519  1.00  0.00           H  
ATOM   2840  N   LEU A 179      -3.578   9.502  -8.318  1.00  0.00           N  
ATOM   2841  CA  LEU A 179      -2.924   9.603  -9.617  1.00  0.00           C  
ATOM   2842  C   LEU A 179      -2.220  10.946  -9.777  1.00  0.00           C  
ATOM   2843  O   LEU A 179      -1.150  11.028 -10.380  1.00  0.00           O  
ATOM   2844  CB  LEU A 179      -3.972   9.401 -10.718  1.00  0.00           C  
ATOM   2845  CG  LEU A 179      -3.517   9.393 -12.183  1.00  0.00           C  
ATOM   2846  CD1 LEU A 179      -2.512   8.270 -12.397  1.00  0.00           C  
ATOM   2847  CD2 LEU A 179      -4.727   9.224 -13.090  1.00  0.00           C  
ATOM   2848  H   LEU A 179      -4.523   9.842  -8.215  1.00  0.00           H  
ATOM   2849  HA  LEU A 179      -2.170   8.819  -9.687  1.00  0.00           H  
ATOM   2850 1HB  LEU A 179      -4.469   8.447 -10.553  1.00  0.00           H  
ATOM   2851 2HB  LEU A 179      -4.716  10.193 -10.639  1.00  0.00           H  
ATOM   2852  HG  LEU A 179      -3.019  10.335 -12.415  1.00  0.00           H  
ATOM   2853 1HD1 LEU A 179      -2.189   8.265 -13.438  1.00  0.00           H  
ATOM   2854 2HD1 LEU A 179      -1.648   8.426 -11.751  1.00  0.00           H  
ATOM   2855 3HD1 LEU A 179      -2.978   7.315 -12.157  1.00  0.00           H  
ATOM   2856 1HD2 LEU A 179      -4.403   9.219 -14.131  1.00  0.00           H  
ATOM   2857 2HD2 LEU A 179      -5.225   8.282 -12.860  1.00  0.00           H  
ATOM   2858 3HD2 LEU A 179      -5.420  10.050 -12.929  1.00  0.00           H  
ATOM   2859  N   PHE A 180      -2.929  12.012  -9.213  1.00  0.00           N  
ATOM   2860  CA  PHE A 180      -2.388  13.355  -9.387  1.00  0.00           C  
ATOM   2861  C   PHE A 180      -2.309  14.093  -8.057  1.00  0.00           C  
ATOM   2862  O   PHE A 180      -3.203  13.980  -7.219  1.00  0.00           O  
ATOM   2863  CB  PHE A 180      -3.275  14.174 -10.328  1.00  0.00           C  
ATOM   2864  CG  PHE A 180      -3.434  13.581 -11.699  1.00  0.00           C  
ATOM   2865  CD1 PHE A 180      -4.624  12.975 -12.074  1.00  0.00           C  
ATOM   2866  CD2 PHE A 180      -2.395  13.628 -12.616  1.00  0.00           C  
ATOM   2867  CE1 PHE A 180      -4.772  12.429 -13.335  1.00  0.00           C  
ATOM   2868  CE2 PHE A 180      -2.540  13.083 -13.877  1.00  0.00           C  
ATOM   2869  CZ  PHE A 180      -3.729  12.483 -14.237  1.00  0.00           C  
ATOM   2870  H   PHE A 180      -3.789  11.891  -8.697  1.00  0.00           H  
ATOM   2871  HA  PHE A 180      -1.394  13.273  -9.829  1.00  0.00           H  
ATOM   2872 1HB  PHE A 180      -4.267  14.280  -9.892  1.00  0.00           H  
ATOM   2873 2HB  PHE A 180      -2.859  15.174 -10.441  1.00  0.00           H  
ATOM   2874  HD1 PHE A 180      -5.448  12.933 -11.361  1.00  0.00           H  
ATOM   2875  HD2 PHE A 180      -1.455  14.102 -12.332  1.00  0.00           H  
ATOM   2876  HE1 PHE A 180      -5.713  11.956 -13.616  1.00  0.00           H  
ATOM   2877  HE2 PHE A 180      -1.715  13.126 -14.588  1.00  0.00           H  
ATOM   2878  HZ  PHE A 180      -3.844  12.052 -15.230  1.00  0.00           H  
ATOM   2879  N   ARG A 181      -1.250  14.895  -8.004  1.00  0.00           N  
ATOM   2880  CA  ARG A 181      -1.063  15.792  -6.870  1.00  0.00           C  
ATOM   2881  C   ARG A 181      -0.135  16.946  -7.228  1.00  0.00           C  
ATOM   2882  O   ARG A 181       0.716  16.820  -8.109  1.00  0.00           O  
ATOM   2883  CB  ARG A 181      -0.485  14.970  -5.727  1.00  0.00           C  
ATOM   2884  CG  ARG A 181      -0.441  15.658  -4.372  1.00  0.00           C  
ATOM   2885  CD  ARG A 181       0.074  14.753  -3.313  1.00  0.00           C  
ATOM   2886  NE  ARG A 181       0.197  15.430  -2.033  1.00  0.00           N  
ATOM   2887  CZ  ARG A 181       0.496  14.820  -0.870  1.00  0.00           C  
ATOM   2888  NH1 ARG A 181       0.699  13.521  -0.842  1.00  0.00           N  
ATOM   2889  NH2 ARG A 181       0.584  15.526   0.244  1.00  0.00           N  
ATOM   2890  H   ARG A 181      -0.565  14.892  -8.747  1.00  0.00           H  
ATOM   2891  HA  ARG A 181      -2.035  16.197  -6.585  1.00  0.00           H  
ATOM   2892 1HB  ARG A 181      -1.067  14.058  -5.604  1.00  0.00           H  
ATOM   2893 2HB  ARG A 181       0.536  14.676  -5.970  1.00  0.00           H  
ATOM   2894 1HG  ARG A 181       0.213  16.529  -4.427  1.00  0.00           H  
ATOM   2895 2HG  ARG A 181      -1.446  15.976  -4.092  1.00  0.00           H  
ATOM   2896 1HD  ARG A 181      -0.608  13.912  -3.189  1.00  0.00           H  
ATOM   2897 2HD  ARG A 181       1.058  14.383  -3.598  1.00  0.00           H  
ATOM   2898  HE  ARG A 181       0.048  16.430  -2.014  1.00  0.00           H  
ATOM   2899 1HH1 ARG A 181       0.631  12.981  -1.693  1.00  0.00           H  
ATOM   2900 2HH1 ARG A 181       0.923  13.064   0.030  1.00  0.00           H  
ATOM   2901 1HH2 ARG A 181       0.427  16.524   0.223  1.00  0.00           H  
ATOM   2902 2HH2 ARG A 181       0.808  15.068   1.115  1.00  0.00           H  
ATOM   2903  N   LYS A 182      -0.225  18.037  -6.532  1.00  0.00           N  
ATOM   2904  CA  LYS A 182       0.571  19.216  -6.849  1.00  0.00           C  
ATOM   2905  C   LYS A 182       2.034  19.009  -6.479  1.00  0.00           C  
ATOM   2906  O   LYS A 182       2.930  19.559  -7.119  1.00  0.00           O  
ATOM   2907  CB  LYS A 182       0.005  20.449  -6.144  1.00  0.00           C  
ATOM   2908  CG  LYS A 182      -1.357  20.870  -6.680  1.00  0.00           C  
ATOM   2909  CD  LYS A 182      -1.875  22.107  -5.963  1.00  0.00           C  
ATOM   2910  CE  LYS A 182      -3.243  22.520  -6.486  1.00  0.00           C  
ATOM   2911  NZ  LYS A 182      -3.788  23.696  -5.755  1.00  0.00           N  
ATOM   2912  H   LYS A 182      -0.863  18.070  -5.750  1.00  0.00           H  
ATOM   2913  HA  LYS A 182       0.531  19.381  -7.926  1.00  0.00           H  
ATOM   2914 1HB  LYS A 182      -0.089  20.247  -5.077  1.00  0.00           H  
ATOM   2915 2HB  LYS A 182       0.697  21.284  -6.259  1.00  0.00           H  
ATOM   2916 1HG  LYS A 182      -1.278  21.085  -7.746  1.00  0.00           H  
ATOM   2917 2HG  LYS A 182      -2.069  20.057  -6.543  1.00  0.00           H  
ATOM   2918 1HD  LYS A 182      -1.950  21.903  -4.894  1.00  0.00           H  
ATOM   2919 2HD  LYS A 182      -1.177  22.931  -6.110  1.00  0.00           H  
ATOM   2920 1HE  LYS A 182      -3.168  22.769  -7.544  1.00  0.00           H  
ATOM   2921 2HE  LYS A 182      -3.939  21.688  -6.380  1.00  0.00           H  
ATOM   2922 1HZ  LYS A 182      -4.694  23.937  -6.131  1.00  0.00           H  
ATOM   2923 2HZ  LYS A 182      -3.880  23.471  -4.774  1.00  0.00           H  
ATOM   2924 3HZ  LYS A 182      -3.161  24.480  -5.862  1.00  0.00           H  
ATOM   2925  N   SER A 183       2.298  18.215  -5.421  1.00  0.00           N  
ATOM   2926  CA  SER A 183       3.655  17.937  -4.968  1.00  0.00           C  
ATOM   2927  C   SER A 183       3.764  16.537  -4.378  1.00  0.00           C  
ATOM   2928  O   SER A 183       2.760  15.930  -4.007  1.00  0.00           O  
ATOM   2929  CB  SER A 183       4.095  18.973  -3.952  1.00  0.00           C  
ATOM   2930  OG  SER A 183       3.305  18.953  -2.795  1.00  0.00           O  
ATOM   2931  H   SER A 183       1.520  17.800  -4.928  1.00  0.00           H  
ATOM   2932  HA  SER A 183       4.324  17.985  -5.828  1.00  0.00           H  
ATOM   2933 1HB  SER A 183       5.133  18.793  -3.675  1.00  0.00           H  
ATOM   2934 2HB  SER A 183       4.043  19.965  -4.399  1.00  0.00           H  
ATOM   2935  HG  SER A 183       2.652  18.262  -2.932  1.00  0.00           H  
ATOM   2936  N   ASN A 184       5.022  16.096  -4.238  1.00  0.00           N  
ATOM   2937  CA  ASN A 184       5.249  14.780  -3.653  1.00  0.00           C  
ATOM   2938  C   ASN A 184       4.969  14.787  -2.156  1.00  0.00           C  
ATOM   2939  O   ASN A 184       5.080  15.822  -1.498  1.00  0.00           O  
ATOM   2940  CB  ASN A 184       6.676  14.327  -3.905  1.00  0.00           C  
ATOM   2941  CG  ASN A 184       6.964  14.049  -5.354  1.00  0.00           C  
ATOM   2942  OD1 ASN A 184       6.044  13.924  -6.170  1.00  0.00           O  
ATOM   2943  ND2 ASN A 184       8.225  13.951  -5.690  1.00  0.00           N  
ATOM   2944  H   ASN A 184       5.816  16.650  -4.526  1.00  0.00           H  
ATOM   2945  HA  ASN A 184       4.569  14.069  -4.125  1.00  0.00           H  
ATOM   2946 1HB  ASN A 184       7.369  15.094  -3.556  1.00  0.00           H  
ATOM   2947 2HB  ASN A 184       6.876  13.421  -3.333  1.00  0.00           H  
ATOM   2948 1HD2 ASN A 184       8.477  13.767  -6.641  1.00  0.00           H  
ATOM   2949 2HD2 ASN A 184       8.937  14.060  -4.997  1.00  0.00           H  
ATOM   2950  N   LEU A 185       4.671  13.583  -1.671  1.00  0.00           N  
ATOM   2951  CA  LEU A 185       4.390  13.425  -0.249  1.00  0.00           C  
ATOM   2952  C   LEU A 185       5.670  13.487   0.577  1.00  0.00           C  
ATOM   2953  O   LEU A 185       6.714  12.985   0.160  1.00  0.00           O  
ATOM   2954  CB  LEU A 185       3.722  12.074   0.037  1.00  0.00           C  
ATOM   2955  CG  LEU A 185       2.248  11.867  -0.336  1.00  0.00           C  
ATOM   2956  CD1 LEU A 185       1.839  10.436  -0.016  1.00  0.00           C  
ATOM   2957  CD2 LEU A 185       1.387  12.865   0.425  1.00  0.00           C  
ATOM   2958  H   LEU A 185       4.636  12.772  -2.273  1.00  0.00           H  
ATOM   2959  HA  LEU A 185       3.707  14.216   0.058  1.00  0.00           H  
ATOM   2960 1HB  LEU A 185       4.272  11.296  -0.491  1.00  0.00           H  
ATOM   2961 2HB  LEU A 185       3.787  11.874   1.106  1.00  0.00           H  
ATOM   2962  HG  LEU A 185       2.119  12.019  -1.408  1.00  0.00           H  
ATOM   2963 1HD1 LEU A 185       0.792  10.289  -0.281  1.00  0.00           H  
ATOM   2964 2HD1 LEU A 185       2.458   9.744  -0.588  1.00  0.00           H  
ATOM   2965 3HD1 LEU A 185       1.973  10.249   1.049  1.00  0.00           H  
ATOM   2966 1HD2 LEU A 185       0.339  12.719   0.160  1.00  0.00           H  
ATOM   2967 2HD2 LEU A 185       1.514  12.713   1.497  1.00  0.00           H  
ATOM   2968 3HD2 LEU A 185       1.689  13.879   0.164  1.00  0.00           H  
ATOM   2969  N   LYS A 186       5.511  14.227   1.756  1.00  0.00           N  
ATOM   2970  CA  LYS A 186       6.570  14.090   2.748  1.00  0.00           C  
ATOM   2971  C   LYS A 186       6.472  12.756   3.478  1.00  0.00           C  
ATOM   2972  O   LYS A 186       5.417  12.123   3.496  1.00  0.00           O  
ATOM   2973  CB  LYS A 186       6.492  15.240   3.754  1.00  0.00           C  
ATOM   2974  CG  LYS A 186       6.737  16.614   3.145  1.00  0.00           C  
ATOM   2975  CD  LYS A 186       6.627  17.711   4.193  1.00  0.00           C  
ATOM   2976  CE  LYS A 186       6.838  19.087   3.580  1.00  0.00           C  
ATOM   2977  NZ  LYS A 186       6.681  20.174   4.584  1.00  0.00           N  
ATOM   2978  H   LYS A 186       4.727  14.833   1.953  1.00  0.00           H  
ATOM   2979  HA  LYS A 186       7.532  14.133   2.236  1.00  0.00           H  
ATOM   2980 1HB  LYS A 186       5.507  15.248   4.222  1.00  0.00           H  
ATOM   2981 2HB  LYS A 186       7.228  15.084   4.543  1.00  0.00           H  
ATOM   2982 1HG  LYS A 186       7.734  16.644   2.703  1.00  0.00           H  
ATOM   2983 2HG  LYS A 186       6.005  16.799   2.359  1.00  0.00           H  
ATOM   2984 1HD  LYS A 186       5.639  17.676   4.655  1.00  0.00           H  
ATOM   2985 2HD  LYS A 186       7.377  17.551   4.968  1.00  0.00           H  
ATOM   2986 1HE  LYS A 186       7.838  19.145   3.153  1.00  0.00           H  
ATOM   2987 2HE  LYS A 186       6.116  19.243   2.779  1.00  0.00           H  
ATOM   2988 1HZ  LYS A 186       6.828  21.069   4.138  1.00  0.00           H  
ATOM   2989 2HZ  LYS A 186       5.749  20.141   4.974  1.00  0.00           H  
ATOM   2990 3HZ  LYS A 186       7.359  20.051   5.323  1.00  0.00           H  
ATOM   2991  N   PRO A 187       7.489  12.237   4.090  1.00  0.00           N  
ATOM   2992  CA  PRO A 187       7.418  10.944   4.759  1.00  0.00           C  
ATOM   2993  C   PRO A 187       6.287  10.912   5.778  1.00  0.00           C  
ATOM   2994  O   PRO A 187       6.146  11.824   6.593  1.00  0.00           O  
ATOM   2995  CB  PRO A 187       8.781  10.810   5.446  1.00  0.00           C  
ATOM   2996  CG  PRO A 187       9.712  11.589   4.580  1.00  0.00           C  
ATOM   2997  CD  PRO A 187       8.902  12.776   4.132  1.00  0.00           C  
ATOM   2998  HA  PRO A 187       7.285  10.154   4.006  1.00  0.00           H  
ATOM   2999 1HB  PRO A 187       8.726  11.203   6.472  1.00  0.00           H  
ATOM   3000 2HB  PRO A 187       9.061   9.749   5.523  1.00  0.00           H  
ATOM   3001 1HG  PRO A 187      10.608  11.878   5.149  1.00  0.00           H  
ATOM   3002 2HG  PRO A 187      10.056  10.969   3.739  1.00  0.00           H  
ATOM   3003 1HD  PRO A 187       9.004  13.588   4.867  1.00  0.00           H  
ATOM   3004 2HD  PRO A 187       9.248  13.104   3.141  1.00  0.00           H  
ATOM   3005  N   PHE A 188       5.396   9.845   5.544  1.00  0.00           N  
ATOM   3006  CA  PHE A 188       4.277   9.558   6.434  1.00  0.00           C  
ATOM   3007  C   PHE A 188       3.187  10.615   6.307  1.00  0.00           C  
ATOM   3008  O   PHE A 188       2.203  10.597   7.046  1.00  0.00           O  
ATOM   3009  CB  PHE A 188       4.726   9.404   7.888  1.00  0.00           C  
ATOM   3010  CG  PHE A 188       5.741   8.318   8.104  1.00  0.00           C  
ATOM   3011  CD1 PHE A 188       7.006   8.617   8.588  1.00  0.00           C  
ATOM   3012  CD2 PHE A 188       5.435   6.995   7.823  1.00  0.00           C  
ATOM   3013  CE1 PHE A 188       7.941   7.619   8.787  1.00  0.00           C  
ATOM   3014  CE2 PHE A 188       6.367   5.995   8.020  1.00  0.00           C  
ATOM   3015  CZ  PHE A 188       7.621   6.308   8.503  1.00  0.00           C  
ATOM   3016  H   PHE A 188       5.541   9.262   4.732  1.00  0.00           H  
ATOM   3017  HA  PHE A 188       3.820   8.618   6.123  1.00  0.00           H  
ATOM   3018 1HB  PHE A 188       5.156  10.342   8.237  1.00  0.00           H  
ATOM   3019 2HB  PHE A 188       3.862   9.187   8.514  1.00  0.00           H  
ATOM   3020  HD1 PHE A 188       7.259   9.654   8.813  1.00  0.00           H  
ATOM   3021  HD2 PHE A 188       4.444   6.748   7.441  1.00  0.00           H  
ATOM   3022  HE1 PHE A 188       8.931   7.869   9.169  1.00  0.00           H  
ATOM   3023  HE2 PHE A 188       6.114   4.959   7.794  1.00  0.00           H  
ATOM   3024  HZ  PHE A 188       8.357   5.520   8.658  1.00  0.00           H  
ATOM   3025  N   GLU A 189       3.183  11.534   5.447  1.00  0.00           N  
ATOM   3026  CA  GLU A 189       2.089  12.476   5.241  1.00  0.00           C  
ATOM   3027  C   GLU A 189       0.896  11.798   4.578  1.00  0.00           C  
ATOM   3028  O   GLU A 189       1.061  10.903   3.749  1.00  0.00           O  
ATOM   3029  CB  GLU A 189       2.560  13.639   4.366  1.00  0.00           C  
ATOM   3030  CG  GLU A 189       1.519  14.727   4.138  1.00  0.00           C  
ATOM   3031  CD  GLU A 189       2.023  15.844   3.266  1.00  0.00           C  
ATOM   3032  OE1 GLU A 189       1.266  16.745   2.992  1.00  0.00           O  
ATOM   3033  OE2 GLU A 189       3.165  15.797   2.875  1.00  0.00           O  
ATOM   3034  H   GLU A 189       4.008  11.605   4.869  1.00  0.00           H  
ATOM   3035  HA  GLU A 189       1.781  12.866   6.212  1.00  0.00           H  
ATOM   3036 1HB  GLU A 189       3.433  14.106   4.821  1.00  0.00           H  
ATOM   3037 2HB  GLU A 189       2.863  13.260   3.390  1.00  0.00           H  
ATOM   3038 1HG  GLU A 189       0.641  14.283   3.669  1.00  0.00           H  
ATOM   3039 2HG  GLU A 189       1.216  15.133   5.102  1.00  0.00           H  
ATOM   3040  N   ARG A 190      -0.398  12.236   5.028  1.00  0.00           N  
ATOM   3041  CA  ARG A 190      -1.641  11.733   4.455  1.00  0.00           C  
ATOM   3042  C   ARG A 190      -2.456  12.859   3.832  1.00  0.00           C  
ATOM   3043  O   ARG A 190      -2.758  13.856   4.488  1.00  0.00           O  
ATOM   3044  CB  ARG A 190      -2.477  11.078   5.545  1.00  0.00           C  
ATOM   3045  CG  ARG A 190      -3.764  10.435   5.053  1.00  0.00           C  
ATOM   3046  CD  ARG A 190      -4.601   9.951   6.180  1.00  0.00           C  
ATOM   3047  NE  ARG A 190      -3.980   8.838   6.879  1.00  0.00           N  
ATOM   3048  CZ  ARG A 190      -4.488   8.244   7.976  1.00  0.00           C  
ATOM   3049  NH1 ARG A 190      -5.623   8.667   8.487  1.00  0.00           N  
ATOM   3050  NH2 ARG A 190      -3.845   7.236   8.540  1.00  0.00           N  
ATOM   3051  H   ARG A 190      -0.440  12.919   5.771  1.00  0.00           H  
ATOM   3052  HA  ARG A 190      -1.396  10.988   3.698  1.00  0.00           H  
ATOM   3053 1HB  ARG A 190      -1.888  10.308   6.041  1.00  0.00           H  
ATOM   3054 2HB  ARG A 190      -2.742  11.822   6.296  1.00  0.00           H  
ATOM   3055 1HG  ARG A 190      -4.342  11.165   4.485  1.00  0.00           H  
ATOM   3056 2HG  ARG A 190      -3.525   9.585   4.413  1.00  0.00           H  
ATOM   3057 1HD  ARG A 190      -4.752  10.760   6.894  1.00  0.00           H  
ATOM   3058 2HD  ARG A 190      -5.566   9.618   5.800  1.00  0.00           H  
ATOM   3059  HE  ARG A 190      -3.105   8.485   6.516  1.00  0.00           H  
ATOM   3060 1HH1 ARG A 190      -6.114   9.438   8.057  1.00  0.00           H  
ATOM   3061 2HH1 ARG A 190      -6.004   8.222   9.309  1.00  0.00           H  
ATOM   3062 1HH2 ARG A 190      -2.972   6.911   8.148  1.00  0.00           H  
ATOM   3063 2HH2 ARG A 190      -4.226   6.791   9.362  1.00  0.00           H  
ATOM   3064  N   ASP A 191      -2.670  12.651   2.513  1.00  0.00           N  
ATOM   3065  CA  ASP A 191      -3.511  13.627   1.832  1.00  0.00           C  
ATOM   3066  C   ASP A 191      -4.756  12.970   1.250  1.00  0.00           C  
ATOM   3067  O   ASP A 191      -4.689  12.284   0.229  1.00  0.00           O  
ATOM   3068  CB  ASP A 191      -2.710  14.313   0.722  1.00  0.00           C  
ATOM   3069  CG  ASP A 191      -3.499  15.402   0.007  1.00  0.00           C  
ATOM   3070  OD1 ASP A 191      -2.993  15.946  -0.946  1.00  0.00           O  
ATOM   3071  OD2 ASP A 191      -4.599  15.679   0.421  1.00  0.00           O  
ATOM   3072  H   ASP A 191      -2.290  11.877   1.987  1.00  0.00           H  
ATOM   3073  HA  ASP A 191      -3.827  14.377   2.557  1.00  0.00           H  
ATOM   3074 1HB  ASP A 191      -1.808  14.757   1.145  1.00  0.00           H  
ATOM   3075 2HB  ASP A 191      -2.396  13.571  -0.012  1.00  0.00           H  
ATOM   3076  N   ILE A 192      -5.874  13.099   1.996  1.00  0.00           N  
ATOM   3077  CA  ILE A 192      -7.099  12.413   1.603  1.00  0.00           C  
ATOM   3078  C   ILE A 192      -8.047  13.355   0.871  1.00  0.00           C  
ATOM   3079  O   ILE A 192      -9.212  13.027   0.646  1.00  0.00           O  
ATOM   3080  CB  ILE A 192      -7.795  11.755   2.808  1.00  0.00           C  
ATOM   3081  CG1 ILE A 192      -8.189  12.789   3.865  1.00  0.00           C  
ATOM   3082  CG2 ILE A 192      -6.890  10.691   3.410  1.00  0.00           C  
ATOM   3083  CD1 ILE A 192      -9.087  12.241   4.951  1.00  0.00           C  
ATOM   3084  H   ILE A 192      -5.875  13.669   2.830  1.00  0.00           H  
ATOM   3085  HA  ILE A 192      -6.843  11.629   0.892  1.00  0.00           H  
ATOM   3086  HB  ILE A 192      -8.726  11.292   2.482  1.00  0.00           H  
ATOM   3087 1HG1 ILE A 192      -7.291  13.189   4.334  1.00  0.00           H  
ATOM   3088 2HG1 ILE A 192      -8.705  13.621   3.385  1.00  0.00           H  
ATOM   3089 1HG2 ILE A 192      -7.388  10.230   4.263  1.00  0.00           H  
ATOM   3090 2HG2 ILE A 192      -6.675   9.930   2.661  1.00  0.00           H  
ATOM   3091 3HG2 ILE A 192      -5.958  11.150   3.739  1.00  0.00           H  
ATOM   3092 1HD1 ILE A 192      -9.323  13.033   5.662  1.00  0.00           H  
ATOM   3093 2HD1 ILE A 192     -10.009  11.866   4.506  1.00  0.00           H  
ATOM   3094 3HD1 ILE A 192      -8.578  11.430   5.469  1.00  0.00           H  
ATOM   3095  N   SER A 193      -7.509  14.485   0.346  1.00  0.00           N  
ATOM   3096  CA  SER A 193      -8.316  15.453  -0.387  1.00  0.00           C  
ATOM   3097  C   SER A 193      -8.747  14.899  -1.739  1.00  0.00           C  
ATOM   3098  O   SER A 193      -8.007  14.154  -2.380  1.00  0.00           O  
ATOM   3099  CB  SER A 193      -7.534  16.734  -0.603  1.00  0.00           C  
ATOM   3100  OG  SER A 193      -8.226  17.618  -1.441  1.00  0.00           O  
ATOM   3101  H   SER A 193      -6.522  14.659   0.467  1.00  0.00           H  
ATOM   3102  HA  SER A 193      -9.205  15.681   0.203  1.00  0.00           H  
ATOM   3103 1HB  SER A 193      -7.349  17.214   0.358  1.00  0.00           H  
ATOM   3104 2HB  SER A 193      -6.566  16.499  -1.043  1.00  0.00           H  
ATOM   3105  HG  SER A 193      -9.046  17.175  -1.674  1.00  0.00           H  
ATOM   3106  N   THR A 194      -9.955  15.348  -2.119  1.00  0.00           N  
ATOM   3107  CA  THR A 194     -10.481  14.974  -3.426  1.00  0.00           C  
ATOM   3108  C   THR A 194     -10.521  16.172  -4.367  1.00  0.00           C  
ATOM   3109  O   THR A 194     -11.173  16.132  -5.411  1.00  0.00           O  
ATOM   3110  CB  THR A 194     -11.893  14.371  -3.303  1.00  0.00           C  
ATOM   3111  OG1 THR A 194     -12.765  15.340  -2.706  1.00  0.00           O  
ATOM   3112  CG2 THR A 194     -11.871  13.117  -2.443  1.00  0.00           C  
ATOM   3113  H   THR A 194     -10.509  15.941  -1.517  1.00  0.00           H  
ATOM   3114  HA  THR A 194      -9.823  14.221  -3.861  1.00  0.00           H  
ATOM   3115  HB  THR A 194     -12.267  14.116  -4.294  1.00  0.00           H  
ATOM   3116  HG1 THR A 194     -12.271  16.142  -2.519  1.00  0.00           H  
ATOM   3117 1HG2 THR A 194     -12.879  12.708  -2.370  1.00  0.00           H  
ATOM   3118 2HG2 THR A 194     -11.211  12.377  -2.895  1.00  0.00           H  
ATOM   3119 3HG2 THR A 194     -11.508  13.366  -1.447  1.00  0.00           H  
ATOM   3120  N   GLU A 195      -9.711  17.184  -4.092  1.00  0.00           N  
ATOM   3121  CA  GLU A 195      -9.682  18.386  -4.917  1.00  0.00           C  
ATOM   3122  C   GLU A 195      -9.187  18.077  -6.323  1.00  0.00           C  
ATOM   3123  O   GLU A 195      -8.220  17.336  -6.503  1.00  0.00           O  
ATOM   3124  CB  GLU A 195      -8.774  19.430  -4.263  1.00  0.00           C  
ATOM   3125  CG  GLU A 195      -8.696  20.772  -4.976  1.00  0.00           C  
ATOM   3126  CD  GLU A 195      -7.758  21.737  -4.305  1.00  0.00           C  
ATOM   3127  OE1 GLU A 195      -7.589  22.821  -4.811  1.00  0.00           O  
ATOM   3128  OE2 GLU A 195      -7.210  21.390  -3.286  1.00  0.00           O  
ATOM   3129  H   GLU A 195      -9.098  17.122  -3.291  1.00  0.00           H  
ATOM   3130  HA  GLU A 195     -10.695  18.784  -4.984  1.00  0.00           H  
ATOM   3131 1HB  GLU A 195      -9.116  19.624  -3.246  1.00  0.00           H  
ATOM   3132 2HB  GLU A 195      -7.758  19.039  -4.198  1.00  0.00           H  
ATOM   3133 1HG  GLU A 195      -8.360  20.609  -6.000  1.00  0.00           H  
ATOM   3134 2HG  GLU A 195      -9.693  21.209  -5.015  1.00  0.00           H  
ATOM   3135  N   ILE A 196      -9.981  18.632  -7.286  1.00  0.00           N  
ATOM   3136  CA  ILE A 196      -9.636  18.405  -8.684  1.00  0.00           C  
ATOM   3137  C   ILE A 196      -8.249  18.947  -9.004  1.00  0.00           C  
ATOM   3138  O   ILE A 196      -7.902  20.061  -8.611  1.00  0.00           O  
ATOM   3139  CB  ILE A 196     -10.672  19.069  -9.609  1.00  0.00           C  
ATOM   3140  CG1 ILE A 196     -12.071  18.487  -9.392  1.00  0.00           C  
ATOM   3141  CG2 ILE A 196     -10.246  18.913 -11.060  1.00  0.00           C  
ATOM   3142  CD1 ILE A 196     -12.182  17.019  -9.735  1.00  0.00           C  
ATOM   3143  H   ILE A 196     -10.793  19.190  -7.064  1.00  0.00           H  
ATOM   3144  HA  ILE A 196      -9.639  17.332  -8.871  1.00  0.00           H  
ATOM   3145  HB  ILE A 196     -10.747  20.129  -9.369  1.00  0.00           H  
ATOM   3146 1HG1 ILE A 196     -12.361  18.617  -8.350  1.00  0.00           H  
ATOM   3147 2HG1 ILE A 196     -12.791  19.034 -10.001  1.00  0.00           H  
ATOM   3148 1HG2 ILE A 196     -10.984  19.385 -11.709  1.00  0.00           H  
ATOM   3149 2HG2 ILE A 196      -9.277  19.388 -11.208  1.00  0.00           H  
ATOM   3150 3HG2 ILE A 196     -10.172  17.853 -11.306  1.00  0.00           H  
ATOM   3151 1HD1 ILE A 196     -13.202  16.679  -9.556  1.00  0.00           H  
ATOM   3152 2HD1 ILE A 196     -11.930  16.871 -10.786  1.00  0.00           H  
ATOM   3153 3HD1 ILE A 196     -11.496  16.447  -9.112  1.00  0.00           H  
ATOM   3154  N   TYR A 197      -7.455  18.058  -9.630  1.00  0.00           N  
ATOM   3155  CA  TYR A 197      -6.114  18.455 -10.044  1.00  0.00           C  
ATOM   3156  C   TYR A 197      -6.157  19.310 -11.303  1.00  0.00           C  
ATOM   3157  O   TYR A 197      -6.807  18.954 -12.285  1.00  0.00           O  
ATOM   3158  CB  TYR A 197      -5.244  17.219 -10.283  1.00  0.00           C  
ATOM   3159  CG  TYR A 197      -3.848  17.572 -10.749  1.00  0.00           C  
ATOM   3160  CD1 TYR A 197      -3.504  17.420 -12.084  1.00  0.00           C  
ATOM   3161  CD2 TYR A 197      -2.914  18.047  -9.841  1.00  0.00           C  
ATOM   3162  CE1 TYR A 197      -2.230  17.743 -12.510  1.00  0.00           C  
ATOM   3163  CE2 TYR A 197      -1.639  18.369 -10.267  1.00  0.00           C  
ATOM   3164  CZ  TYR A 197      -1.298  18.217 -11.601  1.00  0.00           C  
ATOM   3165  OH  TYR A 197      -0.029  18.538 -12.025  1.00  0.00           O  
ATOM   3166  H   TYR A 197      -7.770  17.117  -9.820  1.00  0.00           H  
ATOM   3167  HA  TYR A 197      -5.667  19.049  -9.246  1.00  0.00           H  
ATOM   3168 1HB  TYR A 197      -5.172  16.641  -9.361  1.00  0.00           H  
ATOM   3169 2HB  TYR A 197      -5.714  16.583 -11.032  1.00  0.00           H  
ATOM   3170  HD1 TYR A 197      -4.239  17.046 -12.797  1.00  0.00           H  
ATOM   3171  HD2 TYR A 197      -3.185  18.165  -8.792  1.00  0.00           H  
ATOM   3172  HE1 TYR A 197      -1.960  17.624 -13.559  1.00  0.00           H  
ATOM   3173  HE2 TYR A 197      -0.904  18.741  -9.553  1.00  0.00           H  
ATOM   3174  HH  TYR A 197       0.488  18.848 -11.278  1.00  0.00           H  
ATOM   3175  N   GLN A 198      -5.315  20.360 -11.204  1.00  0.00           N  
ATOM   3176  CA  GLN A 198      -5.242  21.295 -12.320  1.00  0.00           C  
ATOM   3177  C   GLN A 198      -3.884  21.227 -13.008  1.00  0.00           C  
ATOM   3178  O   GLN A 198      -2.855  21.519 -12.400  1.00  0.00           O  
ATOM   3179  CB  GLN A 198      -5.498  22.722 -11.829  1.00  0.00           C  
ATOM   3180  CG  GLN A 198      -5.434  23.782 -12.916  1.00  0.00           C  
ATOM   3181  CD  GLN A 198      -5.740  25.171 -12.389  1.00  0.00           C  
ATOM   3182  OE1 GLN A 198      -6.223  25.331 -11.265  1.00  0.00           O  
ATOM   3183  NE2 GLN A 198      -5.460  26.185 -13.199  1.00  0.00           N  
ATOM   3184  H   GLN A 198      -4.738  20.519 -10.390  1.00  0.00           H  
ATOM   3185  HA  GLN A 198      -6.011  21.029 -13.045  1.00  0.00           H  
ATOM   3186 1HB  GLN A 198      -6.484  22.776 -11.367  1.00  0.00           H  
ATOM   3187 2HB  GLN A 198      -4.764  22.981 -11.066  1.00  0.00           H  
ATOM   3188 1HG  GLN A 198      -4.431  23.791 -13.341  1.00  0.00           H  
ATOM   3189 2HG  GLN A 198      -6.165  23.541 -13.688  1.00  0.00           H  
ATOM   3190 1HE2 GLN A 198      -5.640  27.125 -12.906  1.00  0.00           H  
ATOM   3191 2HE2 GLN A 198      -5.069  26.010 -14.103  1.00  0.00           H  
ATOM   3192  N   ALA A 199      -3.939  20.741 -14.294  1.00  0.00           N  
ATOM   3193  CA  ALA A 199      -2.709  20.634 -15.070  1.00  0.00           C  
ATOM   3194  C   ALA A 199      -2.431  21.919 -15.840  1.00  0.00           C  
ATOM   3195  O   ALA A 199      -1.311  22.151 -16.296  1.00  0.00           O  
ATOM   3196  CB  ALA A 199      -2.805  19.473 -16.049  1.00  0.00           C  
ATOM   3197  H   ALA A 199      -4.812  20.456 -14.714  1.00  0.00           H  
ATOM   3198  HA  ALA A 199      -1.887  20.448 -14.378  1.00  0.00           H  
ATOM   3199 1HB  ALA A 199      -1.881  19.403 -16.623  1.00  0.00           H  
ATOM   3200 2HB  ALA A 199      -2.961  18.545 -15.499  1.00  0.00           H  
ATOM   3201 3HB  ALA A 199      -3.641  19.638 -16.727  1.00  0.00           H  
ATOM   3202  N   GLY A 200      -3.051  22.941 -15.826  1.00  0.00           N  
ATOM   3203  CA  GLY A 200      -2.826  24.160 -16.594  1.00  0.00           C  
ATOM   3204  C   GLY A 200      -3.180  25.397 -15.779  1.00  0.00           C  
ATOM   3205  O   GLY A 200      -3.305  25.332 -14.556  1.00  0.00           O  
ATOM   3206  H   GLY A 200      -3.825  22.903 -15.178  1.00  0.00           H  
ATOM   3207 1HA  GLY A 200      -1.781  24.209 -16.902  1.00  0.00           H  
ATOM   3208 2HA  GLY A 200      -3.427  24.134 -17.502  1.00  0.00           H  
ATOM   3209  N   SER A 201      -3.332  26.466 -16.504  1.00  0.00           N  
ATOM   3210  CA  SER A 201      -3.576  27.744 -15.847  1.00  0.00           C  
ATOM   3211  C   SER A 201      -5.067  28.043 -15.758  1.00  0.00           C  
ATOM   3212  O   SER A 201      -5.497  28.873 -14.957  1.00  0.00           O  
ATOM   3213  CB  SER A 201      -2.854  28.862 -16.574  1.00  0.00           C  
ATOM   3214  OG  SER A 201      -3.235  28.939 -17.920  1.00  0.00           O  
ATOM   3215  H   SER A 201      -3.285  26.432 -17.512  1.00  0.00           H  
ATOM   3216  HA  SER A 201      -3.193  27.688 -14.827  1.00  0.00           H  
ATOM   3217 1HB  SER A 201      -3.069  29.812 -16.085  1.00  0.00           H  
ATOM   3218 2HB  SER A 201      -1.779  28.699 -16.514  1.00  0.00           H  
ATOM   3219  HG  SER A 201      -3.881  28.241 -18.053  1.00  0.00           H  
ATOM   3220  N   THR A 202      -5.899  27.346 -16.556  1.00  0.00           N  
ATOM   3221  CA  THR A 202      -7.333  27.605 -16.520  1.00  0.00           C  
ATOM   3222  C   THR A 202      -7.975  26.981 -15.288  1.00  0.00           C  
ATOM   3223  O   THR A 202      -7.785  25.797 -15.010  1.00  0.00           O  
ATOM   3224  CB  THR A 202      -7.998  27.040 -17.788  1.00  0.00           C  
ATOM   3225  OG1 THR A 202      -7.342  27.587 -18.939  1.00  0.00           O  
ATOM   3226  CG2 THR A 202      -9.475  27.399 -17.833  1.00  0.00           C  
ATOM   3227  H   THR A 202      -5.542  26.641 -17.185  1.00  0.00           H  
ATOM   3228  HA  THR A 202      -7.489  28.684 -16.489  1.00  0.00           H  
ATOM   3229  HB  THR A 202      -7.897  25.955 -17.799  1.00  0.00           H  
ATOM   3230  HG1 THR A 202      -6.640  28.178 -18.656  1.00  0.00           H  
ATOM   3231 1HG2 THR A 202      -9.922  26.988 -18.738  1.00  0.00           H  
ATOM   3232 2HG2 THR A 202      -9.977  26.984 -16.959  1.00  0.00           H  
ATOM   3233 3HG2 THR A 202      -9.586  28.483 -17.834  1.00  0.00           H  
ATOM   3234  N   PRO A 203      -8.673  27.843 -14.449  1.00  0.00           N  
ATOM   3235  CA  PRO A 203      -9.290  27.347 -13.224  1.00  0.00           C  
ATOM   3236  C   PRO A 203     -10.264  26.214 -13.518  1.00  0.00           C  
ATOM   3237  O   PRO A 203     -11.023  26.270 -14.485  1.00  0.00           O  
ATOM   3238  CB  PRO A 203     -10.033  28.563 -12.662  1.00  0.00           C  
ATOM   3239  CG  PRO A 203      -9.367  29.748 -13.274  1.00  0.00           C  
ATOM   3240  CD  PRO A 203      -8.866  29.250 -14.604  1.00  0.00           C  
ATOM   3241  HA  PRO A 203      -8.502  27.022 -12.528  1.00  0.00           H  
ATOM   3242 1HB  PRO A 203     -11.101  28.504 -12.921  1.00  0.00           H  
ATOM   3243 2HB  PRO A 203      -9.968  28.569 -11.564  1.00  0.00           H  
ATOM   3244 1HG  PRO A 203     -10.083  30.577 -13.374  1.00  0.00           H  
ATOM   3245 2HG  PRO A 203      -8.556  30.106 -12.623  1.00  0.00           H  
ATOM   3246 1HD  PRO A 203      -9.621  29.449 -15.379  1.00  0.00           H  
ATOM   3247 2HD  PRO A 203      -7.917  29.749 -14.849  1.00  0.00           H  
ATOM   3248  N   CYS A 204     -10.173  25.184 -12.616  1.00  0.00           N  
ATOM   3249  CA  CYS A 204     -11.089  24.057 -12.747  1.00  0.00           C  
ATOM   3250  C   CYS A 204     -12.405  24.332 -12.031  1.00  0.00           C  
ATOM   3251  O   CYS A 204     -13.428  23.717 -12.334  1.00  0.00           O  
ATOM   3252  CB  CYS A 204     -10.465  22.796 -12.149  1.00  0.00           C  
ATOM   3253  SG  CYS A 204      -8.942  22.268 -12.969  1.00  0.00           S  
ATOM   3254  H   CYS A 204      -9.495  25.182 -11.868  1.00  0.00           H  
ATOM   3255  HA  CYS A 204     -11.278  23.886 -13.807  1.00  0.00           H  
ATOM   3256 1HB  CYS A 204     -10.241  22.965 -11.096  1.00  0.00           H  
ATOM   3257 2HB  CYS A 204     -11.180  21.975 -12.203  1.00  0.00           H  
ATOM   3258  N   ASN A 205     -12.370  25.161 -10.971  1.00  0.00           N  
ATOM   3259  CA  ASN A 205     -13.549  25.520 -10.192  1.00  0.00           C  
ATOM   3260  C   ASN A 205     -14.175  24.292  -9.544  1.00  0.00           C  
ATOM   3261  O   ASN A 205     -15.397  24.191  -9.434  1.00  0.00           O  
ATOM   3262  CB  ASN A 205     -14.561  26.277 -11.033  1.00  0.00           C  
ATOM   3263  CG  ASN A 205     -14.011  27.578 -11.550  1.00  0.00           C  
ATOM   3264  OD1 ASN A 205     -13.352  28.323 -10.816  1.00  0.00           O  
ATOM   3265  ND2 ASN A 205     -14.268  27.865 -12.800  1.00  0.00           N  
ATOM   3266  H   ASN A 205     -11.473  25.547 -10.713  1.00  0.00           H  
ATOM   3267  HA  ASN A 205     -13.237  26.167  -9.371  1.00  0.00           H  
ATOM   3268 1HB  ASN A 205     -14.867  25.659 -11.878  1.00  0.00           H  
ATOM   3269 2HB  ASN A 205     -15.451  26.479 -10.437  1.00  0.00           H  
ATOM   3270 1HD2 ASN A 205     -13.927  28.717 -13.198  1.00  0.00           H  
ATOM   3271 2HD2 ASN A 205     -14.805  27.233 -13.358  1.00  0.00           H  
ATOM   3272  N   GLY A 206     -13.346  23.233  -9.265  1.00  0.00           N  
ATOM   3273  CA  GLY A 206     -13.828  22.099  -8.487  1.00  0.00           C  
ATOM   3274  C   GLY A 206     -14.442  21.034  -9.387  1.00  0.00           C  
ATOM   3275  O   GLY A 206     -15.036  20.069  -8.907  1.00  0.00           O  
ATOM   3276  H   GLY A 206     -12.392  23.232  -9.598  1.00  0.00           H  
ATOM   3277 1HA  GLY A 206     -13.002  21.669  -7.920  1.00  0.00           H  
ATOM   3278 2HA  GLY A 206     -14.569  22.442  -7.765  1.00  0.00           H  
ATOM   3279  N   VAL A 207     -14.473  21.234 -10.745  1.00  0.00           N  
ATOM   3280  CA  VAL A 207     -15.099  20.247 -11.616  1.00  0.00           C  
ATOM   3281  C   VAL A 207     -14.085  19.639 -12.577  1.00  0.00           C  
ATOM   3282  O   VAL A 207     -13.158  20.314 -13.026  1.00  0.00           O  
ATOM   3283  CB  VAL A 207     -16.245  20.907 -12.405  1.00  0.00           C  
ATOM   3284  CG1 VAL A 207     -16.948  19.945 -13.352  1.00  0.00           C  
ATOM   3285  CG2 VAL A 207     -17.231  21.505 -11.414  1.00  0.00           C  
ATOM   3286  H   VAL A 207     -14.065  22.062 -11.154  1.00  0.00           H  
ATOM   3287  HA  VAL A 207     -15.507  19.448 -10.996  1.00  0.00           H  
ATOM   3288  HB  VAL A 207     -15.832  21.688 -13.043  1.00  0.00           H  
ATOM   3289 1HG1 VAL A 207     -17.745  20.470 -13.879  1.00  0.00           H  
ATOM   3290 2HG1 VAL A 207     -16.231  19.557 -14.075  1.00  0.00           H  
ATOM   3291 3HG1 VAL A 207     -17.374  19.119 -12.782  1.00  0.00           H  
ATOM   3292 1HG2 VAL A 207     -18.050  21.978 -11.956  1.00  0.00           H  
ATOM   3293 2HG2 VAL A 207     -17.627  20.717 -10.774  1.00  0.00           H  
ATOM   3294 3HG2 VAL A 207     -16.724  22.250 -10.801  1.00  0.00           H  
ATOM   3295  N   GLU A 208     -14.310  18.315 -12.875  1.00  0.00           N  
ATOM   3296  CA  GLU A 208     -13.476  17.653 -13.872  1.00  0.00           C  
ATOM   3297  C   GLU A 208     -13.776  18.171 -15.273  1.00  0.00           C  
ATOM   3298  O   GLU A 208     -14.917  18.506 -15.590  1.00  0.00           O  
ATOM   3299  CB  GLU A 208     -13.735  16.146 -13.797  1.00  0.00           C  
ATOM   3300  CG  GLU A 208     -12.846  15.255 -14.652  1.00  0.00           C  
ATOM   3301  CD  GLU A 208     -13.169  13.794 -14.507  1.00  0.00           C  
ATOM   3302  OE1 GLU A 208     -12.471  12.991 -15.078  1.00  0.00           O  
ATOM   3303  OE2 GLU A 208     -14.116  13.481 -13.824  1.00  0.00           O  
ATOM   3304  H   GLU A 208     -15.041  17.789 -12.418  1.00  0.00           H  
ATOM   3305  HA  GLU A 208     -12.430  17.857 -13.639  1.00  0.00           H  
ATOM   3306 1HB  GLU A 208     -13.618  15.807 -12.767  1.00  0.00           H  
ATOM   3307 2HB  GLU A 208     -14.763  15.938 -14.095  1.00  0.00           H  
ATOM   3308 1HG  GLU A 208     -12.963  15.539 -15.698  1.00  0.00           H  
ATOM   3309 2HG  GLU A 208     -11.807  15.422 -14.373  1.00  0.00           H  
ATOM   3310  N   GLY A 209     -12.667  18.369 -16.077  1.00  0.00           N  
ATOM   3311  CA  GLY A 209     -12.829  18.838 -17.448  1.00  0.00           C  
ATOM   3312  C   GLY A 209     -11.498  18.851 -18.188  1.00  0.00           C  
ATOM   3313  O   GLY A 209     -10.554  18.163 -17.797  1.00  0.00           O  
ATOM   3314  H   GLY A 209     -11.737  18.192 -15.724  1.00  0.00           H  
ATOM   3315 1HA  GLY A 209     -13.534  18.193 -17.972  1.00  0.00           H  
ATOM   3316 2HA  GLY A 209     -13.255  19.841 -17.441  1.00  0.00           H  
ATOM   3317  N   PHE A 210     -11.379  19.767 -19.141  1.00  0.00           N  
ATOM   3318  CA  PHE A 210     -10.139  19.863 -19.901  1.00  0.00           C  
ATOM   3319  C   PHE A 210      -8.998  20.375 -19.032  1.00  0.00           C  
ATOM   3320  O   PHE A 210      -9.101  21.436 -18.417  1.00  0.00           O  
ATOM   3321  CB  PHE A 210     -10.334  20.780 -21.110  1.00  0.00           C  
ATOM   3322  CG  PHE A 210      -9.119  20.894 -21.987  1.00  0.00           C  
ATOM   3323  CD1 PHE A 210      -8.380  22.067 -22.023  1.00  0.00           C  
ATOM   3324  CD2 PHE A 210      -8.713  19.830 -22.777  1.00  0.00           C  
ATOM   3325  CE1 PHE A 210      -7.262  22.174 -22.829  1.00  0.00           C  
ATOM   3326  CE2 PHE A 210      -7.596  19.933 -23.584  1.00  0.00           C  
ATOM   3327  CZ  PHE A 210      -6.870  21.106 -23.609  1.00  0.00           C  
ATOM   3328  H   PHE A 210     -12.135  20.403 -19.351  1.00  0.00           H  
ATOM   3329  HA  PHE A 210      -9.872  18.866 -20.254  1.00  0.00           H  
ATOM   3330 1HB  PHE A 210     -11.158  20.410 -21.718  1.00  0.00           H  
ATOM   3331 2HB  PHE A 210     -10.602  21.779 -20.769  1.00  0.00           H  
ATOM   3332  HD1 PHE A 210      -8.690  22.911 -21.405  1.00  0.00           H  
ATOM   3333  HD2 PHE A 210      -9.287  18.903 -22.757  1.00  0.00           H  
ATOM   3334  HE1 PHE A 210      -6.691  23.102 -22.847  1.00  0.00           H  
ATOM   3335  HE2 PHE A 210      -7.288  19.089 -24.201  1.00  0.00           H  
ATOM   3336  HZ  PHE A 210      -5.990  21.188 -24.245  1.00  0.00           H  
ATOM   3337  N   ASN A 211      -7.927  19.482 -18.942  1.00  0.00           N  
ATOM   3338  CA  ASN A 211      -6.759  19.735 -18.106  1.00  0.00           C  
ATOM   3339  C   ASN A 211      -7.137  19.778 -16.631  1.00  0.00           C  
ATOM   3340  O   ASN A 211      -6.357  20.230 -15.793  1.00  0.00           O  
ATOM   3341  CB  ASN A 211      -6.014  20.992 -18.515  1.00  0.00           C  
ATOM   3342  CG  ASN A 211      -5.114  20.814 -19.706  1.00  0.00           C  
ATOM   3343  OD1 ASN A 211      -4.700  19.694 -20.025  1.00  0.00           O  
ATOM   3344  ND2 ASN A 211      -4.803  21.898 -20.370  1.00  0.00           N  
ATOM   3345  H   ASN A 211      -7.971  18.629 -19.481  1.00  0.00           H  
ATOM   3346  HA  ASN A 211      -6.071  18.894 -18.209  1.00  0.00           H  
ATOM   3347 1HB  ASN A 211      -6.731  21.780 -18.749  1.00  0.00           H  
ATOM   3348 2HB  ASN A 211      -5.404  21.341 -17.681  1.00  0.00           H  
ATOM   3349 1HD2 ASN A 211      -4.207  21.840 -21.172  1.00  0.00           H  
ATOM   3350 2HD2 ASN A 211      -5.161  22.784 -20.076  1.00  0.00           H  
ATOM   3351  N   CYS A 212      -8.359  19.345 -16.334  1.00  0.00           N  
ATOM   3352  CA  CYS A 212      -8.794  19.163 -14.954  1.00  0.00           C  
ATOM   3353  C   CYS A 212      -9.134  17.705 -14.671  1.00  0.00           C  
ATOM   3354  O   CYS A 212      -9.966  17.108 -15.354  1.00  0.00           O  
ATOM   3355  CB  CYS A 212     -10.015  20.042 -14.681  1.00  0.00           C  
ATOM   3356  SG  CYS A 212      -9.705  21.805 -14.944  1.00  0.00           S  
ATOM   3357  H   CYS A 212      -9.002  19.137 -17.084  1.00  0.00           H  
ATOM   3358  HA  CYS A 212      -7.982  19.466 -14.293  1.00  0.00           H  
ATOM   3359 1HB  CYS A 212     -10.836  19.737 -15.330  1.00  0.00           H  
ATOM   3360 2HB  CYS A 212     -10.342  19.900 -13.651  1.00  0.00           H  
ATOM   3361  N   TYR A 213      -8.370  17.166 -13.738  1.00  0.00           N  
ATOM   3362  CA  TYR A 213      -8.491  15.730 -13.512  1.00  0.00           C  
ATOM   3363  C   TYR A 213      -8.851  15.430 -12.062  1.00  0.00           C  
ATOM   3364  O   TYR A 213      -8.325  16.053 -11.140  1.00  0.00           O  
ATOM   3365  CB  TYR A 213      -7.174  15.021 -13.836  1.00  0.00           C  
ATOM   3366  CG  TYR A 213      -6.673  15.249 -15.245  1.00  0.00           C  
ATOM   3367  CD1 TYR A 213      -5.716  16.222 -15.492  1.00  0.00           C  
ATOM   3368  CD2 TYR A 213      -7.172  14.486 -16.291  1.00  0.00           C  
ATOM   3369  CE1 TYR A 213      -5.258  16.431 -16.779  1.00  0.00           C  
ATOM   3370  CE2 TYR A 213      -6.714  14.695 -17.577  1.00  0.00           C  
ATOM   3371  CZ  TYR A 213      -5.758  15.667 -17.821  1.00  0.00           C  
ATOM   3372  OH  TYR A 213      -5.302  15.874 -19.102  1.00  0.00           O  
ATOM   3373  H   TYR A 213      -7.715  17.698 -13.183  1.00  0.00           H  
ATOM   3374  HA  TYR A 213      -9.267  15.340 -14.171  1.00  0.00           H  
ATOM   3375 1HB  TYR A 213      -6.399  15.359 -13.146  1.00  0.00           H  
ATOM   3376 2HB  TYR A 213      -7.294  13.948 -13.693  1.00  0.00           H  
ATOM   3377  HD1 TYR A 213      -5.325  16.823 -14.671  1.00  0.00           H  
ATOM   3378  HD2 TYR A 213      -7.926  13.723 -16.098  1.00  0.00           H  
ATOM   3379  HE1 TYR A 213      -4.506  17.196 -16.972  1.00  0.00           H  
ATOM   3380  HE2 TYR A 213      -7.106  14.096 -18.399  1.00  0.00           H  
ATOM   3381  HH  TYR A 213      -5.745  15.267 -19.700  1.00  0.00           H  
ATOM   3382  N   PHE A 214      -9.727  14.496 -11.920  1.00  0.00           N  
ATOM   3383  CA  PHE A 214      -9.946  14.007 -10.564  1.00  0.00           C  
ATOM   3384  C   PHE A 214      -8.732  13.240 -10.052  1.00  0.00           C  
ATOM   3385  O   PHE A 214      -8.185  12.387 -10.751  1.00  0.00           O  
ATOM   3386  CB  PHE A 214     -11.189  13.117 -10.522  1.00  0.00           C  
ATOM   3387  CG  PHE A 214     -11.587  12.749  -9.121  1.00  0.00           C  
ATOM   3388  CD1 PHE A 214     -11.415  11.455  -8.653  1.00  0.00           C  
ATOM   3389  CD2 PHE A 214     -12.134  13.696  -8.268  1.00  0.00           C  
ATOM   3390  CE1 PHE A 214     -11.781  11.115  -7.364  1.00  0.00           C  
ATOM   3391  CE2 PHE A 214     -12.501  13.359  -6.980  1.00  0.00           C  
ATOM   3392  CZ  PHE A 214     -12.324  12.068  -6.527  1.00  0.00           C  
ATOM   3393  H   PHE A 214     -10.258  14.094 -12.680  1.00  0.00           H  
ATOM   3394  HA  PHE A 214     -10.104  14.864  -9.908  1.00  0.00           H  
ATOM   3395 1HB  PHE A 214     -12.021  13.632 -11.000  1.00  0.00           H  
ATOM   3396 2HB  PHE A 214     -11.002  12.204 -11.086  1.00  0.00           H  
ATOM   3397  HD1 PHE A 214     -10.985  10.702  -9.314  1.00  0.00           H  
ATOM   3398  HD2 PHE A 214     -12.275  14.717  -8.625  1.00  0.00           H  
ATOM   3399  HE1 PHE A 214     -11.640  10.094  -7.009  1.00  0.00           H  
ATOM   3400  HE2 PHE A 214     -12.931  14.113  -6.321  1.00  0.00           H  
ATOM   3401  HZ  PHE A 214     -12.614  11.801  -5.512  1.00  0.00           H  
ATOM   3402  N   PRO A 215      -8.247  13.388  -8.817  1.00  0.00           N  
ATOM   3403  CA  PRO A 215      -6.932  12.923  -8.395  1.00  0.00           C  
ATOM   3404  C   PRO A 215      -6.960  11.444  -8.032  1.00  0.00           C  
ATOM   3405  O   PRO A 215      -5.916  10.804  -7.915  1.00  0.00           O  
ATOM   3406  CB  PRO A 215      -6.604  13.795  -7.178  1.00  0.00           C  
ATOM   3407  CG  PRO A 215      -7.930  14.175  -6.612  1.00  0.00           C  
ATOM   3408  CD  PRO A 215      -8.823  14.321  -7.815  1.00  0.00           C  
ATOM   3409  HA  PRO A 215      -6.208  13.102  -9.204  1.00  0.00           H  
ATOM   3410 1HB  PRO A 215      -5.988  13.228  -6.464  1.00  0.00           H  
ATOM   3411 2HB  PRO A 215      -6.013  14.669  -7.490  1.00  0.00           H  
ATOM   3412 1HG  PRO A 215      -8.282  13.400  -5.915  1.00  0.00           H  
ATOM   3413 2HG  PRO A 215      -7.843  15.107  -6.034  1.00  0.00           H  
ATOM   3414 1HD  PRO A 215      -9.850  14.030  -7.548  1.00  0.00           H  
ATOM   3415 2HD  PRO A 215      -8.794  15.362  -8.170  1.00  0.00           H  
ATOM   3416  N   LEU A 216      -8.085  10.764  -7.868  1.00  0.00           N  
ATOM   3417  CA  LEU A 216      -8.118   9.382  -7.407  1.00  0.00           C  
ATOM   3418  C   LEU A 216      -8.531   8.436  -8.530  1.00  0.00           C  
ATOM   3419  O   LEU A 216      -9.284   8.814  -9.428  1.00  0.00           O  
ATOM   3420  CB  LEU A 216      -9.075   9.241  -6.217  1.00  0.00           C  
ATOM   3421  CG  LEU A 216      -8.804  10.150  -5.012  1.00  0.00           C  
ATOM   3422  CD1 LEU A 216      -9.845   9.889  -3.933  1.00  0.00           C  
ATOM   3423  CD2 LEU A 216      -7.398   9.894  -4.489  1.00  0.00           C  
ATOM   3424  H   LEU A 216      -8.954  11.235  -8.075  1.00  0.00           H  
ATOM   3425  HA  LEU A 216      -7.116   9.101  -7.085  1.00  0.00           H  
ATOM   3426 1HB  LEU A 216     -10.087   9.449  -6.559  1.00  0.00           H  
ATOM   3427 2HB  LEU A 216      -9.038   8.211  -5.862  1.00  0.00           H  
ATOM   3428  HG  LEU A 216      -8.894  11.193  -5.316  1.00  0.00           H  
ATOM   3429 1HD1 LEU A 216      -9.652  10.536  -3.077  1.00  0.00           H  
ATOM   3430 2HD1 LEU A 216     -10.839  10.099  -4.328  1.00  0.00           H  
ATOM   3431 3HD1 LEU A 216      -9.791   8.847  -3.620  1.00  0.00           H  
ATOM   3432 1HD2 LEU A 216      -7.205  10.541  -3.633  1.00  0.00           H  
ATOM   3433 2HD2 LEU A 216      -7.307   8.851  -4.184  1.00  0.00           H  
ATOM   3434 3HD2 LEU A 216      -6.673  10.106  -5.275  1.00  0.00           H  
ATOM   3435  N   GLN A 217      -7.964   7.246  -8.530  1.00  0.00           N  
ATOM   3436  CA  GLN A 217      -8.285   6.165  -9.454  1.00  0.00           C  
ATOM   3437  C   GLN A 217      -8.404   4.833  -8.724  1.00  0.00           C  
ATOM   3438  O   GLN A 217      -7.674   4.572  -7.767  1.00  0.00           O  
ATOM   3439  CB  GLN A 217      -7.196   6.063 -10.525  1.00  0.00           C  
ATOM   3440  CG  GLN A 217      -7.399   4.998 -11.589  1.00  0.00           C  
ATOM   3441  CD  GLN A 217      -8.566   5.311 -12.506  1.00  0.00           C  
ATOM   3442  OE1 GLN A 217      -8.739   6.451 -12.946  1.00  0.00           O  
ATOM   3443  NE2 GLN A 217      -9.375   4.300 -12.800  1.00  0.00           N  
ATOM   3444  H   GLN A 217      -7.256   7.097  -7.826  1.00  0.00           H  
ATOM   3445  HA  GLN A 217      -9.236   6.392  -9.935  1.00  0.00           H  
ATOM   3446 1HB  GLN A 217      -7.106   7.017 -11.045  1.00  0.00           H  
ATOM   3447 2HB  GLN A 217      -6.237   5.858 -10.050  1.00  0.00           H  
ATOM   3448 1HG  GLN A 217      -6.496   4.929 -12.196  1.00  0.00           H  
ATOM   3449 2HG  GLN A 217      -7.595   4.044 -11.100  1.00  0.00           H  
ATOM   3450 1HE2 GLN A 217     -10.162   4.447 -13.401  1.00  0.00           H  
ATOM   3451 2HE2 GLN A 217      -9.198   3.391 -12.422  1.00  0.00           H  
ATOM   3452  N   SER A 218      -9.315   3.992  -9.147  1.00  0.00           N  
ATOM   3453  CA  SER A 218      -9.465   2.677  -8.536  1.00  0.00           C  
ATOM   3454  C   SER A 218      -8.488   1.675  -9.138  1.00  0.00           C  
ATOM   3455  O   SER A 218      -8.094   1.798 -10.298  1.00  0.00           O  
ATOM   3456  CB  SER A 218     -10.884   2.168  -8.700  1.00  0.00           C  
ATOM   3457  OG  SER A 218     -11.179   1.820 -10.025  1.00  0.00           O  
ATOM   3458  H   SER A 218      -9.926   4.253  -9.908  1.00  0.00           H  
ATOM   3459  HA  SER A 218      -9.249   2.764  -7.470  1.00  0.00           H  
ATOM   3460 1HB  SER A 218     -11.033   1.295  -8.065  1.00  0.00           H  
ATOM   3461 2HB  SER A 218     -11.585   2.934  -8.373  1.00  0.00           H  
ATOM   3462  HG  SER A 218     -10.380   1.995 -10.529  1.00  0.00           H  
ATOM   3463  N   TYR A 219      -8.096   0.696  -8.286  1.00  0.00           N  
ATOM   3464  CA  TYR A 219      -7.228  -0.363  -8.784  1.00  0.00           C  
ATOM   3465  C   TYR A 219      -8.003  -1.350  -9.649  1.00  0.00           C  
ATOM   3466  O   TYR A 219      -7.449  -1.952 -10.569  1.00  0.00           O  
ATOM   3467  CB  TYR A 219      -6.577  -1.134  -7.633  1.00  0.00           C  
ATOM   3468  CG  TYR A 219      -5.495  -0.369  -6.905  1.00  0.00           C  
ATOM   3469  CD1 TYR A 219      -5.726   0.108  -5.622  1.00  0.00           C  
ATOM   3470  CD2 TYR A 219      -4.272  -0.143  -7.518  1.00  0.00           C  
ATOM   3471  CE1 TYR A 219      -4.738   0.807  -4.957  1.00  0.00           C  
ATOM   3472  CE2 TYR A 219      -3.284   0.556  -6.853  1.00  0.00           C  
ATOM   3473  CZ  TYR A 219      -3.518   1.031  -5.573  1.00  0.00           C  
ATOM   3474  OH  TYR A 219      -2.533   1.727  -4.910  1.00  0.00           O  
ATOM   3475  H   TYR A 219      -8.387   0.679  -7.319  1.00  0.00           H  
ATOM   3476  HA  TYR A 219      -6.437   0.090  -9.382  1.00  0.00           H  
ATOM   3477 1HB  TYR A 219      -7.339  -1.413  -6.904  1.00  0.00           H  
ATOM   3478 2HB  TYR A 219      -6.137  -2.055  -8.015  1.00  0.00           H  
ATOM   3479  HD1 TYR A 219      -6.687  -0.069  -5.139  1.00  0.00           H  
ATOM   3480  HD2 TYR A 219      -4.090  -0.516  -8.526  1.00  0.00           H  
ATOM   3481  HE1 TYR A 219      -4.919   1.181  -3.950  1.00  0.00           H  
ATOM   3482  HE2 TYR A 219      -2.323   0.734  -7.336  1.00  0.00           H  
ATOM   3483  HH  TYR A 219      -1.756   1.793  -5.471  1.00  0.00           H  
ATOM   3484  N   GLY A 220      -9.277  -1.655  -9.365  1.00  0.00           N  
ATOM   3485  CA  GLY A 220     -10.104  -2.581 -10.129  1.00  0.00           C  
ATOM   3486  C   GLY A 220      -9.544  -3.997 -10.069  1.00  0.00           C  
ATOM   3487  O   GLY A 220      -9.457  -4.683 -11.087  1.00  0.00           O  
ATOM   3488  H   GLY A 220      -9.671  -1.196  -8.556  1.00  0.00           H  
ATOM   3489 1HA  GLY A 220     -11.121  -2.571  -9.736  1.00  0.00           H  
ATOM   3490 2HA  GLY A 220     -10.157  -2.250 -11.166  1.00  0.00           H  
ATOM   3491  N   PHE A 221      -9.370  -4.562  -8.866  1.00  0.00           N  
ATOM   3492  CA  PHE A 221      -8.807  -5.894  -8.684  1.00  0.00           C  
ATOM   3493  C   PHE A 221      -9.764  -6.970  -9.180  1.00  0.00           C  
ATOM   3494  O   PHE A 221     -10.957  -6.941  -8.877  1.00  0.00           O  
ATOM   3495  CB  PHE A 221      -8.472  -6.151  -7.213  1.00  0.00           C  
ATOM   3496  CG  PHE A 221      -7.390  -5.256  -6.679  1.00  0.00           C  
ATOM   3497  CD1 PHE A 221      -7.653  -4.363  -5.651  1.00  0.00           C  
ATOM   3498  CD2 PHE A 221      -6.107  -5.304  -7.204  1.00  0.00           C  
ATOM   3499  CE1 PHE A 221      -6.658  -3.540  -5.159  1.00  0.00           C  
ATOM   3500  CE2 PHE A 221      -5.111  -4.482  -6.714  1.00  0.00           C  
ATOM   3501  CZ  PHE A 221      -5.387  -3.599  -5.691  1.00  0.00           C  
ATOM   3502  H   PHE A 221      -9.646  -4.029  -8.053  1.00  0.00           H  
ATOM   3503  HA  PHE A 221      -7.886  -5.963  -9.264  1.00  0.00           H  
ATOM   3504 1HB  PHE A 221      -9.365  -6.008  -6.606  1.00  0.00           H  
ATOM   3505 2HB  PHE A 221      -8.154  -7.185  -7.088  1.00  0.00           H  
ATOM   3506  HD1 PHE A 221      -8.658  -4.316  -5.231  1.00  0.00           H  
ATOM   3507  HD2 PHE A 221      -5.889  -6.002  -8.013  1.00  0.00           H  
ATOM   3508  HE1 PHE A 221      -6.878  -2.844  -4.350  1.00  0.00           H  
ATOM   3509  HE2 PHE A 221      -4.107  -4.530  -7.136  1.00  0.00           H  
ATOM   3510  HZ  PHE A 221      -4.603  -2.949  -5.305  1.00  0.00           H  
ATOM   3511  N   GLN A 222      -9.119  -7.883  -9.941  1.00  0.00           N  
ATOM   3512  CA  GLN A 222      -9.829  -9.057 -10.436  1.00  0.00           C  
ATOM   3513  C   GLN A 222      -9.031 -10.329 -10.184  1.00  0.00           C  
ATOM   3514  O   GLN A 222      -7.806 -10.340 -10.307  1.00  0.00           O  
ATOM   3515  CB  GLN A 222     -10.081  -8.931 -11.941  1.00  0.00           C  
ATOM   3516  CG  GLN A 222     -11.000  -7.790 -12.343  1.00  0.00           C  
ATOM   3517  CD  GLN A 222     -11.224  -7.728 -13.842  1.00  0.00           C  
ATOM   3518  OE1 GLN A 222     -11.375  -8.758 -14.504  1.00  0.00           O  
ATOM   3519  NE2 GLN A 222     -11.247  -6.517 -14.386  1.00  0.00           N  
ATOM   3520  H   GLN A 222      -8.144  -7.763 -10.174  1.00  0.00           H  
ATOM   3521  HA  GLN A 222     -10.789  -9.121  -9.925  1.00  0.00           H  
ATOM   3522 1HB  GLN A 222      -9.132  -8.787 -12.458  1.00  0.00           H  
ATOM   3523 2HB  GLN A 222     -10.521  -9.855 -12.315  1.00  0.00           H  
ATOM   3524 1HG  GLN A 222     -11.967  -7.928 -11.858  1.00  0.00           H  
ATOM   3525 2HG  GLN A 222     -10.553  -6.848 -12.025  1.00  0.00           H  
ATOM   3526 1HE2 GLN A 222     -11.391  -6.413 -15.371  1.00  0.00           H  
ATOM   3527 2HE2 GLN A 222     -11.120  -5.708 -13.812  1.00  0.00           H  
ATOM   3528  N   PRO A 223      -9.645 -11.443  -9.819  1.00  0.00           N  
ATOM   3529  CA  PRO A 223      -8.947 -12.675  -9.472  1.00  0.00           C  
ATOM   3530  C   PRO A 223      -8.183 -13.230 -10.667  1.00  0.00           C  
ATOM   3531  O   PRO A 223      -7.217 -13.976 -10.506  1.00  0.00           O  
ATOM   3532  CB  PRO A 223     -10.065 -13.622  -9.025  1.00  0.00           C  
ATOM   3533  CG  PRO A 223     -11.329 -13.090  -9.610  1.00  0.00           C  
ATOM   3534  CD  PRO A 223     -11.116 -11.601  -9.671  1.00  0.00           C  
ATOM   3535  HA  PRO A 223      -8.255 -12.477  -8.641  1.00  0.00           H  
ATOM   3536 1HB  PRO A 223      -9.854 -14.644  -9.373  1.00  0.00           H  
ATOM   3537 2HB  PRO A 223     -10.109 -13.660  -7.927  1.00  0.00           H  
ATOM   3538 1HG  PRO A 223     -11.505 -13.534 -10.601  1.00  0.00           H  
ATOM   3539 2HG  PRO A 223     -12.186 -13.370  -8.980  1.00  0.00           H  
ATOM   3540 1HD  PRO A 223     -11.647 -11.189 -10.542  1.00  0.00           H  
ATOM   3541 2HD  PRO A 223     -11.479 -11.140  -8.741  1.00  0.00           H  
ATOM   3542  N   THR A 224      -8.535 -12.885 -11.887  1.00  0.00           N  
ATOM   3543  CA  THR A 224      -7.879 -13.460 -13.055  1.00  0.00           C  
ATOM   3544  C   THR A 224      -6.706 -12.601 -13.507  1.00  0.00           C  
ATOM   3545  O   THR A 224      -5.993 -12.951 -14.448  1.00  0.00           O  
ATOM   3546  CB  THR A 224      -8.873 -13.626 -14.220  1.00  0.00           C  
ATOM   3547  OG1 THR A 224      -9.504 -12.366 -14.482  1.00  0.00           O  
ATOM   3548  CG2 THR A 224      -9.936 -14.659 -13.878  1.00  0.00           C  
ATOM   3549  H   THR A 224      -9.274 -12.209 -12.021  1.00  0.00           H  
ATOM   3550  HA  THR A 224      -7.496 -14.445 -12.787  1.00  0.00           H  
ATOM   3551  HB  THR A 224      -8.337 -13.949 -15.112  1.00  0.00           H  
ATOM   3552  HG1 THR A 224      -9.164 -11.706 -13.873  1.00  0.00           H  
ATOM   3553 1HG2 THR A 224     -10.627 -14.761 -14.715  1.00  0.00           H  
ATOM   3554 2HG2 THR A 224      -9.460 -15.619 -13.681  1.00  0.00           H  
ATOM   3555 3HG2 THR A 224     -10.484 -14.338 -12.993  1.00  0.00           H  
ATOM   3556  N   ASN A 225      -6.373 -11.505 -12.784  1.00  0.00           N  
ATOM   3557  CA  ASN A 225      -5.264 -10.654 -13.199  1.00  0.00           C  
ATOM   3558  C   ASN A 225      -3.924 -11.295 -12.863  1.00  0.00           C  
ATOM   3559  O   ASN A 225      -3.837 -12.153 -11.985  1.00  0.00           O  
ATOM   3560  CB  ASN A 225      -5.358  -9.283 -12.556  1.00  0.00           C  
ATOM   3561  CG  ASN A 225      -6.430  -8.414 -13.155  1.00  0.00           C  
ATOM   3562  OD1 ASN A 225      -7.030  -8.764 -14.177  1.00  0.00           O  
ATOM   3563  ND2 ASN A 225      -6.681  -7.287 -12.539  1.00  0.00           N  
ATOM   3564  H   ASN A 225      -6.890 -11.267 -11.950  1.00  0.00           H  
ATOM   3565  HA  ASN A 225      -5.310 -10.529 -14.282  1.00  0.00           H  
ATOM   3566 1HB  ASN A 225      -5.561  -9.394 -11.490  1.00  0.00           H  
ATOM   3567 2HB  ASN A 225      -4.402  -8.768 -12.656  1.00  0.00           H  
ATOM   3568 1HD2 ASN A 225      -7.384  -6.669 -12.893  1.00  0.00           H  
ATOM   3569 2HD2 ASN A 225      -6.170  -7.043 -11.715  1.00  0.00           H  
ATOM   3570  N   GLY A 226      -2.912 -10.890 -13.656  1.00  0.00           N  
ATOM   3571  CA  GLY A 226      -1.555 -11.352 -13.386  1.00  0.00           C  
ATOM   3572  C   GLY A 226      -1.096 -10.931 -11.996  1.00  0.00           C  
ATOM   3573  O   GLY A 226      -1.656 -10.011 -11.399  1.00  0.00           O  
ATOM   3574  H   GLY A 226      -3.075 -10.270 -14.437  1.00  0.00           H  
ATOM   3575 1HA  GLY A 226      -1.516 -12.438 -13.473  1.00  0.00           H  
ATOM   3576 2HA  GLY A 226      -0.877 -10.946 -14.135  1.00  0.00           H  
ATOM   3577  N   VAL A 227      -0.053 -11.597 -11.510  1.00  0.00           N  
ATOM   3578  CA  VAL A 227       0.412 -11.404 -10.142  1.00  0.00           C  
ATOM   3579  C   VAL A 227       0.777  -9.948  -9.884  1.00  0.00           C  
ATOM   3580  O   VAL A 227       0.536  -9.420  -8.798  1.00  0.00           O  
ATOM   3581  CB  VAL A 227       1.607 -12.325  -9.828  1.00  0.00           C  
ATOM   3582  CG1 VAL A 227       2.206 -12.055  -8.456  1.00  0.00           C  
ATOM   3583  CG2 VAL A 227       1.153 -13.772  -9.944  1.00  0.00           C  
ATOM   3584  H   VAL A 227       0.430 -12.254 -12.106  1.00  0.00           H  
ATOM   3585  HA  VAL A 227      -0.403 -11.654  -9.461  1.00  0.00           H  
ATOM   3586  HB  VAL A 227       2.406 -12.125 -10.542  1.00  0.00           H  
ATOM   3587 1HG1 VAL A 227       3.045 -12.731  -8.286  1.00  0.00           H  
ATOM   3588 2HG1 VAL A 227       2.556 -11.024  -8.408  1.00  0.00           H  
ATOM   3589 3HG1 VAL A 227       1.448 -12.218  -7.690  1.00  0.00           H  
ATOM   3590 1HG2 VAL A 227       1.990 -14.434  -9.725  1.00  0.00           H  
ATOM   3591 2HG2 VAL A 227       0.347 -13.958  -9.234  1.00  0.00           H  
ATOM   3592 3HG2 VAL A 227       0.796 -13.961 -10.957  1.00  0.00           H  
ATOM   3593  N   GLY A 228       1.289  -9.252 -10.880  1.00  0.00           N  
ATOM   3594  CA  GLY A 228       1.694  -7.864 -10.692  1.00  0.00           C  
ATOM   3595  C   GLY A 228       0.483  -6.956 -10.517  1.00  0.00           C  
ATOM   3596  O   GLY A 228       0.590  -5.864  -9.958  1.00  0.00           O  
ATOM   3597  H   GLY A 228       1.405  -9.680 -11.788  1.00  0.00           H  
ATOM   3598 1HA  GLY A 228       2.340  -7.789  -9.817  1.00  0.00           H  
ATOM   3599 2HA  GLY A 228       2.278  -7.536 -11.551  1.00  0.00           H  
ATOM   3600  N   TYR A 229      -0.696  -7.372 -11.030  1.00  0.00           N  
ATOM   3601  CA  TYR A 229      -1.899  -6.552 -10.949  1.00  0.00           C  
ATOM   3602  C   TYR A 229      -2.839  -7.059  -9.863  1.00  0.00           C  
ATOM   3603  O   TYR A 229      -3.912  -6.497  -9.646  1.00  0.00           O  
ATOM   3604  CB  TYR A 229      -2.609  -6.493 -12.304  1.00  0.00           C  
ATOM   3605  CG  TYR A 229      -1.789  -5.802 -13.371  1.00  0.00           C  
ATOM   3606  CD1 TYR A 229      -1.124  -6.552 -14.329  1.00  0.00           C  
ATOM   3607  CD2 TYR A 229      -1.703  -4.418 -13.391  1.00  0.00           C  
ATOM   3608  CE1 TYR A 229      -0.376  -5.921 -15.304  1.00  0.00           C  
ATOM   3609  CE2 TYR A 229      -0.954  -3.787 -14.365  1.00  0.00           C  
ATOM   3610  CZ  TYR A 229      -0.291  -4.539 -15.321  1.00  0.00           C  
ATOM   3611  OH  TYR A 229       0.455  -3.910 -16.291  1.00  0.00           O  
ATOM   3612  H   TYR A 229      -0.745  -8.274 -11.481  1.00  0.00           H  
ATOM   3613  HA  TYR A 229      -1.609  -5.540 -10.666  1.00  0.00           H  
ATOM   3614 1HB  TYR A 229      -2.836  -7.506 -12.641  1.00  0.00           H  
ATOM   3615 2HB  TYR A 229      -3.556  -5.964 -12.196  1.00  0.00           H  
ATOM   3616  HD1 TYR A 229      -1.191  -7.640 -14.313  1.00  0.00           H  
ATOM   3617  HD2 TYR A 229      -2.226  -3.829 -12.638  1.00  0.00           H  
ATOM   3618  HE1 TYR A 229       0.146  -6.511 -16.057  1.00  0.00           H  
ATOM   3619  HE2 TYR A 229      -0.885  -2.699 -14.380  1.00  0.00           H  
ATOM   3620  HH  TYR A 229       0.410  -2.960 -16.162  1.00  0.00           H  
ATOM   3621  N   GLN A 230      -2.431  -8.150  -9.105  1.00  0.00           N  
ATOM   3622  CA  GLN A 230      -3.258  -8.648  -8.013  1.00  0.00           C  
ATOM   3623  C   GLN A 230      -3.076  -7.806  -6.756  1.00  0.00           C  
ATOM   3624  O   GLN A 230      -2.066  -7.121  -6.597  1.00  0.00           O  
ATOM   3625  CB  GLN A 230      -2.939 -10.118  -7.728  1.00  0.00           C  
ATOM   3626  CG  GLN A 230      -3.389 -11.038  -8.851  1.00  0.00           C  
ATOM   3627  CD  GLN A 230      -3.148 -12.501  -8.532  1.00  0.00           C  
ATOM   3628  OE1 GLN A 230      -2.460 -12.835  -7.563  1.00  0.00           O  
ATOM   3629  NE2 GLN A 230      -3.713 -13.384  -9.347  1.00  0.00           N  
ATOM   3630  H   GLN A 230      -1.554  -8.608  -9.306  1.00  0.00           H  
ATOM   3631  HA  GLN A 230      -4.304  -8.569  -8.308  1.00  0.00           H  
ATOM   3632 1HB  GLN A 230      -1.865 -10.236  -7.584  1.00  0.00           H  
ATOM   3633 2HB  GLN A 230      -3.429 -10.424  -6.804  1.00  0.00           H  
ATOM   3634 1HG  GLN A 230      -4.457 -10.896  -9.018  1.00  0.00           H  
ATOM   3635 2HG  GLN A 230      -2.834 -10.789  -9.755  1.00  0.00           H  
ATOM   3636 1HE2 GLN A 230      -3.589 -14.364  -9.187  1.00  0.00           H  
ATOM   3637 2HE2 GLN A 230      -4.263 -13.070 -10.121  1.00  0.00           H  
ATOM   3638  N   PRO A 231      -4.039  -7.835  -5.822  1.00  0.00           N  
ATOM   3639  CA  PRO A 231      -3.950  -7.026  -4.612  1.00  0.00           C  
ATOM   3640  C   PRO A 231      -2.955  -7.621  -3.624  1.00  0.00           C  
ATOM   3641  O   PRO A 231      -2.866  -8.839  -3.476  1.00  0.00           O  
ATOM   3642  CB  PRO A 231      -5.370  -7.062  -4.038  1.00  0.00           C  
ATOM   3643  CG  PRO A 231      -5.921  -8.369  -4.498  1.00  0.00           C  
ATOM   3644  CD  PRO A 231      -5.308  -8.576  -5.858  1.00  0.00           C  
ATOM   3645  HA  PRO A 231      -3.670  -5.998  -4.884  1.00  0.00           H  
ATOM   3646 1HB  PRO A 231      -5.335  -6.977  -2.942  1.00  0.00           H  
ATOM   3647 2HB  PRO A 231      -5.948  -6.202  -4.409  1.00  0.00           H  
ATOM   3648 1HG  PRO A 231      -5.654  -9.165  -3.787  1.00  0.00           H  
ATOM   3649 2HG  PRO A 231      -7.020  -8.328  -4.530  1.00  0.00           H  
ATOM   3650 1HD  PRO A 231      -5.129  -9.649  -6.020  1.00  0.00           H  
ATOM   3651 2HD  PRO A 231      -5.981  -8.174  -6.629  1.00  0.00           H  
ATOM   3652  N   TYR A 232      -2.161  -6.667  -3.060  1.00  0.00           N  
ATOM   3653  CA  TYR A 232      -1.284  -7.004  -1.945  1.00  0.00           C  
ATOM   3654  C   TYR A 232      -1.621  -6.177  -0.710  1.00  0.00           C  
ATOM   3655  O   TYR A 232      -1.781  -4.960  -0.791  1.00  0.00           O  
ATOM   3656  CB  TYR A 232       0.183  -6.768  -2.311  1.00  0.00           C  
ATOM   3657  CG  TYR A 232       0.809  -7.907  -3.085  1.00  0.00           C  
ATOM   3658  CD1 TYR A 232       1.724  -8.745  -2.467  1.00  0.00           C  
ATOM   3659  CD2 TYR A 232       0.466  -8.112  -4.413  1.00  0.00           C  
ATOM   3660  CE1 TYR A 232       2.296  -9.785  -3.175  1.00  0.00           C  
ATOM   3661  CE2 TYR A 232       1.038  -9.152  -5.121  1.00  0.00           C  
ATOM   3662  CZ  TYR A 232       1.952  -9.988  -4.501  1.00  0.00           C  
ATOM   3663  OH  TYR A 232       2.521 -11.024  -5.206  1.00  0.00           O  
ATOM   3664  H   TYR A 232      -2.172  -5.719  -3.408  1.00  0.00           H  
ATOM   3665  HA  TYR A 232      -1.414  -8.061  -1.709  1.00  0.00           H  
ATOM   3666 1HB  TYR A 232       0.267  -5.861  -2.911  1.00  0.00           H  
ATOM   3667 2HB  TYR A 232       0.764  -6.614  -1.402  1.00  0.00           H  
ATOM   3668  HD1 TYR A 232       1.992  -8.584  -1.423  1.00  0.00           H  
ATOM   3669  HD2 TYR A 232      -0.254  -7.452  -4.898  1.00  0.00           H  
ATOM   3670  HE1 TYR A 232       3.015 -10.444  -2.689  1.00  0.00           H  
ATOM   3671  HE2 TYR A 232       0.770  -9.313  -6.166  1.00  0.00           H  
ATOM   3672  HH  TYR A 232       2.179 -11.025  -6.103  1.00  0.00           H  
ATOM   3673  N   ARG A 233      -1.902  -6.948   0.353  1.00  0.00           N  
ATOM   3674  CA  ARG A 233      -2.028  -6.255   1.629  1.00  0.00           C  
ATOM   3675  C   ARG A 233      -0.660  -5.910   2.206  1.00  0.00           C  
ATOM   3676  O   ARG A 233       0.254  -6.734   2.194  1.00  0.00           O  
ATOM   3677  CB  ARG A 233      -2.799  -7.091   2.639  1.00  0.00           C  
ATOM   3678  CG  ARG A 233      -4.251  -7.301   2.239  1.00  0.00           C  
ATOM   3679  CD  ARG A 233      -5.029  -7.960   3.319  1.00  0.00           C  
ATOM   3680  NE  ARG A 233      -6.436  -8.082   2.976  1.00  0.00           N  
ATOM   3681  CZ  ARG A 233      -7.415  -8.371   3.856  1.00  0.00           C  
ATOM   3682  NH1 ARG A 233      -7.125  -8.565   5.123  1.00  0.00           N  
ATOM   3683  NH2 ARG A 233      -8.668  -8.460   3.444  1.00  0.00           N  
ATOM   3684  H   ARG A 233      -2.028  -7.950   0.323  1.00  0.00           H  
ATOM   3685  HA  ARG A 233      -2.576  -5.326   1.466  1.00  0.00           H  
ATOM   3686 1HB  ARG A 233      -2.321  -8.063   2.747  1.00  0.00           H  
ATOM   3687 2HB  ARG A 233      -2.770  -6.603   3.613  1.00  0.00           H  
ATOM   3688 1HG  ARG A 233      -4.712  -6.337   2.024  1.00  0.00           H  
ATOM   3689 2HG  ARG A 233      -4.296  -7.932   1.350  1.00  0.00           H  
ATOM   3690 1HD  ARG A 233      -4.633  -8.960   3.494  1.00  0.00           H  
ATOM   3691 2HD  ARG A 233      -4.951  -7.373   4.234  1.00  0.00           H  
ATOM   3692  HE  ARG A 233      -6.698  -7.940   2.010  1.00  0.00           H  
ATOM   3693 1HH1 ARG A 233      -6.168  -8.498   5.438  1.00  0.00           H  
ATOM   3694 2HH1 ARG A 233      -7.859  -8.781   5.782  1.00  0.00           H  
ATOM   3695 1HH2 ARG A 233      -8.891  -8.311   2.469  1.00  0.00           H  
ATOM   3696 2HH2 ARG A 233      -9.401  -8.676   4.102  1.00  0.00           H  
ATOM   3697  N   VAL A 234      -0.443  -4.653   2.551  1.00  0.00           N  
ATOM   3698  CA  VAL A 234       0.847  -4.173   3.032  1.00  0.00           C  
ATOM   3699  C   VAL A 234       0.730  -3.594   4.437  1.00  0.00           C  
ATOM   3700  O   VAL A 234      -0.201  -2.846   4.735  1.00  0.00           O  
ATOM   3701  CB  VAL A 234       1.434  -3.106   2.089  1.00  0.00           C  
ATOM   3702  CG1 VAL A 234       2.762  -2.579   2.612  1.00  0.00           C  
ATOM   3703  CG2 VAL A 234       1.598  -3.695   0.696  1.00  0.00           C  
ATOM   3704  H   VAL A 234      -1.212  -4.003   2.474  1.00  0.00           H  
ATOM   3705  HA  VAL A 234       1.539  -5.016   3.067  1.00  0.00           H  
ATOM   3706  HB  VAL A 234       0.754  -2.255   2.051  1.00  0.00           H  
ATOM   3707 1HG1 VAL A 234       3.151  -1.827   1.925  1.00  0.00           H  
ATOM   3708 2HG1 VAL A 234       2.614  -2.130   3.594  1.00  0.00           H  
ATOM   3709 3HG1 VAL A 234       3.474  -3.400   2.691  1.00  0.00           H  
ATOM   3710 1HG2 VAL A 234       2.013  -2.940   0.028  1.00  0.00           H  
ATOM   3711 2HG2 VAL A 234       2.272  -4.551   0.740  1.00  0.00           H  
ATOM   3712 3HG2 VAL A 234       0.627  -4.017   0.320  1.00  0.00           H  
ATOM   3713  N   VAL A 235       1.613  -4.066   5.349  1.00  0.00           N  
ATOM   3714  CA  VAL A 235       1.748  -3.464   6.670  1.00  0.00           C  
ATOM   3715  C   VAL A 235       3.163  -2.948   6.898  1.00  0.00           C  
ATOM   3716  O   VAL A 235       4.138  -3.676   6.710  1.00  0.00           O  
ATOM   3717  CB  VAL A 235       1.389  -4.463   7.786  1.00  0.00           C  
ATOM   3718  CG1 VAL A 235       1.559  -3.828   9.158  1.00  0.00           C  
ATOM   3719  CG2 VAL A 235      -0.036  -4.957   7.592  1.00  0.00           C  
ATOM   3720  H   VAL A 235       2.193  -4.856   5.107  1.00  0.00           H  
ATOM   3721  HA  VAL A 235       1.062  -2.619   6.737  1.00  0.00           H  
ATOM   3722  HB  VAL A 235       2.078  -5.306   7.741  1.00  0.00           H  
ATOM   3723 1HG1 VAL A 235       1.300  -4.554   9.930  1.00  0.00           H  
ATOM   3724 2HG1 VAL A 235       2.595  -3.515   9.288  1.00  0.00           H  
ATOM   3725 3HG1 VAL A 235       0.904  -2.961   9.241  1.00  0.00           H  
ATOM   3726 1HG2 VAL A 235      -0.287  -5.664   8.382  1.00  0.00           H  
ATOM   3727 2HG2 VAL A 235      -0.723  -4.111   7.630  1.00  0.00           H  
ATOM   3728 3HG2 VAL A 235      -0.121  -5.451   6.624  1.00  0.00           H  
ATOM   3729  N   VAL A 236       3.280  -1.657   7.107  1.00  0.00           N  
ATOM   3730  CA  VAL A 236       4.566  -1.044   7.418  1.00  0.00           C  
ATOM   3731  C   VAL A 236       4.707  -0.789   8.913  1.00  0.00           C  
ATOM   3732  O   VAL A 236       3.873  -0.117   9.520  1.00  0.00           O  
ATOM   3733  CB  VAL A 236       4.753   0.279   6.651  1.00  0.00           C  
ATOM   3734  CG1 VAL A 236       6.099   0.906   6.982  1.00  0.00           C  
ATOM   3735  CG2 VAL A 236       4.627   0.030   5.156  1.00  0.00           C  
ATOM   3736  H   VAL A 236       2.458  -1.073   7.051  1.00  0.00           H  
ATOM   3737  HA  VAL A 236       5.358  -1.730   7.116  1.00  0.00           H  
ATOM   3738  HB  VAL A 236       3.985   0.985   6.970  1.00  0.00           H  
ATOM   3739 1HG1 VAL A 236       6.211   1.840   6.430  1.00  0.00           H  
ATOM   3740 2HG1 VAL A 236       6.153   1.109   8.051  1.00  0.00           H  
ATOM   3741 3HG1 VAL A 236       6.898   0.221   6.701  1.00  0.00           H  
ATOM   3742 1HG2 VAL A 236       4.759   0.969   4.619  1.00  0.00           H  
ATOM   3743 2HG2 VAL A 236       5.391  -0.681   4.840  1.00  0.00           H  
ATOM   3744 3HG2 VAL A 236       3.640  -0.377   4.937  1.00  0.00           H  
ATOM   3745  N   LEU A 237       5.659  -1.491   9.546  1.00  0.00           N  
ATOM   3746  CA  LEU A 237       5.925  -1.308  10.967  1.00  0.00           C  
ATOM   3747  C   LEU A 237       7.054  -0.308  11.193  1.00  0.00           C  
ATOM   3748  O   LEU A 237       8.198  -0.552  10.809  1.00  0.00           O  
ATOM   3749  CB  LEU A 237       6.302  -2.646  11.617  1.00  0.00           C  
ATOM   3750  CG  LEU A 237       5.296  -3.797  11.486  1.00  0.00           C  
ATOM   3751  CD1 LEU A 237       5.857  -5.040  12.163  1.00  0.00           C  
ATOM   3752  CD2 LEU A 237       3.970  -3.386  12.109  1.00  0.00           C  
ATOM   3753  H   LEU A 237       6.205  -2.163   9.026  1.00  0.00           H  
ATOM   3754  HA  LEU A 237       5.020  -0.932  11.442  1.00  0.00           H  
ATOM   3755 1HB  LEU A 237       7.238  -2.992  11.182  1.00  0.00           H  
ATOM   3756 2HB  LEU A 237       6.460  -2.482  12.683  1.00  0.00           H  
ATOM   3757  HG  LEU A 237       5.145  -4.030  10.432  1.00  0.00           H  
ATOM   3758 1HD1 LEU A 237       5.143  -5.858  12.070  1.00  0.00           H  
ATOM   3759 2HD1 LEU A 237       6.795  -5.322  11.685  1.00  0.00           H  
ATOM   3760 3HD1 LEU A 237       6.034  -4.831  13.217  1.00  0.00           H  
ATOM   3761 1HD2 LEU A 237       3.255  -4.204  12.015  1.00  0.00           H  
ATOM   3762 2HD2 LEU A 237       4.120  -3.154  13.164  1.00  0.00           H  
ATOM   3763 3HD2 LEU A 237       3.584  -2.506  11.595  1.00  0.00           H  
ATOM   3764  N   SER A 238       6.653   0.915  11.660  1.00  0.00           N  
ATOM   3765  CA  SER A 238       7.638   1.951  11.945  1.00  0.00           C  
ATOM   3766  C   SER A 238       8.004   1.973  13.423  1.00  0.00           C  
ATOM   3767  O   SER A 238       7.129   1.948  14.289  1.00  0.00           O  
ATOM   3768  CB  SER A 238       7.068   3.308  11.579  1.00  0.00           C  
ATOM   3769  OG  SER A 238       6.720   3.377  10.223  1.00  0.00           O  
ATOM   3770  H   SER A 238       5.674   1.112  11.812  1.00  0.00           H  
ATOM   3771  HA  SER A 238       8.525   1.761  11.339  1.00  0.00           H  
ATOM   3772 1HB  SER A 238       6.186   3.508  12.187  1.00  0.00           H  
ATOM   3773 2HB  SER A 238       7.801   4.082  11.801  1.00  0.00           H  
ATOM   3774  HG  SER A 238       6.936   2.519   9.850  1.00  0.00           H  
ATOM   3775  N   PHE A 239       9.296   1.879  13.631  1.00  0.00           N  
ATOM   3776  CA  PHE A 239       9.785   1.823  15.003  1.00  0.00           C  
ATOM   3777  C   PHE A 239      10.292   3.184  15.463  1.00  0.00           C  
ATOM   3778  O   PHE A 239      11.125   3.803  14.800  1.00  0.00           O  
ATOM   3779  CB  PHE A 239      10.928   0.813  15.125  1.00  0.00           C  
ATOM   3780  CG  PHE A 239      10.604  -0.569  14.633  1.00  0.00           C  
ATOM   3781  CD1 PHE A 239      11.554  -1.321  13.958  1.00  0.00           C  
ATOM   3782  CD2 PHE A 239       9.349  -1.120  14.843  1.00  0.00           C  
ATOM   3783  CE1 PHE A 239      11.257  -2.592  13.504  1.00  0.00           C  
ATOM   3784  CE2 PHE A 239       9.049  -2.390  14.392  1.00  0.00           C  
ATOM   3785  CZ  PHE A 239      10.004  -3.127  13.722  1.00  0.00           C  
ATOM   3786  H   PHE A 239       9.960   1.844  12.870  1.00  0.00           H  
ATOM   3787  HA  PHE A 239       8.967   1.502  15.649  1.00  0.00           H  
ATOM   3788 1HB  PHE A 239      11.790   1.170  14.563  1.00  0.00           H  
ATOM   3789 2HB  PHE A 239      11.230   0.730  16.168  1.00  0.00           H  
ATOM   3790  HD1 PHE A 239      12.545  -0.899  13.788  1.00  0.00           H  
ATOM   3791  HD2 PHE A 239       8.594  -0.537  15.372  1.00  0.00           H  
ATOM   3792  HE1 PHE A 239      12.013  -3.171  12.974  1.00  0.00           H  
ATOM   3793  HE2 PHE A 239       8.058  -2.811  14.564  1.00  0.00           H  
ATOM   3794  HZ  PHE A 239       9.768  -4.128  13.365  1.00  0.00           H  
ATOM   3795  N   GLU A 240       9.692   3.635  16.610  1.00  0.00           N  
ATOM   3796  CA  GLU A 240      10.179   4.879  17.195  1.00  0.00           C  
ATOM   3797  C   GLU A 240      11.276   4.614  18.219  1.00  0.00           C  
ATOM   3798  O   GLU A 240      11.050   3.938  19.223  1.00  0.00           O  
ATOM   3799  CB  GLU A 240       9.023   5.646  17.840  1.00  0.00           C  
ATOM   3800  CG  GLU A 240       9.401   7.045  18.307  1.00  0.00           C  
ATOM   3801  CD  GLU A 240       8.225   7.827  18.824  1.00  0.00           C  
ATOM   3802  OE1 GLU A 240       8.418   8.940  19.250  1.00  0.00           O  
ATOM   3803  OE2 GLU A 240       7.134   7.309  18.793  1.00  0.00           O  
ATOM   3804  H   GLU A 240       8.933   3.143  17.060  1.00  0.00           H  
ATOM   3805  HA  GLU A 240      10.607   5.491  16.400  1.00  0.00           H  
ATOM   3806 1HB  GLU A 240       8.203   5.734  17.128  1.00  0.00           H  
ATOM   3807 2HB  GLU A 240       8.651   5.088  18.700  1.00  0.00           H  
ATOM   3808 1HG  GLU A 240      10.145   6.964  19.099  1.00  0.00           H  
ATOM   3809 2HG  GLU A 240       9.853   7.584  17.476  1.00  0.00           H  
ATOM   3810  N   LEU A 241      12.554   4.964  17.788  1.00  0.00           N  
ATOM   3811  CA  LEU A 241      13.678   4.652  18.664  1.00  0.00           C  
ATOM   3812  C   LEU A 241      13.701   5.573  19.880  1.00  0.00           C  
ATOM   3813  O   LEU A 241      13.100   6.647  19.869  1.00  0.00           O  
ATOM   3814  CB  LEU A 241      14.981   4.724  17.858  1.00  0.00           C  
ATOM   3815  CG  LEU A 241      15.112   3.813  16.631  1.00  0.00           C  
ATOM   3816  CD1 LEU A 241      16.397   4.147  15.885  1.00  0.00           C  
ATOM   3817  CD2 LEU A 241      15.100   2.358  17.075  1.00  0.00           C  
ATOM   3818  H   LEU A 241      12.731   5.420  16.904  1.00  0.00           H  
ATOM   3819  HA  LEU A 241      13.548   3.640  19.047  1.00  0.00           H  
ATOM   3820 1HB  LEU A 241      15.114   5.745  17.504  1.00  0.00           H  
ATOM   3821 2HB  LEU A 241      15.812   4.479  18.519  1.00  0.00           H  
ATOM   3822  HG  LEU A 241      14.277   3.993  15.954  1.00  0.00           H  
ATOM   3823 1HD1 LEU A 241      16.490   3.500  15.013  1.00  0.00           H  
ATOM   3824 2HD1 LEU A 241      16.370   5.188  15.562  1.00  0.00           H  
ATOM   3825 3HD1 LEU A 241      17.251   3.993  16.544  1.00  0.00           H  
ATOM   3826 1HD2 LEU A 241      15.192   1.710  16.203  1.00  0.00           H  
ATOM   3827 2HD2 LEU A 241      15.936   2.177  17.751  1.00  0.00           H  
ATOM   3828 3HD2 LEU A 241      14.163   2.142  17.590  1.00  0.00           H  
ATOM   3829  N   LEU A 242      14.820   5.071  20.760  1.00  0.00           N  
ATOM   3830  CA  LEU A 242      15.129   5.377  22.151  1.00  0.00           C  
ATOM   3831  C   LEU A 242      14.739   6.809  22.501  1.00  0.00           C  
ATOM   3832  O   LEU A 242      15.404   7.761  22.093  1.00  0.00           O  
ATOM   3833  CB  LEU A 242      16.616   5.222  22.496  1.00  0.00           C  
ATOM   3834  CG  LEU A 242      17.183   3.797  22.476  1.00  0.00           C  
ATOM   3835  CD1 LEU A 242      18.702   3.853  22.575  1.00  0.00           C  
ATOM   3836  CD2 LEU A 242      16.589   2.998  23.627  1.00  0.00           C  
ATOM   3837  H   LEU A 242      15.413   4.429  20.254  1.00  0.00           H  
ATOM   3838  HA  LEU A 242      14.578   4.686  22.788  1.00  0.00           H  
ATOM   3839 1HB  LEU A 242      17.200   5.810  21.790  1.00  0.00           H  
ATOM   3840 2HB  LEU A 242      16.784   5.621  23.496  1.00  0.00           H  
ATOM   3841  HG  LEU A 242      16.928   3.317  21.531  1.00  0.00           H  
ATOM   3842 1HD1 LEU A 242      19.105   2.840  22.561  1.00  0.00           H  
ATOM   3843 2HD1 LEU A 242      19.101   4.414  21.730  1.00  0.00           H  
ATOM   3844 3HD1 LEU A 242      18.988   4.344  23.505  1.00  0.00           H  
ATOM   3845 1HD2 LEU A 242      16.991   1.985  23.612  1.00  0.00           H  
ATOM   3846 2HD2 LEU A 242      16.845   3.477  24.573  1.00  0.00           H  
ATOM   3847 3HD2 LEU A 242      15.505   2.959  23.522  1.00  0.00           H  
ATOM   3848  N   HIS A 243      13.406   7.084  22.704  1.00  0.00           N  
ATOM   3849  CA  HIS A 243      12.885   8.162  23.536  1.00  0.00           C  
ATOM   3850  C   HIS A 243      12.243   7.617  24.805  1.00  0.00           C  
ATOM   3851  O   HIS A 243      11.531   6.614  24.770  1.00  0.00           O  
ATOM   3852  CB  HIS A 243      11.780   8.976  22.856  1.00  0.00           C  
ATOM   3853  CG  HIS A 243      12.394   9.789  21.759  1.00  0.00           C  
ATOM   3854  ND1 HIS A 243      12.791  10.840  19.902  1.00  0.00           N  
ATOM   3855  CD2 HIS A 243      12.480   9.567  20.426  1.00  0.00           C  
ATOM   3856  CE1 HIS A 243      13.461  11.484  20.842  1.00  0.00           C  
ATOM   3857  NE2 HIS A 243      13.374  10.792  21.963  1.00  0.00           N  
ATOM   3858  H   HIS A 243      12.758   6.474  22.226  1.00  0.00           H  
ATOM   3859  HA  HIS A 243      13.688   8.860  23.771  1.00  0.00           H  
ATOM   3860 1HB  HIS A 243      11.021   8.300  22.461  1.00  0.00           H  
ATOM   3861 2HB  HIS A 243      11.296   9.618  23.592  1.00  0.00           H  
ATOM   3862  HD2 HIS A 243      12.046   8.576  20.559  1.00  0.00           H  
ATOM   3863  HE1 HIS A 243      13.994  12.426  20.713  1.00  0.00           H  
ATOM   3864  HE2 HIS A 243      13.704  11.092  22.869  1.00  0.00           H  
ATOM   3865  N   ALA A 244      12.827   7.853  25.900  1.00  0.00           N  
ATOM   3866  CA  ALA A 244      12.251   7.352  27.142  1.00  0.00           C  
ATOM   3867  C   ALA A 244      10.770   7.692  27.238  1.00  0.00           C  
ATOM   3868  O   ALA A 244      10.340   8.764  26.814  1.00  0.00           O  
ATOM   3869  CB  ALA A 244      12.990   7.904  28.352  1.00  0.00           C  
ATOM   3870  H   ALA A 244      13.686   8.382  25.935  1.00  0.00           H  
ATOM   3871  HA  ALA A 244      12.345   6.266  27.145  1.00  0.00           H  
ATOM   3872 1HB  ALA A 244      12.538   7.513  29.264  1.00  0.00           H  
ATOM   3873 2HB  ALA A 244      14.037   7.603  28.308  1.00  0.00           H  
ATOM   3874 3HB  ALA A 244      12.925   8.991  28.353  1.00  0.00           H  
ATOM   3875  N   PRO A 245      10.320   6.492  27.921  1.00  0.00           N  
ATOM   3876  CA  PRO A 245      10.622   5.083  28.144  1.00  0.00           C  
ATOM   3877  C   PRO A 245      10.197   4.234  26.953  1.00  0.00           C  
ATOM   3878  O   PRO A 245       9.246   4.569  26.247  1.00  0.00           O  
ATOM   3879  CB  PRO A 245       9.801   4.728  29.388  1.00  0.00           C  
ATOM   3880  CG  PRO A 245       8.627   5.643  29.321  1.00  0.00           C  
ATOM   3881  CD  PRO A 245       9.172   6.909  28.715  1.00  0.00           C  
ATOM   3882  HA  PRO A 245      11.698   4.971  28.344  1.00  0.00           H  
ATOM   3883 1HB  PRO A 245       9.517   3.666  29.361  1.00  0.00           H  
ATOM   3884 2HB  PRO A 245      10.407   4.876  30.294  1.00  0.00           H  
ATOM   3885 1HG  PRO A 245       7.828   5.192  28.713  1.00  0.00           H  
ATOM   3886 2HG  PRO A 245       8.210   5.800  30.327  1.00  0.00           H  
ATOM   3887 1HD  PRO A 245       8.405   7.370  28.075  1.00  0.00           H  
ATOM   3888 2HD  PRO A 245       9.475   7.599  29.516  1.00  0.00           H  
ATOM   3889  N   ALA A 246      11.029   3.002  26.918  1.00  0.00           N  
ATOM   3890  CA  ALA A 246      10.753   1.955  25.942  1.00  0.00           C  
ATOM   3891  C   ALA A 246       9.603   1.066  26.398  1.00  0.00           C  
ATOM   3892  O   ALA A 246       9.665   0.453  27.464  1.00  0.00           O  
ATOM   3893  CB  ALA A 246      12.003   1.119  25.711  1.00  0.00           C  
ATOM   3894  H   ALA A 246      11.792   2.879  27.569  1.00  0.00           H  
ATOM   3895  HA  ALA A 246      10.465   2.433  25.005  1.00  0.00           H  
ATOM   3896 1HB  ALA A 246      11.789   0.339  24.981  1.00  0.00           H  
ATOM   3897 2HB  ALA A 246      12.803   1.757  25.336  1.00  0.00           H  
ATOM   3898 3HB  ALA A 246      12.313   0.662  26.649  1.00  0.00           H  
ATOM   3899  N   THR A 247       8.512   1.103  25.576  1.00  0.00           N  
ATOM   3900  CA  THR A 247       7.293   0.443  26.025  1.00  0.00           C  
ATOM   3901  C   THR A 247       6.995  -0.793  25.187  1.00  0.00           C  
ATOM   3902  O   THR A 247       6.098  -1.572  25.510  1.00  0.00           O  
ATOM   3903  CB  THR A 247       6.080   1.392  26.002  1.00  0.00           C  
ATOM   3904  OG1 THR A 247       5.878   1.873  24.667  1.00  0.00           O  
ATOM   3905  CG2 THR A 247       6.306   2.573  26.934  1.00  0.00           C  
ATOM   3906  H   THR A 247       8.519   1.566  24.678  1.00  0.00           H  
ATOM   3907  HA  THR A 247       7.438   0.110  27.053  1.00  0.00           H  
ATOM   3908  HB  THR A 247       5.189   0.851  26.321  1.00  0.00           H  
ATOM   3909  HG1 THR A 247       6.544   1.496  24.087  1.00  0.00           H  
ATOM   3910 1HG2 THR A 247       5.438   3.231  26.904  1.00  0.00           H  
ATOM   3911 2HG2 THR A 247       6.452   2.211  27.951  1.00  0.00           H  
ATOM   3912 3HG2 THR A 247       7.190   3.124  26.615  1.00  0.00           H  
ATOM   3913  N   VAL A 248       7.582  -0.916  24.026  1.00  0.00           N  
ATOM   3914  CA  VAL A 248       7.406  -2.107  23.204  1.00  0.00           C  
ATOM   3915  C   VAL A 248       8.709  -2.885  23.075  1.00  0.00           C  
ATOM   3916  O   VAL A 248       9.663  -2.418  22.452  1.00  0.00           O  
ATOM   3917  CB  VAL A 248       6.899  -1.745  21.795  1.00  0.00           C  
ATOM   3918  CG1 VAL A 248       6.642  -2.999  20.972  1.00  0.00           C  
ATOM   3919  CG2 VAL A 248       5.636  -0.904  21.905  1.00  0.00           C  
ATOM   3920  H   VAL A 248       8.172  -0.169  23.689  1.00  0.00           H  
ATOM   3921  HA  VAL A 248       6.664  -2.749  23.679  1.00  0.00           H  
ATOM   3922  HB  VAL A 248       7.672  -1.178  21.275  1.00  0.00           H  
ATOM   3923 1HG1 VAL A 248       6.285  -2.717  19.981  1.00  0.00           H  
ATOM   3924 2HG1 VAL A 248       7.567  -3.567  20.876  1.00  0.00           H  
ATOM   3925 3HG1 VAL A 248       5.889  -3.611  21.467  1.00  0.00           H  
ATOM   3926 1HG2 VAL A 248       5.281  -0.649  20.907  1.00  0.00           H  
ATOM   3927 2HG2 VAL A 248       4.867  -1.470  22.431  1.00  0.00           H  
ATOM   3928 3HG2 VAL A 248       5.855   0.011  22.456  1.00  0.00           H  
ATOM   3929  N   CYS A 249       8.726  -4.013  23.887  1.00  0.00           N  
ATOM   3930  CA  CYS A 249       9.949  -4.805  23.912  1.00  0.00           C  
ATOM   3931  C   CYS A 249       9.658  -6.276  23.645  1.00  0.00           C  
ATOM   3932  O   CYS A 249       8.519  -6.726  23.769  1.00  0.00           O  
ATOM   3933  CB  CYS A 249      10.627  -4.692  25.278  1.00  0.00           C  
ATOM   3934  SG  CYS A 249      10.954  -3.000  25.825  1.00  0.00           S  
ATOM   3935  H   CYS A 249       7.940  -4.303  24.451  1.00  0.00           H  
ATOM   3936  HA  CYS A 249      10.627  -4.418  23.152  1.00  0.00           H  
ATOM   3937 1HB  CYS A 249      10.003  -5.169  26.034  1.00  0.00           H  
ATOM   3938 2HB  CYS A 249      11.579  -5.222  25.257  1.00  0.00           H  
ATOM   3939  HG  CYS A 249      11.514  -3.335  26.983  1.00  0.00           H  
ATOM   3940  N   GLY A 250      10.800  -6.935  23.073  1.00  0.00           N  
ATOM   3941  CA  GLY A 250      10.666  -8.370  22.854  1.00  0.00           C  
ATOM   3942  C   GLY A 250      10.683  -9.133  24.173  1.00  0.00           C  
ATOM   3943  O   GLY A 250      11.007  -8.573  25.220  1.00  0.00           O  
ATOM   3944  H   GLY A 250      11.664  -6.477  22.821  1.00  0.00           H  
ATOM   3945 1HA  GLY A 250       9.735  -8.572  22.325  1.00  0.00           H  
ATOM   3946 2HA  GLY A 250      11.479  -8.718  22.218  1.00  0.00           H  
ATOM   3947  N   PRO A 251      10.337 -10.384  24.151  1.00  0.00           N  
ATOM   3948  CA  PRO A 251      10.438 -11.199  25.356  1.00  0.00           C  
ATOM   3949  C   PRO A 251      11.894 -11.454  25.727  1.00  0.00           C  
ATOM   3950  O   PRO A 251      12.800 -11.203  24.933  1.00  0.00           O  
ATOM   3951  OXT PRO A 251      12.168 -11.905  26.805  1.00  0.00           O  
ATOM   3952  CB  PRO A 251       9.713 -12.498  24.988  1.00  0.00           C  
ATOM   3953  CG  PRO A 251       9.872 -12.609  23.510  1.00  0.00           C  
ATOM   3954  CD  PRO A 251       9.899 -11.183  23.028  1.00  0.00           C  
ATOM   3955  HA  PRO A 251       9.920 -10.689  26.182  1.00  0.00           H  
ATOM   3956 1HB  PRO A 251      10.162 -13.345  25.528  1.00  0.00           H  
ATOM   3957 2HB  PRO A 251       8.659 -12.441  25.298  1.00  0.00           H  
ATOM   3958 1HG  PRO A 251      10.795 -13.156  23.267  1.00  0.00           H  
ATOM   3959 2HG  PRO A 251       9.039 -13.185  23.081  1.00  0.00           H  
ATOM   3960 1HD  PRO A 251      10.612 -11.090  22.195  1.00  0.00           H  
ATOM   3961 2HD  PRO A 251       8.889 -10.884  22.710  1.00  0.00           H  
TER                                                                             
max_contact_prob 0.381
pae_interaction 24.812
score 0
silent_score 0
time 11.829
