# Supplementary material for: Improving de novo protein binder design with deep learning
Source: Nat Commun. 2023 May 6;14:2625. doi: 10.1038/s41467-023-38328-5 (PMC10163288; doi:10.1038/s41467-023-38328-5)
Supplement: Supplementary file 4 — Source Data File [file 41467_2023_38328_MOESM4_ESM.zip › all_data/experimental_structure_agreement/rf2_complex_pred/LCB3_design_rf2pred.pdb]

HEADER                                            14-MAR-23   XXXX              
EXPDTA    THEORETICAL MODEL                                                     
REMARK 220                                                                      
REMARK 220 EXPERIMENTAL DETAILS                                                 
REMARK 220  EXPERIMENT TYPE                : THEORETICAL MODELLING              
REMARK 220  DATE OF DATA COLLECTION        : 14-MAR-23                          
REMARK 220                                                                      
REMARK 220 REMARK: MODEL GENERATED BY ROSETTA                                   
REMARK 220  VERSION 2021.38+release.4d5a969                                     
SSBOND     CYS A   68    CYS A   93                                       2.14  
SSBOND     CYS A  111    CYS A  164                                       2.05  
SSBOND     CYS A  212    CYS A  220                                       2.16  
ATOM      1  N   ASN A   1      -3.864  -7.146 -21.753  1.00  0.00           N  
ATOM      2  CA  ASN A   1      -5.259  -6.743 -21.622  1.00  0.00           C  
ATOM      3  C   ASN A   1      -5.387  -5.230 -21.510  1.00  0.00           C  
ATOM      4  O   ASN A   1      -4.421  -4.538 -21.188  1.00  0.00           O  
ATOM      5  CB  ASN A   1      -5.614  -7.378 -20.290  1.00  0.00           C  
ATOM      6  CG  ASN A   1      -7.021  -7.310 -19.763  1.00  0.00           C  
ATOM      7  OD1 ASN A   1      -7.892  -6.671 -20.364  1.00  0.00           O  
ATOM      8  ND2 ASN A   1      -7.260  -7.957 -18.651  1.00  0.00           N  
ATOM      9 1H   ASN A   1      -3.810  -8.142 -21.825  1.00  0.00           H  
ATOM     10 2H   ASN A   1      -3.473  -6.731 -22.574  1.00  0.00           H  
ATOM     11 3H   ASN A   1      -3.352  -6.841 -20.950  1.00  0.00           H  
ATOM     12  HA  ASN A   1      -5.820  -7.162 -22.459  1.00  0.00           H  
ATOM     13 1HB  ASN A   1      -5.384  -8.444 -20.322  1.00  0.00           H  
ATOM     14 2HB  ASN A   1      -5.005  -6.935 -19.502  1.00  0.00           H  
ATOM     15 1HD2 ASN A   1      -8.178  -7.947 -18.254  1.00  0.00           H  
ATOM     16 2HD2 ASN A   1      -6.525  -8.461 -18.198  1.00  0.00           H  
ATOM     17  N   ASP A   2      -6.584  -4.677 -21.841  1.00  0.00           N  
ATOM     18  CA  ASP A   2      -6.834  -3.241 -21.856  1.00  0.00           C  
ATOM     19  C   ASP A   2      -6.642  -2.634 -20.472  1.00  0.00           C  
ATOM     20  O   ASP A   2      -6.150  -1.513 -20.338  1.00  0.00           O  
ATOM     21  CB  ASP A   2      -8.247  -2.942 -22.363  1.00  0.00           C  
ATOM     22  CG  ASP A   2      -8.407  -3.167 -23.861  1.00  0.00           C  
ATOM     23  OD1 ASP A   2      -9.524  -3.231 -24.316  1.00  0.00           O  
ATOM     24  OD2 ASP A   2      -7.410  -3.272 -24.535  1.00  0.00           O  
ATOM     25  H   ASP A   2      -7.332  -5.309 -22.088  1.00  0.00           H  
ATOM     26  HA  ASP A   2      -6.117  -2.772 -22.531  1.00  0.00           H  
ATOM     27 1HB  ASP A   2      -8.963  -3.576 -21.839  1.00  0.00           H  
ATOM     28 2HB  ASP A   2      -8.502  -1.906 -22.139  1.00  0.00           H  
ATOM     29  N   ASP A   3      -6.930  -3.491 -19.382  1.00  0.00           N  
ATOM     30  CA  ASP A   3      -6.737  -2.994 -18.025  1.00  0.00           C  
ATOM     31  C   ASP A   3      -5.257  -2.840 -17.700  1.00  0.00           C  
ATOM     32  O   ASP A   3      -4.849  -1.867 -17.065  1.00  0.00           O  
ATOM     33  CB  ASP A   3      -7.397  -3.926 -17.007  1.00  0.00           C  
ATOM     34  CG  ASP A   3      -8.918  -3.838 -17.015  1.00  0.00           C  
ATOM     35  OD1 ASP A   3      -9.550  -4.760 -16.556  1.00  0.00           O  
ATOM     36  OD2 ASP A   3      -9.432  -2.849 -17.481  1.00  0.00           O  
ATOM     37  H   ASP A   3      -7.264  -4.434 -19.518  1.00  0.00           H  
ATOM     38  HA  ASP A   3      -7.203  -2.011 -17.947  1.00  0.00           H  
ATOM     39 1HB  ASP A   3      -7.108  -4.956 -17.216  1.00  0.00           H  
ATOM     40 2HB  ASP A   3      -7.040  -3.682 -16.006  1.00  0.00           H  
ATOM     41  N   GLU A   4      -4.431  -3.821 -18.167  1.00  0.00           N  
ATOM     42  CA  GLU A   4      -2.997  -3.719 -17.927  1.00  0.00           C  
ATOM     43  C   GLU A   4      -2.392  -2.548 -18.692  1.00  0.00           C  
ATOM     44  O   GLU A   4      -1.513  -1.852 -18.185  1.00  0.00           O  
ATOM     45  CB  GLU A   4      -2.288  -5.018 -18.318  1.00  0.00           C  
ATOM     46  CG  GLU A   4      -2.535  -6.160 -17.342  1.00  0.00           C  
ATOM     47  CD  GLU A   4      -1.872  -7.442 -17.761  1.00  0.00           C  
ATOM     48  OE1 GLU A   4      -1.754  -8.323 -16.944  1.00  0.00           O  
ATOM     49  OE2 GLU A   4      -1.482  -7.541 -18.901  1.00  0.00           O  
ATOM     50  H   GLU A   4      -4.789  -4.617 -18.675  1.00  0.00           H  
ATOM     51  HA  GLU A   4      -2.836  -3.543 -16.863  1.00  0.00           H  
ATOM     52 1HB  GLU A   4      -2.623  -5.332 -19.307  1.00  0.00           H  
ATOM     53 2HB  GLU A   4      -1.214  -4.843 -18.377  1.00  0.00           H  
ATOM     54 1HG  GLU A   4      -2.158  -5.873 -16.361  1.00  0.00           H  
ATOM     55 2HG  GLU A   4      -3.608  -6.323 -17.255  1.00  0.00           H  
ATOM     56  N   LEU A   5      -2.855  -2.381 -19.947  1.00  0.00           N  
ATOM     57  CA  LEU A   5      -2.380  -1.250 -20.735  1.00  0.00           C  
ATOM     58  C   LEU A   5      -2.765   0.075 -20.085  1.00  0.00           C  
ATOM     59  O   LEU A   5      -1.970   1.014 -20.047  1.00  0.00           O  
ATOM     60  CB  LEU A   5      -2.929  -1.340 -22.164  1.00  0.00           C  
ATOM     61  CG  LEU A   5      -2.351  -0.397 -23.228  1.00  0.00           C  
ATOM     62  CD1 LEU A   5      -0.851  -0.628 -23.351  1.00  0.00           C  
ATOM     63  CD2 LEU A   5      -3.053  -0.638 -24.556  1.00  0.00           C  
ATOM     64  H   LEU A   5      -3.523  -3.019 -20.355  1.00  0.00           H  
ATOM     65  HA  LEU A   5      -1.292  -1.287 -20.772  1.00  0.00           H  
ATOM     66 1HB  LEU A   5      -2.770  -2.352 -22.534  1.00  0.00           H  
ATOM     67 2HB  LEU A   5      -4.002  -1.149 -22.137  1.00  0.00           H  
ATOM     68  HG  LEU A   5      -2.504   0.637 -22.919  1.00  0.00           H  
ATOM     69 1HD1 LEU A   5      -0.440   0.042 -24.107  1.00  0.00           H  
ATOM     70 2HD1 LEU A   5      -0.372  -0.429 -22.392  1.00  0.00           H  
ATOM     71 3HD1 LEU A   5      -0.665  -1.661 -23.643  1.00  0.00           H  
ATOM     72 1HD2 LEU A   5      -2.643   0.033 -25.312  1.00  0.00           H  
ATOM     73 2HD2 LEU A   5      -2.899  -1.672 -24.866  1.00  0.00           H  
ATOM     74 3HD2 LEU A   5      -4.120  -0.448 -24.443  1.00  0.00           H  
ATOM     75  N   HIS A   6      -4.020   0.140 -19.609  1.00  0.00           N  
ATOM     76  CA  HIS A   6      -4.465   1.339 -18.908  1.00  0.00           C  
ATOM     77  C   HIS A   6      -3.637   1.583 -17.653  1.00  0.00           C  
ATOM     78  O   HIS A   6      -3.263   2.718 -17.356  1.00  0.00           O  
ATOM     79  CB  HIS A   6      -5.951   1.212 -18.554  1.00  0.00           C  
ATOM     80  CG  HIS A   6      -6.508   2.408 -17.845  1.00  0.00           C  
ATOM     81  ND1 HIS A   6      -7.133   4.396 -17.156  1.00  0.00           N  
ATOM     82  CD2 HIS A   6      -6.477   3.725 -18.158  1.00  0.00           C  
ATOM     83  CE1 HIS A   6      -7.567   3.520 -16.266  1.00  0.00           C  
ATOM     84  NE2 HIS A   6      -7.206   2.313 -16.660  1.00  0.00           N  
ATOM     85  H   HIS A   6      -4.665  -0.628 -19.727  1.00  0.00           H  
ATOM     86  HA  HIS A   6      -4.337   2.207 -19.554  1.00  0.00           H  
ATOM     87 1HB  HIS A   6      -6.530   1.056 -19.465  1.00  0.00           H  
ATOM     88 2HB  HIS A   6      -6.100   0.340 -17.918  1.00  0.00           H  
ATOM     89  HD2 HIS A   6      -5.919   3.479 -19.062  1.00  0.00           H  
ATOM     90  HE1 HIS A   6      -8.128   3.755 -15.361  1.00  0.00           H  
ATOM     91  HE2 HIS A   6      -7.400   1.450 -16.173  1.00  0.00           H  
ATOM     92  N   MET A   7      -3.272   0.495 -16.932  1.00  0.00           N  
ATOM     93  CA  MET A   7      -2.434   0.623 -15.746  1.00  0.00           C  
ATOM     94  C   MET A   7      -1.030   1.089 -16.111  1.00  0.00           C  
ATOM     95  O   MET A   7      -0.444   1.922 -15.421  1.00  0.00           O  
ATOM     96  CB  MET A   7      -2.376  -0.705 -14.992  1.00  0.00           C  
ATOM     97  CG  MET A   7      -3.673  -1.071 -14.286  1.00  0.00           C  
ATOM     98  SD  MET A   7      -3.561  -2.634 -13.392  1.00  0.00           S  
ATOM     99  CE  MET A   7      -5.265  -2.862 -12.893  1.00  0.00           C  
ATOM    100  H   MET A   7      -3.584  -0.422 -17.218  1.00  0.00           H  
ATOM    101  HA  MET A   7      -2.872   1.377 -15.093  1.00  0.00           H  
ATOM    102 1HB  MET A   7      -2.131  -1.507 -15.687  1.00  0.00           H  
ATOM    103 2HB  MET A   7      -1.583  -0.665 -14.245  1.00  0.00           H  
ATOM    104 1HG  MET A   7      -3.935  -0.286 -13.577  1.00  0.00           H  
ATOM    105 2HG  MET A   7      -4.476  -1.150 -15.018  1.00  0.00           H  
ATOM    106 1HE  MET A   7      -5.358  -3.790 -12.328  1.00  0.00           H  
ATOM    107 2HE  MET A   7      -5.577  -2.023 -12.269  1.00  0.00           H  
ATOM    108 3HE  MET A   7      -5.900  -2.911 -13.778  1.00  0.00           H  
ATOM    109  N   LEU A   8      -0.485   0.520 -17.242  1.00  0.00           N  
ATOM    110  CA  LEU A   8       0.819   0.956 -17.725  1.00  0.00           C  
ATOM    111  C   LEU A   8       0.801   2.432 -18.106  1.00  0.00           C  
ATOM    112  O   LEU A   8       1.729   3.176 -17.789  1.00  0.00           O  
ATOM    113  CB  LEU A   8       1.252   0.110 -18.929  1.00  0.00           C  
ATOM    114  CG  LEU A   8       2.581   0.486 -19.597  1.00  0.00           C  
ATOM    115  CD1 LEU A   8       3.708   0.387 -18.578  1.00  0.00           C  
ATOM    116  CD2 LEU A   8       2.833  -0.434 -20.782  1.00  0.00           C  
ATOM    117  H   LEU A   8      -0.980  -0.202 -17.746  1.00  0.00           H  
ATOM    118  HA  LEU A   8       1.546   0.823 -16.925  1.00  0.00           H  
ATOM    119 1HB  LEU A   8       1.335  -0.928 -18.612  1.00  0.00           H  
ATOM    120 2HB  LEU A   8       0.479   0.174 -19.695  1.00  0.00           H  
ATOM    121  HG  LEU A   8       2.535   1.519 -19.943  1.00  0.00           H  
ATOM    122 1HD1 LEU A   8       4.652   0.654 -19.053  1.00  0.00           H  
ATOM    123 2HD1 LEU A   8       3.512   1.070 -17.751  1.00  0.00           H  
ATOM    124 3HD1 LEU A   8       3.768  -0.633 -18.200  1.00  0.00           H  
ATOM    125 1HD2 LEU A   8       3.777  -0.166 -21.257  1.00  0.00           H  
ATOM    126 2HD2 LEU A   8       2.881  -1.467 -20.437  1.00  0.00           H  
ATOM    127 3HD2 LEU A   8       2.022  -0.329 -21.503  1.00  0.00           H  
ATOM    128  N   MET A   9      -0.318   2.878 -18.731  1.00  0.00           N  
ATOM    129  CA  MET A   9      -0.448   4.283 -19.098  1.00  0.00           C  
ATOM    130  C   MET A   9      -0.409   5.180 -17.868  1.00  0.00           C  
ATOM    131  O   MET A   9       0.285   6.197 -17.851  1.00  0.00           O  
ATOM    132  CB  MET A   9      -1.741   4.482 -19.886  1.00  0.00           C  
ATOM    133  CG  MET A   9      -1.976   5.913 -20.348  1.00  0.00           C  
ATOM    134  SD  MET A   9      -2.766   6.930 -19.084  1.00  0.00           S  
ATOM    135  CE  MET A   9      -4.400   6.201 -19.035  1.00  0.00           C  
ATOM    136  H   MET A   9      -1.071   2.241 -18.948  1.00  0.00           H  
ATOM    137  HA  MET A   9       0.400   4.556 -19.726  1.00  0.00           H  
ATOM    138 1HB  MET A   9      -1.732   3.842 -20.767  1.00  0.00           H  
ATOM    139 2HB  MET A   9      -2.591   4.183 -19.272  1.00  0.00           H  
ATOM    140 1HG  MET A   9      -1.024   6.370 -20.614  1.00  0.00           H  
ATOM    141 2HG  MET A   9      -2.611   5.910 -21.234  1.00  0.00           H  
ATOM    142 1HE  MET A   9      -5.010   6.723 -18.297  1.00  0.00           H  
ATOM    143 2HE  MET A   9      -4.866   6.286 -20.018  1.00  0.00           H  
ATOM    144 3HE  MET A   9      -4.321   5.148 -18.761  1.00  0.00           H  
ATOM    145  N   THR A  10      -1.159   4.759 -16.812  1.00  0.00           N  
ATOM    146  CA  THR A  10      -1.197   5.542 -15.582  1.00  0.00           C  
ATOM    147  C   THR A  10       0.180   5.622 -14.937  1.00  0.00           C  
ATOM    148  O   THR A  10       0.582   6.674 -14.439  1.00  0.00           O  
ATOM    149  CB  THR A  10      -2.210   4.932 -14.596  1.00  0.00           C  
ATOM    150  OG1 THR A  10      -3.485   4.835 -15.245  1.00  0.00           O  
ATOM    151  CG2 THR A  10      -2.345   5.797 -13.351  1.00  0.00           C  
ATOM    152  H   THR A  10      -1.695   3.905 -16.868  1.00  0.00           H  
ATOM    153  HA  THR A  10      -1.512   6.556 -15.827  1.00  0.00           H  
ATOM    154  HB  THR A  10      -1.877   3.937 -14.301  1.00  0.00           H  
ATOM    155  HG1 THR A  10      -3.413   5.172 -16.142  1.00  0.00           H  
ATOM    156 1HG2 THR A  10      -3.066   5.345 -12.670  1.00  0.00           H  
ATOM    157 2HG2 THR A  10      -1.377   5.875 -12.856  1.00  0.00           H  
ATOM    158 3HG2 THR A  10      -2.689   6.791 -13.634  1.00  0.00           H  
ATOM    159  N   ASP A  11       0.959   4.520 -14.990  1.00  0.00           N  
ATOM    160  CA  ASP A  11       2.314   4.512 -14.451  1.00  0.00           C  
ATOM    161  C   ASP A  11       3.218   5.465 -15.222  1.00  0.00           C  
ATOM    162  O   ASP A  11       4.019   6.189 -14.631  1.00  0.00           O  
ATOM    163  CB  ASP A  11       2.905   3.101 -14.496  1.00  0.00           C  
ATOM    164  CG  ASP A  11       2.271   2.152 -13.489  1.00  0.00           C  
ATOM    165  OD1 ASP A  11       2.434   0.964 -13.637  1.00  0.00           O  
ATOM    166  OD2 ASP A  11       1.631   2.624 -12.580  1.00  0.00           O  
ATOM    167  H   ASP A  11       0.593   3.679 -15.414  1.00  0.00           H  
ATOM    168  HA  ASP A  11       2.275   4.839 -13.411  1.00  0.00           H  
ATOM    169 1HB  ASP A  11       2.774   2.683 -15.494  1.00  0.00           H  
ATOM    170 2HB  ASP A  11       3.976   3.149 -14.299  1.00  0.00           H  
ATOM    171  N   LEU A  12       3.036   5.521 -16.573  1.00  0.00           N  
ATOM    172  CA  LEU A  12       3.846   6.393 -17.416  1.00  0.00           C  
ATOM    173  C   LEU A  12       3.507   7.860 -17.177  1.00  0.00           C  
ATOM    174  O   LEU A  12       4.391   8.717 -17.164  1.00  0.00           O  
ATOM    175  CB  LEU A  12       3.659   6.033 -18.895  1.00  0.00           C  
ATOM    176  CG  LEU A  12       4.230   4.688 -19.364  1.00  0.00           C  
ATOM    177  CD1 LEU A  12       3.823   4.440 -20.810  1.00  0.00           C  
ATOM    178  CD2 LEU A  12       5.744   4.701 -19.216  1.00  0.00           C  
ATOM    179  H   LEU A  12       2.324   4.946 -17.001  1.00  0.00           H  
ATOM    180  HA  LEU A  12       4.894   6.252 -17.153  1.00  0.00           H  
ATOM    181 1HB  LEU A  12       2.593   6.021 -19.117  1.00  0.00           H  
ATOM    182 2HB  LEU A  12       4.127   6.807 -19.503  1.00  0.00           H  
ATOM    183  HG  LEU A  12       3.813   3.884 -18.757  1.00  0.00           H  
ATOM    184 1HD1 LEU A  12       4.228   3.485 -21.143  1.00  0.00           H  
ATOM    185 2HD1 LEU A  12       2.736   4.417 -20.883  1.00  0.00           H  
ATOM    186 3HD1 LEU A  12       4.213   5.239 -21.440  1.00  0.00           H  
ATOM    187 1HD2 LEU A  12       6.150   3.745 -19.548  1.00  0.00           H  
ATOM    188 2HD2 LEU A  12       6.162   5.504 -19.823  1.00  0.00           H  
ATOM    189 3HD2 LEU A  12       6.006   4.863 -18.170  1.00  0.00           H  
ATOM    190  N   VAL A  13       2.191   8.151 -16.971  1.00  0.00           N  
ATOM    191  CA  VAL A  13       1.781   9.518 -16.675  1.00  0.00           C  
ATOM    192  C   VAL A  13       2.415  10.016 -15.382  1.00  0.00           C  
ATOM    193  O   VAL A  13       2.952  11.122 -15.329  1.00  0.00           O  
ATOM    194  CB  VAL A  13       0.246   9.622 -16.594  1.00  0.00           C  
ATOM    195  CG1 VAL A  13      -0.198  10.952 -16.003  1.00  0.00           C  
ATOM    196  CG2 VAL A  13      -0.343   9.425 -17.983  1.00  0.00           C  
ATOM    197  H   VAL A  13       1.489   7.427 -17.021  1.00  0.00           H  
ATOM    198  HA  VAL A  13       2.130  10.166 -17.480  1.00  0.00           H  
ATOM    199  HB  VAL A  13      -0.126   8.850 -15.921  1.00  0.00           H  
ATOM    200 1HG1 VAL A  13      -1.287  10.987 -15.962  1.00  0.00           H  
ATOM    201 2HG1 VAL A  13       0.206  11.055 -14.996  1.00  0.00           H  
ATOM    202 3HG1 VAL A  13       0.167  11.767 -16.627  1.00  0.00           H  
ATOM    203 1HG2 VAL A  13      -1.429   9.497 -17.931  1.00  0.00           H  
ATOM    204 2HG2 VAL A  13       0.040  10.194 -18.653  1.00  0.00           H  
ATOM    205 3HG2 VAL A  13      -0.062   8.442 -18.361  1.00  0.00           H  
ATOM    206  N   TYR A  14       2.443   9.101 -14.368  1.00  0.00           N  
ATOM    207  CA  TYR A  14       3.057   9.469 -13.099  1.00  0.00           C  
ATOM    208  C   TYR A  14       4.545   9.748 -13.267  1.00  0.00           C  
ATOM    209  O   TYR A  14       5.055  10.761 -12.788  1.00  0.00           O  
ATOM    210  CB  TYR A  14       2.855   8.369 -12.054  1.00  0.00           C  
ATOM    211  CG  TYR A  14       3.680   8.600 -10.808  1.00  0.00           C  
ATOM    212  CD1 TYR A  14       4.870   7.911 -10.627  1.00  0.00           C  
ATOM    213  CD2 TYR A  14       3.246   9.500  -9.846  1.00  0.00           C  
ATOM    214  CE1 TYR A  14       5.624   8.122  -9.488  1.00  0.00           C  
ATOM    215  CE2 TYR A  14       3.999   9.711  -8.707  1.00  0.00           C  
ATOM    216  CZ  TYR A  14       5.188   9.022  -8.529  1.00  0.00           C  
ATOM    217  OH  TYR A  14       5.938   9.232  -7.395  1.00  0.00           O  
ATOM    218  H   TYR A  14       2.050   8.177 -14.475  1.00  0.00           H  
ATOM    219  HA  TYR A  14       2.581  10.381 -12.736  1.00  0.00           H  
ATOM    220 1HB  TYR A  14       1.801   8.319 -11.777  1.00  0.00           H  
ATOM    221 2HB  TYR A  14       3.126   7.405 -12.484  1.00  0.00           H  
ATOM    222  HD1 TYR A  14       5.210   7.203 -11.383  1.00  0.00           H  
ATOM    223  HD2 TYR A  14       2.310  10.040  -9.988  1.00  0.00           H  
ATOM    224  HE1 TYR A  14       6.559   7.581  -9.346  1.00  0.00           H  
ATOM    225  HE2 TYR A  14       3.657  10.418  -7.950  1.00  0.00           H  
ATOM    226  HH  TYR A  14       5.499   9.879  -6.838  1.00  0.00           H  
ATOM    227  N   GLU A  15       5.245   8.822 -13.947  1.00  0.00           N  
ATOM    228  CA  GLU A  15       6.685   8.968 -14.123  1.00  0.00           C  
ATOM    229  C   GLU A  15       7.019  10.224 -14.918  1.00  0.00           C  
ATOM    230  O   GLU A  15       7.958  10.948 -14.588  1.00  0.00           O  
ATOM    231  CB  GLU A  15       7.265   7.740 -14.827  1.00  0.00           C  
ATOM    232  CG  GLU A  15       7.262   6.457 -14.007  1.00  0.00           C  
ATOM    233  CD  GLU A  15       8.232   6.494 -12.859  1.00  0.00           C  
ATOM    234  OE1 GLU A  15       8.035   5.765 -11.917  1.00  0.00           O  
ATOM    235  OE2 GLU A  15       9.170   7.253 -12.924  1.00  0.00           O  
ATOM    236  H   GLU A  15       4.780   8.017 -14.342  1.00  0.00           H  
ATOM    237  HA  GLU A  15       7.147   9.056 -13.139  1.00  0.00           H  
ATOM    238 1HB  GLU A  15       6.702   7.544 -15.740  1.00  0.00           H  
ATOM    239 2HB  GLU A  15       8.297   7.940 -15.115  1.00  0.00           H  
ATOM    240 1HG  GLU A  15       6.259   6.291 -13.615  1.00  0.00           H  
ATOM    241 2HG  GLU A  15       7.510   5.621 -14.659  1.00  0.00           H  
ATOM    242  N   ALA A  16       6.150  10.541 -15.900  1.00  0.00           N  
ATOM    243  CA  ALA A  16       6.382  11.728 -16.714  1.00  0.00           C  
ATOM    244  C   ALA A  16       6.173  13.001 -15.904  1.00  0.00           C  
ATOM    245  O   ALA A  16       6.976  13.932 -15.974  1.00  0.00           O  
ATOM    246  CB  ALA A  16       5.473  11.718 -17.935  1.00  0.00           C  
ATOM    247  H   ALA A  16       5.338   9.970 -16.084  1.00  0.00           H  
ATOM    248  HA  ALA A  16       7.420  11.713 -17.046  1.00  0.00           H  
ATOM    249 1HB  ALA A  16       5.657  12.610 -18.533  1.00  0.00           H  
ATOM    250 2HB  ALA A  16       5.678  10.831 -18.534  1.00  0.00           H  
ATOM    251 3HB  ALA A  16       4.433  11.706 -17.614  1.00  0.00           H  
ATOM    252  N   LEU A  17       5.105  13.017 -15.055  1.00  0.00           N  
ATOM    253  CA  LEU A  17       4.828  14.186 -14.228  1.00  0.00           C  
ATOM    254  C   LEU A  17       5.886  14.358 -13.143  1.00  0.00           C  
ATOM    255  O   LEU A  17       6.266  15.479 -12.806  1.00  0.00           O  
ATOM    256  CB  LEU A  17       3.436  14.079 -13.591  1.00  0.00           C  
ATOM    257  CG  LEU A  17       2.224  14.276 -14.509  1.00  0.00           C  
ATOM    258  CD1 LEU A  17       0.947  13.966 -13.739  1.00  0.00           C  
ATOM    259  CD2 LEU A  17       2.212  15.704 -15.035  1.00  0.00           C  
ATOM    260  H   LEU A  17       4.495  12.215 -14.993  1.00  0.00           H  
ATOM    261  HA  LEU A  17       4.853  15.072 -14.862  1.00  0.00           H  
ATOM    262 1HB  LEU A  17       3.334  13.092 -13.142  1.00  0.00           H  
ATOM    263 2HB  LEU A  17       3.357  14.825 -12.800  1.00  0.00           H  
ATOM    264  HG  LEU A  17       2.285  13.581 -15.347  1.00  0.00           H  
ATOM    265 1HD1 LEU A  17       0.085  14.106 -14.392  1.00  0.00           H  
ATOM    266 2HD1 LEU A  17       0.974  12.933 -13.391  1.00  0.00           H  
ATOM    267 3HD1 LEU A  17       0.866  14.636 -12.884  1.00  0.00           H  
ATOM    268 1HD2 LEU A  17       1.350  15.844 -15.689  1.00  0.00           H  
ATOM    269 2HD2 LEU A  17       2.149  16.400 -14.198  1.00  0.00           H  
ATOM    270 3HD2 LEU A  17       3.127  15.893 -15.596  1.00  0.00           H  
ATOM    271  N   HIS A  18       6.316  13.191 -12.578  1.00  0.00           N  
ATOM    272  CA  HIS A  18       7.314  13.243 -11.516  1.00  0.00           C  
ATOM    273  C   HIS A  18       8.633  13.808 -12.026  1.00  0.00           C  
ATOM    274  O   HIS A  18       9.310  14.560 -11.324  1.00  0.00           O  
ATOM    275  CB  HIS A  18       7.511  11.840 -10.931  1.00  0.00           C  
ATOM    276  CG  HIS A  18       8.487  11.778  -9.797  1.00  0.00           C  
ATOM    277  ND1 HIS A  18      10.193  11.485  -8.448  1.00  0.00           N  
ATOM    278  CD2 HIS A  18       9.747  11.287  -9.731  1.00  0.00           C  
ATOM    279  CE1 HIS A  18       9.240  12.077  -7.749  1.00  0.00           C  
ATOM    280  NE2 HIS A  18       8.200  12.265  -8.539  1.00  0.00           N  
ATOM    281  H   HIS A  18       5.961  12.294 -12.876  1.00  0.00           H  
ATOM    282  HA  HIS A  18       6.967  13.905 -10.723  1.00  0.00           H  
ATOM    283 1HB  HIS A  18       6.555  11.457 -10.573  1.00  0.00           H  
ATOM    284 2HB  HIS A  18       7.861  11.166 -11.712  1.00  0.00           H  
ATOM    285  HD2 HIS A  18       9.673  11.006 -10.782  1.00  0.00           H  
ATOM    286  HE1 HIS A  18       9.303  12.362  -6.699  1.00  0.00           H  
ATOM    287  HE2 HIS A  18       7.327  12.697  -8.273  1.00  0.00           H  
ATOM    288  N   PHE A  19       9.003  13.543 -13.311  1.00  0.00           N  
ATOM    289  CA  PHE A  19      10.297  13.945 -13.846  1.00  0.00           C  
ATOM    290  C   PHE A  19      10.177  15.212 -14.683  1.00  0.00           C  
ATOM    291  O   PHE A  19      11.182  15.807 -15.075  1.00  0.00           O  
ATOM    292  CB  PHE A  19      10.937  12.819 -14.661  1.00  0.00           C  
ATOM    293  CG  PHE A  19      11.464  11.713 -13.792  1.00  0.00           C  
ATOM    294  CD1 PHE A  19      10.785  10.508 -13.690  1.00  0.00           C  
ATOM    295  CD2 PHE A  19      12.639  11.876 -13.074  1.00  0.00           C  
ATOM    296  CE1 PHE A  19      11.270   9.490 -12.891  1.00  0.00           C  
ATOM    297  CE2 PHE A  19      13.126  10.860 -12.274  1.00  0.00           C  
ATOM    298  CZ  PHE A  19      12.440   9.666 -12.183  1.00  0.00           C  
ATOM    299  H   PHE A  19       8.355  13.051 -13.909  1.00  0.00           H  
ATOM    300  HA  PHE A  19      10.959  14.180 -13.011  1.00  0.00           H  
ATOM    301 1HB  PHE A  19      10.202  12.407 -15.351  1.00  0.00           H  
ATOM    302 2HB  PHE A  19      11.755  13.221 -15.257  1.00  0.00           H  
ATOM    303  HD1 PHE A  19       9.860  10.369 -14.250  1.00  0.00           H  
ATOM    304  HD2 PHE A  19      13.180  12.820 -13.146  1.00  0.00           H  
ATOM    305  HE1 PHE A  19      10.727   8.548 -12.821  1.00  0.00           H  
ATOM    306  HE2 PHE A  19      14.050  11.001 -11.714  1.00  0.00           H  
ATOM    307  HZ  PHE A  19      12.822   8.865 -11.552  1.00  0.00           H  
ATOM    308  N   ALA A  20       8.913  15.706 -14.869  1.00  0.00           N  
ATOM    309  CA  ALA A  20       8.730  16.918 -15.660  1.00  0.00           C  
ATOM    310  C   ALA A  20       9.054  18.162 -14.844  1.00  0.00           C  
ATOM    311  O   ALA A  20       8.484  18.381 -13.775  1.00  0.00           O  
ATOM    312  CB  ALA A  20       7.305  17.004 -16.186  1.00  0.00           C  
ATOM    313  H   ALA A  20       8.104  15.251 -14.471  1.00  0.00           H  
ATOM    314  HA  ALA A  20       9.415  16.876 -16.507  1.00  0.00           H  
ATOM    315 1HB  ALA A  20       7.188  17.915 -16.773  1.00  0.00           H  
ATOM    316 2HB  ALA A  20       7.096  16.138 -16.814  1.00  0.00           H  
ATOM    317 3HB  ALA A  20       6.609  17.021 -15.349  1.00  0.00           H  
ATOM    318  N   LYS A  21      10.047  18.960 -15.367  1.00  0.00           N  
ATOM    319  CA  LYS A  21      10.436  20.183 -14.675  1.00  0.00           C  
ATOM    320  C   LYS A  21       9.756  21.401 -15.286  1.00  0.00           C  
ATOM    321  O   LYS A  21       9.593  22.428 -14.628  1.00  0.00           O  
ATOM    322  CB  LYS A  21      11.955  20.354 -14.711  1.00  0.00           C  
ATOM    323  CG  LYS A  21      12.705  19.235 -14.001  1.00  0.00           C  
ATOM    324  CD  LYS A  21      14.209  19.455 -14.057  1.00  0.00           C  
ATOM    325  CE  LYS A  21      14.962  18.324 -13.373  1.00  0.00           C  
ATOM    326  NZ  LYS A  21      16.437  18.497 -13.470  1.00  0.00           N  
ATOM    327  H   LYS A  21      10.514  18.712 -16.227  1.00  0.00           H  
ATOM    328  HA  LYS A  21      10.117  20.108 -13.635  1.00  0.00           H  
ATOM    329 1HB  LYS A  21      12.293  20.392 -15.747  1.00  0.00           H  
ATOM    330 2HB  LYS A  21      12.226  21.301 -14.244  1.00  0.00           H  
ATOM    331 1HG  LYS A  21      12.391  19.192 -12.957  1.00  0.00           H  
ATOM    332 2HG  LYS A  21      12.468  18.282 -14.473  1.00  0.00           H  
ATOM    333 1HD  LYS A  21      14.530  19.516 -15.098  1.00  0.00           H  
ATOM    334 2HD  LYS A  21      14.458  20.394 -13.563  1.00  0.00           H  
ATOM    335 1HE  LYS A  21      14.682  18.285 -12.321  1.00  0.00           H  
ATOM    336 2HE  LYS A  21      14.690  17.375 -13.834  1.00  0.00           H  
ATOM    337 1HZ  LYS A  21      16.898  17.728 -13.005  1.00  0.00           H  
ATOM    338 2HZ  LYS A  21      16.711  18.516 -14.442  1.00  0.00           H  
ATOM    339 3HZ  LYS A  21      16.704  19.365 -13.028  1.00  0.00           H  
ATOM    340  N   ASP A  22       9.143  21.242 -16.440  1.00  0.00           N  
ATOM    341  CA  ASP A  22       8.561  22.368 -17.160  1.00  0.00           C  
ATOM    342  C   ASP A  22       7.044  22.246 -17.238  1.00  0.00           C  
ATOM    343  O   ASP A  22       6.509  21.160 -17.458  1.00  0.00           O  
ATOM    344  CB  ASP A  22       9.113  22.256 -18.583  1.00  0.00           C  
ATOM    345  CG  ASP A  22       8.710  23.334 -19.580  1.00  0.00           C  
ATOM    346  OD1 ASP A  22       9.531  24.161 -19.896  1.00  0.00           O  
ATOM    347  OD2 ASP A  22       7.584  23.319 -20.017  1.00  0.00           O  
ATOM    348  H   ASP A  22       9.074  20.316 -16.837  1.00  0.00           H  
ATOM    349  HA  ASP A  22       8.888  23.291 -16.681  1.00  0.00           H  
ATOM    350 1HB  ASP A  22      10.203  22.262 -18.552  1.00  0.00           H  
ATOM    351 2HB  ASP A  22       8.803  21.306 -19.020  1.00  0.00           H  
ATOM    352  N   GLU A  23       6.395  23.437 -17.244  1.00  0.00           N  
ATOM    353  CA  GLU A  23       4.938  23.478 -17.220  1.00  0.00           C  
ATOM    354  C   GLU A  23       4.352  23.047 -18.559  1.00  0.00           C  
ATOM    355  O   GLU A  23       3.262  22.478 -18.616  1.00  0.00           O  
ATOM    356  CB  GLU A  23       4.430  24.876 -16.860  1.00  0.00           C  
ATOM    357  CG  GLU A  23       4.566  25.237 -15.388  1.00  0.00           C  
ATOM    358  CD  GLU A  23       3.776  24.328 -14.488  1.00  0.00           C  
ATOM    359  OE1 GLU A  23       4.318  23.876 -13.508  1.00  0.00           O  
ATOM    360  OE2 GLU A  23       2.629  24.086 -14.780  1.00  0.00           O  
ATOM    361  H   GLU A  23       6.911  24.305 -17.265  1.00  0.00           H  
ATOM    362  HA  GLU A  23       4.585  22.779 -16.461  1.00  0.00           H  
ATOM    363 1HB  GLU A  23       4.976  25.622 -17.438  1.00  0.00           H  
ATOM    364 2HB  GLU A  23       3.377  24.961 -17.128  1.00  0.00           H  
ATOM    365 1HG  GLU A  23       5.618  25.183 -15.107  1.00  0.00           H  
ATOM    366 2HG  GLU A  23       4.232  26.264 -15.244  1.00  0.00           H  
ATOM    367  N   GLU A  24       5.086  23.282 -19.663  1.00  0.00           N  
ATOM    368  CA  GLU A  24       4.592  22.876 -20.973  1.00  0.00           C  
ATOM    369  C   GLU A  24       4.562  21.359 -21.105  1.00  0.00           C  
ATOM    370  O   GLU A  24       3.614  20.792 -21.649  1.00  0.00           O  
ATOM    371  CB  GLU A  24       5.444  23.479 -22.093  1.00  0.00           C  
ATOM    372  CG  GLU A  24       5.248  24.974 -22.300  1.00  0.00           C  
ATOM    373  CD  GLU A  24       3.844  25.329 -22.705  1.00  0.00           C  
ATOM    374  OE1 GLU A  24       3.310  26.269 -22.166  1.00  0.00           O  
ATOM    375  OE2 GLU A  24       3.304  24.659 -23.554  1.00  0.00           O  
ATOM    376  H   GLU A  24       5.983  23.740 -19.596  1.00  0.00           H  
ATOM    377  HA  GLU A  24       3.570  23.239 -21.085  1.00  0.00           H  
ATOM    378 1HB  GLU A  24       6.499  23.307 -21.880  1.00  0.00           H  
ATOM    379 2HB  GLU A  24       5.214  22.979 -23.034  1.00  0.00           H  
ATOM    380 1HG  GLU A  24       5.489  25.493 -21.373  1.00  0.00           H  
ATOM    381 2HG  GLU A  24       5.941  25.318 -23.067  1.00  0.00           H  
ATOM    382  N   ILE A  25       5.595  20.713 -20.511  1.00  0.00           N  
ATOM    383  CA  ILE A  25       5.636  19.255 -20.537  1.00  0.00           C  
ATOM    384  C   ILE A  25       4.559  18.658 -19.640  1.00  0.00           C  
ATOM    385  O   ILE A  25       3.890  17.695 -20.014  1.00  0.00           O  
ATOM    386  CB  ILE A  25       7.031  18.742 -20.135  1.00  0.00           C  
ATOM    387  CG1 ILE A  25       8.058  19.180 -21.182  1.00  0.00           C  
ATOM    388  CG2 ILE A  25       7.031  17.229 -19.986  1.00  0.00           C  
ATOM    389  CD1 ILE A  25       9.485  18.835 -20.819  1.00  0.00           C  
ATOM    390  H   ILE A  25       6.338  21.218 -20.050  1.00  0.00           H  
ATOM    391  HA  ILE A  25       5.424  18.921 -21.552  1.00  0.00           H  
ATOM    392  HB  ILE A  25       7.322  19.187 -19.184  1.00  0.00           H  
ATOM    393 1HG1 ILE A  25       7.826  18.711 -22.138  1.00  0.00           H  
ATOM    394 2HG1 ILE A  25       7.995  20.259 -21.325  1.00  0.00           H  
ATOM    395 1HG2 ILE A  25       8.028  16.891 -19.702  1.00  0.00           H  
ATOM    396 2HG2 ILE A  25       6.317  16.940 -19.216  1.00  0.00           H  
ATOM    397 3HG2 ILE A  25       6.749  16.770 -20.934  1.00  0.00           H  
ATOM    398 1HD1 ILE A  25      10.154  19.177 -21.609  1.00  0.00           H  
ATOM    399 2HD1 ILE A  25       9.750  19.324 -19.881  1.00  0.00           H  
ATOM    400 3HD1 ILE A  25       9.581  17.756 -20.706  1.00  0.00           H  
ATOM    401  N   LYS A  26       4.344  19.316 -18.472  1.00  0.00           N  
ATOM    402  CA  LYS A  26       3.293  18.851 -17.575  1.00  0.00           C  
ATOM    403  C   LYS A  26       1.921  18.966 -18.227  1.00  0.00           C  
ATOM    404  O   LYS A  26       1.093  18.062 -18.118  1.00  0.00           O  
ATOM    405  CB  LYS A  26       3.314  19.636 -16.263  1.00  0.00           C  
ATOM    406  CG  LYS A  26       4.502  19.314 -15.366  1.00  0.00           C  
ATOM    407  CD  LYS A  26       4.439  20.099 -14.064  1.00  0.00           C  
ATOM    408  CE  LYS A  26       5.644  19.806 -13.182  1.00  0.00           C  
ATOM    409  NZ  LYS A  26       5.615  20.594 -11.920  1.00  0.00           N  
ATOM    410  H   LYS A  26       4.895  20.121 -18.209  1.00  0.00           H  
ATOM    411  HA  LYS A  26       3.469  17.798 -17.352  1.00  0.00           H  
ATOM    412 1HB  LYS A  26       3.333  20.705 -16.479  1.00  0.00           H  
ATOM    413 2HB  LYS A  26       2.402  19.432 -15.702  1.00  0.00           H  
ATOM    414 1HG  LYS A  26       4.508  18.247 -15.138  1.00  0.00           H  
ATOM    415 2HG  LYS A  26       5.427  19.561 -15.885  1.00  0.00           H  
ATOM    416 1HD  LYS A  26       4.411  21.167 -14.284  1.00  0.00           H  
ATOM    417 2HD  LYS A  26       3.531  19.833 -13.522  1.00  0.00           H  
ATOM    418 1HE  LYS A  26       5.663  18.746 -12.934  1.00  0.00           H  
ATOM    419 2HE  LYS A  26       6.559  20.046 -13.724  1.00  0.00           H  
ATOM    420 1HZ  LYS A  26       6.429  20.372 -11.365  1.00  0.00           H  
ATOM    421 2HZ  LYS A  26       5.616  21.581 -12.138  1.00  0.00           H  
ATOM    422 3HZ  LYS A  26       4.781  20.366 -11.399  1.00  0.00           H  
ATOM    423  N   LYS A  27       1.732  20.084 -18.966  1.00  0.00           N  
ATOM    424  CA  LYS A  27       0.473  20.278 -19.675  1.00  0.00           C  
ATOM    425  C   LYS A  27       0.272  19.210 -20.742  1.00  0.00           C  
ATOM    426  O   LYS A  27      -0.824  18.671 -20.896  1.00  0.00           O  
ATOM    427  CB  LYS A  27       0.426  21.668 -20.311  1.00  0.00           C  
ATOM    428  CG  LYS A  27       0.164  22.804 -19.332  1.00  0.00           C  
ATOM    429  CD  LYS A  27       0.065  24.141 -20.050  1.00  0.00           C  
ATOM    430  CE  LYS A  27      -0.053  25.294 -19.063  1.00  0.00           C  
ATOM    431  NZ  LYS A  27      -0.143  26.609 -19.753  1.00  0.00           N  
ATOM    432  H   LYS A  27       2.450  20.791 -19.036  1.00  0.00           H  
ATOM    433  HA  LYS A  27      -0.344  20.195 -18.958  1.00  0.00           H  
ATOM    434 1HB  LYS A  27       1.373  21.872 -20.811  1.00  0.00           H  
ATOM    435 2HB  LYS A  27      -0.357  21.695 -21.069  1.00  0.00           H  
ATOM    436 1HG  LYS A  27      -0.769  22.617 -18.799  1.00  0.00           H  
ATOM    437 2HG  LYS A  27       0.974  22.851 -18.605  1.00  0.00           H  
ATOM    438 1HD  LYS A  27       0.953  24.290 -20.666  1.00  0.00           H  
ATOM    439 2HD  LYS A  27      -0.810  24.141 -20.700  1.00  0.00           H  
ATOM    440 1HE  LYS A  27      -0.942  25.158 -18.449  1.00  0.00           H  
ATOM    441 2HE  LYS A  27       0.817  25.301 -18.406  1.00  0.00           H  
ATOM    442 1HZ  LYS A  27      -0.219  27.346 -19.066  1.00  0.00           H  
ATOM    443 2HZ  LYS A  27       0.687  26.754 -20.311  1.00  0.00           H  
ATOM    444 3HZ  LYS A  27      -0.957  26.621 -20.351  1.00  0.00           H  
ATOM    445  N   ARG A  28       1.401  18.867 -21.428  1.00  0.00           N  
ATOM    446  CA  ARG A  28       1.331  17.839 -22.459  1.00  0.00           C  
ATOM    447  C   ARG A  28       1.018  16.475 -21.858  1.00  0.00           C  
ATOM    448  O   ARG A  28       0.230  15.708 -22.410  1.00  0.00           O  
ATOM    449  CB  ARG A  28       2.647  17.793 -23.223  1.00  0.00           C  
ATOM    450  CG  ARG A  28       2.763  16.734 -24.308  1.00  0.00           C  
ATOM    451  CD  ARG A  28       1.745  16.925 -25.373  1.00  0.00           C  
ATOM    452  NE  ARG A  28       1.934  15.999 -26.477  1.00  0.00           N  
ATOM    453  CZ  ARG A  28       1.083  15.857 -27.512  1.00  0.00           C  
ATOM    454  NH1 ARG A  28      -0.009  16.587 -27.569  1.00  0.00           N  
ATOM    455  NH2 ARG A  28       1.346  14.984 -28.469  1.00  0.00           N  
ATOM    456  H   ARG A  28       2.287  19.312 -21.236  1.00  0.00           H  
ATOM    457  HA  ARG A  28       0.527  18.095 -23.149  1.00  0.00           H  
ATOM    458 1HB  ARG A  28       2.823  18.755 -23.702  1.00  0.00           H  
ATOM    459 2HB  ARG A  28       3.467  17.620 -22.526  1.00  0.00           H  
ATOM    460 1HG  ARG A  28       3.751  16.788 -24.765  1.00  0.00           H  
ATOM    461 2HG  ARG A  28       2.619  15.746 -23.869  1.00  0.00           H  
ATOM    462 1HD  ARG A  28       0.750  16.763 -24.959  1.00  0.00           H  
ATOM    463 2HD  ARG A  28       1.814  17.939 -25.764  1.00  0.00           H  
ATOM    464  HE  ARG A  28       2.763  15.420 -26.468  1.00  0.00           H  
ATOM    465 1HH1 ARG A  28      -0.210  17.254 -26.837  1.00  0.00           H  
ATOM    466 2HH1 ARG A  28      -0.647  16.481 -28.344  1.00  0.00           H  
ATOM    467 1HH2 ARG A  28       2.186  14.423 -28.424  1.00  0.00           H  
ATOM    468 2HH2 ARG A  28       0.709  14.878 -29.244  1.00  0.00           H  
ATOM    469  N   VAL A  29       1.639  16.149 -20.719  1.00  0.00           N  
ATOM    470  CA  VAL A  29       1.376  14.878 -20.055  1.00  0.00           C  
ATOM    471  C   VAL A  29      -0.086  14.764 -19.643  1.00  0.00           C  
ATOM    472  O   VAL A  29      -0.720  13.728 -19.847  1.00  0.00           O  
ATOM    473  CB  VAL A  29       2.297  14.689 -18.836  1.00  0.00           C  
ATOM    474  CG1 VAL A  29       1.905  13.464 -18.023  1.00  0.00           C  
ATOM    475  CG2 VAL A  29       3.740  14.585 -19.306  1.00  0.00           C  
ATOM    476  H   VAL A  29       2.302  16.791 -20.308  1.00  0.00           H  
ATOM    477  HA  VAL A  29       1.572  14.071 -20.762  1.00  0.00           H  
ATOM    478  HB  VAL A  29       2.186  15.546 -18.172  1.00  0.00           H  
ATOM    479 1HG1 VAL A  29       2.577  13.363 -17.170  1.00  0.00           H  
ATOM    480 2HG1 VAL A  29       0.881  13.577 -17.666  1.00  0.00           H  
ATOM    481 3HG1 VAL A  29       1.977  12.574 -18.648  1.00  0.00           H  
ATOM    482 1HG2 VAL A  29       4.394  14.452 -18.445  1.00  0.00           H  
ATOM    483 2HG2 VAL A  29       3.844  13.732 -19.976  1.00  0.00           H  
ATOM    484 3HG2 VAL A  29       4.017  15.497 -19.834  1.00  0.00           H  
ATOM    485  N   PHE A  30      -0.648  15.871 -19.161  1.00  0.00           N  
ATOM    486  CA  PHE A  30      -2.048  15.867 -18.754  1.00  0.00           C  
ATOM    487  C   PHE A  30      -2.971  15.714 -19.957  1.00  0.00           C  
ATOM    488  O   PHE A  30      -3.998  15.040 -19.881  1.00  0.00           O  
ATOM    489  CB  PHE A  30      -2.389  17.136 -17.970  1.00  0.00           C  
ATOM    490  CG  PHE A  30      -1.894  17.092 -16.553  1.00  0.00           C  
ATOM    491  CD1 PHE A  30      -1.007  18.049 -16.083  1.00  0.00           C  
ATOM    492  CD2 PHE A  30      -2.315  16.095 -15.686  1.00  0.00           C  
ATOM    493  CE1 PHE A  30      -0.551  18.009 -14.779  1.00  0.00           C  
ATOM    494  CE2 PHE A  30      -1.861  16.053 -14.382  1.00  0.00           C  
ATOM    495  CZ  PHE A  30      -0.979  17.011 -13.928  1.00  0.00           C  
ATOM    496  H   PHE A  30      -0.112  16.723 -19.072  1.00  0.00           H  
ATOM    497  HA  PHE A  30      -2.218  15.005 -18.108  1.00  0.00           H  
ATOM    498 1HB  PHE A  30      -1.950  18.000 -18.468  1.00  0.00           H  
ATOM    499 2HB  PHE A  30      -3.469  17.278 -17.960  1.00  0.00           H  
ATOM    500  HD1 PHE A  30      -0.671  18.839 -16.755  1.00  0.00           H  
ATOM    501  HD2 PHE A  30      -3.012  15.337 -16.045  1.00  0.00           H  
ATOM    502  HE1 PHE A  30       0.147  18.766 -14.423  1.00  0.00           H  
ATOM    503  HE2 PHE A  30      -2.199  15.263 -13.712  1.00  0.00           H  
ATOM    504  HZ  PHE A  30      -0.620  16.979 -12.900  1.00  0.00           H  
ATOM    505  N   GLN A  31      -2.593  16.320 -21.099  1.00  0.00           N  
ATOM    506  CA  GLN A  31      -3.365  16.154 -22.325  1.00  0.00           C  
ATOM    507  C   GLN A  31      -3.352  14.705 -22.792  1.00  0.00           C  
ATOM    508  O   GLN A  31      -4.381  14.163 -23.195  1.00  0.00           O  
ATOM    509  CB  GLN A  31      -2.819  17.065 -23.428  1.00  0.00           C  
ATOM    510  CG  GLN A  31      -3.102  18.540 -23.202  1.00  0.00           C  
ATOM    511  CD  GLN A  31      -2.410  19.425 -24.221  1.00  0.00           C  
ATOM    512  OE1 GLN A  31      -1.564  18.963 -24.993  1.00  0.00           O  
ATOM    513  NE2 GLN A  31      -2.766  20.705 -24.231  1.00  0.00           N  
ATOM    514  H   GLN A  31      -1.765  16.898 -21.113  1.00  0.00           H  
ATOM    515  HA  GLN A  31      -4.399  16.432 -22.123  1.00  0.00           H  
ATOM    516 1HB  GLN A  31      -1.740  16.934 -23.507  1.00  0.00           H  
ATOM    517 2HB  GLN A  31      -3.254  16.778 -24.385  1.00  0.00           H  
ATOM    518 1HG  GLN A  31      -4.176  18.709 -23.276  1.00  0.00           H  
ATOM    519 2HG  GLN A  31      -2.748  18.820 -22.210  1.00  0.00           H  
ATOM    520 1HE2 GLN A  31      -2.343  21.337 -24.882  1.00  0.00           H  
ATOM    521 2HE2 GLN A  31      -3.456  21.038 -23.588  1.00  0.00           H  
ATOM    522  N   LEU A  32      -2.168  14.078 -22.637  1.00  0.00           N  
ATOM    523  CA  LEU A  32      -2.057  12.676 -23.020  1.00  0.00           C  
ATOM    524  C   LEU A  32      -2.852  11.781 -22.075  1.00  0.00           C  
ATOM    525  O   LEU A  32      -3.470  10.806 -22.501  1.00  0.00           O  
ATOM    526  CB  LEU A  32      -0.585  12.246 -23.051  1.00  0.00           C  
ATOM    527  CG  LEU A  32       0.280  12.822 -24.180  1.00  0.00           C  
ATOM    528  CD1 LEU A  32       1.738  12.452 -23.942  1.00  0.00           C  
ATOM    529  CD2 LEU A  32      -0.209  12.287 -25.518  1.00  0.00           C  
ATOM    530  H   LEU A  32      -1.358  14.552 -22.264  1.00  0.00           H  
ATOM    531  HA  LEU A  32      -2.477  12.556 -24.018  1.00  0.00           H  
ATOM    532 1HB  LEU A  32      -0.119  12.535 -22.110  1.00  0.00           H  
ATOM    533 2HB  LEU A  32      -0.542  11.160 -23.135  1.00  0.00           H  
ATOM    534  HG  LEU A  32       0.207  13.910 -24.176  1.00  0.00           H  
ATOM    535 1HD1 LEU A  32       2.353  12.861 -24.744  1.00  0.00           H  
ATOM    536 2HD1 LEU A  32       2.067  12.864 -22.988  1.00  0.00           H  
ATOM    537 3HD1 LEU A  32       1.840  11.368 -23.925  1.00  0.00           H  
ATOM    538 1HD2 LEU A  32       0.405  12.697 -26.320  1.00  0.00           H  
ATOM    539 2HD2 LEU A  32      -0.135  11.199 -25.524  1.00  0.00           H  
ATOM    540 3HD2 LEU A  32      -1.248  12.581 -25.670  1.00  0.00           H  
ATOM    541  N   PHE A  33      -2.892  12.176 -20.798  1.00  0.00           N  
ATOM    542  CA  PHE A  33      -3.681  11.428 -19.826  1.00  0.00           C  
ATOM    543  C   PHE A  33      -5.168  11.498 -20.152  1.00  0.00           C  
ATOM    544  O   PHE A  33      -5.867  10.485 -20.129  1.00  0.00           O  
ATOM    545  CB  PHE A  33      -3.416  11.955 -18.415  1.00  0.00           C  
ATOM    546  CG  PHE A  33      -4.219  11.273 -17.345  1.00  0.00           C  
ATOM    547  CD1 PHE A  33      -5.196  11.964 -16.643  1.00  0.00           C  
ATOM    548  CD2 PHE A  33      -4.001   9.939 -17.037  1.00  0.00           C  
ATOM    549  CE1 PHE A  33      -5.936  11.338 -15.658  1.00  0.00           C  
ATOM    550  CE2 PHE A  33      -4.739   9.310 -16.053  1.00  0.00           C  
ATOM    551  CZ  PHE A  33      -5.707  10.010 -15.363  1.00  0.00           C  
ATOM    552  H   PHE A  33      -2.380  12.991 -20.493  1.00  0.00           H  
ATOM    553  HA  PHE A  33      -3.383  10.380 -19.872  1.00  0.00           H  
ATOM    554 1HB  PHE A  33      -2.361  11.833 -18.174  1.00  0.00           H  
ATOM    555 2HB  PHE A  33      -3.640  13.020 -18.377  1.00  0.00           H  
ATOM    556  HD1 PHE A  33      -5.378  13.013 -16.877  1.00  0.00           H  
ATOM    557  HD2 PHE A  33      -3.236   9.385 -17.582  1.00  0.00           H  
ATOM    558  HE1 PHE A  33      -6.700  11.894 -15.115  1.00  0.00           H  
ATOM    559  HE2 PHE A  33      -4.556   8.261 -15.821  1.00  0.00           H  
ATOM    560  HZ  PHE A  33      -6.288   9.515 -14.586  1.00  0.00           H  
ATOM    561  N   GLU A  34      -5.632  12.704 -20.530  1.00  0.00           N  
ATOM    562  CA  GLU A  34      -7.036  12.886 -20.876  1.00  0.00           C  
ATOM    563  C   GLU A  34      -7.404  12.091 -22.122  1.00  0.00           C  
ATOM    564  O   GLU A  34      -8.451  11.445 -22.172  1.00  0.00           O  
ATOM    565  CB  GLU A  34      -7.356  14.366 -21.099  1.00  0.00           C  
ATOM    566  CG  GLU A  34      -7.447  15.176 -19.814  1.00  0.00           C  
ATOM    567  CD  GLU A  34      -7.737  16.631 -20.059  1.00  0.00           C  
ATOM    568  OE1 GLU A  34      -8.004  17.332 -19.112  1.00  0.00           O  
ATOM    569  OE2 GLU A  34      -7.691  17.043 -21.194  1.00  0.00           O  
ATOM    570  H   GLU A  34      -5.007  13.496 -20.577  1.00  0.00           H  
ATOM    571  HA  GLU A  34      -7.646  12.522 -20.049  1.00  0.00           H  
ATOM    572 1HB  GLU A  34      -6.587  14.814 -21.729  1.00  0.00           H  
ATOM    573 2HB  GLU A  34      -8.306  14.458 -21.626  1.00  0.00           H  
ATOM    574 1HG  GLU A  34      -8.237  14.760 -19.190  1.00  0.00           H  
ATOM    575 2HG  GLU A  34      -6.507  15.084 -19.272  1.00  0.00           H  
ATOM    576  N   LEU A  35      -6.457  12.059 -23.079  1.00  0.00           N  
ATOM    577  CA  LEU A  35      -6.684  11.322 -24.316  1.00  0.00           C  
ATOM    578  C   LEU A  35      -6.730   9.819 -24.061  1.00  0.00           C  
ATOM    579  O   LEU A  35      -7.598   9.117 -24.581  1.00  0.00           O  
ATOM    580  CB  LEU A  35      -5.585  11.680 -25.324  1.00  0.00           C  
ATOM    581  CG  LEU A  35      -5.659  11.078 -26.733  1.00  0.00           C  
ATOM    582  CD1 LEU A  35      -6.943  11.533 -27.414  1.00  0.00           C  
ATOM    583  CD2 LEU A  35      -4.436  11.502 -27.532  1.00  0.00           C  
ATOM    584  H   LEU A  35      -5.581  12.545 -22.949  1.00  0.00           H  
ATOM    585  HA  LEU A  35      -7.652  11.615 -24.720  1.00  0.00           H  
ATOM    586 1HB  LEU A  35      -5.573  12.761 -25.456  1.00  0.00           H  
ATOM    587 2HB  LEU A  35      -4.623  11.374 -24.913  1.00  0.00           H  
ATOM    588  HG  LEU A  35      -5.687   9.990 -26.663  1.00  0.00           H  
ATOM    589 1HD1 LEU A  35      -6.995  11.105 -28.415  1.00  0.00           H  
ATOM    590 2HD1 LEU A  35      -7.802  11.199 -26.832  1.00  0.00           H  
ATOM    591 3HD1 LEU A  35      -6.952  12.620 -27.484  1.00  0.00           H  
ATOM    592 1HD2 LEU A  35      -4.489  11.073 -28.533  1.00  0.00           H  
ATOM    593 2HD2 LEU A  35      -4.407  12.589 -27.604  1.00  0.00           H  
ATOM    594 3HD2 LEU A  35      -3.534  11.148 -27.032  1.00  0.00           H  
ATOM    595  N   ALA A  36      -5.832   9.356 -23.191  1.00  0.00           N  
ATOM    596  CA  ALA A  36      -5.769   7.931 -22.890  1.00  0.00           C  
ATOM    597  C   ALA A  36      -6.993   7.479 -22.104  1.00  0.00           C  
ATOM    598  O   ALA A  36      -7.540   6.404 -22.350  1.00  0.00           O  
ATOM    599  CB  ALA A  36      -4.497   7.614 -22.118  1.00  0.00           C  
ATOM    600  H   ALA A  36      -5.188   9.985 -22.733  1.00  0.00           H  
ATOM    601  HA  ALA A  36      -5.756   7.386 -23.834  1.00  0.00           H  
ATOM    602 1HB  ALA A  36      -4.461   6.547 -21.899  1.00  0.00           H  
ATOM    603 2HB  ALA A  36      -3.629   7.891 -22.717  1.00  0.00           H  
ATOM    604 3HB  ALA A  36      -4.488   8.176 -21.186  1.00  0.00           H  
ATOM    605  N   ASP A  37      -7.435   8.336 -21.162  1.00  0.00           N  
ATOM    606  CA  ASP A  37      -8.607   8.005 -20.361  1.00  0.00           C  
ATOM    607  C   ASP A  37      -9.859   7.920 -21.225  1.00  0.00           C  
ATOM    608  O   ASP A  37     -10.680   7.018 -21.059  1.00  0.00           O  
ATOM    609  CB  ASP A  37      -8.787   9.044 -19.251  1.00  0.00           C  
ATOM    610  CG  ASP A  37      -9.835   8.652 -18.218  1.00  0.00           C  
ATOM    611  OD1 ASP A  37     -10.768   9.397 -18.035  1.00  0.00           O  
ATOM    612  OD2 ASP A  37      -9.692   7.611 -17.622  1.00  0.00           O  
ATOM    613  H   ASP A  37      -6.961   9.213 -21.001  1.00  0.00           H  
ATOM    614  HA  ASP A  37      -8.451   7.026 -19.908  1.00  0.00           H  
ATOM    615 1HB  ASP A  37      -7.838   9.195 -18.737  1.00  0.00           H  
ATOM    616 2HB  ASP A  37      -9.078   9.999 -19.690  1.00  0.00           H  
ATOM    617  N   LYS A  38      -9.940   8.848 -22.212  1.00  0.00           N  
ATOM    618  CA  LYS A  38     -11.066   8.823 -23.137  1.00  0.00           C  
ATOM    619  C   LYS A  38     -11.021   7.588 -24.027  1.00  0.00           C  
ATOM    620  O   LYS A  38     -12.042   6.940 -24.259  1.00  0.00           O  
ATOM    621  CB  LYS A  38     -11.069  10.102 -23.976  1.00  0.00           C  
ATOM    622  CG  LYS A  38     -12.298  10.295 -24.855  1.00  0.00           C  
ATOM    623  CD  LYS A  38     -12.243  11.623 -25.597  1.00  0.00           C  
ATOM    624  CE  LYS A  38     -13.450  11.799 -26.507  1.00  0.00           C  
ATOM    625  NZ  LYS A  38     -13.415  13.099 -27.231  1.00  0.00           N  
ATOM    626  H   LYS A  38      -9.231   9.560 -22.319  1.00  0.00           H  
ATOM    627  HA  LYS A  38     -11.989   8.775 -22.558  1.00  0.00           H  
ATOM    628 1HB  LYS A  38     -10.997  10.969 -23.318  1.00  0.00           H  
ATOM    629 2HB  LYS A  38     -10.195  10.112 -24.628  1.00  0.00           H  
ATOM    630 1HG  LYS A  38     -12.357   9.484 -25.582  1.00  0.00           H  
ATOM    631 2HG  LYS A  38     -13.195  10.270 -24.237  1.00  0.00           H  
ATOM    632 1HD  LYS A  38     -12.218  12.442 -24.877  1.00  0.00           H  
ATOM    633 2HD  LYS A  38     -11.336  11.666 -26.200  1.00  0.00           H  
ATOM    634 1HE  LYS A  38     -13.476  10.991 -27.237  1.00  0.00           H  
ATOM    635 2HE  LYS A  38     -14.363  11.753 -25.913  1.00  0.00           H  
ATOM    636 1HZ  LYS A  38     -14.230  13.178 -27.822  1.00  0.00           H  
ATOM    637 2HZ  LYS A  38     -13.409  13.857 -26.563  1.00  0.00           H  
ATOM    638 3HZ  LYS A  38     -12.582  13.146 -27.800  1.00  0.00           H  
ATOM    639  N   ALA A  39      -9.792   7.256 -24.463  1.00  0.00           N  
ATOM    640  CA  ALA A  39      -9.628   6.078 -25.306  1.00  0.00           C  
ATOM    641  C   ALA A  39      -9.979   4.805 -24.547  1.00  0.00           C  
ATOM    642  O   ALA A  39     -10.604   3.897 -25.095  1.00  0.00           O  
ATOM    643  CB  ALA A  39      -8.202   6.001 -25.834  1.00  0.00           C  
ATOM    644  H   ALA A  39      -8.979   7.804 -24.220  1.00  0.00           H  
ATOM    645  HA  ALA A  39     -10.313   6.167 -26.149  1.00  0.00           H  
ATOM    646 1HB  ALA A  39      -8.094   5.117 -26.462  1.00  0.00           H  
ATOM    647 2HB  ALA A  39      -7.983   6.892 -26.422  1.00  0.00           H  
ATOM    648 3HB  ALA A  39      -7.508   5.939 -24.998  1.00  0.00           H  
ATOM    649  N   TYR A  40      -9.614   4.772 -23.261  1.00  0.00           N  
ATOM    650  CA  TYR A  40      -9.924   3.609 -22.438  1.00  0.00           C  
ATOM    651  C   TYR A  40     -11.426   3.467 -22.229  1.00  0.00           C  
ATOM    652  O   TYR A  40     -11.981   2.376 -22.362  1.00  0.00           O  
ATOM    653  CB  TYR A  40      -9.203   3.717 -21.093  1.00  0.00           C  
ATOM    654  CG  TYR A  40      -9.606   2.638 -20.114  1.00  0.00           C  
ATOM    655  CD1 TYR A  40     -10.373   2.959 -19.004  1.00  0.00           C  
ATOM    656  CD2 TYR A  40      -9.208   1.326 -20.325  1.00  0.00           C  
ATOM    657  CE1 TYR A  40     -10.741   1.973 -18.109  1.00  0.00           C  
ATOM    658  CE2 TYR A  40      -9.576   0.340 -19.431  1.00  0.00           C  
ATOM    659  CZ  TYR A  40     -10.342   0.664 -18.323  1.00  0.00           C  
ATOM    660  OH  TYR A  40     -10.709  -0.319 -17.432  1.00  0.00           O  
ATOM    661  H   TYR A  40      -9.121   5.550 -22.847  1.00  0.00           H  
ATOM    662  HA  TYR A  40      -9.575   2.716 -22.956  1.00  0.00           H  
ATOM    663 1HB  TYR A  40      -8.125   3.656 -21.252  1.00  0.00           H  
ATOM    664 2HB  TYR A  40      -9.413   4.687 -20.644  1.00  0.00           H  
ATOM    665  HD1 TYR A  40     -10.686   3.990 -18.837  1.00  0.00           H  
ATOM    666  HD2 TYR A  40      -8.604   1.073 -21.196  1.00  0.00           H  
ATOM    667  HE1 TYR A  40     -11.344   2.226 -17.237  1.00  0.00           H  
ATOM    668  HE2 TYR A  40      -9.263  -0.691 -19.597  1.00  0.00           H  
ATOM    669  HH  TYR A  40     -10.355  -1.163 -17.724  1.00  0.00           H  
ATOM    670  N   LYS A  41     -12.105   4.594 -22.020  1.00  0.00           N  
ATOM    671  CA  LYS A  41     -13.544   4.577 -21.782  1.00  0.00           C  
ATOM    672  C   LYS A  41     -14.309   4.254 -23.058  1.00  0.00           C  
ATOM    673  O   LYS A  41     -15.388   3.662 -23.014  1.00  0.00           O  
ATOM    674  CB  LYS A  41     -14.008   5.915 -21.205  1.00  0.00           C  
ATOM    675  CG  LYS A  41     -13.553   6.152 -19.772  1.00  0.00           C  
ATOM    676  CD  LYS A  41     -13.999   7.516 -19.268  1.00  0.00           C  
ATOM    677  CE  LYS A  41     -13.535   7.759 -17.840  1.00  0.00           C  
ATOM    678  NZ  LYS A  41     -13.880   9.127 -17.367  1.00  0.00           N  
ATOM    679  H   LYS A  41     -11.618   5.479 -22.026  1.00  0.00           H  
ATOM    680  HA  LYS A  41     -13.766   3.791 -21.060  1.00  0.00           H  
ATOM    681 1HB  LYS A  41     -13.629   6.729 -21.823  1.00  0.00           H  
ATOM    682 2HB  LYS A  41     -15.097   5.964 -21.231  1.00  0.00           H  
ATOM    683 1HG  LYS A  41     -13.972   5.381 -19.125  1.00  0.00           H  
ATOM    684 2HG  LYS A  41     -12.466   6.093 -19.721  1.00  0.00           H  
ATOM    685 1HD  LYS A  41     -13.588   8.294 -19.912  1.00  0.00           H  
ATOM    686 2HD  LYS A  41     -15.087   7.578 -19.301  1.00  0.00           H  
ATOM    687 1HE  LYS A  41     -14.001   7.031 -17.178  1.00  0.00           H  
ATOM    688 2HE  LYS A  41     -12.454   7.631 -17.782  1.00  0.00           H  
ATOM    689 1HZ  LYS A  41     -13.555   9.248 -16.418  1.00  0.00           H  
ATOM    690 2HZ  LYS A  41     -13.437   9.812 -17.964  1.00  0.00           H  
ATOM    691 3HZ  LYS A  41     -14.882   9.252 -17.398  1.00  0.00           H  
ATOM    692  N   ASN A  42     -13.707   4.560 -24.221  1.00  0.00           N  
ATOM    693  CA  ASN A  42     -14.345   4.277 -25.501  1.00  0.00           C  
ATOM    694  C   ASN A  42     -13.872   2.945 -26.069  1.00  0.00           C  
ATOM    695  O   ASN A  42     -14.177   2.603 -27.212  1.00  0.00           O  
ATOM    696  CB  ASN A  42     -14.066   5.392 -26.492  1.00  0.00           C  
ATOM    697  CG  ASN A  42     -14.719   6.692 -26.113  1.00  0.00           C  
ATOM    698  OD1 ASN A  42     -15.764   6.707 -25.453  1.00  0.00           O  
ATOM    699  ND2 ASN A  42     -14.123   7.785 -26.519  1.00  0.00           N  
ATOM    700  H   ASN A  42     -12.795   4.994 -24.211  1.00  0.00           H  
ATOM    701  HA  ASN A  42     -15.423   4.212 -25.344  1.00  0.00           H  
ATOM    702 1HB  ASN A  42     -12.990   5.552 -26.567  1.00  0.00           H  
ATOM    703 2HB  ASN A  42     -14.422   5.099 -27.480  1.00  0.00           H  
ATOM    704 1HD2 ASN A  42     -14.512   8.679 -26.296  1.00  0.00           H  
ATOM    705 2HD2 ASN A  42     -13.279   7.726 -27.051  1.00  0.00           H  
ATOM    706  N   ASN A  43     -13.079   2.131 -25.284  1.00  0.00           N  
ATOM    707  CA  ASN A  43     -12.575   0.839 -25.734  1.00  0.00           C  
ATOM    708  C   ASN A  43     -11.805   0.974 -27.041  1.00  0.00           C  
ATOM    709  O   ASN A  43     -11.871   0.099 -27.905  1.00  0.00           O  
ATOM    710  CB  ASN A  43     -13.710  -0.161 -25.852  1.00  0.00           C  
ATOM    711  CG  ASN A  43     -13.257  -1.592 -25.756  1.00  0.00           C  
ATOM    712  OD1 ASN A  43     -12.270  -1.899 -25.077  1.00  0.00           O  
ATOM    713  ND2 ASN A  43     -13.960  -2.473 -26.421  1.00  0.00           N  
ATOM    714  H   ASN A  43     -12.843   2.455 -24.357  1.00  0.00           H  
ATOM    715  HA  ASN A  43     -11.860   0.470 -24.997  1.00  0.00           H  
ATOM    716 1HB  ASN A  43     -14.441   0.023 -25.063  1.00  0.00           H  
ATOM    717 2HB  ASN A  43     -14.218  -0.024 -26.807  1.00  0.00           H  
ATOM    718 1HD2 ASN A  43     -13.705  -3.440 -26.394  1.00  0.00           H  
ATOM    719 2HD2 ASN A  43     -14.752  -2.180 -26.956  1.00  0.00           H  
ATOM    720  N   ASP A  44     -11.076   2.122 -27.150  1.00  0.00           N  
ATOM    721  CA  ASP A  44     -10.251   2.333 -28.333  1.00  0.00           C  
ATOM    722  C   ASP A  44      -8.806   1.923 -28.077  1.00  0.00           C  
ATOM    723  O   ASP A  44      -7.986   2.737 -27.650  1.00  0.00           O  
ATOM    724  CB  ASP A  44     -10.330   3.801 -28.758  1.00  0.00           C  
ATOM    725  CG  ASP A  44      -9.745   4.044 -30.143  1.00  0.00           C  
ATOM    726  OD1 ASP A  44     -10.050   5.056 -30.727  1.00  0.00           O  
ATOM    727  OD2 ASP A  44      -8.998   3.214 -30.603  1.00  0.00           O  
ATOM    728  H   ASP A  44     -11.094   2.830 -26.430  1.00  0.00           H  
ATOM    729  HA  ASP A  44     -10.636   1.707 -29.139  1.00  0.00           H  
ATOM    730 1HB  ASP A  44     -11.371   4.125 -28.755  1.00  0.00           H  
ATOM    731 2HB  ASP A  44      -9.793   4.418 -28.037  1.00  0.00           H  
ATOM    732  N   ARG A  45      -8.546   0.645 -28.387  1.00  0.00           N  
ATOM    733  CA  ARG A  45      -7.249   0.075 -28.044  1.00  0.00           C  
ATOM    734  C   ARG A  45      -6.133   0.713 -28.860  1.00  0.00           C  
ATOM    735  O   ARG A  45      -5.034   0.941 -28.355  1.00  0.00           O  
ATOM    736  CB  ARG A  45      -7.274  -1.434 -28.244  1.00  0.00           C  
ATOM    737  CG  ARG A  45      -5.994  -2.135 -27.816  1.00  0.00           C  
ATOM    738  CD  ARG A  45      -6.110  -3.611 -27.939  1.00  0.00           C  
ATOM    739  NE  ARG A  45      -4.880  -4.285 -27.555  1.00  0.00           N  
ATOM    740  CZ  ARG A  45      -4.815  -5.342 -26.723  1.00  0.00           C  
ATOM    741  NH1 ARG A  45      -5.914  -5.834 -26.198  1.00  0.00           N  
ATOM    742  NH2 ARG A  45      -3.645  -5.886 -26.436  1.00  0.00           N  
ATOM    743  H   ARG A  45      -9.230   0.066 -28.854  1.00  0.00           H  
ATOM    744  HA  ARG A  45      -7.044   0.288 -26.995  1.00  0.00           H  
ATOM    745 1HB  ARG A  45      -8.100  -1.862 -27.678  1.00  0.00           H  
ATOM    746 2HB  ARG A  45      -7.448  -1.659 -29.296  1.00  0.00           H  
ATOM    747 1HG  ARG A  45      -5.169  -1.802 -28.446  1.00  0.00           H  
ATOM    748 2HG  ARG A  45      -5.777  -1.893 -26.775  1.00  0.00           H  
ATOM    749 1HD  ARG A  45      -6.911  -3.968 -27.292  1.00  0.00           H  
ATOM    750 2HD  ARG A  45      -6.334  -3.873 -28.972  1.00  0.00           H  
ATOM    751  HE  ARG A  45      -4.012  -3.935 -27.940  1.00  0.00           H  
ATOM    752 1HH1 ARG A  45      -6.809  -5.419 -26.418  1.00  0.00           H  
ATOM    753 2HH1 ARG A  45      -5.865  -6.626 -25.574  1.00  0.00           H  
ATOM    754 1HH2 ARG A  45      -2.799  -5.509 -26.841  1.00  0.00           H  
ATOM    755 2HH2 ARG A  45      -3.596  -6.678 -25.813  1.00  0.00           H  
ATOM    756  N   GLN A  46      -6.407   1.012 -30.144  1.00  0.00           N  
ATOM    757  CA  GLN A  46      -5.384   1.572 -31.019  1.00  0.00           C  
ATOM    758  C   GLN A  46      -4.948   2.952 -30.544  1.00  0.00           C  
ATOM    759  O   GLN A  46      -3.756   3.254 -30.496  1.00  0.00           O  
ATOM    760  CB  GLN A  46      -5.881   1.646 -32.465  1.00  0.00           C  
ATOM    761  CG  GLN A  46      -5.991   0.289 -33.137  1.00  0.00           C  
ATOM    762  CD  GLN A  46      -6.455   0.392 -34.578  1.00  0.00           C  
ATOM    763  OE1 GLN A  46      -6.742   1.484 -35.075  1.00  0.00           O  
ATOM    764  NE2 GLN A  46      -6.532  -0.747 -35.256  1.00  0.00           N  
ATOM    765  H   GLN A  46      -7.333   0.848 -30.512  1.00  0.00           H  
ATOM    766  HA  GLN A  46      -4.509   0.922 -30.988  1.00  0.00           H  
ATOM    767 1HB  GLN A  46      -6.862   2.121 -32.489  1.00  0.00           H  
ATOM    768 2HB  GLN A  46      -5.203   2.265 -33.052  1.00  0.00           H  
ATOM    769 1HG  GLN A  46      -5.012  -0.191 -33.127  1.00  0.00           H  
ATOM    770 2HG  GLN A  46      -6.711  -0.319 -32.589  1.00  0.00           H  
ATOM    771 1HE2 GLN A  46      -6.832  -0.742 -36.211  1.00  0.00           H  
ATOM    772 2HE2 GLN A  46      -6.290  -1.610 -34.813  1.00  0.00           H  
ATOM    773  N   LYS A  47      -5.946   3.742 -30.115  1.00  0.00           N  
ATOM    774  CA  LYS A  47      -5.626   5.076 -29.624  1.00  0.00           C  
ATOM    775  C   LYS A  47      -4.902   5.012 -28.285  1.00  0.00           C  
ATOM    776  O   LYS A  47      -3.956   5.761 -28.044  1.00  0.00           O  
ATOM    777  CB  LYS A  47      -6.901   5.915 -29.517  1.00  0.00           C  
ATOM    778  CG  LYS A  47      -6.633   7.398 -29.303  1.00  0.00           C  
ATOM    779  CD  LYS A  47      -7.917   8.210 -29.385  1.00  0.00           C  
ATOM    780  CE  LYS A  47      -7.627   9.702 -29.442  1.00  0.00           C  
ATOM    781  NZ  LYS A  47      -8.874  10.509 -29.534  1.00  0.00           N  
ATOM    782  H   LYS A  47      -6.909   3.439 -30.123  1.00  0.00           H  
ATOM    783  HA  LYS A  47      -4.949   5.553 -30.334  1.00  0.00           H  
ATOM    784 1HB  LYS A  47      -7.490   5.800 -30.427  1.00  0.00           H  
ATOM    785 2HB  LYS A  47      -7.507   5.552 -28.687  1.00  0.00           H  
ATOM    786 1HG  LYS A  47      -6.180   7.548 -28.322  1.00  0.00           H  
ATOM    787 2HG  LYS A  47      -5.938   7.755 -30.063  1.00  0.00           H  
ATOM    788 1HD  LYS A  47      -8.473   7.922 -30.278  1.00  0.00           H  
ATOM    789 2HD  LYS A  47      -8.535   8.003 -28.511  1.00  0.00           H  
ATOM    790 1HE  LYS A  47      -7.081  10.001 -28.548  1.00  0.00           H  
ATOM    791 2HE  LYS A  47      -7.005   9.919 -30.310  1.00  0.00           H  
ATOM    792 1HZ  LYS A  47      -8.638  11.491 -29.570  1.00  0.00           H  
ATOM    793 2HZ  LYS A  47      -9.380  10.254 -30.370  1.00  0.00           H  
ATOM    794 3HZ  LYS A  47      -9.451  10.331 -28.724  1.00  0.00           H  
ATOM    795  N   LEU A  48      -5.363   4.094 -27.411  1.00  0.00           N  
ATOM    796  CA  LEU A  48      -4.707   3.931 -26.119  1.00  0.00           C  
ATOM    797  C   LEU A  48      -3.249   3.518 -26.290  1.00  0.00           C  
ATOM    798  O   LEU A  48      -2.359   4.060 -25.635  1.00  0.00           O  
ATOM    799  CB  LEU A  48      -5.467   2.913 -25.260  1.00  0.00           C  
ATOM    800  CG  LEU A  48      -4.986   2.690 -23.820  1.00  0.00           C  
ATOM    801  CD1 LEU A  48      -5.038   4.007 -23.058  1.00  0.00           C  
ATOM    802  CD2 LEU A  48      -5.856   1.636 -23.152  1.00  0.00           C  
ATOM    803  H   LEU A  48      -6.159   3.514 -27.635  1.00  0.00           H  
ATOM    804  HA  LEU A  48      -4.710   4.892 -25.606  1.00  0.00           H  
ATOM    805 1HB  LEU A  48      -6.509   3.222 -25.195  1.00  0.00           H  
ATOM    806 2HB  LEU A  48      -5.428   1.943 -25.755  1.00  0.00           H  
ATOM    807  HG  LEU A  48      -3.950   2.352 -23.831  1.00  0.00           H  
ATOM    808 1HD1 LEU A  48      -4.696   3.849 -22.035  1.00  0.00           H  
ATOM    809 2HD1 LEU A  48      -4.392   4.736 -23.547  1.00  0.00           H  
ATOM    810 3HD1 LEU A  48      -6.062   4.379 -23.045  1.00  0.00           H  
ATOM    811 1HD2 LEU A  48      -5.514   1.477 -22.129  1.00  0.00           H  
ATOM    812 2HD2 LEU A  48      -6.892   1.974 -23.140  1.00  0.00           H  
ATOM    813 3HD2 LEU A  48      -5.786   0.701 -23.708  1.00  0.00           H  
ATOM    814  N   GLU A  49      -2.971   2.602 -27.250  1.00  0.00           N  
ATOM    815  CA  GLU A  49      -1.615   2.140 -27.518  1.00  0.00           C  
ATOM    816  C   GLU A  49      -0.748   3.265 -28.069  1.00  0.00           C  
ATOM    817  O   GLU A  49       0.427   3.383 -27.722  1.00  0.00           O  
ATOM    818  CB  GLU A  49      -1.631   0.967 -28.501  1.00  0.00           C  
ATOM    819  CG  GLU A  49      -2.091  -0.343 -27.878  1.00  0.00           C  
ATOM    820  CD  GLU A  49      -2.204  -1.460 -28.878  1.00  0.00           C  
ATOM    821  OE1 GLU A  49      -2.379  -2.583 -28.470  1.00  0.00           O  
ATOM    822  OE2 GLU A  49      -2.115  -1.189 -30.053  1.00  0.00           O  
ATOM    823  H   GLU A  49      -3.735   2.230 -27.796  1.00  0.00           H  
ATOM    824  HA  GLU A  49      -1.173   1.802 -26.580  1.00  0.00           H  
ATOM    825 1HB  GLU A  49      -2.293   1.200 -29.335  1.00  0.00           H  
ATOM    826 2HB  GLU A  49      -0.631   0.820 -28.908  1.00  0.00           H  
ATOM    827 1HG  GLU A  49      -1.381  -0.634 -27.104  1.00  0.00           H  
ATOM    828 2HG  GLU A  49      -3.059  -0.187 -27.404  1.00  0.00           H  
ATOM    829  N   LYS A  50      -1.363   4.105 -28.917  1.00  0.00           N  
ATOM    830  CA  LYS A  50      -0.630   5.235 -29.475  1.00  0.00           C  
ATOM    831  C   LYS A  50      -0.221   6.218 -28.386  1.00  0.00           C  
ATOM    832  O   LYS A  50       0.906   6.714 -28.375  1.00  0.00           O  
ATOM    833  CB  LYS A  50      -1.480   5.933 -30.538  1.00  0.00           C  
ATOM    834  CG  LYS A  50      -0.768   7.048 -31.292  1.00  0.00           C  
ATOM    835  CD  LYS A  50      -1.659   7.642 -32.372  1.00  0.00           C  
ATOM    836  CE  LYS A  50      -0.966   8.788 -33.094  1.00  0.00           C  
ATOM    837  NZ  LYS A  50      -1.822   9.369 -34.164  1.00  0.00           N  
ATOM    838  H   LYS A  50      -2.329   3.968 -29.177  1.00  0.00           H  
ATOM    839  HA  LYS A  50       0.282   4.860 -29.941  1.00  0.00           H  
ATOM    840 1HB  LYS A  50      -1.819   5.201 -31.272  1.00  0.00           H  
ATOM    841 2HB  LYS A  50      -2.366   6.363 -30.071  1.00  0.00           H  
ATOM    842 1HG  LYS A  50      -0.484   7.836 -30.594  1.00  0.00           H  
ATOM    843 2HG  LYS A  50       0.136   6.654 -31.755  1.00  0.00           H  
ATOM    844 1HD  LYS A  50      -1.917   6.869 -33.097  1.00  0.00           H  
ATOM    845 2HD  LYS A  50      -2.579   8.013 -31.921  1.00  0.00           H  
ATOM    846 1HE  LYS A  50      -0.717   9.571 -32.379  1.00  0.00           H  
ATOM    847 2HE  LYS A  50      -0.040   8.429 -33.542  1.00  0.00           H  
ATOM    848 1HZ  LYS A  50      -1.328  10.124 -34.618  1.00  0.00           H  
ATOM    849 2HZ  LYS A  50      -2.044   8.655 -34.844  1.00  0.00           H  
ATOM    850 3HZ  LYS A  50      -2.676   9.723 -33.757  1.00  0.00           H  
ATOM    851  N   VAL A  51      -1.130   6.454 -27.420  1.00  0.00           N  
ATOM    852  CA  VAL A  51      -0.826   7.372 -26.328  1.00  0.00           C  
ATOM    853  C   VAL A  51       0.241   6.795 -25.406  1.00  0.00           C  
ATOM    854  O   VAL A  51       1.138   7.509 -24.957  1.00  0.00           O  
ATOM    855  CB  VAL A  51      -2.098   7.729 -25.537  1.00  0.00           C  
ATOM    856  CG1 VAL A  51      -1.774   8.500 -24.266  1.00  0.00           C  
ATOM    857  CG2 VAL A  51      -3.034   8.529 -26.429  1.00  0.00           C  
ATOM    858  H   VAL A  51      -2.031   5.998 -27.443  1.00  0.00           H  
ATOM    859  HA  VAL A  51      -0.415   8.289 -26.751  1.00  0.00           H  
ATOM    860  HB  VAL A  51      -2.587   6.808 -25.219  1.00  0.00           H  
ATOM    861 1HG1 VAL A  51      -2.698   8.733 -23.736  1.00  0.00           H  
ATOM    862 2HG1 VAL A  51      -1.132   7.894 -23.627  1.00  0.00           H  
ATOM    863 3HG1 VAL A  51      -1.261   9.426 -24.523  1.00  0.00           H  
ATOM    864 1HG2 VAL A  51      -3.936   8.784 -25.874  1.00  0.00           H  
ATOM    865 2HG2 VAL A  51      -2.536   9.443 -26.752  1.00  0.00           H  
ATOM    866 3HG2 VAL A  51      -3.301   7.934 -27.302  1.00  0.00           H  
ATOM    867  N   VAL A  52       0.189   5.464 -25.180  1.00  0.00           N  
ATOM    868  CA  VAL A  52       1.202   4.813 -24.358  1.00  0.00           C  
ATOM    869  C   VAL A  52       2.583   4.932 -24.989  1.00  0.00           C  
ATOM    870  O   VAL A  52       3.562   5.239 -24.309  1.00  0.00           O  
ATOM    871  CB  VAL A  52       0.840   3.336 -24.115  1.00  0.00           C  
ATOM    872  CG1 VAL A  52       2.009   2.563 -23.522  1.00  0.00           C  
ATOM    873  CG2 VAL A  52      -0.375   3.259 -23.202  1.00  0.00           C  
ATOM    874  H   VAL A  52      -0.553   4.907 -25.579  1.00  0.00           H  
ATOM    875  HA  VAL A  52       1.245   5.322 -23.394  1.00  0.00           H  
ATOM    876  HB  VAL A  52       0.614   2.865 -25.072  1.00  0.00           H  
ATOM    877 1HG1 VAL A  52       1.716   1.525 -23.365  1.00  0.00           H  
ATOM    878 2HG1 VAL A  52       2.855   2.601 -24.208  1.00  0.00           H  
ATOM    879 3HG1 VAL A  52       2.293   3.008 -22.568  1.00  0.00           H  
ATOM    880 1HG2 VAL A  52      -0.634   2.215 -23.029  1.00  0.00           H  
ATOM    881 2HG2 VAL A  52      -0.146   3.739 -22.250  1.00  0.00           H  
ATOM    882 3HG2 VAL A  52      -1.216   3.768 -23.672  1.00  0.00           H  
ATOM    883  N   GLU A  53       2.643   4.847 -26.340  1.00  0.00           N  
ATOM    884  CA  GLU A  53       3.908   4.975 -27.053  1.00  0.00           C  
ATOM    885  C   GLU A  53       4.437   6.402 -26.983  1.00  0.00           C  
ATOM    886  O   GLU A  53       5.633   6.622 -26.792  1.00  0.00           O  
ATOM    887  CB  GLU A  53       3.754   4.548 -28.514  1.00  0.00           C  
ATOM    888  CG  GLU A  53       3.623   3.044 -28.712  1.00  0.00           C  
ATOM    889  CD  GLU A  53       4.799   2.279 -28.171  1.00  0.00           C  
ATOM    890  OE1 GLU A  53       4.590   1.249 -27.576  1.00  0.00           O  
ATOM    891  OE2 GLU A  53       5.907   2.724 -28.354  1.00  0.00           O  
ATOM    892  H   GLU A  53       1.795   4.692 -26.866  1.00  0.00           H  
ATOM    893  HA  GLU A  53       4.641   4.322 -26.577  1.00  0.00           H  
ATOM    894 1HB  GLU A  53       2.870   5.023 -28.941  1.00  0.00           H  
ATOM    895 2HB  GLU A  53       4.617   4.889 -29.086  1.00  0.00           H  
ATOM    896 1HG  GLU A  53       2.718   2.700 -28.211  1.00  0.00           H  
ATOM    897 2HG  GLU A  53       3.518   2.836 -29.776  1.00  0.00           H  
ATOM    898  N   GLU A  54       3.506   7.388 -27.015  1.00  0.00           N  
ATOM    899  CA  GLU A  54       3.906   8.786 -26.910  1.00  0.00           C  
ATOM    900  C   GLU A  54       4.422   9.108 -25.514  1.00  0.00           C  
ATOM    901  O   GLU A  54       5.395   9.845 -25.356  1.00  0.00           O  
ATOM    902  CB  GLU A  54       2.748   9.722 -27.263  1.00  0.00           C  
ATOM    903  CG  GLU A  54       2.387   9.718 -28.742  1.00  0.00           C  
ATOM    904  CD  GLU A  54       1.344  10.743 -29.092  1.00  0.00           C  
ATOM    905  OE1 GLU A  54       0.634  10.537 -30.047  1.00  0.00           O  
ATOM    906  OE2 GLU A  54       1.258  11.733 -28.404  1.00  0.00           O  
ATOM    907  H   GLU A  54       2.526   7.163 -27.112  1.00  0.00           H  
ATOM    908  HA  GLU A  54       4.719   8.967 -27.614  1.00  0.00           H  
ATOM    909 1HB  GLU A  54       1.863   9.436 -26.695  1.00  0.00           H  
ATOM    910 2HB  GLU A  54       3.005  10.742 -26.977  1.00  0.00           H  
ATOM    911 1HG  GLU A  54       3.286   9.917 -29.325  1.00  0.00           H  
ATOM    912 2HG  GLU A  54       2.023   8.728 -29.014  1.00  0.00           H  
ATOM    913  N   LEU A  55       3.814   8.488 -24.483  1.00  0.00           N  
ATOM    914  CA  LEU A  55       4.267   8.705 -23.114  1.00  0.00           C  
ATOM    915  C   LEU A  55       5.631   8.066 -22.877  1.00  0.00           C  
ATOM    916  O   LEU A  55       6.484   8.636 -22.197  1.00  0.00           O  
ATOM    917  CB  LEU A  55       3.247   8.145 -22.114  1.00  0.00           C  
ATOM    918  CG  LEU A  55       1.997   8.999 -21.865  1.00  0.00           C  
ATOM    919  CD1 LEU A  55       0.969   8.183 -21.093  1.00  0.00           C  
ATOM    920  CD2 LEU A  55       2.385  10.255 -21.100  1.00  0.00           C  
ATOM    921  H   LEU A  55       3.037   7.866 -24.651  1.00  0.00           H  
ATOM    922  HA  LEU A  55       4.364   9.777 -22.948  1.00  0.00           H  
ATOM    923 1HB  LEU A  55       2.910   7.172 -22.469  1.00  0.00           H  
ATOM    924 2HB  LEU A  55       3.742   8.006 -21.153  1.00  0.00           H  
ATOM    925  HG  LEU A  55       1.551   9.279 -22.820  1.00  0.00           H  
ATOM    926 1HD1 LEU A  55       0.081   8.790 -20.916  1.00  0.00           H  
ATOM    927 2HD1 LEU A  55       0.695   7.301 -21.672  1.00  0.00           H  
ATOM    928 3HD1 LEU A  55       1.393   7.874 -20.138  1.00  0.00           H  
ATOM    929 1HD2 LEU A  55       1.497  10.863 -20.924  1.00  0.00           H  
ATOM    930 2HD2 LEU A  55       2.830   9.976 -20.144  1.00  0.00           H  
ATOM    931 3HD2 LEU A  55       3.107  10.828 -21.683  1.00  0.00           H  
ATOM    932  N   LYS A  56       5.866   6.901 -23.554  1.00  0.00           N  
ATOM    933  CA  LYS A  56       7.162   6.243 -23.439  1.00  0.00           C  
ATOM    934  C   LYS A  56       8.264   7.083 -24.072  1.00  0.00           C  
ATOM    935  O   LYS A  56       9.347   7.232 -23.506  1.00  0.00           O  
ATOM    936  CB  LYS A  56       7.133   4.866 -24.104  1.00  0.00           C  
ATOM    937  CG  LYS A  56       6.414   3.781 -23.314  1.00  0.00           C  
ATOM    938  CD  LYS A  56       6.446   2.450 -24.049  1.00  0.00           C  
ATOM    939  CE  LYS A  56       5.764   1.354 -23.243  1.00  0.00           C  
ATOM    940  NZ  LYS A  56       5.747   0.056 -23.970  1.00  0.00           N  
ATOM    941  H   LYS A  56       5.153   6.485 -24.136  1.00  0.00           H  
ATOM    942  HA  LYS A  56       7.390   6.111 -22.381  1.00  0.00           H  
ATOM    943 1HB  LYS A  56       6.645   4.941 -25.076  1.00  0.00           H  
ATOM    944 2HB  LYS A  56       8.154   4.524 -24.276  1.00  0.00           H  
ATOM    945 1HG  LYS A  56       6.893   3.661 -22.341  1.00  0.00           H  
ATOM    946 2HG  LYS A  56       5.377   4.074 -23.155  1.00  0.00           H  
ATOM    947 1HD  LYS A  56       5.939   2.552 -25.009  1.00  0.00           H  
ATOM    948 2HD  LYS A  56       7.481   2.161 -24.233  1.00  0.00           H  
ATOM    949 1HE  LYS A  56       6.287   1.219 -22.297  1.00  0.00           H  
ATOM    950 2HE  LYS A  56       4.737   1.647 -23.026  1.00  0.00           H  
ATOM    951 1HZ  LYS A  56       5.287  -0.642 -23.403  1.00  0.00           H  
ATOM    952 2HZ  LYS A  56       5.247   0.164 -24.842  1.00  0.00           H  
ATOM    953 3HZ  LYS A  56       6.695  -0.237 -24.160  1.00  0.00           H  
ATOM    954  N   GLU A  57       7.919   7.730 -25.197  1.00  0.00           N  
ATOM    955  CA  GLU A  57       8.888   8.580 -25.879  1.00  0.00           C  
ATOM    956  C   GLU A  57       9.180   9.839 -25.073  1.00  0.00           C  
ATOM    957  O   GLU A  57      10.334  10.248 -24.940  1.00  0.00           O  
ATOM    958  CB  GLU A  57       8.382   8.956 -27.274  1.00  0.00           C  
ATOM    959  CG  GLU A  57       8.374   7.791 -28.254  1.00  0.00           C  
ATOM    960  CD  GLU A  57       7.757   8.146 -29.578  1.00  0.00           C  
ATOM    961  OE1 GLU A  57       7.660   7.282 -30.417  1.00  0.00           O  
ATOM    962  OE2 GLU A  57       7.382   9.281 -29.752  1.00  0.00           O  
ATOM    963  H   GLU A  57       6.990   7.636 -25.582  1.00  0.00           H  
ATOM    964  HA  GLU A  57       9.821   8.025 -25.984  1.00  0.00           H  
ATOM    965 1HB  GLU A  57       7.367   9.348 -27.200  1.00  0.00           H  
ATOM    966 2HB  GLU A  57       9.008   9.747 -27.687  1.00  0.00           H  
ATOM    967 1HG  GLU A  57       9.400   7.462 -28.420  1.00  0.00           H  
ATOM    968 2HG  GLU A  57       7.823   6.962 -27.812  1.00  0.00           H  
ATOM    969  N   LEU A  58       8.116  10.379 -24.489  1.00  0.00           N  
ATOM    970  CA  LEU A  58       8.288  11.579 -23.678  1.00  0.00           C  
ATOM    971  C   LEU A  58       9.129  11.291 -22.439  1.00  0.00           C  
ATOM    972  O   LEU A  58      10.031  12.056 -22.098  1.00  0.00           O  
ATOM    973  CB  LEU A  58       6.921  12.151 -23.284  1.00  0.00           C  
ATOM    974  CG  LEU A  58       6.907  13.419 -22.422  1.00  0.00           C  
ATOM    975  CD1 LEU A  58       7.610  14.547 -23.166  1.00  0.00           C  
ATOM    976  CD2 LEU A  58       5.470  13.794 -22.092  1.00  0.00           C  
ATOM    977  H   LEU A  58       7.193   9.982 -24.591  1.00  0.00           H  
ATOM    978  HA  LEU A  58       8.822  12.322 -24.269  1.00  0.00           H  
ATOM    979 1HB  LEU A  58       6.366  12.382 -24.192  1.00  0.00           H  
ATOM    980 2HB  LEU A  58       6.371  11.389 -22.732  1.00  0.00           H  
ATOM    981  HG  LEU A  58       7.456  13.237 -21.498  1.00  0.00           H  
ATOM    982 1HD1 LEU A  58       7.600  15.449 -22.553  1.00  0.00           H  
ATOM    983 2HD1 LEU A  58       8.641  14.260 -23.371  1.00  0.00           H  
ATOM    984 3HD1 LEU A  58       7.093  14.741 -24.105  1.00  0.00           H  
ATOM    985 1HD2 LEU A  58       5.461  14.695 -21.478  1.00  0.00           H  
ATOM    986 2HD2 LEU A  58       4.921  13.978 -23.016  1.00  0.00           H  
ATOM    987 3HD2 LEU A  58       4.997  12.978 -21.545  1.00  0.00           H  
ATOM    988  N   LEU A  59       8.848  10.157 -21.802  1.00  0.00           N  
ATOM    989  CA  LEU A  59       9.597   9.783 -20.609  1.00  0.00           C  
ATOM    990  C   LEU A  59      11.067   9.541 -20.934  1.00  0.00           C  
ATOM    991  O   LEU A  59      11.954   9.942 -20.180  1.00  0.00           O  
ATOM    992  CB  LEU A  59       8.983   8.542 -19.948  1.00  0.00           C  
ATOM    993  CG  LEU A  59       9.621   8.072 -18.635  1.00  0.00           C  
ATOM    994  CD1 LEU A  59       9.510   9.176 -17.592  1.00  0.00           C  
ATOM    995  CD2 LEU A  59       8.930   6.802 -18.161  1.00  0.00           C  
ATOM    996  H   LEU A  59       8.117   9.545 -22.136  1.00  0.00           H  
ATOM    997  HA  LEU A  59       9.554  10.609 -19.900  1.00  0.00           H  
ATOM    998 1HB  LEU A  59       7.933   8.742 -19.741  1.00  0.00           H  
ATOM    999 2HB  LEU A  59       9.041   7.710 -20.649  1.00  0.00           H  
ATOM   1000  HG  LEU A  59      10.680   7.870 -18.797  1.00  0.00           H  
ATOM   1001 1HD1 LEU A  59       9.964   8.842 -16.659  1.00  0.00           H  
ATOM   1002 2HD1 LEU A  59      10.028  10.066 -17.948  1.00  0.00           H  
ATOM   1003 3HD1 LEU A  59       8.460   9.410 -17.421  1.00  0.00           H  
ATOM   1004 1HD2 LEU A  59       9.384   6.467 -17.228  1.00  0.00           H  
ATOM   1005 2HD2 LEU A  59       7.871   7.003 -17.998  1.00  0.00           H  
ATOM   1006 3HD2 LEU A  59       9.039   6.024 -18.917  1.00  0.00           H  
ATOM   1007  N   GLU A  60      11.343   8.958 -22.122  1.00  0.00           N  
ATOM   1008  CA  GLU A  60      12.722   8.719 -22.531  1.00  0.00           C  
ATOM   1009  C   GLU A  60      13.473  10.029 -22.728  1.00  0.00           C  
ATOM   1010  O   GLU A  60      14.630  10.158 -22.330  1.00  0.00           O  
ATOM   1011  CB  GLU A  60      12.764   7.886 -23.814  1.00  0.00           C  
ATOM   1012  CG  GLU A  60      12.443   6.416 -23.586  1.00  0.00           C  
ATOM   1013  CD  GLU A  60      12.333   5.635 -24.866  1.00  0.00           C  
ATOM   1014  OE1 GLU A  60      12.070   4.458 -24.801  1.00  0.00           O  
ATOM   1015  OE2 GLU A  60      12.512   6.217 -25.910  1.00  0.00           O  
ATOM   1016  H   GLU A  60      10.592   8.682 -22.739  1.00  0.00           H  
ATOM   1017  HA  GLU A  60      13.227   8.165 -21.739  1.00  0.00           H  
ATOM   1018 1HB  GLU A  60      12.050   8.288 -24.533  1.00  0.00           H  
ATOM   1019 2HB  GLU A  60      13.755   7.958 -24.262  1.00  0.00           H  
ATOM   1020 1HG  GLU A  60      13.227   5.975 -22.971  1.00  0.00           H  
ATOM   1021 2HG  GLU A  60      11.505   6.341 -23.038  1.00  0.00           H  
ATOM   1022  N   ARG A  61      12.732  11.062 -23.182  1.00  0.00           N  
ATOM   1023  CA  ARG A  61      13.345  12.370 -23.381  1.00  0.00           C  
ATOM   1024  C   ARG A  61      13.579  13.077 -22.052  1.00  0.00           C  
ATOM   1025  O   ARG A  61      14.594  13.747 -21.864  1.00  0.00           O  
ATOM   1026  CB  ARG A  61      12.494  13.242 -24.292  1.00  0.00           C  
ATOM   1027  CG  ARG A  61      12.520  12.805 -25.748  1.00  0.00           C  
ATOM   1028  CD  ARG A  61      11.916  13.828 -26.639  1.00  0.00           C  
ATOM   1029  NE  ARG A  61      10.509  14.042 -26.343  1.00  0.00           N  
ATOM   1030  CZ  ARG A  61       9.510  13.910 -27.237  1.00  0.00           C  
ATOM   1031  NH1 ARG A  61       9.779  13.564 -28.477  1.00  0.00           N  
ATOM   1032  NH2 ARG A  61       8.260  14.127 -26.869  1.00  0.00           N  
ATOM   1033  H   ARG A  61      11.751  10.942 -23.388  1.00  0.00           H  
ATOM   1034  HA  ARG A  61      14.318  12.228 -23.853  1.00  0.00           H  
ATOM   1035 1HB  ARG A  61      11.461  13.227 -23.948  1.00  0.00           H  
ATOM   1036 2HB  ARG A  61      12.842  14.274 -24.237  1.00  0.00           H  
ATOM   1037 1HG  ARG A  61      13.552  12.644 -26.061  1.00  0.00           H  
ATOM   1038 2HG  ARG A  61      11.957  11.877 -25.860  1.00  0.00           H  
ATOM   1039 1HD  ARG A  61      12.439  14.775 -26.512  1.00  0.00           H  
ATOM   1040 2HD  ARG A  61      12.001  13.503 -27.675  1.00  0.00           H  
ATOM   1041  HE  ARG A  61      10.262  14.309 -25.399  1.00  0.00           H  
ATOM   1042 1HH1 ARG A  61      10.735  13.397 -28.759  1.00  0.00           H  
ATOM   1043 2HH1 ARG A  61       9.030  13.465 -29.147  1.00  0.00           H  
ATOM   1044 1HH2 ARG A  61       8.053  14.392 -25.916  1.00  0.00           H  
ATOM   1045 2HH2 ARG A  61       7.512  14.028 -27.539  1.00  0.00           H  
ATOM   1046  N   LEU A  62      12.715  12.804 -21.084  1.00  0.00           N  
ATOM   1047  CA  LEU A  62      12.831  13.452 -19.783  1.00  0.00           C  
ATOM   1048  C   LEU A  62      13.952  12.831 -18.956  1.00  0.00           C  
ATOM   1049  O   LEU A  62      14.620  13.519 -18.184  1.00  0.00           O  
ATOM   1050  CB  LEU A  62      11.512  13.347 -19.007  1.00  0.00           C  
ATOM   1051  CG  LEU A  62      10.308  14.160 -19.500  1.00  0.00           C  
ATOM   1052  CD1 LEU A  62       9.080  13.802 -18.675  1.00  0.00           C  
ATOM   1053  CD2 LEU A  62      10.622  15.645 -19.397  1.00  0.00           C  
ATOM   1054  H   LEU A  62      11.967  12.143 -21.240  1.00  0.00           H  
ATOM   1055  HA  LEU A  62      13.058  14.506 -19.941  1.00  0.00           H  
ATOM   1056 1HB  LEU A  62      11.195  12.305 -19.001  1.00  0.00           H  
ATOM   1057 2HB  LEU A  62      11.689  13.657 -17.977  1.00  0.00           H  
ATOM   1058  HG  LEU A  62      10.097  13.905 -20.539  1.00  0.00           H  
ATOM   1059 1HD1 LEU A  62       8.225  14.380 -19.026  1.00  0.00           H  
ATOM   1060 2HD1 LEU A  62       8.867  12.738 -18.782  1.00  0.00           H  
ATOM   1061 3HD1 LEU A  62       9.267  14.031 -17.627  1.00  0.00           H  
ATOM   1062 1HD2 LEU A  62       9.767  16.223 -19.748  1.00  0.00           H  
ATOM   1063 2HD2 LEU A  62      10.832  15.901 -18.358  1.00  0.00           H  
ATOM   1064 3HD2 LEU A  62      11.493  15.876 -20.011  1.00  0.00           H  
ATOM   1065  N   LEU A  63      14.218  11.548 -19.217  1.00  0.00           N  
ATOM   1066  CA  LEU A  63      15.235  10.845 -18.445  1.00  0.00           C  
ATOM   1067  C   LEU A  63      16.605  10.954 -19.108  1.00  0.00           C  
ATOM   1068  O   LEU A  63      17.625  10.624 -18.504  1.00  0.00           O  
ATOM   1069  CB  LEU A  63      14.844   9.373 -18.264  1.00  0.00           C  
ATOM   1070  CG  LEU A  63      13.584   9.075 -17.441  1.00  0.00           C  
ATOM   1071  CD1 LEU A  63      13.272   7.586 -17.510  1.00  0.00           C  
ATOM   1072  CD2 LEU A  63      13.799   9.521 -16.002  1.00  0.00           C  
ATOM   1073  H   LEU A  63      13.723  11.053 -19.945  1.00  0.00           H  
ATOM   1074  HA  LEU A  63      15.307  11.311 -17.463  1.00  0.00           H  
ATOM   1075 1HB  LEU A  63      14.690   8.931 -19.247  1.00  0.00           H  
ATOM   1076 2HB  LEU A  63      15.669   8.851 -17.779  1.00  0.00           H  
ATOM   1077  HG  LEU A  63      12.736   9.614 -17.865  1.00  0.00           H  
ATOM   1078 1HD1 LEU A  63      12.377   7.374 -16.925  1.00  0.00           H  
ATOM   1079 2HD1 LEU A  63      13.103   7.297 -18.548  1.00  0.00           H  
ATOM   1080 3HD1 LEU A  63      14.111   7.020 -17.107  1.00  0.00           H  
ATOM   1081 1HD2 LEU A  63      12.903   9.310 -15.418  1.00  0.00           H  
ATOM   1082 2HD2 LEU A  63      14.645   8.981 -15.576  1.00  0.00           H  
ATOM   1083 3HD2 LEU A  63      14.003  10.592 -15.979  1.00  0.00           H  
ATOM   1084  N   SER A  64      16.647  11.354 -20.339  1.00  0.00           N  
ATOM   1085  CA  SER A  64      17.932  11.462 -21.018  1.00  0.00           C  
ATOM   1086  C   SER A  64      18.587  12.811 -20.747  1.00  0.00           C  
ATOM   1087  O   SER A  64      18.748  13.212 -19.594  1.00  0.00           O  
ATOM   1088  CB  SER A  64      17.749  11.244 -22.508  1.00  0.00           C  
ATOM   1089  OG  SER A  64      16.887  12.199 -23.063  1.00  0.00           O  
ATOM   1090  H   SER A  64      15.804  11.594 -20.841  1.00  0.00           H  
ATOM   1091  HA  SER A  64      18.596  10.690 -20.627  1.00  0.00           H  
ATOM   1092 1HB  SER A  64      18.717  11.297 -23.005  1.00  0.00           H  
ATOM   1093 2HB  SER A  64      17.346  10.247 -22.683  1.00  0.00           H  
ATOM   1094  HG  SER A  64      16.621  12.769 -22.337  1.00  0.00           H  
ATOM   1095  N   THR A  65       0.785 -14.602  30.173  1.00  0.00           N  
ATOM   1096  CA  THR A  65       1.560 -14.221  28.998  1.00  0.00           C  
ATOM   1097  C   THR A  65       0.651 -13.931  27.810  1.00  0.00           C  
ATOM   1098  O   THR A  65       0.005 -14.833  27.276  1.00  0.00           O  
ATOM   1099  CB  THR A  65       2.471 -15.401  28.613  1.00  0.00           C  
ATOM   1100  OG1 THR A  65       3.127 -15.797  29.824  1.00  0.00           O  
ATOM   1101  CG2 THR A  65       3.516 -15.014  27.578  1.00  0.00           C  
ATOM   1102  H   THR A  65       1.140 -15.324  30.784  1.00  0.00           H  
ATOM   1103  HA  THR A  65       2.171 -13.354  29.252  1.00  0.00           H  
ATOM   1104  HB  THR A  65       1.866 -16.208  28.200  1.00  0.00           H  
ATOM   1105  HG1 THR A  65       2.833 -15.235  30.545  1.00  0.00           H  
ATOM   1106 1HG2 THR A  65       4.132 -15.881  27.341  1.00  0.00           H  
ATOM   1107 2HG2 THR A  65       3.020 -14.663  26.674  1.00  0.00           H  
ATOM   1108 3HG2 THR A  65       4.146 -14.220  27.977  1.00  0.00           H  
ATOM   1109  N   ASN A  66       0.528 -12.686  27.532  1.00  0.00           N  
ATOM   1110  CA  ASN A  66      -0.348 -12.267  26.444  1.00  0.00           C  
ATOM   1111  C   ASN A  66       0.422 -12.135  25.137  1.00  0.00           C  
ATOM   1112  O   ASN A  66       1.346 -11.329  25.028  1.00  0.00           O  
ATOM   1113  CB  ASN A  66      -1.015 -10.953  26.807  1.00  0.00           C  
ATOM   1114  CG  ASN A  66      -2.098 -10.524  25.856  1.00  0.00           C  
ATOM   1115  OD1 ASN A  66      -2.632 -11.340  25.095  1.00  0.00           O  
ATOM   1116  ND2 ASN A  66      -2.433  -9.259  25.884  1.00  0.00           N  
ATOM   1117  H   ASN A  66       1.031 -11.985  28.057  1.00  0.00           H  
ATOM   1118  HA  ASN A  66      -1.115 -13.030  26.304  1.00  0.00           H  
ATOM   1119 1HB  ASN A  66      -1.454 -11.030  27.802  1.00  0.00           H  
ATOM   1120 2HB  ASN A  66      -0.266 -10.162  26.841  1.00  0.00           H  
ATOM   1121 1HD2 ASN A  66      -3.148  -8.917  25.273  1.00  0.00           H  
ATOM   1122 2HD2 ASN A  66      -1.975  -8.635  26.516  1.00  0.00           H  
ATOM   1123  N   LEU A  67       0.017 -12.973  24.151  1.00  0.00           N  
ATOM   1124  CA  LEU A  67       0.676 -12.952  22.850  1.00  0.00           C  
ATOM   1125  C   LEU A  67       0.216 -11.758  22.019  1.00  0.00           C  
ATOM   1126  O   LEU A  67      -0.959 -11.390  22.041  1.00  0.00           O  
ATOM   1127  CB  LEU A  67       0.415 -14.256  22.086  1.00  0.00           C  
ATOM   1128  CG  LEU A  67       1.016 -15.549  22.650  1.00  0.00           C  
ATOM   1129  CD1 LEU A  67       0.568 -16.731  21.801  1.00  0.00           C  
ATOM   1130  CD2 LEU A  67       2.533 -15.436  22.673  1.00  0.00           C  
ATOM   1131  H   LEU A  67      -0.744 -13.619  24.307  1.00  0.00           H  
ATOM   1132  HA  LEU A  67       1.749 -12.853  23.008  1.00  0.00           H  
ATOM   1133 1HB  LEU A  67      -0.661 -14.414  22.026  1.00  0.00           H  
ATOM   1134 2HB  LEU A  67       0.803 -14.149  21.073  1.00  0.00           H  
ATOM   1135  HG  LEU A  67       0.649 -15.709  23.664  1.00  0.00           H  
ATOM   1136 1HD1 LEU A  67       0.995 -17.650  22.202  1.00  0.00           H  
ATOM   1137 2HD1 LEU A  67      -0.520 -16.800  21.818  1.00  0.00           H  
ATOM   1138 3HD1 LEU A  67       0.907 -16.591  20.775  1.00  0.00           H  
ATOM   1139 1HD2 LEU A  67       2.960 -16.355  23.075  1.00  0.00           H  
ATOM   1140 2HD2 LEU A  67       2.902 -15.277  21.659  1.00  0.00           H  
ATOM   1141 3HD2 LEU A  67       2.826 -14.595  23.301  1.00  0.00           H  
ATOM   1142  N   CYS A  68       1.191 -11.264  21.188  1.00  0.00           N  
ATOM   1143  CA  CYS A  68       0.880 -10.137  20.318  1.00  0.00           C  
ATOM   1144  C   CYS A  68      -0.135 -10.528  19.251  1.00  0.00           C  
ATOM   1145  O   CYS A  68      -0.063 -11.618  18.683  1.00  0.00           O  
ATOM   1146  CB  CYS A  68       2.144  -9.619  19.632  1.00  0.00           C  
ATOM   1147  SG  CYS A  68       3.328  -8.848  20.761  1.00  0.00           S  
ATOM   1148  H   CYS A  68       2.119 -11.662  21.164  1.00  0.00           H  
ATOM   1149  HA  CYS A  68       0.463  -9.335  20.927  1.00  0.00           H  
ATOM   1150 1HB  CYS A  68       2.646 -10.443  19.125  1.00  0.00           H  
ATOM   1151 2HB  CYS A  68       1.872  -8.885  18.874  1.00  0.00           H  
ATOM   1152  N   PRO A  69      -1.073  -9.609  18.992  1.00  0.00           N  
ATOM   1153  CA  PRO A  69      -2.168  -9.927  18.085  1.00  0.00           C  
ATOM   1154  C   PRO A  69      -1.752  -9.737  16.632  1.00  0.00           C  
ATOM   1155  O   PRO A  69      -2.461  -9.101  15.851  1.00  0.00           O  
ATOM   1156  CB  PRO A  69      -3.288  -8.964  18.493  1.00  0.00           C  
ATOM   1157  CG  PRO A  69      -2.549  -7.761  18.970  1.00  0.00           C  
ATOM   1158  CD  PRO A  69      -1.320  -8.316  19.638  1.00  0.00           C  
ATOM   1159  HA  PRO A  69      -2.481 -10.969  18.247  1.00  0.00           H  
ATOM   1160 1HB  PRO A  69      -3.941  -8.760  17.632  1.00  0.00           H  
ATOM   1161 2HB  PRO A  69      -3.916  -9.425  19.270  1.00  0.00           H  
ATOM   1162 1HG  PRO A  69      -2.309  -7.102  18.123  1.00  0.00           H  
ATOM   1163 2HG  PRO A  69      -3.178  -7.177  19.658  1.00  0.00           H  
ATOM   1164 1HD  PRO A  69      -0.473  -7.634  19.473  1.00  0.00           H  
ATOM   1165 2HD  PRO A  69      -1.512  -8.443  20.714  1.00  0.00           H  
ATOM   1166  N   PHE A  70      -0.693 -10.427  16.198  1.00  0.00           N  
ATOM   1167  CA  PHE A  70      -0.275 -10.307  14.807  1.00  0.00           C  
ATOM   1168  C   PHE A  70      -1.239 -11.033  13.878  1.00  0.00           C  
ATOM   1169  O   PHE A  70      -1.455 -10.614  12.740  1.00  0.00           O  
ATOM   1170  CB  PHE A  70       1.143 -10.845  14.606  1.00  0.00           C  
ATOM   1171  CG  PHE A  70       2.202  -9.966  15.207  1.00  0.00           C  
ATOM   1172  CD1 PHE A  70       2.989 -10.422  16.254  1.00  0.00           C  
ATOM   1173  CD2 PHE A  70       2.414  -8.683  14.728  1.00  0.00           C  
ATOM   1174  CE1 PHE A  70       3.964  -9.614  16.809  1.00  0.00           C  
ATOM   1175  CE2 PHE A  70       3.387  -7.873  15.280  1.00  0.00           C  
ATOM   1176  CZ  PHE A  70       4.163  -8.339  16.321  1.00  0.00           C  
ATOM   1177  H   PHE A  70      -0.174 -11.033  16.817  1.00  0.00           H  
ATOM   1178  HA  PHE A  70      -0.282  -9.251  14.533  1.00  0.00           H  
ATOM   1179 1HB  PHE A  70       1.223 -11.835  15.052  1.00  0.00           H  
ATOM   1180 2HB  PHE A  70       1.345 -10.949  13.541  1.00  0.00           H  
ATOM   1181  HD1 PHE A  70       2.832 -11.430  16.638  1.00  0.00           H  
ATOM   1182  HD2 PHE A  70       1.800  -8.314  13.905  1.00  0.00           H  
ATOM   1183  HE1 PHE A  70       4.575  -9.985  17.632  1.00  0.00           H  
ATOM   1184  HE2 PHE A  70       3.542  -6.865  14.894  1.00  0.00           H  
ATOM   1185  HZ  PHE A  70       4.930  -7.701  16.758  1.00  0.00           H  
ATOM   1186  N   GLY A  71      -1.896 -12.082  14.431  1.00  0.00           N  
ATOM   1187  CA  GLY A  71      -2.853 -12.842  13.637  1.00  0.00           C  
ATOM   1188  C   GLY A  71      -4.031 -11.973  13.215  1.00  0.00           C  
ATOM   1189  O   GLY A  71      -4.566 -12.126  12.117  1.00  0.00           O  
ATOM   1190  H   GLY A  71      -1.732 -12.348  15.391  1.00  0.00           H  
ATOM   1191 1HA  GLY A  71      -2.356 -13.242  12.753  1.00  0.00           H  
ATOM   1192 2HA  GLY A  71      -3.212 -13.692  14.216  1.00  0.00           H  
ATOM   1193  N   GLU A  72      -4.397 -10.994  14.035  1.00  0.00           N  
ATOM   1194  CA  GLU A  72      -5.512 -10.111  13.714  1.00  0.00           C  
ATOM   1195  C   GLU A  72      -5.174  -9.202  12.540  1.00  0.00           C  
ATOM   1196  O   GLU A  72      -6.046  -8.843  11.749  1.00  0.00           O  
ATOM   1197  CB  GLU A  72      -5.903  -9.266  14.928  1.00  0.00           C  
ATOM   1198  CG  GLU A  72      -6.504 -10.068  16.074  1.00  0.00           C  
ATOM   1199  CD  GLU A  72      -6.866  -9.216  17.258  1.00  0.00           C  
ATOM   1200  OE1 GLU A  72      -6.885  -9.729  18.351  1.00  0.00           O  
ATOM   1201  OE2 GLU A  72      -7.124  -8.050  17.069  1.00  0.00           O  
ATOM   1202  H   GLU A  72      -3.894 -10.856  14.900  1.00  0.00           H  
ATOM   1203  HA  GLU A  72      -6.368 -10.724  13.429  1.00  0.00           H  
ATOM   1204 1HB  GLU A  72      -5.024  -8.743  15.306  1.00  0.00           H  
ATOM   1205 2HB  GLU A  72      -6.629  -8.511  14.627  1.00  0.00           H  
ATOM   1206 1HG  GLU A  72      -7.401 -10.575  15.718  1.00  0.00           H  
ATOM   1207 2HG  GLU A  72      -5.789 -10.829  16.385  1.00  0.00           H  
ATOM   1208  N   VAL A  73      -3.887  -8.827  12.403  1.00  0.00           N  
ATOM   1209  CA  VAL A  73      -3.487  -7.945  11.313  1.00  0.00           C  
ATOM   1210  C   VAL A  73      -3.284  -8.724  10.020  1.00  0.00           C  
ATOM   1211  O   VAL A  73      -3.810  -8.353   8.971  1.00  0.00           O  
ATOM   1212  CB  VAL A  73      -2.202  -7.177  11.674  1.00  0.00           C  
ATOM   1213  CG1 VAL A  73      -1.760  -6.286  10.522  1.00  0.00           C  
ATOM   1214  CG2 VAL A  73      -2.432  -6.357  12.933  1.00  0.00           C  
ATOM   1215  H   VAL A  73      -3.187  -9.153  13.054  1.00  0.00           H  
ATOM   1216  HA  VAL A  73      -4.285  -7.222  11.142  1.00  0.00           H  
ATOM   1217  HB  VAL A  73      -1.398  -7.893  11.845  1.00  0.00           H  
ATOM   1218 1HG1 VAL A  73      -0.850  -5.754  10.802  1.00  0.00           H  
ATOM   1219 2HG1 VAL A  73      -1.566  -6.899   9.642  1.00  0.00           H  
ATOM   1220 3HG1 VAL A  73      -2.546  -5.565  10.297  1.00  0.00           H  
ATOM   1221 1HG2 VAL A  73      -1.521  -5.816  13.186  1.00  0.00           H  
ATOM   1222 2HG2 VAL A  73      -3.241  -5.647  12.762  1.00  0.00           H  
ATOM   1223 3HG2 VAL A  73      -2.700  -7.020  13.756  1.00  0.00           H  
ATOM   1224  N   PHE A  74      -2.591  -9.891  10.138  1.00  0.00           N  
ATOM   1225  CA  PHE A  74      -2.231 -10.648   8.945  1.00  0.00           C  
ATOM   1226  C   PHE A  74      -3.433 -11.400   8.386  1.00  0.00           C  
ATOM   1227  O   PHE A  74      -3.521 -11.642   7.183  1.00  0.00           O  
ATOM   1228  CB  PHE A  74      -1.086 -11.620   9.235  1.00  0.00           C  
ATOM   1229  CG  PHE A  74       0.241 -10.928   9.367  1.00  0.00           C  
ATOM   1230  CD1 PHE A  74       0.798 -10.698  10.616  1.00  0.00           C  
ATOM   1231  CD2 PHE A  74       0.935 -10.507   8.243  1.00  0.00           C  
ATOM   1232  CE1 PHE A  74       2.019 -10.062  10.739  1.00  0.00           C  
ATOM   1233  CE2 PHE A  74       2.156  -9.871   8.363  1.00  0.00           C  
ATOM   1234  CZ  PHE A  74       2.698  -9.649   9.612  1.00  0.00           C  
ATOM   1235  H   PHE A  74      -2.320 -10.244  11.045  1.00  0.00           H  
ATOM   1236  HA  PHE A  74      -1.901  -9.947   8.177  1.00  0.00           H  
ATOM   1237 1HB  PHE A  74      -1.293 -12.161  10.158  1.00  0.00           H  
ATOM   1238 2HB  PHE A  74      -1.021 -12.354   8.433  1.00  0.00           H  
ATOM   1239  HD1 PHE A  74       0.262 -11.026  11.507  1.00  0.00           H  
ATOM   1240  HD2 PHE A  74       0.506 -10.682   7.255  1.00  0.00           H  
ATOM   1241  HE1 PHE A  74       2.445  -9.887  11.727  1.00  0.00           H  
ATOM   1242  HE2 PHE A  74       2.691  -9.544   7.472  1.00  0.00           H  
ATOM   1243  HZ  PHE A  74       3.660  -9.147   9.707  1.00  0.00           H  
ATOM   1244  N   ASN A  75      -4.412 -11.783   9.224  1.00  0.00           N  
ATOM   1245  CA  ASN A  75      -5.525 -12.615   8.784  1.00  0.00           C  
ATOM   1246  C   ASN A  75      -6.801 -11.796   8.637  1.00  0.00           C  
ATOM   1247  O   ASN A  75      -7.891 -12.348   8.488  1.00  0.00           O  
ATOM   1248  CB  ASN A  75      -5.739 -13.776   9.737  1.00  0.00           C  
ATOM   1249  CG  ASN A  75      -4.604 -14.762   9.708  1.00  0.00           C  
ATOM   1250  OD1 ASN A  75      -4.047 -15.054   8.643  1.00  0.00           O  
ATOM   1251  ND2 ASN A  75      -4.250 -15.280  10.856  1.00  0.00           N  
ATOM   1252  H   ASN A  75      -4.373 -11.484  10.188  1.00  0.00           H  
ATOM   1253  HA  ASN A  75      -5.288 -13.016   7.797  1.00  0.00           H  
ATOM   1254 1HB  ASN A  75      -5.851 -13.397  10.754  1.00  0.00           H  
ATOM   1255 2HB  ASN A  75      -6.662 -14.294   9.478  1.00  0.00           H  
ATOM   1256 1HD2 ASN A  75      -3.501 -15.942  10.896  1.00  0.00           H  
ATOM   1257 2HD2 ASN A  75      -4.728 -15.015  11.693  1.00  0.00           H  
ATOM   1258  N   ALA A  76      -6.668 -10.429   8.474  1.00  0.00           N  
ATOM   1259  CA  ALA A  76      -7.858  -9.611   8.273  1.00  0.00           C  
ATOM   1260  C   ALA A  76      -8.545  -9.952   6.957  1.00  0.00           C  
ATOM   1261  O   ALA A  76      -7.886 -10.236   5.957  1.00  0.00           O  
ATOM   1262  CB  ALA A  76      -7.489  -8.135   8.305  1.00  0.00           C  
ATOM   1263  H   ALA A  76      -5.762  -9.983   8.491  1.00  0.00           H  
ATOM   1264  HA  ALA A  76      -8.554  -9.821   9.085  1.00  0.00           H  
ATOM   1265 1HB  ALA A  76      -8.385  -7.533   8.154  1.00  0.00           H  
ATOM   1266 2HB  ALA A  76      -7.047  -7.891   9.271  1.00  0.00           H  
ATOM   1267 3HB  ALA A  76      -6.772  -7.922   7.514  1.00  0.00           H  
ATOM   1268  N   THR A  77      -9.895 -10.050   7.034  1.00  0.00           N  
ATOM   1269  CA  THR A  77     -10.666 -10.425   5.854  1.00  0.00           C  
ATOM   1270  C   THR A  77     -10.435  -9.444   4.712  1.00  0.00           C  
ATOM   1271  O   THR A  77     -10.415  -9.831   3.543  1.00  0.00           O  
ATOM   1272  CB  THR A  77     -12.168 -10.521   6.179  1.00  0.00           C  
ATOM   1273  OG1 THR A  77     -12.661  -9.310   6.766  1.00  0.00           O  
ATOM   1274  CG2 THR A  77     -12.405 -11.678   7.138  1.00  0.00           C  
ATOM   1275  H   THR A  77     -10.380  -9.867   7.901  1.00  0.00           H  
ATOM   1276  HA  THR A  77     -10.326 -11.404   5.515  1.00  0.00           H  
ATOM   1277  HB  THR A  77     -12.729 -10.685   5.259  1.00  0.00           H  
ATOM   1278  HG1 THR A  77     -11.944  -8.675   6.839  1.00  0.00           H  
ATOM   1279 1HG2 THR A  77     -13.468 -11.747   7.369  1.00  0.00           H  
ATOM   1280 2HG2 THR A  77     -12.072 -12.607   6.676  1.00  0.00           H  
ATOM   1281 3HG2 THR A  77     -11.845 -11.509   8.057  1.00  0.00           H  
ATOM   1282  N   ARG A  78     -10.340  -8.170   5.119  1.00  0.00           N  
ATOM   1283  CA  ARG A  78     -10.114  -7.116   4.137  1.00  0.00           C  
ATOM   1284  C   ARG A  78      -9.049  -6.138   4.614  1.00  0.00           C  
ATOM   1285  O   ARG A  78      -9.076  -5.684   5.758  1.00  0.00           O  
ATOM   1286  CB  ARG A  78     -11.427  -6.390   3.884  1.00  0.00           C  
ATOM   1287  CG  ARG A  78     -11.377  -5.331   2.794  1.00  0.00           C  
ATOM   1288  CD  ARG A  78     -12.706  -4.703   2.578  1.00  0.00           C  
ATOM   1289  NE  ARG A  78     -12.646  -3.634   1.594  1.00  0.00           N  
ATOM   1290  CZ  ARG A  78     -13.549  -2.639   1.489  1.00  0.00           C  
ATOM   1291  NH1 ARG A  78     -14.573  -2.591   2.312  1.00  0.00           N  
ATOM   1292  NH2 ARG A  78     -13.406  -1.712   0.558  1.00  0.00           N  
ATOM   1293  H   ARG A  78     -10.422  -7.924   6.095  1.00  0.00           H  
ATOM   1294  HA  ARG A  78      -9.769  -7.575   3.210  1.00  0.00           H  
ATOM   1295 1HB  ARG A  78     -12.194  -7.112   3.605  1.00  0.00           H  
ATOM   1296 2HB  ARG A  78     -11.755  -5.902   4.802  1.00  0.00           H  
ATOM   1297 1HG  ARG A  78     -10.671  -4.550   3.077  1.00  0.00           H  
ATOM   1298 2HG  ARG A  78     -11.057  -5.788   1.857  1.00  0.00           H  
ATOM   1299 1HD  ARG A  78     -13.410  -5.455   2.223  1.00  0.00           H  
ATOM   1300 2HD  ARG A  78     -13.067  -4.283   3.516  1.00  0.00           H  
ATOM   1301  HE  ARG A  78     -11.872  -3.637   0.943  1.00  0.00           H  
ATOM   1302 1HH1 ARG A  78     -14.683  -3.300   3.023  1.00  0.00           H  
ATOM   1303 2HH1 ARG A  78     -15.249  -1.846   2.233  1.00  0.00           H  
ATOM   1304 1HH2 ARG A  78     -12.619  -1.749  -0.076  1.00  0.00           H  
ATOM   1305 2HH2 ARG A  78     -14.082  -0.967   0.480  1.00  0.00           H  
ATOM   1306  N   PHE A  79      -8.086  -5.859   3.709  1.00  0.00           N  
ATOM   1307  CA  PHE A  79      -7.118  -4.810   4.001  1.00  0.00           C  
ATOM   1308  C   PHE A  79      -7.558  -3.475   3.415  1.00  0.00           C  
ATOM   1309  O   PHE A  79      -8.384  -3.429   2.503  1.00  0.00           O  
ATOM   1310  CB  PHE A  79      -5.747  -5.170   3.425  1.00  0.00           C  
ATOM   1311  CG  PHE A  79      -4.873  -6.021   4.301  1.00  0.00           C  
ATOM   1312  CD1 PHE A  79      -3.493  -5.985   4.173  1.00  0.00           C  
ATOM   1313  CD2 PHE A  79      -5.430  -6.859   5.256  1.00  0.00           C  
ATOM   1314  CE1 PHE A  79      -2.688  -6.768   4.979  1.00  0.00           C  
ATOM   1315  CE2 PHE A  79      -4.628  -7.642   6.063  1.00  0.00           C  
ATOM   1316  CZ  PHE A  79      -3.256  -7.597   5.924  1.00  0.00           C  
ATOM   1317  H   PHE A  79      -8.020  -6.360   2.834  1.00  0.00           H  
ATOM   1318  HA  PHE A  79      -7.027  -4.715   5.084  1.00  0.00           H  
ATOM   1319 1HB  PHE A  79      -5.877  -5.705   2.485  1.00  0.00           H  
ATOM   1320 2HB  PHE A  79      -5.193  -4.258   3.208  1.00  0.00           H  
ATOM   1321  HD1 PHE A  79      -3.044  -5.329   3.427  1.00  0.00           H  
ATOM   1322  HD2 PHE A  79      -6.514  -6.895   5.366  1.00  0.00           H  
ATOM   1323  HE1 PHE A  79      -1.605  -6.730   4.868  1.00  0.00           H  
ATOM   1324  HE2 PHE A  79      -5.078  -8.296   6.809  1.00  0.00           H  
ATOM   1325  HZ  PHE A  79      -2.623  -8.216   6.558  1.00  0.00           H  
ATOM   1326  N   ALA A  80      -6.970  -2.399   3.930  1.00  0.00           N  
ATOM   1327  CA  ALA A  80      -7.304  -1.060   3.460  1.00  0.00           C  
ATOM   1328  C   ALA A  80      -6.593  -0.744   2.150  1.00  0.00           C  
ATOM   1329  O   ALA A  80      -5.600  -1.382   1.802  1.00  0.00           O  
ATOM   1330  CB  ALA A  80      -6.922  -0.030   4.513  1.00  0.00           C  
ATOM   1331  H   ALA A  80      -6.280  -2.506   4.659  1.00  0.00           H  
ATOM   1332  HA  ALA A  80      -8.381  -1.018   3.294  1.00  0.00           H  
ATOM   1333 1HB  ALA A  80      -7.175   0.968   4.154  1.00  0.00           H  
ATOM   1334 2HB  ALA A  80      -7.467  -0.233   5.435  1.00  0.00           H  
ATOM   1335 3HB  ALA A  80      -5.852  -0.086   4.705  1.00  0.00           H  
ATOM   1336  N   SER A  81      -7.179   0.231   1.432  1.00  0.00           N  
ATOM   1337  CA  SER A  81      -6.467   0.790   0.290  1.00  0.00           C  
ATOM   1338  C   SER A  81      -5.197   1.507   0.730  1.00  0.00           C  
ATOM   1339  O   SER A  81      -5.123   2.035   1.840  1.00  0.00           O  
ATOM   1340  CB  SER A  81      -7.368   1.757  -0.453  1.00  0.00           C  
ATOM   1341  OG  SER A  81      -8.515   1.109  -0.929  1.00  0.00           O  
ATOM   1342  H   SER A  81      -8.096   0.586   1.661  1.00  0.00           H  
ATOM   1343  HA  SER A  81      -6.193  -0.026  -0.380  1.00  0.00           H  
ATOM   1344 1HB  SER A  81      -7.656   2.570   0.213  1.00  0.00           H  
ATOM   1345 2HB  SER A  81      -6.822   2.195  -1.287  1.00  0.00           H  
ATOM   1346  HG  SER A  81      -8.434   0.192  -0.655  1.00  0.00           H  
ATOM   1347  N   VAL A  82      -4.187   1.548  -0.101  1.00  0.00           N  
ATOM   1348  CA  VAL A  82      -2.901   2.109   0.294  1.00  0.00           C  
ATOM   1349  C   VAL A  82      -3.025   3.591   0.626  1.00  0.00           C  
ATOM   1350  O   VAL A  82      -2.283   4.115   1.456  1.00  0.00           O  
ATOM   1351  CB  VAL A  82      -1.815   1.835  -0.763  1.00  0.00           C  
ATOM   1352  CG1 VAL A  82      -2.064   2.615  -2.046  1.00  0.00           C  
ATOM   1353  CG2 VAL A  82      -0.453   2.176  -0.180  1.00  0.00           C  
ATOM   1354  H   VAL A  82      -4.298   1.184  -1.036  1.00  0.00           H  
ATOM   1355  HA  VAL A  82      -2.591   1.639   1.228  1.00  0.00           H  
ATOM   1356  HB  VAL A  82      -1.847   0.781  -1.038  1.00  0.00           H  
ATOM   1357 1HG1 VAL A  82      -1.275   2.393  -2.766  1.00  0.00           H  
ATOM   1358 2HG1 VAL A  82      -3.028   2.328  -2.465  1.00  0.00           H  
ATOM   1359 3HG1 VAL A  82      -2.065   3.683  -1.828  1.00  0.00           H  
ATOM   1360 1HG2 VAL A  82       0.320   1.983  -0.924  1.00  0.00           H  
ATOM   1361 2HG2 VAL A  82      -0.431   3.229   0.102  1.00  0.00           H  
ATOM   1362 3HG2 VAL A  82      -0.270   1.561   0.701  1.00  0.00           H  
ATOM   1363  N   TYR A  83      -3.950   4.403   0.084  1.00  0.00           N  
ATOM   1364  CA  TYR A  83      -4.088   5.819   0.399  1.00  0.00           C  
ATOM   1365  C   TYR A  83      -4.722   6.020   1.770  1.00  0.00           C  
ATOM   1366  O   TYR A  83      -4.613   7.092   2.365  1.00  0.00           O  
ATOM   1367  CB  TYR A  83      -4.876   6.587  -0.665  1.00  0.00           C  
ATOM   1368  CG  TYR A  83      -6.376   6.575  -0.476  1.00  0.00           C  
ATOM   1369  CD1 TYR A  83      -7.004   7.634   0.164  1.00  0.00           C  
ATOM   1370  CD2 TYR A  83      -7.125   5.505  -0.942  1.00  0.00           C  
ATOM   1371  CE1 TYR A  83      -8.374   7.623   0.337  1.00  0.00           C  
ATOM   1372  CE2 TYR A  83      -8.496   5.494  -0.769  1.00  0.00           C  
ATOM   1373  CZ  TYR A  83      -9.119   6.553  -0.130  1.00  0.00           C  
ATOM   1374  OH  TYR A  83     -10.485   6.542   0.042  1.00  0.00           O  
ATOM   1375  H   TYR A  83      -4.581   3.984  -0.584  1.00  0.00           H  
ATOM   1376  HA  TYR A  83      -3.092   6.260   0.453  1.00  0.00           H  
ATOM   1377 1HB  TYR A  83      -4.553   7.629  -0.676  1.00  0.00           H  
ATOM   1378 2HB  TYR A  83      -4.664   6.168  -1.648  1.00  0.00           H  
ATOM   1379  HD1 TYR A  83      -6.416   8.476   0.531  1.00  0.00           H  
ATOM   1380  HD2 TYR A  83      -6.632   4.672  -1.444  1.00  0.00           H  
ATOM   1381  HE1 TYR A  83      -8.866   8.455   0.840  1.00  0.00           H  
ATOM   1382  HE2 TYR A  83      -9.085   4.652  -1.135  1.00  0.00           H  
ATOM   1383  HH  TYR A  83     -10.847   5.737  -0.335  1.00  0.00           H  
ATOM   1384  N   ALA A  84      -5.399   4.954   2.267  1.00  0.00           N  
ATOM   1385  CA  ALA A  84      -6.028   4.970   3.582  1.00  0.00           C  
ATOM   1386  C   ALA A  84      -5.619   3.753   4.403  1.00  0.00           C  
ATOM   1387  O   ALA A  84      -6.466   3.058   4.964  1.00  0.00           O  
ATOM   1388  CB  ALA A  84      -7.541   5.026   3.437  1.00  0.00           C  
ATOM   1389  H   ALA A  84      -5.466   4.121   1.700  1.00  0.00           H  
ATOM   1390  HA  ALA A  84      -5.688   5.862   4.109  1.00  0.00           H  
ATOM   1391 1HB  ALA A  84      -8.001   5.038   4.425  1.00  0.00           H  
ATOM   1392 2HB  ALA A  84      -7.821   5.930   2.896  1.00  0.00           H  
ATOM   1393 3HB  ALA A  84      -7.886   4.152   2.887  1.00  0.00           H  
ATOM   1394  N   TRP A  85      -4.117   3.487   4.498  1.00  0.00           N  
ATOM   1395  CA  TRP A  85      -3.610   2.303   5.181  1.00  0.00           C  
ATOM   1396  C   TRP A  85      -4.077   2.260   6.630  1.00  0.00           C  
ATOM   1397  O   TRP A  85      -4.317   3.299   7.246  1.00  0.00           O  
ATOM   1398  CB  TRP A  85      -2.088   2.218   5.049  1.00  0.00           C  
ATOM   1399  CG  TRP A  85      -1.394   3.505   5.375  1.00  0.00           C  
ATOM   1400  CD1 TRP A  85      -1.175   4.550   4.528  1.00  0.00           C  
ATOM   1401  CD2 TRP A  85      -0.820   3.892   6.647  1.00  0.00           C  
ATOM   1402  NE1 TRP A  85      -0.509   5.557   5.182  1.00  0.00           N  
ATOM   1403  CE2 TRP A  85      -0.283   5.171   6.479  1.00  0.00           C  
ATOM   1404  CE3 TRP A  85      -0.721   3.265   7.895  1.00  0.00           C  
ATOM   1405  CZ2 TRP A  85       0.348   5.843   7.514  1.00  0.00           C  
ATOM   1406  CZ3 TRP A  85      -0.088   3.939   8.933  1.00  0.00           C  
ATOM   1407  CH2 TRP A  85       0.432   5.195   8.747  1.00  0.00           C  
ATOM   1408  H   TRP A  85      -3.462   4.135   4.085  1.00  0.00           H  
ATOM   1409  HA  TRP A  85      -4.049   1.421   4.716  1.00  0.00           H  
ATOM   1410 1HB  TRP A  85      -1.708   1.442   5.714  1.00  0.00           H  
ATOM   1411 2HB  TRP A  85      -1.827   1.933   4.030  1.00  0.00           H  
ATOM   1412  HD1 TRP A  85      -1.483   4.581   3.485  1.00  0.00           H  
ATOM   1413  HE1 TRP A  85      -0.230   6.438   4.776  1.00  0.00           H  
ATOM   1414  HE3 TRP A  85      -1.135   2.269   8.049  1.00  0.00           H  
ATOM   1415  HZ2 TRP A  85       0.767   6.842   7.386  1.00  0.00           H  
ATOM   1416  HZ3 TRP A  85      -0.014   3.443   9.901  1.00  0.00           H  
ATOM   1417  HH2 TRP A  85       0.922   5.695   9.583  1.00  0.00           H  
ATOM   1418  N   ASN A  86      -4.329   1.064   7.124  1.00  0.00           N  
ATOM   1419  CA  ASN A  86      -4.780   0.833   8.491  1.00  0.00           C  
ATOM   1420  C   ASN A  86      -3.600   0.647   9.437  1.00  0.00           C  
ATOM   1421  O   ASN A  86      -2.651  -0.073   9.126  1.00  0.00           O  
ATOM   1422  CB  ASN A  86      -5.677  -0.391   8.535  1.00  0.00           C  
ATOM   1423  CG  ASN A  86      -6.222  -0.706   9.901  1.00  0.00           C  
ATOM   1424  OD1 ASN A  86      -5.656  -1.524  10.635  1.00  0.00           O  
ATOM   1425  ND2 ASN A  86      -7.310  -0.072  10.256  1.00  0.00           N  
ATOM   1426  H   ASN A  86      -4.198   0.274   6.509  1.00  0.00           H  
ATOM   1427  HA  ASN A  86      -5.350   1.703   8.819  1.00  0.00           H  
ATOM   1428 1HB  ASN A  86      -6.522  -0.248   7.860  1.00  0.00           H  
ATOM   1429 2HB  ASN A  86      -5.122  -1.262   8.185  1.00  0.00           H  
ATOM   1430 1HD2 ASN A  86      -7.718  -0.242  11.154  1.00  0.00           H  
ATOM   1431 2HD2 ASN A  86      -7.734   0.582   9.630  1.00  0.00           H  
ATOM   1432  N   ARG A  87      -3.754   1.323  10.609  1.00  0.00           N  
ATOM   1433  CA  ARG A  87      -2.685   1.226  11.596  1.00  0.00           C  
ATOM   1434  C   ARG A  87      -3.194   0.629  12.902  1.00  0.00           C  
ATOM   1435  O   ARG A  87      -4.190   1.090  13.460  1.00  0.00           O  
ATOM   1436  CB  ARG A  87      -2.076   2.590  11.883  1.00  0.00           C  
ATOM   1437  CG  ARG A  87      -1.023   2.570  12.980  1.00  0.00           C  
ATOM   1438  CD  ARG A  87      -0.277   3.852  13.048  1.00  0.00           C  
ATOM   1439  NE  ARG A  87       0.775   3.922  12.046  1.00  0.00           N  
ATOM   1440  CZ  ARG A  87       1.655   4.935  11.930  1.00  0.00           C  
ATOM   1441  NH1 ARG A  87       1.598   5.954  12.758  1.00  0.00           N  
ATOM   1442  NH2 ARG A  87       2.576   4.904  10.982  1.00  0.00           N  
ATOM   1443  H   ARG A  87      -4.569   1.882  10.819  1.00  0.00           H  
ATOM   1444  HA  ARG A  87      -1.903   0.579  11.197  1.00  0.00           H  
ATOM   1445 1HB  ARG A  87      -1.617   2.981  10.976  1.00  0.00           H  
ATOM   1446 2HB  ARG A  87      -2.862   3.285  12.177  1.00  0.00           H  
ATOM   1447 1HG  ARG A  87      -1.504   2.402  13.944  1.00  0.00           H  
ATOM   1448 2HG  ARG A  87      -0.310   1.768  12.786  1.00  0.00           H  
ATOM   1449 1HD  ARG A  87      -0.963   4.681  12.880  1.00  0.00           H  
ATOM   1450 2HD  ARG A  87       0.182   3.954  14.031  1.00  0.00           H  
ATOM   1451  HE  ARG A  87       0.851   3.156  11.390  1.00  0.00           H  
ATOM   1452 1HH1 ARG A  87       0.894   5.978  13.482  1.00  0.00           H  
ATOM   1453 2HH1 ARG A  87       2.258   6.713  12.671  1.00  0.00           H  
ATOM   1454 1HH2 ARG A  87       2.619   4.120  10.345  1.00  0.00           H  
ATOM   1455 2HH2 ARG A  87       3.236   5.663  10.894  1.00  0.00           H  
ATOM   1456  N   LYS A  88      -2.426  -0.431  13.314  1.00  0.00           N  
ATOM   1457  CA  LYS A  88      -2.726  -1.056  14.597  1.00  0.00           C  
ATOM   1458  C   LYS A  88      -1.537  -0.964  15.545  1.00  0.00           C  
ATOM   1459  O   LYS A  88      -0.410  -1.297  15.177  1.00  0.00           O  
ATOM   1460  CB  LYS A  88      -3.145  -2.512  14.389  1.00  0.00           C  
ATOM   1461  CG  LYS A  88      -3.566  -3.216  15.672  1.00  0.00           C  
ATOM   1462  CD  LYS A  88      -4.217  -4.559  15.377  1.00  0.00           C  
ATOM   1463  CE  LYS A  88      -4.705  -5.231  16.652  1.00  0.00           C  
ATOM   1464  NZ  LYS A  88      -5.628  -6.363  16.367  1.00  0.00           N  
ATOM   1465  H   LYS A  88      -1.663  -0.790  12.758  1.00  0.00           H  
ATOM   1466  HA  LYS A  88      -3.552  -0.515  15.060  1.00  0.00           H  
ATOM   1467 1HB  LYS A  88      -3.978  -2.554  13.687  1.00  0.00           H  
ATOM   1468 2HB  LYS A  88      -2.318  -3.069  13.949  1.00  0.00           H  
ATOM   1469 1HG  LYS A  88      -2.691  -3.376  16.303  1.00  0.00           H  
ATOM   1470 2HG  LYS A  88      -4.274  -2.590  16.215  1.00  0.00           H  
ATOM   1471 1HD  LYS A  88      -5.064  -4.413  14.706  1.00  0.00           H  
ATOM   1472 2HD  LYS A  88      -3.496  -5.213  14.887  1.00  0.00           H  
ATOM   1473 1HE  LYS A  88      -3.852  -5.607  17.214  1.00  0.00           H  
ATOM   1474 2HE  LYS A  88      -5.227  -4.501  17.271  1.00  0.00           H  
ATOM   1475 1HZ  LYS A  88      -5.928  -6.780  17.237  1.00  0.00           H  
ATOM   1476 2HZ  LYS A  88      -6.434  -6.022  15.861  1.00  0.00           H  
ATOM   1477 3HZ  LYS A  88      -5.150  -7.056  15.809  1.00  0.00           H  
ATOM   1478  N   ARG A  89      -1.837  -0.401  16.742  1.00  0.00           N  
ATOM   1479  CA  ARG A  89      -0.802  -0.329  17.766  1.00  0.00           C  
ATOM   1480  C   ARG A  89      -0.765  -1.601  18.603  1.00  0.00           C  
ATOM   1481  O   ARG A  89      -1.796  -2.064  19.091  1.00  0.00           O  
ATOM   1482  CB  ARG A  89      -1.051   0.873  18.666  1.00  0.00           C  
ATOM   1483  CG  ARG A  89       0.039   1.117  19.698  1.00  0.00           C  
ATOM   1484  CD  ARG A  89      -0.269   2.291  20.555  1.00  0.00           C  
ATOM   1485  NE  ARG A  89       0.781   2.541  21.529  1.00  0.00           N  
ATOM   1486  CZ  ARG A  89       0.576   3.050  22.760  1.00  0.00           C  
ATOM   1487  NH1 ARG A  89      -0.641   3.357  23.150  1.00  0.00           N  
ATOM   1488  NH2 ARG A  89       1.600   3.241  23.574  1.00  0.00           N  
ATOM   1489  H   ARG A  89      -2.755  -0.031  16.943  1.00  0.00           H  
ATOM   1490  HA  ARG A  89       0.164  -0.210  17.274  1.00  0.00           H  
ATOM   1491 1HB  ARG A  89      -1.143   1.771  18.056  1.00  0.00           H  
ATOM   1492 2HB  ARG A  89      -1.993   0.740  19.198  1.00  0.00           H  
ATOM   1493 1HG  ARG A  89       0.136   0.240  20.339  1.00  0.00           H  
ATOM   1494 2HG  ARG A  89       0.986   1.302  19.190  1.00  0.00           H  
ATOM   1495 1HD  ARG A  89      -0.374   3.179  19.932  1.00  0.00           H  
ATOM   1496 2HD  ARG A  89      -1.199   2.114  21.094  1.00  0.00           H  
ATOM   1497  HE  ARG A  89       1.731   2.317  21.264  1.00  0.00           H  
ATOM   1498 1HH1 ARG A  89      -1.423   3.211  22.527  1.00  0.00           H  
ATOM   1499 2HH1 ARG A  89      -0.794   3.738  24.072  1.00  0.00           H  
ATOM   1500 1HH2 ARG A  89       2.536   3.005  23.273  1.00  0.00           H  
ATOM   1501 2HH2 ARG A  89       1.447   3.622  24.496  1.00  0.00           H  
ATOM   1502  N   ILE A  90       0.449  -2.159  18.650  1.00  0.00           N  
ATOM   1503  CA  ILE A  90       0.654  -3.378  19.423  1.00  0.00           C  
ATOM   1504  C   ILE A  90       1.529  -3.117  20.642  1.00  0.00           C  
ATOM   1505  O   ILE A  90       2.613  -2.544  20.529  1.00  0.00           O  
ATOM   1506  CB  ILE A  90       1.286  -4.472  18.543  1.00  0.00           C  
ATOM   1507  CG1 ILE A  90       0.394  -4.752  17.330  1.00  0.00           C  
ATOM   1508  CG2 ILE A  90       1.511  -5.744  19.346  1.00  0.00           C  
ATOM   1509  CD1 ILE A  90       1.035  -5.648  16.295  1.00  0.00           C  
ATOM   1510  H   ILE A  90       1.231  -1.751  18.158  1.00  0.00           H  
ATOM   1511  HA  ILE A  90      -0.314  -3.730  19.776  1.00  0.00           H  
ATOM   1512  HB  ILE A  90       2.245  -4.123  18.161  1.00  0.00           H  
ATOM   1513 1HG1 ILE A  90      -0.533  -5.220  17.660  1.00  0.00           H  
ATOM   1514 2HG1 ILE A  90       0.129  -3.811  16.848  1.00  0.00           H  
ATOM   1515 1HG2 ILE A  90       1.958  -6.504  18.706  1.00  0.00           H  
ATOM   1516 2HG2 ILE A  90       2.179  -5.534  20.180  1.00  0.00           H  
ATOM   1517 3HG2 ILE A  90       0.557  -6.107  19.728  1.00  0.00           H  
ATOM   1518 1HD1 ILE A  90       0.343  -5.800  15.466  1.00  0.00           H  
ATOM   1519 2HD1 ILE A  90       1.948  -5.181  15.924  1.00  0.00           H  
ATOM   1520 3HD1 ILE A  90       1.276  -6.609  16.746  1.00  0.00           H  
ATOM   1521  N   SER A  91       0.902  -3.468  21.851  1.00  0.00           N  
ATOM   1522  CA  SER A  91       1.633  -3.223  23.088  1.00  0.00           C  
ATOM   1523  C   SER A  91       1.250  -4.231  24.164  1.00  0.00           C  
ATOM   1524  O   SER A  91       0.272  -4.965  24.020  1.00  0.00           O  
ATOM   1525  CB  SER A  91       1.380  -1.809  23.574  1.00  0.00           C  
ATOM   1526  OG  SER A  91       0.024  -1.586  23.850  1.00  0.00           O  
ATOM   1527  H   SER A  91      -0.020  -3.877  21.897  1.00  0.00           H  
ATOM   1528  HA  SER A  91       2.699  -3.341  22.889  1.00  0.00           H  
ATOM   1529 1HB  SER A  91       1.964  -1.624  24.475  1.00  0.00           H  
ATOM   1530 2HB  SER A  91       1.713  -1.100  22.817  1.00  0.00           H  
ATOM   1531  HG  SER A  91      -0.425  -2.412  23.656  1.00  0.00           H  
ATOM   1532  N   ASN A  92       2.086  -4.231  25.285  1.00  0.00           N  
ATOM   1533  CA  ASN A  92       1.861  -5.077  26.450  1.00  0.00           C  
ATOM   1534  C   ASN A  92       1.627  -6.526  26.042  1.00  0.00           C  
ATOM   1535  O   ASN A  92       0.643  -7.145  26.448  1.00  0.00           O  
ATOM   1536  CB  ASN A  92       0.701  -4.568  27.286  1.00  0.00           C  
ATOM   1537  CG  ASN A  92       0.947  -3.189  27.831  1.00  0.00           C  
ATOM   1538  OD1 ASN A  92       2.005  -2.916  28.409  1.00  0.00           O  
ATOM   1539  ND2 ASN A  92      -0.010  -2.313  27.658  1.00  0.00           N  
ATOM   1540  H   ASN A  92       2.882  -3.609  25.275  1.00  0.00           H  
ATOM   1541  HA  ASN A  92       2.760  -5.061  27.068  1.00  0.00           H  
ATOM   1542 1HB  ASN A  92      -0.205  -4.551  26.679  1.00  0.00           H  
ATOM   1543 2HB  ASN A  92       0.525  -5.250  28.118  1.00  0.00           H  
ATOM   1544 1HD2 ASN A  92       0.099  -1.379  28.000  1.00  0.00           H  
ATOM   1545 2HD2 ASN A  92      -0.849  -2.577  27.184  1.00  0.00           H  
ATOM   1546  N   CYS A  93       2.692  -7.039  25.333  1.00  0.00           N  
ATOM   1547  CA  CYS A  93       2.575  -8.431  24.915  1.00  0.00           C  
ATOM   1548  C   CYS A  93       3.944  -9.043  24.647  1.00  0.00           C  
ATOM   1549  O   CYS A  93       4.961  -8.349  24.676  1.00  0.00           O  
ATOM   1550  CB  CYS A  93       1.695  -8.541  23.670  1.00  0.00           C  
ATOM   1551  SG  CYS A  93       2.317  -7.659  22.219  1.00  0.00           S  
ATOM   1552  H   CYS A  93       3.525  -6.522  25.093  1.00  0.00           H  
ATOM   1553  HA  CYS A  93       2.110  -8.997  25.722  1.00  0.00           H  
ATOM   1554 1HB  CYS A  93       1.582  -9.590  23.395  1.00  0.00           H  
ATOM   1555 2HB  CYS A  93       0.701  -8.152  23.891  1.00  0.00           H  
ATOM   1556  N   VAL A  94       3.799 -10.426  24.384  1.00  0.00           N  
ATOM   1557  CA  VAL A  94       4.981 -11.175  23.974  1.00  0.00           C  
ATOM   1558  C   VAL A  94       4.940 -11.496  22.485  1.00  0.00           C  
ATOM   1559  O   VAL A  94       3.930 -11.977  21.972  1.00  0.00           O  
ATOM   1560  CB  VAL A  94       5.094 -12.488  24.770  1.00  0.00           C  
ATOM   1561  CG1 VAL A  94       6.281 -13.320  24.308  1.00  0.00           C  
ATOM   1562  CG2 VAL A  94       5.202 -12.171  26.254  1.00  0.00           C  
ATOM   1563  H   VAL A  94       2.916 -10.909  24.469  1.00  0.00           H  
ATOM   1564  HA  VAL A  94       5.864 -10.568  24.178  1.00  0.00           H  
ATOM   1565  HB  VAL A  94       4.205 -13.092  24.586  1.00  0.00           H  
ATOM   1566 1HG1 VAL A  94       6.330 -14.240  24.891  1.00  0.00           H  
ATOM   1567 2HG1 VAL A  94       6.164 -13.566  23.253  1.00  0.00           H  
ATOM   1568 3HG1 VAL A  94       7.200 -12.752  24.450  1.00  0.00           H  
ATOM   1569 1HG2 VAL A  94       5.281 -13.099  26.819  1.00  0.00           H  
ATOM   1570 2HG2 VAL A  94       6.087 -11.560  26.432  1.00  0.00           H  
ATOM   1571 3HG2 VAL A  94       4.314 -11.626  26.575  1.00  0.00           H  
ATOM   1572  N   ALA A  95       6.012 -11.046  21.790  1.00  0.00           N  
ATOM   1573  CA  ALA A  95       6.046 -11.204  20.341  1.00  0.00           C  
ATOM   1574  C   ALA A  95       6.943 -12.366  19.935  1.00  0.00           C  
ATOM   1575  O   ALA A  95       8.077 -12.480  20.400  1.00  0.00           O  
ATOM   1576  CB  ALA A  95       6.543  -9.930  19.672  1.00  0.00           C  
ATOM   1577  H   ALA A  95       6.791 -10.602  22.255  1.00  0.00           H  
ATOM   1578  HA  ALA A  95       5.031 -11.406  19.998  1.00  0.00           H  
ATOM   1579 1HB  ALA A  95       6.561 -10.070  18.591  1.00  0.00           H  
ATOM   1580 2HB  ALA A  95       5.876  -9.104  19.920  1.00  0.00           H  
ATOM   1581 3HB  ALA A  95       7.548  -9.703  20.024  1.00  0.00           H  
ATOM   1582  N   ASP A  96       6.367 -13.154  19.052  1.00  0.00           N  
ATOM   1583  CA  ASP A  96       7.143 -14.228  18.444  1.00  0.00           C  
ATOM   1584  C   ASP A  96       7.313 -14.005  16.947  1.00  0.00           C  
ATOM   1585  O   ASP A  96       6.483 -14.438  16.147  1.00  0.00           O  
ATOM   1586  CB  ASP A  96       6.474 -15.580  18.707  1.00  0.00           C  
ATOM   1587  CG  ASP A  96       7.336 -16.765  18.296  1.00  0.00           C  
ATOM   1588  OD1 ASP A  96       6.932 -17.879  18.532  1.00  0.00           O  
ATOM   1589  OD2 ASP A  96       8.391 -16.546  17.749  1.00  0.00           O  
ATOM   1590  H   ASP A  96       5.400 -13.033  18.785  1.00  0.00           H  
ATOM   1591  HA  ASP A  96       8.136 -14.235  18.894  1.00  0.00           H  
ATOM   1592 1HB  ASP A  96       6.243 -15.671  19.769  1.00  0.00           H  
ATOM   1593 2HB  ASP A  96       5.531 -15.632  18.161  1.00  0.00           H  
ATOM   1594  N   TYR A  97       8.484 -13.386  16.605  1.00  0.00           N  
ATOM   1595  CA  TYR A  97       8.705 -12.991  15.220  1.00  0.00           C  
ATOM   1596  C   TYR A  97       9.221 -14.159  14.389  1.00  0.00           C  
ATOM   1597  O   TYR A  97       9.188 -14.121  13.159  1.00  0.00           O  
ATOM   1598  CB  TYR A  97       9.681 -11.816  15.131  1.00  0.00           C  
ATOM   1599  CG  TYR A  97       9.130 -10.531  15.708  1.00  0.00           C  
ATOM   1600  CD1 TYR A  97       9.521 -10.115  16.972  1.00  0.00           C  
ATOM   1601  CD2 TYR A  97       8.233  -9.769  14.974  1.00  0.00           C  
ATOM   1602  CE1 TYR A  97       9.018  -8.941  17.500  1.00  0.00           C  
ATOM   1603  CE2 TYR A  97       7.730  -8.596  15.502  1.00  0.00           C  
ATOM   1604  CZ  TYR A  97       8.122  -8.182  16.764  1.00  0.00           C  
ATOM   1605  OH  TYR A  97       7.621  -7.014  17.290  1.00  0.00           O  
ATOM   1606  H   TYR A  97       9.200 -13.196  17.291  1.00  0.00           H  
ATOM   1607  HA  TYR A  97       7.752 -12.678  14.793  1.00  0.00           H  
ATOM   1608 1HB  TYR A  97      10.600 -12.065  15.663  1.00  0.00           H  
ATOM   1609 2HB  TYR A  97       9.944 -11.639  14.088  1.00  0.00           H  
ATOM   1610  HD1 TYR A  97      10.225 -10.714  17.549  1.00  0.00           H  
ATOM   1611  HD2 TYR A  97       7.924 -10.096  13.981  1.00  0.00           H  
ATOM   1612  HE1 TYR A  97       9.325  -8.615  18.493  1.00  0.00           H  
ATOM   1613  HE2 TYR A  97       7.024  -7.997  14.926  1.00  0.00           H  
ATOM   1614  HH  TYR A  97       7.019  -6.612  16.659  1.00  0.00           H  
ATOM   1615  N   SER A  98       9.701 -15.235  15.041  1.00  0.00           N  
ATOM   1616  CA  SER A  98      10.229 -16.384  14.315  1.00  0.00           C  
ATOM   1617  C   SER A  98       9.164 -17.010  13.424  1.00  0.00           C  
ATOM   1618  O   SER A  98       9.461 -17.501  12.335  1.00  0.00           O  
ATOM   1619  CB  SER A  98      10.797 -17.412  15.274  1.00  0.00           C  
ATOM   1620  OG  SER A  98       9.822 -17.997  16.093  1.00  0.00           O  
ATOM   1621  H   SER A  98       9.697 -15.251  16.051  1.00  0.00           H  
ATOM   1622  HA  SER A  98      11.031 -16.041  13.660  1.00  0.00           H  
ATOM   1623 1HB  SER A  98      11.294 -18.200  14.710  1.00  0.00           H  
ATOM   1624 2HB  SER A  98      11.547 -16.942  15.909  1.00  0.00           H  
ATOM   1625  HG  SER A  98       8.988 -17.591  15.843  1.00  0.00           H  
ATOM   1626  N   VAL A  99       7.884 -16.888  13.853  1.00  0.00           N  
ATOM   1627  CA  VAL A  99       6.795 -17.447  13.060  1.00  0.00           C  
ATOM   1628  C   VAL A  99       6.615 -16.680  11.756  1.00  0.00           C  
ATOM   1629  O   VAL A  99       6.328 -17.269  10.714  1.00  0.00           O  
ATOM   1630  CB  VAL A  99       5.483 -17.435  13.867  1.00  0.00           C  
ATOM   1631  CG1 VAL A  99       4.285 -17.881  13.042  1.00  0.00           C  
ATOM   1632  CG2 VAL A  99       5.655 -18.321  15.091  1.00  0.00           C  
ATOM   1633  H   VAL A  99       7.669 -16.413  14.718  1.00  0.00           H  
ATOM   1634  HA  VAL A  99       7.043 -18.480  12.811  1.00  0.00           H  
ATOM   1635  HB  VAL A  99       5.265 -16.412  14.173  1.00  0.00           H  
ATOM   1636 1HG1 VAL A  99       3.387 -17.853  13.660  1.00  0.00           H  
ATOM   1637 2HG1 VAL A  99       4.160 -17.212  12.191  1.00  0.00           H  
ATOM   1638 3HG1 VAL A  99       4.447 -18.898  12.685  1.00  0.00           H  
ATOM   1639 1HG2 VAL A  99       4.733 -18.321  15.672  1.00  0.00           H  
ATOM   1640 2HG2 VAL A  99       5.885 -19.338  14.774  1.00  0.00           H  
ATOM   1641 3HG2 VAL A  99       6.471 -17.939  15.705  1.00  0.00           H  
ATOM   1642  N   LEU A 100       6.807 -15.359  11.828  1.00  0.00           N  
ATOM   1643  CA  LEU A 100       6.673 -14.540  10.629  1.00  0.00           C  
ATOM   1644  C   LEU A 100       7.876 -14.711   9.708  1.00  0.00           C  
ATOM   1645  O   LEU A 100       7.724 -14.902   8.501  1.00  0.00           O  
ATOM   1646  CB  LEU A 100       6.494 -13.064  11.004  1.00  0.00           C  
ATOM   1647  CG  LEU A 100       5.243 -12.708  11.818  1.00  0.00           C  
ATOM   1648  CD1 LEU A 100       5.305 -11.244  12.231  1.00  0.00           C  
ATOM   1649  CD2 LEU A 100       4.000 -12.990  10.988  1.00  0.00           C  
ATOM   1650  H   LEU A 100       7.045 -14.915  12.703  1.00  0.00           H  
ATOM   1651  HA  LEU A 100       5.790 -14.870  10.082  1.00  0.00           H  
ATOM   1652 1HB  LEU A 100       7.358 -12.746  11.585  1.00  0.00           H  
ATOM   1653 2HB  LEU A 100       6.461 -12.474  10.088  1.00  0.00           H  
ATOM   1654  HG  LEU A 100       5.217 -13.310  12.727  1.00  0.00           H  
ATOM   1655 1HD1 LEU A 100       4.416 -10.991  12.809  1.00  0.00           H  
ATOM   1656 2HD1 LEU A 100       6.193 -11.075  12.840  1.00  0.00           H  
ATOM   1657 3HD1 LEU A 100       5.349 -10.617  11.341  1.00  0.00           H  
ATOM   1658 1HD2 LEU A 100       3.111 -12.738  11.567  1.00  0.00           H  
ATOM   1659 2HD2 LEU A 100       4.025 -12.388  10.080  1.00  0.00           H  
ATOM   1660 3HD2 LEU A 100       3.972 -14.047  10.722  1.00  0.00           H  
ATOM   1661  N   TYR A 101       9.077 -14.718  10.340  1.00  0.00           N  
ATOM   1662  CA  TYR A 101      10.310 -14.801   9.566  1.00  0.00           C  
ATOM   1663  C   TYR A 101      10.437 -16.154   8.876  1.00  0.00           C  
ATOM   1664  O   TYR A 101      10.918 -16.243   7.747  1.00  0.00           O  
ATOM   1665  CB  TYR A 101      11.502 -14.557  10.494  1.00  0.00           C  
ATOM   1666  CG  TYR A 101      12.846 -14.755   9.829  1.00  0.00           C  
ATOM   1667  CD1 TYR A 101      13.656 -15.817  10.203  1.00  0.00           C  
ATOM   1668  CD2 TYR A 101      13.269 -13.873   8.845  1.00  0.00           C  
ATOM   1669  CE1 TYR A 101      14.884 -15.997   9.596  1.00  0.00           C  
ATOM   1670  CE2 TYR A 101      14.497 -14.054   8.238  1.00  0.00           C  
ATOM   1671  CZ  TYR A 101      15.303 -15.115   8.614  1.00  0.00           C  
ATOM   1672  OH  TYR A 101      16.526 -15.295   8.009  1.00  0.00           O  
ATOM   1673  H   TYR A 101       9.131 -14.666  11.347  1.00  0.00           H  
ATOM   1674  HA  TYR A 101      10.288 -14.029   8.797  1.00  0.00           H  
ATOM   1675 1HB  TYR A 101      11.461 -13.537  10.880  1.00  0.00           H  
ATOM   1676 2HB  TYR A 101      11.443 -15.232  11.347  1.00  0.00           H  
ATOM   1677  HD1 TYR A 101      13.324 -16.510  10.976  1.00  0.00           H  
ATOM   1678  HD2 TYR A 101      12.633 -13.037   8.552  1.00  0.00           H  
ATOM   1679  HE1 TYR A 101      15.520 -16.831   9.890  1.00  0.00           H  
ATOM   1680  HE2 TYR A 101      14.830 -13.361   7.465  1.00  0.00           H  
ATOM   1681  HH  TYR A 101      16.664 -14.604   7.356  1.00  0.00           H  
ATOM   1682  N   ASN A 102       9.985 -17.233   9.530  1.00  0.00           N  
ATOM   1683  CA  ASN A 102      10.167 -18.575   8.993  1.00  0.00           C  
ATOM   1684  C   ASN A 102       8.954 -19.014   8.183  1.00  0.00           C  
ATOM   1685  O   ASN A 102       8.926 -20.117   7.637  1.00  0.00           O  
ATOM   1686  CB  ASN A 102      10.446 -19.568  10.106  1.00  0.00           C  
ATOM   1687  CG  ASN A 102      11.801 -19.375  10.728  1.00  0.00           C  
ATOM   1688  OD1 ASN A 102      12.770 -19.033  10.040  1.00  0.00           O  
ATOM   1689  ND2 ASN A 102      11.888 -19.587  12.016  1.00  0.00           N  
ATOM   1690  H   ASN A 102       9.508 -17.117  10.413  1.00  0.00           H  
ATOM   1691  HA  ASN A 102      11.023 -18.564   8.317  1.00  0.00           H  
ATOM   1692 1HB  ASN A 102       9.686 -19.468  10.882  1.00  0.00           H  
ATOM   1693 2HB  ASN A 102      10.381 -20.583   9.713  1.00  0.00           H  
ATOM   1694 1HD2 ASN A 102      12.765 -19.474  12.483  1.00  0.00           H  
ATOM   1695 2HD2 ASN A 102      11.078 -19.862  12.533  1.00  0.00           H  
ATOM   1696  N   SER A 103       8.019 -18.100   7.896  1.00  0.00           N  
ATOM   1697  CA  SER A 103       6.824 -18.487   7.155  1.00  0.00           C  
ATOM   1698  C   SER A 103       7.102 -18.558   5.659  1.00  0.00           C  
ATOM   1699  O   SER A 103       7.732 -17.666   5.092  1.00  0.00           O  
ATOM   1700  CB  SER A 103       5.698 -17.504   7.414  1.00  0.00           C  
ATOM   1701  OG  SER A 103       4.598 -17.795   6.597  1.00  0.00           O  
ATOM   1702  H   SER A 103       8.128 -17.139   8.186  1.00  0.00           H  
ATOM   1703  HA  SER A 103       6.510 -19.475   7.496  1.00  0.00           H  
ATOM   1704 1HB  SER A 103       5.406 -17.554   8.463  1.00  0.00           H  
ATOM   1705 2HB  SER A 103       6.048 -16.491   7.220  1.00  0.00           H  
ATOM   1706  HG  SER A 103       4.851 -18.559   6.074  1.00  0.00           H  
ATOM   1707  N   ALA A 104       6.537 -19.626   5.042  1.00  0.00           N  
ATOM   1708  CA  ALA A 104       6.643 -19.755   3.593  1.00  0.00           C  
ATOM   1709  C   ALA A 104       5.499 -19.034   2.891  1.00  0.00           C  
ATOM   1710  O   ALA A 104       5.440 -18.993   1.662  1.00  0.00           O  
ATOM   1711  CB  ALA A 104       6.666 -21.224   3.197  1.00  0.00           C  
ATOM   1712  H   ALA A 104       6.043 -20.336   5.564  1.00  0.00           H  
ATOM   1713  HA  ALA A 104       7.577 -19.288   3.279  1.00  0.00           H  
ATOM   1714 1HB  ALA A 104       6.745 -21.307   2.113  1.00  0.00           H  
ATOM   1715 2HB  ALA A 104       7.522 -21.713   3.662  1.00  0.00           H  
ATOM   1716 3HB  ALA A 104       5.748 -21.705   3.531  1.00  0.00           H  
ATOM   1717  N   SER A 105       4.670 -18.294   3.686  1.00  0.00           N  
ATOM   1718  CA  SER A 105       3.472 -17.687   3.118  1.00  0.00           C  
ATOM   1719  C   SER A 105       3.772 -16.308   2.545  1.00  0.00           C  
ATOM   1720  O   SER A 105       2.967 -15.745   1.803  1.00  0.00           O  
ATOM   1721  CB  SER A 105       2.401 -17.571   4.185  1.00  0.00           C  
ATOM   1722  OG  SER A 105       2.043 -18.834   4.673  1.00  0.00           O  
ATOM   1723  H   SER A 105       4.873 -18.159   4.666  1.00  0.00           H  
ATOM   1724  HA  SER A 105       3.106 -18.329   2.316  1.00  0.00           H  
ATOM   1725 1HB  SER A 105       2.768 -16.952   5.003  1.00  0.00           H  
ATOM   1726 2HB  SER A 105       1.525 -17.076   3.768  1.00  0.00           H  
ATOM   1727  HG  SER A 105       2.583 -19.466   4.193  1.00  0.00           H  
ATOM   1728  N   PHE A 106       4.997 -15.762   2.763  1.00  0.00           N  
ATOM   1729  CA  PHE A 106       5.272 -14.390   2.352  1.00  0.00           C  
ATOM   1730  C   PHE A 106       6.213 -14.352   1.155  1.00  0.00           C  
ATOM   1731  O   PHE A 106       7.200 -15.085   1.105  1.00  0.00           O  
ATOM   1732  CB  PHE A 106       5.893 -13.598   3.505  1.00  0.00           C  
ATOM   1733  CG  PHE A 106       5.069 -13.594   4.761  1.00  0.00           C  
ATOM   1734  CD1 PHE A 106       5.617 -14.001   5.969  1.00  0.00           C  
ATOM   1735  CD2 PHE A 106       3.744 -13.184   4.738  1.00  0.00           C  
ATOM   1736  CE1 PHE A 106       4.860 -13.998   7.125  1.00  0.00           C  
ATOM   1737  CE2 PHE A 106       2.985 -13.180   5.892  1.00  0.00           C  
ATOM   1738  CZ  PHE A 106       3.543 -13.587   7.087  1.00  0.00           C  
ATOM   1739  H   PHE A 106       5.727 -16.297   3.210  1.00  0.00           H  
ATOM   1740  HA  PHE A 106       4.330 -13.917   2.073  1.00  0.00           H  
ATOM   1741 1HB  PHE A 106       6.871 -14.012   3.745  1.00  0.00           H  
ATOM   1742 2HB  PHE A 106       6.042 -12.564   3.197  1.00  0.00           H  
ATOM   1743  HD1 PHE A 106       6.658 -14.325   5.999  1.00  0.00           H  
ATOM   1744  HD2 PHE A 106       3.302 -12.863   3.794  1.00  0.00           H  
ATOM   1745  HE1 PHE A 106       5.303 -14.320   8.067  1.00  0.00           H  
ATOM   1746  HE2 PHE A 106       1.945 -12.856   5.859  1.00  0.00           H  
ATOM   1747  HZ  PHE A 106       2.945 -13.585   7.997  1.00  0.00           H  
ATOM   1748  N   SER A 107       5.868 -13.520   0.187  1.00  0.00           N  
ATOM   1749  CA  SER A 107       6.756 -13.284  -0.944  1.00  0.00           C  
ATOM   1750  C   SER A 107       7.924 -12.388  -0.549  1.00  0.00           C  
ATOM   1751  O   SER A 107       9.015 -12.492  -1.110  1.00  0.00           O  
ATOM   1752  CB  SER A 107       5.978 -12.631  -2.069  1.00  0.00           C  
ATOM   1753  OG  SER A 107       4.919 -13.448  -2.487  1.00  0.00           O  
ATOM   1754  H   SER A 107       4.981 -13.039   0.225  1.00  0.00           H  
ATOM   1755  HA  SER A 107       7.142 -14.245  -1.287  1.00  0.00           H  
ATOM   1756 1HB  SER A 107       5.589 -11.670  -1.732  1.00  0.00           H  
ATOM   1757 2HB  SER A 107       6.645 -12.438  -2.908  1.00  0.00           H  
ATOM   1758  HG  SER A 107       4.959 -14.235  -1.938  1.00  0.00           H  
ATOM   1759  N   THR A 108       7.679 -11.466   0.376  1.00  0.00           N  
ATOM   1760  CA  THR A 108       8.700 -10.548   0.867  1.00  0.00           C  
ATOM   1761  C   THR A 108       8.668 -10.451   2.387  1.00  0.00           C  
ATOM   1762  O   THR A 108       7.598 -10.401   2.993  1.00  0.00           O  
ATOM   1763  CB  THR A 108       8.480  -9.139   0.285  1.00  0.00           C  
ATOM   1764  OG1 THR A 108       8.533  -9.202  -1.146  1.00  0.00           O  
ATOM   1765  CG2 THR A 108       9.549  -8.180   0.787  1.00  0.00           C  
ATOM   1766  H   THR A 108       6.743 -11.406   0.749  1.00  0.00           H  
ATOM   1767  HA  THR A 108       9.676 -10.911   0.544  1.00  0.00           H  
ATOM   1768  HB  THR A 108       7.500  -8.770   0.586  1.00  0.00           H  
ATOM   1769  HG1 THR A 108       8.694 -10.108  -1.420  1.00  0.00           H  
ATOM   1770 1HG2 THR A 108       9.377  -7.190   0.365  1.00  0.00           H  
ATOM   1771 2HG2 THR A 108       9.506  -8.124   1.875  1.00  0.00           H  
ATOM   1772 3HG2 THR A 108      10.531  -8.538   0.481  1.00  0.00           H  
ATOM   1773  N   PHE A 109       9.784 -10.675   2.966  1.00  0.00           N  
ATOM   1774  CA  PHE A 109      10.030 -10.408   4.378  1.00  0.00           C  
ATOM   1775  C   PHE A 109      11.369  -9.712   4.581  1.00  0.00           C  
ATOM   1776  O   PHE A 109      12.427 -10.325   4.438  1.00  0.00           O  
ATOM   1777  CB  PHE A 109       9.989 -11.715   5.171  1.00  0.00           C  
ATOM   1778  CG  PHE A 109      10.025 -11.539   6.663  1.00  0.00           C  
ATOM   1779  CD1 PHE A 109       8.874 -11.693   7.422  1.00  0.00           C  
ATOM   1780  CD2 PHE A 109      11.209 -11.220   7.310  1.00  0.00           C  
ATOM   1781  CE1 PHE A 109       8.906 -11.531   8.794  1.00  0.00           C  
ATOM   1782  CE2 PHE A 109      11.244 -11.058   8.682  1.00  0.00           C  
ATOM   1783  CZ  PHE A 109      10.091 -11.214   9.424  1.00  0.00           C  
ATOM   1784  H   PHE A 109      10.528 -11.059   2.401  1.00  0.00           H  
ATOM   1785  HA  PHE A 109       9.245  -9.746   4.747  1.00  0.00           H  
ATOM   1786 1HB  PHE A 109       9.081 -12.263   4.922  1.00  0.00           H  
ATOM   1787 2HB  PHE A 109      10.836 -12.339   4.888  1.00  0.00           H  
ATOM   1788  HD1 PHE A 109       7.937 -11.945   6.924  1.00  0.00           H  
ATOM   1789  HD2 PHE A 109      12.120 -11.096   6.723  1.00  0.00           H  
ATOM   1790  HE1 PHE A 109       7.994 -11.654   9.378  1.00  0.00           H  
ATOM   1791  HE2 PHE A 109      12.181 -10.806   9.179  1.00  0.00           H  
ATOM   1792  HZ  PHE A 109      10.117 -11.085  10.505  1.00  0.00           H  
ATOM   1793  N   LYS A 110      11.330  -8.364   4.598  1.00  0.00           N  
ATOM   1794  CA  LYS A 110      12.557  -7.578   4.648  1.00  0.00           C  
ATOM   1795  C   LYS A 110      12.552  -6.623   5.835  1.00  0.00           C  
ATOM   1796  O   LYS A 110      11.584  -5.894   6.053  1.00  0.00           O  
ATOM   1797  CB  LYS A 110      12.752  -6.756   3.373  1.00  0.00           C  
ATOM   1798  CG  LYS A 110      13.038  -7.580   2.125  1.00  0.00           C  
ATOM   1799  CD  LYS A 110      13.323  -6.688   0.926  1.00  0.00           C  
ATOM   1800  CE  LYS A 110      13.600  -7.511  -0.324  1.00  0.00           C  
ATOM   1801  NZ  LYS A 110      13.886  -6.650  -1.504  1.00  0.00           N  
ATOM   1802  H   LYS A 110      10.440  -7.886   4.576  1.00  0.00           H  
ATOM   1803  HA  LYS A 110      13.402  -8.261   4.743  1.00  0.00           H  
ATOM   1804 1HB  LYS A 110      11.857  -6.163   3.182  1.00  0.00           H  
ATOM   1805 2HB  LYS A 110      13.582  -6.062   3.511  1.00  0.00           H  
ATOM   1806 1HG  LYS A 110      13.902  -8.222   2.303  1.00  0.00           H  
ATOM   1807 2HG  LYS A 110      12.179  -8.211   1.901  1.00  0.00           H  
ATOM   1808 1HD  LYS A 110      12.465  -6.040   0.742  1.00  0.00           H  
ATOM   1809 2HD  LYS A 110      14.190  -6.062   1.136  1.00  0.00           H  
ATOM   1810 1HE  LYS A 110      14.455  -8.162  -0.148  1.00  0.00           H  
ATOM   1811 2HE  LYS A 110      12.735  -8.136  -0.547  1.00  0.00           H  
ATOM   1812 1HZ  LYS A 110      14.064  -7.232  -2.311  1.00  0.00           H  
ATOM   1813 2HZ  LYS A 110      13.091  -6.054  -1.687  1.00  0.00           H  
ATOM   1814 3HZ  LYS A 110      14.698  -6.079  -1.316  1.00  0.00           H  
ATOM   1815  N   CYS A 111      13.673  -6.720   6.604  1.00  0.00           N  
ATOM   1816  CA  CYS A 111      13.811  -5.838   7.757  1.00  0.00           C  
ATOM   1817  C   CYS A 111      14.871  -4.772   7.511  1.00  0.00           C  
ATOM   1818  O   CYS A 111      15.833  -4.997   6.777  1.00  0.00           O  
ATOM   1819  CB  CYS A 111      14.160  -6.633   9.015  1.00  0.00           C  
ATOM   1820  SG  CYS A 111      12.840  -7.744   9.557  1.00  0.00           S  
ATOM   1821  H   CYS A 111      14.408  -7.382   6.400  1.00  0.00           H  
ATOM   1822  HA  CYS A 111      12.859  -5.333   7.922  1.00  0.00           H  
ATOM   1823 1HB  CYS A 111      15.055  -7.228   8.833  1.00  0.00           H  
ATOM   1824 2HB  CYS A 111      14.385  -5.945   9.830  1.00  0.00           H  
ATOM   1825  N   TYR A 112      14.546  -3.590   8.024  1.00  0.00           N  
ATOM   1826  CA  TYR A 112      15.451  -2.449   7.963  1.00  0.00           C  
ATOM   1827  C   TYR A 112      15.801  -1.948   9.359  1.00  0.00           C  
ATOM   1828  O   TYR A 112      14.920  -1.731  10.190  1.00  0.00           O  
ATOM   1829  CB  TYR A 112      14.811  -1.310   7.166  1.00  0.00           C  
ATOM   1830  CG  TYR A 112      14.371  -1.709   5.775  1.00  0.00           C  
ATOM   1831  CD1 TYR A 112      15.238  -1.560   4.703  1.00  0.00           C  
ATOM   1832  CD2 TYR A 112      13.099  -2.225   5.571  1.00  0.00           C  
ATOM   1833  CE1 TYR A 112      14.837  -1.925   3.433  1.00  0.00           C  
ATOM   1834  CE2 TYR A 112      12.698  -2.590   4.301  1.00  0.00           C  
ATOM   1835  CZ  TYR A 112      13.566  -2.440   3.233  1.00  0.00           C  
ATOM   1836  OH  TYR A 112      13.166  -2.803   1.967  1.00  0.00           O  
ATOM   1837  H   TYR A 112      13.646  -3.481   8.469  1.00  0.00           H  
ATOM   1838  HA  TYR A 112      16.366  -2.760   7.458  1.00  0.00           H  
ATOM   1839 1HB  TYR A 112      13.939  -0.934   7.704  1.00  0.00           H  
ATOM   1840 2HB  TYR A 112      15.519  -0.487   7.075  1.00  0.00           H  
ATOM   1841  HD1 TYR A 112      16.237  -1.154   4.862  1.00  0.00           H  
ATOM   1842  HD2 TYR A 112      12.416  -2.341   6.413  1.00  0.00           H  
ATOM   1843  HE1 TYR A 112      15.519  -1.807   2.591  1.00  0.00           H  
ATOM   1844  HE2 TYR A 112      11.699  -2.995   4.140  1.00  0.00           H  
ATOM   1845  HH  TYR A 112      12.267  -3.138   2.000  1.00  0.00           H  
ATOM   1846  N   GLY A 113      17.129  -1.871   9.660  1.00  0.00           N  
ATOM   1847  CA  GLY A 113      17.568  -1.367  10.956  1.00  0.00           C  
ATOM   1848  C   GLY A 113      17.684  -2.493  11.974  1.00  0.00           C  
ATOM   1849  O   GLY A 113      18.239  -2.309  13.058  1.00  0.00           O  
ATOM   1850  H   GLY A 113      17.822  -2.163   8.986  1.00  0.00           H  
ATOM   1851 1HA  GLY A 113      18.532  -0.870  10.846  1.00  0.00           H  
ATOM   1852 2HA  GLY A 113      16.861  -0.620  11.314  1.00  0.00           H  
ATOM   1853  N   VAL A 114      17.056  -3.641  11.744  1.00  0.00           N  
ATOM   1854  CA  VAL A 114      17.153  -4.778  12.651  1.00  0.00           C  
ATOM   1855  C   VAL A 114      17.310  -6.084  11.883  1.00  0.00           C  
ATOM   1856  O   VAL A 114      16.862  -6.202  10.742  1.00  0.00           O  
ATOM   1857  CB  VAL A 114      15.930  -4.898  13.581  1.00  0.00           C  
ATOM   1858  CG1 VAL A 114      15.827  -3.677  14.483  1.00  0.00           C  
ATOM   1859  CG2 VAL A 114      14.665  -5.067  12.754  1.00  0.00           C  
ATOM   1860  H   VAL A 114      16.493  -3.724  10.910  1.00  0.00           H  
ATOM   1861  HA  VAL A 114      18.034  -4.645  13.280  1.00  0.00           H  
ATOM   1862  HB  VAL A 114      16.061  -5.766  14.228  1.00  0.00           H  
ATOM   1863 1HG1 VAL A 114      14.958  -3.778  15.134  1.00  0.00           H  
ATOM   1864 2HG1 VAL A 114      16.728  -3.597  15.091  1.00  0.00           H  
ATOM   1865 3HG1 VAL A 114      15.720  -2.781  13.872  1.00  0.00           H  
ATOM   1866 1HG2 VAL A 114      13.805  -5.152  13.418  1.00  0.00           H  
ATOM   1867 2HG2 VAL A 114      14.537  -4.202  12.103  1.00  0.00           H  
ATOM   1868 3HG2 VAL A 114      14.745  -5.969  12.147  1.00  0.00           H  
ATOM   1869  N   SER A 115      18.053  -7.000  12.484  1.00  0.00           N  
ATOM   1870  CA  SER A 115      18.173  -8.321  11.879  1.00  0.00           C  
ATOM   1871  C   SER A 115      16.950  -9.177  12.180  1.00  0.00           C  
ATOM   1872  O   SER A 115      16.515  -9.274  13.327  1.00  0.00           O  
ATOM   1873  CB  SER A 115      19.412  -9.025  12.398  1.00  0.00           C  
ATOM   1874  OG  SER A 115      19.471 -10.345  11.934  1.00  0.00           O  
ATOM   1875  H   SER A 115      18.538  -6.809  13.349  1.00  0.00           H  
ATOM   1876  HA  SER A 115      18.265  -8.200  10.799  1.00  0.00           H  
ATOM   1877 1HB  SER A 115      20.300  -8.483  12.075  1.00  0.00           H  
ATOM   1878 2HB  SER A 115      19.404  -9.020  13.487  1.00  0.00           H  
ATOM   1879  HG  SER A 115      18.689 -10.470  11.390  1.00  0.00           H  
ATOM   1880  N   PRO A 116      16.347  -9.820  11.160  1.00  0.00           N  
ATOM   1881  CA  PRO A 116      15.152 -10.622  11.393  1.00  0.00           C  
ATOM   1882  C   PRO A 116      15.444 -11.784  12.335  1.00  0.00           C  
ATOM   1883  O   PRO A 116      14.577 -12.211  13.097  1.00  0.00           O  
ATOM   1884  CB  PRO A 116      14.745 -11.103   9.997  1.00  0.00           C  
ATOM   1885  CG  PRO A 116      15.941 -10.943   9.122  1.00  0.00           C  
ATOM   1886  CD  PRO A 116      16.674  -9.763   9.702  1.00  0.00           C  
ATOM   1887  HA  PRO A 116      14.366  -9.984  11.824  1.00  0.00           H  
ATOM   1888 1HB  PRO A 116      14.414 -12.151  10.042  1.00  0.00           H  
ATOM   1889 2HB  PRO A 116      13.893 -10.512   9.629  1.00  0.00           H  
ATOM   1890 1HG  PRO A 116      16.544 -11.863   9.131  1.00  0.00           H  
ATOM   1891 2HG  PRO A 116      15.630 -10.778   8.080  1.00  0.00           H  
ATOM   1892 1HD  PRO A 116      17.754  -9.880   9.529  1.00  0.00           H  
ATOM   1893 2HD  PRO A 116      16.305  -8.837   9.237  1.00  0.00           H  
ATOM   1894  N   THR A 117      16.674 -12.281  12.385  1.00  0.00           N  
ATOM   1895  CA  THR A 117      17.013 -13.416  13.235  1.00  0.00           C  
ATOM   1896  C   THR A 117      17.189 -12.984  14.685  1.00  0.00           C  
ATOM   1897  O   THR A 117      17.219 -13.817  15.591  1.00  0.00           O  
ATOM   1898  CB  THR A 117      18.281 -14.133  12.737  1.00  0.00           C  
ATOM   1899  OG1 THR A 117      19.380 -13.213  12.696  1.00  0.00           O  
ATOM   1900  CG2 THR A 117      18.053 -14.707  11.347  1.00  0.00           C  
ATOM   1901  H   THR A 117      17.395 -11.859  11.817  1.00  0.00           H  
ATOM   1902  HA  THR A 117      16.187 -14.127  13.208  1.00  0.00           H  
ATOM   1903  HB  THR A 117      18.535 -14.941  13.422  1.00  0.00           H  
ATOM   1904  HG1 THR A 117      19.083 -12.348  12.989  1.00  0.00           H  
ATOM   1905 1HG2 THR A 117      18.958 -15.211  11.009  1.00  0.00           H  
ATOM   1906 2HG2 THR A 117      17.230 -15.421  11.379  1.00  0.00           H  
ATOM   1907 3HG2 THR A 117      17.808 -13.901  10.657  1.00  0.00           H  
ATOM   1908  N   LYS A 118      17.211 -11.636  14.927  1.00  0.00           N  
ATOM   1909  CA  LYS A 118      17.418 -11.153  16.287  1.00  0.00           C  
ATOM   1910  C   LYS A 118      16.164 -10.479  16.829  1.00  0.00           C  
ATOM   1911  O   LYS A 118      16.156  -9.969  17.949  1.00  0.00           O  
ATOM   1912  CB  LYS A 118      18.590 -10.173  16.341  1.00  0.00           C  
ATOM   1913  CG  LYS A 118      19.928 -10.822  16.013  1.00  0.00           C  
ATOM   1914  CD  LYS A 118      21.083  -9.861  16.254  1.00  0.00           C  
ATOM   1915  CE  LYS A 118      22.426 -10.540  16.032  1.00  0.00           C  
ATOM   1916  NZ  LYS A 118      23.565  -9.620  16.294  1.00  0.00           N  
ATOM   1917  H   LYS A 118      17.086 -10.967  14.181  1.00  0.00           H  
ATOM   1918  HA  LYS A 118      17.650 -12.006  16.926  1.00  0.00           H  
ATOM   1919 1HB  LYS A 118      18.417  -9.360  15.636  1.00  0.00           H  
ATOM   1920 2HB  LYS A 118      18.652  -9.735  17.337  1.00  0.00           H  
ATOM   1921 1HG  LYS A 118      20.066 -11.706  16.636  1.00  0.00           H  
ATOM   1922 2HG  LYS A 118      19.936 -11.131  14.968  1.00  0.00           H  
ATOM   1923 1HD  LYS A 118      20.998  -9.012  15.574  1.00  0.00           H  
ATOM   1924 2HD  LYS A 118      21.040  -9.490  17.278  1.00  0.00           H  
ATOM   1925 1HE  LYS A 118      22.511 -11.401  16.693  1.00  0.00           H  
ATOM   1926 2HE  LYS A 118      22.490 -10.892  15.002  1.00  0.00           H  
ATOM   1927 1HZ  LYS A 118      24.436 -10.107  16.135  1.00  0.00           H  
ATOM   1928 2HZ  LYS A 118      23.506  -8.825  15.673  1.00  0.00           H  
ATOM   1929 3HZ  LYS A 118      23.528  -9.302  17.252  1.00  0.00           H  
ATOM   1930  N   LEU A 119      15.018 -10.549  16.167  1.00  0.00           N  
ATOM   1931  CA  LEU A 119      13.822  -9.824  16.580  1.00  0.00           C  
ATOM   1932  C   LEU A 119      13.292 -10.348  17.911  1.00  0.00           C  
ATOM   1933  O   LEU A 119      12.791  -9.583  18.735  1.00  0.00           O  
ATOM   1934  CB  LEU A 119      12.727  -9.914  15.511  1.00  0.00           C  
ATOM   1935  CG  LEU A 119      12.857  -9.036  14.260  1.00  0.00           C  
ATOM   1936  CD1 LEU A 119      11.760  -9.398  13.268  1.00  0.00           C  
ATOM   1937  CD2 LEU A 119      12.773  -7.569  14.658  1.00  0.00           C  
ATOM   1938  H   LEU A 119      14.980 -11.131  15.343  1.00  0.00           H  
ATOM   1939  HA  LEU A 119      14.083  -8.775  16.716  1.00  0.00           H  
ATOM   1940 1HB  LEU A 119      12.670 -10.942  15.158  1.00  0.00           H  
ATOM   1941 2HB  LEU A 119      11.772  -9.655  15.969  1.00  0.00           H  
ATOM   1942  HG  LEU A 119      13.817  -9.227  13.779  1.00  0.00           H  
ATOM   1943 1HD1 LEU A 119      11.853  -8.774  12.379  1.00  0.00           H  
ATOM   1944 2HD1 LEU A 119      11.856 -10.447  12.986  1.00  0.00           H  
ATOM   1945 3HD1 LEU A 119      10.786  -9.233  13.727  1.00  0.00           H  
ATOM   1946 1HD2 LEU A 119      12.866  -6.945  13.769  1.00  0.00           H  
ATOM   1947 2HD2 LEU A 119      11.813  -7.376  15.138  1.00  0.00           H  
ATOM   1948 3HD2 LEU A 119      13.579  -7.334  15.353  1.00  0.00           H  
ATOM   1949  N   ASN A 120      13.531 -11.680  18.183  1.00  0.00           N  
ATOM   1950  CA  ASN A 120      12.984 -12.253  19.407  1.00  0.00           C  
ATOM   1951  C   ASN A 120      13.807 -11.846  20.622  1.00  0.00           C  
ATOM   1952  O   ASN A 120      13.374 -12.013  21.762  1.00  0.00           O  
ATOM   1953  CB  ASN A 120      12.893 -13.765  19.309  1.00  0.00           C  
ATOM   1954  CG  ASN A 120      11.775 -14.219  18.412  1.00  0.00           C  
ATOM   1955  OD1 ASN A 120      10.698 -13.612  18.385  1.00  0.00           O  
ATOM   1956  ND2 ASN A 120      12.009 -15.276  17.677  1.00  0.00           N  
ATOM   1957  H   ASN A 120      14.071 -12.267  17.563  1.00  0.00           H  
ATOM   1958  HA  ASN A 120      11.978 -11.857  19.555  1.00  0.00           H  
ATOM   1959 1HB  ASN A 120      13.834 -14.162  18.927  1.00  0.00           H  
ATOM   1960 2HB  ASN A 120      12.739 -14.185  20.303  1.00  0.00           H  
ATOM   1961 1HD2 ASN A 120      11.301 -15.624  17.061  1.00  0.00           H  
ATOM   1962 2HD2 ASN A 120      12.895 -15.736  17.731  1.00  0.00           H  
ATOM   1963  N   ASP A 121      15.039 -11.322  20.391  1.00  0.00           N  
ATOM   1964  CA  ASP A 121      15.892 -10.917  21.502  1.00  0.00           C  
ATOM   1965  C   ASP A 121      15.749  -9.428  21.792  1.00  0.00           C  
ATOM   1966  O   ASP A 121      16.367  -8.905  22.718  1.00  0.00           O  
ATOM   1967  CB  ASP A 121      17.355 -11.231  21.181  1.00  0.00           C  
ATOM   1968  CG  ASP A 121      17.620 -12.719  20.994  1.00  0.00           C  
ATOM   1969  OD1 ASP A 121      18.464 -13.056  20.197  1.00  0.00           O  
ATOM   1970  OD2 ASP A 121      16.977 -13.503  21.649  1.00  0.00           O  
ATOM   1971  H   ASP A 121      15.375 -11.208  19.446  1.00  0.00           H  
ATOM   1972  HA  ASP A 121      15.597 -11.480  22.388  1.00  0.00           H  
ATOM   1973 1HB  ASP A 121      17.648 -10.709  20.269  1.00  0.00           H  
ATOM   1974 2HB  ASP A 121      17.991 -10.864  21.987  1.00  0.00           H  
ATOM   1975  N   LEU A 122      14.958  -8.731  20.929  1.00  0.00           N  
ATOM   1976  CA  LEU A 122      14.843  -7.286  21.087  1.00  0.00           C  
ATOM   1977  C   LEU A 122      13.508  -6.904  21.717  1.00  0.00           C  
ATOM   1978  O   LEU A 122      12.537  -7.657  21.640  1.00  0.00           O  
ATOM   1979  CB  LEU A 122      14.988  -6.593  19.726  1.00  0.00           C  
ATOM   1980  CG  LEU A 122      16.304  -6.804  18.968  1.00  0.00           C  
ATOM   1981  CD1 LEU A 122      16.202  -6.174  17.586  1.00  0.00           C  
ATOM   1982  CD2 LEU A 122      17.451  -6.197  19.762  1.00  0.00           C  
ATOM   1983  H   LEU A 122      14.450  -9.186  20.184  1.00  0.00           H  
ATOM   1984  HA  LEU A 122      15.644  -6.945  21.742  1.00  0.00           H  
ATOM   1985 1HB  LEU A 122      14.188  -6.939  19.073  1.00  0.00           H  
ATOM   1986 2HB  LEU A 122      14.874  -5.519  19.869  1.00  0.00           H  
ATOM   1987  HG  LEU A 122      16.480  -7.872  18.835  1.00  0.00           H  
ATOM   1988 1HD1 LEU A 122      17.138  -6.324  17.048  1.00  0.00           H  
ATOM   1989 2HD1 LEU A 122      15.387  -6.641  17.033  1.00  0.00           H  
ATOM   1990 3HD1 LEU A 122      16.009  -5.107  17.686  1.00  0.00           H  
ATOM   1991 1HD2 LEU A 122      18.387  -6.348  19.223  1.00  0.00           H  
ATOM   1992 2HD2 LEU A 122      17.277  -5.129  19.895  1.00  0.00           H  
ATOM   1993 3HD2 LEU A 122      17.513  -6.678  20.738  1.00  0.00           H  
ATOM   1994  N   CYS A 123      13.623  -5.777  22.476  1.00  0.00           N  
ATOM   1995  CA  CYS A 123      12.406  -5.243  23.074  1.00  0.00           C  
ATOM   1996  C   CYS A 123      12.116  -3.834  22.570  1.00  0.00           C  
ATOM   1997  O   CYS A 123      13.033  -3.086  22.230  1.00  0.00           O  
ATOM   1998  CB  CYS A 123      12.558  -5.216  24.595  1.00  0.00           C  
ATOM   1999  SG  CYS A 123      12.786  -6.851  25.333  1.00  0.00           S  
ATOM   2000  H   CYS A 123      14.500  -5.304  22.639  1.00  0.00           H  
ATOM   2001  HA  CYS A 123      11.575  -5.896  22.809  1.00  0.00           H  
ATOM   2002 1HB  CYS A 123      13.415  -4.598  24.864  1.00  0.00           H  
ATOM   2003 2HB  CYS A 123      11.674  -4.761  25.041  1.00  0.00           H  
ATOM   2004  HG  CYS A 123      12.874  -6.425  26.589  1.00  0.00           H  
ATOM   2005  N   PHE A 124      10.751  -3.615  22.420  1.00  0.00           N  
ATOM   2006  CA  PHE A 124      10.329  -2.316  21.911  1.00  0.00           C  
ATOM   2007  C   PHE A 124       9.211  -1.727  22.762  1.00  0.00           C  
ATOM   2008  O   PHE A 124       8.492  -2.454  23.448  1.00  0.00           O  
ATOM   2009  CB  PHE A 124       9.839  -2.459  20.469  1.00  0.00           C  
ATOM   2010  CG  PHE A 124      10.820  -3.148  19.565  1.00  0.00           C  
ATOM   2011  CD1 PHE A 124      10.698  -4.502  19.287  1.00  0.00           C  
ATOM   2012  CD2 PHE A 124      11.868  -2.445  18.989  1.00  0.00           C  
ATOM   2013  CE1 PHE A 124      11.600  -5.137  18.455  1.00  0.00           C  
ATOM   2014  CE2 PHE A 124      12.772  -3.078  18.158  1.00  0.00           C  
ATOM   2015  CZ  PHE A 124      12.638  -4.424  17.890  1.00  0.00           C  
ATOM   2016  H   PHE A 124      10.050  -4.307  22.645  1.00  0.00           H  
ATOM   2017  HA  PHE A 124      11.187  -1.642  21.929  1.00  0.00           H  
ATOM   2018 1HB  PHE A 124       8.908  -3.024  20.456  1.00  0.00           H  
ATOM   2019 2HB  PHE A 124       9.629  -1.473  20.057  1.00  0.00           H  
ATOM   2020  HD1 PHE A 124       9.878  -5.065  19.733  1.00  0.00           H  
ATOM   2021  HD2 PHE A 124      11.975  -1.381  19.201  1.00  0.00           H  
ATOM   2022  HE1 PHE A 124      11.491  -6.201  18.245  1.00  0.00           H  
ATOM   2023  HE2 PHE A 124      13.592  -2.514  17.714  1.00  0.00           H  
ATOM   2024  HZ  PHE A 124      13.351  -4.924  17.235  1.00  0.00           H  
ATOM   2025  N   THR A 125       9.145  -0.365  22.737  1.00  0.00           N  
ATOM   2026  CA  THR A 125       8.048   0.288  23.442  1.00  0.00           C  
ATOM   2027  C   THR A 125       6.706  -0.056  22.810  1.00  0.00           C  
ATOM   2028  O   THR A 125       5.762  -0.436  23.503  1.00  0.00           O  
ATOM   2029  CB  THR A 125       8.257   1.813  23.439  1.00  0.00           C  
ATOM   2030  OG1 THR A 125       9.526   2.103  24.039  1.00  0.00           O  
ATOM   2031  CG2 THR A 125       7.158   2.515  24.223  1.00  0.00           C  
ATOM   2032  H   THR A 125       9.824   0.203  22.251  1.00  0.00           H  
ATOM   2033  HA  THR A 125       8.040  -0.066  24.473  1.00  0.00           H  
ATOM   2034  HB  THR A 125       8.248   2.179  22.413  1.00  0.00           H  
ATOM   2035  HG1 THR A 125       9.950   1.282  24.303  1.00  0.00           H  
ATOM   2036 1HG2 THR A 125       7.329   3.591  24.205  1.00  0.00           H  
ATOM   2037 2HG2 THR A 125       6.191   2.293  23.772  1.00  0.00           H  
ATOM   2038 3HG2 THR A 125       7.166   2.164  25.254  1.00  0.00           H  
ATOM   2039  N   ASN A 126       6.646   0.140  21.508  1.00  0.00           N  
ATOM   2040  CA  ASN A 126       5.452  -0.201  20.744  1.00  0.00           C  
ATOM   2041  C   ASN A 126       5.814  -0.735  19.364  1.00  0.00           C  
ATOM   2042  O   ASN A 126       6.908  -0.483  18.858  1.00  0.00           O  
ATOM   2043  CB  ASN A 126       4.571   1.023  20.569  1.00  0.00           C  
ATOM   2044  CG  ASN A 126       4.061   1.603  21.859  1.00  0.00           C  
ATOM   2045  OD1 ASN A 126       3.257   0.978  22.560  1.00  0.00           O  
ATOM   2046  ND2 ASN A 126       4.514   2.786  22.187  1.00  0.00           N  
ATOM   2047  H   ASN A 126       7.442   0.534  21.027  1.00  0.00           H  
ATOM   2048  HA  ASN A 126       4.893  -0.959  21.295  1.00  0.00           H  
ATOM   2049 1HB  ASN A 126       5.129   1.801  20.047  1.00  0.00           H  
ATOM   2050 2HB  ASN A 126       3.710   0.766  19.951  1.00  0.00           H  
ATOM   2051 1HD2 ASN A 126       4.209   3.221  23.035  1.00  0.00           H  
ATOM   2052 2HD2 ASN A 126       5.165   3.255  21.591  1.00  0.00           H  
ATOM   2053  N   VAL A 127       4.923  -1.555  18.873  1.00  0.00           N  
ATOM   2054  CA  VAL A 127       4.984  -1.987  17.482  1.00  0.00           C  
ATOM   2055  C   VAL A 127       3.739  -1.558  16.717  1.00  0.00           C  
ATOM   2056  O   VAL A 127       2.618  -1.699  17.206  1.00  0.00           O  
ATOM   2057  CB  VAL A 127       5.131  -3.517  17.386  1.00  0.00           C  
ATOM   2058  CG1 VAL A 127       5.151  -3.993  15.941  1.00  0.00           C  
ATOM   2059  CG2 VAL A 127       6.397  -3.945  18.112  1.00  0.00           C  
ATOM   2060  H   VAL A 127       4.178  -1.898  19.462  1.00  0.00           H  
ATOM   2061  HA  VAL A 127       5.856  -1.527  17.015  1.00  0.00           H  
ATOM   2062  HB  VAL A 127       4.262  -3.986  17.849  1.00  0.00           H  
ATOM   2063 1HG1 VAL A 127       5.256  -5.078  15.917  1.00  0.00           H  
ATOM   2064 2HG1 VAL A 127       4.220  -3.708  15.451  1.00  0.00           H  
ATOM   2065 3HG1 VAL A 127       5.992  -3.536  15.419  1.00  0.00           H  
ATOM   2066 1HG2 VAL A 127       6.505  -5.027  18.047  1.00  0.00           H  
ATOM   2067 2HG2 VAL A 127       7.261  -3.466  17.651  1.00  0.00           H  
ATOM   2068 3HG2 VAL A 127       6.334  -3.649  19.159  1.00  0.00           H  
ATOM   2069  N   TYR A 128       3.938  -0.827  15.627  1.00  0.00           N  
ATOM   2070  CA  TYR A 128       2.813  -0.416  14.796  1.00  0.00           C  
ATOM   2071  C   TYR A 128       2.737  -1.246  13.521  1.00  0.00           C  
ATOM   2072  O   TYR A 128       3.743  -1.450  12.842  1.00  0.00           O  
ATOM   2073  CB  TYR A 128       2.929   1.064  14.423  1.00  0.00           C  
ATOM   2074  CG  TYR A 128       2.842   1.999  15.609  1.00  0.00           C  
ATOM   2075  CD1 TYR A 128       4.000   2.424  16.244  1.00  0.00           C  
ATOM   2076  CD2 TYR A 128       1.604   2.431  16.062  1.00  0.00           C  
ATOM   2077  CE1 TYR A 128       3.920   3.278  17.327  1.00  0.00           C  
ATOM   2078  CE2 TYR A 128       1.525   3.285  17.145  1.00  0.00           C  
ATOM   2079  CZ  TYR A 128       2.682   3.708  17.776  1.00  0.00           C  
ATOM   2080  OH  TYR A 128       2.603   4.558  18.855  1.00  0.00           O  
ATOM   2081  H   TYR A 128       4.872  -0.548  15.363  1.00  0.00           H  
ATOM   2082  HA  TYR A 128       1.893  -0.560  15.363  1.00  0.00           H  
ATOM   2083 1HB  TYR A 128       3.881   1.239  13.919  1.00  0.00           H  
ATOM   2084 2HB  TYR A 128       2.136   1.326  13.723  1.00  0.00           H  
ATOM   2085  HD1 TYR A 128       4.973   2.084  15.888  1.00  0.00           H  
ATOM   2086  HD2 TYR A 128       0.694   2.096  15.564  1.00  0.00           H  
ATOM   2087  HE1 TYR A 128       4.829   3.612  17.826  1.00  0.00           H  
ATOM   2088  HE2 TYR A 128       0.552   3.624  17.502  1.00  0.00           H  
ATOM   2089  HH  TYR A 128       1.682   4.757  19.037  1.00  0.00           H  
ATOM   2090  N   ALA A 129       1.564  -1.830  13.277  1.00  0.00           N  
ATOM   2091  CA  ALA A 129       1.350  -2.635  12.080  1.00  0.00           C  
ATOM   2092  C   ALA A 129       0.461  -1.908  11.080  1.00  0.00           C  
ATOM   2093  O   ALA A 129      -0.731  -1.716  11.319  1.00  0.00           O  
ATOM   2094  CB  ALA A 129       0.728  -3.973  12.449  1.00  0.00           C  
ATOM   2095  H   ALA A 129       0.806  -1.714  13.934  1.00  0.00           H  
ATOM   2096  HA  ALA A 129       2.319  -2.812  11.613  1.00  0.00           H  
ATOM   2097 1HB  ALA A 129       0.574  -4.564  11.546  1.00  0.00           H  
ATOM   2098 2HB  ALA A 129       1.394  -4.510  13.125  1.00  0.00           H  
ATOM   2099 3HB  ALA A 129      -0.229  -3.806  12.941  1.00  0.00           H  
ATOM   2100  N   ASP A 130       1.134  -1.372  10.013  1.00  0.00           N  
ATOM   2101  CA  ASP A 130       0.383  -0.706   8.956  1.00  0.00           C  
ATOM   2102  C   ASP A 130       0.054  -1.670   7.823  1.00  0.00           C  
ATOM   2103  O   ASP A 130       0.937  -2.341   7.289  1.00  0.00           O  
ATOM   2104  CB  ASP A 130       1.201   0.453   8.381  1.00  0.00           C  
ATOM   2105  CG  ASP A 130       1.500   1.540   9.405  1.00  0.00           C  
ATOM   2106  OD1 ASP A 130       2.375   2.335   9.160  1.00  0.00           O  
ATOM   2107  OD2 ASP A 130       0.850   1.563  10.423  1.00  0.00           O  
ATOM   2108  H   ASP A 130       2.140  -1.428   9.942  1.00  0.00           H  
ATOM   2109  HA  ASP A 130      -0.538  -0.309   9.384  1.00  0.00           H  
ATOM   2110 1HB  ASP A 130       2.146   0.074   7.992  1.00  0.00           H  
ATOM   2111 2HB  ASP A 130       0.660   0.902   7.547  1.00  0.00           H  
ATOM   2112  N   SER A 131      -1.294  -1.798   7.540  1.00  0.00           N  
ATOM   2113  CA  SER A 131      -1.703  -2.804   6.567  1.00  0.00           C  
ATOM   2114  C   SER A 131      -2.467  -2.173   5.410  1.00  0.00           C  
ATOM   2115  O   SER A 131      -3.229  -1.225   5.601  1.00  0.00           O  
ATOM   2116  CB  SER A 131      -2.529  -3.887   7.233  1.00  0.00           C  
ATOM   2117  OG  SER A 131      -3.690  -3.377   7.829  1.00  0.00           O  
ATOM   2118  H   SER A 131      -1.999  -1.224   7.980  1.00  0.00           H  
ATOM   2119  HA  SER A 131      -0.807  -3.261   6.144  1.00  0.00           H  
ATOM   2120 1HB  SER A 131      -2.809  -4.637   6.494  1.00  0.00           H  
ATOM   2121 2HB  SER A 131      -1.929  -4.386   7.993  1.00  0.00           H  
ATOM   2122  HG  SER A 131      -3.679  -2.431   7.664  1.00  0.00           H  
ATOM   2123  N   PHE A 132      -2.121  -2.774   4.161  1.00  0.00           N  
ATOM   2124  CA  PHE A 132      -2.800  -2.282   2.968  1.00  0.00           C  
ATOM   2125  C   PHE A 132      -2.518  -3.174   1.766  1.00  0.00           C  
ATOM   2126  O   PHE A 132      -1.718  -4.107   1.847  1.00  0.00           O  
ATOM   2127  CB  PHE A 132      -2.363  -0.843   2.686  1.00  0.00           C  
ATOM   2128  CG  PHE A 132      -0.872  -0.671   2.644  1.00  0.00           C  
ATOM   2129  CD1 PHE A 132      -0.184  -0.746   1.442  1.00  0.00           C  
ATOM   2130  CD2 PHE A 132      -0.153  -0.435   3.806  1.00  0.00           C  
ATOM   2131  CE1 PHE A 132       1.188  -0.588   1.402  1.00  0.00           C  
ATOM   2132  CE2 PHE A 132       1.219  -0.277   3.769  1.00  0.00           C  
ATOM   2133  CZ  PHE A 132       1.890  -0.353   2.566  1.00  0.00           C  
ATOM   2134  H   PHE A 132      -1.438  -3.512   4.069  1.00  0.00           H  
ATOM   2135  HA  PHE A 132      -3.875  -2.299   3.150  1.00  0.00           H  
ATOM   2136 1HB  PHE A 132      -2.774  -0.519   1.731  1.00  0.00           H  
ATOM   2137 2HB  PHE A 132      -2.764  -0.184   3.455  1.00  0.00           H  
ATOM   2138  HD1 PHE A 132      -0.739  -0.931   0.522  1.00  0.00           H  
ATOM   2139  HD2 PHE A 132      -0.683  -0.375   4.757  1.00  0.00           H  
ATOM   2140  HE1 PHE A 132       1.715  -0.649   0.450  1.00  0.00           H  
ATOM   2141  HE2 PHE A 132       1.772  -0.093   4.690  1.00  0.00           H  
ATOM   2142  HZ  PHE A 132       2.972  -0.229   2.536  1.00  0.00           H  
ATOM   2143  N   VAL A 133      -3.290  -2.799   0.631  1.00  0.00           N  
ATOM   2144  CA  VAL A 133      -3.160  -3.587  -0.589  1.00  0.00           C  
ATOM   2145  C   VAL A 133      -2.594  -2.749  -1.728  1.00  0.00           C  
ATOM   2146  O   VAL A 133      -2.989  -1.600  -1.922  1.00  0.00           O  
ATOM   2147  CB  VAL A 133      -4.518  -4.173  -1.019  1.00  0.00           C  
ATOM   2148  CG1 VAL A 133      -4.406  -4.930  -2.334  1.00  0.00           C  
ATOM   2149  CG2 VAL A 133      -5.048  -5.078   0.082  1.00  0.00           C  
ATOM   2150  H   VAL A 133      -3.921  -2.010   0.642  1.00  0.00           H  
ATOM   2151  HA  VAL A 133      -2.475  -4.414  -0.396  1.00  0.00           H  
ATOM   2152  HB  VAL A 133      -5.217  -3.355  -1.193  1.00  0.00           H  
ATOM   2153 1HG1 VAL A 133      -5.383  -5.330  -2.608  1.00  0.00           H  
ATOM   2154 2HG1 VAL A 133      -4.060  -4.253  -3.115  1.00  0.00           H  
ATOM   2155 3HG1 VAL A 133      -3.697  -5.750  -2.222  1.00  0.00           H  
ATOM   2156 1HG2 VAL A 133      -6.009  -5.493  -0.220  1.00  0.00           H  
ATOM   2157 2HG2 VAL A 133      -4.341  -5.889   0.258  1.00  0.00           H  
ATOM   2158 3HG2 VAL A 133      -5.174  -4.501   0.998  1.00  0.00           H  
ATOM   2159  N   ILE A 134      -1.602  -3.335  -2.453  1.00  0.00           N  
ATOM   2160  CA  ILE A 134      -0.995  -2.690  -3.611  1.00  0.00           C  
ATOM   2161  C   ILE A 134      -0.718  -3.696  -4.720  1.00  0.00           C  
ATOM   2162  O   ILE A 134      -0.927  -4.897  -4.548  1.00  0.00           O  
ATOM   2163  CB  ILE A 134       0.312  -1.969  -3.231  1.00  0.00           C  
ATOM   2164  CG1 ILE A 134       1.360  -2.965  -2.728  1.00  0.00           C  
ATOM   2165  CG2 ILE A 134       0.038  -0.904  -2.181  1.00  0.00           C  
ATOM   2166  CD1 ILE A 134       2.733  -2.362  -2.535  1.00  0.00           C  
ATOM   2167  H   ILE A 134      -1.279  -4.250  -2.174  1.00  0.00           H  
ATOM   2168  HA  ILE A 134      -1.692  -1.949  -3.999  1.00  0.00           H  
ATOM   2169  HB  ILE A 134       0.737  -1.496  -4.116  1.00  0.00           H  
ATOM   2170 1HG1 ILE A 134       1.035  -3.385  -1.777  1.00  0.00           H  
ATOM   2171 2HG1 ILE A 134       1.448  -3.790  -3.436  1.00  0.00           H  
ATOM   2172 1HG2 ILE A 134       0.969  -0.402  -1.920  1.00  0.00           H  
ATOM   2173 2HG2 ILE A 134      -0.668  -0.175  -2.578  1.00  0.00           H  
ATOM   2174 3HG2 ILE A 134      -0.384  -1.371  -1.291  1.00  0.00           H  
ATOM   2175 1HD1 ILE A 134       3.420  -3.129  -2.178  1.00  0.00           H  
ATOM   2176 2HD1 ILE A 134       3.093  -1.966  -3.485  1.00  0.00           H  
ATOM   2177 3HD1 ILE A 134       2.677  -1.557  -1.804  1.00  0.00           H  
ATOM   2178  N   ARG A 135      -0.254  -3.258  -5.870  1.00  0.00           N  
ATOM   2179  CA  ARG A 135       0.172  -4.149  -6.942  1.00  0.00           C  
ATOM   2180  C   ARG A 135       1.528  -4.773  -6.634  1.00  0.00           C  
ATOM   2181  O   ARG A 135       2.325  -4.209  -5.884  1.00  0.00           O  
ATOM   2182  CB  ARG A 135       0.262  -3.391  -8.259  1.00  0.00           C  
ATOM   2183  CG  ARG A 135      -1.052  -2.782  -8.721  1.00  0.00           C  
ATOM   2184  CD  ARG A 135      -0.933  -2.181 -10.074  1.00  0.00           C  
ATOM   2185  NE  ARG A 135       0.058  -1.117 -10.109  1.00  0.00           N  
ATOM   2186  CZ  ARG A 135       0.504  -0.524 -11.233  1.00  0.00           C  
ATOM   2187  NH1 ARG A 135       0.040  -0.901 -12.404  1.00  0.00           N  
ATOM   2188  NH2 ARG A 135       1.409   0.437 -11.159  1.00  0.00           N  
ATOM   2189  H   ARG A 135      -0.194  -2.259  -6.007  1.00  0.00           H  
ATOM   2190  HA  ARG A 135      -0.568  -4.943  -7.046  1.00  0.00           H  
ATOM   2191 1HB  ARG A 135       0.990  -2.586  -8.166  1.00  0.00           H  
ATOM   2192 2HB  ARG A 135       0.614  -4.063  -9.042  1.00  0.00           H  
ATOM   2193 1HG  ARG A 135      -1.819  -3.556  -8.756  1.00  0.00           H  
ATOM   2194 2HG  ARG A 135      -1.356  -2.000  -8.024  1.00  0.00           H  
ATOM   2195 1HD  ARG A 135      -0.635  -2.948 -10.788  1.00  0.00           H  
ATOM   2196 2HD  ARG A 135      -1.894  -1.762 -10.372  1.00  0.00           H  
ATOM   2197  HE  ARG A 135       0.439  -0.800  -9.227  1.00  0.00           H  
ATOM   2198 1HH1 ARG A 135      -0.651  -1.636 -12.461  1.00  0.00           H  
ATOM   2199 2HH1 ARG A 135       0.374  -0.456 -13.247  1.00  0.00           H  
ATOM   2200 1HH2 ARG A 135       1.766   0.727 -10.259  1.00  0.00           H  
ATOM   2201 2HH2 ARG A 135       1.743   0.881 -12.001  1.00  0.00           H  
ATOM   2202  N   GLY A 136       1.817  -5.951  -7.227  1.00  0.00           N  
ATOM   2203  CA  GLY A 136       3.057  -6.685  -7.006  1.00  0.00           C  
ATOM   2204  C   GLY A 136       4.271  -5.833  -7.355  1.00  0.00           C  
ATOM   2205  O   GLY A 136       5.257  -5.809  -6.618  1.00  0.00           O  
ATOM   2206  H   GLY A 136       1.125  -6.332  -7.856  1.00  0.00           H  
ATOM   2207 1HA  GLY A 136       3.114  -6.997  -5.963  1.00  0.00           H  
ATOM   2208 2HA  GLY A 136       3.057  -7.590  -7.612  1.00  0.00           H  
ATOM   2209  N   ASP A 137       4.219  -5.065  -8.466  1.00  0.00           N  
ATOM   2210  CA  ASP A 137       5.368  -4.273  -8.888  1.00  0.00           C  
ATOM   2211  C   ASP A 137       5.582  -3.079  -7.966  1.00  0.00           C  
ATOM   2212  O   ASP A 137       6.650  -2.467  -7.966  1.00  0.00           O  
ATOM   2213  CB  ASP A 137       5.197  -3.778 -10.326  1.00  0.00           C  
ATOM   2214  CG  ASP A 137       5.486  -4.832 -11.387  1.00  0.00           C  
ATOM   2215  OD1 ASP A 137       5.213  -4.580 -12.537  1.00  0.00           O  
ATOM   2216  OD2 ASP A 137       5.977  -5.879 -11.037  1.00  0.00           O  
ATOM   2217  H   ASP A 137       3.373  -5.036  -9.016  1.00  0.00           H  
ATOM   2218  HA  ASP A 137       6.257  -4.903  -8.845  1.00  0.00           H  
ATOM   2219 1HB  ASP A 137       4.175  -3.426 -10.471  1.00  0.00           H  
ATOM   2220 2HB  ASP A 137       5.863  -2.932 -10.501  1.00  0.00           H  
ATOM   2221  N   GLU A 138       4.648  -2.739  -7.055  1.00  0.00           N  
ATOM   2222  CA  GLU A 138       4.753  -1.564  -6.198  1.00  0.00           C  
ATOM   2223  C   GLU A 138       5.279  -1.935  -4.818  1.00  0.00           C  
ATOM   2224  O   GLU A 138       5.554  -1.063  -3.993  1.00  0.00           O  
ATOM   2225  CB  GLU A 138       3.398  -0.860  -6.094  1.00  0.00           C  
ATOM   2226  CG  GLU A 138       2.911  -0.319  -7.430  1.00  0.00           C  
ATOM   2227  CD  GLU A 138       1.505   0.210  -7.370  1.00  0.00           C  
ATOM   2228  OE1 GLU A 138       1.181   1.073  -8.150  1.00  0.00           O  
ATOM   2229  OE2 GLU A 138       0.754  -0.251  -6.543  1.00  0.00           O  
ATOM   2230  H   GLU A 138       3.839  -3.338  -6.972  1.00  0.00           H  
ATOM   2231  HA  GLU A 138       5.472  -0.875  -6.642  1.00  0.00           H  
ATOM   2232 1HB  GLU A 138       2.655  -1.557  -5.707  1.00  0.00           H  
ATOM   2233 2HB  GLU A 138       3.471  -0.033  -5.387  1.00  0.00           H  
ATOM   2234 1HG  GLU A 138       3.575   0.484  -7.749  1.00  0.00           H  
ATOM   2235 2HG  GLU A 138       2.964  -1.114  -8.173  1.00  0.00           H  
ATOM   2236  N   VAL A 139       5.466  -3.309  -4.488  1.00  0.00           N  
ATOM   2237  CA  VAL A 139       6.013  -3.709  -3.197  1.00  0.00           C  
ATOM   2238  C   VAL A 139       7.403  -3.123  -2.983  1.00  0.00           C  
ATOM   2239  O   VAL A 139       7.755  -2.725  -1.873  1.00  0.00           O  
ATOM   2240  CB  VAL A 139       6.052  -5.243  -3.062  1.00  0.00           C  
ATOM   2241  CG1 VAL A 139       6.714  -5.671  -1.761  1.00  0.00           C  
ATOM   2242  CG2 VAL A 139       4.636  -5.792  -3.154  1.00  0.00           C  
ATOM   2243  H   VAL A 139       5.216  -4.022  -5.159  1.00  0.00           H  
ATOM   2244  HA  VAL A 139       5.370  -3.312  -2.411  1.00  0.00           H  
ATOM   2245  HB  VAL A 139       6.661  -5.654  -3.868  1.00  0.00           H  
ATOM   2246 1HG1 VAL A 139       6.725  -6.760  -1.699  1.00  0.00           H  
ATOM   2247 2HG1 VAL A 139       7.737  -5.297  -1.733  1.00  0.00           H  
ATOM   2248 3HG1 VAL A 139       6.155  -5.266  -0.918  1.00  0.00           H  
ATOM   2249 1HG2 VAL A 139       4.660  -6.877  -3.060  1.00  0.00           H  
ATOM   2250 2HG2 VAL A 139       4.030  -5.371  -2.352  1.00  0.00           H  
ATOM   2251 3HG2 VAL A 139       4.203  -5.521  -4.117  1.00  0.00           H  
ATOM   2252  N   ARG A 140       8.156  -2.913  -4.085  1.00  0.00           N  
ATOM   2253  CA  ARG A 140       9.514  -2.390  -4.004  1.00  0.00           C  
ATOM   2254  C   ARG A 140       9.520  -0.944  -3.523  1.00  0.00           C  
ATOM   2255  O   ARG A 140      10.529  -0.453  -3.016  1.00  0.00           O  
ATOM   2256  CB  ARG A 140      10.222  -2.511  -5.346  1.00  0.00           C  
ATOM   2257  CG  ARG A 140       9.656  -1.629  -6.447  1.00  0.00           C  
ATOM   2258  CD  ARG A 140      10.336  -1.866  -7.746  1.00  0.00           C  
ATOM   2259  NE  ARG A 140       9.806  -1.016  -8.799  1.00  0.00           N  
ATOM   2260  CZ  ARG A 140      10.401   0.106  -9.249  1.00  0.00           C  
ATOM   2261  NH1 ARG A 140      11.542   0.499  -8.728  1.00  0.00           N  
ATOM   2262  NH2 ARG A 140       9.837   0.812 -10.213  1.00  0.00           N  
ATOM   2263  H   ARG A 140       7.764  -3.126  -4.991  1.00  0.00           H  
ATOM   2264  HA  ARG A 140      10.067  -2.975  -3.268  1.00  0.00           H  
ATOM   2265 1HB  ARG A 140      11.274  -2.256  -5.226  1.00  0.00           H  
ATOM   2266 2HB  ARG A 140      10.173  -3.544  -5.692  1.00  0.00           H  
ATOM   2267 1HG  ARG A 140       8.594  -1.840  -6.573  1.00  0.00           H  
ATOM   2268 2HG  ARG A 140       9.788  -0.580  -6.177  1.00  0.00           H  
ATOM   2269 1HD  ARG A 140      11.400  -1.657  -7.643  1.00  0.00           H  
ATOM   2270 2HD  ARG A 140      10.198  -2.904  -8.045  1.00  0.00           H  
ATOM   2271  HE  ARG A 140       8.929  -1.286  -9.224  1.00  0.00           H  
ATOM   2272 1HH1 ARG A 140      11.973  -0.040  -7.990  1.00  0.00           H  
ATOM   2273 2HH1 ARG A 140      11.988   1.340  -9.065  1.00  0.00           H  
ATOM   2274 1HH2 ARG A 140       8.959   0.510 -10.613  1.00  0.00           H  
ATOM   2275 2HH2 ARG A 140      10.283   1.652 -10.550  1.00  0.00           H  
ATOM   2276  N   GLN A 141       8.356  -0.224  -3.661  1.00  0.00           N  
ATOM   2277  CA  GLN A 141       8.284   1.170  -3.242  1.00  0.00           C  
ATOM   2278  C   GLN A 141       8.100   1.284  -1.734  1.00  0.00           C  
ATOM   2279  O   GLN A 141       8.200   2.372  -1.167  1.00  0.00           O  
ATOM   2280  CB  GLN A 141       7.150   1.891  -3.976  1.00  0.00           C  
ATOM   2281  CG  GLN A 141       7.345   1.955  -5.481  1.00  0.00           C  
ATOM   2282  CD  GLN A 141       6.194   2.648  -6.185  1.00  0.00           C  
ATOM   2283  OE1 GLN A 141       5.758   3.728  -5.776  1.00  0.00           O  
ATOM   2284  NE2 GLN A 141       5.694   2.031  -7.249  1.00  0.00           N  
ATOM   2285  H   GLN A 141       7.537  -0.662  -4.057  1.00  0.00           H  
ATOM   2286  HA  GLN A 141       9.227   1.656  -3.493  1.00  0.00           H  
ATOM   2287 1HB  GLN A 141       6.206   1.385  -3.774  1.00  0.00           H  
ATOM   2288 2HB  GLN A 141       7.062   2.910  -3.598  1.00  0.00           H  
ATOM   2289 1HG  GLN A 141       8.260   2.508  -5.695  1.00  0.00           H  
ATOM   2290 2HG  GLN A 141       7.422   0.940  -5.870  1.00  0.00           H  
ATOM   2291 1HE2 GLN A 141       4.933   2.441  -7.754  1.00  0.00           H  
ATOM   2292 2HE2 GLN A 141       6.077   1.156  -7.546  1.00  0.00           H  
ATOM   2293  N   ILE A 142       7.751   0.157  -0.996  1.00  0.00           N  
ATOM   2294  CA  ILE A 142       7.627   0.163   0.457  1.00  0.00           C  
ATOM   2295  C   ILE A 142       8.956  -0.167   1.125  1.00  0.00           C  
ATOM   2296  O   ILE A 142       9.185  -1.301   1.546  1.00  0.00           O  
ATOM   2297  CB  ILE A 142       6.541  -0.829   0.914  1.00  0.00           C  
ATOM   2298  CG1 ILE A 142       5.240  -0.643   0.129  1.00  0.00           C  
ATOM   2299  CG2 ILE A 142       6.294  -0.670   2.406  1.00  0.00           C  
ATOM   2300  CD1 ILE A 142       4.654   0.746   0.238  1.00  0.00           C  
ATOM   2301  H   ILE A 142       7.578  -0.700  -1.501  1.00  0.00           H  
ATOM   2302  HA  ILE A 142       7.338   1.164   0.775  1.00  0.00           H  
ATOM   2303  HB  ILE A 142       6.870  -1.848   0.710  1.00  0.00           H  
ATOM   2304 1HG1 ILE A 142       5.417  -0.857  -0.924  1.00  0.00           H  
ATOM   2305 2HG1 ILE A 142       4.495  -1.355   0.485  1.00  0.00           H  
ATOM   2306 1HG2 ILE A 142       5.525  -1.373   2.724  1.00  0.00           H  
ATOM   2307 2HG2 ILE A 142       7.216  -0.870   2.950  1.00  0.00           H  
ATOM   2308 3HG2 ILE A 142       5.963   0.348   2.614  1.00  0.00           H  
ATOM   2309 1HD1 ILE A 142       3.734   0.800  -0.344  1.00  0.00           H  
ATOM   2310 2HD1 ILE A 142       4.435   0.968   1.283  1.00  0.00           H  
ATOM   2311 3HD1 ILE A 142       5.368   1.473  -0.146  1.00  0.00           H  
ATOM   2312  N   ALA A 143       9.857   0.841   1.019  1.00  0.00           N  
ATOM   2313  CA  ALA A 143      11.201   0.728   1.573  1.00  0.00           C  
ATOM   2314  C   ALA A 143      11.783   2.100   1.890  1.00  0.00           C  
ATOM   2315  O   ALA A 143      11.402   3.101   1.285  1.00  0.00           O  
ATOM   2316  CB  ALA A 143      12.108   0.000   0.592  1.00  0.00           C  
ATOM   2317  H   ALA A 143       9.590   1.692   0.544  1.00  0.00           H  
ATOM   2318  HA  ALA A 143      11.139   0.152   2.496  1.00  0.00           H  
ATOM   2319 1HB  ALA A 143      13.110  -0.080   1.014  1.00  0.00           H  
ATOM   2320 2HB  ALA A 143      11.713  -0.998   0.403  1.00  0.00           H  
ATOM   2321 3HB  ALA A 143      12.152   0.555  -0.343  1.00  0.00           H  
ATOM   2322  N   PRO A 144      12.781   2.104   2.857  1.00  0.00           N  
ATOM   2323  CA  PRO A 144      13.396   3.384   3.184  1.00  0.00           C  
ATOM   2324  C   PRO A 144      14.074   3.997   1.965  1.00  0.00           C  
ATOM   2325  O   PRO A 144      14.753   3.305   1.207  1.00  0.00           O  
ATOM   2326  CB  PRO A 144      14.429   3.036   4.260  1.00  0.00           C  
ATOM   2327  CG  PRO A 144      13.916   1.782   4.883  1.00  0.00           C  
ATOM   2328  CD  PRO A 144      13.278   1.032   3.744  1.00  0.00           C  
ATOM   2329  HA  PRO A 144      12.629   4.060   3.590  1.00  0.00           H  
ATOM   2330 1HB  PRO A 144      15.420   2.906   3.802  1.00  0.00           H  
ATOM   2331 2HB  PRO A 144      14.514   3.862   4.981  1.00  0.00           H  
ATOM   2332 1HG  PRO A 144      14.742   1.224   5.348  1.00  0.00           H  
ATOM   2333 2HG  PRO A 144      13.202   2.021   5.685  1.00  0.00           H  
ATOM   2334 1HD  PRO A 144      14.036   0.413   3.241  1.00  0.00           H  
ATOM   2335 2HD  PRO A 144      12.459   0.406   4.129  1.00  0.00           H  
ATOM   2336  N   GLY A 145      13.773   5.302   1.744  1.00  0.00           N  
ATOM   2337  CA  GLY A 145      14.454   6.065   0.705  1.00  0.00           C  
ATOM   2338  C   GLY A 145      13.804   5.846  -0.655  1.00  0.00           C  
ATOM   2339  O   GLY A 145      14.214   6.441  -1.653  1.00  0.00           O  
ATOM   2340  H   GLY A 145      13.067   5.756   2.305  1.00  0.00           H  
ATOM   2341 1HA  GLY A 145      14.430   7.125   0.957  1.00  0.00           H  
ATOM   2342 2HA  GLY A 145      15.501   5.768   0.663  1.00  0.00           H  
ATOM   2343  N   GLN A 146      12.737   5.122  -0.829  1.00  0.00           N  
ATOM   2344  CA  GLN A 146      12.146   4.864  -2.137  1.00  0.00           C  
ATOM   2345  C   GLN A 146      11.290   6.037  -2.596  1.00  0.00           C  
ATOM   2346  O   GLN A 146      10.822   6.832  -1.781  1.00  0.00           O  
ATOM   2347  CB  GLN A 146      11.295   3.592  -2.100  1.00  0.00           C  
ATOM   2348  CG  GLN A 146      12.090   2.317  -1.876  1.00  0.00           C  
ATOM   2349  CD  GLN A 146      13.047   2.024  -3.016  1.00  0.00           C  
ATOM   2350  OE1 GLN A 146      12.656   2.011  -4.187  1.00  0.00           O  
ATOM   2351  NE2 GLN A 146      14.311   1.788  -2.681  1.00  0.00           N  
ATOM   2352  H   GLN A 146      12.306   4.724  -0.007  1.00  0.00           H  
ATOM   2353  HA  GLN A 146      12.951   4.723  -2.858  1.00  0.00           H  
ATOM   2354 1HB  GLN A 146      10.556   3.672  -1.303  1.00  0.00           H  
ATOM   2355 2HB  GLN A 146      10.753   3.489  -3.040  1.00  0.00           H  
ATOM   2356 1HG  GLN A 146      12.671   2.420  -0.960  1.00  0.00           H  
ATOM   2357 2HG  GLN A 146      11.397   1.480  -1.787  1.00  0.00           H  
ATOM   2358 1HE2 GLN A 146      14.988   1.589  -3.391  1.00  0.00           H  
ATOM   2359 2HE2 GLN A 146      14.586   1.809  -1.720  1.00  0.00           H  
ATOM   2360  N   THR A 147      11.302   6.113  -3.950  1.00  0.00           N  
ATOM   2361  CA  THR A 147      10.392   7.045  -4.606  1.00  0.00           C  
ATOM   2362  C   THR A 147       9.413   6.312  -5.515  1.00  0.00           C  
ATOM   2363  O   THR A 147       9.612   5.142  -5.841  1.00  0.00           O  
ATOM   2364  CB  THR A 147      11.165   8.089  -5.432  1.00  0.00           C  
ATOM   2365  OG1 THR A 147      11.939   7.422  -6.438  1.00  0.00           O  
ATOM   2366  CG2 THR A 147      12.093   8.898  -4.539  1.00  0.00           C  
ATOM   2367  H   THR A 147      11.918   5.547  -4.515  1.00  0.00           H  
ATOM   2368  HA  THR A 147       9.822   7.569  -3.839  1.00  0.00           H  
ATOM   2369  HB  THR A 147      10.460   8.763  -5.918  1.00  0.00           H  
ATOM   2370  HG1 THR A 147      11.801   6.474  -6.371  1.00  0.00           H  
ATOM   2371 1HG2 THR A 147      12.630   9.631  -5.141  1.00  0.00           H  
ATOM   2372 2HG2 THR A 147      11.508   9.413  -3.777  1.00  0.00           H  
ATOM   2373 3HG2 THR A 147      12.807   8.231  -4.058  1.00  0.00           H  
ATOM   2374  N   GLY A 148       8.338   6.893  -5.927  1.00  0.00           N  
ATOM   2375  CA  GLY A 148       7.330   6.265  -6.773  1.00  0.00           C  
ATOM   2376  C   GLY A 148       5.923   6.626  -6.314  1.00  0.00           C  
ATOM   2377  O   GLY A 148       5.741   7.237  -5.261  1.00  0.00           O  
ATOM   2378  H   GLY A 148       8.205   7.850  -5.631  1.00  0.00           H  
ATOM   2379 1HA  GLY A 148       7.473   6.583  -7.806  1.00  0.00           H  
ATOM   2380 2HA  GLY A 148       7.458   5.183  -6.749  1.00  0.00           H  
ATOM   2381  N   LYS A 149       4.957   6.150  -7.061  1.00  0.00           N  
ATOM   2382  CA  LYS A 149       3.579   6.548  -6.798  1.00  0.00           C  
ATOM   2383  C   LYS A 149       3.143   6.132  -5.399  1.00  0.00           C  
ATOM   2384  O   LYS A 149       2.488   6.896  -4.690  1.00  0.00           O  
ATOM   2385  CB  LYS A 149       2.637   6.007  -7.875  1.00  0.00           C  
ATOM   2386  CG  LYS A 149       2.367   4.509  -7.928  1.00  0.00           C  
ATOM   2387  CD  LYS A 149       1.351   4.169  -9.008  1.00  0.00           C  
ATOM   2388  CE  LYS A 149       2.011   3.478 -10.192  1.00  0.00           C  
ATOM   2389  NZ  LYS A 149       1.020   3.081 -11.228  1.00  0.00           N  
ATOM   2390  H   LYS A 149       5.148   5.510  -7.819  1.00  0.00           H  
ATOM   2391  HA  LYS A 149       3.525   7.637  -6.809  1.00  0.00           H  
ATOM   2392 1HB  LYS A 149       1.658   6.476  -7.771  1.00  0.00           H  
ATOM   2393 2HB  LYS A 149       3.023   6.269  -8.861  1.00  0.00           H  
ATOM   2394 1HG  LYS A 149       3.297   3.979  -8.136  1.00  0.00           H  
ATOM   2395 2HG  LYS A 149       1.986   4.174  -6.964  1.00  0.00           H  
ATOM   2396 1HD  LYS A 149       0.586   3.511  -8.594  1.00  0.00           H  
ATOM   2397 2HD  LYS A 149       0.870   5.083  -9.355  1.00  0.00           H  
ATOM   2398 1HE  LYS A 149       2.741   4.148 -10.643  1.00  0.00           H  
ATOM   2399 2HE  LYS A 149       2.534   2.586  -9.847  1.00  0.00           H  
ATOM   2400 1HZ  LYS A 149       1.497   2.627 -11.994  1.00  0.00           H  
ATOM   2401 2HZ  LYS A 149       0.348   2.443 -10.825  1.00  0.00           H  
ATOM   2402 3HZ  LYS A 149       0.542   3.902 -11.569  1.00  0.00           H  
ATOM   2403  N   ILE A 150       3.542   4.966  -4.910  1.00  0.00           N  
ATOM   2404  CA  ILE A 150       3.137   4.520  -3.582  1.00  0.00           C  
ATOM   2405  C   ILE A 150       3.905   5.261  -2.495  1.00  0.00           C  
ATOM   2406  O   ILE A 150       3.316   5.760  -1.536  1.00  0.00           O  
ATOM   2407  CB  ILE A 150       3.316   2.997  -3.438  1.00  0.00           C  
ATOM   2408  CG1 ILE A 150       2.456   2.252  -4.462  1.00  0.00           C  
ATOM   2409  CG2 ILE A 150       2.968   2.556  -2.024  1.00  0.00           C  
ATOM   2410  CD1 ILE A 150       0.979   2.560  -4.358  1.00  0.00           C  
ATOM   2411  H   ILE A 150       4.139   4.372  -5.467  1.00  0.00           H  
ATOM   2412  HA  ILE A 150       2.083   4.758  -3.444  1.00  0.00           H  
ATOM   2413  HB  ILE A 150       4.351   2.731  -3.649  1.00  0.00           H  
ATOM   2414 1HG1 ILE A 150       2.788   2.505  -5.468  1.00  0.00           H  
ATOM   2415 2HG1 ILE A 150       2.589   1.177  -4.336  1.00  0.00           H  
ATOM   2416 1HG2 ILE A 150       3.098   1.478  -1.937  1.00  0.00           H  
ATOM   2417 2HG2 ILE A 150       3.624   3.059  -1.315  1.00  0.00           H  
ATOM   2418 3HG2 ILE A 150       1.932   2.815  -1.807  1.00  0.00           H  
ATOM   2419 1HD1 ILE A 150       0.435   1.995  -5.115  1.00  0.00           H  
ATOM   2420 2HD1 ILE A 150       0.618   2.281  -3.368  1.00  0.00           H  
ATOM   2421 3HD1 ILE A 150       0.818   3.625  -4.516  1.00  0.00           H  
ATOM   2422  N   ALA A 151       5.291   5.386  -2.721  1.00  0.00           N  
ATOM   2423  CA  ALA A 151       6.120   6.046  -1.719  1.00  0.00           C  
ATOM   2424  C   ALA A 151       5.829   7.540  -1.660  1.00  0.00           C  
ATOM   2425  O   ALA A 151       5.827   8.139  -0.585  1.00  0.00           O  
ATOM   2426  CB  ALA A 151       7.594   5.803  -2.009  1.00  0.00           C  
ATOM   2427  H   ALA A 151       5.724   5.029  -3.561  1.00  0.00           H  
ATOM   2428  HA  ALA A 151       5.877   5.621  -0.745  1.00  0.00           H  
ATOM   2429 1HB  ALA A 151       8.201   6.302  -1.253  1.00  0.00           H  
ATOM   2430 2HB  ALA A 151       7.797   4.732  -1.989  1.00  0.00           H  
ATOM   2431 3HB  ALA A 151       7.841   6.200  -2.992  1.00  0.00           H  
ATOM   2432  N   ASP A 152       5.505   8.210  -2.720  1.00  0.00           N  
ATOM   2433  CA  ASP A 152       5.381   9.662  -2.762  1.00  0.00           C  
ATOM   2434  C   ASP A 152       3.961  10.103  -2.430  1.00  0.00           C  
ATOM   2435  O   ASP A 152       3.751  11.168  -1.849  1.00  0.00           O  
ATOM   2436  CB  ASP A 152       5.788  10.201  -4.135  1.00  0.00           C  
ATOM   2437  CG  ASP A 152       7.269  10.004  -4.428  1.00  0.00           C  
ATOM   2438  OD1 ASP A 152       7.627   9.966  -5.582  1.00  0.00           O  
ATOM   2439  OD2 ASP A 152       8.029   9.893  -3.496  1.00  0.00           O  
ATOM   2440  H   ASP A 152       5.331   7.677  -3.560  1.00  0.00           H  
ATOM   2441  HA  ASP A 152       6.047  10.088  -2.011  1.00  0.00           H  
ATOM   2442 1HB  ASP A 152       5.207   9.699  -4.910  1.00  0.00           H  
ATOM   2443 2HB  ASP A 152       5.558  11.265  -4.191  1.00  0.00           H  
ATOM   2444  N   TYR A 153       2.881   9.329  -2.756  1.00  0.00           N  
ATOM   2445  CA  TYR A 153       1.526   9.850  -2.625  1.00  0.00           C  
ATOM   2446  C   TYR A 153       0.682   8.966  -1.715  1.00  0.00           C  
ATOM   2447  O   TYR A 153      -0.470   9.285  -1.418  1.00  0.00           O  
ATOM   2448  CB  TYR A 153       0.847   9.995  -3.989  1.00  0.00           C  
ATOM   2449  CG  TYR A 153       1.431  11.058  -4.893  1.00  0.00           C  
ATOM   2450  CD1 TYR A 153       1.384  10.899  -6.270  1.00  0.00           C  
ATOM   2451  CD2 TYR A 153       2.013  12.191  -4.345  1.00  0.00           C  
ATOM   2452  CE1 TYR A 153       1.917  11.870  -7.096  1.00  0.00           C  
ATOM   2453  CE2 TYR A 153       2.546  13.162  -5.171  1.00  0.00           C  
ATOM   2454  CZ  TYR A 153       2.497  13.001  -6.546  1.00  0.00           C  
ATOM   2455  OH  TYR A 153       3.028  13.968  -7.368  1.00  0.00           O  
ATOM   2456  H   TYR A 153       3.015   8.386  -3.092  1.00  0.00           H  
ATOM   2457  HA  TYR A 153       1.578  10.837  -2.165  1.00  0.00           H  
ATOM   2458 1HB  TYR A 153       0.900   9.046  -4.525  1.00  0.00           H  
ATOM   2459 2HB  TYR A 153      -0.207  10.232  -3.847  1.00  0.00           H  
ATOM   2460  HD1 TYR A 153       0.927  10.008  -6.701  1.00  0.00           H  
ATOM   2461  HD2 TYR A 153       2.051  12.315  -3.263  1.00  0.00           H  
ATOM   2462  HE1 TYR A 153       1.880  11.745  -8.178  1.00  0.00           H  
ATOM   2463  HE2 TYR A 153       3.005  14.052  -4.740  1.00  0.00           H  
ATOM   2464  HH  TYR A 153       3.389  14.679  -6.833  1.00  0.00           H  
ATOM   2465  N   ASN A 154       1.162   7.835  -1.184  1.00  0.00           N  
ATOM   2466  CA  ASN A 154       0.260   6.951  -0.455  1.00  0.00           C  
ATOM   2467  C   ASN A 154       0.892   6.470   0.845  1.00  0.00           C  
ATOM   2468  O   ASN A 154       0.225   6.386   1.876  1.00  0.00           O  
ATOM   2469  CB  ASN A 154      -0.128   5.765  -1.319  1.00  0.00           C  
ATOM   2470  CG  ASN A 154      -0.957   6.171  -2.506  1.00  0.00           C  
ATOM   2471  OD1 ASN A 154      -2.181   6.313  -2.405  1.00  0.00           O  
ATOM   2472  ND2 ASN A 154      -0.314   6.360  -3.630  1.00  0.00           N  
ATOM   2473  H   ASN A 154       2.135   7.578  -1.276  1.00  0.00           H  
ATOM   2474  HA  ASN A 154      -0.642   7.510  -0.201  1.00  0.00           H  
ATOM   2475 1HB  ASN A 154       0.773   5.261  -1.671  1.00  0.00           H  
ATOM   2476 2HB  ASN A 154      -0.692   5.048  -0.721  1.00  0.00           H  
ATOM   2477 1HD2 ASN A 154      -0.814   6.631  -4.453  1.00  0.00           H  
ATOM   2478 2HD2 ASN A 154       0.677   6.233  -3.666  1.00  0.00           H  
ATOM   2479  N   TYR A 155       2.089   6.011   0.857  1.00  0.00           N  
ATOM   2480  CA  TYR A 155       2.739   5.468   2.044  1.00  0.00           C  
ATOM   2481  C   TYR A 155       4.249   5.653   1.979  1.00  0.00           C  
ATOM   2482  O   TYR A 155       4.892   5.246   1.011  1.00  0.00           O  
ATOM   2483  CB  TYR A 155       2.397   3.986   2.213  1.00  0.00           C  
ATOM   2484  CG  TYR A 155       2.858   3.416   3.536  1.00  0.00           C  
ATOM   2485  CD1 TYR A 155       4.063   2.733   3.615  1.00  0.00           C  
ATOM   2486  CD2 TYR A 155       2.077   3.577   4.670  1.00  0.00           C  
ATOM   2487  CE1 TYR A 155       4.484   2.213   4.823  1.00  0.00           C  
ATOM   2488  CE2 TYR A 155       2.498   3.057   5.879  1.00  0.00           C  
ATOM   2489  CZ  TYR A 155       3.702   2.375   5.955  1.00  0.00           C  
ATOM   2490  OH  TYR A 155       4.121   1.857   7.158  1.00  0.00           O  
ATOM   2491  H   TYR A 155       2.598   6.034  -0.015  1.00  0.00           H  
ATOM   2492  HA  TYR A 155       2.375   6.011   2.917  1.00  0.00           H  
ATOM   2493 1HB  TYR A 155       1.317   3.850   2.135  1.00  0.00           H  
ATOM   2494 2HB  TYR A 155       2.858   3.412   1.410  1.00  0.00           H  
ATOM   2495  HD1 TYR A 155       4.678   2.607   2.723  1.00  0.00           H  
ATOM   2496  HD2 TYR A 155       1.130   4.113   4.608  1.00  0.00           H  
ATOM   2497  HE1 TYR A 155       5.430   1.677   4.885  1.00  0.00           H  
ATOM   2498  HE2 TYR A 155       1.883   3.183   6.770  1.00  0.00           H  
ATOM   2499  HH  TYR A 155       3.469   2.055   7.835  1.00  0.00           H  
ATOM   2500  N   LYS A 156       4.809   6.463   2.869  1.00  0.00           N  
ATOM   2501  CA  LYS A 156       6.232   6.781   2.857  1.00  0.00           C  
ATOM   2502  C   LYS A 156       6.906   6.339   4.150  1.00  0.00           C  
ATOM   2503  O   LYS A 156       6.446   6.666   5.244  1.00  0.00           O  
ATOM   2504  CB  LYS A 156       6.420   8.285   2.656  1.00  0.00           C  
ATOM   2505  CG  LYS A 156       7.853   8.796   2.716  1.00  0.00           C  
ATOM   2506  CD  LYS A 156       8.654   8.338   1.506  1.00  0.00           C  
ATOM   2507  CE  LYS A 156      10.056   8.930   1.513  1.00  0.00           C  
ATOM   2508  NZ  LYS A 156      10.847   8.501   0.328  1.00  0.00           N  
ATOM   2509  H   LYS A 156       4.220   6.872   3.580  1.00  0.00           H  
ATOM   2510  HA  LYS A 156       6.698   6.250   2.027  1.00  0.00           H  
ATOM   2511 1HB  LYS A 156       6.020   8.575   1.684  1.00  0.00           H  
ATOM   2512 2HB  LYS A 156       5.858   8.827   3.417  1.00  0.00           H  
ATOM   2513 1HG  LYS A 156       7.850   9.886   2.748  1.00  0.00           H  
ATOM   2514 2HG  LYS A 156       8.334   8.425   3.621  1.00  0.00           H  
ATOM   2515 1HD  LYS A 156       8.728   7.250   1.509  1.00  0.00           H  
ATOM   2516 2HD  LYS A 156       8.144   8.647   0.594  1.00  0.00           H  
ATOM   2517 1HE  LYS A 156       9.992  10.017   1.517  1.00  0.00           H  
ATOM   2518 2HE  LYS A 156      10.579   8.616   2.416  1.00  0.00           H  
ATOM   2519 1HZ  LYS A 156      11.768   8.914   0.370  1.00  0.00           H  
ATOM   2520 2HZ  LYS A 156      10.929   7.494   0.324  1.00  0.00           H  
ATOM   2521 3HZ  LYS A 156      10.382   8.804  -0.516  1.00  0.00           H  
ATOM   2522  N   LEU A 157       8.005   5.528   3.928  1.00  0.00           N  
ATOM   2523  CA  LEU A 157       8.846   5.156   5.060  1.00  0.00           C  
ATOM   2524  C   LEU A 157       9.998   6.140   5.237  1.00  0.00           C  
ATOM   2525  O   LEU A 157      10.525   6.675   4.263  1.00  0.00           O  
ATOM   2526  CB  LEU A 157       9.421   3.748   4.865  1.00  0.00           C  
ATOM   2527  CG  LEU A 157       8.435   2.574   4.819  1.00  0.00           C  
ATOM   2528  CD1 LEU A 157       9.196   1.279   4.569  1.00  0.00           C  
ATOM   2529  CD2 LEU A 157       7.661   2.509   6.128  1.00  0.00           C  
ATOM   2530  H   LEU A 157       8.241   5.187   3.007  1.00  0.00           H  
ATOM   2531  HA  LEU A 157       8.234   5.159   5.961  1.00  0.00           H  
ATOM   2532 1HB  LEU A 157       9.975   3.726   3.928  1.00  0.00           H  
ATOM   2533 2HB  LEU A 157      10.115   3.540   5.679  1.00  0.00           H  
ATOM   2534  HG  LEU A 157       7.739   2.716   3.992  1.00  0.00           H  
ATOM   2535 1HD1 LEU A 157       8.495   0.445   4.536  1.00  0.00           H  
ATOM   2536 2HD1 LEU A 157       9.724   1.345   3.618  1.00  0.00           H  
ATOM   2537 3HD1 LEU A 157       9.913   1.118   5.373  1.00  0.00           H  
ATOM   2538 1HD2 LEU A 157       6.959   1.675   6.095  1.00  0.00           H  
ATOM   2539 2HD2 LEU A 157       8.356   2.366   6.955  1.00  0.00           H  
ATOM   2540 3HD2 LEU A 157       7.112   3.439   6.273  1.00  0.00           H  
ATOM   2541  N   PRO A 158      10.337   6.443   6.528  1.00  0.00           N  
ATOM   2542  CA  PRO A 158      11.485   7.313   6.751  1.00  0.00           C  
ATOM   2543  C   PRO A 158      12.783   6.630   6.339  1.00  0.00           C  
ATOM   2544  O   PRO A 158      12.865   5.403   6.303  1.00  0.00           O  
ATOM   2545  CB  PRO A 158      11.455   7.584   8.258  1.00  0.00           C  
ATOM   2546  CG  PRO A 158      10.777   6.397   8.851  1.00  0.00           C  
ATOM   2547  CD  PRO A 158       9.774   5.980   7.808  1.00  0.00           C  
ATOM   2548  HA  PRO A 158      11.346   8.247   6.188  1.00  0.00           H  
ATOM   2549 1HB  PRO A 158      12.479   7.715   8.637  1.00  0.00           H  
ATOM   2550 2HB  PRO A 158      10.915   8.521   8.461  1.00  0.00           H  
ATOM   2551 1HG  PRO A 158      11.513   5.609   9.070  1.00  0.00           H  
ATOM   2552 2HG  PRO A 158      10.306   6.667   9.808  1.00  0.00           H  
ATOM   2553 1HD  PRO A 158       9.671   4.885   7.815  1.00  0.00           H  
ATOM   2554 2HD  PRO A 158       8.807   6.462   8.015  1.00  0.00           H  
ATOM   2555  N   ASP A 159      13.811   7.464   6.044  1.00  0.00           N  
ATOM   2556  CA  ASP A 159      15.109   6.932   5.648  1.00  0.00           C  
ATOM   2557  C   ASP A 159      15.738   6.119   6.773  1.00  0.00           C  
ATOM   2558  O   ASP A 159      16.487   5.175   6.525  1.00  0.00           O  
ATOM   2559  CB  ASP A 159      16.052   8.064   5.232  1.00  0.00           C  
ATOM   2560  CG  ASP A 159      15.654   8.712   3.913  1.00  0.00           C  
ATOM   2561  OD1 ASP A 159      16.094   9.807   3.654  1.00  0.00           O  
ATOM   2562  OD2 ASP A 159      14.915   8.105   3.175  1.00  0.00           O  
ATOM   2563  H   ASP A 159      13.685   8.465   6.097  1.00  0.00           H  
ATOM   2564  HA  ASP A 159      14.965   6.269   4.795  1.00  0.00           H  
ATOM   2565 1HB  ASP A 159      16.065   8.830   6.007  1.00  0.00           H  
ATOM   2566 2HB  ASP A 159      17.067   7.676   5.138  1.00  0.00           H  
ATOM   2567  N   ASP A 160      15.484   6.537   8.040  1.00  0.00           N  
ATOM   2568  CA  ASP A 160      16.041   5.839   9.193  1.00  0.00           C  
ATOM   2569  C   ASP A 160      15.033   4.862   9.785  1.00  0.00           C  
ATOM   2570  O   ASP A 160      15.059   4.578  10.982  1.00  0.00           O  
ATOM   2571  CB  ASP A 160      16.509   6.843  10.250  1.00  0.00           C  
ATOM   2572  CG  ASP A 160      15.384   7.725  10.773  1.00  0.00           C  
ATOM   2573  OD1 ASP A 160      15.582   8.378  11.771  1.00  0.00           O  
ATOM   2574  OD2 ASP A 160      14.337   7.738  10.170  1.00  0.00           O  
ATOM   2575  H   ASP A 160      14.899   7.346   8.190  1.00  0.00           H  
ATOM   2576  HA  ASP A 160      16.900   5.255   8.862  1.00  0.00           H  
ATOM   2577 1HB  ASP A 160      16.950   6.307  11.091  1.00  0.00           H  
ATOM   2578 2HB  ASP A 160      17.284   7.483   9.827  1.00  0.00           H  
ATOM   2579  N   PHE A 161      14.225   4.210   9.004  1.00  0.00           N  
ATOM   2580  CA  PHE A 161      13.173   3.291   9.422  1.00  0.00           C  
ATOM   2581  C   PHE A 161      13.756   2.066  10.115  1.00  0.00           C  
ATOM   2582  O   PHE A 161      14.726   1.476   9.640  1.00  0.00           O  
ATOM   2583  CB  PHE A 161      12.367   2.863   8.195  1.00  0.00           C  
ATOM   2584  CG  PHE A 161      11.342   1.796   8.456  1.00  0.00           C  
ATOM   2585  CD1 PHE A 161      11.527   0.506   7.982  1.00  0.00           C  
ATOM   2586  CD2 PHE A 161      10.191   2.080   9.176  1.00  0.00           C  
ATOM   2587  CE1 PHE A 161      10.585  -0.477   8.222  1.00  0.00           C  
ATOM   2588  CE2 PHE A 161       9.248   1.100   9.417  1.00  0.00           C  
ATOM   2589  CZ  PHE A 161       9.445  -0.179   8.940  1.00  0.00           C  
ATOM   2590  H   PHE A 161      14.367   4.380   8.019  1.00  0.00           H  
ATOM   2591  HA  PHE A 161      12.517   3.811  10.121  1.00  0.00           H  
ATOM   2592 1HB  PHE A 161      11.847   3.727   7.782  1.00  0.00           H  
ATOM   2593 2HB  PHE A 161      13.044   2.491   7.427  1.00  0.00           H  
ATOM   2594  HD1 PHE A 161      12.428   0.271   7.415  1.00  0.00           H  
ATOM   2595  HD2 PHE A 161      10.035   3.091   9.553  1.00  0.00           H  
ATOM   2596  HE1 PHE A 161      10.744  -1.487   7.844  1.00  0.00           H  
ATOM   2597  HE2 PHE A 161       8.348   1.337   9.983  1.00  0.00           H  
ATOM   2598  HZ  PHE A 161       8.701  -0.952   9.129  1.00  0.00           H  
ATOM   2599  N   THR A 162      13.101   1.774  11.292  1.00  0.00           N  
ATOM   2600  CA  THR A 162      13.416   0.538  11.999  1.00  0.00           C  
ATOM   2601  C   THR A 162      12.185  -0.350  12.131  1.00  0.00           C  
ATOM   2602  O   THR A 162      11.213   0.014  12.793  1.00  0.00           O  
ATOM   2603  CB  THR A 162      13.975   0.842  13.401  1.00  0.00           C  
ATOM   2604  OG1 THR A 162      15.135   1.674  13.269  1.00  0.00           O  
ATOM   2605  CG2 THR A 162      14.356  -0.442  14.123  1.00  0.00           C  
ATOM   2606  H   THR A 162      12.406   2.398  11.677  1.00  0.00           H  
ATOM   2607  HA  THR A 162      14.175  -0.001  11.432  1.00  0.00           H  
ATOM   2608  HB  THR A 162      13.221   1.368  13.987  1.00  0.00           H  
ATOM   2609  HG1 THR A 162      15.297   1.851  12.339  1.00  0.00           H  
ATOM   2610 1HG2 THR A 162      14.748  -0.201  15.111  1.00  0.00           H  
ATOM   2611 2HG2 THR A 162      13.476  -1.076  14.226  1.00  0.00           H  
ATOM   2612 3HG2 THR A 162      15.118  -0.969  13.550  1.00  0.00           H  
ATOM   2613  N   GLY A 163      12.248  -1.431  11.263  1.00  0.00           N  
ATOM   2614  CA  GLY A 163      11.119  -2.354  11.255  1.00  0.00           C  
ATOM   2615  C   GLY A 163      11.184  -3.292  10.057  1.00  0.00           C  
ATOM   2616  O   GLY A 163      12.233  -3.445   9.431  1.00  0.00           O  
ATOM   2617  H   GLY A 163      13.029  -1.604  10.646  1.00  0.00           H  
ATOM   2618 1HA  GLY A 163      11.117  -2.935  12.177  1.00  0.00           H  
ATOM   2619 2HA  GLY A 163      10.188  -1.789  11.230  1.00  0.00           H  
ATOM   2620  N   CYS A 164       9.974  -3.961   9.816  1.00  0.00           N  
ATOM   2621  CA  CYS A 164       9.939  -4.947   8.742  1.00  0.00           C  
ATOM   2622  C   CYS A 164       8.779  -4.684   7.791  1.00  0.00           C  
ATOM   2623  O   CYS A 164       7.727  -4.194   8.200  1.00  0.00           O  
ATOM   2624  CB  CYS A 164       9.802  -6.361   9.308  1.00  0.00           C  
ATOM   2625  SG  CYS A 164      11.180  -6.859  10.368  1.00  0.00           S  
ATOM   2626  H   CYS A 164       9.136  -3.788  10.352  1.00  0.00           H  
ATOM   2627  HA  CYS A 164      10.875  -4.886   8.186  1.00  0.00           H  
ATOM   2628 1HB  CYS A 164       8.882  -6.433   9.889  1.00  0.00           H  
ATOM   2629 2HB  CYS A 164       9.728  -7.075   8.488  1.00  0.00           H  
ATOM   2630  N   VAL A 165       9.102  -5.006   6.523  1.00  0.00           N  
ATOM   2631  CA  VAL A 165       8.067  -4.999   5.496  1.00  0.00           C  
ATOM   2632  C   VAL A 165       7.740  -6.413   5.034  1.00  0.00           C  
ATOM   2633  O   VAL A 165       8.630  -7.175   4.657  1.00  0.00           O  
ATOM   2634  CB  VAL A 165       8.504  -4.161   4.280  1.00  0.00           C  
ATOM   2635  CG1 VAL A 165       7.419  -4.152   3.213  1.00  0.00           C  
ATOM   2636  CG2 VAL A 165       8.835  -2.744   4.725  1.00  0.00           C  
ATOM   2637  H   VAL A 165      10.047  -5.253   6.267  1.00  0.00           H  
ATOM   2638  HA  VAL A 165       7.165  -4.552   5.916  1.00  0.00           H  
ATOM   2639  HB  VAL A 165       9.386  -4.619   3.833  1.00  0.00           H  
ATOM   2640 1HG1 VAL A 165       7.749  -3.554   2.363  1.00  0.00           H  
ATOM   2641 2HG1 VAL A 165       7.224  -5.173   2.884  1.00  0.00           H  
ATOM   2642 3HG1 VAL A 165       6.507  -3.722   3.625  1.00  0.00           H  
ATOM   2643 1HG2 VAL A 165       9.144  -2.155   3.862  1.00  0.00           H  
ATOM   2644 2HG2 VAL A 165       7.954  -2.290   5.178  1.00  0.00           H  
ATOM   2645 3HG2 VAL A 165       9.645  -2.771   5.454  1.00  0.00           H  
ATOM   2646  N   ILE A 166       6.496  -6.787   5.268  1.00  0.00           N  
ATOM   2647  CA  ILE A 166       6.040  -8.125   4.911  1.00  0.00           C  
ATOM   2648  C   ILE A 166       4.932  -8.070   3.867  1.00  0.00           C  
ATOM   2649  O   ILE A 166       3.994  -7.282   3.986  1.00  0.00           O  
ATOM   2650  CB  ILE A 166       5.523  -8.856   6.163  1.00  0.00           C  
ATOM   2651  CG1 ILE A 166       6.572  -8.825   7.278  1.00  0.00           C  
ATOM   2652  CG2 ILE A 166       5.147 -10.289   5.822  1.00  0.00           C  
ATOM   2653  CD1 ILE A 166       6.044  -9.261   8.625  1.00  0.00           C  
ATOM   2654  H   ILE A 166       5.847  -6.145   5.699  1.00  0.00           H  
ATOM   2655  HA  ILE A 166       6.883  -8.680   4.502  1.00  0.00           H  
ATOM   2656  HB  ILE A 166       4.644  -8.341   6.548  1.00  0.00           H  
ATOM   2657 1HG1 ILE A 166       7.405  -9.474   7.012  1.00  0.00           H  
ATOM   2658 2HG1 ILE A 166       6.966  -7.813   7.379  1.00  0.00           H  
ATOM   2659 1HG2 ILE A 166       4.784 -10.793   6.718  1.00  0.00           H  
ATOM   2660 2HG2 ILE A 166       4.365 -10.289   5.064  1.00  0.00           H  
ATOM   2661 3HG2 ILE A 166       6.023 -10.814   5.440  1.00  0.00           H  
ATOM   2662 1HD1 ILE A 166       6.845  -9.212   9.363  1.00  0.00           H  
ATOM   2663 2HD1 ILE A 166       5.230  -8.601   8.928  1.00  0.00           H  
ATOM   2664 3HD1 ILE A 166       5.676 -10.284   8.558  1.00  0.00           H  
ATOM   2665  N   ALA A 167       5.143  -8.843   2.735  1.00  0.00           N  
ATOM   2666  CA  ALA A 167       4.145  -8.798   1.673  1.00  0.00           C  
ATOM   2667  C   ALA A 167       3.918 -10.178   1.071  1.00  0.00           C  
ATOM   2668  O   ALA A 167       4.823 -11.013   1.050  1.00  0.00           O  
ATOM   2669  CB  ALA A 167       4.573  -7.817   0.591  1.00  0.00           C  
ATOM   2670  H   ALA A 167       5.956  -9.431   2.621  1.00  0.00           H  
ATOM   2671  HA  ALA A 167       3.204  -8.459   2.107  1.00  0.00           H  
ATOM   2672 1HB  ALA A 167       3.820  -7.792  -0.196  1.00  0.00           H  
ATOM   2673 2HB  ALA A 167       4.679  -6.822   1.023  1.00  0.00           H  
ATOM   2674 3HB  ALA A 167       5.526  -8.133   0.171  1.00  0.00           H  
ATOM   2675  N   TRP A 168       2.597 -10.391   0.686  1.00  0.00           N  
ATOM   2676  CA  TRP A 168       2.296 -11.641  -0.002  1.00  0.00           C  
ATOM   2677  C   TRP A 168       1.197 -11.448  -1.039  1.00  0.00           C  
ATOM   2678  O   TRP A 168       0.386 -10.528  -0.935  1.00  0.00           O  
ATOM   2679  CB  TRP A 168       1.913 -12.747   0.983  1.00  0.00           C  
ATOM   2680  CG  TRP A 168       0.619 -12.511   1.702  1.00  0.00           C  
ATOM   2681  CD1 TRP A 168      -0.602 -13.017   1.369  1.00  0.00           C  
ATOM   2682  CD2 TRP A 168       0.410 -11.704   2.885  1.00  0.00           C  
ATOM   2683  NE1 TRP A 168      -1.552 -12.582   2.259  1.00  0.00           N  
ATOM   2684  CE2 TRP A 168      -0.951 -11.778   3.194  1.00  0.00           C  
ATOM   2685  CE3 TRP A 168       1.256 -10.935   3.695  1.00  0.00           C  
ATOM   2686  CZ2 TRP A 168      -1.493 -11.112   4.281  1.00  0.00           C  
ATOM   2687  CZ3 TRP A 168       0.712 -10.268   4.785  1.00  0.00           C  
ATOM   2688  CH2 TRP A 168      -0.628 -10.354   5.071  1.00  0.00           C  
ATOM   2689  H   TRP A 168       1.851  -9.732   0.858  1.00  0.00           H  
ATOM   2690  HA  TRP A 168       3.187 -11.962  -0.542  1.00  0.00           H  
ATOM   2691 1HB  TRP A 168       1.834 -13.696   0.452  1.00  0.00           H  
ATOM   2692 2HB  TRP A 168       2.698 -12.855   1.731  1.00  0.00           H  
ATOM   2693  HD1 TRP A 168      -0.795 -13.671   0.520  1.00  0.00           H  
ATOM   2694  HE1 TRP A 168      -2.534 -12.814   2.231  1.00  0.00           H  
ATOM   2695  HE3 TRP A 168       2.321 -10.864   3.474  1.00  0.00           H  
ATOM   2696  HZ2 TRP A 168      -2.554 -11.169   4.525  1.00  0.00           H  
ATOM   2697  HZ3 TRP A 168       1.378  -9.672   5.410  1.00  0.00           H  
ATOM   2698  HH2 TRP A 168      -1.023  -9.817   5.934  1.00  0.00           H  
ATOM   2699  N   ASN A 169       1.367 -12.308  -2.101  1.00  0.00           N  
ATOM   2700  CA  ASN A 169       0.393 -12.269  -3.185  1.00  0.00           C  
ATOM   2701  C   ASN A 169      -0.988 -12.691  -2.701  1.00  0.00           C  
ATOM   2702  O   ASN A 169      -1.144 -13.743  -2.081  1.00  0.00           O  
ATOM   2703  CB  ASN A 169       0.854 -13.165  -4.320  1.00  0.00           C  
ATOM   2704  CG  ASN A 169       0.033 -13.000  -5.568  1.00  0.00           C  
ATOM   2705  OD1 ASN A 169      -1.196 -13.140  -5.541  1.00  0.00           O  
ATOM   2706  ND2 ASN A 169       0.686 -12.705  -6.663  1.00  0.00           N  
ATOM   2707  H   ASN A 169       2.137 -12.960  -2.155  1.00  0.00           H  
ATOM   2708  HA  ASN A 169       0.321 -11.243  -3.549  1.00  0.00           H  
ATOM   2709 1HB  ASN A 169       1.896 -12.946  -4.557  1.00  0.00           H  
ATOM   2710 2HB  ASN A 169       0.803 -14.207  -4.005  1.00  0.00           H  
ATOM   2711 1HD2 ASN A 169       0.190 -12.583  -7.524  1.00  0.00           H  
ATOM   2712 2HD2 ASN A 169       1.680 -12.601  -6.640  1.00  0.00           H  
ATOM   2713  N   SER A 170      -1.979 -11.792  -2.921  1.00  0.00           N  
ATOM   2714  CA  SER A 170      -3.331 -12.057  -2.445  1.00  0.00           C  
ATOM   2715  C   SER A 170      -4.311 -12.174  -3.606  1.00  0.00           C  
ATOM   2716  O   SER A 170      -5.479 -11.807  -3.483  1.00  0.00           O  
ATOM   2717  CB  SER A 170      -3.775 -10.970  -1.486  1.00  0.00           C  
ATOM   2718  OG  SER A 170      -3.733  -9.718  -2.112  1.00  0.00           O  
ATOM   2719  H   SER A 170      -1.791 -10.932  -3.416  1.00  0.00           H  
ATOM   2720  HA  SER A 170      -3.331 -13.011  -1.916  1.00  0.00           H  
ATOM   2721 1HB  SER A 170      -4.788 -11.180  -1.142  1.00  0.00           H  
ATOM   2722 2HB  SER A 170      -3.126 -10.970  -0.611  1.00  0.00           H  
ATOM   2723  HG  SER A 170      -3.426  -9.880  -3.007  1.00  0.00           H  
ATOM   2724  N   ASN A 171      -3.811 -12.787  -4.761  1.00  0.00           N  
ATOM   2725  CA  ASN A 171      -4.641 -12.888  -5.956  1.00  0.00           C  
ATOM   2726  C   ASN A 171      -5.911 -13.683  -5.679  1.00  0.00           C  
ATOM   2727  O   ASN A 171      -6.987 -13.342  -6.170  1.00  0.00           O  
ATOM   2728  CB  ASN A 171      -3.845 -13.529  -7.078  1.00  0.00           C  
ATOM   2729  CG  ASN A 171      -4.530 -13.443  -8.414  1.00  0.00           C  
ATOM   2730  OD1 ASN A 171      -4.868 -12.350  -8.882  1.00  0.00           O  
ATOM   2731  ND2 ASN A 171      -4.740 -14.574  -9.036  1.00  0.00           N  
ATOM   2732  H   ASN A 171      -2.874 -13.164  -4.779  1.00  0.00           H  
ATOM   2733  HA  ASN A 171      -4.936 -11.882  -6.259  1.00  0.00           H  
ATOM   2734 1HB  ASN A 171      -2.871 -13.044  -7.156  1.00  0.00           H  
ATOM   2735 2HB  ASN A 171      -3.670 -14.580  -6.846  1.00  0.00           H  
ATOM   2736 1HD2 ASN A 171      -5.192 -14.578  -9.929  1.00  0.00           H  
ATOM   2737 2HD2 ASN A 171      -4.449 -15.435  -8.620  1.00  0.00           H  
ATOM   2738  N   ASN A 172      -5.869 -14.713  -4.848  1.00  0.00           N  
ATOM   2739  CA  ASN A 172      -7.040 -15.534  -4.564  1.00  0.00           C  
ATOM   2740  C   ASN A 172      -8.008 -14.811  -3.636  1.00  0.00           C  
ATOM   2741  O   ASN A 172      -9.181 -15.172  -3.543  1.00  0.00           O  
ATOM   2742  CB  ASN A 172      -6.631 -16.877  -3.987  1.00  0.00           C  
ATOM   2743  CG  ASN A 172      -5.905 -16.775  -2.675  1.00  0.00           C  
ATOM   2744  OD1 ASN A 172      -4.997 -15.951  -2.516  1.00  0.00           O  
ATOM   2745  ND2 ASN A 172      -6.286 -17.598  -1.731  1.00  0.00           N  
ATOM   2746  H   ASN A 172      -4.992 -14.934  -4.397  1.00  0.00           H  
ATOM   2747  HA  ASN A 172      -7.576 -15.708  -5.499  1.00  0.00           H  
ATOM   2748 1HB  ASN A 172      -7.518 -17.495  -3.839  1.00  0.00           H  
ATOM   2749 2HB  ASN A 172      -5.985 -17.396  -4.695  1.00  0.00           H  
ATOM   2750 1HD2 ASN A 172      -5.838 -17.575  -0.837  1.00  0.00           H  
ATOM   2751 2HD2 ASN A 172      -7.024 -18.249  -1.904  1.00  0.00           H  
ATOM   2752  N   LEU A 173      -7.582 -13.710  -2.944  1.00  0.00           N  
ATOM   2753  CA  LEU A 173      -8.434 -13.000  -1.998  1.00  0.00           C  
ATOM   2754  C   LEU A 173      -8.933 -11.684  -2.584  1.00  0.00           C  
ATOM   2755  O   LEU A 173     -10.098 -11.323  -2.422  1.00  0.00           O  
ATOM   2756  CB  LEU A 173      -7.677 -12.730  -0.691  1.00  0.00           C  
ATOM   2757  CG  LEU A 173      -7.218 -13.949   0.118  1.00  0.00           C  
ATOM   2758  CD1 LEU A 173      -6.314 -13.493   1.255  1.00  0.00           C  
ATOM   2759  CD2 LEU A 173      -8.434 -14.692   0.651  1.00  0.00           C  
ATOM   2760  H   LEU A 173      -6.640 -13.382  -3.100  1.00  0.00           H  
ATOM   2761  HA  LEU A 173      -9.299 -13.624  -1.777  1.00  0.00           H  
ATOM   2762 1HB  LEU A 173      -6.786 -12.148  -0.920  1.00  0.00           H  
ATOM   2763 2HB  LEU A 173      -8.315 -12.137  -0.036  1.00  0.00           H  
ATOM   2764  HG  LEU A 173      -6.639 -14.614  -0.523  1.00  0.00           H  
ATOM   2765 1HD1 LEU A 173      -5.987 -14.360   1.830  1.00  0.00           H  
ATOM   2766 2HD1 LEU A 173      -5.443 -12.982   0.845  1.00  0.00           H  
ATOM   2767 3HD1 LEU A 173      -6.862 -12.812   1.905  1.00  0.00           H  
ATOM   2768 1HD2 LEU A 173      -8.108 -15.559   1.226  1.00  0.00           H  
ATOM   2769 2HD2 LEU A 173      -9.013 -14.028   1.293  1.00  0.00           H  
ATOM   2770 3HD2 LEU A 173      -9.054 -15.022  -0.183  1.00  0.00           H  
ATOM   2771  N   ASP A 174      -8.084 -10.930  -3.290  1.00  0.00           N  
ATOM   2772  CA  ASP A 174      -8.382  -9.537  -3.601  1.00  0.00           C  
ATOM   2773  C   ASP A 174      -8.557  -9.334  -5.101  1.00  0.00           C  
ATOM   2774  O   ASP A 174      -8.665  -8.203  -5.575  1.00  0.00           O  
ATOM   2775  CB  ASP A 174      -7.295  -8.619  -3.037  1.00  0.00           C  
ATOM   2776  CG  ASP A 174      -7.210  -8.696  -1.519  1.00  0.00           C  
ATOM   2777  OD1 ASP A 174      -6.142  -8.950  -1.016  1.00  0.00           O  
ATOM   2778  OD2 ASP A 174      -8.214  -8.501  -0.877  1.00  0.00           O  
ATOM   2779  H   ASP A 174      -7.217 -11.332  -3.616  1.00  0.00           H  
ATOM   2780  HA  ASP A 174      -9.334  -9.275  -3.139  1.00  0.00           H  
ATOM   2781 1HB  ASP A 174      -6.330  -8.894  -3.462  1.00  0.00           H  
ATOM   2782 2HB  ASP A 174      -7.500  -7.589  -3.330  1.00  0.00           H  
ATOM   2783  N   SER A 175      -8.603 -10.327  -5.935  1.00  0.00           N  
ATOM   2784  CA  SER A 175      -8.898 -10.229  -7.359  1.00  0.00           C  
ATOM   2785  C   SER A 175     -10.260 -10.831  -7.682  1.00  0.00           C  
ATOM   2786  O   SER A 175     -10.760 -11.687  -6.952  1.00  0.00           O  
ATOM   2787  CB  SER A 175      -7.836 -10.948  -8.168  1.00  0.00           C  
ATOM   2788  OG  SER A 175      -6.577 -10.351  -8.021  1.00  0.00           O  
ATOM   2789  H   SER A 175      -8.414 -11.234  -5.533  1.00  0.00           H  
ATOM   2790  HA  SER A 175      -8.899  -9.175  -7.641  1.00  0.00           H  
ATOM   2791 1HB  SER A 175      -7.779 -11.989  -7.850  1.00  0.00           H  
ATOM   2792 2HB  SER A 175      -8.115 -10.942  -9.221  1.00  0.00           H  
ATOM   2793  HG  SER A 175      -6.704  -9.610  -7.424  1.00  0.00           H  
ATOM   2794  N   LYS A 176     -10.873 -10.289  -8.690  1.00  0.00           N  
ATOM   2795  CA  LYS A 176     -12.184 -10.777  -9.101  1.00  0.00           C  
ATOM   2796  C   LYS A 176     -12.324 -10.768 -10.618  1.00  0.00           C  
ATOM   2797  O   LYS A 176     -11.755  -9.915 -11.299  1.00  0.00           O  
ATOM   2798  CB  LYS A 176     -13.246  -9.878  -8.467  1.00  0.00           C  
ATOM   2799  CG  LYS A 176     -14.706 -10.281  -8.624  1.00  0.00           C  
ATOM   2800  CD  LYS A 176     -15.626  -9.323  -7.883  1.00  0.00           C  
ATOM   2801  CE  LYS A 176     -17.086  -9.718  -8.047  1.00  0.00           C  
ATOM   2802  NZ  LYS A 176     -17.996  -8.816  -7.290  1.00  0.00           N  
ATOM   2803  H   LYS A 176     -10.450  -9.526  -9.199  1.00  0.00           H  
ATOM   2804  HA  LYS A 176     -12.302 -11.799  -8.739  1.00  0.00           H  
ATOM   2805 1HB  LYS A 176     -13.068  -9.806  -7.394  1.00  0.00           H  
ATOM   2806 2HB  LYS A 176     -13.166  -8.873  -8.881  1.00  0.00           H  
ATOM   2807 1HG  LYS A 176     -14.972 -10.282  -9.682  1.00  0.00           H  
ATOM   2808 2HG  LYS A 176     -14.850 -11.287  -8.231  1.00  0.00           H  
ATOM   2809 1HD  LYS A 176     -15.375  -9.325  -6.821  1.00  0.00           H  
ATOM   2810 2HD  LYS A 176     -15.487  -8.313  -8.270  1.00  0.00           H  
ATOM   2811 1HE  LYS A 176     -17.356  -9.684  -9.102  1.00  0.00           H  
ATOM   2812 2HE  LYS A 176     -17.229 -10.738  -7.691  1.00  0.00           H  
ATOM   2813 1HZ  LYS A 176     -18.953  -9.112  -7.425  1.00  0.00           H  
ATOM   2814 2HZ  LYS A 176     -17.767  -8.854  -6.306  1.00  0.00           H  
ATOM   2815 3HZ  LYS A 176     -17.887  -7.869  -7.624  1.00  0.00           H  
ATOM   2816  N   VAL A 177     -13.078 -11.821 -11.152  1.00  0.00           N  
ATOM   2817  CA  VAL A 177     -13.346 -11.794 -12.585  1.00  0.00           C  
ATOM   2818  C   VAL A 177     -14.119 -10.542 -12.978  1.00  0.00           C  
ATOM   2819  O   VAL A 177     -15.113 -10.190 -12.341  1.00  0.00           O  
ATOM   2820  CB  VAL A 177     -14.118 -13.051 -13.031  1.00  0.00           C  
ATOM   2821  CG1 VAL A 177     -14.470 -12.987 -14.509  1.00  0.00           C  
ATOM   2822  CG2 VAL A 177     -13.289 -14.289 -12.727  1.00  0.00           C  
ATOM   2823  H   VAL A 177     -13.438 -12.585 -10.598  1.00  0.00           H  
ATOM   2824  HA  VAL A 177     -12.393 -11.771 -13.115  1.00  0.00           H  
ATOM   2825  HB  VAL A 177     -15.062 -13.098 -12.488  1.00  0.00           H  
ATOM   2826 1HG1 VAL A 177     -15.014 -13.888 -14.793  1.00  0.00           H  
ATOM   2827 2HG1 VAL A 177     -15.093 -12.113 -14.697  1.00  0.00           H  
ATOM   2828 3HG1 VAL A 177     -13.556 -12.916 -15.098  1.00  0.00           H  
ATOM   2829 1HG2 VAL A 177     -13.835 -15.178 -13.041  1.00  0.00           H  
ATOM   2830 2HG2 VAL A 177     -12.342 -14.234 -13.265  1.00  0.00           H  
ATOM   2831 3HG2 VAL A 177     -13.095 -14.343 -11.656  1.00  0.00           H  
ATOM   2832  N   GLY A 178     -13.590  -9.790 -13.926  1.00  0.00           N  
ATOM   2833  CA  GLY A 178     -14.193  -8.541 -14.375  1.00  0.00           C  
ATOM   2834  C   GLY A 178     -13.534  -7.340 -13.709  1.00  0.00           C  
ATOM   2835  O   GLY A 178     -13.823  -6.193 -14.049  1.00  0.00           O  
ATOM   2836  H   GLY A 178     -12.730 -10.102 -14.353  1.00  0.00           H  
ATOM   2837 1HA  GLY A 178     -14.097  -8.459 -15.458  1.00  0.00           H  
ATOM   2838 2HA  GLY A 178     -15.258  -8.549 -14.147  1.00  0.00           H  
ATOM   2839  N   GLY A 179     -12.784  -7.535 -12.583  1.00  0.00           N  
ATOM   2840  CA  GLY A 179     -12.042  -6.451 -11.949  1.00  0.00           C  
ATOM   2841  C   GLY A 179     -12.559  -6.179 -10.542  1.00  0.00           C  
ATOM   2842  O   GLY A 179     -13.759  -5.994 -10.336  1.00  0.00           O  
ATOM   2843  H   GLY A 179     -12.744  -8.460 -12.180  1.00  0.00           H  
ATOM   2844 1HA  GLY A 179     -10.984  -6.710 -11.908  1.00  0.00           H  
ATOM   2845 2HA  GLY A 179     -12.129  -5.549 -12.553  1.00  0.00           H  
ATOM   2846  N   ASN A 180     -11.548  -6.100  -9.616  1.00  0.00           N  
ATOM   2847  CA  ASN A 180     -11.824  -5.685  -8.246  1.00  0.00           C  
ATOM   2848  C   ASN A 180     -11.421  -4.233  -8.018  1.00  0.00           C  
ATOM   2849  O   ASN A 180     -10.238  -3.893  -8.063  1.00  0.00           O  
ATOM   2850  CB  ASN A 180     -11.096  -6.600  -7.278  1.00  0.00           C  
ATOM   2851  CG  ASN A 180     -11.453  -6.339  -5.841  1.00  0.00           C  
ATOM   2852  OD1 ASN A 180     -11.995  -5.280  -5.506  1.00  0.00           O  
ATOM   2853  ND2 ASN A 180     -11.160  -7.285  -4.985  1.00  0.00           N  
ATOM   2854  H   ASN A 180     -10.600  -6.330  -9.879  1.00  0.00           H  
ATOM   2855  HA  ASN A 180     -12.898  -5.763  -8.070  1.00  0.00           H  
ATOM   2856 1HB  ASN A 180     -11.332  -7.639  -7.512  1.00  0.00           H  
ATOM   2857 2HB  ASN A 180     -10.020  -6.474  -7.397  1.00  0.00           H  
ATOM   2858 1HD2 ASN A 180     -11.375  -7.166  -4.015  1.00  0.00           H  
ATOM   2859 2HD2 ASN A 180     -10.722  -8.126  -5.300  1.00  0.00           H  
ATOM   2860  N   TYR A 181     -12.466  -3.381  -7.911  1.00  0.00           N  
ATOM   2861  CA  TYR A 181     -12.223  -1.945  -7.835  1.00  0.00           C  
ATOM   2862  C   TYR A 181     -12.284  -1.452  -6.395  1.00  0.00           C  
ATOM   2863  O   TYR A 181     -12.317  -0.248  -6.141  1.00  0.00           O  
ATOM   2864  CB  TYR A 181     -13.238  -1.192  -8.696  1.00  0.00           C  
ATOM   2865  CG  TYR A 181     -13.250  -1.641 -10.140  1.00  0.00           C  
ATOM   2866  CD1 TYR A 181     -14.271  -2.457 -10.605  1.00  0.00           C  
ATOM   2867  CD2 TYR A 181     -12.240  -1.236 -11.001  1.00  0.00           C  
ATOM   2868  CE1 TYR A 181     -14.282  -2.867 -11.924  1.00  0.00           C  
ATOM   2869  CE2 TYR A 181     -12.251  -1.646 -12.320  1.00  0.00           C  
ATOM   2870  CZ  TYR A 181     -13.272  -2.461 -12.781  1.00  0.00           C  
ATOM   2871  OH  TYR A 181     -13.283  -2.870 -14.094  1.00  0.00           O  
ATOM   2872  H   TYR A 181     -13.417  -3.721  -7.883  1.00  0.00           H  
ATOM   2873  HA  TYR A 181     -11.221  -1.743  -8.215  1.00  0.00           H  
ATOM   2874 1HB  TYR A 181     -14.239  -1.330  -8.284  1.00  0.00           H  
ATOM   2875 2HB  TYR A 181     -13.017  -0.125  -8.669  1.00  0.00           H  
ATOM   2876  HD1 TYR A 181     -15.065  -2.775  -9.929  1.00  0.00           H  
ATOM   2877  HD2 TYR A 181     -11.437  -0.595 -10.636  1.00  0.00           H  
ATOM   2878  HE1 TYR A 181     -15.084  -3.508 -12.289  1.00  0.00           H  
ATOM   2879  HE2 TYR A 181     -11.457  -1.329 -12.996  1.00  0.00           H  
ATOM   2880  HH  TYR A 181     -12.520  -2.505 -14.548  1.00  0.00           H  
ATOM   2881  N   ASN A 182     -12.142  -2.372  -5.451  1.00  0.00           N  
ATOM   2882  CA  ASN A 182     -12.272  -2.011  -4.045  1.00  0.00           C  
ATOM   2883  C   ASN A 182     -11.007  -1.337  -3.530  1.00  0.00           C  
ATOM   2884  O   ASN A 182     -11.029  -0.656  -2.504  1.00  0.00           O  
ATOM   2885  CB  ASN A 182     -12.578  -3.236  -3.202  1.00  0.00           C  
ATOM   2886  CG  ASN A 182     -13.967  -3.768  -3.417  1.00  0.00           C  
ATOM   2887  OD1 ASN A 182     -14.880  -3.023  -3.793  1.00  0.00           O  
ATOM   2888  ND2 ASN A 182     -14.146  -5.044  -3.185  1.00  0.00           N  
ATOM   2889  H   ASN A 182     -11.943  -3.331  -5.696  1.00  0.00           H  
ATOM   2890  HA  ASN A 182     -13.098  -1.305  -3.944  1.00  0.00           H  
ATOM   2891 1HB  ASN A 182     -11.864  -4.027  -3.436  1.00  0.00           H  
ATOM   2892 2HB  ASN A 182     -12.460  -2.990  -2.147  1.00  0.00           H  
ATOM   2893 1HD2 ASN A 182     -15.050  -5.453  -3.311  1.00  0.00           H  
ATOM   2894 2HD2 ASN A 182     -13.379  -5.609  -2.882  1.00  0.00           H  
ATOM   2895  N   TYR A 183      -9.879  -1.394  -4.191  1.00  0.00           N  
ATOM   2896  CA  TYR A 183      -8.631  -0.836  -3.685  1.00  0.00           C  
ATOM   2897  C   TYR A 183      -8.196   0.372  -4.505  1.00  0.00           C  
ATOM   2898  O   TYR A 183      -8.040   0.284  -5.723  1.00  0.00           O  
ATOM   2899  CB  TYR A 183      -7.535  -1.904  -3.663  1.00  0.00           C  
ATOM   2900  CG  TYR A 183      -7.869  -3.053  -2.737  1.00  0.00           C  
ATOM   2901  CD1 TYR A 183      -8.433  -4.213  -3.247  1.00  0.00           C  
ATOM   2902  CD2 TYR A 183      -7.611  -2.946  -1.379  1.00  0.00           C  
ATOM   2903  CE1 TYR A 183      -8.738  -5.262  -2.401  1.00  0.00           C  
ATOM   2904  CE2 TYR A 183      -7.915  -3.995  -0.533  1.00  0.00           C  
ATOM   2905  CZ  TYR A 183      -8.479  -5.152  -1.045  1.00  0.00           C  
ATOM   2906  OH  TYR A 183      -8.782  -6.197  -0.203  1.00  0.00           O  
ATOM   2907  H   TYR A 183      -9.885  -1.848  -5.093  1.00  0.00           H  
ATOM   2908  HA  TYR A 183      -8.797  -0.486  -2.666  1.00  0.00           H  
ATOM   2909 1HB  TYR A 183      -7.386  -2.294  -4.671  1.00  0.00           H  
ATOM   2910 2HB  TYR A 183      -6.595  -1.454  -3.344  1.00  0.00           H  
ATOM   2911  HD1 TYR A 183      -8.635  -4.297  -4.315  1.00  0.00           H  
ATOM   2912  HD2 TYR A 183      -7.169  -2.034  -0.978  1.00  0.00           H  
ATOM   2913  HE1 TYR A 183      -9.181  -6.174  -2.801  1.00  0.00           H  
ATOM   2914  HE2 TYR A 183      -7.712  -3.911   0.535  1.00  0.00           H  
ATOM   2915  HH  TYR A 183      -8.542  -5.962   0.696  1.00  0.00           H  
ATOM   2916  N   LEU A 184      -8.129   1.501  -3.796  1.00  0.00           N  
ATOM   2917  CA  LEU A 184      -7.769   2.766  -4.426  1.00  0.00           C  
ATOM   2918  C   LEU A 184      -6.366   3.205  -4.019  1.00  0.00           C  
ATOM   2919  O   LEU A 184      -5.857   2.801  -2.974  1.00  0.00           O  
ATOM   2920  CB  LEU A 184      -8.770   3.856  -4.023  1.00  0.00           C  
ATOM   2921  CG  LEU A 184     -10.249   3.616  -4.351  1.00  0.00           C  
ATOM   2922  CD1 LEU A 184     -11.096   4.705  -3.705  1.00  0.00           C  
ATOM   2923  CD2 LEU A 184     -10.439   3.600  -5.861  1.00  0.00           C  
ATOM   2924  H   LEU A 184      -8.330   1.484  -2.806  1.00  0.00           H  
ATOM   2925  HA  LEU A 184      -7.805   2.636  -5.507  1.00  0.00           H  
ATOM   2926 1HB  LEU A 184      -8.707   4.004  -2.946  1.00  0.00           H  
ATOM   2927 2HB  LEU A 184      -8.487   4.787  -4.514  1.00  0.00           H  
ATOM   2928  HG  LEU A 184     -10.563   2.658  -3.936  1.00  0.00           H  
ATOM   2929 1HD1 LEU A 184     -12.147   4.535  -3.938  1.00  0.00           H  
ATOM   2930 2HD1 LEU A 184     -10.956   4.682  -2.624  1.00  0.00           H  
ATOM   2931 3HD1 LEU A 184     -10.793   5.678  -4.090  1.00  0.00           H  
ATOM   2932 1HD2 LEU A 184     -11.490   3.429  -6.094  1.00  0.00           H  
ATOM   2933 2HD2 LEU A 184     -10.127   4.558  -6.277  1.00  0.00           H  
ATOM   2934 3HD2 LEU A 184      -9.836   2.802  -6.295  1.00  0.00           H  
ATOM   2935  N   TYR A 185      -5.794   3.942  -4.867  1.00  0.00           N  
ATOM   2936  CA  TYR A 185      -4.528   4.608  -4.583  1.00  0.00           C  
ATOM   2937  C   TYR A 185      -4.554   6.060  -5.043  1.00  0.00           C  
ATOM   2938  O   TYR A 185      -5.400   6.452  -5.846  1.00  0.00           O  
ATOM   2939  CB  TYR A 185      -3.361   3.848  -5.219  1.00  0.00           C  
ATOM   2940  CG  TYR A 185      -3.401   3.793  -6.730  1.00  0.00           C  
ATOM   2941  CD1 TYR A 185      -2.683   4.716  -7.476  1.00  0.00           C  
ATOM   2942  CD2 TYR A 185      -4.154   2.820  -7.369  1.00  0.00           C  
ATOM   2943  CE1 TYR A 185      -2.719   4.666  -8.856  1.00  0.00           C  
ATOM   2944  CE2 TYR A 185      -4.191   2.770  -8.749  1.00  0.00           C  
ATOM   2945  CZ  TYR A 185      -3.473   3.693  -9.492  1.00  0.00           C  
ATOM   2946  OH  TYR A 185      -3.509   3.644 -10.866  1.00  0.00           O  
ATOM   2947  H   TYR A 185      -6.228   4.074  -5.770  1.00  0.00           H  
ATOM   2948  HA  TYR A 185      -4.382   4.627  -3.503  1.00  0.00           H  
ATOM   2949 1HB  TYR A 185      -2.419   4.315  -4.926  1.00  0.00           H  
ATOM   2950 2HB  TYR A 185      -3.348   2.824  -4.847  1.00  0.00           H  
ATOM   2951  HD1 TYR A 185      -2.090   5.481  -6.973  1.00  0.00           H  
ATOM   2952  HD2 TYR A 185      -4.718   2.095  -6.782  1.00  0.00           H  
ATOM   2953  HE1 TYR A 185      -2.155   5.391  -9.442  1.00  0.00           H  
ATOM   2954  HE2 TYR A 185      -4.785   2.006  -9.251  1.00  0.00           H  
ATOM   2955  HH  TYR A 185      -4.072   2.918 -11.145  1.00  0.00           H  
ATOM   2956  N   ARG A 186      -3.607   6.904  -4.477  1.00  0.00           N  
ATOM   2957  CA  ARG A 186      -3.558   8.308  -4.867  1.00  0.00           C  
ATOM   2958  C   ARG A 186      -2.685   8.507  -6.099  1.00  0.00           C  
ATOM   2959  O   ARG A 186      -1.522   8.102  -6.119  1.00  0.00           O  
ATOM   2960  CB  ARG A 186      -3.066   9.150  -3.699  1.00  0.00           C  
ATOM   2961  CG  ARG A 186      -3.189  10.648  -3.929  1.00  0.00           C  
ATOM   2962  CD  ARG A 186      -2.820  11.422  -2.716  1.00  0.00           C  
ATOM   2963  NE  ARG A 186      -3.661  11.083  -1.579  1.00  0.00           N  
ATOM   2964  CZ  ARG A 186      -4.919  11.530  -1.398  1.00  0.00           C  
ATOM   2965  NH1 ARG A 186      -5.465  12.332  -2.284  1.00  0.00           N  
ATOM   2966  NH2 ARG A 186      -5.603  11.163  -0.328  1.00  0.00           N  
ATOM   2967  H   ARG A 186      -2.947   6.560  -3.795  1.00  0.00           H  
ATOM   2968  HA  ARG A 186      -4.565   8.628  -5.135  1.00  0.00           H  
ATOM   2969 1HB  ARG A 186      -3.632   8.896  -2.804  1.00  0.00           H  
ATOM   2970 2HB  ARG A 186      -2.019   8.921  -3.501  1.00  0.00           H  
ATOM   2971 1HG  ARG A 186      -2.526  10.947  -4.741  1.00  0.00           H  
ATOM   2972 2HG  ARG A 186      -4.219  10.893  -4.192  1.00  0.00           H  
ATOM   2973 1HD  ARG A 186      -1.785  11.209  -2.450  1.00  0.00           H  
ATOM   2974 2HD  ARG A 186      -2.931  12.487  -2.916  1.00  0.00           H  
ATOM   2975  HE  ARG A 186      -3.274  10.469  -0.875  1.00  0.00           H  
ATOM   2976 1HH1 ARG A 186      -4.942  12.613  -3.101  1.00  0.00           H  
ATOM   2977 2HH1 ARG A 186      -6.408  12.667  -2.148  1.00  0.00           H  
ATOM   2978 1HH2 ARG A 186      -5.182  10.547   0.354  1.00  0.00           H  
ATOM   2979 2HH2 ARG A 186      -6.545  11.498  -0.192  1.00  0.00           H  
ATOM   2980  N   LEU A 187      -3.278   9.035  -7.167  1.00  0.00           N  
ATOM   2981  CA  LEU A 187      -2.553   9.295  -8.404  1.00  0.00           C  
ATOM   2982  C   LEU A 187      -1.922  10.684  -8.392  1.00  0.00           C  
ATOM   2983  O   LEU A 187      -0.809  10.875  -8.881  1.00  0.00           O  
ATOM   2984  CB  LEU A 187      -3.502   9.147  -9.599  1.00  0.00           C  
ATOM   2985  CG  LEU A 187      -2.911   9.337 -11.002  1.00  0.00           C  
ATOM   2986  CD1 LEU A 187      -1.811   8.311 -11.233  1.00  0.00           C  
ATOM   2987  CD2 LEU A 187      -4.014   9.201 -12.041  1.00  0.00           C  
ATOM   2988  H   LEU A 187      -4.261   9.262  -7.116  1.00  0.00           H  
ATOM   2989  HA  LEU A 187      -1.751   8.564  -8.495  1.00  0.00           H  
ATOM   2990 1HB  LEU A 187      -3.938   8.150  -9.575  1.00  0.00           H  
ATOM   2991 2HB  LEU A 187      -4.307   9.875  -9.496  1.00  0.00           H  
ATOM   2992  HG  LEU A 187      -2.462  10.328 -11.077  1.00  0.00           H  
ATOM   2993 1HD1 LEU A 187      -1.391   8.446 -12.230  1.00  0.00           H  
ATOM   2994 2HD1 LEU A 187      -1.026   8.445 -10.488  1.00  0.00           H  
ATOM   2995 3HD1 LEU A 187      -2.226   7.307 -11.147  1.00  0.00           H  
ATOM   2996 1HD2 LEU A 187      -3.594   9.337 -13.038  1.00  0.00           H  
ATOM   2997 2HD2 LEU A 187      -4.462   8.210 -11.968  1.00  0.00           H  
ATOM   2998 3HD2 LEU A 187      -4.777   9.959 -11.863  1.00  0.00           H  
ATOM   2999  N   PHE A 188      -2.741  11.669  -7.857  1.00  0.00           N  
ATOM   3000  CA  PHE A 188      -2.261  13.045  -7.861  1.00  0.00           C  
ATOM   3001  C   PHE A 188      -2.314  13.651  -6.464  1.00  0.00           C  
ATOM   3002  O   PHE A 188      -3.259  13.416  -5.711  1.00  0.00           O  
ATOM   3003  CB  PHE A 188      -3.126  13.904  -8.786  1.00  0.00           C  
ATOM   3004  CG  PHE A 188      -3.278  13.360 -10.178  1.00  0.00           C  
ATOM   3005  CD1 PHE A 188      -4.502  12.885 -10.623  1.00  0.00           C  
ATOM   3006  CD2 PHE A 188      -2.196  13.323 -11.046  1.00  0.00           C  
ATOM   3007  CE1 PHE A 188      -4.643  12.385 -11.904  1.00  0.00           C  
ATOM   3008  CE2 PHE A 188      -2.334  12.824 -12.326  1.00  0.00           C  
ATOM   3009  CZ  PHE A 188      -3.558  12.354 -12.755  1.00  0.00           C  
ATOM   3010  H   PHE A 188      -3.651  11.466  -7.468  1.00  0.00           H  
ATOM   3011  HA  PHE A 188      -1.235  13.053  -8.232  1.00  0.00           H  
ATOM   3012 1HB  PHE A 188      -4.122  14.009  -8.358  1.00  0.00           H  
ATOM   3013 2HB  PHE A 188      -2.696  14.902  -8.863  1.00  0.00           H  
ATOM   3014  HD1 PHE A 188      -5.359  12.910  -9.950  1.00  0.00           H  
ATOM   3015  HD2 PHE A 188      -1.228  13.694 -10.707  1.00  0.00           H  
ATOM   3016  HE1 PHE A 188      -5.611  12.016 -12.241  1.00  0.00           H  
ATOM   3017  HE2 PHE A 188      -1.476  12.800 -12.998  1.00  0.00           H  
ATOM   3018  HZ  PHE A 188      -3.667  11.958 -13.764  1.00  0.00           H  
ATOM   3019  N   ARG A 189      -1.310  14.477  -6.245  1.00  0.00           N  
ATOM   3020  CA  ARG A 189      -1.228  15.253  -5.013  1.00  0.00           C  
ATOM   3021  C   ARG A 189      -0.352  16.486  -5.196  1.00  0.00           C  
ATOM   3022  O   ARG A 189       0.565  16.492  -6.017  1.00  0.00           O  
ATOM   3023  CB  ARG A 189      -0.675  14.352  -3.918  1.00  0.00           C  
ATOM   3024  CG  ARG A 189      -0.782  14.927  -2.515  1.00  0.00           C  
ATOM   3025  CD  ARG A 189      -0.308  13.962  -1.489  1.00  0.00           C  
ATOM   3026  NE  ARG A 189      -0.331  14.536  -0.153  1.00  0.00           N  
ATOM   3027  CZ  ARG A 189      -0.087  13.848   0.979  1.00  0.00           C  
ATOM   3028  NH1 ARG A 189       0.196  12.566   0.921  1.00  0.00           N  
ATOM   3029  NH2 ARG A 189      -0.132  14.463   2.148  1.00  0.00           N  
ATOM   3030  H   ARG A 189      -0.583  14.577  -6.939  1.00  0.00           H  
ATOM   3031  HA  ARG A 189      -2.232  15.584  -4.745  1.00  0.00           H  
ATOM   3032 1HB  ARG A 189      -1.204  13.400  -3.929  1.00  0.00           H  
ATOM   3033 2HB  ARG A 189       0.377  14.145  -4.114  1.00  0.00           H  
ATOM   3034 1HG  ARG A 189      -0.174  15.829  -2.444  1.00  0.00           H  
ATOM   3035 2HG  ARG A 189      -1.823  15.173  -2.301  1.00  0.00           H  
ATOM   3036 1HD  ARG A 189      -0.950  13.082  -1.493  1.00  0.00           H  
ATOM   3037 2HD  ARG A 189       0.715  13.665  -1.715  1.00  0.00           H  
ATOM   3038  HE  ARG A 189      -0.545  15.521  -0.068  1.00  0.00           H  
ATOM   3039 1HH1 ARG A 189       0.231  12.096   0.027  1.00  0.00           H  
ATOM   3040 2HH1 ARG A 189       0.379  12.050   1.770  1.00  0.00           H  
ATOM   3041 1HH2 ARG A 189      -0.349  15.449   2.192  1.00  0.00           H  
ATOM   3042 2HH2 ARG A 189       0.051  13.948   2.996  1.00  0.00           H  
ATOM   3043  N   LYS A 190      -0.535  17.459  -4.391  1.00  0.00           N  
ATOM   3044  CA  LYS A 190       0.209  18.705  -4.529  1.00  0.00           C  
ATOM   3045  C   LYS A 190       1.648  18.543  -4.055  1.00  0.00           C  
ATOM   3046  O   LYS A 190       2.552  19.222  -4.541  1.00  0.00           O  
ATOM   3047  CB  LYS A 190      -0.487  19.831  -3.763  1.00  0.00           C  
ATOM   3048  CG  LYS A 190      -1.826  20.228  -4.370  1.00  0.00           C  
ATOM   3049  CD  LYS A 190      -2.475  21.358  -3.586  1.00  0.00           C  
ATOM   3050  CE  LYS A 190      -3.817  21.751  -4.187  1.00  0.00           C  
ATOM   3051  NZ  LYS A 190      -4.489  22.818  -3.398  1.00  0.00           N  
ATOM   3052  H   LYS A 190      -1.207  17.368  -3.643  1.00  0.00           H  
ATOM   3053  HA  LYS A 190       0.244  18.972  -5.586  1.00  0.00           H  
ATOM   3054 1HB  LYS A 190      -0.652  19.521  -2.731  1.00  0.00           H  
ATOM   3055 2HB  LYS A 190       0.158  20.710  -3.742  1.00  0.00           H  
ATOM   3056 1HG  LYS A 190      -1.677  20.551  -5.401  1.00  0.00           H  
ATOM   3057 2HG  LYS A 190      -2.494  19.367  -4.371  1.00  0.00           H  
ATOM   3058 1HD  LYS A 190      -2.627  21.044  -2.553  1.00  0.00           H  
ATOM   3059 2HD  LYS A 190      -1.818  22.228  -3.590  1.00  0.00           H  
ATOM   3060 1HE  LYS A 190      -3.669  22.108  -5.205  1.00  0.00           H  
ATOM   3061 2HE  LYS A 190      -4.469  20.878  -4.223  1.00  0.00           H  
ATOM   3062 1HZ  LYS A 190      -5.373  23.049  -3.828  1.00  0.00           H  
ATOM   3063 2HZ  LYS A 190      -4.649  22.491  -2.455  1.00  0.00           H  
ATOM   3064 3HZ  LYS A 190      -3.902  23.640  -3.374  1.00  0.00           H  
ATOM   3065  N   SER A 191       1.876  17.664  -3.092  1.00  0.00           N  
ATOM   3066  CA  SER A 191       3.211  17.432  -2.553  1.00  0.00           C  
ATOM   3067  C   SER A 191       3.381  15.986  -2.105  1.00  0.00           C  
ATOM   3068  O   SER A 191       2.400  15.278  -1.875  1.00  0.00           O  
ATOM   3069  CB  SER A 191       3.482  18.375  -1.397  1.00  0.00           C  
ATOM   3070  OG  SER A 191       2.602  18.165  -0.327  1.00  0.00           O  
ATOM   3071  H   SER A 191       1.097  17.139  -2.721  1.00  0.00           H  
ATOM   3072  HA  SER A 191       3.941  17.624  -3.341  1.00  0.00           H  
ATOM   3073 1HB  SER A 191       4.505  18.238  -1.048  1.00  0.00           H  
ATOM   3074 2HB  SER A 191       3.388  19.405  -1.738  1.00  0.00           H  
ATOM   3075  HG  SER A 191       2.022  17.449  -0.598  1.00  0.00           H  
ATOM   3076  N   ASN A 192       4.654  15.602  -1.948  1.00  0.00           N  
ATOM   3077  CA  ASN A 192       4.948  14.255  -1.474  1.00  0.00           C  
ATOM   3078  C   ASN A 192       4.580  14.095  -0.005  1.00  0.00           C  
ATOM   3079  O   ASN A 192       4.571  15.065   0.752  1.00  0.00           O  
ATOM   3080  CB  ASN A 192       6.417  13.931  -1.675  1.00  0.00           C  
ATOM   3081  CG  ASN A 192       6.806  13.822  -3.123  1.00  0.00           C  
ATOM   3082  OD1 ASN A 192       5.945  13.730  -4.005  1.00  0.00           O  
ATOM   3083  ND2 ASN A 192       8.088  13.831  -3.386  1.00  0.00           N  
ATOM   3084  H   ASN A 192       5.419  16.229  -2.152  1.00  0.00           H  
ATOM   3085  HA  ASN A 192       4.352  13.547  -2.052  1.00  0.00           H  
ATOM   3086 1HB  ASN A 192       7.028  14.706  -1.210  1.00  0.00           H  
ATOM   3087 2HB  ASN A 192       6.653  12.988  -1.181  1.00  0.00           H  
ATOM   3088 1HD2 ASN A 192       8.405  13.761  -4.332  1.00  0.00           H  
ATOM   3089 2HD2 ASN A 192       8.750  13.908  -2.641  1.00  0.00           H  
ATOM   3090  N   LEU A 193       4.369  12.813   0.364  1.00  0.00           N  
ATOM   3091  CA  LEU A 193       4.030  12.488   1.745  1.00  0.00           C  
ATOM   3092  C   LEU A 193       5.264  12.530   2.640  1.00  0.00           C  
ATOM   3093  O   LEU A 193       6.359  12.154   2.222  1.00  0.00           O  
ATOM   3094  CB  LEU A 193       3.435  11.078   1.850  1.00  0.00           C  
ATOM   3095  CG  LEU A 193       1.999  10.828   1.373  1.00  0.00           C  
ATOM   3096  CD1 LEU A 193       1.658   9.353   1.536  1.00  0.00           C  
ATOM   3097  CD2 LEU A 193       1.040  11.702   2.167  1.00  0.00           C  
ATOM   3098  H   LEU A 193       4.444  12.067  -0.313  1.00  0.00           H  
ATOM   3099  HA  LEU A 193       3.285  13.202   2.095  1.00  0.00           H  
ATOM   3100 1HB  LEU A 193       4.059  10.394   1.277  1.00  0.00           H  
ATOM   3101 2HB  LEU A 193       3.457  10.768   2.895  1.00  0.00           H  
ATOM   3102  HG  LEU A 193       1.920  11.072   0.313  1.00  0.00           H  
ATOM   3103 1HD1 LEU A 193       0.637   9.176   1.197  1.00  0.00           H  
ATOM   3104 2HD1 LEU A 193       2.347   8.752   0.941  1.00  0.00           H  
ATOM   3105 3HD1 LEU A 193       1.745   9.074   2.585  1.00  0.00           H  
ATOM   3106 1HD2 LEU A 193       0.019  11.524   1.827  1.00  0.00           H  
ATOM   3107 2HD2 LEU A 193       1.117  11.457   3.227  1.00  0.00           H  
ATOM   3108 3HD2 LEU A 193       1.295  12.751   2.017  1.00  0.00           H  
ATOM   3109  N   LYS A 194       5.004  13.086   3.873  1.00  0.00           N  
ATOM   3110  CA  LYS A 194       6.016  12.889   4.904  1.00  0.00           C  
ATOM   3111  C   LYS A 194       5.964  11.472   5.462  1.00  0.00           C  
ATOM   3112  O   LYS A 194       4.951  10.784   5.341  1.00  0.00           O  
ATOM   3113  CB  LYS A 194       5.811  13.899   6.034  1.00  0.00           C  
ATOM   3114  CG  LYS A 194       6.003  15.350   5.611  1.00  0.00           C  
ATOM   3115  CD  LYS A 194       5.769  16.300   6.775  1.00  0.00           C  
ATOM   3116  CE  LYS A 194       5.925  17.752   6.346  1.00  0.00           C  
ATOM   3117  NZ  LYS A 194       5.650  18.695   7.464  1.00  0.00           N  
ATOM   3118  H   LYS A 194       4.170  13.610   4.096  1.00  0.00           H  
ATOM   3119  HA  LYS A 194       6.999  13.050   4.460  1.00  0.00           H  
ATOM   3120 1HB  LYS A 194       4.803  13.795   6.437  1.00  0.00           H  
ATOM   3121 2HB  LYS A 194       6.511  13.687   6.843  1.00  0.00           H  
ATOM   3122 1HG  LYS A 194       7.018  15.489   5.238  1.00  0.00           H  
ATOM   3123 2HG  LYS A 194       5.304  15.591   4.810  1.00  0.00           H  
ATOM   3124 1HD  LYS A 194       4.763  16.152   7.169  1.00  0.00           H  
ATOM   3125 2HD  LYS A 194       6.485  16.087   7.568  1.00  0.00           H  
ATOM   3126 1HE  LYS A 194       6.940  17.918   5.988  1.00  0.00           H  
ATOM   3127 2HE  LYS A 194       5.236  17.966   5.529  1.00  0.00           H  
ATOM   3128 1HZ  LYS A 194       5.763  19.645   7.140  1.00  0.00           H  
ATOM   3129 2HZ  LYS A 194       4.704  18.562   7.792  1.00  0.00           H  
ATOM   3130 3HZ  LYS A 194       6.296  18.519   8.220  1.00  0.00           H  
ATOM   3131  N   PRO A 195       6.996  10.945   6.096  1.00  0.00           N  
ATOM   3132  CA  PRO A 195       6.967   9.579   6.605  1.00  0.00           C  
ATOM   3133  C   PRO A 195       5.788   9.367   7.546  1.00  0.00           C  
ATOM   3134  O   PRO A 195       5.547  10.172   8.446  1.00  0.00           O  
ATOM   3135  CB  PRO A 195       8.298   9.436   7.351  1.00  0.00           C  
ATOM   3136  CG  PRO A 195       9.223  10.364   6.640  1.00  0.00           C  
ATOM   3137  CD  PRO A 195       8.366  11.550   6.287  1.00  0.00           C  
ATOM   3138  HA  PRO A 195       6.921   8.878   5.758  1.00  0.00           H  
ATOM   3139 1HB  PRO A 195       8.165   9.698   8.411  1.00  0.00           H  
ATOM   3140 2HB  PRO A 195       8.637   8.390   7.318  1.00  0.00           H  
ATOM   3141 1HG  PRO A 195      10.068  10.631   7.292  1.00  0.00           H  
ATOM   3142 2HG  PRO A 195       9.649   9.871   5.754  1.00  0.00           H  
ATOM   3143 1HD  PRO A 195       8.377  12.271   7.117  1.00  0.00           H  
ATOM   3144 2HD  PRO A 195       8.744  12.014   5.364  1.00  0.00           H  
ATOM   3145  N   PHE A 196       4.980   8.279   7.143  1.00  0.00           N  
ATOM   3146  CA  PHE A 196       3.839   7.826   7.929  1.00  0.00           C  
ATOM   3147  C   PHE A 196       2.687   8.820   7.850  1.00  0.00           C  
ATOM   3148  O   PHE A 196       1.664   8.653   8.514  1.00  0.00           O  
ATOM   3149  CB  PHE A 196       4.219   7.541   9.382  1.00  0.00           C  
ATOM   3150  CG  PHE A 196       5.291   6.499   9.539  1.00  0.00           C  
ATOM   3151  CD1 PHE A 196       6.523   6.828  10.085  1.00  0.00           C  
ATOM   3152  CD2 PHE A 196       5.069   5.190   9.140  1.00  0.00           C  
ATOM   3153  CE1 PHE A 196       7.509   5.871  10.230  1.00  0.00           C  
ATOM   3154  CE2 PHE A 196       6.053   4.231   9.284  1.00  0.00           C  
ATOM   3155  CZ  PHE A 196       7.274   4.572   9.829  1.00  0.00           C  
ATOM   3156  H   PHE A 196       5.204   7.802   6.281  1.00  0.00           H  
ATOM   3157  HA  PHE A 196       3.465   6.899   7.493  1.00  0.00           H  
ATOM   3158 1HB  PHE A 196       4.567   8.459   9.853  1.00  0.00           H  
ATOM   3159 2HB  PHE A 196       3.339   7.206   9.929  1.00  0.00           H  
ATOM   3160  HD1 PHE A 196       6.708   7.855  10.402  1.00  0.00           H  
ATOM   3161  HD2 PHE A 196       4.104   4.920   8.709  1.00  0.00           H  
ATOM   3162  HE1 PHE A 196       8.472   6.143  10.661  1.00  0.00           H  
ATOM   3163  HE2 PHE A 196       5.866   3.205   8.967  1.00  0.00           H  
ATOM   3164  HZ  PHE A 196       8.051   3.817   9.941  1.00  0.00           H  
ATOM   3165  N   GLU A 197       2.695   9.854   7.091  1.00  0.00           N  
ATOM   3166  CA  GLU A 197       1.553  10.744   6.921  1.00  0.00           C  
ATOM   3167  C   GLU A 197       0.439  10.066   6.134  1.00  0.00           C  
ATOM   3168  O   GLU A 197       0.699   9.272   5.230  1.00  0.00           O  
ATOM   3169  CB  GLU A 197       1.989  12.014   6.188  1.00  0.00           C  
ATOM   3170  CG  GLU A 197       0.889  13.050   6.001  1.00  0.00           C  
ATOM   3171  CD  GLU A 197       1.357  14.272   5.260  1.00  0.00           C  
ATOM   3172  OE1 GLU A 197       0.557  15.147   5.031  1.00  0.00           O  
ATOM   3173  OE2 GLU A 197       2.516  14.330   4.922  1.00  0.00           O  
ATOM   3174  H   GLU A 197       3.550  10.049   6.589  1.00  0.00           H  
ATOM   3175  HA  GLU A 197       1.176  11.016   7.908  1.00  0.00           H  
ATOM   3176 1HB  GLU A 197       2.803  12.489   6.736  1.00  0.00           H  
ATOM   3177 2HB  GLU A 197       2.369  11.752   5.201  1.00  0.00           H  
ATOM   3178 1HG  GLU A 197       0.067  12.596   5.448  1.00  0.00           H  
ATOM   3179 2HG  GLU A 197       0.513  13.346   6.979  1.00  0.00           H  
ATOM   3180  N   ARG A 198      -0.864  10.342   6.580  1.00  0.00           N  
ATOM   3181  CA  ARG A 198      -2.041   9.818   5.897  1.00  0.00           C  
ATOM   3182  C   ARG A 198      -2.922  10.946   5.375  1.00  0.00           C  
ATOM   3183  O   ARG A 198      -3.322  11.834   6.128  1.00  0.00           O  
ATOM   3184  CB  ARG A 198      -2.866   8.970   6.854  1.00  0.00           C  
ATOM   3185  CG  ARG A 198      -4.074   8.299   6.221  1.00  0.00           C  
ATOM   3186  CD  ARG A 198      -4.923   7.626   7.236  1.00  0.00           C  
ATOM   3187  NE  ARG A 198      -4.224   6.530   7.888  1.00  0.00           N  
ATOM   3188  CZ  ARG A 198      -4.675   5.872   8.973  1.00  0.00           C  
ATOM   3189  NH1 ARG A 198      -5.824   6.209   9.515  1.00  0.00           N  
ATOM   3190  NH2 ARG A 198      -3.963   4.887   9.493  1.00  0.00           N  
ATOM   3191  H   ARG A 198      -0.987  10.921   7.398  1.00  0.00           H  
ATOM   3192  HA  ARG A 198      -1.710   9.192   5.068  1.00  0.00           H  
ATOM   3193 1HB  ARG A 198      -2.238   8.190   7.282  1.00  0.00           H  
ATOM   3194 2HB  ARG A 198      -3.222   9.591   7.676  1.00  0.00           H  
ATOM   3195 1HG  ARG A 198      -4.680   9.047   5.709  1.00  0.00           H  
ATOM   3196 2HG  ARG A 198      -3.739   7.550   5.503  1.00  0.00           H  
ATOM   3197 1HD  ARG A 198      -5.216   8.346   8.000  1.00  0.00           H  
ATOM   3198 2HD  ARG A 198      -5.814   7.224   6.756  1.00  0.00           H  
ATOM   3199  HE  ARG A 198      -3.336   6.241   7.499  1.00  0.00           H  
ATOM   3200 1HH1 ARG A 198      -6.369   6.961   9.118  1.00  0.00           H  
ATOM   3201 2HH1 ARG A 198      -6.162   5.716  10.328  1.00  0.00           H  
ATOM   3202 1HH2 ARG A 198      -3.079   4.627   9.076  1.00  0.00           H  
ATOM   3203 2HH2 ARG A 198      -4.302   4.394  10.306  1.00  0.00           H  
ATOM   3204  N   ASP A 199      -3.050  10.933   4.033  1.00  0.00           N  
ATOM   3205  CA  ASP A 199      -3.924  11.928   3.422  1.00  0.00           C  
ATOM   3206  C   ASP A 199      -5.094  11.267   2.706  1.00  0.00           C  
ATOM   3207  O   ASP A 199      -4.934  10.704   1.623  1.00  0.00           O  
ATOM   3208  CB  ASP A 199      -3.121  12.784   2.440  1.00  0.00           C  
ATOM   3209  CG  ASP A 199      -3.947  13.898   1.810  1.00  0.00           C  
ATOM   3210  OD1 ASP A 199      -3.424  14.603   0.981  1.00  0.00           O  
ATOM   3211  OD2 ASP A 199      -5.094  14.032   2.165  1.00  0.00           O  
ATOM   3212  H   ASP A 199      -2.571  10.270   3.441  1.00  0.00           H  
ATOM   3213  HA  ASP A 199      -4.322  12.569   4.209  1.00  0.00           H  
ATOM   3214 1HB  ASP A 199      -2.271  13.230   2.957  1.00  0.00           H  
ATOM   3215 2HB  ASP A 199      -2.725  12.151   1.645  1.00  0.00           H  
ATOM   3216  N   ILE A 200      -6.255  11.282   3.381  1.00  0.00           N  
ATOM   3217  CA  ILE A 200      -7.416  10.582   2.847  1.00  0.00           C  
ATOM   3218  C   ILE A 200      -8.386  11.550   2.182  1.00  0.00           C  
ATOM   3219  O   ILE A 200      -9.512  11.183   1.845  1.00  0.00           O  
ATOM   3220  CB  ILE A 200      -8.126   9.746   3.928  1.00  0.00           C  
ATOM   3221  CG1 ILE A 200      -8.625  10.626   5.077  1.00  0.00           C  
ATOM   3222  CG2 ILE A 200      -7.187   8.668   4.448  1.00  0.00           C  
ATOM   3223  CD1 ILE A 200      -9.533   9.905   6.048  1.00  0.00           C  
ATOM   3224  H   ILE A 200      -6.338  11.774   4.259  1.00  0.00           H  
ATOM   3225  HA  ILE A 200      -7.081   9.904   2.063  1.00  0.00           H  
ATOM   3226  HB  ILE A 200      -9.011   9.276   3.501  1.00  0.00           H  
ATOM   3227 1HG1 ILE A 200      -7.773  11.017   5.632  1.00  0.00           H  
ATOM   3228 2HG1 ILE A 200      -9.169  11.479   4.672  1.00  0.00           H  
ATOM   3229 1HG2 ILE A 200      -7.695   8.081   5.213  1.00  0.00           H  
ATOM   3230 2HG2 ILE A 200      -6.892   8.016   3.627  1.00  0.00           H  
ATOM   3231 3HG2 ILE A 200      -6.300   9.134   4.878  1.00  0.00           H  
ATOM   3232 1HD1 ILE A 200      -9.846  10.593   6.833  1.00  0.00           H  
ATOM   3233 2HD1 ILE A 200     -10.412   9.535   5.519  1.00  0.00           H  
ATOM   3234 3HD1 ILE A 200      -8.998   9.067   6.493  1.00  0.00           H  
ATOM   3235  N   SER A 201      -7.921  12.754   1.835  1.00  0.00           N  
ATOM   3236  CA  SER A 201      -8.763  13.752   1.185  1.00  0.00           C  
ATOM   3237  C   SER A 201      -9.118  13.333  -0.235  1.00  0.00           C  
ATOM   3238  O   SER A 201      -8.321  12.691  -0.921  1.00  0.00           O  
ATOM   3239  CB  SER A 201      -8.051  15.089   1.144  1.00  0.00           C  
ATOM   3240  OG  SER A 201      -8.762  16.021   0.376  1.00  0.00           O  
ATOM   3241  H   SER A 201      -6.955  12.977   2.030  1.00  0.00           H  
ATOM   3242  HA  SER A 201      -9.681  13.860   1.764  1.00  0.00           H  
ATOM   3243 1HB  SER A 201      -7.932  15.469   2.158  1.00  0.00           H  
ATOM   3244 2HB  SER A 201      -7.054  14.957   0.725  1.00  0.00           H  
ATOM   3245  HG  SER A 201      -9.544  15.562   0.061  1.00  0.00           H  
ATOM   3246  N   THR A 202     -10.334  13.741  -0.630  1.00  0.00           N  
ATOM   3247  CA  THR A 202     -10.791  13.498  -1.993  1.00  0.00           C  
ATOM   3248  C   THR A 202     -10.892  14.798  -2.780  1.00  0.00           C  
ATOM   3249  O   THR A 202     -11.509  14.845  -3.844  1.00  0.00           O  
ATOM   3250  CB  THR A 202     -12.154  12.780  -2.004  1.00  0.00           C  
ATOM   3251  OG1 THR A 202     -13.110  13.581  -1.297  1.00  0.00           O  
ATOM   3252  CG2 THR A 202     -12.051  11.416  -1.339  1.00  0.00           C  
ATOM   3253  H   THR A 202     -10.945  14.221   0.015  1.00  0.00           H  
ATOM   3254  HA  THR A 202     -10.063  12.858  -2.493  1.00  0.00           H  
ATOM   3255  HB  THR A 202     -12.488  12.649  -3.033  1.00  0.00           H  
ATOM   3256  HG1 THR A 202     -12.684  14.380  -0.979  1.00  0.00           H  
ATOM   3257 1HG2 THR A 202     -13.025  10.927  -1.359  1.00  0.00           H  
ATOM   3258 2HG2 THR A 202     -11.326  10.804  -1.875  1.00  0.00           H  
ATOM   3259 3HG2 THR A 202     -11.728  11.539  -0.306  1.00  0.00           H  
ATOM   3260  N   GLU A 203     -10.101  15.815  -2.357  1.00  0.00           N  
ATOM   3261  CA  GLU A 203     -10.127  17.100  -3.046  1.00  0.00           C  
ATOM   3262  C   GLU A 203      -9.563  16.980  -4.456  1.00  0.00           C  
ATOM   3263  O   GLU A 203      -8.548  16.319  -4.675  1.00  0.00           O  
ATOM   3264  CB  GLU A 203      -9.313  18.118  -2.244  1.00  0.00           C  
ATOM   3265  CG  GLU A 203      -9.294  19.533  -2.805  1.00  0.00           C  
ATOM   3266  CD  GLU A 203      -8.435  20.469  -2.001  1.00  0.00           C  
ATOM   3267  OE1 GLU A 203      -8.299  21.604  -2.392  1.00  0.00           O  
ATOM   3268  OE2 GLU A 203      -7.914  20.049  -0.995  1.00  0.00           O  
ATOM   3269  H   GLU A 203      -9.488  15.695  -1.564  1.00  0.00           H  
ATOM   3270  HA  GLU A 203     -11.162  17.437  -3.110  1.00  0.00           H  
ATOM   3271 1HB  GLU A 203      -9.705  18.178  -1.229  1.00  0.00           H  
ATOM   3272 2HB  GLU A 203      -8.278  17.784  -2.176  1.00  0.00           H  
ATOM   3273 1HG  GLU A 203      -8.919  19.502  -3.828  1.00  0.00           H  
ATOM   3274 2HG  GLU A 203     -10.313  19.915  -2.832  1.00  0.00           H  
ATOM   3275  N   ILE A 204     -10.334  17.602  -5.393  1.00  0.00           N  
ATOM   3276  CA  ILE A 204      -9.933  17.538  -6.793  1.00  0.00           C  
ATOM   3277  C   ILE A 204      -8.564  18.173  -7.003  1.00  0.00           C  
ATOM   3278  O   ILE A 204      -8.286  19.256  -6.490  1.00  0.00           O  
ATOM   3279  CB  ILE A 204     -10.972  18.239  -7.687  1.00  0.00           C  
ATOM   3280  CG1 ILE A 204     -12.342  17.565  -7.576  1.00  0.00           C  
ATOM   3281  CG2 ILE A 204     -10.495  18.250  -9.131  1.00  0.00           C  
ATOM   3282  CD1 ILE A 204     -12.354  16.127  -8.043  1.00  0.00           C  
ATOM   3283  H   ILE A 204     -11.174  18.105  -5.144  1.00  0.00           H  
ATOM   3284  HA  ILE A 204      -9.872  16.491  -7.087  1.00  0.00           H  
ATOM   3285  HB  ILE A 204     -11.110  19.265  -7.348  1.00  0.00           H  
ATOM   3286 1HG1 ILE A 204     -12.677  17.590  -6.540  1.00  0.00           H  
ATOM   3287 2HG1 ILE A 204     -13.070  18.121  -8.167  1.00  0.00           H  
ATOM   3288 1HG2 ILE A 204     -11.237  18.747  -9.755  1.00  0.00           H  
ATOM   3289 2HG2 ILE A 204      -9.548  18.785  -9.197  1.00  0.00           H  
ATOM   3290 3HG2 ILE A 204     -10.358  17.225  -9.477  1.00  0.00           H  
ATOM   3291 1HD1 ILE A 204     -13.359  15.717  -7.934  1.00  0.00           H  
ATOM   3292 2HD1 ILE A 204     -12.055  16.082  -9.091  1.00  0.00           H  
ATOM   3293 3HD1 ILE A 204     -11.658  15.544  -7.442  1.00  0.00           H  
ATOM   3294  N   TYR A 205      -7.718  17.391  -7.678  1.00  0.00           N  
ATOM   3295  CA  TYR A 205      -6.394  17.904  -8.009  1.00  0.00           C  
ATOM   3296  C   TYR A 205      -6.463  18.907  -9.154  1.00  0.00           C  
ATOM   3297  O   TYR A 205      -7.078  18.644 -10.187  1.00  0.00           O  
ATOM   3298  CB  TYR A 205      -5.441  16.763  -8.369  1.00  0.00           C  
ATOM   3299  CG  TYR A 205      -4.049  17.254  -8.699  1.00  0.00           C  
ATOM   3300  CD1 TYR A 205      -3.653  17.382 -10.022  1.00  0.00           C  
ATOM   3301  CD2 TYR A 205      -3.167  17.576  -7.677  1.00  0.00           C  
ATOM   3302  CE1 TYR A 205      -2.382  17.831 -10.323  1.00  0.00           C  
ATOM   3303  CE2 TYR A 205      -1.896  18.025  -7.978  1.00  0.00           C  
ATOM   3304  CZ  TYR A 205      -1.504  18.152  -9.301  1.00  0.00           C  
ATOM   3305  OH  TYR A 205      -0.237  18.599  -9.600  1.00  0.00           O  
ATOM   3306  H   TYR A 205      -7.969  16.456  -7.965  1.00  0.00           H  
ATOM   3307  HA  TYR A 205      -5.996  18.423  -7.137  1.00  0.00           H  
ATOM   3308 1HB  TYR A 205      -5.380  16.063  -7.535  1.00  0.00           H  
ATOM   3309 2HB  TYR A 205      -5.835  16.217  -9.226  1.00  0.00           H  
ATOM   3310  HD1 TYR A 205      -4.345  17.128 -10.825  1.00  0.00           H  
ATOM   3311  HD2 TYR A 205      -3.477  17.474  -6.637  1.00  0.00           H  
ATOM   3312  HE1 TYR A 205      -2.072  17.931 -11.363  1.00  0.00           H  
ATOM   3313  HE2 TYR A 205      -1.203  18.278  -7.175  1.00  0.00           H  
ATOM   3314  HH  TYR A 205       0.239  18.776  -8.785  1.00  0.00           H  
ATOM   3315  N   GLN A 206      -5.733  19.999  -8.904  1.00  0.00           N  
ATOM   3316  CA  GLN A 206      -5.693  21.064  -9.898  1.00  0.00           C  
ATOM   3317  C   GLN A 206      -4.326  21.144 -10.565  1.00  0.00           C  
ATOM   3318  O   GLN A 206      -3.322  21.433  -9.912  1.00  0.00           O  
ATOM   3319  CB  GLN A 206      -6.024  22.408  -9.244  1.00  0.00           C  
ATOM   3320  CG  GLN A 206      -6.004  23.593 -10.196  1.00  0.00           C  
ATOM   3321  CD  GLN A 206      -6.383  24.892  -9.510  1.00  0.00           C  
ATOM   3322  OE1 GLN A 206      -6.845  24.895  -8.366  1.00  0.00           O  
ATOM   3323  NE2 GLN A 206      -6.189  26.006 -10.207  1.00  0.00           N  
ATOM   3324  H   GLN A 206      -5.209  20.106  -8.047  1.00  0.00           H  
ATOM   3325  HA  GLN A 206      -6.440  20.852 -10.663  1.00  0.00           H  
ATOM   3326 1HB  GLN A 206      -7.015  22.359  -8.793  1.00  0.00           H  
ATOM   3327 2HB  GLN A 206      -5.310  22.609  -8.445  1.00  0.00           H  
ATOM   3328 1HG  GLN A 206      -4.999  23.702 -10.603  1.00  0.00           H  
ATOM   3329 2HG  GLN A 206      -6.716  23.411 -11.001  1.00  0.00           H  
ATOM   3330 1HE2 GLN A 206      -6.420  26.894  -9.807  1.00  0.00           H  
ATOM   3331 2HE2 GLN A 206      -5.812  25.958 -11.132  1.00  0.00           H  
ATOM   3332  N   ALA A 207      -4.361  20.767 -11.900  1.00  0.00           N  
ATOM   3333  CA  ALA A 207      -3.130  20.825 -12.679  1.00  0.00           C  
ATOM   3334  C   ALA A 207      -2.933  22.203 -13.297  1.00  0.00           C  
ATOM   3335  O   ALA A 207      -1.889  22.488 -13.883  1.00  0.00           O  
ATOM   3336  CB  ALA A 207      -3.183  19.771 -13.775  1.00  0.00           C  
ATOM   3337  H   ALA A 207      -5.211  20.455 -12.346  1.00  0.00           H  
ATOM   3338  HA  ALA A 207      -2.296  20.612 -12.010  1.00  0.00           H  
ATOM   3339 1HB  ALA A 207      -2.265  19.809 -14.361  1.00  0.00           H  
ATOM   3340 2HB  ALA A 207      -3.285  18.783 -13.325  1.00  0.00           H  
ATOM   3341 3HB  ALA A 207      -4.036  19.964 -14.424  1.00  0.00           H  
ATOM   3342  N   GLY A 208      -3.203  23.239 -12.986  1.00  0.00           N  
ATOM   3343  CA  GLY A 208      -3.043  24.548 -13.607  1.00  0.00           C  
ATOM   3344  C   GLY A 208      -3.566  25.655 -12.700  1.00  0.00           C  
ATOM   3345  O   GLY A 208      -3.740  25.455 -11.498  1.00  0.00           O  
ATOM   3346  H   GLY A 208      -3.644  23.175 -12.080  1.00  0.00           H  
ATOM   3347 1HA  GLY A 208      -1.989  24.720 -13.827  1.00  0.00           H  
ATOM   3348 2HA  GLY A 208      -3.577  24.568 -14.556  1.00  0.00           H  
ATOM   3349  N   SER A 209      -3.793  26.758 -13.323  1.00  0.00           N  
ATOM   3350  CA  SER A 209      -4.194  27.925 -12.547  1.00  0.00           C  
ATOM   3351  C   SER A 209      -5.708  28.094 -12.548  1.00  0.00           C  
ATOM   3352  O   SER A 209      -6.264  28.805 -11.711  1.00  0.00           O  
ATOM   3353  CB  SER A 209      -3.525  29.175 -13.087  1.00  0.00           C  
ATOM   3354  OG  SER A 209      -3.820  29.378 -14.441  1.00  0.00           O  
ATOM   3355  H   SER A 209      -3.703  26.841 -14.326  1.00  0.00           H  
ATOM   3356  HA  SER A 209      -3.878  27.779 -11.513  1.00  0.00           H  
ATOM   3357 1HB  SER A 209      -3.855  30.041 -12.514  1.00  0.00           H  
ATOM   3358 2HB  SER A 209      -2.446  29.092 -12.963  1.00  0.00           H  
ATOM   3359  HG  SER A 209      -4.392  28.651 -14.699  1.00  0.00           H  
ATOM   3360  N   THR A 210      -6.431  27.435 -13.553  1.00  0.00           N  
ATOM   3361  CA  THR A 210      -7.880  27.585 -13.599  1.00  0.00           C  
ATOM   3362  C   THR A 210      -8.550  26.809 -12.472  1.00  0.00           C  
ATOM   3363  O   THR A 210      -8.299  25.617 -12.292  1.00  0.00           O  
ATOM   3364  CB  THR A 210      -8.414  27.087 -14.954  1.00  0.00           C  
ATOM   3365  OG1 THR A 210      -7.729  27.781 -16.005  1.00  0.00           O  
ATOM   3366  CG2 THR A 210      -9.909  27.341 -15.075  1.00  0.00           C  
ATOM   3367  H   THR A 210      -5.974  26.859 -14.246  1.00  0.00           H  
ATOM   3368  HA  THR A 210      -8.122  28.642 -13.490  1.00  0.00           H  
ATOM   3369  HB  THR A 210      -8.228  26.017 -15.048  1.00  0.00           H  
ATOM   3370  HG1 THR A 210      -7.097  28.395 -15.623  1.00  0.00           H  
ATOM   3371 1HG2 THR A 210     -10.262  26.980 -16.041  1.00  0.00           H  
ATOM   3372 2HG2 THR A 210     -10.433  26.815 -14.277  1.00  0.00           H  
ATOM   3373 3HG2 THR A 210     -10.104  28.410 -14.994  1.00  0.00           H  
ATOM   3374  N   PRO A 211      -9.351  27.535 -11.582  1.00  0.00           N  
ATOM   3375  CA  PRO A 211     -10.008  26.879 -10.458  1.00  0.00           C  
ATOM   3376  C   PRO A 211     -10.885  25.726 -10.929  1.00  0.00           C  
ATOM   3377  O   PRO A 211     -11.578  25.834 -11.940  1.00  0.00           O  
ATOM   3378  CB  PRO A 211     -10.863  27.984  -9.828  1.00  0.00           C  
ATOM   3379  CG  PRO A 211     -10.245  29.266 -10.271  1.00  0.00           C  
ATOM   3380  CD  PRO A 211      -9.632  28.944 -11.608  1.00  0.00           C  
ATOM   3381  HA  PRO A 211      -9.245  26.530  -9.747  1.00  0.00           H  
ATOM   3382 1HB  PRO A 211     -11.907  27.888 -10.162  1.00  0.00           H  
ATOM   3383 2HB  PRO A 211     -10.865  27.880  -8.733  1.00  0.00           H  
ATOM   3384 1HG  PRO A 211     -11.010  30.054 -10.335  1.00  0.00           H  
ATOM   3385 2HG  PRO A 211      -9.501  29.604  -9.534  1.00  0.00           H  
ATOM   3386 1HD  PRO A 211     -10.351  29.177 -12.407  1.00  0.00           H  
ATOM   3387 2HD  PRO A 211      -8.707  29.525 -11.737  1.00  0.00           H  
ATOM   3388  N   CYS A 212     -10.780  24.625 -10.122  1.00  0.00           N  
ATOM   3389  CA  CYS A 212     -11.614  23.471 -10.433  1.00  0.00           C  
ATOM   3390  C   CYS A 212     -12.970  23.571  -9.746  1.00  0.00           C  
ATOM   3391  O   CYS A 212     -13.934  22.924 -10.157  1.00  0.00           O  
ATOM   3392  CB  CYS A 212     -10.932  22.185  -9.964  1.00  0.00           C  
ATOM   3393  SG  CYS A 212      -9.352  21.841 -10.774  1.00  0.00           S  
ATOM   3394  H   CYS A 212     -10.155  24.581  -9.330  1.00  0.00           H  
ATOM   3395  HA  CYS A 212     -11.749  23.423 -11.514  1.00  0.00           H  
ATOM   3396 1HB  CYS A 212     -10.753  22.239  -8.890  1.00  0.00           H  
ATOM   3397 2HB  CYS A 212     -11.592  21.337 -10.144  1.00  0.00           H  
ATOM   3398  N   ASN A 213     -13.060  24.292  -8.672  1.00  0.00           N  
ATOM   3399  CA  ASN A 213     -14.288  24.472  -7.908  1.00  0.00           C  
ATOM   3400  C   ASN A 213     -14.837  23.136  -7.423  1.00  0.00           C  
ATOM   3401  O   ASN A 213     -16.049  22.929  -7.384  1.00  0.00           O  
ATOM   3402  CB  ASN A 213     -15.326  25.242  -8.704  1.00  0.00           C  
ATOM   3403  CG  ASN A 213     -14.847  26.622  -9.062  1.00  0.00           C  
ATOM   3404  OD1 ASN A 213     -14.264  27.325  -8.229  1.00  0.00           O  
ATOM   3405  ND2 ASN A 213     -15.083  27.022 -10.285  1.00  0.00           N  
ATOM   3406  H   ASN A 213     -12.215  24.750  -8.361  1.00  0.00           H  
ATOM   3407  HA  ASN A 213     -14.055  25.043  -7.008  1.00  0.00           H  
ATOM   3408 1HB  ASN A 213     -15.562  24.696  -9.618  1.00  0.00           H  
ATOM   3409 2HB  ASN A 213     -16.245  25.321  -8.123  1.00  0.00           H  
ATOM   3410 1HD2 ASN A 213     -14.787  27.931 -10.580  1.00  0.00           H  
ATOM   3411 2HD2 ASN A 213     -15.559  26.419 -10.925  1.00  0.00           H  
ATOM   3412  N   GLY A 214     -13.940  22.122  -7.215  1.00  0.00           N  
ATOM   3413  CA  GLY A 214     -14.364  20.874  -6.591  1.00  0.00           C  
ATOM   3414  C   GLY A 214     -14.874  19.883  -7.629  1.00  0.00           C  
ATOM   3415  O   GLY A 214     -15.424  18.837  -7.286  1.00  0.00           O  
ATOM   3416  H   GLY A 214     -12.975  22.230  -7.493  1.00  0.00           H  
ATOM   3417 1HA  GLY A 214     -13.527  20.437  -6.046  1.00  0.00           H  
ATOM   3418 2HA  GLY A 214     -15.148  21.079  -5.864  1.00  0.00           H  
ATOM   3419  N   VAL A 215     -14.782  20.185  -8.928  1.00  0.00           N  
ATOM   3420  CA  VAL A 215     -15.322  19.280  -9.935  1.00  0.00           C  
ATOM   3421  C   VAL A 215     -14.241  18.836 -10.913  1.00  0.00           C  
ATOM   3422  O   VAL A 215     -13.347  19.609 -11.257  1.00  0.00           O  
ATOM   3423  CB  VAL A 215     -16.461  19.976 -10.703  1.00  0.00           C  
ATOM   3424  CG1 VAL A 215     -17.058  19.100 -11.795  1.00  0.00           C  
ATOM   3425  CG2 VAL A 215     -17.530  20.400  -9.708  1.00  0.00           C  
ATOM   3426  H   VAL A 215     -14.338  21.042  -9.224  1.00  0.00           H  
ATOM   3427  HA  VAL A 215     -15.721  18.399  -9.430  1.00  0.00           H  
ATOM   3428  HB  VAL A 215     -16.059  20.849 -11.217  1.00  0.00           H  
ATOM   3429 1HG1 VAL A 215     -17.856  19.643 -12.302  1.00  0.00           H  
ATOM   3430 2HG1 VAL A 215     -16.283  18.838 -12.515  1.00  0.00           H  
ATOM   3431 3HG1 VAL A 215     -17.465  18.192 -11.351  1.00  0.00           H  
ATOM   3432 1HG2 VAL A 215     -18.344  20.895 -10.237  1.00  0.00           H  
ATOM   3433 2HG2 VAL A 215     -17.915  19.521  -9.191  1.00  0.00           H  
ATOM   3434 3HG2 VAL A 215     -17.098  21.088  -8.981  1.00  0.00           H  
ATOM   3435  N   GLU A 216     -14.382  17.548 -11.359  1.00  0.00           N  
ATOM   3436  CA  GLU A 216     -13.485  17.037 -12.389  1.00  0.00           C  
ATOM   3437  C   GLU A 216     -13.760  17.695 -13.735  1.00  0.00           C  
ATOM   3438  O   GLU A 216     -14.901  18.038 -14.048  1.00  0.00           O  
ATOM   3439  CB  GLU A 216     -13.692  15.524 -12.489  1.00  0.00           C  
ATOM   3440  CG  GLU A 216     -12.771  14.740 -13.413  1.00  0.00           C  
ATOM   3441  CD  GLU A 216     -13.048  13.263 -13.401  1.00  0.00           C  
ATOM   3442  OE1 GLU A 216     -12.355  12.542 -14.077  1.00  0.00           O  
ATOM   3443  OE2 GLU A 216     -13.954  12.855 -12.713  1.00  0.00           O  
ATOM   3444  H   GLU A 216     -15.099  16.942 -10.986  1.00  0.00           H  
ATOM   3445  HA  GLU A 216     -12.458  17.251 -12.091  1.00  0.00           H  
ATOM   3446 1HB  GLU A 216     -13.580  15.075 -11.502  1.00  0.00           H  
ATOM   3447 2HB  GLU A 216     -14.707  15.317 -12.830  1.00  0.00           H  
ATOM   3448 1HG  GLU A 216     -12.892  15.112 -14.430  1.00  0.00           H  
ATOM   3449 2HG  GLU A 216     -11.739  14.913 -13.112  1.00  0.00           H  
ATOM   3450  N   GLY A 217     -12.681  17.973 -14.471  1.00  0.00           N  
ATOM   3451  CA  GLY A 217     -12.816  18.554 -15.801  1.00  0.00           C  
ATOM   3452  C   GLY A 217     -11.455  18.751 -16.457  1.00  0.00           C  
ATOM   3453  O   GLY A 217     -10.483  18.082 -16.104  1.00  0.00           O  
ATOM   3454  H   GLY A 217     -11.758  17.782 -14.109  1.00  0.00           H  
ATOM   3455 1HA  GLY A 217     -13.432  17.903 -16.422  1.00  0.00           H  
ATOM   3456 2HA  GLY A 217     -13.331  19.511 -15.729  1.00  0.00           H  
ATOM   3457  N   PHE A 218     -11.363  19.800 -17.280  1.00  0.00           N  
ATOM   3458  CA  PHE A 218     -10.098  20.057 -17.957  1.00  0.00           C  
ATOM   3459  C   PHE A 218      -9.038  20.545 -16.978  1.00  0.00           C  
ATOM   3460  O   PHE A 218      -9.248  21.519 -16.256  1.00  0.00           O  
ATOM   3461  CB  PHE A 218     -10.300  21.086 -19.071  1.00  0.00           C  
ATOM   3462  CG  PHE A 218      -9.047  21.391 -19.841  1.00  0.00           C  
ATOM   3463  CD1 PHE A 218      -8.406  22.613 -19.694  1.00  0.00           C  
ATOM   3464  CD2 PHE A 218      -8.505  20.458 -20.712  1.00  0.00           C  
ATOM   3465  CE1 PHE A 218      -7.253  22.895 -20.402  1.00  0.00           C  
ATOM   3466  CE2 PHE A 218      -7.353  20.737 -21.420  1.00  0.00           C  
ATOM   3467  CZ  PHE A 218      -6.726  21.956 -21.265  1.00  0.00           C  
ATOM   3468  H   PHE A 218     -12.144  20.418 -17.446  1.00  0.00           H  
ATOM   3469  HA  PHE A 218      -9.746  19.124 -18.398  1.00  0.00           H  
ATOM   3470 1HB  PHE A 218     -11.051  20.722 -19.770  1.00  0.00           H  
ATOM   3471 2HB  PHE A 218     -10.674  22.016 -18.644  1.00  0.00           H  
ATOM   3472  HD1 PHE A 218      -8.822  23.354 -19.010  1.00  0.00           H  
ATOM   3473  HD2 PHE A 218      -9.000  19.494 -20.835  1.00  0.00           H  
ATOM   3474  HE1 PHE A 218      -6.760  23.859 -20.278  1.00  0.00           H  
ATOM   3475  HE2 PHE A 218      -6.939  19.995 -22.102  1.00  0.00           H  
ATOM   3476  HZ  PHE A 218      -5.818  22.177 -21.824  1.00  0.00           H  
ATOM   3477  N   ASN A 219      -7.948  19.689 -16.893  1.00  0.00           N  
ATOM   3478  CA  ASN A 219      -6.855  19.962 -15.968  1.00  0.00           C  
ATOM   3479  C   ASN A 219      -7.311  19.827 -14.521  1.00  0.00           C  
ATOM   3480  O   ASN A 219      -6.609  20.239 -13.598  1.00  0.00           O  
ATOM   3481  CB  ASN A 219      -6.215  21.317 -16.212  1.00  0.00           C  
ATOM   3482  CG  ASN A 219      -5.286  21.353 -17.394  1.00  0.00           C  
ATOM   3483  OD1 ASN A 219      -4.814  20.310 -17.860  1.00  0.00           O  
ATOM   3484  ND2 ASN A 219      -5.014  22.534 -17.887  1.00  0.00           N  
ATOM   3485  H   ASN A 219      -7.905  18.865 -17.476  1.00  0.00           H  
ATOM   3486  HA  ASN A 219      -6.085  19.201 -16.108  1.00  0.00           H  
ATOM   3487 1HB  ASN A 219      -6.994  22.064 -16.372  1.00  0.00           H  
ATOM   3488 2HB  ASN A 219      -5.650  21.617 -15.329  1.00  0.00           H  
ATOM   3489 1HD2 ASN A 219      -4.402  22.619 -18.674  1.00  0.00           H  
ATOM   3490 2HD2 ASN A 219      -5.418  23.352 -17.478  1.00  0.00           H  
ATOM   3491  N   CYS A 220      -8.500  19.328 -14.330  1.00  0.00           N  
ATOM   3492  CA  CYS A 220      -8.980  18.983 -12.998  1.00  0.00           C  
ATOM   3493  C   CYS A 220      -9.243  17.488 -12.877  1.00  0.00           C  
ATOM   3494  O   CYS A 220     -10.015  16.919 -13.648  1.00  0.00           O  
ATOM   3495  CB  CYS A 220     -10.263  19.761 -12.705  1.00  0.00           C  
ATOM   3496  SG  CYS A 220     -10.057  21.556 -12.797  1.00  0.00           S  
ATOM   3497  H   CYS A 220      -9.104  19.177 -15.125  1.00  0.00           H  
ATOM   3498  HA  CYS A 220      -8.217  19.264 -12.272  1.00  0.00           H  
ATOM   3499 1HB  CYS A 220     -11.036  19.468 -13.415  1.00  0.00           H  
ATOM   3500 2HB  CYS A 220     -10.622  19.508 -11.708  1.00  0.00           H  
ATOM   3501  N   TYR A 221      -8.549  16.860 -11.882  1.00  0.00           N  
ATOM   3502  CA  TYR A 221      -8.569  15.403 -11.841  1.00  0.00           C  
ATOM   3503  C   TYR A 221      -8.900  14.895 -10.444  1.00  0.00           C  
ATOM   3504  O   TYR A 221      -8.398  15.416  -9.448  1.00  0.00           O  
ATOM   3505  CB  TYR A 221      -7.223  14.833 -12.293  1.00  0.00           C  
ATOM   3506  CG  TYR A 221      -6.817  15.290 -13.677  1.00  0.00           C  
ATOM   3507  CD1 TYR A 221      -6.009  16.407 -13.829  1.00  0.00           C  
ATOM   3508  CD2 TYR A 221      -7.253  14.592 -14.793  1.00  0.00           C  
ATOM   3509  CE1 TYR A 221      -5.638  16.824 -15.093  1.00  0.00           C  
ATOM   3510  CE2 TYR A 221      -6.883  15.009 -16.057  1.00  0.00           C  
ATOM   3511  CZ  TYR A 221      -6.076  16.125 -16.206  1.00  0.00           C  
ATOM   3512  OH  TYR A 221      -5.707  16.541 -17.465  1.00  0.00           O  
ATOM   3513  H   TYR A 221      -8.027  17.365 -11.180  1.00  0.00           H  
ATOM   3514  HA  TYR A 221      -9.343  15.048 -12.522  1.00  0.00           H  
ATOM   3515 1HB  TYR A 221      -6.446  15.131 -11.588  1.00  0.00           H  
ATOM   3516 2HB  TYR A 221      -7.269  13.744 -12.288  1.00  0.00           H  
ATOM   3517  HD1 TYR A 221      -5.667  16.956 -12.951  1.00  0.00           H  
ATOM   3518  HD2 TYR A 221      -7.889  13.715 -14.673  1.00  0.00           H  
ATOM   3519  HE1 TYR A 221      -5.003  17.702 -15.213  1.00  0.00           H  
ATOM   3520  HE2 TYR A 221      -7.227  14.461 -16.934  1.00  0.00           H  
ATOM   3521  HH  TYR A 221      -6.091  15.953 -18.120  1.00  0.00           H  
ATOM   3522  N   PHE A 222      -9.768  13.848 -10.439  1.00  0.00           N  
ATOM   3523  CA  PHE A 222      -9.993  13.175  -9.165  1.00  0.00           C  
ATOM   3524  C   PHE A 222      -8.734  12.461  -8.690  1.00  0.00           C  
ATOM   3525  O   PHE A 222      -8.098  11.731  -9.450  1.00  0.00           O  
ATOM   3526  CB  PHE A 222     -11.148  12.182  -9.306  1.00  0.00           C  
ATOM   3527  CG  PHE A 222     -11.612  11.585  -8.008  1.00  0.00           C  
ATOM   3528  CD1 PHE A 222     -11.437  10.234  -7.747  1.00  0.00           C  
ATOM   3529  CD2 PHE A 222     -12.226  12.373  -7.046  1.00  0.00           C  
ATOM   3530  CE1 PHE A 222     -11.864   9.684  -6.553  1.00  0.00           C  
ATOM   3531  CE2 PHE A 222     -12.654  11.825  -5.852  1.00  0.00           C  
ATOM   3532  CZ  PHE A 222     -12.472  10.480  -5.605  1.00  0.00           C  
ATOM   3533  H   PHE A 222     -10.255  13.521 -11.261  1.00  0.00           H  
ATOM   3534  HA  PHE A 222     -10.258  13.926  -8.419  1.00  0.00           H  
ATOM   3535 1HB  PHE A 222     -11.999  12.678  -9.770  1.00  0.00           H  
ATOM   3536 2HB  PHE A 222     -10.848  11.366  -9.962  1.00  0.00           H  
ATOM   3537  HD1 PHE A 222     -10.956   9.605  -8.496  1.00  0.00           H  
ATOM   3538  HD2 PHE A 222     -12.371  13.436  -7.240  1.00  0.00           H  
ATOM   3539  HE1 PHE A 222     -11.720   8.621  -6.361  1.00  0.00           H  
ATOM   3540  HE2 PHE A 222     -13.136  12.455  -5.105  1.00  0.00           H  
ATOM   3541  HZ  PHE A 222     -12.809  10.048  -4.664  1.00  0.00           H  
ATOM   3542  N   PRO A 223      -8.239  12.690  -7.473  1.00  0.00           N  
ATOM   3543  CA  PRO A 223      -6.896  12.292  -7.069  1.00  0.00           C  
ATOM   3544  C   PRO A 223      -6.806  10.784  -6.868  1.00  0.00           C  
ATOM   3545  O   PRO A 223      -5.713  10.219  -6.823  1.00  0.00           O  
ATOM   3546  CB  PRO A 223      -6.662  13.050  -5.759  1.00  0.00           C  
ATOM   3547  CG  PRO A 223      -8.023  13.268  -5.192  1.00  0.00           C  
ATOM   3548  CD  PRO A 223      -8.902  13.471  -6.397  1.00  0.00           C  
ATOM   3549  HA  PRO A 223      -6.177  12.616  -7.836  1.00  0.00           H  
ATOM   3550 1HB  PRO A 223      -6.019  12.458  -5.091  1.00  0.00           H  
ATOM   3551 2HB  PRO A 223      -6.134  13.994  -5.960  1.00  0.00           H  
ATOM   3552 1HG  PRO A 223      -8.326  12.400  -4.588  1.00  0.00           H  
ATOM   3553 2HG  PRO A 223      -8.019  14.138  -4.519  1.00  0.00           H  
ATOM   3554 1HD  PRO A 223      -9.909  13.080  -6.187  1.00  0.00           H  
ATOM   3555 2HD  PRO A 223      -8.945  14.542  -6.644  1.00  0.00           H  
ATOM   3556  N   LEU A 224      -7.863  10.028  -6.740  1.00  0.00           N  
ATOM   3557  CA  LEU A 224      -7.803   8.599  -6.458  1.00  0.00           C  
ATOM   3558  C   LEU A 224      -8.105   7.776  -7.706  1.00  0.00           C  
ATOM   3559  O   LEU A 224      -8.873   8.200  -8.570  1.00  0.00           O  
ATOM   3560  CB  LEU A 224      -8.782   8.235  -5.334  1.00  0.00           C  
ATOM   3561  CG  LEU A 224      -8.619   9.011  -4.021  1.00  0.00           C  
ATOM   3562  CD1 LEU A 224      -9.650   8.524  -3.011  1.00  0.00           C  
ATOM   3563  CD2 LEU A 224      -7.205   8.823  -3.492  1.00  0.00           C  
ATOM   3564  H   LEU A 224      -8.764  10.471  -6.845  1.00  0.00           H  
ATOM   3565  HA  LEU A 224      -6.792   8.353  -6.134  1.00  0.00           H  
ATOM   3566 1HB  LEU A 224      -9.797   8.403  -5.690  1.00  0.00           H  
ATOM   3567 2HB  LEU A 224      -8.670   7.175  -5.105  1.00  0.00           H  
ATOM   3568  HG  LEU A 224      -8.802  10.071  -4.200  1.00  0.00           H  
ATOM   3569 1HD1 LEU A 224      -9.534   9.076  -2.078  1.00  0.00           H  
ATOM   3570 2HD1 LEU A 224     -10.652   8.688  -3.406  1.00  0.00           H  
ATOM   3571 3HD1 LEU A 224      -9.502   7.461  -2.824  1.00  0.00           H  
ATOM   3572 1HD2 LEU A 224      -7.089   9.375  -2.559  1.00  0.00           H  
ATOM   3573 2HD2 LEU A 224      -7.022   7.764  -3.312  1.00  0.00           H  
ATOM   3574 3HD2 LEU A 224      -6.490   9.195  -4.225  1.00  0.00           H  
ATOM   3575  N   GLN A 225      -7.417   6.698  -7.844  1.00  0.00           N  
ATOM   3576  CA  GLN A 225      -7.619   5.739  -8.923  1.00  0.00           C  
ATOM   3577  C   GLN A 225      -7.667   4.312  -8.389  1.00  0.00           C  
ATOM   3578  O   GLN A 225      -6.927   3.958  -7.472  1.00  0.00           O  
ATOM   3579  CB  GLN A 225      -6.485   5.861  -9.944  1.00  0.00           C  
ATOM   3580  CG  GLN A 225      -6.571   4.932 -11.143  1.00  0.00           C  
ATOM   3581  CD  GLN A 225      -7.738   5.266 -12.051  1.00  0.00           C  
ATOM   3582  OE1 GLN A 225      -7.950   6.427 -12.413  1.00  0.00           O  
ATOM   3583  NE2 GLN A 225      -8.505   4.249 -12.427  1.00  0.00           N  
ATOM   3584  H   GLN A 225      -6.699   6.521  -7.156  1.00  0.00           H  
ATOM   3585  HA  GLN A 225      -8.565   5.966  -9.415  1.00  0.00           H  
ATOM   3586 1HB  GLN A 225      -6.451   6.880 -10.330  1.00  0.00           H  
ATOM   3587 2HB  GLN A 225      -5.532   5.664  -9.454  1.00  0.00           H  
ATOM   3588 1HG  GLN A 225      -5.652   5.017 -11.722  1.00  0.00           H  
ATOM   3589 2HG  GLN A 225      -6.695   3.909 -10.789  1.00  0.00           H  
ATOM   3590 1HE2 GLN A 225      -9.290   4.409 -13.027  1.00  0.00           H  
ATOM   3591 2HE2 GLN A 225      -8.298   3.323 -12.111  1.00  0.00           H  
ATOM   3592  N   SER A 226      -8.560   3.478  -8.947  1.00  0.00           N  
ATOM   3593  CA  SER A 226      -8.630   2.081  -8.537  1.00  0.00           C  
ATOM   3594  C   SER A 226      -7.560   1.249  -9.230  1.00  0.00           C  
ATOM   3595  O   SER A 226      -7.132   1.569 -10.339  1.00  0.00           O  
ATOM   3596  CB  SER A 226     -10.000   1.503  -8.833  1.00  0.00           C  
ATOM   3597  OG  SER A 226     -10.229   1.343 -10.206  1.00  0.00           O  
ATOM   3598  H   SER A 226      -9.193   3.814  -9.659  1.00  0.00           H  
ATOM   3599  HA  SER A 226      -8.456   2.027  -7.461  1.00  0.00           H  
ATOM   3600 1HB  SER A 226     -10.100   0.534  -8.344  1.00  0.00           H  
ATOM   3601 2HB  SER A 226     -10.767   2.158  -8.422  1.00  0.00           H  
ATOM   3602  HG  SER A 226      -9.432   1.650 -10.645  1.00  0.00           H  
ATOM   3603  N   TYR A 227      -7.132   0.201  -8.492  1.00  0.00           N  
ATOM   3604  CA  TYR A 227      -6.162  -0.700  -9.103  1.00  0.00           C  
ATOM   3605  C   TYR A 227      -6.821  -1.593 -10.147  1.00  0.00           C  
ATOM   3606  O   TYR A 227      -6.181  -2.012 -11.112  1.00  0.00           O  
ATOM   3607  CB  TYR A 227      -5.496  -1.592  -8.052  1.00  0.00           C  
ATOM   3608  CG  TYR A 227      -4.521  -0.864  -7.154  1.00  0.00           C  
ATOM   3609  CD1 TYR A 227      -4.889  -0.527  -5.860  1.00  0.00           C  
ATOM   3610  CD2 TYR A 227      -3.259  -0.533  -7.624  1.00  0.00           C  
ATOM   3611  CE1 TYR A 227      -3.998   0.137  -5.039  1.00  0.00           C  
ATOM   3612  CE2 TYR A 227      -2.368   0.131  -6.804  1.00  0.00           C  
ATOM   3613  CZ  TYR A 227      -2.738   0.466  -5.512  1.00  0.00           C  
ATOM   3614  OH  TYR A 227      -1.851   1.128  -4.694  1.00  0.00           O  
ATOM   3615  H   TYR A 227      -7.449   0.017  -7.551  1.00  0.00           H  
ATOM   3616  HA  TYR A 227      -5.388  -0.101  -9.583  1.00  0.00           H  
ATOM   3617 1HB  TYR A 227      -6.262  -2.046  -7.422  1.00  0.00           H  
ATOM   3618 2HB  TYR A 227      -4.959  -2.400  -8.548  1.00  0.00           H  
ATOM   3619  HD1 TYR A 227      -5.881  -0.786  -5.491  1.00  0.00           H  
ATOM   3620  HD2 TYR A 227      -2.970  -0.796  -8.642  1.00  0.00           H  
ATOM   3621  HE1 TYR A 227      -4.287   0.402  -4.022  1.00  0.00           H  
ATOM   3622  HE2 TYR A 227      -1.376   0.391  -7.174  1.00  0.00           H  
ATOM   3623  HH  TYR A 227      -1.031   1.279  -5.169  1.00  0.00           H  
ATOM   3624  N   GLY A 228      -8.089  -2.050  -9.981  1.00  0.00           N  
ATOM   3625  CA  GLY A 228      -8.818  -2.917 -10.897  1.00  0.00           C  
ATOM   3626  C   GLY A 228      -8.167  -4.291 -10.992  1.00  0.00           C  
ATOM   3627  O   GLY A 228      -8.004  -4.837 -12.083  1.00  0.00           O  
ATOM   3628  H   GLY A 228      -8.540  -1.741  -9.132  1.00  0.00           H  
ATOM   3629 1HA  GLY A 228      -9.848  -3.022 -10.557  1.00  0.00           H  
ATOM   3630 2HA  GLY A 228      -8.851  -2.457 -11.884  1.00  0.00           H  
ATOM   3631  N   PHE A 229      -8.006  -4.993  -9.866  1.00  0.00           N  
ATOM   3632  CA  PHE A 229      -7.363  -6.300  -9.818  1.00  0.00           C  
ATOM   3633  C   PHE A 229      -8.218  -7.360 -10.501  1.00  0.00           C  
ATOM   3634  O   PHE A 229      -9.424  -7.443 -10.268  1.00  0.00           O  
ATOM   3635  CB  PHE A 229      -7.095  -6.726  -8.374  1.00  0.00           C  
ATOM   3636  CG  PHE A 229      -6.121  -5.840  -7.651  1.00  0.00           C  
ATOM   3637  CD1 PHE A 229      -6.505  -5.146  -6.514  1.00  0.00           C  
ATOM   3638  CD2 PHE A 229      -4.819  -5.698  -8.108  1.00  0.00           C  
ATOM   3639  CE1 PHE A 229      -5.610  -4.330  -5.848  1.00  0.00           C  
ATOM   3640  CE2 PHE A 229      -3.922  -4.883  -7.445  1.00  0.00           C  
ATOM   3641  CZ  PHE A 229      -4.318  -4.198  -6.314  1.00  0.00           C  
ATOM   3642  H   PHE A 229      -8.353  -4.584  -9.010  1.00  0.00           H  
ATOM   3643  HA  PHE A 229      -6.408  -6.235 -10.341  1.00  0.00           H  
ATOM   3644 1HB  PHE A 229      -8.031  -6.729  -7.816  1.00  0.00           H  
ATOM   3645 2HB  PHE A 229      -6.704  -7.742  -8.361  1.00  0.00           H  
ATOM   3646  HD1 PHE A 229      -7.526  -5.250  -6.146  1.00  0.00           H  
ATOM   3647  HD2 PHE A 229      -4.506  -6.239  -9.002  1.00  0.00           H  
ATOM   3648  HE1 PHE A 229      -5.925  -3.791  -4.955  1.00  0.00           H  
ATOM   3649  HE2 PHE A 229      -2.902  -4.780  -7.815  1.00  0.00           H  
ATOM   3650  HZ  PHE A 229      -3.612  -3.554  -5.792  1.00  0.00           H  
ATOM   3651  N   GLN A 230      -7.482  -8.117 -11.329  1.00  0.00           N  
ATOM   3652  CA  GLN A 230      -8.071  -9.270 -11.998  1.00  0.00           C  
ATOM   3653  C   GLN A 230      -7.187 -10.502 -11.854  1.00  0.00           C  
ATOM   3654  O   GLN A 230      -5.960 -10.404 -11.888  1.00  0.00           O  
ATOM   3655  CB  GLN A 230      -8.259  -8.989 -13.491  1.00  0.00           C  
ATOM   3656  CG  GLN A 230      -9.280  -7.908 -13.802  1.00  0.00           C  
ATOM   3657  CD  GLN A 230      -9.543  -7.771 -15.289  1.00  0.00           C  
ATOM   3658  OE1 GLN A 230      -9.702  -8.767 -16.001  1.00  0.00           O  
ATOM   3659  NE2 GLN A 230      -9.590  -6.533 -15.769  1.00  0.00           N  
ATOM   3660  H   GLN A 230      -6.511  -7.894 -11.496  1.00  0.00           H  
ATOM   3661  HA  GLN A 230      -9.048  -9.465 -11.556  1.00  0.00           H  
ATOM   3662 1HB  GLN A 230      -7.307  -8.686 -13.927  1.00  0.00           H  
ATOM   3663 2HB  GLN A 230      -8.574  -9.902 -13.996  1.00  0.00           H  
ATOM   3664 1HG  GLN A 230     -10.220  -8.158 -13.310  1.00  0.00           H  
ATOM   3665 2HG  GLN A 230      -8.907  -6.953 -13.431  1.00  0.00           H  
ATOM   3666 1HE2 GLN A 230      -9.760  -6.380 -16.743  1.00  0.00           H  
ATOM   3667 2HE2 GLN A 230      -9.455  -5.753 -15.157  1.00  0.00           H  
ATOM   3668  N   PRO A 231      -7.742 -11.705 -11.684  1.00  0.00           N  
ATOM   3669  CA  PRO A 231      -6.962 -12.914 -11.454  1.00  0.00           C  
ATOM   3670  C   PRO A 231      -6.086 -13.242 -12.657  1.00  0.00           C  
ATOM   3671  O   PRO A 231      -5.073 -13.930 -12.531  1.00  0.00           O  
ATOM   3672  CB  PRO A 231      -8.018 -13.997 -11.210  1.00  0.00           C  
ATOM   3673  CG  PRO A 231      -9.288 -13.486 -11.801  1.00  0.00           C  
ATOM   3674  CD  PRO A 231      -9.197 -11.991 -11.647  1.00  0.00           C  
ATOM   3675  HA  PRO A 231      -6.337 -12.777 -10.559  1.00  0.00           H  
ATOM   3676 1HB  PRO A 231      -7.702 -14.942 -11.676  1.00  0.00           H  
ATOM   3677 2HB  PRO A 231      -8.118 -14.189 -10.131  1.00  0.00           H  
ATOM   3678 1HG  PRO A 231      -9.371 -13.799 -12.852  1.00  0.00           H  
ATOM   3679 2HG  PRO A 231     -10.152 -13.915 -11.273  1.00  0.00           H  
ATOM   3680 1HD  PRO A 231      -9.718 -11.503 -12.484  1.00  0.00           H  
ATOM   3681 2HD  PRO A 231      -9.642 -11.693 -10.686  1.00  0.00           H  
ATOM   3682  N   THR A 232      -6.385 -12.746 -13.847  1.00  0.00           N  
ATOM   3683  CA  THR A 232      -5.615 -13.091 -15.036  1.00  0.00           C  
ATOM   3684  C   THR A 232      -4.503 -12.080 -15.285  1.00  0.00           C  
ATOM   3685  O   THR A 232      -3.721 -12.222 -16.225  1.00  0.00           O  
ATOM   3686  CB  THR A 232      -6.523 -13.171 -16.277  1.00  0.00           C  
ATOM   3687  OG1 THR A 232      -7.238 -11.937 -16.416  1.00  0.00           O  
ATOM   3688  CG2 THR A 232      -7.516 -14.316 -16.145  1.00  0.00           C  
ATOM   3689  H   THR A 232      -7.167 -12.112 -13.934  1.00  0.00           H  
ATOM   3690  HA  THR A 232      -5.158 -14.068 -14.881  1.00  0.00           H  
ATOM   3691  HB  THR A 232      -5.912 -13.331 -17.165  1.00  0.00           H  
ATOM   3692  HG1 THR A 232      -6.989 -11.342 -15.705  1.00  0.00           H  
ATOM   3693 1HG2 THR A 232      -8.147 -14.354 -17.033  1.00  0.00           H  
ATOM   3694 2HG2 THR A 232      -6.975 -15.257 -16.043  1.00  0.00           H  
ATOM   3695 3HG2 THR A 232      -8.138 -14.158 -15.265  1.00  0.00           H  
ATOM   3696  N   ASN A 233      -4.335 -11.072 -14.412  1.00  0.00           N  
ATOM   3697  CA  ASN A 233      -3.286 -10.084 -14.631  1.00  0.00           C  
ATOM   3698  C   ASN A 233      -1.910 -10.665 -14.331  1.00  0.00           C  
ATOM   3699  O   ASN A 233      -1.783 -11.622 -13.568  1.00  0.00           O  
ATOM   3700  CB  ASN A 233      -3.525  -8.841 -13.794  1.00  0.00           C  
ATOM   3701  CG  ASN A 233      -4.640  -7.979 -14.317  1.00  0.00           C  
ATOM   3702  OD1 ASN A 233      -5.208  -8.255 -15.381  1.00  0.00           O  
ATOM   3703  ND2 ASN A 233      -4.966  -6.940 -13.591  1.00  0.00           N  
ATOM   3704  H   ASN A 233      -4.929 -10.987 -13.600  1.00  0.00           H  
ATOM   3705  HA  ASN A 233      -3.295  -9.797 -15.684  1.00  0.00           H  
ATOM   3706 1HB  ASN A 233      -3.764  -9.132 -12.770  1.00  0.00           H  
ATOM   3707 2HB  ASN A 233      -2.613  -8.244 -13.760  1.00  0.00           H  
ATOM   3708 1HD2 ASN A 233      -5.701  -6.331 -13.891  1.00  0.00           H  
ATOM   3709 2HD2 ASN A 233      -4.481  -6.755 -12.737  1.00  0.00           H  
ATOM   3710  N   GLY A 234      -0.898 -10.067 -15.020  1.00  0.00           N  
ATOM   3711  CA  GLY A 234       0.478 -10.468 -14.756  1.00  0.00           C  
ATOM   3712  C   GLY A 234       0.850 -10.235 -13.297  1.00  0.00           C  
ATOM   3713  O   GLY A 234       0.219  -9.434 -12.607  1.00  0.00           O  
ATOM   3714  H   GLY A 234      -1.078  -9.352 -15.710  1.00  0.00           H  
ATOM   3715 1HA  GLY A 234       0.604 -11.522 -15.003  1.00  0.00           H  
ATOM   3716 2HA  GLY A 234       1.151  -9.904 -15.401  1.00  0.00           H  
ATOM   3717  N   VAL A 235       1.857 -10.955 -12.821  1.00  0.00           N  
ATOM   3718  CA  VAL A 235       2.241 -10.942 -11.415  1.00  0.00           C  
ATOM   3719  C   VAL A 235       2.517  -9.524 -10.933  1.00  0.00           C  
ATOM   3720  O   VAL A 235       2.201  -9.172  -9.796  1.00  0.00           O  
ATOM   3721  CB  VAL A 235       3.460 -11.849 -11.163  1.00  0.00           C  
ATOM   3722  CG1 VAL A 235       3.981 -11.749  -9.737  1.00  0.00           C  
ATOM   3723  CG2 VAL A 235       3.080 -13.283 -11.499  1.00  0.00           C  
ATOM   3724  H   VAL A 235       2.374 -11.534 -13.467  1.00  0.00           H  
ATOM   3725  HA  VAL A 235       1.405 -11.319 -10.825  1.00  0.00           H  
ATOM   3726  HB  VAL A 235       4.283 -11.521 -11.798  1.00  0.00           H  
ATOM   3727 1HG1 VAL A 235       4.840 -12.409  -9.616  1.00  0.00           H  
ATOM   3728 2HG1 VAL A 235       4.281 -10.722  -9.531  1.00  0.00           H  
ATOM   3729 3HG1 VAL A 235       3.196 -12.046  -9.041  1.00  0.00           H  
ATOM   3730 1HG2 VAL A 235       3.935 -13.936 -11.326  1.00  0.00           H  
ATOM   3731 2HG2 VAL A 235       2.249 -13.597 -10.867  1.00  0.00           H  
ATOM   3732 3HG2 VAL A 235       2.783 -13.345 -12.546  1.00  0.00           H  
ATOM   3733  N   GLY A 236       3.028  -8.676 -11.805  1.00  0.00           N  
ATOM   3734  CA  GLY A 236       3.340  -7.311 -11.399  1.00  0.00           C  
ATOM   3735  C   GLY A 236       2.071  -6.505 -11.154  1.00  0.00           C  
ATOM   3736  O   GLY A 236       2.084  -5.518 -10.418  1.00  0.00           O  
ATOM   3737  H   GLY A 236       3.208  -8.959 -12.758  1.00  0.00           H  
ATOM   3738 1HA  GLY A 236       3.944  -7.330 -10.492  1.00  0.00           H  
ATOM   3739 2HA  GLY A 236       3.937  -6.829 -12.172  1.00  0.00           H  
ATOM   3740  N   TYR A 237       0.950  -6.897 -11.773  1.00  0.00           N  
ATOM   3741  CA  TYR A 237      -0.297  -6.152 -11.639  1.00  0.00           C  
ATOM   3742  C   TYR A 237      -1.259  -6.856 -10.691  1.00  0.00           C  
ATOM   3743  O   TYR A 237      -2.368  -6.379 -10.451  1.00  0.00           O  
ATOM   3744  CB  TYR A 237      -0.939  -5.923 -13.009  1.00  0.00           C  
ATOM   3745  CG  TYR A 237      -0.079  -5.091 -13.934  1.00  0.00           C  
ATOM   3746  CD1 TYR A 237       0.548  -5.685 -15.020  1.00  0.00           C  
ATOM   3747  CD2 TYR A 237       0.083  -3.734 -13.697  1.00  0.00           C  
ATOM   3748  CE1 TYR A 237       1.333  -4.924 -15.865  1.00  0.00           C  
ATOM   3749  CE2 TYR A 237       0.868  -2.974 -14.541  1.00  0.00           C  
ATOM   3750  CZ  TYR A 237       1.493  -3.569 -15.625  1.00  0.00           C  
ATOM   3751  OH  TYR A 237       2.275  -2.812 -16.466  1.00  0.00           O  
ATOM   3752  H   TYR A 237       0.967  -7.728 -12.347  1.00  0.00           H  
ATOM   3753  HA  TYR A 237      -0.074  -5.182 -11.194  1.00  0.00           H  
ATOM   3754 1HB  TYR A 237      -1.133  -6.885 -13.486  1.00  0.00           H  
ATOM   3755 2HB  TYR A 237      -1.898  -5.422 -12.882  1.00  0.00           H  
ATOM   3756  HD1 TYR A 237       0.421  -6.752 -15.206  1.00  0.00           H  
ATOM   3757  HD2 TYR A 237      -0.409  -3.267 -12.843  1.00  0.00           H  
ATOM   3758  HE1 TYR A 237       1.826  -5.390 -16.718  1.00  0.00           H  
ATOM   3759  HE2 TYR A 237       0.996  -1.908 -14.353  1.00  0.00           H  
ATOM   3760  HH  TYR A 237       2.281  -1.901 -16.162  1.00  0.00           H  
ATOM   3761  N   GLN A 238      -0.850  -8.004 -10.054  1.00  0.00           N  
ATOM   3762  CA  GLN A 238      -1.702  -8.696  -9.094  1.00  0.00           C  
ATOM   3763  C   GLN A 238      -1.645  -8.028  -7.726  1.00  0.00           C  
ATOM   3764  O   GLN A 238      -0.691  -7.317  -7.411  1.00  0.00           O  
ATOM   3765  CB  GLN A 238      -1.301 -10.169  -8.989  1.00  0.00           C  
ATOM   3766  CG  GLN A 238      -1.642 -10.957 -10.242  1.00  0.00           C  
ATOM   3767  CD  GLN A 238      -1.306 -12.431 -10.109  1.00  0.00           C  
ATOM   3768  OE1 GLN A 238      -0.614 -12.842  -9.173  1.00  0.00           O  
ATOM   3769  NE2 GLN A 238      -1.796 -13.235 -11.045  1.00  0.00           N  
ATOM   3770  H   GLN A 238       0.066  -8.377 -10.257  1.00  0.00           H  
ATOM   3771  HA  GLN A 238      -2.733  -8.639  -9.443  1.00  0.00           H  
ATOM   3772 1HB  GLN A 238      -0.229 -10.242  -8.808  1.00  0.00           H  
ATOM   3773 2HB  GLN A 238      -1.808 -10.624  -8.138  1.00  0.00           H  
ATOM   3774 1HG  GLN A 238      -2.711 -10.866 -10.436  1.00  0.00           H  
ATOM   3775 2HG  GLN A 238      -1.074 -10.551 -11.080  1.00  0.00           H  
ATOM   3776 1HE2 GLN A 238      -1.608 -14.217 -11.010  1.00  0.00           H  
ATOM   3777 2HE2 GLN A 238      -2.353 -12.860 -11.786  1.00  0.00           H  
ATOM   3778  N   PRO A 239      -2.665  -8.285  -6.868  1.00  0.00           N  
ATOM   3779  CA  PRO A 239      -2.700  -7.654  -5.554  1.00  0.00           C  
ATOM   3780  C   PRO A 239      -1.724  -8.324  -4.595  1.00  0.00           C  
ATOM   3781  O   PRO A 239      -1.554  -9.543  -4.618  1.00  0.00           O  
ATOM   3782  CB  PRO A 239      -4.145  -7.857  -5.085  1.00  0.00           C  
ATOM   3783  CG  PRO A 239      -4.577  -9.117  -5.752  1.00  0.00           C  
ATOM   3784  CD  PRO A 239      -3.885  -9.090  -7.089  1.00  0.00           C  
ATOM   3785  HA  PRO A 239      -2.476  -6.582  -5.661  1.00  0.00           H  
ATOM   3786 1HB  PRO A 239      -4.178  -7.924  -3.988  1.00  0.00           H  
ATOM   3787 2HB  PRO A 239      -4.759  -6.991  -5.373  1.00  0.00           H  
ATOM   3788 1HG  PRO A 239      -4.289  -9.987  -5.144  1.00  0.00           H  
ATOM   3789 2HG  PRO A 239      -5.673  -9.142  -5.843  1.00  0.00           H  
ATOM   3790 1HD  PRO A 239      -3.628 -10.116  -7.390  1.00  0.00           H  
ATOM   3791 2HD  PRO A 239      -4.544  -8.620  -7.834  1.00  0.00           H  
ATOM   3792  N   TYR A 240      -1.072  -7.404  -3.842  1.00  0.00           N  
ATOM   3793  CA  TYR A 240      -0.235  -7.832  -2.727  1.00  0.00           C  
ATOM   3794  C   TYR A 240      -0.688  -7.192  -1.421  1.00  0.00           C  
ATOM   3795  O   TYR A 240      -0.921  -5.985  -1.358  1.00  0.00           O  
ATOM   3796  CB  TYR A 240       1.232  -7.471  -2.971  1.00  0.00           C  
ATOM   3797  CG  TYR A 240       1.964  -8.464  -3.847  1.00  0.00           C  
ATOM   3798  CD1 TYR A 240       2.902  -9.320  -3.289  1.00  0.00           C  
ATOM   3799  CD2 TYR A 240       1.697  -8.518  -5.207  1.00  0.00           C  
ATOM   3800  CE1 TYR A 240       3.570 -10.228  -4.089  1.00  0.00           C  
ATOM   3801  CE2 TYR A 240       2.365  -9.425  -6.006  1.00  0.00           C  
ATOM   3802  CZ  TYR A 240       3.301 -10.279  -5.447  1.00  0.00           C  
ATOM   3803  OH  TYR A 240       3.967 -11.183  -6.243  1.00  0.00           O  
ATOM   3804  H   TYR A 240      -1.157  -6.418  -4.043  1.00  0.00           H  
ATOM   3805  HA  TYR A 240      -0.311  -8.916  -2.633  1.00  0.00           H  
ATOM   3806 1HB  TYR A 240       1.292  -6.489  -3.443  1.00  0.00           H  
ATOM   3807 2HB  TYR A 240       1.754  -7.407  -2.017  1.00  0.00           H  
ATOM   3808  HD1 TYR A 240       3.112  -9.276  -2.220  1.00  0.00           H  
ATOM   3809  HD2 TYR A 240       0.961  -7.844  -5.645  1.00  0.00           H  
ATOM   3810  HE1 TYR A 240       4.307 -10.901  -3.651  1.00  0.00           H  
ATOM   3811  HE2 TYR A 240       2.156  -9.467  -7.075  1.00  0.00           H  
ATOM   3812  HH  TYR A 240       3.667 -11.090  -7.151  1.00  0.00           H  
ATOM   3813  N   ARG A 241      -0.965  -8.102  -0.470  1.00  0.00           N  
ATOM   3814  CA  ARG A 241      -1.205  -7.586   0.873  1.00  0.00           C  
ATOM   3815  C   ARG A 241       0.104  -7.247   1.574  1.00  0.00           C  
ATOM   3816  O   ARG A 241       1.068  -8.011   1.515  1.00  0.00           O  
ATOM   3817  CB  ARG A 241      -1.979  -8.585   1.719  1.00  0.00           C  
ATOM   3818  CG  ARG A 241      -3.391  -8.815   1.204  1.00  0.00           C  
ATOM   3819  CD  ARG A 241      -4.192  -9.640   2.146  1.00  0.00           C  
ATOM   3820  NE  ARG A 241      -5.568  -9.789   1.701  1.00  0.00           N  
ATOM   3821  CZ  ARG A 241      -6.583 -10.208   2.481  1.00  0.00           C  
ATOM   3822  NH1 ARG A 241      -6.361 -10.516   3.740  1.00  0.00           N  
ATOM   3823  NH2 ARG A 241      -7.802 -10.311   1.981  1.00  0.00           N  
ATOM   3824  H   ARG A 241      -1.015  -9.098  -0.631  1.00  0.00           H  
ATOM   3825  HA  ARG A 241      -1.799  -6.675   0.793  1.00  0.00           H  
ATOM   3826 1HB  ARG A 241      -1.450  -9.537   1.732  1.00  0.00           H  
ATOM   3827 2HB  ARG A 241      -2.033  -8.226   2.747  1.00  0.00           H  
ATOM   3828 1HG  ARG A 241      -3.893  -7.855   1.077  1.00  0.00           H  
ATOM   3829 2HG  ARG A 241      -3.349  -9.333   0.245  1.00  0.00           H  
ATOM   3830 1HD  ARG A 241      -3.750 -10.633   2.226  1.00  0.00           H  
ATOM   3831 2HD  ARG A 241      -4.200  -9.167   3.127  1.00  0.00           H  
ATOM   3832  HE  ARG A 241      -5.778  -9.562   0.738  1.00  0.00           H  
ATOM   3833 1HH1 ARG A 241      -5.429 -10.438   4.122  1.00  0.00           H  
ATOM   3834 2HH1 ARG A 241      -7.122 -10.830   4.325  1.00  0.00           H  
ATOM   3835 1HH2 ARG A 241      -7.973 -10.075   1.013  1.00  0.00           H  
ATOM   3836 2HH2 ARG A 241      -8.562 -10.625   2.566  1.00  0.00           H  
ATOM   3837  N   VAL A 242       0.215  -6.004   2.083  1.00  0.00           N  
ATOM   3838  CA  VAL A 242       1.442  -5.523   2.706  1.00  0.00           C  
ATOM   3839  C   VAL A 242       1.208  -5.139   4.161  1.00  0.00           C  
ATOM   3840  O   VAL A 242       0.215  -4.488   4.489  1.00  0.00           O  
ATOM   3841  CB  VAL A 242       2.019  -4.313   1.947  1.00  0.00           C  
ATOM   3842  CG1 VAL A 242       3.282  -3.794   2.617  1.00  0.00           C  
ATOM   3843  CG2 VAL A 242       2.295  -4.704   0.503  1.00  0.00           C  
ATOM   3844  H   VAL A 242      -0.583  -5.388   2.028  1.00  0.00           H  
ATOM   3845  HA  VAL A 242       2.180  -6.325   2.681  1.00  0.00           H  
ATOM   3846  HB  VAL A 242       1.295  -3.499   1.976  1.00  0.00           H  
ATOM   3847 1HG1 VAL A 242       3.666  -2.940   2.058  1.00  0.00           H  
ATOM   3848 2HG1 VAL A 242       3.053  -3.486   3.637  1.00  0.00           H  
ATOM   3849 3HG1 VAL A 242       4.034  -4.582   2.635  1.00  0.00           H  
ATOM   3850 1HG2 VAL A 242       2.702  -3.848  -0.034  1.00  0.00           H  
ATOM   3851 2HG2 VAL A 242       3.013  -5.524   0.479  1.00  0.00           H  
ATOM   3852 3HG2 VAL A 242       1.366  -5.021   0.028  1.00  0.00           H  
ATOM   3853  N   VAL A 243       2.059  -5.680   5.060  1.00  0.00           N  
ATOM   3854  CA  VAL A 243       2.083  -5.244   6.451  1.00  0.00           C  
ATOM   3855  C   VAL A 243       3.449  -4.688   6.831  1.00  0.00           C  
ATOM   3856  O   VAL A 243       4.474  -5.336   6.619  1.00  0.00           O  
ATOM   3857  CB  VAL A 243       1.722  -6.394   7.411  1.00  0.00           C  
ATOM   3858  CG1 VAL A 243       1.768  -5.928   8.858  1.00  0.00           C  
ATOM   3859  CG2 VAL A 243       0.345  -6.938   7.062  1.00  0.00           C  
ATOM   3860  H   VAL A 243       2.695  -6.405   4.761  1.00  0.00           H  
ATOM   3861  HA  VAL A 243       1.345  -4.452   6.578  1.00  0.00           H  
ATOM   3862  HB  VAL A 243       2.465  -7.185   7.311  1.00  0.00           H  
ATOM   3863 1HG1 VAL A 243       1.510  -6.758   9.516  1.00  0.00           H  
ATOM   3864 2HG1 VAL A 243       2.772  -5.577   9.095  1.00  0.00           H  
ATOM   3865 3HG1 VAL A 243       1.055  -5.117   9.002  1.00  0.00           H  
ATOM   3866 1HG2 VAL A 243       0.092  -7.751   7.742  1.00  0.00           H  
ATOM   3867 2HG2 VAL A 243      -0.395  -6.143   7.156  1.00  0.00           H  
ATOM   3868 3HG2 VAL A 243       0.350  -7.310   6.037  1.00  0.00           H  
ATOM   3869  N   VAL A 244       3.469  -3.429   7.217  1.00  0.00           N  
ATOM   3870  CA  VAL A 244       4.696  -2.794   7.683  1.00  0.00           C  
ATOM   3871  C   VAL A 244       4.734  -2.720   9.204  1.00  0.00           C  
ATOM   3872  O   VAL A 244       3.828  -2.172   9.832  1.00  0.00           O  
ATOM   3873  CB  VAL A 244       4.849  -1.378   7.097  1.00  0.00           C  
ATOM   3874  CG1 VAL A 244       6.136  -0.729   7.586  1.00  0.00           C  
ATOM   3875  CG2 VAL A 244       4.823  -1.444   5.577  1.00  0.00           C  
ATOM   3876  H   VAL A 244       2.615  -2.890   7.190  1.00  0.00           H  
ATOM   3877  HA  VAL A 244       5.544  -3.395   7.352  1.00  0.00           H  
ATOM   3878  HB  VAL A 244       4.025  -0.758   7.450  1.00  0.00           H  
ATOM   3879 1HG1 VAL A 244       6.224   0.271   7.160  1.00  0.00           H  
ATOM   3880 2HG1 VAL A 244       6.118  -0.659   8.673  1.00  0.00           H  
ATOM   3881 3HG1 VAL A 244       6.989  -1.332   7.274  1.00  0.00           H  
ATOM   3882 1HG2 VAL A 244       4.931  -0.440   5.167  1.00  0.00           H  
ATOM   3883 2HG2 VAL A 244       5.644  -2.070   5.226  1.00  0.00           H  
ATOM   3884 3HG2 VAL A 244       3.875  -1.870   5.247  1.00  0.00           H  
ATOM   3885  N   LEU A 245       5.696  -3.443   9.808  1.00  0.00           N  
ATOM   3886  CA  LEU A 245       5.867  -3.423  11.256  1.00  0.00           C  
ATOM   3887  C   LEU A 245       6.918  -2.400  11.673  1.00  0.00           C  
ATOM   3888  O   LEU A 245       8.098  -2.543  11.353  1.00  0.00           O  
ATOM   3889  CB  LEU A 245       6.285  -4.809  11.764  1.00  0.00           C  
ATOM   3890  CG  LEU A 245       5.363  -5.988  11.426  1.00  0.00           C  
ATOM   3891  CD1 LEU A 245       5.954  -7.273  11.991  1.00  0.00           C  
ATOM   3892  CD2 LEU A 245       3.977  -5.727  11.996  1.00  0.00           C  
ATOM   3893  H   LEU A 245       6.314  -4.012   9.247  1.00  0.00           H  
ATOM   3894  HA  LEU A 245       4.915  -3.156  11.713  1.00  0.00           H  
ATOM   3895 1HB  LEU A 245       7.266  -5.047  11.356  1.00  0.00           H  
ATOM   3896 2HB  LEU A 245       6.366  -4.771  12.850  1.00  0.00           H  
ATOM   3897  HG  LEU A 245       5.296  -6.099  10.343  1.00  0.00           H  
ATOM   3898 1HD1 LEU A 245       5.299  -8.111  11.751  1.00  0.00           H  
ATOM   3899 2HD1 LEU A 245       6.937  -7.445  11.553  1.00  0.00           H  
ATOM   3900 3HD1 LEU A 245       6.048  -7.185  13.073  1.00  0.00           H  
ATOM   3901 1HD2 LEU A 245       3.321  -6.564  11.755  1.00  0.00           H  
ATOM   3902 2HD2 LEU A 245       4.043  -5.617  13.079  1.00  0.00           H  
ATOM   3903 3HD2 LEU A 245       3.572  -4.812  11.563  1.00  0.00           H  
ATOM   3904  N   SER A 246       6.403  -1.261  12.249  1.00  0.00           N  
ATOM   3905  CA  SER A 246       7.307  -0.216  12.714  1.00  0.00           C  
ATOM   3906  C   SER A 246       7.591  -0.356  14.204  1.00  0.00           C  
ATOM   3907  O   SER A 246       6.674  -0.519  15.008  1.00  0.00           O  
ATOM   3908  CB  SER A 246       6.675   1.142  12.478  1.00  0.00           C  
ATOM   3909  OG  SER A 246       6.401   1.352  11.120  1.00  0.00           O  
ATOM   3910  H   SER A 246       5.407  -1.134  12.357  1.00  0.00           H  
ATOM   3911  HA  SER A 246       8.235  -0.282  12.144  1.00  0.00           H  
ATOM   3912 1HB  SER A 246       5.750   1.217  13.049  1.00  0.00           H  
ATOM   3913 2HB  SER A 246       7.345   1.922  12.836  1.00  0.00           H  
ATOM   3914  HG  SER A 246       6.692   0.558  10.665  1.00  0.00           H  
ATOM   3915  N   PHE A 247       8.883  -0.419  14.477  1.00  0.00           N  
ATOM   3916  CA  PHE A 247       9.301  -0.621  15.859  1.00  0.00           C  
ATOM   3917  C   PHE A 247       9.699   0.696  16.513  1.00  0.00           C  
ATOM   3918  O   PHE A 247      10.558   1.416  16.006  1.00  0.00           O  
ATOM   3919  CB  PHE A 247      10.492  -1.579  15.926  1.00  0.00           C  
ATOM   3920  CG  PHE A 247      10.270  -2.904  15.253  1.00  0.00           C  
ATOM   3921  CD1 PHE A 247      11.300  -3.530  14.567  1.00  0.00           C  
ATOM   3922  CD2 PHE A 247       9.033  -3.527  15.306  1.00  0.00           C  
ATOM   3923  CE1 PHE A 247      11.097  -4.749  13.948  1.00  0.00           C  
ATOM   3924  CE2 PHE A 247       8.827  -4.746  14.689  1.00  0.00           C  
ATOM   3925  CZ  PHE A 247       9.860  -5.357  14.009  1.00  0.00           C  
ATOM   3926  H   PHE A 247       9.587  -0.331  13.758  1.00  0.00           H  
ATOM   3927  HA  PHE A 247       8.469  -1.061  16.411  1.00  0.00           H  
ATOM   3928 1HB  PHE A 247      11.360  -1.113  15.462  1.00  0.00           H  
ATOM   3929 2HB  PHE A 247      10.743  -1.774  16.968  1.00  0.00           H  
ATOM   3930  HD1 PHE A 247      12.278  -3.050  14.520  1.00  0.00           H  
ATOM   3931  HD2 PHE A 247       8.216  -3.043  15.843  1.00  0.00           H  
ATOM   3932  HE1 PHE A 247      11.915  -5.230  13.412  1.00  0.00           H  
ATOM   3933  HE2 PHE A 247       7.849  -5.225  14.738  1.00  0.00           H  
ATOM   3934  HZ  PHE A 247       9.699  -6.317  13.520  1.00  0.00           H  
ATOM   3935  N   GLU A 248       8.993   0.999  17.631  1.00  0.00           N  
ATOM   3936  CA  GLU A 248       9.361   2.193  18.383  1.00  0.00           C  
ATOM   3937  C   GLU A 248      10.439   1.884  19.413  1.00  0.00           C  
ATOM   3938  O   GLU A 248      10.248   1.046  20.294  1.00  0.00           O  
ATOM   3939  CB  GLU A 248       8.127   2.786  19.067  1.00  0.00           C  
ATOM   3940  CG  GLU A 248       8.381   4.130  19.733  1.00  0.00           C  
ATOM   3941  CD  GLU A 248       7.132   4.747  20.300  1.00  0.00           C  
ATOM   3942  OE1 GLU A 248       7.230   5.779  20.919  1.00  0.00           O  
ATOM   3943  OE2 GLU A 248       6.079   4.185  20.114  1.00  0.00           O  
ATOM   3944  H   GLU A 248       8.226   0.429  17.958  1.00  0.00           H  
ATOM   3945  HA  GLU A 248       9.765   2.929  17.687  1.00  0.00           H  
ATOM   3946 1HB  GLU A 248       7.331   2.915  18.333  1.00  0.00           H  
ATOM   3947 2HB  GLU A 248       7.764   2.093  19.826  1.00  0.00           H  
ATOM   3948 1HG  GLU A 248       9.103   3.994  20.538  1.00  0.00           H  
ATOM   3949 2HG  GLU A 248       8.817   4.809  19.002  1.00  0.00           H  
ATOM   3950  N   LEU A 249      11.734   2.310  19.022  1.00  0.00           N  
ATOM   3951  CA  LEU A 249      12.850   1.986  19.902  1.00  0.00           C  
ATOM   3952  C   LEU A 249      12.644   2.575  21.294  1.00  0.00           C  
ATOM   3953  O   LEU A 249      11.893   3.535  21.467  1.00  0.00           O  
ATOM   3954  CB  LEU A 249      14.161   2.472  19.271  1.00  0.00           C  
ATOM   3955  CG  LEU A 249      14.517   1.911  17.888  1.00  0.00           C  
ATOM   3956  CD1 LEU A 249      15.772   2.599  17.369  1.00  0.00           C  
ATOM   3957  CD2 LEU A 249      14.720   0.406  17.988  1.00  0.00           C  
ATOM   3958  H   LEU A 249      11.912   2.822  18.170  1.00  0.00           H  
ATOM   3959  HA  LEU A 249      12.893   0.904  20.022  1.00  0.00           H  
ATOM   3960 1HB  LEU A 249      14.119   3.556  19.175  1.00  0.00           H  
ATOM   3961 2HB  LEU A 249      14.984   2.219  19.940  1.00  0.00           H  
ATOM   3962  HG  LEU A 249      13.707   2.123  17.190  1.00  0.00           H  
ATOM   3963 1HD1 LEU A 249      16.025   2.201  16.386  1.00  0.00           H  
ATOM   3964 2HD1 LEU A 249      15.593   3.671  17.290  1.00  0.00           H  
ATOM   3965 3HD1 LEU A 249      16.597   2.418  18.057  1.00  0.00           H  
ATOM   3966 1HD2 LEU A 249      14.972   0.007  17.005  1.00  0.00           H  
ATOM   3967 2HD2 LEU A 249      15.531   0.194  18.685  1.00  0.00           H  
ATOM   3968 3HD2 LEU A 249      13.803  -0.062  18.345  1.00  0.00           H  
ATOM   3969  N   LEU A 250      13.623   1.818  22.154  1.00  0.00           N  
ATOM   3970  CA  LEU A 250      13.427   1.840  23.598  1.00  0.00           C  
ATOM   3971  C   LEU A 250      13.434   3.267  24.135  1.00  0.00           C  
ATOM   3972  O   LEU A 250      14.353   4.039  23.859  1.00  0.00           O  
ATOM   3973  CB  LEU A 250      14.558   1.173  24.392  1.00  0.00           C  
ATOM   3974  CG  LEU A 250      14.545  -0.361  24.359  1.00  0.00           C  
ATOM   3975  CD1 LEU A 250      15.853  -0.892  24.930  1.00  0.00           C  
ATOM   3976  CD2 LEU A 250      13.353  -0.876  25.151  1.00  0.00           C  
ATOM   3977  H   LEU A 250      14.402   1.301  21.771  1.00  0.00           H  
ATOM   3978  HA  LEU A 250      12.513   1.296  23.831  1.00  0.00           H  
ATOM   3979 1HB  LEU A 250      15.511   1.515  23.992  1.00  0.00           H  
ATOM   3980 2HB  LEU A 250      14.488   1.493  25.432  1.00  0.00           H  
ATOM   3981  HG  LEU A 250      14.469  -0.702  23.326  1.00  0.00           H  
ATOM   3982 1HD1 LEU A 250      15.844  -1.982  24.907  1.00  0.00           H  
ATOM   3983 2HD1 LEU A 250      16.687  -0.524  24.332  1.00  0.00           H  
ATOM   3984 3HD1 LEU A 250      15.965  -0.552  25.959  1.00  0.00           H  
ATOM   3985 1HD2 LEU A 250      13.343  -1.966  25.127  1.00  0.00           H  
ATOM   3986 2HD2 LEU A 250      13.429  -0.537  26.184  1.00  0.00           H  
ATOM   3987 3HD2 LEU A 250      12.431  -0.495  24.710  1.00  0.00           H  
ATOM   3988  N   HIS A 251      12.148   3.442  24.502  1.00  0.00           N  
ATOM   3989  CA  HIS A 251      11.743   4.388  25.535  1.00  0.00           C  
ATOM   3990  C   HIS A 251      11.095   3.672  26.714  1.00  0.00           C  
ATOM   3991  O   HIS A 251      10.428   2.652  26.542  1.00  0.00           O  
ATOM   3992  CB  HIS A 251      10.695   5.396  25.055  1.00  0.00           C  
ATOM   3993  CG  HIS A 251      11.355   6.347  24.105  1.00  0.00           C  
ATOM   3994  ND1 HIS A 251      11.586   7.858  22.633  1.00  0.00           N  
ATOM   3995  CD2 HIS A 251      11.356   6.400  22.753  1.00  0.00           C  
ATOM   3996  CE1 HIS A 251      12.579   8.068  23.480  1.00  0.00           C  
ATOM   3997  NE2 HIS A 251      12.667   7.026  24.286  1.00  0.00           N  
ATOM   3998  H   HIS A 251      11.442   2.890  24.036  1.00  0.00           H  
ATOM   3999  HA  HIS A 251      12.608   4.965  25.859  1.00  0.00           H  
ATOM   4000 1HB  HIS A 251       9.875   4.865  24.570  1.00  0.00           H  
ATOM   4001 2HB  HIS A 251      10.280   5.926  25.912  1.00  0.00           H  
ATOM   4002  HD2 HIS A 251      10.874   5.425  22.672  1.00  0.00           H  
ATOM   4003  HE1 HIS A 251      13.217   8.951  23.508  1.00  0.00           H  
ATOM   4004  HE2 HIS A 251      13.217   6.978  25.132  1.00  0.00           H  
ATOM   4005  N   ALA A 252      11.619   3.776  27.780  1.00  0.00           N  
ATOM   4006  CA  ALA A 252      11.008   3.116  28.927  1.00  0.00           C  
ATOM   4007  C   ALA A 252       9.538   3.491  29.060  1.00  0.00           C  
ATOM   4008  O   ALA A 252       9.155   4.636  28.818  1.00  0.00           O  
ATOM   4009  CB  ALA A 252      11.752   3.466  30.208  1.00  0.00           C  
ATOM   4010  H   ALA A 252      12.469   4.305  27.912  1.00  0.00           H  
ATOM   4011  HA  ALA A 252      11.068   2.039  28.770  1.00  0.00           H  
ATOM   4012 1HB  ALA A 252      11.280   2.963  31.052  1.00  0.00           H  
ATOM   4013 2HB  ALA A 252      12.789   3.142  30.126  1.00  0.00           H  
ATOM   4014 3HB  ALA A 252      11.720   4.543  30.364  1.00  0.00           H  
ATOM   4015  N   PRO A 253       8.860   2.269  29.438  1.00  0.00           N  
ATOM   4016  CA  PRO A 253       9.209   0.854  29.466  1.00  0.00           C  
ATOM   4017  C   PRO A 253       8.893   0.182  28.136  1.00  0.00           C  
ATOM   4018  O   PRO A 253       7.986   0.602  27.418  1.00  0.00           O  
ATOM   4019  CB  PRO A 253       8.328   0.287  30.585  1.00  0.00           C  
ATOM   4020  CG  PRO A 253       7.120   1.160  30.569  1.00  0.00           C  
ATOM   4021  CD  PRO A 253       7.646   2.521  30.198  1.00  0.00           C  
ATOM   4022  HA  PRO A 253      10.274   0.749  29.719  1.00  0.00           H  
ATOM   4023 1HB  PRO A 253       8.097  -0.769  30.383  1.00  0.00           H  
ATOM   4024 2HB  PRO A 253       8.868   0.320  31.543  1.00  0.00           H  
ATOM   4025 1HG  PRO A 253       6.385   0.778  29.845  1.00  0.00           H  
ATOM   4026 2HG  PRO A 253       6.631   1.149  31.554  1.00  0.00           H  
ATOM   4027 1HD  PRO A 253       6.903   3.046  29.580  1.00  0.00           H  
ATOM   4028 2HD  PRO A 253       7.863   3.093  31.112  1.00  0.00           H  
ATOM   4029  N   ALA A 254       9.774  -0.996  27.991  1.00  0.00           N  
ATOM   4030  CA  ALA A 254       9.593  -1.906  26.866  1.00  0.00           C  
ATOM   4031  C   ALA A 254       8.432  -2.861  27.112  1.00  0.00           C  
ATOM   4032  O   ALA A 254       8.423  -3.604  28.093  1.00  0.00           O  
ATOM   4033  CB  ALA A 254      10.873  -2.693  26.625  1.00  0.00           C  
ATOM   4034  H   ALA A 254      10.505  -1.183  28.663  1.00  0.00           H  
ATOM   4035  HA  ALA A 254       9.368  -1.310  25.981  1.00  0.00           H  
ATOM   4036 1HB  ALA A 254      10.730  -3.371  25.783  1.00  0.00           H  
ATOM   4037 2HB  ALA A 254      11.687  -2.004  26.402  1.00  0.00           H  
ATOM   4038 3HB  ALA A 254      11.119  -3.268  27.516  1.00  0.00           H  
ATOM   4039  N   THR A 255       7.408  -2.730  26.231  1.00  0.00           N  
ATOM   4040  CA  THR A 255       6.178  -3.472  26.484  1.00  0.00           C  
ATOM   4041  C   THR A 255       5.997  -4.598  25.474  1.00  0.00           C  
ATOM   4042  O   THR A 255       5.106  -5.435  25.617  1.00  0.00           O  
ATOM   4043  CB  THR A 255       4.939  -2.558  26.476  1.00  0.00           C  
ATOM   4044  OG1 THR A 255       4.832  -1.912  25.200  1.00  0.00           O  
ATOM   4045  CG2 THR A 255       5.045  -1.503  27.566  1.00  0.00           C  
ATOM   4046  H   THR A 255       7.468  -2.141  25.413  1.00  0.00           H  
ATOM   4047  HA  THR A 255       6.248  -3.932  27.470  1.00  0.00           H  
ATOM   4048  HB  THR A 255       4.044  -3.157  26.645  1.00  0.00           H  
ATOM   4049  HG1 THR A 255       5.557  -2.194  24.637  1.00  0.00           H  
ATOM   4050 1HG2 THR A 255       4.160  -0.867  27.544  1.00  0.00           H  
ATOM   4051 2HG2 THR A 255       5.119  -1.990  28.538  1.00  0.00           H  
ATOM   4052 3HG2 THR A 255       5.932  -0.894  27.398  1.00  0.00           H  
ATOM   4053  N   VAL A 256       6.700  -4.547  24.362  1.00  0.00           N  
ATOM   4054  CA  VAL A 256       6.643  -5.627  23.385  1.00  0.00           C  
ATOM   4055  C   VAL A 256       7.992  -6.322  23.253  1.00  0.00           C  
ATOM   4056  O   VAL A 256       8.960  -5.734  22.770  1.00  0.00           O  
ATOM   4057  CB  VAL A 256       6.213  -5.108  22.000  1.00  0.00           C  
ATOM   4058  CG1 VAL A 256       6.083  -6.253  21.007  1.00  0.00           C  
ATOM   4059  CG2 VAL A 256       4.902  -4.348  22.123  1.00  0.00           C  
ATOM   4060  H   VAL A 256       7.290  -3.748  24.178  1.00  0.00           H  
ATOM   4061  HA  VAL A 256       5.906  -6.358  23.719  1.00  0.00           H  
ATOM   4062  HB  VAL A 256       6.987  -4.444  21.615  1.00  0.00           H  
ATOM   4063 1HG1 VAL A 256       5.779  -5.860  20.036  1.00  0.00           H  
ATOM   4064 2HG1 VAL A 256       7.043  -6.759  20.908  1.00  0.00           H  
ATOM   4065 3HG1 VAL A 256       5.334  -6.960  21.363  1.00  0.00           H  
ATOM   4066 1HG2 VAL A 256       4.601  -3.981  21.142  1.00  0.00           H  
ATOM   4067 2HG2 VAL A 256       4.132  -5.012  22.515  1.00  0.00           H  
ATOM   4068 3HG2 VAL A 256       5.033  -3.504  22.801  1.00  0.00           H  
ATOM   4069  N   CYS A 257       8.008  -7.541  23.917  1.00  0.00           N  
ATOM   4070  CA  CYS A 257       9.270  -8.271  23.923  1.00  0.00           C  
ATOM   4071  C   CYS A 257       9.081  -9.703  23.440  1.00  0.00           C  
ATOM   4072  O   CYS A 257       7.962 -10.215  23.409  1.00  0.00           O  
ATOM   4073  CB  CYS A 257       9.852  -8.314  25.336  1.00  0.00           C  
ATOM   4074  SG  CYS A 257      10.056  -6.696  26.119  1.00  0.00           S  
ATOM   4075  H   CYS A 257       7.207  -7.939  24.386  1.00  0.00           H  
ATOM   4076  HA  CYS A 257       9.973  -7.752  23.271  1.00  0.00           H  
ATOM   4077 1HB  CYS A 257       9.206  -8.914  25.978  1.00  0.00           H  
ATOM   4078 2HB  CYS A 257      10.829  -8.796  25.313  1.00  0.00           H  
ATOM   4079  HG  CYS A 257      10.557  -7.157  27.261  1.00  0.00           H  
ATOM   4080  N   GLY A 258      10.255 -10.218  22.876  1.00  0.00           N  
ATOM   4081  CA  GLY A 258      10.220 -11.613  22.454  1.00  0.00           C  
ATOM   4082  C   GLY A 258      10.181 -12.550  23.654  1.00  0.00           C  
ATOM   4083  O   GLY A 258      10.388 -12.127  24.791  1.00  0.00           O  
ATOM   4084  H   GLY A 258      11.105  -9.687  22.749  1.00  0.00           H  
ATOM   4085 1HA  GLY A 258       9.344 -11.782  21.827  1.00  0.00           H  
ATOM   4086 2HA  GLY A 258      11.097 -11.831  21.846  1.00  0.00           H  
ATOM   4087  N   PRO A 259       9.905 -13.793  23.435  1.00  0.00           N  
ATOM   4088  CA  PRO A 259       9.951 -14.763  24.523  1.00  0.00           C  
ATOM   4089  C   PRO A 259      11.380 -14.997  24.994  1.00  0.00           C  
ATOM   4090  O   PRO A 259      12.336 -14.605  24.324  1.00  0.00           O  
ATOM   4091  OXT PRO A 259      11.585 -15.569  26.029  1.00  0.00           O  
ATOM   4092  CB  PRO A 259       9.342 -16.028  23.911  1.00  0.00           C  
ATOM   4093  CG  PRO A 259       9.647 -15.921  22.456  1.00  0.00           C  
ATOM   4094  CD  PRO A 259       9.633 -14.441  22.179  1.00  0.00           C  
ATOM   4095  HA  PRO A 259       9.333 -14.400  25.357  1.00  0.00           H  
ATOM   4096 1HB  PRO A 259       9.787 -16.921  24.374  1.00  0.00           H  
ATOM   4097 2HB  PRO A 259       8.262 -16.063  24.117  1.00  0.00           H  
ATOM   4098 1HG  PRO A 259      10.621 -16.384  22.237  1.00  0.00           H  
ATOM   4099 2HG  PRO A 259       8.895 -16.469  21.869  1.00  0.00           H  
ATOM   4100 1HD  PRO A 259      10.418 -14.197  21.448  1.00  0.00           H  
ATOM   4101 2HD  PRO A 259       8.643 -14.148  21.798  1.00  0.00           H  
TER                                                                             
max_contact_prob 0.97
pae_interaction 10.078
score 0
silent_score 0
time 12.738
