# Supplementary material for: Improving de novo protein binder design with deep learning
Source: Nat Commun. 2023 May 6;14:2625. doi: 10.1038/s41467-023-38328-5 (PMC10163288; doi:10.1038/s41467-023-38328-5)
Supplement: Supplementary file 4 — Source Data File [file 41467_2023_38328_MOESM4_ESM.zip › all_data/experimental_structure_agreement/rf2_complex_pred/TrkA_design_rf2pred.pdb]

HEADER                                            14-MAR-23   XXXX              
EXPDTA    THEORETICAL MODEL                                                     
REMARK 220                                                                      
REMARK 220 EXPERIMENTAL DETAILS                                                 
REMARK 220  EXPERIMENT TYPE                : THEORETICAL MODELLING              
REMARK 220  DATE OF DATA COLLECTION        : 14-MAR-23                          
REMARK 220                                                                      
REMARK 220 REMARK: MODEL GENERATED BY ROSETTA                                   
REMARK 220  VERSION 2021.38+release.4d5a969                                     
SSBOND     CYS A   79    CYS A  124                                       1.66  
ATOM      1  N   ARG A   1     -11.824 -20.669 -21.321  1.00  0.00           N  
ATOM      2  CA  ARG A   1     -11.251 -19.884 -20.234  1.00  0.00           C  
ATOM      3  C   ARG A   1     -12.334 -19.381 -19.288  1.00  0.00           C  
ATOM      4  O   ARG A   1     -13.511 -19.334 -19.645  1.00  0.00           O  
ATOM      5  CB  ARG A   1     -10.558 -18.722 -20.929  1.00  0.00           C  
ATOM      6  CG  ARG A   1      -9.080 -18.692 -20.575  1.00  0.00           C  
ATOM      7  CD  ARG A   1      -8.415 -17.471 -21.096  1.00  0.00           C  
ATOM      8  NE  ARG A   1      -6.973 -17.518 -20.911  1.00  0.00           N  
ATOM      9  CZ  ARG A   1      -6.126 -16.527 -21.252  1.00  0.00           C  
ATOM     10  NH1 ARG A   1      -6.589 -15.422 -21.793  1.00  0.00           N  
ATOM     11  NH2 ARG A   1      -4.828 -16.667 -21.043  1.00  0.00           N  
ATOM     12 1H   ARG A   1     -11.093 -20.986 -21.925  1.00  0.00           H  
ATOM     13 2H   ARG A   1     -12.309 -21.458 -20.943  1.00  0.00           H  
ATOM     14 3H   ARG A   1     -12.463 -20.103 -21.841  1.00  0.00           H  
ATOM     15  HA  ARG A   1     -10.538 -20.509 -19.694  1.00  0.00           H  
ATOM     16 1HB  ARG A   1     -10.678 -18.819 -22.007  1.00  0.00           H  
ATOM     17 2HB  ARG A   1     -11.029 -17.786 -20.630  1.00  0.00           H  
ATOM     18 1HG  ARG A   1      -8.965 -18.709 -19.491  1.00  0.00           H  
ATOM     19 2HG  ARG A   1      -8.585 -19.563 -21.006  1.00  0.00           H  
ATOM     20 1HD  ARG A   1      -8.619 -17.372 -22.162  1.00  0.00           H  
ATOM     21 2HD  ARG A   1      -8.798 -16.596 -20.571  1.00  0.00           H  
ATOM     22  HE  ARG A   1      -6.579 -18.353 -20.498  1.00  0.00           H  
ATOM     23 1HH1 ARG A   1      -7.581 -15.315 -21.953  1.00  0.00           H  
ATOM     24 2HH1 ARG A   1      -5.953 -14.680 -22.048  1.00  0.00           H  
ATOM     25 1HH2 ARG A   1      -4.472 -17.517 -20.628  1.00  0.00           H  
ATOM     26 2HH2 ARG A   1      -4.193 -15.925 -21.298  1.00  0.00           H  
ATOM     27  N   ASP A   2     -11.876 -18.904 -18.763  1.00  0.00           N  
ATOM     28  CA  ASP A   2     -12.189 -18.407 -17.428  1.00  0.00           C  
ATOM     29  C   ASP A   2     -12.771 -17.000 -17.487  1.00  0.00           C  
ATOM     30  O   ASP A   2     -12.621 -16.216 -16.550  1.00  0.00           O  
ATOM     31  CB  ASP A   2     -10.956 -18.461 -16.523  1.00  0.00           C  
ATOM     32  CG  ASP A   2     -10.607 -19.890 -16.132  1.00  0.00           C  
ATOM     33  OD1 ASP A   2      -9.441 -20.191 -16.035  1.00  0.00           O  
ATOM     34  OD2 ASP A   2     -11.510 -20.668 -15.934  1.00  0.00           O  
ATOM     35  H   ASP A   2     -10.984 -18.673 -19.177  1.00  0.00           H  
ATOM     36  HA  ASP A   2     -12.963 -19.042 -16.995  1.00  0.00           H  
ATOM     37 1HB  ASP A   2     -10.107 -18.011 -17.038  1.00  0.00           H  
ATOM     38 2HB  ASP A   2     -11.140 -17.876 -15.622  1.00  0.00           H  
ATOM     39  N   GLU A   3     -13.335 -16.519 -19.033  1.00  0.00           N  
ATOM     40  CA  GLU A   3     -13.844 -15.159 -19.160  1.00  0.00           C  
ATOM     41  C   GLU A   3     -14.981 -14.903 -18.179  1.00  0.00           C  
ATOM     42  O   GLU A   3     -15.054 -13.840 -17.561  1.00  0.00           O  
ATOM     43  CB  GLU A   3     -14.310 -14.903 -20.595  1.00  0.00           C  
ATOM     44  CG  GLU A   3     -14.739 -13.471 -20.884  1.00  0.00           C  
ATOM     45  CD  GLU A   3     -15.162 -13.264 -22.311  1.00  0.00           C  
ATOM     46  OE1 GLU A   3     -15.577 -12.177 -22.636  1.00  0.00           O  
ATOM     47  OE2 GLU A   3     -15.070 -14.193 -23.078  1.00  0.00           O  
ATOM     48  H   GLU A   3     -13.332 -17.121 -19.844  1.00  0.00           H  
ATOM     49  HA  GLU A   3     -13.038 -14.464 -18.923  1.00  0.00           H  
ATOM     50 1HB  GLU A   3     -13.507 -15.153 -21.288  1.00  0.00           H  
ATOM     51 2HB  GLU A   3     -15.155 -15.553 -20.825  1.00  0.00           H  
ATOM     52 1HG  GLU A   3     -15.571 -13.213 -20.229  1.00  0.00           H  
ATOM     53 2HG  GLU A   3     -13.911 -12.802 -20.655  1.00  0.00           H  
ATOM     54  N   ILE A   4     -15.877 -15.926 -18.035  1.00  0.00           N  
ATOM     55  CA  ILE A   4     -17.004 -15.738 -17.129  1.00  0.00           C  
ATOM     56  C   ILE A   4     -16.536 -15.632 -15.683  1.00  0.00           C  
ATOM     57  O   ILE A   4     -17.053 -14.823 -14.911  1.00  0.00           O  
ATOM     58  CB  ILE A   4     -18.034 -16.871 -17.285  1.00  0.00           C  
ATOM     59  CG1 ILE A   4     -18.705 -16.828 -18.660  1.00  0.00           C  
ATOM     60  CG2 ILE A   4     -19.074 -16.785 -16.178  1.00  0.00           C  
ATOM     61  CD1 ILE A   4     -19.676 -15.682 -18.829  1.00  0.00           C  
ATOM     62  H   ILE A   4     -15.785 -16.801 -18.531  1.00  0.00           H  
ATOM     63  HA  ILE A   4     -17.491 -14.795 -17.374  1.00  0.00           H  
ATOM     64  HB  ILE A   4     -17.527 -17.834 -17.226  1.00  0.00           H  
ATOM     65 1HG1 ILE A   4     -17.943 -16.747 -19.434  1.00  0.00           H  
ATOM     66 2HG1 ILE A   4     -19.245 -17.760 -18.831  1.00  0.00           H  
ATOM     67 1HG2 ILE A   4     -19.799 -17.590 -16.297  1.00  0.00           H  
ATOM     68 2HG2 ILE A   4     -18.583 -16.879 -15.210  1.00  0.00           H  
ATOM     69 3HG2 ILE A   4     -19.586 -15.824 -16.234  1.00  0.00           H  
ATOM     70 1HD1 ILE A   4     -20.111 -15.718 -19.828  1.00  0.00           H  
ATOM     71 2HD1 ILE A   4     -20.469 -15.764 -18.084  1.00  0.00           H  
ATOM     72 3HD1 ILE A   4     -19.150 -14.737 -18.697  1.00  0.00           H  
ATOM     73  N   LYS A   5     -15.455 -16.382 -15.338  1.00  0.00           N  
ATOM     74  CA  LYS A   5     -14.913 -16.323 -13.986  1.00  0.00           C  
ATOM     75  C   LYS A   5     -14.307 -14.956 -13.696  1.00  0.00           C  
ATOM     76  O   LYS A   5     -14.500 -14.397 -12.616  1.00  0.00           O  
ATOM     77  CB  LYS A   5     -13.850 -17.405 -13.790  1.00  0.00           C  
ATOM     78  CG  LYS A   5     -14.388 -18.830 -13.780  1.00  0.00           C  
ATOM     79  CD  LYS A   5     -13.268 -19.842 -13.585  1.00  0.00           C  
ATOM     80  CE  LYS A   5     -13.781 -21.268 -13.719  1.00  0.00           C  
ATOM     81  NZ  LYS A   5     -12.687 -22.267 -13.583  1.00  0.00           N  
ATOM     82  H   LYS A   5     -15.017 -16.988 -16.017  1.00  0.00           H  
ATOM     83  HA  LYS A   5     -15.725 -16.499 -13.280  1.00  0.00           H  
ATOM     84 1HB  LYS A   5     -13.109 -17.336 -14.587  1.00  0.00           H  
ATOM     85 2HB  LYS A   5     -13.332 -17.239 -12.845  1.00  0.00           H  
ATOM     86 1HG  LYS A   5     -15.111 -18.940 -12.971  1.00  0.00           H  
ATOM     87 2HG  LYS A   5     -14.892 -19.035 -14.724  1.00  0.00           H  
ATOM     88 1HD  LYS A   5     -12.490 -19.672 -14.331  1.00  0.00           H  
ATOM     89 2HD  LYS A   5     -12.831 -19.715 -12.595  1.00  0.00           H  
ATOM     90 1HE  LYS A   5     -14.529 -21.459 -12.951  1.00  0.00           H  
ATOM     91 2HE  LYS A   5     -14.253 -21.395 -14.693  1.00  0.00           H  
ATOM     92 1HZ  LYS A   5     -13.067 -23.198 -13.678  1.00  0.00           H  
ATOM     93 2HZ  LYS A   5     -11.996 -22.110 -14.303  1.00  0.00           H  
ATOM     94 3HZ  LYS A   5     -12.254 -22.172 -12.675  1.00  0.00           H  
ATOM     95  N   GLU A   6     -13.573 -14.475 -14.662  1.00  0.00           N  
ATOM     96  CA  GLU A   6     -12.969 -13.158 -14.497  1.00  0.00           C  
ATOM     97  C   GLU A   6     -14.032 -12.071 -14.405  1.00  0.00           C  
ATOM     98  O   GLU A   6     -13.918 -11.145 -13.602  1.00  0.00           O  
ATOM     99  CB  GLU A   6     -12.011 -12.845 -15.648  1.00  0.00           C  
ATOM    100  CG  GLU A   6     -10.700 -13.618 -15.614  1.00  0.00           C  
ATOM    101  CD  GLU A   6      -9.878 -13.323 -14.390  1.00  0.00           C  
ATOM    102  OE1 GLU A   6      -9.320 -14.240 -13.838  1.00  0.00           O  
ATOM    103  OE2 GLU A   6      -9.810 -12.179 -14.007  1.00  0.00           O  
ATOM    104  H   GLU A   6     -13.412 -14.987 -15.518  1.00  0.00           H  
ATOM    105  HA  GLU A   6     -12.401 -13.152 -13.566  1.00  0.00           H  
ATOM    106 1HB  GLU A   6     -12.500 -13.063 -16.598  1.00  0.00           H  
ATOM    107 2HB  GLU A   6     -11.769 -11.782 -15.641  1.00  0.00           H  
ATOM    108 1HG  GLU A   6     -10.919 -14.685 -15.642  1.00  0.00           H  
ATOM    109 2HG  GLU A   6     -10.121 -13.370 -16.503  1.00  0.00           H  
ATOM    110  N   ARG A   7     -15.150 -12.236 -15.157  1.00  0.00           N  
ATOM    111  CA  ARG A   7     -16.231 -11.258 -15.133  1.00  0.00           C  
ATOM    112  C   ARG A   7     -16.980 -11.298 -13.807  1.00  0.00           C  
ATOM    113  O   ARG A   7     -17.340 -10.258 -13.255  1.00  0.00           O  
ATOM    114  CB  ARG A   7     -17.193 -11.493 -16.288  1.00  0.00           C  
ATOM    115  CG  ARG A   7     -16.598 -11.136 -17.641  1.00  0.00           C  
ATOM    116  CD  ARG A   7     -17.535 -11.445 -18.751  1.00  0.00           C  
ATOM    117  NE  ARG A   7     -18.696 -10.571 -18.740  1.00  0.00           N  
ATOM    118  CZ  ARG A   7     -19.778 -10.726 -19.527  1.00  0.00           C  
ATOM    119  NH1 ARG A   7     -19.832 -11.724 -20.381  1.00  0.00           N  
ATOM    120  NH2 ARG A   7     -20.786  -9.876 -19.441  1.00  0.00           N  
ATOM    121  H   ARG A   7     -15.238 -13.052 -15.746  1.00  0.00           H  
ATOM    122  HA  ARG A   7     -15.799 -10.262 -15.238  1.00  0.00           H  
ATOM    123 1HB  ARG A   7     -17.491 -12.540 -16.306  1.00  0.00           H  
ATOM    124 2HB  ARG A   7     -18.094 -10.899 -16.137  1.00  0.00           H  
ATOM    125 1HG  ARG A   7     -16.372 -10.070 -17.669  1.00  0.00           H  
ATOM    126 2HG  ARG A   7     -15.681 -11.706 -17.797  1.00  0.00           H  
ATOM    127 1HD  ARG A   7     -17.023 -11.320 -19.705  1.00  0.00           H  
ATOM    128 2HD  ARG A   7     -17.882 -12.473 -18.658  1.00  0.00           H  
ATOM    129  HE  ARG A   7     -18.691  -9.791 -18.096  1.00  0.00           H  
ATOM    130 1HH1 ARG A   7     -19.062 -12.375 -20.447  1.00  0.00           H  
ATOM    131 2HH1 ARG A   7     -20.643 -11.840 -20.971  1.00  0.00           H  
ATOM    132 1HH2 ARG A   7     -20.745  -9.109 -18.784  1.00  0.00           H  
ATOM    133 2HH2 ARG A   7     -21.596  -9.993 -20.031  1.00  0.00           H  
ATOM    134  N   ILE A   8     -17.221 -12.549 -13.289  1.00  0.00           N  
ATOM    135  CA  ILE A   8     -17.880 -12.657 -11.993  1.00  0.00           C  
ATOM    136  C   ILE A   8     -16.994 -12.114 -10.879  1.00  0.00           C  
ATOM    137  O   ILE A   8     -17.471 -11.438  -9.967  1.00  0.00           O  
ATOM    138  CB  ILE A   8     -18.325 -14.106 -11.727  1.00  0.00           C  
ATOM    139  CG1 ILE A   8     -19.263 -14.161 -10.518  1.00  0.00           C  
ATOM    140  CG2 ILE A   8     -17.117 -15.004 -11.508  1.00  0.00           C  
ATOM    141  CD1 ILE A   8     -19.951 -15.495 -10.338  1.00  0.00           C  
ATOM    142  H   ILE A   8     -16.956 -13.392 -13.778  1.00  0.00           H  
ATOM    143  HA  ILE A   8     -18.763 -12.020 -12.000  1.00  0.00           H  
ATOM    144  HB  ILE A   8     -18.890 -14.476 -12.582  1.00  0.00           H  
ATOM    145 1HG1 ILE A   8     -18.700 -13.942  -9.611  1.00  0.00           H  
ATOM    146 2HG1 ILE A   8     -20.031 -13.394 -10.618  1.00  0.00           H  
ATOM    147 1HG2 ILE A   8     -17.451 -16.024 -11.321  1.00  0.00           H  
ATOM    148 2HG2 ILE A   8     -16.485 -14.986 -12.395  1.00  0.00           H  
ATOM    149 3HG2 ILE A   8     -16.548 -14.646 -10.650  1.00  0.00           H  
ATOM    150 1HD1 ILE A   8     -20.599 -15.455  -9.462  1.00  0.00           H  
ATOM    151 2HD1 ILE A   8     -20.550 -15.718 -11.222  1.00  0.00           H  
ATOM    152 3HD1 ILE A   8     -19.203 -16.274 -10.200  1.00  0.00           H  
ATOM    153  N   PHE A   9     -15.676 -12.349 -10.999  1.00  0.00           N  
ATOM    154  CA  PHE A   9     -14.730 -11.819 -10.024  1.00  0.00           C  
ATOM    155  C   PHE A   9     -14.794 -10.298  -9.966  1.00  0.00           C  
ATOM    156  O   PHE A   9     -14.921  -9.713  -8.890  1.00  0.00           O  
ATOM    157  CB  PHE A   9     -13.312 -12.271 -10.377  1.00  0.00           C  
ATOM    158  CG  PHE A   9     -12.275 -11.776  -9.409  1.00  0.00           C  
ATOM    159  CD1 PHE A   9     -11.580 -10.602  -9.656  1.00  0.00           C  
ATOM    160  CD2 PHE A   9     -11.993 -12.484  -8.251  1.00  0.00           C  
ATOM    161  CE1 PHE A   9     -10.625 -10.146  -8.766  1.00  0.00           C  
ATOM    162  CE2 PHE A   9     -11.040 -12.031  -7.360  1.00  0.00           C  
ATOM    163  CZ  PHE A   9     -10.355 -10.861  -7.618  1.00  0.00           C  
ATOM    164  H   PHE A   9     -15.330 -12.899 -11.772  1.00  0.00           H  
ATOM    165  HA  PHE A   9     -14.992 -12.210  -9.040  1.00  0.00           H  
ATOM    166 1HB  PHE A   9     -13.272 -13.359 -10.400  1.00  0.00           H  
ATOM    167 2HB  PHE A   9     -13.054 -11.914 -11.373  1.00  0.00           H  
ATOM    168  HD1 PHE A   9     -11.795 -10.037 -10.564  1.00  0.00           H  
ATOM    169  HD2 PHE A   9     -12.534 -13.409  -8.047  1.00  0.00           H  
ATOM    170  HE1 PHE A   9     -10.086  -9.221  -8.972  1.00  0.00           H  
ATOM    171  HE2 PHE A   9     -10.828 -12.597  -6.453  1.00  0.00           H  
ATOM    172  HZ  PHE A   9      -9.602 -10.504  -6.917  1.00  0.00           H  
ATOM    173  N   LYS A  10     -14.773  -9.695 -11.135  1.00  0.00           N  
ATOM    174  CA  LYS A  10     -14.792  -8.239 -11.208  1.00  0.00           C  
ATOM    175  C   LYS A  10     -16.122  -7.680 -10.716  1.00  0.00           C  
ATOM    176  O   LYS A  10     -16.162  -6.651 -10.042  1.00  0.00           O  
ATOM    177  CB  LYS A  10     -14.509  -7.769 -12.635  1.00  0.00           C  
ATOM    178  CG  LYS A  10     -13.072  -8.013 -13.078  1.00  0.00           C  
ATOM    179  CD  LYS A  10     -12.845  -7.534 -14.504  1.00  0.00           C  
ATOM    180  CE  LYS A  10     -11.419  -7.807 -14.960  1.00  0.00           C  
ATOM    181  NZ  LYS A  10     -11.202  -7.411 -16.378  1.00  0.00           N  
ATOM    182  H   LYS A  10     -14.744 -10.230 -11.991  1.00  0.00           H  
ATOM    183  HA  LYS A  10     -14.012  -7.849 -10.552  1.00  0.00           H  
ATOM    184 1HB  LYS A  10     -15.175  -8.285 -13.327  1.00  0.00           H  
ATOM    185 2HB  LYS A  10     -14.717  -6.702 -12.715  1.00  0.00           H  
ATOM    186 1HG  LYS A  10     -12.391  -7.482 -12.412  1.00  0.00           H  
ATOM    187 2HG  LYS A  10     -12.850  -9.078 -13.022  1.00  0.00           H  
ATOM    188 1HD  LYS A  10     -13.537  -8.046 -15.175  1.00  0.00           H  
ATOM    189 2HD  LYS A  10     -13.036  -6.462 -14.563  1.00  0.00           H  
ATOM    190 1HE  LYS A  10     -10.724  -7.253 -14.331  1.00  0.00           H  
ATOM    191 2HE  LYS A  10     -11.201  -8.870 -14.856  1.00  0.00           H  
ATOM    192 1HZ  LYS A  10     -10.247  -7.608 -16.641  1.00  0.00           H  
ATOM    193 2HZ  LYS A  10     -11.829  -7.933 -16.974  1.00  0.00           H  
ATOM    194 3HZ  LYS A  10     -11.382  -6.423 -16.483  1.00  0.00           H  
ATOM    195  N   ALA A  11     -17.249  -8.394 -10.972  1.00  0.00           N  
ATOM    196  CA  ALA A  11     -18.565  -7.934 -10.546  1.00  0.00           C  
ATOM    197  C   ALA A  11     -18.706  -7.993  -9.030  1.00  0.00           C  
ATOM    198  O   ALA A  11     -19.255  -7.081  -8.412  1.00  0.00           O  
ATOM    199  CB  ALA A  11     -19.656  -8.761 -11.211  1.00  0.00           C  
ATOM    200  H   ALA A  11     -17.171  -9.268 -11.472  1.00  0.00           H  
ATOM    201  HA  ALA A  11     -18.675  -6.893 -10.851  1.00  0.00           H  
ATOM    202 1HB  ALA A  11     -20.633  -8.406 -10.883  1.00  0.00           H  
ATOM    203 2HB  ALA A  11     -19.579  -8.662 -12.294  1.00  0.00           H  
ATOM    204 3HB  ALA A  11     -19.539  -9.807 -10.933  1.00  0.00           H  
ATOM    205  N   VAL A  12     -18.205  -9.082  -8.420  1.00  0.00           N  
ATOM    206  CA  VAL A  12     -18.276  -9.223  -6.970  1.00  0.00           C  
ATOM    207  C   VAL A  12     -17.395  -8.194  -6.273  1.00  0.00           C  
ATOM    208  O   VAL A  12     -17.814  -7.557  -5.307  1.00  0.00           O  
ATOM    209  CB  VAL A  12     -17.900 -10.650  -6.529  1.00  0.00           C  
ATOM    210  CG1 VAL A  12     -17.822 -10.763  -5.014  1.00  0.00           C  
ATOM    211  CG2 VAL A  12     -18.914 -11.634  -7.091  1.00  0.00           C  
ATOM    212  H   VAL A  12     -17.773  -9.815  -8.965  1.00  0.00           H  
ATOM    213  HA  VAL A  12     -19.301  -9.026  -6.653  1.00  0.00           H  
ATOM    214  HB  VAL A  12     -16.906 -10.887  -6.908  1.00  0.00           H  
ATOM    215 1HG1 VAL A  12     -17.554 -11.783  -4.738  1.00  0.00           H  
ATOM    216 2HG1 VAL A  12     -17.066 -10.075  -4.636  1.00  0.00           H  
ATOM    217 3HG1 VAL A  12     -18.790 -10.513  -4.580  1.00  0.00           H  
ATOM    218 1HG2 VAL A  12     -18.650 -12.645  -6.781  1.00  0.00           H  
ATOM    219 2HG2 VAL A  12     -19.907 -11.387  -6.716  1.00  0.00           H  
ATOM    220 3HG2 VAL A  12     -18.912 -11.576  -8.180  1.00  0.00           H  
ATOM    221  N   VAL A  13     -16.110  -8.031  -6.803  1.00  0.00           N  
ATOM    222  CA  VAL A  13     -15.224  -7.032  -6.219  1.00  0.00           C  
ATOM    223  C   VAL A  13     -15.830  -5.638  -6.310  1.00  0.00           C  
ATOM    224  O   VAL A  13     -15.829  -4.885  -5.336  1.00  0.00           O  
ATOM    225  CB  VAL A  13     -13.833  -7.066  -6.880  1.00  0.00           C  
ATOM    226  CG1 VAL A  13     -12.973  -5.892  -6.437  1.00  0.00           C  
ATOM    227  CG2 VAL A  13     -13.153  -8.387  -6.552  1.00  0.00           C  
ATOM    228  H   VAL A  13     -15.781  -8.587  -7.579  1.00  0.00           H  
ATOM    229  HA  VAL A  13     -15.104  -7.254  -5.158  1.00  0.00           H  
ATOM    230  HB  VAL A  13     -13.951  -6.969  -7.959  1.00  0.00           H  
ATOM    231 1HG1 VAL A  13     -11.999  -5.950  -6.924  1.00  0.00           H  
ATOM    232 2HG1 VAL A  13     -13.462  -4.958  -6.714  1.00  0.00           H  
ATOM    233 3HG1 VAL A  13     -12.839  -5.926  -5.356  1.00  0.00           H  
ATOM    234 1HG2 VAL A  13     -12.169  -8.415  -7.019  1.00  0.00           H  
ATOM    235 2HG2 VAL A  13     -13.046  -8.483  -5.471  1.00  0.00           H  
ATOM    236 3HG2 VAL A  13     -13.757  -9.211  -6.931  1.00  0.00           H  
ATOM    237  N   ARG A  14     -16.480  -5.310  -7.475  1.00  0.00           N  
ATOM    238  CA  ARG A  14     -17.127  -4.017  -7.660  1.00  0.00           C  
ATOM    239  C   ARG A  14     -18.285  -3.835  -6.687  1.00  0.00           C  
ATOM    240  O   ARG A  14     -18.474  -2.755  -6.127  1.00  0.00           O  
ATOM    241  CB  ARG A  14     -17.596  -3.872  -9.101  1.00  0.00           C  
ATOM    242  CG  ARG A  14     -18.061  -2.465  -9.441  1.00  0.00           C  
ATOM    243  CD  ARG A  14     -18.352  -2.319 -10.890  1.00  0.00           C  
ATOM    244  NE  ARG A  14     -17.143  -2.385 -11.695  1.00  0.00           N  
ATOM    245  CZ  ARG A  14     -16.314  -1.346 -11.917  1.00  0.00           C  
ATOM    246  NH1 ARG A  14     -16.576  -0.171 -11.388  1.00  0.00           N  
ATOM    247  NH2 ARG A  14     -15.237  -1.508 -12.666  1.00  0.00           N  
ATOM    248  H   ARG A  14     -16.509  -5.986  -8.224  1.00  0.00           H  
ATOM    249  HA  ARG A  14     -16.401  -3.233  -7.444  1.00  0.00           H  
ATOM    250 1HB  ARG A  14     -16.785  -4.140  -9.776  1.00  0.00           H  
ATOM    251 2HB  ARG A  14     -18.419  -4.563  -9.287  1.00  0.00           H  
ATOM    252 1HG  ARG A  14     -18.970  -2.238  -8.884  1.00  0.00           H  
ATOM    253 2HG  ARG A  14     -17.282  -1.750  -9.173  1.00  0.00           H  
ATOM    254 1HD  ARG A  14     -19.018  -3.119 -11.210  1.00  0.00           H  
ATOM    255 2HD  ARG A  14     -18.829  -1.356 -11.070  1.00  0.00           H  
ATOM    256  HE  ARG A  14     -16.908  -3.273 -12.118  1.00  0.00           H  
ATOM    257 1HH1 ARG A  14     -17.399  -0.047 -10.815  1.00  0.00           H  
ATOM    258 2HH1 ARG A  14     -15.955   0.607 -11.554  1.00  0.00           H  
ATOM    259 1HH2 ARG A  14     -15.035  -2.411 -13.072  1.00  0.00           H  
ATOM    260 2HH2 ARG A  14     -14.616  -0.730 -12.832  1.00  0.00           H  
ATOM    261  N   ALA A  15     -19.045  -4.932  -6.461  1.00  0.00           N  
ATOM    262  CA  ALA A  15     -20.155  -4.863  -5.519  1.00  0.00           C  
ATOM    263  C   ALA A  15     -19.661  -4.599  -4.103  1.00  0.00           C  
ATOM    264  O   ALA A  15     -20.264  -3.826  -3.358  1.00  0.00           O  
ATOM    265  CB  ALA A  15     -20.965  -6.151  -5.564  1.00  0.00           C  
ATOM    266  H   ALA A  15     -18.856  -5.803  -6.936  1.00  0.00           H  
ATOM    267  HA  ALA A  15     -20.796  -4.031  -5.811  1.00  0.00           H  
ATOM    268 1HB  ALA A  15     -21.791  -6.086  -4.856  1.00  0.00           H  
ATOM    269 2HB  ALA A  15     -21.360  -6.298  -6.569  1.00  0.00           H  
ATOM    270 3HB  ALA A  15     -20.326  -6.992  -5.299  1.00  0.00           H  
ATOM    271  N   ILE A  16     -18.453  -5.097  -3.746  1.00  0.00           N  
ATOM    272  CA  ILE A  16     -17.894  -4.911  -2.412  1.00  0.00           C  
ATOM    273  C   ILE A  16     -17.394  -3.485  -2.219  1.00  0.00           C  
ATOM    274  O   ILE A  16     -17.680  -2.849  -1.204  1.00  0.00           O  
ATOM    275  CB  ILE A  16     -16.746  -5.904  -2.154  1.00  0.00           C  
ATOM    276  CG1 ILE A  16     -17.269  -7.342  -2.090  1.00  0.00           C  
ATOM    277  CG2 ILE A  16     -16.019  -5.542  -0.868  1.00  0.00           C  
ATOM    278  CD1 ILE A  16     -16.178  -8.388  -2.066  1.00  0.00           C  
ATOM    279  H   ILE A  16     -17.924  -5.615  -4.433  1.00  0.00           H  
ATOM    280  HA  ILE A  16     -18.679  -5.094  -1.680  1.00  0.00           H  
ATOM    281  HB  ILE A  16     -16.041  -5.869  -2.984  1.00  0.00           H  
ATOM    282 1HG1 ILE A  16     -17.881  -7.467  -1.198  1.00  0.00           H  
ATOM    283 2HG1 ILE A  16     -17.907  -7.536  -2.953  1.00  0.00           H  
ATOM    284 1HG2 ILE A  16     -15.210  -6.251  -0.696  1.00  0.00           H  
ATOM    285 2HG2 ILE A  16     -15.608  -4.537  -0.953  1.00  0.00           H  
ATOM    286 3HG2 ILE A  16     -16.718  -5.579  -0.032  1.00  0.00           H  
ATOM    287 1HD1 ILE A  16     -16.627  -9.381  -2.021  1.00  0.00           H  
ATOM    288 2HD1 ILE A  16     -15.573  -8.304  -2.969  1.00  0.00           H  
ATOM    289 3HD1 ILE A  16     -15.547  -8.236  -1.191  1.00  0.00           H  
ATOM    290  N   VAL A  17     -16.676  -2.958  -3.236  1.00  0.00           N  
ATOM    291  CA  VAL A  17     -16.039  -1.654  -3.092  1.00  0.00           C  
ATOM    292  C   VAL A  17     -17.046  -0.526  -3.270  1.00  0.00           C  
ATOM    293  O   VAL A  17     -16.948   0.515  -2.621  1.00  0.00           O  
ATOM    294  CB  VAL A  17     -14.822  -1.450  -4.013  1.00  0.00           C  
ATOM    295  CG1 VAL A  17     -13.764  -2.500  -3.706  1.00  0.00           C  
ATOM    296  CG2 VAL A  17     -15.246  -1.522  -5.472  1.00  0.00           C  
ATOM    297  H   VAL A  17     -16.574  -3.462  -4.105  1.00  0.00           H  
ATOM    298  HA  VAL A  17     -15.682  -1.554  -2.066  1.00  0.00           H  
ATOM    299  HB  VAL A  17     -14.386  -0.471  -3.812  1.00  0.00           H  
ATOM    300 1HG1 VAL A  17     -12.904  -2.352  -4.360  1.00  0.00           H  
ATOM    301 2HG1 VAL A  17     -13.449  -2.406  -2.667  1.00  0.00           H  
ATOM    302 3HG1 VAL A  17     -14.179  -3.494  -3.873  1.00  0.00           H  
ATOM    303 1HG2 VAL A  17     -14.376  -1.375  -6.111  1.00  0.00           H  
ATOM    304 2HG2 VAL A  17     -15.686  -2.499  -5.675  1.00  0.00           H  
ATOM    305 3HG2 VAL A  17     -15.981  -0.743  -5.676  1.00  0.00           H  
ATOM    306  N   THR A  18     -18.034  -0.697  -4.148  1.00  0.00           N  
ATOM    307  CA  THR A  18     -18.961   0.392  -4.432  1.00  0.00           C  
ATOM    308  C   THR A  18     -20.207   0.296  -3.561  1.00  0.00           C  
ATOM    309  O   THR A  18     -20.904   1.288  -3.346  1.00  0.00           O  
ATOM    310  CB  THR A  18     -19.377   0.415  -5.914  1.00  0.00           C  
ATOM    311  OG1 THR A  18     -20.103  -0.782  -6.226  1.00  0.00           O  
ATOM    312  CG2 THR A  18     -18.153   0.509  -6.812  1.00  0.00           C  
ATOM    313  H   THR A  18     -18.151  -1.580  -4.625  1.00  0.00           H  
ATOM    314  HA  THR A  18     -18.465   1.336  -4.206  1.00  0.00           H  
ATOM    315  HB  THR A  18     -20.021   1.274  -6.098  1.00  0.00           H  
ATOM    316  HG1 THR A  18     -20.167  -1.330  -5.440  1.00  0.00           H  
ATOM    317 1HG2 THR A  18     -18.468   0.524  -7.855  1.00  0.00           H  
ATOM    318 2HG2 THR A  18     -17.604   1.423  -6.585  1.00  0.00           H  
ATOM    319 3HG2 THR A  18     -17.509  -0.353  -6.640  1.00  0.00           H  
ATOM    320  N   GLY A  19     -20.543  -0.943  -3.009  1.00  0.00           N  
ATOM    321  CA  GLY A  19     -21.779  -1.129  -2.258  1.00  0.00           C  
ATOM    322  C   GLY A  19     -22.997  -1.027  -3.167  1.00  0.00           C  
ATOM    323  O   GLY A  19     -24.119  -0.834  -2.699  1.00  0.00           O  
ATOM    324  H   GLY A  19     -19.919  -1.728  -3.131  1.00  0.00           H  
ATOM    325 1HA  GLY A  19     -21.765  -2.104  -1.770  1.00  0.00           H  
ATOM    326 2HA  GLY A  19     -21.844  -0.378  -1.472  1.00  0.00           H  
ATOM    327  N   ASN A  20     -22.776  -1.267  -4.493  1.00  0.00           N  
ATOM    328  CA  ASN A  20     -23.870  -1.118  -5.446  1.00  0.00           C  
ATOM    329  C   ASN A  20     -24.607  -2.436  -5.648  1.00  0.00           C  
ATOM    330  O   ASN A  20     -24.028  -3.416  -6.115  1.00  0.00           O  
ATOM    331  CB  ASN A  20     -23.311  -0.616  -6.764  1.00  0.00           C  
ATOM    332  CG  ASN A  20     -24.357  -0.307  -7.798  1.00  0.00           C  
ATOM    333  OD1 ASN A  20     -25.541  -0.611  -7.612  1.00  0.00           O  
ATOM    334  ND2 ASN A  20     -23.944   0.292  -8.886  1.00  0.00           N  
ATOM    335  H   ASN A  20     -21.866  -1.547  -4.829  1.00  0.00           H  
ATOM    336  HA  ASN A  20     -24.576  -0.387  -5.050  1.00  0.00           H  
ATOM    337 1HB  ASN A  20     -22.730   0.291  -6.591  1.00  0.00           H  
ATOM    338 2HB  ASN A  20     -22.636  -1.363  -7.181  1.00  0.00           H  
ATOM    339 1HD2 ASN A  20     -24.596   0.522  -9.609  1.00  0.00           H  
ATOM    340 2HD2 ASN A  20     -22.977   0.519  -8.995  1.00  0.00           H  
ATOM    341  N   PRO A  21     -25.965  -2.414  -5.403  1.00  0.00           N  
ATOM    342  CA  PRO A  21     -26.756  -3.632  -5.532  1.00  0.00           C  
ATOM    343  C   PRO A  21     -26.847  -4.078  -6.986  1.00  0.00           C  
ATOM    344  O   PRO A  21     -27.045  -5.258  -7.272  1.00  0.00           O  
ATOM    345  CB  PRO A  21     -28.133  -3.236  -4.991  1.00  0.00           C  
ATOM    346  CG  PRO A  21     -27.870  -2.106  -4.055  1.00  0.00           C  
ATOM    347  CD  PRO A  21     -26.694  -1.386  -4.659  1.00  0.00           C  
ATOM    348  HA  PRO A  21     -26.309  -4.421  -4.910  1.00  0.00           H  
ATOM    349 1HB  PRO A  21     -28.795  -2.948  -5.821  1.00  0.00           H  
ATOM    350 2HB  PRO A  21     -28.602  -4.096  -4.490  1.00  0.00           H  
ATOM    351 1HG  PRO A  21     -28.761  -1.466  -3.972  1.00  0.00           H  
ATOM    352 2HG  PRO A  21     -27.659  -2.490  -3.046  1.00  0.00           H  
ATOM    353 1HD  PRO A  21     -27.054  -0.596  -5.334  1.00  0.00           H  
ATOM    354 2HD  PRO A  21     -26.074  -0.958  -3.857  1.00  0.00           H  
ATOM    355  N   GLU A  22     -26.675  -3.147  -7.992  1.00  0.00           N  
ATOM    356  CA  GLU A  22     -26.743  -3.537  -9.396  1.00  0.00           C  
ATOM    357  C   GLU A  22     -25.558  -4.412  -9.782  1.00  0.00           C  
ATOM    358  O   GLU A  22     -25.691  -5.332 -10.589  1.00  0.00           O  
ATOM    359  CB  GLU A  22     -26.796  -2.301 -10.296  1.00  0.00           C  
ATOM    360  CG  GLU A  22     -28.079  -1.490 -10.175  1.00  0.00           C  
ATOM    361  CD  GLU A  22     -29.301  -2.264 -10.584  1.00  0.00           C  
ATOM    362  OE1 GLU A  22     -30.304  -2.148  -9.921  1.00  0.00           O  
ATOM    363  OE2 GLU A  22     -29.232  -2.971 -11.561  1.00  0.00           O  
ATOM    364  H   GLU A  22     -26.499  -2.180  -7.758  1.00  0.00           H  
ATOM    365  HA  GLU A  22     -27.653  -4.118  -9.550  1.00  0.00           H  
ATOM    366 1HB  GLU A  22     -25.960  -1.642 -10.059  1.00  0.00           H  
ATOM    367 2HB  GLU A  22     -26.689  -2.604 -11.337  1.00  0.00           H  
ATOM    368 1HG  GLU A  22     -28.197  -1.168  -9.141  1.00  0.00           H  
ATOM    369 2HG  GLU A  22     -27.994  -0.600 -10.797  1.00  0.00           H  
ATOM    370  N   GLN A  23     -24.360  -4.118  -9.157  1.00  0.00           N  
ATOM    371  CA  GLN A  23     -23.203  -4.967  -9.412  1.00  0.00           C  
ATOM    372  C   GLN A  23     -23.399  -6.357  -8.821  1.00  0.00           C  
ATOM    373  O   GLN A  23     -22.965  -7.354  -9.397  1.00  0.00           O  
ATOM    374  CB  GLN A  23     -21.936  -4.327  -8.839  1.00  0.00           C  
ATOM    375  CG  GLN A  23     -21.524  -3.033  -9.520  1.00  0.00           C  
ATOM    376  CD  GLN A  23     -21.235  -3.223 -10.997  1.00  0.00           C  
ATOM    377  OE1 GLN A  23     -20.821  -4.303 -11.429  1.00  0.00           O  
ATOM    378  NE2 GLN A  23     -21.450  -2.174 -11.781  1.00  0.00           N  
ATOM    379  H   GLN A  23     -24.265  -3.332  -8.530  1.00  0.00           H  
ATOM    380  HA  GLN A  23     -23.084  -5.074 -10.490  1.00  0.00           H  
ATOM    381 1HB  GLN A  23     -22.082  -4.116  -7.780  1.00  0.00           H  
ATOM    382 2HB  GLN A  23     -21.105  -5.028  -8.921  1.00  0.00           H  
ATOM    383 1HG  GLN A  23     -22.332  -2.309  -9.420  1.00  0.00           H  
ATOM    384 2HG  GLN A  23     -20.621  -2.654  -9.041  1.00  0.00           H  
ATOM    385 1HE2 GLN A  23     -21.277  -2.240 -12.765  1.00  0.00           H  
ATOM    386 2HE2 GLN A  23     -21.785  -1.317 -11.390  1.00  0.00           H  
ATOM    387  N   LEU A  24     -24.142  -6.412  -7.650  1.00  0.00           N  
ATOM    388  CA  LEU A  24     -24.460  -7.704  -7.056  1.00  0.00           C  
ATOM    389  C   LEU A  24     -25.404  -8.504  -7.948  1.00  0.00           C  
ATOM    390  O   LEU A  24     -25.249  -9.716  -8.103  1.00  0.00           O  
ATOM    391  CB  LEU A  24     -25.086  -7.508  -5.670  1.00  0.00           C  
ATOM    392  CG  LEU A  24     -25.451  -8.773  -4.883  1.00  0.00           C  
ATOM    393  CD1 LEU A  24     -24.193  -9.587  -4.617  1.00  0.00           C  
ATOM    394  CD2 LEU A  24     -26.134  -8.381  -3.581  1.00  0.00           C  
ATOM    395  H   LEU A  24     -24.468  -5.569  -7.199  1.00  0.00           H  
ATOM    396  HA  LEU A  24     -23.536  -8.271  -6.947  1.00  0.00           H  
ATOM    397 1HB  LEU A  24     -24.392  -6.939  -5.053  1.00  0.00           H  
ATOM    398 2HB  LEU A  24     -26.002  -6.927  -5.781  1.00  0.00           H  
ATOM    399  HG  LEU A  24     -26.127  -9.389  -5.477  1.00  0.00           H  
ATOM    400 1HD1 LEU A  24     -24.453 -10.486  -4.058  1.00  0.00           H  
ATOM    401 2HD1 LEU A  24     -23.735  -9.870  -5.565  1.00  0.00           H  
ATOM    402 3HD1 LEU A  24     -23.490  -8.990  -4.038  1.00  0.00           H  
ATOM    403 1HD2 LEU A  24     -26.394  -9.280  -3.022  1.00  0.00           H  
ATOM    404 2HD2 LEU A  24     -25.458  -7.766  -2.986  1.00  0.00           H  
ATOM    405 3HD2 LEU A  24     -27.040  -7.816  -3.801  1.00  0.00           H  
ATOM    406  N   LYS A  25     -26.359  -7.789  -8.559  1.00  0.00           N  
ATOM    407  CA  LYS A  25     -27.280  -8.445  -9.479  1.00  0.00           C  
ATOM    408  C   LYS A  25     -26.541  -9.022 -10.680  1.00  0.00           C  
ATOM    409  O   LYS A  25     -26.814 -10.143 -11.109  1.00  0.00           O  
ATOM    410  CB  LYS A  25     -28.354  -7.451  -9.923  1.00  0.00           C  
ATOM    411  CG  LYS A  25     -29.483  -8.044 -10.756  1.00  0.00           C  
ATOM    412  CD  LYS A  25     -30.528  -6.992 -11.098  1.00  0.00           C  
ATOM    413  CE  LYS A  25     -31.629  -7.569 -11.976  1.00  0.00           C  
ATOM    414  NZ  LYS A  25     -32.663  -6.554 -12.311  1.00  0.00           N  
ATOM    415  H   LYS A  25     -26.453  -6.797  -8.393  1.00  0.00           H  
ATOM    416  HA  LYS A  25     -27.757  -9.276  -8.958  1.00  0.00           H  
ATOM    417 1HB  LYS A  25     -28.805  -6.986  -9.046  1.00  0.00           H  
ATOM    418 2HB  LYS A  25     -27.894  -6.658 -10.513  1.00  0.00           H  
ATOM    419 1HG  LYS A  25     -29.076  -8.454 -11.681  1.00  0.00           H  
ATOM    420 2HG  LYS A  25     -29.960  -8.851 -10.200  1.00  0.00           H  
ATOM    421 1HD  LYS A  25     -30.972  -6.607 -10.179  1.00  0.00           H  
ATOM    422 2HD  LYS A  25     -30.053  -6.165 -11.625  1.00  0.00           H  
ATOM    423 1HE  LYS A  25     -31.196  -7.947 -12.901  1.00  0.00           H  
ATOM    424 2HE  LYS A  25     -32.109  -8.400 -11.459  1.00  0.00           H  
ATOM    425 1HZ  LYS A  25     -33.373  -6.976 -12.892  1.00  0.00           H  
ATOM    426 2HZ  LYS A  25     -33.085  -6.209 -11.460  1.00  0.00           H  
ATOM    427 3HZ  LYS A  25     -32.234  -5.787 -12.808  1.00  0.00           H  
ATOM    428  N   GLU A  26     -25.540  -8.266 -11.174  1.00  0.00           N  
ATOM    429  CA  GLU A  26     -24.731  -8.745 -12.288  1.00  0.00           C  
ATOM    430  C   GLU A  26     -23.920  -9.972 -11.893  1.00  0.00           C  
ATOM    431  O   GLU A  26     -23.805 -10.926 -12.663  1.00  0.00           O  
ATOM    432  CB  GLU A  26     -23.803  -7.630 -12.776  1.00  0.00           C  
ATOM    433  CG  GLU A  26     -22.975  -7.996 -14.000  1.00  0.00           C  
ATOM    434  CD  GLU A  26     -22.086  -6.875 -14.461  1.00  0.00           C  
ATOM    435  OE1 GLU A  26     -21.349  -7.072 -15.397  1.00  0.00           O  
ATOM    436  OE2 GLU A  26     -22.143  -5.819 -13.875  1.00  0.00           O  
ATOM    437  H   GLU A  26     -25.341  -7.359 -10.776  1.00  0.00           H  
ATOM    438  HA  GLU A  26     -25.398  -9.031 -13.102  1.00  0.00           H  
ATOM    439 1HB  GLU A  26     -24.393  -6.747 -13.022  1.00  0.00           H  
ATOM    440 2HB  GLU A  26     -23.116  -7.353 -11.977  1.00  0.00           H  
ATOM    441 1HG  GLU A  26     -22.356  -8.861 -13.762  1.00  0.00           H  
ATOM    442 2HG  GLU A  26     -23.647  -8.277 -14.810  1.00  0.00           H  
ATOM    443  N   ALA A  27     -23.373  -9.973 -10.662  1.00  0.00           N  
ATOM    444  CA  ALA A  27     -22.592 -11.104 -10.177  1.00  0.00           C  
ATOM    445  C   ALA A  27     -23.448 -12.359 -10.068  1.00  0.00           C  
ATOM    446  O   ALA A  27     -23.009 -13.454 -10.418  1.00  0.00           O  
ATOM    447  CB  ALA A  27     -21.968 -10.777  -8.827  1.00  0.00           C  
ATOM    448  H   ALA A  27     -23.506  -9.173 -10.060  1.00  0.00           H  
ATOM    449  HA  ALA A  27     -21.796 -11.299 -10.896  1.00  0.00           H  
ATOM    450 1HB  ALA A  27     -21.388 -11.631  -8.478  1.00  0.00           H  
ATOM    451 2HB  ALA A  27     -21.314  -9.911  -8.929  1.00  0.00           H  
ATOM    452 3HB  ALA A  27     -22.754 -10.554  -8.108  1.00  0.00           H  
ATOM    453  N   LYS A  28     -24.767 -12.188  -9.724  1.00  0.00           N  
ATOM    454  CA  LYS A  28     -25.677 -13.321  -9.606  1.00  0.00           C  
ATOM    455  C   LYS A  28     -26.024 -13.893 -10.974  1.00  0.00           C  
ATOM    456  O   LYS A  28     -26.109 -15.109 -11.145  1.00  0.00           O  
ATOM    457  CB  LYS A  28     -26.959 -12.909  -8.881  1.00  0.00           C  
ATOM    458  CG  LYS A  28     -26.806 -12.695  -7.381  1.00  0.00           C  
ATOM    459  CD  LYS A  28     -28.118 -12.259  -6.748  1.00  0.00           C  
ATOM    460  CE  LYS A  28     -27.982 -12.105  -5.240  1.00  0.00           C  
ATOM    461  NZ  LYS A  28     -29.243 -11.621  -4.614  1.00  0.00           N  
ATOM    462  H   LYS A  28     -25.116 -11.257  -9.548  1.00  0.00           H  
ATOM    463  HA  LYS A  28     -25.185 -14.101  -9.025  1.00  0.00           H  
ATOM    464 1HB  LYS A  28     -27.337 -11.981  -9.310  1.00  0.00           H  
ATOM    465 2HB  LYS A  28     -27.722 -13.673  -9.029  1.00  0.00           H  
ATOM    466 1HG  LYS A  28     -26.477 -13.623  -6.912  1.00  0.00           H  
ATOM    467 2HG  LYS A  28     -26.052 -11.930  -7.198  1.00  0.00           H  
ATOM    468 1HD  LYS A  28     -28.429 -11.305  -7.176  1.00  0.00           H  
ATOM    469 2HD  LYS A  28     -28.888 -13.001  -6.960  1.00  0.00           H  
ATOM    470 1HE  LYS A  28     -27.717 -13.065  -4.799  1.00  0.00           H  
ATOM    471 2HE  LYS A  28     -27.185 -11.395  -5.017  1.00  0.00           H  
ATOM    472 1HZ  LYS A  28     -29.112 -11.532  -3.616  1.00  0.00           H  
ATOM    473 2HZ  LYS A  28     -29.489 -10.721  -5.003  1.00  0.00           H  
ATOM    474 3HZ  LYS A  28     -29.985 -12.281  -4.798  1.00  0.00           H  
ATOM    475  N   LYS A  29     -26.187 -12.987 -11.955  1.00  0.00           N  
ATOM    476  CA  LYS A  29     -26.467 -13.436 -13.314  1.00  0.00           C  
ATOM    477  C   LYS A  29     -25.297 -14.227 -13.885  1.00  0.00           C  
ATOM    478  O   LYS A  29     -25.486 -15.277 -14.499  1.00  0.00           O  
ATOM    479  CB  LYS A  29     -26.773 -12.245 -14.223  1.00  0.00           C  
ATOM    480  CG  LYS A  29     -28.130 -11.602 -13.967  1.00  0.00           C  
ATOM    481  CD  LYS A  29     -28.382 -10.444 -14.920  1.00  0.00           C  
ATOM    482  CE  LYS A  29     -29.698  -9.746 -14.610  1.00  0.00           C  
ATOM    483  NZ  LYS A  29     -29.927  -8.572 -15.494  1.00  0.00           N  
ATOM    484  H   LYS A  29     -26.119 -11.997 -11.768  1.00  0.00           H  
ATOM    485  HA  LYS A  29     -27.341 -14.088 -13.290  1.00  0.00           H  
ATOM    486 1HB  LYS A  29     -26.007 -11.481 -14.092  1.00  0.00           H  
ATOM    487 2HB  LYS A  29     -26.742 -12.565 -15.265  1.00  0.00           H  
ATOM    488 1HG  LYS A  29     -28.916 -12.347 -14.098  1.00  0.00           H  
ATOM    489 2HG  LYS A  29     -28.170 -11.233 -12.943  1.00  0.00           H  
ATOM    490 1HD  LYS A  29     -27.569  -9.721 -14.838  1.00  0.00           H  
ATOM    491 2HD  LYS A  29     -28.412 -10.816 -15.944  1.00  0.00           H  
ATOM    492 1HE  LYS A  29     -30.521 -10.448 -14.738  1.00  0.00           H  
ATOM    493 2HE  LYS A  29     -29.696  -9.409 -13.574  1.00  0.00           H  
ATOM    494 1HZ  LYS A  29     -30.808  -8.138 -15.257  1.00  0.00           H  
ATOM    495 2HZ  LYS A  29     -29.178  -7.905 -15.369  1.00  0.00           H  
ATOM    496 3HZ  LYS A  29     -29.950  -8.875 -16.457  1.00  0.00           H  
ATOM    497  N   LEU A  30     -24.092 -13.753 -13.576  1.00  0.00           N  
ATOM    498  CA  LEU A  30     -22.900 -14.444 -14.053  1.00  0.00           C  
ATOM    499  C   LEU A  30     -22.704 -15.771 -13.328  1.00  0.00           C  
ATOM    500  O   LEU A  30     -22.259 -16.754 -13.921  1.00  0.00           O  
ATOM    501  CB  LEU A  30     -21.664 -13.551 -13.886  1.00  0.00           C  
ATOM    502  CG  LEU A  30     -21.593 -12.337 -14.821  1.00  0.00           C  
ATOM    503  CD1 LEU A  30     -20.502 -11.390 -14.342  1.00  0.00           C  
ATOM    504  CD2 LEU A  30     -21.325 -12.806 -16.243  1.00  0.00           C  
ATOM    505  H   LEU A  30     -23.986 -12.920 -13.015  1.00  0.00           H  
ATOM    506  HA  LEU A  30     -23.030 -14.667 -15.111  1.00  0.00           H  
ATOM    507 1HB  LEU A  30     -21.637 -13.183 -12.861  1.00  0.00           H  
ATOM    508 2HB  LEU A  30     -20.773 -14.155 -14.057  1.00  0.00           H  
ATOM    509  HG  LEU A  30     -22.540 -11.797 -14.789  1.00  0.00           H  
ATOM    510 1HD1 LEU A  30     -20.452 -10.527 -15.006  1.00  0.00           H  
ATOM    511 2HD1 LEU A  30     -20.730 -11.055 -13.330  1.00  0.00           H  
ATOM    512 3HD1 LEU A  30     -19.543 -11.908 -14.347  1.00  0.00           H  
ATOM    513 1HD2 LEU A  30     -21.275 -11.943 -16.908  1.00  0.00           H  
ATOM    514 2HD2 LEU A  30     -20.378 -13.345 -16.276  1.00  0.00           H  
ATOM    515 3HD2 LEU A  30     -22.130 -13.467 -16.566  1.00  0.00           H  
ATOM    516  N   LEU A  31     -23.124 -15.817 -12.007  1.00  0.00           N  
ATOM    517  CA  LEU A  31     -23.019 -17.061 -11.254  1.00  0.00           C  
ATOM    518  C   LEU A  31     -23.968 -18.120 -11.805  1.00  0.00           C  
ATOM    519  O   LEU A  31     -23.608 -19.292 -11.918  1.00  0.00           O  
ATOM    520  CB  LEU A  31     -23.310 -16.820  -9.768  1.00  0.00           C  
ATOM    521  CG  LEU A  31     -23.238 -18.050  -8.854  1.00  0.00           C  
ATOM    522  CD1 LEU A  31     -21.831 -18.631  -8.893  1.00  0.00           C  
ATOM    523  CD2 LEU A  31     -23.626 -17.654  -7.437  1.00  0.00           C  
ATOM    524  H   LEU A  31     -23.504 -14.998 -11.554  1.00  0.00           H  
ATOM    525  HA  LEU A  31     -22.002 -17.439 -11.351  1.00  0.00           H  
ATOM    526 1HB  LEU A  31     -22.597 -16.090  -9.388  1.00  0.00           H  
ATOM    527 2HB  LEU A  31     -24.312 -16.402  -9.673  1.00  0.00           H  
ATOM    528  HG  LEU A  31     -23.925 -18.815  -9.218  1.00  0.00           H  
ATOM    529 1HD1 LEU A  31     -21.780 -19.505  -8.244  1.00  0.00           H  
ATOM    530 2HD1 LEU A  31     -21.586 -18.924  -9.914  1.00  0.00           H  
ATOM    531 3HD1 LEU A  31     -21.119 -17.882  -8.549  1.00  0.00           H  
ATOM    532 1HD2 LEU A  31     -23.575 -18.529  -6.788  1.00  0.00           H  
ATOM    533 2HD2 LEU A  31     -22.939 -16.891  -7.071  1.00  0.00           H  
ATOM    534 3HD2 LEU A  31     -24.642 -17.259  -7.435  1.00  0.00           H  
ATOM    535  N   GLU A  32     -25.181 -17.689 -12.189  1.00  0.00           N  
ATOM    536  CA  GLU A  32     -26.140 -18.621 -12.771  1.00  0.00           C  
ATOM    537  C   GLU A  32     -25.642 -19.160 -14.106  1.00  0.00           C  
ATOM    538  O   GLU A  32     -25.786 -20.347 -14.399  1.00  0.00           O  
ATOM    539  CB  GLU A  32     -27.505 -17.954 -12.950  1.00  0.00           C  
ATOM    540  CG  GLU A  32     -28.244 -17.699 -11.644  1.00  0.00           C  
ATOM    541  CD  GLU A  32     -28.452 -18.949 -10.835  1.00  0.00           C  
ATOM    542  OE1 GLU A  32     -28.279 -18.897  -9.641  1.00  0.00           O  
ATOM    543  OE2 GLU A  32     -28.783 -19.958 -11.413  1.00  0.00           O  
ATOM    544  H   GLU A  32     -25.442 -16.719 -12.080  1.00  0.00           H  
ATOM    545  HA  GLU A  32     -26.255 -19.468 -12.093  1.00  0.00           H  
ATOM    546 1HB  GLU A  32     -27.379 -16.999 -13.460  1.00  0.00           H  
ATOM    547 2HB  GLU A  32     -28.136 -18.581 -13.580  1.00  0.00           H  
ATOM    548 1HG  GLU A  32     -27.674 -16.986 -11.049  1.00  0.00           H  
ATOM    549 2HG  GLU A  32     -29.211 -17.252 -11.868  1.00  0.00           H  
ATOM    550  N   LYS A  33     -24.978 -18.260 -14.842  1.00  0.00           N  
ATOM    551  CA  LYS A  33     -24.396 -18.678 -16.112  1.00  0.00           C  
ATOM    552  C   LYS A  33     -23.250 -19.659 -15.896  1.00  0.00           C  
ATOM    553  O   LYS A  33     -23.115 -20.640 -16.627  1.00  0.00           O  
ATOM    554  CB  LYS A  33     -23.886 -17.479 -16.913  1.00  0.00           C  
ATOM    555  CG  LYS A  33     -24.991 -16.622 -17.517  1.00  0.00           C  
ATOM    556  CD  LYS A  33     -24.417 -15.515 -18.390  1.00  0.00           C  
ATOM    557  CE  LYS A  33     -25.519 -14.653 -18.987  1.00  0.00           C  
ATOM    558  NZ  LYS A  33     -24.971 -13.560 -19.837  1.00  0.00           N  
ATOM    559  H   LYS A  33     -24.869 -17.302 -14.543  1.00  0.00           H  
ATOM    560  HA  LYS A  33     -25.168 -19.176 -16.699  1.00  0.00           H  
ATOM    561 1HB  LYS A  33     -23.278 -16.843 -16.269  1.00  0.00           H  
ATOM    562 2HB  LYS A  33     -23.247 -17.829 -17.724  1.00  0.00           H  
ATOM    563 1HG  LYS A  33     -25.647 -17.248 -18.123  1.00  0.00           H  
ATOM    564 2HG  LYS A  33     -25.582 -16.174 -16.718  1.00  0.00           H  
ATOM    565 1HD  LYS A  33     -23.757 -14.885 -17.792  1.00  0.00           H  
ATOM    566 2HD  LYS A  33     -23.835 -15.955 -19.199  1.00  0.00           H  
ATOM    567 1HE  LYS A  33     -26.177 -15.273 -19.593  1.00  0.00           H  
ATOM    568 2HE  LYS A  33     -26.110 -14.211 -18.185  1.00  0.00           H  
ATOM    569 1HZ  LYS A  33     -25.732 -13.012 -20.213  1.00  0.00           H  
ATOM    570 2HZ  LYS A  33     -24.372 -12.967 -19.279  1.00  0.00           H  
ATOM    571 3HZ  LYS A  33     -24.437 -13.959 -20.596  1.00  0.00           H  
ATOM    572  N   LEU A  34     -22.536 -19.419 -14.779  1.00  0.00           N  
ATOM    573  CA  LEU A  34     -21.433 -20.307 -14.432  1.00  0.00           C  
ATOM    574  C   LEU A  34     -21.944 -21.677 -13.998  1.00  0.00           C  
ATOM    575  O   LEU A  34     -21.398 -22.707 -14.392  1.00  0.00           O  
ATOM    576  CB  LEU A  34     -20.592 -19.670 -13.319  1.00  0.00           C  
ATOM    577  CG  LEU A  34     -19.337 -20.407 -12.834  1.00  0.00           C  
ATOM    578  CD1 LEU A  34     -18.314 -20.464 -13.960  1.00  0.00           C  
ATOM    579  CD2 LEU A  34     -18.769 -19.694 -11.615  1.00  0.00           C  
ATOM    580  H   LEU A  34     -22.747 -18.637 -14.175  1.00  0.00           H  
ATOM    581  HA  LEU A  34     -20.810 -20.445 -15.315  1.00  0.00           H  
ATOM    582 1HB  LEU A  34     -20.257 -18.690 -13.654  1.00  0.00           H  
ATOM    583 2HB  LEU A  34     -21.223 -19.535 -12.441  1.00  0.00           H  
ATOM    584  HG  LEU A  34     -19.597 -21.432 -12.567  1.00  0.00           H  
ATOM    585 1HD1 LEU A  34     -17.422 -20.988 -13.615  1.00  0.00           H  
ATOM    586 2HD1 LEU A  34     -18.739 -20.995 -14.812  1.00  0.00           H  
ATOM    587 3HD1 LEU A  34     -18.046 -19.451 -14.260  1.00  0.00           H  
ATOM    588 1HD2 LEU A  34     -17.877 -20.218 -11.269  1.00  0.00           H  
ATOM    589 2HD2 LEU A  34     -18.508 -18.670 -11.882  1.00  0.00           H  
ATOM    590 3HD2 LEU A  34     -19.514 -19.683 -10.820  1.00  0.00           H  
ATOM    591  N   LYS A  35     -23.025 -21.743 -13.317  1.00  0.00           N  
ATOM    592  CA  LYS A  35     -23.620 -22.990 -12.852  1.00  0.00           C  
ATOM    593  C   LYS A  35     -24.198 -23.791 -14.012  1.00  0.00           C  
ATOM    594  O   LYS A  35     -24.125 -25.019 -14.028  1.00  0.00           O  
ATOM    595  CB  LYS A  35     -24.720 -22.716 -11.825  1.00  0.00           C  
ATOM    596  CG  LYS A  35     -24.229 -22.266 -10.456  1.00  0.00           C  
ATOM    597  CD  LYS A  35     -25.392 -22.006  -9.510  1.00  0.00           C  
ATOM    598  CE  LYS A  35     -24.904 -21.682  -8.106  1.00  0.00           C  
ATOM    599  NZ  LYS A  35     -26.030 -21.396  -7.177  1.00  0.00           N  
ATOM    600  H   LYS A  35     -23.480 -20.869 -13.097  1.00  0.00           H  
ATOM    601  HA  LYS A  35     -22.842 -23.588 -12.375  1.00  0.00           H  
ATOM    602 1HB  LYS A  35     -25.387 -21.942 -12.204  1.00  0.00           H  
ATOM    603 2HB  LYS A  35     -25.315 -23.618 -11.679  1.00  0.00           H  
ATOM    604 1HG  LYS A  35     -23.588 -23.038 -10.027  1.00  0.00           H  
ATOM    605 2HG  LYS A  35     -23.646 -21.352 -10.561  1.00  0.00           H  
ATOM    606 1HD  LYS A  35     -25.984 -21.169  -9.882  1.00  0.00           H  
ATOM    607 2HD  LYS A  35     -26.030 -22.888  -9.467  1.00  0.00           H  
ATOM    608 1HE  LYS A  35     -24.333 -22.523  -7.716  1.00  0.00           H  
ATOM    609 2HE  LYS A  35     -24.249 -20.812  -8.140  1.00  0.00           H  
ATOM    610 1HZ  LYS A  35     -25.665 -21.186  -6.259  1.00  0.00           H  
ATOM    611 2HZ  LYS A  35     -26.557 -20.604  -7.519  1.00  0.00           H  
ATOM    612 3HZ  LYS A  35     -26.635 -22.203  -7.122  1.00  0.00           H  
ATOM    613  N   LYS A  36     -24.576 -23.110 -15.109  1.00  0.00           N  
ATOM    614  CA  LYS A  36     -25.154 -23.782 -16.266  1.00  0.00           C  
ATOM    615  C   LYS A  36     -24.073 -24.404 -17.139  1.00  0.00           C  
ATOM    616  O   LYS A  36     -24.311 -25.397 -17.826  1.00  0.00           O  
ATOM    617  CB  LYS A  36     -25.990 -22.806 -17.095  1.00  0.00           C  
ATOM    618  CG  LYS A  36     -27.309 -22.417 -16.440  1.00  0.00           C  
ATOM    619  CD  LYS A  36     -28.104 -21.464 -17.320  1.00  0.00           C  
ATOM    620  CE  LYS A  36     -29.385 -21.014 -16.634  1.00  0.00           C  
ATOM    621  NZ  LYS A  36     -30.139 -20.028 -17.454  1.00  0.00           N  
ATOM    622  H   LYS A  36     -24.456 -22.107 -15.131  1.00  0.00           H  
ATOM    623  HA  LYS A  36     -25.805 -24.582 -15.912  1.00  0.00           H  
ATOM    624 1HB  LYS A  36     -25.417 -21.896 -17.273  1.00  0.00           H  
ATOM    625 2HB  LYS A  36     -26.210 -23.249 -18.066  1.00  0.00           H  
ATOM    626 1HG  LYS A  36     -27.904 -23.313 -16.260  1.00  0.00           H  
ATOM    627 2HG  LYS A  36     -27.112 -21.935 -15.483  1.00  0.00           H  
ATOM    628 1HD  LYS A  36     -27.497 -20.587 -17.549  1.00  0.00           H  
ATOM    629 2HD  LYS A  36     -28.360 -21.961 -18.256  1.00  0.00           H  
ATOM    630 1HE  LYS A  36     -30.022 -21.878 -16.451  1.00  0.00           H  
ATOM    631 2HE  LYS A  36     -29.143 -20.559 -15.674  1.00  0.00           H  
ATOM    632 1HZ  LYS A  36     -30.980 -19.755 -16.965  1.00  0.00           H  
ATOM    633 2HZ  LYS A  36     -29.564 -19.213 -17.615  1.00  0.00           H  
ATOM    634 3HZ  LYS A  36     -30.386 -20.445 -18.340  1.00  0.00           H  
ATOM    635  N   LEU A  37     -22.795 -24.024 -17.007  1.00  0.00           N  
ATOM    636  CA  LEU A  37     -21.712 -24.565 -17.820  1.00  0.00           C  
ATOM    637  C   LEU A  37     -21.123 -25.821 -17.188  1.00  0.00           C  
ATOM    638  O   LEU A  37     -20.397 -26.573 -17.838  1.00  0.00           O  
ATOM    639  CB  LEU A  37     -20.615 -23.512 -18.021  1.00  0.00           C  
ATOM    640  CG  LEU A  37     -20.953 -22.281 -18.871  1.00  0.00           C  
ATOM    641  CD1 LEU A  37     -19.808 -21.280 -18.793  1.00  0.00           C  
ATOM    642  CD2 LEU A  37     -21.207 -22.709 -20.309  1.00  0.00           C  
ATOM    643  H   LEU A  37     -22.584 -23.328 -16.306  1.00  0.00           H  
ATOM    644  HA  LEU A  37     -22.115 -24.839 -18.794  1.00  0.00           H  
ATOM    645 1HB  LEU A  37     -20.307 -23.141 -17.045  1.00  0.00           H  
ATOM    646 2HB  LEU A  37     -19.757 -23.990 -18.493  1.00  0.00           H  
ATOM    647  HG  LEU A  37     -21.846 -21.798 -18.473  1.00  0.00           H  
ATOM    648 1HD1 LEU A  37     -20.048 -20.405 -19.397  1.00  0.00           H  
ATOM    649 2HD1 LEU A  37     -19.661 -20.975 -17.757  1.00  0.00           H  
ATOM    650 3HD1 LEU A  37     -18.896 -21.741 -19.169  1.00  0.00           H  
ATOM    651 1HD2 LEU A  37     -21.448 -21.833 -20.912  1.00  0.00           H  
ATOM    652 2HD2 LEU A  37     -20.314 -23.190 -20.709  1.00  0.00           H  
ATOM    653 3HD2 LEU A  37     -22.041 -23.410 -20.338  1.00  0.00           H  
ATOM    654  N   GLY A  38     -21.171 -26.101 -15.823  1.00  0.00           N  
ATOM    655  CA  GLY A  38     -20.840 -27.379 -15.205  1.00  0.00           C  
ATOM    656  C   GLY A  38     -19.385 -27.415 -14.757  1.00  0.00           C  
ATOM    657  O   GLY A  38     -18.915 -28.418 -14.221  1.00  0.00           O  
ATOM    658  H   GLY A  38     -21.464 -25.332 -15.237  1.00  0.00           H  
ATOM    659 1HA  GLY A  38     -21.492 -27.549 -14.348  1.00  0.00           H  
ATOM    660 2HA  GLY A  38     -21.026 -28.185 -15.914  1.00  0.00           H  
ATOM    661  N   ARG A  39     -18.294 -27.070 -15.395  1.00  0.00           N  
ATOM    662  CA  ARG A  39     -16.901 -27.223 -14.992  1.00  0.00           C  
ATOM    663  C   ARG A  39     -16.581 -26.363 -13.776  1.00  0.00           C  
ATOM    664  O   ARG A  39     -15.441 -26.325 -13.314  1.00  0.00           O  
ATOM    665  CB  ARG A  39     -16.002 -26.799 -16.144  1.00  0.00           C  
ATOM    666  CG  ARG A  39     -16.181 -27.720 -17.341  1.00  0.00           C  
ATOM    667  CD  ARG A  39     -15.280 -27.348 -18.461  1.00  0.00           C  
ATOM    668  NE  ARG A  39     -13.926 -27.836 -18.252  1.00  0.00           N  
ATOM    669  CZ  ARG A  39     -12.935 -27.754 -19.161  1.00  0.00           C  
ATOM    670  NH1 ARG A  39     -13.161 -27.202 -20.332  1.00  0.00           N  
ATOM    671  NH2 ARG A  39     -11.735 -28.228 -18.874  1.00  0.00           N  
ATOM    672  H   ARG A  39     -18.504 -26.642 -16.286  1.00  0.00           H  
ATOM    673  HA  ARG A  39     -16.721 -28.273 -14.761  1.00  0.00           H  
ATOM    674 1HB  ARG A  39     -16.237 -25.775 -16.431  1.00  0.00           H  
ATOM    675 2HB  ARG A  39     -14.962 -26.817 -15.819  1.00  0.00           H  
ATOM    676 1HG  ARG A  39     -15.957 -28.746 -17.048  1.00  0.00           H  
ATOM    677 2HG  ARG A  39     -17.211 -27.660 -17.695  1.00  0.00           H  
ATOM    678 1HD  ARG A  39     -15.657 -27.776 -19.389  1.00  0.00           H  
ATOM    679 2HD  ARG A  39     -15.241 -26.263 -18.552  1.00  0.00           H  
ATOM    680  HE  ARG A  39     -13.714 -28.267 -17.362  1.00  0.00           H  
ATOM    681 1HH1 ARG A  39     -14.078 -26.839 -20.551  1.00  0.00           H  
ATOM    682 2HH1 ARG A  39     -12.418 -27.141 -21.013  1.00  0.00           H  
ATOM    683 1HH2 ARG A  39     -11.561 -28.652 -17.973  1.00  0.00           H  
ATOM    684 2HH2 ARG A  39     -10.992 -28.167 -19.554  1.00  0.00           H  
ATOM    685  N   LEU A  40     -17.418 -26.202 -12.810  1.00  0.00           N  
ATOM    686  CA  LEU A  40     -17.514 -25.003 -11.987  1.00  0.00           C  
ATOM    687  C   LEU A  40     -18.067 -25.326 -10.603  1.00  0.00           C  
ATOM    688  O   LEU A  40     -18.489 -24.434  -9.868  1.00  0.00           O  
ATOM    689  CB  LEU A  40     -18.165 -24.004 -12.951  1.00  0.00           C  
ATOM    690  CG  LEU A  40     -17.523 -23.705 -14.312  1.00  0.00           C  
ATOM    691  CD1 LEU A  40     -18.449 -22.813 -15.127  1.00  0.00           C  
ATOM    692  CD2 LEU A  40     -16.170 -23.041 -14.101  1.00  0.00           C  
ATOM    693  H   LEU A  40     -18.042 -26.975 -12.628  1.00  0.00           H  
ATOM    694  HA  LEU A  40     -16.509 -24.704 -11.692  1.00  0.00           H  
ATOM    695 1HB  LEU A  40     -19.172 -24.349 -13.181  1.00  0.00           H  
ATOM    696 2HB  LEU A  40     -18.239 -23.038 -12.452  1.00  0.00           H  
ATOM    697  HG  LEU A  40     -17.388 -24.636 -14.863  1.00  0.00           H  
ATOM    698 1HD1 LEU A  40     -17.992 -22.601 -16.094  1.00  0.00           H  
ATOM    699 2HD1 LEU A  40     -19.401 -23.321 -15.280  1.00  0.00           H  
ATOM    700 3HD1 LEU A  40     -18.617 -21.879 -14.593  1.00  0.00           H  
ATOM    701 1HD2 LEU A  40     -15.714 -22.829 -15.068  1.00  0.00           H  
ATOM    702 2HD2 LEU A  40     -16.304 -22.109 -13.551  1.00  0.00           H  
ATOM    703 3HD2 LEU A  40     -15.522 -23.708 -13.532  1.00  0.00           H  
ATOM    704  N   ASP A  41     -17.854 -26.571  -9.991  1.00  0.00           N  
ATOM    705  CA  ASP A  41     -18.604 -26.760  -8.755  1.00  0.00           C  
ATOM    706  C   ASP A  41     -17.934 -26.045  -7.589  1.00  0.00           C  
ATOM    707  O   ASP A  41     -18.581 -25.305  -6.848  1.00  0.00           O  
ATOM    708  CB  ASP A  41     -18.804 -28.246  -8.449  1.00  0.00           C  
ATOM    709  CG  ASP A  41     -19.596 -29.019  -9.495  1.00  0.00           C  
ATOM    710  OD1 ASP A  41     -19.536 -30.226  -9.485  1.00  0.00           O  
ATOM    711  OD2 ASP A  41     -20.255 -28.396 -10.293  1.00  0.00           O  
ATOM    712  H   ASP A  41     -17.253 -27.313 -10.320  1.00  0.00           H  
ATOM    713  HA  ASP A  41     -19.586 -26.300  -8.872  1.00  0.00           H  
ATOM    714 1HB  ASP A  41     -17.833 -28.731  -8.348  1.00  0.00           H  
ATOM    715 2HB  ASP A  41     -19.324 -28.355  -7.497  1.00  0.00           H  
ATOM    716  N   GLN A  42     -16.576 -26.173  -7.469  1.00  0.00           N  
ATOM    717  CA  GLN A  42     -15.892 -25.573  -6.330  1.00  0.00           C  
ATOM    718  C   GLN A  42     -15.785 -24.062  -6.484  1.00  0.00           C  
ATOM    719  O   GLN A  42     -15.990 -23.314  -5.528  1.00  0.00           O  
ATOM    720  CB  GLN A  42     -14.498 -26.177  -6.142  1.00  0.00           C  
ATOM    721  CG  GLN A  42     -14.520 -27.615  -5.655  1.00  0.00           C  
ATOM    722  CD  GLN A  42     -13.129 -28.155  -5.380  1.00  0.00           C  
ATOM    723  OE1 GLN A  42     -12.125 -27.528  -5.730  1.00  0.00           O  
ATOM    724  NE2 GLN A  42     -13.061 -29.323  -4.751  1.00  0.00           N  
ATOM    725  H   GLN A  42     -16.036 -26.677  -8.157  1.00  0.00           H  
ATOM    726  HA  GLN A  42     -16.476 -25.773  -5.432  1.00  0.00           H  
ATOM    727 1HB  GLN A  42     -13.957 -26.144  -7.087  1.00  0.00           H  
ATOM    728 2HB  GLN A  42     -13.937 -25.581  -5.423  1.00  0.00           H  
ATOM    729 1HG  GLN A  42     -15.095 -27.666  -4.731  1.00  0.00           H  
ATOM    730 2HG  GLN A  42     -14.984 -28.239  -6.419  1.00  0.00           H  
ATOM    731 1HE2 GLN A  42     -12.170 -29.729  -4.543  1.00  0.00           H  
ATOM    732 2HE2 GLN A  42     -13.900 -29.798  -4.485  1.00  0.00           H  
ATOM    733  N   ASP A  43     -15.560 -23.595  -7.794  1.00  0.00           N  
ATOM    734  CA  ASP A  43     -15.465 -22.159  -8.027  1.00  0.00           C  
ATOM    735  C   ASP A  43     -16.817 -21.481  -7.847  1.00  0.00           C  
ATOM    736  O   ASP A  43     -16.906 -20.396  -7.271  1.00  0.00           O  
ATOM    737  CB  ASP A  43     -14.913 -21.865  -9.424  1.00  0.00           C  
ATOM    738  CG  ASP A  43     -13.421 -22.146  -9.541  1.00  0.00           C  
ATOM    739  OD1 ASP A  43     -12.944 -22.270 -10.644  1.00  0.00           O  
ATOM    740  OD2 ASP A  43     -12.772 -22.232  -8.526  1.00  0.00           O  
ATOM    741  H   ASP A  43     -15.463 -24.228  -8.575  1.00  0.00           H  
ATOM    742  HA  ASP A  43     -14.782 -21.733  -7.291  1.00  0.00           H  
ATOM    743 1HB  ASP A  43     -15.442 -22.472 -10.159  1.00  0.00           H  
ATOM    744 2HB  ASP A  43     -15.092 -20.819  -9.673  1.00  0.00           H  
ATOM    745  N   ALA A  44     -17.915 -22.159  -8.352  1.00  0.00           N  
ATOM    746  CA  ALA A  44     -19.253 -21.600  -8.202  1.00  0.00           C  
ATOM    747  C   ALA A  44     -19.634 -21.469  -6.733  1.00  0.00           C  
ATOM    748  O   ALA A  44     -20.242 -20.480  -6.325  1.00  0.00           O  
ATOM    749  CB  ALA A  44     -20.267 -22.461  -8.940  1.00  0.00           C  
ATOM    750  H   ALA A  44     -17.802 -23.043  -8.827  1.00  0.00           H  
ATOM    751  HA  ALA A  44     -19.253 -20.600  -8.637  1.00  0.00           H  
ATOM    752 1HB  ALA A  44     -21.263 -22.034  -8.821  1.00  0.00           H  
ATOM    753 2HB  ALA A  44     -20.012 -22.497  -9.999  1.00  0.00           H  
ATOM    754 3HB  ALA A  44     -20.254 -23.470  -8.530  1.00  0.00           H  
ATOM    755  N   LYS A  45     -19.167 -22.468  -5.929  1.00  0.00           N  
ATOM    756  CA  LYS A  45     -19.464 -22.426  -4.502  1.00  0.00           C  
ATOM    757  C   LYS A  45     -18.723 -21.285  -3.818  1.00  0.00           C  
ATOM    758  O   LYS A  45     -19.271 -20.610  -2.946  1.00  0.00           O  
ATOM    759  CB  LYS A  45     -19.098 -23.755  -3.838  1.00  0.00           C  
ATOM    760  CG  LYS A  45     -20.039 -24.899  -4.190  1.00  0.00           C  
ATOM    761  CD  LYS A  45     -19.636 -26.184  -3.481  1.00  0.00           C  
ATOM    762  CE  LYS A  45     -20.524 -27.348  -3.897  1.00  0.00           C  
ATOM    763  NZ  LYS A  45     -20.098 -28.626  -3.264  1.00  0.00           N  
ATOM    764  H   LYS A  45     -18.622 -23.235  -6.296  1.00  0.00           H  
ATOM    765  HA  LYS A  45     -20.534 -22.257  -4.376  1.00  0.00           H  
ATOM    766 1HB  LYS A  45     -18.088 -24.043  -4.132  1.00  0.00           H  
ATOM    767 2HB  LYS A  45     -19.101 -23.634  -2.755  1.00  0.00           H  
ATOM    768 1HG  LYS A  45     -21.057 -24.636  -3.898  1.00  0.00           H  
ATOM    769 2HG  LYS A  45     -20.021 -25.067  -5.266  1.00  0.00           H  
ATOM    770 1HD  LYS A  45     -18.600 -26.424  -3.723  1.00  0.00           H  
ATOM    771 2HD  LYS A  45     -19.717 -26.045  -2.403  1.00  0.00           H  
ATOM    772 1HE  LYS A  45     -21.554 -27.140  -3.610  1.00  0.00           H  
ATOM    773 2HE  LYS A  45     -20.488 -27.464  -4.980  1.00  0.00           H  
ATOM    774 1HZ  LYS A  45     -20.710 -29.372  -3.565  1.00  0.00           H  
ATOM    775 2HZ  LYS A  45     -19.149 -28.838  -3.538  1.00  0.00           H  
ATOM    776 3HZ  LYS A  45     -20.145 -28.537  -2.259  1.00  0.00           H  
ATOM    777  N   LYS A  46     -17.458 -21.056  -4.242  1.00  0.00           N  
ATOM    778  CA  LYS A  46     -16.681 -19.962  -3.673  1.00  0.00           C  
ATOM    779  C   LYS A  46     -17.289 -18.611  -4.029  1.00  0.00           C  
ATOM    780  O   LYS A  46     -17.380 -17.719  -3.185  1.00  0.00           O  
ATOM    781  CB  LYS A  46     -15.230 -20.032  -4.154  1.00  0.00           C  
ATOM    782  CG  LYS A  46     -14.439 -21.196  -3.571  1.00  0.00           C  
ATOM    783  CD  LYS A  46     -13.014 -21.216  -4.102  1.00  0.00           C  
ATOM    784  CE  LYS A  46     -12.233 -22.400  -3.550  1.00  0.00           C  
ATOM    785  NZ  LYS A  46     -10.856 -22.468  -4.110  1.00  0.00           N  
ATOM    786  H   LYS A  46     -17.040 -21.638  -4.954  1.00  0.00           H  
ATOM    787  HA  LYS A  46     -16.694 -20.057  -2.587  1.00  0.00           H  
ATOM    788 1HB  LYS A  46     -15.211 -20.120  -5.241  1.00  0.00           H  
ATOM    789 2HB  LYS A  46     -14.715 -19.108  -3.892  1.00  0.00           H  
ATOM    790 1HG  LYS A  46     -14.412 -21.110  -2.484  1.00  0.00           H  
ATOM    791 2HG  LYS A  46     -14.928 -22.134  -3.831  1.00  0.00           H  
ATOM    792 1HD  LYS A  46     -13.032 -21.279  -5.191  1.00  0.00           H  
ATOM    793 2HD  LYS A  46     -12.507 -20.294  -3.817  1.00  0.00           H  
ATOM    794 1HE  LYS A  46     -12.168 -22.319  -2.466  1.00  0.00           H  
ATOM    795 2HE  LYS A  46     -12.756 -23.325  -3.792  1.00  0.00           H  
ATOM    796 1HZ  LYS A  46     -10.372 -23.265  -3.720  1.00  0.00           H  
ATOM    797 2HZ  LYS A  46     -10.905 -22.562  -5.115  1.00  0.00           H  
ATOM    798 3HZ  LYS A  46     -10.355 -21.623  -3.876  1.00  0.00           H  
ATOM    799  N   PHE A  47     -17.774 -18.478  -5.281  1.00  0.00           N  
ATOM    800  CA  PHE A  47     -18.416 -17.235  -5.694  1.00  0.00           C  
ATOM    801  C   PHE A  47     -19.748 -17.041  -4.981  1.00  0.00           C  
ATOM    802  O   PHE A  47     -20.089 -15.930  -4.575  1.00  0.00           O  
ATOM    803  CB  PHE A  47     -18.617 -17.209  -7.210  1.00  0.00           C  
ATOM    804  CG  PHE A  47     -17.355 -16.921  -7.972  1.00  0.00           C  
ATOM    805  CD1 PHE A  47     -16.821 -17.862  -8.840  1.00  0.00           C  
ATOM    806  CD2 PHE A  47     -16.700 -15.708  -7.824  1.00  0.00           C  
ATOM    807  CE1 PHE A  47     -15.660 -17.598  -9.541  1.00  0.00           C  
ATOM    808  CE2 PHE A  47     -15.539 -15.441  -8.524  1.00  0.00           C  
ATOM    809  CZ  PHE A  47     -15.019 -16.387  -9.384  1.00  0.00           C  
ATOM    810  H   PHE A  47     -17.698 -19.236  -5.944  1.00  0.00           H  
ATOM    811  HA  PHE A  47     -17.769 -16.402  -5.415  1.00  0.00           H  
ATOM    812 1HB  PHE A  47     -19.008 -18.170  -7.541  1.00  0.00           H  
ATOM    813 2HB  PHE A  47     -19.355 -16.450  -7.466  1.00  0.00           H  
ATOM    814  HD1 PHE A  47     -17.329 -18.819  -8.966  1.00  0.00           H  
ATOM    815  HD2 PHE A  47     -17.111 -14.961  -7.144  1.00  0.00           H  
ATOM    816  HE1 PHE A  47     -15.251 -18.347 -10.218  1.00  0.00           H  
ATOM    817  HE2 PHE A  47     -15.033 -14.484  -8.397  1.00  0.00           H  
ATOM    818  HZ  PHE A  47     -14.104 -16.178  -9.936  1.00  0.00           H  
ATOM    819  N   GLU A  48     -20.504 -18.142  -4.784  1.00  0.00           N  
ATOM    820  CA  GLU A  48     -21.768 -18.053  -4.064  1.00  0.00           C  
ATOM    821  C   GLU A  48     -21.555 -17.578  -2.632  1.00  0.00           C  
ATOM    822  O   GLU A  48     -22.306 -16.745  -2.126  1.00  0.00           O  
ATOM    823  CB  GLU A  48     -22.477 -19.409  -4.068  1.00  0.00           C  
ATOM    824  CG  GLU A  48     -23.895 -19.370  -3.517  1.00  0.00           C  
ATOM    825  CD  GLU A  48     -24.599 -20.694  -3.618  1.00  0.00           C  
ATOM    826  OE1 GLU A  48     -25.807 -20.706  -3.613  1.00  0.00           O  
ATOM    827  OE2 GLU A  48     -23.928 -21.696  -3.699  1.00  0.00           O  
ATOM    828  H   GLU A  48     -20.200 -19.039  -5.135  1.00  0.00           H  
ATOM    829  HA  GLU A  48     -22.403 -17.324  -4.569  1.00  0.00           H  
ATOM    830 1HB  GLU A  48     -22.521 -19.793  -5.087  1.00  0.00           H  
ATOM    831 2HB  GLU A  48     -21.904 -20.121  -3.474  1.00  0.00           H  
ATOM    832 1HG  GLU A  48     -23.859 -19.070  -2.470  1.00  0.00           H  
ATOM    833 2HG  GLU A  48     -24.465 -18.619  -4.062  1.00  0.00           H  
ATOM    834  N   LYS A  49     -20.477 -18.084  -2.014  1.00  0.00           N  
ATOM    835  CA  LYS A  49     -20.157 -17.677  -0.652  1.00  0.00           C  
ATOM    836  C   LYS A  49     -19.792 -16.199  -0.589  1.00  0.00           C  
ATOM    837  O   LYS A  49     -20.233 -15.478   0.306  1.00  0.00           O  
ATOM    838  CB  LYS A  49     -19.014 -18.538  -0.112  1.00  0.00           C  
ATOM    839  CG  LYS A  49     -18.652 -18.271   1.343  1.00  0.00           C  
ATOM    840  CD  LYS A  49     -17.533 -19.190   1.811  1.00  0.00           C  
ATOM    841  CE  LYS A  49     -17.124 -18.879   3.243  1.00  0.00           C  
ATOM    842  NZ  LYS A  49     -16.034 -19.775   3.717  1.00  0.00           N  
ATOM    843  H   LYS A  49     -19.878 -18.749  -2.482  1.00  0.00           H  
ATOM    844  HA  LYS A  49     -21.040 -17.827  -0.030  1.00  0.00           H  
ATOM    845 1HB  LYS A  49     -19.279 -19.592  -0.201  1.00  0.00           H  
ATOM    846 2HB  LYS A  49     -18.119 -18.374  -0.713  1.00  0.00           H  
ATOM    847 1HG  LYS A  49     -18.330 -17.235   1.454  1.00  0.00           H  
ATOM    848 2HG  LYS A  49     -19.528 -18.430   1.971  1.00  0.00           H  
ATOM    849 1HD  LYS A  49     -17.866 -20.227   1.754  1.00  0.00           H  
ATOM    850 2HD  LYS A  49     -16.666 -19.068   1.161  1.00  0.00           H  
ATOM    851 1HE  LYS A  49     -16.783 -17.847   3.308  1.00  0.00           H  
ATOM    852 2HE  LYS A  49     -17.985 -18.996   3.901  1.00  0.00           H  
ATOM    853 1HZ  LYS A  49     -15.792 -19.538   4.669  1.00  0.00           H  
ATOM    854 2HZ  LYS A  49     -16.346 -20.735   3.679  1.00  0.00           H  
ATOM    855 3HZ  LYS A  49     -15.223 -19.661   3.126  1.00  0.00           H  
ATOM    856  N   ALA A  50     -19.048 -15.728  -1.579  1.00  0.00           N  
ATOM    857  CA  ALA A  50     -18.664 -14.322  -1.626  1.00  0.00           C  
ATOM    858  C   ALA A  50     -19.877 -13.428  -1.851  1.00  0.00           C  
ATOM    859  O   ALA A  50     -20.013 -12.380  -1.220  1.00  0.00           O  
ATOM    860  CB  ALA A  50     -17.630 -14.098  -2.719  1.00  0.00           C  
ATOM    861  H   ALA A  50     -18.739 -16.347  -2.315  1.00  0.00           H  
ATOM    862  HA  ALA A  50     -18.226 -14.058  -0.663  1.00  0.00           H  
ATOM    863 1HB  ALA A  50     -17.350 -13.045  -2.745  1.00  0.00           H  
ATOM    864 2HB  ALA A  50     -16.747 -14.703  -2.514  1.00  0.00           H  
ATOM    865 3HB  ALA A  50     -18.050 -14.385  -3.681  1.00  0.00           H  
ATOM    866  N   ILE A  51     -20.803 -13.858  -2.703  1.00  0.00           N  
ATOM    867  CA  ILE A  51     -22.008 -13.088  -2.987  1.00  0.00           C  
ATOM    868  C   ILE A  51     -22.912 -13.009  -1.764  1.00  0.00           C  
ATOM    869  O   ILE A  51     -23.466 -11.953  -1.456  1.00  0.00           O  
ATOM    870  CB  ILE A  51     -22.758 -13.675  -4.197  1.00  0.00           C  
ATOM    871  CG1 ILE A  51     -21.947 -13.397  -5.466  1.00  0.00           C  
ATOM    872  CG2 ILE A  51     -24.156 -13.089  -4.317  1.00  0.00           C  
ATOM    873  CD1 ILE A  51     -22.450 -14.135  -6.686  1.00  0.00           C  
ATOM    874  H   ILE A  51     -20.665 -14.745  -3.166  1.00  0.00           H  
ATOM    875  HA  ILE A  51     -21.717 -12.065  -3.223  1.00  0.00           H  
ATOM    876  HB  ILE A  51     -22.844 -14.755  -4.083  1.00  0.00           H  
ATOM    877 1HG1 ILE A  51     -21.964 -12.329  -5.682  1.00  0.00           H  
ATOM    878 2HG1 ILE A  51     -20.907 -13.680  -5.302  1.00  0.00           H  
ATOM    879 1HG2 ILE A  51     -24.659 -13.523  -5.181  1.00  0.00           H  
ATOM    880 2HG2 ILE A  51     -24.724 -13.315  -3.415  1.00  0.00           H  
ATOM    881 3HG2 ILE A  51     -24.088 -12.008  -4.442  1.00  0.00           H  
ATOM    882 1HD1 ILE A  51     -21.825 -13.888  -7.544  1.00  0.00           H  
ATOM    883 2HD1 ILE A  51     -22.408 -15.210  -6.504  1.00  0.00           H  
ATOM    884 3HD1 ILE A  51     -23.478 -13.841  -6.890  1.00  0.00           H  
ATOM    885  N   ARG A  52     -22.955 -14.117  -0.982  1.00  0.00           N  
ATOM    886  CA  ARG A  52     -23.741 -14.125   0.246  1.00  0.00           C  
ATOM    887  C   ARG A  52     -23.157 -13.170   1.280  1.00  0.00           C  
ATOM    888  O   ARG A  52     -23.892 -12.476   1.982  1.00  0.00           O  
ATOM    889  CB  ARG A  52     -23.833 -15.529   0.824  1.00  0.00           C  
ATOM    890  CG  ARG A  52     -24.783 -16.437   0.058  1.00  0.00           C  
ATOM    891  CD  ARG A  52     -25.097 -17.672   0.822  1.00  0.00           C  
ATOM    892  NE  ARG A  52     -23.923 -18.512   1.000  1.00  0.00           N  
ATOM    893  CZ  ARG A  52     -23.545 -19.488   0.152  1.00  0.00           C  
ATOM    894  NH1 ARG A  52     -24.256 -19.734  -0.926  1.00  0.00           N  
ATOM    895  NH2 ARG A  52     -22.460 -20.198   0.404  1.00  0.00           N  
ATOM    896  H   ARG A  52     -22.443 -14.947  -1.244  1.00  0.00           H  
ATOM    897  HA  ARG A  52     -24.749 -13.781   0.014  1.00  0.00           H  
ATOM    898 1HB  ARG A  52     -22.845 -15.987   0.824  1.00  0.00           H  
ATOM    899 2HB  ARG A  52     -24.169 -15.475   1.860  1.00  0.00           H  
ATOM    900 1HG  ARG A  52     -25.716 -15.907  -0.136  1.00  0.00           H  
ATOM    901 2HG  ARG A  52     -24.326 -16.726  -0.889  1.00  0.00           H  
ATOM    902 1HD  ARG A  52     -25.477 -17.403   1.807  1.00  0.00           H  
ATOM    903 2HD  ARG A  52     -25.851 -18.248   0.287  1.00  0.00           H  
ATOM    904  HE  ARG A  52     -23.350 -18.352   1.818  1.00  0.00           H  
ATOM    905 1HH1 ARG A  52     -25.086 -19.191  -1.118  1.00  0.00           H  
ATOM    906 2HH1 ARG A  52     -23.973 -20.466  -1.562  1.00  0.00           H  
ATOM    907 1HH2 ARG A  52     -21.913 -20.009   1.233  1.00  0.00           H  
ATOM    908 2HH2 ARG A  52     -22.177 -20.929  -0.231  1.00  0.00           H  
ATOM    909  N   GLN A  53     -21.821 -13.124   1.371  1.00  0.00           N  
ATOM    910  CA  GLN A  53     -21.161 -12.213   2.298  1.00  0.00           C  
ATOM    911  C   GLN A  53     -21.437 -10.760   1.934  1.00  0.00           C  
ATOM    912  O   GLN A  53     -21.696  -9.930   2.806  1.00  0.00           O  
ATOM    913  CB  GLN A  53     -19.650 -12.459   2.330  1.00  0.00           C  
ATOM    914  CG  GLN A  53     -19.244 -13.748   3.023  1.00  0.00           C  
ATOM    915  CD  GLN A  53     -17.741 -13.959   3.020  1.00  0.00           C  
ATOM    916  OE1 GLN A  53     -17.009 -13.295   2.281  1.00  0.00           O  
ATOM    917  NE2 GLN A  53     -17.273 -14.886   3.847  1.00  0.00           N  
ATOM    918  H   GLN A  53     -21.258 -13.728   0.790  1.00  0.00           H  
ATOM    919  HA  GLN A  53     -21.559 -12.389   3.297  1.00  0.00           H  
ATOM    920 1HB  GLN A  53     -19.265 -12.489   1.311  1.00  0.00           H  
ATOM    921 2HB  GLN A  53     -19.158 -11.632   2.842  1.00  0.00           H  
ATOM    922 1HG  GLN A  53     -19.582 -13.714   4.059  1.00  0.00           H  
ATOM    923 2HG  GLN A  53     -19.708 -14.588   2.506  1.00  0.00           H  
ATOM    924 1HE2 GLN A  53     -16.290 -15.070   3.889  1.00  0.00           H  
ATOM    925 2HE2 GLN A  53     -17.902 -15.402   4.429  1.00  0.00           H  
ATOM    926  N   VAL A  54     -21.474 -10.491   0.619  1.00  0.00           N  
ATOM    927  CA  VAL A  54     -21.750  -9.131   0.171  1.00  0.00           C  
ATOM    928  C   VAL A  54     -23.208  -8.759   0.408  1.00  0.00           C  
ATOM    929  O   VAL A  54     -23.514  -7.643   0.827  1.00  0.00           O  
ATOM    930  CB  VAL A  54     -21.370  -8.946  -1.310  1.00  0.00           C  
ATOM    931  CG1 VAL A  54     -21.676  -7.531  -1.779  1.00  0.00           C  
ATOM    932  CG2 VAL A  54     -19.897  -9.271  -1.503  1.00  0.00           C  
ATOM    933  H   VAL A  54     -21.314 -11.213  -0.069  1.00  0.00           H  
ATOM    934  HA  VAL A  54     -21.151  -8.442   0.767  1.00  0.00           H  
ATOM    935  HB  VAL A  54     -21.977  -9.618  -1.918  1.00  0.00           H  
ATOM    936 1HG1 VAL A  54     -21.398  -7.427  -2.828  1.00  0.00           H  
ATOM    937 2HG1 VAL A  54     -22.741  -7.332  -1.665  1.00  0.00           H  
ATOM    938 3HG1 VAL A  54     -21.107  -6.819  -1.182  1.00  0.00           H  
ATOM    939 1HG2 VAL A  54     -19.630  -9.140  -2.551  1.00  0.00           H  
ATOM    940 2HG2 VAL A  54     -19.293  -8.603  -0.888  1.00  0.00           H  
ATOM    941 3HG2 VAL A  54     -19.710 -10.304  -1.207  1.00  0.00           H  
ATOM    942  N   GLU A  55     -24.091  -9.740   0.275  1.00  0.00           N  
ATOM    943  CA  GLU A  55     -25.504  -9.498   0.543  1.00  0.00           C  
ATOM    944  C   GLU A  55     -25.737  -9.168   2.012  1.00  0.00           C  
ATOM    945  O   GLU A  55     -26.507  -8.265   2.340  1.00  0.00           O  
ATOM    946  CB  GLU A  55     -26.350 -10.729   0.213  1.00  0.00           C  
ATOM    947  CG  GLU A  55     -26.589 -10.970  -1.271  1.00  0.00           C  
ATOM    948  CD  GLU A  55     -27.319 -12.255  -1.545  1.00  0.00           C  
ATOM    949  OE1 GLU A  55     -28.006 -12.326  -2.536  1.00  0.00           O  
ATOM    950  OE2 GLU A  55     -27.191 -13.166  -0.762  1.00  0.00           O  
ATOM    951  H   GLU A  55     -23.796 -10.662  -0.012  1.00  0.00           H  
ATOM    952  HA  GLU A  55     -25.840  -8.674  -0.087  1.00  0.00           H  
ATOM    953 1HB  GLU A  55     -25.869 -11.620   0.616  1.00  0.00           H  
ATOM    954 2HB  GLU A  55     -27.325 -10.639   0.691  1.00  0.00           H  
ATOM    955 1HG  GLU A  55     -27.172 -10.142  -1.674  1.00  0.00           H  
ATOM    956 2HG  GLU A  55     -25.629 -10.986  -1.785  1.00  0.00           H  
ATOM    957  N   LYS A  56     -25.034  -9.927   2.843  1.00  0.00           N  
ATOM    958  CA  LYS A  56     -25.165  -9.688   4.276  1.00  0.00           C  
ATOM    959  C   LYS A  56     -24.659  -8.302   4.652  1.00  0.00           C  
ATOM    960  O   LYS A  56     -25.265  -7.610   5.470  1.00  0.00           O  
ATOM    961  CB  LYS A  56     -24.406 -10.768   5.049  1.00  0.00           C  
ATOM    962  CG  LYS A  56     -24.538 -10.696   6.564  1.00  0.00           C  
ATOM    963  CD  LYS A  56     -23.771 -11.823   7.240  1.00  0.00           C  
ATOM    964  CE  LYS A  56     -23.831 -11.704   8.755  1.00  0.00           C  
ATOM    965  NZ  LYS A  56     -23.077 -12.796   9.429  1.00  0.00           N  
ATOM    966  H   LYS A  56     -24.416 -10.658   2.521  1.00  0.00           H  
ATOM    967  HA  LYS A  56     -26.222  -9.738   4.540  1.00  0.00           H  
ATOM    968 1HB  LYS A  56     -24.756 -11.752   4.737  1.00  0.00           H  
ATOM    969 2HB  LYS A  56     -23.344 -10.708   4.811  1.00  0.00           H  
ATOM    970 1HG  LYS A  56     -24.150  -9.740   6.918  1.00  0.00           H  
ATOM    971 2HG  LYS A  56     -25.589 -10.766   6.841  1.00  0.00           H  
ATOM    972 1HD  LYS A  56     -24.196 -12.783   6.942  1.00  0.00           H  
ATOM    973 2HD  LYS A  56     -22.728 -11.794   6.924  1.00  0.00           H  
ATOM    974 1HE  LYS A  56     -23.412 -10.747   9.061  1.00  0.00           H  
ATOM    975 2HE  LYS A  56     -24.870 -11.742   9.082  1.00  0.00           H  
ATOM    976 1HZ  LYS A  56     -23.141 -12.682  10.431  1.00  0.00           H  
ATOM    977 2HZ  LYS A  56     -23.470 -13.689   9.166  1.00  0.00           H  
ATOM    978 3HZ  LYS A  56     -22.108 -12.759   9.148  1.00  0.00           H  
ATOM    979  N   ARG A  57     -23.621  -7.861   3.904  1.00  0.00           N  
ATOM    980  CA  ARG A  57     -23.059  -6.545   4.183  1.00  0.00           C  
ATOM    981  C   ARG A  57     -23.971  -5.437   3.672  1.00  0.00           C  
ATOM    982  O   ARG A  57     -24.126  -4.400   4.318  1.00  0.00           O  
ATOM    983  CB  ARG A  57     -21.670  -6.450   3.570  1.00  0.00           C  
ATOM    984  CG  ARG A  57     -20.944  -5.151   3.879  1.00  0.00           C  
ATOM    985  CD  ARG A  57     -19.569  -5.142   3.314  1.00  0.00           C  
ATOM    986  NE  ARG A  57     -18.911  -3.861   3.510  1.00  0.00           N  
ATOM    987  CZ  ARG A  57     -17.603  -3.630   3.281  1.00  0.00           C  
ATOM    988  NH1 ARG A  57     -16.830  -4.601   2.850  1.00  0.00           N  
ATOM    989  NH2 ARG A  57     -17.098  -2.427   3.491  1.00  0.00           N  
ATOM    990  H   ARG A  57     -23.226  -8.417   3.159  1.00  0.00           H  
ATOM    991  HA  ARG A  57     -22.983  -6.423   5.264  1.00  0.00           H  
ATOM    992 1HB  ARG A  57     -21.056  -7.274   3.931  1.00  0.00           H  
ATOM    993 2HB  ARG A  57     -21.743  -6.547   2.487  1.00  0.00           H  
ATOM    994 1HG  ARG A  57     -21.496  -4.315   3.450  1.00  0.00           H  
ATOM    995 2HG  ARG A  57     -20.872  -5.023   4.960  1.00  0.00           H  
ATOM    996 1HD  ARG A  57     -18.970  -5.911   3.802  1.00  0.00           H  
ATOM    997 2HD  ARG A  57     -19.614  -5.342   2.244  1.00  0.00           H  
ATOM    998  HE  ARG A  57     -19.474  -3.089   3.841  1.00  0.00           H  
ATOM    999 1HH1 ARG A  57     -17.216  -5.521   2.690  1.00  0.00           H  
ATOM   1000 2HH1 ARG A  57     -15.850  -4.428   2.678  1.00  0.00           H  
ATOM   1001 1HH2 ARG A  57     -17.693  -1.680   3.823  1.00  0.00           H  
ATOM   1002 2HH2 ARG A  57     -16.119  -2.254   3.320  1.00  0.00           H  
ATOM   1003  N   LEU A  58     -24.625  -5.664   2.554  1.00  0.00           N  
ATOM   1004  CA  LEU A  58     -25.497  -4.647   1.978  1.00  0.00           C  
ATOM   1005  C   LEU A  58     -26.811  -4.549   2.745  1.00  0.00           C  
ATOM   1006  O   LEU A  58     -27.465  -3.506   2.744  1.00  0.00           O  
ATOM   1007  CB  LEU A  58     -25.764  -4.939   0.496  1.00  0.00           C  
ATOM   1008  CG  LEU A  58     -24.594  -4.780  -0.482  1.00  0.00           C  
ATOM   1009  CD1 LEU A  58     -25.027  -5.231  -1.871  1.00  0.00           C  
ATOM   1010  CD2 LEU A  58     -24.138  -3.328  -0.497  1.00  0.00           C  
ATOM   1011  H   LEU A  58     -24.527  -6.552   2.083  1.00  0.00           H  
ATOM   1012  HA  LEU A  58     -25.000  -3.681   2.057  1.00  0.00           H  
ATOM   1013 1HB  LEU A  58     -26.113  -5.966   0.402  1.00  0.00           H  
ATOM   1014 2HB  LEU A  58     -26.555  -4.275   0.148  1.00  0.00           H  
ATOM   1015  HG  LEU A  58     -23.767  -5.417  -0.167  1.00  0.00           H  
ATOM   1016 1HD1 LEU A  58     -24.195  -5.118  -2.566  1.00  0.00           H  
ATOM   1017 2HD1 LEU A  58     -25.330  -6.278  -1.836  1.00  0.00           H  
ATOM   1018 3HD1 LEU A  58     -25.865  -4.621  -2.207  1.00  0.00           H  
ATOM   1019 1HD2 LEU A  58     -23.305  -3.215  -1.192  1.00  0.00           H  
ATOM   1020 2HD2 LEU A  58     -24.964  -2.690  -0.813  1.00  0.00           H  
ATOM   1021 3HD2 LEU A  58     -23.818  -3.037   0.503  1.00  0.00           H  
ATOM   1022  N   ARG A  59     -27.164  -5.567   3.493  1.00  0.00           N  
ATOM   1023  CA  ARG A  59     -28.389  -5.544   4.284  1.00  0.00           C  
ATOM   1024  C   ARG A  59     -28.135  -4.983   5.677  1.00  0.00           C  
ATOM   1025  O   ARG A  59     -29.054  -4.504   6.341  1.00  0.00           O  
ATOM   1026  CB  ARG A  59     -28.969  -6.945   4.416  1.00  0.00           C  
ATOM   1027  CG  ARG A  59     -29.549  -7.496   3.123  1.00  0.00           C  
ATOM   1028  CD  ARG A  59     -30.142  -8.843   3.317  1.00  0.00           C  
ATOM   1029  NE  ARG A  59     -30.439  -9.493   2.051  1.00  0.00           N  
ATOM   1030  CZ  ARG A  59     -30.698 -10.807   1.907  1.00  0.00           C  
ATOM   1031  NH1 ARG A  59     -30.694 -11.597   2.959  1.00  0.00           N  
ATOM   1032  NH2 ARG A  59     -30.957 -11.303   0.710  1.00  0.00           N  
ATOM   1033  H   ARG A  59     -26.575  -6.387   3.523  1.00  0.00           H  
ATOM   1034  HA  ARG A  59     -29.118  -4.913   3.775  1.00  0.00           H  
ATOM   1035 1HB  ARG A  59     -28.193  -7.629   4.758  1.00  0.00           H  
ATOM   1036 2HB  ARG A  59     -29.758  -6.943   5.168  1.00  0.00           H  
ATOM   1037 1HG  ARG A  59     -30.330  -6.827   2.760  1.00  0.00           H  
ATOM   1038 2HG  ARG A  59     -28.760  -7.573   2.374  1.00  0.00           H  
ATOM   1039 1HD  ARG A  59     -29.443  -9.472   3.867  1.00  0.00           H  
ATOM   1040 2HD  ARG A  59     -31.070  -8.754   3.880  1.00  0.00           H  
ATOM   1041  HE  ARG A  59     -30.452  -8.918   1.219  1.00  0.00           H  
ATOM   1042 1HH1 ARG A  59     -30.497 -11.218   3.874  1.00  0.00           H  
ATOM   1043 2HH1 ARG A  59     -30.888 -12.582   2.851  1.00  0.00           H  
ATOM   1044 1HH2 ARG A  59     -30.961 -10.696  -0.099  1.00  0.00           H  
ATOM   1045 2HH2 ARG A  59     -31.151 -12.288   0.603  1.00  0.00           H  
ATOM   1046  N   SER A  60     -26.909  -5.101   6.212  1.00  0.00           N  
ATOM   1047  CA  SER A  60     -26.589  -4.616   7.549  1.00  0.00           C  
ATOM   1048  C   SER A  60     -26.261  -3.129   7.532  1.00  0.00           C  
ATOM   1049  O   SER A  60     -26.963  -2.321   8.139  1.00  0.00           O  
ATOM   1050  CB  SER A  60     -25.436  -5.408   8.135  1.00  0.00           C  
ATOM   1051  OG  SER A  60     -24.247  -5.249   7.411  1.00  0.00           O  
ATOM   1052  H   SER A  60     -26.186  -5.543   5.663  1.00  0.00           H  
ATOM   1053  HA  SER A  60     -27.465  -4.751   8.185  1.00  0.00           H  
ATOM   1054 1HB  SER A  60     -25.264  -5.093   9.164  1.00  0.00           H  
ATOM   1055 2HB  SER A  60     -25.695  -6.466   8.155  1.00  0.00           H  
ATOM   1056  HG  SER A  60     -24.455  -4.653   6.688  1.00  0.00           H  
ATOM   1057  N   VAL A  61      -7.806  20.072 -10.267  1.00  0.00           N  
ATOM   1058  CA  VAL A  61      -7.687  20.283  -8.829  1.00  0.00           C  
ATOM   1059  C   VAL A  61      -7.110  19.054  -8.138  1.00  0.00           C  
ATOM   1060  O   VAL A  61      -7.537  17.928  -8.395  1.00  0.00           O  
ATOM   1061  CB  VAL A  61      -9.074  20.627  -8.256  1.00  0.00           C  
ATOM   1062  CG1 VAL A  61      -9.058  20.820  -6.747  1.00  0.00           C  
ATOM   1063  CG2 VAL A  61      -9.592  21.876  -8.953  1.00  0.00           C  
ATOM   1064  H   VAL A  61      -7.312  20.687 -10.897  1.00  0.00           H  
ATOM   1065  HA  VAL A  61      -7.008  21.119  -8.657  1.00  0.00           H  
ATOM   1066  HB  VAL A  61      -9.749  19.790  -8.435  1.00  0.00           H  
ATOM   1067 1HG1 VAL A  61     -10.063  21.060  -6.400  1.00  0.00           H  
ATOM   1068 2HG1 VAL A  61      -8.718  19.903  -6.266  1.00  0.00           H  
ATOM   1069 3HG1 VAL A  61      -8.382  21.636  -6.492  1.00  0.00           H  
ATOM   1070 1HG2 VAL A  61     -10.575  22.132  -8.558  1.00  0.00           H  
ATOM   1071 2HG2 VAL A  61      -8.903  22.703  -8.778  1.00  0.00           H  
ATOM   1072 3HG2 VAL A  61      -9.669  21.689 -10.024  1.00  0.00           H  
ATOM   1073  N   SER A  62      -6.201  19.368  -7.201  1.00  0.00           N  
ATOM   1074  CA  SER A  62      -5.494  18.319  -6.475  1.00  0.00           C  
ATOM   1075  C   SER A  62      -6.068  18.135  -5.076  1.00  0.00           C  
ATOM   1076  O   SER A  62      -6.560  19.085  -4.467  1.00  0.00           O  
ATOM   1077  CB  SER A  62      -4.018  18.650  -6.377  1.00  0.00           C  
ATOM   1078  OG  SER A  62      -3.446  18.753  -7.652  1.00  0.00           O  
ATOM   1079  H   SER A  62      -5.998  20.335  -6.990  1.00  0.00           H  
ATOM   1080  HA  SER A  62      -5.607  17.382  -7.023  1.00  0.00           H  
ATOM   1081 1HB  SER A  62      -3.891  19.589  -5.839  1.00  0.00           H  
ATOM   1082 2HB  SER A  62      -3.509  17.875  -5.806  1.00  0.00           H  
ATOM   1083  HG  SER A  62      -4.156  18.583  -8.275  1.00  0.00           H  
ATOM   1084  N   PHE A  63      -6.207  16.851  -4.655  1.00  0.00           N  
ATOM   1085  CA  PHE A  63      -6.603  16.578  -3.279  1.00  0.00           C  
ATOM   1086  C   PHE A  63      -5.835  15.392  -2.710  1.00  0.00           C  
ATOM   1087  O   PHE A  63      -5.289  14.578  -3.455  1.00  0.00           O  
ATOM   1088  CB  PHE A  63      -8.114  16.359  -3.174  1.00  0.00           C  
ATOM   1089  CG  PHE A  63      -8.644  15.239  -4.022  1.00  0.00           C  
ATOM   1090  CD1 PHE A  63      -8.795  13.964  -3.497  1.00  0.00           C  
ATOM   1091  CD2 PHE A  63      -8.993  15.457  -5.346  1.00  0.00           C  
ATOM   1092  CE1 PHE A  63      -9.284  12.932  -4.277  1.00  0.00           C  
ATOM   1093  CE2 PHE A  63      -9.481  14.428  -6.128  1.00  0.00           C  
ATOM   1094  CZ  PHE A  63      -9.627  13.165  -5.592  1.00  0.00           C  
ATOM   1095  H   PHE A  63      -6.040  16.077  -5.282  1.00  0.00           H  
ATOM   1096  HA  PHE A  63      -6.337  17.440  -2.665  1.00  0.00           H  
ATOM   1097 1HB  PHE A  63      -8.380  16.146  -2.139  1.00  0.00           H  
ATOM   1098 2HB  PHE A  63      -8.635  17.271  -3.465  1.00  0.00           H  
ATOM   1099  HD1 PHE A  63      -8.524  13.781  -2.457  1.00  0.00           H  
ATOM   1100  HD2 PHE A  63      -8.877  16.455  -5.769  1.00  0.00           H  
ATOM   1101  HE1 PHE A  63      -9.398  11.935  -3.852  1.00  0.00           H  
ATOM   1102  HE2 PHE A  63      -9.750  14.612  -7.168  1.00  0.00           H  
ATOM   1103  HZ  PHE A  63     -10.011  12.353  -6.208  1.00  0.00           H  
ATOM   1104  N   PRO A  64      -5.672  15.295  -1.380  1.00  0.00           N  
ATOM   1105  CA  PRO A  64      -4.907  14.218  -0.762  1.00  0.00           C  
ATOM   1106  C   PRO A  64      -5.540  12.861  -1.043  1.00  0.00           C  
ATOM   1107  O   PRO A  64      -6.737  12.768  -1.314  1.00  0.00           O  
ATOM   1108  CB  PRO A  64      -4.938  14.553   0.733  1.00  0.00           C  
ATOM   1109  CG  PRO A  64      -6.135  15.416   0.944  1.00  0.00           C  
ATOM   1110  CD  PRO A  64      -6.369  16.065  -0.394  1.00  0.00           C  
ATOM   1111  HA  PRO A  64      -3.875  14.243  -1.142  1.00  0.00           H  
ATOM   1112 1HB  PRO A  64      -4.993  13.627   1.325  1.00  0.00           H  
ATOM   1113 2HB  PRO A  64      -4.009  15.066   1.023  1.00  0.00           H  
ATOM   1114 1HG  PRO A  64      -6.989  14.807   1.274  1.00  0.00           H  
ATOM   1115 2HG  PRO A  64      -5.940  16.148   1.741  1.00  0.00           H  
ATOM   1116 1HD  PRO A  64      -7.446  16.063  -0.620  1.00  0.00           H  
ATOM   1117 2HD  PRO A  64      -5.978  17.093  -0.377  1.00  0.00           H  
ATOM   1118  N   ALA A  65      -4.616  11.826  -0.847  1.00  0.00           N  
ATOM   1119  CA  ALA A  65      -5.047  10.453  -1.080  1.00  0.00           C  
ATOM   1120  C   ALA A  65      -5.938   9.956   0.051  1.00  0.00           C  
ATOM   1121  O   ALA A  65      -5.814  10.399   1.192  1.00  0.00           O  
ATOM   1122  CB  ALA A  65      -3.837   9.543  -1.229  1.00  0.00           C  
ATOM   1123  H   ALA A  65      -3.666  12.000  -0.551  1.00  0.00           H  
ATOM   1124  HA  ALA A  65      -5.624  10.431  -2.005  1.00  0.00           H  
ATOM   1125 1HB  ALA A  65      -4.170   8.520  -1.403  1.00  0.00           H  
ATOM   1126 2HB  ALA A  65      -3.233   9.876  -2.073  1.00  0.00           H  
ATOM   1127 3HB  ALA A  65      -3.240   9.580  -0.319  1.00  0.00           H  
ATOM   1128  N   SER A  66      -6.912   9.119  -0.413  1.00  0.00           N  
ATOM   1129  CA  SER A  66      -7.710   8.345   0.531  1.00  0.00           C  
ATOM   1130  C   SER A  66      -7.772   6.878   0.128  1.00  0.00           C  
ATOM   1131  O   SER A  66      -7.701   6.546  -1.056  1.00  0.00           O  
ATOM   1132  CB  SER A  66      -9.108   8.919   0.650  1.00  0.00           C  
ATOM   1133  OG  SER A  66      -9.836   8.820  -0.544  1.00  0.00           O  
ATOM   1134  H   SER A  66      -7.092   9.025  -1.402  1.00  0.00           H  
ATOM   1135  HA  SER A  66      -7.231   8.393   1.510  1.00  0.00           H  
ATOM   1136 1HB  SER A  66      -9.651   8.395   1.436  1.00  0.00           H  
ATOM   1137 2HB  SER A  66      -9.047   9.968   0.938  1.00  0.00           H  
ATOM   1138  HG  SER A  66      -9.251   8.395  -1.176  1.00  0.00           H  
ATOM   1139  N   VAL A  67      -7.720   5.992   1.212  1.00  0.00           N  
ATOM   1140  CA  VAL A  67      -7.717   4.565   0.914  1.00  0.00           C  
ATOM   1141  C   VAL A  67      -8.633   3.802   1.862  1.00  0.00           C  
ATOM   1142  O   VAL A  67      -8.756   4.151   3.036  1.00  0.00           O  
ATOM   1143  CB  VAL A  67      -6.286   3.996   0.963  1.00  0.00           C  
ATOM   1144  CG1 VAL A  67      -5.680   4.130   2.352  1.00  0.00           C  
ATOM   1145  CG2 VAL A  67      -6.307   2.541   0.522  1.00  0.00           C  
ATOM   1146  H   VAL A  67      -7.685   6.293   2.175  1.00  0.00           H  
ATOM   1147  HA  VAL A  67      -8.111   4.421  -0.093  1.00  0.00           H  
ATOM   1148  HB  VAL A  67      -5.651   4.576   0.293  1.00  0.00           H  
ATOM   1149 1HG1 VAL A  67      -4.670   3.719   2.350  1.00  0.00           H  
ATOM   1150 2HG1 VAL A  67      -5.642   5.182   2.632  1.00  0.00           H  
ATOM   1151 3HG1 VAL A  67      -6.292   3.584   3.070  1.00  0.00           H  
ATOM   1152 1HG2 VAL A  67      -5.296   2.136   0.555  1.00  0.00           H  
ATOM   1153 2HG2 VAL A  67      -6.950   1.968   1.190  1.00  0.00           H  
ATOM   1154 3HG2 VAL A  67      -6.691   2.475  -0.496  1.00  0.00           H  
ATOM   1155  N   GLN A  68      -9.372   2.800   1.217  1.00  0.00           N  
ATOM   1156  CA  GLN A  68     -10.209   1.916   2.020  1.00  0.00           C  
ATOM   1157  C   GLN A  68     -10.003   0.458   1.630  1.00  0.00           C  
ATOM   1158  O   GLN A  68      -9.898   0.131   0.448  1.00  0.00           O  
ATOM   1159  CB  GLN A  68     -11.680   2.308   1.858  1.00  0.00           C  
ATOM   1160  CG  GLN A  68     -12.664   1.580   2.757  1.00  0.00           C  
ATOM   1161  CD  GLN A  68     -14.042   2.212   2.738  1.00  0.00           C  
ATOM   1162  OE1 GLN A  68     -14.318   3.111   1.938  1.00  0.00           O  
ATOM   1163  NE2 GLN A  68     -14.918   1.746   3.621  1.00  0.00           N  
ATOM   1164  H   GLN A  68      -9.342   2.673   0.215  1.00  0.00           H  
ATOM   1165  HA  GLN A  68      -9.925   2.027   3.066  1.00  0.00           H  
ATOM   1166 1HB  GLN A  68     -11.796   3.374   2.054  1.00  0.00           H  
ATOM   1167 2HB  GLN A  68     -11.993   2.128   0.830  1.00  0.00           H  
ATOM   1168 1HG  GLN A  68     -12.756   0.548   2.417  1.00  0.00           H  
ATOM   1169 2HG  GLN A  68     -12.291   1.604   3.781  1.00  0.00           H  
ATOM   1170 1HE2 GLN A  68     -15.844   2.125   3.656  1.00  0.00           H  
ATOM   1171 2HE2 GLN A  68     -14.653   1.017   4.252  1.00  0.00           H  
ATOM   1172  N   LEU A  69      -9.819  -0.354   2.686  1.00  0.00           N  
ATOM   1173  CA  LEU A  69      -9.743  -1.794   2.471  1.00  0.00           C  
ATOM   1174  C   LEU A  69     -11.034  -2.485   2.899  1.00  0.00           C  
ATOM   1175  O   LEU A  69     -11.722  -2.025   3.810  1.00  0.00           O  
ATOM   1176  CB  LEU A  69      -8.577  -2.383   3.276  1.00  0.00           C  
ATOM   1177  CG  LEU A  69      -7.161  -1.945   2.881  1.00  0.00           C  
ATOM   1178  CD1 LEU A  69      -6.170  -2.419   3.936  1.00  0.00           C  
ATOM   1179  CD2 LEU A  69      -6.816  -2.514   1.513  1.00  0.00           C  
ATOM   1180  H   LEU A  69      -9.732   0.009   3.625  1.00  0.00           H  
ATOM   1181  HA  LEU A  69      -9.568  -1.977   1.411  1.00  0.00           H  
ATOM   1182 1HB  LEU A  69      -8.710  -2.119   4.324  1.00  0.00           H  
ATOM   1183 2HB  LEU A  69      -8.609  -3.469   3.190  1.00  0.00           H  
ATOM   1184  HG  LEU A  69      -7.114  -0.856   2.843  1.00  0.00           H  
ATOM   1185 1HD1 LEU A  69      -5.164  -2.108   3.656  1.00  0.00           H  
ATOM   1186 2HD1 LEU A  69      -6.429  -1.982   4.901  1.00  0.00           H  
ATOM   1187 3HD1 LEU A  69      -6.207  -3.505   4.007  1.00  0.00           H  
ATOM   1188 1HD2 LEU A  69      -5.810  -2.202   1.232  1.00  0.00           H  
ATOM   1189 2HD2 LEU A  69      -6.861  -3.603   1.550  1.00  0.00           H  
ATOM   1190 3HD2 LEU A  69      -7.529  -2.146   0.775  1.00  0.00           H  
ATOM   1191  N   HIS A  70     -11.350  -3.533   2.127  1.00  0.00           N  
ATOM   1192  CA  HIS A  70     -12.564  -4.278   2.438  1.00  0.00           C  
ATOM   1193  C   HIS A  70     -12.244  -5.717   2.823  1.00  0.00           C  
ATOM   1194  O   HIS A  70     -11.121  -6.185   2.636  1.00  0.00           O  
ATOM   1195  CB  HIS A  70     -13.532  -4.219   1.252  1.00  0.00           C  
ATOM   1196  CG  HIS A  70     -13.856  -2.815   0.848  1.00  0.00           C  
ATOM   1197  ND1 HIS A  70     -13.903  -0.765   0.065  1.00  0.00           N  
ATOM   1198  CD2 HIS A  70     -13.224  -1.959   0.010  1.00  0.00           C  
ATOM   1199  CE1 HIS A  70     -14.989  -0.926   0.801  1.00  0.00           C  
ATOM   1200  NE2 HIS A  70     -15.002  -2.164   1.260  1.00  0.00           N  
ATOM   1201  H   HIS A  70     -10.782  -3.823   1.344  1.00  0.00           H  
ATOM   1202  HA  HIS A  70     -13.053  -3.832   3.304  1.00  0.00           H  
ATOM   1203 1HB  HIS A  70     -13.095  -4.740   0.399  1.00  0.00           H  
ATOM   1204 2HB  HIS A  70     -14.457  -4.734   1.511  1.00  0.00           H  
ATOM   1205  HD2 HIS A  70     -12.485  -2.734  -0.196  1.00  0.00           H  
ATOM   1206  HE1 HIS A  70     -15.746  -0.166   0.996  1.00  0.00           H  
ATOM   1207  HE2 HIS A  70     -15.704  -2.561   1.868  1.00  0.00           H  
ATOM   1208  N   THR A  71     -13.276  -6.388   3.488  1.00  0.00           N  
ATOM   1209  CA  THR A  71     -13.073  -7.723   4.039  1.00  0.00           C  
ATOM   1210  C   THR A  71     -12.527  -8.677   2.984  1.00  0.00           C  
ATOM   1211  O   THR A  71     -12.982  -8.679   1.840  1.00  0.00           O  
ATOM   1212  CB  THR A  71     -14.410  -8.269   4.572  1.00  0.00           C  
ATOM   1213  OG1 THR A  71     -14.926  -7.344   5.538  1.00  0.00           O  
ATOM   1214  CG2 THR A  71     -14.223  -9.629   5.228  1.00  0.00           C  
ATOM   1215  H   THR A  71     -14.178  -5.945   3.591  1.00  0.00           H  
ATOM   1216  HA  THR A  71     -12.363  -7.653   4.863  1.00  0.00           H  
ATOM   1217  HB  THR A  71     -15.116  -8.369   3.748  1.00  0.00           H  
ATOM   1218  HG1 THR A  71     -14.321  -6.604   5.627  1.00  0.00           H  
ATOM   1219 1HG2 THR A  71     -15.183  -9.991   5.595  1.00  0.00           H  
ATOM   1220 2HG2 THR A  71     -13.824 -10.333   4.498  1.00  0.00           H  
ATOM   1221 3HG2 THR A  71     -13.528  -9.538   6.061  1.00  0.00           H  
ATOM   1222  N   ALA A  72     -11.526  -9.438   3.422  1.00  0.00           N  
ATOM   1223  CA  ALA A  72     -10.974 -10.446   2.525  1.00  0.00           C  
ATOM   1224  C   ALA A  72     -12.002 -11.525   2.211  1.00  0.00           C  
ATOM   1225  O   ALA A  72     -12.711 -11.999   3.099  1.00  0.00           O  
ATOM   1226  CB  ALA A  72      -9.736 -11.076   3.146  1.00  0.00           C  
ATOM   1227  H   ALA A  72     -11.139  -9.340   4.350  1.00  0.00           H  
ATOM   1228  HA  ALA A  72     -10.693  -9.954   1.594  1.00  0.00           H  
ATOM   1229 1HB  ALA A  72      -9.331 -11.828   2.468  1.00  0.00           H  
ATOM   1230 2HB  ALA A  72      -8.986 -10.305   3.323  1.00  0.00           H  
ATOM   1231 3HB  ALA A  72     -10.003 -11.546   4.091  1.00  0.00           H  
ATOM   1232  N   VAL A  73     -12.171 -11.778   0.869  1.00  0.00           N  
ATOM   1233  CA  VAL A  73     -13.189 -12.736   0.453  1.00  0.00           C  
ATOM   1234  C   VAL A  73     -12.592 -13.826  -0.427  1.00  0.00           C  
ATOM   1235  O   VAL A  73     -11.660 -13.578  -1.193  1.00  0.00           O  
ATOM   1236  CB  VAL A  73     -14.352 -12.065  -0.302  1.00  0.00           C  
ATOM   1237  CG1 VAL A  73     -15.073 -11.076   0.601  1.00  0.00           C  
ATOM   1238  CG2 VAL A  73     -13.827 -11.373  -1.550  1.00  0.00           C  
ATOM   1239  H   VAL A  73     -11.610 -11.319   0.165  1.00  0.00           H  
ATOM   1240  HA  VAL A  73     -13.602 -13.211   1.344  1.00  0.00           H  
ATOM   1241  HB  VAL A  73     -15.077 -12.828  -0.586  1.00  0.00           H  
ATOM   1242 1HG1 VAL A  73     -15.892 -10.611   0.051  1.00  0.00           H  
ATOM   1243 2HG1 VAL A  73     -15.471 -11.600   1.470  1.00  0.00           H  
ATOM   1244 3HG1 VAL A  73     -14.374 -10.306   0.929  1.00  0.00           H  
ATOM   1245 1HG2 VAL A  73     -14.654 -10.901  -2.080  1.00  0.00           H  
ATOM   1246 2HG2 VAL A  73     -13.098 -10.614  -1.266  1.00  0.00           H  
ATOM   1247 3HG2 VAL A  73     -13.352 -12.107  -2.201  1.00  0.00           H  
ATOM   1248  N   GLU A  74     -13.115 -15.057  -0.134  1.00  0.00           N  
ATOM   1249  CA  GLU A  74     -12.692 -16.187  -0.953  1.00  0.00           C  
ATOM   1250  C   GLU A  74     -13.531 -16.293  -2.220  1.00  0.00           C  
ATOM   1251  O   GLU A  74     -14.758 -16.364  -2.160  1.00  0.00           O  
ATOM   1252  CB  GLU A  74     -12.786 -17.490  -0.158  1.00  0.00           C  
ATOM   1253  CG  GLU A  74     -12.143 -18.673  -0.870  1.00  0.00           C  
ATOM   1254  CD  GLU A  74     -12.233 -19.949  -0.081  1.00  0.00           C  
ATOM   1255  OE1 GLU A  74     -11.587 -20.900  -0.451  1.00  0.00           O  
ATOM   1256  OE2 GLU A  74     -12.948 -19.973   0.893  1.00  0.00           O  
ATOM   1257  H   GLU A  74     -13.773 -15.212   0.616  1.00  0.00           H  
ATOM   1258  HA  GLU A  74     -11.653 -16.032  -1.246  1.00  0.00           H  
ATOM   1259 1HB  GLU A  74     -12.300 -17.362   0.809  1.00  0.00           H  
ATOM   1260 2HB  GLU A  74     -13.833 -17.726   0.031  1.00  0.00           H  
ATOM   1261 1HG  GLU A  74     -12.637 -18.818  -1.831  1.00  0.00           H  
ATOM   1262 2HG  GLU A  74     -11.096 -18.443  -1.062  1.00  0.00           H  
ATOM   1263  N   MET A  75     -12.955 -16.267  -3.313  1.00  0.00           N  
ATOM   1264  CA  MET A  75     -13.518 -16.455  -4.645  1.00  0.00           C  
ATOM   1265  C   MET A  75     -12.665 -17.406  -5.475  1.00  0.00           C  
ATOM   1266  O   MET A  75     -12.066 -18.341  -4.944  1.00  0.00           O  
ATOM   1267  CB  MET A  75     -13.662 -15.106  -5.346  1.00  0.00           C  
ATOM   1268  CG  MET A  75     -14.637 -14.155  -4.666  1.00  0.00           C  
ATOM   1269  SD  MET A  75     -14.783 -12.576  -5.527  1.00  0.00           S  
ATOM   1270  CE  MET A  75     -13.277 -11.763  -5.000  1.00  0.00           C  
ATOM   1271  H   MET A  75     -11.965 -16.089  -3.218  1.00  0.00           H  
ATOM   1272  HA  MET A  75     -14.505 -16.906  -4.543  1.00  0.00           H  
ATOM   1273 1HB  MET A  75     -12.691 -14.616  -5.394  1.00  0.00           H  
ATOM   1274 2HB  MET A  75     -14.001 -15.263  -6.371  1.00  0.00           H  
ATOM   1275 1HG  MET A  75     -15.623 -14.616  -4.621  1.00  0.00           H  
ATOM   1276 2HG  MET A  75     -14.305 -13.962  -3.646  1.00  0.00           H  
ATOM   1277 1HE  MET A  75     -13.222 -10.772  -5.450  1.00  0.00           H  
ATOM   1278 2HE  MET A  75     -13.275 -11.669  -3.913  1.00  0.00           H  
ATOM   1279 3HE  MET A  75     -12.415 -12.353  -5.315  1.00  0.00           H  
ATOM   1280  N   HIS A  76     -12.509 -17.415  -6.722  1.00  0.00           N  
ATOM   1281  CA  HIS A  76     -11.567 -18.268  -7.437  1.00  0.00           C  
ATOM   1282  C   HIS A  76     -10.143 -18.056  -6.938  1.00  0.00           C  
ATOM   1283  O   HIS A  76      -9.383 -19.010  -6.779  1.00  0.00           O  
ATOM   1284  CB  HIS A  76     -11.650 -17.977  -8.939  1.00  0.00           C  
ATOM   1285  CG  HIS A  76     -10.717 -18.771  -9.801  1.00  0.00           C  
ATOM   1286  ND1 HIS A  76      -9.183 -19.518 -11.182  1.00  0.00           N  
ATOM   1287  CD2 HIS A  76      -9.736 -18.380 -10.648  1.00  0.00           C  
ATOM   1288  CE1 HIS A  76      -9.811 -20.572 -10.689  1.00  0.00           C  
ATOM   1289  NE2 HIS A  76     -10.744 -20.149  -9.856  1.00  0.00           N  
ATOM   1290  H   HIS A  76     -13.090 -16.776  -7.246  1.00  0.00           H  
ATOM   1291  HA  HIS A  76     -11.825 -19.314  -7.271  1.00  0.00           H  
ATOM   1292 1HB  HIS A  76     -12.663 -18.172  -9.292  1.00  0.00           H  
ATOM   1293 2HB  HIS A  76     -11.439 -16.923  -9.118  1.00  0.00           H  
ATOM   1294  HD2 HIS A  76      -9.962 -17.342 -10.402  1.00  0.00           H  
ATOM   1295  HE1 HIS A  76      -9.595 -21.613 -10.929  1.00  0.00           H  
ATOM   1296  HE2 HIS A  76     -11.378 -20.735  -9.332  1.00  0.00           H  
ATOM   1297  N   HIS A  77      -9.824 -16.790  -6.515  1.00  0.00           N  
ATOM   1298  CA  HIS A  77      -8.641 -16.359  -5.780  1.00  0.00           C  
ATOM   1299  C   HIS A  77      -9.022 -15.533  -4.558  1.00  0.00           C  
ATOM   1300  O   HIS A  77     -10.070 -14.889  -4.535  1.00  0.00           O  
ATOM   1301  CB  HIS A  77      -7.793 -15.456  -6.681  1.00  0.00           C  
ATOM   1302  CG  HIS A  77      -7.477 -15.990  -8.044  1.00  0.00           C  
ATOM   1303  ND1 HIS A  77      -7.167 -16.332 -10.185  1.00  0.00           N  
ATOM   1304  CD2 HIS A  77      -7.918 -15.622  -9.270  1.00  0.00           C  
ATOM   1305  CE1 HIS A  77      -6.522 -17.290  -9.543  1.00  0.00           C  
ATOM   1306  NE2 HIS A  77      -6.747 -17.150  -8.250  1.00  0.00           N  
ATOM   1307  H   HIS A  77     -10.523 -16.106  -6.766  1.00  0.00           H  
ATOM   1308  HA  HIS A  77      -8.050 -17.230  -5.499  1.00  0.00           H  
ATOM   1309 1HB  HIS A  77      -8.303 -14.503  -6.825  1.00  0.00           H  
ATOM   1310 2HB  HIS A  77      -6.841 -15.247  -6.194  1.00  0.00           H  
ATOM   1311  HD2 HIS A  77      -8.567 -14.883  -8.800  1.00  0.00           H  
ATOM   1312  HE1 HIS A  77      -5.908 -18.064 -10.003  1.00  0.00           H  
ATOM   1313  HE2 HIS A  77      -6.344 -17.715  -7.516  1.00  0.00           H  
ATOM   1314  N   TRP A  78      -8.267 -15.715  -3.379  1.00  0.00           N  
ATOM   1315  CA  TRP A  78      -8.567 -14.830  -2.259  1.00  0.00           C  
ATOM   1316  C   TRP A  78      -8.353 -13.371  -2.639  1.00  0.00           C  
ATOM   1317  O   TRP A  78      -7.412 -13.038  -3.360  1.00  0.00           O  
ATOM   1318  CB  TRP A  78      -7.712 -15.180  -1.040  1.00  0.00           C  
ATOM   1319  CG  TRP A  78      -8.231 -16.370  -0.292  1.00  0.00           C  
ATOM   1320  CD1 TRP A  78      -7.929 -17.678  -0.531  1.00  0.00           C  
ATOM   1321  CD2 TRP A  78      -9.151 -16.369   0.826  1.00  0.00           C  
ATOM   1322  NE1 TRP A  78      -8.594 -18.486   0.357  1.00  0.00           N  
ATOM   1323  CE2 TRP A  78      -9.347 -17.702   1.194  1.00  0.00           C  
ATOM   1324  CE3 TRP A  78      -9.814 -15.358   1.532  1.00  0.00           C  
ATOM   1325  CZ2 TRP A  78     -10.181 -18.059   2.243  1.00  0.00           C  
ATOM   1326  CZ3 TRP A  78     -10.651 -15.715   2.583  1.00  0.00           C  
ATOM   1327  CH2 TRP A  78     -10.829 -17.031   2.929  1.00  0.00           C  
ATOM   1328  H   TRP A  78      -7.545 -16.413  -3.275  1.00  0.00           H  
ATOM   1329  HA  TRP A  78      -9.616 -14.955  -1.991  1.00  0.00           H  
ATOM   1330 1HB  TRP A  78      -6.690 -15.385  -1.359  1.00  0.00           H  
ATOM   1331 2HB  TRP A  78      -7.678 -14.327  -0.362  1.00  0.00           H  
ATOM   1332  HD1 TRP A  78      -7.258 -18.029  -1.313  1.00  0.00           H  
ATOM   1333  HE1 TRP A  78      -8.540 -19.494   0.390  1.00  0.00           H  
ATOM   1334  HE3 TRP A  78      -9.674 -14.311   1.263  1.00  0.00           H  
ATOM   1335  HZ2 TRP A  78     -10.334 -19.099   2.534  1.00  0.00           H  
ATOM   1336  HZ3 TRP A  78     -11.164 -14.922   3.127  1.00  0.00           H  
ATOM   1337  HH2 TRP A  78     -11.493 -17.276   3.758  1.00  0.00           H  
ATOM   1338  N   CYS A  79      -9.330 -12.520  -2.118  1.00  0.00           N  
ATOM   1339  CA  CYS A  79      -9.267 -11.127  -2.543  1.00  0.00           C  
ATOM   1340  C   CYS A  79      -9.449 -10.182  -1.363  1.00  0.00           C  
ATOM   1341  O   CYS A  79     -10.357 -10.357  -0.550  1.00  0.00           O  
ATOM   1342  CB  CYS A  79     -10.368 -10.860  -3.569  1.00  0.00           C  
ATOM   1343  SG  CYS A  79     -10.480  -9.156  -4.164  1.00  0.00           S  
ATOM   1344  H   CYS A  79     -10.059 -12.807  -1.480  1.00  0.00           H  
ATOM   1345  HA  CYS A  79      -8.296 -10.950  -3.005  1.00  0.00           H  
ATOM   1346 1HB  CYS A  79     -10.216 -11.498  -4.440  1.00  0.00           H  
ATOM   1347 2HB  CYS A  79     -11.336 -11.117  -3.139  1.00  0.00           H  
ATOM   1348  N   ILE A  80      -8.461  -9.212  -1.318  1.00  0.00           N  
ATOM   1349  CA  ILE A  80      -8.656  -8.068  -0.435  1.00  0.00           C  
ATOM   1350  C   ILE A  80      -9.022  -6.818  -1.225  1.00  0.00           C  
ATOM   1351  O   ILE A  80      -8.166  -6.197  -1.854  1.00  0.00           O  
ATOM   1352  CB  ILE A  80      -7.396  -7.808   0.412  1.00  0.00           C  
ATOM   1353  CG1 ILE A  80      -7.046  -9.053   1.231  1.00  0.00           C  
ATOM   1354  CG2 ILE A  80      -7.601  -6.608   1.323  1.00  0.00           C  
ATOM   1355  CD1 ILE A  80      -5.745  -8.938   1.991  1.00  0.00           C  
ATOM   1356  H   ILE A  80      -7.617  -9.269  -1.871  1.00  0.00           H  
ATOM   1357  HA  ILE A  80      -9.484  -8.288   0.237  1.00  0.00           H  
ATOM   1358  HB  ILE A  80      -6.550  -7.611  -0.246  1.00  0.00           H  
ATOM   1359 1HG1 ILE A  80      -7.843  -9.253   1.947  1.00  0.00           H  
ATOM   1360 2HG1 ILE A  80      -6.978  -9.917   0.569  1.00  0.00           H  
ATOM   1361 1HG2 ILE A  80      -6.700  -6.441   1.913  1.00  0.00           H  
ATOM   1362 2HG2 ILE A  80      -7.808  -5.725   0.720  1.00  0.00           H  
ATOM   1363 3HG2 ILE A  80      -8.442  -6.797   1.990  1.00  0.00           H  
ATOM   1364 1HD1 ILE A  80      -5.565  -9.859   2.546  1.00  0.00           H  
ATOM   1365 2HD1 ILE A  80      -4.927  -8.772   1.289  1.00  0.00           H  
ATOM   1366 3HD1 ILE A  80      -5.803  -8.101   2.686  1.00  0.00           H  
ATOM   1367  N   PRO A  81     -10.438  -6.570  -1.401  1.00  0.00           N  
ATOM   1368  CA  PRO A  81     -10.857  -5.445  -2.229  1.00  0.00           C  
ATOM   1369  C   PRO A  81     -10.445  -4.118  -1.605  1.00  0.00           C  
ATOM   1370  O   PRO A  81     -10.403  -3.982  -0.382  1.00  0.00           O  
ATOM   1371  CB  PRO A  81     -12.383  -5.573  -2.272  1.00  0.00           C  
ATOM   1372  CG  PRO A  81     -12.669  -6.993  -1.918  1.00  0.00           C  
ATOM   1373  CD  PRO A  81     -11.596  -7.355  -0.925  1.00  0.00           C  
ATOM   1374  HA  PRO A  81     -10.430  -5.558  -3.236  1.00  0.00           H  
ATOM   1375 1HB  PRO A  81     -12.840  -4.866  -1.564  1.00  0.00           H  
ATOM   1376 2HB  PRO A  81     -12.755  -5.310  -3.273  1.00  0.00           H  
ATOM   1377 1HG  PRO A  81     -13.682  -7.083  -1.499  1.00  0.00           H  
ATOM   1378 2HG  PRO A  81     -12.641  -7.622  -2.820  1.00  0.00           H  
ATOM   1379 1HD  PRO A  81     -11.912  -7.051   0.084  1.00  0.00           H  
ATOM   1380 2HD  PRO A  81     -11.411  -8.439  -0.963  1.00  0.00           H  
ATOM   1381  N   PHE A  82     -10.050  -3.153  -2.540  1.00  0.00           N  
ATOM   1382  CA  PHE A  82      -9.673  -1.823  -2.076  1.00  0.00           C  
ATOM   1383  C   PHE A  82     -10.222  -0.742  -2.998  1.00  0.00           C  
ATOM   1384  O   PHE A  82     -10.522  -1.001  -4.163  1.00  0.00           O  
ATOM   1385  CB  PHE A  82      -8.154  -1.684  -1.960  1.00  0.00           C  
ATOM   1386  CG  PHE A  82      -7.426  -1.689  -3.274  1.00  0.00           C  
ATOM   1387  CD1 PHE A  82      -7.175  -0.503  -3.949  1.00  0.00           C  
ATOM   1388  CD2 PHE A  82      -6.992  -2.878  -3.839  1.00  0.00           C  
ATOM   1389  CE1 PHE A  82      -6.506  -0.506  -5.158  1.00  0.00           C  
ATOM   1390  CE2 PHE A  82      -6.322  -2.885  -5.047  1.00  0.00           C  
ATOM   1391  CZ  PHE A  82      -6.079  -1.698  -5.707  1.00  0.00           C  
ATOM   1392  H   PHE A  82     -10.020  -3.356  -3.529  1.00  0.00           H  
ATOM   1393  HA  PHE A  82     -10.107  -1.665  -1.087  1.00  0.00           H  
ATOM   1394 1HB  PHE A  82      -7.912  -0.753  -1.448  1.00  0.00           H  
ATOM   1395 2HB  PHE A  82      -7.759  -2.501  -1.357  1.00  0.00           H  
ATOM   1396  HD1 PHE A  82      -7.512   0.439  -3.514  1.00  0.00           H  
ATOM   1397  HD2 PHE A  82      -7.185  -3.816  -3.317  1.00  0.00           H  
ATOM   1398  HE1 PHE A  82      -6.316   0.433  -5.677  1.00  0.00           H  
ATOM   1399  HE2 PHE A  82      -5.986  -3.827  -5.480  1.00  0.00           H  
ATOM   1400  HZ  PHE A  82      -5.552  -1.702  -6.660  1.00  0.00           H  
ATOM   1401  N   SER A  83     -10.442   0.448  -2.349  1.00  0.00           N  
ATOM   1402  CA  SER A  83     -10.766   1.665  -3.083  1.00  0.00           C  
ATOM   1403  C   SER A  83      -9.791   2.786  -2.747  1.00  0.00           C  
ATOM   1404  O   SER A  83      -9.383   2.944  -1.597  1.00  0.00           O  
ATOM   1405  CB  SER A  83     -12.197   2.095  -2.823  1.00  0.00           C  
ATOM   1406  OG  SER A  83     -12.448   2.416  -1.482  1.00  0.00           O  
ATOM   1407  H   SER A  83     -10.379   0.483  -1.342  1.00  0.00           H  
ATOM   1408  HA  SER A  83     -10.656   1.465  -4.150  1.00  0.00           H  
ATOM   1409 1HB  SER A  83     -12.432   2.966  -3.434  1.00  0.00           H  
ATOM   1410 2HB  SER A  83     -12.876   1.296  -3.118  1.00  0.00           H  
ATOM   1411  HG  SER A  83     -11.618   2.283  -1.018  1.00  0.00           H  
ATOM   1412  N   VAL A  84      -9.263   3.381  -3.814  1.00  0.00           N  
ATOM   1413  CA  VAL A  84      -8.295   4.456  -3.633  1.00  0.00           C  
ATOM   1414  C   VAL A  84      -8.672   5.682  -4.455  1.00  0.00           C  
ATOM   1415  O   VAL A  84      -9.072   5.565  -5.614  1.00  0.00           O  
ATOM   1416  CB  VAL A  84      -6.884   3.998  -4.046  1.00  0.00           C  
ATOM   1417  CG1 VAL A  84      -5.835   5.089  -3.895  1.00  0.00           C  
ATOM   1418  CG2 VAL A  84      -6.513   2.774  -3.222  1.00  0.00           C  
ATOM   1419  H   VAL A  84      -9.520   3.103  -4.750  1.00  0.00           H  
ATOM   1420  HA  VAL A  84      -8.274   4.729  -2.577  1.00  0.00           H  
ATOM   1421  HB  VAL A  84      -6.889   3.750  -5.107  1.00  0.00           H  
ATOM   1422 1HG1 VAL A  84      -4.862   4.704  -4.202  1.00  0.00           H  
ATOM   1423 2HG1 VAL A  84      -6.102   5.940  -4.522  1.00  0.00           H  
ATOM   1424 3HG1 VAL A  84      -5.786   5.405  -2.853  1.00  0.00           H  
ATOM   1425 1HG2 VAL A  84      -5.516   2.435  -3.502  1.00  0.00           H  
ATOM   1426 2HG2 VAL A  84      -6.525   3.031  -2.163  1.00  0.00           H  
ATOM   1427 3HG2 VAL A  84      -7.233   1.977  -3.410  1.00  0.00           H  
ATOM   1428  N   ASP A  85      -8.663   6.810  -3.778  1.00  0.00           N  
ATOM   1429  CA  ASP A  85      -8.956   8.074  -4.443  1.00  0.00           C  
ATOM   1430  C   ASP A  85      -7.889   9.118  -4.138  1.00  0.00           C  
ATOM   1431  O   ASP A  85      -7.224   9.056  -3.104  1.00  0.00           O  
ATOM   1432  CB  ASP A  85     -10.331   8.577  -3.996  1.00  0.00           C  
ATOM   1433  CG  ASP A  85     -10.923   9.659  -4.890  1.00  0.00           C  
ATOM   1434  OD1 ASP A  85     -11.903  10.251  -4.503  1.00  0.00           O  
ATOM   1435  OD2 ASP A  85     -10.389   9.883  -5.950  1.00  0.00           O  
ATOM   1436  H   ASP A  85      -8.453   6.811  -2.790  1.00  0.00           H  
ATOM   1437  HA  ASP A  85      -8.970   7.903  -5.520  1.00  0.00           H  
ATOM   1438 1HB  ASP A  85     -11.033   7.743  -3.969  1.00  0.00           H  
ATOM   1439 2HB  ASP A  85     -10.261   8.978  -2.985  1.00  0.00           H  
ATOM   1440  N   GLY A  86      -7.476   9.942  -5.151  1.00  0.00           N  
ATOM   1441  CA  GLY A  86      -6.521  11.025  -4.952  1.00  0.00           C  
ATOM   1442  C   GLY A  86      -6.053  11.599  -6.284  1.00  0.00           C  
ATOM   1443  O   GLY A  86      -6.179  10.956  -7.326  1.00  0.00           O  
ATOM   1444  H   GLY A  86      -7.856   9.784  -6.073  1.00  0.00           H  
ATOM   1445 1HA  GLY A  86      -6.982  11.812  -4.355  1.00  0.00           H  
ATOM   1446 2HA  GLY A  86      -5.664  10.656  -4.390  1.00  0.00           H  
ATOM   1447  N   GLN A  87      -5.842  12.901  -6.303  1.00  0.00           N  
ATOM   1448  CA  GLN A  87      -5.309  13.556  -7.492  1.00  0.00           C  
ATOM   1449  C   GLN A  87      -4.025  14.312  -7.175  1.00  0.00           C  
ATOM   1450  O   GLN A  87      -3.975  15.101  -6.231  1.00  0.00           O  
ATOM   1451  CB  GLN A  87      -6.343  14.537  -8.049  1.00  0.00           C  
ATOM   1452  CG  GLN A  87      -6.019  15.151  -9.401  1.00  0.00           C  
ATOM   1453  CD  GLN A  87      -6.100  14.141 -10.530  1.00  0.00           C  
ATOM   1454  OE1 GLN A  87      -7.062  13.375 -10.628  1.00  0.00           O  
ATOM   1455  NE2 GLN A  87      -5.088  14.134 -11.390  1.00  0.00           N  
ATOM   1456  H   GLN A  87      -6.050  13.458  -5.486  1.00  0.00           H  
ATOM   1457  HA  GLN A  87      -5.102  12.794  -8.243  1.00  0.00           H  
ATOM   1458 1HB  GLN A  87      -7.305  14.034  -8.150  1.00  0.00           H  
ATOM   1459 2HB  GLN A  87      -6.477  15.361  -7.349  1.00  0.00           H  
ATOM   1460 1HG  GLN A  87      -6.731  15.950  -9.606  1.00  0.00           H  
ATOM   1461 2HG  GLN A  87      -5.006  15.552  -9.373  1.00  0.00           H  
ATOM   1462 1HE2 GLN A  87      -5.086  13.489 -12.156  1.00  0.00           H  
ATOM   1463 2HE2 GLN A  87      -4.327  14.773 -11.273  1.00  0.00           H  
ATOM   1464  N   PRO A  88      -2.726  14.115  -7.891  1.00  0.00           N  
ATOM   1465  CA  PRO A  88      -2.644  13.106  -8.940  1.00  0.00           C  
ATOM   1466  C   PRO A  88      -2.841  11.705  -8.374  1.00  0.00           C  
ATOM   1467  O   PRO A  88      -2.824  11.509  -7.159  1.00  0.00           O  
ATOM   1468  CB  PRO A  88      -1.231  13.292  -9.501  1.00  0.00           C  
ATOM   1469  CG  PRO A  88      -0.425  13.825  -8.366  1.00  0.00           C  
ATOM   1470  CD  PRO A  88      -1.387  14.693  -7.600  1.00  0.00           C  
ATOM   1471  HA  PRO A  88      -3.401  13.321  -9.709  1.00  0.00           H  
ATOM   1472 1HB  PRO A  88      -0.844  12.332  -9.873  1.00  0.00           H  
ATOM   1473 2HB  PRO A  88      -1.254  13.982 -10.357  1.00  0.00           H  
ATOM   1474 1HG  PRO A  88      -0.027  12.997  -7.761  1.00  0.00           H  
ATOM   1475 2HG  PRO A  88       0.442  14.386  -8.746  1.00  0.00           H  
ATOM   1476 1HD  PRO A  88      -1.158  14.635  -6.526  1.00  0.00           H  
ATOM   1477 2HD  PRO A  88      -1.311  15.730  -7.958  1.00  0.00           H  
ATOM   1478  N   ALA A  89      -3.186  10.721  -9.247  1.00  0.00           N  
ATOM   1479  CA  ALA A  89      -3.387   9.346  -8.808  1.00  0.00           C  
ATOM   1480  C   ALA A  89      -2.250   8.883  -7.906  1.00  0.00           C  
ATOM   1481  O   ALA A  89      -1.076   9.018  -8.252  1.00  0.00           O  
ATOM   1482  CB  ALA A  89      -3.501   8.423 -10.013  1.00  0.00           C  
ATOM   1483  H   ALA A  89      -3.306  10.948 -10.224  1.00  0.00           H  
ATOM   1484  HA  ALA A  89      -4.316   9.304  -8.240  1.00  0.00           H  
ATOM   1485 1HB  ALA A  89      -3.651   7.398  -9.673  1.00  0.00           H  
ATOM   1486 2HB  ALA A  89      -4.348   8.729 -10.627  1.00  0.00           H  
ATOM   1487 3HB  ALA A  89      -2.587   8.480 -10.602  1.00  0.00           H  
ATOM   1488  N   PRO A  90      -2.621   8.373  -6.716  1.00  0.00           N  
ATOM   1489  CA  PRO A  90      -1.580   7.989  -5.770  1.00  0.00           C  
ATOM   1490  C   PRO A  90      -0.871   6.717  -6.217  1.00  0.00           C  
ATOM   1491  O   PRO A  90      -1.452   5.882  -6.910  1.00  0.00           O  
ATOM   1492  CB  PRO A  90      -2.337   7.768  -4.457  1.00  0.00           C  
ATOM   1493  CG  PRO A  90      -3.738   7.426  -4.834  1.00  0.00           C  
ATOM   1494  CD  PRO A  90      -3.975   8.179  -6.116  1.00  0.00           C  
ATOM   1495  HA  PRO A  90      -0.862   8.816  -5.667  1.00  0.00           H  
ATOM   1496 1HB  PRO A  90      -1.861   6.962  -3.880  1.00  0.00           H  
ATOM   1497 2HB  PRO A  90      -2.291   8.677  -3.839  1.00  0.00           H  
ATOM   1498 1HG  PRO A  90      -3.844   6.338  -4.956  1.00  0.00           H  
ATOM   1499 2HG  PRO A  90      -4.430   7.725  -4.033  1.00  0.00           H  
ATOM   1500 1HD  PRO A  90      -4.612   7.579  -6.782  1.00  0.00           H  
ATOM   1501 2HD  PRO A  90      -4.450   9.145  -5.892  1.00  0.00           H  
ATOM   1502  N   SER A  91       0.487   6.731  -5.856  1.00  0.00           N  
ATOM   1503  CA  SER A  91       1.212   5.472  -5.967  1.00  0.00           C  
ATOM   1504  C   SER A  91       0.850   4.525  -4.830  1.00  0.00           C  
ATOM   1505  O   SER A  91       0.539   4.961  -3.722  1.00  0.00           O  
ATOM   1506  CB  SER A  91       2.707   5.725  -5.994  1.00  0.00           C  
ATOM   1507  OG  SER A  91       3.167   6.335  -4.819  1.00  0.00           O  
ATOM   1508  H   SER A  91       0.975   7.553  -5.530  1.00  0.00           H  
ATOM   1509  HA  SER A  91       0.922   4.987  -6.900  1.00  0.00           H  
ATOM   1510 1HB  SER A  91       3.233   4.781  -6.131  1.00  0.00           H  
ATOM   1511 2HB  SER A  91       2.953   6.363  -6.842  1.00  0.00           H  
ATOM   1512  HG  SER A  91       2.395   6.449  -4.260  1.00  0.00           H  
ATOM   1513  N   LEU A  92       0.754   3.252  -5.180  1.00  0.00           N  
ATOM   1514  CA  LEU A  92       0.339   2.278  -4.176  1.00  0.00           C  
ATOM   1515  C   LEU A  92       1.488   1.347  -3.804  1.00  0.00           C  
ATOM   1516  O   LEU A  92       2.303   0.981  -4.651  1.00  0.00           O  
ATOM   1517  CB  LEU A  92      -0.835   1.432  -4.682  1.00  0.00           C  
ATOM   1518  CG  LEU A  92      -2.114   2.160  -5.116  1.00  0.00           C  
ATOM   1519  CD1 LEU A  92      -3.173   1.138  -5.508  1.00  0.00           C  
ATOM   1520  CD2 LEU A  92      -2.604   3.046  -3.980  1.00  0.00           C  
ATOM   1521  H   LEU A  92       0.958   2.936  -6.117  1.00  0.00           H  
ATOM   1522  HA  LEU A  92       0.016   2.816  -3.285  1.00  0.00           H  
ATOM   1523 1HB  LEU A  92      -0.501   0.854  -5.543  1.00  0.00           H  
ATOM   1524 2HB  LEU A  92      -1.127   0.737  -3.895  1.00  0.00           H  
ATOM   1525  HG  LEU A  92      -1.903   2.775  -5.991  1.00  0.00           H  
ATOM   1526 1HD1 LEU A  92      -4.082   1.655  -5.816  1.00  0.00           H  
ATOM   1527 2HD1 LEU A  92      -2.804   0.530  -6.334  1.00  0.00           H  
ATOM   1528 3HD1 LEU A  92      -3.393   0.497  -4.655  1.00  0.00           H  
ATOM   1529 1HD2 LEU A  92      -3.513   3.564  -4.288  1.00  0.00           H  
ATOM   1530 2HD2 LEU A  92      -2.816   2.432  -3.105  1.00  0.00           H  
ATOM   1531 3HD2 LEU A  92      -1.835   3.778  -3.732  1.00  0.00           H  
ATOM   1532  N   ARG A  93       1.470   1.036  -2.454  1.00  0.00           N  
ATOM   1533  CA  ARG A  93       2.408   0.050  -1.932  1.00  0.00           C  
ATOM   1534  C   ARG A  93       1.765  -0.801  -0.845  1.00  0.00           C  
ATOM   1535  O   ARG A  93       1.066  -0.286   0.028  1.00  0.00           O  
ATOM   1536  CB  ARG A  93       3.636   0.749  -1.366  1.00  0.00           C  
ATOM   1537  CG  ARG A  93       4.718  -0.206  -0.888  1.00  0.00           C  
ATOM   1538  CD  ARG A  93       5.937   0.521  -0.449  1.00  0.00           C  
ATOM   1539  NE  ARG A  93       6.677   1.068  -1.575  1.00  0.00           N  
ATOM   1540  CZ  ARG A  93       7.814   1.782  -1.468  1.00  0.00           C  
ATOM   1541  NH1 ARG A  93       8.328   2.026  -0.283  1.00  0.00           N  
ATOM   1542  NH2 ARG A  93       8.414   2.236  -2.555  1.00  0.00           N  
ATOM   1543  H   ARG A  93       0.819   1.479  -1.821  1.00  0.00           H  
ATOM   1544  HA  ARG A  93       2.718  -0.600  -2.751  1.00  0.00           H  
ATOM   1545 1HB  ARG A  93       4.067   1.399  -2.126  1.00  0.00           H  
ATOM   1546 2HB  ARG A  93       3.342   1.378  -0.526  1.00  0.00           H  
ATOM   1547 1HG  ARG A  93       4.344  -0.788  -0.045  1.00  0.00           H  
ATOM   1548 2HG  ARG A  93       4.994  -0.879  -1.700  1.00  0.00           H  
ATOM   1549 1HD  ARG A  93       5.653   1.345   0.205  1.00  0.00           H  
ATOM   1550 2HD  ARG A  93       6.593  -0.161   0.091  1.00  0.00           H  
ATOM   1551  HE  ARG A  93       6.312   0.900  -2.503  1.00  0.00           H  
ATOM   1552 1HH1 ARG A  93       7.870   1.678   0.548  1.00  0.00           H  
ATOM   1553 2HH1 ARG A  93       9.180   2.561  -0.203  1.00  0.00           H  
ATOM   1554 1HH2 ARG A  93       8.019   2.047  -3.466  1.00  0.00           H  
ATOM   1555 2HH2 ARG A  93       9.266   2.771  -2.475  1.00  0.00           H  
ATOM   1556  N   TRP A  94       1.934  -2.117  -0.990  1.00  0.00           N  
ATOM   1557  CA  TRP A  94       1.404  -3.027   0.019  1.00  0.00           C  
ATOM   1558  C   TRP A  94       2.478  -3.419   1.026  1.00  0.00           C  
ATOM   1559  O   TRP A  94       3.636  -3.625   0.664  1.00  0.00           O  
ATOM   1560  CB  TRP A  94       0.868  -4.309  -0.620  1.00  0.00           C  
ATOM   1561  CG  TRP A  94      -0.454  -4.162  -1.310  1.00  0.00           C  
ATOM   1562  CD1 TRP A  94      -0.660  -3.906  -2.633  1.00  0.00           C  
ATOM   1563  CD2 TRP A  94      -1.769  -4.260  -0.711  1.00  0.00           C  
ATOM   1564  NE1 TRP A  94      -2.005  -3.839  -2.898  1.00  0.00           N  
ATOM   1565  CE2 TRP A  94      -2.699  -4.053  -1.734  1.00  0.00           C  
ATOM   1566  CE3 TRP A  94      -2.225  -4.503   0.590  1.00  0.00           C  
ATOM   1567  CZ2 TRP A  94      -4.065  -4.082  -1.500  1.00  0.00           C  
ATOM   1568  CZ3 TRP A  94      -3.594  -4.531   0.825  1.00  0.00           C  
ATOM   1569  CH2 TRP A  94      -4.490  -4.326  -0.194  1.00  0.00           C  
ATOM   1570  H   TRP A  94       2.423  -2.498  -1.787  1.00  0.00           H  
ATOM   1571  HA  TRP A  94       0.581  -2.531   0.534  1.00  0.00           H  
ATOM   1572 1HB  TRP A  94       1.585  -4.677  -1.354  1.00  0.00           H  
ATOM   1573 2HB  TRP A  94       0.758  -5.078   0.144  1.00  0.00           H  
ATOM   1574  HD1 TRP A  94       0.128  -3.774  -3.372  1.00  0.00           H  
ATOM   1575  HE1 TRP A  94      -2.418  -3.661  -3.802  1.00  0.00           H  
ATOM   1576  HE3 TRP A  94      -1.518  -4.669   1.402  1.00  0.00           H  
ATOM   1577  HZ2 TRP A  94      -4.793  -3.924  -2.296  1.00  0.00           H  
ATOM   1578  HZ3 TRP A  94      -3.940  -4.720   1.842  1.00  0.00           H  
ATOM   1579  HH2 TRP A  94      -5.558  -4.354   0.025  1.00  0.00           H  
ATOM   1580  N   LEU A  95       2.029  -3.459   2.294  1.00  0.00           N  
ATOM   1581  CA  LEU A  95       2.876  -3.992   3.354  1.00  0.00           C  
ATOM   1582  C   LEU A  95       2.273  -5.255   3.959  1.00  0.00           C  
ATOM   1583  O   LEU A  95       1.055  -5.375   4.082  1.00  0.00           O  
ATOM   1584  CB  LEU A  95       3.055  -2.960   4.474  1.00  0.00           C  
ATOM   1585  CG  LEU A  95       3.577  -1.566   4.101  1.00  0.00           C  
ATOM   1586  CD1 LEU A  95       3.636  -0.695   5.348  1.00  0.00           C  
ATOM   1587  CD2 LEU A  95       4.950  -1.693   3.457  1.00  0.00           C  
ATOM   1588  H   LEU A  95       1.105  -3.122   2.525  1.00  0.00           H  
ATOM   1589  HA  LEU A  95       3.855  -4.220   2.933  1.00  0.00           H  
ATOM   1590 1HB  LEU A  95       2.094  -2.807   4.962  1.00  0.00           H  
ATOM   1591 2HB  LEU A  95       3.752  -3.362   5.209  1.00  0.00           H  
ATOM   1592  HG  LEU A  95       2.889  -1.096   3.398  1.00  0.00           H  
ATOM   1593 1HD1 LEU A  95       4.007   0.295   5.083  1.00  0.00           H  
ATOM   1594 2HD1 LEU A  95       2.638  -0.605   5.777  1.00  0.00           H  
ATOM   1595 3HD1 LEU A  95       4.305  -1.149   6.078  1.00  0.00           H  
ATOM   1596 1HD2 LEU A  95       5.320  -0.702   3.191  1.00  0.00           H  
ATOM   1597 2HD2 LEU A  95       5.639  -2.162   4.159  1.00  0.00           H  
ATOM   1598 3HD2 LEU A  95       4.875  -2.306   2.558  1.00  0.00           H  
ATOM   1599  N   PHE A  96       3.102  -6.215   4.236  1.00  0.00           N  
ATOM   1600  CA  PHE A  96       2.702  -7.442   4.915  1.00  0.00           C  
ATOM   1601  C   PHE A  96       3.434  -7.601   6.242  1.00  0.00           C  
ATOM   1602  O   PHE A  96       4.660  -7.703   6.277  1.00  0.00           O  
ATOM   1603  CB  PHE A  96       2.968  -8.653   4.020  1.00  0.00           C  
ATOM   1604  CG  PHE A  96       2.605  -9.976   4.632  1.00  0.00           C  
ATOM   1605  CD1 PHE A  96       3.538 -11.000   4.711  1.00  0.00           C  
ATOM   1606  CD2 PHE A  96       1.331 -10.201   5.131  1.00  0.00           C  
ATOM   1607  CE1 PHE A  96       3.205 -12.217   5.274  1.00  0.00           C  
ATOM   1608  CE2 PHE A  96       0.995 -11.416   5.694  1.00  0.00           C  
ATOM   1609  CZ  PHE A  96       1.933 -12.425   5.766  1.00  0.00           C  
ATOM   1610  H   PHE A  96       4.067  -6.096   3.964  1.00  0.00           H  
ATOM   1611  HA  PHE A  96       1.633  -7.389   5.125  1.00  0.00           H  
ATOM   1612 1HB  PHE A  96       2.405  -8.551   3.093  1.00  0.00           H  
ATOM   1613 2HB  PHE A  96       4.025  -8.687   3.759  1.00  0.00           H  
ATOM   1614  HD1 PHE A  96       4.544 -10.835   4.323  1.00  0.00           H  
ATOM   1615  HD2 PHE A  96       0.589  -9.403   5.074  1.00  0.00           H  
ATOM   1616  HE1 PHE A  96       3.948 -13.013   5.329  1.00  0.00           H  
ATOM   1617  HE2 PHE A  96      -0.011 -11.579   6.081  1.00  0.00           H  
ATOM   1618  HZ  PHE A  96       1.669 -13.384   6.209  1.00  0.00           H  
ATOM   1619  N   ASN A  97       2.641  -7.419   7.354  1.00  0.00           N  
ATOM   1620  CA  ASN A  97       3.198  -7.456   8.701  1.00  0.00           C  
ATOM   1621  C   ASN A  97       4.316  -6.434   8.863  1.00  0.00           C  
ATOM   1622  O   ASN A  97       5.344  -6.717   9.477  1.00  0.00           O  
ATOM   1623  CB  ASN A  97       3.671  -8.852   9.061  1.00  0.00           C  
ATOM   1624  CG  ASN A  97       2.529  -9.819   9.208  1.00  0.00           C  
ATOM   1625  OD1 ASN A  97       1.403  -9.425   9.532  1.00  0.00           O  
ATOM   1626  ND2 ASN A  97       2.797 -11.079   8.975  1.00  0.00           N  
ATOM   1627  H   ASN A  97       1.651  -7.256   7.235  1.00  0.00           H  
ATOM   1628  HA  ASN A  97       2.418  -7.166   9.406  1.00  0.00           H  
ATOM   1629 1HB  ASN A  97       4.349  -9.217   8.288  1.00  0.00           H  
ATOM   1630 2HB  ASN A  97       4.229  -8.817   9.997  1.00  0.00           H  
ATOM   1631 1HD2 ASN A  97       2.076 -11.767   9.057  1.00  0.00           H  
ATOM   1632 2HD2 ASN A  97       3.722 -11.353   8.715  1.00  0.00           H  
ATOM   1633  N   GLY A  98       4.169  -5.238   8.298  1.00  0.00           N  
ATOM   1634  CA  GLY A  98       5.086  -4.124   8.504  1.00  0.00           C  
ATOM   1635  C   GLY A  98       6.153  -4.081   7.417  1.00  0.00           C  
ATOM   1636  O   GLY A  98       6.931  -3.130   7.335  1.00  0.00           O  
ATOM   1637  H   GLY A  98       3.370  -5.112   7.694  1.00  0.00           H  
ATOM   1638 1HA  GLY A  98       4.527  -3.188   8.508  1.00  0.00           H  
ATOM   1639 2HA  GLY A  98       5.560  -4.219   9.480  1.00  0.00           H  
ATOM   1640  N   SER A  99       6.341  -5.143   6.611  1.00  0.00           N  
ATOM   1641  CA  SER A  99       7.360  -5.159   5.568  1.00  0.00           C  
ATOM   1642  C   SER A  99       6.735  -5.017   4.186  1.00  0.00           C  
ATOM   1643  O   SER A  99       5.591  -5.415   3.967  1.00  0.00           O  
ATOM   1644  CB  SER A  99       8.157  -6.447   5.634  1.00  0.00           C  
ATOM   1645  OG  SER A  99       8.791  -6.585   6.876  1.00  0.00           O  
ATOM   1646  H   SER A  99       5.753  -5.955   6.737  1.00  0.00           H  
ATOM   1647  HA  SER A  99       8.036  -4.319   5.732  1.00  0.00           H  
ATOM   1648 1HB  SER A  99       7.493  -7.295   5.466  1.00  0.00           H  
ATOM   1649 2HB  SER A  99       8.903  -6.454   4.840  1.00  0.00           H  
ATOM   1650  HG  SER A  99       8.552  -5.806   7.383  1.00  0.00           H  
ATOM   1651  N   VAL A 100       7.523  -4.451   3.257  1.00  0.00           N  
ATOM   1652  CA  VAL A 100       7.036  -4.281   1.893  1.00  0.00           C  
ATOM   1653  C   VAL A 100       6.704  -5.624   1.256  1.00  0.00           C  
ATOM   1654  O   VAL A 100       7.501  -6.562   1.309  1.00  0.00           O  
ATOM   1655  CB  VAL A 100       8.071  -3.536   1.029  1.00  0.00           C  
ATOM   1656  CG1 VAL A 100       7.632  -3.469  -0.426  1.00  0.00           C  
ATOM   1657  CG2 VAL A 100       8.289  -2.140   1.592  1.00  0.00           C  
ATOM   1658  H   VAL A 100       8.455  -4.139   3.489  1.00  0.00           H  
ATOM   1659  HA  VAL A 100       6.121  -3.688   1.924  1.00  0.00           H  
ATOM   1660  HB  VAL A 100       9.010  -4.090   1.044  1.00  0.00           H  
ATOM   1661 1HG1 VAL A 100       8.384  -2.937  -1.009  1.00  0.00           H  
ATOM   1662 2HG1 VAL A 100       7.517  -4.479  -0.818  1.00  0.00           H  
ATOM   1663 3HG1 VAL A 100       6.681  -2.941  -0.495  1.00  0.00           H  
ATOM   1664 1HG2 VAL A 100       9.022  -1.612   0.982  1.00  0.00           H  
ATOM   1665 2HG2 VAL A 100       7.346  -1.593   1.583  1.00  0.00           H  
ATOM   1666 3HG2 VAL A 100       8.655  -2.214   2.616  1.00  0.00           H  
ATOM   1667  N   LEU A 101       5.434  -5.637   0.787  1.00  0.00           N  
ATOM   1668  CA  LEU A 101       4.988  -6.846   0.105  1.00  0.00           C  
ATOM   1669  C   LEU A 101       5.514  -6.897  -1.326  1.00  0.00           C  
ATOM   1670  O   LEU A 101       5.222  -6.017  -2.136  1.00  0.00           O  
ATOM   1671  CB  LEU A 101       3.455  -6.904   0.091  1.00  0.00           C  
ATOM   1672  CG  LEU A 101       2.798  -8.086  -0.633  1.00  0.00           C  
ATOM   1673  CD1 LEU A 101       3.131  -9.379   0.099  1.00  0.00           C  
ATOM   1674  CD2 LEU A 101       1.294  -7.868  -0.700  1.00  0.00           C  
ATOM   1675  H   LEU A 101       4.793  -4.863   0.886  1.00  0.00           H  
ATOM   1676  HA  LEU A 101       5.369  -7.710   0.649  1.00  0.00           H  
ATOM   1677 1HB  LEU A 101       3.099  -6.929   1.120  1.00  0.00           H  
ATOM   1678 2HB  LEU A 101       3.077  -5.997  -0.381  1.00  0.00           H  
ATOM   1679  HG  LEU A 101       3.199  -8.162  -1.644  1.00  0.00           H  
ATOM   1680 1HD1 LEU A 101       2.664 -10.219  -0.416  1.00  0.00           H  
ATOM   1681 2HD1 LEU A 101       4.212  -9.520   0.115  1.00  0.00           H  
ATOM   1682 3HD1 LEU A 101       2.756  -9.326   1.120  1.00  0.00           H  
ATOM   1683 1HD2 LEU A 101       0.827  -8.708  -1.215  1.00  0.00           H  
ATOM   1684 2HD2 LEU A 101       0.892  -7.793   0.311  1.00  0.00           H  
ATOM   1685 3HD2 LEU A 101       1.084  -6.947  -1.243  1.00  0.00           H  
ATOM   1686  N   ASN A 102       6.410  -7.835  -1.581  1.00  0.00           N  
ATOM   1687  CA  ASN A 102       6.909  -8.021  -2.938  1.00  0.00           C  
ATOM   1688  C   ASN A 102       5.908  -8.789  -3.792  1.00  0.00           C  
ATOM   1689  O   ASN A 102       5.627  -9.959  -3.534  1.00  0.00           O  
ATOM   1690  CB  ASN A 102       8.232  -8.765  -2.923  1.00  0.00           C  
ATOM   1691  CG  ASN A 102       9.329  -7.974  -2.265  1.00  0.00           C  
ATOM   1692  OD1 ASN A 102       9.499  -6.780  -2.537  1.00  0.00           O  
ATOM   1693  ND2 ASN A 102      10.076  -8.617  -1.405  1.00  0.00           N  
ATOM   1694  H   ASN A 102       6.758  -8.431  -0.843  1.00  0.00           H  
ATOM   1695  HA  ASN A 102       7.067  -7.039  -3.386  1.00  0.00           H  
ATOM   1696 1HB  ASN A 102       8.112  -9.711  -2.393  1.00  0.00           H  
ATOM   1697 2HB  ASN A 102       8.530  -8.998  -3.945  1.00  0.00           H  
ATOM   1698 1HD2 ASN A 102      10.821  -8.142  -0.936  1.00  0.00           H  
ATOM   1699 2HD2 ASN A 102       9.902  -9.583  -1.216  1.00  0.00           H  
ATOM   1700  N   GLU A 103       5.313  -8.091  -4.775  1.00  0.00           N  
ATOM   1701  CA  GLU A 103       4.302  -8.719  -5.617  1.00  0.00           C  
ATOM   1702  C   GLU A 103       4.923  -9.757  -6.543  1.00  0.00           C  
ATOM   1703  O   GLU A 103       5.994  -9.536  -7.108  1.00  0.00           O  
ATOM   1704  CB  GLU A 103       3.557  -7.673  -6.448  1.00  0.00           C  
ATOM   1705  CG  GLU A 103       2.711  -6.727  -5.608  1.00  0.00           C  
ATOM   1706  CD  GLU A 103       1.909  -5.764  -6.439  1.00  0.00           C  
ATOM   1707  OE1 GLU A 103       1.167  -4.996  -5.875  1.00  0.00           O  
ATOM   1708  OE2 GLU A 103       2.040  -5.796  -7.640  1.00  0.00           O  
ATOM   1709  H   GLU A 103       5.560  -7.126  -4.940  1.00  0.00           H  
ATOM   1710  HA  GLU A 103       3.582  -9.225  -4.974  1.00  0.00           H  
ATOM   1711 1HB  GLU A 103       4.275  -7.081  -7.016  1.00  0.00           H  
ATOM   1712 2HB  GLU A 103       2.906  -8.174  -7.164  1.00  0.00           H  
ATOM   1713 1HG  GLU A 103       2.029  -7.314  -4.994  1.00  0.00           H  
ATOM   1714 2HG  GLU A 103       3.365  -6.167  -4.941  1.00  0.00           H  
ATOM   1715  N   THR A 104       4.323 -10.928  -6.504  1.00  0.00           N  
ATOM   1716  CA  THR A 104       4.713 -12.029  -7.376  1.00  0.00           C  
ATOM   1717  C   THR A 104       3.536 -12.508  -8.217  1.00  0.00           C  
ATOM   1718  O   THR A 104       2.445 -11.943  -8.154  1.00  0.00           O  
ATOM   1719  CB  THR A 104       5.245 -13.219  -6.557  1.00  0.00           C  
ATOM   1720  OG1 THR A 104       4.145 -13.848  -5.886  1.00  0.00           O  
ATOM   1721  CG2 THR A 104       6.265 -12.757  -5.528  1.00  0.00           C  
ATOM   1722  H   THR A 104       3.568 -11.064  -5.847  1.00  0.00           H  
ATOM   1723  HA  THR A 104       5.509 -11.682  -8.036  1.00  0.00           H  
ATOM   1724  HB  THR A 104       5.717 -13.939  -7.226  1.00  0.00           H  
ATOM   1725  HG1 THR A 104       3.332 -13.384  -6.101  1.00  0.00           H  
ATOM   1726 1HG2 THR A 104       6.626 -13.616  -4.963  1.00  0.00           H  
ATOM   1727 2HG2 THR A 104       7.102 -12.278  -6.035  1.00  0.00           H  
ATOM   1728 3HG2 THR A 104       5.799 -12.046  -4.848  1.00  0.00           H  
ATOM   1729  N   SER A 105       3.712 -13.611  -8.954  1.00  0.00           N  
ATOM   1730  CA  SER A 105       2.613 -14.174  -9.729  1.00  0.00           C  
ATOM   1731  C   SER A 105       1.542 -14.764  -8.820  1.00  0.00           C  
ATOM   1732  O   SER A 105       0.392 -14.928  -9.225  1.00  0.00           O  
ATOM   1733  CB  SER A 105       3.125 -15.223 -10.697  1.00  0.00           C  
ATOM   1734  OG  SER A 105       3.720 -16.308 -10.039  1.00  0.00           O  
ATOM   1735  H   SER A 105       4.614 -14.064  -8.979  1.00  0.00           H  
ATOM   1736  HA  SER A 105       2.146 -13.371 -10.301  1.00  0.00           H  
ATOM   1737 1HB  SER A 105       2.300 -15.588 -11.308  1.00  0.00           H  
ATOM   1738 2HB  SER A 105       3.855 -14.773 -11.369  1.00  0.00           H  
ATOM   1739  HG  SER A 105       3.656 -16.116  -9.100  1.00  0.00           H  
ATOM   1740  N   PHE A 106       1.887 -15.019  -7.581  1.00  0.00           N  
ATOM   1741  CA  PHE A 106       0.946 -15.612  -6.639  1.00  0.00           C  
ATOM   1742  C   PHE A 106       0.223 -14.539  -5.835  1.00  0.00           C  
ATOM   1743  O   PHE A 106      -0.876 -14.765  -5.327  1.00  0.00           O  
ATOM   1744  CB  PHE A 106       1.641 -16.563  -5.664  1.00  0.00           C  
ATOM   1745  CG  PHE A 106       2.161 -17.819  -6.304  1.00  0.00           C  
ATOM   1746  CD1 PHE A 106       3.525 -18.029  -6.445  1.00  0.00           C  
ATOM   1747  CD2 PHE A 106       1.289 -18.792  -6.766  1.00  0.00           C  
ATOM   1748  CE1 PHE A 106       4.005 -19.184  -7.034  1.00  0.00           C  
ATOM   1749  CE2 PHE A 106       1.765 -19.948  -7.355  1.00  0.00           C  
ATOM   1750  CZ  PHE A 106       3.124 -20.144  -7.489  1.00  0.00           C  
ATOM   1751  H   PHE A 106       2.823 -14.801  -7.270  1.00  0.00           H  
ATOM   1752  HA  PHE A 106       0.208 -16.186  -7.202  1.00  0.00           H  
ATOM   1753 1HB  PHE A 106       2.479 -16.051  -5.192  1.00  0.00           H  
ATOM   1754 2HB  PHE A 106       0.945 -16.848  -4.876  1.00  0.00           H  
ATOM   1755  HD1 PHE A 106       4.221 -17.271  -6.084  1.00  0.00           H  
ATOM   1756  HD2 PHE A 106       0.215 -18.637  -6.660  1.00  0.00           H  
ATOM   1757  HE1 PHE A 106       5.079 -19.336  -7.138  1.00  0.00           H  
ATOM   1758  HE2 PHE A 106       1.068 -20.705  -7.715  1.00  0.00           H  
ATOM   1759  HZ  PHE A 106       3.501 -21.054  -7.954  1.00  0.00           H  
ATOM   1760  N   ILE A 107       0.912 -13.465  -5.519  1.00  0.00           N  
ATOM   1761  CA  ILE A 107       0.325 -12.331  -4.815  1.00  0.00           C  
ATOM   1762  C   ILE A 107       0.530 -11.036  -5.589  1.00  0.00           C  
ATOM   1763  O   ILE A 107       1.661 -10.647  -5.880  1.00  0.00           O  
ATOM   1764  CB  ILE A 107       0.951 -12.181  -3.416  1.00  0.00           C  
ATOM   1765  CG1 ILE A 107       0.973 -13.510  -2.656  1.00  0.00           C  
ATOM   1766  CG2 ILE A 107       0.194 -11.125  -2.626  1.00  0.00           C  
ATOM   1767  CD1 ILE A 107       1.659 -13.434  -1.312  1.00  0.00           C  
ATOM   1768  H   ILE A 107       1.888 -13.432  -5.778  1.00  0.00           H  
ATOM   1769  HA  ILE A 107      -0.743 -12.511  -4.701  1.00  0.00           H  
ATOM   1770  HB  ILE A 107       1.993 -11.880  -3.514  1.00  0.00           H  
ATOM   1771 1HG1 ILE A 107      -0.048 -13.856  -2.499  1.00  0.00           H  
ATOM   1772 2HG1 ILE A 107       1.484 -14.264  -3.256  1.00  0.00           H  
ATOM   1773 1HG2 ILE A 107       0.639 -11.022  -1.637  1.00  0.00           H  
ATOM   1774 2HG2 ILE A 107       0.248 -10.171  -3.149  1.00  0.00           H  
ATOM   1775 3HG2 ILE A 107      -0.849 -11.425  -2.525  1.00  0.00           H  
ATOM   1776 1HD1 ILE A 107       1.634 -14.414  -0.835  1.00  0.00           H  
ATOM   1777 2HD1 ILE A 107       2.695 -13.123  -1.449  1.00  0.00           H  
ATOM   1778 3HD1 ILE A 107       1.144 -12.711  -0.681  1.00  0.00           H  
ATOM   1779  N   PHE A 108      -0.641 -10.464  -6.095  1.00  0.00           N  
ATOM   1780  CA  PHE A 108      -0.508  -9.303  -6.966  1.00  0.00           C  
ATOM   1781  C   PHE A 108      -1.742  -8.413  -6.890  1.00  0.00           C  
ATOM   1782  O   PHE A 108      -2.827  -8.869  -6.529  1.00  0.00           O  
ATOM   1783  CB  PHE A 108      -0.224  -9.729  -8.408  1.00  0.00           C  
ATOM   1784  CG  PHE A 108      -1.259 -10.632  -9.015  1.00  0.00           C  
ATOM   1785  CD1 PHE A 108      -2.273 -10.115  -9.807  1.00  0.00           C  
ATOM   1786  CD2 PHE A 108      -1.221 -12.001  -8.796  1.00  0.00           C  
ATOM   1787  CE1 PHE A 108      -3.226 -10.946 -10.366  1.00  0.00           C  
ATOM   1788  CE2 PHE A 108      -2.171 -12.834  -9.353  1.00  0.00           C  
ATOM   1789  CZ  PHE A 108      -3.175 -12.306 -10.139  1.00  0.00           C  
ATOM   1790  H   PHE A 108      -1.563 -10.818  -5.884  1.00  0.00           H  
ATOM   1791  HA  PHE A 108       0.330  -8.700  -6.614  1.00  0.00           H  
ATOM   1792 1HB  PHE A 108      -0.146  -8.845  -9.040  1.00  0.00           H  
ATOM   1793 2HB  PHE A 108       0.733 -10.248  -8.452  1.00  0.00           H  
ATOM   1794  HD1 PHE A 108      -2.313  -9.040  -9.987  1.00  0.00           H  
ATOM   1795  HD2 PHE A 108      -0.428 -12.418  -8.174  1.00  0.00           H  
ATOM   1796  HE1 PHE A 108      -4.018 -10.526 -10.986  1.00  0.00           H  
ATOM   1797  HE2 PHE A 108      -2.129 -13.908  -9.172  1.00  0.00           H  
ATOM   1798  HZ  PHE A 108      -3.926 -12.961 -10.578  1.00  0.00           H  
ATOM   1799  N   THR A 109      -1.464  -7.108  -7.268  1.00  0.00           N  
ATOM   1800  CA  THR A 109      -2.536  -6.119  -7.292  1.00  0.00           C  
ATOM   1801  C   THR A 109      -3.203  -6.063  -8.660  1.00  0.00           C  
ATOM   1802  O   THR A 109      -2.529  -6.030  -9.690  1.00  0.00           O  
ATOM   1803  CB  THR A 109      -1.982  -4.728  -6.933  1.00  0.00           C  
ATOM   1804  OG1 THR A 109      -1.401  -4.791  -5.624  1.00  0.00           O  
ATOM   1805  CG2 THR A 109      -3.085  -3.681  -6.944  1.00  0.00           C  
ATOM   1806  H   THR A 109      -0.529  -6.827  -7.528  1.00  0.00           H  
ATOM   1807  HA  THR A 109      -3.284  -6.402  -6.551  1.00  0.00           H  
ATOM   1808  HB  THR A 109      -1.218  -4.443  -7.656  1.00  0.00           H  
ATOM   1809  HG1 THR A 109      -1.492  -5.682  -5.277  1.00  0.00           H  
ATOM   1810 1HG2 THR A 109      -2.666  -2.708  -6.687  1.00  0.00           H  
ATOM   1811 2HG2 THR A 109      -3.532  -3.634  -7.937  1.00  0.00           H  
ATOM   1812 3HG2 THR A 109      -3.849  -3.950  -6.215  1.00  0.00           H  
ATOM   1813  N   GLU A 110      -4.502  -6.163  -8.619  1.00  0.00           N  
ATOM   1814  CA  GLU A 110      -5.274  -6.031  -9.849  1.00  0.00           C  
ATOM   1815  C   GLU A 110      -6.261  -4.874  -9.758  1.00  0.00           C  
ATOM   1816  O   GLU A 110      -7.016  -4.763  -8.792  1.00  0.00           O  
ATOM   1817  CB  GLU A 110      -6.034  -7.327 -10.138  1.00  0.00           C  
ATOM   1818  CG  GLU A 110      -6.826  -7.288 -11.437  1.00  0.00           C  
ATOM   1819  CD  GLU A 110      -7.525  -8.585 -11.736  1.00  0.00           C  
ATOM   1820  OE1 GLU A 110      -7.933  -8.774 -12.857  1.00  0.00           O  
ATOM   1821  OE2 GLU A 110      -7.652  -9.388 -10.841  1.00  0.00           O  
ATOM   1822  H   GLU A 110      -4.987  -6.331  -7.749  1.00  0.00           H  
ATOM   1823  HA  GLU A 110      -4.584  -5.838 -10.671  1.00  0.00           H  
ATOM   1824 1HB  GLU A 110      -5.330  -8.158 -10.190  1.00  0.00           H  
ATOM   1825 2HB  GLU A 110      -6.725  -7.534  -9.321  1.00  0.00           H  
ATOM   1826 1HG  GLU A 110      -7.570  -6.494 -11.373  1.00  0.00           H  
ATOM   1827 2HG  GLU A 110      -6.149  -7.049 -12.256  1.00  0.00           H  
ATOM   1828  N   PHE A 111      -6.200  -3.995 -10.733  1.00  0.00           N  
ATOM   1829  CA  PHE A 111      -7.113  -2.860 -10.786  1.00  0.00           C  
ATOM   1830  C   PHE A 111      -8.344  -3.183 -11.624  1.00  0.00           C  
ATOM   1831  O   PHE A 111      -8.263  -3.922 -12.604  1.00  0.00           O  
ATOM   1832  CB  PHE A 111      -6.448  -1.634 -11.413  1.00  0.00           C  
ATOM   1833  CG  PHE A 111      -5.394  -0.995 -10.554  1.00  0.00           C  
ATOM   1834  CD1 PHE A 111      -4.050  -1.267 -10.763  1.00  0.00           C  
ATOM   1835  CD2 PHE A 111      -5.744  -0.121  -9.536  1.00  0.00           C  
ATOM   1836  CE1 PHE A 111      -3.080  -0.680  -9.973  1.00  0.00           C  
ATOM   1837  CE2 PHE A 111      -4.777   0.467  -8.746  1.00  0.00           C  
ATOM   1838  CZ  PHE A 111      -3.444   0.188  -8.964  1.00  0.00           C  
ATOM   1839  H   PHE A 111      -5.509  -4.105 -11.461  1.00  0.00           H  
ATOM   1840  HA  PHE A 111      -7.406  -2.604  -9.767  1.00  0.00           H  
ATOM   1841 1HB  PHE A 111      -5.985  -1.915 -12.358  1.00  0.00           H  
ATOM   1842 2HB  PHE A 111      -7.205  -0.881 -11.630  1.00  0.00           H  
ATOM   1843  HD1 PHE A 111      -3.763  -1.952 -11.562  1.00  0.00           H  
ATOM   1844  HD2 PHE A 111      -6.798   0.100  -9.363  1.00  0.00           H  
ATOM   1845  HE1 PHE A 111      -2.028  -0.903 -10.147  1.00  0.00           H  
ATOM   1846  HE2 PHE A 111      -5.067   1.152  -7.949  1.00  0.00           H  
ATOM   1847  HZ  PHE A 111      -2.681   0.651  -8.340  1.00  0.00           H  
ATOM   1848  N   LEU A 112      -9.504  -2.653 -11.140  1.00  0.00           N  
ATOM   1849  CA  LEU A 112     -10.702  -2.720 -11.969  1.00  0.00           C  
ATOM   1850  C   LEU A 112     -10.770  -1.543 -12.936  1.00  0.00           C  
ATOM   1851  O   LEU A 112     -10.198  -0.483 -12.681  1.00  0.00           O  
ATOM   1852  CB  LEU A 112     -11.957  -2.730 -11.087  1.00  0.00           C  
ATOM   1853  CG  LEU A 112     -12.076  -3.831 -10.025  1.00  0.00           C  
ATOM   1854  CD1 LEU A 112     -13.394  -3.675  -9.278  1.00  0.00           C  
ATOM   1855  CD2 LEU A 112     -11.984  -5.194 -10.693  1.00  0.00           C  
ATOM   1856  H   LEU A 112      -9.559  -2.218 -10.230  1.00  0.00           H  
ATOM   1857  HA  LEU A 112     -10.672  -3.643 -12.546  1.00  0.00           H  
ATOM   1858 1HB  LEU A 112     -12.018  -1.780 -10.558  1.00  0.00           H  
ATOM   1859 2HB  LEU A 112     -12.833  -2.821 -11.729  1.00  0.00           H  
ATOM   1860  HG  LEU A 112     -11.268  -3.727  -9.301  1.00  0.00           H  
ATOM   1861 1HD1 LEU A 112     -13.479  -4.457  -8.523  1.00  0.00           H  
ATOM   1862 2HD1 LEU A 112     -13.424  -2.699  -8.793  1.00  0.00           H  
ATOM   1863 3HD1 LEU A 112     -14.222  -3.758  -9.981  1.00  0.00           H  
ATOM   1864 1HD2 LEU A 112     -12.068  -5.976  -9.938  1.00  0.00           H  
ATOM   1865 2HD2 LEU A 112     -12.793  -5.300 -11.416  1.00  0.00           H  
ATOM   1866 3HD2 LEU A 112     -11.026  -5.285 -11.204  1.00  0.00           H  
ATOM   1867  N   GLU A 113     -11.237  -1.719 -14.141  1.00  0.00           N  
ATOM   1868  CA  GLU A 113     -11.365  -0.621 -15.092  1.00  0.00           C  
ATOM   1869  C   GLU A 113     -12.191   0.519 -14.510  1.00  0.00           C  
ATOM   1870  O   GLU A 113     -13.247   0.294 -13.919  1.00  0.00           O  
ATOM   1871  CB  GLU A 113     -12.008  -1.107 -16.393  1.00  0.00           C  
ATOM   1872  CG  GLU A 113     -11.111  -2.043 -17.190  1.00  0.00           C  
ATOM   1873  CD  GLU A 113     -11.727  -2.478 -18.491  1.00  0.00           C  
ATOM   1874  OE1 GLU A 113     -11.050  -3.110 -19.266  1.00  0.00           O  
ATOM   1875  OE2 GLU A 113     -12.877  -2.178 -18.710  1.00  0.00           O  
ATOM   1876  H   GLU A 113     -11.518  -2.648 -14.421  1.00  0.00           H  
ATOM   1877  HA  GLU A 113     -10.368  -0.241 -15.318  1.00  0.00           H  
ATOM   1878 1HB  GLU A 113     -12.938  -1.628 -16.167  1.00  0.00           H  
ATOM   1879 2HB  GLU A 113     -12.257  -0.250 -17.018  1.00  0.00           H  
ATOM   1880 1HG  GLU A 113     -10.169  -1.536 -17.399  1.00  0.00           H  
ATOM   1881 2HG  GLU A 113     -10.892  -2.922 -16.585  1.00  0.00           H  
ATOM   1882  N   PRO A 114     -11.730   1.769 -14.572  1.00  0.00           N  
ATOM   1883  CA  PRO A 114     -12.476   2.878 -13.988  1.00  0.00           C  
ATOM   1884  C   PRO A 114     -13.815   3.071 -14.687  1.00  0.00           C  
ATOM   1885  O   PRO A 114     -13.931   2.863 -15.895  1.00  0.00           O  
ATOM   1886  CB  PRO A 114     -11.577   4.096 -14.222  1.00  0.00           C  
ATOM   1887  CG  PRO A 114     -10.209   3.568 -14.491  1.00  0.00           C  
ATOM   1888  CD  PRO A 114     -10.444   2.202 -15.077  1.00  0.00           C  
ATOM   1889  HA  PRO A 114     -12.608   2.698 -12.911  1.00  0.00           H  
ATOM   1890 1HB  PRO A 114     -11.958   4.688 -15.068  1.00  0.00           H  
ATOM   1891 2HB  PRO A 114     -11.593   4.751 -13.338  1.00  0.00           H  
ATOM   1892 1HG  PRO A 114      -9.672   4.237 -15.179  1.00  0.00           H  
ATOM   1893 2HG  PRO A 114      -9.625   3.535 -13.560  1.00  0.00           H  
ATOM   1894 1HD  PRO A 114     -10.468   2.272 -16.174  1.00  0.00           H  
ATOM   1895 2HD  PRO A 114      -9.646   1.520 -14.749  1.00  0.00           H  
ATOM   1896  N   ALA A 115     -14.812   3.299 -13.835  1.00  0.00           N  
ATOM   1897  CA  ALA A 115     -16.107   3.659 -14.398  1.00  0.00           C  
ATOM   1898  C   ALA A 115     -16.093   5.079 -14.950  1.00  0.00           C  
ATOM   1899  O   ALA A 115     -15.196   5.865 -14.644  1.00  0.00           O  
ATOM   1900  CB  ALA A 115     -17.190   3.521 -13.338  1.00  0.00           C  
ATOM   1901  H   ALA A 115     -14.712   3.235 -12.832  1.00  0.00           H  
ATOM   1902  HA  ALA A 115     -16.322   2.974 -15.219  1.00  0.00           H  
ATOM   1903 1HB  ALA A 115     -18.155   3.792 -13.766  1.00  0.00           H  
ATOM   1904 2HB  ALA A 115     -17.226   2.490 -12.986  1.00  0.00           H  
ATOM   1905 3HB  ALA A 115     -16.966   4.182 -12.502  1.00  0.00           H  
ATOM   1906  N   ALA A 116     -17.092   5.333 -15.918  1.00  0.00           N  
ATOM   1907  CA  ALA A 116     -17.119   6.663 -16.514  1.00  0.00           C  
ATOM   1908  C   ALA A 116     -17.231   7.743 -15.445  1.00  0.00           C  
ATOM   1909  O   ALA A 116     -18.020   7.623 -14.508  1.00  0.00           O  
ATOM   1910  CB  ALA A 116     -18.274   6.775 -17.498  1.00  0.00           C  
ATOM   1911  H   ALA A 116     -17.775   4.649 -16.210  1.00  0.00           H  
ATOM   1912  HA  ALA A 116     -16.181   6.813 -17.050  1.00  0.00           H  
ATOM   1913 1HB  ALA A 116     -18.283   7.773 -17.936  1.00  0.00           H  
ATOM   1914 2HB  ALA A 116     -18.153   6.033 -18.287  1.00  0.00           H  
ATOM   1915 3HB  ALA A 116     -19.214   6.599 -16.977  1.00  0.00           H  
ATOM   1916  N   ASN A 117     -16.332   8.764 -15.540  1.00  0.00           N  
ATOM   1917  CA  ASN A 117     -16.314   9.940 -14.679  1.00  0.00           C  
ATOM   1918  C   ASN A 117     -15.950   9.569 -13.247  1.00  0.00           C  
ATOM   1919  O   ASN A 117     -16.172  10.346 -12.318  1.00  0.00           O  
ATOM   1920  CB  ASN A 117     -17.629  10.698 -14.728  1.00  0.00           C  
ATOM   1921  CG  ASN A 117     -17.991  11.160 -16.112  1.00  0.00           C  
ATOM   1922  OD1 ASN A 117     -17.153  11.710 -16.835  1.00  0.00           O  
ATOM   1923  ND2 ASN A 117     -19.224  10.948 -16.494  1.00  0.00           N  
ATOM   1924  H   ASN A 117     -15.637   8.677 -16.268  1.00  0.00           H  
ATOM   1925  HA  ASN A 117     -15.526  10.611 -15.025  1.00  0.00           H  
ATOM   1926 1HB  ASN A 117     -18.431  10.060 -14.354  1.00  0.00           H  
ATOM   1927 2HB  ASN A 117     -17.571  11.569 -14.075  1.00  0.00           H  
ATOM   1928 1HD2 ASN A 117     -19.522  11.234 -17.405  1.00  0.00           H  
ATOM   1929 2HD2 ASN A 117     -19.869  10.500 -15.876  1.00  0.00           H  
ATOM   1930  N   GLU A 118     -15.300   8.399 -13.010  1.00  0.00           N  
ATOM   1931  CA  GLU A 118     -14.897   7.992 -11.669  1.00  0.00           C  
ATOM   1932  C   GLU A 118     -13.409   8.229 -11.445  1.00  0.00           C  
ATOM   1933  O   GLU A 118     -12.582   7.884 -12.289  1.00  0.00           O  
ATOM   1934  CB  GLU A 118     -15.245   6.515 -11.474  1.00  0.00           C  
ATOM   1935  CG  GLU A 118     -15.150   5.994 -10.047  1.00  0.00           C  
ATOM   1936  CD  GLU A 118     -15.634   4.577  -9.908  1.00  0.00           C  
ATOM   1937  OE1 GLU A 118     -15.842   4.146  -8.799  1.00  0.00           O  
ATOM   1938  OE2 GLU A 118     -15.797   3.925 -10.912  1.00  0.00           O  
ATOM   1939  H   GLU A 118     -15.091   7.794 -13.791  1.00  0.00           H  
ATOM   1940  HA  GLU A 118     -15.448   8.593 -10.945  1.00  0.00           H  
ATOM   1941 1HB  GLU A 118     -16.265   6.333 -11.814  1.00  0.00           H  
ATOM   1942 2HB  GLU A 118     -14.582   5.901 -12.084  1.00  0.00           H  
ATOM   1943 1HG  GLU A 118     -14.111   6.045  -9.721  1.00  0.00           H  
ATOM   1944 2HG  GLU A 118     -15.738   6.639  -9.396  1.00  0.00           H  
ATOM   1945  N   THR A 119     -13.127   8.948 -10.362  1.00  0.00           N  
ATOM   1946  CA  THR A 119     -11.734   9.200 -10.014  1.00  0.00           C  
ATOM   1947  C   THR A 119     -11.196   8.124  -9.080  1.00  0.00           C  
ATOM   1948  O   THR A 119      -9.991   7.879  -9.029  1.00  0.00           O  
ATOM   1949  CB  THR A 119     -11.555  10.590  -9.375  1.00  0.00           C  
ATOM   1950  OG1 THR A 119     -12.396  10.721  -8.221  1.00  0.00           O  
ATOM   1951  CG2 THR A 119     -11.905  11.677 -10.379  1.00  0.00           C  
ATOM   1952  H   THR A 119     -13.857   9.324  -9.774  1.00  0.00           H  
ATOM   1953  HA  THR A 119     -11.138   9.166 -10.926  1.00  0.00           H  
ATOM   1954  HB  THR A 119     -10.520  10.713  -9.056  1.00  0.00           H  
ATOM   1955  HG1 THR A 119     -12.893   9.909  -8.094  1.00  0.00           H  
ATOM   1956 1HG2 THR A 119     -11.774  12.655  -9.916  1.00  0.00           H  
ATOM   1957 2HG2 THR A 119     -11.251  11.595 -11.247  1.00  0.00           H  
ATOM   1958 3HG2 THR A 119     -12.941  11.561 -10.694  1.00  0.00           H  
ATOM   1959  N   VAL A 120     -12.108   7.428  -8.418  1.00  0.00           N  
ATOM   1960  CA  VAL A 120     -11.686   6.396  -7.478  1.00  0.00           C  
ATOM   1961  C   VAL A 120     -11.257   5.129  -8.208  1.00  0.00           C  
ATOM   1962  O   VAL A 120     -11.904   4.703  -9.164  1.00  0.00           O  
ATOM   1963  CB  VAL A 120     -12.824   6.061  -6.496  1.00  0.00           C  
ATOM   1964  CG1 VAL A 120     -12.451   4.958  -5.516  1.00  0.00           C  
ATOM   1965  CG2 VAL A 120     -13.216   7.331  -5.754  1.00  0.00           C  
ATOM   1966  H   VAL A 120     -13.095   7.598  -8.552  1.00  0.00           H  
ATOM   1967  HA  VAL A 120     -10.835   6.773  -6.909  1.00  0.00           H  
ATOM   1968  HB  VAL A 120     -13.675   5.677  -7.058  1.00  0.00           H  
ATOM   1969 1HG1 VAL A 120     -13.291   4.764  -4.849  1.00  0.00           H  
ATOM   1970 2HG1 VAL A 120     -12.208   4.049  -6.066  1.00  0.00           H  
ATOM   1971 3HG1 VAL A 120     -11.587   5.270  -4.929  1.00  0.00           H  
ATOM   1972 1HG2 VAL A 120     -14.022   7.110  -5.055  1.00  0.00           H  
ATOM   1973 2HG2 VAL A 120     -12.354   7.713  -5.206  1.00  0.00           H  
ATOM   1974 3HG2 VAL A 120     -13.553   8.081  -6.470  1.00  0.00           H  
ATOM   1975  N   ARG A 121     -10.081   4.690  -7.905  1.00  0.00           N  
ATOM   1976  CA  ARG A 121      -9.589   3.422  -8.431  1.00  0.00           C  
ATOM   1977  C   ARG A 121      -9.966   2.263  -7.517  1.00  0.00           C  
ATOM   1978  O   ARG A 121      -9.842   2.357  -6.295  1.00  0.00           O  
ATOM   1979  CB  ARG A 121      -8.077   3.451  -8.601  1.00  0.00           C  
ATOM   1980  CG  ARG A 121      -7.583   4.453  -9.633  1.00  0.00           C  
ATOM   1981  CD  ARG A 121      -6.115   4.358  -9.832  1.00  0.00           C  
ATOM   1982  NE  ARG A 121      -5.382   4.616  -8.603  1.00  0.00           N  
ATOM   1983  CZ  ARG A 121      -4.064   4.393  -8.436  1.00  0.00           C  
ATOM   1984  NH1 ARG A 121      -3.349   3.908  -9.427  1.00  0.00           N  
ATOM   1985  NH2 ARG A 121      -3.490   4.662  -7.277  1.00  0.00           N  
ATOM   1986  H   ARG A 121      -9.488   5.232  -7.293  1.00  0.00           H  
ATOM   1987  HA  ARG A 121     -10.042   3.254  -9.409  1.00  0.00           H  
ATOM   1988 1HB  ARG A 121      -7.609   3.693  -7.648  1.00  0.00           H  
ATOM   1989 2HB  ARG A 121      -7.725   2.463  -8.897  1.00  0.00           H  
ATOM   1990 1HG  ARG A 121      -8.072   4.262 -10.589  1.00  0.00           H  
ATOM   1991 2HG  ARG A 121      -7.819   5.464  -9.300  1.00  0.00           H  
ATOM   1992 1HD  ARG A 121      -5.859   3.357 -10.177  1.00  0.00           H  
ATOM   1993 2HD  ARG A 121      -5.801   5.089 -10.576  1.00  0.00           H  
ATOM   1994  HE  ARG A 121      -5.898   4.989  -7.817  1.00  0.00           H  
ATOM   1995 1HH1 ARG A 121      -3.788   3.703 -10.313  1.00  0.00           H  
ATOM   1996 2HH1 ARG A 121      -2.361   3.741  -9.302  1.00  0.00           H  
ATOM   1997 1HH2 ARG A 121      -4.040   5.035  -6.515  1.00  0.00           H  
ATOM   1998 2HH2 ARG A 121      -2.503   4.495  -7.152  1.00  0.00           H  
ATOM   1999  N   HIS A 122     -10.601   1.303  -8.108  1.00  0.00           N  
ATOM   2000  CA  HIS A 122     -10.993   0.117  -7.357  1.00  0.00           C  
ATOM   2001  C   HIS A 122     -10.189  -1.102  -7.793  1.00  0.00           C  
ATOM   2002  O   HIS A 122      -9.759  -1.195  -8.942  1.00  0.00           O  
ATOM   2003  CB  HIS A 122     -12.489  -0.159  -7.543  1.00  0.00           C  
ATOM   2004  CG  HIS A 122     -13.377   1.004  -7.227  1.00  0.00           C  
ATOM   2005  ND1 HIS A 122     -14.777   2.695  -7.216  1.00  0.00           N  
ATOM   2006  CD2 HIS A 122     -14.179   1.754  -8.018  1.00  0.00           C  
ATOM   2007  CE1 HIS A 122     -14.352   2.533  -5.975  1.00  0.00           C  
ATOM   2008  NE2 HIS A 122     -13.505   1.520  -5.954  1.00  0.00           N  
ATOM   2009  H   HIS A 122     -10.832   1.362  -9.090  1.00  0.00           H  
ATOM   2010  HA  HIS A 122     -10.806   0.280  -6.296  1.00  0.00           H  
ATOM   2011 1HB  HIS A 122     -12.679  -0.454  -8.576  1.00  0.00           H  
ATOM   2012 2HB  HIS A 122     -12.788  -0.990  -6.905  1.00  0.00           H  
ATOM   2013  HD2 HIS A 122     -13.873   1.148  -8.871  1.00  0.00           H  
ATOM   2014  HE1 HIS A 122     -14.650   3.133  -5.116  1.00  0.00           H  
ATOM   2015  HE2 HIS A 122     -13.024   1.169  -5.138  1.00  0.00           H  
ATOM   2016  N   GLY A 123      -9.947  -2.005  -6.866  1.00  0.00           N  
ATOM   2017  CA  GLY A 123      -9.207  -3.191  -7.282  1.00  0.00           C  
ATOM   2018  C   GLY A 123      -9.174  -4.236  -6.175  1.00  0.00           C  
ATOM   2019  O   GLY A 123      -9.967  -4.184  -5.235  1.00  0.00           O  
ATOM   2020  H   GLY A 123     -10.241  -1.921  -5.903  1.00  0.00           H  
ATOM   2021 1HA  GLY A 123      -9.670  -3.615  -8.174  1.00  0.00           H  
ATOM   2022 2HA  GLY A 123      -8.190  -2.909  -7.551  1.00  0.00           H  
ATOM   2023  N   CYS A 124      -8.137  -5.090  -6.460  1.00  0.00           N  
ATOM   2024  CA  CYS A 124      -8.025  -6.230  -5.558  1.00  0.00           C  
ATOM   2025  C   CYS A 124      -6.574  -6.667  -5.401  1.00  0.00           C  
ATOM   2026  O   CYS A 124      -5.829  -6.743  -6.378  1.00  0.00           O  
ATOM   2027  CB  CYS A 124      -8.870  -7.382  -6.102  1.00  0.00           C  
ATOM   2028  SG  CYS A 124      -9.080  -8.790  -4.987  1.00  0.00           S  
ATOM   2029  H   CYS A 124      -7.473  -4.993  -7.215  1.00  0.00           H  
ATOM   2030  HA  CYS A 124      -8.404  -5.935  -4.579  1.00  0.00           H  
ATOM   2031 1HB  CYS A 124      -9.866  -7.016  -6.352  1.00  0.00           H  
ATOM   2032 2HB  CYS A 124      -8.421  -7.761  -7.020  1.00  0.00           H  
ATOM   2033  N   LEU A 125      -6.180  -6.909  -4.071  1.00  0.00           N  
ATOM   2034  CA  LEU A 125      -4.959  -7.678  -3.860  1.00  0.00           C  
ATOM   2035  C   LEU A 125      -5.228  -9.176  -3.960  1.00  0.00           C  
ATOM   2036  O   LEU A 125      -5.960  -9.741  -3.148  1.00  0.00           O  
ATOM   2037  CB  LEU A 125      -4.357  -7.364  -2.485  1.00  0.00           C  
ATOM   2038  CG  LEU A 125      -3.072  -8.117  -2.118  1.00  0.00           C  
ATOM   2039  CD1 LEU A 125      -1.946  -7.684  -3.048  1.00  0.00           C  
ATOM   2040  CD2 LEU A 125      -2.718  -7.840  -0.665  1.00  0.00           C  
ATOM   2041  H   LEU A 125      -6.698  -6.578  -3.269  1.00  0.00           H  
ATOM   2042  HA  LEU A 125      -4.238  -7.399  -4.627  1.00  0.00           H  
ATOM   2043 1HB  LEU A 125      -4.135  -6.299  -2.438  1.00  0.00           H  
ATOM   2044 2HB  LEU A 125      -5.099  -7.593  -1.720  1.00  0.00           H  
ATOM   2045  HG  LEU A 125      -3.225  -9.188  -2.256  1.00  0.00           H  
ATOM   2046 1HD1 LEU A 125      -1.033  -8.219  -2.787  1.00  0.00           H  
ATOM   2047 2HD1 LEU A 125      -2.218  -7.912  -4.079  1.00  0.00           H  
ATOM   2048 3HD1 LEU A 125      -1.780  -6.612  -2.944  1.00  0.00           H  
ATOM   2049 1HD2 LEU A 125      -1.805  -8.376  -0.404  1.00  0.00           H  
ATOM   2050 2HD2 LEU A 125      -2.563  -6.770  -0.526  1.00  0.00           H  
ATOM   2051 3HD2 LEU A 125      -3.532  -8.175  -0.022  1.00  0.00           H  
ATOM   2052  N   ARG A 126      -4.904  -9.764  -5.106  1.00  0.00           N  
ATOM   2053  CA  ARG A 126      -5.204 -11.163  -5.383  1.00  0.00           C  
ATOM   2054  C   ARG A 126      -4.160 -12.083  -4.763  1.00  0.00           C  
ATOM   2055  O   ARG A 126      -2.959 -11.834  -4.868  1.00  0.00           O  
ATOM   2056  CB  ARG A 126      -5.262 -11.432  -6.880  1.00  0.00           C  
ATOM   2057  CG  ARG A 126      -6.404 -10.758  -7.624  1.00  0.00           C  
ATOM   2058  CD  ARG A 126      -6.402 -11.110  -9.067  1.00  0.00           C  
ATOM   2059  NE  ARG A 126      -7.567 -10.578  -9.756  1.00  0.00           N  
ATOM   2060  CZ  ARG A 126      -8.415 -11.311 -10.504  1.00  0.00           C  
ATOM   2061  NH1 ARG A 126      -8.214 -12.603 -10.649  1.00  0.00           N  
ATOM   2062  NH2 ARG A 126      -9.447 -10.733 -11.091  1.00  0.00           N  
ATOM   2063  H   ARG A 126      -4.431  -9.214  -5.809  1.00  0.00           H  
ATOM   2064  HA  ARG A 126      -6.179 -11.399  -4.956  1.00  0.00           H  
ATOM   2065 1HB  ARG A 126      -4.334 -11.102  -7.345  1.00  0.00           H  
ATOM   2066 2HB  ARG A 126      -5.351 -12.504  -7.054  1.00  0.00           H  
ATOM   2067 1HG  ARG A 126      -7.355 -11.075  -7.195  1.00  0.00           H  
ATOM   2068 2HG  ARG A 126      -6.308  -9.675  -7.535  1.00  0.00           H  
ATOM   2069 1HD  ARG A 126      -5.510 -10.701  -9.540  1.00  0.00           H  
ATOM   2070 2HD  ARG A 126      -6.406 -12.194  -9.177  1.00  0.00           H  
ATOM   2071  HE  ARG A 126      -7.754  -9.588  -9.668  1.00  0.00           H  
ATOM   2072 1HH1 ARG A 126      -7.424 -13.045 -10.200  1.00  0.00           H  
ATOM   2073 2HH1 ARG A 126      -8.849 -13.153 -11.209  1.00  0.00           H  
ATOM   2074 1HH2 ARG A 126      -9.601  -9.740 -10.979  1.00  0.00           H  
ATOM   2075 2HH2 ARG A 126     -10.082 -11.282 -11.651  1.00  0.00           H  
ATOM   2076  N   LEU A 127      -4.633 -13.053  -3.993  1.00  0.00           N  
ATOM   2077  CA  LEU A 127      -3.756 -14.072  -3.430  1.00  0.00           C  
ATOM   2078  C   LEU A 127      -4.129 -15.462  -3.937  1.00  0.00           C  
ATOM   2079  O   LEU A 127      -5.253 -15.923  -3.742  1.00  0.00           O  
ATOM   2080  CB  LEU A 127      -3.827 -14.065  -1.898  1.00  0.00           C  
ATOM   2081  CG  LEU A 127      -3.338 -12.797  -1.186  1.00  0.00           C  
ATOM   2082  CD1 LEU A 127      -4.520 -11.875  -0.921  1.00  0.00           C  
ATOM   2083  CD2 LEU A 127      -2.641 -13.180   0.112  1.00  0.00           C  
ATOM   2084  H   LEU A 127      -5.622 -13.089  -3.791  1.00  0.00           H  
ATOM   2085  HA  LEU A 127      -2.732 -13.851  -3.730  1.00  0.00           H  
ATOM   2086 1HB  LEU A 127      -4.862 -14.221  -1.598  1.00  0.00           H  
ATOM   2087 2HB  LEU A 127      -3.231 -14.895  -1.519  1.00  0.00           H  
ATOM   2088  HG  LEU A 127      -2.638 -12.265  -1.831  1.00  0.00           H  
ATOM   2089 1HD1 LEU A 127      -4.172 -10.974  -0.415  1.00  0.00           H  
ATOM   2090 2HD1 LEU A 127      -4.987 -11.602  -1.867  1.00  0.00           H  
ATOM   2091 3HD1 LEU A 127      -5.246 -12.387  -0.291  1.00  0.00           H  
ATOM   2092 1HD2 LEU A 127      -2.293 -12.279   0.618  1.00  0.00           H  
ATOM   2093 2HD2 LEU A 127      -3.341 -13.711   0.758  1.00  0.00           H  
ATOM   2094 3HD2 LEU A 127      -1.790 -13.824  -0.108  1.00  0.00           H  
ATOM   2095  N   ASN A 128      -3.196 -16.034  -4.707  1.00  0.00           N  
ATOM   2096  CA  ASN A 128      -3.450 -17.340  -5.305  1.00  0.00           C  
ATOM   2097  C   ASN A 128      -3.081 -18.465  -4.347  1.00  0.00           C  
ATOM   2098  O   ASN A 128      -1.906 -18.674  -4.042  1.00  0.00           O  
ATOM   2099  CB  ASN A 128      -2.651 -17.537  -6.580  1.00  0.00           C  
ATOM   2100  CG  ASN A 128      -3.178 -16.753  -7.749  1.00  0.00           C  
ATOM   2101  OD1 ASN A 128      -4.380 -16.474  -7.835  1.00  0.00           O  
ATOM   2102  ND2 ASN A 128      -2.303 -16.391  -8.652  1.00  0.00           N  
ATOM   2103  H   ASN A 128      -2.313 -15.576  -4.883  1.00  0.00           H  
ATOM   2104  HA  ASN A 128      -4.510 -17.406  -5.556  1.00  0.00           H  
ATOM   2105 1HB  ASN A 128      -1.615 -17.242  -6.410  1.00  0.00           H  
ATOM   2106 2HB  ASN A 128      -2.650 -18.593  -6.849  1.00  0.00           H  
ATOM   2107 1HD2 ASN A 128      -2.597 -15.867  -9.452  1.00  0.00           H  
ATOM   2108 2HD2 ASN A 128      -1.341 -16.638  -8.543  1.00  0.00           H  
ATOM   2109  N   GLN A 129      -4.127 -19.073  -3.694  1.00  0.00           N  
ATOM   2110  CA  GLN A 129      -3.947 -20.221  -2.813  1.00  0.00           C  
ATOM   2111  C   GLN A 129      -3.090 -19.860  -1.606  1.00  0.00           C  
ATOM   2112  O   GLN A 129      -2.068 -20.496  -1.347  1.00  0.00           O  
ATOM   2113  CB  GLN A 129      -3.376 -21.425  -3.566  1.00  0.00           C  
ATOM   2114  CG  GLN A 129      -4.293 -21.901  -4.678  1.00  0.00           C  
ATOM   2115  CD  GLN A 129      -3.762 -23.139  -5.376  1.00  0.00           C  
ATOM   2116  OE1 GLN A 129      -2.572 -23.454  -5.292  1.00  0.00           O  
ATOM   2117  NE2 GLN A 129      -4.644 -23.849  -6.071  1.00  0.00           N  
ATOM   2118  H   GLN A 129      -5.056 -18.703  -3.836  1.00  0.00           H  
ATOM   2119  HA  GLN A 129      -4.919 -20.504  -2.410  1.00  0.00           H  
ATOM   2120 1HB  GLN A 129      -2.409 -21.161  -3.994  1.00  0.00           H  
ATOM   2121 2HB  GLN A 129      -3.212 -22.246  -2.868  1.00  0.00           H  
ATOM   2122 1HG  GLN A 129      -5.268 -22.140  -4.254  1.00  0.00           H  
ATOM   2123 2HG  GLN A 129      -4.392 -21.107  -5.418  1.00  0.00           H  
ATOM   2124 1HE2 GLN A 129      -4.352 -24.676  -6.553  1.00  0.00           H  
ATOM   2125 2HE2 GLN A 129      -5.600 -23.557  -6.113  1.00  0.00           H  
ATOM   2126  N   PRO A 130      -3.555 -18.941  -0.753  1.00  0.00           N  
ATOM   2127  CA  PRO A 130      -2.773 -18.591   0.426  1.00  0.00           C  
ATOM   2128  C   PRO A 130      -2.846 -19.688   1.481  1.00  0.00           C  
ATOM   2129  O   PRO A 130      -3.826 -20.430   1.553  1.00  0.00           O  
ATOM   2130  CB  PRO A 130      -3.434 -17.304   0.928  1.00  0.00           C  
ATOM   2131  CG  PRO A 130      -4.849 -17.417   0.473  1.00  0.00           C  
ATOM   2132  CD  PRO A 130      -4.759 -18.104  -0.863  1.00  0.00           C  
ATOM   2133  HA  PRO A 130      -1.732 -18.402   0.126  1.00  0.00           H  
ATOM   2134 1HB  PRO A 130      -3.342 -17.236   2.022  1.00  0.00           H  
ATOM   2135 2HB  PRO A 130      -2.919 -16.428   0.507  1.00  0.00           H  
ATOM   2136 1HG  PRO A 130      -5.439 -17.989   1.204  1.00  0.00           H  
ATOM   2137 2HG  PRO A 130      -5.307 -16.419   0.406  1.00  0.00           H  
ATOM   2138 1HD  PRO A 130      -5.658 -18.718  -1.022  1.00  0.00           H  
ATOM   2139 2HD  PRO A 130      -4.659 -17.350  -1.658  1.00  0.00           H  
ATOM   2140  N   THR A 131      -1.802 -19.862   2.139  1.00  0.00           N  
ATOM   2141  CA  THR A 131      -1.718 -20.756   3.288  1.00  0.00           C  
ATOM   2142  C   THR A 131      -1.668 -19.971   4.593  1.00  0.00           C  
ATOM   2143  O   THR A 131      -1.734 -18.742   4.592  1.00  0.00           O  
ATOM   2144  CB  THR A 131      -0.473 -21.656   3.184  1.00  0.00           C  
ATOM   2145  OG1 THR A 131       0.697 -20.842   3.332  1.00  0.00           O  
ATOM   2146  CG2 THR A 131      -0.426 -22.367   1.840  1.00  0.00           C  
ATOM   2147  H   THR A 131      -0.979 -19.352   1.851  1.00  0.00           H  
ATOM   2148  HA  THR A 131      -2.605 -21.390   3.299  1.00  0.00           H  
ATOM   2149  HB  THR A 131      -0.496 -22.402   3.978  1.00  0.00           H  
ATOM   2150  HG1 THR A 131       0.435 -19.927   3.461  1.00  0.00           H  
ATOM   2151 1HG2 THR A 131       0.462 -22.996   1.792  1.00  0.00           H  
ATOM   2152 2HG2 THR A 131      -1.316 -22.985   1.724  1.00  0.00           H  
ATOM   2153 3HG2 THR A 131      -0.391 -21.629   1.039  1.00  0.00           H  
ATOM   2154  N   HIS A 132      -1.410 -20.625   5.722  1.00  0.00           N  
ATOM   2155  CA  HIS A 132      -1.356 -19.954   7.015  1.00  0.00           C  
ATOM   2156  C   HIS A 132      -0.181 -18.988   7.086  1.00  0.00           C  
ATOM   2157  O   HIS A 132      -0.195 -18.034   7.863  1.00  0.00           O  
ATOM   2158  CB  HIS A 132      -1.300 -20.967   8.162  1.00  0.00           C  
ATOM   2159  CG  HIS A 132      -0.051 -21.791   8.189  1.00  0.00           C  
ATOM   2160  ND1 HIS A 132       1.871 -22.759   8.619  1.00  0.00           N  
ATOM   2161  CD2 HIS A 132       1.070 -21.689   8.941  1.00  0.00           C  
ATOM   2162  CE1 HIS A 132       1.327 -23.408   7.604  1.00  0.00           C  
ATOM   2163  NE2 HIS A 132       0.182 -22.824   7.302  1.00  0.00           N  
ATOM   2164  H   HIS A 132      -1.247 -21.621   5.677  1.00  0.00           H  
ATOM   2165  HA  HIS A 132      -2.252 -19.349   7.149  1.00  0.00           H  
ATOM   2166 1HB  HIS A 132      -1.379 -20.443   9.115  1.00  0.00           H  
ATOM   2167 2HB  HIS A 132      -2.150 -21.645   8.090  1.00  0.00           H  
ATOM   2168  HD2 HIS A 132       0.647 -20.805   9.420  1.00  0.00           H  
ATOM   2169  HE1 HIS A 132       1.751 -24.277   7.102  1.00  0.00           H  
ATOM   2170  HE2 HIS A 132      -0.460 -23.120   6.581  1.00  0.00           H  
ATOM   2171  N   VAL A 133       0.871 -19.146   6.264  1.00  0.00           N  
ATOM   2172  CA  VAL A 133       1.990 -18.211   6.267  1.00  0.00           C  
ATOM   2173  C   VAL A 133       1.573 -16.853   5.718  1.00  0.00           C  
ATOM   2174  O   VAL A 133       2.220 -15.840   5.984  1.00  0.00           O  
ATOM   2175  CB  VAL A 133       3.224 -18.740   5.512  1.00  0.00           C  
ATOM   2176  CG1 VAL A 133       3.720 -20.022   6.164  1.00  0.00           C  
ATOM   2177  CG2 VAL A 133       2.885 -18.974   4.048  1.00  0.00           C  
ATOM   2178  H   VAL A 133       0.888 -19.931   5.629  1.00  0.00           H  
ATOM   2179  HA  VAL A 133       2.292 -18.036   7.300  1.00  0.00           H  
ATOM   2180  HB  VAL A 133       4.025 -18.005   5.584  1.00  0.00           H  
ATOM   2181 1HG1 VAL A 133       4.593 -20.390   5.625  1.00  0.00           H  
ATOM   2182 2HG1 VAL A 133       3.992 -19.822   7.200  1.00  0.00           H  
ATOM   2183 3HG1 VAL A 133       2.932 -20.774   6.133  1.00  0.00           H  
ATOM   2184 1HG2 VAL A 133       3.766 -19.347   3.526  1.00  0.00           H  
ATOM   2185 2HG2 VAL A 133       2.081 -19.706   3.973  1.00  0.00           H  
ATOM   2186 3HG2 VAL A 133       2.565 -18.036   3.594  1.00  0.00           H  
ATOM   2187  N   ASN A 134       0.455 -16.832   4.971  1.00  0.00           N  
ATOM   2188  CA  ASN A 134      -0.020 -15.580   4.393  1.00  0.00           C  
ATOM   2189  C   ASN A 134      -0.972 -14.862   5.341  1.00  0.00           C  
ATOM   2190  O   ASN A 134      -1.402 -13.741   5.072  1.00  0.00           O  
ATOM   2191  CB  ASN A 134      -0.668 -15.845   3.047  1.00  0.00           C  
ATOM   2192  CG  ASN A 134       0.302 -16.433   2.060  1.00  0.00           C  
ATOM   2193  OD1 ASN A 134       0.202 -17.612   1.701  1.00  0.00           O  
ATOM   2194  ND2 ASN A 134       1.239 -15.635   1.615  1.00  0.00           N  
ATOM   2195  H   ASN A 134      -0.066 -17.681   4.803  1.00  0.00           H  
ATOM   2196  HA  ASN A 134       0.836 -14.918   4.249  1.00  0.00           H  
ATOM   2197 1HB  ASN A 134      -1.507 -16.531   3.175  1.00  0.00           H  
ATOM   2198 2HB  ASN A 134      -1.066 -14.913   2.645  1.00  0.00           H  
ATOM   2199 1HD2 ASN A 134       1.912 -15.972   0.956  1.00  0.00           H  
ATOM   2200 2HD2 ASN A 134       1.282 -14.688   1.933  1.00  0.00           H  
ATOM   2201  N   ASN A 135      -1.312 -15.503   6.507  1.00  0.00           N  
ATOM   2202  CA  ASN A 135      -2.122 -14.805   7.498  1.00  0.00           C  
ATOM   2203  C   ASN A 135      -1.358 -13.640   8.113  1.00  0.00           C  
ATOM   2204  O   ASN A 135      -0.165 -13.749   8.397  1.00  0.00           O  
ATOM   2205  CB  ASN A 135      -2.565 -15.759   8.591  1.00  0.00           C  
ATOM   2206  CG  ASN A 135      -3.478 -16.847   8.096  1.00  0.00           C  
ATOM   2207  OD1 ASN A 135      -3.950 -16.806   6.954  1.00  0.00           O  
ATOM   2208  ND2 ASN A 135      -3.735 -17.819   8.934  1.00  0.00           N  
ATOM   2209  H   ASN A 135      -1.013 -16.449   6.694  1.00  0.00           H  
ATOM   2210  HA  ASN A 135      -3.009 -14.407   7.002  1.00  0.00           H  
ATOM   2211 1HB  ASN A 135      -1.689 -16.223   9.046  1.00  0.00           H  
ATOM   2212 2HB  ASN A 135      -3.083 -15.202   9.372  1.00  0.00           H  
ATOM   2213 1HD2 ASN A 135      -4.336 -18.570   8.660  1.00  0.00           H  
ATOM   2214 2HD2 ASN A 135      -3.331 -17.811   9.848  1.00  0.00           H  
ATOM   2215  N   GLY A 136      -2.124 -12.463   8.270  1.00  0.00           N  
ATOM   2216  CA  GLY A 136      -1.421 -11.330   8.861  1.00  0.00           C  
ATOM   2217  C   GLY A 136      -2.093 -10.013   8.496  1.00  0.00           C  
ATOM   2218  O   GLY A 136      -3.222  -9.996   8.006  1.00  0.00           O  
ATOM   2219  H   GLY A 136      -3.094 -12.358   8.009  1.00  0.00           H  
ATOM   2220 1HA  GLY A 136      -1.397 -11.442   9.945  1.00  0.00           H  
ATOM   2221 2HA  GLY A 136      -0.388 -11.323   8.516  1.00  0.00           H  
ATOM   2222  N   ASN A 137      -1.215  -8.935   8.743  1.00  0.00           N  
ATOM   2223  CA  ASN A 137      -1.693  -7.571   8.552  1.00  0.00           C  
ATOM   2224  C   ASN A 137      -1.308  -7.039   7.177  1.00  0.00           C  
ATOM   2225  O   ASN A 137      -0.126  -6.952   6.844  1.00  0.00           O  
ATOM   2226  CB  ASN A 137      -1.130  -6.668   9.634  1.00  0.00           C  
ATOM   2227  CG  ASN A 137      -1.719  -5.285   9.632  1.00  0.00           C  
ATOM   2228  OD1 ASN A 137      -2.811  -5.062   9.096  1.00  0.00           O  
ATOM   2229  ND2 ASN A 137      -1.018  -4.351  10.223  1.00  0.00           N  
ATOM   2230  H   ASN A 137      -0.264  -9.085   9.049  1.00  0.00           H  
ATOM   2231  HA  ASN A 137      -2.782  -7.572   8.624  1.00  0.00           H  
ATOM   2232 1HB  ASN A 137      -1.311  -7.115  10.612  1.00  0.00           H  
ATOM   2233 2HB  ASN A 137      -0.051  -6.580   9.509  1.00  0.00           H  
ATOM   2234 1HD2 ASN A 137      -1.361  -3.412  10.253  1.00  0.00           H  
ATOM   2235 2HD2 ASN A 137      -0.140  -4.576  10.645  1.00  0.00           H  
ATOM   2236  N   TYR A 138      -2.329  -6.835   6.337  1.00  0.00           N  
ATOM   2237  CA  TYR A 138      -2.131  -6.248   5.017  1.00  0.00           C  
ATOM   2238  C   TYR A 138      -2.453  -4.759   5.023  1.00  0.00           C  
ATOM   2239  O   TYR A 138      -3.540  -4.351   5.433  1.00  0.00           O  
ATOM   2240  CB  TYR A 138      -2.985  -6.966   3.970  1.00  0.00           C  
ATOM   2241  CG  TYR A 138      -2.498  -8.367   3.673  1.00  0.00           C  
ATOM   2242  CD1 TYR A 138      -1.658  -8.594   2.592  1.00  0.00           C  
ATOM   2243  CD2 TYR A 138      -2.891  -9.424   4.480  1.00  0.00           C  
ATOM   2244  CE1 TYR A 138      -1.213  -9.873   2.321  1.00  0.00           C  
ATOM   2245  CE2 TYR A 138      -2.446 -10.703   4.208  1.00  0.00           C  
ATOM   2246  CZ  TYR A 138      -1.607 -10.927   3.129  1.00  0.00           C  
ATOM   2247  OH  TYR A 138      -1.164 -12.201   2.858  1.00  0.00           O  
ATOM   2248  H   TYR A 138      -3.262  -7.095   6.625  1.00  0.00           H  
ATOM   2249  HA  TYR A 138      -1.082  -6.359   4.743  1.00  0.00           H  
ATOM   2250 1HB  TYR A 138      -4.017  -7.022   4.318  1.00  0.00           H  
ATOM   2251 2HB  TYR A 138      -2.983  -6.393   3.044  1.00  0.00           H  
ATOM   2252  HD1 TYR A 138      -1.350  -7.763   1.957  1.00  0.00           H  
ATOM   2253  HD2 TYR A 138      -3.552  -9.246   5.328  1.00  0.00           H  
ATOM   2254  HE1 TYR A 138      -0.553 -10.052   1.472  1.00  0.00           H  
ATOM   2255  HE2 TYR A 138      -2.756 -11.534   4.842  1.00  0.00           H  
ATOM   2256  HH  TYR A 138      -1.526 -12.809   3.506  1.00  0.00           H  
ATOM   2257  N   THR A 139      -1.414  -3.977   4.723  1.00  0.00           N  
ATOM   2258  CA  THR A 139      -1.562  -2.527   4.731  1.00  0.00           C  
ATOM   2259  C   THR A 139      -1.364  -1.946   3.337  1.00  0.00           C  
ATOM   2260  O   THR A 139      -0.398  -2.275   2.648  1.00  0.00           O  
ATOM   2261  CB  THR A 139      -0.556  -1.887   5.705  1.00  0.00           C  
ATOM   2262  OG1 THR A 139      -0.789  -2.408   7.020  1.00  0.00           O  
ATOM   2263  CG2 THR A 139      -0.711  -0.374   5.729  1.00  0.00           C  
ATOM   2264  H   THR A 139      -0.518  -4.379   4.488  1.00  0.00           H  
ATOM   2265  HA  THR A 139      -2.571  -2.284   5.064  1.00  0.00           H  
ATOM   2266  HB  THR A 139       0.459  -2.134   5.394  1.00  0.00           H  
ATOM   2267  HG1 THR A 139      -1.516  -3.034   6.991  1.00  0.00           H  
ATOM   2268 1HG2 THR A 139       0.011   0.055   6.424  1.00  0.00           H  
ATOM   2269 2HG2 THR A 139      -0.535   0.026   4.730  1.00  0.00           H  
ATOM   2270 3HG2 THR A 139      -1.720  -0.117   6.050  1.00  0.00           H  
ATOM   2271  N   LEU A 140      -2.350  -1.157   2.934  1.00  0.00           N  
ATOM   2272  CA  LEU A 140      -2.238  -0.447   1.666  1.00  0.00           C  
ATOM   2273  C   LEU A 140      -1.868   1.016   1.885  1.00  0.00           C  
ATOM   2274  O   LEU A 140      -2.558   1.741   2.601  1.00  0.00           O  
ATOM   2275  CB  LEU A 140      -3.561  -0.529   0.893  1.00  0.00           C  
ATOM   2276  CG  LEU A 140      -3.624   0.188  -0.462  1.00  0.00           C  
ATOM   2277  CD1 LEU A 140      -2.622  -0.442  -1.419  1.00  0.00           C  
ATOM   2278  CD2 LEU A 140      -5.039   0.101  -1.017  1.00  0.00           C  
ATOM   2279  H   LEU A 140      -3.183  -1.038   3.493  1.00  0.00           H  
ATOM   2280  HA  LEU A 140      -1.456  -0.920   1.073  1.00  0.00           H  
ATOM   2281 1HB  LEU A 140      -3.791  -1.577   0.709  1.00  0.00           H  
ATOM   2282 2HB  LEU A 140      -4.352  -0.108   1.513  1.00  0.00           H  
ATOM   2283  HG  LEU A 140      -3.348   1.235  -0.333  1.00  0.00           H  
ATOM   2284 1HD1 LEU A 140      -2.667   0.068  -2.381  1.00  0.00           H  
ATOM   2285 2HD1 LEU A 140      -1.617  -0.349  -1.007  1.00  0.00           H  
ATOM   2286 3HD1 LEU A 140      -2.863  -1.496  -1.556  1.00  0.00           H  
ATOM   2287 1HD2 LEU A 140      -5.084   0.611  -1.980  1.00  0.00           H  
ATOM   2288 2HD2 LEU A 140      -5.315  -0.946  -1.148  1.00  0.00           H  
ATOM   2289 3HD2 LEU A 140      -5.732   0.575  -0.322  1.00  0.00           H  
ATOM   2290  N   LEU A 141      -0.720   1.382   1.346  1.00  0.00           N  
ATOM   2291  CA  LEU A 141      -0.279   2.771   1.393  1.00  0.00           C  
ATOM   2292  C   LEU A 141      -0.556   3.482   0.073  1.00  0.00           C  
ATOM   2293  O   LEU A 141      -0.238   2.967  -0.999  1.00  0.00           O  
ATOM   2294  CB  LEU A 141       1.225   2.863   1.679  1.00  0.00           C  
ATOM   2295  CG  LEU A 141       1.762   2.252   2.979  1.00  0.00           C  
ATOM   2296  CD1 LEU A 141       3.279   2.377   3.011  1.00  0.00           C  
ATOM   2297  CD2 LEU A 141       1.131   2.957   4.171  1.00  0.00           C  
ATOM   2298  H   LEU A 141      -0.134   0.695   0.893  1.00  0.00           H  
ATOM   2299  HA  LEU A 141      -0.813   3.276   2.197  1.00  0.00           H  
ATOM   2300 1HB  LEU A 141       1.763   2.374   0.869  1.00  0.00           H  
ATOM   2301 2HB  LEU A 141       1.512   3.914   1.696  1.00  0.00           H  
ATOM   2302  HG  LEU A 141       1.514   1.191   3.012  1.00  0.00           H  
ATOM   2303 1HD1 LEU A 141       3.661   1.942   3.935  1.00  0.00           H  
ATOM   2304 2HD1 LEU A 141       3.706   1.848   2.159  1.00  0.00           H  
ATOM   2305 3HD1 LEU A 141       3.558   3.429   2.963  1.00  0.00           H  
ATOM   2306 1HD2 LEU A 141       1.513   2.522   5.095  1.00  0.00           H  
ATOM   2307 2HD2 LEU A 141       1.380   4.018   4.140  1.00  0.00           H  
ATOM   2308 3HD2 LEU A 141       0.048   2.837   4.133  1.00  0.00           H  
ATOM   2309  N   ALA A 142      -1.277   4.576   0.170  1.00  0.00           N  
ATOM   2310  CA  ALA A 142      -1.532   5.423  -0.989  1.00  0.00           C  
ATOM   2311  C   ALA A 142      -0.874   6.788  -0.828  1.00  0.00           C  
ATOM   2312  O   ALA A 142      -1.062   7.463   0.184  1.00  0.00           O  
ATOM   2313  CB  ALA A 142      -3.029   5.609  -1.185  1.00  0.00           C  
ATOM   2314  H   ALA A 142      -1.664   4.838   1.065  1.00  0.00           H  
ATOM   2315  HA  ALA A 142      -1.118   4.928  -1.868  1.00  0.00           H  
ATOM   2316 1HB  ALA A 142      -3.206   6.243  -2.054  1.00  0.00           H  
ATOM   2317 2HB  ALA A 142      -3.499   4.638  -1.343  1.00  0.00           H  
ATOM   2318 3HB  ALA A 142      -3.456   6.078  -0.300  1.00  0.00           H  
ATOM   2319  N   ALA A 143       0.090   7.107  -1.794  1.00  0.00           N  
ATOM   2320  CA  ALA A 143       0.844   8.345  -1.639  1.00  0.00           C  
ATOM   2321  C   ALA A 143       0.748   9.208  -2.891  1.00  0.00           C  
ATOM   2322  O   ALA A 143       0.848   8.708  -4.011  1.00  0.00           O  
ATOM   2323  CB  ALA A 143       2.301   8.040  -1.325  1.00  0.00           C  
ATOM   2324  H   ALA A 143       0.279   6.512  -2.588  1.00  0.00           H  
ATOM   2325  HA  ALA A 143       0.412   8.903  -0.808  1.00  0.00           H  
ATOM   2326 1HB  ALA A 143       2.852   8.974  -1.212  1.00  0.00           H  
ATOM   2327 2HB  ALA A 143       2.362   7.468  -0.399  1.00  0.00           H  
ATOM   2328 3HB  ALA A 143       2.734   7.460  -2.138  1.00  0.00           H  
ATOM   2329  N   ASN A 144       0.727  10.511  -2.592  1.00  0.00           N  
ATOM   2330  CA  ASN A 144       0.797  11.527  -3.636  1.00  0.00           C  
ATOM   2331  C   ASN A 144       1.508  12.779  -3.139  1.00  0.00           C  
ATOM   2332  O   ASN A 144       1.992  12.822  -2.008  1.00  0.00           O  
ATOM   2333  CB  ASN A 144      -0.570  11.840  -4.216  1.00  0.00           C  
ATOM   2334  CG  ASN A 144      -1.511  12.510  -3.253  1.00  0.00           C  
ATOM   2335  OD1 ASN A 144      -1.089  13.028  -2.213  1.00  0.00           O  
ATOM   2336  ND2 ASN A 144      -2.778  12.509  -3.579  1.00  0.00           N  
ATOM   2337  H   ASN A 144       0.662  10.801  -1.627  1.00  0.00           H  
ATOM   2338  HA  ASN A 144       1.426  11.150  -4.444  1.00  0.00           H  
ATOM   2339 1HB  ASN A 144      -0.457  12.491  -5.084  1.00  0.00           H  
ATOM   2340 2HB  ASN A 144      -1.040  10.918  -4.558  1.00  0.00           H  
ATOM   2341 1HD2 ASN A 144      -3.450  12.940  -2.976  1.00  0.00           H  
ATOM   2342 2HD2 ASN A 144      -3.075  12.077  -4.430  1.00  0.00           H  
ATOM   2343  N   PRO A 145       1.667  13.835  -3.873  1.00  0.00           N  
ATOM   2344  CA  PRO A 145       2.425  15.005  -3.449  1.00  0.00           C  
ATOM   2345  C   PRO A 145       1.756  15.697  -2.268  1.00  0.00           C  
ATOM   2346  O   PRO A 145       2.375  16.509  -1.580  1.00  0.00           O  
ATOM   2347  CB  PRO A 145       2.426  15.911  -4.684  1.00  0.00           C  
ATOM   2348  CG  PRO A 145       2.286  14.980  -5.839  1.00  0.00           C  
ATOM   2349  CD  PRO A 145       1.381  13.888  -5.332  1.00  0.00           C  
ATOM   2350  HA  PRO A 145       3.450  14.699  -3.194  1.00  0.00           H  
ATOM   2351 1HB  PRO A 145       1.598  16.633  -4.622  1.00  0.00           H  
ATOM   2352 2HB  PRO A 145       3.358  16.493  -4.723  1.00  0.00           H  
ATOM   2353 1HG  PRO A 145       1.865  15.511  -6.706  1.00  0.00           H  
ATOM   2354 2HG  PRO A 145       3.273  14.604  -6.145  1.00  0.00           H  
ATOM   2355 1HD  PRO A 145       0.333  14.161  -5.524  1.00  0.00           H  
ATOM   2356 2HD  PRO A 145       1.633  12.941  -5.831  1.00  0.00           H  
ATOM   2357  N   PHE A 146       0.511  15.470  -1.986  1.00  0.00           N  
ATOM   2358  CA  PHE A 146      -0.201  16.141  -0.905  1.00  0.00           C  
ATOM   2359  C   PHE A 146      -0.118  15.342   0.389  1.00  0.00           C  
ATOM   2360  O   PHE A 146      -0.576  15.793   1.439  1.00  0.00           O  
ATOM   2361  CB  PHE A 146      -1.662  16.385  -1.287  1.00  0.00           C  
ATOM   2362  CG  PHE A 146      -1.808  17.232  -2.519  1.00  0.00           C  
ATOM   2363  CD1 PHE A 146      -2.168  16.662  -3.731  1.00  0.00           C  
ATOM   2364  CD2 PHE A 146      -1.585  18.600  -2.469  1.00  0.00           C  
ATOM   2365  CE1 PHE A 146      -2.302  17.439  -4.865  1.00  0.00           C  
ATOM   2366  CE2 PHE A 146      -1.719  19.380  -3.601  1.00  0.00           C  
ATOM   2367  CZ  PHE A 146      -2.078  18.799  -4.800  1.00  0.00           C  
ATOM   2368  H   PHE A 146       0.021  14.792  -2.551  1.00  0.00           H  
ATOM   2369  HA  PHE A 146       0.275  17.106  -0.723  1.00  0.00           H  
ATOM   2370 1HB  PHE A 146      -2.157  15.430  -1.459  1.00  0.00           H  
ATOM   2371 2HB  PHE A 146      -2.176  16.876  -0.462  1.00  0.00           H  
ATOM   2372  HD1 PHE A 146      -2.346  15.588  -3.782  1.00  0.00           H  
ATOM   2373  HD2 PHE A 146      -1.301  19.059  -1.521  1.00  0.00           H  
ATOM   2374  HE1 PHE A 146      -2.585  16.977  -5.811  1.00  0.00           H  
ATOM   2375  HE2 PHE A 146      -1.541  20.454  -3.548  1.00  0.00           H  
ATOM   2376  HZ  PHE A 146      -2.183  19.413  -5.693  1.00  0.00           H  
ATOM   2377  N   GLY A 147       0.450  14.061   0.309  1.00  0.00           N  
ATOM   2378  CA  GLY A 147       0.542  13.277   1.535  1.00  0.00           C  
ATOM   2379  C   GLY A 147       0.313  11.796   1.259  1.00  0.00           C  
ATOM   2380  O   GLY A 147       0.434  11.340   0.122  1.00  0.00           O  
ATOM   2381  H   GLY A 147       0.793  13.666  -0.555  1.00  0.00           H  
ATOM   2382 1HA  GLY A 147       1.524  13.420   1.985  1.00  0.00           H  
ATOM   2383 2HA  GLY A 147      -0.195  13.636   2.252  1.00  0.00           H  
ATOM   2384  N   GLN A 148       0.148  11.114   2.460  1.00  0.00           N  
ATOM   2385  CA  GLN A 148      -0.031   9.668   2.411  1.00  0.00           C  
ATOM   2386  C   GLN A 148      -1.243   9.234   3.225  1.00  0.00           C  
ATOM   2387  O   GLN A 148      -1.607   9.881   4.206  1.00  0.00           O  
ATOM   2388  CB  GLN A 148       1.227   8.890   2.806  1.00  0.00           C  
ATOM   2389  CG  GLN A 148       1.652   8.900   4.264  1.00  0.00           C  
ATOM   2390  CD  GLN A 148       2.905   8.081   4.508  1.00  0.00           C  
ATOM   2391  OE1 GLN A 148       3.666   7.793   3.580  1.00  0.00           O  
ATOM   2392  NE2 GLN A 148       3.128   7.701   5.761  1.00  0.00           N  
ATOM   2393  H   GLN A 148       0.148  11.580   3.356  1.00  0.00           H  
ATOM   2394  HA  GLN A 148      -0.279   9.385   1.388  1.00  0.00           H  
ATOM   2395 1HB  GLN A 148       1.104   7.840   2.541  1.00  0.00           H  
ATOM   2396 2HB  GLN A 148       2.081   9.271   2.246  1.00  0.00           H  
ATOM   2397 1HG  GLN A 148       1.852   9.928   4.567  1.00  0.00           H  
ATOM   2398 2HG  GLN A 148       0.847   8.482   4.869  1.00  0.00           H  
ATOM   2399 1HE2 GLN A 148       3.939   7.158   5.983  1.00  0.00           H  
ATOM   2400 2HE2 GLN A 148       2.486   7.957   6.483  1.00  0.00           H  
ATOM   2401  N   ALA A 149      -1.918   8.239   2.665  1.00  0.00           N  
ATOM   2402  CA  ALA A 149      -3.008   7.589   3.383  1.00  0.00           C  
ATOM   2403  C   ALA A 149      -2.778   6.088   3.492  1.00  0.00           C  
ATOM   2404  O   ALA A 149      -2.090   5.493   2.663  1.00  0.00           O  
ATOM   2405  CB  ALA A 149      -4.331   7.853   2.678  1.00  0.00           C  
ATOM   2406  H   ALA A 149      -1.683   7.922   1.735  1.00  0.00           H  
ATOM   2407  HA  ALA A 149      -3.051   8.010   4.387  1.00  0.00           H  
ATOM   2408 1HB  ALA A 149      -5.138   7.363   3.223  1.00  0.00           H  
ATOM   2409 2HB  ALA A 149      -4.517   8.927   2.643  1.00  0.00           H  
ATOM   2410 3HB  ALA A 149      -4.287   7.459   1.664  1.00  0.00           H  
ATOM   2411  N   SER A 150      -3.228   5.533   4.658  1.00  0.00           N  
ATOM   2412  CA  SER A 150      -3.020   4.101   4.838  1.00  0.00           C  
ATOM   2413  C   SER A 150      -4.237   3.444   5.477  1.00  0.00           C  
ATOM   2414  O   SER A 150      -4.980   4.083   6.222  1.00  0.00           O  
ATOM   2415  CB  SER A 150      -1.783   3.823   5.670  1.00  0.00           C  
ATOM   2416  OG  SER A 150      -1.938   4.204   7.009  1.00  0.00           O  
ATOM   2417  H   SER A 150      -3.689   6.059   5.387  1.00  0.00           H  
ATOM   2418  HA  SER A 150      -2.880   3.645   3.857  1.00  0.00           H  
ATOM   2419 1HB  SER A 150      -1.551   2.759   5.632  1.00  0.00           H  
ATOM   2420 2HB  SER A 150      -0.933   4.359   5.248  1.00  0.00           H  
ATOM   2421  HG  SER A 150      -2.825   4.564   7.081  1.00  0.00           H  
ATOM   2422  N   ALA A 151      -4.408   2.227   5.053  1.00  0.00           N  
ATOM   2423  CA  ALA A 151      -5.434   1.389   5.662  1.00  0.00           C  
ATOM   2424  C   ALA A 151      -4.941  -0.040   5.845  1.00  0.00           C  
ATOM   2425  O   ALA A 151      -4.171  -0.550   5.031  1.00  0.00           O  
ATOM   2426  CB  ALA A 151      -6.694   1.398   4.808  1.00  0.00           C  
ATOM   2427  H   ALA A 151      -3.842   1.848   4.307  1.00  0.00           H  
ATOM   2428  HA  ALA A 151      -5.668   1.800   6.644  1.00  0.00           H  
ATOM   2429 1HB  ALA A 151      -7.453   0.769   5.273  1.00  0.00           H  
ATOM   2430 2HB  ALA A 151      -7.070   2.418   4.724  1.00  0.00           H  
ATOM   2431 3HB  ALA A 151      -6.463   1.014   3.816  1.00  0.00           H  
ATOM   2432  N   SER A 152      -5.283  -0.655   7.016  1.00  0.00           N  
ATOM   2433  CA  SER A 152      -4.798  -1.994   7.329  1.00  0.00           C  
ATOM   2434  C   SER A 152      -5.952  -2.942   7.628  1.00  0.00           C  
ATOM   2435  O   SER A 152      -7.004  -2.522   8.110  1.00  0.00           O  
ATOM   2436  CB  SER A 152      -3.869  -1.954   8.527  1.00  0.00           C  
ATOM   2437  OG  SER A 152      -2.728  -1.186   8.260  1.00  0.00           O  
ATOM   2438  H   SER A 152      -5.880  -0.181   7.678  1.00  0.00           H  
ATOM   2439  HA  SER A 152      -4.243  -2.371   6.469  1.00  0.00           H  
ATOM   2440 1HB  SER A 152      -4.397  -1.535   9.383  1.00  0.00           H  
ATOM   2441 2HB  SER A 152      -3.571  -2.968   8.790  1.00  0.00           H  
ATOM   2442  HG  SER A 152      -2.827  -0.870   7.359  1.00  0.00           H  
ATOM   2443  N   ILE A 153      -5.747  -4.173   7.236  1.00  0.00           N  
ATOM   2444  CA  ILE A 153      -6.718  -5.213   7.555  1.00  0.00           C  
ATOM   2445  C   ILE A 153      -6.025  -6.520   7.922  1.00  0.00           C  
ATOM   2446  O   ILE A 153      -5.012  -6.885   7.326  1.00  0.00           O  
ATOM   2447  CB  ILE A 153      -7.699  -5.403   6.384  1.00  0.00           C  
ATOM   2448  CG1 ILE A 153      -8.840  -6.332   6.805  1.00  0.00           C  
ATOM   2449  CG2 ILE A 153      -6.980  -5.957   5.164  1.00  0.00           C  
ATOM   2450  CD1 ILE A 153     -10.010  -6.335   5.847  1.00  0.00           C  
ATOM   2451  H   ILE A 153      -4.919  -4.417   6.711  1.00  0.00           H  
ATOM   2452  HA  ILE A 153      -7.279  -4.903   8.436  1.00  0.00           H  
ATOM   2453  HB  ILE A 153      -8.145  -4.444   6.124  1.00  0.00           H  
ATOM   2454 1HG1 ILE A 153      -8.466  -7.352   6.890  1.00  0.00           H  
ATOM   2455 2HG1 ILE A 153      -9.207  -6.036   7.788  1.00  0.00           H  
ATOM   2456 1HG2 ILE A 153      -7.692  -6.084   4.349  1.00  0.00           H  
ATOM   2457 2HG2 ILE A 153      -6.197  -5.264   4.857  1.00  0.00           H  
ATOM   2458 3HG2 ILE A 153      -6.535  -6.921   5.411  1.00  0.00           H  
ATOM   2459 1HD1 ILE A 153     -10.778  -7.016   6.213  1.00  0.00           H  
ATOM   2460 2HD1 ILE A 153     -10.423  -5.328   5.774  1.00  0.00           H  
ATOM   2461 3HD1 ILE A 153      -9.674  -6.662   4.864  1.00  0.00           H  
ATOM   2462  N   MET A 154      -6.483  -7.113   9.046  1.00  0.00           N  
ATOM   2463  CA  MET A 154      -6.025  -8.455   9.382  1.00  0.00           C  
ATOM   2464  C   MET A 154      -6.749  -9.508   8.553  1.00  0.00           C  
ATOM   2465  O   MET A 154      -7.965  -9.443   8.373  1.00  0.00           O  
ATOM   2466  CB  MET A 154      -6.251  -8.742  10.866  1.00  0.00           C  
ATOM   2467  CG  MET A 154      -5.440  -7.861  11.805  1.00  0.00           C  
ATOM   2468  SD  MET A 154      -3.662  -8.014  11.539  1.00  0.00           S  
ATOM   2469  CE  MET A 154      -3.387  -9.706  12.054  1.00  0.00           C  
ATOM   2470  H   MET A 154      -7.136  -6.648   9.660  1.00  0.00           H  
ATOM   2471  HA  MET A 154      -4.957  -8.518   9.174  1.00  0.00           H  
ATOM   2472 1HB  MET A 154      -7.305  -8.607  11.106  1.00  0.00           H  
ATOM   2473 2HB  MET A 154      -5.998  -9.781  11.079  1.00  0.00           H  
ATOM   2474 1HG  MET A 154      -5.722  -6.819  11.660  1.00  0.00           H  
ATOM   2475 2HG  MET A 154      -5.658  -8.132  12.838  1.00  0.00           H  
ATOM   2476 1HE  MET A 154      -2.330  -9.952  11.947  1.00  0.00           H  
ATOM   2477 2HE  MET A 154      -3.684  -9.822  13.097  1.00  0.00           H  
ATOM   2478 3HE  MET A 154      -3.980 -10.377  11.431  1.00  0.00           H  
ATOM   2479  N   ALA A 155      -6.039 -10.384   7.890  1.00  0.00           N  
ATOM   2480  CA  ALA A 155      -6.632 -11.426   7.060  1.00  0.00           C  
ATOM   2481  C   ALA A 155      -6.145 -12.807   7.477  1.00  0.00           C  
ATOM   2482  O   ALA A 155      -4.982 -12.982   7.844  1.00  0.00           O  
ATOM   2483  CB  ALA A 155      -6.309 -11.183   5.593  1.00  0.00           C  
ATOM   2484  H   ALA A 155      -5.033 -10.327   7.964  1.00  0.00           H  
ATOM   2485  HA  ALA A 155      -7.713 -11.391   7.194  1.00  0.00           H  
ATOM   2486 1HB  ALA A 155      -6.759 -11.969   4.986  1.00  0.00           H  
ATOM   2487 2HB  ALA A 155      -6.709 -10.216   5.288  1.00  0.00           H  
ATOM   2488 3HB  ALA A 155      -5.229 -11.190   5.453  1.00  0.00           H  
ATOM   2489  N   ALA A 156      -7.094 -13.709   7.639  1.00  0.00           N  
ATOM   2490  CA  ALA A 156      -6.796 -15.107   7.926  1.00  0.00           C  
ATOM   2491  C   ALA A 156      -7.344 -16.022   6.839  1.00  0.00           C  
ATOM   2492  O   ALA A 156      -8.545 -16.029   6.567  1.00  0.00           O  
ATOM   2493  CB  ALA A 156      -7.377 -15.502   9.276  1.00  0.00           C  
ATOM   2494  H   ALA A 156      -8.058 -13.417   7.561  1.00  0.00           H  
ATOM   2495  HA  ALA A 156      -5.713 -15.222   7.959  1.00  0.00           H  
ATOM   2496 1HB  ALA A 156      -7.148 -16.548   9.479  1.00  0.00           H  
ATOM   2497 2HB  ALA A 156      -6.942 -14.877  10.056  1.00  0.00           H  
ATOM   2498 3HB  ALA A 156      -8.457 -15.364   9.261  1.00  0.00           H  
ATOM   2499  N   PHE A 157      -6.496 -16.614   6.053  1.00  0.00           N  
ATOM   2500  CA  PHE A 157      -6.900 -17.385   4.884  1.00  0.00           C  
ATOM   2501  C   PHE A 157      -7.041 -18.864   5.221  1.00  0.00           C  
ATOM   2502  O   PHE A 157      -7.810 -19.585   4.586  1.00  0.00           O  
ATOM   2503  CB  PHE A 157      -5.908 -17.178   3.738  1.00  0.00           C  
ATOM   2504  CG  PHE A 157      -5.699 -15.727   3.409  1.00  0.00           C  
ATOM   2505  CD1 PHE A 157      -4.460 -15.132   3.591  1.00  0.00           C  
ATOM   2506  CD2 PHE A 157      -6.741 -14.955   2.918  1.00  0.00           C  
ATOM   2507  CE1 PHE A 157      -4.266 -13.797   3.289  1.00  0.00           C  
ATOM   2508  CE2 PHE A 157      -6.550 -13.621   2.614  1.00  0.00           C  
ATOM   2509  CZ  PHE A 157      -5.312 -13.042   2.800  1.00  0.00           C  
ATOM   2510  H   PHE A 157      -5.513 -16.530   6.271  1.00  0.00           H  
ATOM   2511  HA  PHE A 157      -7.882 -17.037   4.562  1.00  0.00           H  
ATOM   2512 1HB  PHE A 157      -4.948 -17.619   4.004  1.00  0.00           H  
ATOM   2513 2HB  PHE A 157      -6.269 -17.691   2.848  1.00  0.00           H  
ATOM   2514  HD1 PHE A 157      -3.634 -15.730   3.976  1.00  0.00           H  
ATOM   2515  HD2 PHE A 157      -7.720 -15.413   2.771  1.00  0.00           H  
ATOM   2516  HE1 PHE A 157      -3.287 -13.342   3.437  1.00  0.00           H  
ATOM   2517  HE2 PHE A 157      -7.377 -13.025   2.228  1.00  0.00           H  
ATOM   2518  HZ  PHE A 157      -5.161 -11.990   2.562  1.00  0.00           H  
ATOM   2519  N   MET A 158      -6.228 -19.357   6.159  1.00  0.00           N  
ATOM   2520  CA  MET A 158      -6.251 -20.754   6.576  1.00  0.00           C  
ATOM   2521  C   MET A 158      -5.937 -20.891   8.060  1.00  0.00           C  
ATOM   2522  O   MET A 158      -5.245 -20.054   8.638  1.00  0.00           O  
ATOM   2523  CB  MET A 158      -5.225 -21.566   5.789  1.00  0.00           C  
ATOM   2524  CG  MET A 158      -5.494 -21.709   4.298  1.00  0.00           C  
ATOM   2525  SD  MET A 158      -4.298 -22.779   3.474  1.00  0.00           S  
ATOM   2526  CE  MET A 158      -4.745 -24.373   4.156  1.00  0.00           C  
ATOM   2527  H   MET A 158      -5.571 -18.725   6.593  1.00  0.00           H  
ATOM   2528  HA  MET A 158      -7.243 -21.159   6.375  1.00  0.00           H  
ATOM   2529 1HB  MET A 158      -4.242 -21.110   5.894  1.00  0.00           H  
ATOM   2530 2HB  MET A 158      -5.164 -22.574   6.202  1.00  0.00           H  
ATOM   2531 1HG  MET A 158      -6.490 -22.124   4.146  1.00  0.00           H  
ATOM   2532 2HG  MET A 158      -5.459 -20.727   3.826  1.00  0.00           H  
ATOM   2533 1HE  MET A 158      -4.093 -25.142   3.741  1.00  0.00           H  
ATOM   2534 2HE  MET A 158      -4.635 -24.349   5.241  1.00  0.00           H  
ATOM   2535 3HE  MET A 158      -5.781 -24.600   3.902  1.00  0.00           H  
ATOM   2536  N   ASP A 159      -6.603 -21.836   8.726  1.00  0.00           N  
ATOM   2537  CA  ASP A 159      -6.296 -22.077  10.130  1.00  0.00           C  
ATOM   2538  C   ASP A 159      -4.864 -22.566  10.305  1.00  0.00           C  
ATOM   2539  O   ASP A 159      -4.290 -23.170   9.398  1.00  0.00           O  
ATOM   2540  CB  ASP A 159      -7.249 -23.126  10.707  1.00  0.00           C  
ATOM   2541  CG  ASP A 159      -8.693 -22.650  10.784  1.00  0.00           C  
ATOM   2542  OD1 ASP A 159      -9.574 -23.476  10.742  1.00  0.00           O  
ATOM   2543  OD2 ASP A 159      -8.902 -21.464  10.883  1.00  0.00           O  
ATOM   2544  H   ASP A 159      -7.318 -22.390   8.277  1.00  0.00           H  
ATOM   2545  HA  ASP A 159      -6.428 -21.144  10.678  1.00  0.00           H  
ATOM   2546 1HB  ASP A 159      -7.215 -24.026  10.093  1.00  0.00           H  
ATOM   2547 2HB  ASP A 159      -6.923 -23.402  11.710  1.00  0.00           H  
ATOM   2548  N   ASN A 160      -4.259 -22.205  11.422  1.00  0.00           N  
ATOM   2549  CA  ASN A 160      -2.949 -22.764  11.735  1.00  0.00           C  
ATOM   2550  C   ASN A 160      -3.041 -24.257  12.021  1.00  0.00           C  
ATOM   2551  O   ASN A 160      -3.995 -24.721  12.647  1.00  0.00           O  
ATOM   2552  CB  ASN A 160      -2.355 -22.094  12.960  1.00  0.00           C  
ATOM   2553  CG  ASN A 160      -1.971 -20.658  12.729  1.00  0.00           C  
ATOM   2554  OD1 ASN A 160      -1.399 -20.315  11.689  1.00  0.00           O  
ATOM   2555  ND2 ASN A 160      -2.275 -19.813  13.681  1.00  0.00           N  
ATOM   2556  H   ASN A 160      -4.681 -21.551  12.065  1.00  0.00           H  
ATOM   2557  HA  ASN A 160      -2.285 -22.586  10.888  1.00  0.00           H  
ATOM   2558 1HB  ASN A 160      -3.074 -22.130  13.780  1.00  0.00           H  
ATOM   2559 2HB  ASN A 160      -1.467 -22.640  13.279  1.00  0.00           H  
ATOM   2560 1HD2 ASN A 160      -2.044 -18.845  13.583  1.00  0.00           H  
ATOM   2561 2HD2 ASN A 160      -2.738 -20.135  14.506  1.00  0.00           H  
ATOM   2562  N   PRO A 161      -2.216 -25.146  11.419  1.00  0.00           N  
ATOM   2563  CA  PRO A 161      -2.321 -26.587  11.611  1.00  0.00           C  
ATOM   2564  C   PRO A 161      -2.201 -26.957  13.084  1.00  0.00           C  
ATOM   2565  O   PRO A 161      -1.665 -26.191  13.884  1.00  0.00           O  
ATOM   2566  OXT PRO A 161      -2.632 -28.006  13.476  1.00  0.00           O  
ATOM   2567  CB  PRO A 161      -1.191 -27.200  10.778  1.00  0.00           C  
ATOM   2568  CG  PRO A 161      -0.206 -26.109  10.528  1.00  0.00           C  
ATOM   2569  CD  PRO A 161      -0.998 -24.841  10.708  1.00  0.00           C  
ATOM   2570  HA  PRO A 161      -3.293 -26.933  11.230  1.00  0.00           H  
ATOM   2571 1HB  PRO A 161      -0.736 -28.041  11.322  1.00  0.00           H  
ATOM   2572 2HB  PRO A 161      -1.594 -27.606   9.838  1.00  0.00           H  
ATOM   2573 1HG  PRO A 161       0.634 -26.187  11.233  1.00  0.00           H  
ATOM   2574 2HG  PRO A 161       0.218 -26.204   9.517  1.00  0.00           H  
ATOM   2575 1HD  PRO A 161      -0.411 -24.122  11.299  1.00  0.00           H  
ATOM   2576 2HD  PRO A 161      -1.248 -24.421   9.722  1.00  0.00           H  
TER                                                                             
max_contact_prob 0.998
pae_interaction 6.77
score 0
silent_score 0
time 6.201
  
