# Supplementary material for: Improving de novo protein binder design with deep learning
Source: Nat Commun. 2023 May 6;14:2625. doi: 10.1038/s41467-023-38328-5 (PMC10163288; doi:10.1038/s41467-023-38328-5)
Supplement: Supplementary file 4 — Source Data File [file 41467_2023_38328_MOESM4_ESM.zip › all_data/experimental_structure_agreement/rf2_complex_pred/IL7_design_rf2pred.pdb]

HEADER                                            14-MAR-23   XXXX              
EXPDTA    THEORETICAL MODEL                                                     
REMARK 220                                                                      
REMARK 220 EXPERIMENTAL DETAILS                                                 
REMARK 220  EXPERIMENT TYPE                : THEORETICAL MODELLING              
REMARK 220  DATE OF DATA COLLECTION        : 14-MAR-23                          
REMARK 220                                                                      
REMARK 220 REMARK: MODEL GENERATED BY ROSETTA                                   
REMARK 220  VERSION 2021.38+release.4d5a969                                     
SSBOND     CYS A   61    CYS A   76                                       2.17  
SSBOND     CYS A   93    CYS A  101                                       2.15  
SSBOND     CYS A  127    CYS A  137                                       2.17  
ATOM      1  N   SER A   1      11.482  14.825  30.031  1.00  0.00           N  
ATOM      2  CA  SER A   1      11.772  13.435  29.698  1.00  0.00           C  
ATOM      3  C   SER A   1      10.901  12.953  28.545  1.00  0.00           C  
ATOM      4  O   SER A   1       9.896  13.580  28.209  1.00  0.00           O  
ATOM      5  CB  SER A   1      11.566  12.543  30.906  1.00  0.00           C  
ATOM      6  OG  SER A   1      10.217  12.334  31.219  1.00  0.00           O  
ATOM      7 1H   SER A   1      12.066  15.116  30.789  1.00  0.00           H  
ATOM      8 2H   SER A   1      11.659  15.403  29.234  1.00  0.00           H  
ATOM      9 3H   SER A   1      10.522  14.911  30.298  1.00  0.00           H  
ATOM     10  HA  SER A   1      12.815  13.364  29.387  1.00  0.00           H  
ATOM     11 1HB  SER A   1      12.032  11.574  30.727  1.00  0.00           H  
ATOM     12 2HB  SER A   1      12.056  12.986  31.772  1.00  0.00           H  
ATOM     13  HG  SER A   1       9.714  12.827  30.566  1.00  0.00           H  
ATOM     14  N   VAL A   2      11.278  11.754  28.023  1.00  0.00           N  
ATOM     15  CA  VAL A   2      10.497  11.195  26.927  1.00  0.00           C  
ATOM     16  C   VAL A   2       9.101  10.800  27.391  1.00  0.00           C  
ATOM     17  O   VAL A   2       8.122  10.979  26.666  1.00  0.00           O  
ATOM     18  CB  VAL A   2      11.218   9.983  26.308  1.00  0.00           C  
ATOM     19  CG1 VAL A   2      10.386   9.251  25.266  1.00  0.00           C  
ATOM     20  CG2 VAL A   2      12.531  10.463  25.709  1.00  0.00           C  
ATOM     21  H   VAL A   2      12.077  11.242  28.369  1.00  0.00           H  
ATOM     22  HA  VAL A   2      10.382  11.960  26.158  1.00  0.00           H  
ATOM     23  HB  VAL A   2      11.406   9.246  27.089  1.00  0.00           H  
ATOM     24 1HG1 VAL A   2      10.955   8.409  24.872  1.00  0.00           H  
ATOM     25 2HG1 VAL A   2       9.468   8.885  25.725  1.00  0.00           H  
ATOM     26 3HG1 VAL A   2      10.139   9.933  24.453  1.00  0.00           H  
ATOM     27 1HG2 VAL A   2      13.058   9.619  25.265  1.00  0.00           H  
ATOM     28 2HG2 VAL A   2      12.329  11.210  24.941  1.00  0.00           H  
ATOM     29 3HG2 VAL A   2      13.148  10.905  26.492  1.00  0.00           H  
ATOM     30  N   ILE A   3       8.991  10.401  28.673  1.00  0.00           N  
ATOM     31  CA  ILE A   3       7.693  10.017  29.213  1.00  0.00           C  
ATOM     32  C   ILE A   3       6.759  11.217  29.306  1.00  0.00           C  
ATOM     33  O   ILE A   3       5.599  11.147  28.900  1.00  0.00           O  
ATOM     34  CB  ILE A   3       7.852   9.336  30.585  1.00  0.00           C  
ATOM     35  CG1 ILE A   3       8.565   7.993  30.400  1.00  0.00           C  
ATOM     36  CG2 ILE A   3       6.502   9.137  31.257  1.00  0.00           C  
ATOM     37  CD1 ILE A   3       8.925   7.310  31.700  1.00  0.00           C  
ATOM     38  H   ILE A   3       9.804  10.364  29.272  1.00  0.00           H  
ATOM     39  HA  ILE A   3       7.229   9.309  28.527  1.00  0.00           H  
ATOM     40  HB  ILE A   3       8.474   9.957  31.229  1.00  0.00           H  
ATOM     41 1HG1 ILE A   3       7.930   7.320  29.825  1.00  0.00           H  
ATOM     42 2HG1 ILE A   3       9.482   8.143  29.829  1.00  0.00           H  
ATOM     43 1HG2 ILE A   3       6.644   8.654  32.223  1.00  0.00           H  
ATOM     44 2HG2 ILE A   3       6.022  10.104  31.402  1.00  0.00           H  
ATOM     45 3HG2 ILE A   3       5.871   8.510  30.627  1.00  0.00           H  
ATOM     46 1HD1 ILE A   3       9.427   6.366  31.488  1.00  0.00           H  
ATOM     47 2HD1 ILE A   3       9.590   7.953  32.277  1.00  0.00           H  
ATOM     48 3HD1 ILE A   3       8.019   7.118  32.273  1.00  0.00           H  
ATOM     49  N   GLU A   4       7.315  12.358  29.771  1.00  0.00           N  
ATOM     50  CA  GLU A   4       6.513  13.570  29.885  1.00  0.00           C  
ATOM     51  C   GLU A   4       6.120  14.101  28.512  1.00  0.00           C  
ATOM     52  O   GLU A   4       4.989  14.540  28.306  1.00  0.00           O  
ATOM     53  CB  GLU A   4       7.270  14.643  30.671  1.00  0.00           C  
ATOM     54  CG  GLU A   4       7.421  14.322  32.151  1.00  0.00           C  
ATOM     55  CD  GLU A   4       8.260  15.331  32.885  1.00  0.00           C  
ATOM     56  OE1 GLU A   4       8.408  15.197  34.076  1.00  0.00           O  
ATOM     57  OE2 GLU A   4       8.752  16.237  32.255  1.00  0.00           O  
ATOM     58  H   GLU A   4       8.287  12.384  30.043  1.00  0.00           H  
ATOM     59  HA  GLU A   4       5.595  13.328  30.422  1.00  0.00           H  
ATOM     60 1HB  GLU A   4       8.265  14.771  30.246  1.00  0.00           H  
ATOM     61 2HB  GLU A   4       6.750  15.596  30.579  1.00  0.00           H  
ATOM     62 1HG  GLU A   4       6.432  14.288  32.607  1.00  0.00           H  
ATOM     63 2HG  GLU A   4       7.873  13.336  32.254  1.00  0.00           H  
ATOM     64  N   LYS A   5       7.045  13.990  27.574  1.00  0.00           N  
ATOM     65  CA  LYS A   5       6.760  14.434  26.215  1.00  0.00           C  
ATOM     66  C   LYS A   5       5.640  13.612  25.591  1.00  0.00           C  
ATOM     67  O   LYS A   5       4.732  14.157  24.963  1.00  0.00           O  
ATOM     68  CB  LYS A   5       8.031  14.348  25.369  1.00  0.00           C  
ATOM     69  CG  LYS A   5       7.888  14.903  23.958  1.00  0.00           C  
ATOM     70  CD  LYS A   5       9.213  14.861  23.211  1.00  0.00           C  
ATOM     71  CE  LYS A   5       9.066  15.387  21.791  1.00  0.00           C  
ATOM     72  NZ  LYS A   5      10.360  15.372  21.055  1.00  0.00           N  
ATOM     73  H   LYS A   5       7.953  13.600  27.784  1.00  0.00           H  
ATOM     74  HA  LYS A   5       6.427  15.472  26.253  1.00  0.00           H  
ATOM     75 1HB  LYS A   5       8.835  14.895  25.863  1.00  0.00           H  
ATOM     76 2HB  LYS A   5       8.345  13.307  25.288  1.00  0.00           H  
ATOM     77 1HG  LYS A   5       7.152  14.315  23.408  1.00  0.00           H  
ATOM     78 2HG  LYS A   5       7.540  15.934  24.006  1.00  0.00           H  
ATOM     79 1HD  LYS A   5       9.949  15.468  23.740  1.00  0.00           H  
ATOM     80 2HD  LYS A   5       9.576  13.834  23.172  1.00  0.00           H  
ATOM     81 1HE  LYS A   5       8.347  14.775  21.249  1.00  0.00           H  
ATOM     82 2HE  LYS A   5       8.691  16.410  21.819  1.00  0.00           H  
ATOM     83 1HZ  LYS A   5      10.220  15.728  20.120  1.00  0.00           H  
ATOM     84 2HZ  LYS A   5      11.030  15.953  21.539  1.00  0.00           H  
ATOM     85 3HZ  LYS A   5      10.709  14.426  21.006  1.00  0.00           H  
ATOM     86  N   LEU A   6       5.653  12.276  25.797  1.00  0.00           N  
ATOM     87  CA  LEU A   6       4.633  11.403  25.229  1.00  0.00           C  
ATOM     88  C   LEU A   6       3.273  11.652  25.873  1.00  0.00           C  
ATOM     89  O   LEU A   6       2.243  11.627  25.200  1.00  0.00           O  
ATOM     90  CB  LEU A   6       5.036   9.931  25.387  1.00  0.00           C  
ATOM     91  CG  LEU A   6       6.109   9.428  24.413  1.00  0.00           C  
ATOM     92  CD1 LEU A   6       6.617   8.069  24.874  1.00  0.00           C  
ATOM     93  CD2 LEU A   6       5.524   9.347  23.011  1.00  0.00           C  
ATOM     94  H   LEU A   6       6.389  11.872  26.359  1.00  0.00           H  
ATOM     95  HA  LEU A   6       4.540  11.626  24.167  1.00  0.00           H  
ATOM     96 1HB  LEU A   6       5.409   9.780  26.399  1.00  0.00           H  
ATOM     97 2HB  LEU A   6       4.149   9.311  25.253  1.00  0.00           H  
ATOM     98  HG  LEU A   6       6.954  10.117  24.415  1.00  0.00           H  
ATOM     99 1HD1 LEU A   6       7.380   7.712  24.182  1.00  0.00           H  
ATOM    100 2HD1 LEU A   6       7.048   8.161  25.871  1.00  0.00           H  
ATOM    101 3HD1 LEU A   6       5.790   7.361  24.899  1.00  0.00           H  
ATOM    102 1HD2 LEU A   6       6.287   8.990  22.318  1.00  0.00           H  
ATOM    103 2HD2 LEU A   6       4.680   8.657  23.008  1.00  0.00           H  
ATOM    104 3HD2 LEU A   6       5.186  10.336  22.700  1.00  0.00           H  
ATOM    105  N   ARG A   7       3.282  11.980  27.183  1.00  0.00           N  
ATOM    106  CA  ARG A   7       2.026  12.276  27.863  1.00  0.00           C  
ATOM    107  C   ARG A   7       1.426  13.584  27.364  1.00  0.00           C  
ATOM    108  O   ARG A   7       0.213  13.694  27.188  1.00  0.00           O  
ATOM    109  CB  ARG A   7       2.221  12.322  29.371  1.00  0.00           C  
ATOM    110  CG  ARG A   7       2.439  10.945  29.977  1.00  0.00           C  
ATOM    111  CD  ARG A   7       2.547  11.006  31.457  1.00  0.00           C  
ATOM    112  NE  ARG A   7       2.658   9.683  32.048  1.00  0.00           N  
ATOM    113  CZ  ARG A   7       3.220   9.424  33.245  1.00  0.00           C  
ATOM    114  NH1 ARG A   7       3.716  10.406  33.964  1.00  0.00           N  
ATOM    115  NH2 ARG A   7       3.272   8.183  33.696  1.00  0.00           N  
ATOM    116  H   ARG A   7       4.146  12.025  27.704  1.00  0.00           H  
ATOM    117  HA  ARG A   7       1.313  11.484  27.632  1.00  0.00           H  
ATOM    118 1HB  ARG A   7       3.080  12.949  29.608  1.00  0.00           H  
ATOM    119 2HB  ARG A   7       1.346  12.776  29.837  1.00  0.00           H  
ATOM    120 1HG  ARG A   7       1.600  10.298  29.721  1.00  0.00           H  
ATOM    121 2HG  ARG A   7       3.361  10.516  29.584  1.00  0.00           H  
ATOM    122 1HD  ARG A   7       3.432  11.578  31.734  1.00  0.00           H  
ATOM    123 2HD  ARG A   7       1.661  11.489  31.867  1.00  0.00           H  
ATOM    124  HE  ARG A   7       2.287   8.901  31.524  1.00  0.00           H  
ATOM    125 1HH1 ARG A   7       3.676  11.355  33.619  1.00  0.00           H  
ATOM    126 2HH1 ARG A   7       4.137  10.212  34.861  1.00  0.00           H  
ATOM    127 1HH2 ARG A   7       2.890   7.428  33.143  1.00  0.00           H  
ATOM    128 2HH2 ARG A   7       3.693   7.989  34.592  1.00  0.00           H  
ATOM    129  N   LYS A   8       2.314  14.539  27.083  1.00  0.00           N  
ATOM    130  CA  LYS A   8       1.852  15.811  26.541  1.00  0.00           C  
ATOM    131  C   LYS A   8       1.291  15.640  25.135  1.00  0.00           C  
ATOM    132  O   LYS A   8       0.253  16.209  24.797  1.00  0.00           O  
ATOM    133  CB  LYS A   8       3.002  16.819  26.545  1.00  0.00           C  
ATOM    134  CG  LYS A   8       2.633  18.228  26.100  1.00  0.00           C  
ATOM    135  CD  LYS A   8       3.833  19.161  26.168  1.00  0.00           C  
ATOM    136  CE  LYS A   8       3.486  20.549  25.650  1.00  0.00           C  
ATOM    137  NZ  LYS A   8       4.651  21.473  25.710  1.00  0.00           N  
ATOM    138  H   LYS A   8       3.302  14.400  27.238  1.00  0.00           H  
ATOM    139  HA  LYS A   8       1.048  16.186  27.175  1.00  0.00           H  
ATOM    140 1HB  LYS A   8       3.418  16.893  27.550  1.00  0.00           H  
ATOM    141 2HB  LYS A   8       3.797  16.467  25.887  1.00  0.00           H  
ATOM    142 1HG  LYS A   8       2.262  18.201  25.075  1.00  0.00           H  
ATOM    143 2HG  LYS A   8       1.844  18.617  26.742  1.00  0.00           H  
ATOM    144 1HD  LYS A   8       4.173  19.242  27.201  1.00  0.00           H  
ATOM    145 2HD  LYS A   8       4.646  18.753  25.568  1.00  0.00           H  
ATOM    146 1HE  LYS A   8       3.147  20.478  24.617  1.00  0.00           H  
ATOM    147 2HE  LYS A   8       2.676  20.968  26.247  1.00  0.00           H  
ATOM    148 1HZ  LYS A   8       4.380  22.381  25.359  1.00  0.00           H  
ATOM    149 2HZ  LYS A   8       4.962  21.562  26.667  1.00  0.00           H  
ATOM    150 3HZ  LYS A   8       5.403  21.105  25.145  1.00  0.00           H  
ATOM    151  N   LEU A   9       1.945  14.781  24.352  1.00  0.00           N  
ATOM    152  CA  LEU A   9       1.504  14.538  22.984  1.00  0.00           C  
ATOM    153  C   LEU A   9       0.202  13.745  22.956  1.00  0.00           C  
ATOM    154  O   LEU A   9      -0.659  13.977  22.108  1.00  0.00           O  
ATOM    155  CB  LEU A   9       2.602  13.817  22.191  1.00  0.00           C  
ATOM    156  CG  LEU A   9       3.876  14.619  21.899  1.00  0.00           C  
ATOM    157  CD1 LEU A   9       4.911  13.711  21.250  1.00  0.00           C  
ATOM    158  CD2 LEU A   9       3.540  15.797  20.997  1.00  0.00           C  
ATOM    159  H   LEU A   9       2.755  14.290  24.702  1.00  0.00           H  
ATOM    160  HA  LEU A   9       1.303  15.498  22.510  1.00  0.00           H  
ATOM    161 1HB  LEU A   9       2.900  12.926  22.742  1.00  0.00           H  
ATOM    162 2HB  LEU A   9       2.190  13.505  21.232  1.00  0.00           H  
ATOM    163  HG  LEU A   9       4.297  14.987  22.835  1.00  0.00           H  
ATOM    164 1HD1 LEU A   9       5.817  14.281  21.043  1.00  0.00           H  
ATOM    165 2HD1 LEU A   9       5.148  12.888  21.925  1.00  0.00           H  
ATOM    166 3HD1 LEU A   9       4.512  13.313  20.318  1.00  0.00           H  
ATOM    167 1HD2 LEU A   9       4.446  16.367  20.790  1.00  0.00           H  
ATOM    168 2HD2 LEU A   9       3.121  15.430  20.060  1.00  0.00           H  
ATOM    169 3HD2 LEU A   9       2.812  16.439  21.493  1.00  0.00           H  
ATOM    170  N   GLU A  10       0.050  12.830  23.924  1.00  0.00           N  
ATOM    171  CA  GLU A  10      -1.204  12.092  24.021  1.00  0.00           C  
ATOM    172  C   GLU A  10      -2.373  13.026  24.307  1.00  0.00           C  
ATOM    173  O   GLU A  10      -3.435  12.911  23.697  1.00  0.00           O  
ATOM    174  CB  GLU A  10      -1.095  11.024  25.112  1.00  0.00           C  
ATOM    175  CG  GLU A  10      -2.339  10.159  25.259  1.00  0.00           C  
ATOM    176  CD  GLU A  10      -2.241   9.182  26.397  1.00  0.00           C  
ATOM    177  OE1 GLU A  10      -3.206   8.504  26.657  1.00  0.00           O  
ATOM    178  OE2 GLU A  10      -1.200   9.115  27.008  1.00  0.00           O  
ATOM    179  H   GLU A  10       0.786  12.639  24.589  1.00  0.00           H  
ATOM    180  HA  GLU A  10      -1.393  11.603  23.065  1.00  0.00           H  
ATOM    181 1HB  GLU A  10      -0.251  10.369  24.897  1.00  0.00           H  
ATOM    182 2HB  GLU A  10      -0.901  11.503  26.072  1.00  0.00           H  
ATOM    183 1HG  GLU A  10      -3.201  10.805  25.423  1.00  0.00           H  
ATOM    184 2HG  GLU A  10      -2.501   9.613  24.331  1.00  0.00           H  
ATOM    185  N   LYS A  11      -2.135  14.000  25.224  1.00  0.00           N  
ATOM    186  CA  LYS A  11      -3.171  14.965  25.572  1.00  0.00           C  
ATOM    187  C   LYS A  11      -3.508  15.863  24.389  1.00  0.00           C  
ATOM    188  O   LYS A  11      -4.677  16.130  24.113  1.00  0.00           O  
ATOM    189  CB  LYS A  11      -2.718  15.796  26.774  1.00  0.00           C  
ATOM    190  CG  LYS A  11      -3.767  16.740  27.345  1.00  0.00           C  
ATOM    191  CD  LYS A  11      -3.238  17.485  28.560  1.00  0.00           C  
ATOM    192  CE  LYS A  11      -4.264  18.472  29.097  1.00  0.00           C  
ATOM    193  NZ  LYS A  11      -3.760  19.208  30.287  1.00  0.00           N  
ATOM    194  H   LYS A  11      -1.233  14.063  25.674  1.00  0.00           H  
ATOM    195  HA  LYS A  11      -4.077  14.419  25.838  1.00  0.00           H  
ATOM    196 1HB  LYS A  11      -2.406  15.131  27.579  1.00  0.00           H  
ATOM    197 2HB  LYS A  11      -1.854  16.400  26.494  1.00  0.00           H  
ATOM    198 1HG  LYS A  11      -4.058  17.465  26.584  1.00  0.00           H  
ATOM    199 2HG  LYS A  11      -4.649  16.171  27.635  1.00  0.00           H  
ATOM    200 1HD  LYS A  11      -2.989  16.770  29.345  1.00  0.00           H  
ATOM    201 2HD  LYS A  11      -2.334  18.029  28.288  1.00  0.00           H  
ATOM    202 1HE  LYS A  11      -4.517  19.192  28.320  1.00  0.00           H  
ATOM    203 2HE  LYS A  11      -5.172  17.937  29.375  1.00  0.00           H  
ATOM    204 1HZ  LYS A  11      -4.469  19.850  30.611  1.00  0.00           H  
ATOM    205 2HZ  LYS A  11      -3.540  18.550  31.022  1.00  0.00           H  
ATOM    206 3HZ  LYS A  11      -2.928  19.724  30.037  1.00  0.00           H  
ATOM    207  N   GLN A  12      -2.464  16.265  23.647  1.00  0.00           N  
ATOM    208  CA  GLN A  12      -2.667  17.110  22.476  1.00  0.00           C  
ATOM    209  C   GLN A  12      -3.424  16.365  21.384  1.00  0.00           C  
ATOM    210  O   GLN A  12      -4.308  16.924  20.736  1.00  0.00           O  
ATOM    211  CB  GLN A  12      -1.319  17.614  21.952  1.00  0.00           C  
ATOM    212  CG  GLN A  12      -1.416  18.605  20.805  1.00  0.00           C  
ATOM    213  CD  GLN A  12      -0.062  19.157  20.401  1.00  0.00           C  
ATOM    214  OE1 GLN A  12       0.943  18.935  21.082  1.00  0.00           O  
ATOM    215  NE2 GLN A  12      -0.027  19.882  19.288  1.00  0.00           N  
ATOM    216  H   GLN A  12      -1.526  15.984  23.895  1.00  0.00           H  
ATOM    217  HA  GLN A  12      -3.274  17.967  22.769  1.00  0.00           H  
ATOM    218 1HB  GLN A  12      -0.771  18.096  22.762  1.00  0.00           H  
ATOM    219 2HB  GLN A  12      -0.722  16.768  21.611  1.00  0.00           H  
ATOM    220 1HG  GLN A  12      -1.852  18.104  19.941  1.00  0.00           H  
ATOM    221 2HG  GLN A  12      -2.048  19.439  21.111  1.00  0.00           H  
ATOM    222 1HE2 GLN A  12       0.839  20.272  18.972  1.00  0.00           H  
ATOM    223 2HE2 GLN A  12      -0.865  20.038  18.766  1.00  0.00           H  
ATOM    224  N   ALA A  13      -3.053  15.083  21.197  1.00  0.00           N  
ATOM    225  CA  ALA A  13      -3.721  14.274  20.185  1.00  0.00           C  
ATOM    226  C   ALA A  13      -5.192  14.071  20.525  1.00  0.00           C  
ATOM    227  O   ALA A  13      -6.050  14.086  19.642  1.00  0.00           O  
ATOM    228  CB  ALA A  13      -3.019  12.931  20.040  1.00  0.00           C  
ATOM    229  H   ALA A  13      -2.315  14.670  21.749  1.00  0.00           H  
ATOM    230  HA  ALA A  13      -3.667  14.807  19.236  1.00  0.00           H  
ATOM    231 1HB  ALA A  13      -3.527  12.335  19.281  1.00  0.00           H  
ATOM    232 2HB  ALA A  13      -1.983  13.092  19.742  1.00  0.00           H  
ATOM    233 3HB  ALA A  13      -3.044  12.403  20.992  1.00  0.00           H  
ATOM    234  N   ARG A  14      -5.537  14.009  21.821  1.00  0.00           N  
ATOM    235  CA  ARG A  14      -6.920  13.879  22.264  1.00  0.00           C  
ATOM    236  C   ARG A  14      -7.703  15.161  22.012  1.00  0.00           C  
ATOM    237  O   ARG A  14      -8.853  15.122  21.575  1.00  0.00           O  
ATOM    238  CB  ARG A  14      -7.008  13.570  23.752  1.00  0.00           C  
ATOM    239  CG  ARG A  14      -6.708  12.122  24.108  1.00  0.00           C  
ATOM    240  CD  ARG A  14      -6.974  11.844  25.543  1.00  0.00           C  
ATOM    241  NE  ARG A  14      -6.556  10.504  25.921  1.00  0.00           N  
ATOM    242  CZ  ARG A  14      -7.352   9.417  25.893  1.00  0.00           C  
ATOM    243  NH1 ARG A  14      -8.602   9.528  25.503  1.00  0.00           N  
ATOM    244  NH2 ARG A  14      -6.875   8.240  26.258  1.00  0.00           N  
ATOM    245  H   ARG A  14      -4.801  14.055  22.512  1.00  0.00           H  
ATOM    246  HA  ARG A  14      -7.382  13.054  21.720  1.00  0.00           H  
ATOM    247 1HB  ARG A  14      -6.307  14.202  24.296  1.00  0.00           H  
ATOM    248 2HB  ARG A  14      -8.009  13.804  24.114  1.00  0.00           H  
ATOM    249 1HG  ARG A  14      -7.336  11.462  23.508  1.00  0.00           H  
ATOM    250 2HG  ARG A  14      -5.658  11.907  23.905  1.00  0.00           H  
ATOM    251 1HD  ARG A  14      -6.428  12.558  26.159  1.00  0.00           H  
ATOM    252 2HD  ARG A  14      -8.041  11.937  25.740  1.00  0.00           H  
ATOM    253  HE  ARG A  14      -5.600  10.378  26.227  1.00  0.00           H  
ATOM    254 1HH1 ARG A  14      -8.966  10.428  25.224  1.00  0.00           H  
ATOM    255 2HH1 ARG A  14      -9.198   8.714  25.482  1.00  0.00           H  
ATOM    256 1HH2 ARG A  14      -5.913   8.155  26.558  1.00  0.00           H  
ATOM    257 2HH2 ARG A  14      -7.471   7.426  26.237  1.00  0.00           H  
ATOM    258  N   LYS A  15      -7.016  16.295  22.198  1.00  0.00           N  
ATOM    259  CA  LYS A  15      -7.660  17.583  21.968  1.00  0.00           C  
ATOM    260  C   LYS A  15      -7.975  17.786  20.492  1.00  0.00           C  
ATOM    261  O   LYS A  15      -9.015  18.343  20.140  1.00  0.00           O  
ATOM    262  CB  LYS A  15      -6.778  18.729  22.468  1.00  0.00           C  
ATOM    263  CG  LYS A  15      -6.725  18.844  23.985  1.00  0.00           C  
ATOM    264  CD  LYS A  15      -5.893  20.041  24.420  1.00  0.00           C  
ATOM    265  CE  LYS A  15      -5.798  20.130  25.936  1.00  0.00           C  
ATOM    266  NZ  LYS A  15      -4.947  21.268  26.375  1.00  0.00           N  
ATOM    267  H   LYS A  15      -6.052  16.274  22.497  1.00  0.00           H  
ATOM    268  HA  LYS A  15      -8.600  17.604  22.521  1.00  0.00           H  
ATOM    269 1HB  LYS A  15      -5.761  18.592  22.101  1.00  0.00           H  
ATOM    270 2HB  LYS A  15      -7.147  19.673  22.067  1.00  0.00           H  
ATOM    271 1HG  LYS A  15      -7.737  18.954  24.377  1.00  0.00           H  
ATOM    272 2HG  LYS A  15      -6.288  17.938  24.403  1.00  0.00           H  
ATOM    273 1HD  LYS A  15      -4.887  19.955  24.006  1.00  0.00           H  
ATOM    274 2HD  LYS A  15      -6.346  20.957  24.040  1.00  0.00           H  
ATOM    275 1HE  LYS A  15      -6.795  20.255  26.356  1.00  0.00           H  
ATOM    276 2HE  LYS A  15      -5.376  19.205  26.329  1.00  0.00           H  
ATOM    277 1HZ  LYS A  15      -4.910  21.291  27.384  1.00  0.00           H  
ATOM    278 2HZ  LYS A  15      -4.013  21.153  26.006  1.00  0.00           H  
ATOM    279 3HZ  LYS A  15      -5.339  22.134  26.033  1.00  0.00           H  
ATOM    280  N   GLN A  16      -7.105  17.214  19.643  1.00  0.00           N  
ATOM    281  CA  GLN A  16      -7.295  17.349  18.204  1.00  0.00           C  
ATOM    282  C   GLN A  16      -8.192  16.243  17.660  1.00  0.00           C  
ATOM    283  O   GLN A  16      -8.526  16.228  16.476  1.00  0.00           O  
ATOM    284  CB  GLN A  16      -5.951  17.340  17.471  1.00  0.00           C  
ATOM    285  CG  GLN A  16      -5.078  18.543  17.785  1.00  0.00           C  
ATOM    286  CD  GLN A  16      -3.802  18.561  16.965  1.00  0.00           C  
ATOM    287  OE1 GLN A  16      -3.710  17.913  15.919  1.00  0.00           O  
ATOM    288  NE2 GLN A  16      -2.808  19.306  17.435  1.00  0.00           N  
ATOM    289  H   GLN A  16      -6.315  16.688  19.988  1.00  0.00           H  
ATOM    290  HA  GLN A  16      -7.788  18.301  18.008  1.00  0.00           H  
ATOM    291 1HB  GLN A  16      -5.398  16.438  17.735  1.00  0.00           H  
ATOM    292 2HB  GLN A  16      -6.124  17.314  16.395  1.00  0.00           H  
ATOM    293 1HG  GLN A  16      -5.638  19.452  17.567  1.00  0.00           H  
ATOM    294 2HG  GLN A  16      -4.806  18.516  18.840  1.00  0.00           H  
ATOM    295 1HE2 GLN A  16      -1.941  19.357  16.937  1.00  0.00           H  
ATOM    296 2HE2 GLN A  16      -2.925  19.817  18.287  1.00  0.00           H  
ATOM    297  N   GLY A  17      -8.511  15.189  18.522  1.00  0.00           N  
ATOM    298  CA  GLY A  17      -9.420  14.127  18.109  1.00  0.00           C  
ATOM    299  C   GLY A  17      -8.730  13.146  17.169  1.00  0.00           C  
ATOM    300  O   GLY A  17      -9.379  12.497  16.349  1.00  0.00           O  
ATOM    301  H   GLY A  17      -8.107  15.159  19.447  1.00  0.00           H  
ATOM    302 1HA  GLY A  17      -9.785  13.598  18.989  1.00  0.00           H  
ATOM    303 2HA  GLY A  17     -10.287  14.563  17.614  1.00  0.00           H  
ATOM    304  N   ASP A  18      -7.410  12.958  17.371  1.00  0.00           N  
ATOM    305  CA  ASP A  18      -6.702  12.014  16.516  1.00  0.00           C  
ATOM    306  C   ASP A  18      -6.485  10.683  17.226  1.00  0.00           C  
ATOM    307  O   ASP A  18      -5.569  10.544  18.036  1.00  0.00           O  
ATOM    308  CB  ASP A  18      -5.359  12.597  16.068  1.00  0.00           C  
ATOM    309  CG  ASP A  18      -4.736  11.827  14.911  1.00  0.00           C  
ATOM    310  OD1 ASP A  18      -4.117  12.445  14.077  1.00  0.00           O  
ATOM    311  OD2 ASP A  18      -4.885  10.629  14.873  1.00  0.00           O  
ATOM    312  H   ASP A  18      -6.899  13.448  18.092  1.00  0.00           H  
ATOM    313  HA  ASP A  18      -7.311  11.824  15.632  1.00  0.00           H  
ATOM    314 1HB  ASP A  18      -5.496  13.635  15.763  1.00  0.00           H  
ATOM    315 2HB  ASP A  18      -4.662  12.592  16.907  1.00  0.00           H  
ATOM    316  N   GLU A  19      -7.347   9.712  16.925  1.00  0.00           N  
ATOM    317  CA  GLU A  19      -7.375   8.447  17.648  1.00  0.00           C  
ATOM    318  C   GLU A  19      -6.128   7.620  17.361  1.00  0.00           C  
ATOM    319  O   GLU A  19      -5.634   6.901  18.230  1.00  0.00           O  
ATOM    320  CB  GLU A  19      -8.626   7.645  17.284  1.00  0.00           C  
ATOM    321  CG  GLU A  19      -9.936   8.279  17.728  1.00  0.00           C  
ATOM    322  CD  GLU A  19     -10.070   8.360  19.223  1.00  0.00           C  
ATOM    323  OE1 GLU A  19     -10.615   9.327  19.700  1.00  0.00           O  
ATOM    324  OE2 GLU A  19      -9.627   7.454  19.889  1.00  0.00           O  
ATOM    325  H   GLU A  19      -8.001   9.862  16.170  1.00  0.00           H  
ATOM    326  HA  GLU A  19      -7.398   8.660  18.717  1.00  0.00           H  
ATOM    327 1HB  GLU A  19      -8.671   7.511  16.203  1.00  0.00           H  
ATOM    328 2HB  GLU A  19      -8.567   6.654  17.734  1.00  0.00           H  
ATOM    329 1HG  GLU A  19      -9.999   9.285  17.314  1.00  0.00           H  
ATOM    330 2HG  GLU A  19     -10.764   7.697  17.325  1.00  0.00           H  
ATOM    331  N   VAL A  20      -5.582   7.718  16.117  1.00  0.00           N  
ATOM    332  CA  VAL A  20      -4.380   6.967  15.776  1.00  0.00           C  
ATOM    333  C   VAL A  20      -3.186   7.437  16.595  1.00  0.00           C  
ATOM    334  O   VAL A  20      -2.452   6.628  17.162  1.00  0.00           O  
ATOM    335  CB  VAL A  20      -4.071   7.074  14.271  1.00  0.00           C  
ATOM    336  CG1 VAL A  20      -2.747   6.409  13.922  1.00  0.00           C  
ATOM    337  CG2 VAL A  20      -5.211   6.454  13.477  1.00  0.00           C  
ATOM    338  H   VAL A  20      -6.005   8.312  15.419  1.00  0.00           H  
ATOM    339  HA  VAL A  20      -4.547   5.917  16.019  1.00  0.00           H  
ATOM    340  HB  VAL A  20      -3.965   8.126  14.005  1.00  0.00           H  
ATOM    341 1HG1 VAL A  20      -2.563   6.505  12.852  1.00  0.00           H  
ATOM    342 2HG1 VAL A  20      -1.941   6.892  14.473  1.00  0.00           H  
ATOM    343 3HG1 VAL A  20      -2.789   5.353  14.189  1.00  0.00           H  
ATOM    344 1HG2 VAL A  20      -4.995   6.529  12.412  1.00  0.00           H  
ATOM    345 2HG2 VAL A  20      -5.318   5.405  13.753  1.00  0.00           H  
ATOM    346 3HG2 VAL A  20      -6.138   6.984  13.697  1.00  0.00           H  
ATOM    347  N   LEU A  21      -3.060   8.758  16.774  1.00  0.00           N  
ATOM    348  CA  LEU A  21      -1.932   9.314  17.511  1.00  0.00           C  
ATOM    349  C   LEU A  21      -2.073   9.062  19.008  1.00  0.00           C  
ATOM    350  O   LEU A  21      -1.083   8.839  19.706  1.00  0.00           O  
ATOM    351  CB  LEU A  21      -1.776  10.809  17.208  1.00  0.00           C  
ATOM    352  CG  LEU A  21      -1.438  11.169  15.756  1.00  0.00           C  
ATOM    353  CD1 LEU A  21      -1.286  12.679  15.628  1.00  0.00           C  
ATOM    354  CD2 LEU A  21      -0.161  10.454  15.339  1.00  0.00           C  
ATOM    355  H   LEU A  21      -3.756   9.384  16.394  1.00  0.00           H  
ATOM    356  HA  LEU A  21      -1.025   8.799  17.196  1.00  0.00           H  
ATOM    357 1HB  LEU A  21      -2.706  11.314  17.463  1.00  0.00           H  
ATOM    358 2HB  LEU A  21      -0.983  11.211  17.839  1.00  0.00           H  
ATOM    359  HG  LEU A  21      -2.256  10.860  15.105  1.00  0.00           H  
ATOM    360 1HD1 LEU A  21      -1.046  12.934  14.596  1.00  0.00           H  
ATOM    361 2HD1 LEU A  21      -2.220  13.164  15.913  1.00  0.00           H  
ATOM    362 3HD1 LEU A  21      -0.484  13.020  16.282  1.00  0.00           H  
ATOM    363 1HD2 LEU A  21       0.079  10.710  14.306  1.00  0.00           H  
ATOM    364 2HD2 LEU A  21       0.658  10.763  15.989  1.00  0.00           H  
ATOM    365 3HD2 LEU A  21      -0.303   9.376  15.422  1.00  0.00           H  
ATOM    366  N   VAL A  22      -3.349   9.085  19.535  1.00  0.00           N  
ATOM    367  CA  VAL A  22      -3.569   8.749  20.937  1.00  0.00           C  
ATOM    368  C   VAL A  22      -3.149   7.315  21.232  1.00  0.00           C  
ATOM    369  O   VAL A  22      -2.437   7.054  22.202  1.00  0.00           O  
ATOM    370  CB  VAL A  22      -5.044   8.959  21.329  1.00  0.00           C  
ATOM    371  CG1 VAL A  22      -5.306   8.492  22.753  1.00  0.00           C  
ATOM    372  CG2 VAL A  22      -5.409  10.427  21.167  1.00  0.00           C  
ATOM    373  H   VAL A  22      -4.140   9.333  18.959  1.00  0.00           H  
ATOM    374  HA  VAL A  22      -2.952   9.406  21.551  1.00  0.00           H  
ATOM    375  HB  VAL A  22      -5.673   8.350  20.680  1.00  0.00           H  
ATOM    376 1HG1 VAL A  22      -6.355   8.652  23.001  1.00  0.00           H  
ATOM    377 2HG1 VAL A  22      -5.072   7.431  22.837  1.00  0.00           H  
ATOM    378 3HG1 VAL A  22      -4.680   9.058  23.442  1.00  0.00           H  
ATOM    379 1HG2 VAL A  22      -6.452  10.575  21.444  1.00  0.00           H  
ATOM    380 2HG2 VAL A  22      -4.773  11.034  21.812  1.00  0.00           H  
ATOM    381 3HG2 VAL A  22      -5.263  10.726  20.129  1.00  0.00           H  
ATOM    382  N   MET A  23      -3.550   6.409  20.328  1.00  0.00           N  
ATOM    383  CA  MET A  23      -3.201   5.001  20.472  1.00  0.00           C  
ATOM    384  C   MET A  23      -1.694   4.796  20.392  1.00  0.00           C  
ATOM    385  O   MET A  23      -1.113   4.069  21.198  1.00  0.00           O  
ATOM    386  CB  MET A  23      -3.897   4.183  19.386  1.00  0.00           C  
ATOM    387  CG  MET A  23      -3.598   2.691  19.430  1.00  0.00           C  
ATOM    388  SD  MET A  23      -4.199   1.819  17.969  1.00  0.00           S  
ATOM    389  CE  MET A  23      -3.121   2.489  16.707  1.00  0.00           C  
ATOM    390  H   MET A  23      -4.102   6.700  19.534  1.00  0.00           H  
ATOM    391  HA  MET A  23      -3.543   4.658  21.448  1.00  0.00           H  
ATOM    392 1HB  MET A  23      -4.975   4.309  19.471  1.00  0.00           H  
ATOM    393 2HB  MET A  23      -3.600   4.554  18.404  1.00  0.00           H  
ATOM    394 1HG  MET A  23      -2.522   2.538  19.505  1.00  0.00           H  
ATOM    395 2HG  MET A  23      -4.067   2.252  20.310  1.00  0.00           H  
ATOM    396 1HE  MET A  23      -3.370   2.045  15.743  1.00  0.00           H  
ATOM    397 2HE  MET A  23      -3.251   3.571  16.654  1.00  0.00           H  
ATOM    398 3HE  MET A  23      -2.084   2.260  16.955  1.00  0.00           H  
ATOM    399  N   LEU A  24      -1.025   5.505  19.454  1.00  0.00           N  
ATOM    400  CA  LEU A  24       0.413   5.345  19.279  1.00  0.00           C  
ATOM    401  C   LEU A  24       1.178   5.872  20.489  1.00  0.00           C  
ATOM    402  O   LEU A  24       2.140   5.254  20.945  1.00  0.00           O  
ATOM    403  CB  LEU A  24       0.887   6.038  17.996  1.00  0.00           C  
ATOM    404  CG  LEU A  24       0.517   5.362  16.669  1.00  0.00           C  
ATOM    405  CD1 LEU A  24       0.945   6.251  15.509  1.00  0.00           C  
ATOM    406  CD2 LEU A  24       1.187   3.999  16.590  1.00  0.00           C  
ATOM    407  H   LEU A  24      -1.523   6.156  18.864  1.00  0.00           H  
ATOM    408  HA  LEU A  24       0.635   4.281  19.199  1.00  0.00           H  
ATOM    409 1HB  LEU A  24       0.471   7.044  17.971  1.00  0.00           H  
ATOM    410 2HB  LEU A  24       1.974   6.117  18.025  1.00  0.00           H  
ATOM    411  HG  LEU A  24      -0.565   5.239  16.613  1.00  0.00           H  
ATOM    412 1HD1 LEU A  24       0.682   5.771  14.566  1.00  0.00           H  
ATOM    413 2HD1 LEU A  24       0.436   7.212  15.580  1.00  0.00           H  
ATOM    414 3HD1 LEU A  24       2.022   6.407  15.548  1.00  0.00           H  
ATOM    415 1HD2 LEU A  24       0.924   3.518  15.647  1.00  0.00           H  
ATOM    416 2HD2 LEU A  24       2.269   4.122  16.645  1.00  0.00           H  
ATOM    417 3HD2 LEU A  24       0.849   3.379  17.421  1.00  0.00           H  
ATOM    418  N   ALA A  25       0.745   7.014  21.057  1.00  0.00           N  
ATOM    419  CA  ALA A  25       1.400   7.574  22.233  1.00  0.00           C  
ATOM    420  C   ALA A  25       1.288   6.634  23.426  1.00  0.00           C  
ATOM    421  O   ALA A  25       2.264   6.401  24.139  1.00  0.00           O  
ATOM    422  CB  ALA A  25       0.808   8.935  22.571  1.00  0.00           C  
ATOM    423  H   ALA A  25      -0.050   7.494  20.661  1.00  0.00           H  
ATOM    424  HA  ALA A  25       2.459   7.696  22.005  1.00  0.00           H  
ATOM    425 1HB  ALA A  25       1.307   9.340  23.451  1.00  0.00           H  
ATOM    426 2HB  ALA A  25       0.950   9.613  21.729  1.00  0.00           H  
ATOM    427 3HB  ALA A  25      -0.256   8.828  22.775  1.00  0.00           H  
ATOM    428  N   ARG A  26       0.124   5.948  23.553  1.00  0.00           N  
ATOM    429  CA  ARG A  26      -0.079   4.999  24.641  1.00  0.00           C  
ATOM    430  C   ARG A  26       0.744   3.734  24.429  1.00  0.00           C  
ATOM    431  O   ARG A  26       1.334   3.201  25.369  1.00  0.00           O  
ATOM    432  CB  ARG A  26      -1.534   4.575  24.773  1.00  0.00           C  
ATOM    433  CG  ARG A  26      -2.414   5.647  25.397  1.00  0.00           C  
ATOM    434  CD  ARG A  26      -3.814   5.179  25.563  1.00  0.00           C  
ATOM    435  NE  ARG A  26      -4.614   6.124  26.326  1.00  0.00           N  
ATOM    436  CZ  ARG A  26      -5.919   5.959  26.620  1.00  0.00           C  
ATOM    437  NH1 ARG A  26      -6.555   4.885  26.209  1.00  0.00           N  
ATOM    438  NH2 ARG A  26      -6.559   6.878  27.321  1.00  0.00           N  
ATOM    439  H   ARG A  26      -0.618   6.095  22.883  1.00  0.00           H  
ATOM    440  HA  ARG A  26       0.214   5.477  25.576  1.00  0.00           H  
ATOM    441 1HB  ARG A  26      -1.932   4.330  23.789  1.00  0.00           H  
ATOM    442 2HB  ARG A  26      -1.597   3.675  25.385  1.00  0.00           H  
ATOM    443 1HG  ARG A  26      -2.022   5.913  26.379  1.00  0.00           H  
ATOM    444 2HG  ARG A  26      -2.421   6.530  24.757  1.00  0.00           H  
ATOM    445 1HD  ARG A  26      -4.275   5.055  24.583  1.00  0.00           H  
ATOM    446 2HD  ARG A  26      -3.819   4.225  26.089  1.00  0.00           H  
ATOM    447  HE  ARG A  26      -4.159   6.964  26.659  1.00  0.00           H  
ATOM    448 1HH1 ARG A  26      -6.066   4.183  25.672  1.00  0.00           H  
ATOM    449 2HH1 ARG A  26      -7.533   4.762  26.429  1.00  0.00           H  
ATOM    450 1HH2 ARG A  26      -6.070   7.705  27.637  1.00  0.00           H  
ATOM    451 2HH2 ARG A  26      -7.536   6.755  27.541  1.00  0.00           H  
ATOM    452  N   MET A  27       0.808   3.309  23.163  1.00  0.00           N  
ATOM    453  CA  MET A  27       1.576   2.111  22.848  1.00  0.00           C  
ATOM    454  C   MET A  27       3.062   2.325  23.109  1.00  0.00           C  
ATOM    455  O   MET A  27       3.732   1.464  23.679  1.00  0.00           O  
ATOM    456  CB  MET A  27       1.385   1.704  21.388  1.00  0.00           C  
ATOM    457  CG  MET A  27       0.068   1.008  21.075  1.00  0.00           C  
ATOM    458  SD  MET A  27      -0.068   0.524  19.342  1.00  0.00           S  
ATOM    459  CE  MET A  27       1.219  -0.716  19.235  1.00  0.00           C  
ATOM    460  H   MET A  27       0.335   3.800  22.418  1.00  0.00           H  
ATOM    461  HA  MET A  27       1.222   1.297  23.480  1.00  0.00           H  
ATOM    462 1HB  MET A  27       1.446   2.587  20.754  1.00  0.00           H  
ATOM    463 2HB  MET A  27       2.189   1.030  21.090  1.00  0.00           H  
ATOM    464 1HG  MET A  27      -0.026   0.114  21.691  1.00  0.00           H  
ATOM    465 2HG  MET A  27      -0.761   1.674  21.312  1.00  0.00           H  
ATOM    466 1HE  MET A  27       1.260  -1.112  18.220  1.00  0.00           H  
ATOM    467 2HE  MET A  27       2.180  -0.266  19.489  1.00  0.00           H  
ATOM    468 3HE  MET A  27       1.003  -1.526  19.932  1.00  0.00           H  
ATOM    469  N   VAL A  28       3.577   3.533  22.746  1.00  0.00           N  
ATOM    470  CA  VAL A  28       4.990   3.817  22.969  1.00  0.00           C  
ATOM    471  C   VAL A  28       5.318   3.841  24.456  1.00  0.00           C  
ATOM    472  O   VAL A  28       6.335   3.296  24.886  1.00  0.00           O  
ATOM    473  CB  VAL A  28       5.404   5.139  22.296  1.00  0.00           C  
ATOM    474  CG1 VAL A  28       6.851   5.487  22.611  1.00  0.00           C  
ATOM    475  CG2 VAL A  28       5.190   5.034  20.794  1.00  0.00           C  
ATOM    476  H   VAL A  28       2.994   4.240  22.322  1.00  0.00           H  
ATOM    477  HA  VAL A  28       5.579   3.010  22.531  1.00  0.00           H  
ATOM    478  HB  VAL A  28       4.794   5.948  22.698  1.00  0.00           H  
ATOM    479 1HG1 VAL A  28       7.114   6.425  22.122  1.00  0.00           H  
ATOM    480 2HG1 VAL A  28       6.973   5.593  23.689  1.00  0.00           H  
ATOM    481 3HG1 VAL A  28       7.504   4.694  22.247  1.00  0.00           H  
ATOM    482 1HG2 VAL A  28       5.482   5.970  20.319  1.00  0.00           H  
ATOM    483 2HG2 VAL A  28       5.796   4.220  20.396  1.00  0.00           H  
ATOM    484 3HG2 VAL A  28       4.138   4.837  20.589  1.00  0.00           H  
ATOM    485  N   LEU A  29       4.374   4.443  25.269  1.00  0.00           N  
ATOM    486  CA  LEU A  29       4.568   4.488  26.713  1.00  0.00           C  
ATOM    487  C   LEU A  29       4.565   3.085  27.313  1.00  0.00           C  
ATOM    488  O   LEU A  29       5.411   2.754  28.144  1.00  0.00           O  
ATOM    489  CB  LEU A  29       3.474   5.330  27.381  1.00  0.00           C  
ATOM    490  CG  LEU A  29       3.597   6.854  27.256  1.00  0.00           C  
ATOM    491  CD1 LEU A  29       2.298   7.508  27.708  1.00  0.00           C  
ATOM    492  CD2 LEU A  29       4.773   7.339  28.090  1.00  0.00           C  
ATOM    493  H   LEU A  29       3.543   4.856  24.871  1.00  0.00           H  
ATOM    494  HA  LEU A  29       5.534   4.949  26.918  1.00  0.00           H  
ATOM    495 1HB  LEU A  29       2.512   5.051  26.954  1.00  0.00           H  
ATOM    496 2HB  LEU A  29       3.457   5.097  28.446  1.00  0.00           H  
ATOM    497  HG  LEU A  29       3.758   7.122  26.211  1.00  0.00           H  
ATOM    498 1HD1 LEU A  29       2.386   8.591  27.619  1.00  0.00           H  
ATOM    499 2HD1 LEU A  29       1.477   7.158  27.081  1.00  0.00           H  
ATOM    500 3HD1 LEU A  29       2.100   7.245  28.746  1.00  0.00           H  
ATOM    501 1HD2 LEU A  29       4.861   8.422  28.000  1.00  0.00           H  
ATOM    502 2HD2 LEU A  29       4.612   7.073  29.135  1.00  0.00           H  
ATOM    503 3HD2 LEU A  29       5.690   6.870  27.733  1.00  0.00           H  
ATOM    504  N   GLU A  30       3.642   2.250  26.825  1.00  0.00           N  
ATOM    505  CA  GLU A  30       3.550   0.883  27.325  1.00  0.00           C  
ATOM    506  C   GLU A  30       4.797   0.082  26.973  1.00  0.00           C  
ATOM    507  O   GLU A  30       5.353  -0.621  27.816  1.00  0.00           O  
ATOM    508  CB  GLU A  30       2.304   0.208  26.747  1.00  0.00           C  
ATOM    509  CG  GLU A  30       2.072  -1.226  27.201  1.00  0.00           C  
ATOM    510  CD  GLU A  30       0.844  -1.842  26.590  1.00  0.00           C  
ATOM    511  OE1 GLU A  30       0.715  -3.041  26.642  1.00  0.00           O  
ATOM    512  OE2 GLU A  30       0.033  -1.111  26.071  1.00  0.00           O  
ATOM    513  H   GLU A  30       3.000   2.556  26.107  1.00  0.00           H  
ATOM    514  HA  GLU A  30       3.465   0.917  28.412  1.00  0.00           H  
ATOM    515 1HB  GLU A  30       1.419   0.783  27.019  1.00  0.00           H  
ATOM    516 2HB  GLU A  30       2.367   0.199  25.659  1.00  0.00           H  
ATOM    517 1HG  GLU A  30       2.939  -1.827  26.929  1.00  0.00           H  
ATOM    518 2HG  GLU A  30       1.979  -1.242  28.286  1.00  0.00           H  
ATOM    519  N   TYR A  31       5.264   0.236  25.766  1.00  0.00           N  
ATOM    520  CA  TYR A  31       6.415  -0.536  25.314  1.00  0.00           C  
ATOM    521  C   TYR A  31       7.700  -0.042  25.966  1.00  0.00           C  
ATOM    522  O   TYR A  31       8.613  -0.824  26.234  1.00  0.00           O  
ATOM    523  CB  TYR A  31       6.519  -0.505  23.788  1.00  0.00           C  
ATOM    524  CG  TYR A  31       5.383  -1.204  23.076  1.00  0.00           C  
ATOM    525  CD1 TYR A  31       5.040  -0.832  21.784  1.00  0.00           C  
ATOM    526  CD2 TYR A  31       4.683  -2.218  23.714  1.00  0.00           C  
ATOM    527  CE1 TYR A  31       4.002  -1.471  21.133  1.00  0.00           C  
ATOM    528  CE2 TYR A  31       3.646  -2.857  23.063  1.00  0.00           C  
ATOM    529  CZ  TYR A  31       3.306  -2.483  21.774  1.00  0.00           C  
ATOM    530  OH  TYR A  31       2.272  -3.119  21.126  1.00  0.00           O  
ATOM    531  H   TYR A  31       4.832   0.893  25.132  1.00  0.00           H  
ATOM    532  HA  TYR A  31       6.284  -1.571  25.632  1.00  0.00           H  
ATOM    533 1HB  TYR A  31       6.545   0.531  23.446  1.00  0.00           H  
ATOM    534 2HB  TYR A  31       7.451  -0.976  23.477  1.00  0.00           H  
ATOM    535  HD1 TYR A  31       5.590  -0.035  21.282  1.00  0.00           H  
ATOM    536  HD2 TYR A  31       4.951  -2.510  24.730  1.00  0.00           H  
ATOM    537  HE1 TYR A  31       3.733  -1.179  20.118  1.00  0.00           H  
ATOM    538  HE2 TYR A  31       3.096  -3.654  23.564  1.00  0.00           H  
ATOM    539  HH  TYR A  31       1.898  -3.789  21.703  1.00  0.00           H  
ATOM    540  N   LEU A  32       7.773   1.295  26.201  1.00  0.00           N  
ATOM    541  CA  LEU A  32       8.923   1.841  26.912  1.00  0.00           C  
ATOM    542  C   LEU A  32       8.982   1.324  28.345  1.00  0.00           C  
ATOM    543  O   LEU A  32      10.041   0.918  28.825  1.00  0.00           O  
ATOM    544  CB  LEU A  32       8.869   3.374  26.903  1.00  0.00           C  
ATOM    545  CG  LEU A  32      10.010   4.125  27.602  1.00  0.00           C  
ATOM    546  CD1 LEU A  32      11.331   3.789  26.923  1.00  0.00           C  
ATOM    547  CD2 LEU A  32       9.736   5.621  27.555  1.00  0.00           C  
ATOM    548  H   LEU A  32       7.043   1.921  25.892  1.00  0.00           H  
ATOM    549  HA  LEU A  32       9.830   1.518  26.402  1.00  0.00           H  
ATOM    550 1HB  LEU A  32       8.855   3.715  25.869  1.00  0.00           H  
ATOM    551 2HB  LEU A  32       7.943   3.692  27.382  1.00  0.00           H  
ATOM    552  HG  LEU A  32      10.077   3.800  28.641  1.00  0.00           H  
ATOM    553 1HD1 LEU A  32      12.142   4.322  27.420  1.00  0.00           H  
ATOM    554 2HD1 LEU A  32      11.511   2.716  26.988  1.00  0.00           H  
ATOM    555 3HD1 LEU A  32      11.288   4.088  25.876  1.00  0.00           H  
ATOM    556 1HD2 LEU A  32      10.546   6.155  28.052  1.00  0.00           H  
ATOM    557 2HD2 LEU A  32       9.670   5.947  26.517  1.00  0.00           H  
ATOM    558 3HD2 LEU A  32       8.795   5.835  28.062  1.00  0.00           H  
ATOM    559  N   GLU A  33       7.818   1.208  28.979  1.00  0.00           N  
ATOM    560  CA  GLU A  33       7.746   0.735  30.356  1.00  0.00           C  
ATOM    561  C   GLU A  33       8.097  -0.745  30.449  1.00  0.00           C  
ATOM    562  O   GLU A  33       8.728  -1.184  31.410  1.00  0.00           O  
ATOM    563  CB  GLU A  33       6.354   0.991  30.940  1.00  0.00           C  
ATOM    564  CG  GLU A  33       6.087   2.464  31.213  1.00  0.00           C  
ATOM    565  CD  GLU A  33       4.669   2.733  31.635  1.00  0.00           C  
ATOM    566  OE1 GLU A  33       4.377   3.850  31.990  1.00  0.00           O  
ATOM    567  OE2 GLU A  33       3.878   1.820  31.602  1.00  0.00           O  
ATOM    568  H   GLU A  33       6.964   1.452  28.498  1.00  0.00           H  
ATOM    569  HA  GLU A  33       8.479   1.284  30.949  1.00  0.00           H  
ATOM    570 1HB  GLU A  33       5.596   0.622  30.249  1.00  0.00           H  
ATOM    571 2HB  GLU A  33       6.244   0.438  31.873  1.00  0.00           H  
ATOM    572 1HG  GLU A  33       6.759   2.805  32.000  1.00  0.00           H  
ATOM    573 2HG  GLU A  33       6.308   3.035  30.312  1.00  0.00           H  
ATOM    574  N   LYS A  34       7.751  -1.512  29.427  1.00  0.00           N  
ATOM    575  CA  LYS A  34       8.036  -2.942  29.408  1.00  0.00           C  
ATOM    576  C   LYS A  34       9.453  -3.215  28.921  1.00  0.00           C  
ATOM    577  O   LYS A  34       9.916  -4.356  28.935  1.00  0.00           O  
ATOM    578  CB  LYS A  34       7.027  -3.685  28.531  1.00  0.00           C  
ATOM    579  CG  LYS A  34       5.625  -3.729  29.125  1.00  0.00           C  
ATOM    580  CD  LYS A  34       4.674  -4.520  28.238  1.00  0.00           C  
ATOM    581  CE  LYS A  34       3.290  -4.621  28.861  1.00  0.00           C  
ATOM    582  NZ  LYS A  34       2.380  -5.481  28.057  1.00  0.00           N  
ATOM    583  H   LYS A  34       7.277  -1.094  28.639  1.00  0.00           H  
ATOM    584  HA  LYS A  34       7.957  -3.324  30.426  1.00  0.00           H  
ATOM    585 1HB  LYS A  34       6.971  -3.205  27.554  1.00  0.00           H  
ATOM    586 2HB  LYS A  34       7.366  -4.709  28.374  1.00  0.00           H  
ATOM    587 1HG  LYS A  34       5.662  -4.195  30.111  1.00  0.00           H  
ATOM    588 2HG  LYS A  34       5.245  -2.714  29.236  1.00  0.00           H  
ATOM    589 1HD  LYS A  34       4.591  -4.031  27.266  1.00  0.00           H  
ATOM    590 2HD  LYS A  34       5.068  -5.525  28.087  1.00  0.00           H  
ATOM    591 1HE  LYS A  34       3.372  -5.038  29.864  1.00  0.00           H  
ATOM    592 2HE  LYS A  34       2.853  -3.626  28.940  1.00  0.00           H  
ATOM    593 1HZ  LYS A  34       1.474  -5.522  28.502  1.00  0.00           H  
ATOM    594 2HZ  LYS A  34       2.282  -5.093  27.129  1.00  0.00           H  
ATOM    595 3HZ  LYS A  34       2.765  -6.412  27.993  1.00  0.00           H  
ATOM    596  N   GLY A  35      10.165  -2.152  28.491  1.00  0.00           N  
ATOM    597  CA  GLY A  35      11.551  -2.294  28.062  1.00  0.00           C  
ATOM    598  C   GLY A  35      11.636  -2.858  26.649  1.00  0.00           C  
ATOM    599  O   GLY A  35      12.706  -3.262  26.195  1.00  0.00           O  
ATOM    600  H   GLY A  35       9.733  -1.240  28.465  1.00  0.00           H  
ATOM    601 1HA  GLY A  35      12.045  -1.323  28.100  1.00  0.00           H  
ATOM    602 2HA  GLY A  35      12.080  -2.951  28.752  1.00  0.00           H  
ATOM    603  N   TRP A  36      10.540  -2.813  25.926  1.00  0.00           N  
ATOM    604  CA  TRP A  36      10.532  -3.355  24.573  1.00  0.00           C  
ATOM    605  C   TRP A  36      11.081  -2.346  23.572  1.00  0.00           C  
ATOM    606  O   TRP A  36      11.507  -2.712  22.477  1.00  0.00           O  
ATOM    607  CB  TRP A  36       9.116  -3.786  24.187  1.00  0.00           C  
ATOM    608  CG  TRP A  36       8.637  -4.948  25.003  1.00  0.00           C  
ATOM    609  CD1 TRP A  36       9.411  -5.846  25.676  1.00  0.00           C  
ATOM    610  CD2 TRP A  36       7.264  -5.346  25.238  1.00  0.00           C  
ATOM    611  NE1 TRP A  36       8.619  -6.770  26.310  1.00  0.00           N  
ATOM    612  CE2 TRP A  36       7.303  -6.480  26.053  1.00  0.00           C  
ATOM    613  CE3 TRP A  36       6.026  -4.838  24.827  1.00  0.00           C  
ATOM    614  CZ2 TRP A  36       6.148  -7.122  26.471  1.00  0.00           C  
ATOM    615  CZ3 TRP A  36       4.867  -5.482  25.247  1.00  0.00           C  
ATOM    616  CH2 TRP A  36       4.928  -6.594  26.047  1.00  0.00           C  
ATOM    617  H   TRP A  36       9.694  -2.404  26.297  1.00  0.00           H  
ATOM    618  HA  TRP A  36      11.185  -4.227  24.546  1.00  0.00           H  
ATOM    619 1HB  TRP A  36       8.431  -2.949  24.323  1.00  0.00           H  
ATOM    620 2HB  TRP A  36       9.094  -4.059  23.132  1.00  0.00           H  
ATOM    621  HD1 TRP A  36      10.499  -5.832  25.706  1.00  0.00           H  
ATOM    622  HE1 TRP A  36       8.949  -7.540  26.874  1.00  0.00           H  
ATOM    623  HE3 TRP A  36       5.972  -3.954  24.193  1.00  0.00           H  
ATOM    624  HZ2 TRP A  36       6.175  -8.006  27.109  1.00  0.00           H  
ATOM    625  HZ3 TRP A  36       3.906  -5.081  24.923  1.00  0.00           H  
ATOM    626  HH2 TRP A  36       4.000  -7.075  26.357  1.00  0.00           H  
ATOM    627  N   VAL A  37      10.899  -1.083  23.893  1.00  0.00           N  
ATOM    628  CA  VAL A  37      11.435  -0.011  23.062  1.00  0.00           C  
ATOM    629  C   VAL A  37      12.414   0.855  23.845  1.00  0.00           C  
ATOM    630  O   VAL A  37      12.235   1.086  25.040  1.00  0.00           O  
ATOM    631  CB  VAL A  37      10.291   0.875  22.533  1.00  0.00           C  
ATOM    632  CG1 VAL A  37      10.738   2.136  21.808  1.00  0.00           C  
ATOM    633  CG2 VAL A  37       9.427   0.010  21.629  1.00  0.00           C  
ATOM    634  H   VAL A  37      10.381  -0.847  24.727  1.00  0.00           H  
ATOM    635  HA  VAL A  37      11.954  -0.458  22.213  1.00  0.00           H  
ATOM    636  HB  VAL A  37       9.712   1.248  23.378  1.00  0.00           H  
ATOM    637 1HG1 VAL A  37       9.863   2.693  21.474  1.00  0.00           H  
ATOM    638 2HG1 VAL A  37      11.325   2.756  22.485  1.00  0.00           H  
ATOM    639 3HG1 VAL A  37      11.345   1.864  20.945  1.00  0.00           H  
ATOM    640 1HG2 VAL A  37       8.603   0.605  21.235  1.00  0.00           H  
ATOM    641 2HG2 VAL A  37      10.030  -0.368  20.803  1.00  0.00           H  
ATOM    642 3HG2 VAL A  37       9.028  -0.828  22.200  1.00  0.00           H  
ATOM    643  N   SER A  38      13.527   1.188  23.171  1.00  0.00           N  
ATOM    644  CA  SER A  38      14.527   2.030  23.816  1.00  0.00           C  
ATOM    645  C   SER A  38      14.026   3.461  23.970  1.00  0.00           C  
ATOM    646  O   SER A  38      13.074   3.870  23.306  1.00  0.00           O  
ATOM    647  CB  SER A  38      15.807   2.032  23.003  1.00  0.00           C  
ATOM    648  OG  SER A  38      15.621   2.708  21.790  1.00  0.00           O  
ATOM    649  H   SER A  38      13.688   0.869  22.226  1.00  0.00           H  
ATOM    650  HA  SER A  38      14.738   1.621  24.805  1.00  0.00           H  
ATOM    651 1HB  SER A  38      16.601   2.511  23.575  1.00  0.00           H  
ATOM    652 2HB  SER A  38      16.117   1.006  22.810  1.00  0.00           H  
ATOM    653  HG  SER A  38      14.707   3.002  21.788  1.00  0.00           H  
ATOM    654  N   GLU A  39      14.698   4.215  24.812  1.00  0.00           N  
ATOM    655  CA  GLU A  39      14.366   5.624  24.990  1.00  0.00           C  
ATOM    656  C   GLU A  39      14.576   6.406  23.700  1.00  0.00           C  
ATOM    657  O   GLU A  39      13.808   7.313  23.381  1.00  0.00           O  
ATOM    658  CB  GLU A  39      15.190   6.251  26.117  1.00  0.00           C  
ATOM    659  CG  GLU A  39      14.699   5.875  27.508  1.00  0.00           C  
ATOM    660  CD  GLU A  39      15.327   6.704  28.594  1.00  0.00           C  
ATOM    661  OE1 GLU A  39      14.897   6.600  29.718  1.00  0.00           O  
ATOM    662  OE2 GLU A  39      16.237   7.442  28.299  1.00  0.00           O  
ATOM    663  H   GLU A  39      15.457   3.817  25.346  1.00  0.00           H  
ATOM    664  HA  GLU A  39      13.311   5.700  25.255  1.00  0.00           H  
ATOM    665 1HB  GLU A  39      16.230   5.939  26.024  1.00  0.00           H  
ATOM    666 2HB  GLU A  39      15.164   7.337  26.026  1.00  0.00           H  
ATOM    667 1HG  GLU A  39      13.618   6.004  27.548  1.00  0.00           H  
ATOM    668 2HG  GLU A  39      14.918   4.823  27.687  1.00  0.00           H  
ATOM    669  N   GLU A  40      15.601   6.020  22.944  1.00  0.00           N  
ATOM    670  CA  GLU A  40      15.880   6.684  21.676  1.00  0.00           C  
ATOM    671  C   GLU A  40      14.752   6.459  20.677  1.00  0.00           C  
ATOM    672  O   GLU A  40      14.302   7.394  20.014  1.00  0.00           O  
ATOM    673  CB  GLU A  40      17.206   6.178  21.104  1.00  0.00           C  
ATOM    674  CG  GLU A  40      17.648   6.846  19.810  1.00  0.00           C  
ATOM    675  CD  GLU A  40      18.945   6.300  19.283  1.00  0.00           C  
ATOM    676  OE1 GLU A  40      19.374   6.740  18.243  1.00  0.00           O  
ATOM    677  OE2 GLU A  40      19.509   5.443  19.921  1.00  0.00           O  
ATOM    678  H   GLU A  40      16.196   5.261  23.243  1.00  0.00           H  
ATOM    679  HA  GLU A  40      15.959   7.756  21.857  1.00  0.00           H  
ATOM    680 1HB  GLU A  40      17.999   6.327  21.837  1.00  0.00           H  
ATOM    681 2HB  GLU A  40      17.135   5.107  20.912  1.00  0.00           H  
ATOM    682 1HG  GLU A  40      16.874   6.703  19.056  1.00  0.00           H  
ATOM    683 2HG  GLU A  40      17.754   7.916  19.984  1.00  0.00           H  
ATOM    684  N   ASP A  41      14.267   5.207  20.596  1.00  0.00           N  
ATOM    685  CA  ASP A  41      13.169   4.888  19.691  1.00  0.00           C  
ATOM    686  C   ASP A  41      11.879   5.571  20.127  1.00  0.00           C  
ATOM    687  O   ASP A  41      11.108   6.051  19.296  1.00  0.00           O  
ATOM    688  CB  ASP A  41      12.956   3.374  19.612  1.00  0.00           C  
ATOM    689  CG  ASP A  41      14.069   2.651  18.867  1.00  0.00           C  
ATOM    690  OD1 ASP A  41      14.297   1.499  19.153  1.00  0.00           O  
ATOM    691  OD2 ASP A  41      14.681   3.256  18.021  1.00  0.00           O  
ATOM    692  H   ASP A  41      14.663   4.474  21.166  1.00  0.00           H  
ATOM    693  HA  ASP A  41      13.423   5.255  18.696  1.00  0.00           H  
ATOM    694 1HB  ASP A  41      12.890   2.963  20.620  1.00  0.00           H  
ATOM    695 2HB  ASP A  41      12.011   3.165  19.110  1.00  0.00           H  
ATOM    696  N   ALA A  42      11.637   5.622  21.461  1.00  0.00           N  
ATOM    697  CA  ALA A  42      10.463   6.306  21.990  1.00  0.00           C  
ATOM    698  C   ALA A  42      10.510   7.797  21.683  1.00  0.00           C  
ATOM    699  O   ALA A  42       9.498   8.399  21.323  1.00  0.00           O  
ATOM    700  CB  ALA A  42      10.351   6.077  23.490  1.00  0.00           C  
ATOM    701  H   ALA A  42      12.279   5.179  22.103  1.00  0.00           H  
ATOM    702  HA  ALA A  42       9.581   5.891  21.502  1.00  0.00           H  
ATOM    703 1HB  ALA A  42       9.470   6.593  23.872  1.00  0.00           H  
ATOM    704 2HB  ALA A  42      10.261   5.009  23.689  1.00  0.00           H  
ATOM    705 3HB  ALA A  42      11.241   6.464  23.984  1.00  0.00           H  
ATOM    706  N   ASP A  43      11.755   8.362  21.765  1.00  0.00           N  
ATOM    707  CA  ASP A  43      11.928   9.779  21.466  1.00  0.00           C  
ATOM    708  C   ASP A  43      11.681  10.065  19.991  1.00  0.00           C  
ATOM    709  O   ASP A  43      11.049  11.062  19.639  1.00  0.00           O  
ATOM    710  CB  ASP A  43      13.333  10.234  21.868  1.00  0.00           C  
ATOM    711  CG  ASP A  43      13.504  11.748  21.857  1.00  0.00           C  
ATOM    712  OD1 ASP A  43      14.390  12.221  21.186  1.00  0.00           O  
ATOM    713  OD2 ASP A  43      12.746  12.415  22.519  1.00  0.00           O  
ATOM    714  H   ASP A  43      12.560   7.813  22.030  1.00  0.00           H  
ATOM    715  HA  ASP A  43      11.196  10.346  22.042  1.00  0.00           H  
ATOM    716 1HB  ASP A  43      13.561   9.869  22.870  1.00  0.00           H  
ATOM    717 2HB  ASP A  43      14.065   9.800  21.187  1.00  0.00           H  
ATOM    718  N   GLU A  44      12.148   9.130  19.109  1.00  0.00           N  
ATOM    719  CA  GLU A  44      11.909   9.280  17.678  1.00  0.00           C  
ATOM    720  C   GLU A  44      10.423   9.191  17.355  1.00  0.00           C  
ATOM    721  O   GLU A  44       9.906   9.962  16.547  1.00  0.00           O  
ATOM    722  CB  GLU A  44      12.673   8.218  16.884  1.00  0.00           C  
ATOM    723  CG  GLU A  44      14.177   8.448  16.831  1.00  0.00           C  
ATOM    724  CD  GLU A  44      14.910   7.355  16.105  1.00  0.00           C  
ATOM    725  OE1 GLU A  44      16.117   7.397  16.070  1.00  0.00           O  
ATOM    726  OE2 GLU A  44      14.264   6.476  15.586  1.00  0.00           O  
ATOM    727  H   GLU A  44      12.663   8.327  19.440  1.00  0.00           H  
ATOM    728  HA  GLU A  44      12.264  10.264  17.369  1.00  0.00           H  
ATOM    729 1HB  GLU A  44      12.496   7.237  17.325  1.00  0.00           H  
ATOM    730 2HB  GLU A  44      12.299   8.190  15.861  1.00  0.00           H  
ATOM    731 1HG  GLU A  44      14.372   9.396  16.330  1.00  0.00           H  
ATOM    732 2HG  GLU A  44      14.559   8.522  17.848  1.00  0.00           H  
ATOM    733  N   SER A  45       9.713   8.310  18.091  1.00  0.00           N  
ATOM    734  CA  SER A  45       8.276   8.173  17.883  1.00  0.00           C  
ATOM    735  C   SER A  45       7.530   9.412  18.362  1.00  0.00           C  
ATOM    736  O   SER A  45       6.601   9.881  17.706  1.00  0.00           O  
ATOM    737  CB  SER A  45       7.755   6.940  18.595  1.00  0.00           C  
ATOM    738  OG  SER A  45       8.312   5.781  18.038  1.00  0.00           O  
ATOM    739  H   SER A  45      10.166   7.739  18.790  1.00  0.00           H  
ATOM    740  HA  SER A  45       8.090   8.064  16.814  1.00  0.00           H  
ATOM    741 1HB  SER A  45       8.003   6.999  19.654  1.00  0.00           H  
ATOM    742 2HB  SER A  45       6.669   6.906  18.515  1.00  0.00           H  
ATOM    743  HG  SER A  45       8.892   6.079  17.333  1.00  0.00           H  
ATOM    744  N   ALA A  46       8.040   9.978  19.475  1.00  0.00           N  
ATOM    745  CA  ALA A  46       7.433  11.195  20.001  1.00  0.00           C  
ATOM    746  C   ALA A  46       7.607  12.359  19.034  1.00  0.00           C  
ATOM    747  O   ALA A  46       6.680  13.137  18.811  1.00  0.00           O  
ATOM    748  CB  ALA A  46       8.032  11.542  21.356  1.00  0.00           C  
ATOM    749  H   ALA A  46       8.834   9.578  19.954  1.00  0.00           H  
ATOM    750  HA  ALA A  46       6.365  11.015  20.123  1.00  0.00           H  
ATOM    751 1HB  ALA A  46       7.569  12.453  21.736  1.00  0.00           H  
ATOM    752 2HB  ALA A  46       7.851  10.724  22.054  1.00  0.00           H  
ATOM    753 3HB  ALA A  46       9.104  11.698  21.250  1.00  0.00           H  
ATOM    754  N   ASP A  47       8.829  12.457  18.427  1.00  0.00           N  
ATOM    755  CA  ASP A  47       9.103  13.509  17.455  1.00  0.00           C  
ATOM    756  C   ASP A  47       8.207  13.375  16.231  1.00  0.00           C  
ATOM    757  O   ASP A  47       7.705  14.368  15.705  1.00  0.00           O  
ATOM    758  CB  ASP A  47      10.573  13.478  17.030  1.00  0.00           C  
ATOM    759  CG  ASP A  47      11.521  13.925  18.135  1.00  0.00           C  
ATOM    760  OD1 ASP A  47      12.688  13.624  18.047  1.00  0.00           O  
ATOM    761  OD2 ASP A  47      11.069  14.564  19.055  1.00  0.00           O  
ATOM    762  H   ASP A  47       9.556  11.793  18.652  1.00  0.00           H  
ATOM    763  HA  ASP A  47       8.896  14.473  17.921  1.00  0.00           H  
ATOM    764 1HB  ASP A  47      10.843  12.466  16.728  1.00  0.00           H  
ATOM    765 2HB  ASP A  47      10.716  14.127  16.165  1.00  0.00           H  
ATOM    766  N   ARG A  48       7.955  12.150  15.824  1.00  0.00           N  
ATOM    767  CA  ARG A  48       7.102  11.931  14.662  1.00  0.00           C  
ATOM    768  C   ARG A  48       5.653  12.289  14.967  1.00  0.00           C  
ATOM    769  O   ARG A  48       4.963  12.885  14.140  1.00  0.00           O  
ATOM    770  CB  ARG A  48       7.259  10.493  14.190  1.00  0.00           C  
ATOM    771  CG  ARG A  48       6.681  10.270  12.801  1.00  0.00           C  
ATOM    772  CD  ARG A  48       7.054   8.939  12.259  1.00  0.00           C  
ATOM    773  NE  ARG A  48       6.489   8.713  10.938  1.00  0.00           N  
ATOM    774  CZ  ARG A  48       6.763   7.648  10.160  1.00  0.00           C  
ATOM    775  NH1 ARG A  48       7.594   6.721  10.584  1.00  0.00           N  
ATOM    776  NH2 ARG A  48       6.196   7.534   8.972  1.00  0.00           N  
ATOM    777  H   ARG A  48       8.345  11.352  16.306  1.00  0.00           H  
ATOM    778  HA  ARG A  48       7.419  12.607  13.867  1.00  0.00           H  
ATOM    779 1HB  ARG A  48       8.315  10.227  14.179  1.00  0.00           H  
ATOM    780 2HB  ARG A  48       6.760   9.823  14.891  1.00  0.00           H  
ATOM    781 1HG  ARG A  48       5.593  10.330  12.846  1.00  0.00           H  
ATOM    782 2HG  ARG A  48       7.059  11.035  12.122  1.00  0.00           H  
ATOM    783 1HD  ARG A  48       8.139   8.868  12.182  1.00  0.00           H  
ATOM    784 2HD  ARG A  48       6.686   8.159  12.925  1.00  0.00           H  
ATOM    785  HE  ARG A  48       5.845   9.404  10.578  1.00  0.00           H  
ATOM    786 1HH1 ARG A  48       8.027   6.808  11.493  1.00  0.00           H  
ATOM    787 2HH1 ARG A  48       7.800   5.923  10.001  1.00  0.00           H  
ATOM    788 1HH2 ARG A  48       5.556   8.246   8.647  1.00  0.00           H  
ATOM    789 2HH2 ARG A  48       6.401   6.736   8.389  1.00  0.00           H  
ATOM    790  N   ILE A  49       5.154  11.851  16.172  1.00  0.00           N  
ATOM    791  CA  ILE A  49       3.807  12.222  16.590  1.00  0.00           C  
ATOM    792  C   ILE A  49       3.641  13.736  16.629  1.00  0.00           C  
ATOM    793  O   ILE A  49       2.652  14.274  16.132  1.00  0.00           O  
ATOM    794  CB  ILE A  49       3.471  11.597  17.956  1.00  0.00           C  
ATOM    795  CG1 ILE A  49       3.350  10.078  17.809  1.00  0.00           C  
ATOM    796  CG2 ILE A  49       2.186  12.185  18.520  1.00  0.00           C  
ATOM    797  CD1 ILE A  49       3.294   9.340  19.127  1.00  0.00           C  
ATOM    798  H   ILE A  49       5.714  11.269  16.778  1.00  0.00           H  
ATOM    799  HA  ILE A  49       3.100  11.844  15.852  1.00  0.00           H  
ATOM    800  HB  ILE A  49       4.283  11.794  18.656  1.00  0.00           H  
ATOM    801 1HG1 ILE A  49       2.450   9.838  17.245  1.00  0.00           H  
ATOM    802 2HG1 ILE A  49       4.201   9.698  17.243  1.00  0.00           H  
ATOM    803 1HG2 ILE A  49       1.969  11.727  19.485  1.00  0.00           H  
ATOM    804 2HG2 ILE A  49       2.303  13.260  18.647  1.00  0.00           H  
ATOM    805 3HG2 ILE A  49       1.363  11.988  17.832  1.00  0.00           H  
ATOM    806 1HD1 ILE A  49       3.209   8.269  18.941  1.00  0.00           H  
ATOM    807 2HD1 ILE A  49       4.204   9.539  19.694  1.00  0.00           H  
ATOM    808 3HD1 ILE A  49       2.430   9.678  19.697  1.00  0.00           H  
ATOM    809  N   GLU A  50       4.714  14.397  17.114  1.00  0.00           N  
ATOM    810  CA  GLU A  50       4.698  15.853  17.195  1.00  0.00           C  
ATOM    811  C   GLU A  50       4.640  16.482  15.809  1.00  0.00           C  
ATOM    812  O   GLU A  50       3.912  17.448  15.585  1.00  0.00           O  
ATOM    813  CB  GLU A  50       5.927  16.356  17.955  1.00  0.00           C  
ATOM    814  CG  GLU A  50       5.904  17.854  18.224  1.00  0.00           C  
ATOM    815  CD  GLU A  50       7.066  18.317  19.058  1.00  0.00           C  
ATOM    816  OE1 GLU A  50       6.931  19.310  19.732  1.00  0.00           O  
ATOM    817  OE2 GLU A  50       8.091  17.677  19.020  1.00  0.00           O  
ATOM    818  H   GLU A  50       5.534  13.896  17.424  1.00  0.00           H  
ATOM    819  HA  GLU A  50       3.802  16.160  17.736  1.00  0.00           H  
ATOM    820 1HB  GLU A  50       6.001  15.837  18.911  1.00  0.00           H  
ATOM    821 2HB  GLU A  50       6.827  16.124  17.386  1.00  0.00           H  
ATOM    822 1HG  GLU A  50       5.921  18.384  17.272  1.00  0.00           H  
ATOM    823 2HG  GLU A  50       4.975  18.107  18.732  1.00  0.00           H  
ATOM    824  N   GLU A  51       5.364  15.885  14.842  1.00  0.00           N  
ATOM    825  CA  GLU A  51       5.381  16.386  13.473  1.00  0.00           C  
ATOM    826  C   GLU A  51       4.006  16.273  12.828  1.00  0.00           C  
ATOM    827  O   GLU A  51       3.550  17.194  12.149  1.00  0.00           O  
ATOM    828  CB  GLU A  51       6.404  15.625  12.628  1.00  0.00           C  
ATOM    829  CG  GLU A  51       7.854  15.974  12.930  1.00  0.00           C  
ATOM    830  CD  GLU A  51       8.831  15.161  12.127  1.00  0.00           C  
ATOM    831  OE1 GLU A  51      10.011  15.379  12.265  1.00  0.00           O  
ATOM    832  OE2 GLU A  51       8.397  14.321  11.375  1.00  0.00           O  
ATOM    833  H   GLU A  51       5.910  15.067  15.073  1.00  0.00           H  
ATOM    834  HA  GLU A  51       5.664  17.439  13.493  1.00  0.00           H  
ATOM    835 1HB  GLU A  51       6.279  14.553  12.783  1.00  0.00           H  
ATOM    836 2HB  GLU A  51       6.225  15.826  11.572  1.00  0.00           H  
ATOM    837 1HG  GLU A  51       8.015  17.030  12.715  1.00  0.00           H  
ATOM    838 2HG  GLU A  51       8.042  15.815  13.991  1.00  0.00           H  
ATOM    839  N   VAL A  52       3.302  15.154  13.101  1.00  0.00           N  
ATOM    840  CA  VAL A  52       1.979  14.960  12.519  1.00  0.00           C  
ATOM    841  C   VAL A  52       0.957  15.895  13.152  1.00  0.00           C  
ATOM    842  O   VAL A  52       0.088  16.435  12.467  1.00  0.00           O  
ATOM    843  CB  VAL A  52       1.529  13.493  12.648  1.00  0.00           C  
ATOM    844  CG1 VAL A  52       0.112  13.304  12.127  1.00  0.00           C  
ATOM    845  CG2 VAL A  52       2.503  12.595  11.900  1.00  0.00           C  
ATOM    846  H   VAL A  52       3.682  14.442  13.708  1.00  0.00           H  
ATOM    847  HA  VAL A  52       2.027  15.213  11.459  1.00  0.00           H  
ATOM    848  HB  VAL A  52       1.513  13.219  13.703  1.00  0.00           H  
ATOM    849 1HG1 VAL A  52      -0.178  12.258  12.232  1.00  0.00           H  
ATOM    850 2HG1 VAL A  52      -0.573  13.929  12.700  1.00  0.00           H  
ATOM    851 3HG1 VAL A  52       0.070  13.588  11.076  1.00  0.00           H  
ATOM    852 1HG2 VAL A  52       2.185  11.557  11.992  1.00  0.00           H  
ATOM    853 2HG2 VAL A  52       2.523  12.877  10.847  1.00  0.00           H  
ATOM    854 3HG2 VAL A  52       3.501  12.707  12.324  1.00  0.00           H  
ATOM    855  N   LEU A  53       1.114  16.177  14.452  1.00  0.00           N  
ATOM    856  CA  LEU A  53       0.191  17.067  15.146  1.00  0.00           C  
ATOM    857  C   LEU A  53       0.366  18.510  14.685  1.00  0.00           C  
ATOM    858  O   LEU A  53      -0.585  19.292  14.684  1.00  0.00           O  
ATOM    859  CB  LEU A  53       0.397  16.978  16.664  1.00  0.00           C  
ATOM    860  CG  LEU A  53      -0.179  15.745  17.373  1.00  0.00           C  
ATOM    861  CD1 LEU A  53       0.323  15.705  18.810  1.00  0.00           C  
ATOM    862  CD2 LEU A  53      -1.699  15.796  17.326  1.00  0.00           C  
ATOM    863  H   LEU A  53       1.883  15.769  14.964  1.00  0.00           H  
ATOM    864  HA  LEU A  53      -0.828  16.758  14.914  1.00  0.00           H  
ATOM    865 1HB  LEU A  53       1.466  16.995  16.871  1.00  0.00           H  
ATOM    866 2HB  LEU A  53      -0.056  17.854  17.128  1.00  0.00           H  
ATOM    867  HG  LEU A  53       0.169  14.841  16.872  1.00  0.00           H  
ATOM    868 1HD1 LEU A  53      -0.086  14.829  19.314  1.00  0.00           H  
ATOM    869 2HD1 LEU A  53       1.412  15.650  18.814  1.00  0.00           H  
ATOM    870 3HD1 LEU A  53       0.003  16.606  19.332  1.00  0.00           H  
ATOM    871 1HD2 LEU A  53      -2.108  14.919  17.829  1.00  0.00           H  
ATOM    872 2HD2 LEU A  53      -2.049  16.699  17.828  1.00  0.00           H  
ATOM    873 3HD2 LEU A  53      -2.031  15.806  16.288  1.00  0.00           H  
ATOM    874  N   LYS A  54       1.563  18.862  14.193  1.00  0.00           N  
ATOM    875  CA  LYS A  54       1.817  20.218  13.721  1.00  0.00           C  
ATOM    876  C   LYS A  54       1.273  20.421  12.312  1.00  0.00           C  
ATOM    877  O   LYS A  54       0.981  21.546  11.906  1.00  0.00           O  
ATOM    878  CB  LYS A  54       3.315  20.522  13.743  1.00  0.00           C  
ATOM    879  CG  LYS A  54       3.886  20.704  15.143  1.00  0.00           C  
ATOM    880  CD  LYS A  54       5.381  20.983  15.099  1.00  0.00           C  
ATOM    881  CE  LYS A  54       5.960  21.126  16.499  1.00  0.00           C  
ATOM    882  NZ  LYS A  54       7.436  21.319  16.473  1.00  0.00           N  
ATOM    883  H   LYS A  54       2.305  18.178  14.147  1.00  0.00           H  
ATOM    884  HA  LYS A  54       1.310  20.917  14.387  1.00  0.00           H  
ATOM    885 1HB  LYS A  54       3.858  19.711  13.257  1.00  0.00           H  
ATOM    886 2HB  LYS A  54       3.510  21.432  13.176  1.00  0.00           H  
ATOM    887 1HG  LYS A  54       3.384  21.538  15.635  1.00  0.00           H  
ATOM    888 2HG  LYS A  54       3.711  19.801  15.727  1.00  0.00           H  
ATOM    889 1HD  LYS A  54       5.889  20.165  14.586  1.00  0.00           H  
ATOM    890 2HD  LYS A  54       5.563  21.904  14.545  1.00  0.00           H  
ATOM    891 1HE  LYS A  54       5.503  21.980  16.996  1.00  0.00           H  
ATOM    892 2HE  LYS A  54       5.733  20.232  17.080  1.00  0.00           H  
ATOM    893 1HZ  LYS A  54       7.781  21.409  17.418  1.00  0.00           H  
ATOM    894 2HZ  LYS A  54       7.873  20.523  16.030  1.00  0.00           H  
ATOM    895 3HZ  LYS A  54       7.657  22.156  15.953  1.00  0.00           H  
ATOM    896  N   LYS A  55       1.207  19.298  11.515  1.00  0.00           N  
ATOM    897  CA  LYS A  55       0.739  19.408  10.139  1.00  0.00           C  
ATOM    898  C   LYS A  55      -0.755  19.701  10.086  1.00  0.00           C  
ATOM    899  O   LYS A  55      -1.210  20.514   9.282  1.00  0.00           O  
ATOM    900  CB  LYS A  55       1.006  18.119   9.361  1.00  0.00           C  
ATOM    901  CG  LYS A  55       2.457  17.878   8.965  1.00  0.00           C  
ATOM    902  CD  LYS A  55       2.593  16.636   8.096  1.00  0.00           C  
ATOM    903  CE  LYS A  55       4.039  16.408   7.679  1.00  0.00           C  
ATOM    904  NZ  LYS A  55       4.184  15.209   6.809  1.00  0.00           N  
ATOM    905  H   LYS A  55       1.480  18.393  11.871  1.00  0.00           H  
ATOM    906  HA  LYS A  55       1.281  20.220   9.653  1.00  0.00           H  
ATOM    907 1HB  LYS A  55       0.687  17.262   9.955  1.00  0.00           H  
ATOM    908 2HB  LYS A  55       0.417  18.119   8.444  1.00  0.00           H  
ATOM    909 1HG  LYS A  55       2.832  18.741   8.413  1.00  0.00           H  
ATOM    910 2HG  LYS A  55       3.063  17.752   9.862  1.00  0.00           H  
ATOM    911 1HD  LYS A  55       2.241  15.764   8.649  1.00  0.00           H  
ATOM    912 2HD  LYS A  55       1.980  16.749   7.202  1.00  0.00           H  
ATOM    913 1HE  LYS A  55       4.403  17.280   7.139  1.00  0.00           H  
ATOM    914 2HE  LYS A  55       4.657  16.274   8.567  1.00  0.00           H  
ATOM    915 1HZ  LYS A  55       5.155  15.092   6.555  1.00  0.00           H  
ATOM    916 2HZ  LYS A  55       3.866  14.390   7.308  1.00  0.00           H  
ATOM    917 3HZ  LYS A  55       3.630  15.330   5.973  1.00  0.00           H  
ATOM    918  N   ASP A  56      27.128  -7.270  -3.441  1.00  0.00           N  
ATOM    919  CA  ASP A  56      26.221  -6.578  -2.534  1.00  0.00           C  
ATOM    920  C   ASP A  56      24.808  -7.140  -2.632  1.00  0.00           C  
ATOM    921  O   ASP A  56      24.295  -7.366  -3.728  1.00  0.00           O  
ATOM    922  CB  ASP A  56      26.220  -5.089  -2.891  1.00  0.00           C  
ATOM    923  CG  ASP A  56      25.538  -4.164  -1.892  1.00  0.00           C  
ATOM    924  OD1 ASP A  56      25.304  -3.027  -2.229  1.00  0.00           O  
ATOM    925  OD2 ASP A  56      25.258  -4.602  -0.802  1.00  0.00           O  
ATOM    926  H   ASP A  56      27.676  -8.044  -3.093  1.00  0.00           H  
ATOM    927  HA  ASP A  56      26.584  -6.709  -1.514  1.00  0.00           H  
ATOM    928 1HB  ASP A  56      27.247  -4.740  -2.999  1.00  0.00           H  
ATOM    929 2HB  ASP A  56      25.722  -4.945  -3.851  1.00  0.00           H  
ATOM    930  N   TYR A  57      24.270  -7.441  -1.482  1.00  0.00           N  
ATOM    931  CA  TYR A  57      22.929  -8.005  -1.379  1.00  0.00           C  
ATOM    932  C   TYR A  57      21.912  -6.939  -0.992  1.00  0.00           C  
ATOM    933  O   TYR A  57      21.473  -6.874   0.156  1.00  0.00           O  
ATOM    934  CB  TYR A  57      22.907  -9.156  -0.371  1.00  0.00           C  
ATOM    935  CG  TYR A  57      23.796 -10.308  -0.783  1.00  0.00           C  
ATOM    936  CD1 TYR A  57      25.077 -10.417  -0.261  1.00  0.00           C  
ATOM    937  CD2 TYR A  57      23.331 -11.256  -1.683  1.00  0.00           C  
ATOM    938  CE1 TYR A  57      25.889 -11.469  -0.638  1.00  0.00           C  
ATOM    939  CE2 TYR A  57      24.143 -12.308  -2.059  1.00  0.00           C  
ATOM    940  CZ  TYR A  57      25.422 -12.414  -1.536  1.00  0.00           C  
ATOM    941  OH  TYR A  57      26.231 -13.462  -1.911  1.00  0.00           O  
ATOM    942  H   TYR A  57      24.801  -7.277  -0.639  1.00  0.00           H  
ATOM    943  HA  TYR A  57      22.641  -8.393  -2.356  1.00  0.00           H  
ATOM    944 1HB  TYR A  57      23.233  -8.792   0.604  1.00  0.00           H  
ATOM    945 2HB  TYR A  57      21.887  -9.522  -0.259  1.00  0.00           H  
ATOM    946  HD1 TYR A  57      25.442  -9.672   0.447  1.00  0.00           H  
ATOM    947  HD2 TYR A  57      22.325 -11.170  -2.094  1.00  0.00           H  
ATOM    948  HE1 TYR A  57      26.895 -11.555  -0.228  1.00  0.00           H  
ATOM    949  HE2 TYR A  57      23.778 -13.053  -2.767  1.00  0.00           H  
ATOM    950  HH  TYR A  57      25.760 -14.021  -2.534  1.00  0.00           H  
ATOM    951  N   SER A  58      21.550  -6.177  -2.032  1.00  0.00           N  
ATOM    952  CA  SER A  58      20.558  -5.135  -1.798  1.00  0.00           C  
ATOM    953  C   SER A  58      19.143  -5.693  -1.883  1.00  0.00           C  
ATOM    954  O   SER A  58      18.872  -6.609  -2.659  1.00  0.00           O  
ATOM    955  CB  SER A  58      20.747  -3.974  -2.756  1.00  0.00           C  
ATOM    956  OG  SER A  58      20.548  -4.326  -4.097  1.00  0.00           O  
ATOM    957  H   SER A  58      21.932  -6.294  -2.960  1.00  0.00           H  
ATOM    958  HA  SER A  58      20.681  -4.763  -0.780  1.00  0.00           H  
ATOM    959 1HB  SER A  58      20.051  -3.175  -2.502  1.00  0.00           H  
ATOM    960 2HB  SER A  58      21.755  -3.575  -2.650  1.00  0.00           H  
ATOM    961  HG  SER A  58      20.329  -5.261  -4.096  1.00  0.00           H  
ATOM    962  N   PHE A  59      18.300  -5.213  -0.942  1.00  0.00           N  
ATOM    963  CA  PHE A  59      16.926  -5.699  -0.930  1.00  0.00           C  
ATOM    964  C   PHE A  59      15.951  -4.586  -0.569  1.00  0.00           C  
ATOM    965  O   PHE A  59      16.354  -3.524  -0.096  1.00  0.00           O  
ATOM    966  CB  PHE A  59      16.782  -6.861   0.054  1.00  0.00           C  
ATOM    967  CG  PHE A  59      17.143  -6.513   1.471  1.00  0.00           C  
ATOM    968  CD1 PHE A  59      16.169  -6.097   2.367  1.00  0.00           C  
ATOM    969  CD2 PHE A  59      18.455  -6.602   1.910  1.00  0.00           C  
ATOM    970  CE1 PHE A  59      16.500  -5.777   3.670  1.00  0.00           C  
ATOM    971  CE2 PHE A  59      18.788  -6.282   3.212  1.00  0.00           C  
ATOM    972  CZ  PHE A  59      17.810  -5.870   4.092  1.00  0.00           C  
ATOM    973  H   PHE A  59      18.588  -4.534  -0.252  1.00  0.00           H  
ATOM    974  HA  PHE A  59      16.676  -6.055  -1.931  1.00  0.00           H  
ATOM    975 1HB  PHE A  59      15.753  -7.219   0.046  1.00  0.00           H  
ATOM    976 2HB  PHE A  59      17.418  -7.687  -0.263  1.00  0.00           H  
ATOM    977  HD1 PHE A  59      15.134  -6.025   2.033  1.00  0.00           H  
ATOM    978  HD2 PHE A  59      19.229  -6.927   1.214  1.00  0.00           H  
ATOM    979  HE1 PHE A  59      15.726  -5.451   4.364  1.00  0.00           H  
ATOM    980  HE2 PHE A  59      19.824  -6.354   3.544  1.00  0.00           H  
ATOM    981  HZ  PHE A  59      18.072  -5.617   5.118  1.00  0.00           H  
ATOM    982  N   SER A  60      14.690  -4.873  -0.931  1.00  0.00           N  
ATOM    983  CA  SER A  60      13.616  -3.945  -0.598  1.00  0.00           C  
ATOM    984  C   SER A  60      12.459  -4.664   0.084  1.00  0.00           C  
ATOM    985  O   SER A  60      12.246  -5.858  -0.129  1.00  0.00           O  
ATOM    986  CB  SER A  60      13.102  -3.286  -1.863  1.00  0.00           C  
ATOM    987  OG  SER A  60      14.085  -2.526  -2.509  1.00  0.00           O  
ATOM    988  H   SER A  60      14.469  -5.722  -1.431  1.00  0.00           H  
ATOM    989  HA  SER A  60      14.015  -3.177   0.066  1.00  0.00           H  
ATOM    990 1HB  SER A  60      12.740  -4.050  -2.550  1.00  0.00           H  
ATOM    991 2HB  SER A  60      12.260  -2.639  -1.620  1.00  0.00           H  
ATOM    992  HG  SER A  60      14.878  -2.609  -1.974  1.00  0.00           H  
ATOM    993  N   CYS A  61      11.863  -3.904   1.013  1.00  0.00           N  
ATOM    994  CA  CYS A  61      10.776  -4.503   1.779  1.00  0.00           C  
ATOM    995  C   CYS A  61       9.554  -3.594   1.805  1.00  0.00           C  
ATOM    996  O   CYS A  61       9.666  -2.381   1.628  1.00  0.00           O  
ATOM    997  CB  CYS A  61      11.203  -4.734   3.229  1.00  0.00           C  
ATOM    998  SG  CYS A  61      12.624  -5.830   3.449  1.00  0.00           S  
ATOM    999  H   CYS A  61      12.130  -2.949   1.203  1.00  0.00           H  
ATOM   1000  HA  CYS A  61      10.528  -5.466   1.332  1.00  0.00           H  
ATOM   1001 1HB  CYS A  61      11.453  -3.779   3.691  1.00  0.00           H  
ATOM   1002 2HB  CYS A  61      10.372  -5.161   3.789  1.00  0.00           H  
ATOM   1003  N   TYR A  62       8.393  -4.290   1.969  1.00  0.00           N  
ATOM   1004  CA  TYR A  62       7.169  -3.562   2.278  1.00  0.00           C  
ATOM   1005  C   TYR A  62       6.341  -4.294   3.327  1.00  0.00           C  
ATOM   1006  O   TYR A  62       6.482  -5.503   3.509  1.00  0.00           O  
ATOM   1007  CB  TYR A  62       6.346  -3.300   1.014  1.00  0.00           C  
ATOM   1008  CG  TYR A  62       5.738  -4.532   0.382  1.00  0.00           C  
ATOM   1009  CD1 TYR A  62       4.455  -4.929   0.729  1.00  0.00           C  
ATOM   1010  CD2 TYR A  62       6.463  -5.265  -0.546  1.00  0.00           C  
ATOM   1011  CE1 TYR A  62       3.900  -6.054   0.151  1.00  0.00           C  
ATOM   1012  CE2 TYR A  62       5.908  -6.390  -1.124  1.00  0.00           C  
ATOM   1013  CZ  TYR A  62       4.627  -6.784  -0.775  1.00  0.00           C  
ATOM   1014  OH  TYR A  62       4.074  -7.905  -1.351  1.00  0.00           O  
ATOM   1015  H   TYR A  62       8.359  -5.296   1.882  1.00  0.00           H  
ATOM   1016  HA  TYR A  62       7.439  -2.601   2.716  1.00  0.00           H  
ATOM   1017 1HB  TYR A  62       5.531  -2.613   1.246  1.00  0.00           H  
ATOM   1018 2HB  TYR A  62       6.974  -2.821   0.264  1.00  0.00           H  
ATOM   1019  HD1 TYR A  62       3.885  -4.353   1.458  1.00  0.00           H  
ATOM   1020  HD2 TYR A  62       7.471  -4.954  -0.819  1.00  0.00           H  
ATOM   1021  HE1 TYR A  62       2.892  -6.366   0.424  1.00  0.00           H  
ATOM   1022  HE2 TYR A  62       6.479  -6.966  -1.853  1.00  0.00           H  
ATOM   1023  HH  TYR A  62       4.703  -8.291  -1.965  1.00  0.00           H  
ATOM   1024  N   SER A  63       5.562  -3.504   4.084  1.00  0.00           N  
ATOM   1025  CA  SER A  63       4.712  -4.070   5.124  1.00  0.00           C  
ATOM   1026  C   SER A  63       3.237  -3.892   4.788  1.00  0.00           C  
ATOM   1027  O   SER A  63       2.856  -2.938   4.108  1.00  0.00           O  
ATOM   1028  CB  SER A  63       5.016  -3.476   6.486  1.00  0.00           C  
ATOM   1029  OG  SER A  63       4.647  -2.130   6.612  1.00  0.00           O  
ATOM   1030  H   SER A  63       5.560  -2.505   3.937  1.00  0.00           H  
ATOM   1031  HA  SER A  63       4.897  -5.144   5.176  1.00  0.00           H  
ATOM   1032 1HB  SER A  63       4.495  -4.045   7.255  1.00  0.00           H  
ATOM   1033 2HB  SER A  63       6.083  -3.556   6.687  1.00  0.00           H  
ATOM   1034  HG  SER A  63       4.268  -1.879   5.766  1.00  0.00           H  
ATOM   1035  N   GLN A  64       2.513  -4.922   5.123  1.00  0.00           N  
ATOM   1036  CA  GLN A  64       1.058  -4.825   5.089  1.00  0.00           C  
ATOM   1037  C   GLN A  64       0.464  -4.971   6.484  1.00  0.00           C  
ATOM   1038  O   GLN A  64       0.818  -5.886   7.228  1.00  0.00           O  
ATOM   1039  CB  GLN A  64       0.458  -5.904   4.184  1.00  0.00           C  
ATOM   1040  CG  GLN A  64       0.792  -5.741   2.711  1.00  0.00           C  
ATOM   1041  CD  GLN A  64       0.117  -6.788   1.845  1.00  0.00           C  
ATOM   1042  OE1 GLN A  64       0.283  -7.992   2.061  1.00  0.00           O  
ATOM   1043  NE2 GLN A  64      -0.650  -6.335   0.860  1.00  0.00           N  
ATOM   1044  H   GLN A  64       2.942  -5.791   5.407  1.00  0.00           H  
ATOM   1045  HA  GLN A  64       0.786  -3.849   4.688  1.00  0.00           H  
ATOM   1046 1HB  GLN A  64       0.813  -6.884   4.502  1.00  0.00           H  
ATOM   1047 2HB  GLN A  64      -0.627  -5.901   4.284  1.00  0.00           H  
ATOM   1048 1HG  GLN A  64       0.459  -4.757   2.380  1.00  0.00           H  
ATOM   1049 2HG  GLN A  64       1.870  -5.833   2.581  1.00  0.00           H  
ATOM   1050 1HE2 GLN A  64      -1.121  -6.979   0.255  1.00  0.00           H  
ATOM   1051 2HE2 GLN A  64      -0.757  -5.350   0.722  1.00  0.00           H  
ATOM   1052  N   LEU A  65      -0.248  -3.951   6.946  1.00  0.00           N  
ATOM   1053  CA  LEU A  65      -0.773  -3.977   8.307  1.00  0.00           C  
ATOM   1054  C   LEU A  65      -2.201  -4.510   8.336  1.00  0.00           C  
ATOM   1055  O   LEU A  65      -3.009  -4.198   7.461  1.00  0.00           O  
ATOM   1056  CB  LEU A  65      -0.713  -2.577   8.930  1.00  0.00           C  
ATOM   1057  CG  LEU A  65       0.648  -1.873   8.864  1.00  0.00           C  
ATOM   1058  CD1 LEU A  65       0.575  -0.554   9.621  1.00  0.00           C  
ATOM   1059  CD2 LEU A  65       1.718  -2.782   9.452  1.00  0.00           C  
ATOM   1060  H   LEU A  65      -0.434  -3.148   6.362  1.00  0.00           H  
ATOM   1061  HA  LEU A  65      -0.157  -4.650   8.902  1.00  0.00           H  
ATOM   1062 1HB  LEU A  65      -1.438  -1.941   8.425  1.00  0.00           H  
ATOM   1063 2HB  LEU A  65      -0.995  -2.651   9.980  1.00  0.00           H  
ATOM   1064  HG  LEU A  65       0.892  -1.649   7.825  1.00  0.00           H  
ATOM   1065 1HD1 LEU A  65       1.542  -0.053   9.574  1.00  0.00           H  
ATOM   1066 2HD1 LEU A  65      -0.185   0.084   9.169  1.00  0.00           H  
ATOM   1067 3HD1 LEU A  65       0.316  -0.746  10.662  1.00  0.00           H  
ATOM   1068 1HD2 LEU A  65       2.686  -2.282   9.405  1.00  0.00           H  
ATOM   1069 2HD2 LEU A  65       1.475  -3.005  10.491  1.00  0.00           H  
ATOM   1070 3HD2 LEU A  65       1.760  -3.710   8.882  1.00  0.00           H  
ATOM   1071  N   GLU A  66      -2.491  -5.379   9.386  1.00  0.00           N  
ATOM   1072  CA  GLU A  66      -3.815  -5.928   9.656  1.00  0.00           C  
ATOM   1073  C   GLU A  66      -4.338  -6.716   8.462  1.00  0.00           C  
ATOM   1074  O   GLU A  66      -5.510  -6.607   8.100  1.00  0.00           O  
ATOM   1075  CB  GLU A  66      -4.808  -4.839  10.067  1.00  0.00           C  
ATOM   1076  CG  GLU A  66      -4.397  -4.116  11.342  1.00  0.00           C  
ATOM   1077  CD  GLU A  66      -5.441  -3.151  11.830  1.00  0.00           C  
ATOM   1078  OE1 GLU A  66      -5.135  -2.359  12.688  1.00  0.00           O  
ATOM   1079  OE2 GLU A  66      -6.546  -3.207  11.344  1.00  0.00           O  
ATOM   1080  H   GLU A  66      -1.721  -5.633   9.988  1.00  0.00           H  
ATOM   1081  HA  GLU A  66      -3.734  -6.638  10.479  1.00  0.00           H  
ATOM   1082 1HB  GLU A  66      -4.899  -4.107   9.264  1.00  0.00           H  
ATOM   1083 2HB  GLU A  66      -5.792  -5.282  10.218  1.00  0.00           H  
ATOM   1084 1HG  GLU A  66      -4.209  -4.854  12.121  1.00  0.00           H  
ATOM   1085 2HG  GLU A  66      -3.469  -3.577  11.158  1.00  0.00           H  
ATOM   1086  N   VAL A  67      -3.420  -7.496   7.735  1.00  0.00           N  
ATOM   1087  CA  VAL A  67      -3.791  -8.326   6.594  1.00  0.00           C  
ATOM   1088  C   VAL A  67      -4.772  -9.417   7.003  1.00  0.00           C  
ATOM   1089  O   VAL A  67      -5.676  -9.768   6.245  1.00  0.00           O  
ATOM   1090  CB  VAL A  67      -2.531  -8.962   5.979  1.00  0.00           C  
ATOM   1091  CG1 VAL A  67      -2.829  -9.882   4.804  1.00  0.00           C  
ATOM   1092  CG2 VAL A  67      -1.586  -7.845   5.563  1.00  0.00           C  
ATOM   1093  H   VAL A  67      -2.455  -7.470   8.031  1.00  0.00           H  
ATOM   1094  HA  VAL A  67      -4.269  -7.692   5.846  1.00  0.00           H  
ATOM   1095  HB  VAL A  67      -2.057  -9.600   6.724  1.00  0.00           H  
ATOM   1096 1HG1 VAL A  67      -1.896 -10.296   4.420  1.00  0.00           H  
ATOM   1097 2HG1 VAL A  67      -3.477 -10.694   5.133  1.00  0.00           H  
ATOM   1098 3HG1 VAL A  67      -3.326  -9.316   4.016  1.00  0.00           H  
ATOM   1099 1HG2 VAL A  67      -0.686  -8.275   5.125  1.00  0.00           H  
ATOM   1100 2HG2 VAL A  67      -2.078  -7.207   4.829  1.00  0.00           H  
ATOM   1101 3HG2 VAL A  67      -1.317  -7.252   6.437  1.00  0.00           H  
ATOM   1102  N   ASN A  68      -4.857  -9.938   8.189  1.00  0.00           N  
ATOM   1103  CA  ASN A  68      -5.769 -10.936   8.735  1.00  0.00           C  
ATOM   1104  C   ASN A  68      -6.110 -10.633  10.188  1.00  0.00           C  
ATOM   1105  O   ASN A  68      -5.595 -11.275  11.104  1.00  0.00           O  
ATOM   1106  CB  ASN A  68      -5.154 -12.318   8.611  1.00  0.00           C  
ATOM   1107  CG  ASN A  68      -6.118 -13.422   8.945  1.00  0.00           C  
ATOM   1108  OD1 ASN A  68      -7.327 -13.192   9.065  1.00  0.00           O  
ATOM   1109  ND2 ASN A  68      -5.607 -14.617   9.096  1.00  0.00           N  
ATOM   1110  H   ASN A  68      -4.144  -9.544   8.786  1.00  0.00           H  
ATOM   1111  HA  ASN A  68      -6.697 -10.908   8.161  1.00  0.00           H  
ATOM   1112 1HB  ASN A  68      -4.794 -12.466   7.592  1.00  0.00           H  
ATOM   1113 2HB  ASN A  68      -4.294 -12.394   9.276  1.00  0.00           H  
ATOM   1114 1HD2 ASN A  68      -6.201 -15.391   9.319  1.00  0.00           H  
ATOM   1115 2HD2 ASN A  68      -4.623 -14.757   8.989  1.00  0.00           H  
ATOM   1116  N   GLY A  69      -7.021  -9.450  10.191  1.00  0.00           N  
ATOM   1117  CA  GLY A  69      -7.405  -8.971  11.514  1.00  0.00           C  
ATOM   1118  C   GLY A  69      -6.283  -8.163  12.154  1.00  0.00           C  
ATOM   1119  O   GLY A  69      -5.870  -7.131  11.627  1.00  0.00           O  
ATOM   1120  H   GLY A  69      -7.377  -8.976   9.374  1.00  0.00           H  
ATOM   1121 1HA  GLY A  69      -8.301  -8.355  11.432  1.00  0.00           H  
ATOM   1122 2HA  GLY A  69      -7.655  -9.820  12.149  1.00  0.00           H  
ATOM   1123  N   SER A  70      -5.509  -8.777  13.108  1.00  0.00           N  
ATOM   1124  CA  SER A  70      -4.458  -8.051  13.811  1.00  0.00           C  
ATOM   1125  C   SER A  70      -3.077  -8.488  13.338  1.00  0.00           C  
ATOM   1126  O   SER A  70      -2.060  -7.975  13.805  1.00  0.00           O  
ATOM   1127  CB  SER A  70      -4.584  -8.256  15.308  1.00  0.00           C  
ATOM   1128  OG  SER A  70      -4.422  -9.605  15.650  1.00  0.00           O  
ATOM   1129  H   SER A  70      -5.668  -9.750  13.329  1.00  0.00           H  
ATOM   1130  HA  SER A  70      -4.567  -6.988  13.594  1.00  0.00           H  
ATOM   1131 1HB  SER A  70      -3.833  -7.657  15.822  1.00  0.00           H  
ATOM   1132 2HB  SER A  70      -5.562  -7.910  15.641  1.00  0.00           H  
ATOM   1133  HG  SER A  70      -4.268 -10.071  14.825  1.00  0.00           H  
ATOM   1134  N   GLN A  71      -2.985  -9.386  12.321  1.00  0.00           N  
ATOM   1135  CA  GLN A  71      -1.693  -9.859  11.838  1.00  0.00           C  
ATOM   1136  C   GLN A  71      -1.102  -8.898  10.815  1.00  0.00           C  
ATOM   1137  O   GLN A  71      -1.825  -8.312  10.009  1.00  0.00           O  
ATOM   1138  CB  GLN A  71      -1.872 -11.256  11.240  1.00  0.00           C  
ATOM   1139  CG  GLN A  71      -0.592 -11.970  10.841  1.00  0.00           C  
ATOM   1140  CD  GLN A  71      -0.839 -13.402  10.405  1.00  0.00           C  
ATOM   1141  OE1 GLN A  71      -1.809 -13.692   9.700  1.00  0.00           O  
ATOM   1142  NE2 GLN A  71       0.039 -14.306  10.822  1.00  0.00           N  
ATOM   1143  H   GLN A  71      -3.829  -9.734  11.889  1.00  0.00           H  
ATOM   1144  HA  GLN A  71      -1.006  -9.911  12.682  1.00  0.00           H  
ATOM   1145 1HB  GLN A  71      -2.387 -11.895  11.957  1.00  0.00           H  
ATOM   1146 2HB  GLN A  71      -2.497 -11.193  10.349  1.00  0.00           H  
ATOM   1147 1HG  GLN A  71      -0.133 -11.434  10.010  1.00  0.00           H  
ATOM   1148 2HG  GLN A  71       0.085 -11.985  11.695  1.00  0.00           H  
ATOM   1149 1HE2 GLN A  71      -0.072 -15.267  10.566  1.00  0.00           H  
ATOM   1150 2HE2 GLN A  71       0.812 -14.027  11.392  1.00  0.00           H  
ATOM   1151  N   HIS A  72       0.220  -8.703  10.930  1.00  0.00           N  
ATOM   1152  CA  HIS A  72       0.946  -7.877   9.973  1.00  0.00           C  
ATOM   1153  C   HIS A  72       1.847  -8.726   9.086  1.00  0.00           C  
ATOM   1154  O   HIS A  72       2.179  -9.862   9.427  1.00  0.00           O  
ATOM   1155  CB  HIS A  72       1.780  -6.826  10.712  1.00  0.00           C  
ATOM   1156  CG  HIS A  72       1.019  -6.090  11.771  1.00  0.00           C  
ATOM   1157  ND1 HIS A  72       0.243  -5.159  13.601  1.00  0.00           N  
ATOM   1158  CD2 HIS A  72       1.228  -5.976  13.103  1.00  0.00           C  
ATOM   1159  CE1 HIS A  72      -0.570  -4.819  12.616  1.00  0.00           C  
ATOM   1160  NE2 HIS A  72      -0.130  -5.376  11.502  1.00  0.00           N  
ATOM   1161  H   HIS A  72       0.725  -9.134  11.691  1.00  0.00           H  
ATOM   1162  HA  HIS A  72       0.237  -7.360   9.327  1.00  0.00           H  
ATOM   1163 1HB  HIS A  72       2.639  -7.307  11.181  1.00  0.00           H  
ATOM   1164 2HB  HIS A  72       2.162  -6.097   9.998  1.00  0.00           H  
ATOM   1165  HD2 HIS A  72       2.105  -6.616  13.002  1.00  0.00           H  
ATOM   1166  HE1 HIS A  72      -1.453  -4.186  12.708  1.00  0.00           H  
ATOM   1167  HE2 HIS A  72      -0.551  -5.283  10.588  1.00  0.00           H  
ATOM   1168  N   SER A  73       2.047  -8.248   7.877  1.00  0.00           N  
ATOM   1169  CA  SER A  73       2.884  -8.983   6.935  1.00  0.00           C  
ATOM   1170  C   SER A  73       4.051  -8.130   6.454  1.00  0.00           C  
ATOM   1171  O   SER A  73       3.892  -6.940   6.182  1.00  0.00           O  
ATOM   1172  CB  SER A  73       2.051  -9.413   5.743  1.00  0.00           C  
ATOM   1173  OG  SER A  73       2.828 -10.065   4.776  1.00  0.00           O  
ATOM   1174  H   SER A  73       1.629  -7.376   7.587  1.00  0.00           H  
ATOM   1175  HA  SER A  73       3.273  -9.870   7.437  1.00  0.00           H  
ATOM   1176 1HB  SER A  73       1.257 -10.080   6.076  1.00  0.00           H  
ATOM   1177 2HB  SER A  73       1.578  -8.540   5.296  1.00  0.00           H  
ATOM   1178  HG  SER A  73       3.724 -10.077   5.121  1.00  0.00           H  
ATOM   1179  N   LEU A  74       5.226  -8.750   6.507  1.00  0.00           N  
ATOM   1180  CA  LEU A  74       6.426  -8.117   5.971  1.00  0.00           C  
ATOM   1181  C   LEU A  74       7.037  -8.951   4.851  1.00  0.00           C  
ATOM   1182  O   LEU A  74       7.287 -10.145   5.019  1.00  0.00           O  
ATOM   1183  CB  LEU A  74       7.455  -7.906   7.089  1.00  0.00           C  
ATOM   1184  CG  LEU A  74       8.761  -7.192   6.722  1.00  0.00           C  
ATOM   1185  CD1 LEU A  74       8.455  -5.768   6.276  1.00  0.00           C  
ATOM   1186  CD2 LEU A  74       9.699  -7.199   7.921  1.00  0.00           C  
ATOM   1187  H   LEU A  74       5.297  -9.669   6.921  1.00  0.00           H  
ATOM   1188  HA  LEU A  74       6.150  -7.147   5.559  1.00  0.00           H  
ATOM   1189 1HB  LEU A  74       6.991  -7.323   7.883  1.00  0.00           H  
ATOM   1190 2HB  LEU A  74       7.732  -8.879   7.495  1.00  0.00           H  
ATOM   1191  HG  LEU A  74       9.236  -7.708   5.887  1.00  0.00           H  
ATOM   1192 1HD1 LEU A  74       9.384  -5.261   6.015  1.00  0.00           H  
ATOM   1193 2HD1 LEU A  74       7.799  -5.792   5.406  1.00  0.00           H  
ATOM   1194 3HD1 LEU A  74       7.964  -5.231   7.087  1.00  0.00           H  
ATOM   1195 1HD2 LEU A  74      10.628  -6.692   7.659  1.00  0.00           H  
ATOM   1196 2HD2 LEU A  74       9.226  -6.682   8.756  1.00  0.00           H  
ATOM   1197 3HD2 LEU A  74       9.916  -8.228   8.207  1.00  0.00           H  
ATOM   1198  N   THR A  75       7.168  -8.347   3.684  1.00  0.00           N  
ATOM   1199  CA  THR A  75       7.656  -9.073   2.518  1.00  0.00           C  
ATOM   1200  C   THR A  75       8.888  -8.400   1.927  1.00  0.00           C  
ATOM   1201  O   THR A  75       8.919  -7.182   1.752  1.00  0.00           O  
ATOM   1202  CB  THR A  75       6.556  -9.152   1.444  1.00  0.00           C  
ATOM   1203  OG1 THR A  75       5.387  -9.753   2.016  1.00  0.00           O  
ATOM   1204  CG2 THR A  75       7.019  -9.982   0.256  1.00  0.00           C  
ATOM   1205  H   THR A  75       6.929  -7.370   3.591  1.00  0.00           H  
ATOM   1206  HA  THR A  75       7.920 -10.085   2.826  1.00  0.00           H  
ATOM   1207  HB  THR A  75       6.310  -8.147   1.101  1.00  0.00           H  
ATOM   1208  HG1 THR A  75       5.556  -9.969   2.936  1.00  0.00           H  
ATOM   1209 1HG2 THR A  75       6.226 -10.023  -0.490  1.00  0.00           H  
ATOM   1210 2HG2 THR A  75       7.907  -9.526  -0.182  1.00  0.00           H  
ATOM   1211 3HG2 THR A  75       7.257 -10.992   0.588  1.00  0.00           H  
ATOM   1212  N   CYS A  76       9.915  -9.243   1.709  1.00  0.00           N  
ATOM   1213  CA  CYS A  76      11.155  -8.715   1.155  1.00  0.00           C  
ATOM   1214  C   CYS A  76      11.550  -9.456  -0.116  1.00  0.00           C  
ATOM   1215  O   CYS A  76      11.167 -10.608  -0.319  1.00  0.00           O  
ATOM   1216  CB  CYS A  76      12.297  -8.834   2.164  1.00  0.00           C  
ATOM   1217  SG  CYS A  76      12.028  -7.905   3.693  1.00  0.00           S  
ATOM   1218  H   CYS A  76       9.850 -10.229   1.918  1.00  0.00           H  
ATOM   1219  HA  CYS A  76      11.009  -7.660   0.923  1.00  0.00           H  
ATOM   1220 1HB  CYS A  76      12.443  -9.882   2.426  1.00  0.00           H  
ATOM   1221 2HB  CYS A  76      13.222  -8.478   1.710  1.00  0.00           H  
ATOM   1222  N   ALA A  77      12.313  -8.664  -0.894  1.00  0.00           N  
ATOM   1223  CA  ALA A  77      12.887  -9.238  -2.104  1.00  0.00           C  
ATOM   1224  C   ALA A  77      14.180  -8.531  -2.490  1.00  0.00           C  
ATOM   1225  O   ALA A  77      14.376  -7.358  -2.172  1.00  0.00           O  
ATOM   1226  CB  ALA A  77      11.887  -9.151  -3.248  1.00  0.00           C  
ATOM   1227  H   ALA A  77      12.500  -7.697  -0.672  1.00  0.00           H  
ATOM   1228  HA  ALA A  77      13.113 -10.286  -1.908  1.00  0.00           H  
ATOM   1229 1HB  ALA A  77      12.325  -9.583  -4.148  1.00  0.00           H  
ATOM   1230 2HB  ALA A  77      10.984  -9.701  -2.984  1.00  0.00           H  
ATOM   1231 3HB  ALA A  77      11.635  -8.108  -3.432  1.00  0.00           H  
ATOM   1232  N   PHE A  78      15.084  -9.300  -3.147  1.00  0.00           N  
ATOM   1233  CA  PHE A  78      16.336  -8.694  -3.583  1.00  0.00           C  
ATOM   1234  C   PHE A  78      16.110  -7.742  -4.751  1.00  0.00           C  
ATOM   1235  O   PHE A  78      15.265  -7.990  -5.611  1.00  0.00           O  
ATOM   1236  CB  PHE A  78      17.358  -9.764  -3.973  1.00  0.00           C  
ATOM   1237  CG  PHE A  78      17.881 -10.523  -2.787  1.00  0.00           C  
ATOM   1238  CD1 PHE A  78      17.362 -11.767  -2.458  1.00  0.00           C  
ATOM   1239  CD2 PHE A  78      18.892  -9.997  -1.998  1.00  0.00           C  
ATOM   1240  CE1 PHE A  78      17.843 -12.467  -1.367  1.00  0.00           C  
ATOM   1241  CE2 PHE A  78      19.374 -10.694  -0.908  1.00  0.00           C  
ATOM   1242  CZ  PHE A  78      18.849 -11.930  -0.592  1.00  0.00           C  
ATOM   1243  H   PHE A  78      14.916 -10.277  -3.342  1.00  0.00           H  
ATOM   1244  HA  PHE A  78      16.746  -8.113  -2.756  1.00  0.00           H  
ATOM   1245 1HB  PHE A  78      16.900 -10.468  -4.667  1.00  0.00           H  
ATOM   1246 2HB  PHE A  78      18.196  -9.296  -4.488  1.00  0.00           H  
ATOM   1247  HD1 PHE A  78      16.567 -12.191  -3.071  1.00  0.00           H  
ATOM   1248  HD2 PHE A  78      19.307  -9.020  -2.247  1.00  0.00           H  
ATOM   1249  HE1 PHE A  78      17.427 -13.443  -1.120  1.00  0.00           H  
ATOM   1250  HE2 PHE A  78      20.169 -10.268  -0.296  1.00  0.00           H  
ATOM   1251  HZ  PHE A  78      19.228 -12.480   0.269  1.00  0.00           H  
ATOM   1252  N   GLU A  79      16.845  -6.635  -4.700  1.00  0.00           N  
ATOM   1253  CA  GLU A  79      16.737  -5.650  -5.770  1.00  0.00           C  
ATOM   1254  C   GLU A  79      17.263  -6.208  -7.086  1.00  0.00           C  
ATOM   1255  O   GLU A  79      16.722  -5.920  -8.154  1.00  0.00           O  
ATOM   1256  CB  GLU A  79      17.479  -4.365  -5.396  1.00  0.00           C  
ATOM   1257  CG  GLU A  79      16.821  -3.614  -4.247  1.00  0.00           C  
ATOM   1258  CD  GLU A  79      17.566  -2.367  -3.861  1.00  0.00           C  
ATOM   1259  OE1 GLU A  79      17.008  -1.558  -3.158  1.00  0.00           O  
ATOM   1260  OE2 GLU A  79      18.694  -2.222  -4.270  1.00  0.00           O  
ATOM   1261  H   GLU A  79      17.479  -6.461  -3.933  1.00  0.00           H  
ATOM   1262  HA  GLU A  79      15.683  -5.412  -5.917  1.00  0.00           H  
ATOM   1263 1HB  GLU A  79      18.504  -4.606  -5.114  1.00  0.00           H  
ATOM   1264 2HB  GLU A  79      17.525  -3.706  -6.263  1.00  0.00           H  
ATOM   1265 1HG  GLU A  79      15.807  -3.342  -4.538  1.00  0.00           H  
ATOM   1266 2HG  GLU A  79      16.757  -4.275  -3.384  1.00  0.00           H  
ATOM   1267  N   ASP A  80      18.296  -7.052  -6.961  1.00  0.00           N  
ATOM   1268  CA  ASP A  80      18.865  -7.700  -8.137  1.00  0.00           C  
ATOM   1269  C   ASP A  80      18.221  -9.058  -8.384  1.00  0.00           C  
ATOM   1270  O   ASP A  80      18.346  -9.972  -7.570  1.00  0.00           O  
ATOM   1271  CB  ASP A  80      20.376  -7.856  -7.946  1.00  0.00           C  
ATOM   1272  CG  ASP A  80      21.100  -8.390  -9.175  1.00  0.00           C  
ATOM   1273  OD1 ASP A  80      22.307  -8.422  -9.162  1.00  0.00           O  
ATOM   1274  OD2 ASP A  80      20.438  -8.760 -10.115  1.00  0.00           O  
ATOM   1275  H   ASP A  80      18.691  -7.248  -6.052  1.00  0.00           H  
ATOM   1276  HA  ASP A  80      18.676  -7.068  -9.005  1.00  0.00           H  
ATOM   1277 1HB  ASP A  80      20.812  -6.891  -7.688  1.00  0.00           H  
ATOM   1278 2HB  ASP A  80      20.570  -8.535  -7.115  1.00  0.00           H  
ATOM   1279  N   PRO A  81      17.545  -9.220  -9.524  1.00  0.00           N  
ATOM   1280  CA  PRO A  81      16.852 -10.472  -9.805  1.00  0.00           C  
ATOM   1281  C   PRO A  81      17.839 -11.600 -10.074  1.00  0.00           C  
ATOM   1282  O   PRO A  81      17.475 -12.775 -10.051  1.00  0.00           O  
ATOM   1283  CB  PRO A  81      16.000 -10.160 -11.040  1.00  0.00           C  
ATOM   1284  CG  PRO A  81      16.665  -9.011 -11.717  1.00  0.00           C  
ATOM   1285  CD  PRO A  81      17.260  -8.206 -10.592  1.00  0.00           C  
ATOM   1286  HA  PRO A  81      16.210 -10.730  -8.950  1.00  0.00           H  
ATOM   1287 1HB  PRO A  81      15.944 -11.045 -11.691  1.00  0.00           H  
ATOM   1288 2HB  PRO A  81      14.971  -9.919 -10.736  1.00  0.00           H  
ATOM   1289 1HG  PRO A  81      17.424  -9.375 -12.425  1.00  0.00           H  
ATOM   1290 2HG  PRO A  81      15.931  -8.440 -12.304  1.00  0.00           H  
ATOM   1291 1HD  PRO A  81      18.185  -7.721 -10.937  1.00  0.00           H  
ATOM   1292 2HD  PRO A  81      16.532  -7.455 -10.253  1.00  0.00           H  
ATOM   1293  N   ASP A  82      19.110 -11.280 -10.340  1.00  0.00           N  
ATOM   1294  CA  ASP A  82      20.082 -12.314 -10.675  1.00  0.00           C  
ATOM   1295  C   ASP A  82      20.784 -12.835  -9.427  1.00  0.00           C  
ATOM   1296  O   ASP A  82      21.639 -13.718  -9.507  1.00  0.00           O  
ATOM   1297  CB  ASP A  82      21.114 -11.779 -11.671  1.00  0.00           C  
ATOM   1298  CG  ASP A  82      20.501 -11.399 -13.012  1.00  0.00           C  
ATOM   1299  OD1 ASP A  82      20.953 -10.445 -13.601  1.00  0.00           O  
ATOM   1300  OD2 ASP A  82      19.587 -12.065 -13.435  1.00  0.00           O  
ATOM   1301  H   ASP A  82      19.408 -10.315 -10.311  1.00  0.00           H  
ATOM   1302  HA  ASP A  82      19.554 -13.149 -11.136  1.00  0.00           H  
ATOM   1303 1HB  ASP A  82      21.605 -10.901 -11.250  1.00  0.00           H  
ATOM   1304 2HB  ASP A  82      21.882 -12.534 -11.840  1.00  0.00           H  
ATOM   1305  N   VAL A  83      20.337 -12.475  -8.220  1.00  0.00           N  
ATOM   1306  CA  VAL A  83      20.962 -12.960  -6.996  1.00  0.00           C  
ATOM   1307  C   VAL A  83      20.587 -14.412  -6.724  1.00  0.00           C  
ATOM   1308  O   VAL A  83      19.428 -14.800  -6.862  1.00  0.00           O  
ATOM   1309  CB  VAL A  83      20.559 -12.092  -5.788  1.00  0.00           C  
ATOM   1310  CG1 VAL A  83      21.039 -12.654  -4.459  1.00  0.00           C  
ATOM   1311  CG2 VAL A  83      21.098 -10.687  -6.006  1.00  0.00           C  
ATOM   1312  H   VAL A  83      19.546 -11.851  -8.154  1.00  0.00           H  
ATOM   1313  HA  VAL A  83      22.045 -12.903  -7.114  1.00  0.00           H  
ATOM   1314  HB  VAL A  83      19.472 -12.072  -5.713  1.00  0.00           H  
ATOM   1315 1HG1 VAL A  83      20.722 -11.996  -3.650  1.00  0.00           H  
ATOM   1316 2HG1 VAL A  83      20.612 -13.645  -4.308  1.00  0.00           H  
ATOM   1317 3HG1 VAL A  83      22.127 -12.723  -4.465  1.00  0.00           H  
ATOM   1318 1HG2 VAL A  83      20.822 -10.057  -5.161  1.00  0.00           H  
ATOM   1319 2HG2 VAL A  83      22.184 -10.723  -6.093  1.00  0.00           H  
ATOM   1320 3HG2 VAL A  83      20.674 -10.273  -6.921  1.00  0.00           H  
ATOM   1321  N   ASN A  84      21.592 -15.202  -6.444  1.00  0.00           N  
ATOM   1322  CA  ASN A  84      21.356 -16.592  -6.072  1.00  0.00           C  
ATOM   1323  C   ASN A  84      20.839 -16.700  -4.644  1.00  0.00           C  
ATOM   1324  O   ASN A  84      21.577 -16.467  -3.687  1.00  0.00           O  
ATOM   1325  CB  ASN A  84      22.636 -17.394  -6.226  1.00  0.00           C  
ATOM   1326  CG  ASN A  84      22.446 -18.868  -5.997  1.00  0.00           C  
ATOM   1327  OD1 ASN A  84      21.320 -19.337  -5.795  1.00  0.00           O  
ATOM   1328  ND2 ASN A  84      23.526 -19.606  -6.023  1.00  0.00           N  
ATOM   1329  H   ASN A  84      22.541 -14.857  -6.483  1.00  0.00           H  
ATOM   1330  HA  ASN A  84      20.598 -17.005  -6.739  1.00  0.00           H  
ATOM   1331 1HB  ASN A  84      23.038 -17.250  -7.230  1.00  0.00           H  
ATOM   1332 2HB  ASN A  84      23.382 -17.029  -5.520  1.00  0.00           H  
ATOM   1333 1HD2 ASN A  84      23.461 -20.594  -5.877  1.00  0.00           H  
ATOM   1334 2HD2 ASN A  84      24.416 -19.183  -6.189  1.00  0.00           H  
ATOM   1335  N   THR A  85      19.538 -17.110  -4.530  1.00  0.00           N  
ATOM   1336  CA  THR A  85      18.884 -17.078  -3.228  1.00  0.00           C  
ATOM   1337  C   THR A  85      18.871 -18.458  -2.584  1.00  0.00           C  
ATOM   1338  O   THR A  85      18.316 -18.643  -1.500  1.00  0.00           O  
ATOM   1339  CB  THR A  85      17.443 -16.545  -3.339  1.00  0.00           C  
ATOM   1340  OG1 THR A  85      16.701 -17.384  -4.234  1.00  0.00           O  
ATOM   1341  CG2 THR A  85      17.434 -15.118  -3.863  1.00  0.00           C  
ATOM   1342  H   THR A  85      19.019 -17.436  -5.333  1.00  0.00           H  
ATOM   1343  HA  THR A  85      19.446 -16.410  -2.575  1.00  0.00           H  
ATOM   1344  HB  THR A  85      16.971 -16.566  -2.357  1.00  0.00           H  
ATOM   1345  HG1 THR A  85      17.270 -18.086  -4.560  1.00  0.00           H  
ATOM   1346 1HG2 THR A  85      16.406 -14.763  -3.933  1.00  0.00           H  
ATOM   1347 2HG2 THR A  85      17.995 -14.477  -3.183  1.00  0.00           H  
ATOM   1348 3HG2 THR A  85      17.895 -15.090  -4.850  1.00  0.00           H  
ATOM   1349  N   THR A  86      19.595 -19.460  -3.063  1.00  0.00           N  
ATOM   1350  CA  THR A  86      19.500 -20.829  -2.570  1.00  0.00           C  
ATOM   1351  C   THR A  86      19.885 -20.913  -1.098  1.00  0.00           C  
ATOM   1352  O   THR A  86      19.248 -21.621  -0.319  1.00  0.00           O  
ATOM   1353  CB  THR A  86      20.383 -21.775  -3.404  1.00  0.00           C  
ATOM   1354  OG1 THR A  86      19.992 -21.684  -4.780  1.00  0.00           O  
ATOM   1355  CG2 THR A  86      20.232 -23.213  -2.932  1.00  0.00           C  
ATOM   1356  H   THR A  86      20.243 -19.250  -3.809  1.00  0.00           H  
ATOM   1357  HA  THR A  86      18.464 -21.157  -2.658  1.00  0.00           H  
ATOM   1358  HB  THR A  86      21.427 -21.478  -3.307  1.00  0.00           H  
ATOM   1359  HG1 THR A  86      19.271 -21.056  -4.866  1.00  0.00           H  
ATOM   1360 1HG2 THR A  86      20.866 -23.862  -3.536  1.00  0.00           H  
ATOM   1361 2HG2 THR A  86      20.529 -23.286  -1.886  1.00  0.00           H  
ATOM   1362 3HG2 THR A  86      19.193 -23.522  -3.036  1.00  0.00           H  
ATOM   1363  N   ASN A  87      20.830 -20.230  -0.571  1.00  0.00           N  
ATOM   1364  CA  ASN A  87      21.262 -20.383   0.813  1.00  0.00           C  
ATOM   1365  C   ASN A  87      21.080 -19.087   1.593  1.00  0.00           C  
ATOM   1366  O   ASN A  87      21.526 -18.971   2.735  1.00  0.00           O  
ATOM   1367  CB  ASN A  87      22.709 -20.836   0.881  1.00  0.00           C  
ATOM   1368  CG  ASN A  87      22.909 -22.221   0.331  1.00  0.00           C  
ATOM   1369  OD1 ASN A  87      22.146 -23.142   0.643  1.00  0.00           O  
ATOM   1370  ND2 ASN A  87      23.921 -22.386  -0.482  1.00  0.00           N  
ATOM   1371  H   ASN A  87      21.293 -19.551  -1.159  1.00  0.00           H  
ATOM   1372  HA  ASN A  87      20.640 -21.143   1.288  1.00  0.00           H  
ATOM   1373 1HB  ASN A  87      23.335 -20.141   0.319  1.00  0.00           H  
ATOM   1374 2HB  ASN A  87      23.048 -20.817   1.917  1.00  0.00           H  
ATOM   1375 1HD2 ASN A  87      24.102 -23.286  -0.878  1.00  0.00           H  
ATOM   1376 2HD2 ASN A  87      24.513 -21.612  -0.707  1.00  0.00           H  
ATOM   1377  N   LEU A  88      20.313 -18.125   0.968  1.00  0.00           N  
ATOM   1378  CA  LEU A  88      20.153 -16.844   1.644  1.00  0.00           C  
ATOM   1379  C   LEU A  88      18.891 -16.825   2.500  1.00  0.00           C  
ATOM   1380  O   LEU A  88      17.850 -17.346   2.099  1.00  0.00           O  
ATOM   1381  CB  LEU A  88      20.110 -15.700   0.623  1.00  0.00           C  
ATOM   1382  CG  LEU A  88      21.369 -15.493  -0.228  1.00  0.00           C  
ATOM   1383  CD1 LEU A  88      21.118 -14.389  -1.247  1.00  0.00           C  
ATOM   1384  CD2 LEU A  88      22.542 -15.145   0.677  1.00  0.00           C  
ATOM   1385  H   LEU A  88      19.864 -18.269   0.075  1.00  0.00           H  
ATOM   1386  HA  LEU A  88      21.008 -16.691   2.302  1.00  0.00           H  
ATOM   1387 1HB  LEU A  88      19.283 -15.877  -0.062  1.00  0.00           H  
ATOM   1388 2HB  LEU A  88      19.922 -14.767   1.154  1.00  0.00           H  
ATOM   1389  HG  LEU A  88      21.592 -16.409  -0.776  1.00  0.00           H  
ATOM   1390 1HD1 LEU A  88      22.013 -14.242  -1.852  1.00  0.00           H  
ATOM   1391 2HD1 LEU A  88      20.287 -14.672  -1.893  1.00  0.00           H  
ATOM   1392 3HD1 LEU A  88      20.876 -13.463  -0.727  1.00  0.00           H  
ATOM   1393 1HD2 LEU A  88      23.437 -14.999   0.072  1.00  0.00           H  
ATOM   1394 2HD2 LEU A  88      22.320 -14.229   1.224  1.00  0.00           H  
ATOM   1395 3HD2 LEU A  88      22.710 -15.958   1.383  1.00  0.00           H  
ATOM   1396  N   GLU A  89      19.073 -16.368   3.706  1.00  0.00           N  
ATOM   1397  CA  GLU A  89      17.951 -16.229   4.627  1.00  0.00           C  
ATOM   1398  C   GLU A  89      17.835 -14.800   5.141  1.00  0.00           C  
ATOM   1399  O   GLU A  89      18.829 -14.079   5.231  1.00  0.00           O  
ATOM   1400  CB  GLU A  89      18.137 -17.161   5.826  1.00  0.00           C  
ATOM   1401  CG  GLU A  89      18.181 -18.646   5.497  1.00  0.00           C  
ATOM   1402  CD  GLU A  89      18.466 -19.504   6.698  1.00  0.00           C  
ATOM   1403  OE1 GLU A  89      18.341 -20.700   6.594  1.00  0.00           O  
ATOM   1404  OE2 GLU A  89      18.809 -18.961   7.722  1.00  0.00           O  
ATOM   1405  H   GLU A  89      19.998 -16.105   4.014  1.00  0.00           H  
ATOM   1406  HA  GLU A  89      17.036 -16.508   4.103  1.00  0.00           H  
ATOM   1407 1HB  GLU A  89      19.067 -16.914   6.338  1.00  0.00           H  
ATOM   1408 2HB  GLU A  89      17.323 -17.009   6.535  1.00  0.00           H  
ATOM   1409 1HG  GLU A  89      17.222 -18.942   5.073  1.00  0.00           H  
ATOM   1410 2HG  GLU A  89      18.949 -18.818   4.744  1.00  0.00           H  
ATOM   1411  N   PHE A  90      16.617 -14.456   5.490  1.00  0.00           N  
ATOM   1412  CA  PHE A  90      16.392 -13.149   6.097  1.00  0.00           C  
ATOM   1413  C   PHE A  90      16.034 -13.281   7.572  1.00  0.00           C  
ATOM   1414  O   PHE A  90      15.395 -14.250   7.981  1.00  0.00           O  
ATOM   1415  CB  PHE A  90      15.260 -12.407   5.385  1.00  0.00           C  
ATOM   1416  CG  PHE A  90      15.664 -11.732   4.104  1.00  0.00           C  
ATOM   1417  CD1 PHE A  90      15.641 -10.350   3.995  1.00  0.00           C  
ATOM   1418  CD2 PHE A  90      16.067 -12.479   3.007  1.00  0.00           C  
ATOM   1419  CE1 PHE A  90      16.012  -9.729   2.817  1.00  0.00           C  
ATOM   1420  CE2 PHE A  90      16.438 -11.860   1.829  1.00  0.00           C  
ATOM   1421  CZ  PHE A  90      16.411 -10.484   1.734  1.00  0.00           C  
ATOM   1422  H   PHE A  90      15.831 -15.075   5.348  1.00  0.00           H  
ATOM   1423  HA  PHE A  90      17.306 -12.561   6.001  1.00  0.00           H  
ATOM   1424 1HB  PHE A  90      14.456 -13.105   5.154  1.00  0.00           H  
ATOM   1425 2HB  PHE A  90      14.851 -11.645   6.048  1.00  0.00           H  
ATOM   1426  HD1 PHE A  90      15.327  -9.753   4.852  1.00  0.00           H  
ATOM   1427  HD2 PHE A  90      16.088 -13.567   3.081  1.00  0.00           H  
ATOM   1428  HE1 PHE A  90      15.989  -8.642   2.744  1.00  0.00           H  
ATOM   1429  HE2 PHE A  90      16.751 -12.459   0.974  1.00  0.00           H  
ATOM   1430  HZ  PHE A  90      16.703  -9.995   0.806  1.00  0.00           H  
ATOM   1431  N   GLU A  91      16.465 -12.253   8.314  1.00  0.00           N  
ATOM   1432  CA  GLU A  91      16.144 -12.204   9.735  1.00  0.00           C  
ATOM   1433  C   GLU A  91      15.845 -10.779  10.183  1.00  0.00           C  
ATOM   1434  O   GLU A  91      16.538  -9.838   9.795  1.00  0.00           O  
ATOM   1435  CB  GLU A  91      17.314 -12.754  10.553  1.00  0.00           C  
ATOM   1436  CG  GLU A  91      17.046 -12.792  12.051  1.00  0.00           C  
ATOM   1437  CD  GLU A  91      18.209 -13.328  12.839  1.00  0.00           C  
ATOM   1438  OE1 GLU A  91      17.982 -14.053  13.778  1.00  0.00           O  
ATOM   1439  OE2 GLU A  91      19.326 -13.013  12.502  1.00  0.00           O  
ATOM   1440  H   GLU A  91      17.011 -11.507   7.907  1.00  0.00           H  
ATOM   1441  HA  GLU A  91      15.265 -12.825   9.913  1.00  0.00           H  
ATOM   1442 1HB  GLU A  91      17.546 -13.766  10.221  1.00  0.00           H  
ATOM   1443 2HB  GLU A  91      18.199 -12.142  10.379  1.00  0.00           H  
ATOM   1444 1HG  GLU A  91      16.823 -11.783  12.395  1.00  0.00           H  
ATOM   1445 2HG  GLU A  91      16.170 -13.412  12.237  1.00  0.00           H  
ATOM   1446  N   ILE A  92      14.763 -10.668  10.929  1.00  0.00           N  
ATOM   1447  CA  ILE A  92      14.404  -9.361  11.467  1.00  0.00           C  
ATOM   1448  C   ILE A  92      14.599  -9.315  12.977  1.00  0.00           C  
ATOM   1449  O   ILE A  92      14.195 -10.231  13.694  1.00  0.00           O  
ATOM   1450  CB  ILE A  92      12.964  -8.984  11.074  1.00  0.00           C  
ATOM   1451  CG1 ILE A  92      12.638  -7.571  11.565  1.00  0.00           C  
ATOM   1452  CG2 ILE A  92      11.973  -9.990  11.639  1.00  0.00           C  
ATOM   1453  CD1 ILE A  92      11.363  -7.002  10.984  1.00  0.00           C  
ATOM   1454  H   ILE A  92      14.177 -11.464  11.137  1.00  0.00           H  
ATOM   1455  HA  ILE A  92      15.082  -8.617  11.049  1.00  0.00           H  
ATOM   1456  HB  ILE A  92      12.874  -8.973   9.988  1.00  0.00           H  
ATOM   1457 1HG1 ILE A  92      12.547  -7.575  12.651  1.00  0.00           H  
ATOM   1458 2HG1 ILE A  92      13.458  -6.899  11.310  1.00  0.00           H  
ATOM   1459 1HG2 ILE A  92      10.961  -9.705  11.351  1.00  0.00           H  
ATOM   1460 2HG2 ILE A  92      12.197 -10.981  11.246  1.00  0.00           H  
ATOM   1461 3HG2 ILE A  92      12.050 -10.005  12.726  1.00  0.00           H  
ATOM   1462 1HD1 ILE A  92      11.199  -5.999  11.378  1.00  0.00           H  
ATOM   1463 2HD1 ILE A  92      11.447  -6.956   9.898  1.00  0.00           H  
ATOM   1464 3HD1 ILE A  92      10.523  -7.639  11.257  1.00  0.00           H  
ATOM   1465  N   CYS A  93      15.423  -8.304  13.385  1.00  0.00           N  
ATOM   1466  CA  CYS A  93      15.672  -8.103  14.808  1.00  0.00           C  
ATOM   1467  C   CYS A  93      15.351  -6.674  15.227  1.00  0.00           C  
ATOM   1468  O   CYS A  93      15.603  -5.727  14.481  1.00  0.00           O  
ATOM   1469  CB  CYS A  93      17.135  -8.388  15.146  1.00  0.00           C  
ATOM   1470  SG  CYS A  93      17.671 -10.071  14.758  1.00  0.00           S  
ATOM   1471  H   CYS A  93      15.866  -7.690  12.717  1.00  0.00           H  
ATOM   1472  HA  CYS A  93      15.045  -8.795  15.370  1.00  0.00           H  
ATOM   1473 1HB  CYS A  93      17.776  -7.696  14.599  1.00  0.00           H  
ATOM   1474 2HB  CYS A  93      17.302  -8.218  16.209  1.00  0.00           H  
ATOM   1475  N   GLY A  94      14.674  -6.577  16.376  1.00  0.00           N  
ATOM   1476  CA  GLY A  94      14.379  -5.238  16.870  1.00  0.00           C  
ATOM   1477  C   GLY A  94      12.916  -4.878  16.646  1.00  0.00           C  
ATOM   1478  O   GLY A  94      12.305  -5.304  15.667  1.00  0.00           O  
ATOM   1479  H   GLY A  94      14.363  -7.377  16.908  1.00  0.00           H  
ATOM   1480 1HA  GLY A  94      14.612  -5.183  17.933  1.00  0.00           H  
ATOM   1481 2HA  GLY A  94      15.017  -4.515  16.363  1.00  0.00           H  
ATOM   1482  N   ALA A  95      12.431  -3.902  17.454  1.00  0.00           N  
ATOM   1483  CA  ALA A  95      11.051  -3.431  17.423  1.00  0.00           C  
ATOM   1484  C   ALA A  95      10.075  -4.593  17.293  1.00  0.00           C  
ATOM   1485  O   ALA A  95       9.161  -4.559  16.469  1.00  0.00           O  
ATOM   1486  CB  ALA A  95      10.846  -2.421  16.304  1.00  0.00           C  
ATOM   1487  H   ALA A  95      13.078  -3.488  18.110  1.00  0.00           H  
ATOM   1488  HA  ALA A  95      10.838  -2.944  18.375  1.00  0.00           H  
ATOM   1489 1HB  ALA A  95       9.809  -2.085  16.302  1.00  0.00           H  
ATOM   1490 2HB  ALA A  95      11.504  -1.566  16.460  1.00  0.00           H  
ATOM   1491 3HB  ALA A  95      11.078  -2.886  15.347  1.00  0.00           H  
ATOM   1492  N   LEU A  96      10.349  -5.628  18.125  1.00  0.00           N  
ATOM   1493  CA  LEU A  96       9.520  -6.824  18.216  1.00  0.00           C  
ATOM   1494  C   LEU A  96       9.047  -7.059  19.647  1.00  0.00           C  
ATOM   1495  O   LEU A  96       9.735  -6.707  20.605  1.00  0.00           O  
ATOM   1496  CB  LEU A  96      10.310  -8.051  17.744  1.00  0.00           C  
ATOM   1497  CG  LEU A  96      10.813  -8.051  16.295  1.00  0.00           C  
ATOM   1498  CD1 LEU A  96      11.733  -9.245  16.077  1.00  0.00           C  
ATOM   1499  CD2 LEU A  96       9.626  -8.094  15.345  1.00  0.00           C  
ATOM   1500  H   LEU A  96      11.172  -5.554  18.706  1.00  0.00           H  
ATOM   1501  HA  LEU A  96       8.653  -6.694  17.569  1.00  0.00           H  
ATOM   1502 1HB  LEU A  96      11.185  -8.167  18.381  1.00  0.00           H  
ATOM   1503 2HB  LEU A  96       9.682  -8.934  17.860  1.00  0.00           H  
ATOM   1504  HG  LEU A  96      11.392  -7.146  16.111  1.00  0.00           H  
ATOM   1505 1HD1 LEU A  96      12.091  -9.245  15.047  1.00  0.00           H  
ATOM   1506 2HD1 LEU A  96      12.583  -9.178  16.756  1.00  0.00           H  
ATOM   1507 3HD1 LEU A  96      11.185 -10.166  16.271  1.00  0.00           H  
ATOM   1508 1HD2 LEU A  96       9.984  -8.093  14.315  1.00  0.00           H  
ATOM   1509 2HD2 LEU A  96       9.047  -8.999  15.527  1.00  0.00           H  
ATOM   1510 3HD2 LEU A  96       8.995  -7.220  15.511  1.00  0.00           H  
ATOM   1511  N   VAL A  97       7.879  -7.691  19.702  1.00  0.00           N  
ATOM   1512  CA  VAL A  97       7.356  -8.024  21.021  1.00  0.00           C  
ATOM   1513  C   VAL A  97       7.654  -9.474  21.382  1.00  0.00           C  
ATOM   1514  O   VAL A  97       7.509 -10.372  20.553  1.00  0.00           O  
ATOM   1515  CB  VAL A  97       5.839  -7.770  21.094  1.00  0.00           C  
ATOM   1516  CG1 VAL A  97       4.960  -9.011  21.167  1.00  0.00           C  
ATOM   1517  CG2 VAL A  97       5.597  -6.867  22.294  1.00  0.00           C  
ATOM   1518  H   VAL A  97       7.346  -7.947  18.883  1.00  0.00           H  
ATOM   1519  HA  VAL A  97       7.847  -7.388  21.759  1.00  0.00           H  
ATOM   1520  HB  VAL A  97       5.516  -7.287  20.172  1.00  0.00           H  
ATOM   1521 1HG1 VAL A  97       3.912  -8.713  21.214  1.00  0.00           H  
ATOM   1522 2HG1 VAL A  97       5.122  -9.624  20.281  1.00  0.00           H  
ATOM   1523 3HG1 VAL A  97       5.214  -9.585  22.058  1.00  0.00           H  
ATOM   1524 1HG2 VAL A  97       4.531  -6.660  22.384  1.00  0.00           H  
ATOM   1525 2HG2 VAL A  97       5.948  -7.363  23.199  1.00  0.00           H  
ATOM   1526 3HG2 VAL A  97       6.139  -5.930  22.160  1.00  0.00           H  
ATOM   1527  N   GLU A  98       8.198  -9.678  22.661  1.00  0.00           N  
ATOM   1528  CA  GLU A  98       8.374 -10.991  23.271  1.00  0.00           C  
ATOM   1529  C   GLU A  98       9.390 -11.824  22.501  1.00  0.00           C  
ATOM   1530  O   GLU A  98       9.520 -13.027  22.728  1.00  0.00           O  
ATOM   1531  CB  GLU A  98       7.048 -11.742  23.412  1.00  0.00           C  
ATOM   1532  CG  GLU A  98       6.035 -11.069  24.327  1.00  0.00           C  
ATOM   1533  CD  GLU A  98       4.765 -11.859  24.475  1.00  0.00           C  
ATOM   1534  OE1 GLU A  98       3.980 -11.530  25.332  1.00  0.00           O  
ATOM   1535  OE2 GLU A  98       4.579 -12.792  23.731  1.00  0.00           O  
ATOM   1536  H   GLU A  98       8.479  -8.855  23.175  1.00  0.00           H  
ATOM   1537  HA  GLU A  98       8.790 -10.855  24.270  1.00  0.00           H  
ATOM   1538 1HB  GLU A  98       6.587 -11.854  22.430  1.00  0.00           H  
ATOM   1539 2HB  GLU A  98       7.236 -12.742  23.802  1.00  0.00           H  
ATOM   1540 1HG  GLU A  98       6.483 -10.935  25.311  1.00  0.00           H  
ATOM   1541 2HG  GLU A  98       5.800 -10.083  23.928  1.00  0.00           H  
ATOM   1542  N   VAL A  99       9.957 -11.336  21.394  1.00  0.00           N  
ATOM   1543  CA  VAL A  99      10.970 -12.096  20.672  1.00  0.00           C  
ATOM   1544  C   VAL A  99      12.128 -11.203  20.245  1.00  0.00           C  
ATOM   1545  O   VAL A  99      11.955 -10.002  20.040  1.00  0.00           O  
ATOM   1546  CB  VAL A  99      10.417 -12.800  19.420  1.00  0.00           C  
ATOM   1547  CG1 VAL A  99       9.363 -13.831  19.796  1.00  0.00           C  
ATOM   1548  CG2 VAL A  99       9.843 -11.767  18.463  1.00  0.00           C  
ATOM   1549  H   VAL A  99       9.684 -10.428  21.048  1.00  0.00           H  
ATOM   1550  HA  VAL A  99      11.360 -12.869  21.335  1.00  0.00           H  
ATOM   1551  HB  VAL A  99      11.227 -13.341  18.931  1.00  0.00           H  
ATOM   1552 1HG1 VAL A  99       8.988 -14.314  18.893  1.00  0.00           H  
ATOM   1553 2HG1 VAL A  99       9.805 -14.581  20.452  1.00  0.00           H  
ATOM   1554 3HG1 VAL A  99       8.539 -13.338  20.311  1.00  0.00           H  
ATOM   1555 1HG2 VAL A  99       9.453 -12.268  17.578  1.00  0.00           H  
ATOM   1556 2HG2 VAL A  99       9.038 -11.222  18.956  1.00  0.00           H  
ATOM   1557 3HG2 VAL A  99      10.627 -11.069  18.169  1.00  0.00           H  
ATOM   1558  N   LYS A 100      13.357 -11.789  20.330  1.00  0.00           N  
ATOM   1559  CA  LYS A 100      14.508 -10.993  19.917  1.00  0.00           C  
ATOM   1560  C   LYS A 100      14.567 -10.855  18.402  1.00  0.00           C  
ATOM   1561  O   LYS A 100      14.757  -9.759  17.876  1.00  0.00           O  
ATOM   1562  CB  LYS A 100      15.786 -11.632  20.462  1.00  0.00           C  
ATOM   1563  CG  LYS A 100      17.044 -10.800  20.248  1.00  0.00           C  
ATOM   1564  CD  LYS A 100      18.255 -11.453  20.896  1.00  0.00           C  
ATOM   1565  CE  LYS A 100      19.519 -10.640  20.653  1.00  0.00           C  
ATOM   1566  NZ  LYS A 100      20.710 -11.259  21.295  1.00  0.00           N  
ATOM   1567  H   LYS A 100      13.504 -12.732  20.660  1.00  0.00           H  
ATOM   1568  HA  LYS A 100      14.403  -9.990  20.333  1.00  0.00           H  
ATOM   1569 1HB  LYS A 100      15.678 -11.807  21.533  1.00  0.00           H  
ATOM   1570 2HB  LYS A 100      15.940 -12.601  19.986  1.00  0.00           H  
ATOM   1571 1HG  LYS A 100      17.230 -10.689  19.179  1.00  0.00           H  
ATOM   1572 2HG  LYS A 100      16.902  -9.809  20.678  1.00  0.00           H  
ATOM   1573 1HD  LYS A 100      18.090 -11.541  21.971  1.00  0.00           H  
ATOM   1574 2HD  LYS A 100      18.393 -12.453  20.485  1.00  0.00           H  
ATOM   1575 1HE  LYS A 100      19.699 -10.560  19.582  1.00  0.00           H  
ATOM   1576 2HE  LYS A 100      19.388  -9.635  21.053  1.00  0.00           H  
ATOM   1577 1HZ  LYS A 100      21.525 -10.691  21.112  1.00  0.00           H  
ATOM   1578 2HZ  LYS A 100      20.561 -11.322  22.293  1.00  0.00           H  
ATOM   1579 3HZ  LYS A 100      20.853 -12.185  20.918  1.00  0.00           H  
ATOM   1580  N   CYS A 101      14.419 -12.097  17.750  1.00  0.00           N  
ATOM   1581  CA  CYS A 101      14.504 -12.108  16.295  1.00  0.00           C  
ATOM   1582  C   CYS A 101      13.509 -13.091  15.692  1.00  0.00           C  
ATOM   1583  O   CYS A 101      13.082 -14.040  16.350  1.00  0.00           O  
ATOM   1584  CB  CYS A 101      15.911 -12.506  15.844  1.00  0.00           C  
ATOM   1585  SG  CYS A 101      17.216 -11.385  16.402  1.00  0.00           S  
ATOM   1586  H   CYS A 101      14.259 -12.966  18.240  1.00  0.00           H  
ATOM   1587  HA  CYS A 101      14.292 -11.104  15.929  1.00  0.00           H  
ATOM   1588 1HB  CYS A 101      16.144 -13.504  16.216  1.00  0.00           H  
ATOM   1589 2HB  CYS A 101      15.946 -12.546  14.756  1.00  0.00           H  
ATOM   1590  N   LEU A 102      13.182 -12.742  14.415  1.00  0.00           N  
ATOM   1591  CA  LEU A 102      12.298 -13.613  13.649  1.00  0.00           C  
ATOM   1592  C   LEU A 102      12.900 -13.952  12.290  1.00  0.00           C  
ATOM   1593  O   LEU A 102      13.568 -13.123  11.671  1.00  0.00           O  
ATOM   1594  CB  LEU A 102      10.936 -12.945  13.428  1.00  0.00           C  
ATOM   1595  CG  LEU A 102      10.043 -12.717  14.655  1.00  0.00           C  
ATOM   1596  CD1 LEU A 102       8.828 -11.892  14.253  1.00  0.00           C  
ATOM   1597  CD2 LEU A 102       9.624 -14.060  15.234  1.00  0.00           C  
ATOM   1598  H   LEU A 102      13.534 -11.898  13.986  1.00  0.00           H  
ATOM   1599  HA  LEU A 102      12.145 -14.532  14.213  1.00  0.00           H  
ATOM   1600 1HB  LEU A 102      11.098 -11.968  12.975  1.00  0.00           H  
ATOM   1601 2HB  LEU A 102      10.359 -13.554  12.732  1.00  0.00           H  
ATOM   1602  HG  LEU A 102      10.595 -12.154  15.407  1.00  0.00           H  
ATOM   1603 1HD1 LEU A 102       8.194 -11.730  15.125  1.00  0.00           H  
ATOM   1604 2HD1 LEU A 102       9.156 -10.930  13.860  1.00  0.00           H  
ATOM   1605 3HD1 LEU A 102       8.264 -12.424  13.488  1.00  0.00           H  
ATOM   1606 1HD2 LEU A 102       8.990 -13.898  16.106  1.00  0.00           H  
ATOM   1607 2HD2 LEU A 102       9.070 -14.624  14.483  1.00  0.00           H  
ATOM   1608 3HD2 LEU A 102      10.511 -14.622  15.529  1.00  0.00           H  
ATOM   1609  N   ASN A 103      12.723 -15.207  11.906  1.00  0.00           N  
ATOM   1610  CA  ASN A 103      13.219 -15.628  10.601  1.00  0.00           C  
ATOM   1611  C   ASN A 103      12.110 -15.606   9.556  1.00  0.00           C  
ATOM   1612  O   ASN A 103      10.956 -15.911   9.856  1.00  0.00           O  
ATOM   1613  CB  ASN A 103      13.815 -17.022  10.685  1.00  0.00           C  
ATOM   1614  CG  ASN A 103      15.054 -17.073  11.535  1.00  0.00           C  
ATOM   1615  OD1 ASN A 103      16.007 -16.318  11.311  1.00  0.00           O  
ATOM   1616  ND2 ASN A 103      15.059 -17.948  12.508  1.00  0.00           N  
ATOM   1617  H   ASN A 103      12.253 -15.880  12.494  1.00  0.00           H  
ATOM   1618  HA  ASN A 103      13.999 -14.933  10.286  1.00  0.00           H  
ATOM   1619 1HB  ASN A 103      13.076 -17.709  11.100  1.00  0.00           H  
ATOM   1620 2HB  ASN A 103      14.062 -17.373   9.683  1.00  0.00           H  
ATOM   1621 1HD2 ASN A 103      15.857 -18.026  13.106  1.00  0.00           H  
ATOM   1622 2HD2 ASN A 103      14.265 -18.538  12.654  1.00  0.00           H  
ATOM   1623  N   PHE A 104      12.496 -15.215   8.345  1.00  0.00           N  
ATOM   1624  CA  PHE A 104      11.564 -15.133   7.227  1.00  0.00           C  
ATOM   1625  C   PHE A 104      11.369 -16.494   6.572  1.00  0.00           C  
ATOM   1626  O   PHE A 104      12.298 -17.299   6.501  1.00  0.00           O  
ATOM   1627  CB  PHE A 104      12.095 -14.170   6.163  1.00  0.00           C  
ATOM   1628  CG  PHE A 104      11.984 -12.714   6.516  1.00  0.00           C  
ATOM   1629  CD1 PHE A 104      11.065 -11.898   5.873  1.00  0.00           C  
ATOM   1630  CD2 PHE A 104      12.798 -12.157   7.491  1.00  0.00           C  
ATOM   1631  CE1 PHE A 104      10.962 -10.558   6.197  1.00  0.00           C  
ATOM   1632  CE2 PHE A 104      12.697 -10.819   7.817  1.00  0.00           C  
ATOM   1633  CZ  PHE A 104      11.778 -10.018   7.170  1.00  0.00           C  
ATOM   1634  H   PHE A 104      13.464 -14.968   8.198  1.00  0.00           H  
ATOM   1635  HA  PHE A 104      10.611 -14.754   7.598  1.00  0.00           H  
ATOM   1636 1HB  PHE A 104      13.146 -14.383   5.971  1.00  0.00           H  
ATOM   1637 2HB  PHE A 104      11.555 -14.325   5.230  1.00  0.00           H  
ATOM   1638  HD1 PHE A 104      10.419 -12.325   5.105  1.00  0.00           H  
ATOM   1639  HD2 PHE A 104      13.525 -12.789   8.002  1.00  0.00           H  
ATOM   1640  HE1 PHE A 104      10.236  -9.928   5.684  1.00  0.00           H  
ATOM   1641  HE2 PHE A 104      13.344 -10.395   8.585  1.00  0.00           H  
ATOM   1642  HZ  PHE A 104      11.698  -8.962   7.425  1.00  0.00           H  
ATOM   1643  N   ARG A 105      10.114 -16.711   6.140  1.00  0.00           N  
ATOM   1644  CA  ARG A 105       9.857 -17.839   5.253  1.00  0.00           C  
ATOM   1645  C   ARG A 105      10.145 -17.476   3.802  1.00  0.00           C  
ATOM   1646  O   ARG A 105      10.158 -16.300   3.437  1.00  0.00           O  
ATOM   1647  CB  ARG A 105       8.411 -18.296   5.387  1.00  0.00           C  
ATOM   1648  CG  ARG A 105       8.053 -18.824   6.767  1.00  0.00           C  
ATOM   1649  CD  ARG A 105       6.645 -19.292   6.827  1.00  0.00           C  
ATOM   1650  NE  ARG A 105       5.702 -18.198   6.660  1.00  0.00           N  
ATOM   1651  CZ  ARG A 105       4.362 -18.337   6.658  1.00  0.00           C  
ATOM   1652  NH1 ARG A 105       3.824 -19.526   6.816  1.00  0.00           N  
ATOM   1653  NH2 ARG A 105       3.588 -17.278   6.498  1.00  0.00           N  
ATOM   1654  H   ARG A 105       9.346 -16.115   6.413  1.00  0.00           H  
ATOM   1655  HA  ARG A 105      10.513 -18.662   5.540  1.00  0.00           H  
ATOM   1656 1HB  ARG A 105       7.745 -17.465   5.160  1.00  0.00           H  
ATOM   1657 2HB  ARG A 105       8.210 -19.084   4.661  1.00  0.00           H  
ATOM   1658 1HG  ARG A 105       8.704 -19.662   7.016  1.00  0.00           H  
ATOM   1659 2HG  ARG A 105       8.183 -18.032   7.505  1.00  0.00           H  
ATOM   1660 1HD  ARG A 105       6.469 -20.018   6.034  1.00  0.00           H  
ATOM   1661 2HD  ARG A 105       6.458 -19.759   7.793  1.00  0.00           H  
ATOM   1662  HE  ARG A 105       6.079 -17.267   6.537  1.00  0.00           H  
ATOM   1663 1HH1 ARG A 105       4.415 -20.336   6.939  1.00  0.00           H  
ATOM   1664 2HH1 ARG A 105       2.820 -19.630   6.814  1.00  0.00           H  
ATOM   1665 1HH2 ARG A 105       4.001 -16.363   6.377  1.00  0.00           H  
ATOM   1666 2HH2 ARG A 105       2.584 -17.382   6.497  1.00  0.00           H  
ATOM   1667  N   LYS A 106      10.438 -18.449   2.978  1.00  0.00           N  
ATOM   1668  CA  LYS A 106      10.770 -18.183   1.583  1.00  0.00           C  
ATOM   1669  C   LYS A 106       9.795 -18.879   0.642  1.00  0.00           C  
ATOM   1670  O   LYS A 106       9.492 -20.060   0.809  1.00  0.00           O  
ATOM   1671  CB  LYS A 106      12.193 -18.659   1.284  1.00  0.00           C  
ATOM   1672  CG  LYS A 106      12.646 -18.434  -0.153  1.00  0.00           C  
ATOM   1673  CD  LYS A 106      14.045 -18.986  -0.383  1.00  0.00           C  
ATOM   1674  CE  LYS A 106      14.479 -18.811  -1.831  1.00  0.00           C  
ATOM   1675  NZ  LYS A 106      15.831 -19.380  -2.080  1.00  0.00           N  
ATOM   1676  H   LYS A 106      10.435 -19.403   3.310  1.00  0.00           H  
ATOM   1677  HA  LYS A 106      10.715 -17.107   1.413  1.00  0.00           H  
ATOM   1678 1HB  LYS A 106      12.895 -18.143   1.940  1.00  0.00           H  
ATOM   1679 2HB  LYS A 106      12.272 -19.726   1.495  1.00  0.00           H  
ATOM   1680 1HG  LYS A 106      11.953 -18.928  -0.835  1.00  0.00           H  
ATOM   1681 2HG  LYS A 106      12.645 -17.367  -0.372  1.00  0.00           H  
ATOM   1682 1HD  LYS A 106      14.752 -18.467   0.265  1.00  0.00           H  
ATOM   1683 2HD  LYS A 106      14.063 -20.047  -0.134  1.00  0.00           H  
ATOM   1684 1HE  LYS A 106      13.764 -19.305  -2.487  1.00  0.00           H  
ATOM   1685 2HE  LYS A 106      14.494 -17.750  -2.081  1.00  0.00           H  
ATOM   1686 1HZ  LYS A 106      16.081 -19.243  -3.049  1.00  0.00           H  
ATOM   1687 2HZ  LYS A 106      16.507 -18.915  -1.489  1.00  0.00           H  
ATOM   1688 3HZ  LYS A 106      15.825 -20.368  -1.871  1.00  0.00           H  
ATOM   1689  N   LEU A 107       9.249 -18.082  -0.247  1.00  0.00           N  
ATOM   1690  CA  LEU A 107       8.427 -18.597  -1.336  1.00  0.00           C  
ATOM   1691  C   LEU A 107       8.885 -18.044  -2.681  1.00  0.00           C  
ATOM   1692  O   LEU A 107       8.875 -16.833  -2.902  1.00  0.00           O  
ATOM   1693  CB  LEU A 107       6.957 -18.229  -1.099  1.00  0.00           C  
ATOM   1694  CG  LEU A 107       5.926 -18.698  -2.132  1.00  0.00           C  
ATOM   1695  CD1 LEU A 107       5.871 -20.219  -2.141  1.00  0.00           C  
ATOM   1696  CD2 LEU A 107       4.566 -18.104  -1.798  1.00  0.00           C  
ATOM   1697  H   LEU A 107       9.402 -17.086  -0.175  1.00  0.00           H  
ATOM   1698  HA  LEU A 107       8.521 -19.682  -1.357  1.00  0.00           H  
ATOM   1699 1HB  LEU A 107       6.646 -18.641  -0.141  1.00  0.00           H  
ATOM   1700 2HB  LEU A 107       6.874 -17.143  -1.048  1.00  0.00           H  
ATOM   1701  HG  LEU A 107       6.231 -18.370  -3.126  1.00  0.00           H  
ATOM   1702 1HD1 LEU A 107       5.138 -20.552  -2.876  1.00  0.00           H  
ATOM   1703 2HD1 LEU A 107       6.852 -20.617  -2.402  1.00  0.00           H  
ATOM   1704 3HD1 LEU A 107       5.584 -20.578  -1.154  1.00  0.00           H  
ATOM   1705 1HD2 LEU A 107       3.833 -18.437  -2.533  1.00  0.00           H  
ATOM   1706 2HD2 LEU A 107       4.259 -18.433  -0.805  1.00  0.00           H  
ATOM   1707 3HD2 LEU A 107       4.630 -17.016  -1.816  1.00  0.00           H  
ATOM   1708  N   GLN A 108       9.521 -18.995  -3.524  1.00  0.00           N  
ATOM   1709  CA  GLN A 108      10.114 -18.575  -4.788  1.00  0.00           C  
ATOM   1710  C   GLN A 108      11.220 -17.552  -4.564  1.00  0.00           C  
ATOM   1711  O   GLN A 108      12.181 -17.810  -3.839  1.00  0.00           O  
ATOM   1712  CB  GLN A 108       9.043 -18.061  -5.754  1.00  0.00           C  
ATOM   1713  CG  GLN A 108       8.033 -19.129  -6.135  1.00  0.00           C  
ATOM   1714  CD  GLN A 108       6.975 -18.610  -7.091  1.00  0.00           C  
ATOM   1715  OE1 GLN A 108       6.928 -17.416  -7.398  1.00  0.00           O  
ATOM   1716  NE2 GLN A 108       6.118 -19.507  -7.566  1.00  0.00           N  
ATOM   1717  H   GLN A 108       9.569 -19.968  -3.257  1.00  0.00           H  
ATOM   1718  HA  GLN A 108      10.603 -19.436  -5.244  1.00  0.00           H  
ATOM   1719 1HB  GLN A 108       8.513 -17.225  -5.298  1.00  0.00           H  
ATOM   1720 2HB  GLN A 108       9.519 -17.690  -6.662  1.00  0.00           H  
ATOM   1721 1HG  GLN A 108       8.557 -19.953  -6.619  1.00  0.00           H  
ATOM   1722 2HG  GLN A 108       7.535 -19.482  -5.232  1.00  0.00           H  
ATOM   1723 1HE2 GLN A 108       5.398 -19.224  -8.201  1.00  0.00           H  
ATOM   1724 2HE2 GLN A 108       6.192 -20.465  -7.290  1.00  0.00           H  
ATOM   1725  N   GLU A 109      10.960 -16.290  -4.918  1.00  0.00           N  
ATOM   1726  CA  GLU A 109      11.992 -15.265  -4.808  1.00  0.00           C  
ATOM   1727  C   GLU A 109      11.653 -14.258  -3.717  1.00  0.00           C  
ATOM   1728  O   GLU A 109      12.356 -13.263  -3.538  1.00  0.00           O  
ATOM   1729  CB  GLU A 109      12.171 -14.539  -6.143  1.00  0.00           C  
ATOM   1730  CG  GLU A 109      12.665 -15.443  -7.263  1.00  0.00           C  
ATOM   1731  CD  GLU A 109      12.825 -14.719  -8.571  1.00  0.00           C  
ATOM   1732  OE1 GLU A 109      13.460 -15.252  -9.450  1.00  0.00           O  
ATOM   1733  OE2 GLU A 109      12.312 -13.632  -8.692  1.00  0.00           O  
ATOM   1734  H   GLU A 109      10.047 -16.033  -5.265  1.00  0.00           H  
ATOM   1735  HA  GLU A 109      12.933 -15.749  -4.546  1.00  0.00           H  
ATOM   1736 1HB  GLU A 109      11.221 -14.101  -6.449  1.00  0.00           H  
ATOM   1737 2HB  GLU A 109      12.883 -13.723  -6.021  1.00  0.00           H  
ATOM   1738 1HG  GLU A 109      13.627 -15.868  -6.976  1.00  0.00           H  
ATOM   1739 2HG  GLU A 109      11.960 -16.264  -7.391  1.00  0.00           H  
ATOM   1740  N   ILE A 110      10.562 -14.492  -2.962  1.00  0.00           N  
ATOM   1741  CA  ILE A 110      10.180 -13.549  -1.918  1.00  0.00           C  
ATOM   1742  C   ILE A 110      10.367 -14.154  -0.533  1.00  0.00           C  
ATOM   1743  O   ILE A 110      10.230 -15.364  -0.350  1.00  0.00           O  
ATOM   1744  CB  ILE A 110       8.739 -13.035  -2.089  1.00  0.00           C  
ATOM   1745  CG1 ILE A 110       7.679 -14.131  -1.945  1.00  0.00           C  
ATOM   1746  CG2 ILE A 110       8.620 -12.350  -3.441  1.00  0.00           C  
ATOM   1747  CD1 ILE A 110       6.263 -13.606  -1.873  1.00  0.00           C  
ATOM   1748  H   ILE A 110       9.999 -15.318  -3.109  1.00  0.00           H  
ATOM   1749  HA  ILE A 110      10.846 -12.689  -1.969  1.00  0.00           H  
ATOM   1750  HB  ILE A 110       8.509 -12.326  -1.295  1.00  0.00           H  
ATOM   1751 1HG1 ILE A 110       7.747 -14.816  -2.790  1.00  0.00           H  
ATOM   1752 2HG1 ILE A 110       7.873 -14.709  -1.041  1.00  0.00           H  
ATOM   1753 1HG2 ILE A 110       7.603 -11.982  -3.574  1.00  0.00           H  
ATOM   1754 2HG2 ILE A 110       9.317 -11.514  -3.488  1.00  0.00           H  
ATOM   1755 3HG2 ILE A 110       8.854 -13.063  -4.232  1.00  0.00           H  
ATOM   1756 1HD1 ILE A 110       5.570 -14.441  -1.771  1.00  0.00           H  
ATOM   1757 2HD1 ILE A 110       6.163 -12.945  -1.012  1.00  0.00           H  
ATOM   1758 3HD1 ILE A 110       6.033 -13.054  -2.783  1.00  0.00           H  
ATOM   1759  N   TYR A 111      10.823 -13.285   0.351  1.00  0.00           N  
ATOM   1760  CA  TYR A 111      10.953 -13.630   1.761  1.00  0.00           C  
ATOM   1761  C   TYR A 111       9.913 -12.903   2.604  1.00  0.00           C  
ATOM   1762  O   TYR A 111       9.679 -11.708   2.424  1.00  0.00           O  
ATOM   1763  CB  TYR A 111      12.354 -13.272   2.261  1.00  0.00           C  
ATOM   1764  CG  TYR A 111      13.453 -13.997   1.516  1.00  0.00           C  
ATOM   1765  CD1 TYR A 111      14.030 -15.133   2.063  1.00  0.00           C  
ATOM   1766  CD2 TYR A 111      13.883 -13.525   0.285  1.00  0.00           C  
ATOM   1767  CE1 TYR A 111      15.034 -15.795   1.383  1.00  0.00           C  
ATOM   1768  CE2 TYR A 111      14.887 -14.187  -0.396  1.00  0.00           C  
ATOM   1769  CZ  TYR A 111      15.461 -15.321   0.153  1.00  0.00           C  
ATOM   1770  OH  TYR A 111      16.461 -15.980  -0.525  1.00  0.00           O  
ATOM   1771  H   TYR A 111      11.088 -12.360   0.044  1.00  0.00           H  
ATOM   1772  HA  TYR A 111      10.804 -14.705   1.869  1.00  0.00           H  
ATOM   1773 1HB  TYR A 111      12.514 -12.198   2.157  1.00  0.00           H  
ATOM   1774 2HB  TYR A 111      12.435 -13.514   3.320  1.00  0.00           H  
ATOM   1775  HD1 TYR A 111      13.691 -15.504   3.030  1.00  0.00           H  
ATOM   1776  HD2 TYR A 111      13.430 -12.632  -0.145  1.00  0.00           H  
ATOM   1777  HE1 TYR A 111      15.487 -16.688   1.814  1.00  0.00           H  
ATOM   1778  HE2 TYR A 111      15.226 -13.816  -1.363  1.00  0.00           H  
ATOM   1779  HH  TYR A 111      16.638 -15.526  -1.353  1.00  0.00           H  
ATOM   1780  N   PHE A 112       9.171 -13.713   3.427  1.00  0.00           N  
ATOM   1781  CA  PHE A 112       8.073 -13.051   4.121  1.00  0.00           C  
ATOM   1782  C   PHE A 112       7.890 -13.613   5.525  1.00  0.00           C  
ATOM   1783  O   PHE A 112       8.301 -14.737   5.812  1.00  0.00           O  
ATOM   1784  CB  PHE A 112       6.767 -13.160   3.331  1.00  0.00           C  
ATOM   1785  CG  PHE A 112       6.209 -14.551   3.235  1.00  0.00           C  
ATOM   1786  CD1 PHE A 112       5.209 -14.973   4.099  1.00  0.00           C  
ATOM   1787  CD2 PHE A 112       6.682 -15.440   2.283  1.00  0.00           C  
ATOM   1788  CE1 PHE A 112       4.694 -16.253   4.011  1.00  0.00           C  
ATOM   1789  CE2 PHE A 112       6.170 -16.720   2.193  1.00  0.00           C  
ATOM   1790  CZ  PHE A 112       5.175 -17.127   3.058  1.00  0.00           C  
ATOM   1791  H   PHE A 112       9.326 -14.699   3.580  1.00  0.00           H  
ATOM   1792  HA  PHE A 112       8.319 -11.994   4.229  1.00  0.00           H  
ATOM   1793 1HB  PHE A 112       6.009 -12.529   3.793  1.00  0.00           H  
ATOM   1794 2HB  PHE A 112       6.924 -12.794   2.317  1.00  0.00           H  
ATOM   1795  HD1 PHE A 112       4.830 -14.282   4.852  1.00  0.00           H  
ATOM   1796  HD2 PHE A 112       7.469 -15.119   1.600  1.00  0.00           H  
ATOM   1797  HE1 PHE A 112       3.908 -16.571   4.695  1.00  0.00           H  
ATOM   1798  HE2 PHE A 112       6.552 -17.409   1.440  1.00  0.00           H  
ATOM   1799  HZ  PHE A 112       4.771 -18.136   2.990  1.00  0.00           H  
ATOM   1800  N   ILE A 113       7.191 -12.734   6.299  1.00  0.00           N  
ATOM   1801  CA  ILE A 113       6.783 -13.123   7.643  1.00  0.00           C  
ATOM   1802  C   ILE A 113       5.446 -12.496   8.017  1.00  0.00           C  
ATOM   1803  O   ILE A 113       5.166 -11.351   7.660  1.00  0.00           O  
ATOM   1804  CB  ILE A 113       7.886 -12.768   8.658  1.00  0.00           C  
ATOM   1805  CG1 ILE A 113       7.580 -13.374  10.030  1.00  0.00           C  
ATOM   1806  CG2 ILE A 113       8.038 -11.258   8.761  1.00  0.00           C  
ATOM   1807  CD1 ILE A 113       8.757 -13.363  10.978  1.00  0.00           C  
ATOM   1808  H   ILE A 113       6.949 -11.815   5.958  1.00  0.00           H  
ATOM   1809  HA  ILE A 113       6.626 -14.201   7.658  1.00  0.00           H  
ATOM   1810  HB  ILE A 113       8.832 -13.200   8.333  1.00  0.00           H  
ATOM   1811 1HG1 ILE A 113       6.762 -12.826  10.495  1.00  0.00           H  
ATOM   1812 2HG1 ILE A 113       7.252 -14.407   9.907  1.00  0.00           H  
ATOM   1813 1HG2 ILE A 113       8.820 -11.019   9.482  1.00  0.00           H  
ATOM   1814 2HG2 ILE A 113       8.307 -10.852   7.787  1.00  0.00           H  
ATOM   1815 3HG2 ILE A 113       7.096 -10.819   9.089  1.00  0.00           H  
ATOM   1816 1HD1 ILE A 113       8.463 -13.809  11.929  1.00  0.00           H  
ATOM   1817 2HD1 ILE A 113       9.577 -13.937  10.546  1.00  0.00           H  
ATOM   1818 3HD1 ILE A 113       9.080 -12.336  11.144  1.00  0.00           H  
ATOM   1819  N   GLU A 114       4.583 -13.327   8.612  1.00  0.00           N  
ATOM   1820  CA  GLU A 114       3.304 -12.864   9.136  1.00  0.00           C  
ATOM   1821  C   GLU A 114       3.253 -12.988  10.654  1.00  0.00           C  
ATOM   1822  O   GLU A 114       3.555 -14.044  11.210  1.00  0.00           O  
ATOM   1823  CB  GLU A 114       2.151 -13.668   8.531  1.00  0.00           C  
ATOM   1824  CG  GLU A 114       2.001 -13.502   7.026  1.00  0.00           C  
ATOM   1825  CD  GLU A 114       0.869 -14.312   6.458  1.00  0.00           C  
ATOM   1826  OE1 GLU A 114       0.316 -13.910   5.462  1.00  0.00           O  
ATOM   1827  OE2 GLU A 114       0.556 -15.335   7.020  1.00  0.00           O  
ATOM   1828  H   GLU A 114       4.826 -14.303   8.700  1.00  0.00           H  
ATOM   1829  HA  GLU A 114       3.177 -11.816   8.863  1.00  0.00           H  
ATOM   1830 1HB  GLU A 114       2.297 -14.728   8.741  1.00  0.00           H  
ATOM   1831 2HB  GLU A 114       1.213 -13.368   8.999  1.00  0.00           H  
ATOM   1832 1HG  GLU A 114       1.827 -12.450   6.803  1.00  0.00           H  
ATOM   1833 2HG  GLU A 114       2.931 -13.799   6.544  1.00  0.00           H  
ATOM   1834  N   THR A 115       3.070 -11.846  11.325  1.00  0.00           N  
ATOM   1835  CA  THR A 115       3.130 -11.904  12.780  1.00  0.00           C  
ATOM   1836  C   THR A 115       2.358 -10.751  13.410  1.00  0.00           C  
ATOM   1837  O   THR A 115       2.098  -9.738  12.761  1.00  0.00           O  
ATOM   1838  CB  THR A 115       4.588 -11.871  13.275  1.00  0.00           C  
ATOM   1839  OG1 THR A 115       4.617 -11.999  14.703  1.00  0.00           O  
ATOM   1840  CG2 THR A 115       5.256 -10.565  12.872  1.00  0.00           C  
ATOM   1841  H   THR A 115       2.895 -10.959  10.875  1.00  0.00           H  
ATOM   1842  HA  THR A 115       2.677 -12.840  13.108  1.00  0.00           H  
ATOM   1843  HB  THR A 115       5.139 -12.705  12.840  1.00  0.00           H  
ATOM   1844  HG1 THR A 115       3.719 -12.077  15.035  1.00  0.00           H  
ATOM   1845 1HG2 THR A 115       6.286 -10.558  13.229  1.00  0.00           H  
ATOM   1846 2HG2 THR A 115       5.247 -10.472  11.786  1.00  0.00           H  
ATOM   1847 3HG2 THR A 115       4.714  -9.729  13.312  1.00  0.00           H  
ATOM   1848  N   LYS A 116       1.994 -10.990  14.693  1.00  0.00           N  
ATOM   1849  CA  LYS A 116       1.464  -9.920  15.529  1.00  0.00           C  
ATOM   1850  C   LYS A 116       2.555  -9.311  16.401  1.00  0.00           C  
ATOM   1851  O   LYS A 116       2.289  -8.432  17.221  1.00  0.00           O  
ATOM   1852  CB  LYS A 116       0.365 -10.468  16.439  1.00  0.00           C  
ATOM   1853  CG  LYS A 116      -0.866 -11.024  15.735  1.00  0.00           C  
ATOM   1854  CD  LYS A 116      -1.887 -11.545  16.736  1.00  0.00           C  
ATOM   1855  CE  LYS A 116      -3.105 -12.127  16.034  1.00  0.00           C  
ATOM   1856  NZ  LYS A 116      -4.100 -12.665  17.001  1.00  0.00           N  
ATOM   1857  H   LYS A 116       2.088 -11.917  15.082  1.00  0.00           H  
ATOM   1858  HA  LYS A 116       1.038  -9.154  14.881  1.00  0.00           H  
ATOM   1859 1HB  LYS A 116       0.770 -11.270  17.056  1.00  0.00           H  
ATOM   1860 2HB  LYS A 116       0.021  -9.680  17.110  1.00  0.00           H  
ATOM   1861 1HG  LYS A 116      -1.327 -10.240  15.134  1.00  0.00           H  
ATOM   1862 2HG  LYS A 116      -0.570 -11.838  15.074  1.00  0.00           H  
ATOM   1863 1HD  LYS A 116      -1.429 -12.319  17.353  1.00  0.00           H  
ATOM   1864 2HD  LYS A 116      -2.209 -10.730  17.385  1.00  0.00           H  
ATOM   1865 1HE  LYS A 116      -3.582 -11.354  15.433  1.00  0.00           H  
ATOM   1866 2HE  LYS A 116      -2.792 -12.932  15.369  1.00  0.00           H  
ATOM   1867 1HZ  LYS A 116      -4.891 -13.041  16.497  1.00  0.00           H  
ATOM   1868 2HZ  LYS A 116      -3.673 -13.397  17.552  1.00  0.00           H  
ATOM   1869 3HZ  LYS A 116      -4.412 -11.923  17.611  1.00  0.00           H  
ATOM   1870  N   LYS A 117       3.794  -9.777  16.191  1.00  0.00           N  
ATOM   1871  CA  LYS A 117       4.903  -9.408  17.062  1.00  0.00           C  
ATOM   1872  C   LYS A 117       5.567  -8.119  16.592  1.00  0.00           C  
ATOM   1873  O   LYS A 117       6.472  -7.601  17.246  1.00  0.00           O  
ATOM   1874  CB  LYS A 117       5.927 -10.543  17.096  1.00  0.00           C  
ATOM   1875  CG  LYS A 117       5.396 -11.897  17.550  1.00  0.00           C  
ATOM   1876  CD  LYS A 117       4.975 -11.864  19.012  1.00  0.00           C  
ATOM   1877  CE  LYS A 117       4.572 -13.246  19.504  1.00  0.00           C  
ATOM   1878  NZ  LYS A 117       4.075 -13.214  20.906  1.00  0.00           N  
ATOM   1879  H   LYS A 117       3.965 -10.398  15.413  1.00  0.00           H  
ATOM   1880  HA  LYS A 117       4.514  -9.248  18.068  1.00  0.00           H  
ATOM   1881 1HB  LYS A 117       6.351 -10.680  16.101  1.00  0.00           H  
ATOM   1882 2HB  LYS A 117       6.744 -10.276  17.766  1.00  0.00           H  
ATOM   1883 1HG  LYS A 117       4.536 -12.174  16.939  1.00  0.00           H  
ATOM   1884 2HG  LYS A 117       6.170 -12.653  17.421  1.00  0.00           H  
ATOM   1885 1HD  LYS A 117       5.802 -11.497  19.621  1.00  0.00           H  
ATOM   1886 2HD  LYS A 117       4.130 -11.186  19.132  1.00  0.00           H  
ATOM   1887 1HE  LYS A 117       3.788 -13.646  18.862  1.00  0.00           H  
ATOM   1888 2HE  LYS A 117       5.430 -13.915  19.452  1.00  0.00           H  
ATOM   1889 1HZ  LYS A 117       3.819 -14.148  21.194  1.00  0.00           H  
ATOM   1890 2HZ  LYS A 117       4.802 -12.862  21.513  1.00  0.00           H  
ATOM   1891 3HZ  LYS A 117       3.267 -12.611  20.964  1.00  0.00           H  
ATOM   1892  N   PHE A 118       5.075  -7.423  15.605  1.00  0.00           N  
ATOM   1893  CA  PHE A 118       5.642  -6.141  15.202  1.00  0.00           C  
ATOM   1894  C   PHE A 118       5.147  -5.014  16.100  1.00  0.00           C  
ATOM   1895  O   PHE A 118       3.945  -4.861  16.314  1.00  0.00           O  
ATOM   1896  CB  PHE A 118       5.263  -5.806  13.758  1.00  0.00           C  
ATOM   1897  CG  PHE A 118       5.816  -6.728  12.708  1.00  0.00           C  
ATOM   1898  CD1 PHE A 118       5.293  -6.731  11.424  1.00  0.00           C  
ATOM   1899  CD2 PHE A 118       6.859  -7.592  13.002  1.00  0.00           C  
ATOM   1900  CE1 PHE A 118       5.800  -7.579  10.457  1.00  0.00           C  
ATOM   1901  CE2 PHE A 118       7.369  -8.440  12.038  1.00  0.00           C  
ATOM   1902  CZ  PHE A 118       6.839  -8.433  10.764  1.00  0.00           C  
ATOM   1903  H   PHE A 118       4.276  -7.786  15.106  1.00  0.00           H  
ATOM   1904  HA  PHE A 118       6.729  -6.208  15.267  1.00  0.00           H  
ATOM   1905 1HB  PHE A 118       4.179  -5.815  13.655  1.00  0.00           H  
ATOM   1906 2HB  PHE A 118       5.606  -4.801  13.516  1.00  0.00           H  
ATOM   1907  HD1 PHE A 118       4.473  -6.054  11.181  1.00  0.00           H  
ATOM   1908  HD2 PHE A 118       7.277  -7.598  14.009  1.00  0.00           H  
ATOM   1909  HE1 PHE A 118       5.379  -7.572   9.452  1.00  0.00           H  
ATOM   1910  HE2 PHE A 118       8.189  -9.115  12.283  1.00  0.00           H  
ATOM   1911  HZ  PHE A 118       7.239  -9.101  10.003  1.00  0.00           H  
ATOM   1912  N   LEU A 119       6.101  -4.253  16.631  1.00  0.00           N  
ATOM   1913  CA  LEU A 119       5.736  -3.152  17.514  1.00  0.00           C  
ATOM   1914  C   LEU A 119       5.237  -1.950  16.720  1.00  0.00           C  
ATOM   1915  O   LEU A 119       4.413  -1.173  17.204  1.00  0.00           O  
ATOM   1916  CB  LEU A 119       6.944  -2.721  18.357  1.00  0.00           C  
ATOM   1917  CG  LEU A 119       7.497  -3.710  19.391  1.00  0.00           C  
ATOM   1918  CD1 LEU A 119       8.743  -3.122  20.039  1.00  0.00           C  
ATOM   1919  CD2 LEU A 119       6.428  -4.008  20.432  1.00  0.00           C  
ATOM   1920  H   LEU A 119       7.077  -4.423  16.434  1.00  0.00           H  
ATOM   1921  HA  LEU A 119       4.947  -3.493  18.183  1.00  0.00           H  
ATOM   1922 1HB  LEU A 119       7.769  -2.485  17.687  1.00  0.00           H  
ATOM   1923 2HB  LEU A 119       6.680  -1.818  18.907  1.00  0.00           H  
ATOM   1924  HG  LEU A 119       7.785  -4.635  18.892  1.00  0.00           H  
ATOM   1925 1HD1 LEU A 119       9.137  -3.824  20.774  1.00  0.00           H  
ATOM   1926 2HD1 LEU A 119       9.498  -2.937  19.275  1.00  0.00           H  
ATOM   1927 3HD1 LEU A 119       8.488  -2.185  20.533  1.00  0.00           H  
ATOM   1928 1HD2 LEU A 119       6.821  -4.712  21.166  1.00  0.00           H  
ATOM   1929 2HD2 LEU A 119       6.140  -3.084  20.933  1.00  0.00           H  
ATOM   1930 3HD2 LEU A 119       5.556  -4.443  19.944  1.00  0.00           H  
ATOM   1931  N   LEU A 120       5.714  -1.758  15.496  1.00  0.00           N  
ATOM   1932  CA  LEU A 120       5.384  -0.626  14.638  1.00  0.00           C  
ATOM   1933  C   LEU A 120       5.889   0.684  15.235  1.00  0.00           C  
ATOM   1934  O   LEU A 120       5.361   1.756  14.940  1.00  0.00           O  
ATOM   1935  CB  LEU A 120       3.883  -0.577  14.328  1.00  0.00           C  
ATOM   1936  CG  LEU A 120       3.256  -1.846  13.737  1.00  0.00           C  
ATOM   1937  CD1 LEU A 120       1.760  -1.635  13.550  1.00  0.00           C  
ATOM   1938  CD2 LEU A 120       3.931  -2.178  12.415  1.00  0.00           C  
ATOM   1939  H   LEU A 120       6.352  -2.463  15.156  1.00  0.00           H  
ATOM   1940  HA  LEU A 120       5.922  -0.737  13.697  1.00  0.00           H  
ATOM   1941 1HB  LEU A 120       3.346  -0.353  15.248  1.00  0.00           H  
ATOM   1942 2HB  LEU A 120       3.701   0.231  13.619  1.00  0.00           H  
ATOM   1943  HG  LEU A 120       3.390  -2.676  14.431  1.00  0.00           H  
ATOM   1944 1HD1 LEU A 120       1.315  -2.537  13.130  1.00  0.00           H  
ATOM   1945 2HD1 LEU A 120       1.300  -1.419  14.514  1.00  0.00           H  
ATOM   1946 3HD1 LEU A 120       1.593  -0.799  12.872  1.00  0.00           H  
ATOM   1947 1HD2 LEU A 120       3.486  -3.081  11.995  1.00  0.00           H  
ATOM   1948 2HD2 LEU A 120       3.796  -1.350  11.719  1.00  0.00           H  
ATOM   1949 3HD2 LEU A 120       4.996  -2.342  12.581  1.00  0.00           H  
ATOM   1950  N   ILE A 121       6.926   0.601  16.119  1.00  0.00           N  
ATOM   1951  CA  ILE A 121       7.657   1.731  16.679  1.00  0.00           C  
ATOM   1952  C   ILE A 121       9.158   1.469  16.683  1.00  0.00           C  
ATOM   1953  O   ILE A 121       9.601   0.349  16.937  1.00  0.00           O  
ATOM   1954  CB  ILE A 121       7.169   2.002  18.114  1.00  0.00           C  
ATOM   1955  CG1 ILE A 121       5.677   2.341  18.147  1.00  0.00           C  
ATOM   1956  CG2 ILE A 121       7.987   3.125  18.734  1.00  0.00           C  
ATOM   1957  CD1 ILE A 121       5.057   2.239  19.522  1.00  0.00           C  
ATOM   1958  H   ILE A 121       7.187  -0.336  16.390  1.00  0.00           H  
ATOM   1959  HA  ILE A 121       7.460   2.609  16.065  1.00  0.00           H  
ATOM   1960  HB  ILE A 121       7.284   1.100  18.714  1.00  0.00           H  
ATOM   1961 1HG1 ILE A 121       5.526   3.355  17.779  1.00  0.00           H  
ATOM   1962 2HG1 ILE A 121       5.136   1.669  17.480  1.00  0.00           H  
ATOM   1963 1HG2 ILE A 121       7.637   3.313  19.749  1.00  0.00           H  
ATOM   1964 2HG2 ILE A 121       9.037   2.838  18.760  1.00  0.00           H  
ATOM   1965 3HG2 ILE A 121       7.873   4.030  18.138  1.00  0.00           H  
ATOM   1966 1HD1 ILE A 121       3.998   2.494  19.464  1.00  0.00           H  
ATOM   1967 2HD1 ILE A 121       5.165   1.220  19.895  1.00  0.00           H  
ATOM   1968 3HD1 ILE A 121       5.559   2.929  20.199  1.00  0.00           H  
ATOM   1969  N   GLY A 122       9.876   2.534  16.275  1.00  0.00           N  
ATOM   1970  CA  GLY A 122      11.322   2.354  16.206  1.00  0.00           C  
ATOM   1971  C   GLY A 122      11.729   1.659  14.913  1.00  0.00           C  
ATOM   1972  O   GLY A 122      10.940   1.563  13.973  1.00  0.00           O  
ATOM   1973  H   GLY A 122       9.479   3.427  16.021  1.00  0.00           H  
ATOM   1974 1HA  GLY A 122      11.813   3.325  16.272  1.00  0.00           H  
ATOM   1975 2HA  GLY A 122      11.656   1.766  17.060  1.00  0.00           H  
ATOM   1976  N   LYS A 123      12.950   1.118  14.961  1.00  0.00           N  
ATOM   1977  CA  LYS A 123      13.530   0.512  13.769  1.00  0.00           C  
ATOM   1978  C   LYS A 123      13.919  -0.939  14.023  1.00  0.00           C  
ATOM   1979  O   LYS A 123      14.264  -1.312  15.144  1.00  0.00           O  
ATOM   1980  CB  LYS A 123      14.759   1.296  13.308  1.00  0.00           C  
ATOM   1981  CG  LYS A 123      14.444   2.715  12.852  1.00  0.00           C  
ATOM   1982  CD  LYS A 123      15.697   3.431  12.369  1.00  0.00           C  
ATOM   1983  CE  LYS A 123      15.385   4.850  11.917  1.00  0.00           C  
ATOM   1984  NZ  LYS A 123      16.603   5.566  11.450  1.00  0.00           N  
ATOM   1985  H   LYS A 123      13.482   1.123  15.819  1.00  0.00           H  
ATOM   1986  HA  LYS A 123      12.786   0.534  12.972  1.00  0.00           H  
ATOM   1987 1HB  LYS A 123      15.482   1.352  14.122  1.00  0.00           H  
ATOM   1988 2HB  LYS A 123      15.237   0.770  12.481  1.00  0.00           H  
ATOM   1989 1HG  LYS A 123      13.717   2.683  12.039  1.00  0.00           H  
ATOM   1990 2HG  LYS A 123      14.012   3.276  13.680  1.00  0.00           H  
ATOM   1991 1HD  LYS A 123      16.429   3.468  13.177  1.00  0.00           H  
ATOM   1992 2HD  LYS A 123      16.131   2.881  11.534  1.00  0.00           H  
ATOM   1993 1HE  LYS A 123      14.661   4.822  11.104  1.00  0.00           H  
ATOM   1994 2HE  LYS A 123      14.947   5.407  12.745  1.00  0.00           H  
ATOM   1995 1HZ  LYS A 123      16.354   6.501  11.160  1.00  0.00           H  
ATOM   1996 2HZ  LYS A 123      17.275   5.615  12.203  1.00  0.00           H  
ATOM   1997 3HZ  LYS A 123      17.008   5.069  10.670  1.00  0.00           H  
ATOM   1998  N   SER A 124      13.750  -1.729  12.946  1.00  0.00           N  
ATOM   1999  CA  SER A 124      14.173  -3.124  12.962  1.00  0.00           C  
ATOM   2000  C   SER A 124      15.323  -3.362  11.991  1.00  0.00           C  
ATOM   2001  O   SER A 124      15.457  -2.660  10.988  1.00  0.00           O  
ATOM   2002  CB  SER A 124      13.012  -4.024  12.588  1.00  0.00           C  
ATOM   2003  OG  SER A 124      11.953  -3.896  13.496  1.00  0.00           O  
ATOM   2004  H   SER A 124      13.324  -1.354  12.111  1.00  0.00           H  
ATOM   2005  HA  SER A 124      14.502  -3.374  13.972  1.00  0.00           H  
ATOM   2006 1HB  SER A 124      12.664  -3.771  11.587  1.00  0.00           H  
ATOM   2007 2HB  SER A 124      13.347  -5.060  12.566  1.00  0.00           H  
ATOM   2008  HG  SER A 124      12.239  -3.250  14.147  1.00  0.00           H  
ATOM   2009  N   ASN A 125      16.229  -4.245  12.406  1.00  0.00           N  
ATOM   2010  CA  ASN A 125      17.313  -4.645  11.517  1.00  0.00           C  
ATOM   2011  C   ASN A 125      16.945  -5.894  10.727  1.00  0.00           C  
ATOM   2012  O   ASN A 125      16.633  -6.936  11.304  1.00  0.00           O  
ATOM   2013  CB  ASN A 125      18.583  -4.919  12.303  1.00  0.00           C  
ATOM   2014  CG  ASN A 125      19.175  -3.676  12.906  1.00  0.00           C  
ATOM   2015  OD1 ASN A 125      19.579  -2.754  12.188  1.00  0.00           O  
ATOM   2016  ND2 ASN A 125      19.234  -3.632  14.213  1.00  0.00           N  
ATOM   2017  H   ASN A 125      16.179  -4.646  13.332  1.00  0.00           H  
ATOM   2018  HA  ASN A 125      17.508  -3.829  10.819  1.00  0.00           H  
ATOM   2019 1HB  ASN A 125      18.370  -5.629  13.103  1.00  0.00           H  
ATOM   2020 2HB  ASN A 125      19.324  -5.377  11.648  1.00  0.00           H  
ATOM   2021 1HD2 ASN A 125      19.618  -2.829  14.670  1.00  0.00           H  
ATOM   2022 2HD2 ASN A 125      18.895  -4.401  14.755  1.00  0.00           H  
ATOM   2023  N   ILE A 126      16.814  -5.689   9.410  1.00  0.00           N  
ATOM   2024  CA  ILE A 126      16.559  -6.825   8.532  1.00  0.00           C  
ATOM   2025  C   ILE A 126      17.836  -7.286   7.842  1.00  0.00           C  
ATOM   2026  O   ILE A 126      18.489  -6.512   7.142  1.00  0.00           O  
ATOM   2027  CB  ILE A 126      15.490  -6.470   7.482  1.00  0.00           C  
ATOM   2028  CG1 ILE A 126      14.216  -6.006   8.192  1.00  0.00           C  
ATOM   2029  CG2 ILE A 126      15.197  -7.658   6.578  1.00  0.00           C  
ATOM   2030  CD1 ILE A 126      13.132  -5.530   7.253  1.00  0.00           C  
ATOM   2031  H   ILE A 126      16.888  -4.765   9.010  1.00  0.00           H  
ATOM   2032  HA  ILE A 126      16.190  -7.653   9.136  1.00  0.00           H  
ATOM   2033  HB  ILE A 126      15.844  -5.643   6.867  1.00  0.00           H  
ATOM   2034 1HG1 ILE A 126      13.815  -6.823   8.790  1.00  0.00           H  
ATOM   2035 2HG1 ILE A 126      14.456  -5.190   8.875  1.00  0.00           H  
ATOM   2036 1HG2 ILE A 126      14.439  -7.380   5.847  1.00  0.00           H  
ATOM   2037 2HG2 ILE A 126      16.108  -7.955   6.061  1.00  0.00           H  
ATOM   2038 3HG2 ILE A 126      14.833  -8.492   7.179  1.00  0.00           H  
ATOM   2039 1HD1 ILE A 126      12.262  -5.217   7.831  1.00  0.00           H  
ATOM   2040 2HD1 ILE A 126      13.501  -4.687   6.668  1.00  0.00           H  
ATOM   2041 3HD1 ILE A 126      12.850  -6.341   6.583  1.00  0.00           H  
ATOM   2042  N   CYS A 127      18.278  -8.496   8.256  1.00  0.00           N  
ATOM   2043  CA  CYS A 127      19.578  -8.979   7.807  1.00  0.00           C  
ATOM   2044  C   CYS A 127      19.427 -10.145   6.838  1.00  0.00           C  
ATOM   2045  O   CYS A 127      18.542 -10.986   6.996  1.00  0.00           O  
ATOM   2046  CB  CYS A 127      20.430  -9.422   8.996  1.00  0.00           C  
ATOM   2047  SG  CYS A 127      20.735  -8.102  10.195  1.00  0.00           S  
ATOM   2048  H   CYS A 127      17.724  -9.074   8.872  1.00  0.00           H  
ATOM   2049  HA  CYS A 127      20.092  -8.165   7.297  1.00  0.00           H  
ATOM   2050 1HB  CYS A 127      19.936 -10.246   9.511  1.00  0.00           H  
ATOM   2051 2HB  CYS A 127      21.391  -9.789   8.638  1.00  0.00           H  
ATOM   2052  N   VAL A 128      20.361 -10.106   5.879  1.00  0.00           N  
ATOM   2053  CA  VAL A 128      20.545 -11.248   4.992  1.00  0.00           C  
ATOM   2054  C   VAL A 128      21.689 -12.135   5.466  1.00  0.00           C  
ATOM   2055  O   VAL A 128      22.780 -11.650   5.768  1.00  0.00           O  
ATOM   2056  CB  VAL A 128      20.841 -10.776   3.556  1.00  0.00           C  
ATOM   2057  CG1 VAL A 128      20.978 -11.949   2.596  1.00  0.00           C  
ATOM   2058  CG2 VAL A 128      19.738  -9.832   3.101  1.00  0.00           C  
ATOM   2059  H   VAL A 128      20.945  -9.291   5.759  1.00  0.00           H  
ATOM   2060  HA  VAL A 128      19.624 -11.831   4.983  1.00  0.00           H  
ATOM   2061  HB  VAL A 128      21.800 -10.258   3.544  1.00  0.00           H  
ATOM   2062 1HG1 VAL A 128      21.187 -11.576   1.593  1.00  0.00           H  
ATOM   2063 2HG1 VAL A 128      21.796 -12.592   2.921  1.00  0.00           H  
ATOM   2064 3HG1 VAL A 128      20.050 -12.520   2.584  1.00  0.00           H  
ATOM   2065 1HG2 VAL A 128      19.944  -9.495   2.085  1.00  0.00           H  
ATOM   2066 2HG2 VAL A 128      18.781 -10.353   3.124  1.00  0.00           H  
ATOM   2067 3HG2 VAL A 128      19.698  -8.971   3.768  1.00  0.00           H  
ATOM   2068  N   LYS A 129      21.380 -13.485   5.529  1.00  0.00           N  
ATOM   2069  CA  LYS A 129      22.402 -14.359   6.093  1.00  0.00           C  
ATOM   2070  C   LYS A 129      22.569 -15.622   5.257  1.00  0.00           C  
ATOM   2071  O   LYS A 129      21.662 -16.018   4.525  1.00  0.00           O  
ATOM   2072  CB  LYS A 129      22.121 -14.662   7.566  1.00  0.00           C  
ATOM   2073  CG  LYS A 129      20.840 -15.399   7.933  1.00  0.00           C  
ATOM   2074  CD  LYS A 129      20.695 -15.538   9.441  1.00  0.00           C  
ATOM   2075  CE  LYS A 129      19.404 -16.254   9.810  1.00  0.00           C  
ATOM   2076  NZ  LYS A 129      19.198 -16.305  11.283  1.00  0.00           N  
ATOM   2077  H   LYS A 129      20.508 -13.887   5.214  1.00  0.00           H  
ATOM   2078  HA  LYS A 129      23.366 -13.853   6.026  1.00  0.00           H  
ATOM   2079 1HB  LYS A 129      22.931 -15.266   7.974  1.00  0.00           H  
ATOM   2080 2HB  LYS A 129      22.092 -13.730   8.130  1.00  0.00           H  
ATOM   2081 1HG  LYS A 129      19.981 -14.852   7.543  1.00  0.00           H  
ATOM   2082 2HG  LYS A 129      20.850 -16.392   7.485  1.00  0.00           H  
ATOM   2083 1HD  LYS A 129      21.540 -16.102   9.838  1.00  0.00           H  
ATOM   2084 2HD  LYS A 129      20.694 -14.549   9.899  1.00  0.00           H  
ATOM   2085 1HE  LYS A 129      18.560 -15.739   9.355  1.00  0.00           H  
ATOM   2086 2HE  LYS A 129      19.430 -17.273   9.424  1.00  0.00           H  
ATOM   2087 1HZ  LYS A 129      18.334 -16.787  11.486  1.00  0.00           H  
ATOM   2088 2HZ  LYS A 129      19.967 -16.798  11.714  1.00  0.00           H  
ATOM   2089 3HZ  LYS A 129      19.153 -15.365  11.650  1.00  0.00           H  
ATOM   2090  N   VAL A 130      23.764 -16.185   5.455  1.00  0.00           N  
ATOM   2091  CA  VAL A 130      24.052 -17.551   5.035  1.00  0.00           C  
ATOM   2092  C   VAL A 130      24.486 -18.410   6.217  1.00  0.00           C  
ATOM   2093  O   VAL A 130      25.519 -18.155   6.836  1.00  0.00           O  
ATOM   2094  CB  VAL A 130      25.167 -17.573   3.974  1.00  0.00           C  
ATOM   2095  CG1 VAL A 130      25.464 -18.996   3.525  1.00  0.00           C  
ATOM   2096  CG2 VAL A 130      24.764 -16.707   2.790  1.00  0.00           C  
ATOM   2097  H   VAL A 130      24.488 -15.647   5.909  1.00  0.00           H  
ATOM   2098  HA  VAL A 130      23.148 -17.976   4.596  1.00  0.00           H  
ATOM   2099  HB  VAL A 130      26.085 -17.185   4.416  1.00  0.00           H  
ATOM   2100 1HG1 VAL A 130      26.256 -18.983   2.775  1.00  0.00           H  
ATOM   2101 2HG1 VAL A 130      25.786 -19.588   4.382  1.00  0.00           H  
ATOM   2102 3HG1 VAL A 130      24.565 -19.437   3.095  1.00  0.00           H  
ATOM   2103 1HG2 VAL A 130      25.555 -16.724   2.041  1.00  0.00           H  
ATOM   2104 2HG2 VAL A 130      23.843 -17.093   2.354  1.00  0.00           H  
ATOM   2105 3HG2 VAL A 130      24.605 -15.682   3.126  1.00  0.00           H  
ATOM   2106  N   GLY A 131      23.518 -19.233   6.714  1.00  0.00           N  
ATOM   2107  CA  GLY A 131      23.761 -19.938   7.967  1.00  0.00           C  
ATOM   2108  C   GLY A 131      23.729 -18.982   9.153  1.00  0.00           C  
ATOM   2109  O   GLY A 131      22.762 -18.245   9.343  1.00  0.00           O  
ATOM   2110  H   GLY A 131      22.638 -19.367   6.237  1.00  0.00           H  
ATOM   2111 1HA  GLY A 131      23.007 -20.714   8.100  1.00  0.00           H  
ATOM   2112 2HA  GLY A 131      24.729 -20.435   7.923  1.00  0.00           H  
ATOM   2113  N   GLU A 132      24.862 -18.804   9.809  1.00  0.00           N  
ATOM   2114  CA  GLU A 132      24.948 -17.899  10.949  1.00  0.00           C  
ATOM   2115  C   GLU A 132      25.639 -16.596  10.567  1.00  0.00           C  
ATOM   2116  O   GLU A 132      25.691 -15.655  11.359  1.00  0.00           O  
ATOM   2117  CB  GLU A 132      25.695 -18.560  12.110  1.00  0.00           C  
ATOM   2118  CG  GLU A 132      24.953 -19.747  12.707  1.00  0.00           C  
ATOM   2119  CD  GLU A 132      25.665 -20.350  13.886  1.00  0.00           C  
ATOM   2120  OE1 GLU A 132      25.046 -21.082  14.619  1.00  0.00           O  
ATOM   2121  OE2 GLU A 132      26.831 -20.077  14.053  1.00  0.00           O  
ATOM   2122  H   GLU A 132      25.688 -19.305   9.515  1.00  0.00           H  
ATOM   2123  HA  GLU A 132      23.936 -17.661  11.279  1.00  0.00           H  
ATOM   2124 1HB  GLU A 132      26.672 -18.902  11.767  1.00  0.00           H  
ATOM   2125 2HB  GLU A 132      25.863 -17.827  12.899  1.00  0.00           H  
ATOM   2126 1HG  GLU A 132      23.962 -19.421  13.024  1.00  0.00           H  
ATOM   2127 2HG  GLU A 132      24.827 -20.507  11.937  1.00  0.00           H  
ATOM   2128  N   LYS A 133      26.153 -16.511   9.315  1.00  0.00           N  
ATOM   2129  CA  LYS A 133      26.896 -15.326   8.904  1.00  0.00           C  
ATOM   2130  C   LYS A 133      25.976 -14.292   8.268  1.00  0.00           C  
ATOM   2131  O   LYS A 133      25.287 -14.579   7.289  1.00  0.00           O  
ATOM   2132  CB  LYS A 133      28.006 -15.711   7.925  1.00  0.00           C  
ATOM   2133  CG  LYS A 133      28.901 -14.551   7.507  1.00  0.00           C  
ATOM   2134  CD  LYS A 133      29.997 -15.014   6.559  1.00  0.00           C  
ATOM   2135  CE  LYS A 133      30.882 -13.854   6.127  1.00  0.00           C  
ATOM   2136  NZ  LYS A 133      31.979 -14.297   5.224  1.00  0.00           N  
ATOM   2137  H   LYS A 133      26.027 -17.266   8.656  1.00  0.00           H  
ATOM   2138  HA  LYS A 133      27.349 -14.877   9.789  1.00  0.00           H  
ATOM   2139 1HB  LYS A 133      28.638 -16.478   8.374  1.00  0.00           H  
ATOM   2140 2HB  LYS A 133      27.565 -16.137   7.024  1.00  0.00           H  
ATOM   2141 1HG  LYS A 133      28.300 -13.788   7.010  1.00  0.00           H  
ATOM   2142 2HG  LYS A 133      29.359 -14.108   8.391  1.00  0.00           H  
ATOM   2143 1HD  LYS A 133      30.613 -15.766   7.054  1.00  0.00           H  
ATOM   2144 2HD  LYS A 133      29.547 -15.464   5.674  1.00  0.00           H  
ATOM   2145 1HE  LYS A 133      30.279 -13.110   5.608  1.00  0.00           H  
ATOM   2146 2HE  LYS A 133      31.321 -13.384   7.007  1.00  0.00           H  
ATOM   2147 1HZ  LYS A 133      32.542 -13.500   4.961  1.00  0.00           H  
ATOM   2148 2HZ  LYS A 133      32.557 -14.974   5.702  1.00  0.00           H  
ATOM   2149 3HZ  LYS A 133      31.584 -14.718   4.395  1.00  0.00           H  
ATOM   2150  N   SER A 134      26.101 -13.058   8.843  1.00  0.00           N  
ATOM   2151  CA  SER A 134      25.339 -11.948   8.283  1.00  0.00           C  
ATOM   2152  C   SER A 134      26.113 -11.255   7.169  1.00  0.00           C  
ATOM   2153  O   SER A 134      27.277 -10.893   7.340  1.00  0.00           O  
ATOM   2154  CB  SER A 134      25.004 -10.932   9.357  1.00  0.00           C  
ATOM   2155  OG  SER A 134      24.122 -11.479  10.299  1.00  0.00           O  
ATOM   2156  H   SER A 134      26.701 -12.891   9.638  1.00  0.00           H  
ATOM   2157  HA  SER A 134      24.407 -12.340   7.873  1.00  0.00           H  
ATOM   2158 1HB  SER A 134      25.920 -10.611   9.852  1.00  0.00           H  
ATOM   2159 2HB  SER A 134      24.555 -10.052   8.898  1.00  0.00           H  
ATOM   2160  HG  SER A 134      23.954 -12.380  10.012  1.00  0.00           H  
ATOM   2161  N   LEU A 135      25.422 -11.110   6.017  1.00  0.00           N  
ATOM   2162  CA  LEU A 135      26.070 -10.494   4.866  1.00  0.00           C  
ATOM   2163  C   LEU A 135      25.791  -8.996   4.811  1.00  0.00           C  
ATOM   2164  O   LEU A 135      26.698  -8.193   4.593  1.00  0.00           O  
ATOM   2165  CB  LEU A 135      25.622 -11.182   3.570  1.00  0.00           C  
ATOM   2166  CG  LEU A 135      25.917 -12.683   3.457  1.00  0.00           C  
ATOM   2167  CD1 LEU A 135      25.348 -13.216   2.149  1.00  0.00           C  
ATOM   2168  CD2 LEU A 135      27.420 -12.912   3.532  1.00  0.00           C  
ATOM   2169  H   LEU A 135      24.464 -11.420   5.935  1.00  0.00           H  
ATOM   2170  HA  LEU A 135      27.148 -10.614   4.971  1.00  0.00           H  
ATOM   2171 1HB  LEU A 135      24.546 -11.054   3.463  1.00  0.00           H  
ATOM   2172 2HB  LEU A 135      26.111 -10.691   2.729  1.00  0.00           H  
ATOM   2173  HG  LEU A 135      25.428 -13.213   4.275  1.00  0.00           H  
ATOM   2174 1HD1 LEU A 135      25.558 -14.283   2.069  1.00  0.00           H  
ATOM   2175 2HD1 LEU A 135      24.270 -13.056   2.129  1.00  0.00           H  
ATOM   2176 3HD1 LEU A 135      25.808 -12.692   1.312  1.00  0.00           H  
ATOM   2177 1HD2 LEU A 135      27.630 -13.979   3.452  1.00  0.00           H  
ATOM   2178 2HD2 LEU A 135      27.910 -12.384   2.714  1.00  0.00           H  
ATOM   2179 3HD2 LEU A 135      27.798 -12.538   4.483  1.00  0.00           H  
ATOM   2180  N   THR A 136      24.510  -8.660   5.010  1.00  0.00           N  
ATOM   2181  CA  THR A 136      24.088  -7.265   4.949  1.00  0.00           C  
ATOM   2182  C   THR A 136      22.853  -7.025   5.808  1.00  0.00           C  
ATOM   2183  O   THR A 136      22.022  -7.917   5.980  1.00  0.00           O  
ATOM   2184  CB  THR A 136      23.821  -6.825   3.498  1.00  0.00           C  
ATOM   2185  OG1 THR A 136      23.587  -5.411   3.504  1.00  0.00           O  
ATOM   2186  CG2 THR A 136      22.607  -7.534   2.917  1.00  0.00           C  
ATOM   2187  H   THR A 136      23.823  -9.374   5.205  1.00  0.00           H  
ATOM   2188  HA  THR A 136      24.888  -6.644   5.353  1.00  0.00           H  
ATOM   2189  HB  THR A 136      24.689  -7.057   2.882  1.00  0.00           H  
ATOM   2190  HG1 THR A 136      23.652  -5.080   4.403  1.00  0.00           H  
ATOM   2191 1HG2 THR A 136      22.447  -7.201   1.892  1.00  0.00           H  
ATOM   2192 2HG2 THR A 136      22.775  -8.611   2.927  1.00  0.00           H  
ATOM   2193 3HG2 THR A 136      21.728  -7.299   3.516  1.00  0.00           H  
ATOM   2194  N   CYS A 137      22.846  -5.782   6.362  1.00  0.00           N  
ATOM   2195  CA  CYS A 137      21.686  -5.413   7.164  1.00  0.00           C  
ATOM   2196  C   CYS A 137      21.186  -4.021   6.801  1.00  0.00           C  
ATOM   2197  O   CYS A 137      21.966  -3.155   6.403  1.00  0.00           O  
ATOM   2198  CB  CYS A 137      22.030  -5.406   8.653  1.00  0.00           C  
ATOM   2199  SG  CYS A 137      22.422  -7.031   9.345  1.00  0.00           S  
ATOM   2200  H   CYS A 137      23.595  -5.115   6.245  1.00  0.00           H  
ATOM   2201  HA  CYS A 137      20.901  -6.150   6.996  1.00  0.00           H  
ATOM   2202 1HB  CYS A 137      22.888  -4.756   8.825  1.00  0.00           H  
ATOM   2203 2HB  CYS A 137      21.192  -4.998   9.218  1.00  0.00           H  
ATOM   2204  N   LYS A 138      19.852  -3.928   6.893  1.00  0.00           N  
ATOM   2205  CA  LYS A 138      19.222  -2.629   6.683  1.00  0.00           C  
ATOM   2206  C   LYS A 138      18.307  -2.266   7.845  1.00  0.00           C  
ATOM   2207  O   LYS A 138      17.547  -3.103   8.334  1.00  0.00           O  
ATOM   2208  CB  LYS A 138      18.354  -2.611   5.424  1.00  0.00           C  
ATOM   2209  CG  LYS A 138      19.101  -2.586   4.097  1.00  0.00           C  
ATOM   2210  CD  LYS A 138      18.147  -2.375   2.930  1.00  0.00           C  
ATOM   2211  CE  LYS A 138      18.899  -2.278   1.611  1.00  0.00           C  
ATOM   2212  NZ  LYS A 138      17.982  -2.033   0.465  1.00  0.00           N  
ATOM   2213  H   LYS A 138      19.272  -4.728   7.103  1.00  0.00           H  
ATOM   2214  HA  LYS A 138      20.005  -1.880   6.561  1.00  0.00           H  
ATOM   2215 1HB  LYS A 138      17.712  -3.492   5.412  1.00  0.00           H  
ATOM   2216 2HB  LYS A 138      17.706  -1.734   5.441  1.00  0.00           H  
ATOM   2217 1HG  LYS A 138      19.834  -1.778   4.107  1.00  0.00           H  
ATOM   2218 2HG  LYS A 138      19.628  -3.529   3.959  1.00  0.00           H  
ATOM   2219 1HD  LYS A 138      17.445  -3.208   2.878  1.00  0.00           H  
ATOM   2220 2HD  LYS A 138      17.582  -1.456   3.084  1.00  0.00           H  
ATOM   2221 1HE  LYS A 138      19.621  -1.465   1.663  1.00  0.00           H  
ATOM   2222 2HE  LYS A 138      19.442  -3.206   1.433  1.00  0.00           H  
ATOM   2223 1HZ  LYS A 138      18.518  -1.976  -0.389  1.00  0.00           H  
ATOM   2224 2HZ  LYS A 138      17.319  -2.792   0.396  1.00  0.00           H  
ATOM   2225 3HZ  LYS A 138      17.486  -1.165   0.610  1.00  0.00           H  
ATOM   2226  N   LYS A 139      18.516  -1.063   8.365  1.00  0.00           N  
ATOM   2227  CA  LYS A 139      17.640  -0.568   9.421  1.00  0.00           C  
ATOM   2228  C   LYS A 139      16.349   0.000   8.844  1.00  0.00           C  
ATOM   2229  O   LYS A 139      16.376   0.894   7.999  1.00  0.00           O  
ATOM   2230  CB  LYS A 139      18.407   0.483  10.225  1.00  0.00           C  
ATOM   2231  CG  LYS A 139      17.816   0.835  11.584  1.00  0.00           C  
ATOM   2232  CD  LYS A 139      18.755   1.730  12.379  1.00  0.00           C  
ATOM   2233  CE  LYS A 139      18.258   1.928  13.803  1.00  0.00           C  
ATOM   2234  NZ  LYS A 139      19.214   2.722  14.621  1.00  0.00           N  
ATOM   2235  H   LYS A 139      19.275  -0.480   8.042  1.00  0.00           H  
ATOM   2236  HA  LYS A 139      17.372  -1.404  10.069  1.00  0.00           H  
ATOM   2237 1HB  LYS A 139      19.427   0.137  10.397  1.00  0.00           H  
ATOM   2238 2HB  LYS A 139      18.468   1.408   9.651  1.00  0.00           H  
ATOM   2239 1HG  LYS A 139      16.866   1.352  11.445  1.00  0.00           H  
ATOM   2240 2HG  LYS A 139      17.633  -0.079  12.149  1.00  0.00           H  
ATOM   2241 1HD  LYS A 139      19.748   1.280  12.409  1.00  0.00           H  
ATOM   2242 2HD  LYS A 139      18.830   2.702  11.892  1.00  0.00           H  
ATOM   2243 1HE  LYS A 139      17.299   2.444  13.785  1.00  0.00           H  
ATOM   2244 2HE  LYS A 139      18.114   0.957  14.277  1.00  0.00           H  
ATOM   2245 1HZ  LYS A 139      18.848   2.830  15.557  1.00  0.00           H  
ATOM   2246 2HZ  LYS A 139      20.103   2.243  14.660  1.00  0.00           H  
ATOM   2247 3HZ  LYS A 139      19.341   3.632  14.202  1.00  0.00           H  
ATOM   2248  N   ILE A 140      15.246  -0.659   9.194  1.00  0.00           N  
ATOM   2249  CA  ILE A 140      13.971  -0.301   8.583  1.00  0.00           C  
ATOM   2250  C   ILE A 140      12.934   0.054   9.640  1.00  0.00           C  
ATOM   2251  O   ILE A 140      12.791  -0.645  10.643  1.00  0.00           O  
ATOM   2252  CB  ILE A 140      13.435  -1.448   7.708  1.00  0.00           C  
ATOM   2253  CG1 ILE A 140      14.420  -1.696   6.562  1.00  0.00           C  
ATOM   2254  CG2 ILE A 140      12.050  -1.129   7.164  1.00  0.00           C  
ATOM   2255  CD1 ILE A 140      13.990  -2.792   5.614  1.00  0.00           C  
ATOM   2256  H   ILE A 140      15.273  -1.404   9.876  1.00  0.00           H  
ATOM   2257  HA  ILE A 140      14.124   0.571   7.949  1.00  0.00           H  
ATOM   2258  HB  ILE A 140      13.372  -2.359   8.302  1.00  0.00           H  
ATOM   2259 1HG1 ILE A 140      14.548  -0.779   5.988  1.00  0.00           H  
ATOM   2260 2HG1 ILE A 140      15.395  -1.964   6.971  1.00  0.00           H  
ATOM   2261 1HG2 ILE A 140      11.700  -1.959   6.550  1.00  0.00           H  
ATOM   2262 2HG2 ILE A 140      11.360  -0.976   7.993  1.00  0.00           H  
ATOM   2263 3HG2 ILE A 140      12.097  -0.224   6.558  1.00  0.00           H  
ATOM   2264 1HD1 ILE A 140      14.738  -2.909   4.830  1.00  0.00           H  
ATOM   2265 2HD1 ILE A 140      13.889  -3.729   6.163  1.00  0.00           H  
ATOM   2266 3HD1 ILE A 140      13.033  -2.530   5.165  1.00  0.00           H  
ATOM   2267  N   ASP A 141      12.252   1.180   9.371  1.00  0.00           N  
ATOM   2268  CA  ASP A 141      11.092   1.553  10.170  1.00  0.00           C  
ATOM   2269  C   ASP A 141       9.804   1.019   9.555  1.00  0.00           C  
ATOM   2270  O   ASP A 141       9.406   1.435   8.467  1.00  0.00           O  
ATOM   2271  CB  ASP A 141      11.030   3.079  10.280  1.00  0.00           C  
ATOM   2272  CG  ASP A 141       9.956   3.578  11.236  1.00  0.00           C  
ATOM   2273  OD1 ASP A 141       9.971   4.742  11.560  1.00  0.00           O  
ATOM   2274  OD2 ASP A 141       9.131   2.791  11.634  1.00  0.00           O  
ATOM   2275  H   ASP A 141      12.539   1.779   8.610  1.00  0.00           H  
ATOM   2276  HA  ASP A 141      11.205   1.124  11.166  1.00  0.00           H  
ATOM   2277 1HB  ASP A 141      11.994   3.459  10.620  1.00  0.00           H  
ATOM   2278 2HB  ASP A 141      10.838   3.507   9.296  1.00  0.00           H  
ATOM   2279  N   LEU A 142       9.139   0.053  10.220  1.00  0.00           N  
ATOM   2280  CA  LEU A 142       8.002  -0.635   9.622  1.00  0.00           C  
ATOM   2281  C   LEU A 142       6.834   0.320   9.400  1.00  0.00           C  
ATOM   2282  O   LEU A 142       5.932   0.040   8.610  1.00  0.00           O  
ATOM   2283  CB  LEU A 142       7.574  -1.826  10.489  1.00  0.00           C  
ATOM   2284  CG  LEU A 142       8.617  -2.928  10.714  1.00  0.00           C  
ATOM   2285  CD1 LEU A 142       8.023  -4.018  11.596  1.00  0.00           C  
ATOM   2286  CD2 LEU A 142       9.059  -3.492   9.372  1.00  0.00           C  
ATOM   2287  H   LEU A 142       9.433  -0.201  11.152  1.00  0.00           H  
ATOM   2288  HA  LEU A 142       8.300  -1.008   8.643  1.00  0.00           H  
ATOM   2289 1HB  LEU A 142       7.283  -1.455  11.470  1.00  0.00           H  
ATOM   2290 2HB  LEU A 142       6.705  -2.296  10.029  1.00  0.00           H  
ATOM   2291  HG  LEU A 142       9.480  -2.512  11.234  1.00  0.00           H  
ATOM   2292 1HD1 LEU A 142       8.764  -4.801  11.756  1.00  0.00           H  
ATOM   2293 2HD1 LEU A 142       7.734  -3.592  12.557  1.00  0.00           H  
ATOM   2294 3HD1 LEU A 142       7.146  -4.443  11.108  1.00  0.00           H  
ATOM   2295 1HD2 LEU A 142       9.801  -4.275   9.533  1.00  0.00           H  
ATOM   2296 2HD2 LEU A 142       8.197  -3.910   8.851  1.00  0.00           H  
ATOM   2297 3HD2 LEU A 142       9.496  -2.696   8.769  1.00  0.00           H  
ATOM   2298  N   THR A 143       6.797   1.510   9.963  1.00  0.00           N  
ATOM   2299  CA  THR A 143       5.720   2.469   9.746  1.00  0.00           C  
ATOM   2300  C   THR A 143       5.950   3.278   8.476  1.00  0.00           C  
ATOM   2301  O   THR A 143       5.080   4.034   8.045  1.00  0.00           O  
ATOM   2302  CB  THR A 143       5.551   3.416  10.948  1.00  0.00           C  
ATOM   2303  OG1 THR A 143       6.696   4.271  11.058  1.00  0.00           O  
ATOM   2304  CG2 THR A 143       5.392   2.619  12.234  1.00  0.00           C  
ATOM   2305  H   THR A 143       7.561   1.758  10.575  1.00  0.00           H  
ATOM   2306  HA  THR A 143       4.788   1.919   9.616  1.00  0.00           H  
ATOM   2307  HB  THR A 143       4.668   4.038  10.800  1.00  0.00           H  
ATOM   2308  HG1 THR A 143       7.318   4.064  10.356  1.00  0.00           H  
ATOM   2309 1HG2 THR A 143       5.273   3.303  13.074  1.00  0.00           H  
ATOM   2310 2HG2 THR A 143       4.513   1.980  12.159  1.00  0.00           H  
ATOM   2311 3HG2 THR A 143       6.276   2.002  12.391  1.00  0.00           H  
ATOM   2312  N   THR A 144       7.173   3.055   7.731  1.00  0.00           N  
ATOM   2313  CA  THR A 144       7.469   3.876   6.563  1.00  0.00           C  
ATOM   2314  C   THR A 144       7.464   3.043   5.288  1.00  0.00           C  
ATOM   2315  O   THR A 144       7.743   3.551   4.202  1.00  0.00           O  
ATOM   2316  CB  THR A 144       8.820   4.603   6.695  1.00  0.00           C  
ATOM   2317  OG1 THR A 144       9.883   3.641   6.680  1.00  0.00           O  
ATOM   2318  CG2 THR A 144       8.878   5.396   7.991  1.00  0.00           C  
ATOM   2319  H   THR A 144       7.828   2.338   8.007  1.00  0.00           H  
ATOM   2320  HA  THR A 144       6.690   4.632   6.465  1.00  0.00           H  
ATOM   2321  HB  THR A 144       8.950   5.284   5.854  1.00  0.00           H  
ATOM   2322  HG1 THR A 144       9.514   2.759   6.591  1.00  0.00           H  
ATOM   2323 1HG2 THR A 144       9.840   5.902   8.065  1.00  0.00           H  
ATOM   2324 2HG2 THR A 144       8.077   6.135   8.002  1.00  0.00           H  
ATOM   2325 3HG2 THR A 144       8.759   4.720   8.837  1.00  0.00           H  
ATOM   2326  N   ILE A 145       7.188   1.743   5.389  1.00  0.00           N  
ATOM   2327  CA  ILE A 145       7.165   0.926   4.182  1.00  0.00           C  
ATOM   2328  C   ILE A 145       5.831   0.207   4.028  1.00  0.00           C  
ATOM   2329  O   ILE A 145       5.754  -0.854   3.409  1.00  0.00           O  
ATOM   2330  CB  ILE A 145       8.332  -0.078   4.147  1.00  0.00           C  
ATOM   2331  CG1 ILE A 145       8.294  -1.001   5.367  1.00  0.00           C  
ATOM   2332  CG2 ILE A 145       9.659   0.661   4.075  1.00  0.00           C  
ATOM   2333  CD1 ILE A 145       9.194  -2.210   5.247  1.00  0.00           C  
ATOM   2334  H   ILE A 145       6.994   1.309   6.280  1.00  0.00           H  
ATOM   2335  HA  ILE A 145       7.261   1.583   3.318  1.00  0.00           H  
ATOM   2336  HB  ILE A 145       8.234  -0.720   3.272  1.00  0.00           H  
ATOM   2337 1HG1 ILE A 145       8.589  -0.443   6.255  1.00  0.00           H  
ATOM   2338 2HG1 ILE A 145       7.274  -1.351   5.527  1.00  0.00           H  
ATOM   2339 1HG2 ILE A 145      10.476  -0.060   4.051  1.00  0.00           H  
ATOM   2340 2HG2 ILE A 145       9.687   1.271   3.173  1.00  0.00           H  
ATOM   2341 3HG2 ILE A 145       9.766   1.302   4.950  1.00  0.00           H  
ATOM   2342 1HD1 ILE A 145       9.112  -2.816   6.150  1.00  0.00           H  
ATOM   2343 2HD1 ILE A 145       8.893  -2.804   4.383  1.00  0.00           H  
ATOM   2344 3HD1 ILE A 145      10.226  -1.884   5.122  1.00  0.00           H  
ATOM   2345  N   VAL A 146       4.729   0.917   4.432  1.00  0.00           N  
ATOM   2346  CA  VAL A 146       3.402   0.316   4.381  1.00  0.00           C  
ATOM   2347  C   VAL A 146       2.831   0.361   2.970  1.00  0.00           C  
ATOM   2348  O   VAL A 146       2.906   1.385   2.291  1.00  0.00           O  
ATOM   2349  CB  VAL A 146       2.437   1.024   5.350  1.00  0.00           C  
ATOM   2350  CG1 VAL A 146       1.045   0.413   5.289  1.00  0.00           C  
ATOM   2351  CG2 VAL A 146       2.996   0.953   6.763  1.00  0.00           C  
ATOM   2352  H   VAL A 146       4.828   1.864   4.769  1.00  0.00           H  
ATOM   2353  HA  VAL A 146       3.484  -0.730   4.680  1.00  0.00           H  
ATOM   2354  HB  VAL A 146       2.332   2.066   5.047  1.00  0.00           H  
ATOM   2355 1HG1 VAL A 146       0.387   0.935   5.984  1.00  0.00           H  
ATOM   2356 2HG1 VAL A 146       0.650   0.507   4.277  1.00  0.00           H  
ATOM   2357 3HG1 VAL A 146       1.098  -0.641   5.563  1.00  0.00           H  
ATOM   2358 1HG2 VAL A 146       2.314   1.454   7.449  1.00  0.00           H  
ATOM   2359 2HG2 VAL A 146       3.107  -0.090   7.058  1.00  0.00           H  
ATOM   2360 3HG2 VAL A 146       3.969   1.444   6.795  1.00  0.00           H  
ATOM   2361  N   LYS A 147       2.376  -0.789   2.560  1.00  0.00           N  
ATOM   2362  CA  LYS A 147       1.685  -0.898   1.281  1.00  0.00           C  
ATOM   2363  C   LYS A 147       0.236  -1.328   1.472  1.00  0.00           C  
ATOM   2364  O   LYS A 147      -0.040  -2.481   1.804  1.00  0.00           O  
ATOM   2365  CB  LYS A 147       2.419  -1.892   0.380  1.00  0.00           C  
ATOM   2366  CG  LYS A 147       1.853  -1.966  -1.032  1.00  0.00           C  
ATOM   2367  CD  LYS A 147       2.682  -2.890  -1.911  1.00  0.00           C  
ATOM   2368  CE  LYS A 147       2.136  -2.942  -3.331  1.00  0.00           C  
ATOM   2369  NZ  LYS A 147       2.969  -3.799  -4.217  1.00  0.00           N  
ATOM   2370  H   LYS A 147       2.498  -1.617   3.125  1.00  0.00           H  
ATOM   2371  HA  LYS A 147       1.686   0.082   0.803  1.00  0.00           H  
ATOM   2372 1HB  LYS A 147       3.471  -1.614   0.313  1.00  0.00           H  
ATOM   2373 2HB  LYS A 147       2.370  -2.888   0.821  1.00  0.00           H  
ATOM   2374 1HG  LYS A 147       0.828  -2.337  -0.994  1.00  0.00           H  
ATOM   2375 2HG  LYS A 147       1.844  -0.970  -1.473  1.00  0.00           H  
ATOM   2376 1HD  LYS A 147       3.714  -2.537  -1.940  1.00  0.00           H  
ATOM   2377 2HD  LYS A 147       2.673  -3.896  -1.492  1.00  0.00           H  
ATOM   2378 1HE  LYS A 147       1.121  -3.335  -3.316  1.00  0.00           H  
ATOM   2379 2HE  LYS A 147       2.105  -1.935  -3.746  1.00  0.00           H  
ATOM   2380 1HZ  LYS A 147       2.574  -3.806  -5.147  1.00  0.00           H  
ATOM   2381 2HZ  LYS A 147       3.910  -3.432  -4.254  1.00  0.00           H  
ATOM   2382 3HZ  LYS A 147       2.989  -4.741  -3.853  1.00  0.00           H  
ATOM   2383  N   PRO A 148      -0.752  -0.303   1.264  1.00  0.00           N  
ATOM   2384  CA  PRO A 148      -2.152  -0.627   1.510  1.00  0.00           C  
ATOM   2385  C   PRO A 148      -2.716  -1.506   0.401  1.00  0.00           C  
ATOM   2386  O   PRO A 148      -2.147  -1.592  -0.687  1.00  0.00           O  
ATOM   2387  CB  PRO A 148      -2.847   0.738   1.551  1.00  0.00           C  
ATOM   2388  CG  PRO A 148      -2.011   1.645   0.714  1.00  0.00           C  
ATOM   2389  CD  PRO A 148      -0.607   1.130   0.892  1.00  0.00           C  
ATOM   2390  HA  PRO A 148      -2.241  -1.134   2.482  1.00  0.00           H  
ATOM   2391 1HB  PRO A 148      -3.873   0.649   1.165  1.00  0.00           H  
ATOM   2392 2HB  PRO A 148      -2.924   1.090   2.590  1.00  0.00           H  
ATOM   2393 1HG  PRO A 148      -2.345   1.611  -0.333  1.00  0.00           H  
ATOM   2394 2HG  PRO A 148      -2.126   2.686   1.050  1.00  0.00           H  
ATOM   2395 1HD  PRO A 148      -0.057   1.229  -0.055  1.00  0.00           H  
ATOM   2396 2HD  PRO A 148      -0.107   1.696   1.692  1.00  0.00           H  
ATOM   2397  N   GLU A 149      -3.836  -2.298   0.847  1.00  0.00           N  
ATOM   2398  CA  GLU A 149      -4.552  -3.076  -0.157  1.00  0.00           C  
ATOM   2399  C   GLU A 149      -5.205  -2.170  -1.193  1.00  0.00           C  
ATOM   2400  O   GLU A 149      -5.500  -1.007  -0.917  1.00  0.00           O  
ATOM   2401  CB  GLU A 149      -5.644  -3.901   0.530  1.00  0.00           C  
ATOM   2402  CG  GLU A 149      -5.150  -4.905   1.561  1.00  0.00           C  
ATOM   2403  CD  GLU A 149      -6.269  -5.579   2.305  1.00  0.00           C  
ATOM   2404  OE1 GLU A 149      -5.989  -6.401   3.144  1.00  0.00           O  
ATOM   2405  OE2 GLU A 149      -7.406  -5.270   2.034  1.00  0.00           O  
ATOM   2406  H   GLU A 149      -4.141  -2.337   1.809  1.00  0.00           H  
ATOM   2407  HA  GLU A 149      -3.845  -3.749  -0.643  1.00  0.00           H  
ATOM   2408 1HB  GLU A 149      -6.342  -3.233   1.035  1.00  0.00           H  
ATOM   2409 2HB  GLU A 149      -6.207  -4.456  -0.220  1.00  0.00           H  
ATOM   2410 1HG  GLU A 149      -4.555  -5.666   1.056  1.00  0.00           H  
ATOM   2411 2HG  GLU A 149      -4.505  -4.392   2.272  1.00  0.00           H  
ATOM   2412  N   ALA A 150      -5.345  -2.637  -2.409  1.00  0.00           N  
ATOM   2413  CA  ALA A 150      -5.969  -1.862  -3.474  1.00  0.00           C  
ATOM   2414  C   ALA A 150      -7.423  -1.546  -3.146  1.00  0.00           C  
ATOM   2415  O   ALA A 150      -8.126  -2.361  -2.549  1.00  0.00           O  
ATOM   2416  CB  ALA A 150      -5.891  -2.606  -4.799  1.00  0.00           C  
ATOM   2417  H   ALA A 150      -5.007  -3.567  -2.611  1.00  0.00           H  
ATOM   2418  HA  ALA A 150      -5.428  -0.920  -3.569  1.00  0.00           H  
ATOM   2419 1HB  ALA A 150      -6.363  -2.009  -5.580  1.00  0.00           H  
ATOM   2420 2HB  ALA A 150      -4.846  -2.781  -5.057  1.00  0.00           H  
ATOM   2421 3HB  ALA A 150      -6.407  -3.561  -4.711  1.00  0.00           H  
ATOM   2422  N   PRO A 151      -7.904  -0.383  -3.475  1.00  0.00           N  
ATOM   2423  CA  PRO A 151      -9.318  -0.066  -3.314  1.00  0.00           C  
ATOM   2424  C   PRO A 151     -10.190  -1.010  -4.132  1.00  0.00           C  
ATOM   2425  O   PRO A 151      -9.711  -1.670  -5.055  1.00  0.00           O  
ATOM   2426  CB  PRO A 151      -9.422   1.372  -3.832  1.00  0.00           C  
ATOM   2427  CG  PRO A 151      -8.049   1.934  -3.690  1.00  0.00           C  
ATOM   2428  CD  PRO A 151      -7.137   0.763  -3.941  1.00  0.00           C  
ATOM   2429  HA  PRO A 151      -9.581  -0.116  -2.247  1.00  0.00           H  
ATOM   2430 1HB  PRO A 151      -9.769   1.372  -4.876  1.00  0.00           H  
ATOM   2431 2HB  PRO A 151     -10.167   1.930  -3.246  1.00  0.00           H  
ATOM   2432 1HG  PRO A 151      -7.897   2.751  -4.410  1.00  0.00           H  
ATOM   2433 2HG  PRO A 151      -7.917   2.366  -2.687  1.00  0.00           H  
ATOM   2434 1HD  PRO A 151      -6.922   0.689  -5.017  1.00  0.00           H  
ATOM   2435 2HD  PRO A 151      -6.207   0.892  -3.367  1.00  0.00           H  
ATOM   2436  N   PHE A 152     -11.531  -1.032  -3.802  1.00  0.00           N  
ATOM   2437  CA  PHE A 152     -12.456  -1.926  -4.487  1.00  0.00           C  
ATOM   2438  C   PHE A 152     -13.816  -1.267  -4.682  1.00  0.00           C  
ATOM   2439  O   PHE A 152     -14.061  -0.169  -4.184  1.00  0.00           O  
ATOM   2440  CB  PHE A 152     -12.593  -3.239  -3.713  1.00  0.00           C  
ATOM   2441  CG  PHE A 152     -13.044  -3.076  -2.290  1.00  0.00           C  
ATOM   2442  CD1 PHE A 152     -14.381  -3.218  -1.950  1.00  0.00           C  
ATOM   2443  CD2 PHE A 152     -12.133  -2.779  -1.288  1.00  0.00           C  
ATOM   2444  CE1 PHE A 152     -14.797  -3.068  -0.640  1.00  0.00           C  
ATOM   2445  CE2 PHE A 152     -12.546  -2.628   0.022  1.00  0.00           C  
ATOM   2446  CZ  PHE A 152     -13.879  -2.773   0.346  1.00  0.00           C  
ATOM   2447  H   PHE A 152     -11.882  -0.423  -3.077  1.00  0.00           H  
ATOM   2448  HA  PHE A 152     -12.057  -2.143  -5.479  1.00  0.00           H  
ATOM   2449 1HB  PHE A 152     -13.309  -3.886  -4.218  1.00  0.00           H  
ATOM   2450 2HB  PHE A 152     -11.635  -3.757  -3.703  1.00  0.00           H  
ATOM   2451  HD1 PHE A 152     -15.107  -3.451  -2.730  1.00  0.00           H  
ATOM   2452  HD2 PHE A 152     -11.079  -2.664  -1.544  1.00  0.00           H  
ATOM   2453  HE1 PHE A 152     -15.851  -3.183  -0.387  1.00  0.00           H  
ATOM   2454  HE2 PHE A 152     -11.819  -2.394   0.800  1.00  0.00           H  
ATOM   2455  HZ  PHE A 152     -14.206  -2.653   1.378  1.00  0.00           H  
ATOM   2456  N   ASP A 153     -14.653  -1.868  -5.503  1.00  0.00           N  
ATOM   2457  CA  ASP A 153     -16.008  -1.386  -5.740  1.00  0.00           C  
ATOM   2458  C   ASP A 153     -15.997  -0.013  -6.398  1.00  0.00           C  
ATOM   2459  O   ASP A 153     -16.764   0.873  -6.021  1.00  0.00           O  
ATOM   2460  CB  ASP A 153     -16.826  -1.342  -4.446  1.00  0.00           C  
ATOM   2461  CG  ASP A 153     -17.060  -2.725  -3.854  1.00  0.00           C  
ATOM   2462  OD1 ASP A 153     -17.247  -2.816  -2.663  1.00  0.00           O  
ATOM   2463  OD2 ASP A 153     -17.050  -3.677  -4.597  1.00  0.00           O  
ATOM   2464  H   ASP A 153     -14.334  -2.697  -5.984  1.00  0.00           H  
ATOM   2465  HA  ASP A 153     -16.503  -2.070  -6.430  1.00  0.00           H  
ATOM   2466 1HB  ASP A 153     -16.309  -0.727  -3.709  1.00  0.00           H  
ATOM   2467 2HB  ASP A 153     -17.792  -0.875  -4.642  1.00  0.00           H  
ATOM   2468  N   LEU A 154     -15.162   0.119  -7.444  1.00  0.00           N  
ATOM   2469  CA  LEU A 154     -15.110   1.363  -8.202  1.00  0.00           C  
ATOM   2470  C   LEU A 154     -16.341   1.521  -9.088  1.00  0.00           C  
ATOM   2471  O   LEU A 154     -16.741   0.587  -9.783  1.00  0.00           O  
ATOM   2472  CB  LEU A 154     -13.836   1.390  -9.056  1.00  0.00           C  
ATOM   2473  CG  LEU A 154     -13.545   2.638  -9.898  1.00  0.00           C  
ATOM   2474  CD1 LEU A 154     -13.282   3.822  -8.978  1.00  0.00           C  
ATOM   2475  CD2 LEU A 154     -12.351   2.373 -10.804  1.00  0.00           C  
ATOM   2476  H   LEU A 154     -14.561  -0.647  -7.714  1.00  0.00           H  
ATOM   2477  HA  LEU A 154     -15.086   2.195  -7.499  1.00  0.00           H  
ATOM   2478 1HB  LEU A 154     -12.976   1.258  -8.401  1.00  0.00           H  
ATOM   2479 2HB  LEU A 154     -13.867   0.553  -9.754  1.00  0.00           H  
ATOM   2480  HG  LEU A 154     -14.417   2.877 -10.507  1.00  0.00           H  
ATOM   2481 1HD1 LEU A 154     -13.075   4.709  -9.577  1.00  0.00           H  
ATOM   2482 2HD1 LEU A 154     -14.159   4.001  -8.356  1.00  0.00           H  
ATOM   2483 3HD1 LEU A 154     -12.424   3.605  -8.343  1.00  0.00           H  
ATOM   2484 1HD2 LEU A 154     -12.145   3.260 -11.403  1.00  0.00           H  
ATOM   2485 2HD2 LEU A 154     -11.478   2.135 -10.196  1.00  0.00           H  
ATOM   2486 3HD2 LEU A 154     -12.574   1.534 -11.463  1.00  0.00           H  
ATOM   2487  N   SER A 155     -16.974   2.698  -8.958  1.00  0.00           N  
ATOM   2488  CA  SER A 155     -18.147   2.961  -9.782  1.00  0.00           C  
ATOM   2489  C   SER A 155     -18.178   4.410 -10.250  1.00  0.00           C  
ATOM   2490  O   SER A 155     -17.643   5.298  -9.586  1.00  0.00           O  
ATOM   2491  CB  SER A 155     -19.423   2.613  -9.041  1.00  0.00           C  
ATOM   2492  OG  SER A 155     -19.665   3.449  -7.942  1.00  0.00           O  
ATOM   2493  H   SER A 155     -16.661   3.404  -8.307  1.00  0.00           H  
ATOM   2494  HA  SER A 155     -18.088   2.339 -10.676  1.00  0.00           H  
ATOM   2495 1HB  SER A 155     -20.270   2.682  -9.723  1.00  0.00           H  
ATOM   2496 2HB  SER A 155     -19.370   1.584  -8.689  1.00  0.00           H  
ATOM   2497  HG  SER A 155     -18.934   4.071  -7.917  1.00  0.00           H  
ATOM   2498  N   VAL A 156     -18.722   4.522 -11.477  1.00  0.00           N  
ATOM   2499  CA  VAL A 156     -18.916   5.846 -12.056  1.00  0.00           C  
ATOM   2500  C   VAL A 156     -20.362   6.052 -12.487  1.00  0.00           C  
ATOM   2501  O   VAL A 156     -20.915   5.252 -13.241  1.00  0.00           O  
ATOM   2502  CB  VAL A 156     -17.997   6.069 -13.272  1.00  0.00           C  
ATOM   2503  CG1 VAL A 156     -18.190   7.463 -13.851  1.00  0.00           C  
ATOM   2504  CG2 VAL A 156     -16.548   5.849 -12.865  1.00  0.00           C  
ATOM   2505  H   VAL A 156     -18.999   3.708 -12.007  1.00  0.00           H  
ATOM   2506  HA  VAL A 156     -18.669   6.593 -11.301  1.00  0.00           H  
ATOM   2507  HB  VAL A 156     -18.269   5.362 -14.056  1.00  0.00           H  
ATOM   2508 1HG1 VAL A 156     -17.530   7.595 -14.709  1.00  0.00           H  
ATOM   2509 2HG1 VAL A 156     -19.225   7.585 -14.168  1.00  0.00           H  
ATOM   2510 3HG1 VAL A 156     -17.952   8.208 -13.092  1.00  0.00           H  
ATOM   2511 1HG2 VAL A 156     -15.900   6.007 -13.727  1.00  0.00           H  
ATOM   2512 2HG2 VAL A 156     -16.281   6.552 -12.076  1.00  0.00           H  
ATOM   2513 3HG2 VAL A 156     -16.423   4.830 -12.499  1.00  0.00           H  
ATOM   2514  N   VAL A 157     -20.991   7.051 -11.828  1.00  0.00           N  
ATOM   2515  CA  VAL A 157     -22.392   7.334 -12.118  1.00  0.00           C  
ATOM   2516  C   VAL A 157     -22.559   8.722 -12.722  1.00  0.00           C  
ATOM   2517  O   VAL A 157     -22.017   9.702 -12.211  1.00  0.00           O  
ATOM   2518  CB  VAL A 157     -23.243   7.236 -10.839  1.00  0.00           C  
ATOM   2519  CG1 VAL A 157     -24.705   7.559 -11.113  1.00  0.00           C  
ATOM   2520  CG2 VAL A 157     -23.101   5.843 -10.245  1.00  0.00           C  
ATOM   2521  H   VAL A 157     -20.510   7.608 -11.136  1.00  0.00           H  
ATOM   2522  HA  VAL A 157     -22.754   6.594 -12.833  1.00  0.00           H  
ATOM   2523  HB  VAL A 157     -22.893   7.980 -10.123  1.00  0.00           H  
ATOM   2524 1HG1 VAL A 157     -25.275   7.480 -10.187  1.00  0.00           H  
ATOM   2525 2HG1 VAL A 157     -24.787   8.573 -11.503  1.00  0.00           H  
ATOM   2526 3HG1 VAL A 157     -25.102   6.855 -11.844  1.00  0.00           H  
ATOM   2527 1HG2 VAL A 157     -23.702   5.771  -9.339  1.00  0.00           H  
ATOM   2528 2HG2 VAL A 157     -23.444   5.102 -10.968  1.00  0.00           H  
ATOM   2529 3HG2 VAL A 157     -22.055   5.656 -10.002  1.00  0.00           H  
ATOM   2530  N   TYR A 158     -23.277   8.735 -13.833  1.00  0.00           N  
ATOM   2531  CA  TYR A 158     -23.581  10.015 -14.460  1.00  0.00           C  
ATOM   2532  C   TYR A 158     -24.833  10.640 -13.858  1.00  0.00           C  
ATOM   2533  O   TYR A 158     -25.873   9.991 -13.752  1.00  0.00           O  
ATOM   2534  CB  TYR A 158     -23.748   9.835 -15.971  1.00  0.00           C  
ATOM   2535  CG  TYR A 158     -24.084  11.112 -16.709  1.00  0.00           C  
ATOM   2536  CD1 TYR A 158     -25.291  11.226 -17.383  1.00  0.00           C  
ATOM   2537  CD2 TYR A 158     -23.185  12.168 -16.712  1.00  0.00           C  
ATOM   2538  CE1 TYR A 158     -25.598  12.392 -18.057  1.00  0.00           C  
ATOM   2539  CE2 TYR A 158     -23.492  13.334 -17.386  1.00  0.00           C  
ATOM   2540  CZ  TYR A 158     -24.698  13.445 -18.058  1.00  0.00           C  
ATOM   2541  OH  TYR A 158     -25.004  14.607 -18.729  1.00  0.00           O  
ATOM   2542  H   TYR A 158     -23.620   7.885 -14.258  1.00  0.00           H  
ATOM   2543  HA  TYR A 158     -22.750  10.696 -14.277  1.00  0.00           H  
ATOM   2544 1HB  TYR A 158     -22.827   9.432 -16.394  1.00  0.00           H  
ATOM   2545 2HB  TYR A 158     -24.541   9.113 -16.166  1.00  0.00           H  
ATOM   2546  HD1 TYR A 158     -25.997  10.395 -17.381  1.00  0.00           H  
ATOM   2547  HD2 TYR A 158     -22.236  12.077 -16.183  1.00  0.00           H  
ATOM   2548  HE1 TYR A 158     -26.546  12.482 -18.587  1.00  0.00           H  
ATOM   2549  HE2 TYR A 158     -22.785  14.164 -17.389  1.00  0.00           H  
ATOM   2550  HH  TYR A 158     -24.281  15.232 -18.631  1.00  0.00           H  
ATOM   2551  N   ARG A 159     -24.699  11.899 -13.441  1.00  0.00           N  
ATOM   2552  CA  ARG A 159     -25.845  12.648 -12.938  1.00  0.00           C  
ATOM   2553  C   ARG A 159     -26.345  13.649 -13.972  1.00  0.00           C  
ATOM   2554  O   ARG A 159     -25.713  14.677 -14.211  1.00  0.00           O  
ATOM   2555  CB  ARG A 159     -25.495  13.373 -11.647  1.00  0.00           C  
ATOM   2556  CG  ARG A 159     -25.084  12.442 -10.518  1.00  0.00           C  
ATOM   2557  CD  ARG A 159     -24.873  13.180  -9.246  1.00  0.00           C  
ATOM   2558  NE  ARG A 159     -23.760  14.111  -9.339  1.00  0.00           N  
ATOM   2559  CZ  ARG A 159     -23.367  14.935  -8.347  1.00  0.00           C  
ATOM   2560  NH1 ARG A 159     -24.006  14.931  -7.198  1.00  0.00           N  
ATOM   2561  NH2 ARG A 159     -22.340  15.747  -8.530  1.00  0.00           N  
ATOM   2562  H   ARG A 159     -23.794  12.346 -13.471  1.00  0.00           H  
ATOM   2563  HA  ARG A 159     -26.653  11.946 -12.731  1.00  0.00           H  
ATOM   2564 1HB  ARG A 159     -24.678  14.069 -11.831  1.00  0.00           H  
ATOM   2565 2HB  ARG A 159     -26.353  13.957 -11.314  1.00  0.00           H  
ATOM   2566 1HG  ARG A 159     -25.865  11.698 -10.357  1.00  0.00           H  
ATOM   2567 2HG  ARG A 159     -24.153  11.939 -10.781  1.00  0.00           H  
ATOM   2568 1HD  ARG A 159     -25.771  13.745  -9.000  1.00  0.00           H  
ATOM   2569 2HD  ARG A 159     -24.660  12.472  -8.446  1.00  0.00           H  
ATOM   2570  HE  ARG A 159     -23.245  14.142 -10.209  1.00  0.00           H  
ATOM   2571 1HH1 ARG A 159     -24.791  14.311  -7.059  1.00  0.00           H  
ATOM   2572 2HH1 ARG A 159     -23.712  15.548  -6.455  1.00  0.00           H  
ATOM   2573 1HH2 ARG A 159     -21.849  15.750  -9.414  1.00  0.00           H  
ATOM   2574 2HH2 ARG A 159     -22.046  16.364  -7.787  1.00  0.00           H  
ATOM   2575  N   GLU A 160     -27.488  13.328 -14.605  1.00  0.00           N  
ATOM   2576  CA  GLU A 160     -28.002  14.130 -15.709  1.00  0.00           C  
ATOM   2577  C   GLU A 160     -28.368  15.535 -15.246  1.00  0.00           C  
ATOM   2578  O   GLU A 160     -28.105  16.516 -15.942  1.00  0.00           O  
ATOM   2579  CB  GLU A 160     -29.215  13.430 -16.325  1.00  0.00           C  
ATOM   2580  CG  GLU A 160     -29.758  14.048 -17.606  1.00  0.00           C  
ATOM   2581  CD  GLU A 160     -30.887  13.256 -18.204  1.00  0.00           C  
ATOM   2582  OE1 GLU A 160     -31.347  13.618 -19.261  1.00  0.00           O  
ATOM   2583  OE2 GLU A 160     -31.290  12.288 -17.604  1.00  0.00           O  
ATOM   2584  H   GLU A 160     -28.003  12.511 -14.309  1.00  0.00           H  
ATOM   2585  HA  GLU A 160     -27.220  14.221 -16.464  1.00  0.00           H  
ATOM   2586 1HB  GLU A 160     -28.961  12.394 -16.551  1.00  0.00           H  
ATOM   2587 2HB  GLU A 160     -30.032  13.417 -15.604  1.00  0.00           H  
ATOM   2588 1HG  GLU A 160     -30.111  15.056 -17.390  1.00  0.00           H  
ATOM   2589 2HG  GLU A 160     -28.949  14.124 -18.331  1.00  0.00           H  
ATOM   2590  N   GLY A 161     -28.867  15.654 -14.001  1.00  0.00           N  
ATOM   2591  CA  GLY A 161     -29.297  16.956 -13.507  1.00  0.00           C  
ATOM   2592  C   GLY A 161     -28.106  17.872 -13.259  1.00  0.00           C  
ATOM   2593  O   GLY A 161     -28.171  19.074 -13.516  1.00  0.00           O  
ATOM   2594  H   GLY A 161     -28.949  14.848 -13.398  1.00  0.00           H  
ATOM   2595 1HA  GLY A 161     -29.970  17.416 -14.231  1.00  0.00           H  
ATOM   2596 2HA  GLY A 161     -29.859  16.827 -12.583  1.00  0.00           H  
ATOM   2597  N   ALA A 162     -26.915  17.260 -12.884  1.00  0.00           N  
ATOM   2598  CA  ALA A 162     -25.749  18.060 -12.528  1.00  0.00           C  
ATOM   2599  C   ALA A 162     -24.726  18.076 -13.657  1.00  0.00           C  
ATOM   2600  O   ALA A 162     -23.763  18.841 -13.623  1.00  0.00           O  
ATOM   2601  CB  ALA A 162     -25.124  17.533 -11.244  1.00  0.00           C  
ATOM   2602  H   ALA A 162     -26.848  16.253 -12.855  1.00  0.00           H  
ATOM   2603  HA  ALA A 162     -26.079  19.086 -12.367  1.00  0.00           H  
ATOM   2604 1HB  ALA A 162     -24.254  18.138 -10.988  1.00  0.00           H  
ATOM   2605 2HB  ALA A 162     -25.854  17.586 -10.436  1.00  0.00           H  
ATOM   2606 3HB  ALA A 162     -24.816  16.498 -11.387  1.00  0.00           H  
ATOM   2607  N   ASN A 163     -24.915  17.351 -14.745  1.00  0.00           N  
ATOM   2608  CA  ASN A 163     -23.996  17.239 -15.871  1.00  0.00           C  
ATOM   2609  C   ASN A 163     -22.583  16.918 -15.399  1.00  0.00           C  
ATOM   2610  O   ASN A 163     -21.616  17.540 -15.838  1.00  0.00           O  
ATOM   2611  CB  ASN A 163     -23.977  18.492 -16.727  1.00  0.00           C  
ATOM   2612  CG  ASN A 163     -25.207  18.660 -17.575  1.00  0.00           C  
ATOM   2613  OD1 ASN A 163     -25.751  17.682 -18.102  1.00  0.00           O  
ATOM   2614  ND2 ASN A 163     -25.656  19.881 -17.718  1.00  0.00           N  
ATOM   2615  H   ASN A 163     -25.786  16.840 -14.768  1.00  0.00           H  
ATOM   2616  HA  ASN A 163     -24.321  16.410 -16.502  1.00  0.00           H  
ATOM   2617 1HB  ASN A 163     -23.880  19.369 -16.086  1.00  0.00           H  
ATOM   2618 2HB  ASN A 163     -23.108  18.470 -17.385  1.00  0.00           H  
ATOM   2619 1HD2 ASN A 163     -26.472  20.052 -18.272  1.00  0.00           H  
ATOM   2620 2HD2 ASN A 163     -25.184  20.642 -17.274  1.00  0.00           H  
ATOM   2621  N   ASP A 164     -22.530  15.866 -14.554  1.00  0.00           N  
ATOM   2622  CA  ASP A 164     -21.236  15.426 -14.045  1.00  0.00           C  
ATOM   2623  C   ASP A 164     -21.208  13.917 -13.843  1.00  0.00           C  
ATOM   2624  O   ASP A 164     -22.238  13.249 -13.931  1.00  0.00           O  
ATOM   2625  CB  ASP A 164     -20.863  16.162 -12.755  1.00  0.00           C  
ATOM   2626  CG  ASP A 164     -21.833  15.941 -11.602  1.00  0.00           C  
ATOM   2627  OD1 ASP A 164     -21.890  16.777 -10.731  1.00  0.00           O  
ATOM   2628  OD2 ASP A 164     -22.506  14.938 -11.602  1.00  0.00           O  
ATOM   2629  H   ASP A 164     -23.365  15.376 -14.265  1.00  0.00           H  
ATOM   2630  HA  ASP A 164     -20.476  15.647 -14.795  1.00  0.00           H  
ATOM   2631 1HB  ASP A 164     -19.874  15.842 -12.426  1.00  0.00           H  
ATOM   2632 2HB  ASP A 164     -20.812  17.234 -12.949  1.00  0.00           H  
ATOM   2633  N   PHE A 165     -19.951  13.462 -13.556  1.00  0.00           N  
ATOM   2634  CA  PHE A 165     -19.734  12.060 -13.222  1.00  0.00           C  
ATOM   2635  C   PHE A 165     -19.235  11.905 -11.790  1.00  0.00           C  
ATOM   2636  O   PHE A 165     -18.323  12.611 -11.361  1.00  0.00           O  
ATOM   2637  CB  PHE A 165     -18.703  11.438 -14.166  1.00  0.00           C  
ATOM   2638  CG  PHE A 165     -19.168  11.329 -15.591  1.00  0.00           C  
ATOM   2639  CD1 PHE A 165     -19.753  10.161 -16.057  1.00  0.00           C  
ATOM   2640  CD2 PHE A 165     -19.021  12.393 -16.468  1.00  0.00           C  
ATOM   2641  CE1 PHE A 165     -20.180  10.059 -17.367  1.00  0.00           C  
ATOM   2642  CE2 PHE A 165     -19.447  12.294 -17.778  1.00  0.00           C  
ATOM   2643  CZ  PHE A 165     -20.028  11.126 -18.228  1.00  0.00           C  
ATOM   2644  H   PHE A 165     -19.162  14.092 -13.573  1.00  0.00           H  
ATOM   2645  HA  PHE A 165     -20.679  11.527 -13.337  1.00  0.00           H  
ATOM   2646 1HB  PHE A 165     -17.791  12.034 -14.152  1.00  0.00           H  
ATOM   2647 2HB  PHE A 165     -18.446  10.439 -13.816  1.00  0.00           H  
ATOM   2648  HD1 PHE A 165     -19.875   9.318 -15.376  1.00  0.00           H  
ATOM   2649  HD2 PHE A 165     -18.561  13.316 -16.113  1.00  0.00           H  
ATOM   2650  HE1 PHE A 165     -20.637   9.135 -17.720  1.00  0.00           H  
ATOM   2651  HE2 PHE A 165     -19.324  13.137 -18.457  1.00  0.00           H  
ATOM   2652  HZ  PHE A 165     -20.364  11.046 -19.261  1.00  0.00           H  
ATOM   2653  N   VAL A 166     -19.924  11.047 -11.066  1.00  0.00           N  
ATOM   2654  CA  VAL A 166     -19.506  10.792  -9.693  1.00  0.00           C  
ATOM   2655  C   VAL A 166     -18.771   9.463  -9.579  1.00  0.00           C  
ATOM   2656  O   VAL A 166     -19.308   8.413  -9.932  1.00  0.00           O  
ATOM   2657  CB  VAL A 166     -20.709  10.795  -8.732  1.00  0.00           C  
ATOM   2658  CG1 VAL A 166     -20.272  10.475  -7.310  1.00  0.00           C  
ATOM   2659  CG2 VAL A 166     -21.406  12.146  -8.790  1.00  0.00           C  
ATOM   2660  H   VAL A 166     -20.731  10.562 -11.433  1.00  0.00           H  
ATOM   2661  HA  VAL A 166     -18.822  11.585  -9.387  1.00  0.00           H  
ATOM   2662  HB  VAL A 166     -21.404  10.011  -9.032  1.00  0.00           H  
ATOM   2663 1HG1 VAL A 166     -21.141  10.483  -6.652  1.00  0.00           H  
ATOM   2664 2HG1 VAL A 166     -19.808   9.489  -7.285  1.00  0.00           H  
ATOM   2665 3HG1 VAL A 166     -19.555  11.223  -6.973  1.00  0.00           H  
ATOM   2666 1HG2 VAL A 166     -22.257  12.146  -8.110  1.00  0.00           H  
ATOM   2667 2HG2 VAL A 166     -20.707  12.929  -8.496  1.00  0.00           H  
ATOM   2668 3HG2 VAL A 166     -21.754  12.333  -9.806  1.00  0.00           H  
ATOM   2669  N   VAL A 167     -17.498   9.613  -9.249  1.00  0.00           N  
ATOM   2670  CA  VAL A 167     -16.658   8.435  -9.069  1.00  0.00           C  
ATOM   2671  C   VAL A 167     -16.564   8.046  -7.599  1.00  0.00           C  
ATOM   2672  O   VAL A 167     -16.219   8.868  -6.750  1.00  0.00           O  
ATOM   2673  CB  VAL A 167     -15.238   8.689  -9.608  1.00  0.00           C  
ATOM   2674  CG1 VAL A 167     -14.378   7.439  -9.493  1.00  0.00           C  
ATOM   2675  CG2 VAL A 167     -15.317   9.158 -11.053  1.00  0.00           C  
ATOM   2676  H   VAL A 167     -17.094  10.530  -9.119  1.00  0.00           H  
ATOM   2677  HA  VAL A 167     -17.097   7.608  -9.628  1.00  0.00           H  
ATOM   2678  HB  VAL A 167     -14.760   9.456  -8.999  1.00  0.00           H  
ATOM   2679 1HG1 VAL A 167     -13.380   7.647  -9.881  1.00  0.00           H  
ATOM   2680 2HG1 VAL A 167     -14.306   7.142  -8.447  1.00  0.00           H  
ATOM   2681 3HG1 VAL A 167     -14.830   6.632 -10.070  1.00  0.00           H  
ATOM   2682 1HG2 VAL A 167     -14.312   9.338 -11.432  1.00  0.00           H  
ATOM   2683 2HG2 VAL A 167     -15.802   8.392 -11.658  1.00  0.00           H  
ATOM   2684 3HG2 VAL A 167     -15.895  10.081 -11.105  1.00  0.00           H  
ATOM   2685  N   THR A 168     -17.018   6.794  -7.305  1.00  0.00           N  
ATOM   2686  CA  THR A 168     -16.963   6.326  -5.925  1.00  0.00           C  
ATOM   2687  C   THR A 168     -16.218   5.001  -5.822  1.00  0.00           C  
ATOM   2688  O   THR A 168     -16.171   4.229  -6.779  1.00  0.00           O  
ATOM   2689  CB  THR A 168     -18.372   6.163  -5.326  1.00  0.00           C  
ATOM   2690  OG1 THR A 168     -19.093   5.172  -6.068  1.00  0.00           O  
ATOM   2691  CG2 THR A 168     -19.130   7.481  -5.375  1.00  0.00           C  
ATOM   2692  H   THR A 168     -17.391   6.183  -8.017  1.00  0.00           H  
ATOM   2693  HA  THR A 168     -16.425   7.065  -5.330  1.00  0.00           H  
ATOM   2694  HB  THR A 168     -18.291   5.836  -4.290  1.00  0.00           H  
ATOM   2695  HG1 THR A 168     -18.536   4.832  -6.772  1.00  0.00           H  
ATOM   2696 1HG2 THR A 168     -20.123   7.346  -4.947  1.00  0.00           H  
ATOM   2697 2HG2 THR A 168     -18.588   8.234  -4.803  1.00  0.00           H  
ATOM   2698 3HG2 THR A 168     -19.223   7.809  -6.410  1.00  0.00           H  
ATOM   2699  N   PHE A 169     -15.545   4.821  -4.728  1.00  0.00           N  
ATOM   2700  CA  PHE A 169     -14.864   3.559  -4.463  1.00  0.00           C  
ATOM   2701  C   PHE A 169     -14.741   3.303  -2.967  1.00  0.00           C  
ATOM   2702  O   PHE A 169     -14.986   4.193  -2.152  1.00  0.00           O  
ATOM   2703  CB  PHE A 169     -13.480   3.565  -5.116  1.00  0.00           C  
ATOM   2704  CG  PHE A 169     -12.612   4.717  -4.698  1.00  0.00           C  
ATOM   2705  CD1 PHE A 169     -11.708   4.580  -3.655  1.00  0.00           C  
ATOM   2706  CD2 PHE A 169     -12.697   5.940  -5.346  1.00  0.00           C  
ATOM   2707  CE1 PHE A 169     -10.908   5.640  -3.269  1.00  0.00           C  
ATOM   2708  CE2 PHE A 169     -11.899   7.001  -4.963  1.00  0.00           C  
ATOM   2709  CZ  PHE A 169     -11.004   6.850  -3.924  1.00  0.00           C  
ATOM   2710  H   PHE A 169     -15.488   5.563  -4.045  1.00  0.00           H  
ATOM   2711  HA  PHE A 169     -15.455   2.750  -4.894  1.00  0.00           H  
ATOM   2712 1HB  PHE A 169     -12.958   2.642  -4.869  1.00  0.00           H  
ATOM   2713 2HB  PHE A 169     -13.589   3.600  -6.199  1.00  0.00           H  
ATOM   2714  HD1 PHE A 169     -11.632   3.623  -3.138  1.00  0.00           H  
ATOM   2715  HD2 PHE A 169     -13.405   6.059  -6.167  1.00  0.00           H  
ATOM   2716  HE1 PHE A 169     -10.202   5.518  -2.448  1.00  0.00           H  
ATOM   2717  HE2 PHE A 169     -11.976   7.957  -5.480  1.00  0.00           H  
ATOM   2718  HZ  PHE A 169     -10.375   7.686  -3.621  1.00  0.00           H  
ATOM   2719  N   ASN A 170     -14.457   2.053  -2.619  1.00  0.00           N  
ATOM   2720  CA  ASN A 170     -14.300   1.681  -1.218  1.00  0.00           C  
ATOM   2721  C   ASN A 170     -12.882   1.203  -0.931  1.00  0.00           C  
ATOM   2722  O   ASN A 170     -12.131   0.870  -1.848  1.00  0.00           O  
ATOM   2723  CB  ASN A 170     -15.287   0.594  -0.837  1.00  0.00           C  
ATOM   2724  CG  ASN A 170     -16.714   1.066  -0.806  1.00  0.00           C  
ATOM   2725  OD1 ASN A 170     -17.071   1.950  -0.018  1.00  0.00           O  
ATOM   2726  ND2 ASN A 170     -17.537   0.495  -1.648  1.00  0.00           N  
ATOM   2727  H   ASN A 170     -14.347   1.345  -3.331  1.00  0.00           H  
ATOM   2728  HA  ASN A 170     -14.498   2.560  -0.602  1.00  0.00           H  
ATOM   2729 1HB  ASN A 170     -15.213  -0.230  -1.547  1.00  0.00           H  
ATOM   2730 2HB  ASN A 170     -15.034   0.201   0.148  1.00  0.00           H  
ATOM   2731 1HD2 ASN A 170     -18.499   0.770  -1.672  1.00  0.00           H  
ATOM   2732 2HD2 ASN A 170     -17.205  -0.215  -2.268  1.00  0.00           H  
ATOM   2733  N   THR A 171     -12.579   1.287   0.309  1.00  0.00           N  
ATOM   2734  CA  THR A 171     -11.325   0.736   0.806  1.00  0.00           C  
ATOM   2735  C   THR A 171     -11.505   0.111   2.184  1.00  0.00           C  
ATOM   2736  O   THR A 171     -12.292   0.595   2.997  1.00  0.00           O  
ATOM   2737  CB  THR A 171     -10.213   1.801   0.859  1.00  0.00           C  
ATOM   2738  OG1 THR A 171      -9.035   1.194   1.406  1.00  0.00           O  
ATOM   2739  CG2 THR A 171     -10.622   2.980   1.728  1.00  0.00           C  
ATOM   2740  H   THR A 171     -13.209   1.738   0.957  1.00  0.00           H  
ATOM   2741  HA  THR A 171     -11.002  -0.055   0.129  1.00  0.00           H  
ATOM   2742  HB  THR A 171     -10.006   2.162  -0.148  1.00  0.00           H  
ATOM   2743  HG1 THR A 171      -9.215   0.273   1.609  1.00  0.00           H  
ATOM   2744 1HG2 THR A 171      -9.818   3.715   1.746  1.00  0.00           H  
ATOM   2745 2HG2 THR A 171     -11.523   3.437   1.320  1.00  0.00           H  
ATOM   2746 3HG2 THR A 171     -10.819   2.634   2.742  1.00  0.00           H  
ATOM   2747  N   SER A 172     -10.830  -1.017   2.440  1.00  0.00           N  
ATOM   2748  CA  SER A 172     -10.948  -1.692   3.727  1.00  0.00           C  
ATOM   2749  C   SER A 172     -10.219  -0.923   4.821  1.00  0.00           C  
ATOM   2750  O   SER A 172     -10.439  -1.157   6.009  1.00  0.00           O  
ATOM   2751  CB  SER A 172     -10.417  -3.109   3.636  1.00  0.00           C  
ATOM   2752  OG  SER A 172      -9.056  -3.134   3.301  1.00  0.00           O  
ATOM   2753  H   SER A 172     -10.227  -1.411   1.732  1.00  0.00           H  
ATOM   2754  HA  SER A 172     -12.003  -1.733   4.001  1.00  0.00           H  
ATOM   2755 1HB  SER A 172     -10.561  -3.613   4.591  1.00  0.00           H  
ATOM   2756 2HB  SER A 172     -10.982  -3.661   2.886  1.00  0.00           H  
ATOM   2757  HG  SER A 172      -8.789  -2.216   3.209  1.00  0.00           H  
ATOM   2758  N   HIS A 173      -9.448   0.083   4.449  1.00  0.00           N  
ATOM   2759  CA  HIS A 173      -8.607   0.790   5.407  1.00  0.00           C  
ATOM   2760  C   HIS A 173      -9.427   1.762   6.247  1.00  0.00           C  
ATOM   2761  O   HIS A 173      -8.956   2.265   7.267  1.00  0.00           O  
ATOM   2762  CB  HIS A 173      -7.437   1.475   4.695  1.00  0.00           C  
ATOM   2763  CG  HIS A 173      -6.441   0.487   4.170  1.00  0.00           C  
ATOM   2764  ND1 HIS A 173      -5.333  -1.036   3.056  1.00  0.00           N  
ATOM   2765  CD2 HIS A 173      -6.244  -0.003   2.924  1.00  0.00           C  
ATOM   2766  CE1 HIS A 173      -4.760  -0.935   4.244  1.00  0.00           C  
ATOM   2767  NE2 HIS A 173      -5.357   0.035   4.913  1.00  0.00           N  
ATOM   2768  H   HIS A 173      -9.439   0.370   3.481  1.00  0.00           H  
ATOM   2769  HA  HIS A 173      -8.197   0.080   6.125  1.00  0.00           H  
ATOM   2770 1HB  HIS A 173      -7.816   2.074   3.866  1.00  0.00           H  
ATOM   2771 2HB  HIS A 173      -6.937   2.152   5.387  1.00  0.00           H  
ATOM   2772  HD2 HIS A 173      -7.031   0.654   2.554  1.00  0.00           H  
ATOM   2773  HE1 HIS A 173      -3.936  -1.548   4.608  1.00  0.00           H  
ATOM   2774  HE2 HIS A 173      -5.162   0.301   5.868  1.00  0.00           H  
ATOM   2775  N   LEU A 174     -10.648   2.019   5.897  1.00  0.00           N  
ATOM   2776  CA  LEU A 174     -11.496   2.856   6.735  1.00  0.00           C  
ATOM   2777  C   LEU A 174     -11.853   2.150   8.039  1.00  0.00           C  
ATOM   2778  O   LEU A 174     -12.192   2.793   9.032  1.00  0.00           O  
ATOM   2779  CB  LEU A 174     -12.770   3.255   5.980  1.00  0.00           C  
ATOM   2780  CG  LEU A 174     -12.586   4.122   4.727  1.00  0.00           C  
ATOM   2781  CD1 LEU A 174     -13.929   4.303   4.033  1.00  0.00           C  
ATOM   2782  CD2 LEU A 174     -11.988   5.464   5.121  1.00  0.00           C  
ATOM   2783  H   LEU A 174     -11.024   1.641   5.039  1.00  0.00           H  
ATOM   2784  HA  LEU A 174     -10.945   3.760   6.990  1.00  0.00           H  
ATOM   2785 1HB  LEU A 174     -13.289   2.349   5.671  1.00  0.00           H  
ATOM   2786 2HB  LEU A 174     -13.419   3.806   6.660  1.00  0.00           H  
ATOM   2787  HG  LEU A 174     -11.917   3.617   4.030  1.00  0.00           H  
ATOM   2788 1HD1 LEU A 174     -13.799   4.919   3.143  1.00  0.00           H  
ATOM   2789 2HD1 LEU A 174     -14.324   3.329   3.745  1.00  0.00           H  
ATOM   2790 3HD1 LEU A 174     -14.627   4.791   4.712  1.00  0.00           H  
ATOM   2791 1HD2 LEU A 174     -11.857   6.080   4.230  1.00  0.00           H  
ATOM   2792 2HD2 LEU A 174     -12.657   5.970   5.817  1.00  0.00           H  
ATOM   2793 3HD2 LEU A 174     -11.021   5.305   5.598  1.00  0.00           H  
ATOM   2794  N   GLN A 175     -11.649   0.795   8.070  1.00  0.00           N  
ATOM   2795  CA  GLN A 175     -11.973   0.016   9.259  1.00  0.00           C  
ATOM   2796  C   GLN A 175     -10.711  -0.446   9.976  1.00  0.00           C  
ATOM   2797  O   GLN A 175     -10.780  -1.133  10.995  1.00  0.00           O  
ATOM   2798  CB  GLN A 175     -12.817  -1.203   8.877  1.00  0.00           C  
ATOM   2799  CG  GLN A 175     -14.128  -0.868   8.186  1.00  0.00           C  
ATOM   2800  CD  GLN A 175     -15.024   0.010   9.038  1.00  0.00           C  
ATOM   2801  OE1 GLN A 175     -15.085  -0.142  10.261  1.00  0.00           O  
ATOM   2802  NE2 GLN A 175     -15.726   0.937   8.395  1.00  0.00           N  
ATOM   2803  H   GLN A 175     -11.269   0.324   7.261  1.00  0.00           H  
ATOM   2804  HA  GLN A 175     -12.550   0.644   9.937  1.00  0.00           H  
ATOM   2805 1HB  GLN A 175     -12.244  -1.848   8.211  1.00  0.00           H  
ATOM   2806 2HB  GLN A 175     -13.049  -1.780   9.772  1.00  0.00           H  
ATOM   2807 1HG  GLN A 175     -13.913  -0.338   7.258  1.00  0.00           H  
ATOM   2808 2HG  GLN A 175     -14.661  -1.794   7.972  1.00  0.00           H  
ATOM   2809 1HE2 GLN A 175     -16.335   1.547   8.904  1.00  0.00           H  
ATOM   2810 2HE2 GLN A 175     -15.646   1.026   7.402  1.00  0.00           H  
ATOM   2811  N   LYS A 176      -9.508  -0.140   9.551  1.00  0.00           N  
ATOM   2812  CA  LYS A 176      -8.275  -0.587  10.187  1.00  0.00           C  
ATOM   2813  C   LYS A 176      -7.843   0.374  11.287  1.00  0.00           C  
ATOM   2814  O   LYS A 176      -8.239   1.539  11.298  1.00  0.00           O  
ATOM   2815  CB  LYS A 176      -7.159  -0.744   9.153  1.00  0.00           C  
ATOM   2816  CG  LYS A 176      -7.460  -1.831   8.129  1.00  0.00           C  
ATOM   2817  CD  LYS A 176      -6.244  -2.131   7.267  1.00  0.00           C  
ATOM   2818  CE  LYS A 176      -6.523  -3.262   6.288  1.00  0.00           C  
ATOM   2819  NZ  LYS A 176      -6.302  -4.598   6.904  1.00  0.00           N  
ATOM   2820  H   LYS A 176      -9.454   0.444   8.729  1.00  0.00           H  
ATOM   2821  HA  LYS A 176      -8.457  -1.557  10.651  1.00  0.00           H  
ATOM   2822 1HB  LYS A 176      -7.012   0.201   8.630  1.00  0.00           H  
ATOM   2823 2HB  LYS A 176      -6.225  -0.987   9.660  1.00  0.00           H  
ATOM   2824 1HG  LYS A 176      -7.763  -2.743   8.645  1.00  0.00           H  
ATOM   2825 2HG  LYS A 176      -8.279  -1.509   7.487  1.00  0.00           H  
ATOM   2826 1HD  LYS A 176      -5.965  -1.237   6.707  1.00  0.00           H  
ATOM   2827 2HD  LYS A 176      -5.407  -2.414   7.905  1.00  0.00           H  
ATOM   2828 1HE  LYS A 176      -7.555  -3.200   5.945  1.00  0.00           H  
ATOM   2829 2HE  LYS A 176      -5.869  -3.163   5.422  1.00  0.00           H  
ATOM   2830 1HZ  LYS A 176      -6.497  -5.319   6.224  1.00  0.00           H  
ATOM   2831 2HZ  LYS A 176      -5.342  -4.674   7.209  1.00  0.00           H  
ATOM   2832 3HZ  LYS A 176      -6.917  -4.709   7.697  1.00  0.00           H  
ATOM   2833  N   LYS A 177      -7.146  -0.109  12.300  1.00  0.00           N  
ATOM   2834  CA  LYS A 177      -6.768   0.676  13.469  1.00  0.00           C  
ATOM   2835  C   LYS A 177      -5.525   1.513  13.193  1.00  0.00           C  
ATOM   2836  O   LYS A 177      -5.388   2.625  13.702  1.00  0.00           O  
ATOM   2837  CB  LYS A 177      -6.518  -0.269  14.646  1.00  0.00           C  
ATOM   2838  CG  LYS A 177      -6.187   0.403  15.972  1.00  0.00           C  
ATOM   2839  CD  LYS A 177      -5.940  -0.626  17.066  1.00  0.00           C  
ATOM   2840  CE  LYS A 177      -7.231  -1.312  17.483  1.00  0.00           C  
ATOM   2841  NZ  LYS A 177      -7.006  -2.318  18.557  1.00  0.00           N  
ATOM   2842  H   LYS A 177      -6.867  -1.078  12.247  1.00  0.00           H  
ATOM   2843  HA  LYS A 177      -7.590   1.349  13.715  1.00  0.00           H  
ATOM   2844 1HB  LYS A 177      -7.401  -0.888  14.810  1.00  0.00           H  
ATOM   2845 2HB  LYS A 177      -5.690  -0.937  14.407  1.00  0.00           H  
ATOM   2846 1HG  LYS A 177      -5.294   1.019  15.855  1.00  0.00           H  
ATOM   2847 2HG  LYS A 177      -7.014   1.047  16.270  1.00  0.00           H  
ATOM   2848 1HD  LYS A 177      -5.238  -1.379  16.706  1.00  0.00           H  
ATOM   2849 2HD  LYS A 177      -5.504  -0.135  17.936  1.00  0.00           H  
ATOM   2850 1HE  LYS A 177      -7.939  -0.567  17.843  1.00  0.00           H  
ATOM   2851 2HE  LYS A 177      -7.672  -1.813  16.621  1.00  0.00           H  
ATOM   2852 1HZ  LYS A 177      -7.885  -2.750  18.804  1.00  0.00           H  
ATOM   2853 2HZ  LYS A 177      -6.365  -3.026  18.227  1.00  0.00           H  
ATOM   2854 3HZ  LYS A 177      -6.615  -1.862  19.369  1.00  0.00           H  
ATOM   2855  N   TYR A 178      -4.572   1.068  12.372  1.00  0.00           N  
ATOM   2856  CA  TYR A 178      -3.285   1.734  12.209  1.00  0.00           C  
ATOM   2857  C   TYR A 178      -3.301   2.678  11.013  1.00  0.00           C  
ATOM   2858  O   TYR A 178      -2.931   3.846  11.128  1.00  0.00           O  
ATOM   2859  CB  TYR A 178      -2.151   0.714  12.083  1.00  0.00           C  
ATOM   2860  CG  TYR A 178      -1.947  -0.084  13.351  1.00  0.00           C  
ATOM   2861  CD1 TYR A 178      -2.241  -1.440  13.373  1.00  0.00           C  
ATOM   2862  CD2 TYR A 178      -1.467   0.539  14.493  1.00  0.00           C  
ATOM   2863  CE1 TYR A 178      -2.054  -2.169  14.532  1.00  0.00           C  
ATOM   2864  CE2 TYR A 178      -1.281  -0.189  15.652  1.00  0.00           C  
ATOM   2865  CZ  TYR A 178      -1.575  -1.543  15.670  1.00  0.00           C  
ATOM   2866  OH  TYR A 178      -1.389  -2.269  16.825  1.00  0.00           O  
ATOM   2867  H   TYR A 178      -4.762   0.229  11.843  1.00  0.00           H  
ATOM   2868  HA  TYR A 178      -3.099   2.348  13.091  1.00  0.00           H  
ATOM   2869 1HB  TYR A 178      -2.369   0.026  11.265  1.00  0.00           H  
ATOM   2870 2HB  TYR A 178      -1.223   1.230  11.838  1.00  0.00           H  
ATOM   2871  HD1 TYR A 178      -2.620  -1.930  12.476  1.00  0.00           H  
ATOM   2872  HD2 TYR A 178      -1.237   1.604  14.477  1.00  0.00           H  
ATOM   2873  HE1 TYR A 178      -2.285  -3.234  14.549  1.00  0.00           H  
ATOM   2874  HE2 TYR A 178      -0.905   0.302  16.550  1.00  0.00           H  
ATOM   2875  HH  TYR A 178      -1.054  -1.691  17.515  1.00  0.00           H  
ATOM   2876  N   VAL A 179      -3.630   2.159   9.785  1.00  0.00           N  
ATOM   2877  CA  VAL A 179      -3.623   2.983   8.582  1.00  0.00           C  
ATOM   2878  C   VAL A 179      -5.039   3.363   8.167  1.00  0.00           C  
ATOM   2879  O   VAL A 179      -5.714   2.610   7.466  1.00  0.00           O  
ATOM   2880  CB  VAL A 179      -2.909   2.272   7.417  1.00  0.00           C  
ATOM   2881  CG1 VAL A 179      -2.811   3.203   6.218  1.00  0.00           C  
ATOM   2882  CG2 VAL A 179      -1.527   1.809   7.854  1.00  0.00           C  
ATOM   2883  H   VAL A 179      -3.883   1.184   9.712  1.00  0.00           H  
ATOM   2884  HA  VAL A 179      -3.085   3.907   8.798  1.00  0.00           H  
ATOM   2885  HB  VAL A 179      -3.501   1.408   7.113  1.00  0.00           H  
ATOM   2886 1HG1 VAL A 179      -2.305   2.690   5.400  1.00  0.00           H  
ATOM   2887 2HG1 VAL A 179      -3.812   3.493   5.900  1.00  0.00           H  
ATOM   2888 3HG1 VAL A 179      -2.245   4.092   6.493  1.00  0.00           H  
ATOM   2889 1HG2 VAL A 179      -1.032   1.307   7.023  1.00  0.00           H  
ATOM   2890 2HG2 VAL A 179      -0.935   2.671   8.163  1.00  0.00           H  
ATOM   2891 3HG2 VAL A 179      -1.623   1.116   8.690  1.00  0.00           H  
ATOM   2892  N   LYS A 180      -5.479   4.473   8.765  1.00  0.00           N  
ATOM   2893  CA  LYS A 180      -6.839   4.933   8.512  1.00  0.00           C  
ATOM   2894  C   LYS A 180      -6.854   6.091   7.523  1.00  0.00           C  
ATOM   2895  O   LYS A 180      -7.848   6.319   6.833  1.00  0.00           O  
ATOM   2896  CB  LYS A 180      -7.491   5.437   9.800  1.00  0.00           C  
ATOM   2897  CG  LYS A 180      -7.878   4.382  10.827  1.00  0.00           C  
ATOM   2898  CD  LYS A 180      -8.638   4.997  11.992  1.00  0.00           C  
ATOM   2899  CE  LYS A 180      -9.100   3.933  12.977  1.00  0.00           C  
ATOM   2900  NZ  LYS A 180      -9.867   4.519  14.110  1.00  0.00           N  
ATOM   2901  H   LYS A 180      -4.889   5.003   9.391  1.00  0.00           H  
ATOM   2902  HA  LYS A 180      -7.424   4.093   8.134  1.00  0.00           H  
ATOM   2903 1HB  LYS A 180      -6.816   6.130  10.303  1.00  0.00           H  
ATOM   2904 2HB  LYS A 180      -8.401   5.985   9.557  1.00  0.00           H  
ATOM   2905 1HG  LYS A 180      -8.506   3.626  10.354  1.00  0.00           H  
ATOM   2906 2HG  LYS A 180      -6.979   3.897  11.206  1.00  0.00           H  
ATOM   2907 1HD  LYS A 180      -7.994   5.707  12.513  1.00  0.00           H  
ATOM   2908 2HD  LYS A 180      -9.510   5.532  11.616  1.00  0.00           H  
ATOM   2909 1HE  LYS A 180      -9.731   3.210  12.462  1.00  0.00           H  
ATOM   2910 2HE  LYS A 180      -8.234   3.406  13.376  1.00  0.00           H  
ATOM   2911 1HZ  LYS A 180     -10.154   3.783  14.739  1.00  0.00           H  
ATOM   2912 2HZ  LYS A 180      -9.284   5.178  14.607  1.00  0.00           H  
ATOM   2913 3HZ  LYS A 180     -10.684   4.995  13.754  1.00  0.00           H  
ATOM   2914  N   VAL A 181      -5.728   6.873   7.458  1.00  0.00           N  
ATOM   2915  CA  VAL A 181      -5.689   8.040   6.585  1.00  0.00           C  
ATOM   2916  C   VAL A 181      -4.892   7.753   5.319  1.00  0.00           C  
ATOM   2917  O   VAL A 181      -3.699   7.456   5.378  1.00  0.00           O  
ATOM   2918  CB  VAL A 181      -5.088   9.256   7.315  1.00  0.00           C  
ATOM   2919  CG1 VAL A 181      -5.119  10.485   6.419  1.00  0.00           C  
ATOM   2920  CG2 VAL A 181      -5.848   9.511   8.608  1.00  0.00           C  
ATOM   2921  H   VAL A 181      -4.916   6.647   8.014  1.00  0.00           H  
ATOM   2922  HA  VAL A 181      -6.710   8.286   6.290  1.00  0.00           H  
ATOM   2923  HB  VAL A 181      -4.042   9.051   7.542  1.00  0.00           H  
ATOM   2924 1HG1 VAL A 181      -4.690  11.334   6.951  1.00  0.00           H  
ATOM   2925 2HG1 VAL A 181      -4.539  10.292   5.517  1.00  0.00           H  
ATOM   2926 3HG1 VAL A 181      -6.150  10.711   6.147  1.00  0.00           H  
ATOM   2927 1HG2 VAL A 181      -5.417  10.371   9.119  1.00  0.00           H  
ATOM   2928 2HG2 VAL A 181      -6.896   9.710   8.381  1.00  0.00           H  
ATOM   2929 3HG2 VAL A 181      -5.776   8.634   9.251  1.00  0.00           H  
ATOM   2930  N   LEU A 182      -5.654   7.757   4.173  1.00  0.00           N  
ATOM   2931  CA  LEU A 182      -5.032   7.465   2.887  1.00  0.00           C  
ATOM   2932  C   LEU A 182      -5.214   8.622   1.911  1.00  0.00           C  
ATOM   2933  O   LEU A 182      -6.170   9.392   2.017  1.00  0.00           O  
ATOM   2934  CB  LEU A 182      -5.656   6.213   2.258  1.00  0.00           C  
ATOM   2935  CG  LEU A 182      -5.535   4.877   3.002  1.00  0.00           C  
ATOM   2936  CD1 LEU A 182      -6.291   3.799   2.237  1.00  0.00           C  
ATOM   2937  CD2 LEU A 182      -4.066   4.511   3.155  1.00  0.00           C  
ATOM   2938  H   LEU A 182      -6.643   7.960   4.206  1.00  0.00           H  
ATOM   2939  HA  LEU A 182      -3.971   7.280   3.050  1.00  0.00           H  
ATOM   2940 1HB  LEU A 182      -6.722   6.387   2.121  1.00  0.00           H  
ATOM   2941 2HB  LEU A 182      -5.206   6.055   1.278  1.00  0.00           H  
ATOM   2942  HG  LEU A 182      -5.991   4.967   3.988  1.00  0.00           H  
ATOM   2943 1HD1 LEU A 182      -6.205   2.850   2.766  1.00  0.00           H  
ATOM   2944 2HD1 LEU A 182      -7.342   4.077   2.160  1.00  0.00           H  
ATOM   2945 3HD1 LEU A 182      -5.868   3.697   1.238  1.00  0.00           H  
ATOM   2946 1HD2 LEU A 182      -3.981   3.562   3.685  1.00  0.00           H  
ATOM   2947 2HD2 LEU A 182      -3.609   4.419   2.169  1.00  0.00           H  
ATOM   2948 3HD2 LEU A 182      -3.554   5.289   3.721  1.00  0.00           H  
ATOM   2949  N   MET A 183      -4.194   8.806   1.066  1.00  0.00           N  
ATOM   2950  CA  MET A 183      -4.361   9.610  -0.139  1.00  0.00           C  
ATOM   2951  C   MET A 183      -4.685   8.735  -1.343  1.00  0.00           C  
ATOM   2952  O   MET A 183      -4.078   7.682  -1.540  1.00  0.00           O  
ATOM   2953  CB  MET A 183      -3.091  10.407  -0.431  1.00  0.00           C  
ATOM   2954  CG  MET A 183      -3.196  11.304  -1.656  1.00  0.00           C  
ATOM   2955  SD  MET A 183      -1.694  12.259  -1.950  1.00  0.00           S  
ATOM   2956  CE  MET A 183      -1.766  13.427  -0.596  1.00  0.00           C  
ATOM   2957  H   MET A 183      -3.295   8.387   1.257  1.00  0.00           H  
ATOM   2958  HA  MET A 183      -5.181  10.309   0.023  1.00  0.00           H  
ATOM   2959 1HB  MET A 183      -2.848  11.032   0.427  1.00  0.00           H  
ATOM   2960 2HB  MET A 183      -2.257   9.720  -0.583  1.00  0.00           H  
ATOM   2961 1HG  MET A 183      -3.395  10.695  -2.537  1.00  0.00           H  
ATOM   2962 2HG  MET A 183      -4.026  11.999  -1.528  1.00  0.00           H  
ATOM   2963 1HE  MET A 183      -0.901  14.090  -0.641  1.00  0.00           H  
ATOM   2964 2HE  MET A 183      -2.681  14.017  -0.672  1.00  0.00           H  
ATOM   2965 3HE  MET A 183      -1.761  12.887   0.351  1.00  0.00           H  
ATOM   2966  N   HIS A 184      -5.750   9.050  -2.004  1.00  0.00           N  
ATOM   2967  CA  HIS A 184      -6.164   8.244  -3.146  1.00  0.00           C  
ATOM   2968  C   HIS A 184      -5.796   8.921  -4.460  1.00  0.00           C  
ATOM   2969  O   HIS A 184      -5.873  10.143  -4.582  1.00  0.00           O  
ATOM   2970  CB  HIS A 184      -7.677   8.008  -3.105  1.00  0.00           C  
ATOM   2971  CG  HIS A 184      -8.165   7.454  -1.802  1.00  0.00           C  
ATOM   2972  ND1 HIS A 184      -9.117   7.041   0.132  1.00  0.00           N  
ATOM   2973  CD2 HIS A 184      -8.907   8.012  -0.817  1.00  0.00           C  
ATOM   2974  CE1 HIS A 184      -8.445   5.955  -0.211  1.00  0.00           C  
ATOM   2975  NE2 HIS A 184      -7.842   6.186  -1.363  1.00  0.00           N  
ATOM   2976  H   HIS A 184      -6.305   9.852  -1.741  1.00  0.00           H  
ATOM   2977  HA  HIS A 184      -5.666   7.276  -3.108  1.00  0.00           H  
ATOM   2978 1HB  HIS A 184      -8.197   8.948  -3.292  1.00  0.00           H  
ATOM   2979 2HB  HIS A 184      -7.959   7.315  -3.897  1.00  0.00           H  
ATOM   2980  HD2 HIS A 184      -8.935   8.940  -1.388  1.00  0.00           H  
ATOM   2981  HE1 HIS A 184      -8.398   5.028   0.360  1.00  0.00           H  
ATOM   2982  HE2 HIS A 184      -7.269   5.528  -1.873  1.00  0.00           H  
ATOM   2983  N   ASP A 185      -5.291   8.094  -5.365  1.00  0.00           N  
ATOM   2984  CA  ASP A 185      -4.998   8.565  -6.713  1.00  0.00           C  
ATOM   2985  C   ASP A 185      -5.980   7.986  -7.724  1.00  0.00           C  
ATOM   2986  O   ASP A 185      -5.965   6.786  -8.001  1.00  0.00           O  
ATOM   2987  CB  ASP A 185      -3.570   8.168  -7.094  1.00  0.00           C  
ATOM   2988  CG  ASP A 185      -3.143   8.670  -8.467  1.00  0.00           C  
ATOM   2989  OD1 ASP A 185      -2.154   8.193  -8.971  1.00  0.00           O  
ATOM   2990  OD2 ASP A 185      -3.810   9.525  -8.998  1.00  0.00           O  
ATOM   2991  H   ASP A 185      -5.104   7.130  -5.129  1.00  0.00           H  
ATOM   2992  HA  ASP A 185      -5.082   9.652  -6.725  1.00  0.00           H  
ATOM   2993 1HB  ASP A 185      -2.873   8.562  -6.354  1.00  0.00           H  
ATOM   2994 2HB  ASP A 185      -3.479   7.081  -7.084  1.00  0.00           H  
ATOM   2995  N   VAL A 186      -6.920   8.874  -8.135  1.00  0.00           N  
ATOM   2996  CA  VAL A 186      -7.864   8.467  -9.169  1.00  0.00           C  
ATOM   2997  C   VAL A 186      -7.335   8.799 -10.558  1.00  0.00           C  
ATOM   2998  O   VAL A 186      -6.988   9.946 -10.843  1.00  0.00           O  
ATOM   2999  CB  VAL A 186      -9.226   9.158  -8.970  1.00  0.00           C  
ATOM   3000  CG1 VAL A 186     -10.222   8.705 -10.027  1.00  0.00           C  
ATOM   3001  CG2 VAL A 186      -9.751   8.866  -7.573  1.00  0.00           C  
ATOM   3002  H   VAL A 186      -6.985   9.805  -7.748  1.00  0.00           H  
ATOM   3003  HA  VAL A 186      -8.010   7.388  -9.099  1.00  0.00           H  
ATOM   3004  HB  VAL A 186      -9.099  10.233  -9.095  1.00  0.00           H  
ATOM   3005 1HG1 VAL A 186     -11.177   9.207  -9.866  1.00  0.00           H  
ATOM   3006 2HG1 VAL A 186      -9.842   8.958 -11.017  1.00  0.00           H  
ATOM   3007 3HG1 VAL A 186     -10.363   7.627  -9.955  1.00  0.00           H  
ATOM   3008 1HG2 VAL A 186     -10.714   9.357  -7.436  1.00  0.00           H  
ATOM   3009 2HG2 VAL A 186      -9.871   7.790  -7.447  1.00  0.00           H  
ATOM   3010 3HG2 VAL A 186      -9.044   9.241  -6.833  1.00  0.00           H  
ATOM   3011  N   ALA A 187      -7.110   7.730 -11.336  1.00  0.00           N  
ATOM   3012  CA  ALA A 187      -6.542   7.940 -12.662  1.00  0.00           C  
ATOM   3013  C   ALA A 187      -7.524   7.534 -13.753  1.00  0.00           C  
ATOM   3014  O   ALA A 187      -8.178   6.496 -13.658  1.00  0.00           O  
ATOM   3015  CB  ALA A 187      -5.249   7.151 -12.804  1.00  0.00           C  
ATOM   3016  H   ALA A 187      -7.320   6.789 -11.034  1.00  0.00           H  
ATOM   3017  HA  ALA A 187      -6.325   9.003 -12.773  1.00  0.00           H  
ATOM   3018 1HB  ALA A 187      -4.831   7.313 -13.798  1.00  0.00           H  
ATOM   3019 2HB  ALA A 187      -4.535   7.484 -12.051  1.00  0.00           H  
ATOM   3020 3HB  ALA A 187      -5.453   6.091 -12.666  1.00  0.00           H  
ATOM   3021  N   TYR A 188      -7.612   8.462 -14.790  1.00  0.00           N  
ATOM   3022  CA  TYR A 188      -8.514   8.144 -15.890  1.00  0.00           C  
ATOM   3023  C   TYR A 188      -7.936   8.595 -17.225  1.00  0.00           C  
ATOM   3024  O   TYR A 188      -7.086   9.484 -17.276  1.00  0.00           O  
ATOM   3025  CB  TYR A 188      -9.907   8.735 -15.659  1.00  0.00           C  
ATOM   3026  CG  TYR A 188      -9.938  10.246 -15.595  1.00  0.00           C  
ATOM   3027  CD1 TYR A 188     -10.204  10.983 -16.739  1.00  0.00           C  
ATOM   3028  CD2 TYR A 188      -9.700  10.894 -14.392  1.00  0.00           C  
ATOM   3029  CE1 TYR A 188     -10.232  12.363 -16.681  1.00  0.00           C  
ATOM   3030  CE2 TYR A 188      -9.728  12.274 -14.334  1.00  0.00           C  
ATOM   3031  CZ  TYR A 188      -9.995  13.008 -15.478  1.00  0.00           C  
ATOM   3032  OH  TYR A 188     -10.023  14.382 -15.419  1.00  0.00           O  
ATOM   3033  H   TYR A 188      -7.091   9.327 -14.815  1.00  0.00           H  
ATOM   3034  HA  TYR A 188      -8.611   7.060 -15.956  1.00  0.00           H  
ATOM   3035 1HB  TYR A 188     -10.574   8.419 -16.462  1.00  0.00           H  
ATOM   3036 2HB  TYR A 188     -10.315   8.351 -14.724  1.00  0.00           H  
ATOM   3037  HD1 TYR A 188     -10.391  10.473 -17.684  1.00  0.00           H  
ATOM   3038  HD2 TYR A 188      -9.490  10.314 -13.493  1.00  0.00           H  
ATOM   3039  HE1 TYR A 188     -10.441  12.942 -17.580  1.00  0.00           H  
ATOM   3040  HE2 TYR A 188      -9.539  12.784 -13.389  1.00  0.00           H  
ATOM   3041  HH  TYR A 188      -9.839  14.666 -14.521  1.00  0.00           H  
ATOM   3042  N   ARG A 189      -8.478   7.888 -18.253  1.00  0.00           N  
ATOM   3043  CA  ARG A 189      -8.018   8.176 -19.606  1.00  0.00           C  
ATOM   3044  C   ARG A 189      -9.071   7.793 -20.639  1.00  0.00           C  
ATOM   3045  O   ARG A 189      -9.911   6.928 -20.392  1.00  0.00           O  
ATOM   3046  CB  ARG A 189      -6.723   7.436 -19.906  1.00  0.00           C  
ATOM   3047  CG  ARG A 189      -6.877   5.926 -19.988  1.00  0.00           C  
ATOM   3048  CD  ARG A 189      -5.583   5.256 -20.277  1.00  0.00           C  
ATOM   3049  NE  ARG A 189      -5.726   3.812 -20.358  1.00  0.00           N  
ATOM   3050  CZ  ARG A 189      -5.940   3.127 -21.499  1.00  0.00           C  
ATOM   3051  NH1 ARG A 189      -6.033   3.769 -22.643  1.00  0.00           N  
ATOM   3052  NH2 ARG A 189      -6.057   1.811 -21.468  1.00  0.00           N  
ATOM   3053  H   ARG A 189      -9.182   7.177 -18.113  1.00  0.00           H  
ATOM   3054  HA  ARG A 189      -7.831   9.247 -19.687  1.00  0.00           H  
ATOM   3055 1HB  ARG A 189      -6.316   7.786 -20.854  1.00  0.00           H  
ATOM   3056 2HB  ARG A 189      -5.989   7.659 -19.132  1.00  0.00           H  
ATOM   3057 1HG  ARG A 189      -7.255   5.547 -19.038  1.00  0.00           H  
ATOM   3058 2HG  ARG A 189      -7.579   5.674 -20.784  1.00  0.00           H  
ATOM   3059 1HD  ARG A 189      -5.193   5.614 -21.229  1.00  0.00           H  
ATOM   3060 2HD  ARG A 189      -4.871   5.484 -19.485  1.00  0.00           H  
ATOM   3061  HE  ARG A 189      -5.660   3.284 -19.498  1.00  0.00           H  
ATOM   3062 1HH1 ARG A 189      -5.944   4.775 -22.666  1.00  0.00           H  
ATOM   3063 2HH1 ARG A 189      -6.193   3.256 -23.498  1.00  0.00           H  
ATOM   3064 1HH2 ARG A 189      -5.986   1.318 -20.588  1.00  0.00           H  
ATOM   3065 2HH2 ARG A 189      -6.217   1.298 -22.322  1.00  0.00           H  
ATOM   3066  N   GLN A 190      -8.884   8.464 -21.772  1.00  0.00           N  
ATOM   3067  CA  GLN A 190      -9.715   8.113 -22.918  1.00  0.00           C  
ATOM   3068  C   GLN A 190      -9.207   6.850 -23.601  1.00  0.00           C  
ATOM   3069  O   GLN A 190      -8.001   6.647 -23.735  1.00  0.00           O  
ATOM   3070  CB  GLN A 190      -9.721   9.283 -23.906  1.00  0.00           C  
ATOM   3071  CG  GLN A 190     -10.695   9.189 -25.067  1.00  0.00           C  
ATOM   3072  CD  GLN A 190     -10.729  10.458 -25.899  1.00  0.00           C  
ATOM   3073  OE1 GLN A 190     -10.015  11.423 -25.612  1.00  0.00           O  
ATOM   3074  NE2 GLN A 190     -11.559  10.463 -26.935  1.00  0.00           N  
ATOM   3075  H   GLN A 190      -8.197   9.198 -21.869  1.00  0.00           H  
ATOM   3076  HA  GLN A 190     -10.731   7.932 -22.566  1.00  0.00           H  
ATOM   3077 1HB  GLN A 190      -9.955  10.206 -23.376  1.00  0.00           H  
ATOM   3078 2HB  GLN A 190      -8.728   9.398 -24.340  1.00  0.00           H  
ATOM   3079 1HG  GLN A 190     -10.395   8.364 -25.714  1.00  0.00           H  
ATOM   3080 2HG  GLN A 190     -11.696   9.011 -24.674  1.00  0.00           H  
ATOM   3081 1HE2 GLN A 190     -11.625  11.272 -27.520  1.00  0.00           H  
ATOM   3082 2HE2 GLN A 190     -12.119   9.658 -27.131  1.00  0.00           H  
ATOM   3083  N   GLU A 191     -10.118   5.973 -24.035  1.00  0.00           N  
ATOM   3084  CA  GLU A 191      -9.723   4.702 -24.630  1.00  0.00           C  
ATOM   3085  C   GLU A 191      -8.774   4.914 -25.802  1.00  0.00           C  
ATOM   3086  O   GLU A 191      -7.841   4.136 -26.006  1.00  0.00           O  
ATOM   3087  CB  GLU A 191     -10.958   3.921 -25.085  1.00  0.00           C  
ATOM   3088  CG  GLU A 191     -10.655   2.492 -25.512  1.00  0.00           C  
ATOM   3089  CD  GLU A 191     -11.889   1.717 -25.881  1.00  0.00           C  
ATOM   3090  OE1 GLU A 191     -11.874   0.516 -25.753  1.00  0.00           O  
ATOM   3091  OE2 GLU A 191     -12.848   2.326 -26.292  1.00  0.00           O  
ATOM   3092  H   GLU A 191     -11.100   6.192 -23.950  1.00  0.00           H  
ATOM   3093  HA  GLU A 191      -9.197   4.116 -23.876  1.00  0.00           H  
ATOM   3094 1HB  GLU A 191     -11.686   3.888 -24.275  1.00  0.00           H  
ATOM   3095 2HB  GLU A 191     -11.425   4.436 -25.924  1.00  0.00           H  
ATOM   3096 1HG  GLU A 191      -9.984   2.515 -26.371  1.00  0.00           H  
ATOM   3097 2HG  GLU A 191     -10.141   1.982 -24.698  1.00  0.00           H  
ATOM   3098  N   LYS A 192      -8.930   5.985 -26.559  1.00  0.00           N  
ATOM   3099  CA  LYS A 192      -8.096   6.200 -27.735  1.00  0.00           C  
ATOM   3100  C   LYS A 192      -6.673   6.575 -27.341  1.00  0.00           C  
ATOM   3101  O   LYS A 192      -5.745   6.452 -28.140  1.00  0.00           O  
ATOM   3102  CB  LYS A 192      -8.721   7.245 -28.660  1.00  0.00           C  
ATOM   3103  CG  LYS A 192      -8.876   8.653 -28.100  1.00  0.00           C  
ATOM   3104  CD  LYS A 192      -9.530   9.582 -29.113  1.00  0.00           C  
ATOM   3105  CE  LYS A 192      -9.672  10.992 -28.560  1.00  0.00           C  
ATOM   3106  NZ  LYS A 192     -10.315  11.911 -29.538  1.00  0.00           N  
ATOM   3107  H   LYS A 192      -9.636   6.668 -26.325  1.00  0.00           H  
ATOM   3108  HA  LYS A 192      -8.017   5.259 -28.280  1.00  0.00           H  
ATOM   3109 1HB  LYS A 192      -8.121   7.335 -29.566  1.00  0.00           H  
ATOM   3110 2HB  LYS A 192      -9.717   6.918 -28.959  1.00  0.00           H  
ATOM   3111 1HG  LYS A 192      -9.490   8.621 -27.199  1.00  0.00           H  
ATOM   3112 2HG  LYS A 192      -7.896   9.049 -27.836  1.00  0.00           H  
ATOM   3113 1HD  LYS A 192      -8.925   9.615 -30.020  1.00  0.00           H  
ATOM   3114 2HD  LYS A 192     -10.519   9.202 -29.370  1.00  0.00           H  
ATOM   3115 1HE  LYS A 192     -10.274  10.968 -27.653  1.00  0.00           H  
ATOM   3116 2HE  LYS A 192      -8.687  11.384 -28.306  1.00  0.00           H  
ATOM   3117 1HZ  LYS A 192     -10.390  12.834 -29.134  1.00  0.00           H  
ATOM   3118 2HZ  LYS A 192      -9.755  11.956 -30.378  1.00  0.00           H  
ATOM   3119 3HZ  LYS A 192     -11.237  11.568 -29.767  1.00  0.00           H  
ATOM   3120  N   ASP A 193      -6.487   7.048 -26.112  1.00  0.00           N  
ATOM   3121  CA  ASP A 193      -5.168   7.439 -25.630  1.00  0.00           C  
ATOM   3122  C   ASP A 193      -4.598   6.396 -24.677  1.00  0.00           C  
ATOM   3123  O   ASP A 193      -4.987   6.328 -23.511  1.00  0.00           O  
ATOM   3124  CB  ASP A 193      -5.224   8.791 -24.913  1.00  0.00           C  
ATOM   3125  CG  ASP A 193      -5.669   9.936 -25.813  1.00  0.00           C  
ATOM   3126  OD1 ASP A 193      -6.363  10.803 -25.338  1.00  0.00           O  
ATOM   3127  OD2 ASP A 193      -5.310   9.932 -26.967  1.00  0.00           O  
ATOM   3128  H   ASP A 193      -7.283   7.138 -25.496  1.00  0.00           H  
ATOM   3129  HA  ASP A 193      -4.500   7.531 -26.487  1.00  0.00           H  
ATOM   3130 1HB  ASP A 193      -5.913   8.728 -24.071  1.00  0.00           H  
ATOM   3131 2HB  ASP A 193      -4.239   9.032 -24.512  1.00  0.00           H  
ATOM   3132  N   GLU A 194      -3.597   5.601 -25.136  1.00  0.00           N  
ATOM   3133  CA  GLU A 194      -3.103   4.476 -24.351  1.00  0.00           C  
ATOM   3134  C   GLU A 194      -2.209   4.949 -23.212  1.00  0.00           C  
ATOM   3135  O   GLU A 194      -2.150   4.321 -22.155  1.00  0.00           O  
ATOM   3136  CB  GLU A 194      -2.344   3.481 -25.233  1.00  0.00           C  
ATOM   3137  CG  GLU A 194      -3.234   2.733 -26.216  1.00  0.00           C  
ATOM   3138  CD  GLU A 194      -2.486   1.702 -27.014  1.00  0.00           C  
ATOM   3139  OE1 GLU A 194      -3.115   0.966 -27.736  1.00  0.00           O  
ATOM   3140  OE2 GLU A 194      -1.284   1.649 -26.901  1.00  0.00           O  
ATOM   3141  H   GLU A 194      -3.185   5.790 -26.038  1.00  0.00           H  
ATOM   3142  HA  GLU A 194      -3.957   3.961 -23.909  1.00  0.00           H  
ATOM   3143 1HB  GLU A 194      -1.577   4.009 -25.800  1.00  0.00           H  
ATOM   3144 2HB  GLU A 194      -1.839   2.748 -24.603  1.00  0.00           H  
ATOM   3145 1HG  GLU A 194      -4.033   2.239 -25.663  1.00  0.00           H  
ATOM   3146 2HG  GLU A 194      -3.690   3.451 -26.896  1.00  0.00           H  
ATOM   3147  N   ASN A 195      -1.519   6.052 -23.280  1.00  0.00           N  
ATOM   3148  CA  ASN A 195      -0.507   6.383 -22.284  1.00  0.00           C  
ATOM   3149  C   ASN A 195      -0.781   7.741 -21.650  1.00  0.00           C  
ATOM   3150  O   ASN A 195       0.029   8.250 -20.875  1.00  0.00           O  
ATOM   3151  CB  ASN A 195       0.882   6.353 -22.896  1.00  0.00           C  
ATOM   3152  CG  ASN A 195       1.274   4.977 -23.358  1.00  0.00           C  
ATOM   3153  OD1 ASN A 195       1.102   3.992 -22.631  1.00  0.00           O  
ATOM   3154  ND2 ASN A 195       1.797   4.890 -24.555  1.00  0.00           N  
ATOM   3155  H   ASN A 195      -1.689   6.694 -24.041  1.00  0.00           H  
ATOM   3156  HA  ASN A 195      -0.550   5.639 -21.487  1.00  0.00           H  
ATOM   3157 1HB  ASN A 195       0.920   7.036 -23.746  1.00  0.00           H  
ATOM   3158 2HB  ASN A 195       1.610   6.701 -22.163  1.00  0.00           H  
ATOM   3159 1HD2 ASN A 195       2.077   4.000 -24.915  1.00  0.00           H  
ATOM   3160 2HD2 ASN A 195       1.917   5.713 -25.109  1.00  0.00           H  
ATOM   3161  N   LYS A 196      -1.979   8.372 -21.943  1.00  0.00           N  
ATOM   3162  CA  LYS A 196      -2.246   9.686 -21.371  1.00  0.00           C  
ATOM   3163  C   LYS A 196      -3.268   9.599 -20.245  1.00  0.00           C  
ATOM   3164  O   LYS A 196      -4.468   9.475 -20.490  1.00  0.00           O  
ATOM   3165  CB  LYS A 196      -2.719  10.634 -22.475  1.00  0.00           C  
ATOM   3166  CG  LYS A 196      -2.820  12.095 -22.058  1.00  0.00           C  
ATOM   3167  CD  LYS A 196      -3.176  12.984 -23.240  1.00  0.00           C  
ATOM   3168  CE  LYS A 196      -3.271  14.445 -22.827  1.00  0.00           C  
ATOM   3169  NZ  LYS A 196      -3.560  15.333 -23.985  1.00  0.00           N  
ATOM   3170  H   LYS A 196      -2.672   7.946 -22.542  1.00  0.00           H  
ATOM   3171  HA  LYS A 196      -1.321  10.071 -20.941  1.00  0.00           H  
ATOM   3172 1HB  LYS A 196      -2.034  10.577 -23.322  1.00  0.00           H  
ATOM   3173 2HB  LYS A 196      -3.702  10.321 -22.827  1.00  0.00           H  
ATOM   3174 1HG  LYS A 196      -3.587  12.202 -21.290  1.00  0.00           H  
ATOM   3175 2HG  LYS A 196      -1.867  12.421 -21.643  1.00  0.00           H  
ATOM   3176 1HD  LYS A 196      -2.414  12.883 -24.014  1.00  0.00           H  
ATOM   3177 2HD  LYS A 196      -4.134  12.671 -23.655  1.00  0.00           H  
ATOM   3178 1HE  LYS A 196      -4.062  14.563 -22.088  1.00  0.00           H  
ATOM   3179 2HE  LYS A 196      -2.330  14.757 -22.373  1.00  0.00           H  
ATOM   3180 1HZ  LYS A 196      -3.615  16.291 -23.670  1.00  0.00           H  
ATOM   3181 2HZ  LYS A 196      -2.822  15.246 -24.670  1.00  0.00           H  
ATOM   3182 3HZ  LYS A 196      -4.440  15.066 -24.403  1.00  0.00           H  
ATOM   3183  N   TRP A 197      -2.680   9.503 -19.016  1.00  0.00           N  
ATOM   3184  CA  TRP A 197      -3.542   9.402 -17.845  1.00  0.00           C  
ATOM   3185  C   TRP A 197      -3.653  10.740 -17.126  1.00  0.00           C  
ATOM   3186  O   TRP A 197      -2.681  11.491 -17.039  1.00  0.00           O  
ATOM   3187  CB  TRP A 197      -3.008   8.360 -16.861  1.00  0.00           C  
ATOM   3188  CG  TRP A 197      -3.124   6.948 -17.350  1.00  0.00           C  
ATOM   3189  CD1 TRP A 197      -2.228   6.279 -18.128  1.00  0.00           C  
ATOM   3190  CD2 TRP A 197      -4.206   6.020 -17.095  1.00  0.00           C  
ATOM   3191  NE1 TRP A 197      -2.674   5.004 -18.373  1.00  0.00           N  
ATOM   3192  CE2 TRP A 197      -3.883   4.828 -17.749  1.00  0.00           C  
ATOM   3193  CE3 TRP A 197      -5.404   6.104 -16.374  1.00  0.00           C  
ATOM   3194  CZ2 TRP A 197      -4.715   3.721 -17.708  1.00  0.00           C  
ATOM   3195  CZ3 TRP A 197      -6.238   4.993 -16.333  1.00  0.00           C  
ATOM   3196  CH2 TRP A 197      -5.902   3.833 -16.983  1.00  0.00           C  
ATOM   3197  H   TRP A 197      -1.678   9.500 -18.891  1.00  0.00           H  
ATOM   3198  HA  TRP A 197      -4.534   9.090 -18.172  1.00  0.00           H  
ATOM   3199 1HB  TRP A 197      -1.957   8.562 -16.652  1.00  0.00           H  
ATOM   3200 2HB  TRP A 197      -3.550   8.438 -15.919  1.00  0.00           H  
ATOM   3201  HD1 TRP A 197      -1.294   6.696 -18.501  1.00  0.00           H  
ATOM   3202  HE1 TRP A 197      -2.192   4.308 -18.923  1.00  0.00           H  
ATOM   3203  HE3 TRP A 197      -5.675   7.022 -15.854  1.00  0.00           H  
ATOM   3204  HZ2 TRP A 197      -4.465   2.789 -18.216  1.00  0.00           H  
ATOM   3205  HZ3 TRP A 197      -7.169   5.067 -15.770  1.00  0.00           H  
ATOM   3206  HH2 TRP A 197      -6.580   2.981 -16.931  1.00  0.00           H  
ATOM   3207  N   THR A 198      -4.875  11.045 -16.732  1.00  0.00           N  
ATOM   3208  CA  THR A 198      -5.090  12.177 -15.839  1.00  0.00           C  
ATOM   3209  C   THR A 198      -5.214  11.721 -14.391  1.00  0.00           C  
ATOM   3210  O   THR A 198      -5.973  10.801 -14.083  1.00  0.00           O  
ATOM   3211  CB  THR A 198      -6.367  12.934 -16.248  1.00  0.00           C  
ATOM   3212  OG1 THR A 198      -6.235  13.354 -17.612  1.00  0.00           O  
ATOM   3213  CG2 THR A 198      -6.584  14.154 -15.365  1.00  0.00           C  
ATOM   3214  H   THR A 198      -5.670  10.504 -17.041  1.00  0.00           H  
ATOM   3215  HA  THR A 198      -4.237  12.851 -15.924  1.00  0.00           H  
ATOM   3216  HB  THR A 198      -7.228  12.272 -16.154  1.00  0.00           H  
ATOM   3217  HG1 THR A 198      -5.385  13.067 -17.954  1.00  0.00           H  
ATOM   3218 1HG2 THR A 198      -7.492  14.670 -15.675  1.00  0.00           H  
ATOM   3219 2HG2 THR A 198      -6.682  13.839 -14.326  1.00  0.00           H  
ATOM   3220 3HG2 THR A 198      -5.734  14.828 -15.461  1.00  0.00           H  
ATOM   3221  N   HIS A 199      -4.339  12.242 -13.556  1.00  0.00           N  
ATOM   3222  CA  HIS A 199      -4.311  11.829 -12.158  1.00  0.00           C  
ATOM   3223  C   HIS A 199      -4.899  12.906 -11.254  1.00  0.00           C  
ATOM   3224  O   HIS A 199      -4.580  14.087 -11.391  1.00  0.00           O  
ATOM   3225  CB  HIS A 199      -2.879  11.522 -11.710  1.00  0.00           C  
ATOM   3226  CG  HIS A 199      -2.264  10.358 -12.423  1.00  0.00           C  
ATOM   3227  ND1 HIS A 199      -1.239   8.972 -13.782  1.00  0.00           N  
ATOM   3228  CD2 HIS A 199      -1.638  10.276 -13.621  1.00  0.00           C  
ATOM   3229  CE1 HIS A 199      -1.648   8.267 -12.741  1.00  0.00           C  
ATOM   3230  NE2 HIS A 199      -2.279   9.077 -11.911  1.00  0.00           N  
ATOM   3231  H   HIS A 199      -3.678  12.934 -13.878  1.00  0.00           H  
ATOM   3232  HA  HIS A 199      -4.904  10.923 -12.034  1.00  0.00           H  
ATOM   3233 1HB  HIS A 199      -2.250  12.397 -11.877  1.00  0.00           H  
ATOM   3234 2HB  HIS A 199      -2.870  11.312 -10.641  1.00  0.00           H  
ATOM   3235  HD2 HIS A 199      -1.808  11.344 -13.763  1.00  0.00           H  
ATOM   3236  HE1 HIS A 199      -1.491   7.199 -12.593  1.00  0.00           H  
ATOM   3237  HE2 HIS A 199      -2.692   8.813 -11.028  1.00  0.00           H  
ATOM   3238  N   VAL A 200      -5.776  12.410 -10.335  1.00  0.00           N  
ATOM   3239  CA  VAL A 200      -6.367  13.294  -9.338  1.00  0.00           C  
ATOM   3240  C   VAL A 200      -6.214  12.721  -7.934  1.00  0.00           C  
ATOM   3241  O   VAL A 200      -6.672  11.614  -7.652  1.00  0.00           O  
ATOM   3242  CB  VAL A 200      -7.861  13.533  -9.626  1.00  0.00           C  
ATOM   3243  CG1 VAL A 200      -8.458  14.496  -8.611  1.00  0.00           C  
ATOM   3244  CG2 VAL A 200      -8.033  14.065 -11.041  1.00  0.00           C  
ATOM   3245  H   VAL A 200      -6.025  11.431 -10.334  1.00  0.00           H  
ATOM   3246  HA  VAL A 200      -5.852  14.254  -9.378  1.00  0.00           H  
ATOM   3247  HB  VAL A 200      -8.397  12.589  -9.523  1.00  0.00           H  
ATOM   3248 1HG1 VAL A 200      -9.514  14.650  -8.833  1.00  0.00           H  
ATOM   3249 2HG1 VAL A 200      -8.356  14.079  -7.610  1.00  0.00           H  
ATOM   3250 3HG1 VAL A 200      -7.934  15.450  -8.663  1.00  0.00           H  
ATOM   3251 1HG2 VAL A 200      -9.091  14.232 -11.241  1.00  0.00           H  
ATOM   3252 2HG2 VAL A 200      -7.491  15.005 -11.145  1.00  0.00           H  
ATOM   3253 3HG2 VAL A 200      -7.640  13.339 -11.753  1.00  0.00           H  
ATOM   3254  N   ASN A 201      -5.433  13.480  -7.107  1.00  0.00           N  
ATOM   3255  CA  ASN A 201      -5.207  13.009  -5.746  1.00  0.00           C  
ATOM   3256  C   ASN A 201      -6.247  13.575  -4.788  1.00  0.00           C  
ATOM   3257  O   ASN A 201      -6.575  14.760  -4.842  1.00  0.00           O  
ATOM   3258  CB  ASN A 201      -3.813  13.382  -5.274  1.00  0.00           C  
ATOM   3259  CG  ASN A 201      -2.736  12.664  -6.038  1.00  0.00           C  
ATOM   3260  OD1 ASN A 201      -2.884  11.487  -6.386  1.00  0.00           O  
ATOM   3261  ND2 ASN A 201      -1.655  13.350  -6.307  1.00  0.00           N  
ATOM   3262  H   ASN A 201      -5.011  14.348  -7.404  1.00  0.00           H  
ATOM   3263  HA  ASN A 201      -5.297  11.922  -5.736  1.00  0.00           H  
ATOM   3264 1HB  ASN A 201      -3.667  14.457  -5.384  1.00  0.00           H  
ATOM   3265 2HB  ASN A 201      -3.712  13.145  -4.215  1.00  0.00           H  
ATOM   3266 1HD2 ASN A 201      -0.905  12.923  -6.813  1.00  0.00           H  
ATOM   3267 2HD2 ASN A 201      -1.579  14.300  -6.007  1.00  0.00           H  
ATOM   3268  N   LEU A 202      -6.796  12.638  -3.934  1.00  0.00           N  
ATOM   3269  CA  LEU A 202      -7.835  13.066  -3.005  1.00  0.00           C  
ATOM   3270  C   LEU A 202      -7.741  12.307  -1.685  1.00  0.00           C  
ATOM   3271  O   LEU A 202      -7.133  11.239  -1.614  1.00  0.00           O  
ATOM   3272  CB  LEU A 202      -9.230  12.975  -3.636  1.00  0.00           C  
ATOM   3273  CG  LEU A 202      -9.727  11.643  -4.212  1.00  0.00           C  
ATOM   3274  CD1 LEU A 202     -10.620  10.949  -3.192  1.00  0.00           C  
ATOM   3275  CD2 LEU A 202     -10.477  11.899  -5.510  1.00  0.00           C  
ATOM   3276  H   LEU A 202      -6.502  11.672  -3.933  1.00  0.00           H  
ATOM   3277  HA  LEU A 202      -7.652  14.106  -2.737  1.00  0.00           H  
ATOM   3278 1HB  LEU A 202      -9.969  13.260  -2.888  1.00  0.00           H  
ATOM   3279 2HB  LEU A 202      -9.285  13.685  -4.461  1.00  0.00           H  
ATOM   3280  HG  LEU A 202      -8.875  10.991  -4.408  1.00  0.00           H  
ATOM   3281 1HD1 LEU A 202     -10.973  10.002  -3.602  1.00  0.00           H  
ATOM   3282 2HD1 LEU A 202     -10.053  10.760  -2.281  1.00  0.00           H  
ATOM   3283 3HD1 LEU A 202     -11.474  11.586  -2.963  1.00  0.00           H  
ATOM   3284 1HD2 LEU A 202     -10.829  10.952  -5.920  1.00  0.00           H  
ATOM   3285 2HD2 LEU A 202     -11.330  12.550  -5.315  1.00  0.00           H  
ATOM   3286 3HD2 LEU A 202      -9.810  12.379  -6.227  1.00  0.00           H  
ATOM   3287  N   SER A 203      -8.324  12.899  -0.631  1.00  0.00           N  
ATOM   3288  CA  SER A 203      -8.383  12.292   0.693  1.00  0.00           C  
ATOM   3289  C   SER A 203      -9.753  11.682   0.959  1.00  0.00           C  
ATOM   3290  O   SER A 203     -10.072  11.320   2.091  1.00  0.00           O  
ATOM   3291  CB  SER A 203      -8.042  13.316   1.757  1.00  0.00           C  
ATOM   3292  OG  SER A 203      -8.945  14.388   1.739  1.00  0.00           O  
ATOM   3293  H   SER A 203      -8.739  13.809  -0.774  1.00  0.00           H  
ATOM   3294  HA  SER A 203      -7.651  11.485   0.737  1.00  0.00           H  
ATOM   3295 1HB  SER A 203      -8.060  12.841   2.738  1.00  0.00           H  
ATOM   3296 2HB  SER A 203      -7.032  13.689   1.593  1.00  0.00           H  
ATOM   3297  HG  SER A 203      -9.570  14.196   1.036  1.00  0.00           H  
ATOM   3298  N   SER A 204     -10.617  11.604  -0.055  1.00  0.00           N  
ATOM   3299  CA  SER A 204     -11.949  11.023   0.069  1.00  0.00           C  
ATOM   3300  C   SER A 204     -12.149   9.887  -0.926  1.00  0.00           C  
ATOM   3301  O   SER A 204     -11.327   9.678  -1.818  1.00  0.00           O  
ATOM   3302  CB  SER A 204     -13.012  12.084  -0.138  1.00  0.00           C  
ATOM   3303  OG  SER A 204     -13.108  12.499  -1.473  1.00  0.00           O  
ATOM   3304  H   SER A 204     -10.321  11.970  -0.949  1.00  0.00           H  
ATOM   3305  HA  SER A 204     -12.056  10.614   1.075  1.00  0.00           H  
ATOM   3306 1HB  SER A 204     -13.980  11.696   0.179  1.00  0.00           H  
ATOM   3307 2HB  SER A 204     -12.787  12.950   0.483  1.00  0.00           H  
ATOM   3308  HG  SER A 204     -12.451  11.992  -1.956  1.00  0.00           H  
ATOM   3309  N   THR A 205     -13.170   9.117  -0.739  1.00  0.00           N  
ATOM   3310  CA  THR A 205     -13.481   8.020  -1.648  1.00  0.00           C  
ATOM   3311  C   THR A 205     -14.519   8.440  -2.681  1.00  0.00           C  
ATOM   3312  O   THR A 205     -15.145   7.597  -3.324  1.00  0.00           O  
ATOM   3313  CB  THR A 205     -13.981   6.783  -0.880  1.00  0.00           C  
ATOM   3314  OG1 THR A 205     -15.138   7.144  -0.114  1.00  0.00           O  
ATOM   3315  CG2 THR A 205     -12.903   6.256   0.055  1.00  0.00           C  
ATOM   3316  H   THR A 205     -13.768   9.280   0.058  1.00  0.00           H  
ATOM   3317  HA  THR A 205     -12.571   7.745  -2.183  1.00  0.00           H  
ATOM   3318  HB  THR A 205     -14.251   6.000  -1.588  1.00  0.00           H  
ATOM   3319  HG1 THR A 205     -15.337   8.073  -0.254  1.00  0.00           H  
ATOM   3320 1HG2 THR A 205     -13.278   5.382   0.587  1.00  0.00           H  
ATOM   3321 2HG2 THR A 205     -12.023   5.978  -0.525  1.00  0.00           H  
ATOM   3322 3HG2 THR A 205     -12.635   7.030   0.773  1.00  0.00           H  
ATOM   3323  N   LYS A 206     -14.519   9.789  -2.943  1.00  0.00           N  
ATOM   3324  CA  LYS A 206     -15.488  10.313  -3.897  1.00  0.00           C  
ATOM   3325  C   LYS A 206     -14.886  11.437  -4.731  1.00  0.00           C  
ATOM   3326  O   LYS A 206     -14.225  12.331  -4.202  1.00  0.00           O  
ATOM   3327  CB  LYS A 206     -16.713  10.824  -3.138  1.00  0.00           C  
ATOM   3328  CG  LYS A 206     -17.850  11.346  -4.007  1.00  0.00           C  
ATOM   3329  CD  LYS A 206     -19.036  11.783  -3.161  1.00  0.00           C  
ATOM   3330  CE  LYS A 206     -20.173  12.304  -4.028  1.00  0.00           C  
ATOM   3331  NZ  LYS A 206     -21.360  12.688  -3.218  1.00  0.00           N  
ATOM   3332  H   LYS A 206     -13.873  10.425  -2.498  1.00  0.00           H  
ATOM   3333  HA  LYS A 206     -15.789   9.504  -4.564  1.00  0.00           H  
ATOM   3334 1HB  LYS A 206     -17.119  10.023  -2.520  1.00  0.00           H  
ATOM   3335 2HB  LYS A 206     -16.416  11.634  -2.471  1.00  0.00           H  
ATOM   3336 1HG  LYS A 206     -17.499  12.196  -4.593  1.00  0.00           H  
ATOM   3337 2HG  LYS A 206     -18.172  10.563  -4.693  1.00  0.00           H  
ATOM   3338 1HD  LYS A 206     -19.396  10.937  -2.574  1.00  0.00           H  
ATOM   3339 2HD  LYS A 206     -18.724  12.571  -2.476  1.00  0.00           H  
ATOM   3340 1HE  LYS A 206     -19.834  13.174  -4.588  1.00  0.00           H  
ATOM   3341 2HE  LYS A 206     -20.469  11.534  -4.740  1.00  0.00           H  
ATOM   3342 1HZ  LYS A 206     -22.090  13.027  -3.829  1.00  0.00           H  
ATOM   3343 2HZ  LYS A 206     -21.695  11.883  -2.708  1.00  0.00           H  
ATOM   3344 3HZ  LYS A 206     -21.102  13.415  -2.566  1.00  0.00           H  
ATOM   3345  N   LEU A 207     -15.107  11.342  -6.053  1.00  0.00           N  
ATOM   3346  CA  LEU A 207     -14.633  12.363  -6.980  1.00  0.00           C  
ATOM   3347  C   LEU A 207     -15.724  12.760  -7.968  1.00  0.00           C  
ATOM   3348  O   LEU A 207     -16.450  11.908  -8.482  1.00  0.00           O  
ATOM   3349  CB  LEU A 207     -13.425  11.833  -7.763  1.00  0.00           C  
ATOM   3350  CG  LEU A 207     -12.914  12.655  -8.953  1.00  0.00           C  
ATOM   3351  CD1 LEU A 207     -12.316  13.961  -8.450  1.00  0.00           C  
ATOM   3352  CD2 LEU A 207     -11.885  11.844  -9.726  1.00  0.00           C  
ATOM   3353  H   LEU A 207     -15.613  10.546  -6.414  1.00  0.00           H  
ATOM   3354  HA  LEU A 207     -14.327  13.237  -6.405  1.00  0.00           H  
ATOM   3355 1HB  LEU A 207     -12.585  11.730  -7.078  1.00  0.00           H  
ATOM   3356 2HB  LEU A 207     -13.670  10.846  -8.155  1.00  0.00           H  
ATOM   3357  HG  LEU A 207     -13.749  12.903  -9.610  1.00  0.00           H  
ATOM   3358 1HD1 LEU A 207     -11.953  14.545  -9.296  1.00  0.00           H  
ATOM   3359 2HD1 LEU A 207     -13.079  14.530  -7.918  1.00  0.00           H  
ATOM   3360 3HD1 LEU A 207     -11.488  13.746  -7.776  1.00  0.00           H  
ATOM   3361 1HD2 LEU A 207     -11.522  12.428 -10.572  1.00  0.00           H  
ATOM   3362 2HD2 LEU A 207     -11.049  11.597  -9.071  1.00  0.00           H  
ATOM   3363 3HD2 LEU A 207     -12.345  10.925 -10.090  1.00  0.00           H  
ATOM   3364  N   THR A 208     -15.819  14.061  -8.206  1.00  0.00           N  
ATOM   3365  CA  THR A 208     -16.750  14.545  -9.219  1.00  0.00           C  
ATOM   3366  C   THR A 208     -16.010  15.063 -10.445  1.00  0.00           C  
ATOM   3367  O   THR A 208     -15.131  15.918 -10.336  1.00  0.00           O  
ATOM   3368  CB  THR A 208     -17.636  15.663  -8.640  1.00  0.00           C  
ATOM   3369  OG1 THR A 208     -18.328  15.158  -7.491  1.00  0.00           O  
ATOM   3370  CG2 THR A 208     -18.649  16.140  -9.668  1.00  0.00           C  
ATOM   3371  H   THR A 208     -15.256  14.727  -7.697  1.00  0.00           H  
ATOM   3372  HA  THR A 208     -17.388  13.716  -9.526  1.00  0.00           H  
ATOM   3373  HB  THR A 208     -17.011  16.505  -8.342  1.00  0.00           H  
ATOM   3374  HG1 THR A 208     -18.081  14.241  -7.347  1.00  0.00           H  
ATOM   3375 1HG2 THR A 208     -19.262  16.930  -9.235  1.00  0.00           H  
ATOM   3376 2HG2 THR A 208     -18.126  16.525 -10.543  1.00  0.00           H  
ATOM   3377 3HG2 THR A 208     -19.286  15.308  -9.964  1.00  0.00           H  
ATOM   3378  N   LEU A 209     -16.278  14.359 -11.546  1.00  0.00           N  
ATOM   3379  CA  LEU A 209     -15.726  14.809 -12.818  1.00  0.00           C  
ATOM   3380  C   LEU A 209     -16.763  15.584 -13.625  1.00  0.00           C  
ATOM   3381  O   LEU A 209     -17.888  15.122 -13.815  1.00  0.00           O  
ATOM   3382  CB  LEU A 209     -15.273  13.606 -13.656  1.00  0.00           C  
ATOM   3383  CG  LEU A 209     -14.228  12.658 -13.057  1.00  0.00           C  
ATOM   3384  CD1 LEU A 209     -14.040  11.460 -13.978  1.00  0.00           C  
ATOM   3385  CD2 LEU A 209     -12.918  13.406 -12.858  1.00  0.00           C  
ATOM   3386  H   LEU A 209     -16.850  13.527 -11.525  1.00  0.00           H  
ATOM   3387  HA  LEU A 209     -14.861  15.440 -12.616  1.00  0.00           H  
ATOM   3388 1HB  LEU A 209     -16.145  12.996 -13.887  1.00  0.00           H  
ATOM   3389 2HB  LEU A 209     -14.854  13.973 -14.593  1.00  0.00           H  
ATOM   3390  HG  LEU A 209     -14.583  12.286 -12.096  1.00  0.00           H  
ATOM   3391 1HD1 LEU A 209     -13.297  10.786 -13.551  1.00  0.00           H  
ATOM   3392 2HD1 LEU A 209     -14.988  10.932 -14.086  1.00  0.00           H  
ATOM   3393 3HD1 LEU A 209     -13.701  11.802 -14.955  1.00  0.00           H  
ATOM   3394 1HD2 LEU A 209     -12.175  12.732 -12.431  1.00  0.00           H  
ATOM   3395 2HD2 LEU A 209     -12.561  13.777 -13.819  1.00  0.00           H  
ATOM   3396 3HD2 LEU A 209     -13.077  14.245 -12.181  1.00  0.00           H  
ATOM   3397  N   LEU A 210     -16.414  16.771 -14.051  1.00  0.00           N  
ATOM   3398  CA  LEU A 210     -17.340  17.556 -14.858  1.00  0.00           C  
ATOM   3399  C   LEU A 210     -17.368  17.063 -16.301  1.00  0.00           C  
ATOM   3400  O   LEU A 210     -16.324  16.782 -16.892  1.00  0.00           O  
ATOM   3401  CB  LEU A 210     -16.946  19.037 -14.816  1.00  0.00           C  
ATOM   3402  CG  LEU A 210     -16.904  19.685 -13.426  1.00  0.00           C  
ATOM   3403  CD1 LEU A 210     -16.382  21.110 -13.544  1.00  0.00           C  
ATOM   3404  CD2 LEU A 210     -18.297  19.662 -12.813  1.00  0.00           C  
ATOM   3405  H   LEU A 210     -15.507  17.156 -13.829  1.00  0.00           H  
ATOM   3406  HA  LEU A 210     -18.341  17.445 -14.442  1.00  0.00           H  
ATOM   3407 1HB  LEU A 210     -15.957  19.146 -15.258  1.00  0.00           H  
ATOM   3408 2HB  LEU A 210     -17.655  19.603 -15.420  1.00  0.00           H  
ATOM   3409  HG  LEU A 210     -16.217  19.130 -12.787  1.00  0.00           H  
ATOM   3410 1HD1 LEU A 210     -16.352  21.570 -12.556  1.00  0.00           H  
ATOM   3411 2HD1 LEU A 210     -15.377  21.096 -13.967  1.00  0.00           H  
ATOM   3412 3HD1 LEU A 210     -17.041  21.686 -14.192  1.00  0.00           H  
ATOM   3413 1HD2 LEU A 210     -18.267  20.122 -11.825  1.00  0.00           H  
ATOM   3414 2HD2 LEU A 210     -18.985  20.217 -13.451  1.00  0.00           H  
ATOM   3415 3HD2 LEU A 210     -18.638  18.631 -12.723  1.00  0.00           H  
ATOM   3416  N   GLN A 211     -18.550  16.941 -16.858  1.00  0.00           N  
ATOM   3417  CA  GLN A 211     -18.715  16.442 -18.219  1.00  0.00           C  
ATOM   3418  C   GLN A 211     -17.957  17.307 -19.218  1.00  0.00           C  
ATOM   3419  O   GLN A 211     -17.400  16.803 -20.192  1.00  0.00           O  
ATOM   3420  CB  GLN A 211     -20.197  16.373 -18.596  1.00  0.00           C  
ATOM   3421  CG  GLN A 211     -20.440  15.771 -19.969  1.00  0.00           C  
ATOM   3422  CD  GLN A 211     -21.901  15.824 -20.374  1.00  0.00           C  
ATOM   3423  OE1 GLN A 211     -22.707  16.522 -19.752  1.00  0.00           O  
ATOM   3424  NE2 GLN A 211     -22.251  15.086 -21.421  1.00  0.00           N  
ATOM   3425  H   GLN A 211     -19.369  17.201 -16.327  1.00  0.00           H  
ATOM   3426  HA  GLN A 211     -18.298  15.437 -18.272  1.00  0.00           H  
ATOM   3427 1HB  GLN A 211     -20.733  15.776 -17.858  1.00  0.00           H  
ATOM   3428 2HB  GLN A 211     -20.624  17.376 -18.578  1.00  0.00           H  
ATOM   3429 1HG  GLN A 211     -19.861  16.327 -20.706  1.00  0.00           H  
ATOM   3430 2HG  GLN A 211     -20.126  14.727 -19.957  1.00  0.00           H  
ATOM   3431 1HE2 GLN A 211     -23.201  15.081 -21.735  1.00  0.00           H  
ATOM   3432 2HE2 GLN A 211     -21.565  14.535 -21.897  1.00  0.00           H  
ATOM   3433  N   ARG A 212     -17.872  18.616 -18.963  1.00  0.00           N  
ATOM   3434  CA  ARG A 212     -17.227  19.527 -19.901  1.00  0.00           C  
ATOM   3435  C   ARG A 212     -15.732  19.250 -19.997  1.00  0.00           C  
ATOM   3436  O   ARG A 212     -15.078  19.650 -20.960  1.00  0.00           O  
ATOM   3437  CB  ARG A 212     -17.491  20.976 -19.517  1.00  0.00           C  
ATOM   3438  CG  ARG A 212     -16.907  21.426 -18.187  1.00  0.00           C  
ATOM   3439  CD  ARG A 212     -17.247  22.841 -17.889  1.00  0.00           C  
ATOM   3440  NE  ARG A 212     -16.697  23.273 -16.614  1.00  0.00           N  
ATOM   3441  CZ  ARG A 212     -16.883  24.494 -16.075  1.00  0.00           C  
ATOM   3442  NH1 ARG A 212     -17.606  25.389 -16.710  1.00  0.00           N  
ATOM   3443  NH2 ARG A 212     -16.339  24.790 -14.908  1.00  0.00           N  
ATOM   3444  H   ARG A 212     -18.260  18.985 -18.107  1.00  0.00           H  
ATOM   3445  HA  ARG A 212     -17.642  19.352 -20.894  1.00  0.00           H  
ATOM   3446 1HB  ARG A 212     -17.086  21.635 -20.284  1.00  0.00           H  
ATOM   3447 2HB  ARG A 212     -18.566  21.150 -19.470  1.00  0.00           H  
ATOM   3448 1HG  ARG A 212     -17.303  20.802 -17.386  1.00  0.00           H  
ATOM   3449 2HG  ARG A 212     -15.821  21.333 -18.216  1.00  0.00           H  
ATOM   3450 1HD  ARG A 212     -16.843  23.484 -18.670  1.00  0.00           H  
ATOM   3451 2HD  ARG A 212     -18.330  22.954 -17.849  1.00  0.00           H  
ATOM   3452  HE  ARG A 212     -16.136  22.611 -16.096  1.00  0.00           H  
ATOM   3453 1HH1 ARG A 212     -18.022  25.162 -17.602  1.00  0.00           H  
ATOM   3454 2HH1 ARG A 212     -17.746  26.304 -16.306  1.00  0.00           H  
ATOM   3455 1HH2 ARG A 212     -15.784  24.101 -14.420  1.00  0.00           H  
ATOM   3456 2HH2 ARG A 212     -16.478  25.704 -14.504  1.00  0.00           H  
ATOM   3457  N   LYS A 213     -15.172  18.562 -19.027  1.00  0.00           N  
ATOM   3458  CA  LYS A 213     -13.747  18.254 -19.057  1.00  0.00           C  
ATOM   3459  C   LYS A 213     -13.480  16.949 -19.796  1.00  0.00           C  
ATOM   3460  O   LYS A 213     -12.329  16.557 -19.988  1.00  0.00           O  
ATOM   3461  CB  LYS A 213     -13.175  18.175 -17.641  1.00  0.00           C  
ATOM   3462  CG  LYS A 213     -13.185  19.506 -16.901  1.00  0.00           C  
ATOM   3463  CD  LYS A 213     -12.493  19.394 -15.551  1.00  0.00           C  
ATOM   3464  CE  LYS A 213     -12.388  20.749 -14.867  1.00  0.00           C  
ATOM   3465  NZ  LYS A 213     -11.716  20.653 -13.543  1.00  0.00           N  
ATOM   3466  H   LYS A 213     -15.729  18.240 -18.248  1.00  0.00           H  
ATOM   3467  HA  LYS A 213     -13.232  19.052 -19.593  1.00  0.00           H  
ATOM   3468 1HB  LYS A 213     -13.749  17.455 -17.056  1.00  0.00           H  
ATOM   3469 2HB  LYS A 213     -12.146  17.816 -17.684  1.00  0.00           H  
ATOM   3470 1HG  LYS A 213     -12.673  20.260 -17.500  1.00  0.00           H  
ATOM   3471 2HG  LYS A 213     -14.214  19.828 -16.746  1.00  0.00           H  
ATOM   3472 1HD  LYS A 213     -13.055  18.715 -14.909  1.00  0.00           H  
ATOM   3473 2HD  LYS A 213     -11.490  18.989 -15.689  1.00  0.00           H  
ATOM   3474 1HE  LYS A 213     -11.823  21.432 -15.499  1.00  0.00           H  
ATOM   3475 2HE  LYS A 213     -13.386  21.163 -14.724  1.00  0.00           H  
ATOM   3476 1HZ  LYS A 213     -11.667  21.570 -13.123  1.00  0.00           H  
ATOM   3477 2HZ  LYS A 213     -12.243  20.035 -12.941  1.00  0.00           H  
ATOM   3478 3HZ  LYS A 213     -10.782  20.288 -13.665  1.00  0.00           H  
ATOM   3479  N   LEU A 214     -14.564  16.280 -20.183  1.00  0.00           N  
ATOM   3480  CA  LEU A 214     -14.438  15.009 -20.886  1.00  0.00           C  
ATOM   3481  C   LEU A 214     -14.986  15.107 -22.305  1.00  0.00           C  
ATOM   3482  O   LEU A 214     -15.909  15.876 -22.572  1.00  0.00           O  
ATOM   3483  CB  LEU A 214     -15.196  13.916 -20.122  1.00  0.00           C  
ATOM   3484  CG  LEU A 214     -14.797  13.702 -18.656  1.00  0.00           C  
ATOM   3485  CD1 LEU A 214     -15.743  12.697 -18.013  1.00  0.00           C  
ATOM   3486  CD2 LEU A 214     -13.356  13.218 -18.586  1.00  0.00           C  
ATOM   3487  H   LEU A 214     -15.485  16.648 -19.993  1.00  0.00           H  
ATOM   3488  HA  LEU A 214     -13.383  14.742 -20.932  1.00  0.00           H  
ATOM   3489 1HB  LEU A 214     -16.258  14.155 -20.136  1.00  0.00           H  
ATOM   3490 2HB  LEU A 214     -15.052  12.967 -20.638  1.00  0.00           H  
ATOM   3491  HG  LEU A 214     -14.890  14.643 -18.112  1.00  0.00           H  
ATOM   3492 1HD1 LEU A 214     -15.459  12.545 -16.971  1.00  0.00           H  
ATOM   3493 2HD1 LEU A 214     -16.764  13.077 -18.059  1.00  0.00           H  
ATOM   3494 3HD1 LEU A 214     -15.684  11.749 -18.547  1.00  0.00           H  
ATOM   3495 1HD2 LEU A 214     -13.073  13.067 -17.544  1.00  0.00           H  
ATOM   3496 2HD2 LEU A 214     -13.262  12.277 -19.128  1.00  0.00           H  
ATOM   3497 3HD2 LEU A 214     -12.700  13.963 -19.036  1.00  0.00           H  
ATOM   3498  N   GLN A 215     -14.485  14.282 -23.221  1.00  0.00           N  
ATOM   3499  CA  GLN A 215     -14.915  14.296 -24.614  1.00  0.00           C  
ATOM   3500  C   GLN A 215     -16.273  13.625 -24.778  1.00  0.00           C  
ATOM   3501  O   GLN A 215     -16.547  12.597 -24.159  1.00  0.00           O  
ATOM   3502  CB  GLN A 215     -13.889  13.580 -25.497  1.00  0.00           C  
ATOM   3503  CG  GLN A 215     -12.529  14.253 -25.570  1.00  0.00           C  
ATOM   3504  CD  GLN A 215     -12.596  15.626 -26.211  1.00  0.00           C  
ATOM   3505  OE1 GLN A 215     -13.358  15.848 -27.156  1.00  0.00           O  
ATOM   3506  NE2 GLN A 215     -11.796  16.556 -25.701  1.00  0.00           N  
ATOM   3507  H   GLN A 215     -13.778  13.622 -22.931  1.00  0.00           H  
ATOM   3508  HA  GLN A 215     -14.994  15.333 -24.941  1.00  0.00           H  
ATOM   3509 1HB  GLN A 215     -13.736  12.566 -25.128  1.00  0.00           H  
ATOM   3510 2HB  GLN A 215     -14.274  13.504 -26.514  1.00  0.00           H  
ATOM   3511 1HG  GLN A 215     -12.136  14.366 -24.559  1.00  0.00           H  
ATOM   3512 2HG  GLN A 215     -11.859  13.631 -26.163  1.00  0.00           H  
ATOM   3513 1HE2 GLN A 215     -11.796  17.481 -26.083  1.00  0.00           H  
ATOM   3514 2HE2 GLN A 215     -11.193  16.332 -24.935  1.00  0.00           H  
ATOM   3515  N   PRO A 216     -17.143  14.211 -25.693  1.00  0.00           N  
ATOM   3516  CA  PRO A 216     -18.469  13.638 -25.892  1.00  0.00           C  
ATOM   3517  C   PRO A 216     -18.383  12.254 -26.522  1.00  0.00           C  
ATOM   3518  O   PRO A 216     -17.525  11.999 -27.368  1.00  0.00           O  
ATOM   3519  CB  PRO A 216     -19.156  14.625 -26.841  1.00  0.00           C  
ATOM   3520  CG  PRO A 216     -18.416  15.910 -26.685  1.00  0.00           C  
ATOM   3521  CD  PRO A 216     -17.008  15.492 -26.354  1.00  0.00           C  
ATOM   3522  HA  PRO A 216     -18.995  13.599 -24.927  1.00  0.00           H  
ATOM   3523 1HB  PRO A 216     -19.116  14.245 -27.873  1.00  0.00           H  
ATOM   3524 2HB  PRO A 216     -20.219  14.723 -26.576  1.00  0.00           H  
ATOM   3525 1HG  PRO A 216     -18.477  16.498 -27.613  1.00  0.00           H  
ATOM   3526 2HG  PRO A 216     -18.875  16.519 -25.892  1.00  0.00           H  
ATOM   3527 1HD  PRO A 216     -16.426  15.393 -27.282  1.00  0.00           H  
ATOM   3528 2HD  PRO A 216     -16.551  16.238 -25.687  1.00  0.00           H  
ATOM   3529  N   ALA A 217     -19.259  11.343 -26.055  1.00  0.00           N  
ATOM   3530  CA  ALA A 217     -19.421  10.010 -26.623  1.00  0.00           C  
ATOM   3531  C   ALA A 217     -18.118   9.224 -26.565  1.00  0.00           C  
ATOM   3532  O   ALA A 217     -17.912   8.287 -27.336  1.00  0.00           O  
ATOM   3533  CB  ALA A 217     -19.946  10.087 -28.049  1.00  0.00           C  
ATOM   3534  H   ALA A 217     -19.829  11.614 -25.266  1.00  0.00           H  
ATOM   3535  HA  ALA A 217     -20.145   9.468 -26.014  1.00  0.00           H  
ATOM   3536 1HB  ALA A 217     -20.058   9.080 -28.450  1.00  0.00           H  
ATOM   3537 2HB  ALA A 217     -20.913  10.589 -28.054  1.00  0.00           H  
ATOM   3538 3HB  ALA A 217     -19.244  10.646 -28.665  1.00  0.00           H  
ATOM   3539  N   ALA A 218     -17.222   9.605 -25.641  1.00  0.00           N  
ATOM   3540  CA  ALA A 218     -15.950   8.900 -25.536  1.00  0.00           C  
ATOM   3541  C   ALA A 218     -15.993   7.845 -24.438  1.00  0.00           C  
ATOM   3542  O   ALA A 218     -16.718   7.989 -23.454  1.00  0.00           O  
ATOM   3543  CB  ALA A 218     -14.822   9.886 -25.270  1.00  0.00           C  
ATOM   3544  H   ALA A 218     -17.412  10.374 -25.014  1.00  0.00           H  
ATOM   3545  HA  ALA A 218     -15.763   8.395 -26.484  1.00  0.00           H  
ATOM   3546 1HB  ALA A 218     -13.878   9.347 -25.194  1.00  0.00           H  
ATOM   3547 2HB  ALA A 218     -14.765  10.603 -26.089  1.00  0.00           H  
ATOM   3548 3HB  ALA A 218     -15.014  10.415 -24.338  1.00  0.00           H  
ATOM   3549  N   MET A 219     -15.265   6.771 -24.774  1.00  0.00           N  
ATOM   3550  CA  MET A 219     -15.114   5.718 -23.777  1.00  0.00           C  
ATOM   3551  C   MET A 219     -13.895   5.964 -22.897  1.00  0.00           C  
ATOM   3552  O   MET A 219     -12.814   6.285 -23.392  1.00  0.00           O  
ATOM   3553  CB  MET A 219     -14.976   4.375 -24.491  1.00  0.00           C  
ATOM   3554  CG  MET A 219     -14.908   3.167 -23.568  1.00  0.00           C  
ATOM   3555  SD  MET A 219     -16.482   2.821 -22.758  1.00  0.00           S  
ATOM   3556  CE  MET A 219     -17.449   2.219 -24.139  1.00  0.00           C  
ATOM   3557  H   MET A 219     -14.823   6.662 -25.676  1.00  0.00           H  
ATOM   3558  HA  MET A 219     -16.006   5.705 -23.151  1.00  0.00           H  
ATOM   3559 1HB  MET A 219     -15.822   4.231 -25.162  1.00  0.00           H  
ATOM   3560 2HB  MET A 219     -14.071   4.378 -25.100  1.00  0.00           H  
ATOM   3561 1HG  MET A 219     -14.614   2.288 -24.141  1.00  0.00           H  
ATOM   3562 2HG  MET A 219     -14.156   3.339 -22.799  1.00  0.00           H  
ATOM   3563 1HE  MET A 219     -18.452   1.962 -23.797  1.00  0.00           H  
ATOM   3564 2HE  MET A 219     -17.513   2.994 -24.904  1.00  0.00           H  
ATOM   3565 3HE  MET A 219     -16.971   1.333 -24.559  1.00  0.00           H  
ATOM   3566  N   TYR A 220     -14.115   5.908 -21.594  1.00  0.00           N  
ATOM   3567  CA  TYR A 220     -13.038   6.156 -20.644  1.00  0.00           C  
ATOM   3568  C   TYR A 220     -12.775   4.932 -19.777  1.00  0.00           C  
ATOM   3569  O   TYR A 220     -13.689   4.163 -19.479  1.00  0.00           O  
ATOM   3570  CB  TYR A 220     -13.358   7.357 -19.751  1.00  0.00           C  
ATOM   3571  CG  TYR A 220     -13.263   8.684 -20.471  1.00  0.00           C  
ATOM   3572  CD1 TYR A 220     -14.367   9.189 -21.142  1.00  0.00           C  
ATOM   3573  CD2 TYR A 220     -12.073   9.396 -20.459  1.00  0.00           C  
ATOM   3574  CE1 TYR A 220     -14.281  10.401 -21.800  1.00  0.00           C  
ATOM   3575  CE2 TYR A 220     -11.987  10.608 -21.117  1.00  0.00           C  
ATOM   3576  CZ  TYR A 220     -13.091  11.109 -21.787  1.00  0.00           C  
ATOM   3577  OH  TYR A 220     -13.005  12.317 -22.442  1.00  0.00           O  
ATOM   3578  H   TYR A 220     -15.038   5.691 -21.246  1.00  0.00           H  
ATOM   3579  HA  TYR A 220     -12.128   6.376 -21.203  1.00  0.00           H  
ATOM   3580 1HB  TYR A 220     -14.368   7.254 -19.351  1.00  0.00           H  
ATOM   3581 2HB  TYR A 220     -12.671   7.375 -18.906  1.00  0.00           H  
ATOM   3582  HD1 TYR A 220     -15.303   8.630 -21.150  1.00  0.00           H  
ATOM   3583  HD2 TYR A 220     -11.206   8.999 -19.932  1.00  0.00           H  
ATOM   3584  HE1 TYR A 220     -15.148  10.798 -22.327  1.00  0.00           H  
ATOM   3585  HE2 TYR A 220     -11.051  11.168 -21.109  1.00  0.00           H  
ATOM   3586  HH  TYR A 220     -12.120  12.675 -22.336  1.00  0.00           H  
ATOM   3587  N   GLU A 221     -11.470   4.871 -19.432  1.00  0.00           N  
ATOM   3588  CA  GLU A 221     -11.041   3.900 -18.433  1.00  0.00           C  
ATOM   3589  C   GLU A 221     -10.585   4.591 -17.154  1.00  0.00           C  
ATOM   3590  O   GLU A 221      -9.919   5.625 -17.199  1.00  0.00           O  
ATOM   3591  CB  GLU A 221      -9.886   3.070 -18.997  1.00  0.00           C  
ATOM   3592  CG  GLU A 221      -9.318   2.025 -18.046  1.00  0.00           C  
ATOM   3593  CD  GLU A 221      -8.141   1.288 -18.622  1.00  0.00           C  
ATOM   3594  OE1 GLU A 221      -7.712   0.332 -18.022  1.00  0.00           O  
ATOM   3595  OE2 GLU A 221      -7.671   1.682 -19.663  1.00  0.00           O  
ATOM   3596  H   GLU A 221     -10.784   5.483 -19.850  1.00  0.00           H  
ATOM   3597  HA  GLU A 221     -11.880   3.241 -18.208  1.00  0.00           H  
ATOM   3598 1HB  GLU A 221     -10.217   2.550 -19.896  1.00  0.00           H  
ATOM   3599 2HB  GLU A 221      -9.068   3.732 -19.284  1.00  0.00           H  
ATOM   3600 1HG  GLU A 221      -9.008   2.518 -17.125  1.00  0.00           H  
ATOM   3601 2HG  GLU A 221     -10.102   1.311 -17.798  1.00  0.00           H  
ATOM   3602  N   ILE A 222     -10.956   4.022 -16.020  1.00  0.00           N  
ATOM   3603  CA  ILE A 222     -10.611   4.647 -14.749  1.00  0.00           C  
ATOM   3604  C   ILE A 222     -10.157   3.609 -13.731  1.00  0.00           C  
ATOM   3605  O   ILE A 222     -10.642   2.477 -13.724  1.00  0.00           O  
ATOM   3606  CB  ILE A 222     -11.794   5.486 -14.232  1.00  0.00           C  
ATOM   3607  CG1 ILE A 222     -11.348   6.342 -13.044  1.00  0.00           C  
ATOM   3608  CG2 ILE A 222     -12.958   4.589 -13.840  1.00  0.00           C  
ATOM   3609  CD1 ILE A 222     -12.315   7.450 -12.693  1.00  0.00           C  
ATOM   3610  H   ILE A 222     -11.477   3.157 -16.017  1.00  0.00           H  
ATOM   3611  HA  ILE A 222      -9.757   5.305 -14.908  1.00  0.00           H  
ATOM   3612  HB  ILE A 222     -12.124   6.170 -15.014  1.00  0.00           H  
ATOM   3613 1HG1 ILE A 222     -11.221   5.709 -12.167  1.00  0.00           H  
ATOM   3614 2HG1 ILE A 222     -10.380   6.793 -13.263  1.00  0.00           H  
ATOM   3615 1HG2 ILE A 222     -13.783   5.201 -13.477  1.00  0.00           H  
ATOM   3616 2HG2 ILE A 222     -13.285   4.018 -14.708  1.00  0.00           H  
ATOM   3617 3HG2 ILE A 222     -12.641   3.904 -13.053  1.00  0.00           H  
ATOM   3618 1HD1 ILE A 222     -11.930   8.013 -11.842  1.00  0.00           H  
ATOM   3619 2HD1 ILE A 222     -12.430   8.117 -13.548  1.00  0.00           H  
ATOM   3620 3HD1 ILE A 222     -13.282   7.020 -12.435  1.00  0.00           H  
ATOM   3621  N   LYS A 223      -9.185   3.985 -12.910  1.00  0.00           N  
ATOM   3622  CA  LYS A 223      -8.707   3.117 -11.841  1.00  0.00           C  
ATOM   3623  C   LYS A 223      -8.206   3.929 -10.654  1.00  0.00           C  
ATOM   3624  O   LYS A 223      -7.964   5.131 -10.770  1.00  0.00           O  
ATOM   3625  CB  LYS A 223      -7.648   2.151 -12.376  1.00  0.00           C  
ATOM   3626  CG  LYS A 223      -6.424   2.785 -13.024  1.00  0.00           C  
ATOM   3627  CD  LYS A 223      -5.495   1.727 -13.601  1.00  0.00           C  
ATOM   3628  CE  LYS A 223      -4.288   2.360 -14.277  1.00  0.00           C  
ATOM   3629  NZ  LYS A 223      -3.391   1.338 -14.884  1.00  0.00           N  
ATOM   3630  H   LYS A 223      -8.765   4.896 -13.029  1.00  0.00           H  
ATOM   3631  HA  LYS A 223      -9.550   2.538 -11.462  1.00  0.00           H  
ATOM   3632 1HB  LYS A 223      -7.285   1.522 -11.563  1.00  0.00           H  
ATOM   3633 2HB  LYS A 223      -8.097   1.495 -13.122  1.00  0.00           H  
ATOM   3634 1HG  LYS A 223      -6.741   3.454 -13.825  1.00  0.00           H  
ATOM   3635 2HG  LYS A 223      -5.880   3.368 -12.281  1.00  0.00           H  
ATOM   3636 1HD  LYS A 223      -5.151   1.070 -12.801  1.00  0.00           H  
ATOM   3637 2HD  LYS A 223      -6.036   1.127 -14.333  1.00  0.00           H  
ATOM   3638 1HE  LYS A 223      -4.624   3.041 -15.058  1.00  0.00           H  
ATOM   3639 2HE  LYS A 223      -3.720   2.934 -13.545  1.00  0.00           H  
ATOM   3640 1HZ  LYS A 223      -2.604   1.797 -15.321  1.00  0.00           H  
ATOM   3641 2HZ  LYS A 223      -3.058   0.711 -14.165  1.00  0.00           H  
ATOM   3642 3HZ  LYS A 223      -3.901   0.812 -15.579  1.00  0.00           H  
ATOM   3643  N   VAL A 224      -8.099   3.228  -9.502  1.00  0.00           N  
ATOM   3644  CA  VAL A 224      -7.726   3.945  -8.289  1.00  0.00           C  
ATOM   3645  C   VAL A 224      -6.681   3.174  -7.492  1.00  0.00           C  
ATOM   3646  O   VAL A 224      -6.667   1.943  -7.497  1.00  0.00           O  
ATOM   3647  CB  VAL A 224      -8.966   4.190  -7.409  1.00  0.00           C  
ATOM   3648  CG1 VAL A 224      -8.678   4.996  -6.151  1.00  0.00           C  
ATOM   3649  CG2 VAL A 224     -10.021   4.880  -8.261  1.00  0.00           C  
ATOM   3650  H   VAL A 224      -8.267   2.233  -9.453  1.00  0.00           H  
ATOM   3651  HA  VAL A 224      -7.303   4.909  -8.573  1.00  0.00           H  
ATOM   3652  HB  VAL A 224      -9.338   3.232  -7.046  1.00  0.00           H  
ATOM   3653 1HG1 VAL A 224      -9.600   5.127  -5.583  1.00  0.00           H  
ATOM   3654 2HG1 VAL A 224      -7.948   4.467  -5.539  1.00  0.00           H  
ATOM   3655 3HG1 VAL A 224      -8.282   5.973  -6.428  1.00  0.00           H  
ATOM   3656 1HG2 VAL A 224     -10.911   5.064  -7.660  1.00  0.00           H  
ATOM   3657 2HG2 VAL A 224      -9.629   5.828  -8.629  1.00  0.00           H  
ATOM   3658 3HG2 VAL A 224     -10.280   4.242  -9.106  1.00  0.00           H  
ATOM   3659  N   ARG A 225      -5.749   3.950  -6.872  1.00  0.00           N  
ATOM   3660  CA  ARG A 225      -4.792   3.367  -5.939  1.00  0.00           C  
ATOM   3661  C   ARG A 225      -4.626   4.242  -4.703  1.00  0.00           C  
ATOM   3662  O   ARG A 225      -5.016   5.409  -4.700  1.00  0.00           O  
ATOM   3663  CB  ARG A 225      -3.458   3.116  -6.626  1.00  0.00           C  
ATOM   3664  CG  ARG A 225      -2.732   4.358  -7.117  1.00  0.00           C  
ATOM   3665  CD  ARG A 225      -1.459   4.017  -7.801  1.00  0.00           C  
ATOM   3666  NE  ARG A 225      -0.745   5.204  -8.242  1.00  0.00           N  
ATOM   3667  CZ  ARG A 225       0.447   5.191  -8.870  1.00  0.00           C  
ATOM   3668  NH1 ARG A 225       1.044   4.047  -9.124  1.00  0.00           N  
ATOM   3669  NH2 ARG A 225       1.017   6.327  -9.231  1.00  0.00           N  
ATOM   3670  H   ARG A 225      -5.715   4.942  -7.056  1.00  0.00           H  
ATOM   3671  HA  ARG A 225      -5.187   2.413  -5.589  1.00  0.00           H  
ATOM   3672 1HB  ARG A 225      -2.788   2.599  -5.941  1.00  0.00           H  
ATOM   3673 2HB  ARG A 225      -3.609   2.467  -7.488  1.00  0.00           H  
ATOM   3674 1HG  ARG A 225      -3.366   4.895  -7.822  1.00  0.00           H  
ATOM   3675 2HG  ARG A 225      -2.503   5.005  -6.269  1.00  0.00           H  
ATOM   3676 1HD  ARG A 225      -0.814   3.466  -7.116  1.00  0.00           H  
ATOM   3677 2HD  ARG A 225      -1.669   3.402  -8.675  1.00  0.00           H  
ATOM   3678  HE  ARG A 225      -1.173   6.103  -8.065  1.00  0.00           H  
ATOM   3679 1HH1 ARG A 225       0.609   3.178  -8.848  1.00  0.00           H  
ATOM   3680 2HH1 ARG A 225       1.937   4.037  -9.595  1.00  0.00           H  
ATOM   3681 1HH2 ARG A 225       0.559   7.207  -9.036  1.00  0.00           H  
ATOM   3682 2HH2 ARG A 225       1.910   6.316  -9.701  1.00  0.00           H  
ATOM   3683  N   SER A 226      -4.045   3.625  -3.615  1.00  0.00           N  
ATOM   3684  CA  SER A 226      -3.977   4.318  -2.334  1.00  0.00           C  
ATOM   3685  C   SER A 226      -2.558   4.313  -1.780  1.00  0.00           C  
ATOM   3686  O   SER A 226      -1.755   3.441  -2.111  1.00  0.00           O  
ATOM   3687  CB  SER A 226      -4.885   3.644  -1.324  1.00  0.00           C  
ATOM   3688  OG  SER A 226      -6.219   3.632  -1.752  1.00  0.00           O  
ATOM   3689  H   SER A 226      -3.663   2.693  -3.691  1.00  0.00           H  
ATOM   3690  HA  SER A 226      -4.314   5.345  -2.478  1.00  0.00           H  
ATOM   3691 1HB  SER A 226      -4.551   2.620  -1.161  1.00  0.00           H  
ATOM   3692 2HB  SER A 226      -4.818   4.166  -0.370  1.00  0.00           H  
ATOM   3693  HG  SER A 226      -6.226   4.068  -2.607  1.00  0.00           H  
ATOM   3694  N   ILE A 227      -2.320   5.441  -1.007  1.00  0.00           N  
ATOM   3695  CA  ILE A 227      -1.062   5.538  -0.277  1.00  0.00           C  
ATOM   3696  C   ILE A 227      -1.283   6.074   1.132  1.00  0.00           C  
ATOM   3697  O   ILE A 227      -2.116   6.954   1.348  1.00  0.00           O  
ATOM   3698  CB  ILE A 227      -0.065   6.413  -1.058  1.00  0.00           C  
ATOM   3699  CG1 ILE A 227       1.333   6.326  -0.441  1.00  0.00           C  
ATOM   3700  CG2 ILE A 227      -0.545   7.856  -1.093  1.00  0.00           C  
ATOM   3701  CD1 ILE A 227       2.425   6.894  -1.319  1.00  0.00           C  
ATOM   3702  H   ILE A 227      -2.990   6.194  -0.935  1.00  0.00           H  
ATOM   3703  HA  ILE A 227      -0.645   4.537  -0.172  1.00  0.00           H  
ATOM   3704  HB  ILE A 227       0.022   6.042  -2.079  1.00  0.00           H  
ATOM   3705 1HG1 ILE A 227       1.346   6.861   0.508  1.00  0.00           H  
ATOM   3706 2HG1 ILE A 227       1.574   5.284  -0.231  1.00  0.00           H  
ATOM   3707 1HG2 ILE A 227       0.170   8.464  -1.648  1.00  0.00           H  
ATOM   3708 2HG2 ILE A 227      -1.518   7.904  -1.581  1.00  0.00           H  
ATOM   3709 3HG2 ILE A 227      -0.631   8.236  -0.075  1.00  0.00           H  
ATOM   3710 1HD1 ILE A 227       3.386   6.796  -0.814  1.00  0.00           H  
ATOM   3711 2HD1 ILE A 227       2.454   6.349  -2.263  1.00  0.00           H  
ATOM   3712 3HD1 ILE A 227       2.224   7.947  -1.514  1.00  0.00           H  
ATOM   3713  N   PRO A 228      -0.610   5.411   2.187  1.00  0.00           N  
ATOM   3714  CA  PRO A 228      -0.741   5.955   3.533  1.00  0.00           C  
ATOM   3715  C   PRO A 228      -0.256   7.398   3.594  1.00  0.00           C  
ATOM   3716  O   PRO A 228       0.738   7.756   2.963  1.00  0.00           O  
ATOM   3717  CB  PRO A 228       0.161   5.051   4.380  1.00  0.00           C  
ATOM   3718  CG  PRO A 228       0.272   3.783   3.605  1.00  0.00           C  
ATOM   3719  CD  PRO A 228       0.225   4.219   2.165  1.00  0.00           C  
ATOM   3720  HA  PRO A 228      -1.789   5.871   3.857  1.00  0.00           H  
ATOM   3721 1HB  PRO A 228       1.137   5.534   4.537  1.00  0.00           H  
ATOM   3722 2HB  PRO A 228      -0.286   4.898   5.374  1.00  0.00           H  
ATOM   3723 1HG  PRO A 228       1.207   3.263   3.860  1.00  0.00           H  
ATOM   3724 2HG  PRO A 228      -0.552   3.103   3.869  1.00  0.00           H  
ATOM   3725 1HD  PRO A 228       1.243   4.451   1.818  1.00  0.00           H  
ATOM   3726 2HD  PRO A 228      -0.221   3.421   1.554  1.00  0.00           H  
ATOM   3727  N   ASP A 229      -1.171   8.234   4.310  1.00  0.00           N  
ATOM   3728  CA  ASP A 229      -0.842   9.651   4.398  1.00  0.00           C  
ATOM   3729  C   ASP A 229      -1.125  10.198   5.791  1.00  0.00           C  
ATOM   3730  O   ASP A 229      -2.023  11.018   5.976  1.00  0.00           O  
ATOM   3731  CB  ASP A 229      -1.650  10.435   3.361  1.00  0.00           C  
ATOM   3732  CG  ASP A 229      -1.215  11.891   3.253  1.00  0.00           C  
ATOM   3733  OD1 ASP A 229      -2.001  12.694   2.808  1.00  0.00           O  
ATOM   3734  OD2 ASP A 229      -0.102  12.186   3.616  1.00  0.00           O  
ATOM   3735  H   ASP A 229      -2.016   7.897   4.748  1.00  0.00           H  
ATOM   3736  HA  ASP A 229       0.221   9.773   4.186  1.00  0.00           H  
ATOM   3737 1HB  ASP A 229      -1.542   9.964   2.384  1.00  0.00           H  
ATOM   3738 2HB  ASP A 229      -2.708  10.404   3.624  1.00  0.00           H  
ATOM   3739  N   HIS A 230      -0.368   9.923   6.702  1.00  0.00           N  
ATOM   3740  CA  HIS A 230      -0.454  10.394   8.079  1.00  0.00           C  
ATOM   3741  C   HIS A 230       0.774   9.980   8.881  1.00  0.00           C  
ATOM   3742  O   HIS A 230       1.906  10.138   8.426  1.00  0.00           O  
ATOM   3743  CB  HIS A 230      -1.753   9.902   8.724  1.00  0.00           C  
ATOM   3744  CG  HIS A 230      -2.078  10.562  10.028  1.00  0.00           C  
ATOM   3745  ND1 HIS A 230      -2.534  11.097  12.107  1.00  0.00           N  
ATOM   3746  CD2 HIS A 230      -2.379  10.042  11.241  1.00  0.00           C  
ATOM   3747  CE1 HIS A 230      -2.429  12.226  11.428  1.00  0.00           C  
ATOM   3748  NE2 HIS A 230      -2.177  11.932  10.166  1.00  0.00           N  
ATOM   3749  H   HIS A 230       0.385   9.303   6.440  1.00  0.00           H  
ATOM   3750  HA  HIS A 230      -0.457  11.484   8.091  1.00  0.00           H  
ATOM   3751 1HB  HIS A 230      -2.586  10.075   8.042  1.00  0.00           H  
ATOM   3752 2HB  HIS A 230      -1.689   8.828   8.897  1.00  0.00           H  
ATOM   3753  HD2 HIS A 230      -2.289   9.042  10.815  1.00  0.00           H  
ATOM   3754  HE1 HIS A 230      -2.532  13.230  11.840  1.00  0.00           H  
ATOM   3755  HE2 HIS A 230      -2.033  12.599   9.421  1.00  0.00           H  
ATOM   3756  N   TYR A 231       0.682   9.309  10.003  1.00  0.00           N  
ATOM   3757  CA  TYR A 231       1.844   8.804  10.725  1.00  0.00           C  
ATOM   3758  C   TYR A 231       2.558   7.719   9.929  1.00  0.00           C  
ATOM   3759  O   TYR A 231       3.780   7.745   9.785  1.00  0.00           O  
ATOM   3760  CB  TYR A 231       1.430   8.277  12.100  1.00  0.00           C  
ATOM   3761  CG  TYR A 231       2.600   7.729  12.888  1.00  0.00           C  
ATOM   3762  CD1 TYR A 231       2.808   6.359  12.957  1.00  0.00           C  
ATOM   3763  CD2 TYR A 231       3.463   8.595  13.541  1.00  0.00           C  
ATOM   3764  CE1 TYR A 231       3.877   5.858  13.676  1.00  0.00           C  
ATOM   3765  CE2 TYR A 231       4.531   8.095  14.260  1.00  0.00           C  
ATOM   3766  CZ  TYR A 231       4.737   6.727  14.327  1.00  0.00           C  
ATOM   3767  OH  TYR A 231       5.801   6.228  15.043  1.00  0.00           O  
ATOM   3768  H   TYR A 231      -0.241   9.139  10.376  1.00  0.00           H  
ATOM   3769  HA  TYR A 231       2.549   9.624  10.863  1.00  0.00           H  
ATOM   3770 1HB  TYR A 231       0.965   9.080  12.673  1.00  0.00           H  
ATOM   3771 2HB  TYR A 231       0.687   7.489  11.979  1.00  0.00           H  
ATOM   3772  HD1 TYR A 231       2.128   5.678  12.444  1.00  0.00           H  
ATOM   3773  HD2 TYR A 231       3.298   9.671  13.488  1.00  0.00           H  
ATOM   3774  HE1 TYR A 231       4.041   4.782  13.730  1.00  0.00           H  
ATOM   3775  HE2 TYR A 231       5.209   8.777  14.774  1.00  0.00           H  
ATOM   3776  HH  TYR A 231       6.295   6.955  15.429  1.00  0.00           H  
ATOM   3777  N   PHE A 232       1.670   6.814   9.314  1.00  0.00           N  
ATOM   3778  CA  PHE A 232       2.213   5.747   8.483  1.00  0.00           C  
ATOM   3779  C   PHE A 232       2.458   6.228   7.058  1.00  0.00           C  
ATOM   3780  O   PHE A 232       1.632   6.936   6.482  1.00  0.00           O  
ATOM   3781  CB  PHE A 232       1.280   4.534   8.481  1.00  0.00           C  
ATOM   3782  CG  PHE A 232       1.120   3.931   9.847  1.00  0.00           C  
ATOM   3783  CD1 PHE A 232       0.073   4.314  10.672  1.00  0.00           C  
ATOM   3784  CD2 PHE A 232       2.016   2.979  10.311  1.00  0.00           C  
ATOM   3785  CE1 PHE A 232      -0.075   3.759  11.930  1.00  0.00           C  
ATOM   3786  CE2 PHE A 232       1.870   2.423  11.567  1.00  0.00           C  
ATOM   3787  CZ  PHE A 232       0.824   2.813  12.377  1.00  0.00           C  
ATOM   3788  H   PHE A 232       0.669   6.884   9.433  1.00  0.00           H  
ATOM   3789  HA  PHE A 232       3.176   5.443   8.896  1.00  0.00           H  
ATOM   3790 1HB  PHE A 232       0.300   4.830   8.109  1.00  0.00           H  
ATOM   3791 2HB  PHE A 232       1.671   3.775   7.804  1.00  0.00           H  
ATOM   3792  HD1 PHE A 232      -0.638   5.061  10.318  1.00  0.00           H  
ATOM   3793  HD2 PHE A 232       2.844   2.670   9.671  1.00  0.00           H  
ATOM   3794  HE1 PHE A 232      -0.902   4.069  12.568  1.00  0.00           H  
ATOM   3795  HE2 PHE A 232       2.582   1.676  11.919  1.00  0.00           H  
ATOM   3796  HZ  PHE A 232       0.709   2.376  13.368  1.00  0.00           H  
ATOM   3797  N   LYS A 233       3.624   6.033   6.569  1.00  0.00           N  
ATOM   3798  CA  LYS A 233       3.996   6.357   5.197  1.00  0.00           C  
ATOM   3799  C   LYS A 233       4.387   5.105   4.422  1.00  0.00           C  
ATOM   3800  O   LYS A 233       4.716   4.076   5.012  1.00  0.00           O  
ATOM   3801  CB  LYS A 233       5.174   7.331   5.190  1.00  0.00           C  
ATOM   3802  CG  LYS A 233       4.926   8.666   5.881  1.00  0.00           C  
ATOM   3803  CD  LYS A 233       3.947   9.523   5.093  1.00  0.00           C  
ATOM   3804  CE  LYS A 233       3.797  10.905   5.711  1.00  0.00           C  
ATOM   3805  NZ  LYS A 233       2.794  11.732   4.988  1.00  0.00           N  
ATOM   3806  H   LYS A 233       4.316   5.630   7.184  1.00  0.00           H  
ATOM   3807  HA  LYS A 233       3.143   6.832   4.710  1.00  0.00           H  
ATOM   3808 1HB  LYS A 233       6.032   6.868   5.678  1.00  0.00           H  
ATOM   3809 2HB  LYS A 233       5.461   7.548   4.161  1.00  0.00           H  
ATOM   3810 1HG  LYS A 233       4.521   8.490   6.878  1.00  0.00           H  
ATOM   3811 2HG  LYS A 233       5.868   9.204   5.981  1.00  0.00           H  
ATOM   3812 1HD  LYS A 233       4.301   9.630   4.067  1.00  0.00           H  
ATOM   3813 2HD  LYS A 233       2.972   9.037   5.074  1.00  0.00           H  
ATOM   3814 1HE  LYS A 233       3.487  10.807   6.750  1.00  0.00           H  
ATOM   3815 2HE  LYS A 233       4.757  11.420   5.688  1.00  0.00           H  
ATOM   3816 1HZ  LYS A 233       2.725  12.639   5.428  1.00  0.00           H  
ATOM   3817 2HZ  LYS A 233       3.081  11.846   4.026  1.00  0.00           H  
ATOM   3818 3HZ  LYS A 233       1.894  11.274   5.019  1.00  0.00           H  
ATOM   3819  N   GLY A 234       4.414   5.195   3.111  1.00  0.00           N  
ATOM   3820  CA  GLY A 234       4.808   3.981   2.405  1.00  0.00           C  
ATOM   3821  C   GLY A 234       4.587   4.121   0.904  1.00  0.00           C  
ATOM   3822  O   GLY A 234       4.753   5.203   0.341  1.00  0.00           O  
ATOM   3823  H   GLY A 234       4.187   6.022   2.578  1.00  0.00           H  
ATOM   3824 1HA  GLY A 234       5.859   3.769   2.604  1.00  0.00           H  
ATOM   3825 2HA  GLY A 234       4.233   3.137   2.784  1.00  0.00           H  
ATOM   3826  N   PHE A 235       4.144   2.919   0.323  1.00  0.00           N  
ATOM   3827  CA  PHE A 235       4.051   2.756  -1.123  1.00  0.00           C  
ATOM   3828  C   PHE A 235       2.600   2.776  -1.587  1.00  0.00           C  
ATOM   3829  O   PHE A 235       1.685   2.506  -0.809  1.00  0.00           O  
ATOM   3830  CB  PHE A 235       4.669   1.420  -1.539  1.00  0.00           C  
ATOM   3831  CG  PHE A 235       6.072   1.209  -1.045  1.00  0.00           C  
ATOM   3832  CD1 PHE A 235       6.323   0.381   0.039  1.00  0.00           C  
ATOM   3833  CD2 PHE A 235       7.143   1.837  -1.662  1.00  0.00           C  
ATOM   3834  CE1 PHE A 235       7.613   0.185   0.495  1.00  0.00           C  
ATOM   3835  CE2 PHE A 235       8.433   1.643  -1.209  1.00  0.00           C  
ATOM   3836  CZ  PHE A 235       8.669   0.817  -0.130  1.00  0.00           C  
ATOM   3837  H   PHE A 235       3.884   2.149   0.923  1.00  0.00           H  
ATOM   3838  HA  PHE A 235       4.606   3.565  -1.599  1.00  0.00           H  
ATOM   3839 1HB  PHE A 235       4.055   0.603  -1.164  1.00  0.00           H  
ATOM   3840 2HB  PHE A 235       4.681   1.348  -2.626  1.00  0.00           H  
ATOM   3841  HD1 PHE A 235       5.489  -0.118   0.532  1.00  0.00           H  
ATOM   3842  HD2 PHE A 235       6.958   2.491  -2.515  1.00  0.00           H  
ATOM   3843  HE1 PHE A 235       7.796  -0.469   1.348  1.00  0.00           H  
ATOM   3844  HE2 PHE A 235       9.265   2.143  -1.704  1.00  0.00           H  
ATOM   3845  HZ  PHE A 235       9.686   0.665   0.229  1.00  0.00           H  
ATOM   3846  N   TRP A 236       2.488   3.153  -2.888  1.00  0.00           N  
ATOM   3847  CA  TRP A 236       1.175   3.050  -3.513  1.00  0.00           C  
ATOM   3848  C   TRP A 236       0.702   1.603  -3.564  1.00  0.00           C  
ATOM   3849  O   TRP A 236       1.498   0.686  -3.767  1.00  0.00           O  
ATOM   3850  CB  TRP A 236       1.211   3.605  -4.938  1.00  0.00           C  
ATOM   3851  CG  TRP A 236       1.322   5.098  -5.001  1.00  0.00           C  
ATOM   3852  CD1 TRP A 236       2.431   5.820  -5.329  1.00  0.00           C  
ATOM   3853  CD2 TRP A 236       0.280   6.066  -4.729  1.00  0.00           C  
ATOM   3854  NE1 TRP A 236       2.152   7.163  -5.279  1.00  0.00           N  
ATOM   3855  CE2 TRP A 236       0.841   7.332  -4.914  1.00  0.00           C  
ATOM   3856  CE3 TRP A 236      -1.064   5.960  -4.349  1.00  0.00           C  
ATOM   3857  CZ2 TRP A 236       0.106   8.493  -4.732  1.00  0.00           C  
ATOM   3858  CZ3 TRP A 236      -1.800   7.124  -4.166  1.00  0.00           C  
ATOM   3859  CH2 TRP A 236      -1.230   8.358  -4.354  1.00  0.00           C  
ATOM   3860  H   TRP A 236       3.266   3.497  -3.432  1.00  0.00           H  
ATOM   3861  HA  TRP A 236       0.467   3.638  -2.929  1.00  0.00           H  
ATOM   3862 1HB  TRP A 236       2.059   3.177  -5.474  1.00  0.00           H  
ATOM   3863 2HB  TRP A 236       0.306   3.308  -5.467  1.00  0.00           H  
ATOM   3864  HD1 TRP A 236       3.397   5.393  -5.592  1.00  0.00           H  
ATOM   3865  HE1 TRP A 236       2.805   7.907  -5.478  1.00  0.00           H  
ATOM   3866  HE3 TRP A 236      -1.523   4.983  -4.202  1.00  0.00           H  
ATOM   3867  HZ2 TRP A 236       0.540   9.482  -4.877  1.00  0.00           H  
ATOM   3868  HZ3 TRP A 236      -2.845   7.032  -3.868  1.00  0.00           H  
ATOM   3869  HH2 TRP A 236      -1.837   9.251  -4.203  1.00  0.00           H  
ATOM   3870  N   SER A 237      -0.636   1.400  -3.291  1.00  0.00           N  
ATOM   3871  CA  SER A 237      -1.233   0.085  -3.491  1.00  0.00           C  
ATOM   3872  C   SER A 237      -1.267  -0.285  -4.968  1.00  0.00           C  
ATOM   3873  O   SER A 237      -0.963   0.538  -5.831  1.00  0.00           O  
ATOM   3874  CB  SER A 237      -2.644   0.082  -2.935  1.00  0.00           C  
ATOM   3875  OG  SER A 237      -3.478   0.902  -3.706  1.00  0.00           O  
ATOM   3876  H   SER A 237      -1.213   2.156  -2.951  1.00  0.00           H  
ATOM   3877  HA  SER A 237      -0.635  -0.652  -2.953  1.00  0.00           H  
ATOM   3878 1HB  SER A 237      -3.030  -0.937  -2.928  1.00  0.00           H  
ATOM   3879 2HB  SER A 237      -2.629   0.433  -1.904  1.00  0.00           H  
ATOM   3880  HG  SER A 237      -2.924   1.261  -4.403  1.00  0.00           H  
ATOM   3881  N   GLU A 238      -1.579  -1.541  -5.257  1.00  0.00           N  
ATOM   3882  CA  GLU A 238      -1.871  -1.887  -6.643  1.00  0.00           C  
ATOM   3883  C   GLU A 238      -3.097  -1.140  -7.151  1.00  0.00           C  
ATOM   3884  O   GLU A 238      -3.898  -0.635  -6.365  1.00  0.00           O  
ATOM   3885  CB  GLU A 238      -2.110  -3.394  -6.762  1.00  0.00           C  
ATOM   3886  CG  GLU A 238      -0.911  -4.258  -6.395  1.00  0.00           C  
ATOM   3887  CD  GLU A 238       0.264  -4.045  -7.308  1.00  0.00           C  
ATOM   3888  OE1 GLU A 238       1.367  -3.982  -6.820  1.00  0.00           O  
ATOM   3889  OE2 GLU A 238       0.059  -3.947  -8.495  1.00  0.00           O  
ATOM   3890  H   GLU A 238      -1.621  -2.262  -4.551  1.00  0.00           H  
ATOM   3891  HA  GLU A 238      -1.011  -1.615  -7.256  1.00  0.00           H  
ATOM   3892 1HB  GLU A 238      -2.938  -3.683  -6.115  1.00  0.00           H  
ATOM   3893 2HB  GLU A 238      -2.394  -3.638  -7.786  1.00  0.00           H  
ATOM   3894 1HG  GLU A 238      -0.609  -4.028  -5.374  1.00  0.00           H  
ATOM   3895 2HG  GLU A 238      -1.207  -5.305  -6.430  1.00  0.00           H  
ATOM   3896  N   TRP A 239      -3.246  -0.982  -8.407  1.00  0.00           N  
ATOM   3897  CA  TRP A 239      -4.432  -0.342  -8.963  1.00  0.00           C  
ATOM   3898  C   TRP A 239      -5.672  -1.201  -8.750  1.00  0.00           C  
ATOM   3899  O   TRP A 239      -5.600  -2.429  -8.776  1.00  0.00           O  
ATOM   3900  CB  TRP A 239      -4.254  -0.082 -10.460  1.00  0.00           C  
ATOM   3901  CG  TRP A 239      -3.262   1.000 -10.763  1.00  0.00           C  
ATOM   3902  CD1 TRP A 239      -1.980   0.834 -11.194  1.00  0.00           C  
ATOM   3903  CD2 TRP A 239      -3.467   2.430 -10.660  1.00  0.00           C  
ATOM   3904  NE1 TRP A 239      -1.376   2.055 -11.365  1.00  0.00           N  
ATOM   3905  CE2 TRP A 239      -2.271   3.043 -11.043  1.00  0.00           C  
ATOM   3906  CE3 TRP A 239      -4.554   3.227 -10.279  1.00  0.00           C  
ATOM   3907  CZ2 TRP A 239      -2.125   4.421 -11.058  1.00  0.00           C  
ATOM   3908  CZ3 TRP A 239      -4.407   4.609 -10.294  1.00  0.00           C  
ATOM   3909  CH2 TRP A 239      -3.224   5.190 -10.673  1.00  0.00           C  
ATOM   3910  H   TRP A 239      -2.524  -1.309  -9.033  1.00  0.00           H  
ATOM   3911  HA  TRP A 239      -4.577   0.614  -8.460  1.00  0.00           H  
ATOM   3912 1HB  TRP A 239      -3.925  -0.998 -10.952  1.00  0.00           H  
ATOM   3913 2HB  TRP A 239      -5.212   0.198 -10.897  1.00  0.00           H  
ATOM   3914  HD1 TRP A 239      -1.504  -0.128 -11.376  1.00  0.00           H  
ATOM   3915  HE1 TRP A 239      -0.427   2.203 -11.676  1.00  0.00           H  
ATOM   3916  HE3 TRP A 239      -5.497   2.771  -9.979  1.00  0.00           H  
ATOM   3917  HZ2 TRP A 239      -1.194   4.902 -11.358  1.00  0.00           H  
ATOM   3918  HZ3 TRP A 239      -5.258   5.222  -9.995  1.00  0.00           H  
ATOM   3919  HH2 TRP A 239      -3.143   6.277 -10.672  1.00  0.00           H  
ATOM   3920  N   SER A 240      -6.827  -0.523  -8.507  1.00  0.00           N  
ATOM   3921  CA  SER A 240      -8.105  -1.225  -8.482  1.00  0.00           C  
ATOM   3922  C   SER A 240      -8.438  -1.810  -9.848  1.00  0.00           C  
ATOM   3923  O   SER A 240      -7.836  -1.441 -10.856  1.00  0.00           O  
ATOM   3924  CB  SER A 240      -9.200  -0.264  -8.063  1.00  0.00           C  
ATOM   3925  OG  SER A 240      -9.412   0.704  -9.053  1.00  0.00           O  
ATOM   3926  H   SER A 240      -6.810   0.473  -8.342  1.00  0.00           H  
ATOM   3927  HA  SER A 240      -8.041  -2.034  -7.753  1.00  0.00           H  
ATOM   3928 1HB  SER A 240     -10.121  -0.818  -7.884  1.00  0.00           H  
ATOM   3929 2HB  SER A 240      -8.922   0.219  -7.127  1.00  0.00           H  
ATOM   3930  HG  SER A 240      -8.792   0.502  -9.758  1.00  0.00           H  
ATOM   3931  N   PRO A 241      -9.349  -2.782  -9.997  1.00  0.00           N  
ATOM   3932  CA  PRO A 241      -9.784  -3.182 -11.330  1.00  0.00           C  
ATOM   3933  C   PRO A 241     -10.299  -1.987 -12.122  1.00  0.00           C  
ATOM   3934  O   PRO A 241     -10.872  -1.056 -11.557  1.00  0.00           O  
ATOM   3935  CB  PRO A 241     -10.912  -4.182 -11.060  1.00  0.00           C  
ATOM   3936  CG  PRO A 241     -10.604  -4.742  -9.713  1.00  0.00           C  
ATOM   3937  CD  PRO A 241      -9.993  -3.591  -8.959  1.00  0.00           C  
ATOM   3938  HA  PRO A 241      -8.948  -3.672 -11.851  1.00  0.00           H  
ATOM   3939 1HB  PRO A 241     -11.885  -3.670 -11.093  1.00  0.00           H  
ATOM   3940 2HB  PRO A 241     -10.928  -4.952 -11.845  1.00  0.00           H  
ATOM   3941 1HG  PRO A 241     -11.523  -5.119  -9.239  1.00  0.00           H  
ATOM   3942 2HG  PRO A 241      -9.920  -5.598  -9.805  1.00  0.00           H  
ATOM   3943 1HD  PRO A 241     -10.786  -3.024  -8.449  1.00  0.00           H  
ATOM   3944 2HD  PRO A 241      -9.261  -3.975  -8.233  1.00  0.00           H  
ATOM   3945  N   SER A 242     -10.027  -2.029 -13.433  1.00  0.00           N  
ATOM   3946  CA  SER A 242     -10.444  -0.916 -14.277  1.00  0.00           C  
ATOM   3947  C   SER A 242     -11.960  -0.866 -14.415  1.00  0.00           C  
ATOM   3948  O   SER A 242     -12.628  -1.900 -14.407  1.00  0.00           O  
ATOM   3949  CB  SER A 242      -9.828  -1.048 -15.656  1.00  0.00           C  
ATOM   3950  OG  SER A 242      -8.431  -0.970 -15.593  1.00  0.00           O  
ATOM   3951  H   SER A 242      -9.542  -2.809 -13.852  1.00  0.00           H  
ATOM   3952  HA  SER A 242     -10.095   0.012 -13.823  1.00  0.00           H  
ATOM   3953 1HB  SER A 242     -10.122  -2.001 -16.096  1.00  0.00           H  
ATOM   3954 2HB  SER A 242     -10.210  -0.258 -16.302  1.00  0.00           H  
ATOM   3955  HG  SER A 242      -8.214  -0.849 -14.665  1.00  0.00           H  
ATOM   3956  N   TYR A 243     -12.473   0.333 -14.423  1.00  0.00           N  
ATOM   3957  CA  TYR A 243     -13.880   0.584 -14.712  1.00  0.00           C  
ATOM   3958  C   TYR A 243     -14.043   1.413 -15.980  1.00  0.00           C  
ATOM   3959  O   TYR A 243     -13.302   2.370 -16.206  1.00  0.00           O  
ATOM   3960  CB  TYR A 243     -14.530   1.301 -13.527  1.00  0.00           C  
ATOM   3961  CG  TYR A 243     -16.032   1.437 -13.644  1.00  0.00           C  
ATOM   3962  CD1 TYR A 243     -16.584   2.596 -14.169  1.00  0.00           C  
ATOM   3963  CD2 TYR A 243     -16.857   0.404 -13.225  1.00  0.00           C  
ATOM   3964  CE1 TYR A 243     -17.956   2.721 -14.276  1.00  0.00           C  
ATOM   3965  CE2 TYR A 243     -18.229   0.529 -13.332  1.00  0.00           C  
ATOM   3966  CZ  TYR A 243     -18.777   1.688 -13.857  1.00  0.00           C  
ATOM   3967  OH  TYR A 243     -20.143   1.812 -13.963  1.00  0.00           O  
ATOM   3968  H   TYR A 243     -11.866   1.114 -14.220  1.00  0.00           H  
ATOM   3969  HA  TYR A 243     -14.378  -0.374 -14.864  1.00  0.00           H  
ATOM   3970 1HB  TYR A 243     -14.308   0.758 -12.607  1.00  0.00           H  
ATOM   3971 2HB  TYR A 243     -14.105   2.299 -13.429  1.00  0.00           H  
ATOM   3972  HD1 TYR A 243     -15.935   3.409 -14.497  1.00  0.00           H  
ATOM   3973  HD2 TYR A 243     -16.423  -0.506 -12.810  1.00  0.00           H  
ATOM   3974  HE1 TYR A 243     -18.390   3.632 -14.688  1.00  0.00           H  
ATOM   3975  HE2 TYR A 243     -18.878  -0.283 -13.003  1.00  0.00           H  
ATOM   3976  HH  TYR A 243     -20.562   1.014 -13.632  1.00  0.00           H  
ATOM   3977  N   TYR A 244     -14.942   1.011 -16.829  1.00  0.00           N  
ATOM   3978  CA  TYR A 244     -15.150   1.710 -18.091  1.00  0.00           C  
ATOM   3979  C   TYR A 244     -16.491   2.432 -18.107  1.00  0.00           C  
ATOM   3980  O   TYR A 244     -17.496   1.906 -17.627  1.00  0.00           O  
ATOM   3981  CB  TYR A 244     -15.071   0.733 -19.267  1.00  0.00           C  
ATOM   3982  CG  TYR A 244     -13.709   0.098 -19.439  1.00  0.00           C  
ATOM   3983  CD1 TYR A 244     -13.432  -1.123 -18.842  1.00  0.00           C  
ATOM   3984  CD2 TYR A 244     -12.737   0.737 -20.195  1.00  0.00           C  
ATOM   3985  CE1 TYR A 244     -12.189  -1.703 -19.000  1.00  0.00           C  
ATOM   3986  CE2 TYR A 244     -11.493   0.157 -20.352  1.00  0.00           C  
ATOM   3987  CZ  TYR A 244     -11.220  -1.062 -19.755  1.00  0.00           C  
ATOM   3988  OH  TYR A 244      -9.981  -1.640 -19.912  1.00  0.00           O  
ATOM   3989  H   TYR A 244     -15.508   0.202 -16.616  1.00  0.00           H  
ATOM   3990  HA  TYR A 244     -14.364   2.457 -18.206  1.00  0.00           H  
ATOM   3991 1HB  TYR A 244     -15.804  -0.063 -19.129  1.00  0.00           H  
ATOM   3992 2HB  TYR A 244     -15.324   1.254 -20.190  1.00  0.00           H  
ATOM   3993  HD1 TYR A 244     -14.196  -1.625 -18.248  1.00  0.00           H  
ATOM   3994  HD2 TYR A 244     -12.955   1.697 -20.664  1.00  0.00           H  
ATOM   3995  HE1 TYR A 244     -11.972  -2.662 -18.531  1.00  0.00           H  
ATOM   3996  HE2 TYR A 244     -10.728   0.660 -20.944  1.00  0.00           H  
ATOM   3997  HH  TYR A 244      -9.431  -1.073 -20.458  1.00  0.00           H  
ATOM   3998  N   PHE A 245     -16.415   3.676 -18.612  1.00  0.00           N  
ATOM   3999  CA  PHE A 245     -17.652   4.435 -18.753  1.00  0.00           C  
ATOM   4000  C   PHE A 245     -17.623   5.308 -20.002  1.00  0.00           C  
ATOM   4001  O   PHE A 245     -16.554   5.648 -20.508  1.00  0.00           O  
ATOM   4002  CB  PHE A 245     -17.939   5.281 -17.511  1.00  0.00           C  
ATOM   4003  CG  PHE A 245     -16.972   6.407 -17.281  1.00  0.00           C  
ATOM   4004  CD1 PHE A 245     -17.270   7.693 -17.707  1.00  0.00           C  
ATOM   4005  CD2 PHE A 245     -15.764   6.184 -16.638  1.00  0.00           C  
ATOM   4006  CE1 PHE A 245     -16.381   8.731 -17.495  1.00  0.00           C  
ATOM   4007  CE2 PHE A 245     -14.874   7.218 -16.425  1.00  0.00           C  
ATOM   4008  CZ  PHE A 245     -15.183   8.493 -16.854  1.00  0.00           C  
ATOM   4009  H   PHE A 245     -15.543   4.100 -18.894  1.00  0.00           H  
ATOM   4010  HA  PHE A 245     -18.476   3.732 -18.882  1.00  0.00           H  
ATOM   4011 1HB  PHE A 245     -18.937   5.712 -17.587  1.00  0.00           H  
ATOM   4012 2HB  PHE A 245     -17.924   4.645 -16.627  1.00  0.00           H  
ATOM   4013  HD1 PHE A 245     -18.217   7.880 -18.213  1.00  0.00           H  
ATOM   4014  HD2 PHE A 245     -15.520   5.176 -16.299  1.00  0.00           H  
ATOM   4015  HE1 PHE A 245     -16.628   9.737 -17.834  1.00  0.00           H  
ATOM   4016  HE2 PHE A 245     -13.927   7.028 -15.919  1.00  0.00           H  
ATOM   4017  HZ  PHE A 245     -14.481   9.309 -16.688  1.00  0.00           H  
ATOM   4018  N   ARG A 246     -18.803   5.580 -20.512  1.00  0.00           N  
ATOM   4019  CA  ARG A 246     -18.907   6.386 -21.722  1.00  0.00           C  
ATOM   4020  C   ARG A 246     -19.642   7.693 -21.452  1.00  0.00           C  
ATOM   4021  O   ARG A 246     -20.680   7.707 -20.791  1.00  0.00           O  
ATOM   4022  CB  ARG A 246     -19.631   5.629 -22.825  1.00  0.00           C  
ATOM   4023  CG  ARG A 246     -19.647   6.364 -24.156  1.00  0.00           C  
ATOM   4024  CD  ARG A 246     -20.272   5.547 -25.227  1.00  0.00           C  
ATOM   4025  NE  ARG A 246     -19.694   5.829 -26.531  1.00  0.00           N  
ATOM   4026  CZ  ARG A 246     -20.228   6.668 -27.440  1.00  0.00           C  
ATOM   4027  NH1 ARG A 246     -21.351   7.299 -27.172  1.00  0.00           N  
ATOM   4028  NH2 ARG A 246     -19.624   6.858 -28.600  1.00  0.00           N  
ATOM   4029  H   ARG A 246     -19.647   5.237 -20.076  1.00  0.00           H  
ATOM   4030  HA  ARG A 246     -17.900   6.619 -22.070  1.00  0.00           H  
ATOM   4031 1HB  ARG A 246     -19.155   4.661 -22.974  1.00  0.00           H  
ATOM   4032 2HB  ARG A 246     -20.662   5.444 -22.523  1.00  0.00           H  
ATOM   4033 1HG  ARG A 246     -20.216   7.289 -24.054  1.00  0.00           H  
ATOM   4034 2HG  ARG A 246     -18.625   6.597 -24.455  1.00  0.00           H  
ATOM   4035 1HD  ARG A 246     -20.125   4.489 -25.010  1.00  0.00           H  
ATOM   4036 2HD  ARG A 246     -21.339   5.763 -25.273  1.00  0.00           H  
ATOM   4037  HE  ARG A 246     -18.830   5.362 -26.773  1.00  0.00           H  
ATOM   4038 1HH1 ARG A 246     -21.812   7.154 -26.285  1.00  0.00           H  
ATOM   4039 2HH1 ARG A 246     -21.752   7.928 -27.853  1.00  0.00           H  
ATOM   4040 1HH2 ARG A 246     -18.761   6.374 -28.806  1.00  0.00           H  
ATOM   4041 2HH2 ARG A 246     -20.024   7.487 -29.280  1.00  0.00           H  
ATOM   4042  N   THR A 247     -19.062   8.782 -21.956  1.00  0.00           N  
ATOM   4043  CA  THR A 247     -19.733  10.068 -21.809  1.00  0.00           C  
ATOM   4044  C   THR A 247     -20.898  10.196 -22.781  1.00  0.00           C  
ATOM   4045  O   THR A 247     -20.845   9.683 -23.899  1.00  0.00           O  
ATOM   4046  CB  THR A 247     -18.755  11.238 -22.025  1.00  0.00           C  
ATOM   4047  OG1 THR A 247     -18.160  11.120 -23.324  1.00  0.00           O  
ATOM   4048  CG2 THR A 247     -17.662  11.228 -20.967  1.00  0.00           C  
ATOM   4049  H   THR A 247     -18.174   8.742 -22.435  1.00  0.00           H  
ATOM   4050  HA  THR A 247     -20.130  10.137 -20.796  1.00  0.00           H  
ATOM   4051  HB  THR A 247     -19.298  12.181 -21.967  1.00  0.00           H  
ATOM   4052  HG1 THR A 247     -18.506  10.340 -23.764  1.00  0.00           H  
ATOM   4053 1HG2 THR A 247     -16.983  12.063 -21.138  1.00  0.00           H  
ATOM   4054 2HG2 THR A 247     -18.112  11.322 -19.979  1.00  0.00           H  
ATOM   4055 3HG2 THR A 247     -17.108  10.292 -21.025  1.00  0.00           H  
ATOM   4056  N   PRO A 248     -22.016  10.880 -22.389  1.00  0.00           N  
ATOM   4057  CA  PRO A 248     -23.150  11.067 -23.286  1.00  0.00           C  
ATOM   4058  C   PRO A 248     -22.801  12.017 -24.424  1.00  0.00           C  
ATOM   4059  O   PRO A 248     -21.807  12.741 -24.359  1.00  0.00           O  
ATOM   4060  OXT PRO A 248     -23.498  12.067 -25.399  1.00  0.00           O  
ATOM   4061  CB  PRO A 248     -24.224  11.689 -22.388  1.00  0.00           C  
ATOM   4062  CG  PRO A 248     -23.821  11.384 -20.985  1.00  0.00           C  
ATOM   4063  CD  PRO A 248     -22.318  11.311 -21.035  1.00  0.00           C  
ATOM   4064  HA  PRO A 248     -23.479  10.087 -23.663  1.00  0.00           H  
ATOM   4065 1HB  PRO A 248     -24.285  12.772 -22.570  1.00  0.00           H  
ATOM   4066 2HB  PRO A 248     -25.210  11.266 -22.632  1.00  0.00           H  
ATOM   4067 1HG  PRO A 248     -24.185  12.169 -20.306  1.00  0.00           H  
ATOM   4068 2HG  PRO A 248     -24.280  10.441 -20.654  1.00  0.00           H  
ATOM   4069 1HD  PRO A 248     -21.895  12.307 -20.835  1.00  0.00           H  
ATOM   4070 2HD  PRO A 248     -21.961  10.582 -20.293  1.00  0.00           H  
TER                                                                             
max_contact_prob 0.998
pae_interaction 7.793
score 0
silent_score 0
time 11.65
 
