# Supplementary material for: Improving de novo protein binder design with deep learning
Source: Nat Commun. 2023 May 6;14:2625. doi: 10.1038/s41467-023-38328-5 (PMC10163288; doi:10.1038/s41467-023-38328-5)
Supplement: Supplementary file 4 — Source Data File [file 41467_2023_38328_MOESM4_ESM.zip › all_data/experimental_structure_agreement/rf2_complex_pred/FGFR2_design_rf2pred.pdb]

HEADER                                            14-MAR-23   XXXX              
EXPDTA    THEORETICAL MODEL                                                     
REMARK 220                                                                      
REMARK 220 EXPERIMENTAL DETAILS                                                 
REMARK 220  EXPERIMENT TYPE                : THEORETICAL MODELLING              
REMARK 220  DATE OF DATA COLLECTION        : 14-MAR-23                          
REMARK 220                                                                      
REMARK 220 REMARK: MODEL GENERATED BY ROSETTA                                   
REMARK 220  VERSION 2021.38+release.4d5a969                                     
SSBOND     CYS A   89    CYS A  141                                       1.81  
ATOM      1  N   ASP A   1     -14.230 -27.578  -2.682  1.00  0.00           N  
ATOM      2  CA  ASP A   1     -14.174 -26.244  -3.268  1.00  0.00           C  
ATOM      3  C   ASP A   1     -12.815 -25.596  -3.034  1.00  0.00           C  
ATOM      4  O   ASP A   1     -12.322 -25.556  -1.907  1.00  0.00           O  
ATOM      5  CB  ASP A   1     -15.235 -25.419  -2.536  1.00  0.00           C  
ATOM      6  CG  ASP A   1     -15.472 -24.007  -3.054  1.00  0.00           C  
ATOM      7  OD1 ASP A   1     -16.375 -23.363  -2.575  1.00  0.00           O  
ATOM      8  OD2 ASP A   1     -14.748 -23.586  -3.925  1.00  0.00           O  
ATOM      9 1H   ASP A   1     -15.131 -27.979  -2.850  1.00  0.00           H  
ATOM     10 2H   ASP A   1     -13.526 -28.155  -3.097  1.00  0.00           H  
ATOM     11 3H   ASP A   1     -14.072 -27.517  -1.697  1.00  0.00           H  
ATOM     12  HA  ASP A   1     -14.409 -26.322  -4.330  1.00  0.00           H  
ATOM     13 1HB  ASP A   1     -16.194 -25.936  -2.582  1.00  0.00           H  
ATOM     14 2HB  ASP A   1     -14.963 -25.327  -1.484  1.00  0.00           H  
ATOM     15  N   ARG A   2     -12.284 -25.070  -4.123  1.00  0.00           N  
ATOM     16  CA  ARG A   2     -10.925 -24.545  -4.140  1.00  0.00           C  
ATOM     17  C   ARG A   2     -10.819 -23.263  -3.324  1.00  0.00           C  
ATOM     18  O   ARG A   2      -9.826 -23.035  -2.633  1.00  0.00           O  
ATOM     19  CB  ARG A   2     -10.462 -24.307  -5.570  1.00  0.00           C  
ATOM     20  CG  ARG A   2     -10.241 -25.606  -6.328  1.00  0.00           C  
ATOM     21  CD  ARG A   2      -9.687 -25.363  -7.685  1.00  0.00           C  
ATOM     22  NE  ARG A   2      -9.823 -26.529  -8.543  1.00  0.00           N  
ATOM     23  CZ  ARG A   2      -9.825 -26.492  -9.889  1.00  0.00           C  
ATOM     24  NH1 ARG A   2      -9.699 -25.343 -10.515  1.00  0.00           N  
ATOM     25  NH2 ARG A   2      -9.954 -27.611 -10.581  1.00  0.00           N  
ATOM     26  H   ARG A   2     -12.837 -25.031  -4.967  1.00  0.00           H  
ATOM     27  HA  ARG A   2     -10.265 -25.279  -3.678  1.00  0.00           H  
ATOM     28 1HB  ARG A   2     -11.205 -23.711  -6.098  1.00  0.00           H  
ATOM     29 2HB  ARG A   2      -9.532 -23.739  -5.561  1.00  0.00           H  
ATOM     30 1HG  ARG A   2      -9.539 -26.233  -5.778  1.00  0.00           H  
ATOM     31 2HG  ARG A   2     -11.191 -26.132  -6.434  1.00  0.00           H  
ATOM     32 1HD  ARG A   2     -10.217 -24.533  -8.151  1.00  0.00           H  
ATOM     33 2HD  ARG A   2      -8.628 -25.119  -7.607  1.00  0.00           H  
ATOM     34  HE  ARG A   2      -9.923 -27.431  -8.097  1.00  0.00           H  
ATOM     35 1HH1 ARG A   2      -9.601 -24.488  -9.986  1.00  0.00           H  
ATOM     36 2HH1 ARG A   2      -9.700 -25.315 -11.524  1.00  0.00           H  
ATOM     37 1HH2 ARG A   2     -10.051 -28.495 -10.100  1.00  0.00           H  
ATOM     38 2HH2 ARG A   2      -9.955 -27.583 -11.590  1.00  0.00           H  
ATOM     39  N   ARG A   3     -11.938 -22.472  -3.302  1.00  0.00           N  
ATOM     40  CA  ARG A   3     -11.947 -21.251  -2.504  1.00  0.00           C  
ATOM     41  C   ARG A   3     -11.953 -21.567  -1.014  1.00  0.00           C  
ATOM     42  O   ARG A   3     -11.298 -20.889  -0.223  1.00  0.00           O  
ATOM     43  CB  ARG A   3     -13.148 -20.374  -2.826  1.00  0.00           C  
ATOM     44  CG  ARG A   3     -13.015 -19.668  -4.167  1.00  0.00           C  
ATOM     45  CD  ARG A   3     -14.128 -18.712  -4.396  1.00  0.00           C  
ATOM     46  NE  ARG A   3     -14.010 -18.042  -5.681  1.00  0.00           N  
ATOM     47  CZ  ARG A   3     -14.772 -17.003  -6.075  1.00  0.00           C  
ATOM     48  NH1 ARG A   3     -15.700 -16.528  -5.274  1.00  0.00           N  
ATOM     49  NH2 ARG A   3     -14.587 -16.461  -7.266  1.00  0.00           N  
ATOM     50  H   ARG A   3     -12.762 -22.720  -3.831  1.00  0.00           H  
ATOM     51  HA  ARG A   3     -11.044 -20.683  -2.731  1.00  0.00           H  
ATOM     52 1HB  ARG A   3     -14.050 -20.984  -2.838  1.00  0.00           H  
ATOM     53 2HB  ARG A   3     -13.271 -19.624  -2.045  1.00  0.00           H  
ATOM     54 1HG  ARG A   3     -12.076 -19.115  -4.195  1.00  0.00           H  
ATOM     55 2HG  ARG A   3     -13.026 -20.406  -4.970  1.00  0.00           H  
ATOM     56 1HD  ARG A   3     -15.077 -19.247  -4.376  1.00  0.00           H  
ATOM     57 2HD  ARG A   3     -14.123 -17.954  -3.614  1.00  0.00           H  
ATOM     58  HE  ARG A   3     -13.306 -18.380  -6.324  1.00  0.00           H  
ATOM     59 1HH1 ARG A   3     -15.842 -16.942  -4.363  1.00  0.00           H  
ATOM     60 2HH1 ARG A   3     -16.271 -15.749  -5.569  1.00  0.00           H  
ATOM     61 1HH2 ARG A   3     -13.873 -16.826  -7.882  1.00  0.00           H  
ATOM     62 2HH2 ARG A   3     -15.158 -15.683  -7.560  1.00  0.00           H  
ATOM     63  N   LYS A   4     -12.656 -22.648  -0.622  1.00  0.00           N  
ATOM     64  CA  LYS A   4     -12.682 -23.059   0.776  1.00  0.00           C  
ATOM     65  C   LYS A   4     -11.329 -23.606   1.215  1.00  0.00           C  
ATOM     66  O   LYS A   4     -10.895 -23.380   2.344  1.00  0.00           O  
ATOM     67  CB  LYS A   4     -13.766 -24.113   1.010  1.00  0.00           C  
ATOM     68  CG  LYS A   4     -15.183 -23.556   0.963  1.00  0.00           C  
ATOM     69  CD  LYS A   4     -16.210 -24.630   1.286  1.00  0.00           C  
ATOM     70  CE  LYS A   4     -17.628 -24.087   1.193  1.00  0.00           C  
ATOM     71  NZ  LYS A   4     -18.646 -25.137   1.469  1.00  0.00           N  
ATOM     72  H   LYS A   4     -13.174 -23.185  -1.302  1.00  0.00           H  
ATOM     73  HA  LYS A   4     -12.909 -22.186   1.389  1.00  0.00           H  
ATOM     74 1HB  LYS A   4     -13.682 -24.895   0.255  1.00  0.00           H  
ATOM     75 2HB  LYS A   4     -13.615 -24.580   1.984  1.00  0.00           H  
ATOM     76 1HG  LYS A   4     -15.279 -22.744   1.685  1.00  0.00           H  
ATOM     77 2HG  LYS A   4     -15.385 -23.160  -0.031  1.00  0.00           H  
ATOM     78 1HD  LYS A   4     -16.101 -25.460   0.587  1.00  0.00           H  
ATOM     79 2HD  LYS A   4     -16.040 -25.004   2.296  1.00  0.00           H  
ATOM     80 1HE  LYS A   4     -17.755 -23.278   1.911  1.00  0.00           H  
ATOM     81 2HE  LYS A   4     -17.800 -23.687   0.194  1.00  0.00           H  
ATOM     82 1HZ  LYS A   4     -19.571 -24.737   1.397  1.00  0.00           H  
ATOM     83 2HZ  LYS A   4     -18.550 -25.885   0.797  1.00  0.00           H  
ATOM     84 3HZ  LYS A   4     -18.509 -25.502   2.401  1.00  0.00           H  
ATOM     85  N   GLU A   5     -10.644 -24.301   0.265  1.00  0.00           N  
ATOM     86  CA  GLU A   5      -9.323 -24.833   0.576  1.00  0.00           C  
ATOM     87  C   GLU A   5      -8.306 -23.713   0.754  1.00  0.00           C  
ATOM     88  O   GLU A   5      -7.460 -23.766   1.647  1.00  0.00           O  
ATOM     89  CB  GLU A   5      -8.848 -25.790  -0.520  1.00  0.00           C  
ATOM     90  CG  GLU A   5      -9.581 -27.124  -0.553  1.00  0.00           C  
ATOM     91  CD  GLU A   5      -9.037 -28.064  -1.592  1.00  0.00           C  
ATOM     92  OE1 GLU A   5      -9.442 -29.202  -1.606  1.00  0.00           O  
ATOM     93  OE2 GLU A   5      -8.216 -27.644  -2.373  1.00  0.00           O  
ATOM     94  H   GLU A   5     -11.033 -24.456  -0.654  1.00  0.00           H  
ATOM     95  HA  GLU A   5      -9.385 -25.386   1.514  1.00  0.00           H  
ATOM     96 1HB  GLU A   5      -8.971 -25.317  -1.494  1.00  0.00           H  
ATOM     97 2HB  GLU A   5      -7.786 -25.996  -0.388  1.00  0.00           H  
ATOM     98 1HG  GLU A   5      -9.499 -27.596   0.426  1.00  0.00           H  
ATOM     99 2HG  GLU A   5     -10.636 -26.942  -0.751  1.00  0.00           H  
ATOM    100  N   MET A   6      -8.437 -22.660  -0.055  1.00  0.00           N  
ATOM    101  CA  MET A   6      -7.542 -21.516   0.079  1.00  0.00           C  
ATOM    102  C   MET A   6      -7.760 -20.799   1.405  1.00  0.00           C  
ATOM    103  O   MET A   6      -6.803 -20.428   2.085  1.00  0.00           O  
ATOM    104  CB  MET A   6      -7.745 -20.539  -1.077  1.00  0.00           C  
ATOM    105  CG  MET A   6      -7.227 -21.038  -2.419  1.00  0.00           C  
ATOM    106  SD  MET A   6      -7.555 -19.883  -3.764  1.00  0.00           S  
ATOM    107  CE  MET A   6      -6.428 -18.554  -3.352  1.00  0.00           C  
ATOM    108  H   MET A   6      -9.154 -22.643  -0.766  1.00  0.00           H  
ATOM    109  HA  MET A   6      -6.514 -21.876   0.053  1.00  0.00           H  
ATOM    110 1HB  MET A   6      -8.806 -20.322  -1.188  1.00  0.00           H  
ATOM    111 2HB  MET A   6      -7.241 -19.599  -0.852  1.00  0.00           H  
ATOM    112 1HG  MET A   6      -6.151 -21.198  -2.357  1.00  0.00           H  
ATOM    113 2HG  MET A   6      -7.699 -21.990  -2.660  1.00  0.00           H  
ATOM    114 1HE  MET A   6      -6.514 -17.760  -4.095  1.00  0.00           H  
ATOM    115 2HE  MET A   6      -6.677 -18.158  -2.366  1.00  0.00           H  
ATOM    116 3HE  MET A   6      -5.406 -18.933  -3.343  1.00  0.00           H  
ATOM    117  N   ASP A   7      -9.040 -20.646   1.784  1.00  0.00           N  
ATOM    118  CA  ASP A   7      -9.373 -20.008   3.051  1.00  0.00           C  
ATOM    119  C   ASP A   7      -8.834 -20.808   4.230  1.00  0.00           C  
ATOM    120  O   ASP A   7      -8.363 -20.241   5.215  1.00  0.00           O  
ATOM    121  CB  ASP A   7     -10.888 -19.842   3.189  1.00  0.00           C  
ATOM    122  CG  ASP A   7     -11.452 -18.746   2.296  1.00  0.00           C  
ATOM    123  OD1 ASP A   7     -12.630 -18.773   2.027  1.00  0.00           O  
ATOM    124  OD2 ASP A   7     -10.701 -17.892   1.891  1.00  0.00           O  
ATOM    125  H   ASP A   7      -9.786 -20.975   1.188  1.00  0.00           H  
ATOM    126  HA  ASP A   7      -8.912 -19.020   3.073  1.00  0.00           H  
ATOM    127 1HB  ASP A   7     -11.381 -20.782   2.939  1.00  0.00           H  
ATOM    128 2HB  ASP A   7     -11.136 -19.608   4.225  1.00  0.00           H  
ATOM    129  N   LYS A   8      -8.842 -22.160   4.081  1.00  0.00           N  
ATOM    130  CA  LYS A   8      -8.330 -23.025   5.137  1.00  0.00           C  
ATOM    131  C   LYS A   8      -6.826 -22.857   5.306  1.00  0.00           C  
ATOM    132  O   LYS A   8      -6.325 -22.760   6.426  1.00  0.00           O  
ATOM    133  CB  LYS A   8      -8.672 -24.483   4.826  1.00  0.00           C  
ATOM    134  CG  LYS A   8      -8.245 -25.469   5.906  1.00  0.00           C  
ATOM    135  CD  LYS A   8      -8.622 -26.894   5.534  1.00  0.00           C  
ATOM    136  CE  LYS A   8      -8.135 -27.888   6.578  1.00  0.00           C  
ATOM    137  NZ  LYS A   8      -8.494 -29.288   6.225  1.00  0.00           N  
ATOM    138  H   LYS A   8      -9.204 -22.577   3.235  1.00  0.00           H  
ATOM    139  HA  LYS A   8      -8.806 -22.743   6.077  1.00  0.00           H  
ATOM    140 1HB  LYS A   8      -9.749 -24.582   4.687  1.00  0.00           H  
ATOM    141 2HB  LYS A   8      -8.192 -24.778   3.893  1.00  0.00           H  
ATOM    142 1HG  LYS A   8      -7.165 -25.412   6.044  1.00  0.00           H  
ATOM    143 2HG  LYS A   8      -8.728 -25.209   6.847  1.00  0.00           H  
ATOM    144 1HD  LYS A   8      -9.707 -26.973   5.448  1.00  0.00           H  
ATOM    145 2HD  LYS A   8      -8.179 -27.148   4.571  1.00  0.00           H  
ATOM    146 1HE  LYS A   8      -7.052 -27.816   6.671  1.00  0.00           H  
ATOM    147 2HE  LYS A   8      -8.577 -27.646   7.544  1.00  0.00           H  
ATOM    148 1HZ  LYS A   8      -8.154 -29.914   6.941  1.00  0.00           H  
ATOM    149 2HZ  LYS A   8      -9.499 -29.371   6.155  1.00  0.00           H  
ATOM    150 3HZ  LYS A   8      -8.074 -29.531   5.339  1.00  0.00           H  
ATOM    151  N   VAL A   9      -6.090 -22.820   4.171  1.00  0.00           N  
ATOM    152  CA  VAL A   9      -4.649 -22.606   4.227  1.00  0.00           C  
ATOM    153  C   VAL A   9      -4.315 -21.255   4.846  1.00  0.00           C  
ATOM    154  O   VAL A   9      -3.427 -21.151   5.691  1.00  0.00           O  
ATOM    155  CB  VAL A   9      -4.018 -22.723   2.826  1.00  0.00           C  
ATOM    156  CG1 VAL A   9      -2.543 -22.350   2.848  1.00  0.00           C  
ATOM    157  CG2 VAL A   9      -4.209 -24.138   2.303  1.00  0.00           C  
ATOM    158  H   VAL A   9      -6.535 -22.941   3.272  1.00  0.00           H  
ATOM    159  HA  VAL A   9      -4.210 -23.372   4.867  1.00  0.00           H  
ATOM    160  HB  VAL A   9      -4.506 -22.014   2.157  1.00  0.00           H  
ATOM    161 1HG1 VAL A   9      -2.129 -22.443   1.844  1.00  0.00           H  
ATOM    162 2HG1 VAL A   9      -2.433 -21.322   3.191  1.00  0.00           H  
ATOM    163 3HG1 VAL A   9      -2.009 -23.018   3.523  1.00  0.00           H  
ATOM    164 1HG2 VAL A   9      -3.764 -24.223   1.312  1.00  0.00           H  
ATOM    165 2HG2 VAL A   9      -3.727 -24.844   2.979  1.00  0.00           H  
ATOM    166 3HG2 VAL A   9      -5.274 -24.363   2.243  1.00  0.00           H  
ATOM    167  N   TYR A  10      -5.104 -20.220   4.462  1.00  0.00           N  
ATOM    168  CA  TYR A  10      -4.881 -18.892   5.022  1.00  0.00           C  
ATOM    169  C   TYR A  10      -5.129 -18.879   6.525  1.00  0.00           C  
ATOM    170  O   TYR A  10      -4.312 -18.373   7.295  1.00  0.00           O  
ATOM    171  CB  TYR A  10      -5.769 -17.850   4.339  1.00  0.00           C  
ATOM    172  CG  TYR A  10      -5.665 -16.495   5.003  1.00  0.00           C  
ATOM    173  CD1 TYR A  10      -6.667 -16.065   5.861  1.00  0.00           C  
ATOM    174  CD2 TYR A  10      -4.569 -15.683   4.756  1.00  0.00           C  
ATOM    175  CE1 TYR A  10      -6.573 -14.827   6.468  1.00  0.00           C  
ATOM    176  CE2 TYR A  10      -4.474 -14.445   5.363  1.00  0.00           C  
ATOM    177  CZ  TYR A  10      -5.476 -14.018   6.218  1.00  0.00           C  
ATOM    178  OH  TYR A  10      -5.382 -12.786   6.823  1.00  0.00           O  
ATOM    179  H   TYR A  10      -5.848 -20.353   3.791  1.00  0.00           H  
ATOM    180  HA  TYR A  10      -3.839 -18.617   4.856  1.00  0.00           H  
ATOM    181 1HB  TYR A  10      -5.482 -17.758   3.291  1.00  0.00           H  
ATOM    182 2HB  TYR A  10      -6.806 -18.182   4.366  1.00  0.00           H  
ATOM    183  HD1 TYR A  10      -7.529 -16.704   6.056  1.00  0.00           H  
ATOM    184  HD2 TYR A  10      -3.782 -16.020   4.082  1.00  0.00           H  
ATOM    185  HE1 TYR A  10      -7.360 -14.489   7.142  1.00  0.00           H  
ATOM    186  HE2 TYR A  10      -3.612 -13.807   5.168  1.00  0.00           H  
ATOM    187  HH  TYR A  10      -4.569 -12.356   6.547  1.00  0.00           H  
ATOM    188  N   ARG A  11      -6.275 -19.476   6.964  1.00  0.00           N  
ATOM    189  CA  ARG A  11      -6.639 -19.469   8.376  1.00  0.00           C  
ATOM    190  C   ARG A  11      -5.594 -20.189   9.219  1.00  0.00           C  
ATOM    191  O   ARG A  11      -5.204 -19.710  10.283  1.00  0.00           O  
ATOM    192  CB  ARG A  11      -8.003 -20.109   8.592  1.00  0.00           C  
ATOM    193  CG  ARG A  11      -9.162 -19.247   8.118  1.00  0.00           C  
ATOM    194  CD  ARG A  11     -10.461 -19.734   8.649  1.00  0.00           C  
ATOM    195  NE  ARG A  11     -10.739 -21.099   8.234  1.00  0.00           N  
ATOM    196  CZ  ARG A  11     -11.367 -21.439   7.091  1.00  0.00           C  
ATOM    197  NH1 ARG A  11     -11.774 -20.504   6.262  1.00  0.00           N  
ATOM    198  NH2 ARG A  11     -11.573 -22.712   6.804  1.00  0.00           N  
ATOM    199  H   ARG A  11      -6.885 -19.932   6.301  1.00  0.00           H  
ATOM    200  HA  ARG A  11      -6.687 -18.434   8.716  1.00  0.00           H  
ATOM    201 1HB  ARG A  11      -8.046 -21.060   8.063  1.00  0.00           H  
ATOM    202 2HB  ARG A  11      -8.143 -20.317   9.653  1.00  0.00           H  
ATOM    203 1HG  ARG A  11      -9.015 -18.221   8.457  1.00  0.00           H  
ATOM    204 2HG  ARG A  11      -9.208 -19.266   7.029  1.00  0.00           H  
ATOM    205 1HD  ARG A  11     -10.442 -19.706   9.738  1.00  0.00           H  
ATOM    206 2HD  ARG A  11     -11.265 -19.096   8.284  1.00  0.00           H  
ATOM    207  HE  ARG A  11     -10.440 -21.847   8.846  1.00  0.00           H  
ATOM    208 1HH1 ARG A  11     -11.616 -19.531   6.482  1.00  0.00           H  
ATOM    209 2HH1 ARG A  11     -12.244 -20.758   5.406  1.00  0.00           H  
ATOM    210 1HH2 ARG A  11     -11.260 -23.431   7.442  1.00  0.00           H  
ATOM    211 2HH2 ARG A  11     -12.043 -22.967   5.948  1.00  0.00           H  
ATOM    212  N   THR A  12      -5.067 -21.321   8.685  1.00  0.00           N  
ATOM    213  CA  THR A  12      -4.053 -22.083   9.405  1.00  0.00           C  
ATOM    214  C   THR A  12      -2.741 -21.313   9.489  1.00  0.00           C  
ATOM    215  O   THR A  12      -2.130 -21.225  10.554  1.00  0.00           O  
ATOM    216  CB  THR A  12      -3.819 -23.440   8.714  1.00  0.00           C  
ATOM    217  OG1 THR A  12      -5.044 -24.183   8.713  1.00  0.00           O  
ATOM    218  CG2 THR A  12      -2.747 -24.237   9.441  1.00  0.00           C  
ATOM    219  H   THR A  12      -5.375 -21.645   7.780  1.00  0.00           H  
ATOM    220  HA  THR A  12      -4.410 -22.262  10.419  1.00  0.00           H  
ATOM    221  HB  THR A  12      -3.502 -23.274   7.685  1.00  0.00           H  
ATOM    222  HG1 THR A  12      -5.731 -23.667   9.142  1.00  0.00           H  
ATOM    223 1HG2 THR A  12      -2.598 -25.191   8.936  1.00  0.00           H  
ATOM    224 2HG2 THR A  12      -1.813 -23.676   9.440  1.00  0.00           H  
ATOM    225 3HG2 THR A  12      -3.061 -24.416  10.468  1.00  0.00           H  
ATOM    226  N   ALA A  13      -2.379 -20.667   8.375  1.00  0.00           N  
ATOM    227  CA  ALA A  13      -1.128 -19.917   8.342  1.00  0.00           C  
ATOM    228  C   ALA A  13      -1.212 -18.668   9.209  1.00  0.00           C  
ATOM    229  O   ALA A  13      -0.274 -18.341   9.937  1.00  0.00           O  
ATOM    230  CB  ALA A  13      -0.774 -19.541   6.911  1.00  0.00           C  
ATOM    231  H   ALA A  13      -2.961 -20.689   7.550  1.00  0.00           H  
ATOM    232  HA  ALA A  13      -0.341 -20.554   8.745  1.00  0.00           H  
ATOM    233 1HB  ALA A  13       0.162 -18.982   6.903  1.00  0.00           H  
ATOM    234 2HB  ALA A  13      -0.661 -20.446   6.314  1.00  0.00           H  
ATOM    235 3HB  ALA A  13      -1.568 -18.926   6.490  1.00  0.00           H  
ATOM    236  N   PHE A  14      -2.387 -17.981   9.151  1.00  0.00           N  
ATOM    237  CA  PHE A  14      -2.576 -16.783   9.961  1.00  0.00           C  
ATOM    238  C   PHE A  14      -2.450 -17.098  11.446  1.00  0.00           C  
ATOM    239  O   PHE A  14      -1.735 -16.412  12.177  1.00  0.00           O  
ATOM    240  CB  PHE A  14      -3.950 -16.170   9.688  1.00  0.00           C  
ATOM    241  CG  PHE A  14      -4.204 -14.913  10.471  1.00  0.00           C  
ATOM    242  CD1 PHE A  14      -4.706 -14.974  11.762  1.00  0.00           C  
ATOM    243  CD2 PHE A  14      -3.942 -13.669   9.918  1.00  0.00           C  
ATOM    244  CE1 PHE A  14      -4.941 -13.818  12.484  1.00  0.00           C  
ATOM    245  CE2 PHE A  14      -4.175 -12.512  10.637  1.00  0.00           C  
ATOM    246  CZ  PHE A  14      -4.675 -12.587  11.920  1.00  0.00           C  
ATOM    247  H   PHE A  14      -3.137 -18.292   8.550  1.00  0.00           H  
ATOM    248  HA  PHE A  14      -1.808 -16.057   9.690  1.00  0.00           H  
ATOM    249 1HB  PHE A  14      -4.042 -15.941   8.627  1.00  0.00           H  
ATOM    250 2HB  PHE A  14      -4.726 -16.893   9.934  1.00  0.00           H  
ATOM    251  HD1 PHE A  14      -4.915 -15.947  12.207  1.00  0.00           H  
ATOM    252  HD2 PHE A  14      -3.547 -13.610   8.903  1.00  0.00           H  
ATOM    253  HE1 PHE A  14      -5.336 -13.880  13.498  1.00  0.00           H  
ATOM    254  HE2 PHE A  14      -3.965 -11.540  10.191  1.00  0.00           H  
ATOM    255  HZ  PHE A  14      -4.861 -11.675  12.486  1.00  0.00           H  
ATOM    256  N   LYS A  15      -3.121 -18.209  11.862  1.00  0.00           N  
ATOM    257  CA  LYS A  15      -3.093 -18.587  13.270  1.00  0.00           C  
ATOM    258  C   LYS A  15      -1.689 -18.986  13.705  1.00  0.00           C  
ATOM    259  O   LYS A  15      -1.224 -18.589  14.773  1.00  0.00           O  
ATOM    260  CB  LYS A  15      -4.076 -19.726  13.544  1.00  0.00           C  
ATOM    261  CG  LYS A  15      -5.534 -19.286  13.541  1.00  0.00           C  
ATOM    262  CD  LYS A  15      -6.464 -20.451  13.843  1.00  0.00           C  
ATOM    263  CE  LYS A  15      -7.924 -20.031  13.759  1.00  0.00           C  
ATOM    264  NZ  LYS A  15      -8.846 -21.183  13.956  1.00  0.00           N  
ATOM    265  H   LYS A  15      -3.640 -18.779  11.210  1.00  0.00           H  
ATOM    266  HA  LYS A  15      -3.389 -17.723  13.866  1.00  0.00           H  
ATOM    267 1HB  LYS A  15      -3.951 -20.504  12.790  1.00  0.00           H  
ATOM    268 2HB  LYS A  15      -3.855 -20.172  14.514  1.00  0.00           H  
ATOM    269 1HG  LYS A  15      -5.682 -18.510  14.293  1.00  0.00           H  
ATOM    270 2HG  LYS A  15      -5.787 -18.874  12.565  1.00  0.00           H  
ATOM    271 1HD  LYS A  15      -6.284 -21.255  13.128  1.00  0.00           H  
ATOM    272 2HD  LYS A  15      -6.262 -20.828  14.846  1.00  0.00           H  
ATOM    273 1HE  LYS A  15      -8.131 -19.281  14.521  1.00  0.00           H  
ATOM    274 2HE  LYS A  15      -8.120 -19.588  12.782  1.00  0.00           H  
ATOM    275 1HZ  LYS A  15      -9.802 -20.864  13.893  1.00  0.00           H  
ATOM    276 2HZ  LYS A  15      -8.675 -21.878  13.242  1.00  0.00           H  
ATOM    277 3HZ  LYS A  15      -8.687 -21.590  14.866  1.00  0.00           H  
ATOM    278  N   ARG A  16      -0.924 -19.700  12.869  1.00  0.00           N  
ATOM    279  CA  ARG A  16       0.423 -20.145  13.206  1.00  0.00           C  
ATOM    280  C   ARG A  16       1.392 -18.971  13.267  1.00  0.00           C  
ATOM    281  O   ARG A  16       2.248 -18.905  14.149  1.00  0.00           O  
ATOM    282  CB  ARG A  16       0.913 -21.174  12.198  1.00  0.00           C  
ATOM    283  CG  ARG A  16       0.206 -22.515  12.316  1.00  0.00           C  
ATOM    284  CD  ARG A  16       0.600 -23.442  11.223  1.00  0.00           C  
ATOM    285  NE  ARG A  16       1.997 -23.832  11.321  1.00  0.00           N  
ATOM    286  CZ  ARG A  16       2.671 -24.508  10.371  1.00  0.00           C  
ATOM    287  NH1 ARG A  16       2.063 -24.862   9.260  1.00  0.00           N  
ATOM    288  NH2 ARG A  16       3.943 -24.817  10.555  1.00  0.00           N  
ATOM    289  H   ARG A  16      -1.308 -19.936  11.965  1.00  0.00           H  
ATOM    290  HA  ARG A  16       0.397 -20.609  14.193  1.00  0.00           H  
ATOM    291 1HB  ARG A  16       0.764 -20.793  11.189  1.00  0.00           H  
ATOM    292 2HB  ARG A  16       1.983 -21.335  12.333  1.00  0.00           H  
ATOM    293 1HG  ARG A  16       0.463 -22.979  13.269  1.00  0.00           H  
ATOM    294 2HG  ARG A  16      -0.873 -22.363  12.265  1.00  0.00           H  
ATOM    295 1HD  ARG A  16      -0.010 -24.343  11.273  1.00  0.00           H  
ATOM    296 2HD  ARG A  16       0.449 -22.955  10.261  1.00  0.00           H  
ATOM    297  HE  ARG A  16       2.498 -23.578  12.162  1.00  0.00           H  
ATOM    298 1HH1 ARG A  16       1.091 -24.627   9.119  1.00  0.00           H  
ATOM    299 2HH1 ARG A  16       2.568 -25.369   8.548  1.00  0.00           H  
ATOM    300 1HH2 ARG A  16       4.411 -24.546  11.409  1.00  0.00           H  
ATOM    301 2HH2 ARG A  16       4.447 -25.324   9.843  1.00  0.00           H  
ATOM    302  N   ILE A  17       1.237 -18.007  12.364  1.00  0.00           N  
ATOM    303  CA  ILE A  17       2.131 -16.856  12.331  1.00  0.00           C  
ATOM    304  C   ILE A  17       1.905 -15.948  13.533  1.00  0.00           C  
ATOM    305  O   ILE A  17       2.857 -15.497  14.170  1.00  0.00           O  
ATOM    306  CB  ILE A  17       1.951 -16.073  11.018  1.00  0.00           C  
ATOM    307  CG1 ILE A  17       2.457 -16.913   9.842  1.00  0.00           C  
ATOM    308  CG2 ILE A  17       2.680 -14.740  11.077  1.00  0.00           C  
ATOM    309  CD1 ILE A  17       1.997 -16.413   8.491  1.00  0.00           C  
ATOM    310  H   ILE A  17       0.489 -18.069  11.688  1.00  0.00           H  
ATOM    311  HA  ILE A  17       3.158 -17.215  12.385  1.00  0.00           H  
ATOM    312  HB  ILE A  17       0.891 -15.885  10.849  1.00  0.00           H  
ATOM    313 1HG1 ILE A  17       3.546 -16.928   9.848  1.00  0.00           H  
ATOM    314 2HG1 ILE A  17       2.117 -17.942   9.957  1.00  0.00           H  
ATOM    315 1HG2 ILE A  17       2.538 -14.206  10.138  1.00  0.00           H  
ATOM    316 2HG2 ILE A  17       2.282 -14.144  11.897  1.00  0.00           H  
ATOM    317 3HG2 ILE A  17       3.744 -14.914  11.238  1.00  0.00           H  
ATOM    318 1HD1 ILE A  17       2.395 -17.060   7.709  1.00  0.00           H  
ATOM    319 2HD1 ILE A  17       0.907 -16.424   8.451  1.00  0.00           H  
ATOM    320 3HD1 ILE A  17       2.356 -15.396   8.338  1.00  0.00           H  
ATOM    321  N   THR A  18       0.623 -15.702  13.898  1.00  0.00           N  
ATOM    322  CA  THR A  18       0.310 -14.764  14.970  1.00  0.00           C  
ATOM    323  C   THR A  18       0.549 -15.390  16.338  1.00  0.00           C  
ATOM    324  O   THR A  18       0.650 -14.687  17.343  1.00  0.00           O  
ATOM    325  CB  THR A  18      -1.130 -14.229  14.859  1.00  0.00           C  
ATOM    326  OG1 THR A  18      -2.066 -15.314  14.884  1.00  0.00           O  
ATOM    327  CG2 THR A  18      -1.301 -13.446  13.566  1.00  0.00           C  
ATOM    328  H   THR A  18      -0.132 -16.175  13.422  1.00  0.00           H  
ATOM    329  HA  THR A  18       0.991 -13.916  14.897  1.00  0.00           H  
ATOM    330  HB  THR A  18      -1.342 -13.577  15.706  1.00  0.00           H  
ATOM    331  HG1 THR A  18      -1.590 -16.144  14.965  1.00  0.00           H  
ATOM    332 1HG2 THR A  18      -2.323 -13.073  13.499  1.00  0.00           H  
ATOM    333 2HG2 THR A  18      -0.606 -12.607  13.554  1.00  0.00           H  
ATOM    334 3HG2 THR A  18      -1.097 -14.097  12.717  1.00  0.00           H  
ATOM    335  N   SER A  19       0.665 -16.724  16.472  1.00  0.00           N  
ATOM    336  CA  SER A  19       0.893 -17.377  17.755  1.00  0.00           C  
ATOM    337  C   SER A  19       2.368 -17.705  17.952  1.00  0.00           C  
ATOM    338  O   SER A  19       2.765 -18.218  18.998  1.00  0.00           O  
ATOM    339  CB  SER A  19       0.056 -18.636  17.871  1.00  0.00           C  
ATOM    340  OG  SER A  19       0.421 -19.621  16.943  1.00  0.00           O  
ATOM    341  H   SER A  19       0.589 -17.290  15.639  1.00  0.00           H  
ATOM    342  HA  SER A  19       0.599 -16.690  18.550  1.00  0.00           H  
ATOM    343 1HB  SER A  19       0.156 -19.048  18.875  1.00  0.00           H  
ATOM    344 2HB  SER A  19      -0.994 -18.389  17.722  1.00  0.00           H  
ATOM    345  HG  SER A  19       1.145 -19.249  16.433  1.00  0.00           H  
ATOM    346  N   THR A  20       3.208 -17.438  16.887  1.00  0.00           N  
ATOM    347  CA  THR A  20       4.613 -17.814  16.984  1.00  0.00           C  
ATOM    348  C   THR A  20       5.499 -16.590  17.175  1.00  0.00           C  
ATOM    349  O   THR A  20       5.536 -15.700  16.325  1.00  0.00           O  
ATOM    350  CB  THR A  20       5.060 -18.575  15.722  1.00  0.00           C  
ATOM    351  OG1 THR A  20       4.229 -19.732  15.558  1.00  0.00           O  
ATOM    352  CG2 THR A  20       6.512 -19.011  15.837  1.00  0.00           C  
ATOM    353  H   THR A  20       2.876 -16.990  16.045  1.00  0.00           H  
ATOM    354  HA  THR A  20       4.737 -18.469  17.847  1.00  0.00           H  
ATOM    355  HB  THR A  20       4.952 -17.930  14.851  1.00  0.00           H  
ATOM    356  HG1 THR A  20       3.586 -19.767  16.270  1.00  0.00           H  
ATOM    357 1HG2 THR A  20       6.804 -19.546  14.933  1.00  0.00           H  
ATOM    358 2HG2 THR A  20       7.147 -18.134  15.961  1.00  0.00           H  
ATOM    359 3HG2 THR A  20       6.628 -19.666  16.699  1.00  0.00           H  
ATOM    360  N   PRO A  21       6.252 -16.547  18.363  1.00  0.00           N  
ATOM    361  CA  PRO A  21       7.112 -15.396  18.612  1.00  0.00           C  
ATOM    362  C   PRO A  21       8.385 -15.470  17.779  1.00  0.00           C  
ATOM    363  O   PRO A  21       8.998 -14.448  17.471  1.00  0.00           O  
ATOM    364  CB  PRO A  21       7.416 -15.461  20.112  1.00  0.00           C  
ATOM    365  CG  PRO A  21       7.232 -16.889  20.497  1.00  0.00           C  
ATOM    366  CD  PRO A  21       6.173 -17.397  19.556  1.00  0.00           C  
ATOM    367  HA  PRO A  21       6.561 -14.474  18.374  1.00  0.00           H  
ATOM    368 1HB  PRO A  21       8.440 -15.109  20.304  1.00  0.00           H  
ATOM    369 2HB  PRO A  21       6.738 -14.793  20.663  1.00  0.00           H  
ATOM    370 1HG  PRO A  21       8.182 -17.434  20.399  1.00  0.00           H  
ATOM    371 2HG  PRO A  21       6.931 -16.962  21.552  1.00  0.00           H  
ATOM    372 1HD  PRO A  21       6.386 -18.444  19.294  1.00  0.00           H  
ATOM    373 2HD  PRO A  21       5.186 -17.309  20.033  1.00  0.00           H  
ATOM    374  N   ASP A  22       8.715 -16.671  17.264  1.00  0.00           N  
ATOM    375  CA  ASP A  22       9.969 -16.848  16.541  1.00  0.00           C  
ATOM    376  C   ASP A  22       9.817 -16.466  15.074  1.00  0.00           C  
ATOM    377  O   ASP A  22       8.996 -17.036  14.356  1.00  0.00           O  
ATOM    378  CB  ASP A  22      10.413 -18.307  16.663  1.00  0.00           C  
ATOM    379  CG  ASP A  22      11.772 -18.616  16.050  1.00  0.00           C  
ATOM    380  OD1 ASP A  22      12.370 -19.592  16.439  1.00  0.00           O  
ATOM    381  OD2 ASP A  22      12.200 -17.874  15.199  1.00  0.00           O  
ATOM    382  H   ASP A  22       8.095 -17.461  17.375  1.00  0.00           H  
ATOM    383  HA  ASP A  22      10.723 -16.202  16.992  1.00  0.00           H  
ATOM    384 1HB  ASP A  22      10.454 -18.588  17.716  1.00  0.00           H  
ATOM    385 2HB  ASP A  22       9.679 -18.953  16.180  1.00  0.00           H  
ATOM    386  N   LYS A  23      10.649 -15.534  14.635  1.00  0.00           N  
ATOM    387  CA  LYS A  23      10.573 -15.005  13.278  1.00  0.00           C  
ATOM    388  C   LYS A  23      10.933 -16.071  12.251  1.00  0.00           C  
ATOM    389  O   LYS A  23      10.352 -16.124  11.167  1.00  0.00           O  
ATOM    390  CB  LYS A  23      11.498 -13.795  13.139  1.00  0.00           C  
ATOM    391  CG  LYS A  23      11.402 -13.073  11.802  1.00  0.00           C  
ATOM    392  CD  LYS A  23      12.304 -11.848  11.769  1.00  0.00           C  
ATOM    393  CE  LYS A  23      12.237 -11.147  10.421  1.00  0.00           C  
ATOM    394  NZ  LYS A  23      13.104  -9.938  10.379  1.00  0.00           N  
ATOM    395  H   LYS A  23      11.357 -15.180  15.262  1.00  0.00           H  
ATOM    396  HA  LYS A  23       9.547 -14.690  13.086  1.00  0.00           H  
ATOM    397 1HB  LYS A  23      11.272 -13.072  13.924  1.00  0.00           H  
ATOM    398 2HB  LYS A  23      12.533 -14.111  13.272  1.00  0.00           H  
ATOM    399 1HG  LYS A  23      11.695 -13.751  11.000  1.00  0.00           H  
ATOM    400 2HG  LYS A  23      10.372 -12.760  11.631  1.00  0.00           H  
ATOM    401 1HD  LYS A  23      11.998 -11.149  12.549  1.00  0.00           H  
ATOM    402 2HD  LYS A  23      13.334 -12.149  11.960  1.00  0.00           H  
ATOM    403 1HE  LYS A  23      12.554 -11.834   9.638  1.00  0.00           H  
ATOM    404 2HE  LYS A  23      11.209 -10.848  10.217  1.00  0.00           H  
ATOM    405 1HZ  LYS A  23      13.031  -9.502   9.470  1.00  0.00           H  
ATOM    406 2HZ  LYS A  23      12.806  -9.285  11.090  1.00  0.00           H  
ATOM    407 3HZ  LYS A  23      14.063 -10.205  10.548  1.00  0.00           H  
ATOM    408  N   GLU A  24      11.916 -16.940  12.582  1.00  0.00           N  
ATOM    409  CA  GLU A  24      12.334 -17.973  11.643  1.00  0.00           C  
ATOM    410  C   GLU A  24      11.238 -19.011  11.441  1.00  0.00           C  
ATOM    411  O   GLU A  24      11.002 -19.469  10.323  1.00  0.00           O  
ATOM    412  CB  GLU A  24      13.627 -18.645  12.109  1.00  0.00           C  
ATOM    413  CG  GLU A  24      14.847 -17.738  12.033  1.00  0.00           C  
ATOM    414  CD  GLU A  24      15.100 -17.213  10.647  1.00  0.00           C  
ATOM    415  OE1 GLU A  24      15.337 -16.037  10.512  1.00  0.00           O  
ATOM    416  OE2 GLU A  24      15.056 -17.989   9.722  1.00  0.00           O  
ATOM    417  H   GLU A  24      12.369 -16.881  13.483  1.00  0.00           H  
ATOM    418  HA  GLU A  24      12.518 -17.506  10.675  1.00  0.00           H  
ATOM    419 1HB  GLU A  24      13.512 -18.979  13.141  1.00  0.00           H  
ATOM    420 2HB  GLU A  24      13.819 -19.528  11.499  1.00  0.00           H  
ATOM    421 1HG  GLU A  24      14.702 -16.895  12.708  1.00  0.00           H  
ATOM    422 2HG  GLU A  24      15.721 -18.293  12.371  1.00  0.00           H  
ATOM    423  N   LYS A  25      10.471 -19.280  12.519  1.00  0.00           N  
ATOM    424  CA  LYS A  25       9.369 -20.228  12.413  1.00  0.00           C  
ATOM    425  C   LYS A  25       8.195 -19.626  11.651  1.00  0.00           C  
ATOM    426  O   LYS A  25       7.528 -20.312  10.877  1.00  0.00           O  
ATOM    427  CB  LYS A  25       8.914 -20.690  13.799  1.00  0.00           C  
ATOM    428  CG  LYS A  25       9.911 -21.600  14.504  1.00  0.00           C  
ATOM    429  CD  LYS A  25       9.367 -22.084  15.840  1.00  0.00           C  
ATOM    430  CE  LYS A  25      10.388 -22.938  16.578  1.00  0.00           C  
ATOM    431  NZ  LYS A  25       9.890 -23.375  17.910  1.00  0.00           N  
ATOM    432  H   LYS A  25      10.650 -18.831  13.406  1.00  0.00           H  
ATOM    433  HA  LYS A  25       9.714 -21.099  11.854  1.00  0.00           H  
ATOM    434 1HB  LYS A  25       8.740 -19.821  14.434  1.00  0.00           H  
ATOM    435 2HB  LYS A  25       7.968 -21.226  13.712  1.00  0.00           H  
ATOM    436 1HG  LYS A  25      10.125 -22.464  13.873  1.00  0.00           H  
ATOM    437 2HG  LYS A  25      10.841 -21.058  14.674  1.00  0.00           H  
ATOM    438 1HD  LYS A  25       9.108 -21.225  16.460  1.00  0.00           H  
ATOM    439 2HD  LYS A  25       8.466 -22.675  15.674  1.00  0.00           H  
ATOM    440 1HE  LYS A  25      10.621 -23.820  15.984  1.00  0.00           H  
ATOM    441 2HE  LYS A  25      11.306 -22.368  16.717  1.00  0.00           H  
ATOM    442 1HZ  LYS A  25      10.595 -23.937  18.366  1.00  0.00           H  
ATOM    443 2HZ  LYS A  25       9.688 -22.564  18.477  1.00  0.00           H  
ATOM    444 3HZ  LYS A  25       9.049 -23.921  17.793  1.00  0.00           H  
ATOM    445  N   ARG A  26       7.989 -18.268  11.820  1.00  0.00           N  
ATOM    446  CA  ARG A  26       6.929 -17.596  11.077  1.00  0.00           C  
ATOM    447  C   ARG A  26       7.237 -17.565   9.585  1.00  0.00           C  
ATOM    448  O   ARG A  26       6.352 -17.771   8.755  1.00  0.00           O  
ATOM    449  CB  ARG A  26       6.708 -16.182  11.592  1.00  0.00           C  
ATOM    450  CG  ARG A  26       6.102 -16.129  12.985  1.00  0.00           C  
ATOM    451  CD  ARG A  26       5.540 -14.788  13.290  1.00  0.00           C  
ATOM    452  NE  ARG A  26       6.539 -13.740  13.161  1.00  0.00           N  
ATOM    453  CZ  ARG A  26       7.282 -13.262  14.178  1.00  0.00           C  
ATOM    454  NH1 ARG A  26       7.128 -13.748  15.390  1.00  0.00           N  
ATOM    455  NH2 ARG A  26       8.166 -12.305  13.958  1.00  0.00           N  
ATOM    456  H   ARG A  26       8.563 -17.730  12.453  1.00  0.00           H  
ATOM    457  HA  ARG A  26       6.004 -18.157  11.210  1.00  0.00           H  
ATOM    458 1HB  ARG A  26       7.658 -15.650  11.612  1.00  0.00           H  
ATOM    459 2HB  ARG A  26       6.047 -15.646  10.911  1.00  0.00           H  
ATOM    460 1HG  ARG A  26       5.299 -16.862  13.061  1.00  0.00           H  
ATOM    461 2HG  ARG A  26       6.871 -16.355  13.725  1.00  0.00           H  
ATOM    462 1HD  ARG A  26       4.725 -14.570  12.600  1.00  0.00           H  
ATOM    463 2HD  ARG A  26       5.163 -14.776  14.312  1.00  0.00           H  
ATOM    464  HE  ARG A  26       6.687 -13.342  12.243  1.00  0.00           H  
ATOM    465 1HH1 ARG A  26       6.452 -14.480  15.559  1.00  0.00           H  
ATOM    466 2HH1 ARG A  26       7.685 -13.390  16.152  1.00  0.00           H  
ATOM    467 1HH2 ARG A  26       8.285 -11.931  13.026  1.00  0.00           H  
ATOM    468 2HH2 ARG A  26       8.722 -11.947  14.720  1.00  0.00           H  
ATOM    469  N   LYS A  27       8.547 -17.449   9.235  1.00  0.00           N  
ATOM    470  CA  LYS A  27       8.954 -17.446   7.835  1.00  0.00           C  
ATOM    471  C   LYS A  27       8.742 -18.813   7.198  1.00  0.00           C  
ATOM    472  O   LYS A  27       8.371 -18.913   6.028  1.00  0.00           O  
ATOM    473  CB  LYS A  27      10.420 -17.033   7.700  1.00  0.00           C  
ATOM    474  CG  LYS A  27      10.664 -15.547   7.926  1.00  0.00           C  
ATOM    475  CD  LYS A  27      12.129 -15.191   7.725  1.00  0.00           C  
ATOM    476  CE  LYS A  27      12.383 -13.716   8.000  1.00  0.00           C  
ATOM    477  NZ  LYS A  27      13.822 -13.364   7.860  1.00  0.00           N  
ATOM    478  H   LYS A  27       9.253 -17.363   9.953  1.00  0.00           H  
ATOM    479  HA  LYS A  27       8.339 -16.723   7.297  1.00  0.00           H  
ATOM    480 1HB  LYS A  27      11.023 -17.590   8.418  1.00  0.00           H  
ATOM    481 2HB  LYS A  27      10.780 -17.289   6.703  1.00  0.00           H  
ATOM    482 1HG  LYS A  27      10.059 -14.968   7.227  1.00  0.00           H  
ATOM    483 2HG  LYS A  27      10.370 -15.280   8.941  1.00  0.00           H  
ATOM    484 1HD  LYS A  27      12.745 -15.789   8.398  1.00  0.00           H  
ATOM    485 2HD  LYS A  27      12.420 -15.415   6.699  1.00  0.00           H  
ATOM    486 1HE  LYS A  27      11.804 -13.111   7.303  1.00  0.00           H  
ATOM    487 2HE  LYS A  27      12.060 -13.474   9.012  1.00  0.00           H  
ATOM    488 1HZ  LYS A  27      13.949 -12.380   8.050  1.00  0.00           H  
ATOM    489 2HZ  LYS A  27      14.367 -13.906   8.516  1.00  0.00           H  
ATOM    490 3HZ  LYS A  27      14.129 -13.566   6.919  1.00  0.00           H  
ATOM    491  N   GLU A  28       8.935 -19.888   8.003  1.00  0.00           N  
ATOM    492  CA  GLU A  28       8.711 -21.240   7.505  1.00  0.00           C  
ATOM    493  C   GLU A  28       7.233 -21.487   7.230  1.00  0.00           C  
ATOM    494  O   GLU A  28       6.873 -22.110   6.232  1.00  0.00           O  
ATOM    495  CB  GLU A  28       9.237 -22.273   8.504  1.00  0.00           C  
ATOM    496  CG  GLU A  28      10.756 -22.323   8.583  1.00  0.00           C  
ATOM    497  CD  GLU A  28      11.256 -23.278   9.630  1.00  0.00           C  
ATOM    498  OE1 GLU A  28      12.448 -23.386   9.789  1.00  0.00           O  
ATOM    499  OE2 GLU A  28      10.444 -23.901  10.274  1.00  0.00           O  
ATOM    500  H   GLU A  28       9.237 -19.759   8.958  1.00  0.00           H  
ATOM    501  HA  GLU A  28       9.252 -21.357   6.565  1.00  0.00           H  
ATOM    502 1HB  GLU A  28       8.849 -22.048   9.498  1.00  0.00           H  
ATOM    503 2HB  GLU A  28       8.875 -23.263   8.228  1.00  0.00           H  
ATOM    504 1HG  GLU A  28      11.150 -22.626   7.613  1.00  0.00           H  
ATOM    505 2HG  GLU A  28      11.131 -21.324   8.800  1.00  0.00           H  
ATOM    506  N   VAL A  29       6.366 -20.905   8.105  1.00  0.00           N  
ATOM    507  CA  VAL A  29       4.928 -21.043   7.904  1.00  0.00           C  
ATOM    508  C   VAL A  29       4.471 -20.289   6.662  1.00  0.00           C  
ATOM    509  O   VAL A  29       3.660 -20.791   5.883  1.00  0.00           O  
ATOM    510  CB  VAL A  29       4.152 -20.548   9.139  1.00  0.00           C  
ATOM    511  CG1 VAL A  29       2.649 -20.563   8.901  1.00  0.00           C  
ATOM    512  CG2 VAL A  29       4.517 -21.408  10.339  1.00  0.00           C  
ATOM    513  H   VAL A  29       6.704 -20.376   8.896  1.00  0.00           H  
ATOM    514  HA  VAL A  29       4.699 -22.099   7.753  1.00  0.00           H  
ATOM    515  HB  VAL A  29       4.420 -19.509   9.333  1.00  0.00           H  
ATOM    516 1HG1 VAL A  29       2.135 -20.207   9.794  1.00  0.00           H  
ATOM    517 2HG1 VAL A  29       2.407 -19.913   8.061  1.00  0.00           H  
ATOM    518 3HG1 VAL A  29       2.326 -21.580   8.679  1.00  0.00           H  
ATOM    519 1HG2 VAL A  29       3.970 -21.060  11.215  1.00  0.00           H  
ATOM    520 2HG2 VAL A  29       4.255 -22.446  10.136  1.00  0.00           H  
ATOM    521 3HG2 VAL A  29       5.588 -21.334  10.527  1.00  0.00           H  
ATOM    522  N   VAL A  30       5.098 -19.098   6.435  1.00  0.00           N  
ATOM    523  CA  VAL A  30       4.754 -18.315   5.254  1.00  0.00           C  
ATOM    524  C   VAL A  30       5.176 -19.030   3.977  1.00  0.00           C  
ATOM    525  O   VAL A  30       4.428 -19.069   3.000  1.00  0.00           O  
ATOM    526  CB  VAL A  30       5.397 -16.917   5.316  1.00  0.00           C  
ATOM    527  CG1 VAL A  30       5.242 -16.163   4.004  1.00  0.00           C  
ATOM    528  CG2 VAL A  30       4.779 -16.134   6.464  1.00  0.00           C  
ATOM    529  H   VAL A  30       5.799 -18.746   7.072  1.00  0.00           H  
ATOM    530  HA  VAL A  30       3.670 -18.195   5.222  1.00  0.00           H  
ATOM    531  HB  VAL A  30       6.469 -17.027   5.477  1.00  0.00           H  
ATOM    532 1HG1 VAL A  30       5.710 -15.182   4.091  1.00  0.00           H  
ATOM    533 2HG1 VAL A  30       5.723 -16.724   3.203  1.00  0.00           H  
ATOM    534 3HG1 VAL A  30       4.183 -16.040   3.778  1.00  0.00           H  
ATOM    535 1HG2 VAL A  30       5.231 -15.144   6.514  1.00  0.00           H  
ATOM    536 2HG2 VAL A  30       3.705 -16.036   6.301  1.00  0.00           H  
ATOM    537 3HG2 VAL A  30       4.957 -16.661   7.402  1.00  0.00           H  
ATOM    538  N   LYS A  31       6.334 -19.679   4.020  1.00  0.00           N  
ATOM    539  CA  LYS A  31       6.837 -20.401   2.858  1.00  0.00           C  
ATOM    540  C   LYS A  31       5.944 -21.588   2.518  1.00  0.00           C  
ATOM    541  O   LYS A  31       5.605 -21.808   1.355  1.00  0.00           O  
ATOM    542  CB  LYS A  31       8.272 -20.863   3.117  1.00  0.00           C  
ATOM    543  CG  LYS A  31       8.946 -21.528   1.924  1.00  0.00           C  
ATOM    544  CD  LYS A  31      10.378 -21.927   2.251  1.00  0.00           C  
ATOM    545  CE  LYS A  31      11.033 -22.648   1.082  1.00  0.00           C  
ATOM    546  NZ  LYS A  31      12.439 -23.032   1.382  1.00  0.00           N  
ATOM    547  H   LYS A  31       6.879 -19.675   4.870  1.00  0.00           H  
ATOM    548  HA  LYS A  31       6.831 -19.726   2.002  1.00  0.00           H  
ATOM    549 1HB  LYS A  31       8.882 -20.009   3.411  1.00  0.00           H  
ATOM    550 2HB  LYS A  31       8.282 -21.573   3.944  1.00  0.00           H  
ATOM    551 1HG  LYS A  31       8.385 -22.419   1.639  1.00  0.00           H  
ATOM    552 2HG  LYS A  31       8.953 -20.839   1.080  1.00  0.00           H  
ATOM    553 1HD  LYS A  31      10.959 -21.035   2.489  1.00  0.00           H  
ATOM    554 2HD  LYS A  31      10.383 -22.585   3.120  1.00  0.00           H  
ATOM    555 1HE  LYS A  31      10.466 -23.547   0.846  1.00  0.00           H  
ATOM    556 2HE  LYS A  31      11.026 -22.001   0.205  1.00  0.00           H  
ATOM    557 1HZ  LYS A  31      12.837 -23.506   0.584  1.00  0.00           H  
ATOM    558 2HZ  LYS A  31      12.979 -22.202   1.584  1.00  0.00           H  
ATOM    559 3HZ  LYS A  31      12.457 -23.648   2.182  1.00  0.00           H  
ATOM    560  N   GLU A  32       5.497 -22.309   3.555  1.00  0.00           N  
ATOM    561  CA  GLU A  32       4.617 -23.454   3.358  1.00  0.00           C  
ATOM    562  C   GLU A  32       3.259 -23.020   2.823  1.00  0.00           C  
ATOM    563  O   GLU A  32       2.730 -23.617   1.885  1.00  0.00           O  
ATOM    564  CB  GLU A  32       4.456 -24.203   4.683  1.00  0.00           C  
ATOM    565  CG  GLU A  32       3.561 -25.433   4.629  1.00  0.00           C  
ATOM    566  CD  GLU A  32       3.393 -26.094   5.969  1.00  0.00           C  
ATOM    567  OE1 GLU A  32       2.584 -26.985   6.073  1.00  0.00           O  
ATOM    568  OE2 GLU A  32       4.074 -25.707   6.889  1.00  0.00           O  
ATOM    569  H   GLU A  32       5.773 -22.057   4.493  1.00  0.00           H  
ATOM    570  HA  GLU A  32       5.073 -24.119   2.624  1.00  0.00           H  
ATOM    571 1HB  GLU A  32       5.434 -24.527   5.039  1.00  0.00           H  
ATOM    572 2HB  GLU A  32       4.041 -23.530   5.433  1.00  0.00           H  
ATOM    573 1HG  GLU A  32       2.580 -25.140   4.256  1.00  0.00           H  
ATOM    574 2HG  GLU A  32       3.987 -26.149   3.927  1.00  0.00           H  
ATOM    575  N   ALA A  33       2.715 -21.930   3.383  1.00  0.00           N  
ATOM    576  CA  ALA A  33       1.414 -21.432   2.954  1.00  0.00           C  
ATOM    577  C   ALA A  33       1.470 -20.902   1.527  1.00  0.00           C  
ATOM    578  O   ALA A  33       0.548 -21.114   0.739  1.00  0.00           O  
ATOM    579  CB  ALA A  33       0.929 -20.346   3.903  1.00  0.00           C  
ATOM    580  H   ALA A  33       3.211 -21.442   4.115  1.00  0.00           H  
ATOM    581  HA  ALA A  33       0.709 -22.263   2.976  1.00  0.00           H  
ATOM    582 1HB  ALA A  33      -0.044 -19.982   3.572  1.00  0.00           H  
ATOM    583 2HB  ALA A  33       0.840 -20.755   4.909  1.00  0.00           H  
ATOM    584 3HB  ALA A  33       1.642 -19.523   3.908  1.00  0.00           H  
ATOM    585  N   THR A  34       2.618 -20.299   1.150  1.00  0.00           N  
ATOM    586  CA  THR A  34       2.787 -19.756  -0.193  1.00  0.00           C  
ATOM    587  C   THR A  34       2.745 -20.859  -1.242  1.00  0.00           C  
ATOM    588  O   THR A  34       2.060 -20.738  -2.257  1.00  0.00           O  
ATOM    589  CB  THR A  34       4.115 -18.984  -0.303  1.00  0.00           C  
ATOM    590  OG1 THR A  34       4.069 -17.862   0.588  1.00  0.00           O  
ATOM    591  CG2 THR A  34       4.341 -18.490  -1.723  1.00  0.00           C  
ATOM    592  H   THR A  34       3.378 -20.221   1.811  1.00  0.00           H  
ATOM    593  HA  THR A  34       1.967 -19.066  -0.393  1.00  0.00           H  
ATOM    594  HB  THR A  34       4.940 -19.637  -0.020  1.00  0.00           H  
ATOM    595  HG1 THR A  34       3.225 -17.852   1.045  1.00  0.00           H  
ATOM    596 1HG2 THR A  34       5.285 -17.949  -1.774  1.00  0.00           H  
ATOM    597 2HG2 THR A  34       4.373 -19.341  -2.403  1.00  0.00           H  
ATOM    598 3HG2 THR A  34       3.527 -17.826  -2.011  1.00  0.00           H  
ATOM    599  N   GLU A  35       3.373 -21.997  -0.915  1.00  0.00           N  
ATOM    600  CA  GLU A  35       3.420 -23.109  -1.856  1.00  0.00           C  
ATOM    601  C   GLU A  35       2.055 -23.770  -1.997  1.00  0.00           C  
ATOM    602  O   GLU A  35       1.619 -24.087  -3.104  1.00  0.00           O  
ATOM    603  CB  GLU A  35       4.463 -24.141  -1.421  1.00  0.00           C  
ATOM    604  CG  GLU A  35       5.902 -23.660  -1.544  1.00  0.00           C  
ATOM    605  CD  GLU A  35       6.264 -23.250  -2.945  1.00  0.00           C  
ATOM    606  OE1 GLU A  35       6.959 -22.274  -3.097  1.00  0.00           O  
ATOM    607  OE2 GLU A  35       5.846 -23.914  -3.864  1.00  0.00           O  
ATOM    608  H   GLU A  35       3.819 -22.095  -0.014  1.00  0.00           H  
ATOM    609  HA  GLU A  35       3.703 -22.722  -2.835  1.00  0.00           H  
ATOM    610 1HB  GLU A  35       4.288 -24.419  -0.382  1.00  0.00           H  
ATOM    611 2HB  GLU A  35       4.356 -25.043  -2.024  1.00  0.00           H  
ATOM    612 1HG  GLU A  35       6.048 -22.809  -0.880  1.00  0.00           H  
ATOM    613 2HG  GLU A  35       6.569 -24.457  -1.220  1.00  0.00           H  
ATOM    614  N   GLN A  36       1.304 -23.831  -0.893  1.00  0.00           N  
ATOM    615  CA  GLN A  36      -0.016 -24.450  -0.925  1.00  0.00           C  
ATOM    616  C   GLN A  36      -1.022 -23.566  -1.652  1.00  0.00           C  
ATOM    617  O   GLN A  36      -1.811 -24.046  -2.464  1.00  0.00           O  
ATOM    618  CB  GLN A  36      -0.514 -24.749   0.491  1.00  0.00           C  
ATOM    619  CG  GLN A  36       0.254 -25.854   1.195  1.00  0.00           C  
ATOM    620  CD  GLN A  36      -0.303 -26.160   2.573  1.00  0.00           C  
ATOM    621  OE1 GLN A  36      -1.510 -26.348   2.742  1.00  0.00           O  
ATOM    622  NE2 GLN A  36       0.576 -26.211   3.567  1.00  0.00           N  
ATOM    623  H   GLN A  36       1.646 -23.447  -0.024  1.00  0.00           H  
ATOM    624  HA  GLN A  36       0.056 -25.391  -1.471  1.00  0.00           H  
ATOM    625 1HB  GLN A  36      -0.444 -23.847   1.099  1.00  0.00           H  
ATOM    626 2HB  GLN A  36      -1.564 -25.038   0.454  1.00  0.00           H  
ATOM    627 1HG  GLN A  36       0.197 -26.762   0.594  1.00  0.00           H  
ATOM    628 2HG  GLN A  36       1.293 -25.545   1.307  1.00  0.00           H  
ATOM    629 1HE2 GLN A  36       0.268 -26.409   4.499  1.00  0.00           H  
ATOM    630 2HE2 GLN A  36       1.547 -26.052   3.386  1.00  0.00           H  
ATOM    631  N   LEU A  37      -0.956 -22.251  -1.422  1.00  0.00           N  
ATOM    632  CA  LEU A  37      -1.880 -21.331  -2.074  1.00  0.00           C  
ATOM    633  C   LEU A  37      -1.628 -21.267  -3.576  1.00  0.00           C  
ATOM    634  O   LEU A  37      -2.566 -21.222  -4.372  1.00  0.00           O  
ATOM    635  CB  LEU A  37      -1.766 -19.932  -1.455  1.00  0.00           C  
ATOM    636  CG  LEU A  37      -2.364 -19.781  -0.050  1.00  0.00           C  
ATOM    637  CD1 LEU A  37      -1.893 -18.470   0.565  1.00  0.00           C  
ATOM    638  CD2 LEU A  37      -3.882 -19.830  -0.137  1.00  0.00           C  
ATOM    639  H   LEU A  37      -0.260 -21.883  -0.790  1.00  0.00           H  
ATOM    640  HA  LEU A  37      -2.895 -21.697  -1.925  1.00  0.00           H  
ATOM    641 1HB  LEU A  37      -0.713 -19.662  -1.400  1.00  0.00           H  
ATOM    642 2HB  LEU A  37      -2.269 -19.220  -2.110  1.00  0.00           H  
ATOM    643  HG  LEU A  37      -2.010 -20.593   0.585  1.00  0.00           H  
ATOM    644 1HD1 LEU A  37      -2.318 -18.363   1.563  1.00  0.00           H  
ATOM    645 2HD1 LEU A  37      -0.805 -18.470   0.633  1.00  0.00           H  
ATOM    646 3HD1 LEU A  37      -2.219 -17.638  -0.059  1.00  0.00           H  
ATOM    647 1HD2 LEU A  37      -4.307 -19.724   0.861  1.00  0.00           H  
ATOM    648 2HD2 LEU A  37      -4.237 -19.017  -0.771  1.00  0.00           H  
ATOM    649 3HD2 LEU A  37      -4.191 -20.784  -0.563  1.00  0.00           H  
ATOM    650  N   ARG A  38      -0.356 -21.418  -3.998  1.00  0.00           N  
ATOM    651  CA  ARG A  38      -0.023 -21.399  -5.417  1.00  0.00           C  
ATOM    652  C   ARG A  38      -0.498 -22.669  -6.111  1.00  0.00           C  
ATOM    653  O   ARG A  38      -0.933 -22.634  -7.262  1.00  0.00           O  
ATOM    654  CB  ARG A  38       1.474 -21.227  -5.624  1.00  0.00           C  
ATOM    655  CG  ARG A  38       1.966 -19.816  -5.342  1.00  0.00           C  
ATOM    656  CD  ARG A  38       3.431 -19.692  -5.554  1.00  0.00           C  
ATOM    657  NE  ARG A  38       3.889 -18.322  -5.388  1.00  0.00           N  
ATOM    658  CZ  ARG A  38       5.152 -17.970  -5.079  1.00  0.00           C  
ATOM    659  NH1 ARG A  38       6.069 -18.896  -4.906  1.00  0.00           N  
ATOM    660  NH2 ARG A  38       5.469 -16.694  -4.949  1.00  0.00           N  
ATOM    661  H   ARG A  38       0.382 -21.547  -3.321  1.00  0.00           H  
ATOM    662  HA  ARG A  38      -0.533 -20.554  -5.881  1.00  0.00           H  
ATOM    663 1HB  ARG A  38       2.012 -21.915  -4.973  1.00  0.00           H  
ATOM    664 2HB  ARG A  38       1.731 -21.481  -6.652  1.00  0.00           H  
ATOM    665 1HG  ARG A  38       1.463 -19.115  -6.008  1.00  0.00           H  
ATOM    666 2HG  ARG A  38       1.746 -19.554  -4.306  1.00  0.00           H  
ATOM    667 1HD  ARG A  38       3.957 -20.317  -4.833  1.00  0.00           H  
ATOM    668 2HD  ARG A  38       3.681 -20.015  -6.564  1.00  0.00           H  
ATOM    669  HE  ARG A  38       3.212 -17.581  -5.513  1.00  0.00           H  
ATOM    670 1HH1 ARG A  38       5.826 -19.872  -5.005  1.00  0.00           H  
ATOM    671 2HH1 ARG A  38       7.016 -18.632  -4.674  1.00  0.00           H  
ATOM    672 1HH2 ARG A  38       4.764 -15.982  -5.081  1.00  0.00           H  
ATOM    673 2HH2 ARG A  38       6.415 -16.430  -4.718  1.00  0.00           H  
ATOM    674  N   ARG A  39      -0.463 -23.804  -5.389  1.00  0.00           N  
ATOM    675  CA  ARG A  39      -0.892 -25.079  -5.950  1.00  0.00           C  
ATOM    676  C   ARG A  39      -2.407 -25.136  -6.094  1.00  0.00           C  
ATOM    677  O   ARG A  39      -2.928 -25.689  -7.062  1.00  0.00           O  
ATOM    678  CB  ARG A  39      -0.409 -26.245  -5.100  1.00  0.00           C  
ATOM    679  CG  ARG A  39       1.073 -26.543  -5.265  1.00  0.00           C  
ATOM    680  CD  ARG A  39       1.442 -27.846  -4.654  1.00  0.00           C  
ATOM    681  NE  ARG A  39       1.148 -27.880  -3.230  1.00  0.00           N  
ATOM    682  CZ  ARG A  39       2.027 -27.565  -2.260  1.00  0.00           C  
ATOM    683  NH1 ARG A  39       3.249 -27.194  -2.575  1.00  0.00           N  
ATOM    684  NH2 ARG A  39       1.662 -27.627  -0.991  1.00  0.00           N  
ATOM    685  H   ARG A  39      -0.132 -23.773  -4.435  1.00  0.00           H  
ATOM    686  HA  ARG A  39      -0.462 -25.181  -6.947  1.00  0.00           H  
ATOM    687 1HB  ARG A  39      -0.601 -26.033  -4.049  1.00  0.00           H  
ATOM    688 2HB  ARG A  39      -0.970 -27.142  -5.361  1.00  0.00           H  
ATOM    689 1HG  ARG A  39       1.321 -26.579  -6.326  1.00  0.00           H  
ATOM    690 2HG  ARG A  39       1.658 -25.759  -4.782  1.00  0.00           H  
ATOM    691 1HD  ARG A  39       0.882 -28.646  -5.137  1.00  0.00           H  
ATOM    692 2HD  ARG A  39       2.509 -28.020  -4.786  1.00  0.00           H  
ATOM    693  HE  ARG A  39       0.218 -28.160  -2.949  1.00  0.00           H  
ATOM    694 1HH1 ARG A  39       3.528 -27.145  -3.545  1.00  0.00           H  
ATOM    695 2HH1 ARG A  39       3.908 -26.958  -1.848  1.00  0.00           H  
ATOM    696 1HH2 ARG A  39       0.723 -27.911  -0.749  1.00  0.00           H  
ATOM    697 2HH2 ARG A  39       2.321 -27.391  -0.264  1.00  0.00           H  
ATOM    698  N   ILE A  40      -3.112 -24.485  -5.149  1.00  0.00           N  
ATOM    699  CA  ILE A  40      -4.569 -24.519  -5.159  1.00  0.00           C  
ATOM    700  C   ILE A  40      -5.135 -23.567  -6.205  1.00  0.00           C  
ATOM    701  O   ILE A  40      -6.100 -23.893  -6.897  1.00  0.00           O  
ATOM    702  CB  ILE A  40      -5.124 -24.171  -3.765  1.00  0.00           C  
ATOM    703  CG1 ILE A  40      -4.707 -25.231  -2.742  1.00  0.00           C  
ATOM    704  CG2 ILE A  40      -6.639 -24.042  -3.814  1.00  0.00           C  
ATOM    705  CD1 ILE A  40      -4.958 -24.827  -1.307  1.00  0.00           C  
ATOM    706  H   ILE A  40      -2.637 -23.967  -4.424  1.00  0.00           H  
ATOM    707  HA  ILE A  40      -4.889 -25.527  -5.420  1.00  0.00           H  
ATOM    708  HB  ILE A  40      -4.698 -23.226  -3.430  1.00  0.00           H  
ATOM    709 1HG1 ILE A  40      -5.248 -26.156  -2.936  1.00  0.00           H  
ATOM    710 2HG1 ILE A  40      -3.644 -25.446  -2.853  1.00  0.00           H  
ATOM    711 1HG2 ILE A  40      -7.015 -23.797  -2.821  1.00  0.00           H  
ATOM    712 2HG2 ILE A  40      -6.914 -23.252  -4.512  1.00  0.00           H  
ATOM    713 3HG2 ILE A  40      -7.074 -24.986  -4.144  1.00  0.00           H  
ATOM    714 1HD1 ILE A  40      -4.637 -25.629  -0.642  1.00  0.00           H  
ATOM    715 2HD1 ILE A  40      -4.396 -23.920  -1.080  1.00  0.00           H  
ATOM    716 3HD1 ILE A  40      -6.021 -24.641  -1.162  1.00  0.00           H  
ATOM    717  N   ALA A  41      -4.404 -22.456  -6.463  1.00  0.00           N  
ATOM    718  CA  ALA A  41      -4.913 -21.423  -7.357  1.00  0.00           C  
ATOM    719  C   ALA A  41      -4.688 -21.797  -8.816  1.00  0.00           C  
ATOM    720  O   ALA A  41      -3.550 -21.955  -9.258  1.00  0.00           O  
ATOM    721  CB  ALA A  41      -4.245 -20.089  -7.059  1.00  0.00           C  
ATOM    722  H   ALA A  41      -3.497 -22.334  -6.036  1.00  0.00           H  
ATOM    723  HA  ALA A  41      -5.985 -21.327  -7.187  1.00  0.00           H  
ATOM    724 1HB  ALA A  41      -4.635 -19.328  -7.734  1.00  0.00           H  
ATOM    725 2HB  ALA A  41      -4.452 -19.800  -6.028  1.00  0.00           H  
ATOM    726 3HB  ALA A  41      -3.169 -20.182  -7.200  1.00  0.00           H  
ATOM    727  N   LYS A  42      -5.778 -21.793  -9.640  1.00  0.00           N  
ATOM    728  CA  LYS A  42      -5.691 -22.253 -11.020  1.00  0.00           C  
ATOM    729  C   LYS A  42      -6.167 -21.180 -11.991  1.00  0.00           C  
ATOM    730  O   LYS A  42      -5.694 -21.101 -13.125  1.00  0.00           O  
ATOM    731  CB  LYS A  42      -6.519 -23.525 -11.211  1.00  0.00           C  
ATOM    732  CG  LYS A  42      -6.045 -24.716 -10.389  1.00  0.00           C  
ATOM    733  CD  LYS A  42      -4.679 -25.200 -10.852  1.00  0.00           C  
ATOM    734  CE  LYS A  42      -4.235 -26.432 -10.079  1.00  0.00           C  
ATOM    735  NZ  LYS A  42      -2.858 -26.857 -10.451  1.00  0.00           N  
ATOM    736  H   LYS A  42      -6.665 -21.464  -9.286  1.00  0.00           H  
ATOM    737  HA  LYS A  42      -4.648 -22.478 -11.245  1.00  0.00           H  
ATOM    738 1HB  LYS A  42      -7.557 -23.327 -10.944  1.00  0.00           H  
ATOM    739 2HB  LYS A  42      -6.501 -23.816 -12.261  1.00  0.00           H  
ATOM    740 1HG  LYS A  42      -5.983 -24.431  -9.338  1.00  0.00           H  
ATOM    741 2HG  LYS A  42      -6.761 -25.532 -10.484  1.00  0.00           H  
ATOM    742 1HD  LYS A  42      -4.720 -25.444 -11.915  1.00  0.00           H  
ATOM    743 2HD  LYS A  42      -3.944 -24.408 -10.707  1.00  0.00           H  
ATOM    744 1HE  LYS A  42      -4.260 -26.220  -9.011  1.00  0.00           H  
ATOM    745 2HE  LYS A  42      -4.921 -27.254 -10.280  1.00  0.00           H  
ATOM    746 1HZ  LYS A  42      -2.602 -27.676  -9.917  1.00  0.00           H  
ATOM    747 2HZ  LYS A  42      -2.827 -27.075 -11.437  1.00  0.00           H  
ATOM    748 3HZ  LYS A  42      -2.209 -26.109 -10.251  1.00  0.00           H  
ATOM    749  N   ASP A  43      -7.295 -20.473 -11.692  1.00  0.00           N  
ATOM    750  CA  ASP A  43      -7.782 -19.439 -12.597  1.00  0.00           C  
ATOM    751  C   ASP A  43      -7.349 -18.054 -12.136  1.00  0.00           C  
ATOM    752  O   ASP A  43      -6.818 -17.893 -11.037  1.00  0.00           O  
ATOM    753  CB  ASP A  43      -9.297 -19.536 -12.797  1.00  0.00           C  
ATOM    754  CG  ASP A  43     -10.129 -19.357 -11.534  1.00  0.00           C  
ATOM    755  OD1 ASP A  43     -11.072 -20.092 -11.359  1.00  0.00           O  
ATOM    756  OD2 ASP A  43      -9.813 -18.489 -10.757  1.00  0.00           O  
ATOM    757  H   ASP A  43      -7.803 -20.660 -10.840  1.00  0.00           H  
ATOM    758  HA  ASP A  43      -7.302 -19.574 -13.567  1.00  0.00           H  
ATOM    759 1HB  ASP A  43      -9.619 -18.778 -13.511  1.00  0.00           H  
ATOM    760 2HB  ASP A  43      -9.547 -20.510 -13.218  1.00  0.00           H  
ATOM    761  N   GLU A  44      -7.597 -17.021 -12.932  1.00  0.00           N  
ATOM    762  CA  GLU A  44      -7.084 -15.676 -12.699  1.00  0.00           C  
ATOM    763  C   GLU A  44      -7.614 -15.104 -11.391  1.00  0.00           C  
ATOM    764  O   GLU A  44      -6.883 -14.449 -10.648  1.00  0.00           O  
ATOM    765  CB  GLU A  44      -7.434 -14.741 -13.859  1.00  0.00           C  
ATOM    766  CG  GLU A  44      -6.616 -14.976 -15.120  1.00  0.00           C  
ATOM    767  CD  GLU A  44      -5.142 -14.773 -14.908  1.00  0.00           C  
ATOM    768  OE1 GLU A  44      -4.382 -15.630 -15.291  1.00  0.00           O  
ATOM    769  OE2 GLU A  44      -4.774 -13.760 -14.361  1.00  0.00           O  
ATOM    770  H   GLU A  44      -8.176 -17.193 -13.741  1.00  0.00           H  
ATOM    771  HA  GLU A  44      -5.998 -15.729 -12.618  1.00  0.00           H  
ATOM    772 1HB  GLU A  44      -8.487 -14.858 -14.115  1.00  0.00           H  
ATOM    773 2HB  GLU A  44      -7.285 -13.706 -13.550  1.00  0.00           H  
ATOM    774 1HG  GLU A  44      -6.784 -15.996 -15.465  1.00  0.00           H  
ATOM    775 2HG  GLU A  44      -6.963 -14.297 -15.897  1.00  0.00           H  
ATOM    776  N   GLU A  45      -8.884 -15.348 -11.083  1.00  0.00           N  
ATOM    777  CA  GLU A  45      -9.464 -14.827  -9.851  1.00  0.00           C  
ATOM    778  C   GLU A  45      -8.851 -15.497  -8.627  1.00  0.00           C  
ATOM    779  O   GLU A  45      -8.543 -14.836  -7.635  1.00  0.00           O  
ATOM    780  CB  GLU A  45     -10.983 -15.011  -9.858  1.00  0.00           C  
ATOM    781  CG  GLU A  45     -11.706 -14.351  -8.692  1.00  0.00           C  
ATOM    782  CD  GLU A  45     -13.197 -14.529  -8.752  1.00  0.00           C  
ATOM    783  OE1 GLU A  45     -13.865 -14.099  -7.842  1.00  0.00           O  
ATOM    784  OE2 GLU A  45     -13.670 -15.096  -9.710  1.00  0.00           O  
ATOM    785  H   GLU A  45      -9.460 -15.899 -11.703  1.00  0.00           H  
ATOM    786  HA  GLU A  45      -9.241 -13.761  -9.787  1.00  0.00           H  
ATOM    787 1HB  GLU A  45     -11.395 -14.601 -10.780  1.00  0.00           H  
ATOM    788 2HB  GLU A  45     -11.221 -16.075  -9.838  1.00  0.00           H  
ATOM    789 1HG  GLU A  45     -11.338 -14.780  -7.760  1.00  0.00           H  
ATOM    790 2HG  GLU A  45     -11.472 -13.287  -8.688  1.00  0.00           H  
ATOM    791  N   GLU A  46      -8.622 -16.817  -8.737  1.00  0.00           N  
ATOM    792  CA  GLU A  46      -8.018 -17.546  -7.628  1.00  0.00           C  
ATOM    793  C   GLU A  46      -6.545 -17.191  -7.473  1.00  0.00           C  
ATOM    794  O   GLU A  46      -6.035 -17.093  -6.357  1.00  0.00           O  
ATOM    795  CB  GLU A  46      -8.177 -19.055  -7.829  1.00  0.00           C  
ATOM    796  CG  GLU A  46      -9.604 -19.551  -7.639  1.00  0.00           C  
ATOM    797  CD  GLU A  46      -9.769 -21.004  -7.985  1.00  0.00           C  
ATOM    798  OE1 GLU A  46     -10.741 -21.588  -7.569  1.00  0.00           O  
ATOM    799  OE2 GLU A  46      -8.922 -21.532  -8.667  1.00  0.00           O  
ATOM    800  H   GLU A  46      -8.863 -17.317  -9.581  1.00  0.00           H  
ATOM    801  HA  GLU A  46      -8.529 -17.261  -6.708  1.00  0.00           H  
ATOM    802 1HB  GLU A  46      -7.853 -19.324  -8.835  1.00  0.00           H  
ATOM    803 2HB  GLU A  46      -7.535 -19.585  -7.126  1.00  0.00           H  
ATOM    804 1HG  GLU A  46      -9.894 -19.402  -6.599  1.00  0.00           H  
ATOM    805 2HG  GLU A  46     -10.270 -18.956  -8.262  1.00  0.00           H  
ATOM    806  N   LYS A  47      -5.851 -16.979  -8.603  1.00  0.00           N  
ATOM    807  CA  LYS A  47      -4.447 -16.592  -8.533  1.00  0.00           C  
ATOM    808  C   LYS A  47      -4.285 -15.222  -7.887  1.00  0.00           C  
ATOM    809  O   LYS A  47      -3.368 -15.003  -7.096  1.00  0.00           O  
ATOM    810  CB  LYS A  47      -3.820 -16.592  -9.928  1.00  0.00           C  
ATOM    811  CG  LYS A  47      -3.595 -17.983 -10.504  1.00  0.00           C  
ATOM    812  CD  LYS A  47      -2.976 -17.913 -11.892  1.00  0.00           C  
ATOM    813  CE  LYS A  47      -2.830 -19.299 -12.505  1.00  0.00           C  
ATOM    814  NZ  LYS A  47      -2.298 -19.240 -13.893  1.00  0.00           N  
ATOM    815  H   LYS A  47      -6.288 -17.084  -9.508  1.00  0.00           H  
ATOM    816  HA  LYS A  47      -3.918 -17.318  -7.914  1.00  0.00           H  
ATOM    817 1HB  LYS A  47      -4.462 -16.040 -10.615  1.00  0.00           H  
ATOM    818 2HB  LYS A  47      -2.858 -16.079  -9.895  1.00  0.00           H  
ATOM    819 1HG  LYS A  47      -2.931 -18.546  -9.847  1.00  0.00           H  
ATOM    820 2HG  LYS A  47      -4.547 -18.509 -10.566  1.00  0.00           H  
ATOM    821 1HD  LYS A  47      -3.605 -17.302 -12.541  1.00  0.00           H  
ATOM    822 2HD  LYS A  47      -1.992 -17.449 -11.828  1.00  0.00           H  
ATOM    823 1HE  LYS A  47      -2.154 -19.897 -11.895  1.00  0.00           H  
ATOM    824 2HE  LYS A  47      -3.801 -19.793 -12.523  1.00  0.00           H  
ATOM    825 1HZ  LYS A  47      -2.217 -20.176 -14.263  1.00  0.00           H  
ATOM    826 2HZ  LYS A  47      -2.927 -18.703 -14.473  1.00  0.00           H  
ATOM    827 3HZ  LYS A  47      -1.389 -18.801 -13.887  1.00  0.00           H  
ATOM    828  N   LYS A  48      -5.231 -14.304  -8.242  1.00  0.00           N  
ATOM    829  CA  LYS A  48      -5.190 -12.980  -7.633  1.00  0.00           C  
ATOM    830  C   LYS A  48      -5.459 -13.053  -6.136  1.00  0.00           C  
ATOM    831  O   LYS A  48      -4.753 -12.438  -5.338  1.00  0.00           O  
ATOM    832  CB  LYS A  48      -6.205 -12.060  -8.316  1.00  0.00           C  
ATOM    833  CG  LYS A  48      -6.133 -10.607  -7.867  1.00  0.00           C  
ATOM    834  CD  LYS A  48      -7.089  -9.734  -8.665  1.00  0.00           C  
ATOM    835  CE  LYS A  48      -7.015  -8.281  -8.221  1.00  0.00           C  
ATOM    836  NZ  LYS A  48      -7.920  -7.408  -9.018  1.00  0.00           N  
ATOM    837  H   LYS A  48      -5.956 -14.515  -8.912  1.00  0.00           H  
ATOM    838  HA  LYS A  48      -4.190 -12.567  -7.770  1.00  0.00           H  
ATOM    839 1HB  LYS A  48      -6.051 -12.086  -9.395  1.00  0.00           H  
ATOM    840 2HB  LYS A  48      -7.214 -12.423  -8.120  1.00  0.00           H  
ATOM    841 1HG  LYS A  48      -6.390 -10.540  -6.809  1.00  0.00           H  
ATOM    842 2HG  LYS A  48      -5.118 -10.235  -8.000  1.00  0.00           H  
ATOM    843 1HD  LYS A  48      -6.839  -9.795  -9.725  1.00  0.00           H  
ATOM    844 2HD  LYS A  48      -8.109 -10.093  -8.530  1.00  0.00           H  
ATOM    845 1HE  LYS A  48      -7.292  -8.207  -7.170  1.00  0.00           H  
ATOM    846 2HE  LYS A  48      -5.993  -7.919  -8.331  1.00  0.00           H  
ATOM    847 1HZ  LYS A  48      -7.841  -6.455  -8.693  1.00  0.00           H  
ATOM    848 2HZ  LYS A  48      -7.660  -7.454  -9.993  1.00  0.00           H  
ATOM    849 3HZ  LYS A  48      -8.874  -7.722  -8.909  1.00  0.00           H  
ATOM    850  N   LYS A  49      -6.469 -13.873  -5.750  1.00  0.00           N  
ATOM    851  CA  LYS A  49      -6.775 -14.047  -4.335  1.00  0.00           C  
ATOM    852  C   LYS A  49      -5.601 -14.669  -3.590  1.00  0.00           C  
ATOM    853  O   LYS A  49      -5.258 -14.244  -2.487  1.00  0.00           O  
ATOM    854  CB  LYS A  49      -8.036 -14.896  -4.174  1.00  0.00           C  
ATOM    855  CG  LYS A  49      -8.527 -14.995  -2.736  1.00  0.00           C  
ATOM    856  CD  LYS A  49      -9.877 -15.691  -2.659  1.00  0.00           C  
ATOM    857  CE  LYS A  49     -10.390 -15.750  -1.228  1.00  0.00           C  
ATOM    858  NZ  LYS A  49     -11.740 -16.371  -1.145  1.00  0.00           N  
ATOM    859  H   LYS A  49      -7.018 -14.370  -6.437  1.00  0.00           H  
ATOM    860  HA  LYS A  49      -6.952 -13.065  -3.896  1.00  0.00           H  
ATOM    861 1HB  LYS A  49      -8.838 -14.475  -4.781  1.00  0.00           H  
ATOM    862 2HB  LYS A  49      -7.844 -15.905  -4.540  1.00  0.00           H  
ATOM    863 1HG  LYS A  49      -7.804 -15.556  -2.142  1.00  0.00           H  
ATOM    864 2HG  LYS A  49      -8.619 -13.995  -2.313  1.00  0.00           H  
ATOM    865 1HD  LYS A  49     -10.600 -15.152  -3.273  1.00  0.00           H  
ATOM    866 2HD  LYS A  49      -9.785 -16.707  -3.044  1.00  0.00           H  
ATOM    867 1HE  LYS A  49      -9.699 -16.330  -0.618  1.00  0.00           H  
ATOM    868 2HE  LYS A  49     -10.443 -14.741  -0.819  1.00  0.00           H  
ATOM    869 1HZ  LYS A  49     -12.044 -16.391  -0.182  1.00  0.00           H  
ATOM    870 2HZ  LYS A  49     -12.394 -15.830  -1.693  1.00  0.00           H  
ATOM    871 3HZ  LYS A  49     -11.700 -17.314  -1.504  1.00  0.00           H  
ATOM    872  N   ALA A  50      -4.905 -15.663  -4.219  1.00  0.00           N  
ATOM    873  CA  ALA A  50      -3.745 -16.301  -3.610  1.00  0.00           C  
ATOM    874  C   ALA A  50      -2.603 -15.310  -3.428  1.00  0.00           C  
ATOM    875  O   ALA A  50      -1.935 -15.301  -2.394  1.00  0.00           O  
ATOM    876  CB  ALA A  50      -3.292 -17.484  -4.453  1.00  0.00           C  
ATOM    877  H   ALA A  50      -5.207 -15.963  -5.135  1.00  0.00           H  
ATOM    878  HA  ALA A  50      -4.035 -16.660  -2.623  1.00  0.00           H  
ATOM    879 1HB  ALA A  50      -2.425 -17.952  -3.987  1.00  0.00           H  
ATOM    880 2HB  ALA A  50      -4.101 -18.211  -4.525  1.00  0.00           H  
ATOM    881 3HB  ALA A  50      -3.025 -17.139  -5.451  1.00  0.00           H  
ATOM    882  N   ALA A  51      -2.468 -14.403  -4.418  1.00  0.00           N  
ATOM    883  CA  ALA A  51      -1.411 -13.402  -4.336  1.00  0.00           C  
ATOM    884  C   ALA A  51      -1.654 -12.439  -3.180  1.00  0.00           C  
ATOM    885  O   ALA A  51      -0.726 -12.077  -2.456  1.00  0.00           O  
ATOM    886  CB  ALA A  51      -1.308 -12.635  -5.646  1.00  0.00           C  
ATOM    887  H   ALA A  51      -3.085 -14.402  -5.217  1.00  0.00           H  
ATOM    888  HA  ALA A  51      -0.469 -13.919  -4.154  1.00  0.00           H  
ATOM    889 1HB  ALA A  51      -0.515 -11.891  -5.571  1.00  0.00           H  
ATOM    890 2HB  ALA A  51      -1.080 -13.328  -6.456  1.00  0.00           H  
ATOM    891 3HB  ALA A  51      -2.254 -12.137  -5.851  1.00  0.00           H  
ATOM    892  N   TYR A  52      -2.971 -12.121  -2.937  1.00  0.00           N  
ATOM    893  CA  TYR A  52      -3.305 -11.238  -1.826  1.00  0.00           C  
ATOM    894  C   TYR A  52      -3.085 -11.931  -0.487  1.00  0.00           C  
ATOM    895  O   TYR A  52      -2.552 -11.336   0.450  1.00  0.00           O  
ATOM    896  CB  TYR A  52      -4.758 -10.767  -1.923  1.00  0.00           C  
ATOM    897  CG  TYR A  52      -5.059  -9.717  -2.969  1.00  0.00           C  
ATOM    898  CD1 TYR A  52      -6.202  -9.822  -3.748  1.00  0.00           C  
ATOM    899  CD2 TYR A  52      -4.192  -8.649  -3.149  1.00  0.00           C  
ATOM    900  CE1 TYR A  52      -6.477  -8.863  -4.703  1.00  0.00           C  
ATOM    901  CE2 TYR A  52      -4.467  -7.690  -4.104  1.00  0.00           C  
ATOM    902  CZ  TYR A  52      -5.609  -7.797  -4.881  1.00  0.00           C  
ATOM    903  OH  TYR A  52      -5.883  -6.842  -5.832  1.00  0.00           O  
ATOM    904  H   TYR A  52      -3.714 -12.488  -3.514  1.00  0.00           H  
ATOM    905  HA  TYR A  52      -2.655 -10.364  -1.871  1.00  0.00           H  
ATOM    906 1HB  TYR A  52      -5.404 -11.620  -2.139  1.00  0.00           H  
ATOM    907 2HB  TYR A  52      -5.071 -10.354  -0.965  1.00  0.00           H  
ATOM    908  HD1 TYR A  52      -6.883 -10.661  -3.606  1.00  0.00           H  
ATOM    909  HD2 TYR A  52      -3.293  -8.567  -2.537  1.00  0.00           H  
ATOM    910  HE1 TYR A  52      -7.375  -8.945  -5.315  1.00  0.00           H  
ATOM    911  HE2 TYR A  52      -3.785  -6.851  -4.246  1.00  0.00           H  
ATOM    912  HH  TYR A  52      -5.189  -6.178  -5.827  1.00  0.00           H  
ATOM    913  N   MET A  53      -3.436 -13.268  -0.424  1.00  0.00           N  
ATOM    914  CA  MET A  53      -3.240 -14.009   0.816  1.00  0.00           C  
ATOM    915  C   MET A  53      -1.758 -14.164   1.136  1.00  0.00           C  
ATOM    916  O   MET A  53      -1.340 -13.993   2.281  1.00  0.00           O  
ATOM    917  CB  MET A  53      -3.910 -15.379   0.734  1.00  0.00           C  
ATOM    918  CG  MET A  53      -5.429 -15.337   0.821  1.00  0.00           C  
ATOM    919  SD  MET A  53      -6.177 -16.975   0.705  1.00  0.00           S  
ATOM    920  CE  MET A  53      -7.902 -16.578   0.978  1.00  0.00           C  
ATOM    921  H   MET A  53      -3.827 -13.743  -1.225  1.00  0.00           H  
ATOM    922  HA  MET A  53      -3.696 -13.447   1.631  1.00  0.00           H  
ATOM    923 1HB  MET A  53      -3.640 -15.860  -0.205  1.00  0.00           H  
ATOM    924 2HB  MET A  53      -3.544 -16.012   1.543  1.00  0.00           H  
ATOM    925 1HG  MET A  53      -5.727 -14.888   1.768  1.00  0.00           H  
ATOM    926 2HG  MET A  53      -5.823 -14.721   0.013  1.00  0.00           H  
ATOM    927 1HE  MET A  53      -8.497 -17.491   0.936  1.00  0.00           H  
ATOM    928 2HE  MET A  53      -8.018 -16.113   1.958  1.00  0.00           H  
ATOM    929 3HE  MET A  53      -8.243 -15.887   0.206  1.00  0.00           H  
ATOM    930  N   ILE A  54      -0.920 -14.435   0.070  1.00  0.00           N  
ATOM    931  CA  ILE A  54       0.518 -14.577   0.266  1.00  0.00           C  
ATOM    932  C   ILE A  54       1.142 -13.268   0.734  1.00  0.00           C  
ATOM    933  O   ILE A  54       1.934 -13.249   1.676  1.00  0.00           O  
ATOM    934  CB  ILE A  54       1.192 -15.068  -1.028  1.00  0.00           C  
ATOM    935  CG1 ILE A  54       0.759 -16.508  -1.316  1.00  0.00           C  
ATOM    936  CG2 ILE A  54       2.707 -14.976  -0.920  1.00  0.00           C  
ATOM    937  CD1 ILE A  54       1.083 -16.974  -2.717  1.00  0.00           C  
ATOM    938  H   ILE A  54      -1.302 -14.537  -0.859  1.00  0.00           H  
ATOM    939  HA  ILE A  54       0.689 -15.315   1.049  1.00  0.00           H  
ATOM    940  HB  ILE A  54       0.863 -14.453  -1.865  1.00  0.00           H  
ATOM    941 1HG1 ILE A  54       1.245 -17.182  -0.611  1.00  0.00           H  
ATOM    942 2HG1 ILE A  54      -0.317 -16.601  -1.167  1.00  0.00           H  
ATOM    943 1HG2 ILE A  54       3.160 -15.329  -1.846  1.00  0.00           H  
ATOM    944 2HG2 ILE A  54       2.997 -13.941  -0.746  1.00  0.00           H  
ATOM    945 3HG2 ILE A  54       3.051 -15.593  -0.090  1.00  0.00           H  
ATOM    946 1HD1 ILE A  54       0.746 -18.003  -2.845  1.00  0.00           H  
ATOM    947 2HD1 ILE A  54       0.577 -16.333  -3.440  1.00  0.00           H  
ATOM    948 3HD1 ILE A  54       2.159 -16.923  -2.877  1.00  0.00           H  
ATOM    949  N   LEU A  55       0.693 -12.141   0.077  1.00  0.00           N  
ATOM    950  CA  LEU A  55       1.220 -10.837   0.462  1.00  0.00           C  
ATOM    951  C   LEU A  55       0.835 -10.488   1.895  1.00  0.00           C  
ATOM    952  O   LEU A  55       1.652  -9.975   2.660  1.00  0.00           O  
ATOM    953  CB  LEU A  55       0.732  -9.762  -0.517  1.00  0.00           C  
ATOM    954  CG  LEU A  55       1.332  -8.356  -0.384  1.00  0.00           C  
ATOM    955  CD1 LEU A  55       2.827  -8.413  -0.666  1.00  0.00           C  
ATOM    956  CD2 LEU A  55       0.629  -7.411  -1.347  1.00  0.00           C  
ATOM    957  H   LEU A  55       0.009 -12.196  -0.664  1.00  0.00           H  
ATOM    958  HA  LEU A  55       2.308 -10.879   0.425  1.00  0.00           H  
ATOM    959 1HB  LEU A  55       0.940 -10.097  -1.532  1.00  0.00           H  
ATOM    960 2HB  LEU A  55      -0.347  -9.654  -0.406  1.00  0.00           H  
ATOM    961  HG  LEU A  55       1.199  -7.999   0.637  1.00  0.00           H  
ATOM    962 1HD1 LEU A  55       3.253  -7.414  -0.571  1.00  0.00           H  
ATOM    963 2HD1 LEU A  55       3.307  -9.081   0.049  1.00  0.00           H  
ATOM    964 3HD1 LEU A  55       2.992  -8.784  -1.677  1.00  0.00           H  
ATOM    965 1HD2 LEU A  55       1.055  -6.412  -1.252  1.00  0.00           H  
ATOM    966 2HD2 LEU A  55       0.763  -7.767  -2.369  1.00  0.00           H  
ATOM    967 3HD2 LEU A  55      -0.435  -7.376  -1.111  1.00  0.00           H  
ATOM    968  N   PHE A  56      -0.402 -10.840   2.288  1.00  0.00           N  
ATOM    969  CA  PHE A  56      -0.863 -10.574   3.645  1.00  0.00           C  
ATOM    970  C   PHE A  56      -0.069 -11.380   4.665  1.00  0.00           C  
ATOM    971  O   PHE A  56       0.401 -10.841   5.666  1.00  0.00           O  
ATOM    972  CB  PHE A  56      -2.358 -10.886   3.747  1.00  0.00           C  
ATOM    973  CG  PHE A  56      -3.039 -10.366   4.981  1.00  0.00           C  
ATOM    974  CD1 PHE A  56      -3.121 -11.144   6.126  1.00  0.00           C  
ATOM    975  CD2 PHE A  56      -3.598  -9.097   5.000  1.00  0.00           C  
ATOM    976  CE1 PHE A  56      -3.747 -10.667   7.262  1.00  0.00           C  
ATOM    977  CE2 PHE A  56      -4.225  -8.617   6.133  1.00  0.00           C  
ATOM    978  CZ  PHE A  56      -4.299  -9.403   7.265  1.00  0.00           C  
ATOM    979  H   PHE A  56      -1.025 -11.296   1.637  1.00  0.00           H  
ATOM    980  HA  PHE A  56      -0.703  -9.517   3.864  1.00  0.00           H  
ATOM    981 1HB  PHE A  56      -2.877 -10.465   2.887  1.00  0.00           H  
ATOM    982 2HB  PHE A  56      -2.507 -11.965   3.723  1.00  0.00           H  
ATOM    983  HD1 PHE A  56      -2.684 -12.143   6.124  1.00  0.00           H  
ATOM    984  HD2 PHE A  56      -3.540  -8.476   4.105  1.00  0.00           H  
ATOM    985  HE1 PHE A  56      -3.804 -11.290   8.154  1.00  0.00           H  
ATOM    986  HE2 PHE A  56      -4.662  -7.619   6.134  1.00  0.00           H  
ATOM    987  HZ  PHE A  56      -4.794  -9.026   8.159  1.00  0.00           H  
ATOM    988  N   LEU A  57       0.169 -12.665   4.404  1.00  0.00           N  
ATOM    989  CA  LEU A  57       0.901 -13.525   5.326  1.00  0.00           C  
ATOM    990  C   LEU A  57       2.362 -13.100   5.434  1.00  0.00           C  
ATOM    991  O   LEU A  57       2.955 -13.152   6.511  1.00  0.00           O  
ATOM    992  CB  LEU A  57       0.799 -14.990   4.881  1.00  0.00           C  
ATOM    993  CG  LEU A  57      -0.603 -15.612   4.906  1.00  0.00           C  
ATOM    994  CD1 LEU A  57      -0.552 -17.005   4.292  1.00  0.00           C  
ATOM    995  CD2 LEU A  57      -1.111 -15.664   6.339  1.00  0.00           C  
ATOM    996  H   LEU A  57      -0.172 -13.052   3.536  1.00  0.00           H  
ATOM    997  HA  LEU A  57       0.457 -13.428   6.316  1.00  0.00           H  
ATOM    998 1HB  LEU A  57       1.172 -15.070   3.861  1.00  0.00           H  
ATOM    999 2HB  LEU A  57       1.435 -15.595   5.527  1.00  0.00           H  
ATOM   1000  HG  LEU A  57      -1.280 -15.007   4.303  1.00  0.00           H  
ATOM   1001 1HD1 LEU A  57      -1.548 -17.447   4.310  1.00  0.00           H  
ATOM   1002 2HD1 LEU A  57      -0.205 -16.936   3.261  1.00  0.00           H  
ATOM   1003 3HD1 LEU A  57       0.132 -17.630   4.865  1.00  0.00           H  
ATOM   1004 1HD2 LEU A  57      -2.108 -16.106   6.356  1.00  0.00           H  
ATOM   1005 2HD2 LEU A  57      -0.435 -16.270   6.943  1.00  0.00           H  
ATOM   1006 3HD2 LEU A  57      -1.155 -14.654   6.747  1.00  0.00           H  
ATOM   1007  N   LYS A  58       2.976 -12.584   4.333  1.00  0.00           N  
ATOM   1008  CA  LYS A  58       4.357 -12.117   4.346  1.00  0.00           C  
ATOM   1009  C   LYS A  58       4.511 -10.878   5.218  1.00  0.00           C  
ATOM   1010  O   LYS A  58       5.522 -10.708   5.899  1.00  0.00           O  
ATOM   1011  CB  LYS A  58       4.839 -11.812   2.927  1.00  0.00           C  
ATOM   1012  CG  LYS A  58       5.159 -13.046   2.096  1.00  0.00           C  
ATOM   1013  CD  LYS A  58       5.684 -12.665   0.720  1.00  0.00           C  
ATOM   1014  CE  LYS A  58       6.153 -13.889  -0.054  1.00  0.00           C  
ATOM   1015  NZ  LYS A  58       6.635 -13.535  -1.416  1.00  0.00           N  
ATOM   1016  H   LYS A  58       2.445 -12.526   3.476  1.00  0.00           H  
ATOM   1017  HA  LYS A  58       4.985 -12.905   4.763  1.00  0.00           H  
ATOM   1018 1HB  LYS A  58       4.076 -11.240   2.398  1.00  0.00           H  
ATOM   1019 2HB  LYS A  58       5.737 -11.196   2.972  1.00  0.00           H  
ATOM   1020 1HG  LYS A  58       5.912 -13.646   2.609  1.00  0.00           H  
ATOM   1021 2HG  LYS A  58       4.259 -13.648   1.978  1.00  0.00           H  
ATOM   1022 1HD  LYS A  58       4.895 -12.168   0.154  1.00  0.00           H  
ATOM   1023 2HD  LYS A  58       6.520 -11.974   0.828  1.00  0.00           H  
ATOM   1024 1HE  LYS A  58       6.962 -14.375   0.489  1.00  0.00           H  
ATOM   1025 2HE  LYS A  58       5.330 -14.598  -0.147  1.00  0.00           H  
ATOM   1026 1HZ  LYS A  58       6.936 -14.372  -1.895  1.00  0.00           H  
ATOM   1027 2HZ  LYS A  58       5.886 -13.100  -1.936  1.00  0.00           H  
ATOM   1028 3HZ  LYS A  58       7.411 -12.893  -1.343  1.00  0.00           H  
ATOM   1029  N   THR A  59       3.528  -9.983   5.265  1.00  0.00           N  
ATOM   1030  CA  THR A  59       3.593  -8.789   6.100  1.00  0.00           C  
ATOM   1031  C   THR A  59       3.510  -9.146   7.578  1.00  0.00           C  
ATOM   1032  O   THR A  59       4.063  -8.447   8.427  1.00  0.00           O  
ATOM   1033  CB  THR A  59       2.507  -7.765   5.722  1.00  0.00           C  
ATOM   1034  OG1 THR A  59       1.194  -8.292   5.954  1.00  0.00           O  
ATOM   1035  CG2 THR A  59       2.646  -7.387   4.256  1.00  0.00           C  
ATOM   1036  H   THR A  59       2.708 -10.143   4.698  1.00  0.00           H  
ATOM   1037  HA  THR A  59       4.565  -8.317   5.954  1.00  0.00           H  
ATOM   1038  HB  THR A  59       2.616  -6.874   6.340  1.00  0.00           H  
ATOM   1039  HG1 THR A  59       1.265  -9.185   6.301  1.00  0.00           H  
ATOM   1040 1HG2 THR A  59       1.876  -6.662   3.993  1.00  0.00           H  
ATOM   1041 2HG2 THR A  59       3.630  -6.950   4.085  1.00  0.00           H  
ATOM   1042 3HG2 THR A  59       2.532  -8.277   3.639  1.00  0.00           H  
ATOM   1043  N   LEU A  60       2.870 -10.263   7.875  1.00  0.00           N  
ATOM   1044  CA  LEU A  60       2.764 -10.711   9.259  1.00  0.00           C  
ATOM   1045  C   LEU A  60       4.003 -11.491   9.683  1.00  0.00           C  
ATOM   1046  O   LEU A  60       4.343 -11.541  10.865  1.00  0.00           O  
ATOM   1047  CB  LEU A  60       1.515 -11.581   9.449  1.00  0.00           C  
ATOM   1048  CG  LEU A  60       0.148 -10.911   9.261  1.00  0.00           C  
ATOM   1049  CD1 LEU A  60      -0.951 -11.959   9.372  1.00  0.00           C  
ATOM   1050  CD2 LEU A  60      -0.031  -9.819  10.305  1.00  0.00           C  
ATOM   1051  H   LEU A  60       2.447 -10.818   7.145  1.00  0.00           H  
ATOM   1052  HA  LEU A  60       2.678  -9.835   9.900  1.00  0.00           H  
ATOM   1053 1HB  LEU A  60       1.558 -12.409   8.743  1.00  0.00           H  
ATOM   1054 2HB  LEU A  60       1.527 -11.991  10.459  1.00  0.00           H  
ATOM   1055  HG  LEU A  60       0.092 -10.473   8.264  1.00  0.00           H  
ATOM   1056 1HD1 LEU A  60      -1.923 -11.483   9.238  1.00  0.00           H  
ATOM   1057 2HD1 LEU A  60      -0.810 -12.717   8.601  1.00  0.00           H  
ATOM   1058 3HD1 LEU A  60      -0.909 -12.427  10.355  1.00  0.00           H  
ATOM   1059 1HD2 LEU A  60      -1.003  -9.342  10.170  1.00  0.00           H  
ATOM   1060 2HD2 LEU A  60       0.024 -10.256  11.302  1.00  0.00           H  
ATOM   1061 3HD2 LEU A  60       0.757  -9.074  10.192  1.00  0.00           H  
ATOM   1062  N   GLY A  61       4.570 -12.225   8.712  1.00  0.00           N  
ATOM   1063  CA  GLY A  61       5.701 -13.083   9.041  1.00  0.00           C  
ATOM   1064  C   GLY A  61       7.011 -12.306   9.005  1.00  0.00           C  
ATOM   1065  O   GLY A  61       7.958 -12.634   9.720  1.00  0.00           O  
ATOM   1066  H   GLY A  61       4.233 -12.198   7.760  1.00  0.00           H  
ATOM   1067 1HA  GLY A  61       5.556 -13.513  10.032  1.00  0.00           H  
ATOM   1068 2HA  GLY A  61       5.746 -13.912   8.335  1.00  0.00           H  
ATOM   1069  N   ARG A  62     -22.200 -16.780  18.122  1.00  0.00           N  
ATOM   1070  CA  ARG A  62     -21.807 -15.833  17.085  1.00  0.00           C  
ATOM   1071  C   ARG A  62     -20.440 -16.182  16.510  1.00  0.00           C  
ATOM   1072  O   ARG A  62     -19.477 -16.379  17.251  1.00  0.00           O  
ATOM   1073  CB  ARG A  62     -21.713 -14.378  17.521  1.00  0.00           C  
ATOM   1074  CG  ARG A  62     -22.990 -13.610  17.218  1.00  0.00           C  
ATOM   1075  CD  ARG A  62     -22.777 -12.142  17.289  1.00  0.00           C  
ATOM   1076  NE  ARG A  62     -23.997 -11.403  17.006  1.00  0.00           N  
ATOM   1077  CZ  ARG A  62     -24.078 -10.061  16.925  1.00  0.00           C  
ATOM   1078  NH1 ARG A  62     -23.003  -9.326  17.108  1.00  0.00           N  
ATOM   1079  NH2 ARG A  62     -25.237  -9.483  16.663  1.00  0.00           N  
ATOM   1080  H   ARG A  62     -23.177 -16.868  18.363  1.00  0.00           H  
ATOM   1081  HA  ARG A  62     -22.552 -15.862  16.290  1.00  0.00           H  
ATOM   1082 1HB  ARG A  62     -21.513 -14.331  18.591  1.00  0.00           H  
ATOM   1083 2HB  ARG A  62     -20.878 -13.898  17.011  1.00  0.00           H  
ATOM   1084 1HG  ARG A  62     -23.335 -13.859  16.214  1.00  0.00           H  
ATOM   1085 2HG  ARG A  62     -23.758 -13.881  17.943  1.00  0.00           H  
ATOM   1086 1HD  ARG A  62     -22.439 -11.872  18.289  1.00  0.00           H  
ATOM   1087 2HD  ARG A  62     -22.023 -11.848  16.559  1.00  0.00           H  
ATOM   1088  HE  ARG A  62     -24.845 -11.934  16.860  1.00  0.00           H  
ATOM   1089 1HH1 ARG A  62     -22.117  -9.768  17.309  1.00  0.00           H  
ATOM   1090 2HH1 ARG A  62     -23.063  -8.320  17.047  1.00  0.00           H  
ATOM   1091 1HH2 ARG A  62     -26.063 -10.048  16.523  1.00  0.00           H  
ATOM   1092 2HH2 ARG A  62     -25.297  -8.477  16.602  1.00  0.00           H  
ATOM   1093  N   SER A  63     -20.463 -16.597  15.191  1.00  0.00           N  
ATOM   1094  CA  SER A  63     -19.202 -16.943  14.547  1.00  0.00           C  
ATOM   1095  C   SER A  63     -18.534 -15.712  13.946  1.00  0.00           C  
ATOM   1096  O   SER A  63     -19.186 -14.898  13.291  1.00  0.00           O  
ATOM   1097  CB  SER A  63     -19.476 -17.987  13.482  1.00  0.00           C  
ATOM   1098  OG  SER A  63     -18.282 -18.364  12.852  1.00  0.00           O  
ATOM   1099  H   SER A  63     -21.321 -16.668  14.663  1.00  0.00           H  
ATOM   1100  HA  SER A  63     -18.531 -17.357  15.301  1.00  0.00           H  
ATOM   1101 1HB  SER A  63     -19.948 -18.857  13.938  1.00  0.00           H  
ATOM   1102 2HB  SER A  63     -20.173 -17.584  12.749  1.00  0.00           H  
ATOM   1103  HG  SER A  63     -17.588 -17.849  13.271  1.00  0.00           H  
ATOM   1104  N   PRO A  64     -17.186 -15.492  14.304  1.00  0.00           N  
ATOM   1105  CA  PRO A  64     -16.488 -14.351  13.724  1.00  0.00           C  
ATOM   1106  C   PRO A  64     -16.384 -14.481  12.210  1.00  0.00           C  
ATOM   1107  O   PRO A  64     -16.270 -15.585  11.678  1.00  0.00           O  
ATOM   1108  CB  PRO A  64     -15.108 -14.371  14.388  1.00  0.00           C  
ATOM   1109  CG  PRO A  64     -14.887 -15.793  14.777  1.00  0.00           C  
ATOM   1110  CD  PRO A  64     -16.264 -16.314  15.089  1.00  0.00           C  
ATOM   1111  HA  PRO A  64     -17.025 -13.427  13.986  1.00  0.00           H  
ATOM   1112 1HB  PRO A  64     -14.346 -14.005  13.684  1.00  0.00           H  
ATOM   1113 2HB  PRO A  64     -15.097 -13.693  15.254  1.00  0.00           H  
ATOM   1114 1HG  PRO A  64     -14.403 -16.341  13.955  1.00  0.00           H  
ATOM   1115 2HG  PRO A  64     -14.207 -15.849  15.640  1.00  0.00           H  
ATOM   1116 1HD  PRO A  64     -16.335 -17.369  14.785  1.00  0.00           H  
ATOM   1117 2HD  PRO A  64     -16.462 -16.206  16.166  1.00  0.00           H  
ATOM   1118  N   HIS A  65     -16.912 -13.460  11.558  1.00  0.00           N  
ATOM   1119  CA  HIS A  65     -16.832 -13.370  10.105  1.00  0.00           C  
ATOM   1120  C   HIS A  65     -15.540 -12.692   9.665  1.00  0.00           C  
ATOM   1121  O   HIS A  65     -14.910 -11.973  10.441  1.00  0.00           O  
ATOM   1122  CB  HIS A  65     -18.010 -12.555   9.562  1.00  0.00           C  
ATOM   1123  CG  HIS A  65     -19.363 -13.107   9.890  1.00  0.00           C  
ATOM   1124  ND1 HIS A  65     -21.397 -13.515  10.606  1.00  0.00           N  
ATOM   1125  CD2 HIS A  65     -20.319 -12.675  10.746  1.00  0.00           C  
ATOM   1126  CE1 HIS A  65     -21.071 -14.495   9.780  1.00  0.00           C  
ATOM   1127  NE2 HIS A  65     -19.838 -14.288   9.355  1.00  0.00           N  
ATOM   1128  H   HIS A  65     -17.380 -12.727  12.071  1.00  0.00           H  
ATOM   1129  HA  HIS A  65     -16.881 -14.370   9.675  1.00  0.00           H  
ATOM   1130 1HB  HIS A  65     -17.963 -11.540   9.957  1.00  0.00           H  
ATOM   1131 2HB  HIS A  65     -17.936 -12.487   8.477  1.00  0.00           H  
ATOM   1132  HD2 HIS A  65     -19.663 -11.853  11.035  1.00  0.00           H  
ATOM   1133  HE1 HIS A  65     -21.711 -15.331   9.498  1.00  0.00           H  
ATOM   1134  HE2 HIS A  65     -19.334 -14.868   8.700  1.00  0.00           H  
ATOM   1135  N   ARG A  66     -15.191 -13.028   8.373  1.00  0.00           N  
ATOM   1136  CA  ARG A  66     -14.077 -12.296   7.783  1.00  0.00           C  
ATOM   1137  C   ARG A  66     -14.373 -10.804   7.714  1.00  0.00           C  
ATOM   1138  O   ARG A  66     -15.531 -10.388   7.753  1.00  0.00           O  
ATOM   1139  CB  ARG A  66     -13.756 -12.837   6.398  1.00  0.00           C  
ATOM   1140  CG  ARG A  66     -14.843 -12.603   5.360  1.00  0.00           C  
ATOM   1141  CD  ARG A  66     -14.482 -13.189   4.044  1.00  0.00           C  
ATOM   1142  NE  ARG A  66     -15.541 -13.014   3.064  1.00  0.00           N  
ATOM   1143  CZ  ARG A  66     -15.543 -13.565   1.834  1.00  0.00           C  
ATOM   1144  NH1 ARG A  66     -14.539 -14.321   1.450  1.00  0.00           N  
ATOM   1145  NH2 ARG A  66     -16.556 -13.345   1.014  1.00  0.00           N  
ATOM   1146  H   ARG A  66     -15.657 -13.739   7.827  1.00  0.00           H  
ATOM   1147  HA  ARG A  66     -13.201 -12.427   8.419  1.00  0.00           H  
ATOM   1148 1HB  ARG A  66     -12.841 -12.375   6.031  1.00  0.00           H  
ATOM   1149 2HB  ARG A  66     -13.580 -13.911   6.459  1.00  0.00           H  
ATOM   1150 1HG  ARG A  66     -15.773 -13.063   5.696  1.00  0.00           H  
ATOM   1151 2HG  ARG A  66     -14.995 -11.531   5.228  1.00  0.00           H  
ATOM   1152 1HD  ARG A  66     -13.583 -12.705   3.664  1.00  0.00           H  
ATOM   1153 2HD  ARG A  66     -14.298 -14.256   4.160  1.00  0.00           H  
ATOM   1154  HE  ARG A  66     -16.331 -12.439   3.323  1.00  0.00           H  
ATOM   1155 1HH1 ARG A  66     -13.765 -14.490   2.077  1.00  0.00           H  
ATOM   1156 2HH1 ARG A  66     -14.541 -14.733   0.528  1.00  0.00           H  
ATOM   1157 1HH2 ARG A  66     -17.329 -12.764   1.310  1.00  0.00           H  
ATOM   1158 2HH2 ARG A  66     -16.558 -13.757   0.093  1.00  0.00           H  
ATOM   1159  N   PRO A  67     -13.299  -9.852   7.708  1.00  0.00           N  
ATOM   1160  CA  PRO A  67     -13.564  -8.423   7.599  1.00  0.00           C  
ATOM   1161  C   PRO A  67     -14.423  -8.114   6.379  1.00  0.00           C  
ATOM   1162  O   PRO A  67     -14.277  -8.742   5.330  1.00  0.00           O  
ATOM   1163  CB  PRO A  67     -12.171  -7.804   7.447  1.00  0.00           C  
ATOM   1164  CG  PRO A  67     -11.246  -8.788   8.078  1.00  0.00           C  
ATOM   1165  CD  PRO A  67     -11.861 -10.128   7.773  1.00  0.00           C  
ATOM   1166  HA  PRO A  67     -14.045  -8.073   8.524  1.00  0.00           H  
ATOM   1167 1HB  PRO A  67     -11.947  -7.638   6.383  1.00  0.00           H  
ATOM   1168 2HB  PRO A  67     -12.140  -6.821   7.939  1.00  0.00           H  
ATOM   1169 1HG  PRO A  67     -10.234  -8.681   7.659  1.00  0.00           H  
ATOM   1170 2HG  PRO A  67     -11.165  -8.595   9.158  1.00  0.00           H  
ATOM   1171 1HD  PRO A  67     -11.481 -10.495   6.808  1.00  0.00           H  
ATOM   1172 2HD  PRO A  67     -11.619 -10.835   8.580  1.00  0.00           H  
ATOM   1173  N   ILE A  68     -15.446  -7.226   6.686  1.00  0.00           N  
ATOM   1174  CA  ILE A  68     -16.314  -6.763   5.610  1.00  0.00           C  
ATOM   1175  C   ILE A  68     -15.955  -5.344   5.186  1.00  0.00           C  
ATOM   1176  O   ILE A  68     -15.841  -4.447   6.020  1.00  0.00           O  
ATOM   1177  CB  ILE A  68     -17.788  -6.813   6.051  1.00  0.00           C  
ATOM   1178  CG1 ILE A  68     -18.175  -8.247   6.423  1.00  0.00           C  
ATOM   1179  CG2 ILE A  68     -18.696  -6.281   4.952  1.00  0.00           C  
ATOM   1180  CD1 ILE A  68     -19.528  -8.361   7.087  1.00  0.00           C  
ATOM   1181  H   ILE A  68     -15.607  -6.893   7.626  1.00  0.00           H  
ATOM   1182  HA  ILE A  68     -16.184  -7.422   4.753  1.00  0.00           H  
ATOM   1183  HB  ILE A  68     -17.921  -6.203   6.944  1.00  0.00           H  
ATOM   1184 1HG1 ILE A  68     -18.181  -8.866   5.527  1.00  0.00           H  
ATOM   1185 2HG1 ILE A  68     -17.428  -8.662   7.100  1.00  0.00           H  
ATOM   1186 1HG2 ILE A  68     -19.733  -6.326   5.284  1.00  0.00           H  
ATOM   1187 2HG2 ILE A  68     -18.431  -5.248   4.729  1.00  0.00           H  
ATOM   1188 3HG2 ILE A  68     -18.576  -6.888   4.055  1.00  0.00           H  
ATOM   1189 1HD1 ILE A  68     -19.732  -9.406   7.321  1.00  0.00           H  
ATOM   1190 2HD1 ILE A  68     -19.532  -7.776   8.007  1.00  0.00           H  
ATOM   1191 3HD1 ILE A  68     -20.296  -7.984   6.413  1.00  0.00           H  
ATOM   1192  N   LEU A  69     -15.673  -5.241   3.912  1.00  0.00           N  
ATOM   1193  CA  LEU A  69     -15.353  -3.919   3.388  1.00  0.00           C  
ATOM   1194  C   LEU A  69     -16.605  -3.207   2.887  1.00  0.00           C  
ATOM   1195  O   LEU A  69     -17.456  -3.812   2.236  1.00  0.00           O  
ATOM   1196  CB  LEU A  69     -14.338  -4.034   2.243  1.00  0.00           C  
ATOM   1197  CG  LEU A  69     -12.982  -4.662   2.588  1.00  0.00           C  
ATOM   1198  CD1 LEU A  69     -12.176  -4.863   1.312  1.00  0.00           C  
ATOM   1199  CD2 LEU A  69     -12.240  -3.763   3.567  1.00  0.00           C  
ATOM   1200  H   LEU A  69     -15.669  -6.033   3.285  1.00  0.00           H  
ATOM   1201  HA  LEU A  69     -14.912  -3.327   4.189  1.00  0.00           H  
ATOM   1202 1HB  LEU A  69     -14.778  -4.633   1.448  1.00  0.00           H  
ATOM   1203 2HB  LEU A  69     -14.141  -3.036   1.851  1.00  0.00           H  
ATOM   1204  HG  LEU A  69     -13.139  -5.641   3.042  1.00  0.00           H  
ATOM   1205 1HD1 LEU A  69     -11.212  -5.310   1.557  1.00  0.00           H  
ATOM   1206 2HD1 LEU A  69     -12.721  -5.524   0.638  1.00  0.00           H  
ATOM   1207 3HD1 LEU A  69     -12.017  -3.901   0.827  1.00  0.00           H  
ATOM   1208 1HD2 LEU A  69     -11.276  -4.210   3.813  1.00  0.00           H  
ATOM   1209 2HD2 LEU A  69     -12.081  -2.784   3.114  1.00  0.00           H  
ATOM   1210 3HD2 LEU A  69     -12.830  -3.650   4.476  1.00  0.00           H  
ATOM   1211  N   GLN A  70     -16.661  -1.904   3.149  1.00  0.00           N  
ATOM   1212  CA  GLN A  70     -17.819  -1.121   2.733  1.00  0.00           C  
ATOM   1213  C   GLN A  70     -17.920  -1.053   1.214  1.00  0.00           C  
ATOM   1214  O   GLN A  70     -16.937  -0.772   0.529  1.00  0.00           O  
ATOM   1215  CB  GLN A  70     -17.750   0.288   3.327  1.00  0.00           C  
ATOM   1216  CG  GLN A  70     -18.955   1.144   2.978  1.00  0.00           C  
ATOM   1217  CD  GLN A  70     -18.971   2.458   3.736  1.00  0.00           C  
ATOM   1218  OE1 GLN A  70     -18.373   2.579   4.809  1.00  0.00           O  
ATOM   1219  NE2 GLN A  70     -19.657   3.451   3.182  1.00  0.00           N  
ATOM   1220  H   GLN A  70     -15.906  -1.444   3.637  1.00  0.00           H  
ATOM   1221  HA  GLN A  70     -18.719  -1.612   3.102  1.00  0.00           H  
ATOM   1222 1HB  GLN A  70     -17.675   0.222   4.412  1.00  0.00           H  
ATOM   1223 2HB  GLN A  70     -16.853   0.791   2.967  1.00  0.00           H  
ATOM   1224 1HG  GLN A  70     -18.934   1.365   1.911  1.00  0.00           H  
ATOM   1225 2HG  GLN A  70     -19.863   0.594   3.227  1.00  0.00           H  
ATOM   1226 1HE2 GLN A  70     -19.704   4.342   3.636  1.00  0.00           H  
ATOM   1227 2HE2 GLN A  70     -20.127   3.309   2.311  1.00  0.00           H  
ATOM   1228  N   ALA A  71     -19.164  -1.343   0.758  1.00  0.00           N  
ATOM   1229  CA  ALA A  71     -19.393  -1.303  -0.681  1.00  0.00           C  
ATOM   1230  C   ALA A  71     -19.104   0.081  -1.247  1.00  0.00           C  
ATOM   1231  O   ALA A  71     -19.441   1.095  -0.636  1.00  0.00           O  
ATOM   1232  CB  ALA A  71     -20.826  -1.708  -0.994  1.00  0.00           C  
ATOM   1233  H   ALA A  71     -19.930  -1.583   1.372  1.00  0.00           H  
ATOM   1234  HA  ALA A  71     -18.712  -2.012  -1.152  1.00  0.00           H  
ATOM   1235 1HB  ALA A  71     -20.986  -1.675  -2.072  1.00  0.00           H  
ATOM   1236 2HB  ALA A  71     -21.005  -2.720  -0.632  1.00  0.00           H  
ATOM   1237 3HB  ALA A  71     -21.513  -1.020  -0.504  1.00  0.00           H  
ATOM   1238  N   GLY A  72     -18.380   0.071  -2.409  1.00  0.00           N  
ATOM   1239  CA  GLY A  72     -18.115   1.321  -3.111  1.00  0.00           C  
ATOM   1240  C   GLY A  72     -16.800   1.940  -2.655  1.00  0.00           C  
ATOM   1241  O   GLY A  72     -16.347   2.940  -3.212  1.00  0.00           O  
ATOM   1242  H   GLY A  72     -18.024  -0.793  -2.791  1.00  0.00           H  
ATOM   1243 1HA  GLY A  72     -18.081   1.135  -4.185  1.00  0.00           H  
ATOM   1244 2HA  GLY A  72     -18.932   2.019  -2.931  1.00  0.00           H  
ATOM   1245  N   LEU A  73     -16.300   1.593  -1.383  1.00  0.00           N  
ATOM   1246  CA  LEU A  73     -15.010   2.106  -0.938  1.00  0.00           C  
ATOM   1247  C   LEU A  73     -13.924   1.042  -1.053  1.00  0.00           C  
ATOM   1248  O   LEU A  73     -14.189  -0.149  -0.894  1.00  0.00           O  
ATOM   1249  CB  LEU A  73     -15.098   2.583   0.517  1.00  0.00           C  
ATOM   1250  CG  LEU A  73     -16.037   3.758   0.819  1.00  0.00           C  
ATOM   1251  CD1 LEU A  73     -16.068   4.010   2.320  1.00  0.00           C  
ATOM   1252  CD2 LEU A  73     -15.564   4.993   0.067  1.00  0.00           C  
ATOM   1253  H   LEU A  73     -16.827   0.988  -0.769  1.00  0.00           H  
ATOM   1254  HA  LEU A  73     -14.739   2.953  -1.567  1.00  0.00           H  
ATOM   1255 1HB  LEU A  73     -15.427   1.750   1.136  1.00  0.00           H  
ATOM   1256 2HB  LEU A  73     -14.103   2.882   0.845  1.00  0.00           H  
ATOM   1257  HG  LEU A  73     -17.049   3.506   0.502  1.00  0.00           H  
ATOM   1258 1HD1 LEU A  73     -16.735   4.845   2.535  1.00  0.00           H  
ATOM   1259 2HD1 LEU A  73     -16.428   3.117   2.831  1.00  0.00           H  
ATOM   1260 3HD1 LEU A  73     -15.064   4.249   2.669  1.00  0.00           H  
ATOM   1261 1HD2 LEU A  73     -16.232   5.828   0.281  1.00  0.00           H  
ATOM   1262 2HD2 LEU A  73     -14.552   5.247   0.384  1.00  0.00           H  
ATOM   1263 3HD2 LEU A  73     -15.568   4.791  -1.004  1.00  0.00           H  
ATOM   1264  N   PRO A  74     -12.466   1.276  -1.589  1.00  0.00           N  
ATOM   1265  CA  PRO A  74     -12.177   2.643  -2.006  1.00  0.00           C  
ATOM   1266  C   PRO A  74     -12.808   2.952  -3.357  1.00  0.00           C  
ATOM   1267  O   PRO A  74     -13.036   2.053  -4.167  1.00  0.00           O  
ATOM   1268  CB  PRO A  74     -10.648   2.677  -2.094  1.00  0.00           C  
ATOM   1269  CG  PRO A  74     -10.257   1.268  -2.387  1.00  0.00           C  
ATOM   1270  CD  PRO A  74     -11.274   0.437  -1.652  1.00  0.00           C  
ATOM   1271  HA  PRO A  74     -12.538   3.340  -1.236  1.00  0.00           H  
ATOM   1272 1HB  PRO A  74     -10.332   3.377  -2.882  1.00  0.00           H  
ATOM   1273 2HB  PRO A  74     -10.225   3.046  -1.148  1.00  0.00           H  
ATOM   1274 1HG  PRO A  74     -10.268   1.089  -3.472  1.00  0.00           H  
ATOM   1275 2HG  PRO A  74      -9.229   1.080  -2.044  1.00  0.00           H  
ATOM   1276 1HD  PRO A  74     -11.473  -0.485  -2.218  1.00  0.00           H  
ATOM   1277 2HD  PRO A  74     -10.897   0.201  -0.646  1.00  0.00           H  
ATOM   1278  N   ALA A  75     -13.151   4.242  -3.603  1.00  0.00           N  
ATOM   1279  CA  ALA A  75     -13.700   4.674  -4.883  1.00  0.00           C  
ATOM   1280  C   ALA A  75     -12.591   5.028  -5.866  1.00  0.00           C  
ATOM   1281  O   ALA A  75     -11.490   5.405  -5.465  1.00  0.00           O  
ATOM   1282  CB  ALA A  75     -14.610   5.876  -4.678  1.00  0.00           C  
ATOM   1283  H   ALA A  75     -13.019   4.923  -2.869  1.00  0.00           H  
ATOM   1284  HA  ALA A  75     -14.283   3.851  -5.296  1.00  0.00           H  
ATOM   1285 1HB  ALA A  75     -15.016   6.193  -5.639  1.00  0.00           H  
ATOM   1286 2HB  ALA A  75     -15.428   5.604  -4.010  1.00  0.00           H  
ATOM   1287 3HB  ALA A  75     -14.040   6.693  -4.238  1.00  0.00           H  
ATOM   1288  N   ASN A  76     -12.912   4.894  -7.190  1.00  0.00           N  
ATOM   1289  CA  ASN A  76     -11.945   5.353  -8.180  1.00  0.00           C  
ATOM   1290  C   ASN A  76     -11.689   6.849  -8.048  1.00  0.00           C  
ATOM   1291  O   ASN A  76     -12.562   7.602  -7.616  1.00  0.00           O  
ATOM   1292  CB  ASN A  76     -12.440   5.035  -9.579  1.00  0.00           C  
ATOM   1293  CG  ASN A  76     -12.463   3.559  -9.863  1.00  0.00           C  
ATOM   1294  OD1 ASN A  76     -11.630   2.802  -9.350  1.00  0.00           O  
ATOM   1295  ND2 ASN A  76     -13.401   3.134 -10.670  1.00  0.00           N  
ATOM   1296  H   ASN A  76     -13.784   4.493  -7.503  1.00  0.00           H  
ATOM   1297  HA  ASN A  76     -11.003   4.829  -8.012  1.00  0.00           H  
ATOM   1298 1HB  ASN A  76     -13.447   5.434  -9.708  1.00  0.00           H  
ATOM   1299 2HB  ASN A  76     -11.798   5.524 -10.312  1.00  0.00           H  
ATOM   1300 1HD2 ASN A  76     -13.465   2.161 -10.895  1.00  0.00           H  
ATOM   1301 2HD2 ASN A  76     -14.054   3.781 -11.062  1.00  0.00           H  
ATOM   1302  N   ALA A  77     -10.422   7.225  -8.314  1.00  0.00           N  
ATOM   1303  CA  ALA A  77     -10.056   8.631  -8.187  1.00  0.00           C  
ATOM   1304  C   ALA A  77      -9.287   9.112  -9.410  1.00  0.00           C  
ATOM   1305  O   ALA A  77      -8.690   8.315 -10.134  1.00  0.00           O  
ATOM   1306  CB  ALA A  77      -9.224   8.850  -6.932  1.00  0.00           C  
ATOM   1307  H   ALA A  77      -9.720   6.558  -8.599  1.00  0.00           H  
ATOM   1308  HA  ALA A  77     -10.974   9.214  -8.109  1.00  0.00           H  
ATOM   1309 1HB  ALA A  77      -8.958   9.904  -6.851  1.00  0.00           H  
ATOM   1310 2HB  ALA A  77      -9.801   8.553  -6.056  1.00  0.00           H  
ATOM   1311 3HB  ALA A  77      -8.317   8.251  -6.988  1.00  0.00           H  
ATOM   1312  N   SER A  78      -9.478  10.447  -9.611  1.00  0.00           N  
ATOM   1313  CA  SER A  78      -8.738  11.086 -10.692  1.00  0.00           C  
ATOM   1314  C   SER A  78      -8.157  12.422 -10.247  1.00  0.00           C  
ATOM   1315  O   SER A  78      -8.740  13.118  -9.416  1.00  0.00           O  
ATOM   1316  CB  SER A  78      -9.662  11.289 -11.877  1.00  0.00           C  
ATOM   1317  OG  SER A  78      -9.008  11.841 -12.986  1.00  0.00           O  
ATOM   1318  H   SER A  78     -10.104  11.004  -9.047  1.00  0.00           H  
ATOM   1319  HA  SER A  78      -7.917  10.430 -10.984  1.00  0.00           H  
ATOM   1320 1HB  SER A  78     -10.097  10.333 -12.167  1.00  0.00           H  
ATOM   1321 2HB  SER A  78     -10.481  11.947 -11.591  1.00  0.00           H  
ATOM   1322  HG  SER A  78      -8.094  11.964 -12.720  1.00  0.00           H  
ATOM   1323  N   THR A  79      -6.947  12.668 -10.810  1.00  0.00           N  
ATOM   1324  CA  THR A  79      -6.308  13.941 -10.498  1.00  0.00           C  
ATOM   1325  C   THR A  79      -5.293  14.324 -11.568  1.00  0.00           C  
ATOM   1326  O   THR A  79      -4.968  13.523 -12.444  1.00  0.00           O  
ATOM   1327  CB  THR A  79      -5.638  13.886  -9.113  1.00  0.00           C  
ATOM   1328  OG1 THR A  79      -5.236  15.209  -8.736  1.00  0.00           O  
ATOM   1329  CG2 THR A  79      -4.418  12.978  -9.139  1.00  0.00           C  
ATOM   1330  H   THR A  79      -6.477  12.019 -11.425  1.00  0.00           H  
ATOM   1331  HA  THR A  79      -7.073  14.718 -10.483  1.00  0.00           H  
ATOM   1332  HB  THR A  79      -6.349  13.505  -8.380  1.00  0.00           H  
ATOM   1333  HG1 THR A  79      -5.476  15.826  -9.432  1.00  0.00           H  
ATOM   1334 1HG2 THR A  79      -3.961  12.954  -8.150  1.00  0.00           H  
ATOM   1335 2HG2 THR A  79      -4.720  11.970  -9.424  1.00  0.00           H  
ATOM   1336 3HG2 THR A  79      -3.697  13.358  -9.862  1.00  0.00           H  
ATOM   1337  N   VAL A  80      -4.854  15.621 -11.457  1.00  0.00           N  
ATOM   1338  CA  VAL A  80      -3.792  16.071 -12.348  1.00  0.00           C  
ATOM   1339  C   VAL A  80      -2.420  15.868 -11.716  1.00  0.00           C  
ATOM   1340  O   VAL A  80      -2.302  15.720 -10.500  1.00  0.00           O  
ATOM   1341  CB  VAL A  80      -3.960  17.547 -12.757  1.00  0.00           C  
ATOM   1342  CG1 VAL A  80      -5.273  17.742 -13.502  1.00  0.00           C  
ATOM   1343  CG2 VAL A  80      -3.901  18.438 -11.526  1.00  0.00           C  
ATOM   1344  H   VAL A  80      -5.239  16.268 -10.784  1.00  0.00           H  
ATOM   1345  HA  VAL A  80      -3.824  15.468 -13.256  1.00  0.00           H  
ATOM   1346  HB  VAL A  80      -3.156  17.819 -13.441  1.00  0.00           H  
ATOM   1347 1HG1 VAL A  80      -5.379  18.790 -13.785  1.00  0.00           H  
ATOM   1348 2HG1 VAL A  80      -5.278  17.122 -14.398  1.00  0.00           H  
ATOM   1349 3HG1 VAL A  80      -6.103  17.456 -12.857  1.00  0.00           H  
ATOM   1350 1HG2 VAL A  80      -4.020  19.479 -11.825  1.00  0.00           H  
ATOM   1351 2HG2 VAL A  80      -4.702  18.163 -10.839  1.00  0.00           H  
ATOM   1352 3HG2 VAL A  80      -2.938  18.311 -11.030  1.00  0.00           H  
ATOM   1353  N   VAL A  81      -1.385  15.842 -12.593  1.00  0.00           N  
ATOM   1354  CA  VAL A  81      -0.024  15.773 -12.075  1.00  0.00           C  
ATOM   1355  C   VAL A  81       0.241  16.889 -11.073  1.00  0.00           C  
ATOM   1356  O   VAL A  81      -0.124  18.042 -11.302  1.00  0.00           O  
ATOM   1357  CB  VAL A  81       1.000  15.849 -13.224  1.00  0.00           C  
ATOM   1358  CG1 VAL A  81       2.422  15.908 -12.688  1.00  0.00           C  
ATOM   1359  CG2 VAL A  81       0.820  14.653 -14.146  1.00  0.00           C  
ATOM   1360  H   VAL A  81      -1.530  15.869 -13.592  1.00  0.00           H  
ATOM   1361  HA  VAL A  81       0.102  14.820 -11.560  1.00  0.00           H  
ATOM   1362  HB  VAL A  81       0.838  16.771 -13.783  1.00  0.00           H  
ATOM   1363 1HG1 VAL A  81       3.123  15.961 -13.521  1.00  0.00           H  
ATOM   1364 2HG1 VAL A  81       2.538  16.791 -12.060  1.00  0.00           H  
ATOM   1365 3HG1 VAL A  81       2.626  15.014 -12.100  1.00  0.00           H  
ATOM   1366 1HG2 VAL A  81       1.544  14.708 -14.959  1.00  0.00           H  
ATOM   1367 2HG2 VAL A  81       0.975  13.733 -13.583  1.00  0.00           H  
ATOM   1368 3HG2 VAL A  81      -0.189  14.660 -14.558  1.00  0.00           H  
ATOM   1369  N   GLY A  82       0.801  16.444  -9.891  1.00  0.00           N  
ATOM   1370  CA  GLY A  82       1.064  17.397  -8.819  1.00  0.00           C  
ATOM   1371  C   GLY A  82      -0.098  17.456  -7.836  1.00  0.00           C  
ATOM   1372  O   GLY A  82       0.013  18.049  -6.764  1.00  0.00           O  
ATOM   1373  H   GLY A  82       1.033  15.471  -9.752  1.00  0.00           H  
ATOM   1374 1HA  GLY A  82       1.975  17.111  -8.294  1.00  0.00           H  
ATOM   1375 2HA  GLY A  82       1.235  18.385  -9.245  1.00  0.00           H  
ATOM   1376  N   GLY A  83      -1.263  16.898  -8.198  1.00  0.00           N  
ATOM   1377  CA  GLY A  83      -2.408  16.927  -7.295  1.00  0.00           C  
ATOM   1378  C   GLY A  83      -2.276  15.874  -6.203  1.00  0.00           C  
ATOM   1379  O   GLY A  83      -1.274  15.162  -6.132  1.00  0.00           O  
ATOM   1380  H   GLY A  83      -1.358  16.452  -9.099  1.00  0.00           H  
ATOM   1381 1HA  GLY A  83      -2.490  17.916  -6.844  1.00  0.00           H  
ATOM   1382 2HA  GLY A  83      -3.322  16.755  -7.862  1.00  0.00           H  
ATOM   1383  N   ASP A  84      -3.305  15.951  -5.330  1.00  0.00           N  
ATOM   1384  CA  ASP A  84      -3.367  15.028  -4.204  1.00  0.00           C  
ATOM   1385  C   ASP A  84      -4.565  14.095  -4.322  1.00  0.00           C  
ATOM   1386  O   ASP A  84      -5.612  14.476  -4.846  1.00  0.00           O  
ATOM   1387  CB  ASP A  84      -3.477  15.805  -2.890  1.00  0.00           C  
ATOM   1388  CG  ASP A  84      -2.296  16.732  -2.633  1.00  0.00           C  
ATOM   1389  OD1 ASP A  84      -2.424  17.612  -1.814  1.00  0.00           O  
ATOM   1390  OD2 ASP A  84      -1.279  16.552  -3.258  1.00  0.00           O  
ATOM   1391  H   ASP A  84      -4.036  16.639  -5.443  1.00  0.00           H  
ATOM   1392  HA  ASP A  84      -2.449  14.439  -4.188  1.00  0.00           H  
ATOM   1393 1HB  ASP A  84      -4.388  16.403  -2.896  1.00  0.00           H  
ATOM   1394 2HB  ASP A  84      -3.551  15.104  -2.058  1.00  0.00           H  
ATOM   1395  N   VAL A  85      -4.346  12.832  -3.875  1.00  0.00           N  
ATOM   1396  CA  VAL A  85      -5.435  11.863  -3.910  1.00  0.00           C  
ATOM   1397  C   VAL A  85      -5.539  11.104  -2.593  1.00  0.00           C  
ATOM   1398  O   VAL A  85      -4.535  10.866  -1.921  1.00  0.00           O  
ATOM   1399  CB  VAL A  85      -5.277  10.887  -5.091  1.00  0.00           C  
ATOM   1400  CG1 VAL A  85      -4.110   9.921  -4.947  1.00  0.00           C  
ATOM   1401  CG2 VAL A  85      -6.587  10.130  -5.251  1.00  0.00           C  
ATOM   1402  H   VAL A  85      -3.445  12.547  -3.518  1.00  0.00           H  
ATOM   1403  HA  VAL A  85      -6.374  12.403  -4.036  1.00  0.00           H  
ATOM   1404  HB  VAL A  85      -5.053  11.456  -5.993  1.00  0.00           H  
ATOM   1405 1HG1 VAL A  85      -4.068   9.269  -5.820  1.00  0.00           H  
ATOM   1406 2HG1 VAL A  85      -3.180  10.483  -4.870  1.00  0.00           H  
ATOM   1407 3HG1 VAL A  85      -4.246   9.317  -4.050  1.00  0.00           H  
ATOM   1408 1HG2 VAL A  85      -6.504   9.431  -6.082  1.00  0.00           H  
ATOM   1409 2HG2 VAL A  85      -6.804   9.581  -4.335  1.00  0.00           H  
ATOM   1410 3HG2 VAL A  85      -7.393  10.836  -5.450  1.00  0.00           H  
ATOM   1411  N   GLU A  86      -6.800  10.787  -2.253  1.00  0.00           N  
ATOM   1412  CA  GLU A  86      -7.038   9.979  -1.062  1.00  0.00           C  
ATOM   1413  C   GLU A  86      -7.961   8.807  -1.368  1.00  0.00           C  
ATOM   1414  O   GLU A  86      -8.930   8.945  -2.114  1.00  0.00           O  
ATOM   1415  CB  GLU A  86      -7.559  10.799   0.120  1.00  0.00           C  
ATOM   1416  CG  GLU A  86      -8.969  11.367   0.038  1.00  0.00           C  
ATOM   1417  CD  GLU A  86      -9.376  12.104   1.284  1.00  0.00           C  
ATOM   1418  OE1 GLU A  86     -10.552  12.294   1.481  1.00  0.00           O  
ATOM   1419  OE2 GLU A  86      -8.510  12.477   2.040  1.00  0.00           O  
ATOM   1420  H   GLU A  86      -7.588  11.096  -2.804  1.00  0.00           H  
ATOM   1421  HA  GLU A  86      -6.094   9.527  -0.756  1.00  0.00           H  
ATOM   1422 1HB  GLU A  86      -7.537  10.189   1.024  1.00  0.00           H  
ATOM   1423 2HB  GLU A  86      -6.904  11.654   0.286  1.00  0.00           H  
ATOM   1424 1HG  GLU A  86      -9.026  12.050  -0.809  1.00  0.00           H  
ATOM   1425 2HG  GLU A  86      -9.668  10.551  -0.141  1.00  0.00           H  
ATOM   1426  N   PHE A  87      -7.559   7.639  -0.902  1.00  0.00           N  
ATOM   1427  CA  PHE A  87      -8.428   6.468  -0.934  1.00  0.00           C  
ATOM   1428  C   PHE A  87      -8.909   6.101   0.464  1.00  0.00           C  
ATOM   1429  O   PHE A  87      -8.137   6.125   1.423  1.00  0.00           O  
ATOM   1430  CB  PHE A  87      -7.698   5.257  -1.519  1.00  0.00           C  
ATOM   1431  CG  PHE A  87      -7.363   5.383  -2.978  1.00  0.00           C  
ATOM   1432  CD1 PHE A  87      -6.057   5.607  -3.387  1.00  0.00           C  
ATOM   1433  CD2 PHE A  87      -8.352   5.277  -3.944  1.00  0.00           C  
ATOM   1434  CE1 PHE A  87      -5.747   5.723  -4.729  1.00  0.00           C  
ATOM   1435  CE2 PHE A  87      -8.045   5.392  -5.286  1.00  0.00           C  
ATOM   1436  CZ  PHE A  87      -6.742   5.615  -5.678  1.00  0.00           C  
ATOM   1437  H   PHE A  87      -6.630   7.552  -0.515  1.00  0.00           H  
ATOM   1438  HA  PHE A  87      -9.287   6.691  -1.569  1.00  0.00           H  
ATOM   1439 1HB  PHE A  87      -6.769   5.095  -0.974  1.00  0.00           H  
ATOM   1440 2HB  PHE A  87      -8.312   4.366  -1.392  1.00  0.00           H  
ATOM   1441  HD1 PHE A  87      -5.271   5.691  -2.636  1.00  0.00           H  
ATOM   1442  HD2 PHE A  87      -9.383   5.101  -3.634  1.00  0.00           H  
ATOM   1443  HE1 PHE A  87      -4.717   5.899  -5.036  1.00  0.00           H  
ATOM   1444  HE2 PHE A  87      -8.832   5.307  -6.035  1.00  0.00           H  
ATOM   1445  HZ  PHE A  87      -6.500   5.707  -6.736  1.00  0.00           H  
ATOM   1446  N   VAL A  88     -10.225   5.962   0.617  1.00  0.00           N  
ATOM   1447  CA  VAL A  88     -10.780   5.610   1.919  1.00  0.00           C  
ATOM   1448  C   VAL A  88     -11.232   4.155   1.949  1.00  0.00           C  
ATOM   1449  O   VAL A  88     -11.888   3.680   1.022  1.00  0.00           O  
ATOM   1450  CB  VAL A  88     -11.967   6.524   2.276  1.00  0.00           C  
ATOM   1451  CG1 VAL A  88     -12.517   6.200   3.657  1.00  0.00           C  
ATOM   1452  CG2 VAL A  88     -11.528   7.978   2.198  1.00  0.00           C  
ATOM   1453  H   VAL A  88     -10.851   6.098  -0.164  1.00  0.00           H  
ATOM   1454  HA  VAL A  88     -10.004   5.743   2.673  1.00  0.00           H  
ATOM   1455  HB  VAL A  88     -12.777   6.345   1.568  1.00  0.00           H  
ATOM   1456 1HG1 VAL A  88     -13.354   6.862   3.880  1.00  0.00           H  
ATOM   1457 2HG1 VAL A  88     -12.858   5.165   3.679  1.00  0.00           H  
ATOM   1458 3HG1 VAL A  88     -11.735   6.342   4.403  1.00  0.00           H  
ATOM   1459 1HG2 VAL A  88     -12.367   8.625   2.450  1.00  0.00           H  
ATOM   1460 2HG2 VAL A  88     -10.713   8.150   2.901  1.00  0.00           H  
ATOM   1461 3HG2 VAL A  88     -11.188   8.202   1.187  1.00  0.00           H  
ATOM   1462  N   CYS A  89     -10.816   3.526   3.065  1.00  0.00           N  
ATOM   1463  CA  CYS A  89     -11.203   2.138   3.284  1.00  0.00           C  
ATOM   1464  C   CYS A  89     -11.909   1.968   4.623  1.00  0.00           C  
ATOM   1465  O   CYS A  89     -11.375   2.338   5.669  1.00  0.00           O  
ATOM   1466  CB  CYS A  89      -9.940   1.276   3.254  1.00  0.00           C  
ATOM   1467  SG  CYS A  89     -10.273  -0.498   3.367  1.00  0.00           S  
ATOM   1468  H   CYS A  89     -10.243   3.991   3.754  1.00  0.00           H  
ATOM   1469  HA  CYS A  89     -11.873   1.835   2.480  1.00  0.00           H  
ATOM   1470 1HB  CYS A  89      -9.393   1.464   2.330  1.00  0.00           H  
ATOM   1471 2HB  CYS A  89      -9.289   1.556   4.082  1.00  0.00           H  
ATOM   1472  N   LYS A  90     -13.162   1.510   4.537  1.00  0.00           N  
ATOM   1473  CA  LYS A  90     -13.903   1.275   5.770  1.00  0.00           C  
ATOM   1474  C   LYS A  90     -14.125  -0.213   6.005  1.00  0.00           C  
ATOM   1475  O   LYS A  90     -14.669  -0.912   5.150  1.00  0.00           O  
ATOM   1476  CB  LYS A  90     -15.261   1.979   5.738  1.00  0.00           C  
ATOM   1477  CG  LYS A  90     -15.205   3.500   5.750  1.00  0.00           C  
ATOM   1478  CD  LYS A  90     -14.792   4.027   7.116  1.00  0.00           C  
ATOM   1479  CE  LYS A  90     -14.894   5.544   7.180  1.00  0.00           C  
ATOM   1480  NZ  LYS A  90     -14.516   6.071   8.519  1.00  0.00           N  
ATOM   1481  H   LYS A  90     -13.609   1.323   3.651  1.00  0.00           H  
ATOM   1482  HA  LYS A  90     -13.326   1.679   6.603  1.00  0.00           H  
ATOM   1483 1HB  LYS A  90     -15.805   1.680   4.842  1.00  0.00           H  
ATOM   1484 2HB  LYS A  90     -15.853   1.668   6.599  1.00  0.00           H  
ATOM   1485 1HG  LYS A  90     -14.487   3.844   5.005  1.00  0.00           H  
ATOM   1486 2HG  LYS A  90     -16.185   3.902   5.496  1.00  0.00           H  
ATOM   1487 1HD  LYS A  90     -15.437   3.595   7.883  1.00  0.00           H  
ATOM   1488 2HD  LYS A  90     -13.763   3.733   7.323  1.00  0.00           H  
ATOM   1489 1HE  LYS A  90     -14.237   5.984   6.431  1.00  0.00           H  
ATOM   1490 2HE  LYS A  90     -15.917   5.850   6.959  1.00  0.00           H  
ATOM   1491 1HZ  LYS A  90     -14.597   7.078   8.520  1.00  0.00           H  
ATOM   1492 2HZ  LYS A  90     -15.131   5.683   9.220  1.00  0.00           H  
ATOM   1493 3HZ  LYS A  90     -13.563   5.810   8.727  1.00  0.00           H  
ATOM   1494  N   VAL A  91     -13.577  -0.677   7.149  1.00  0.00           N  
ATOM   1495  CA  VAL A  91     -13.602  -2.102   7.457  1.00  0.00           C  
ATOM   1496  C   VAL A  91     -14.432  -2.382   8.703  1.00  0.00           C  
ATOM   1497  O   VAL A  91     -14.280  -1.712   9.725  1.00  0.00           O  
ATOM   1498  CB  VAL A  91     -12.175  -2.637   7.682  1.00  0.00           C  
ATOM   1499  CG1 VAL A  91     -12.176  -4.132   7.960  1.00  0.00           C  
ATOM   1500  CG2 VAL A  91     -11.319  -2.315   6.466  1.00  0.00           C  
ATOM   1501  H   VAL A  91     -13.144  -0.040   7.802  1.00  0.00           H  
ATOM   1502  HA  VAL A  91     -14.041  -2.631   6.610  1.00  0.00           H  
ATOM   1503  HB  VAL A  91     -11.753  -2.160   8.567  1.00  0.00           H  
ATOM   1504 1HG1 VAL A  91     -11.152  -4.474   8.114  1.00  0.00           H  
ATOM   1505 2HG1 VAL A  91     -12.764  -4.335   8.855  1.00  0.00           H  
ATOM   1506 3HG1 VAL A  91     -12.610  -4.660   7.111  1.00  0.00           H  
ATOM   1507 1HG2 VAL A  91     -10.309  -2.692   6.622  1.00  0.00           H  
ATOM   1508 2HG2 VAL A  91     -11.750  -2.787   5.583  1.00  0.00           H  
ATOM   1509 3HG2 VAL A  91     -11.285  -1.235   6.321  1.00  0.00           H  
ATOM   1510  N   TYR A  92     -15.417  -3.349   8.466  1.00  0.00           N  
ATOM   1511  CA  TYR A  92     -16.190  -3.837   9.602  1.00  0.00           C  
ATOM   1512  C   TYR A  92     -15.808  -5.270   9.952  1.00  0.00           C  
ATOM   1513  O   TYR A  92     -15.695  -6.124   9.073  1.00  0.00           O  
ATOM   1514  CB  TYR A  92     -17.687  -3.786   9.287  1.00  0.00           C  
ATOM   1515  CG  TYR A  92     -18.197  -2.407   8.932  1.00  0.00           C  
ATOM   1516  CD1 TYR A  92     -18.381  -2.056   7.603  1.00  0.00           C  
ATOM   1517  CD2 TYR A  92     -18.481  -1.494   9.936  1.00  0.00           C  
ATOM   1518  CE1 TYR A  92     -18.847  -0.797   7.279  1.00  0.00           C  
ATOM   1519  CE2 TYR A  92     -18.947  -0.234   9.613  1.00  0.00           C  
ATOM   1520  CZ  TYR A  92     -19.129   0.113   8.284  1.00  0.00           C  
ATOM   1521  OH  TYR A  92     -19.593   1.368   7.962  1.00  0.00           O  
ATOM   1522  H   TYR A  92     -15.610  -3.717   7.545  1.00  0.00           H  
ATOM   1523  HA  TYR A  92     -15.990  -3.193  10.459  1.00  0.00           H  
ATOM   1524 1HB  TYR A  92     -17.906  -4.452   8.451  1.00  0.00           H  
ATOM   1525 2HB  TYR A  92     -18.252  -4.143  10.147  1.00  0.00           H  
ATOM   1526  HD1 TYR A  92     -18.158  -2.774   6.814  1.00  0.00           H  
ATOM   1527  HD2 TYR A  92     -18.336  -1.770  10.981  1.00  0.00           H  
ATOM   1528  HE1 TYR A  92     -18.991  -0.522   6.235  1.00  0.00           H  
ATOM   1529  HE2 TYR A  92     -19.169   0.484  10.403  1.00  0.00           H  
ATOM   1530  HH  TYR A  92     -19.738   1.871   8.767  1.00  0.00           H  
ATOM   1531  N   SER A  93     -15.410  -5.448  11.299  1.00  0.00           N  
ATOM   1532  CA  SER A  93     -15.055  -6.783  11.765  1.00  0.00           C  
ATOM   1533  C   SER A  93     -15.233  -6.906  13.273  1.00  0.00           C  
ATOM   1534  O   SER A  93     -15.001  -5.952  14.015  1.00  0.00           O  
ATOM   1535  CB  SER A  93     -13.618  -7.103  11.400  1.00  0.00           C  
ATOM   1536  OG  SER A  93     -13.252  -8.368  11.878  1.00  0.00           O  
ATOM   1537  H   SER A  93     -15.366  -4.673  11.946  1.00  0.00           H  
ATOM   1538  HA  SER A  93     -15.710  -7.506  11.276  1.00  0.00           H  
ATOM   1539 1HB  SER A  93     -13.502  -7.071  10.317  1.00  0.00           H  
ATOM   1540 2HB  SER A  93     -12.958  -6.346  11.822  1.00  0.00           H  
ATOM   1541  HG  SER A  93     -14.027  -8.716  12.326  1.00  0.00           H  
ATOM   1542  N   ASP A  94     -15.815  -8.062  13.657  1.00  0.00           N  
ATOM   1543  CA  ASP A  94     -15.934  -8.326  15.086  1.00  0.00           C  
ATOM   1544  C   ASP A  94     -14.565  -8.499  15.730  1.00  0.00           C  
ATOM   1545  O   ASP A  94     -14.389  -8.230  16.919  1.00  0.00           O  
ATOM   1546  CB  ASP A  94     -16.763  -9.590  15.327  1.00  0.00           C  
ATOM   1547  CG  ASP A  94     -18.228  -9.439  14.938  1.00  0.00           C  
ATOM   1548  OD1 ASP A  94     -18.848 -10.432  14.637  1.00  0.00           O  
ATOM   1549  OD2 ASP A  94     -18.712  -8.333  14.945  1.00  0.00           O  
ATOM   1550  H   ASP A  94     -16.167  -8.743  13.000  1.00  0.00           H  
ATOM   1551  HA  ASP A  94     -16.441  -7.481  15.553  1.00  0.00           H  
ATOM   1552 1HB  ASP A  94     -16.340 -10.417  14.756  1.00  0.00           H  
ATOM   1553 2HB  ASP A  94     -16.714  -9.862  16.382  1.00  0.00           H  
ATOM   1554  N   ALA A  95     -13.618  -9.018  14.918  1.00  0.00           N  
ATOM   1555  CA  ALA A  95     -12.232  -9.135  15.354  1.00  0.00           C  
ATOM   1556  C   ALA A  95     -11.377  -8.012  14.781  1.00  0.00           C  
ATOM   1557  O   ALA A  95     -11.767  -7.352  13.819  1.00  0.00           O  
ATOM   1558  CB  ALA A  95     -11.667 -10.482  14.925  1.00  0.00           C  
ATOM   1559  H   ALA A  95     -13.871  -9.332  13.992  1.00  0.00           H  
ATOM   1560  HA  ALA A  95     -12.213  -9.069  16.442  1.00  0.00           H  
ATOM   1561 1HB  ALA A  95     -10.631 -10.563  15.254  1.00  0.00           H  
ATOM   1562 2HB  ALA A  95     -12.254 -11.283  15.375  1.00  0.00           H  
ATOM   1563 3HB  ALA A  95     -11.711 -10.566  13.840  1.00  0.00           H  
ATOM   1564  N   GLN A  96     -10.238  -7.657  15.434  1.00  0.00           N  
ATOM   1565  CA  GLN A  96      -9.373  -6.590  14.948  1.00  0.00           C  
ATOM   1566  C   GLN A  96      -8.699  -6.981  13.639  1.00  0.00           C  
ATOM   1567  O   GLN A  96      -7.894  -7.911  13.598  1.00  0.00           O  
ATOM   1568  CB  GLN A  96      -8.323  -6.245  16.008  1.00  0.00           C  
ATOM   1569  CG  GLN A  96      -7.436  -5.063  15.655  1.00  0.00           C  
ATOM   1570  CD  GLN A  96      -8.202  -3.755  15.620  1.00  0.00           C  
ATOM   1571  OE1 GLN A  96      -9.120  -3.535  16.415  1.00  0.00           O  
ATOM   1572  NE2 GLN A  96      -7.829  -2.877  14.696  1.00  0.00           N  
ATOM   1573  H   GLN A  96      -9.986  -8.148  16.280  1.00  0.00           H  
ATOM   1574  HA  GLN A  96      -9.985  -5.709  14.757  1.00  0.00           H  
ATOM   1575 1HB  GLN A  96      -8.819  -6.019  16.952  1.00  0.00           H  
ATOM   1576 2HB  GLN A  96      -7.678  -7.107  16.175  1.00  0.00           H  
ATOM   1577 1HG  GLN A  96      -6.648  -4.978  16.403  1.00  0.00           H  
ATOM   1578 2HG  GLN A  96      -7.000  -5.230  14.670  1.00  0.00           H  
ATOM   1579 1HE2 GLN A  96      -8.298  -1.996  14.624  1.00  0.00           H  
ATOM   1580 2HE2 GLN A  96      -7.079  -3.096  14.071  1.00  0.00           H  
ATOM   1581  N   PRO A  97      -9.111  -6.281  12.480  1.00  0.00           N  
ATOM   1582  CA  PRO A  97      -8.508  -6.648  11.205  1.00  0.00           C  
ATOM   1583  C   PRO A  97      -7.153  -5.977  11.022  1.00  0.00           C  
ATOM   1584  O   PRO A  97      -6.906  -4.898  11.561  1.00  0.00           O  
ATOM   1585  CB  PRO A  97      -9.507  -6.131  10.165  1.00  0.00           C  
ATOM   1586  CG  PRO A  97     -10.121  -4.935  10.810  1.00  0.00           C  
ATOM   1587  CD  PRO A  97     -10.188  -5.290  12.271  1.00  0.00           C  
ATOM   1588  HA  PRO A  97      -8.421  -7.743  11.148  1.00  0.00           H  
ATOM   1589 1HB  PRO A  97      -8.984  -5.889   9.228  1.00  0.00           H  
ATOM   1590 2HB  PRO A  97     -10.243  -6.914   9.929  1.00  0.00           H  
ATOM   1591 1HG  PRO A  97      -9.506  -4.043  10.619  1.00  0.00           H  
ATOM   1592 2HG  PRO A  97     -11.112  -4.737  10.377  1.00  0.00           H  
ATOM   1593 1HD  PRO A  97     -10.010  -4.389  12.876  1.00  0.00           H  
ATOM   1594 2HD  PRO A  97     -11.174  -5.722  12.499  1.00  0.00           H  
ATOM   1595  N   HIS A  98      -6.291  -6.732  10.336  1.00  0.00           N  
ATOM   1596  CA  HIS A  98      -5.065  -6.132   9.824  1.00  0.00           C  
ATOM   1597  C   HIS A  98      -5.279  -5.537   8.439  1.00  0.00           C  
ATOM   1598  O   HIS A  98      -5.728  -6.223   7.521  1.00  0.00           O  
ATOM   1599  CB  HIS A  98      -3.944  -7.174   9.753  1.00  0.00           C  
ATOM   1600  CG  HIS A  98      -3.486  -7.661  11.092  1.00  0.00           C  
ATOM   1601  ND1 HIS A  98      -3.184  -8.659  13.023  1.00  0.00           N  
ATOM   1602  CD2 HIS A  98      -3.904  -8.699  11.854  1.00  0.00           C  
ATOM   1603  CE1 HIS A  98      -2.287  -7.692  12.940  1.00  0.00           C  
ATOM   1604  NE2 HIS A  98      -2.432  -7.088  11.775  1.00  0.00           N  
ATOM   1605  H   HIS A  98      -6.469  -7.711  10.163  1.00  0.00           H  
ATOM   1606  HA  HIS A  98      -4.743  -5.334  10.493  1.00  0.00           H  
ATOM   1607 1HB  HIS A  98      -4.283  -8.035   9.176  1.00  0.00           H  
ATOM   1608 2HB  HIS A  98      -3.085  -6.750   9.234  1.00  0.00           H  
ATOM   1609  HD2 HIS A  98      -4.624  -8.956  11.077  1.00  0.00           H  
ATOM   1610  HE1 HIS A  98      -1.552  -7.437  13.703  1.00  0.00           H  
ATOM   1611  HE2 HIS A  98      -1.891  -6.301  11.446  1.00  0.00           H  
ATOM   1612  N   ILE A  99      -5.194  -4.209   8.324  1.00  0.00           N  
ATOM   1613  CA  ILE A  99      -5.452  -3.533   7.058  1.00  0.00           C  
ATOM   1614  C   ILE A  99      -4.152  -3.196   6.339  1.00  0.00           C  
ATOM   1615  O   ILE A  99      -3.183  -2.760   6.960  1.00  0.00           O  
ATOM   1616  CB  ILE A  99      -6.277  -2.254   7.287  1.00  0.00           C  
ATOM   1617  CG1 ILE A  99      -7.581  -2.595   8.013  1.00  0.00           C  
ATOM   1618  CG2 ILE A  99      -6.566  -1.557   5.966  1.00  0.00           C  
ATOM   1619  CD1 ILE A  99      -8.380  -1.383   8.435  1.00  0.00           C  
ATOM   1620  H   ILE A  99      -4.945  -3.659   9.134  1.00  0.00           H  
ATOM   1621  HA  ILE A  99      -6.022  -4.205   6.417  1.00  0.00           H  
ATOM   1622  HB  ILE A  99      -5.721  -1.573   7.930  1.00  0.00           H  
ATOM   1623 1HG1 ILE A  99      -8.207  -3.209   7.366  1.00  0.00           H  
ATOM   1624 2HG1 ILE A  99      -7.359  -3.182   8.904  1.00  0.00           H  
ATOM   1625 1HG2 ILE A  99      -7.151  -0.656   6.150  1.00  0.00           H  
ATOM   1626 2HG2 ILE A  99      -5.627  -1.288   5.484  1.00  0.00           H  
ATOM   1627 3HG2 ILE A  99      -7.128  -2.228   5.316  1.00  0.00           H  
ATOM   1628 1HD1 ILE A  99      -9.289  -1.705   8.943  1.00  0.00           H  
ATOM   1629 2HD1 ILE A  99      -7.783  -0.771   9.112  1.00  0.00           H  
ATOM   1630 3HD1 ILE A  99      -8.645  -0.798   7.555  1.00  0.00           H  
ATOM   1631  N   GLN A 100      -4.169  -3.468   5.006  1.00  0.00           N  
ATOM   1632  CA  GLN A 100      -3.013  -3.119   4.189  1.00  0.00           C  
ATOM   1633  C   GLN A 100      -3.440  -2.457   2.885  1.00  0.00           C  
ATOM   1634  O   GLN A 100      -4.522  -2.729   2.365  1.00  0.00           O  
ATOM   1635  CB  GLN A 100      -2.226  -4.377   3.814  1.00  0.00           C  
ATOM   1636  CG  GLN A 100      -1.634  -5.185   4.956  1.00  0.00           C  
ATOM   1637  CD  GLN A 100      -0.897  -6.419   4.472  1.00  0.00           C  
ATOM   1638  OE1 GLN A 100      -0.917  -6.744   3.281  1.00  0.00           O  
ATOM   1639  NE2 GLN A 100      -0.242  -7.116   5.393  1.00  0.00           N  
ATOM   1640  H   GLN A 100      -4.966  -3.907   4.568  1.00  0.00           H  
ATOM   1641  HA  GLN A 100      -2.365  -2.462   4.769  1.00  0.00           H  
ATOM   1642 1HB  GLN A 100      -2.870  -5.056   3.256  1.00  0.00           H  
ATOM   1643 2HB  GLN A 100      -1.395  -4.106   3.163  1.00  0.00           H  
ATOM   1644 1HG  GLN A 100      -0.929  -4.559   5.503  1.00  0.00           H  
ATOM   1645 2HG  GLN A 100      -2.440  -5.506   5.617  1.00  0.00           H  
ATOM   1646 1HE2 GLN A 100       0.263  -7.940   5.132  1.00  0.00           H  
ATOM   1647 2HE2 GLN A 100      -0.253  -6.818   6.348  1.00  0.00           H  
ATOM   1648  N   TRP A 101      -2.620  -1.496   2.456  1.00  0.00           N  
ATOM   1649  CA  TRP A 101      -2.801  -0.893   1.141  1.00  0.00           C  
ATOM   1650  C   TRP A 101      -1.756  -1.400   0.155  1.00  0.00           C  
ATOM   1651  O   TRP A 101      -0.564  -1.432   0.460  1.00  0.00           O  
ATOM   1652  CB  TRP A 101      -2.722   0.632   1.228  1.00  0.00           C  
ATOM   1653  CG  TRP A 101      -3.924   1.261   1.865  1.00  0.00           C  
ATOM   1654  CD1 TRP A 101      -4.051   1.643   3.167  1.00  0.00           C  
ATOM   1655  CD2 TRP A 101      -5.184   1.585   1.228  1.00  0.00           C  
ATOM   1656  NE1 TRP A 101      -5.295   2.180   3.384  1.00  0.00           N  
ATOM   1657  CE2 TRP A 101      -6.002   2.153   2.208  1.00  0.00           C  
ATOM   1658  CE3 TRP A 101      -5.674   1.442  -0.076  1.00  0.00           C  
ATOM   1659  CZ2 TRP A 101      -7.291   2.580   1.930  1.00  0.00           C  
ATOM   1660  CZ3 TRP A 101      -6.967   1.871  -0.355  1.00  0.00           C  
ATOM   1661  CH2 TRP A 101      -7.753   2.425   0.623  1.00  0.00           C  
ATOM   1662  H   TRP A 101      -1.863  -1.177   3.043  1.00  0.00           H  
ATOM   1663  HA  TRP A 101      -3.787  -1.167   0.767  1.00  0.00           H  
ATOM   1664 1HB  TRP A 101      -1.841   0.919   1.803  1.00  0.00           H  
ATOM   1665 2HB  TRP A 101      -2.609   1.048   0.227  1.00  0.00           H  
ATOM   1666  HD1 TRP A 101      -3.277   1.537   3.925  1.00  0.00           H  
ATOM   1667  HE1 TRP A 101      -5.636   2.537   4.265  1.00  0.00           H  
ATOM   1668  HE3 TRP A 101      -5.052   1.005  -0.857  1.00  0.00           H  
ATOM   1669  HZ2 TRP A 101      -7.931   3.024   2.693  1.00  0.00           H  
ATOM   1670  HZ3 TRP A 101      -7.342   1.756  -1.372  1.00  0.00           H  
ATOM   1671  HH2 TRP A 101      -8.762   2.750   0.370  1.00  0.00           H  
ATOM   1672  N   ILE A 102      -2.291  -1.824  -0.997  1.00  0.00           N  
ATOM   1673  CA  ILE A 102      -1.417  -2.417  -2.002  1.00  0.00           C  
ATOM   1674  C   ILE A 102      -1.507  -1.664  -3.324  1.00  0.00           C  
ATOM   1675  O   ILE A 102      -2.589  -1.250  -3.741  1.00  0.00           O  
ATOM   1676  CB  ILE A 102      -1.811  -3.887  -2.236  1.00  0.00           C  
ATOM   1677  CG1 ILE A 102      -1.734  -4.684  -0.931  1.00  0.00           C  
ATOM   1678  CG2 ILE A 102      -0.918  -4.510  -3.298  1.00  0.00           C  
ATOM   1679  CD1 ILE A 102      -2.324  -6.072  -1.028  1.00  0.00           C  
ATOM   1680  H   ILE A 102      -3.279  -1.745  -1.189  1.00  0.00           H  
ATOM   1681  HA  ILE A 102      -0.392  -2.380  -1.634  1.00  0.00           H  
ATOM   1682  HB  ILE A 102      -2.847  -3.937  -2.569  1.00  0.00           H  
ATOM   1683 1HG1 ILE A 102      -0.693  -4.776  -0.622  1.00  0.00           H  
ATOM   1684 2HG1 ILE A 102      -2.261  -4.145  -0.144  1.00  0.00           H  
ATOM   1685 1HG2 ILE A 102      -1.207  -5.549  -3.453  1.00  0.00           H  
ATOM   1686 2HG2 ILE A 102      -1.026  -3.961  -4.232  1.00  0.00           H  
ATOM   1687 3HG2 ILE A 102       0.121  -4.468  -2.970  1.00  0.00           H  
ATOM   1688 1HD1 ILE A 102      -2.233  -6.574  -0.065  1.00  0.00           H  
ATOM   1689 2HD1 ILE A 102      -3.377  -6.002  -1.302  1.00  0.00           H  
ATOM   1690 3HD1 ILE A 102      -1.789  -6.642  -1.786  1.00  0.00           H  
ATOM   1691  N   LYS A 103      -0.356  -1.558  -4.024  1.00  0.00           N  
ATOM   1692  CA  LYS A 103      -0.286  -1.072  -5.397  1.00  0.00           C  
ATOM   1693  C   LYS A 103       0.065  -2.198  -6.362  1.00  0.00           C  
ATOM   1694  O   LYS A 103       0.963  -2.997  -6.099  1.00  0.00           O  
ATOM   1695  CB  LYS A 103       0.759   0.039  -5.509  1.00  0.00           C  
ATOM   1696  CG  LYS A 103       0.849   0.674  -6.890  1.00  0.00           C  
ATOM   1697  CD  LYS A 103       1.908   1.766  -6.928  1.00  0.00           C  
ATOM   1698  CE  LYS A 103       1.998   2.403  -8.307  1.00  0.00           C  
ATOM   1699  NZ  LYS A 103       3.044   3.460  -8.364  1.00  0.00           N  
ATOM   1700  H   LYS A 103       0.495  -1.835  -3.556  1.00  0.00           H  
ATOM   1701  HA  LYS A 103      -1.261  -0.667  -5.671  1.00  0.00           H  
ATOM   1702 1HB  LYS A 103       0.531   0.827  -4.791  1.00  0.00           H  
ATOM   1703 2HB  LYS A 103       1.742  -0.359  -5.257  1.00  0.00           H  
ATOM   1704 1HG  LYS A 103       1.100  -0.090  -7.626  1.00  0.00           H  
ATOM   1705 2HG  LYS A 103      -0.116   1.106  -7.155  1.00  0.00           H  
ATOM   1706 1HD  LYS A 103       1.663   2.537  -6.196  1.00  0.00           H  
ATOM   1707 2HD  LYS A 103       2.878   1.341  -6.671  1.00  0.00           H  
ATOM   1708 1HE  LYS A 103       2.231   1.638  -9.046  1.00  0.00           H  
ATOM   1709 2HE  LYS A 103       1.037   2.847  -8.566  1.00  0.00           H  
ATOM   1710 1HZ  LYS A 103       3.072   3.857  -9.292  1.00  0.00           H  
ATOM   1711 2HZ  LYS A 103       2.828   4.185  -7.694  1.00  0.00           H  
ATOM   1712 3HZ  LYS A 103       3.943   3.057  -8.144  1.00  0.00           H  
ATOM   1713  N   HIS A 104      -0.595  -2.235  -7.548  1.00  0.00           N  
ATOM   1714  CA  HIS A 104      -0.463  -3.361  -8.464  1.00  0.00           C  
ATOM   1715  C   HIS A 104       0.479  -3.028  -9.614  1.00  0.00           C  
ATOM   1716  O   HIS A 104       0.789  -3.884 -10.443  1.00  0.00           O  
ATOM   1717  CB  HIS A 104      -1.808  -3.751  -9.085  1.00  0.00           C  
ATOM   1718  CG  HIS A 104      -2.731  -4.507  -8.181  1.00  0.00           C  
ATOM   1719  ND1 HIS A 104      -4.207  -5.192  -6.708  1.00  0.00           N  
ATOM   1720  CD2 HIS A 104      -3.539  -4.088  -7.179  1.00  0.00           C  
ATOM   1721  CE1 HIS A 104      -3.765  -6.263  -7.344  1.00  0.00           C  
ATOM   1722  NE2 HIS A 104      -2.860  -5.880  -8.226  1.00  0.00           N  
ATOM   1723  H   HIS A 104      -1.193  -1.462  -7.802  1.00  0.00           H  
ATOM   1724  HA  HIS A 104      -0.089  -4.229  -7.922  1.00  0.00           H  
ATOM   1725 1HB  HIS A 104      -2.333  -2.852  -9.411  1.00  0.00           H  
ATOM   1726 2HB  HIS A 104      -1.636  -4.368  -9.967  1.00  0.00           H  
ATOM   1727  HD2 HIS A 104      -3.195  -3.068  -7.352  1.00  0.00           H  
ATOM   1728  HE1 HIS A 104      -4.092  -7.288  -7.170  1.00  0.00           H  
ATOM   1729  HE2 HIS A 104      -2.362  -6.486  -8.863  1.00  0.00           H  
ATOM   1730  N   VAL A 105       0.979  -1.836  -9.777  1.00  0.00           N  
ATOM   1731  CA  VAL A 105       1.777  -1.566 -10.968  1.00  0.00           C  
ATOM   1732  C   VAL A 105       3.247  -1.384 -10.616  1.00  0.00           C  
ATOM   1733  O   VAL A 105       3.589  -0.629  -9.705  1.00  0.00           O  
ATOM   1734  CB  VAL A 105       1.267  -0.309 -11.696  1.00  0.00           C  
ATOM   1735  CG1 VAL A 105       2.111   0.031 -12.916  1.00  0.00           C  
ATOM   1736  CG2 VAL A 105      -0.187  -0.520 -12.089  1.00  0.00           C  
ATOM   1737  H   VAL A 105       0.831  -1.096  -9.106  1.00  0.00           H  
ATOM   1738  HA  VAL A 105       1.688  -2.417 -11.644  1.00  0.00           H  
ATOM   1739  HB  VAL A 105       1.351   0.547 -11.026  1.00  0.00           H  
ATOM   1740 1HG1 VAL A 105       1.713   0.925 -13.396  1.00  0.00           H  
ATOM   1741 2HG1 VAL A 105       3.140   0.214 -12.607  1.00  0.00           H  
ATOM   1742 3HG1 VAL A 105       2.084  -0.800 -13.620  1.00  0.00           H  
ATOM   1743 1HG2 VAL A 105      -0.557   0.366 -12.605  1.00  0.00           H  
ATOM   1744 2HG2 VAL A 105      -0.264  -1.384 -12.750  1.00  0.00           H  
ATOM   1745 3HG2 VAL A 105      -0.784  -0.694 -11.194  1.00  0.00           H  
ATOM   1746  N   PRO A 106       4.103  -2.296 -11.413  1.00  0.00           N  
ATOM   1747  CA  PRO A 106       3.775  -3.513 -12.146  1.00  0.00           C  
ATOM   1748  C   PRO A 106       3.661  -4.707 -11.207  1.00  0.00           C  
ATOM   1749  O   PRO A 106       3.331  -5.814 -11.633  1.00  0.00           O  
ATOM   1750  CB  PRO A 106       4.951  -3.684 -13.113  1.00  0.00           C  
ATOM   1751  CG  PRO A 106       6.108  -3.070 -12.402  1.00  0.00           C  
ATOM   1752  CD  PRO A 106       5.511  -1.917 -11.640  1.00  0.00           C  
ATOM   1753  HA  PRO A 106       2.837  -3.360 -12.700  1.00  0.00           H  
ATOM   1754 1HB  PRO A 106       5.105  -4.751 -13.333  1.00  0.00           H  
ATOM   1755 2HB  PRO A 106       4.727  -3.188 -14.069  1.00  0.00           H  
ATOM   1756 1HG  PRO A 106       6.586  -3.811 -11.744  1.00  0.00           H  
ATOM   1757 2HG  PRO A 106       6.872  -2.749 -13.126  1.00  0.00           H  
ATOM   1758 1HD  PRO A 106       6.041  -1.795 -10.684  1.00  0.00           H  
ATOM   1759 2HD  PRO A 106       5.584  -1.001 -12.244  1.00  0.00           H  
ATOM   1760  N   TYR A 107       3.993  -4.822 -10.064  1.00  0.00           N  
ATOM   1761  CA  TYR A 107       3.859  -5.921  -9.115  1.00  0.00           C  
ATOM   1762  C   TYR A 107       3.142  -5.471  -7.849  1.00  0.00           C  
ATOM   1763  O   TYR A 107       2.986  -4.274  -7.604  1.00  0.00           O  
ATOM   1764  CB  TYR A 107       5.211  -6.580  -8.834  1.00  0.00           C  
ATOM   1765  CG  TYR A 107       6.293  -5.687  -8.268  1.00  0.00           C  
ATOM   1766  CD1 TYR A 107       6.442  -5.564  -6.894  1.00  0.00           C  
ATOM   1767  CD2 TYR A 107       7.135  -4.991  -9.122  1.00  0.00           C  
ATOM   1768  CE1 TYR A 107       7.429  -4.749  -6.377  1.00  0.00           C  
ATOM   1769  CE2 TYR A 107       8.123  -4.176  -8.604  1.00  0.00           C  
ATOM   1770  CZ  TYR A 107       8.269  -4.055  -7.232  1.00  0.00           C  
ATOM   1771  OH  TYR A 107       9.253  -3.242  -6.717  1.00  0.00           O  
ATOM   1772  H   TYR A 107       4.441  -3.967  -9.766  1.00  0.00           H  
ATOM   1773  HA  TYR A 107       3.196  -6.672  -9.546  1.00  0.00           H  
ATOM   1774 1HB  TYR A 107       5.077  -7.399  -8.125  1.00  0.00           H  
ATOM   1775 2HB  TYR A 107       5.606  -7.006  -9.755  1.00  0.00           H  
ATOM   1776  HD1 TYR A 107       5.780  -6.111  -6.223  1.00  0.00           H  
ATOM   1777  HD2 TYR A 107       7.017  -5.086 -10.201  1.00  0.00           H  
ATOM   1778  HE1 TYR A 107       7.546  -4.652  -5.298  1.00  0.00           H  
ATOM   1779  HE2 TYR A 107       8.786  -3.629  -9.275  1.00  0.00           H  
ATOM   1780  HH  TYR A 107       9.742  -2.838  -7.438  1.00  0.00           H  
ATOM   1781  N   LEU A 108       2.781  -6.420  -7.043  1.00  0.00           N  
ATOM   1782  CA  LEU A 108       2.122  -6.099  -5.783  1.00  0.00           C  
ATOM   1783  C   LEU A 108       3.117  -5.555  -4.763  1.00  0.00           C  
ATOM   1784  O   LEU A 108       4.151  -6.170  -4.501  1.00  0.00           O  
ATOM   1785  CB  LEU A 108       1.457  -7.348  -5.190  1.00  0.00           C  
ATOM   1786  CG  LEU A 108       0.323  -8.012  -5.981  1.00  0.00           C  
ATOM   1787  CD1 LEU A 108      -0.111  -9.288  -5.272  1.00  0.00           C  
ATOM   1788  CD2 LEU A 108      -0.839  -7.040  -6.116  1.00  0.00           C  
ATOM   1789  H   LEU A 108       2.951  -7.388  -7.277  1.00  0.00           H  
ATOM   1790  HA  LEU A 108       1.352  -5.353  -5.976  1.00  0.00           H  
ATOM   1791 1HB  LEU A 108       2.219  -8.112  -5.047  1.00  0.00           H  
ATOM   1792 2HB  LEU A 108       1.042  -7.091  -4.216  1.00  0.00           H  
ATOM   1793  HG  LEU A 108       0.683  -8.287  -6.973  1.00  0.00           H  
ATOM   1794 1HD1 LEU A 108      -0.917  -9.760  -5.834  1.00  0.00           H  
ATOM   1795 2HD1 LEU A 108       0.734  -9.973  -5.206  1.00  0.00           H  
ATOM   1796 3HD1 LEU A 108      -0.462  -9.046  -4.270  1.00  0.00           H  
ATOM   1797 1HD2 LEU A 108      -1.645  -7.512  -6.679  1.00  0.00           H  
ATOM   1798 2HD2 LEU A 108      -1.201  -6.766  -5.125  1.00  0.00           H  
ATOM   1799 3HD2 LEU A 108      -0.505  -6.145  -6.641  1.00  0.00           H  
ATOM   1800  N   LYS A 109       2.849  -4.291  -4.389  1.00  0.00           N  
ATOM   1801  CA  LYS A 109       3.698  -3.649  -3.392  1.00  0.00           C  
ATOM   1802  C   LYS A 109       2.875  -3.128  -2.221  1.00  0.00           C  
ATOM   1803  O   LYS A 109       1.877  -2.434  -2.411  1.00  0.00           O  
ATOM   1804  CB  LYS A 109       4.467  -2.497  -4.042  1.00  0.00           C  
ATOM   1805  CG  LYS A 109       5.435  -1.779  -3.111  1.00  0.00           C  
ATOM   1806  CD  LYS A 109       6.163  -0.654  -3.832  1.00  0.00           C  
ATOM   1807  CE  LYS A 109       7.112   0.081  -2.896  1.00  0.00           C  
ATOM   1808  NZ  LYS A 109       7.850   1.169  -3.594  1.00  0.00           N  
ATOM   1809  H   LYS A 109       2.074  -3.775  -4.781  1.00  0.00           H  
ATOM   1810  HA  LYS A 109       4.409  -4.386  -3.016  1.00  0.00           H  
ATOM   1811 1HB  LYS A 109       5.038  -2.874  -4.891  1.00  0.00           H  
ATOM   1812 2HB  LYS A 109       3.762  -1.758  -4.424  1.00  0.00           H  
ATOM   1813 1HG  LYS A 109       4.886  -1.362  -2.266  1.00  0.00           H  
ATOM   1814 2HG  LYS A 109       6.168  -2.490  -2.730  1.00  0.00           H  
ATOM   1815 1HD  LYS A 109       6.734  -1.065  -4.666  1.00  0.00           H  
ATOM   1816 2HD  LYS A 109       5.436   0.055  -4.227  1.00  0.00           H  
ATOM   1817 1HE  LYS A 109       6.547   0.513  -2.071  1.00  0.00           H  
ATOM   1818 2HE  LYS A 109       7.834  -0.623  -2.483  1.00  0.00           H  
ATOM   1819 1HZ  LYS A 109       8.467   1.630  -2.941  1.00  0.00           H  
ATOM   1820 2HZ  LYS A 109       8.393   0.777  -4.351  1.00  0.00           H  
ATOM   1821 3HZ  LYS A 109       7.192   1.839  -3.965  1.00  0.00           H  
ATOM   1822  N   VAL A 110       3.306  -3.514  -1.013  1.00  0.00           N  
ATOM   1823  CA  VAL A 110       2.633  -2.991   0.170  1.00  0.00           C  
ATOM   1824  C   VAL A 110       3.030  -1.544   0.435  1.00  0.00           C  
ATOM   1825  O   VAL A 110       4.208  -1.236   0.611  1.00  0.00           O  
ATOM   1826  CB  VAL A 110       2.940  -3.843   1.415  1.00  0.00           C  
ATOM   1827  CG1 VAL A 110       2.263  -3.265   2.649  1.00  0.00           C  
ATOM   1828  CG2 VAL A 110       2.493  -5.278   1.177  1.00  0.00           C  
ATOM   1829  H   VAL A 110       4.079  -4.153  -0.897  1.00  0.00           H  
ATOM   1830  HA  VAL A 110       1.557  -3.018  -0.004  1.00  0.00           H  
ATOM   1831  HB  VAL A 110       4.013  -3.820   1.604  1.00  0.00           H  
ATOM   1832 1HG1 VAL A 110       2.495  -3.885   3.516  1.00  0.00           H  
ATOM   1833 2HG1 VAL A 110       2.624  -2.251   2.821  1.00  0.00           H  
ATOM   1834 3HG1 VAL A 110       1.184  -3.246   2.497  1.00  0.00           H  
ATOM   1835 1HG2 VAL A 110       2.712  -5.878   2.059  1.00  0.00           H  
ATOM   1836 2HG2 VAL A 110       1.421  -5.297   0.982  1.00  0.00           H  
ATOM   1837 3HG2 VAL A 110       3.026  -5.687   0.318  1.00  0.00           H  
ATOM   1838  N   LEU A 111       2.073  -0.622   0.257  1.00  0.00           N  
ATOM   1839  CA  LEU A 111       2.333   0.796   0.470  1.00  0.00           C  
ATOM   1840  C   LEU A 111       2.219   1.163   1.946  1.00  0.00           C  
ATOM   1841  O   LEU A 111       2.969   2.000   2.447  1.00  0.00           O  
ATOM   1842  CB  LEU A 111       1.355   1.648  -0.350  1.00  0.00           C  
ATOM   1843  CG  LEU A 111       1.372   1.506  -1.878  1.00  0.00           C  
ATOM   1844  CD1 LEU A 111       0.334   2.439  -2.486  1.00  0.00           C  
ATOM   1845  CD2 LEU A 111       2.765   1.821  -2.402  1.00  0.00           C  
ATOM   1846  H   LEU A 111       1.150  -0.915  -0.031  1.00  0.00           H  
ATOM   1847  HA  LEU A 111       3.348   1.015   0.140  1.00  0.00           H  
ATOM   1848 1HB  LEU A 111       0.340   1.415  -0.032  1.00  0.00           H  
ATOM   1849 2HB  LEU A 111       1.548   2.700  -0.138  1.00  0.00           H  
ATOM   1850  HG  LEU A 111       1.104   0.485  -2.152  1.00  0.00           H  
ATOM   1851 1HD1 LEU A 111       0.346   2.338  -3.571  1.00  0.00           H  
ATOM   1852 2HD1 LEU A 111      -0.655   2.178  -2.109  1.00  0.00           H  
ATOM   1853 3HD1 LEU A 111       0.567   3.468  -2.215  1.00  0.00           H  
ATOM   1854 1HD2 LEU A 111       2.777   1.719  -3.488  1.00  0.00           H  
ATOM   1855 2HD2 LEU A 111       3.034   2.842  -2.130  1.00  0.00           H  
ATOM   1856 3HD2 LEU A 111       3.484   1.128  -1.965  1.00  0.00           H  
ATOM   1857  N   LYS A 112       1.173   0.622   2.537  1.00  0.00           N  
ATOM   1858  CA  LYS A 112       0.880   0.894   3.939  1.00  0.00           C  
ATOM   1859  C   LYS A 112       0.275  -0.326   4.622  1.00  0.00           C  
ATOM   1860  O   LYS A 112      -0.538  -1.039   4.034  1.00  0.00           O  
ATOM   1861  CB  LYS A 112      -0.073   2.088   4.009  1.00  0.00           C  
ATOM   1862  CG  LYS A 112      -0.311   2.660   5.401  1.00  0.00           C  
ATOM   1863  CD  LYS A 112      -1.147   3.929   5.340  1.00  0.00           C  
ATOM   1864  CE  LYS A 112      -1.332   4.537   6.723  1.00  0.00           C  
ATOM   1865  NZ  LYS A 112      -2.097   5.813   6.672  1.00  0.00           N  
ATOM   1866  H   LYS A 112       0.562   0.009   2.017  1.00  0.00           H  
ATOM   1867  HA  LYS A 112       1.814   1.140   4.446  1.00  0.00           H  
ATOM   1868 1HB  LYS A 112       0.312   2.898   3.389  1.00  0.00           H  
ATOM   1869 2HB  LYS A 112      -1.045   1.802   3.607  1.00  0.00           H  
ATOM   1870 1HG  LYS A 112      -0.830   1.922   6.014  1.00  0.00           H  
ATOM   1871 2HG  LYS A 112       0.646   2.887   5.869  1.00  0.00           H  
ATOM   1872 1HD  LYS A 112      -0.656   4.658   4.694  1.00  0.00           H  
ATOM   1873 2HD  LYS A 112      -2.126   3.700   4.920  1.00  0.00           H  
ATOM   1874 1HE  LYS A 112      -1.865   3.833   7.361  1.00  0.00           H  
ATOM   1875 2HE  LYS A 112      -0.356   4.731   7.169  1.00  0.00           H  
ATOM   1876 1HZ  LYS A 112      -2.198   6.184   7.606  1.00  0.00           H  
ATOM   1877 2HZ  LYS A 112      -1.602   6.480   6.097  1.00  0.00           H  
ATOM   1878 3HZ  LYS A 112      -3.011   5.643   6.278  1.00  0.00           H  
ATOM   1879  N   ALA A 113       0.743  -0.593   5.874  1.00  0.00           N  
ATOM   1880  CA  ALA A 113       0.229  -1.738   6.617  1.00  0.00           C  
ATOM   1881  C   ALA A 113       0.044  -1.400   8.091  1.00  0.00           C  
ATOM   1882  O   ALA A 113       0.780  -0.586   8.648  1.00  0.00           O  
ATOM   1883  CB  ALA A 113       1.168  -2.925   6.464  1.00  0.00           C  
ATOM   1884  H   ALA A 113       1.446  -0.006   6.299  1.00  0.00           H  
ATOM   1885  HA  ALA A 113      -0.745  -2.000   6.204  1.00  0.00           H  
ATOM   1886 1HB  ALA A 113       0.775  -3.774   7.023  1.00  0.00           H  
ATOM   1887 2HB  ALA A 113       1.250  -3.191   5.410  1.00  0.00           H  
ATOM   1888 3HB  ALA A 113       2.152  -2.662   6.849  1.00  0.00           H  
ATOM   1889  N   ALA A 114      -1.053  -2.056   8.639  1.00  0.00           N  
ATOM   1890  CA  ALA A 114      -1.329  -1.857  10.057  1.00  0.00           C  
ATOM   1891  C   ALA A 114      -0.162  -2.325  10.916  1.00  0.00           C  
ATOM   1892  O   ALA A 114       0.484  -3.327  10.610  1.00  0.00           O  
ATOM   1893  CB  ALA A 114      -2.596  -2.601  10.453  1.00  0.00           C  
ATOM   1894  H   ALA A 114      -1.659  -2.658   8.100  1.00  0.00           H  
ATOM   1895  HA  ALA A 114      -1.476  -0.790  10.227  1.00  0.00           H  
ATOM   1896 1HB  ALA A 114      -2.793  -2.446  11.514  1.00  0.00           H  
ATOM   1897 2HB  ALA A 114      -3.436  -2.225   9.869  1.00  0.00           H  
ATOM   1898 3HB  ALA A 114      -2.468  -3.665  10.260  1.00  0.00           H  
ATOM   1899  N   GLY A 115       0.204  -1.415  11.902  1.00  0.00           N  
ATOM   1900  CA  GLY A 115       1.276  -1.770  12.824  1.00  0.00           C  
ATOM   1901  C   GLY A 115       1.367  -0.774  13.973  1.00  0.00           C  
ATOM   1902  O   GLY A 115       0.469   0.045  14.170  1.00  0.00           O  
ATOM   1903  H   GLY A 115      -0.250  -0.518  11.997  1.00  0.00           H  
ATOM   1904 1HA  GLY A 115       1.100  -2.771  13.218  1.00  0.00           H  
ATOM   1905 2HA  GLY A 115       2.223  -1.798  12.287  1.00  0.00           H  
ATOM   1906  N   VAL A 116       2.520  -0.914  14.779  1.00  0.00           N  
ATOM   1907  CA  VAL A 116       2.670  -0.095  15.976  1.00  0.00           C  
ATOM   1908  C   VAL A 116       2.721   1.387  15.628  1.00  0.00           C  
ATOM   1909  O   VAL A 116       2.265   2.231  16.399  1.00  0.00           O  
ATOM   1910  CB  VAL A 116       3.920  -0.513  16.774  1.00  0.00           C  
ATOM   1911  CG1 VAL A 116       4.117   0.356  18.007  1.00  0.00           C  
ATOM   1912  CG2 VAL A 116       3.802  -1.979  17.160  1.00  0.00           C  
ATOM   1913  H   VAL A 116       3.246  -1.574  14.540  1.00  0.00           H  
ATOM   1914  HA  VAL A 116       1.793  -0.241  16.607  1.00  0.00           H  
ATOM   1915  HB  VAL A 116       4.803  -0.364  16.152  1.00  0.00           H  
ATOM   1916 1HG1 VAL A 116       5.009   0.030  18.543  1.00  0.00           H  
ATOM   1917 2HG1 VAL A 116       4.236   1.396  17.704  1.00  0.00           H  
ATOM   1918 3HG1 VAL A 116       3.249   0.264  18.659  1.00  0.00           H  
ATOM   1919 1HG2 VAL A 116       4.685  -2.279  17.724  1.00  0.00           H  
ATOM   1920 2HG2 VAL A 116       2.912  -2.123  17.774  1.00  0.00           H  
ATOM   1921 3HG2 VAL A 116       3.724  -2.587  16.259  1.00  0.00           H  
ATOM   1922  N   ASN A 117       3.279   1.732  14.382  1.00  0.00           N  
ATOM   1923  CA  ASN A 117       3.437   3.137  14.028  1.00  0.00           C  
ATOM   1924  C   ASN A 117       2.253   3.636  13.210  1.00  0.00           C  
ATOM   1925  O   ASN A 117       2.287   4.736  12.657  1.00  0.00           O  
ATOM   1926  CB  ASN A 117       4.734   3.352  13.268  1.00  0.00           C  
ATOM   1927  CG  ASN A 117       5.943   3.040  14.106  1.00  0.00           C  
ATOM   1928  OD1 ASN A 117       5.978   3.343  15.304  1.00  0.00           O  
ATOM   1929  ND2 ASN A 117       6.934   2.439  13.499  1.00  0.00           N  
ATOM   1930  H   ASN A 117       3.573   1.023  13.726  1.00  0.00           H  
ATOM   1931  HA  ASN A 117       3.470   3.724  14.947  1.00  0.00           H  
ATOM   1932 1HB  ASN A 117       4.745   2.719  12.380  1.00  0.00           H  
ATOM   1933 2HB  ASN A 117       4.792   4.388  12.933  1.00  0.00           H  
ATOM   1934 1HD2 ASN A 117       7.764   2.207  14.006  1.00  0.00           H  
ATOM   1935 2HD2 ASN A 117       6.862   2.212  12.528  1.00  0.00           H  
ATOM   1936  N   THR A 118       1.161   2.828  13.062  1.00  0.00           N  
ATOM   1937  CA  THR A 118      -0.024   3.221  12.309  1.00  0.00           C  
ATOM   1938  C   THR A 118      -1.294   2.975  13.113  1.00  0.00           C  
ATOM   1939  O   THR A 118      -1.560   1.853  13.544  1.00  0.00           O  
ATOM   1940  CB  THR A 118      -0.106   2.441  10.984  1.00  0.00           C  
ATOM   1941  OG1 THR A 118       1.126   2.608  10.270  1.00  0.00           O  
ATOM   1942  CG2 THR A 118      -1.257   2.946  10.128  1.00  0.00           C  
ATOM   1943  H   THR A 118       1.187   1.918  13.499  1.00  0.00           H  
ATOM   1944  HA  THR A 118       0.047   4.285  12.082  1.00  0.00           H  
ATOM   1945  HB  THR A 118      -0.258   1.382  11.194  1.00  0.00           H  
ATOM   1946  HG1 THR A 118       1.718   3.166  10.780  1.00  0.00           H  
ATOM   1947 1HG2 THR A 118      -1.294   2.379   9.198  1.00  0.00           H  
ATOM   1948 2HG2 THR A 118      -2.195   2.820  10.668  1.00  0.00           H  
ATOM   1949 3HG2 THR A 118      -1.107   4.001   9.904  1.00  0.00           H  
ATOM   1950  N   THR A 119      -2.029   3.976  13.435  1.00  0.00           N  
ATOM   1951  CA  THR A 119      -3.309   3.822  14.116  1.00  0.00           C  
ATOM   1952  C   THR A 119      -4.352   3.200  13.196  1.00  0.00           C  
ATOM   1953  O   THR A 119      -4.227   3.258  11.972  1.00  0.00           O  
ATOM   1954  CB  THR A 119      -3.837   5.173  14.634  1.00  0.00           C  
ATOM   1955  OG1 THR A 119      -4.170   6.012  13.520  1.00  0.00           O  
ATOM   1956  CG2 THR A 119      -2.787   5.865  15.490  1.00  0.00           C  
ATOM   1957  H   THR A 119      -1.703   4.904  13.205  1.00  0.00           H  
ATOM   1958  HA  THR A 119      -3.168   3.161  14.972  1.00  0.00           H  
ATOM   1959  HB  THR A 119      -4.733   5.008  15.232  1.00  0.00           H  
ATOM   1960  HG1 THR A 119      -3.989   5.543  12.702  1.00  0.00           H  
ATOM   1961 1HG2 THR A 119      -3.179   6.817  15.847  1.00  0.00           H  
ATOM   1962 2HG2 THR A 119      -2.538   5.233  16.342  1.00  0.00           H  
ATOM   1963 3HG2 THR A 119      -1.892   6.041  14.895  1.00  0.00           H  
ATOM   1964  N   ASP A 120      -5.458   2.668  13.822  1.00  0.00           N  
ATOM   1965  CA  ASP A 120      -6.532   2.072  13.037  1.00  0.00           C  
ATOM   1966  C   ASP A 120      -7.183   3.102  12.122  1.00  0.00           C  
ATOM   1967  O   ASP A 120      -7.494   2.811  10.967  1.00  0.00           O  
ATOM   1968  CB  ASP A 120      -7.585   1.435  13.947  1.00  0.00           C  
ATOM   1969  CG  ASP A 120      -7.102   0.165  14.634  1.00  0.00           C  
ATOM   1970  OD1 ASP A 120      -7.780  -0.303  15.518  1.00  0.00           O  
ATOM   1971  OD2 ASP A 120      -6.061  -0.326  14.268  1.00  0.00           O  
ATOM   1972  H   ASP A 120      -5.536   2.685  14.829  1.00  0.00           H  
ATOM   1973  HA  ASP A 120      -6.106   1.293  12.404  1.00  0.00           H  
ATOM   1974 1HB  ASP A 120      -7.883   2.150  14.715  1.00  0.00           H  
ATOM   1975 2HB  ASP A 120      -8.473   1.193  13.362  1.00  0.00           H  
ATOM   1976  N   LYS A 121      -7.334   4.400  12.597  1.00  0.00           N  
ATOM   1977  CA  LYS A 121      -7.947   5.465  11.812  1.00  0.00           C  
ATOM   1978  C   LYS A 121      -7.046   5.889  10.659  1.00  0.00           C  
ATOM   1979  O   LYS A 121      -7.519   6.148   9.552  1.00  0.00           O  
ATOM   1980  CB  LYS A 121      -8.273   6.648  12.725  1.00  0.00           C  
ATOM   1981  CG  LYS A 121      -9.081   7.762  12.071  1.00  0.00           C  
ATOM   1982  CD  LYS A 121      -9.444   8.844  13.076  1.00  0.00           C  
ATOM   1983  CE  LYS A 121     -10.217   9.977  12.417  1.00  0.00           C  
ATOM   1984  NZ  LYS A 121     -10.594  11.035  13.392  1.00  0.00           N  
ATOM   1985  H   LYS A 121      -7.001   4.605  13.528  1.00  0.00           H  
ATOM   1986  HA  LYS A 121      -8.871   5.085  11.376  1.00  0.00           H  
ATOM   1987 1HB  LYS A 121      -8.837   6.296  13.589  1.00  0.00           H  
ATOM   1988 2HB  LYS A 121      -7.347   7.088  13.096  1.00  0.00           H  
ATOM   1989 1HG  LYS A 121      -8.499   8.208  11.264  1.00  0.00           H  
ATOM   1990 2HG  LYS A 121      -9.996   7.348  11.649  1.00  0.00           H  
ATOM   1991 1HD  LYS A 121     -10.055   8.413  13.871  1.00  0.00           H  
ATOM   1992 2HD  LYS A 121      -8.534   9.248  13.520  1.00  0.00           H  
ATOM   1993 1HE  LYS A 121      -9.609  10.424  11.632  1.00  0.00           H  
ATOM   1994 2HE  LYS A 121     -11.125   9.581  11.961  1.00  0.00           H  
ATOM   1995 1HZ  LYS A 121     -11.104  11.766  12.916  1.00  0.00           H  
ATOM   1996 2HZ  LYS A 121     -11.175  10.635  14.116  1.00  0.00           H  
ATOM   1997 3HZ  LYS A 121      -9.759  11.423  13.807  1.00  0.00           H  
ATOM   1998  N   GLU A 122      -5.654   5.910  10.939  1.00  0.00           N  
ATOM   1999  CA  GLU A 122      -4.723   6.337   9.902  1.00  0.00           C  
ATOM   2000  C   GLU A 122      -4.628   5.303   8.787  1.00  0.00           C  
ATOM   2001  O   GLU A 122      -4.496   5.651   7.614  1.00  0.00           O  
ATOM   2002  CB  GLU A 122      -3.334   6.584  10.495  1.00  0.00           C  
ATOM   2003  CG  GLU A 122      -3.246   7.817  11.383  1.00  0.00           C  
ATOM   2004  CD  GLU A 122      -1.943   7.909  12.128  1.00  0.00           C  
ATOM   2005  OE1 GLU A 122      -1.564   8.997  12.490  1.00  0.00           O  
ATOM   2006  OE2 GLU A 122      -1.327   6.891  12.336  1.00  0.00           O  
ATOM   2007  H   GLU A 122      -5.293   5.636  11.841  1.00  0.00           H  
ATOM   2008  HA  GLU A 122      -5.088   7.270   9.472  1.00  0.00           H  
ATOM   2009 1HB  GLU A 122      -3.032   5.720  11.088  1.00  0.00           H  
ATOM   2010 2HB  GLU A 122      -2.609   6.697   9.689  1.00  0.00           H  
ATOM   2011 1HG  GLU A 122      -3.361   8.707  10.764  1.00  0.00           H  
ATOM   2012 2HG  GLU A 122      -4.067   7.796  12.098  1.00  0.00           H  
ATOM   2013  N   ILE A 123      -4.732   3.990   9.136  1.00  0.00           N  
ATOM   2014  CA  ILE A 123      -4.563   2.925   8.155  1.00  0.00           C  
ATOM   2015  C   ILE A 123      -5.744   2.868   7.195  1.00  0.00           C  
ATOM   2016  O   ILE A 123      -5.631   2.344   6.087  1.00  0.00           O  
ATOM   2017  CB  ILE A 123      -4.340   1.583   8.875  1.00  0.00           C  
ATOM   2018  CG1 ILE A 123      -3.670   0.556   7.960  1.00  0.00           C  
ATOM   2019  CG2 ILE A 123      -5.667   1.052   9.396  1.00  0.00           C  
ATOM   2020  CD1 ILE A 123      -2.220   0.860   7.658  1.00  0.00           C  
ATOM   2021  H   ILE A 123      -4.931   3.748  10.096  1.00  0.00           H  
ATOM   2022  HA  ILE A 123      -3.687   3.151   7.547  1.00  0.00           H  
ATOM   2023  HB  ILE A 123      -3.657   1.728   9.711  1.00  0.00           H  
ATOM   2024 1HG1 ILE A 123      -3.723  -0.430   8.420  1.00  0.00           H  
ATOM   2025 2HG1 ILE A 123      -4.210   0.504   7.014  1.00  0.00           H  
ATOM   2026 1HG2 ILE A 123      -5.504   0.102   9.904  1.00  0.00           H  
ATOM   2027 2HG2 ILE A 123      -6.096   1.768  10.095  1.00  0.00           H  
ATOM   2028 3HG2 ILE A 123      -6.353   0.904   8.561  1.00  0.00           H  
ATOM   2029 1HD1 ILE A 123      -1.815   0.088   7.004  1.00  0.00           H  
ATOM   2030 2HD1 ILE A 123      -2.147   1.829   7.164  1.00  0.00           H  
ATOM   2031 3HD1 ILE A 123      -1.652   0.882   8.587  1.00  0.00           H  
ATOM   2032  N   GLU A 124      -6.853   3.458   7.530  1.00  0.00           N  
ATOM   2033  CA  GLU A 124      -8.052   3.387   6.703  1.00  0.00           C  
ATOM   2034  C   GLU A 124      -7.973   4.359   5.534  1.00  0.00           C  
ATOM   2035  O   GLU A 124      -8.771   4.287   4.599  1.00  0.00           O  
ATOM   2036  CB  GLU A 124      -9.305   3.657   7.540  1.00  0.00           C  
ATOM   2037  CG  GLU A 124      -9.587   2.552   8.549  1.00  0.00           C  
ATOM   2038  CD  GLU A 124     -10.825   2.806   9.363  1.00  0.00           C  
ATOM   2039  OE1 GLU A 124     -11.344   1.872   9.926  1.00  0.00           O  
ATOM   2040  OE2 GLU A 124     -11.252   3.935   9.421  1.00  0.00           O  
ATOM   2041  H   GLU A 124      -6.881   3.982   8.393  1.00  0.00           H  
ATOM   2042  HA  GLU A 124      -8.125   2.383   6.285  1.00  0.00           H  
ATOM   2043 1HB  GLU A 124      -9.189   4.599   8.075  1.00  0.00           H  
ATOM   2044 2HB  GLU A 124     -10.168   3.759   6.881  1.00  0.00           H  
ATOM   2045 1HG  GLU A 124      -9.704   1.609   8.016  1.00  0.00           H  
ATOM   2046 2HG  GLU A 124      -8.732   2.457   9.217  1.00  0.00           H  
ATOM   2047  N   VAL A 125      -7.087   5.316   5.549  1.00  0.00           N  
ATOM   2048  CA  VAL A 125      -6.966   6.289   4.470  1.00  0.00           C  
ATOM   2049  C   VAL A 125      -5.571   6.263   3.859  1.00  0.00           C  
ATOM   2050  O   VAL A 125      -4.569   6.337   4.570  1.00  0.00           O  
ATOM   2051  CB  VAL A 125      -7.275   7.715   4.964  1.00  0.00           C  
ATOM   2052  CG1 VAL A 125      -7.182   8.715   3.822  1.00  0.00           C  
ATOM   2053  CG2 VAL A 125      -8.657   7.749   5.599  1.00  0.00           C  
ATOM   2054  H   VAL A 125      -6.464   5.380   6.341  1.00  0.00           H  
ATOM   2055  HA  VAL A 125      -7.686   6.034   3.692  1.00  0.00           H  
ATOM   2056  HB  VAL A 125      -6.526   8.004   5.701  1.00  0.00           H  
ATOM   2057 1HG1 VAL A 125      -7.404   9.715   4.195  1.00  0.00           H  
ATOM   2058 2HG1 VAL A 125      -6.175   8.699   3.405  1.00  0.00           H  
ATOM   2059 3HG1 VAL A 125      -7.901   8.450   3.047  1.00  0.00           H  
ATOM   2060 1HG2 VAL A 125      -8.872   8.759   5.948  1.00  0.00           H  
ATOM   2061 2HG2 VAL A 125      -9.404   7.453   4.862  1.00  0.00           H  
ATOM   2062 3HG2 VAL A 125      -8.687   7.060   6.443  1.00  0.00           H  
ATOM   2063  N   LEU A 126      -5.502   6.027   2.537  1.00  0.00           N  
ATOM   2064  CA  LEU A 126      -4.240   6.131   1.814  1.00  0.00           C  
ATOM   2065  C   LEU A 126      -4.122   7.474   1.101  1.00  0.00           C  
ATOM   2066  O   LEU A 126      -4.960   7.822   0.269  1.00  0.00           O  
ATOM   2067  CB  LEU A 126      -4.115   5.000   0.784  1.00  0.00           C  
ATOM   2068  CG  LEU A 126      -2.874   5.026  -0.117  1.00  0.00           C  
ATOM   2069  CD1 LEU A 126      -1.626   4.820   0.731  1.00  0.00           C  
ATOM   2070  CD2 LEU A 126      -2.997   3.947  -1.182  1.00  0.00           C  
ATOM   2071  H   LEU A 126      -6.339   5.773   2.032  1.00  0.00           H  
ATOM   2072  HA  LEU A 126      -3.423   6.042   2.529  1.00  0.00           H  
ATOM   2073 1HB  LEU A 126      -4.110   4.048   1.312  1.00  0.00           H  
ATOM   2074 2HB  LEU A 126      -4.988   5.026   0.132  1.00  0.00           H  
ATOM   2075  HG  LEU A 126      -2.793   6.002  -0.597  1.00  0.00           H  
ATOM   2076 1HD1 LEU A 126      -0.744   4.839   0.091  1.00  0.00           H  
ATOM   2077 2HD1 LEU A 126      -1.553   5.617   1.471  1.00  0.00           H  
ATOM   2078 3HD1 LEU A 126      -1.686   3.858   1.238  1.00  0.00           H  
ATOM   2079 1HD2 LEU A 126      -2.115   3.966  -1.823  1.00  0.00           H  
ATOM   2080 2HD2 LEU A 126      -3.077   2.971  -0.703  1.00  0.00           H  
ATOM   2081 3HD2 LEU A 126      -3.887   4.130  -1.784  1.00  0.00           H  
ATOM   2082  N   TYR A 127      -3.126   8.245   1.524  1.00  0.00           N  
ATOM   2083  CA  TYR A 127      -2.874   9.544   0.912  1.00  0.00           C  
ATOM   2084  C   TYR A 127      -1.687   9.484  -0.040  1.00  0.00           C  
ATOM   2085  O   TYR A 127      -0.630   8.955   0.303  1.00  0.00           O  
ATOM   2086  CB  TYR A 127      -2.553  10.603   1.970  1.00  0.00           C  
ATOM   2087  CG  TYR A 127      -3.708  10.989   2.868  1.00  0.00           C  
ATOM   2088  CD1 TYR A 127      -3.815  10.438   4.136  1.00  0.00           C  
ATOM   2089  CD2 TYR A 127      -4.659  11.895   2.423  1.00  0.00           C  
ATOM   2090  CE1 TYR A 127      -4.869  10.790   4.956  1.00  0.00           C  
ATOM   2091  CE2 TYR A 127      -5.714  12.247   3.243  1.00  0.00           C  
ATOM   2092  CZ  TYR A 127      -5.818  11.695   4.509  1.00  0.00           C  
ATOM   2093  OH  TYR A 127      -6.868  12.047   5.326  1.00  0.00           O  
ATOM   2094  H   TYR A 127      -2.532   7.933   2.279  1.00  0.00           H  
ATOM   2095  HA  TYR A 127      -3.772   9.855   0.378  1.00  0.00           H  
ATOM   2096 1HB  TYR A 127      -1.747  10.244   2.611  1.00  0.00           H  
ATOM   2097 2HB  TYR A 127      -2.203  11.511   1.481  1.00  0.00           H  
ATOM   2098  HD1 TYR A 127      -3.067   9.726   4.486  1.00  0.00           H  
ATOM   2099  HD2 TYR A 127      -4.575  12.328   1.426  1.00  0.00           H  
ATOM   2100  HE1 TYR A 127      -4.952  10.357   5.952  1.00  0.00           H  
ATOM   2101  HE2 TYR A 127      -6.463  12.957   2.893  1.00  0.00           H  
ATOM   2102  HH  TYR A 127      -7.430  12.678   4.869  1.00  0.00           H  
ATOM   2103  N   ILE A 128      -1.945   9.966  -1.277  1.00  0.00           N  
ATOM   2104  CA  ILE A 128      -0.861  10.141  -2.237  1.00  0.00           C  
ATOM   2105  C   ILE A 128      -0.716  11.602  -2.644  1.00  0.00           C  
ATOM   2106  O   ILE A 128      -1.636  12.194  -3.207  1.00  0.00           O  
ATOM   2107  CB  ILE A 128      -1.089   9.271  -3.487  1.00  0.00           C  
ATOM   2108  CG1 ILE A 128      -1.330   7.810  -3.102  1.00  0.00           C  
ATOM   2109  CG2 ILE A 128       0.098   9.388  -4.431  1.00  0.00           C  
ATOM   2110  CD1 ILE A 128      -1.661   6.915  -4.275  1.00  0.00           C  
ATOM   2111  H   ILE A 128      -2.887  10.209  -1.549  1.00  0.00           H  
ATOM   2112  HA  ILE A 128       0.071   9.831  -1.766  1.00  0.00           H  
ATOM   2113  HB  ILE A 128      -1.989   9.604  -4.003  1.00  0.00           H  
ATOM   2114 1HG1 ILE A 128      -0.443   7.413  -2.609  1.00  0.00           H  
ATOM   2115 2HG1 ILE A 128      -2.152   7.753  -2.388  1.00  0.00           H  
ATOM   2116 1HG2 ILE A 128      -0.074   8.768  -5.311  1.00  0.00           H  
ATOM   2117 2HG2 ILE A 128       0.218  10.426  -4.737  1.00  0.00           H  
ATOM   2118 3HG2 ILE A 128       1.002   9.053  -3.922  1.00  0.00           H  
ATOM   2119 1HD1 ILE A 128      -1.819   5.896  -3.922  1.00  0.00           H  
ATOM   2120 2HD1 ILE A 128      -2.568   7.274  -4.763  1.00  0.00           H  
ATOM   2121 3HD1 ILE A 128      -0.837   6.928  -4.986  1.00  0.00           H  
ATOM   2122  N   ARG A 129       0.381  12.240  -2.125  1.00  0.00           N  
ATOM   2123  CA  ARG A 129       0.577  13.664  -2.366  1.00  0.00           C  
ATOM   2124  C   ARG A 129       1.538  13.899  -3.525  1.00  0.00           C  
ATOM   2125  O   ARG A 129       2.467  13.121  -3.741  1.00  0.00           O  
ATOM   2126  CB  ARG A 129       1.106  14.351  -1.116  1.00  0.00           C  
ATOM   2127  CG  ARG A 129       0.151  14.240   0.062  1.00  0.00           C  
ATOM   2128  CD  ARG A 129       0.662  14.966   1.253  1.00  0.00           C  
ATOM   2129  NE  ARG A 129      -0.221  14.819   2.398  1.00  0.00           N  
ATOM   2130  CZ  ARG A 129      -1.322  15.565   2.616  1.00  0.00           C  
ATOM   2131  NH1 ARG A 129      -1.660  16.503   1.760  1.00  0.00           N  
ATOM   2132  NH2 ARG A 129      -2.062  15.352   3.691  1.00  0.00           N  
ATOM   2133  H   ARG A 129       1.061  11.736  -1.574  1.00  0.00           H  
ATOM   2134  HA  ARG A 129      -0.385  14.107  -2.625  1.00  0.00           H  
ATOM   2135 1HB  ARG A 129       2.061  13.910  -0.836  1.00  0.00           H  
ATOM   2136 2HB  ARG A 129       1.282  15.406  -1.327  1.00  0.00           H  
ATOM   2137 1HG  ARG A 129      -0.815  14.666  -0.211  1.00  0.00           H  
ATOM   2138 2HG  ARG A 129       0.023  13.190   0.329  1.00  0.00           H  
ATOM   2139 1HD  ARG A 129       1.641  14.574   1.525  1.00  0.00           H  
ATOM   2140 2HD  ARG A 129       0.748  16.027   1.023  1.00  0.00           H  
ATOM   2141  HE  ARG A 129       0.007  14.107   3.079  1.00  0.00           H  
ATOM   2142 1HH1 ARG A 129      -1.095  16.665   0.939  1.00  0.00           H  
ATOM   2143 2HH1 ARG A 129      -2.485  17.062   1.923  1.00  0.00           H  
ATOM   2144 1HH2 ARG A 129      -1.802  14.630   4.349  1.00  0.00           H  
ATOM   2145 2HH2 ARG A 129      -2.887  15.910   3.855  1.00  0.00           H  
ATOM   2146  N   ASN A 130       1.217  14.978  -4.295  1.00  0.00           N  
ATOM   2147  CA  ASN A 130       2.055  15.348  -5.429  1.00  0.00           C  
ATOM   2148  C   ASN A 130       2.203  14.189  -6.406  1.00  0.00           C  
ATOM   2149  O   ASN A 130       3.313  13.730  -6.675  1.00  0.00           O  
ATOM   2150  CB  ASN A 130       3.406  15.849  -4.953  1.00  0.00           C  
ATOM   2151  CG  ASN A 130       4.148  16.607  -6.019  1.00  0.00           C  
ATOM   2152  OD1 ASN A 130       3.536  17.222  -6.900  1.00  0.00           O  
ATOM   2153  ND2 ASN A 130       5.454  16.574  -5.957  1.00  0.00           N  
ATOM   2154  H   ASN A 130       0.397  15.531  -4.088  1.00  0.00           H  
ATOM   2155  HA  ASN A 130       1.560  16.151  -5.978  1.00  0.00           H  
ATOM   2156 1HB  ASN A 130       3.269  16.500  -4.088  1.00  0.00           H  
ATOM   2157 2HB  ASN A 130       4.015  15.004  -4.633  1.00  0.00           H  
ATOM   2158 1HD2 ASN A 130       6.000  17.060  -6.640  1.00  0.00           H  
ATOM   2159 2HD2 ASN A 130       5.907  16.063  -5.227  1.00  0.00           H  
ATOM   2160  N   VAL A 131       1.015  13.797  -6.920  1.00  0.00           N  
ATOM   2161  CA  VAL A 131       0.917  12.616  -7.770  1.00  0.00           C  
ATOM   2162  C   VAL A 131       1.644  12.827  -9.092  1.00  0.00           C  
ATOM   2163  O   VAL A 131       1.680  13.938  -9.621  1.00  0.00           O  
ATOM   2164  CB  VAL A 131      -0.531  12.166  -8.038  1.00  0.00           C  
ATOM   2165  CG1 VAL A 131      -1.233  11.836  -6.729  1.00  0.00           C  
ATOM   2166  CG2 VAL A 131      -1.282  13.253  -8.794  1.00  0.00           C  
ATOM   2167  H   VAL A 131       0.180  14.327  -6.715  1.00  0.00           H  
ATOM   2168  HA  VAL A 131       1.423  11.788  -7.272  1.00  0.00           H  
ATOM   2169  HB  VAL A 131      -0.514  11.254  -8.635  1.00  0.00           H  
ATOM   2170 1HG1 VAL A 131      -2.256  11.519  -6.934  1.00  0.00           H  
ATOM   2171 2HG1 VAL A 131      -0.699  11.032  -6.223  1.00  0.00           H  
ATOM   2172 3HG1 VAL A 131      -1.249  12.720  -6.092  1.00  0.00           H  
ATOM   2173 1HG2 VAL A 131      -2.305  12.926  -8.980  1.00  0.00           H  
ATOM   2174 2HG2 VAL A 131      -1.295  14.167  -8.200  1.00  0.00           H  
ATOM   2175 3HG2 VAL A 131      -0.784  13.445  -9.745  1.00  0.00           H  
ATOM   2176  N   THR A 132       2.228  11.739  -9.554  1.00  0.00           N  
ATOM   2177  CA  THR A 132       2.850  11.695 -10.872  1.00  0.00           C  
ATOM   2178  C   THR A 132       2.201  10.633 -11.751  1.00  0.00           C  
ATOM   2179  O   THR A 132       1.362   9.860 -11.290  1.00  0.00           O  
ATOM   2180  CB  THR A 132       4.355  11.392 -10.759  1.00  0.00           C  
ATOM   2181  OG1 THR A 132       4.525  10.044 -10.300  1.00  0.00           O  
ATOM   2182  CG2 THR A 132       5.028  12.344  -9.783  1.00  0.00           C  
ATOM   2183  H   THR A 132       2.244  10.912  -8.975  1.00  0.00           H  
ATOM   2184  HA  THR A 132       2.729  12.670 -11.344  1.00  0.00           H  
ATOM   2185  HB  THR A 132       4.822  11.499 -11.738  1.00  0.00           H  
ATOM   2186  HG1 THR A 132       3.664   9.640 -10.169  1.00  0.00           H  
ATOM   2187 1HG2 THR A 132       6.091  12.110  -9.721  1.00  0.00           H  
ATOM   2188 2HG2 THR A 132       4.902  13.370 -10.129  1.00  0.00           H  
ATOM   2189 3HG2 THR A 132       4.575  12.236  -8.798  1.00  0.00           H  
ATOM   2190  N   PHE A 133       2.624  10.488 -12.990  1.00  0.00           N  
ATOM   2191  CA  PHE A 133       2.096   9.466 -13.887  1.00  0.00           C  
ATOM   2192  C   PHE A 133       2.439   8.068 -13.391  1.00  0.00           C  
ATOM   2193  O   PHE A 133       1.709   7.111 -13.648  1.00  0.00           O  
ATOM   2194  CB  PHE A 133       2.612   9.672 -15.312  1.00  0.00           C  
ATOM   2195  CG  PHE A 133       2.018  10.878 -15.981  1.00  0.00           C  
ATOM   2196  CD1 PHE A 133       2.804  11.982 -16.278  1.00  0.00           C  
ATOM   2197  CD2 PHE A 133       0.672  10.913 -16.314  1.00  0.00           C  
ATOM   2198  CE1 PHE A 133       2.258  13.093 -16.894  1.00  0.00           C  
ATOM   2199  CE2 PHE A 133       0.124  12.022 -16.929  1.00  0.00           C  
ATOM   2200  CZ  PHE A 133       0.918  13.112 -17.219  1.00  0.00           C  
ATOM   2201  H   PHE A 133       3.343  11.113 -13.325  1.00  0.00           H  
ATOM   2202  HA  PHE A 133       1.008   9.545 -13.899  1.00  0.00           H  
ATOM   2203 1HB  PHE A 133       3.695   9.782 -15.294  1.00  0.00           H  
ATOM   2204 2HB  PHE A 133       2.383   8.793 -15.912  1.00  0.00           H  
ATOM   2205  HD1 PHE A 133       3.863  11.966 -16.021  1.00  0.00           H  
ATOM   2206  HD2 PHE A 133       0.044  10.051 -16.084  1.00  0.00           H  
ATOM   2207  HE1 PHE A 133       2.887  13.953 -17.123  1.00  0.00           H  
ATOM   2208  HE2 PHE A 133      -0.935  12.037 -17.185  1.00  0.00           H  
ATOM   2209  HZ  PHE A 133       0.486  13.987 -17.703  1.00  0.00           H  
ATOM   2210  N   GLU A 134       3.539   7.967 -12.620  1.00  0.00           N  
ATOM   2211  CA  GLU A 134       3.944   6.676 -12.077  1.00  0.00           C  
ATOM   2212  C   GLU A 134       2.972   6.200 -11.005  1.00  0.00           C  
ATOM   2213  O   GLU A 134       2.912   5.011 -10.691  1.00  0.00           O  
ATOM   2214  CB  GLU A 134       5.360   6.754 -11.501  1.00  0.00           C  
ATOM   2215  CG  GLU A 134       6.439   6.955 -12.556  1.00  0.00           C  
ATOM   2216  CD  GLU A 134       7.816   7.080 -11.968  1.00  0.00           C  
ATOM   2217  OE1 GLU A 134       8.746   7.270 -12.715  1.00  0.00           O  
ATOM   2218  OE2 GLU A 134       7.940   6.986 -10.769  1.00  0.00           O  
ATOM   2219  H   GLU A 134       4.094   8.785 -12.411  1.00  0.00           H  
ATOM   2220  HA  GLU A 134       3.937   5.943 -12.885  1.00  0.00           H  
ATOM   2221 1HB  GLU A 134       5.419   7.579 -10.791  1.00  0.00           H  
ATOM   2222 2HB  GLU A 134       5.582   5.836 -10.956  1.00  0.00           H  
ATOM   2223 1HG  GLU A 134       6.425   6.108 -13.241  1.00  0.00           H  
ATOM   2224 2HG  GLU A 134       6.210   7.853 -13.128  1.00  0.00           H  
ATOM   2225  N   ASP A 135       2.162   7.112 -10.474  1.00  0.00           N  
ATOM   2226  CA  ASP A 135       1.222   6.749  -9.420  1.00  0.00           C  
ATOM   2227  C   ASP A 135      -0.080   6.215 -10.003  1.00  0.00           C  
ATOM   2228  O   ASP A 135      -0.915   5.666  -9.284  1.00  0.00           O  
ATOM   2229  CB  ASP A 135       0.947   7.955  -8.519  1.00  0.00           C  
ATOM   2230  CG  ASP A 135       2.182   8.409  -7.752  1.00  0.00           C  
ATOM   2231  OD1 ASP A 135       2.436   9.590  -7.718  1.00  0.00           O  
ATOM   2232  OD2 ASP A 135       2.860   7.570  -7.209  1.00  0.00           O  
ATOM   2233  H   ASP A 135       2.192   8.068 -10.799  1.00  0.00           H  
ATOM   2234  HA  ASP A 135       1.666   5.955  -8.818  1.00  0.00           H  
ATOM   2235 1HB  ASP A 135       0.585   8.786  -9.124  1.00  0.00           H  
ATOM   2236 2HB  ASP A 135       0.163   7.704  -7.804  1.00  0.00           H  
ATOM   2237  N   ALA A 136      -0.318   6.443 -11.354  1.00  0.00           N  
ATOM   2238  CA  ALA A 136      -1.542   5.918 -11.949  1.00  0.00           C  
ATOM   2239  C   ALA A 136      -1.578   4.397 -11.883  1.00  0.00           C  
ATOM   2240  O   ALA A 136      -0.559   3.733 -12.070  1.00  0.00           O  
ATOM   2241  CB  ALA A 136      -1.664   6.378 -13.394  1.00  0.00           C  
ATOM   2242  H   ALA A 136       0.329   6.959 -11.933  1.00  0.00           H  
ATOM   2243  HA  ALA A 136      -2.388   6.306 -11.381  1.00  0.00           H  
ATOM   2244 1HB  ALA A 136      -2.582   5.979 -13.827  1.00  0.00           H  
ATOM   2245 2HB  ALA A 136      -1.690   7.467 -13.428  1.00  0.00           H  
ATOM   2246 3HB  ALA A 136      -0.809   6.018 -13.963  1.00  0.00           H  
ATOM   2247  N   GLY A 137      -2.725   3.858 -11.430  1.00  0.00           N  
ATOM   2248  CA  GLY A 137      -2.842   2.405 -11.410  1.00  0.00           C  
ATOM   2249  C   GLY A 137      -3.851   1.947 -10.365  1.00  0.00           C  
ATOM   2250  O   GLY A 137      -4.600   2.755  -9.816  1.00  0.00           O  
ATOM   2251  H   GLY A 137      -3.500   4.418 -11.106  1.00  0.00           H  
ATOM   2252 1HA  GLY A 137      -3.147   2.051 -12.395  1.00  0.00           H  
ATOM   2253 2HA  GLY A 137      -1.868   1.965 -11.198  1.00  0.00           H  
ATOM   2254  N   GLU A 138      -3.759   0.626 -10.077  1.00  0.00           N  
ATOM   2255  CA  GLU A 138      -4.727  -0.020  -9.199  1.00  0.00           C  
ATOM   2256  C   GLU A 138      -4.226  -0.058  -7.761  1.00  0.00           C  
ATOM   2257  O   GLU A 138      -3.086  -0.444  -7.501  1.00  0.00           O  
ATOM   2258  CB  GLU A 138      -5.013  -1.443  -9.683  1.00  0.00           C  
ATOM   2259  CG  GLU A 138      -6.130  -2.153  -8.932  1.00  0.00           C  
ATOM   2260  CD  GLU A 138      -6.367  -3.554  -9.423  1.00  0.00           C  
ATOM   2261  OE1 GLU A 138      -7.298  -4.173  -8.967  1.00  0.00           O  
ATOM   2262  OE2 GLU A 138      -5.616  -4.005 -10.255  1.00  0.00           O  
ATOM   2263  H   GLU A 138      -3.011   0.076 -10.474  1.00  0.00           H  
ATOM   2264  HA  GLU A 138      -5.655   0.553  -9.226  1.00  0.00           H  
ATOM   2265 1HB  GLU A 138      -5.283  -1.421 -10.739  1.00  0.00           H  
ATOM   2266 2HB  GLU A 138      -4.111  -2.048  -9.588  1.00  0.00           H  
ATOM   2267 1HG  GLU A 138      -5.876  -2.190  -7.873  1.00  0.00           H  
ATOM   2268 2HG  GLU A 138      -7.048  -1.576  -9.037  1.00  0.00           H  
ATOM   2269  N   TYR A 139      -5.082   0.436  -6.874  1.00  0.00           N  
ATOM   2270  CA  TYR A 139      -4.816   0.402  -5.441  1.00  0.00           C  
ATOM   2271  C   TYR A 139      -5.847  -0.448  -4.709  1.00  0.00           C  
ATOM   2272  O   TYR A 139      -7.041  -0.379  -5.000  1.00  0.00           O  
ATOM   2273  CB  TYR A 139      -4.802   1.819  -4.863  1.00  0.00           C  
ATOM   2274  CG  TYR A 139      -3.669   2.667  -5.398  1.00  0.00           C  
ATOM   2275  CD1 TYR A 139      -2.523   2.852  -4.638  1.00  0.00           C  
ATOM   2276  CD2 TYR A 139      -3.775   3.260  -6.647  1.00  0.00           C  
ATOM   2277  CE1 TYR A 139      -1.488   3.626  -5.126  1.00  0.00           C  
ATOM   2278  CE2 TYR A 139      -2.741   4.034  -7.135  1.00  0.00           C  
ATOM   2279  CZ  TYR A 139      -1.598   4.217  -6.374  1.00  0.00           C  
ATOM   2280  OH  TYR A 139      -0.567   4.988  -6.860  1.00  0.00           O  
ATOM   2281  H   TYR A 139      -5.943   0.847  -7.205  1.00  0.00           H  
ATOM   2282  HA  TYR A 139      -3.836  -0.048  -5.282  1.00  0.00           H  
ATOM   2283 1HB  TYR A 139      -5.746   2.315  -5.093  1.00  0.00           H  
ATOM   2284 2HB  TYR A 139      -4.715   1.768  -3.778  1.00  0.00           H  
ATOM   2285  HD1 TYR A 139      -2.439   2.387  -3.656  1.00  0.00           H  
ATOM   2286  HD2 TYR A 139      -4.676   3.116  -7.244  1.00  0.00           H  
ATOM   2287  HE1 TYR A 139      -0.588   3.771  -4.529  1.00  0.00           H  
ATOM   2288  HE2 TYR A 139      -2.826   4.500  -8.117  1.00  0.00           H  
ATOM   2289  HH  TYR A 139      -0.800   5.320  -7.730  1.00  0.00           H  
ATOM   2290  N   THR A 140      -5.341  -1.377  -3.915  1.00  0.00           N  
ATOM   2291  CA  THR A 140      -6.210  -2.327  -3.232  1.00  0.00           C  
ATOM   2292  C   THR A 140      -6.143  -2.148  -1.721  1.00  0.00           C  
ATOM   2293  O   THR A 140      -5.059  -2.036  -1.147  1.00  0.00           O  
ATOM   2294  CB  THR A 140      -5.834  -3.775  -3.598  1.00  0.00           C  
ATOM   2295  OG1 THR A 140      -6.010  -3.954  -5.010  1.00  0.00           O  
ATOM   2296  CG2 THR A 140      -6.711  -4.769  -2.852  1.00  0.00           C  
ATOM   2297  H   THR A 140      -4.342  -1.435  -3.775  1.00  0.00           H  
ATOM   2298  HA  THR A 140      -7.237  -2.146  -3.549  1.00  0.00           H  
ATOM   2299  HB  THR A 140      -4.792  -3.957  -3.337  1.00  0.00           H  
ATOM   2300  HG1 THR A 140      -6.320  -3.133  -5.400  1.00  0.00           H  
ATOM   2301 1HG2 THR A 140      -6.426  -5.784  -3.127  1.00  0.00           H  
ATOM   2302 2HG2 THR A 140      -6.582  -4.634  -1.778  1.00  0.00           H  
ATOM   2303 3HG2 THR A 140      -7.755  -4.602  -3.115  1.00  0.00           H  
ATOM   2304  N   CYS A 141      -7.322  -2.017  -1.161  1.00  0.00           N  
ATOM   2305  CA  CYS A 141      -7.439  -2.126   0.288  1.00  0.00           C  
ATOM   2306  C   CYS A 141      -7.690  -3.567   0.713  1.00  0.00           C  
ATOM   2307  O   CYS A 141      -8.640  -4.203   0.257  1.00  0.00           O  
ATOM   2308  CB  CYS A 141      -8.598  -1.262   0.783  1.00  0.00           C  
ATOM   2309  SG  CYS A 141      -8.885  -1.347   2.567  1.00  0.00           S  
ATOM   2310  H   CYS A 141      -8.152  -1.842  -1.710  1.00  0.00           H  
ATOM   2311  HA  CYS A 141      -6.513  -1.767   0.738  1.00  0.00           H  
ATOM   2312 1HB  CYS A 141      -8.412  -0.220   0.524  1.00  0.00           H  
ATOM   2313 2HB  CYS A 141      -9.517  -1.565   0.282  1.00  0.00           H  
ATOM   2314  N   LEU A 142      -6.746  -4.077   1.457  1.00  0.00           N  
ATOM   2315  CA  LEU A 142      -6.793  -5.477   1.862  1.00  0.00           C  
ATOM   2316  C   LEU A 142      -6.964  -5.609   3.371  1.00  0.00           C  
ATOM   2317  O   LEU A 142      -6.245  -4.977   4.145  1.00  0.00           O  
ATOM   2318  CB  LEU A 142      -5.491  -6.150   1.410  1.00  0.00           C  
ATOM   2319  CG  LEU A 142      -5.265  -7.641   1.687  1.00  0.00           C  
ATOM   2320  CD1 LEU A 142      -6.297  -8.462   0.924  1.00  0.00           C  
ATOM   2321  CD2 LEU A 142      -3.851  -8.026   1.280  1.00  0.00           C  
ATOM   2322  H   LEU A 142      -5.972  -3.503   1.759  1.00  0.00           H  
ATOM   2323  HA  LEU A 142      -7.642  -5.951   1.370  1.00  0.00           H  
ATOM   2324 1HB  LEU A 142      -5.399  -6.038   0.331  1.00  0.00           H  
ATOM   2325 2HB  LEU A 142      -4.653  -5.637   1.881  1.00  0.00           H  
ATOM   2326  HG  LEU A 142      -5.402  -7.839   2.750  1.00  0.00           H  
ATOM   2327 1HD1 LEU A 142      -6.137  -9.522   1.121  1.00  0.00           H  
ATOM   2328 2HD1 LEU A 142      -7.299  -8.181   1.250  1.00  0.00           H  
ATOM   2329 3HD1 LEU A 142      -6.195  -8.272  -0.144  1.00  0.00           H  
ATOM   2330 1HD2 LEU A 142      -3.691  -9.086   1.478  1.00  0.00           H  
ATOM   2331 2HD2 LEU A 142      -3.713  -7.831   0.216  1.00  0.00           H  
ATOM   2332 3HD2 LEU A 142      -3.134  -7.438   1.853  1.00  0.00           H  
ATOM   2333  N   ALA A 143      -8.022  -6.285   3.810  1.00  0.00           N  
ATOM   2334  CA  ALA A 143      -8.270  -6.502   5.230  1.00  0.00           C  
ATOM   2335  C   ALA A 143      -8.356  -7.988   5.554  1.00  0.00           C  
ATOM   2336  O   ALA A 143      -8.968  -8.760   4.815  1.00  0.00           O  
ATOM   2337  CB  ALA A 143      -9.556  -5.802   5.647  1.00  0.00           C  
ATOM   2338  H   ALA A 143      -8.673  -6.659   3.134  1.00  0.00           H  
ATOM   2339  HA  ALA A 143      -7.436  -6.077   5.788  1.00  0.00           H  
ATOM   2340 1HB  ALA A 143      -9.733  -5.969   6.709  1.00  0.00           H  
ATOM   2341 2HB  ALA A 143      -9.466  -4.732   5.458  1.00  0.00           H  
ATOM   2342 3HB  ALA A 143     -10.390  -6.202   5.073  1.00  0.00           H  
ATOM   2343  N   GLY A 144      -7.638  -8.341   6.679  1.00  0.00           N  
ATOM   2344  CA  GLY A 144      -7.643  -9.758   7.019  1.00  0.00           C  
ATOM   2345  C   GLY A 144      -7.550  -9.964   8.526  1.00  0.00           C  
ATOM   2346  O   GLY A 144      -6.966  -9.148   9.239  1.00  0.00           O  
ATOM   2347  H   GLY A 144      -7.125  -7.697   7.263  1.00  0.00           H  
ATOM   2348 1HA  GLY A 144      -8.555 -10.220   6.641  1.00  0.00           H  
ATOM   2349 2HA  GLY A 144      -6.805 -10.253   6.528  1.00  0.00           H  
ATOM   2350  N   ASN A 145      -8.112 -11.187   8.957  1.00  0.00           N  
ATOM   2351  CA  ASN A 145      -7.975 -11.673  10.325  1.00  0.00           C  
ATOM   2352  C   ASN A 145      -7.919 -13.195  10.365  1.00  0.00           C  
ATOM   2353  O   ASN A 145      -7.696 -13.845   9.343  1.00  0.00           O  
ATOM   2354  CB  ASN A 145      -9.095 -11.141  11.200  1.00  0.00           C  
ATOM   2355  CG  ASN A 145     -10.454 -11.636  10.790  1.00  0.00           C  
ATOM   2356  OD1 ASN A 145     -10.572 -12.606  10.033  1.00  0.00           O  
ATOM   2357  ND2 ASN A 145     -11.482 -10.989  11.277  1.00  0.00           N  
ATOM   2358  H   ASN A 145      -8.627 -11.741   8.287  1.00  0.00           H  
ATOM   2359  HA  ASN A 145      -7.024 -11.317  10.725  1.00  0.00           H  
ATOM   2360 1HB  ASN A 145      -8.918 -11.434  12.236  1.00  0.00           H  
ATOM   2361 2HB  ASN A 145      -9.099 -10.052  11.164  1.00  0.00           H  
ATOM   2362 1HD2 ASN A 145     -12.411 -11.274  11.039  1.00  0.00           H  
ATOM   2363 2HD2 ASN A 145     -11.339 -10.210  11.887  1.00  0.00           H  
ATOM   2364  N   SER A 146      -8.205 -13.814  11.485  1.00  0.00           N  
ATOM   2365  CA  SER A 146      -8.054 -15.259  11.615  1.00  0.00           C  
ATOM   2366  C   SER A 146      -9.141 -15.997  10.844  1.00  0.00           C  
ATOM   2367  O   SER A 146      -9.068 -17.213  10.662  1.00  0.00           O  
ATOM   2368  CB  SER A 146      -8.082 -15.665  13.076  1.00  0.00           C  
ATOM   2369  OG  SER A 146      -9.309 -15.349  13.674  1.00  0.00           O  
ATOM   2370  H   SER A 146      -8.537 -13.281  12.276  1.00  0.00           H  
ATOM   2371  HA  SER A 146      -7.091 -15.546  11.191  1.00  0.00           H  
ATOM   2372 1HB  SER A 146      -7.905 -16.737  13.159  1.00  0.00           H  
ATOM   2373 2HB  SER A 146      -7.279 -15.158  13.610  1.00  0.00           H  
ATOM   2374  HG  SER A 146      -9.841 -14.942  12.987  1.00  0.00           H  
ATOM   2375  N   ILE A 147     -10.177 -15.333  10.374  1.00  0.00           N  
ATOM   2376  CA  ILE A 147     -11.261 -15.994   9.658  1.00  0.00           C  
ATOM   2377  C   ILE A 147     -11.019 -15.976   8.154  1.00  0.00           C  
ATOM   2378  O   ILE A 147     -11.244 -16.972   7.467  1.00  0.00           O  
ATOM   2379  CB  ILE A 147     -12.603 -15.316   9.989  1.00  0.00           C  
ATOM   2380  CG1 ILE A 147     -12.882 -15.341  11.494  1.00  0.00           C  
ATOM   2381  CG2 ILE A 147     -13.730 -15.994   9.224  1.00  0.00           C  
ATOM   2382  CD1 ILE A 147     -12.947 -16.733  12.080  1.00  0.00           C  
ATOM   2383  H   ILE A 147     -10.219 -14.334  10.516  1.00  0.00           H  
ATOM   2384  HA  ILE A 147     -11.304 -17.034   9.979  1.00  0.00           H  
ATOM   2385  HB  ILE A 147     -12.559 -14.265   9.706  1.00  0.00           H  
ATOM   2386 1HG1 ILE A 147     -12.104 -14.786  12.017  1.00  0.00           H  
ATOM   2387 2HG1 ILE A 147     -13.830 -14.842  11.697  1.00  0.00           H  
ATOM   2388 1HG2 ILE A 147     -14.676 -15.509   9.464  1.00  0.00           H  
ATOM   2389 2HG2 ILE A 147     -13.543 -15.914   8.154  1.00  0.00           H  
ATOM   2390 3HG2 ILE A 147     -13.780 -17.046   9.506  1.00  0.00           H  
ATOM   2391 1HD1 ILE A 147     -13.148 -16.669  13.150  1.00  0.00           H  
ATOM   2392 2HD1 ILE A 147     -13.745 -17.296  11.594  1.00  0.00           H  
ATOM   2393 3HD1 ILE A 147     -11.996 -17.239  11.920  1.00  0.00           H  
ATOM   2394  N   GLY A 148     -10.450 -14.878   7.638  1.00  0.00           N  
ATOM   2395  CA  GLY A 148     -10.246 -14.773   6.198  1.00  0.00           C  
ATOM   2396  C   GLY A 148      -9.848 -13.357   5.800  1.00  0.00           C  
ATOM   2397  O   GLY A 148      -9.556 -12.521   6.654  1.00  0.00           O  
ATOM   2398  H   GLY A 148     -10.158 -14.116   8.233  1.00  0.00           H  
ATOM   2399 1HA  GLY A 148      -9.470 -15.474   5.888  1.00  0.00           H  
ATOM   2400 2HA  GLY A 148     -11.161 -15.057   5.679  1.00  0.00           H  
ATOM   2401  N   ILE A 149      -9.804 -13.194   4.436  1.00  0.00           N  
ATOM   2402  CA  ILE A 149      -9.412 -11.902   3.887  1.00  0.00           C  
ATOM   2403  C   ILE A 149     -10.480 -11.355   2.949  1.00  0.00           C  
ATOM   2404  O   ILE A 149     -11.227 -12.116   2.334  1.00  0.00           O  
ATOM   2405  CB  ILE A 149      -8.056 -11.948   3.159  1.00  0.00           C  
ATOM   2406  CG1 ILE A 149      -8.103 -12.764   1.864  1.00  0.00           C  
ATOM   2407  CG2 ILE A 149      -7.002 -12.504   4.104  1.00  0.00           C  
ATOM   2408  CD1 ILE A 149      -6.903 -12.558   0.969  1.00  0.00           C  
ATOM   2409  H   ILE A 149     -10.036 -13.947   3.804  1.00  0.00           H  
ATOM   2410  HA  ILE A 149      -9.319 -11.192   4.708  1.00  0.00           H  
ATOM   2411  HB  ILE A 149      -7.775 -10.942   2.849  1.00  0.00           H  
ATOM   2412 1HG1 ILE A 149      -8.171 -13.824   2.105  1.00  0.00           H  
ATOM   2413 2HG1 ILE A 149      -8.997 -12.500   1.299  1.00  0.00           H  
ATOM   2414 1HG2 ILE A 149      -6.039 -12.540   3.595  1.00  0.00           H  
ATOM   2415 2HG2 ILE A 149      -6.925 -11.862   4.981  1.00  0.00           H  
ATOM   2416 3HG2 ILE A 149      -7.286 -13.510   4.415  1.00  0.00           H  
ATOM   2417 1HD1 ILE A 149      -7.009 -13.169   0.072  1.00  0.00           H  
ATOM   2418 2HD1 ILE A 149      -6.836 -11.507   0.687  1.00  0.00           H  
ATOM   2419 3HD1 ILE A 149      -5.999 -12.850   1.501  1.00  0.00           H  
ATOM   2420  N   SER A 150     -10.635  -9.956   2.990  1.00  0.00           N  
ATOM   2421  CA  SER A 150     -11.471  -9.254   2.023  1.00  0.00           C  
ATOM   2422  C   SER A 150     -10.714  -8.102   1.374  1.00  0.00           C  
ATOM   2423  O   SER A 150      -9.804  -7.529   1.974  1.00  0.00           O  
ATOM   2424  CB  SER A 150     -12.708  -8.698   2.700  1.00  0.00           C  
ATOM   2425  OG  SER A 150     -13.531  -9.723   3.184  1.00  0.00           O  
ATOM   2426  H   SER A 150     -10.157  -9.425   3.704  1.00  0.00           H  
ATOM   2427  HA  SER A 150     -11.782  -9.963   1.255  1.00  0.00           H  
ATOM   2428 1HB  SER A 150     -12.411  -8.051   3.525  1.00  0.00           H  
ATOM   2429 2HB  SER A 150     -13.267  -8.088   1.992  1.00  0.00           H  
ATOM   2430  HG  SER A 150     -13.090 -10.545   2.958  1.00  0.00           H  
ATOM   2431  N   PHE A 151     -10.971  -7.869   0.087  1.00  0.00           N  
ATOM   2432  CA  PHE A 151     -10.286  -6.774  -0.589  1.00  0.00           C  
ATOM   2433  C   PHE A 151     -11.201  -6.090  -1.597  1.00  0.00           C  
ATOM   2434  O   PHE A 151     -12.080  -6.723  -2.181  1.00  0.00           O  
ATOM   2435  CB  PHE A 151      -9.010  -7.265  -1.275  1.00  0.00           C  
ATOM   2436  CG  PHE A 151      -9.239  -8.350  -2.289  1.00  0.00           C  
ATOM   2437  CD1 PHE A 151      -9.448  -8.038  -3.624  1.00  0.00           C  
ATOM   2438  CD2 PHE A 151      -9.247  -9.684  -1.910  1.00  0.00           C  
ATOM   2439  CE1 PHE A 151      -9.659  -9.035  -4.558  1.00  0.00           C  
ATOM   2440  CE2 PHE A 151      -9.457 -10.682  -2.841  1.00  0.00           C  
ATOM   2441  CZ  PHE A 151      -9.664 -10.357  -4.166  1.00  0.00           C  
ATOM   2442  H   PHE A 151     -11.629  -8.433  -0.432  1.00  0.00           H  
ATOM   2443  HA  PHE A 151     -10.010  -6.026   0.156  1.00  0.00           H  
ATOM   2444 1HB  PHE A 151      -8.523  -6.430  -1.778  1.00  0.00           H  
ATOM   2445 2HB  PHE A 151      -8.317  -7.644  -0.525  1.00  0.00           H  
ATOM   2446  HD1 PHE A 151      -9.444  -6.993  -3.933  1.00  0.00           H  
ATOM   2447  HD2 PHE A 151      -9.084  -9.941  -0.863  1.00  0.00           H  
ATOM   2448  HE1 PHE A 151      -9.821  -8.776  -5.604  1.00  0.00           H  
ATOM   2449  HE2 PHE A 151      -9.460 -11.726  -2.530  1.00  0.00           H  
ATOM   2450  HZ  PHE A 151      -9.832 -11.143  -4.900  1.00  0.00           H  
ATOM   2451  N   HIS A 152     -10.984  -4.768  -1.638  1.00  0.00           N  
ATOM   2452  CA  HIS A 152     -11.595  -3.956  -2.684  1.00  0.00           C  
ATOM   2453  C   HIS A 152     -10.560  -3.074  -3.371  1.00  0.00           C  
ATOM   2454  O   HIS A 152      -9.649  -2.553  -2.728  1.00  0.00           O  
ATOM   2455  CB  HIS A 152     -12.685  -3.052  -2.101  1.00  0.00           C  
ATOM   2456  CG  HIS A 152     -13.960  -3.755  -1.752  1.00  0.00           C  
ATOM   2457  ND1 HIS A 152     -15.631  -5.147  -1.465  1.00  0.00           N  
ATOM   2458  CD2 HIS A 152     -14.307  -5.062  -1.825  1.00  0.00           C  
ATOM   2459  CE1 HIS A 152     -16.035  -3.962  -1.042  1.00  0.00           C  
ATOM   2460  NE2 HIS A 152     -15.034  -3.111  -1.170  1.00  0.00           N  
ATOM   2461  H   HIS A 152     -10.397  -4.321  -0.948  1.00  0.00           H  
ATOM   2462  HA  HIS A 152     -12.058  -4.606  -3.426  1.00  0.00           H  
ATOM   2463 1HB  HIS A 152     -12.313  -2.571  -1.196  1.00  0.00           H  
ATOM   2464 2HB  HIS A 152     -12.925  -2.265  -2.815  1.00  0.00           H  
ATOM   2465  HD2 HIS A 152     -13.305  -5.290  -2.190  1.00  0.00           H  
ATOM   2466  HE1 HIS A 152     -17.026  -3.728  -0.653  1.00  0.00           H  
ATOM   2467  HE2 HIS A 152     -15.063  -2.127  -0.945  1.00  0.00           H  
ATOM   2468  N   SER A 153     -10.723  -2.954  -4.749  1.00  0.00           N  
ATOM   2469  CA  SER A 153      -9.727  -2.207  -5.506  1.00  0.00           C  
ATOM   2470  C   SER A 153     -10.340  -0.975  -6.160  1.00  0.00           C  
ATOM   2471  O   SER A 153     -11.545  -0.926  -6.406  1.00  0.00           O  
ATOM   2472  CB  SER A 153      -9.106  -3.089  -6.572  1.00  0.00           C  
ATOM   2473  OG  SER A 153      -8.471  -4.199  -5.998  1.00  0.00           O  
ATOM   2474  H   SER A 153     -11.505  -3.366  -5.238  1.00  0.00           H  
ATOM   2475  HA  SER A 153      -8.943  -1.882  -4.820  1.00  0.00           H  
ATOM   2476 1HB  SER A 153      -9.880  -3.425  -7.262  1.00  0.00           H  
ATOM   2477 2HB  SER A 153      -8.384  -2.511  -7.147  1.00  0.00           H  
ATOM   2478  HG  SER A 153      -8.595  -4.114  -5.050  1.00  0.00           H  
ATOM   2479  N   ALA A 154      -9.419   0.015  -6.273  1.00  0.00           N  
ATOM   2480  CA  ALA A 154      -9.797   1.228  -6.987  1.00  0.00           C  
ATOM   2481  C   ALA A 154      -8.663   1.720  -7.877  1.00  0.00           C  
ATOM   2482  O   ALA A 154      -7.496   1.404  -7.644  1.00  0.00           O  
ATOM   2483  CB  ALA A 154     -10.188   2.318  -5.999  1.00  0.00           C  
ATOM   2484  H   ALA A 154      -8.490  -0.058  -5.884  1.00  0.00           H  
ATOM   2485  HA  ALA A 154     -10.655   0.996  -7.618  1.00  0.00           H  
ATOM   2486 1HB  ALA A 154     -10.468   3.219  -6.544  1.00  0.00           H  
ATOM   2487 2HB  ALA A 154     -11.033   1.979  -5.399  1.00  0.00           H  
ATOM   2488 3HB  ALA A 154      -9.344   2.537  -5.346  1.00  0.00           H  
ATOM   2489  N   TRP A 155      -9.079   2.458  -8.941  1.00  0.00           N  
ATOM   2490  CA  TRP A 155      -8.082   2.927  -9.896  1.00  0.00           C  
ATOM   2491  C   TRP A 155      -7.802   4.414  -9.714  1.00  0.00           C  
ATOM   2492  O   TRP A 155      -8.716   5.203  -9.477  1.00  0.00           O  
ATOM   2493  CB  TRP A 155      -8.540   2.693 -11.337  1.00  0.00           C  
ATOM   2494  CG  TRP A 155      -8.211   1.325 -11.854  1.00  0.00           C  
ATOM   2495  CD1 TRP A 155      -8.928   0.184 -11.655  1.00  0.00           C  
ATOM   2496  CD2 TRP A 155      -7.071   0.946 -12.663  1.00  0.00           C  
ATOM   2497  NE1 TRP A 155      -8.317  -0.874 -12.281  1.00  0.00           N  
ATOM   2498  CE2 TRP A 155      -7.179  -0.426 -12.902  1.00  0.00           C  
ATOM   2499  CE3 TRP A 155      -5.984   1.651 -13.194  1.00  0.00           C  
ATOM   2500  CZ2 TRP A 155      -6.241  -1.116 -13.654  1.00  0.00           C  
ATOM   2501  CZ3 TRP A 155      -5.043   0.960 -13.948  1.00  0.00           C  
ATOM   2502  CH2 TRP A 155      -5.169  -0.388 -14.171  1.00  0.00           C  
ATOM   2503  H   TRP A 155     -10.051   2.690  -9.090  1.00  0.00           H  
ATOM   2504  HA  TRP A 155      -7.160   2.368  -9.736  1.00  0.00           H  
ATOM   2505 1HB  TRP A 155      -9.619   2.835 -11.403  1.00  0.00           H  
ATOM   2506 2HB  TRP A 155      -8.073   3.429 -11.991  1.00  0.00           H  
ATOM   2507  HD1 TRP A 155      -9.852   0.121 -11.082  1.00  0.00           H  
ATOM   2508  HE1 TRP A 155      -8.649  -1.828 -12.284  1.00  0.00           H  
ATOM   2509  HE3 TRP A 155      -5.880   2.722 -13.021  1.00  0.00           H  
ATOM   2510  HZ2 TRP A 155      -6.325  -2.186 -13.844  1.00  0.00           H  
ATOM   2511  HZ3 TRP A 155      -4.200   1.516 -14.359  1.00  0.00           H  
ATOM   2512  HH2 TRP A 155      -4.412  -0.899 -14.766  1.00  0.00           H  
ATOM   2513  N   LEU A 156      -6.480   4.700  -9.804  1.00  0.00           N  
ATOM   2514  CA  LEU A 156      -6.058   6.093  -9.881  1.00  0.00           C  
ATOM   2515  C   LEU A 156      -5.697   6.482 -11.311  1.00  0.00           C  
ATOM   2516  O   LEU A 156      -4.879   5.826 -11.955  1.00  0.00           O  
ATOM   2517  CB  LEU A 156      -4.845   6.335  -8.973  1.00  0.00           C  
ATOM   2518  CG  LEU A 156      -4.149   7.696  -9.095  1.00  0.00           C  
ATOM   2519  CD1 LEU A 156      -5.109   8.798  -8.667  1.00  0.00           C  
ATOM   2520  CD2 LEU A 156      -2.892   7.703  -8.238  1.00  0.00           C  
ATOM   2521  H   LEU A 156      -5.780   3.972  -9.819  1.00  0.00           H  
ATOM   2522  HA  LEU A 156      -6.880   6.722  -9.541  1.00  0.00           H  
ATOM   2523 1HB  LEU A 156      -5.160   6.229  -7.936  1.00  0.00           H  
ATOM   2524 2HB  LEU A 156      -4.096   5.572  -9.183  1.00  0.00           H  
ATOM   2525  HG  LEU A 156      -3.879   7.875 -10.136  1.00  0.00           H  
ATOM   2526 1HD1 LEU A 156      -4.614   9.766  -8.754  1.00  0.00           H  
ATOM   2527 2HD1 LEU A 156      -5.990   8.783  -9.309  1.00  0.00           H  
ATOM   2528 3HD1 LEU A 156      -5.410   8.636  -7.633  1.00  0.00           H  
ATOM   2529 1HD2 LEU A 156      -2.397   8.671  -8.326  1.00  0.00           H  
ATOM   2530 2HD2 LEU A 156      -3.161   7.526  -7.196  1.00  0.00           H  
ATOM   2531 3HD2 LEU A 156      -2.216   6.918  -8.577  1.00  0.00           H  
ATOM   2532  N   THR A 157      -6.423   7.466 -11.814  1.00  0.00           N  
ATOM   2533  CA  THR A 157      -6.107   8.033 -13.119  1.00  0.00           C  
ATOM   2534  C   THR A 157      -5.425   9.388 -12.981  1.00  0.00           C  
ATOM   2535  O   THR A 157      -5.901  10.262 -12.256  1.00  0.00           O  
ATOM   2536  CB  THR A 157      -7.395   8.194 -13.947  1.00  0.00           C  
ATOM   2537  OG1 THR A 157      -8.044   6.920 -14.046  1.00  0.00           O  
ATOM   2538  CG2 THR A 157      -7.082   8.709 -15.344  1.00  0.00           C  
ATOM   2539  H   THR A 157      -7.207   7.834 -11.294  1.00  0.00           H  
ATOM   2540  HA  THR A 157      -5.435   7.350 -13.640  1.00  0.00           H  
ATOM   2541  HB  THR A 157      -8.061   8.900 -13.450  1.00  0.00           H  
ATOM   2542  HG1 THR A 157      -7.528   6.261 -13.575  1.00  0.00           H  
ATOM   2543 1HG2 THR A 157      -8.008   8.815 -15.909  1.00  0.00           H  
ATOM   2544 2HG2 THR A 157      -6.588   9.678 -15.272  1.00  0.00           H  
ATOM   2545 3HG2 THR A 157      -6.426   8.004 -15.853  1.00  0.00           H  
ATOM   2546  N   VAL A 158      -4.251   9.472 -13.552  1.00  0.00           N  
ATOM   2547  CA  VAL A 158      -3.511  10.727 -13.494  1.00  0.00           C  
ATOM   2548  C   VAL A 158      -3.565  11.460 -14.828  1.00  0.00           C  
ATOM   2549  O   VAL A 158      -3.175  10.918 -15.862  1.00  0.00           O  
ATOM   2550  CB  VAL A 158      -2.044  10.496 -13.087  1.00  0.00           C  
ATOM   2551  CG1 VAL A 158      -1.302  11.821 -12.984  1.00  0.00           C  
ATOM   2552  CG2 VAL A 158      -1.986   9.741 -11.768  1.00  0.00           C  
ATOM   2553  H   VAL A 158      -3.845   8.683 -14.034  1.00  0.00           H  
ATOM   2554  HA  VAL A 158      -3.976  11.368 -12.744  1.00  0.00           H  
ATOM   2555  HB  VAL A 158      -1.549   9.912 -13.863  1.00  0.00           H  
ATOM   2556 1HG1 VAL A 158      -0.267  11.637 -12.696  1.00  0.00           H  
ATOM   2557 2HG1 VAL A 158      -1.325  12.327 -13.949  1.00  0.00           H  
ATOM   2558 3HG1 VAL A 158      -1.781  12.449 -12.233  1.00  0.00           H  
ATOM   2559 1HG2 VAL A 158      -0.946   9.580 -11.486  1.00  0.00           H  
ATOM   2560 2HG2 VAL A 158      -2.486  10.323 -10.993  1.00  0.00           H  
ATOM   2561 3HG2 VAL A 158      -2.485   8.778 -11.878  1.00  0.00           H  
ATOM   2562  N   LEU A 159      -4.091  12.700 -14.739  1.00  0.00           N  
ATOM   2563  CA  LEU A 159      -4.225  13.511 -15.943  1.00  0.00           C  
ATOM   2564  C   LEU A 159      -3.078  14.508 -16.067  1.00  0.00           C  
ATOM   2565  O   LEU A 159      -2.428  14.848 -15.079  1.00  0.00           O  
ATOM   2566  CB  LEU A 159      -5.565  14.257 -15.903  1.00  0.00           C  
ATOM   2567  CG  LEU A 159      -6.823  13.409 -15.673  1.00  0.00           C  
ATOM   2568  CD1 LEU A 159      -8.027  14.324 -15.495  1.00  0.00           C  
ATOM   2569  CD2 LEU A 159      -7.022  12.465 -16.850  1.00  0.00           C  
ATOM   2570  H   LEU A 159      -4.395  13.080 -13.854  1.00  0.00           H  
ATOM   2571  HA  LEU A 159      -4.208  12.850 -16.809  1.00  0.00           H  
ATOM   2572 1HB  LEU A 159      -5.527  14.997 -15.105  1.00  0.00           H  
ATOM   2573 2HB  LEU A 159      -5.700  14.781 -16.849  1.00  0.00           H  
ATOM   2574  HG  LEU A 159      -6.708  12.828 -14.757  1.00  0.00           H  
ATOM   2575 1HD1 LEU A 159      -8.921  13.722 -15.331  1.00  0.00           H  
ATOM   2576 2HD1 LEU A 159      -7.866  14.974 -14.635  1.00  0.00           H  
ATOM   2577 3HD1 LEU A 159      -8.158  14.931 -16.390  1.00  0.00           H  
ATOM   2578 1HD2 LEU A 159      -7.916  11.862 -16.686  1.00  0.00           H  
ATOM   2579 2HD2 LEU A 159      -7.139  13.045 -17.766  1.00  0.00           H  
ATOM   2580 3HD2 LEU A 159      -6.155  11.811 -16.943  1.00  0.00           H  
ATOM   2581  N   PRO A 160      -2.764  14.969 -17.336  1.00  0.00           N  
ATOM   2582  CA  PRO A 160      -1.696  15.948 -17.504  1.00  0.00           C  
ATOM   2583  C   PRO A 160      -2.053  17.272 -16.842  1.00  0.00           C  
ATOM   2584  O   PRO A 160      -3.229  17.610 -16.702  1.00  0.00           O  
ATOM   2585  CB  PRO A 160      -1.595  16.122 -19.022  1.00  0.00           C  
ATOM   2586  CG  PRO A 160      -2.253  14.929 -19.626  1.00  0.00           C  
ATOM   2587  CD  PRO A 160      -3.281  14.514 -18.608  1.00  0.00           C  
ATOM   2588  HA  PRO A 160      -0.760  15.536 -17.098  1.00  0.00           H  
ATOM   2589 1HB  PRO A 160      -2.087  17.057 -19.327  1.00  0.00           H  
ATOM   2590 2HB  PRO A 160      -0.540  16.201 -19.322  1.00  0.00           H  
ATOM   2591 1HG  PRO A 160      -2.700  15.192 -20.596  1.00  0.00           H  
ATOM   2592 2HG  PRO A 160      -1.509  14.143 -19.821  1.00  0.00           H  
ATOM   2593 1HD  PRO A 160      -4.240  15.003 -18.834  1.00  0.00           H  
ATOM   2594 2HD  PRO A 160      -3.390  13.420 -18.622  1.00  0.00           H  
ATOM   2595  N   ALA A 161      -0.976  17.876 -16.232  1.00  0.00           N  
ATOM   2596  CA  ALA A 161      -1.171  19.205 -15.664  1.00  0.00           C  
ATOM   2597  C   ALA A 161      -1.708  20.176 -16.708  1.00  0.00           C  
ATOM   2598  O   ALA A 161      -1.406  20.056 -17.895  1.00  0.00           O  
ATOM   2599  CB  ALA A 161       0.141  19.736 -15.106  1.00  0.00           C  
ATOM   2600  H   ALA A 161      -0.067  17.440 -16.163  1.00  0.00           H  
ATOM   2601  HA  ALA A 161      -1.894  19.124 -14.852  1.00  0.00           H  
ATOM   2602 1HB  ALA A 161      -0.018  20.729 -14.685  1.00  0.00           H  
ATOM   2603 2HB  ALA A 161       0.503  19.065 -14.327  1.00  0.00           H  
ATOM   2604 3HB  ALA A 161       0.878  19.795 -15.905  1.00  0.00           H  
ATOM   2605  N   PRO A 162      -2.582  21.185 -16.360  1.00  0.00           N  
ATOM   2606  CA  PRO A 162      -3.090  22.129 -17.348  1.00  0.00           C  
ATOM   2607  C   PRO A 162      -1.973  23.006 -17.898  1.00  0.00           C  
ATOM   2608  O   PRO A 162      -0.860  23.012 -17.372  1.00  0.00           O  
ATOM   2609  OXT PRO A 162      -2.173  23.702 -18.855  1.00  0.00           O  
ATOM   2610  CB  PRO A 162      -4.154  22.973 -16.638  1.00  0.00           C  
ATOM   2611  CG  PRO A 162      -3.846  22.865 -15.184  1.00  0.00           C  
ATOM   2612  CD  PRO A 162      -3.076  21.578 -15.058  1.00  0.00           C  
ATOM   2613  HA  PRO A 162      -3.557  21.572 -18.173  1.00  0.00           H  
ATOM   2614 1HB  PRO A 162      -4.110  24.012 -16.995  1.00  0.00           H  
ATOM   2615 2HB  PRO A 162      -5.158  22.593 -16.879  1.00  0.00           H  
ATOM   2616 1HG  PRO A 162      -3.266  23.739 -14.853  1.00  0.00           H  
ATOM   2617 2HG  PRO A 162      -4.777  22.860 -14.598  1.00  0.00           H  
ATOM   2618 1HD  PRO A 162      -2.218  21.728 -14.386  1.00  0.00           H  
ATOM   2619 2HD  PRO A 162      -3.739  20.790 -14.672  1.00  0.00           H  
TER                                                                             
##Begin comments##
BINARY SILENTFILE
##End comments##
                          
max_contact_prob 1
pae_interaction 5.598
score 0
silent_score 0
time 7.346
     
