# Supplementary material for: Improving de novo protein binder design with deep learning
Source: Nat Commun. 2023 May 6;14:2625. doi: 10.1038/s41467-023-38328-5 (PMC10163288; doi:10.1038/s41467-023-38328-5)
Supplement: Supplementary file 4 — Source Data File [file 41467_2023_38328_MOESM4_ESM.zip › all_data/experimental_structure_agreement/rf2_monomer_pred/FGFR2_design_rf2pred.pdb]

HEADER                                            14-MAR-23   XXXX              
EXPDTA    THEORETICAL MODEL                                                     
REMARK 220                                                                      
REMARK 220 EXPERIMENTAL DETAILS                                                 
REMARK 220  EXPERIMENT TYPE                : THEORETICAL MODELLING              
REMARK 220  DATE OF DATA COLLECTION        : 14-MAR-23                          
REMARK 220                                                                      
REMARK 220 REMARK: MODEL GENERATED BY ROSETTA                                   
REMARK 220  VERSION 2021.38+release.4d5a969                                     
ATOM      1  N   ASP A   1      -7.731   4.047 -13.595  1.00  0.00           N  
ATOM      2  CA  ASP A   1      -6.701   3.074 -13.941  1.00  0.00           C  
ATOM      3  C   ASP A   1      -6.733   1.879 -12.997  1.00  0.00           C  
ATOM      4  O   ASP A   1      -6.745   2.039 -11.777  1.00  0.00           O  
ATOM      5  CB  ASP A   1      -5.373   3.808 -13.742  1.00  0.00           C  
ATOM      6  CG  ASP A   1      -4.108   3.056 -14.136  1.00  0.00           C  
ATOM      7  OD1 ASP A   1      -3.053   3.643 -14.093  1.00  0.00           O  
ATOM      8  OD2 ASP A   1      -4.210   1.901 -14.475  1.00  0.00           O  
ATOM      9 1H   ASP A   1      -7.687   4.819 -14.229  1.00  0.00           H  
ATOM     10 2H   ASP A   1      -8.631   3.616 -13.657  1.00  0.00           H  
ATOM     11 3H   ASP A   1      -7.581   4.374 -12.662  1.00  0.00           H  
ATOM     12  HA  ASP A   1      -6.837   2.782 -14.983  1.00  0.00           H  
ATOM     13 1HB  ASP A   1      -5.378   4.733 -14.319  1.00  0.00           H  
ATOM     14 2HB  ASP A   1      -5.260   4.078 -12.692  1.00  0.00           H  
ATOM     15  N   ARG A   2      -6.761   0.690 -13.646  1.00  0.00           N  
ATOM     16  CA  ARG A   2      -6.971  -0.513 -12.850  1.00  0.00           C  
ATOM     17  C   ARG A   2      -5.832  -0.725 -11.861  1.00  0.00           C  
ATOM     18  O   ARG A   2      -6.053  -1.150 -10.727  1.00  0.00           O  
ATOM     19  CB  ARG A   2      -7.121  -1.733 -13.747  1.00  0.00           C  
ATOM     20  CG  ARG A   2      -8.388  -1.716 -14.588  1.00  0.00           C  
ATOM     21  CD  ARG A   2      -8.542  -2.966 -15.374  1.00  0.00           C  
ATOM     22  NE  ARG A   2      -9.618  -2.866 -16.347  1.00  0.00           N  
ATOM     23  CZ  ARG A   2      -9.735  -3.643 -17.441  1.00  0.00           C  
ATOM     24  NH1 ARG A   2      -8.837  -4.571 -17.688  1.00  0.00           N  
ATOM     25  NH2 ARG A   2     -10.753  -3.472 -18.267  1.00  0.00           N  
ATOM     26  H   ARG A   2      -6.644   0.604 -14.646  1.00  0.00           H  
ATOM     27  HA  ARG A   2      -7.889  -0.391 -12.275  1.00  0.00           H  
ATOM     28 1HB  ARG A   2      -6.266  -1.798 -14.418  1.00  0.00           H  
ATOM     29 2HB  ARG A   2      -7.127  -2.636 -13.136  1.00  0.00           H  
ATOM     30 1HG  ARG A   2      -9.256  -1.612 -13.936  1.00  0.00           H  
ATOM     31 2HG  ARG A   2      -8.353  -0.876 -15.283  1.00  0.00           H  
ATOM     32 1HD  ARG A   2      -7.617  -3.175 -15.910  1.00  0.00           H  
ATOM     33 2HD  ARG A   2      -8.767  -3.793 -14.702  1.00  0.00           H  
ATOM     34  HE  ARG A   2     -10.329  -2.164 -16.191  1.00  0.00           H  
ATOM     35 1HH1 ARG A   2      -8.059  -4.702 -17.057  1.00  0.00           H  
ATOM     36 2HH1 ARG A   2      -8.925  -5.153 -18.508  1.00  0.00           H  
ATOM     37 1HH2 ARG A   2     -11.443  -2.758 -18.077  1.00  0.00           H  
ATOM     38 2HH2 ARG A   2     -10.841  -4.054 -19.087  1.00  0.00           H  
ATOM     39  N   ARG A   3      -4.586  -0.344 -12.283  1.00  0.00           N  
ATOM     40  CA  ARG A   3      -3.441  -0.480 -11.391  1.00  0.00           C  
ATOM     41  C   ARG A   3      -3.550   0.471 -10.206  1.00  0.00           C  
ATOM     42  O   ARG A   3      -3.242   0.103  -9.072  1.00  0.00           O  
ATOM     43  CB  ARG A   3      -2.152  -0.232 -12.161  1.00  0.00           C  
ATOM     44  CG  ARG A   3      -0.897  -0.492 -11.343  1.00  0.00           C  
ATOM     45  CD  ARG A   3       0.335  -0.250 -12.137  1.00  0.00           C  
ATOM     46  NE  ARG A   3       0.574  -1.309 -13.105  1.00  0.00           N  
ATOM     47  CZ  ARG A   3       1.663  -1.393 -13.893  1.00  0.00           C  
ATOM     48  NH1 ARG A   3       2.602  -0.476 -13.818  1.00  0.00           N  
ATOM     49  NH2 ARG A   3       1.787  -2.398 -14.743  1.00  0.00           N  
ATOM     50  H   ARG A   3      -4.446   0.033 -13.210  1.00  0.00           H  
ATOM     51  HA  ARG A   3      -3.428  -1.497 -10.998  1.00  0.00           H  
ATOM     52 1HB  ARG A   3      -2.126  -0.872 -13.042  1.00  0.00           H  
ATOM     53 2HB  ARG A   3      -2.128   0.801 -12.507  1.00  0.00           H  
ATOM     54 1HG  ARG A   3      -0.883   0.171 -10.477  1.00  0.00           H  
ATOM     55 2HG  ARG A   3      -0.890  -1.529 -11.006  1.00  0.00           H  
ATOM     56 1HD  ARG A   3       0.240   0.691 -12.678  1.00  0.00           H  
ATOM     57 2HD  ARG A   3       1.194  -0.199 -11.469  1.00  0.00           H  
ATOM     58  HE  ARG A   3      -0.127  -2.033 -13.192  1.00  0.00           H  
ATOM     59 1HH1 ARG A   3       2.507   0.292 -13.169  1.00  0.00           H  
ATOM     60 2HH1 ARG A   3       3.418  -0.540 -14.409  1.00  0.00           H  
ATOM     61 1HH2 ARG A   3       1.065  -3.103 -14.801  1.00  0.00           H  
ATOM     62 2HH2 ARG A   3       2.603  -2.462 -15.334  1.00  0.00           H  
ATOM     63  N   LYS A   4      -3.989   1.706 -10.436  1.00  0.00           N  
ATOM     64  CA  LYS A   4      -4.153   2.676  -9.361  1.00  0.00           C  
ATOM     65  C   LYS A   4      -5.279   2.271  -8.419  1.00  0.00           C  
ATOM     66  O   LYS A   4      -5.180   2.446  -7.205  1.00  0.00           O  
ATOM     67  CB  LYS A   4      -4.431   4.069  -9.929  1.00  0.00           C  
ATOM     68  CG  LYS A   4      -3.221   4.718 -10.587  1.00  0.00           C  
ATOM     69  CD  LYS A   4      -3.533   6.137 -11.038  1.00  0.00           C  
ATOM     70  CE  LYS A   4      -2.335   6.776 -11.726  1.00  0.00           C  
ATOM     71  NZ  LYS A   4      -2.634   8.156 -12.197  1.00  0.00           N  
ATOM     72  H   LYS A   4      -4.215   1.978 -11.382  1.00  0.00           H  
ATOM     73  HA  LYS A   4      -3.228   2.714  -8.785  1.00  0.00           H  
ATOM     74 1HB  LYS A   4      -5.229   4.007 -10.670  1.00  0.00           H  
ATOM     75 2HB  LYS A   4      -4.776   4.726  -9.130  1.00  0.00           H  
ATOM     76 1HG  LYS A   4      -2.392   4.744  -9.879  1.00  0.00           H  
ATOM     77 2HG  LYS A   4      -2.918   4.129 -11.452  1.00  0.00           H  
ATOM     78 1HD  LYS A   4      -4.375   6.122 -11.732  1.00  0.00           H  
ATOM     79 2HD  LYS A   4      -3.808   6.741 -10.174  1.00  0.00           H  
ATOM     80 1HE  LYS A   4      -1.496   6.816 -11.033  1.00  0.00           H  
ATOM     81 2HE  LYS A   4      -2.041   6.169 -12.583  1.00  0.00           H  
ATOM     82 1HZ  LYS A   4      -1.817   8.543 -12.647  1.00  0.00           H  
ATOM     83 2HZ  LYS A   4      -3.400   8.129 -12.856  1.00  0.00           H  
ATOM     84 3HZ  LYS A   4      -2.889   8.733 -11.409  1.00  0.00           H  
ATOM     85  N   GLU A   5      -6.336   1.653  -8.985  1.00  0.00           N  
ATOM     86  CA  GLU A   5      -7.447   1.197  -8.158  1.00  0.00           C  
ATOM     87  C   GLU A   5      -7.032   0.029  -7.274  1.00  0.00           C  
ATOM     88  O   GLU A   5      -7.416  -0.046  -6.106  1.00  0.00           O  
ATOM     89  CB  GLU A   5      -8.641   0.783  -9.021  1.00  0.00           C  
ATOM     90  CG  GLU A   5      -9.359   1.946  -9.689  1.00  0.00           C  
ATOM     91  CD  GLU A   5     -10.611   1.526 -10.408  1.00  0.00           C  
ATOM     92  OE1 GLU A   5     -11.412   2.376 -10.713  1.00  0.00           O  
ATOM     93  OE2 GLU A   5     -10.767   0.352 -10.651  1.00  0.00           O  
ATOM     94  H   GLU A   5      -6.370   1.500  -9.983  1.00  0.00           H  
ATOM     95  HA  GLU A   5      -7.758   2.019  -7.513  1.00  0.00           H  
ATOM     96 1HB  GLU A   5      -8.306   0.100  -9.802  1.00  0.00           H  
ATOM     97 2HB  GLU A   5      -9.365   0.248  -8.407  1.00  0.00           H  
ATOM     98 1HG  GLU A   5      -9.620   2.683  -8.930  1.00  0.00           H  
ATOM     99 2HG  GLU A   5      -8.681   2.420 -10.397  1.00  0.00           H  
ATOM    100  N   MET A   6      -6.188  -0.834  -7.821  1.00  0.00           N  
ATOM    101  CA  MET A   6      -5.689  -1.952  -7.028  1.00  0.00           C  
ATOM    102  C   MET A   6      -4.795  -1.467  -5.894  1.00  0.00           C  
ATOM    103  O   MET A   6      -4.893  -1.947  -4.765  1.00  0.00           O  
ATOM    104  CB  MET A   6      -4.922  -2.934  -7.911  1.00  0.00           C  
ATOM    105  CG  MET A   6      -5.792  -3.731  -8.873  1.00  0.00           C  
ATOM    106  SD  MET A   6      -4.830  -4.813  -9.948  1.00  0.00           S  
ATOM    107  CE  MET A   6      -4.273  -6.046  -8.776  1.00  0.00           C  
ATOM    108  H   MET A   6      -5.882  -0.734  -8.778  1.00  0.00           H  
ATOM    109  HA  MET A   6      -6.540  -2.471  -6.588  1.00  0.00           H  
ATOM    110 1HB  MET A   6      -4.184  -2.393  -8.500  1.00  0.00           H  
ATOM    111 2HB  MET A   6      -4.383  -3.644  -7.283  1.00  0.00           H  
ATOM    112 1HG  MET A   6      -6.494  -4.343  -8.307  1.00  0.00           H  
ATOM    113 2HG  MET A   6      -6.365  -3.046  -9.498  1.00  0.00           H  
ATOM    114 1HE  MET A   6      -3.663  -6.788  -9.291  1.00  0.00           H  
ATOM    115 2HE  MET A   6      -3.680  -5.566  -7.996  1.00  0.00           H  
ATOM    116 3HE  MET A   6      -5.137  -6.536  -8.325  1.00  0.00           H  
ATOM    117  N   ASP A   7      -3.938  -0.474  -6.195  1.00  0.00           N  
ATOM    118  CA  ASP A   7      -3.071   0.089  -5.167  1.00  0.00           C  
ATOM    119  C   ASP A   7      -3.885   0.748  -4.060  1.00  0.00           C  
ATOM    120  O   ASP A   7      -3.557   0.627  -2.879  1.00  0.00           O  
ATOM    121  CB  ASP A   7      -2.110   1.112  -5.777  1.00  0.00           C  
ATOM    122  CG  ASP A   7      -1.000   0.472  -6.600  1.00  0.00           C  
ATOM    123  OD1 ASP A   7      -0.394   1.163  -7.384  1.00  0.00           O  
ATOM    124  OD2 ASP A   7      -0.768  -0.702  -6.436  1.00  0.00           O  
ATOM    125  H   ASP A   7      -3.887  -0.109  -7.135  1.00  0.00           H  
ATOM    126  HA  ASP A   7      -2.486  -0.719  -4.727  1.00  0.00           H  
ATOM    127 1HB  ASP A   7      -2.666   1.797  -6.418  1.00  0.00           H  
ATOM    128 2HB  ASP A   7      -1.655   1.704  -4.982  1.00  0.00           H  
ATOM    129  N   LYS A   8      -4.996   1.384  -4.449  1.00  0.00           N  
ATOM    130  CA  LYS A   8      -5.841   2.040  -3.459  1.00  0.00           C  
ATOM    131  C   LYS A   8      -6.504   1.023  -2.539  1.00  0.00           C  
ATOM    132  O   LYS A   8      -6.548   1.208  -1.323  1.00  0.00           O  
ATOM    133  CB  LYS A   8      -6.901   2.894  -4.158  1.00  0.00           C  
ATOM    134  CG  LYS A   8      -7.783   3.693  -3.207  1.00  0.00           C  
ATOM    135  CD  LYS A   8      -8.794   4.536  -3.969  1.00  0.00           C  
ATOM    136  CE  LYS A   8      -9.714   5.290  -3.020  1.00  0.00           C  
ATOM    137  NZ  LYS A   8     -10.707   6.123  -3.752  1.00  0.00           N  
ATOM    138  H   LYS A   8      -5.262   1.418  -5.423  1.00  0.00           H  
ATOM    139  HA  LYS A   8      -5.215   2.688  -2.845  1.00  0.00           H  
ATOM    140 1HB  LYS A   8      -6.414   3.595  -4.836  1.00  0.00           H  
ATOM    141 2HB  LYS A   8      -7.547   2.253  -4.759  1.00  0.00           H  
ATOM    142 1HG  LYS A   8      -8.317   3.010  -2.545  1.00  0.00           H  
ATOM    143 2HG  LYS A   8      -7.161   4.348  -2.598  1.00  0.00           H  
ATOM    144 1HD  LYS A   8      -8.268   5.254  -4.599  1.00  0.00           H  
ATOM    145 2HD  LYS A   8      -9.397   3.891  -4.608  1.00  0.00           H  
ATOM    146 1HE  LYS A   8     -10.248   4.580  -2.390  1.00  0.00           H  
ATOM    147 2HE  LYS A   8      -9.120   5.938  -2.376  1.00  0.00           H  
ATOM    148 1HZ  LYS A   8     -11.296   6.606  -3.089  1.00  0.00           H  
ATOM    149 2HZ  LYS A   8     -10.222   6.799  -4.326  1.00  0.00           H  
ATOM    150 3HZ  LYS A   8     -11.277   5.531  -4.339  1.00  0.00           H  
ATOM    151  N   VAL A   9      -6.985  -0.068  -3.109  1.00  0.00           N  
ATOM    152  CA  VAL A   9      -7.602  -1.112  -2.299  1.00  0.00           C  
ATOM    153  C   VAL A   9      -6.594  -1.735  -1.342  1.00  0.00           C  
ATOM    154  O   VAL A   9      -6.882  -1.930  -0.161  1.00  0.00           O  
ATOM    155  CB  VAL A   9      -8.225  -2.203  -3.190  1.00  0.00           C  
ATOM    156  CG1 VAL A   9      -8.720  -3.378  -2.361  1.00  0.00           C  
ATOM    157  CG2 VAL A   9      -9.359  -1.603  -4.008  1.00  0.00           C  
ATOM    158  H   VAL A   9      -6.930  -0.190  -4.110  1.00  0.00           H  
ATOM    159  HA  VAL A   9      -8.394  -0.662  -1.700  1.00  0.00           H  
ATOM    160  HB  VAL A   9      -7.458  -2.596  -3.857  1.00  0.00           H  
ATOM    161 1HG1 VAL A   9      -9.154  -4.131  -3.020  1.00  0.00           H  
ATOM    162 2HG1 VAL A   9      -7.885  -3.814  -1.813  1.00  0.00           H  
ATOM    163 3HG1 VAL A   9      -9.477  -3.033  -1.657  1.00  0.00           H  
ATOM    164 1HG2 VAL A   9      -9.800  -2.374  -4.639  1.00  0.00           H  
ATOM    165 2HG2 VAL A   9     -10.120  -1.204  -3.337  1.00  0.00           H  
ATOM    166 3HG2 VAL A   9      -8.970  -0.800  -4.635  1.00  0.00           H  
ATOM    167  N   TYR A  10      -5.410  -1.917  -1.845  1.00  0.00           N  
ATOM    168  CA  TYR A  10      -4.366  -2.521  -1.026  1.00  0.00           C  
ATOM    169  C   TYR A  10      -3.963  -1.602   0.119  1.00  0.00           C  
ATOM    170  O   TYR A  10      -3.876  -2.029   1.271  1.00  0.00           O  
ATOM    171  CB  TYR A  10      -3.154  -2.882  -1.887  1.00  0.00           C  
ATOM    172  CG  TYR A  10      -2.015  -3.478  -1.091  1.00  0.00           C  
ATOM    173  CD1 TYR A  10      -0.901  -2.707  -0.791  1.00  0.00           C  
ATOM    174  CD2 TYR A  10      -2.083  -4.794  -0.659  1.00  0.00           C  
ATOM    175  CE1 TYR A  10       0.140  -3.251  -0.063  1.00  0.00           C  
ATOM    176  CE2 TYR A  10      -1.043  -5.338   0.068  1.00  0.00           C  
ATOM    177  CZ  TYR A  10       0.068  -4.566   0.366  1.00  0.00           C  
ATOM    178  OH  TYR A  10       1.105  -5.108   1.091  1.00  0.00           O  
ATOM    179  H   TYR A  10      -5.196  -1.648  -2.795  1.00  0.00           H  
ATOM    180  HA  TYR A  10      -4.761  -3.434  -0.579  1.00  0.00           H  
ATOM    181 1HB  TYR A  10      -3.453  -3.598  -2.654  1.00  0.00           H  
ATOM    182 2HB  TYR A  10      -2.791  -1.990  -2.396  1.00  0.00           H  
ATOM    183  HD1 TYR A  10      -0.847  -1.672  -1.130  1.00  0.00           H  
ATOM    184  HD2 TYR A  10      -2.958  -5.400  -0.894  1.00  0.00           H  
ATOM    185  HE1 TYR A  10       1.015  -2.646   0.173  1.00  0.00           H  
ATOM    186  HE2 TYR A  10      -1.097  -6.373   0.406  1.00  0.00           H  
ATOM    187  HH  TYR A  10       0.900  -6.020   1.308  1.00  0.00           H  
ATOM    188  N   ARG A  11      -3.760  -0.321  -0.149  1.00  0.00           N  
ATOM    189  CA  ARG A  11      -3.332   0.625   0.875  1.00  0.00           C  
ATOM    190  C   ARG A  11      -4.407   0.810   1.938  1.00  0.00           C  
ATOM    191  O   ARG A  11      -4.111   0.858   3.132  1.00  0.00           O  
ATOM    192  CB  ARG A  11      -2.968   1.968   0.260  1.00  0.00           C  
ATOM    193  CG  ARG A  11      -1.632   1.961  -0.467  1.00  0.00           C  
ATOM    194  CD  ARG A  11      -1.164   3.338  -0.768  1.00  0.00           C  
ATOM    195  NE  ARG A  11      -2.081   4.042  -1.649  1.00  0.00           N  
ATOM    196  CZ  ARG A  11      -2.013   4.027  -2.995  1.00  0.00           C  
ATOM    197  NH1 ARG A  11      -1.067   3.341  -3.597  1.00  0.00           N  
ATOM    198  NH2 ARG A  11      -2.897   4.702  -3.709  1.00  0.00           N  
ATOM    199  H   ARG A  11      -3.907   0.008  -1.092  1.00  0.00           H  
ATOM    200  HA  ARG A  11      -2.448   0.223   1.370  1.00  0.00           H  
ATOM    201 1HB  ARG A  11      -3.741   2.266  -0.447  1.00  0.00           H  
ATOM    202 2HB  ARG A  11      -2.929   2.727   1.041  1.00  0.00           H  
ATOM    203 1HG  ARG A  11      -0.882   1.472   0.155  1.00  0.00           H  
ATOM    204 2HG  ARG A  11      -1.733   1.419  -1.408  1.00  0.00           H  
ATOM    205 1HD  ARG A  11      -1.080   3.904   0.159  1.00  0.00           H  
ATOM    206 2HD  ARG A  11      -0.191   3.293  -1.255  1.00  0.00           H  
ATOM    207  HE  ARG A  11      -2.822   4.581  -1.222  1.00  0.00           H  
ATOM    208 1HH1 ARG A  11      -0.391   2.825  -3.051  1.00  0.00           H  
ATOM    209 2HH1 ARG A  11      -1.016   3.329  -4.605  1.00  0.00           H  
ATOM    210 1HH2 ARG A  11      -3.624   5.230  -3.246  1.00  0.00           H  
ATOM    211 2HH2 ARG A  11      -2.846   4.691  -4.717  1.00  0.00           H  
ATOM    212  N   THR A  12      -5.656   0.814   1.497  1.00  0.00           N  
ATOM    213  CA  THR A  12      -6.752   0.964   2.446  1.00  0.00           C  
ATOM    214  C   THR A  12      -6.896  -0.273   3.323  1.00  0.00           C  
ATOM    215  O   THR A  12      -7.050  -0.168   4.540  1.00  0.00           O  
ATOM    216  CB  THR A  12      -8.075   1.233   1.704  1.00  0.00           C  
ATOM    217  OG1 THR A  12      -7.950   2.446   0.950  1.00  0.00           O  
ATOM    218  CG2 THR A  12      -9.227   1.368   2.687  1.00  0.00           C  
ATOM    219  H   THR A  12      -5.866   0.715   0.514  1.00  0.00           H  
ATOM    220  HA  THR A  12      -6.536   1.815   3.092  1.00  0.00           H  
ATOM    221  HB  THR A  12      -8.284   0.409   1.023  1.00  0.00           H  
ATOM    222  HG1 THR A  12      -7.072   2.813   1.079  1.00  0.00           H  
ATOM    223 1HG2 THR A  12     -10.151   1.557   2.141  1.00  0.00           H  
ATOM    224 2HG2 THR A  12      -9.326   0.446   3.260  1.00  0.00           H  
ATOM    225 3HG2 THR A  12      -9.031   2.197   3.365  1.00  0.00           H  
ATOM    226  N   ALA A  13      -6.699  -1.417   2.683  1.00  0.00           N  
ATOM    227  CA  ALA A  13      -6.819  -2.657   3.440  1.00  0.00           C  
ATOM    228  C   ALA A  13      -5.662  -2.820   4.417  1.00  0.00           C  
ATOM    229  O   ALA A  13      -5.860  -3.208   5.569  1.00  0.00           O  
ATOM    230  CB  ALA A  13      -6.880  -3.846   2.492  1.00  0.00           C  
ATOM    231  H   ALA A  13      -6.471  -1.461   1.700  1.00  0.00           H  
ATOM    232  HA  ALA A  13      -7.744  -2.614   4.016  1.00  0.00           H  
ATOM    233 1HB  ALA A  13      -6.970  -4.767   3.068  1.00  0.00           H  
ATOM    234 2HB  ALA A  13      -7.744  -3.744   1.835  1.00  0.00           H  
ATOM    235 3HB  ALA A  13      -5.971  -3.880   1.893  1.00  0.00           H  
ATOM    236  N   PHE A  14      -4.473  -2.481   3.929  1.00  0.00           N  
ATOM    237  CA  PHE A  14      -3.292  -2.557   4.781  1.00  0.00           C  
ATOM    238  C   PHE A  14      -3.437  -1.658   6.003  1.00  0.00           C  
ATOM    239  O   PHE A  14      -3.164  -2.076   7.128  1.00  0.00           O  
ATOM    240  CB  PHE A  14      -2.051  -2.161   3.979  1.00  0.00           C  
ATOM    241  CG  PHE A  14      -0.768  -2.250   4.754  1.00  0.00           C  
ATOM    242  CD1 PHE A  14      -0.232  -1.127   5.368  1.00  0.00           C  
ATOM    243  CD2 PHE A  14      -0.093  -3.455   4.871  1.00  0.00           C  
ATOM    244  CE1 PHE A  14       0.949  -1.208   6.081  1.00  0.00           C  
ATOM    245  CE2 PHE A  14       1.088  -3.539   5.584  1.00  0.00           C  
ATOM    246  CZ  PHE A  14       1.609  -2.414   6.189  1.00  0.00           C  
ATOM    247  H   PHE A  14      -4.371  -2.170   2.974  1.00  0.00           H  
ATOM    248  HA  PHE A  14      -3.179  -3.586   5.125  1.00  0.00           H  
ATOM    249 1HB  PHE A  14      -1.963  -2.804   3.105  1.00  0.00           H  
ATOM    250 2HB  PHE A  14      -2.160  -1.138   3.622  1.00  0.00           H  
ATOM    251  HD1 PHE A  14      -0.754  -0.174   5.283  1.00  0.00           H  
ATOM    252  HD2 PHE A  14      -0.505  -4.344   4.392  1.00  0.00           H  
ATOM    253  HE1 PHE A  14       1.359  -0.318   6.558  1.00  0.00           H  
ATOM    254  HE2 PHE A  14       1.609  -4.493   5.668  1.00  0.00           H  
ATOM    255  HZ  PHE A  14       2.541  -2.478   6.750  1.00  0.00           H  
ATOM    256  N   LYS A  15      -3.947  -0.434   5.783  1.00  0.00           N  
ATOM    257  CA  LYS A  15      -4.131   0.500   6.886  1.00  0.00           C  
ATOM    258  C   LYS A  15      -5.191   0.001   7.860  1.00  0.00           C  
ATOM    259  O   LYS A  15      -4.998   0.036   9.075  1.00  0.00           O  
ATOM    260  CB  LYS A  15      -4.512   1.880   6.348  1.00  0.00           C  
ATOM    261  CG  LYS A  15      -4.636   2.955   7.420  1.00  0.00           C  
ATOM    262  CD  LYS A  15      -4.972   4.308   6.810  1.00  0.00           C  
ATOM    263  CE  LYS A  15      -5.142   5.373   7.883  1.00  0.00           C  
ATOM    264  NZ  LYS A  15      -5.466   6.703   7.300  1.00  0.00           N  
ATOM    265  H   LYS A  15      -4.208  -0.150   4.849  1.00  0.00           H  
ATOM    266  HA  LYS A  15      -3.190   0.582   7.431  1.00  0.00           H  
ATOM    267 1HB  LYS A  15      -3.764   2.209   5.627  1.00  0.00           H  
ATOM    268 2HB  LYS A  15      -5.466   1.816   5.824  1.00  0.00           H  
ATOM    269 1HG  LYS A  15      -5.422   2.678   8.124  1.00  0.00           H  
ATOM    270 2HG  LYS A  15      -3.696   3.035   7.965  1.00  0.00           H  
ATOM    271 1HD  LYS A  15      -4.172   4.611   6.133  1.00  0.00           H  
ATOM    272 2HD  LYS A  15      -5.897   4.230   6.239  1.00  0.00           H  
ATOM    273 1HE  LYS A  15      -5.943   5.082   8.560  1.00  0.00           H  
ATOM    274 2HE  LYS A  15      -4.221   5.458   8.460  1.00  0.00           H  
ATOM    275 1HZ  LYS A  15      -5.570   7.380   8.042  1.00  0.00           H  
ATOM    276 2HZ  LYS A  15      -4.719   6.992   6.683  1.00  0.00           H  
ATOM    277 3HZ  LYS A  15      -6.328   6.641   6.778  1.00  0.00           H  
ATOM    278  N   ARG A  16      -6.270  -0.555   7.380  1.00  0.00           N  
ATOM    279  CA  ARG A  16      -7.353  -1.025   8.235  1.00  0.00           C  
ATOM    280  C   ARG A  16      -6.936  -2.258   9.026  1.00  0.00           C  
ATOM    281  O   ARG A  16      -7.264  -2.391  10.205  1.00  0.00           O  
ATOM    282  CB  ARG A  16      -8.593  -1.332   7.408  1.00  0.00           C  
ATOM    283  CG  ARG A  16      -9.274  -0.096   6.843  1.00  0.00           C  
ATOM    284  CD  ARG A  16     -10.425  -0.451   5.974  1.00  0.00           C  
ATOM    285  NE  ARG A  16     -11.514  -1.047   6.732  1.00  0.00           N  
ATOM    286  CZ  ARG A  16     -12.601  -1.625   6.185  1.00  0.00           C  
ATOM    287  NH1 ARG A  16     -12.729  -1.677   4.878  1.00  0.00           N  
ATOM    288  NH2 ARG A  16     -13.538  -2.139   6.962  1.00  0.00           N  
ATOM    289  H   ARG A  16      -6.352  -0.661   6.379  1.00  0.00           H  
ATOM    290  HA  ARG A  16      -7.597  -0.237   8.948  1.00  0.00           H  
ATOM    291 1HB  ARG A  16      -8.324  -1.982   6.577  1.00  0.00           H  
ATOM    292 2HB  ARG A  16      -9.316  -1.869   8.022  1.00  0.00           H  
ATOM    293 1HG  ARG A  16      -9.641   0.524   7.662  1.00  0.00           H  
ATOM    294 2HG  ARG A  16      -8.559   0.474   6.249  1.00  0.00           H  
ATOM    295 1HD  ARG A  16     -10.802   0.447   5.485  1.00  0.00           H  
ATOM    296 2HD  ARG A  16     -10.103  -1.168   5.219  1.00  0.00           H  
ATOM    297  HE  ARG A  16     -11.451  -1.026   7.741  1.00  0.00           H  
ATOM    298 1HH1 ARG A  16     -12.013  -1.284   4.284  1.00  0.00           H  
ATOM    299 2HH1 ARG A  16     -13.543  -2.110   4.467  1.00  0.00           H  
ATOM    300 1HH2 ARG A  16     -13.439  -2.099   7.967  1.00  0.00           H  
ATOM    301 2HH2 ARG A  16     -14.352  -2.572   6.552  1.00  0.00           H  
ATOM    302  N   ILE A  17      -6.116  -3.093   8.410  1.00  0.00           N  
ATOM    303  CA  ILE A  17      -5.688  -4.302   9.103  1.00  0.00           C  
ATOM    304  C   ILE A  17      -4.708  -3.977  10.224  1.00  0.00           C  
ATOM    305  O   ILE A  17      -4.810  -4.515  11.326  1.00  0.00           O  
ATOM    306  CB  ILE A  17      -5.056  -5.296   8.111  1.00  0.00           C  
ATOM    307  CG1 ILE A  17      -6.120  -5.844   7.157  1.00  0.00           C  
ATOM    308  CG2 ILE A  17      -4.370  -6.430   8.857  1.00  0.00           C  
ATOM    309  CD1 ILE A  17      -5.550  -6.531   5.937  1.00  0.00           C  
ATOM    310  H   ILE A  17      -5.779  -2.917   7.474  1.00  0.00           H  
ATOM    311  HA  ILE A  17      -6.562  -4.769   9.555  1.00  0.00           H  
ATOM    312  HB  ILE A  17      -4.318  -4.779   7.498  1.00  0.00           H  
ATOM    313 1HG1 ILE A  17      -6.751  -6.557   7.687  1.00  0.00           H  
ATOM    314 2HG1 ILE A  17      -6.761  -5.029   6.820  1.00  0.00           H  
ATOM    315 1HG2 ILE A  17      -3.930  -7.123   8.140  1.00  0.00           H  
ATOM    316 2HG2 ILE A  17      -3.587  -6.024   9.496  1.00  0.00           H  
ATOM    317 3HG2 ILE A  17      -5.101  -6.958   9.469  1.00  0.00           H  
ATOM    318 1HD1 ILE A  17      -6.365  -6.892   5.309  1.00  0.00           H  
ATOM    319 2HD1 ILE A  17      -4.942  -5.824   5.372  1.00  0.00           H  
ATOM    320 3HD1 ILE A  17      -4.933  -7.372   6.249  1.00  0.00           H  
ATOM    321  N   THR A  18      -3.830  -3.000   9.994  1.00  0.00           N  
ATOM    322  CA  THR A  18      -2.806  -2.675  10.979  1.00  0.00           C  
ATOM    323  C   THR A  18      -3.371  -1.803  12.094  1.00  0.00           C  
ATOM    324  O   THR A  18      -2.795  -1.715  13.178  1.00  0.00           O  
ATOM    325  CB  THR A  18      -1.595  -1.984  10.326  1.00  0.00           C  
ATOM    326  OG1 THR A  18      -2.010  -0.786   9.657  1.00  0.00           O  
ATOM    327  CG2 THR A  18      -0.936  -2.918   9.323  1.00  0.00           C  
ATOM    328  H   THR A  18      -3.868  -2.475   9.132  1.00  0.00           H  
ATOM    329  HA  THR A  18      -2.461  -3.602  11.439  1.00  0.00           H  
ATOM    330  HB  THR A  18      -0.872  -1.713  11.095  1.00  0.00           H  
ATOM    331  HG1 THR A  18      -2.958  -0.674   9.762  1.00  0.00           H  
ATOM    332 1HG2 THR A  18      -0.081  -2.418   8.868  1.00  0.00           H  
ATOM    333 2HG2 THR A  18      -0.600  -3.821   9.833  1.00  0.00           H  
ATOM    334 3HG2 THR A  18      -1.654  -3.185   8.548  1.00  0.00           H  
ATOM    335  N   SER A  19      -4.491  -1.202  11.917  1.00  0.00           N  
ATOM    336  CA  SER A  19      -5.048  -0.327  12.942  1.00  0.00           C  
ATOM    337  C   SER A  19      -6.178  -1.014  13.698  1.00  0.00           C  
ATOM    338  O   SER A  19      -6.743  -0.451  14.636  1.00  0.00           O  
ATOM    339  CB  SER A  19      -5.569   0.949  12.310  1.00  0.00           C  
ATOM    340  OG  SER A  19      -4.523   1.688  11.742  1.00  0.00           O  
ATOM    341  H   SER A  19      -4.999  -1.334  11.054  1.00  0.00           H  
ATOM    342  HA  SER A  19      -4.256  -0.073  13.648  1.00  0.00           H  
ATOM    343 1HB  SER A  19      -6.303   0.702  11.543  1.00  0.00           H  
ATOM    344 2HB  SER A  19      -6.075   1.549  13.066  1.00  0.00           H  
ATOM    345  HG  SER A  19      -3.723   1.182  11.904  1.00  0.00           H  
ATOM    346  N   THR A  20      -6.529  -2.235  13.362  1.00  0.00           N  
ATOM    347  CA  THR A  20      -7.666  -2.907  13.978  1.00  0.00           C  
ATOM    348  C   THR A  20      -7.207  -3.972  14.966  1.00  0.00           C  
ATOM    349  O   THR A  20      -6.536  -4.933  14.590  1.00  0.00           O  
ATOM    350  CB  THR A  20      -8.571  -3.553  12.913  1.00  0.00           C  
ATOM    351  OG1 THR A  20      -9.017  -2.536  12.006  1.00  0.00           O  
ATOM    352  CG2 THR A  20      -9.779  -4.216  13.557  1.00  0.00           C  
ATOM    353  H   THR A  20      -5.994  -2.720  12.656  1.00  0.00           H  
ATOM    354  HA  THR A  20      -8.252  -2.166  14.523  1.00  0.00           H  
ATOM    355  HB  THR A  20      -8.006  -4.305  12.363  1.00  0.00           H  
ATOM    356  HG1 THR A  20      -8.650  -1.689  12.270  1.00  0.00           H  
ATOM    357 1HG2 THR A  20     -10.402  -4.665  12.784  1.00  0.00           H  
ATOM    358 2HG2 THR A  20      -9.444  -4.989  14.249  1.00  0.00           H  
ATOM    359 3HG2 THR A  20     -10.357  -3.469  14.100  1.00  0.00           H  
ATOM    360  N   PRO A  21      -7.515  -3.831  16.294  1.00  0.00           N  
ATOM    361  CA  PRO A  21      -7.073  -4.801  17.289  1.00  0.00           C  
ATOM    362  C   PRO A  21      -7.939  -6.054  17.259  1.00  0.00           C  
ATOM    363  O   PRO A  21      -7.507  -7.129  17.674  1.00  0.00           O  
ATOM    364  CB  PRO A  21      -7.209  -4.058  18.622  1.00  0.00           C  
ATOM    365  CG  PRO A  21      -8.261  -3.027  18.389  1.00  0.00           C  
ATOM    366  CD  PRO A  21      -8.091  -2.639  16.944  1.00  0.00           C  
ATOM    367  HA  PRO A  21      -6.021  -5.060  17.099  1.00  0.00           H  
ATOM    368 1HB  PRO A  21      -7.484  -4.764  19.420  1.00  0.00           H  
ATOM    369 2HB  PRO A  21      -6.243  -3.614  18.905  1.00  0.00           H  
ATOM    370 1HG  PRO A  21      -9.256  -3.445  18.601  1.00  0.00           H  
ATOM    371 2HG  PRO A  21      -8.120  -2.179  19.075  1.00  0.00           H  
ATOM    372 1HD  PRO A  21      -9.072  -2.394  16.512  1.00  0.00           H  
ATOM    373 2HD  PRO A  21      -7.410  -1.778  16.873  1.00  0.00           H  
ATOM    374  N   ASP A  22      -9.116  -6.025  16.562  1.00  0.00           N  
ATOM    375  CA  ASP A  22     -10.039  -7.154  16.548  1.00  0.00           C  
ATOM    376  C   ASP A  22      -9.750  -8.087  15.378  1.00  0.00           C  
ATOM    377  O   ASP A  22      -9.777  -7.672  14.220  1.00  0.00           O  
ATOM    378  CB  ASP A  22     -11.475  -6.634  16.452  1.00  0.00           C  
ATOM    379  CG  ASP A  22     -12.540  -7.719  16.538  1.00  0.00           C  
ATOM    380  OD1 ASP A  22     -13.641  -7.415  16.930  1.00  0.00           O  
ATOM    381  OD2 ASP A  22     -12.241  -8.843  16.209  1.00  0.00           O  
ATOM    382  H   ASP A  22      -9.350  -5.192  16.041  1.00  0.00           H  
ATOM    383  HA  ASP A  22      -9.921  -7.709  17.479  1.00  0.00           H  
ATOM    384 1HB  ASP A  22     -11.658  -5.919  17.255  1.00  0.00           H  
ATOM    385 2HB  ASP A  22     -11.609  -6.106  15.507  1.00  0.00           H  
ATOM    386  N   LYS A  23      -9.513  -9.350  15.699  1.00  0.00           N  
ATOM    387  CA  LYS A  23      -9.136 -10.334  14.691  1.00  0.00           C  
ATOM    388  C   LYS A  23     -10.275 -10.581  13.710  1.00  0.00           C  
ATOM    389  O   LYS A  23     -10.049 -10.755  12.513  1.00  0.00           O  
ATOM    390  CB  LYS A  23      -8.722 -11.644  15.363  1.00  0.00           C  
ATOM    391  CG  LYS A  23      -8.200 -12.702  14.400  1.00  0.00           C  
ATOM    392  CD  LYS A  23      -7.749 -13.950  15.143  1.00  0.00           C  
ATOM    393  CE  LYS A  23      -7.261 -15.022  14.179  1.00  0.00           C  
ATOM    394  NZ  LYS A  23      -6.810 -16.248  14.892  1.00  0.00           N  
ATOM    395  H   LYS A  23      -9.595  -9.640  16.663  1.00  0.00           H  
ATOM    396  HA  LYS A  23      -8.288  -9.944  14.127  1.00  0.00           H  
ATOM    397 1HB  LYS A  23      -7.942 -11.445  16.099  1.00  0.00           H  
ATOM    398 2HB  LYS A  23      -9.575 -12.065  15.895  1.00  0.00           H  
ATOM    399 1HG  LYS A  23      -8.987 -12.973  13.695  1.00  0.00           H  
ATOM    400 2HG  LYS A  23      -7.358 -12.299  13.839  1.00  0.00           H  
ATOM    401 1HD  LYS A  23      -6.940 -13.693  15.829  1.00  0.00           H  
ATOM    402 2HD  LYS A  23      -8.581 -14.348  15.724  1.00  0.00           H  
ATOM    403 1HE  LYS A  23      -8.065 -15.289  13.495  1.00  0.00           H  
ATOM    404 2HE  LYS A  23      -6.429 -14.632  13.592  1.00  0.00           H  
ATOM    405 1HZ  LYS A  23      -6.495 -16.932  14.219  1.00  0.00           H  
ATOM    406 2HZ  LYS A  23      -6.050 -16.015  15.516  1.00  0.00           H  
ATOM    407 3HZ  LYS A  23      -7.578 -16.630  15.425  1.00  0.00           H  
ATOM    408  N   GLU A  24     -11.534 -10.615  14.235  1.00  0.00           N  
ATOM    409  CA  GLU A  24     -12.670 -10.856  13.355  1.00  0.00           C  
ATOM    410  C   GLU A  24     -12.873  -9.698  12.387  1.00  0.00           C  
ATOM    411  O   GLU A  24     -13.197  -9.903  11.217  1.00  0.00           O  
ATOM    412  CB  GLU A  24     -13.947 -11.090  14.166  1.00  0.00           C  
ATOM    413  CG  GLU A  24     -13.941 -12.395  14.950  1.00  0.00           C  
ATOM    414  CD  GLU A  24     -13.738 -13.602  14.077  1.00  0.00           C  
ATOM    415  OE1 GLU A  24     -12.906 -14.414  14.402  1.00  0.00           O  
ATOM    416  OE2 GLU A  24     -14.416 -13.711  13.082  1.00  0.00           O  
ATOM    417  H   GLU A  24     -11.697 -10.477  15.222  1.00  0.00           H  
ATOM    418  HA  GLU A  24     -12.467 -11.750  12.765  1.00  0.00           H  
ATOM    419 1HB  GLU A  24     -14.087 -10.269  14.869  1.00  0.00           H  
ATOM    420 2HB  GLU A  24     -14.807 -11.097  13.496  1.00  0.00           H  
ATOM    421 1HG  GLU A  24     -13.142 -12.358  15.690  1.00  0.00           H  
ATOM    422 2HG  GLU A  24     -14.887 -12.492  15.481  1.00  0.00           H  
ATOM    423  N   LYS A  25     -12.529  -8.477  12.859  1.00  0.00           N  
ATOM    424  CA  LYS A  25     -12.648  -7.323  11.976  1.00  0.00           C  
ATOM    425  C   LYS A  25     -11.521  -7.294  10.952  1.00  0.00           C  
ATOM    426  O   LYS A  25     -11.729  -6.922   9.797  1.00  0.00           O  
ATOM    427  CB  LYS A  25     -12.652  -6.022  12.780  1.00  0.00           C  
ATOM    428  CG  LYS A  25     -13.926  -5.796  13.584  1.00  0.00           C  
ATOM    429  CD  LYS A  25     -13.910  -4.441  14.275  1.00  0.00           C  
ATOM    430  CE  LYS A  25     -15.178  -4.216  15.085  1.00  0.00           C  
ATOM    431  NZ  LYS A  25     -15.157  -2.912  15.801  1.00  0.00           N  
ATOM    432  H   LYS A  25     -12.193  -8.342  13.802  1.00  0.00           H  
ATOM    433  HA  LYS A  25     -13.592  -7.398  11.434  1.00  0.00           H  
ATOM    434 1HB  LYS A  25     -11.810  -6.019  13.472  1.00  0.00           H  
ATOM    435 2HB  LYS A  25     -12.523  -5.176  12.104  1.00  0.00           H  
ATOM    436 1HG  LYS A  25     -14.789  -5.846  12.920  1.00  0.00           H  
ATOM    437 2HG  LYS A  25     -14.024  -6.577  14.337  1.00  0.00           H  
ATOM    438 1HD  LYS A  25     -13.048  -4.382  14.941  1.00  0.00           H  
ATOM    439 2HD  LYS A  25     -13.824  -3.652  13.528  1.00  0.00           H  
ATOM    440 1HE  LYS A  25     -16.042  -4.239  14.422  1.00  0.00           H  
ATOM    441 2HE  LYS A  25     -15.289  -5.016  15.817  1.00  0.00           H  
ATOM    442 1HZ  LYS A  25     -16.013  -2.801  16.325  1.00  0.00           H  
ATOM    443 2HZ  LYS A  25     -14.369  -2.887  16.434  1.00  0.00           H  
ATOM    444 3HZ  LYS A  25     -15.074  -2.161  15.131  1.00  0.00           H  
ATOM    445  N   ARG A  26     -10.332  -7.715  11.359  1.00  0.00           N  
ATOM    446  CA  ARG A  26      -9.225  -7.806  10.416  1.00  0.00           C  
ATOM    447  C   ARG A  26      -9.517  -8.823   9.319  1.00  0.00           C  
ATOM    448  O   ARG A  26      -9.256  -8.573   8.143  1.00  0.00           O  
ATOM    449  CB  ARG A  26      -7.930  -8.179  11.124  1.00  0.00           C  
ATOM    450  CG  ARG A  26      -7.379  -7.082  12.020  1.00  0.00           C  
ATOM    451  CD  ARG A  26      -5.961  -7.331  12.386  1.00  0.00           C  
ATOM    452  NE  ARG A  26      -5.791  -8.610  13.057  1.00  0.00           N  
ATOM    453  CZ  ARG A  26      -5.748  -8.772  14.394  1.00  0.00           C  
ATOM    454  NH1 ARG A  26      -5.864  -7.730  15.186  1.00  0.00           N  
ATOM    455  NH2 ARG A  26      -5.590  -9.979  14.908  1.00  0.00           N  
ATOM    456  H   ARG A  26     -10.180  -7.976  12.323  1.00  0.00           H  
ATOM    457  HA  ARG A  26      -9.090  -6.832   9.946  1.00  0.00           H  
ATOM    458 1HB  ARG A  26      -8.092  -9.066  11.735  1.00  0.00           H  
ATOM    459 2HB  ARG A  26      -7.169  -8.426  10.384  1.00  0.00           H  
ATOM    460 1HG  ARG A  26      -7.436  -6.125  11.501  1.00  0.00           H  
ATOM    461 2HG  ARG A  26      -7.966  -7.032  12.938  1.00  0.00           H  
ATOM    462 1HD  ARG A  26      -5.348  -7.334  11.485  1.00  0.00           H  
ATOM    463 2HD  ARG A  26      -5.615  -6.545  13.057  1.00  0.00           H  
ATOM    464  HE  ARG A  26      -5.699  -9.435  12.480  1.00  0.00           H  
ATOM    465 1HH1 ARG A  26      -5.985  -6.807  14.793  1.00  0.00           H  
ATOM    466 2HH1 ARG A  26      -5.832  -7.851  16.188  1.00  0.00           H  
ATOM    467 1HH2 ARG A  26      -5.501 -10.780  14.298  1.00  0.00           H  
ATOM    468 2HH2 ARG A  26      -5.558 -10.101  15.909  1.00  0.00           H  
ATOM    469  N   LYS A  27     -10.188  -9.919   9.717  1.00  0.00           N  
ATOM    470  CA  LYS A  27     -10.547 -10.943   8.743  1.00  0.00           C  
ATOM    471  C   LYS A  27     -11.584 -10.424   7.755  1.00  0.00           C  
ATOM    472  O   LYS A  27     -11.533 -10.737   6.566  1.00  0.00           O  
ATOM    473  CB  LYS A  27     -11.080 -12.190   9.450  1.00  0.00           C  
ATOM    474  CG  LYS A  27     -10.011 -12.993  10.179  1.00  0.00           C  
ATOM    475  CD  LYS A  27     -10.599 -14.236  10.827  1.00  0.00           C  
ATOM    476  CE  LYS A  27      -9.541 -15.014  11.597  1.00  0.00           C  
ATOM    477  NZ  LYS A  27     -10.116 -16.196  12.293  1.00  0.00           N  
ATOM    478  H   LYS A  27     -10.449 -10.047  10.684  1.00  0.00           H  
ATOM    479  HA  LYS A  27      -9.652 -11.216   8.182  1.00  0.00           H  
ATOM    480 1HB  LYS A  27     -11.840 -11.900  10.176  1.00  0.00           H  
ATOM    481 2HB  LYS A  27     -11.557 -12.845   8.721  1.00  0.00           H  
ATOM    482 1HG  LYS A  27      -9.237 -13.294   9.472  1.00  0.00           H  
ATOM    483 2HG  LYS A  27      -9.554 -12.374  10.950  1.00  0.00           H  
ATOM    484 1HD  LYS A  27     -11.396 -13.947  11.513  1.00  0.00           H  
ATOM    485 2HD  LYS A  27     -11.022 -14.882  10.058  1.00  0.00           H  
ATOM    486 1HE  LYS A  27      -8.767 -15.353  10.910  1.00  0.00           H  
ATOM    487 2HE  LYS A  27      -9.078 -14.363  12.338  1.00  0.00           H  
ATOM    488 1HZ  LYS A  27      -9.384 -16.683  12.791  1.00  0.00           H  
ATOM    489 2HZ  LYS A  27     -10.823 -15.891  12.948  1.00  0.00           H  
ATOM    490 3HZ  LYS A  27     -10.532 -16.817  11.614  1.00  0.00           H  
ATOM    491  N   GLU A  28     -12.471  -9.549   8.266  1.00  0.00           N  
ATOM    492  CA  GLU A  28     -13.485  -8.965   7.396  1.00  0.00           C  
ATOM    493  C   GLU A  28     -12.864  -7.991   6.403  1.00  0.00           C  
ATOM    494  O   GLU A  28     -13.249  -7.952   5.234  1.00  0.00           O  
ATOM    495  CB  GLU A  28     -14.555  -8.251   8.224  1.00  0.00           C  
ATOM    496  CG  GLU A  28     -15.470  -9.194   8.993  1.00  0.00           C  
ATOM    497  CD  GLU A  28     -16.456  -8.469   9.867  1.00  0.00           C  
ATOM    498  OE1 GLU A  28     -17.229  -9.123  10.526  1.00  0.00           O  
ATOM    499  OE2 GLU A  28     -16.435  -7.261   9.877  1.00  0.00           O  
ATOM    500  H   GLU A  28     -12.450  -9.287   9.241  1.00  0.00           H  
ATOM    501  HA  GLU A  28     -13.960  -9.768   6.831  1.00  0.00           H  
ATOM    502 1HB  GLU A  28     -14.076  -7.584   8.940  1.00  0.00           H  
ATOM    503 2HB  GLU A  28     -15.173  -7.638   7.568  1.00  0.00           H  
ATOM    504 1HG  GLU A  28     -16.018  -9.812   8.282  1.00  0.00           H  
ATOM    505 2HG  GLU A  28     -14.860  -9.852   9.610  1.00  0.00           H  
ATOM    506  N   VAL A  29     -11.841  -7.256   6.870  1.00  0.00           N  
ATOM    507  CA  VAL A  29     -11.152  -6.334   5.975  1.00  0.00           C  
ATOM    508  C   VAL A  29     -10.400  -7.085   4.884  1.00  0.00           C  
ATOM    509  O   VAL A  29     -10.447  -6.710   3.712  1.00  0.00           O  
ATOM    510  CB  VAL A  29     -10.179  -5.435   6.759  1.00  0.00           C  
ATOM    511  CG1 VAL A  29      -9.322  -4.594   5.824  1.00  0.00           C  
ATOM    512  CG2 VAL A  29     -10.966  -4.549   7.712  1.00  0.00           C  
ATOM    513  H   VAL A  29     -11.538  -7.328   7.831  1.00  0.00           H  
ATOM    514  HA  VAL A  29     -11.896  -5.699   5.492  1.00  0.00           H  
ATOM    515  HB  VAL A  29      -9.492  -6.065   7.324  1.00  0.00           H  
ATOM    516 1HG1 VAL A  29      -8.646  -3.971   6.411  1.00  0.00           H  
ATOM    517 2HG1 VAL A  29      -8.740  -5.249   5.176  1.00  0.00           H  
ATOM    518 3HG1 VAL A  29      -9.964  -3.957   5.216  1.00  0.00           H  
ATOM    519 1HG2 VAL A  29     -10.279  -3.912   8.268  1.00  0.00           H  
ATOM    520 2HG2 VAL A  29     -11.658  -3.927   7.143  1.00  0.00           H  
ATOM    521 3HG2 VAL A  29     -11.527  -5.172   8.409  1.00  0.00           H  
ATOM    522  N   VAL A  30      -9.818  -8.203   5.276  1.00  0.00           N  
ATOM    523  CA  VAL A  30      -9.103  -9.018   4.302  1.00  0.00           C  
ATOM    524  C   VAL A  30     -10.057  -9.613   3.274  1.00  0.00           C  
ATOM    525  O   VAL A  30      -9.791  -9.578   2.073  1.00  0.00           O  
ATOM    526  CB  VAL A  30      -8.313 -10.142   4.999  1.00  0.00           C  
ATOM    527  CG1 VAL A  30      -7.720 -11.113   3.989  1.00  0.00           C  
ATOM    528  CG2 VAL A  30      -7.222  -9.532   5.865  1.00  0.00           C  
ATOM    529  H   VAL A  30      -9.857  -8.507   6.238  1.00  0.00           H  
ATOM    530  HA  VAL A  30      -8.397  -8.380   3.769  1.00  0.00           H  
ATOM    531  HB  VAL A  30      -8.996 -10.722   5.621  1.00  0.00           H  
ATOM    532 1HG1 VAL A  30      -7.169 -11.894   4.515  1.00  0.00           H  
ATOM    533 2HG1 VAL A  30      -8.521 -11.565   3.405  1.00  0.00           H  
ATOM    534 3HG1 VAL A  30      -7.043 -10.578   3.324  1.00  0.00           H  
ATOM    535 1HG2 VAL A  30      -6.663 -10.326   6.359  1.00  0.00           H  
ATOM    536 2HG2 VAL A  30      -6.547  -8.947   5.241  1.00  0.00           H  
ATOM    537 3HG2 VAL A  30      -7.674  -8.885   6.617  1.00  0.00           H  
ATOM    538  N   LYS A  31     -11.196 -10.084   3.746  1.00  0.00           N  
ATOM    539  CA  LYS A  31     -12.178 -10.679   2.847  1.00  0.00           C  
ATOM    540  C   LYS A  31     -12.706  -9.654   1.852  1.00  0.00           C  
ATOM    541  O   LYS A  31     -12.800  -9.927   0.656  1.00  0.00           O  
ATOM    542  CB  LYS A  31     -13.327 -11.281   3.657  1.00  0.00           C  
ATOM    543  CG  LYS A  31     -14.363 -12.017   2.819  1.00  0.00           C  
ATOM    544  CD  LYS A  31     -15.458 -12.614   3.691  1.00  0.00           C  
ATOM    545  CE  LYS A  31     -16.523 -13.303   2.850  1.00  0.00           C  
ATOM    546  NZ  LYS A  31     -17.593 -13.905   3.691  1.00  0.00           N  
ATOM    547  H   LYS A  31     -11.399 -10.037   4.734  1.00  0.00           H  
ATOM    548  HA  LYS A  31     -11.691 -11.473   2.279  1.00  0.00           H  
ATOM    549 1HB  LYS A  31     -12.927 -11.982   4.390  1.00  0.00           H  
ATOM    550 2HB  LYS A  31     -13.839 -10.490   4.206  1.00  0.00           H  
ATOM    551 1HG  LYS A  31     -14.814 -11.325   2.107  1.00  0.00           H  
ATOM    552 2HG  LYS A  31     -13.878 -12.818   2.262  1.00  0.00           H  
ATOM    553 1HD  LYS A  31     -15.021 -13.341   4.377  1.00  0.00           H  
ATOM    554 2HD  LYS A  31     -15.927 -11.824   4.278  1.00  0.00           H  
ATOM    555 1HE  LYS A  31     -16.974 -12.580   2.172  1.00  0.00           H  
ATOM    556 2HE  LYS A  31     -16.062 -14.090   2.253  1.00  0.00           H  
ATOM    557 1HZ  LYS A  31     -18.278 -14.351   3.097  1.00  0.00           H  
ATOM    558 2HZ  LYS A  31     -17.188 -14.591   4.312  1.00  0.00           H  
ATOM    559 3HZ  LYS A  31     -18.041 -13.182   4.235  1.00  0.00           H  
ATOM    560  N   GLU A  32     -12.961  -8.445   2.346  1.00  0.00           N  
ATOM    561  CA  GLU A  32     -13.460  -7.388   1.474  1.00  0.00           C  
ATOM    562  C   GLU A  32     -12.408  -6.974   0.453  1.00  0.00           C  
ATOM    563  O   GLU A  32     -12.707  -6.807  -0.729  1.00  0.00           O  
ATOM    564  CB  GLU A  32     -13.886  -6.184   2.316  1.00  0.00           C  
ATOM    565  CG  GLU A  32     -14.438  -5.011   1.519  1.00  0.00           C  
ATOM    566  CD  GLU A  32     -14.762  -3.821   2.379  1.00  0.00           C  
ATOM    567  OE1 GLU A  32     -15.070  -2.787   1.836  1.00  0.00           O  
ATOM    568  OE2 GLU A  32     -14.700  -3.945   3.579  1.00  0.00           O  
ATOM    569  H   GLU A  32     -12.813  -8.246   3.325  1.00  0.00           H  
ATOM    570  HA  GLU A  32     -14.327  -7.767   0.932  1.00  0.00           H  
ATOM    571 1HB  GLU A  32     -14.653  -6.491   3.027  1.00  0.00           H  
ATOM    572 2HB  GLU A  32     -13.033  -5.821   2.890  1.00  0.00           H  
ATOM    573 1HG  GLU A  32     -13.703  -4.715   0.771  1.00  0.00           H  
ATOM    574 2HG  GLU A  32     -15.338  -5.332   0.996  1.00  0.00           H  
ATOM    575  N   ALA A  33     -11.138  -6.970   0.865  1.00  0.00           N  
ATOM    576  CA  ALA A  33     -10.067  -6.556  -0.032  1.00  0.00           C  
ATOM    577  C   ALA A  33      -9.798  -7.615  -1.094  1.00  0.00           C  
ATOM    578  O   ALA A  33      -9.595  -7.295  -2.266  1.00  0.00           O  
ATOM    579  CB  ALA A  33      -8.799  -6.270   0.760  1.00  0.00           C  
ATOM    580  H   ALA A  33     -10.909  -7.255   1.806  1.00  0.00           H  
ATOM    581  HA  ALA A  33     -10.383  -5.643  -0.538  1.00  0.00           H  
ATOM    582 1HB  ALA A  33      -8.006  -5.962   0.079  1.00  0.00           H  
ATOM    583 2HB  ALA A  33      -8.991  -5.473   1.478  1.00  0.00           H  
ATOM    584 3HB  ALA A  33      -8.491  -7.170   1.291  1.00  0.00           H  
ATOM    585  N   THR A  34      -9.937  -8.898  -0.697  1.00  0.00           N  
ATOM    586  CA  THR A  34      -9.698  -9.970  -1.656  1.00  0.00           C  
ATOM    587  C   THR A  34     -10.750  -9.970  -2.757  1.00  0.00           C  
ATOM    588  O   THR A  34     -10.428 -10.109  -3.937  1.00  0.00           O  
ATOM    589  CB  THR A  34      -9.722 -11.336  -0.945  1.00  0.00           C  
ATOM    590  OG1 THR A  34      -8.670 -11.371   0.028  1.00  0.00           O  
ATOM    591  CG2 THR A  34      -9.524 -12.469  -1.941  1.00  0.00           C  
ATOM    592  H   THR A  34     -10.203  -9.134   0.248  1.00  0.00           H  
ATOM    593  HA  THR A  34      -8.713  -9.823  -2.101  1.00  0.00           H  
ATOM    594  HB  THR A  34     -10.680 -11.468  -0.443  1.00  0.00           H  
ATOM    595  HG1 THR A  34      -8.193 -10.537   0.013  1.00  0.00           H  
ATOM    596 1HG2 THR A  34      -9.545 -13.423  -1.415  1.00  0.00           H  
ATOM    597 2HG2 THR A  34     -10.322 -12.445  -2.683  1.00  0.00           H  
ATOM    598 3HG2 THR A  34      -8.563 -12.351  -2.439  1.00  0.00           H  
ATOM    599  N   GLU A  35     -11.980  -9.635  -2.374  1.00  0.00           N  
ATOM    600  CA  GLU A  35     -13.051  -9.627  -3.363  1.00  0.00           C  
ATOM    601  C   GLU A  35     -12.924  -8.435  -4.303  1.00  0.00           C  
ATOM    602  O   GLU A  35     -13.109  -8.564  -5.513  1.00  0.00           O  
ATOM    603  CB  GLU A  35     -14.417  -9.606  -2.675  1.00  0.00           C  
ATOM    604  CG  GLU A  35     -14.773 -10.897  -1.951  1.00  0.00           C  
ATOM    605  CD  GLU A  35     -14.815 -12.088  -2.867  1.00  0.00           C  
ATOM    606  OE1 GLU A  35     -14.585 -13.179  -2.402  1.00  0.00           O  
ATOM    607  OE2 GLU A  35     -15.077 -11.908  -4.033  1.00  0.00           O  
ATOM    608  H   GLU A  35     -12.191  -9.387  -1.418  1.00  0.00           H  
ATOM    609  HA  GLU A  35     -12.977 -10.536  -3.961  1.00  0.00           H  
ATOM    610 1HB  GLU A  35     -14.446  -8.794  -1.948  1.00  0.00           H  
ATOM    611 2HB  GLU A  35     -15.194  -9.411  -3.414  1.00  0.00           H  
ATOM    612 1HG  GLU A  35     -14.035 -11.079  -1.170  1.00  0.00           H  
ATOM    613 2HG  GLU A  35     -15.744 -10.777  -1.473  1.00  0.00           H  
ATOM    614  N   GLN A  36     -12.409  -7.324  -3.764  1.00  0.00           N  
ATOM    615  CA  GLN A  36     -12.248  -6.139  -4.598  1.00  0.00           C  
ATOM    616  C   GLN A  36     -11.066  -6.290  -5.547  1.00  0.00           C  
ATOM    617  O   GLN A  36     -11.152  -5.935  -6.723  1.00  0.00           O  
ATOM    618  CB  GLN A  36     -12.070  -4.884  -3.739  1.00  0.00           C  
ATOM    619  CG  GLN A  36     -13.325  -4.473  -2.988  1.00  0.00           C  
ATOM    620  CD  GLN A  36     -13.159  -3.151  -2.263  1.00  0.00           C  
ATOM    621  OE1 GLN A  36     -12.496  -2.235  -2.757  1.00  0.00           O  
ATOM    622  NE2 GLN A  36     -13.760  -3.044  -1.083  1.00  0.00           N  
ATOM    623  H   GLN A  36     -12.129  -7.285  -2.794  1.00  0.00           H  
ATOM    624  HA  GLN A  36     -13.146  -6.017  -5.203  1.00  0.00           H  
ATOM    625 1HB  GLN A  36     -11.277  -5.051  -3.010  1.00  0.00           H  
ATOM    626 2HB  GLN A  36     -11.763  -4.051  -4.371  1.00  0.00           H  
ATOM    627 1HG  GLN A  36     -14.145  -4.372  -3.699  1.00  0.00           H  
ATOM    628 2HG  GLN A  36     -13.562  -5.240  -2.251  1.00  0.00           H  
ATOM    629 1HE2 GLN A  36     -13.686  -2.195  -0.558  1.00  0.00           H  
ATOM    630 2HE2 GLN A  36     -14.287  -3.812  -0.718  1.00  0.00           H  
ATOM    631  N   LEU A  37     -10.024  -6.897  -5.075  1.00  0.00           N  
ATOM    632  CA  LEU A  37      -8.857  -7.091  -5.927  1.00  0.00           C  
ATOM    633  C   LEU A  37      -9.152  -8.080  -7.049  1.00  0.00           C  
ATOM    634  O   LEU A  37      -8.752  -7.872  -8.195  1.00  0.00           O  
ATOM    635  CB  LEU A  37      -7.664  -7.581  -5.096  1.00  0.00           C  
ATOM    636  CG  LEU A  37      -6.999  -6.546  -4.180  1.00  0.00           C  
ATOM    637  CD1 LEU A  37      -6.037  -7.250  -3.232  1.00  0.00           C  
ATOM    638  CD2 LEU A  37      -6.273  -5.511  -5.027  1.00  0.00           C  
ATOM    639  H   LEU A  37     -10.002  -7.240  -4.125  1.00  0.00           H  
ATOM    640  HA  LEU A  37      -8.597  -6.135  -6.381  1.00  0.00           H  
ATOM    641 1HB  LEU A  37      -7.994  -8.406  -4.467  1.00  0.00           H  
ATOM    642 2HB  LEU A  37      -6.897  -7.954  -5.775  1.00  0.00           H  
ATOM    643  HG  LEU A  37      -7.761  -6.052  -3.576  1.00  0.00           H  
ATOM    644 1HD1 LEU A  37      -5.564  -6.515  -2.581  1.00  0.00           H  
ATOM    645 2HD1 LEU A  37      -6.586  -7.971  -2.626  1.00  0.00           H  
ATOM    646 3HD1 LEU A  37      -5.272  -7.768  -3.809  1.00  0.00           H  
ATOM    647 1HD2 LEU A  37      -5.801  -4.774  -4.376  1.00  0.00           H  
ATOM    648 2HD2 LEU A  37      -5.510  -6.004  -5.630  1.00  0.00           H  
ATOM    649 3HD2 LEU A  37      -6.987  -5.012  -5.682  1.00  0.00           H  
ATOM    650  N   ARG A  38      -9.935  -9.081  -6.736  1.00  0.00           N  
ATOM    651  CA  ARG A  38     -10.302 -10.066  -7.746  1.00  0.00           C  
ATOM    652  C   ARG A  38     -11.222  -9.459  -8.798  1.00  0.00           C  
ATOM    653  O   ARG A  38     -11.116  -9.773  -9.984  1.00  0.00           O  
ATOM    654  CB  ARG A  38     -10.982 -11.269  -7.109  1.00  0.00           C  
ATOM    655  CG  ARG A  38     -10.038 -12.186  -6.347  1.00  0.00           C  
ATOM    656  CD  ARG A  38     -10.747 -13.370  -5.797  1.00  0.00           C  
ATOM    657  NE  ARG A  38      -9.844 -14.261  -5.087  1.00  0.00           N  
ATOM    658  CZ  ARG A  38     -10.150 -14.909  -3.946  1.00  0.00           C  
ATOM    659  NH1 ARG A  38     -11.336 -14.755  -3.400  1.00  0.00           N  
ATOM    660  NH2 ARG A  38      -9.257 -15.699  -3.376  1.00  0.00           N  
ATOM    661  H   ARG A  38     -10.292  -9.183  -5.797  1.00  0.00           H  
ATOM    662  HA  ARG A  38      -9.393 -10.407  -8.243  1.00  0.00           H  
ATOM    663 1HB  ARG A  38     -11.751 -10.928  -6.417  1.00  0.00           H  
ATOM    664 2HB  ARG A  38     -11.475 -11.860  -7.881  1.00  0.00           H  
ATOM    665 1HG  ARG A  38      -9.252 -12.537  -7.016  1.00  0.00           H  
ATOM    666 2HG  ARG A  38      -9.590 -11.639  -5.517  1.00  0.00           H  
ATOM    667 1HD  ARG A  38     -11.518 -13.041  -5.101  1.00  0.00           H  
ATOM    668 2HD  ARG A  38     -11.207 -13.929  -6.611  1.00  0.00           H  
ATOM    669  HE  ARG A  38      -8.922 -14.404  -5.477  1.00  0.00           H  
ATOM    670 1HH1 ARG A  38     -12.018 -14.151  -3.836  1.00  0.00           H  
ATOM    671 2HH1 ARG A  38     -11.565 -15.241  -2.545  1.00  0.00           H  
ATOM    672 1HH2 ARG A  38      -8.345 -15.817  -3.796  1.00  0.00           H  
ATOM    673 2HH2 ARG A  38      -9.485 -16.185  -2.521  1.00  0.00           H  
ATOM    674  N   ARG A  39     -12.086  -8.525  -8.367  1.00  0.00           N  
ATOM    675  CA  ARG A  39     -13.012  -7.882  -9.292  1.00  0.00           C  
ATOM    676  C   ARG A  39     -12.286  -6.910 -10.212  1.00  0.00           C  
ATOM    677  O   ARG A  39     -12.621  -6.787 -11.390  1.00  0.00           O  
ATOM    678  CB  ARG A  39     -14.118  -7.152  -8.544  1.00  0.00           C  
ATOM    679  CG  ARG A  39     -15.165  -8.080  -7.948  1.00  0.00           C  
ATOM    680  CD  ARG A  39     -16.355  -7.331  -7.470  1.00  0.00           C  
ATOM    681  NE  ARG A  39     -16.001  -6.323  -6.484  1.00  0.00           N  
ATOM    682  CZ  ARG A  39     -16.243  -6.427  -5.163  1.00  0.00           C  
ATOM    683  NH1 ARG A  39     -16.839  -7.497  -4.686  1.00  0.00           N  
ATOM    684  NH2 ARG A  39     -15.882  -5.452  -4.347  1.00  0.00           N  
ATOM    685  H   ARG A  39     -12.100  -8.260  -7.393  1.00  0.00           H  
ATOM    686  HA  ARG A  39     -13.470  -8.652  -9.914  1.00  0.00           H  
ATOM    687 1HB  ARG A  39     -13.684  -6.563  -7.737  1.00  0.00           H  
ATOM    688 2HB  ARG A  39     -14.620  -6.460  -9.221  1.00  0.00           H  
ATOM    689 1HG  ARG A  39     -15.491  -8.795  -8.704  1.00  0.00           H  
ATOM    690 2HG  ARG A  39     -14.736  -8.618  -7.102  1.00  0.00           H  
ATOM    691 1HD  ARG A  39     -16.833  -6.831  -8.312  1.00  0.00           H  
ATOM    692 2HD  ARG A  39     -17.060  -8.023  -7.012  1.00  0.00           H  
ATOM    693  HE  ARG A  39     -15.541  -5.485  -6.813  1.00  0.00           H  
ATOM    694 1HH1 ARG A  39     -17.116  -8.242  -5.310  1.00  0.00           H  
ATOM    695 2HH1 ARG A  39     -17.020  -7.575  -3.696  1.00  0.00           H  
ATOM    696 1HH2 ARG A  39     -15.425  -4.629  -4.714  1.00  0.00           H  
ATOM    697 2HH2 ARG A  39     -16.063  -5.529  -3.357  1.00  0.00           H  
ATOM    698  N   ILE A  40     -11.220  -6.318  -9.664  1.00  0.00           N  
ATOM    699  CA  ILE A  40     -10.488  -5.338 -10.457  1.00  0.00           C  
ATOM    700  C   ILE A  40      -9.564  -6.019 -11.458  1.00  0.00           C  
ATOM    701  O   ILE A  40      -9.462  -5.597 -12.610  1.00  0.00           O  
ATOM    702  CB  ILE A  40      -9.684  -4.395  -9.543  1.00  0.00           C  
ATOM    703  CG1 ILE A  40     -10.630  -3.563  -8.673  1.00  0.00           C  
ATOM    704  CG2 ILE A  40      -8.784  -3.491 -10.371  1.00  0.00           C  
ATOM    705  CD1 ILE A  40      -9.932  -2.797  -7.572  1.00  0.00           C  
ATOM    706  H   ILE A  40     -10.907  -6.525  -8.726  1.00  0.00           H  
ATOM    707  HA  ILE A  40     -11.206  -4.745 -11.023  1.00  0.00           H  
ATOM    708  HB  ILE A  40      -9.067  -4.984  -8.865  1.00  0.00           H  
ATOM    709 1HG1 ILE A  40     -11.166  -2.850  -9.298  1.00  0.00           H  
ATOM    710 2HG1 ILE A  40     -11.372  -4.217  -8.214  1.00  0.00           H  
ATOM    711 1HG2 ILE A  40      -8.224  -2.831  -9.709  1.00  0.00           H  
ATOM    712 2HG2 ILE A  40      -8.090  -4.100 -10.949  1.00  0.00           H  
ATOM    713 3HG2 ILE A  40      -9.393  -2.893 -11.049  1.00  0.00           H  
ATOM    714 1HD1 ILE A  40     -10.668  -2.232  -6.999  1.00  0.00           H  
ATOM    715 2HD1 ILE A  40      -9.417  -3.496  -6.912  1.00  0.00           H  
ATOM    716 3HD1 ILE A  40      -9.209  -2.110  -8.009  1.00  0.00           H  
ATOM    717  N   ALA A  41      -9.047  -7.165 -11.092  1.00  0.00           N  
ATOM    718  CA  ALA A  41      -8.060  -7.846 -11.922  1.00  0.00           C  
ATOM    719  C   ALA A  41      -8.730  -8.627 -13.045  1.00  0.00           C  
ATOM    720  O   ALA A  41      -9.535  -9.524 -12.795  1.00  0.00           O  
ATOM    721  CB  ALA A  41      -7.213  -8.782 -11.073  1.00  0.00           C  
ATOM    722  H   ALA A  41      -9.334  -7.588 -10.221  1.00  0.00           H  
ATOM    723  HA  ALA A  41      -7.413  -7.090 -12.368  1.00  0.00           H  
ATOM    724 1HB  ALA A  41      -6.480  -9.284 -11.705  1.00  0.00           H  
ATOM    725 2HB  ALA A  41      -6.696  -8.208 -10.304  1.00  0.00           H  
ATOM    726 3HB  ALA A  41      -7.854  -9.525 -10.601  1.00  0.00           H  
ATOM    727  N   LYS A  42      -8.327  -8.376 -14.309  1.00  0.00           N  
ATOM    728  CA  LYS A  42      -8.996  -8.990 -15.450  1.00  0.00           C  
ATOM    729  C   LYS A  42      -8.011  -9.768 -16.313  1.00  0.00           C  
ATOM    730  O   LYS A  42      -8.388 -10.717 -17.001  1.00  0.00           O  
ATOM    731  CB  LYS A  42      -9.699  -7.925 -16.293  1.00  0.00           C  
ATOM    732  CG  LYS A  42     -10.796  -7.165 -15.558  1.00  0.00           C  
ATOM    733  CD  LYS A  42     -11.955  -8.081 -15.196  1.00  0.00           C  
ATOM    734  CE  LYS A  42     -13.085  -7.309 -14.532  1.00  0.00           C  
ATOM    735  NZ  LYS A  42     -14.188  -8.205 -14.090  1.00  0.00           N  
ATOM    736  H   LYS A  42      -7.549  -7.753 -14.472  1.00  0.00           H  
ATOM    737  HA  LYS A  42      -9.744  -9.690 -15.077  1.00  0.00           H  
ATOM    738 1HB  LYS A  42      -8.967  -7.198 -16.646  1.00  0.00           H  
ATOM    739 2HB  LYS A  42     -10.146  -8.392 -17.171  1.00  0.00           H  
ATOM    740 1HG  LYS A  42     -10.388  -6.730 -14.645  1.00  0.00           H  
ATOM    741 2HG  LYS A  42     -11.165  -6.358 -16.190  1.00  0.00           H  
ATOM    742 1HD  LYS A  42     -12.335  -8.561 -16.099  1.00  0.00           H  
ATOM    743 2HD  LYS A  42     -11.607  -8.856 -14.513  1.00  0.00           H  
ATOM    744 1HE  LYS A  42     -12.699  -6.774 -13.666  1.00  0.00           H  
ATOM    745 2HE  LYS A  42     -13.488  -6.578 -15.233  1.00  0.00           H  
ATOM    746 1HZ  LYS A  42     -14.916  -7.655 -13.656  1.00  0.00           H  
ATOM    747 2HZ  LYS A  42     -14.567  -8.694 -14.889  1.00  0.00           H  
ATOM    748 3HZ  LYS A  42     -13.831  -8.875 -13.424  1.00  0.00           H  
ATOM    749  N   ASP A  43      -6.746  -9.222 -16.504  1.00  0.00           N  
ATOM    750  CA  ASP A  43      -5.795  -9.955 -17.331  1.00  0.00           C  
ATOM    751  C   ASP A  43      -4.740 -10.645 -16.477  1.00  0.00           C  
ATOM    752  O   ASP A  43      -4.725 -10.501 -15.255  1.00  0.00           O  
ATOM    753  CB  ASP A  43      -5.151  -9.024 -18.362  1.00  0.00           C  
ATOM    754  CG  ASP A  43      -4.386  -7.858 -17.750  1.00  0.00           C  
ATOM    755  OD1 ASP A  43      -4.354  -6.812 -18.353  1.00  0.00           O  
ATOM    756  OD2 ASP A  43      -3.842  -8.025 -16.685  1.00  0.00           O  
ATOM    757  H   ASP A  43      -6.466  -8.343 -16.093  1.00  0.00           H  
ATOM    758  HA  ASP A  43      -6.332 -10.743 -17.860  1.00  0.00           H  
ATOM    759 1HB  ASP A  43      -4.460  -9.593 -18.985  1.00  0.00           H  
ATOM    760 2HB  ASP A  43      -5.922  -8.617 -19.017  1.00  0.00           H  
ATOM    761  N   GLU A  44      -3.776 -11.329 -17.068  1.00  0.00           N  
ATOM    762  CA  GLU A  44      -2.846 -12.196 -16.355  1.00  0.00           C  
ATOM    763  C   GLU A  44      -1.889 -11.384 -15.491  1.00  0.00           C  
ATOM    764  O   GLU A  44      -1.555 -11.782 -14.375  1.00  0.00           O  
ATOM    765  CB  GLU A  44      -2.051 -13.070 -17.327  1.00  0.00           C  
ATOM    766  CG  GLU A  44      -2.855 -14.222 -17.913  1.00  0.00           C  
ATOM    767  CD  GLU A  44      -3.359 -15.175 -16.866  1.00  0.00           C  
ATOM    768  OE1 GLU A  44      -4.519 -15.511 -16.904  1.00  0.00           O  
ATOM    769  OE2 GLU A  44      -2.583 -15.569 -16.027  1.00  0.00           O  
ATOM    770  H   GLU A  44      -3.692 -11.235 -18.070  1.00  0.00           H  
ATOM    771  HA  GLU A  44      -3.418 -12.850 -15.696  1.00  0.00           H  
ATOM    772 1HB  GLU A  44      -1.684 -12.457 -18.150  1.00  0.00           H  
ATOM    773 2HB  GLU A  44      -1.183 -13.486 -16.816  1.00  0.00           H  
ATOM    774 1HG  GLU A  44      -3.706 -13.816 -18.459  1.00  0.00           H  
ATOM    775 2HG  GLU A  44      -2.230 -14.764 -18.621  1.00  0.00           H  
ATOM    776  N   GLU A  45      -1.464 -10.207 -15.994  1.00  0.00           N  
ATOM    777  CA  GLU A  45      -0.544  -9.393 -15.209  1.00  0.00           C  
ATOM    778  C   GLU A  45      -1.229  -8.823 -13.974  1.00  0.00           C  
ATOM    779  O   GLU A  45      -0.657  -8.815 -12.883  1.00  0.00           O  
ATOM    780  CB  GLU A  45       0.031  -8.263 -16.068  1.00  0.00           C  
ATOM    781  CG  GLU A  45       1.107  -7.436 -15.378  1.00  0.00           C  
ATOM    782  CD  GLU A  45       1.636  -6.327 -16.243  1.00  0.00           C  
ATOM    783  OE1 GLU A  45       2.409  -5.537 -15.757  1.00  0.00           O  
ATOM    784  OE2 GLU A  45       1.267  -6.269 -17.393  1.00  0.00           O  
ATOM    785  H   GLU A  45      -1.766  -9.875 -16.899  1.00  0.00           H  
ATOM    786  HA  GLU A  45       0.276 -10.027 -14.870  1.00  0.00           H  
ATOM    787 1HB  GLU A  45       0.462  -8.681 -16.978  1.00  0.00           H  
ATOM    788 2HB  GLU A  45      -0.771  -7.588 -16.366  1.00  0.00           H  
ATOM    789 1HG  GLU A  45       0.691  -7.005 -14.468  1.00  0.00           H  
ATOM    790 2HG  GLU A  45       1.928  -8.092 -15.094  1.00  0.00           H  
ATOM    791  N   GLU A  46      -2.540  -8.438 -14.146  1.00  0.00           N  
ATOM    792  CA  GLU A  46      -3.276  -7.892 -13.012  1.00  0.00           C  
ATOM    793  C   GLU A  46      -3.659  -8.987 -12.024  1.00  0.00           C  
ATOM    794  O   GLU A  46      -3.641  -8.776 -10.812  1.00  0.00           O  
ATOM    795  CB  GLU A  46      -4.524  -7.153 -13.498  1.00  0.00           C  
ATOM    796  CG  GLU A  46      -4.219  -5.852 -14.227  1.00  0.00           C  
ATOM    797  CD  GLU A  46      -5.429  -5.254 -14.888  1.00  0.00           C  
ATOM    798  OE1 GLU A  46      -5.408  -4.081 -15.174  1.00  0.00           O  
ATOM    799  OE2 GLU A  46      -6.377  -5.971 -15.107  1.00  0.00           O  
ATOM    800  H   GLU A  46      -3.005  -8.524 -15.039  1.00  0.00           H  
ATOM    801  HA  GLU A  46      -2.631  -7.185 -12.489  1.00  0.00           H  
ATOM    802 1HB  GLU A  46      -5.089  -7.797 -14.172  1.00  0.00           H  
ATOM    803 2HB  GLU A  46      -5.166  -6.925 -12.647  1.00  0.00           H  
ATOM    804 1HG  GLU A  46      -3.817  -5.133 -13.513  1.00  0.00           H  
ATOM    805 2HG  GLU A  46      -3.455  -6.040 -14.980  1.00  0.00           H  
ATOM    806  N   LYS A  47      -3.983 -10.154 -12.539  1.00  0.00           N  
ATOM    807  CA  LYS A  47      -4.313 -11.270 -11.661  1.00  0.00           C  
ATOM    808  C   LYS A  47      -3.109 -11.690 -10.827  1.00  0.00           C  
ATOM    809  O   LYS A  47      -3.242 -12.012  -9.646  1.00  0.00           O  
ATOM    810  CB  LYS A  47      -4.824 -12.459 -12.476  1.00  0.00           C  
ATOM    811  CG  LYS A  47      -6.209 -12.253 -13.077  1.00  0.00           C  
ATOM    812  CD  LYS A  47      -6.649 -13.470 -13.878  1.00  0.00           C  
ATOM    813  CE  LYS A  47      -8.008 -13.244 -14.526  1.00  0.00           C  
ATOM    814  NZ  LYS A  47      -8.418 -14.396 -15.374  1.00  0.00           N  
ATOM    815  H   LYS A  47      -4.007 -10.291 -13.539  1.00  0.00           H  
ATOM    816  HA  LYS A  47      -5.101 -10.951 -10.978  1.00  0.00           H  
ATOM    817 1HB  LYS A  47      -4.130 -12.667 -13.291  1.00  0.00           H  
ATOM    818 2HB  LYS A  47      -4.860 -13.346 -11.843  1.00  0.00           H  
ATOM    819 1HG  LYS A  47      -6.930 -12.074 -12.278  1.00  0.00           H  
ATOM    820 2HG  LYS A  47      -6.195 -11.382 -13.732  1.00  0.00           H  
ATOM    821 1HD  LYS A  47      -5.914 -13.679 -14.657  1.00  0.00           H  
ATOM    822 2HD  LYS A  47      -6.710 -14.336 -13.219  1.00  0.00           H  
ATOM    823 1HE  LYS A  47      -8.759 -13.093 -13.752  1.00  0.00           H  
ATOM    824 2HE  LYS A  47      -7.971 -12.348 -15.146  1.00  0.00           H  
ATOM    825 1HZ  LYS A  47      -9.321 -14.208 -15.785  1.00  0.00           H  
ATOM    826 2HZ  LYS A  47      -7.737 -14.534 -16.108  1.00  0.00           H  
ATOM    827 3HZ  LYS A  47      -8.474 -15.229 -14.806  1.00  0.00           H  
ATOM    828  N   LYS A  48      -1.935 -11.647 -11.442  1.00  0.00           N  
ATOM    829  CA  LYS A  48      -0.728 -12.002 -10.704  1.00  0.00           C  
ATOM    830  C   LYS A  48      -0.415 -10.968  -9.631  1.00  0.00           C  
ATOM    831  O   LYS A  48      -0.061 -11.316  -8.504  1.00  0.00           O  
ATOM    832  CB  LYS A  48       0.463 -12.135 -11.654  1.00  0.00           C  
ATOM    833  CG  LYS A  48       0.433 -13.391 -12.515  1.00  0.00           C  
ATOM    834  CD  LYS A  48       1.668 -13.486 -13.398  1.00  0.00           C  
ATOM    835  CE  LYS A  48       1.614 -14.712 -14.297  1.00  0.00           C  
ATOM    836  NZ  LYS A  48       2.791 -14.789 -15.204  1.00  0.00           N  
ATOM    837  H   LYS A  48      -1.857 -11.374 -12.411  1.00  0.00           H  
ATOM    838  HA  LYS A  48      -0.892 -12.963 -10.215  1.00  0.00           H  
ATOM    839 1HB  LYS A  48       0.497 -11.271 -12.318  1.00  0.00           H  
ATOM    840 2HB  LYS A  48       1.389 -12.142 -11.078  1.00  0.00           H  
ATOM    841 1HG  LYS A  48       0.387 -14.271 -11.873  1.00  0.00           H  
ATOM    842 2HG  LYS A  48      -0.455 -13.378 -13.147  1.00  0.00           H  
ATOM    843 1HD  LYS A  48       1.741 -12.593 -14.020  1.00  0.00           H  
ATOM    844 2HD  LYS A  48       2.559 -13.545 -12.773  1.00  0.00           H  
ATOM    845 1HE  LYS A  48       1.584 -15.611 -13.684  1.00  0.00           H  
ATOM    846 2HE  LYS A  48       0.707 -14.680 -14.901  1.00  0.00           H  
ATOM    847 1HZ  LYS A  48       2.717 -15.614 -15.783  1.00  0.00           H  
ATOM    848 2HZ  LYS A  48       2.818 -13.967 -15.791  1.00  0.00           H  
ATOM    849 3HZ  LYS A  48       3.637 -14.838 -14.655  1.00  0.00           H  
ATOM    850  N   LYS A  49      -0.667  -9.731  -9.966  1.00  0.00           N  
ATOM    851  CA  LYS A  49      -0.449  -8.683  -8.976  1.00  0.00           C  
ATOM    852  C   LYS A  49      -1.455  -8.785  -7.836  1.00  0.00           C  
ATOM    853  O   LYS A  49      -1.095  -8.662  -6.665  1.00  0.00           O  
ATOM    854  CB  LYS A  49      -0.525  -7.309  -9.643  1.00  0.00           C  
ATOM    855  CG  LYS A  49      -0.142  -6.156  -8.725  1.00  0.00           C  
ATOM    856  CD  LYS A  49      -0.104  -4.837  -9.482  1.00  0.00           C  
ATOM    857  CE  LYS A  49       0.291  -3.685  -8.569  1.00  0.00           C  
ATOM    858  NZ  LYS A  49       0.359  -2.392  -9.302  1.00  0.00           N  
ATOM    859  H   LYS A  49      -1.006  -9.478 -10.883  1.00  0.00           H  
ATOM    860  HA  LYS A  49       0.546  -8.813  -8.548  1.00  0.00           H  
ATOM    861 1HB  LYS A  49       0.137  -7.288 -10.509  1.00  0.00           H  
ATOM    862 2HB  LYS A  49      -1.539  -7.134 -10.002  1.00  0.00           H  
ATOM    863 1HG  LYS A  49      -0.868  -6.080  -7.914  1.00  0.00           H  
ATOM    864 2HG  LYS A  49       0.840  -6.346  -8.293  1.00  0.00           H  
ATOM    865 1HD  LYS A  49       0.616  -4.906 -10.298  1.00  0.00           H  
ATOM    866 2HD  LYS A  49      -1.087  -4.632  -9.905  1.00  0.00           H  
ATOM    867 1HE  LYS A  49      -0.436  -3.594  -7.763  1.00  0.00           H  
ATOM    868 2HE  LYS A  49       1.266  -3.889  -8.127  1.00  0.00           H  
ATOM    869 1HZ  LYS A  49       0.624  -1.656  -8.663  1.00  0.00           H  
ATOM    870 2HZ  LYS A  49       1.045  -2.459 -10.041  1.00  0.00           H  
ATOM    871 3HZ  LYS A  49      -0.545  -2.182  -9.700  1.00  0.00           H  
ATOM    872  N   ALA A  50      -2.716  -9.097  -8.170  1.00  0.00           N  
ATOM    873  CA  ALA A  50      -3.743  -9.254  -7.147  1.00  0.00           C  
ATOM    874  C   ALA A  50      -3.429 -10.426  -6.226  1.00  0.00           C  
ATOM    875  O   ALA A  50      -3.592 -10.333  -5.010  1.00  0.00           O  
ATOM    876  CB  ALA A  50      -5.106  -9.448  -7.796  1.00  0.00           C  
ATOM    877  H   ALA A  50      -2.964  -9.226  -9.140  1.00  0.00           H  
ATOM    878  HA  ALA A  50      -3.763  -8.345  -6.545  1.00  0.00           H  
ATOM    879 1HB  ALA A  50      -5.864  -9.564  -7.022  1.00  0.00           H  
ATOM    880 2HB  ALA A  50      -5.344  -8.579  -8.410  1.00  0.00           H  
ATOM    881 3HB  ALA A  50      -5.087 -10.339  -8.421  1.00  0.00           H  
ATOM    882  N   ALA A  51      -2.903 -11.500  -6.841  1.00  0.00           N  
ATOM    883  CA  ALA A  51      -2.579 -12.680  -6.048  1.00  0.00           C  
ATOM    884  C   ALA A  51      -1.478 -12.380  -5.039  1.00  0.00           C  
ATOM    885  O   ALA A  51      -1.535 -12.825  -3.893  1.00  0.00           O  
ATOM    886  CB  ALA A  51      -2.164 -13.827  -6.958  1.00  0.00           C  
ATOM    887  H   ALA A  51      -2.726 -11.512  -7.835  1.00  0.00           H  
ATOM    888  HA  ALA A  51      -3.472 -12.972  -5.495  1.00  0.00           H  
ATOM    889 1HB  ALA A  51      -1.925 -14.702  -6.354  1.00  0.00           H  
ATOM    890 2HB  ALA A  51      -2.982 -14.067  -7.637  1.00  0.00           H  
ATOM    891 3HB  ALA A  51      -1.288 -13.534  -7.535  1.00  0.00           H  
ATOM    892  N   TYR A  52      -0.520 -11.536  -5.457  1.00  0.00           N  
ATOM    893  CA  TYR A  52       0.553 -11.168  -4.542  1.00  0.00           C  
ATOM    894  C   TYR A  52       0.043 -10.261  -3.430  1.00  0.00           C  
ATOM    895  O   TYR A  52       0.395 -10.434  -2.263  1.00  0.00           O  
ATOM    896  CB  TYR A  52       1.693 -10.448  -5.267  1.00  0.00           C  
ATOM    897  CG  TYR A  52       2.697 -11.369  -5.924  1.00  0.00           C  
ATOM    898  CD1 TYR A  52       2.740 -11.475  -7.307  1.00  0.00           C  
ATOM    899  CD2 TYR A  52       3.574 -12.108  -5.144  1.00  0.00           C  
ATOM    900  CE1 TYR A  52       3.657 -12.316  -7.907  1.00  0.00           C  
ATOM    901  CE2 TYR A  52       4.491 -12.949  -5.744  1.00  0.00           C  
ATOM    902  CZ  TYR A  52       4.532 -13.053  -7.125  1.00  0.00           C  
ATOM    903  OH  TYR A  52       5.445 -13.890  -7.723  1.00  0.00           O  
ATOM    904  H   TYR A  52      -0.525 -11.150  -6.390  1.00  0.00           H  
ATOM    905  HA  TYR A  52       0.957 -12.078  -4.098  1.00  0.00           H  
ATOM    906 1HB  TYR A  52       1.280  -9.798  -6.040  1.00  0.00           H  
ATOM    907 2HB  TYR A  52       2.231  -9.816  -4.561  1.00  0.00           H  
ATOM    908  HD1 TYR A  52       2.050 -10.895  -7.920  1.00  0.00           H  
ATOM    909  HD2 TYR A  52       3.539 -12.026  -4.058  1.00  0.00           H  
ATOM    910  HE1 TYR A  52       3.691 -12.399  -8.993  1.00  0.00           H  
ATOM    911  HE2 TYR A  52       5.180 -13.530  -5.131  1.00  0.00           H  
ATOM    912  HH  TYR A  52       5.972 -14.323  -7.047  1.00  0.00           H  
ATOM    913  N   MET A  53      -0.875  -9.366  -3.789  1.00  0.00           N  
ATOM    914  CA  MET A  53      -1.444  -8.483  -2.778  1.00  0.00           C  
ATOM    915  C   MET A  53      -2.319  -9.256  -1.800  1.00  0.00           C  
ATOM    916  O   MET A  53      -2.258  -9.036  -0.590  1.00  0.00           O  
ATOM    917  CB  MET A  53      -2.249  -7.366  -3.440  1.00  0.00           C  
ATOM    918  CG  MET A  53      -1.409  -6.331  -4.175  1.00  0.00           C  
ATOM    919  SD  MET A  53      -2.410  -5.050  -4.955  1.00  0.00           S  
ATOM    920  CE  MET A  53      -1.135  -3.979  -5.615  1.00  0.00           C  
ATOM    921  H   MET A  53      -1.187  -9.284  -4.746  1.00  0.00           H  
ATOM    922  HA  MET A  53      -0.628  -8.036  -2.210  1.00  0.00           H  
ATOM    923 1HB  MET A  53      -2.948  -7.797  -4.156  1.00  0.00           H  
ATOM    924 2HB  MET A  53      -2.836  -6.843  -2.684  1.00  0.00           H  
ATOM    925 1HG  MET A  53      -0.724  -5.854  -3.474  1.00  0.00           H  
ATOM    926 2HG  MET A  53      -0.818  -6.824  -4.947  1.00  0.00           H  
ATOM    927 1HE  MET A  53      -1.598  -3.136  -6.129  1.00  0.00           H  
ATOM    928 2HE  MET A  53      -0.511  -3.610  -4.800  1.00  0.00           H  
ATOM    929 3HE  MET A  53      -0.518  -4.539  -6.319  1.00  0.00           H  
ATOM    930  N   ILE A  54      -3.023 -10.210  -2.344  1.00  0.00           N  
ATOM    931  CA  ILE A  54      -3.866 -11.048  -1.500  1.00  0.00           C  
ATOM    932  C   ILE A  54      -3.029 -11.880  -0.537  1.00  0.00           C  
ATOM    933  O   ILE A  54      -3.355 -11.995   0.644  1.00  0.00           O  
ATOM    934  CB  ILE A  54      -4.759 -11.959  -2.362  1.00  0.00           C  
ATOM    935  CG1 ILE A  54      -5.810 -11.118  -3.090  1.00  0.00           C  
ATOM    936  CG2 ILE A  54      -5.424 -13.027  -1.508  1.00  0.00           C  
ATOM    937  CD1 ILE A  54      -6.542 -11.866  -4.181  1.00  0.00           C  
ATOM    938  H   ILE A  54      -2.997 -10.382  -3.339  1.00  0.00           H  
ATOM    939  HA  ILE A  54      -4.505 -10.402  -0.900  1.00  0.00           H  
ATOM    940  HB  ILE A  54      -4.153 -12.447  -3.125  1.00  0.00           H  
ATOM    941 1HG1 ILE A  54      -6.545 -10.754  -2.373  1.00  0.00           H  
ATOM    942 2HG1 ILE A  54      -5.332 -10.246  -3.537  1.00  0.00           H  
ATOM    943 1HG2 ILE A  54      -6.050 -13.658  -2.138  1.00  0.00           H  
ATOM    944 2HG2 ILE A  54      -4.660 -13.637  -1.029  1.00  0.00           H  
ATOM    945 3HG2 ILE A  54      -6.040 -12.551  -0.745  1.00  0.00           H  
ATOM    946 1HD1 ILE A  54      -7.270 -11.204  -4.651  1.00  0.00           H  
ATOM    947 2HD1 ILE A  54      -5.827 -12.209  -4.930  1.00  0.00           H  
ATOM    948 3HD1 ILE A  54      -7.057 -12.724  -3.751  1.00  0.00           H  
ATOM    949  N   LEU A  55      -1.892 -12.378  -1.030  1.00  0.00           N  
ATOM    950  CA  LEU A  55      -1.011 -13.161  -0.172  1.00  0.00           C  
ATOM    951  C   LEU A  55      -0.488 -12.326   0.992  1.00  0.00           C  
ATOM    952  O   LEU A  55      -0.491 -12.772   2.139  1.00  0.00           O  
ATOM    953  CB  LEU A  55       0.164 -13.710  -0.992  1.00  0.00           C  
ATOM    954  CG  LEU A  55       1.215 -14.530  -0.232  1.00  0.00           C  
ATOM    955  CD1 LEU A  55       0.576 -15.803   0.306  1.00  0.00           C  
ATOM    956  CD2 LEU A  55       2.377 -14.851  -1.161  1.00  0.00           C  
ATOM    957  H   LEU A  55      -1.629 -12.221  -1.993  1.00  0.00           H  
ATOM    958  HA  LEU A  55      -1.579 -13.997   0.235  1.00  0.00           H  
ATOM    959 1HB  LEU A  55      -0.231 -14.348  -1.781  1.00  0.00           H  
ATOM    960 2HB  LEU A  55       0.685 -12.873  -1.457  1.00  0.00           H  
ATOM    961  HG  LEU A  55       1.579 -13.955   0.620  1.00  0.00           H  
ATOM    962 1HD1 LEU A  55       1.323 -16.385   0.846  1.00  0.00           H  
ATOM    963 2HD1 LEU A  55      -0.239 -15.544   0.982  1.00  0.00           H  
ATOM    964 3HD1 LEU A  55       0.187 -16.393  -0.523  1.00  0.00           H  
ATOM    965 1HD2 LEU A  55       3.125 -15.433  -0.621  1.00  0.00           H  
ATOM    966 2HD2 LEU A  55       2.014 -15.427  -2.012  1.00  0.00           H  
ATOM    967 3HD2 LEU A  55       2.826 -13.923  -1.516  1.00  0.00           H  
ATOM    968  N   PHE A  56      -0.218 -11.037   0.750  1.00  0.00           N  
ATOM    969  CA  PHE A  56       0.294 -10.172   1.806  1.00  0.00           C  
ATOM    970  C   PHE A  56      -0.808  -9.786   2.784  1.00  0.00           C  
ATOM    971  O   PHE A  56      -0.604  -9.790   3.998  1.00  0.00           O  
ATOM    972  CB  PHE A  56       0.960  -8.922   1.229  1.00  0.00           C  
ATOM    973  CG  PHE A  56       2.331  -9.179   0.674  1.00  0.00           C  
ATOM    974  CD1 PHE A  56       2.604  -8.961  -0.669  1.00  0.00           C  
ATOM    975  CD2 PHE A  56       3.352  -9.639   1.492  1.00  0.00           C  
ATOM    976  CE1 PHE A  56       3.866  -9.198  -1.181  1.00  0.00           C  
ATOM    977  CE2 PHE A  56       4.614  -9.876   0.983  1.00  0.00           C  
ATOM    978  CZ  PHE A  56       4.871  -9.655  -0.354  1.00  0.00           C  
ATOM    979  H   PHE A  56      -0.368 -10.652  -0.172  1.00  0.00           H  
ATOM    980  HA  PHE A  56       1.043 -10.726   2.374  1.00  0.00           H  
ATOM    981 1HB  PHE A  56       0.338  -8.513   0.434  1.00  0.00           H  
ATOM    982 2HB  PHE A  56       1.040  -8.162   2.005  1.00  0.00           H  
ATOM    983  HD1 PHE A  56       1.810  -8.598  -1.322  1.00  0.00           H  
ATOM    984  HD2 PHE A  56       3.149  -9.814   2.549  1.00  0.00           H  
ATOM    985  HE1 PHE A  56       4.066  -9.023  -2.238  1.00  0.00           H  
ATOM    986  HE2 PHE A  56       5.407 -10.238   1.637  1.00  0.00           H  
ATOM    987  HZ  PHE A  56       5.866  -9.843  -0.756  1.00  0.00           H  
ATOM    988  N   LEU A  57      -2.013  -9.633   2.275  1.00  0.00           N  
ATOM    989  CA  LEU A  57      -3.115  -9.274   3.159  1.00  0.00           C  
ATOM    990  C   LEU A  57      -3.514 -10.448   4.047  1.00  0.00           C  
ATOM    991  O   LEU A  57      -3.760 -10.279   5.241  1.00  0.00           O  
ATOM    992  CB  LEU A  57      -4.321  -8.801   2.337  1.00  0.00           C  
ATOM    993  CG  LEU A  57      -4.177  -7.467   1.594  1.00  0.00           C  
ATOM    994  CD1 LEU A  57      -5.401  -7.238   0.718  1.00  0.00           C  
ATOM    995  CD2 LEU A  57      -4.006  -6.340   2.602  1.00  0.00           C  
ATOM    996  H   LEU A  57      -2.194  -9.758   1.289  1.00  0.00           H  
ATOM    997  HA  LEU A  57      -2.789  -8.459   3.804  1.00  0.00           H  
ATOM    998 1HB  LEU A  57      -4.551  -9.559   1.590  1.00  0.00           H  
ATOM    999 2HB  LEU A  57      -5.179  -8.705   3.002  1.00  0.00           H  
ATOM   1000  HG  LEU A  57      -3.304  -7.506   0.942  1.00  0.00           H  
ATOM   1001 1HD1 LEU A  57      -5.298  -6.290   0.190  1.00  0.00           H  
ATOM   1002 2HD1 LEU A  57      -5.487  -8.048  -0.006  1.00  0.00           H  
ATOM   1003 3HD1 LEU A  57      -6.294  -7.211   1.341  1.00  0.00           H  
ATOM   1004 1HD2 LEU A  57      -3.903  -5.392   2.074  1.00  0.00           H  
ATOM   1005 2HD2 LEU A  57      -4.879  -6.299   3.254  1.00  0.00           H  
ATOM   1006 3HD2 LEU A  57      -3.114  -6.520   3.202  1.00  0.00           H  
ATOM   1007  N   LYS A  58      -3.445 -11.655   3.489  1.00  0.00           N  
ATOM   1008  CA  LYS A  58      -3.792 -12.843   4.261  1.00  0.00           C  
ATOM   1009  C   LYS A  58      -2.745 -13.132   5.329  1.00  0.00           C  
ATOM   1010  O   LYS A  58      -3.073 -13.570   6.431  1.00  0.00           O  
ATOM   1011  CB  LYS A  58      -3.945 -14.056   3.343  1.00  0.00           C  
ATOM   1012  CG  LYS A  58      -5.246 -14.075   2.550  1.00  0.00           C  
ATOM   1013  CD  LYS A  58      -5.383 -15.359   1.745  1.00  0.00           C  
ATOM   1014  CE  LYS A  58      -6.759 -15.466   1.104  1.00  0.00           C  
ATOM   1015  NZ  LYS A  58      -6.896 -16.699   0.283  1.00  0.00           N  
ATOM   1016  H   LYS A  58      -3.153 -11.761   2.528  1.00  0.00           H  
ATOM   1017  HA  LYS A  58      -4.744 -12.664   4.762  1.00  0.00           H  
ATOM   1018 1HB  LYS A  58      -3.117 -14.083   2.634  1.00  0.00           H  
ATOM   1019 2HB  LYS A  58      -3.898 -14.970   3.936  1.00  0.00           H  
ATOM   1020 1HG  LYS A  58      -6.091 -13.993   3.235  1.00  0.00           H  
ATOM   1021 2HG  LYS A  58      -5.269 -13.225   1.869  1.00  0.00           H  
ATOM   1022 1HD  LYS A  58      -4.623 -15.381   0.962  1.00  0.00           H  
ATOM   1023 2HD  LYS A  58      -5.230 -16.217   2.400  1.00  0.00           H  
ATOM   1024 1HE  LYS A  58      -7.522 -15.475   1.881  1.00  0.00           H  
ATOM   1025 2HE  LYS A  58      -6.932 -14.599   0.466  1.00  0.00           H  
ATOM   1026 1HZ  LYS A  58      -7.820 -16.732  -0.124  1.00  0.00           H  
ATOM   1027 2HZ  LYS A  58      -6.204 -16.693  -0.453  1.00  0.00           H  
ATOM   1028 3HZ  LYS A  58      -6.757 -17.511   0.868  1.00  0.00           H  
ATOM   1029  N   THR A  59      -1.465 -12.793   5.054  1.00  0.00           N  
ATOM   1030  CA  THR A  59      -0.410 -12.999   6.039  1.00  0.00           C  
ATOM   1031  C   THR A  59      -0.561 -12.043   7.215  1.00  0.00           C  
ATOM   1032  O   THR A  59      -0.288 -12.405   8.360  1.00  0.00           O  
ATOM   1033  CB  THR A  59       0.972 -12.804   5.390  1.00  0.00           C  
ATOM   1034  OG1 THR A  59       1.147 -13.775   4.351  1.00  0.00           O  
ATOM   1035  CG2 THR A  59       2.079 -12.966   6.421  1.00  0.00           C  
ATOM   1036  H   THR A  59      -1.230 -12.392   4.158  1.00  0.00           H  
ATOM   1037  HA  THR A  59      -0.480 -14.021   6.413  1.00  0.00           H  
ATOM   1038  HB  THR A  59       1.033 -11.806   4.957  1.00  0.00           H  
ATOM   1039  HG1 THR A  59       0.363 -14.327   4.295  1.00  0.00           H  
ATOM   1040 1HG2 THR A  59       3.047 -12.824   5.941  1.00  0.00           H  
ATOM   1041 2HG2 THR A  59       1.953 -12.225   7.210  1.00  0.00           H  
ATOM   1042 3HG2 THR A  59       2.032 -13.965   6.851  1.00  0.00           H  
ATOM   1043  N   LEU A  60      -1.291 -10.958   7.000  1.00  0.00           N  
ATOM   1044  CA  LEU A  60      -1.460  -9.955   8.044  1.00  0.00           C  
ATOM   1045  C   LEU A  60      -2.789 -10.134   8.770  1.00  0.00           C  
ATOM   1046  O   LEU A  60      -2.927  -9.759   9.935  1.00  0.00           O  
ATOM   1047  CB  LEU A  60      -1.374  -8.539   7.458  1.00  0.00           C  
ATOM   1048  CG  LEU A  60      -0.015  -8.074   6.918  1.00  0.00           C  
ATOM   1049  CD1 LEU A  60      -0.168  -6.704   6.271  1.00  0.00           C  
ATOM   1050  CD2 LEU A  60       0.996  -8.032   8.054  1.00  0.00           C  
ATOM   1051  H   LEU A  60      -1.738 -10.817   6.106  1.00  0.00           H  
ATOM   1052  HA  LEU A  60      -0.660 -10.077   8.773  1.00  0.00           H  
ATOM   1053 1HB  LEU A  60      -2.081  -8.461   6.634  1.00  0.00           H  
ATOM   1054 2HB  LEU A  60      -1.665  -7.826   8.229  1.00  0.00           H  
ATOM   1055  HG  LEU A  60       0.329  -8.769   6.152  1.00  0.00           H  
ATOM   1056 1HD1 LEU A  60       0.797  -6.373   5.887  1.00  0.00           H  
ATOM   1057 2HD1 LEU A  60      -0.882  -6.767   5.450  1.00  0.00           H  
ATOM   1058 3HD1 LEU A  60      -0.528  -5.990   7.011  1.00  0.00           H  
ATOM   1059 1HD2 LEU A  60       1.962  -7.702   7.670  1.00  0.00           H  
ATOM   1060 2HD2 LEU A  60       0.654  -7.336   8.820  1.00  0.00           H  
ATOM   1061 3HD2 LEU A  60       1.098  -9.027   8.487  1.00  0.00           H  
ATOM   1062  N   GLY A  61      -3.805 -10.419   8.074  1.00  0.00           N  
ATOM   1063  CA  GLY A  61      -5.140 -10.469   8.660  1.00  0.00           C  
ATOM   1064  C   GLY A  61      -5.330 -11.730   9.492  1.00  0.00           C  
ATOM   1065  O   GLY A  61      -6.049 -11.724  10.491  1.00  0.00           O  
ATOM   1066  OXT GLY A  61      -4.775 -12.746   9.176  1.00  0.00           O  
ATOM   1067  H   GLY A  61      -3.692 -10.617   7.090  1.00  0.00           H  
ATOM   1068 1HA  GLY A  61      -5.296  -9.590   9.285  1.00  0.00           H  
ATOM   1069 2HA  GLY A  61      -5.887 -10.436   7.867  1.00  0.00           H  
TER                                                                             
##Begin comments##
BINARY SILENTFILE
##End comments##
                          
binder_lddt 0.977
score 0
silent_score 0
time 6.481
                            
