# Supplementary material for: Improving de novo protein binder design with deep learning
Source: Nat Commun. 2023 May 6;14:2625. doi: 10.1038/s41467-023-38328-5 (PMC10163288; doi:10.1038/s41467-023-38328-5)
Supplement: Supplementary file 4 — Source Data File [file 41467_2023_38328_MOESM4_ESM.zip › all_data/experimental_structure_agreement/rf2_monomer_pred/LCB1_design_rf2pred.pdb]

HEADER                                            14-MAR-23   XXXX              
EXPDTA    THEORETICAL MODEL                                                     
REMARK 220                                                                      
REMARK 220 EXPERIMENTAL DETAILS                                                 
REMARK 220  EXPERIMENT TYPE                : THEORETICAL MODELLING              
REMARK 220  DATE OF DATA COLLECTION        : 14-MAR-23                          
REMARK 220                                                                      
REMARK 220 REMARK: MODEL GENERATED BY ROSETTA                                   
REMARK 220  VERSION 2021.38+release.4d5a969                                     
ATOM      1  N   ASP A   1      -3.705 -11.856 -16.847  1.00  0.00           N  
ATOM      2  CA  ASP A   1      -3.592 -13.236 -16.389  1.00  0.00           C  
ATOM      3  C   ASP A   1      -3.901 -13.349 -14.902  1.00  0.00           C  
ATOM      4  O   ASP A   1      -3.206 -12.770 -14.067  1.00  0.00           O  
ATOM      5  CB  ASP A   1      -2.152 -13.685 -16.650  1.00  0.00           C  
ATOM      6  CG  ASP A   1      -1.854 -15.153 -16.375  1.00  0.00           C  
ATOM      7  OD1 ASP A   1      -0.775 -15.590 -16.698  1.00  0.00           O  
ATOM      8  OD2 ASP A   1      -2.708 -15.822 -15.844  1.00  0.00           O  
ATOM      9 1H   ASP A   1      -3.497 -11.811 -17.824  1.00  0.00           H  
ATOM     10 2H   ASP A   1      -4.636 -11.527 -16.689  1.00  0.00           H  
ATOM     11 3H   ASP A   1      -3.059 -11.283 -16.343  1.00  0.00           H  
ATOM     12  HA  ASP A   1      -4.287 -13.849 -16.963  1.00  0.00           H  
ATOM     13 1HB  ASP A   1      -1.895 -13.496 -17.692  1.00  0.00           H  
ATOM     14 2HB  ASP A   1      -1.470 -13.099 -16.033  1.00  0.00           H  
ATOM     15  N   LYS A   2      -5.001 -14.063 -14.534  1.00  0.00           N  
ATOM     16  CA  LYS A   2      -5.434 -14.178 -13.147  1.00  0.00           C  
ATOM     17  C   LYS A   2      -4.370 -14.855 -12.292  1.00  0.00           C  
ATOM     18  O   LYS A   2      -4.129 -14.457 -11.153  1.00  0.00           O  
ATOM     19  CB  LYS A   2      -6.744 -14.961 -13.046  1.00  0.00           C  
ATOM     20  CG  LYS A   2      -7.955 -14.208 -13.579  1.00  0.00           C  
ATOM     21  CD  LYS A   2      -9.242 -14.976 -13.319  1.00  0.00           C  
ATOM     22  CE  LYS A   2     -10.455 -14.212 -13.829  1.00  0.00           C  
ATOM     23  NZ  LYS A   2     -11.721 -14.958 -13.593  1.00  0.00           N  
ATOM     24  H   LYS A   2      -5.533 -14.528 -15.256  1.00  0.00           H  
ATOM     25  HA  LYS A   2      -5.601 -13.175 -12.752  1.00  0.00           H  
ATOM     26 1HB  LYS A   2      -6.654 -15.895 -13.601  1.00  0.00           H  
ATOM     27 2HB  LYS A   2      -6.935 -15.217 -12.004  1.00  0.00           H  
ATOM     28 1HG  LYS A   2      -8.020 -13.233 -13.095  1.00  0.00           H  
ATOM     29 2HG  LYS A   2      -7.844 -14.054 -14.652  1.00  0.00           H  
ATOM     30 1HD  LYS A   2      -9.196 -15.944 -13.819  1.00  0.00           H  
ATOM     31 2HD  LYS A   2      -9.355 -15.145 -12.248  1.00  0.00           H  
ATOM     32 1HE  LYS A   2     -10.516 -13.248 -13.325  1.00  0.00           H  
ATOM     33 2HE  LYS A   2     -10.348 -14.032 -14.899  1.00  0.00           H  
ATOM     34 1HZ  LYS A   2     -12.500 -14.420 -13.945  1.00  0.00           H  
ATOM     35 2HZ  LYS A   2     -11.683 -15.847 -14.072  1.00  0.00           H  
ATOM     36 3HZ  LYS A   2     -11.841 -15.114 -12.602  1.00  0.00           H  
ATOM     37  N   GLU A   3      -3.702 -15.874 -12.864  1.00  0.00           N  
ATOM     38  CA  GLU A   3      -2.685 -16.584 -12.097  1.00  0.00           C  
ATOM     39  C   GLU A   3      -1.498 -15.681 -11.786  1.00  0.00           C  
ATOM     40  O   GLU A   3      -0.952 -15.715 -10.684  1.00  0.00           O  
ATOM     41  CB  GLU A   3      -2.220 -17.828 -12.857  1.00  0.00           C  
ATOM     42  CG  GLU A   3      -1.294 -18.740 -12.065  1.00  0.00           C  
ATOM     43  CD  GLU A   3      -0.938 -19.999 -12.806  1.00  0.00           C  
ATOM     44  OE1 GLU A   3      -1.343 -20.136 -13.935  1.00  0.00           O  
ATOM     45  OE2 GLU A   3      -0.258 -20.824 -12.242  1.00  0.00           O  
ATOM     46  H   GLU A   3      -3.889 -16.159 -13.815  1.00  0.00           H  
ATOM     47  HA  GLU A   3      -3.122 -16.896 -11.148  1.00  0.00           H  
ATOM     48 1HB  GLU A   3      -3.087 -18.415 -13.160  1.00  0.00           H  
ATOM     49 2HB  GLU A   3      -1.696 -17.526 -13.764  1.00  0.00           H  
ATOM     50 1HG  GLU A   3      -0.378 -18.197 -11.833  1.00  0.00           H  
ATOM     51 2HG  GLU A   3      -1.777 -19.002 -11.124  1.00  0.00           H  
ATOM     52  N   TRP A   4      -1.127 -14.847 -12.778  1.00  0.00           N  
ATOM     53  CA  TRP A   4      -0.016 -13.931 -12.548  1.00  0.00           C  
ATOM     54  C   TRP A   4      -0.364 -12.898 -11.484  1.00  0.00           C  
ATOM     55  O   TRP A   4       0.443 -12.603 -10.603  1.00  0.00           O  
ATOM     56  CB  TRP A   4       0.370 -13.233 -13.853  1.00  0.00           C  
ATOM     57  CG  TRP A   4       1.503 -12.265 -13.691  1.00  0.00           C  
ATOM     58  CD1 TRP A   4       2.832 -12.563 -13.659  1.00  0.00           C  
ATOM     59  CD2 TRP A   4       1.411 -10.828 -13.536  1.00  0.00           C  
ATOM     60  NE1 TRP A   4       3.570 -11.417 -13.496  1.00  0.00           N  
ATOM     61  CE2 TRP A   4       2.717 -10.346 -13.419  1.00  0.00           C  
ATOM     62  CE3 TRP A   4       0.340  -9.926 -13.488  1.00  0.00           C  
ATOM     63  CZ2 TRP A   4       2.989  -8.996 -13.256  1.00  0.00           C  
ATOM     64  CZ3 TRP A   4       0.613  -8.573 -13.325  1.00  0.00           C  
ATOM     65  CH2 TRP A   4       1.904  -8.121 -13.212  1.00  0.00           C  
ATOM     66  H   TRP A   4      -1.595 -14.838 -13.673  1.00  0.00           H  
ATOM     67  HA  TRP A   4       0.838 -14.506 -12.191  1.00  0.00           H  
ATOM     68 1HB  TRP A   4       0.656 -13.980 -14.594  1.00  0.00           H  
ATOM     69 2HB  TRP A   4      -0.492 -12.694 -14.246  1.00  0.00           H  
ATOM     70  HD1 TRP A   4       3.248 -13.565 -13.749  1.00  0.00           H  
ATOM     71  HE1 TRP A   4       4.577 -11.369 -13.441  1.00  0.00           H  
ATOM     72  HE3 TRP A   4      -0.687 -10.279 -13.579  1.00  0.00           H  
ATOM     73  HZ2 TRP A   4       4.007  -8.617 -13.166  1.00  0.00           H  
ATOM     74  HZ3 TRP A   4      -0.226  -7.878 -13.288  1.00  0.00           H  
ATOM     75  HH2 TRP A   4       2.082  -7.053 -13.084  1.00  0.00           H  
ATOM     76  N   ILE A   5      -1.628 -12.367 -11.558  1.00  0.00           N  
ATOM     77  CA  ILE A   5      -2.060 -11.384 -10.571  1.00  0.00           C  
ATOM     78  C   ILE A   5      -2.078 -11.982  -9.170  1.00  0.00           C  
ATOM     79  O   ILE A   5      -1.560 -11.388  -8.224  1.00  0.00           O  
ATOM     80  CB  ILE A   5      -3.448 -10.824 -10.932  1.00  0.00           C  
ATOM     81  CG1 ILE A   5      -3.375 -10.019 -12.232  1.00  0.00           C  
ATOM     82  CG2 ILE A   5      -3.987  -9.964  -9.799  1.00  0.00           C  
ATOM     83  CD1 ILE A   5      -4.724  -9.576 -12.752  1.00  0.00           C  
ATOM     84  H   ILE A   5      -2.268 -12.646 -12.288  1.00  0.00           H  
ATOM     85  HA  ILE A   5      -1.345 -10.562 -10.566  1.00  0.00           H  
ATOM     86  HB  ILE A   5      -4.138 -11.648 -11.109  1.00  0.00           H  
ATOM     87 1HG1 ILE A   5      -2.761  -9.133 -12.077  1.00  0.00           H  
ATOM     88 2HG1 ILE A   5      -2.893 -10.618 -13.005  1.00  0.00           H  
ATOM     89 1HG2 ILE A   5      -4.968  -9.576 -10.072  1.00  0.00           H  
ATOM     90 2HG2 ILE A   5      -4.073 -10.566  -8.895  1.00  0.00           H  
ATOM     91 3HG2 ILE A   5      -3.306  -9.132  -9.618  1.00  0.00           H  
ATOM     92 1HD1 ILE A   5      -4.591  -9.012 -13.675  1.00  0.00           H  
ATOM     93 2HD1 ILE A   5      -5.344 -10.452 -12.948  1.00  0.00           H  
ATOM     94 3HD1 ILE A   5      -5.211  -8.945 -12.009  1.00  0.00           H  
ATOM     95  N   LEU A   6      -2.593 -13.222  -9.100  1.00  0.00           N  
ATOM     96  CA  LEU A   6      -2.630 -13.897  -7.808  1.00  0.00           C  
ATOM     97  C   LEU A   6      -1.223 -14.154  -7.280  1.00  0.00           C  
ATOM     98  O   LEU A   6      -0.948 -13.955  -6.097  1.00  0.00           O  
ATOM     99  CB  LEU A   6      -3.409 -15.212  -7.935  1.00  0.00           C  
ATOM    100  CG  LEU A   6      -3.726 -15.981  -6.646  1.00  0.00           C  
ATOM    101  CD1 LEU A   6      -4.594 -15.118  -5.740  1.00  0.00           C  
ATOM    102  CD2 LEU A   6      -4.426 -17.287  -6.992  1.00  0.00           C  
ATOM    103  H   LEU A   6      -2.954 -13.698  -9.914  1.00  0.00           H  
ATOM    104  HA  LEU A   6      -3.139 -13.250  -7.094  1.00  0.00           H  
ATOM    105 1HB  LEU A   6      -4.363 -15.005  -8.417  1.00  0.00           H  
ATOM    106 2HB  LEU A   6      -2.843 -15.891  -8.572  1.00  0.00           H  
ATOM    107  HG  LEU A   6      -2.799 -16.196  -6.113  1.00  0.00           H  
ATOM    108 1HD1 LEU A   6      -4.819 -15.664  -4.824  1.00  0.00           H  
ATOM    109 2HD1 LEU A   6      -4.061 -14.200  -5.492  1.00  0.00           H  
ATOM    110 3HD1 LEU A   6      -5.523 -14.872  -6.253  1.00  0.00           H  
ATOM    111 1HD2 LEU A   6      -4.650 -17.834  -6.076  1.00  0.00           H  
ATOM    112 2HD2 LEU A   6      -5.354 -17.073  -7.523  1.00  0.00           H  
ATOM    113 3HD2 LEU A   6      -3.776 -17.891  -7.625  1.00  0.00           H  
ATOM    114  N   GLN A   7      -0.276 -14.447  -8.143  1.00  0.00           N  
ATOM    115  CA  GLN A   7       1.101 -14.697  -7.736  1.00  0.00           C  
ATOM    116  C   GLN A   7       1.765 -13.424  -7.227  1.00  0.00           C  
ATOM    117  O   GLN A   7       2.472 -13.441  -6.220  1.00  0.00           O  
ATOM    118  CB  GLN A   7       1.911 -15.274  -8.900  1.00  0.00           C  
ATOM    119  CG  GLN A   7       1.585 -16.724  -9.213  1.00  0.00           C  
ATOM    120  CD  GLN A   7       2.315 -17.230 -10.442  1.00  0.00           C  
ATOM    121  OE1 GLN A   7       2.961 -16.459 -11.159  1.00  0.00           O  
ATOM    122  NE2 GLN A   7       2.216 -18.530 -10.695  1.00  0.00           N  
ATOM    123  H   GLN A   7      -0.517 -14.500  -9.122  1.00  0.00           H  
ATOM    124  HA  GLN A   7       1.095 -15.423  -6.923  1.00  0.00           H  
ATOM    125 1HB  GLN A   7       1.730 -14.683  -9.798  1.00  0.00           H  
ATOM    126 2HB  GLN A   7       2.975 -15.206  -8.672  1.00  0.00           H  
ATOM    127 1HG  GLN A   7       1.876 -17.343  -8.364  1.00  0.00           H  
ATOM    128 2HG  GLN A   7       0.513 -16.815  -9.391  1.00  0.00           H  
ATOM    129 1HE2 GLN A   7       2.677 -18.921 -11.493  1.00  0.00           H  
ATOM    130 2HE2 GLN A   7       1.681 -19.119 -10.089  1.00  0.00           H  
ATOM    131  N   LYS A   8       1.450 -12.299  -7.873  1.00  0.00           N  
ATOM    132  CA  LYS A   8       2.025 -11.033  -7.436  1.00  0.00           C  
ATOM    133  C   LYS A   8       1.456 -10.604  -6.090  1.00  0.00           C  
ATOM    134  O   LYS A   8       2.185 -10.131  -5.219  1.00  0.00           O  
ATOM    135  CB  LYS A   8       1.770  -9.935  -8.471  1.00  0.00           C  
ATOM    136  CG  LYS A   8       2.617 -10.033  -9.733  1.00  0.00           C  
ATOM    137  CD  LYS A   8       4.087  -9.785  -9.433  1.00  0.00           C  
ATOM    138  CE  LYS A   8       4.923  -9.800 -10.704  1.00  0.00           C  
ATOM    139  NZ  LYS A   8       6.369  -9.595 -10.422  1.00  0.00           N  
ATOM    140  H   LYS A   8       0.819 -12.307  -8.662  1.00  0.00           H  
ATOM    141  HA  LYS A   8       3.102 -11.162  -7.326  1.00  0.00           H  
ATOM    142 1HB  LYS A   8       0.723  -9.957  -8.775  1.00  0.00           H  
ATOM    143 2HB  LYS A   8       1.960  -8.960  -8.022  1.00  0.00           H  
ATOM    144 1HG  LYS A   8       2.507 -11.026 -10.169  1.00  0.00           H  
ATOM    145 2HG  LYS A   8       2.274  -9.297 -10.459  1.00  0.00           H  
ATOM    146 1HD  LYS A   8       4.201  -8.816  -8.945  1.00  0.00           H  
ATOM    147 2HD  LYS A   8       4.456 -10.557  -8.758  1.00  0.00           H  
ATOM    148 1HE  LYS A   8       4.796 -10.755 -11.211  1.00  0.00           H  
ATOM    149 2HE  LYS A   8       4.582  -9.011 -11.373  1.00  0.00           H  
ATOM    150 1HZ  LYS A   8       6.887  -9.611 -11.289  1.00  0.00           H  
ATOM    151 2HZ  LYS A   8       6.501  -8.702  -9.968  1.00  0.00           H  
ATOM    152 3HZ  LYS A   8       6.702 -10.332  -9.817  1.00  0.00           H  
ATOM    153  N   ILE A   9       0.172 -10.815  -5.912  1.00  0.00           N  
ATOM    154  CA  ILE A   9      -0.429 -10.461  -4.632  1.00  0.00           C  
ATOM    155  C   ILE A   9       0.128 -11.321  -3.505  1.00  0.00           C  
ATOM    156  O   ILE A   9       0.451 -10.818  -2.429  1.00  0.00           O  
ATOM    157  CB  ILE A   9      -1.962 -10.585  -4.701  1.00  0.00           C  
ATOM    158  CG1 ILE A   9      -2.538  -9.523  -5.640  1.00  0.00           C  
ATOM    159  CG2 ILE A   9      -2.570 -10.459  -3.312  1.00  0.00           C  
ATOM    160  CD1 ILE A   9      -4.022  -9.669  -5.890  1.00  0.00           C  
ATOM    161  H   ILE A   9      -0.409 -11.215  -6.635  1.00  0.00           H  
ATOM    162  HA  ILE A   9      -0.174  -9.427  -4.405  1.00  0.00           H  
ATOM    163  HB  ILE A   9      -2.230 -11.555  -5.118  1.00  0.00           H  
ATOM    164 1HG1 ILE A   9      -2.358  -8.533  -5.223  1.00  0.00           H  
ATOM    165 2HG1 ILE A   9      -2.025  -9.570  -6.601  1.00  0.00           H  
ATOM    166 1HG2 ILE A   9      -3.654 -10.548  -3.380  1.00  0.00           H  
ATOM    167 2HG2 ILE A   9      -2.180 -11.249  -2.672  1.00  0.00           H  
ATOM    168 3HG2 ILE A   9      -2.312  -9.488  -2.888  1.00  0.00           H  
ATOM    169 1HD1 ILE A   9      -4.357  -8.881  -6.565  1.00  0.00           H  
ATOM    170 2HD1 ILE A   9      -4.221 -10.642  -6.341  1.00  0.00           H  
ATOM    171 3HD1 ILE A   9      -4.559  -9.589  -4.946  1.00  0.00           H  
ATOM    172  N   TYR A  10       0.388 -12.589  -3.775  1.00  0.00           N  
ATOM    173  CA  TYR A  10       0.992 -13.462  -2.775  1.00  0.00           C  
ATOM    174  C   TYR A  10       2.425 -13.044  -2.474  1.00  0.00           C  
ATOM    175  O   TYR A  10       2.868 -13.093  -1.326  1.00  0.00           O  
ATOM    176  CB  TYR A  10       0.970 -14.919  -3.241  1.00  0.00           C  
ATOM    177  CG  TYR A  10      -0.318 -15.649  -2.931  1.00  0.00           C  
ATOM    178  CD1 TYR A  10      -1.051 -16.228  -3.956  1.00  0.00           C  
ATOM    179  CD2 TYR A  10      -0.765 -15.739  -1.621  1.00  0.00           C  
ATOM    180  CE1 TYR A  10      -2.228 -16.895  -3.672  1.00  0.00           C  
ATOM    181  CE2 TYR A  10      -1.941 -16.406  -1.337  1.00  0.00           C  
ATOM    182  CZ  TYR A  10      -2.672 -16.983  -2.363  1.00  0.00           C  
ATOM    183  OH  TYR A  10      -3.843 -17.647  -2.080  1.00  0.00           O  
ATOM    184  H   TYR A  10       0.167 -12.964  -4.686  1.00  0.00           H  
ATOM    185  HA  TYR A  10       0.414 -13.385  -1.854  1.00  0.00           H  
ATOM    186 1HB  TYR A  10       1.129 -14.959  -4.320  1.00  0.00           H  
ATOM    187 2HB  TYR A  10       1.787 -15.464  -2.770  1.00  0.00           H  
ATOM    188  HD1 TYR A  10      -0.699 -16.157  -4.985  1.00  0.00           H  
ATOM    189  HD2 TYR A  10      -0.189 -15.283  -0.816  1.00  0.00           H  
ATOM    190  HE1 TYR A  10      -2.804 -17.350  -4.477  1.00  0.00           H  
ATOM    191  HE2 TYR A  10      -2.293 -16.477  -0.307  1.00  0.00           H  
ATOM    192  HH  TYR A  10      -4.006 -17.617  -1.134  1.00  0.00           H  
ATOM    193  N   GLU A  11       3.128 -12.566  -3.480  1.00  0.00           N  
ATOM    194  CA  GLU A  11       4.487 -12.087  -3.262  1.00  0.00           C  
ATOM    195  C   GLU A  11       4.501 -10.858  -2.362  1.00  0.00           C  
ATOM    196  O   GLU A  11       5.335 -10.744  -1.463  1.00  0.00           O  
ATOM    197  CB  GLU A  11       5.163 -11.758  -4.594  1.00  0.00           C  
ATOM    198  CG  GLU A  11       5.544 -12.978  -5.422  1.00  0.00           C  
ATOM    199  CD  GLU A  11       6.129 -12.618  -6.759  1.00  0.00           C  
ATOM    200  OE1 GLU A  11       6.442 -13.512  -7.508  1.00  0.00           O  
ATOM    201  OE2 GLU A  11       6.264 -11.449  -7.031  1.00  0.00           O  
ATOM    202  H   GLU A  11       2.735 -12.526  -4.410  1.00  0.00           H  
ATOM    203  HA  GLU A  11       5.057 -12.875  -2.769  1.00  0.00           H  
ATOM    204 1HB  GLU A  11       4.498 -11.138  -5.196  1.00  0.00           H  
ATOM    205 2HB  GLU A  11       6.070 -11.182  -4.409  1.00  0.00           H  
ATOM    206 1HG  GLU A  11       6.273 -13.568  -4.867  1.00  0.00           H  
ATOM    207 2HG  GLU A  11       4.658 -13.593  -5.572  1.00  0.00           H  
ATOM    208  N   ILE A  12       3.469 -10.003  -2.554  1.00  0.00           N  
ATOM    209  CA  ILE A  12       3.370  -8.827  -1.698  1.00  0.00           C  
ATOM    210  C   ILE A  12       3.031  -9.216  -0.265  1.00  0.00           C  
ATOM    211  O   ILE A  12       3.635  -8.716   0.684  1.00  0.00           O  
ATOM    212  CB  ILE A  12       2.327  -7.841  -2.255  1.00  0.00           C  
ATOM    213  CG1 ILE A  12       2.817  -7.262  -3.585  1.00  0.00           C  
ATOM    214  CG2 ILE A  12       2.050  -6.729  -1.255  1.00  0.00           C  
ATOM    215  CD1 ILE A  12       1.751  -6.515  -4.354  1.00  0.00           C  
ATOM    216  H   ILE A  12       2.770 -10.153  -3.267  1.00  0.00           H  
ATOM    217  HA  ILE A  12       4.340  -8.332  -1.677  1.00  0.00           H  
ATOM    218  HB  ILE A  12       1.397  -8.371  -2.458  1.00  0.00           H  
ATOM    219 1HG1 ILE A  12       3.647  -6.581  -3.401  1.00  0.00           H  
ATOM    220 2HG1 ILE A  12       3.191  -8.068  -4.217  1.00  0.00           H  
ATOM    221 1HG2 ILE A  12       1.311  -6.043  -1.669  1.00  0.00           H  
ATOM    222 2HG2 ILE A  12       1.668  -7.159  -0.330  1.00  0.00           H  
ATOM    223 3HG2 ILE A  12       2.973  -6.187  -1.049  1.00  0.00           H  
ATOM    224 1HD1 ILE A  12       2.173  -6.135  -5.285  1.00  0.00           H  
ATOM    225 2HD1 ILE A  12       0.924  -7.190  -4.579  1.00  0.00           H  
ATOM    226 3HD1 ILE A  12       1.387  -5.682  -3.754  1.00  0.00           H  
ATOM    227  N   MET A  13       2.119 -10.245  -0.150  1.00  0.00           N  
ATOM    228  CA  MET A  13       1.780 -10.726   1.184  1.00  0.00           C  
ATOM    229  C   MET A  13       2.996 -11.322   1.880  1.00  0.00           C  
ATOM    230  O   MET A  13       3.234 -11.069   3.061  1.00  0.00           O  
ATOM    231  CB  MET A  13       0.647 -11.747   1.109  1.00  0.00           C  
ATOM    232  CG  MET A  13       0.174 -12.244   2.468  1.00  0.00           C  
ATOM    233  SD  MET A  13      -1.099 -13.516   2.339  1.00  0.00           S  
ATOM    234  CE  MET A  13      -0.118 -14.924   1.827  1.00  0.00           C  
ATOM    235  H   MET A  13       1.681 -10.673  -0.953  1.00  0.00           H  
ATOM    236  HA  MET A  13       1.447  -9.878   1.783  1.00  0.00           H  
ATOM    237 1HB  MET A  13      -0.205 -11.307   0.593  1.00  0.00           H  
ATOM    238 2HB  MET A  13       0.972 -12.610   0.526  1.00  0.00           H  
ATOM    239 1HG  MET A  13       1.019 -12.656   3.019  1.00  0.00           H  
ATOM    240 2HG  MET A  13      -0.230 -11.409   3.040  1.00  0.00           H  
ATOM    241 1HE  MET A  13      -0.765 -15.793   1.705  1.00  0.00           H  
ATOM    242 2HE  MET A  13       0.374 -14.700   0.879  1.00  0.00           H  
ATOM    243 3HE  MET A  13       0.636 -15.137   2.585  1.00  0.00           H  
ATOM    244  N   ARG A  14       3.827 -12.076   1.123  1.00  0.00           N  
ATOM    245  CA  ARG A  14       5.025 -12.685   1.690  1.00  0.00           C  
ATOM    246  C   ARG A  14       6.026 -11.624   2.130  1.00  0.00           C  
ATOM    247  O   ARG A  14       6.619 -11.724   3.203  1.00  0.00           O  
ATOM    248  CB  ARG A  14       5.667 -13.619   0.675  1.00  0.00           C  
ATOM    249  CG  ARG A  14       6.837 -14.421   1.222  1.00  0.00           C  
ATOM    250  CD  ARG A  14       7.385 -15.355   0.205  1.00  0.00           C  
ATOM    251  NE  ARG A  14       7.790 -14.661  -1.006  1.00  0.00           N  
ATOM    252  CZ  ARG A  14       9.064 -14.354  -1.323  1.00  0.00           C  
ATOM    253  NH1 ARG A  14      10.041 -14.686  -0.509  1.00  0.00           N  
ATOM    254  NH2 ARG A  14       9.330 -13.720  -2.451  1.00  0.00           N  
ATOM    255  H   ARG A  14       3.616 -12.222   0.146  1.00  0.00           H  
ATOM    256  HA  ARG A  14       4.736 -13.264   2.568  1.00  0.00           H  
ATOM    257 1HB  ARG A  14       4.921 -14.321   0.304  1.00  0.00           H  
ATOM    258 2HB  ARG A  14       6.024 -13.040  -0.177  1.00  0.00           H  
ATOM    259 1HG  ARG A  14       7.633 -13.741   1.528  1.00  0.00           H  
ATOM    260 2HG  ARG A  14       6.508 -15.005   2.082  1.00  0.00           H  
ATOM    261 1HD  ARG A  14       8.257 -15.866   0.613  1.00  0.00           H  
ATOM    262 2HD  ARG A  14       6.626 -16.089  -0.061  1.00  0.00           H  
ATOM    263  HE  ARG A  14       7.065 -14.389  -1.657  1.00  0.00           H  
ATOM    264 1HH1 ARG A  14       9.837 -15.171   0.354  1.00  0.00           H  
ATOM    265 2HH1 ARG A  14      10.995 -14.456  -0.746  1.00  0.00           H  
ATOM    266 1HH2 ARG A  14       8.578 -13.465  -3.077  1.00  0.00           H  
ATOM    267 2HH2 ARG A  14      10.284 -13.490  -2.688  1.00  0.00           H  
ATOM    268  N   LEU A  15       6.195 -10.578   1.324  1.00  0.00           N  
ATOM    269  CA  LEU A  15       7.109  -9.501   1.684  1.00  0.00           C  
ATOM    270  C   LEU A  15       6.637  -8.774   2.939  1.00  0.00           C  
ATOM    271  O   LEU A  15       7.433  -8.467   3.826  1.00  0.00           O  
ATOM    272  CB  LEU A  15       7.244  -8.504   0.526  1.00  0.00           C  
ATOM    273  CG  LEU A  15       8.018  -8.982  -0.710  1.00  0.00           C  
ATOM    274  CD1 LEU A  15       7.847  -7.973  -1.838  1.00  0.00           C  
ATOM    275  CD2 LEU A  15       9.486  -9.159  -0.353  1.00  0.00           C  
ATOM    276  H   LEU A  15       5.688 -10.522   0.452  1.00  0.00           H  
ATOM    277  HA  LEU A  15       8.088  -9.933   1.889  1.00  0.00           H  
ATOM    278 1HB  LEU A  15       6.247  -8.223   0.192  1.00  0.00           H  
ATOM    279 2HB  LEU A  15       7.747  -7.610   0.894  1.00  0.00           H  
ATOM    280  HG  LEU A  15       7.610  -9.934  -1.049  1.00  0.00           H  
ATOM    281 1HD1 LEU A  15       8.397  -8.312  -2.716  1.00  0.00           H  
ATOM    282 2HD1 LEU A  15       6.790  -7.880  -2.086  1.00  0.00           H  
ATOM    283 3HD1 LEU A  15       8.232  -7.005  -1.521  1.00  0.00           H  
ATOM    284 1HD2 LEU A  15      10.036  -9.499  -1.231  1.00  0.00           H  
ATOM    285 2HD2 LEU A  15       9.896  -8.207  -0.015  1.00  0.00           H  
ATOM    286 3HD2 LEU A  15       9.580  -9.898   0.443  1.00  0.00           H  
ATOM    287  N   LEU A  16       5.320  -8.622   3.069  1.00  0.00           N  
ATOM    288  CA  LEU A  16       4.795  -7.948   4.251  1.00  0.00           C  
ATOM    289  C   LEU A  16       4.953  -8.814   5.496  1.00  0.00           C  
ATOM    290  O   LEU A  16       5.298  -8.318   6.569  1.00  0.00           O  
ATOM    291  CB  LEU A  16       3.321  -7.582   4.037  1.00  0.00           C  
ATOM    292  CG  LEU A  16       3.043  -6.467   3.019  1.00  0.00           C  
ATOM    293  CD1 LEU A  16       1.547  -6.387   2.749  1.00  0.00           C  
ATOM    294  CD2 LEU A  16       3.574  -5.146   3.556  1.00  0.00           C  
ATOM    295  H   LEU A  16       4.676  -8.962   2.369  1.00  0.00           H  
ATOM    296  HA  LEU A  16       5.365  -7.033   4.409  1.00  0.00           H  
ATOM    297 1HB  LEU A  16       2.787  -8.470   3.703  1.00  0.00           H  
ATOM    298 2HB  LEU A  16       2.899  -7.267   4.991  1.00  0.00           H  
ATOM    299  HG  LEU A  16       3.539  -6.702   2.077  1.00  0.00           H  
ATOM    300 1HD1 LEU A  16       1.350  -5.595   2.026  1.00  0.00           H  
ATOM    301 2HD1 LEU A  16       1.198  -7.339   2.348  1.00  0.00           H  
ATOM    302 3HD1 LEU A  16       1.021  -6.169   3.678  1.00  0.00           H  
ATOM    303 1HD2 LEU A  16       3.377  -4.354   2.833  1.00  0.00           H  
ATOM    304 2HD2 LEU A  16       3.077  -4.910   4.497  1.00  0.00           H  
ATOM    305 3HD2 LEU A  16       4.648  -5.227   3.723  1.00  0.00           H  
ATOM    306  N   ASP A  17       4.831 -10.123   5.330  1.00  0.00           N  
ATOM    307  CA  ASP A  17       5.028 -11.038   6.448  1.00  0.00           C  
ATOM    308  C   ASP A  17       6.485 -11.056   6.894  1.00  0.00           C  
ATOM    309  O   ASP A  17       6.778 -11.030   8.090  1.00  0.00           O  
ATOM    310  CB  ASP A  17       4.594 -12.455   6.067  1.00  0.00           C  
ATOM    311  CG  ASP A  17       3.081 -12.619   5.996  1.00  0.00           C  
ATOM    312  OD1 ASP A  17       2.635 -13.607   5.464  1.00  0.00           O  
ATOM    313  OD2 ASP A  17       2.388 -11.754   6.475  1.00  0.00           O  
ATOM    314  H   ASP A  17       4.599 -10.499   4.422  1.00  0.00           H  
ATOM    315  HA  ASP A  17       4.415 -10.700   7.284  1.00  0.00           H  
ATOM    316 1HB  ASP A  17       5.017 -12.717   5.097  1.00  0.00           H  
ATOM    317 2HB  ASP A  17       4.986 -13.164   6.797  1.00  0.00           H  
ATOM    318  N   GLU A  18       7.378 -10.902   5.945  1.00  0.00           N  
ATOM    319  CA  GLU A  18       8.799 -10.909   6.272  1.00  0.00           C  
ATOM    320  C   GLU A  18       9.207  -9.624   6.982  1.00  0.00           C  
ATOM    321  O   GLU A  18      10.060  -9.638   7.870  1.00  0.00           O  
ATOM    322  CB  GLU A  18       9.642 -11.092   5.007  1.00  0.00           C  
ATOM    323  CG  GLU A  18       9.579 -12.496   4.422  1.00  0.00           C  
ATOM    324  CD  GLU A  18      10.345 -12.627   3.135  1.00  0.00           C  
ATOM    325  OE1 GLU A  18      10.392 -13.709   2.601  1.00  0.00           O  
ATOM    326  OE2 GLU A  18      10.885 -11.644   2.685  1.00  0.00           O  
ATOM    327  H   GLU A  18       7.095 -10.778   4.983  1.00  0.00           H  
ATOM    328  HA  GLU A  18       8.995 -11.745   6.944  1.00  0.00           H  
ATOM    329 1HB  GLU A  18       9.308 -10.390   4.242  1.00  0.00           H  
ATOM    330 2HB  GLU A  18      10.685 -10.863   5.228  1.00  0.00           H  
ATOM    331 1HG  GLU A  18       9.987 -13.199   5.148  1.00  0.00           H  
ATOM    332 2HG  GLU A  18       8.537 -12.759   4.248  1.00  0.00           H  
ATOM    333  N   LEU A  19       8.451  -8.570   6.756  1.00  0.00           N  
ATOM    334  CA  LEU A  19       8.757  -7.285   7.373  1.00  0.00           C  
ATOM    335  C   LEU A  19       8.024  -7.123   8.701  1.00  0.00           C  
ATOM    336  O   LEU A  19       8.200  -6.126   9.400  1.00  0.00           O  
ATOM    337  CB  LEU A  19       8.378  -6.144   6.421  1.00  0.00           C  
ATOM    338  CG  LEU A  19       9.197  -5.994   5.132  1.00  0.00           C  
ATOM    339  CD1 LEU A  19       8.529  -4.972   4.222  1.00  0.00           C  
ATOM    340  CD2 LEU A  19      10.617  -5.573   5.479  1.00  0.00           C  
ATOM    341  H   LEU A  19       7.647  -8.645   6.149  1.00  0.00           H  
ATOM    342  HA  LEU A  19       9.828  -7.241   7.568  1.00  0.00           H  
ATOM    343 1HB  LEU A  19       7.340  -6.274   6.119  1.00  0.00           H  
ATOM    344 2HB  LEU A  19       8.463  -5.200   6.959  1.00  0.00           H  
ATOM    345  HG  LEU A  19       9.220  -6.947   4.602  1.00  0.00           H  
ATOM    346 1HD1 LEU A  19       9.110  -4.865   3.306  1.00  0.00           H  
ATOM    347 2HD1 LEU A  19       7.522  -5.308   3.974  1.00  0.00           H  
ATOM    348 3HD1 LEU A  19       8.476  -4.011   4.732  1.00  0.00           H  
ATOM    349 1HD2 LEU A  19      11.199  -5.467   4.563  1.00  0.00           H  
ATOM    350 2HD2 LEU A  19      10.595  -4.620   6.007  1.00  0.00           H  
ATOM    351 3HD2 LEU A  19      11.076  -6.330   6.115  1.00  0.00           H  
ATOM    352  N   GLY A  20       7.203  -8.167   9.060  1.00  0.00           N  
ATOM    353  CA  GLY A  20       6.502  -8.166  10.339  1.00  0.00           C  
ATOM    354  C   GLY A  20       5.363  -7.156  10.342  1.00  0.00           C  
ATOM    355  O   GLY A  20       5.022  -6.593  11.383  1.00  0.00           O  
ATOM    356  H   GLY A  20       7.080  -8.949   8.432  1.00  0.00           H  
ATOM    357 1HA  GLY A  20       6.110  -9.163  10.540  1.00  0.00           H  
ATOM    358 2HA  GLY A  20       7.204  -7.930  11.138  1.00  0.00           H  
ATOM    359  N   HIS A  21       4.744  -6.941   9.178  1.00  0.00           N  
ATOM    360  CA  HIS A  21       3.604  -6.033   9.113  1.00  0.00           C  
ATOM    361  C   HIS A  21       2.294  -6.802   9.002  1.00  0.00           C  
ATOM    362  O   HIS A  21       1.728  -6.929   7.917  1.00  0.00           O  
ATOM    363  CB  HIS A  21       3.763  -5.056   7.944  1.00  0.00           C  
ATOM    364  CG  HIS A  21       4.910  -4.113   8.132  1.00  0.00           C  
ATOM    365  ND1 HIS A  21       6.825  -3.043   8.151  1.00  0.00           N  
ATOM    366  CD2 HIS A  21       6.133  -4.070   7.554  1.00  0.00           C  
ATOM    367  CE1 HIS A  21       6.011  -2.397   8.968  1.00  0.00           C  
ATOM    368  NE2 HIS A  21       4.838  -3.004   8.952  1.00  0.00           N  
ATOM    369  H   HIS A  21       5.055  -7.401   8.334  1.00  0.00           H  
ATOM    370  HA  HIS A  21       3.548  -5.454  10.034  1.00  0.00           H  
ATOM    371 1HB  HIS A  21       3.916  -5.615   7.020  1.00  0.00           H  
ATOM    372 2HB  HIS A  21       2.848  -4.476   7.827  1.00  0.00           H  
ATOM    373  HD2 HIS A  21       5.862  -4.940   6.956  1.00  0.00           H  
ATOM    374  HE1 HIS A  21       6.265  -1.514   9.554  1.00  0.00           H  
ATOM    375  HE2 HIS A  21       4.029  -2.741   9.497  1.00  0.00           H  
ATOM    376  N   ALA A  22       1.766  -7.016  10.210  1.00  0.00           N  
ATOM    377  CA  ALA A  22       0.621  -7.911  10.330  1.00  0.00           C  
ATOM    378  C   ALA A  22      -0.646  -7.258   9.793  1.00  0.00           C  
ATOM    379  O   ALA A  22      -1.438  -7.896   9.098  1.00  0.00           O  
ATOM    380  CB  ALA A  22       0.431  -8.331  11.780  1.00  0.00           C  
ATOM    381  H   ALA A  22       2.136  -6.577  11.041  1.00  0.00           H  
ATOM    382  HA  ALA A  22       0.820  -8.798   9.728  1.00  0.00           H  
ATOM    383 1HB  ALA A  22      -0.427  -8.999  11.856  1.00  0.00           H  
ATOM    384 2HB  ALA A  22       1.325  -8.848  12.129  1.00  0.00           H  
ATOM    385 3HB  ALA A  22       0.259  -7.449  12.394  1.00  0.00           H  
ATOM    386  N   GLU A  23      -0.828  -5.964  10.090  1.00  0.00           N  
ATOM    387  CA  GLU A  23      -2.043  -5.292   9.645  1.00  0.00           C  
ATOM    388  C   GLU A  23      -2.081  -5.173   8.127  1.00  0.00           C  
ATOM    389  O   GLU A  23      -3.108  -5.432   7.500  1.00  0.00           O  
ATOM    390  CB  GLU A  23      -2.146  -3.909  10.291  1.00  0.00           C  
ATOM    391  CG  GLU A  23      -3.435  -3.163   9.977  1.00  0.00           C  
ATOM    392  CD  GLU A  23      -3.503  -1.811  10.630  1.00  0.00           C  
ATOM    393  OE1 GLU A  23      -4.453  -1.104  10.393  1.00  0.00           O  
ATOM    394  OE2 GLU A  23      -2.603  -1.484  11.367  1.00  0.00           O  
ATOM    395  H   GLU A  23      -0.142  -5.442  10.616  1.00  0.00           H  
ATOM    396  HA  GLU A  23      -2.902  -5.889   9.954  1.00  0.00           H  
ATOM    397 1HB  GLU A  23      -2.071  -4.007  11.374  1.00  0.00           H  
ATOM    398 2HB  GLU A  23      -1.312  -3.290   9.960  1.00  0.00           H  
ATOM    399 1HG  GLU A  23      -3.516  -3.037   8.898  1.00  0.00           H  
ATOM    400 2HG  GLU A  23      -4.280  -3.764  10.309  1.00  0.00           H  
ATOM    401  N   ALA A  24      -0.925  -4.832   7.538  1.00  0.00           N  
ATOM    402  CA  ALA A  24      -0.868  -4.736   6.084  1.00  0.00           C  
ATOM    403  C   ALA A  24      -1.006  -6.107   5.436  1.00  0.00           C  
ATOM    404  O   ALA A  24      -1.691  -6.260   4.424  1.00  0.00           O  
ATOM    405  CB  ALA A  24       0.431  -4.072   5.652  1.00  0.00           C  
ATOM    406  H   ALA A  24      -0.093  -4.640   8.077  1.00  0.00           H  
ATOM    407  HA  ALA A  24      -1.707  -4.124   5.752  1.00  0.00           H  
ATOM    408 1HB  ALA A  24       0.462  -4.006   4.564  1.00  0.00           H  
ATOM    409 2HB  ALA A  24       0.487  -3.070   6.078  1.00  0.00           H  
ATOM    410 3HB  ALA A  24       1.275  -4.663   6.003  1.00  0.00           H  
ATOM    411  N   SER A  25      -0.396  -7.082   6.038  1.00  0.00           N  
ATOM    412  CA  SER A  25      -0.502  -8.440   5.520  1.00  0.00           C  
ATOM    413  C   SER A  25      -1.943  -8.931   5.551  1.00  0.00           C  
ATOM    414  O   SER A  25      -2.418  -9.553   4.601  1.00  0.00           O  
ATOM    415  CB  SER A  25       0.387  -9.367   6.326  1.00  0.00           C  
ATOM    416  OG  SER A  25       0.305 -10.680   5.844  1.00  0.00           O  
ATOM    417  H   SER A  25       0.156  -6.913   6.867  1.00  0.00           H  
ATOM    418  HA  SER A  25      -0.168  -8.441   4.482  1.00  0.00           H  
ATOM    419 1HB  SER A  25       1.418  -9.019   6.273  1.00  0.00           H  
ATOM    420 2HB  SER A  25       0.086  -9.340   7.373  1.00  0.00           H  
ATOM    421  HG  SER A  25      -0.310 -10.654   5.107  1.00  0.00           H  
ATOM    422  N   MET A  26      -2.679  -8.569   6.601  1.00  0.00           N  
ATOM    423  CA  MET A  26      -4.080  -8.962   6.691  1.00  0.00           C  
ATOM    424  C   MET A  26      -4.919  -8.255   5.634  1.00  0.00           C  
ATOM    425  O   MET A  26      -5.815  -8.853   5.037  1.00  0.00           O  
ATOM    426  CB  MET A  26      -4.631  -8.659   8.083  1.00  0.00           C  
ATOM    427  CG  MET A  26      -4.166  -9.627   9.162  1.00  0.00           C  
ATOM    428  SD  MET A  26      -4.926  -9.299  10.765  1.00  0.00           S  
ATOM    429  CE  MET A  26      -6.648  -9.621  10.395  1.00  0.00           C  
ATOM    430  H   MET A  26      -2.274  -8.019   7.345  1.00  0.00           H  
ATOM    431  HA  MET A  26      -4.150 -10.035   6.514  1.00  0.00           H  
ATOM    432 1HB  MET A  26      -4.333  -7.655   8.381  1.00  0.00           H  
ATOM    433 2HB  MET A  26      -5.721  -8.683   8.056  1.00  0.00           H  
ATOM    434 1HG  MET A  26      -4.411 -10.646   8.866  1.00  0.00           H  
ATOM    435 2HG  MET A  26      -3.084  -9.556   9.273  1.00  0.00           H  
ATOM    436 1HE  MET A  26      -7.249  -9.461  11.291  1.00  0.00           H  
ATOM    437 2HE  MET A  26      -6.983  -8.946   9.606  1.00  0.00           H  
ATOM    438 3HE  MET A  26      -6.762 -10.653  10.062  1.00  0.00           H  
ATOM    439  N   ARG A  27      -4.562  -7.023   5.342  1.00  0.00           N  
ATOM    440  CA  ARG A  27      -5.277  -6.297   4.299  1.00  0.00           C  
ATOM    441  C   ARG A  27      -5.018  -6.908   2.927  1.00  0.00           C  
ATOM    442  O   ARG A  27      -5.924  -7.004   2.099  1.00  0.00           O  
ATOM    443  CB  ARG A  27      -4.891  -4.826   4.305  1.00  0.00           C  
ATOM    444  CG  ARG A  27      -5.416  -4.073   5.517  1.00  0.00           C  
ATOM    445  CD  ARG A  27      -5.034  -2.638   5.481  1.00  0.00           C  
ATOM    446  NE  ARG A  27      -5.716  -1.922   4.415  1.00  0.00           N  
ATOM    447  CZ  ARG A  27      -5.456  -0.649   4.060  1.00  0.00           C  
ATOM    448  NH1 ARG A  27      -4.529   0.034   4.695  1.00  0.00           N  
ATOM    449  NH2 ARG A  27      -6.133  -0.086   3.075  1.00  0.00           N  
ATOM    450  H   ARG A  27      -3.801  -6.567   5.826  1.00  0.00           H  
ATOM    451  HA  ARG A  27      -6.347  -6.375   4.494  1.00  0.00           H  
ATOM    452 1HB  ARG A  27      -3.806  -4.735   4.285  1.00  0.00           H  
ATOM    453 2HB  ARG A  27      -5.276  -4.345   3.406  1.00  0.00           H  
ATOM    454 1HG  ARG A  27      -6.504  -4.137   5.542  1.00  0.00           H  
ATOM    455 2HG  ARG A  27      -5.005  -4.514   6.426  1.00  0.00           H  
ATOM    456 1HD  ARG A  27      -5.295  -2.168   6.429  1.00  0.00           H  
ATOM    457 2HD  ARG A  27      -3.961  -2.551   5.317  1.00  0.00           H  
ATOM    458  HE  ARG A  27      -6.436  -2.414   3.904  1.00  0.00           H  
ATOM    459 1HH1 ARG A  27      -4.012  -0.396   5.449  1.00  0.00           H  
ATOM    460 2HH1 ARG A  27      -4.334   0.988   4.429  1.00  0.00           H  
ATOM    461 1HH2 ARG A  27      -6.846  -0.611   2.587  1.00  0.00           H  
ATOM    462 2HH2 ARG A  27      -5.938   0.868   2.809  1.00  0.00           H  
ATOM    463  N   VAL A  28      -3.778  -7.376   2.729  1.00  0.00           N  
ATOM    464  CA  VAL A  28      -3.480  -8.040   1.465  1.00  0.00           C  
ATOM    465  C   VAL A  28      -4.206  -9.375   1.360  1.00  0.00           C  
ATOM    466  O   VAL A  28      -4.706  -9.739   0.295  1.00  0.00           O  
ATOM    467  CB  VAL A  28      -1.963  -8.229   1.279  1.00  0.00           C  
ATOM    468  CG1 VAL A  28      -1.657  -9.036   0.026  1.00  0.00           C  
ATOM    469  CG2 VAL A  28      -1.286  -6.869   1.224  1.00  0.00           C  
ATOM    470  H   VAL A  28      -3.048  -7.285   3.421  1.00  0.00           H  
ATOM    471  HA  VAL A  28      -3.850  -7.416   0.651  1.00  0.00           H  
ATOM    472  HB  VAL A  28      -1.572  -8.801   2.120  1.00  0.00           H  
ATOM    473 1HG1 VAL A  28      -0.578  -9.153  -0.077  1.00  0.00           H  
ATOM    474 2HG1 VAL A  28      -2.122 -10.019   0.104  1.00  0.00           H  
ATOM    475 3HG1 VAL A  28      -2.050  -8.515  -0.847  1.00  0.00           H  
ATOM    476 1HG2 VAL A  28      -0.212  -7.002   1.093  1.00  0.00           H  
ATOM    477 2HG2 VAL A  28      -1.686  -6.297   0.387  1.00  0.00           H  
ATOM    478 3HG2 VAL A  28      -1.474  -6.331   2.153  1.00  0.00           H  
ATOM    479  N   SER A  29      -4.389 -10.049   2.480  1.00  0.00           N  
ATOM    480  CA  SER A  29      -5.176 -11.276   2.483  1.00  0.00           C  
ATOM    481  C   SER A  29      -6.622 -11.004   2.088  1.00  0.00           C  
ATOM    482  O   SER A  29      -7.220 -11.762   1.324  1.00  0.00           O  
ATOM    483  CB  SER A  29      -5.117 -11.919   3.856  1.00  0.00           C  
ATOM    484  OG  SER A  29      -5.849 -13.112   3.901  1.00  0.00           O  
ATOM    485  H   SER A  29      -3.986  -9.721   3.346  1.00  0.00           H  
ATOM    486  HA  SER A  29      -4.749 -11.963   1.750  1.00  0.00           H  
ATOM    487 1HB  SER A  29      -4.079 -12.123   4.118  1.00  0.00           H  
ATOM    488 2HB  SER A  29      -5.511 -11.227   4.599  1.00  0.00           H  
ATOM    489  HG  SER A  29      -6.218 -13.229   3.022  1.00  0.00           H  
ATOM    490  N   ASP A  30      -7.150  -9.860   2.514  1.00  0.00           N  
ATOM    491  CA  ASP A  30      -8.493  -9.457   2.112  1.00  0.00           C  
ATOM    492  C   ASP A  30      -8.555  -9.160   0.620  1.00  0.00           C  
ATOM    493  O   ASP A  30      -9.535  -9.489  -0.048  1.00  0.00           O  
ATOM    494  CB  ASP A  30      -8.942  -8.226   2.903  1.00  0.00           C  
ATOM    495  CG  ASP A  30      -9.207  -8.526   4.373  1.00  0.00           C  
ATOM    496  OD1 ASP A  30      -9.260  -7.600   5.147  1.00  0.00           O  
ATOM    497  OD2 ASP A  30      -9.353  -9.677   4.706  1.00  0.00           O  
ATOM    498  H   ASP A  30      -6.618  -9.257   3.125  1.00  0.00           H  
ATOM    499  HA  ASP A  30      -9.179 -10.277   2.325  1.00  0.00           H  
ATOM    500 1HB  ASP A  30      -8.176  -7.453   2.839  1.00  0.00           H  
ATOM    501 2HB  ASP A  30      -9.853  -7.822   2.461  1.00  0.00           H  
ATOM    502  N   LEU A  31      -7.431  -8.703   0.078  1.00  0.00           N  
ATOM    503  CA  LEU A  31      -7.366  -8.417  -1.350  1.00  0.00           C  
ATOM    504  C   LEU A  31      -7.342  -9.702  -2.170  1.00  0.00           C  
ATOM    505  O   LEU A  31      -7.983  -9.793  -3.218  1.00  0.00           O  
ATOM    506  CB  LEU A  31      -6.132  -7.564  -1.669  1.00  0.00           C  
ATOM    507  CG  LEU A  31      -6.106  -6.132  -1.118  1.00  0.00           C  
ATOM    508  CD1 LEU A  31      -4.768  -5.485  -1.446  1.00  0.00           C  
ATOM    509  CD2 LEU A  31      -7.259  -5.337  -1.713  1.00  0.00           C  
ATOM    510  H   LEU A  31      -6.612  -8.549   0.648  1.00  0.00           H  
ATOM    511  HA  LEU A  31      -8.258  -7.859  -1.632  1.00  0.00           H  
ATOM    512 1HB  LEU A  31      -5.250  -8.069  -1.278  1.00  0.00           H  
ATOM    513 2HB  LEU A  31      -6.032  -7.488  -2.752  1.00  0.00           H  
ATOM    514  HG  LEU A  31      -6.205  -6.158  -0.033  1.00  0.00           H  
ATOM    515 1HD1 LEU A  31      -4.750  -4.468  -1.054  1.00  0.00           H  
ATOM    516 2HD1 LEU A  31      -3.963  -6.063  -0.991  1.00  0.00           H  
ATOM    517 3HD1 LEU A  31      -4.631  -5.460  -2.526  1.00  0.00           H  
ATOM    518 1HD2 LEU A  31      -7.241  -4.320  -1.321  1.00  0.00           H  
ATOM    519 2HD2 LEU A  31      -7.160  -5.309  -2.798  1.00  0.00           H  
ATOM    520 3HD2 LEU A  31      -8.204  -5.811  -1.447  1.00  0.00           H  
ATOM    521  N   ILE A  32      -6.764 -10.748  -1.601  1.00  0.00           N  
ATOM    522  CA  ILE A  32      -6.760 -12.043  -2.270  1.00  0.00           C  
ATOM    523  C   ILE A  32      -8.161 -12.640  -2.324  1.00  0.00           C  
ATOM    524  O   ILE A  32      -8.614 -13.089  -3.376  1.00  0.00           O  
ATOM    525  CB  ILE A  32      -5.807 -13.023  -1.561  1.00  0.00           C  
ATOM    526  CG1 ILE A  32      -4.351 -12.580  -1.731  1.00  0.00           C  
ATOM    527  CG2 ILE A  32      -6.004 -14.433  -2.096  1.00  0.00           C  
ATOM    528  CD1 ILE A  32      -3.374 -13.354  -0.877  1.00  0.00           C  
ATOM    529  H   ILE A  32      -6.320 -10.659  -0.698  1.00  0.00           H  
ATOM    530  HA  ILE A  32      -6.412 -11.903  -3.293  1.00  0.00           H  
ATOM    531  HB  ILE A  32      -6.010 -13.018  -0.491  1.00  0.00           H  
ATOM    532 1HG1 ILE A  32      -4.056 -12.692  -2.774  1.00  0.00           H  
ATOM    533 2HG1 ILE A  32      -4.260 -11.523  -1.478  1.00  0.00           H  
ATOM    534 1HG2 ILE A  32      -5.323 -15.114  -1.586  1.00  0.00           H  
ATOM    535 2HG2 ILE A  32      -7.032 -14.748  -1.920  1.00  0.00           H  
ATOM    536 3HG2 ILE A  32      -5.798 -14.448  -3.166  1.00  0.00           H  
ATOM    537 1HD1 ILE A  32      -2.364 -12.983  -1.052  1.00  0.00           H  
ATOM    538 2HD1 ILE A  32      -3.630 -13.227   0.175  1.00  0.00           H  
ATOM    539 3HD1 ILE A  32      -3.421 -14.410  -1.137  1.00  0.00           H  
ATOM    540  N   TYR A  33      -8.854 -12.477  -1.214  1.00  0.00           N  
ATOM    541  CA  TYR A  33     -10.220 -12.983  -1.152  1.00  0.00           C  
ATOM    542  C   TYR A  33     -11.130 -12.232  -2.115  1.00  0.00           C  
ATOM    543  O   TYR A  33     -11.911 -12.839  -2.848  1.00  0.00           O  
ATOM    544  CB  TYR A  33     -10.743 -12.881   0.283  1.00  0.00           C  
ATOM    545  CG  TYR A  33     -12.168 -13.359   0.458  1.00  0.00           C  
ATOM    546  CD1 TYR A  33     -13.196 -12.439   0.599  1.00  0.00           C  
ATOM    547  CD2 TYR A  33     -12.446 -14.718   0.478  1.00  0.00           C  
ATOM    548  CE1 TYR A  33     -14.497 -12.875   0.760  1.00  0.00           C  
ATOM    549  CE2 TYR A  33     -13.746 -15.154   0.639  1.00  0.00           C  
ATOM    550  CZ  TYR A  33     -14.771 -14.233   0.779  1.00  0.00           C  
ATOM    551  OH  TYR A  33     -16.067 -14.668   0.939  1.00  0.00           O  
ATOM    552  H   TYR A  33      -8.465 -12.012  -0.407  1.00  0.00           H  
ATOM    553  HA  TYR A  33     -10.215 -14.030  -1.455  1.00  0.00           H  
ATOM    554 1HB  TYR A  33     -10.106 -13.469   0.945  1.00  0.00           H  
ATOM    555 2HB  TYR A  33     -10.692 -11.845   0.616  1.00  0.00           H  
ATOM    556  HD1 TYR A  33     -12.978 -11.371   0.583  1.00  0.00           H  
ATOM    557  HD2 TYR A  33     -11.638 -15.441   0.368  1.00  0.00           H  
ATOM    558  HE1 TYR A  33     -15.304 -12.152   0.871  1.00  0.00           H  
ATOM    559  HE2 TYR A  33     -13.965 -16.222   0.657  1.00  0.00           H  
ATOM    560  HH  TYR A  33     -16.084 -15.628   0.931  1.00  0.00           H  
ATOM    561  N   GLU A  34     -10.914 -10.926  -2.229  1.00  0.00           N  
ATOM    562  CA  GLU A  34     -11.726 -10.106  -3.120  1.00  0.00           C  
ATOM    563  C   GLU A  34     -11.393 -10.384  -4.581  1.00  0.00           C  
ATOM    564  O   GLU A  34     -12.282 -10.433  -5.431  1.00  0.00           O  
ATOM    565  CB  GLU A  34     -11.530  -8.619  -2.816  1.00  0.00           C  
ATOM    566  CG  GLU A  34     -12.167  -8.161  -1.512  1.00  0.00           C  
ATOM    567  CD  GLU A  34     -13.662  -8.319  -1.504  1.00  0.00           C  
ATOM    568  OE1 GLU A  34     -14.187  -8.776  -0.517  1.00  0.00           O  
ATOM    569  OE2 GLU A  34     -14.280  -7.982  -2.487  1.00  0.00           O  
ATOM    570  H   GLU A  34     -10.178 -10.489  -1.693  1.00  0.00           H  
ATOM    571  HA  GLU A  34     -12.775 -10.357  -2.961  1.00  0.00           H  
ATOM    572 1HB  GLU A  34     -10.464  -8.395  -2.767  1.00  0.00           H  
ATOM    573 2HB  GLU A  34     -11.953  -8.023  -3.625  1.00  0.00           H  
ATOM    574 1HG  GLU A  34     -11.747  -8.742  -0.691  1.00  0.00           H  
ATOM    575 2HG  GLU A  34     -11.916  -7.114  -1.345  1.00  0.00           H  
ATOM    576  N   PHE A  35     -10.107 -10.652  -4.860  1.00  0.00           N  
ATOM    577  CA  PHE A  35      -9.708 -10.958  -6.228  1.00  0.00           C  
ATOM    578  C   PHE A  35     -10.288 -12.290  -6.686  1.00  0.00           C  
ATOM    579  O   PHE A  35     -10.756 -12.418  -7.818  1.00  0.00           O  
ATOM    580  CB  PHE A  35      -8.182 -10.979  -6.341  1.00  0.00           C  
ATOM    581  CG  PHE A  35      -7.704 -11.305  -7.727  1.00  0.00           C  
ATOM    582  CD1 PHE A  35      -7.230 -12.572  -8.032  1.00  0.00           C  
ATOM    583  CD2 PHE A  35      -7.728 -10.346  -8.728  1.00  0.00           C  
ATOM    584  CE1 PHE A  35      -6.790 -12.873  -9.307  1.00  0.00           C  
ATOM    585  CE2 PHE A  35      -7.289 -10.644 -10.004  1.00  0.00           C  
ATOM    586  CZ  PHE A  35      -6.819 -11.908 -10.293  1.00  0.00           C  
ATOM    587  H   PHE A  35      -9.406 -10.645  -4.133  1.00  0.00           H  
ATOM    588  HA  PHE A  35     -10.098 -10.179  -6.885  1.00  0.00           H  
ATOM    589 1HB  PHE A  35      -7.783 -10.007  -6.054  1.00  0.00           H  
ATOM    590 2HB  PHE A  35      -7.776 -11.716  -5.650  1.00  0.00           H  
ATOM    591  HD1 PHE A  35      -7.208 -13.334  -7.253  1.00  0.00           H  
ATOM    592  HD2 PHE A  35      -8.099  -9.346  -8.499  1.00  0.00           H  
ATOM    593  HE1 PHE A  35      -6.420 -13.873  -9.533  1.00  0.00           H  
ATOM    594  HE2 PHE A  35      -7.313  -9.881 -10.782  1.00  0.00           H  
ATOM    595  HZ  PHE A  35      -6.470 -12.143 -11.297  1.00  0.00           H  
ATOM    596  N   MET A  36     -10.386 -13.247  -5.749  1.00  0.00           N  
ATOM    597  CA  MET A  36     -10.946 -14.548  -6.097  1.00  0.00           C  
ATOM    598  C   MET A  36     -12.451 -14.459  -6.314  1.00  0.00           C  
ATOM    599  O   MET A  36     -13.013 -15.182  -7.137  1.00  0.00           O  
ATOM    600  CB  MET A  36     -10.643 -15.570  -5.004  1.00  0.00           C  
ATOM    601  CG  MET A  36      -9.172 -15.938  -4.877  1.00  0.00           C  
ATOM    602  SD  MET A  36      -8.925 -17.632  -4.308  1.00  0.00           S  
ATOM    603  CE  MET A  36      -9.401 -18.552  -5.768  1.00  0.00           C  
ATOM    604  H   MET A  36     -10.077 -13.082  -4.802  1.00  0.00           H  
ATOM    605  HA  MET A  36     -10.486 -14.885  -7.026  1.00  0.00           H  
ATOM    606 1HB  MET A  36     -10.974 -15.182  -4.042  1.00  0.00           H  
ATOM    607 2HB  MET A  36     -11.202 -16.487  -5.198  1.00  0.00           H  
ATOM    608 1HG  MET A  36      -8.684 -15.825  -5.844  1.00  0.00           H  
ATOM    609 2HG  MET A  36      -8.688 -15.264  -4.171  1.00  0.00           H  
ATOM    610 1HE  MET A  36      -9.302 -19.620  -5.573  1.00  0.00           H  
ATOM    611 2HE  MET A  36     -10.437 -18.323  -6.021  1.00  0.00           H  
ATOM    612 3HE  MET A  36      -8.754 -18.273  -6.601  1.00  0.00           H  
ATOM    613  N   LYS A  37     -13.085 -13.475  -5.708  1.00  0.00           N  
ATOM    614  CA  LYS A  37     -14.527 -13.306  -5.837  1.00  0.00           C  
ATOM    615  C   LYS A  37     -14.876 -12.453  -7.050  1.00  0.00           C  
ATOM    616  O   LYS A  37     -15.771 -12.794  -7.823  1.00  0.00           O  
ATOM    617  CB  LYS A  37     -15.083 -12.684  -4.555  1.00  0.00           C  
ATOM    618  CG  LYS A  37     -16.602 -12.595  -4.484  1.00  0.00           C  
ATOM    619  CD  LYS A  37     -17.062 -12.048  -3.141  1.00  0.00           C  
ATOM    620  CE  LYS A  37     -18.577 -11.926  -3.082  1.00  0.00           C  
ATOM    621  NZ  LYS A  37     -19.043 -11.414  -1.765  1.00  0.00           N  
ATOM    622  H   LYS A  37     -12.562 -12.823  -5.141  1.00  0.00           H  
ATOM    623  HA  LYS A  37     -14.979 -14.288  -5.983  1.00  0.00           H  
ATOM    624 1HB  LYS A  37     -14.749 -13.264  -3.694  1.00  0.00           H  
ATOM    625 2HB  LYS A  37     -14.691 -11.673  -4.441  1.00  0.00           H  
ATOM    626 1HG  LYS A  37     -16.966 -11.941  -5.277  1.00  0.00           H  
ATOM    627 2HG  LYS A  37     -17.032 -13.586  -4.629  1.00  0.00           H  
ATOM    628 1HD  LYS A  37     -16.728 -12.713  -2.343  1.00  0.00           H  
ATOM    629 2HD  LYS A  37     -16.621 -11.064  -2.979  1.00  0.00           H  
ATOM    630 1HE  LYS A  37     -18.918 -11.248  -3.863  1.00  0.00           H  
ATOM    631 2HE  LYS A  37     -19.028 -12.903  -3.258  1.00  0.00           H  
ATOM    632 1HZ  LYS A  37     -20.051 -11.348  -1.766  1.00  0.00           H  
ATOM    633 2HZ  LYS A  37     -18.748 -12.046  -1.034  1.00  0.00           H  
ATOM    634 3HZ  LYS A  37     -18.647 -10.500  -1.599  1.00  0.00           H  
ATOM    635  N   LYS A  38     -14.182 -11.305  -7.289  1.00  0.00           N  
ATOM    636  CA  LYS A  38     -14.587 -10.342  -8.306  1.00  0.00           C  
ATOM    637  C   LYS A  38     -13.650 -10.381  -9.506  1.00  0.00           C  
ATOM    638  O   LYS A  38     -13.980  -9.878 -10.580  1.00  0.00           O  
ATOM    639  CB  LYS A  38     -14.585  -8.929  -7.720  1.00  0.00           C  
ATOM    640  CG  LYS A  38     -15.579  -8.665  -6.597  1.00  0.00           C  
ATOM    641  CD  LYS A  38     -15.479  -7.231  -6.097  1.00  0.00           C  
ATOM    642  CE  LYS A  38     -16.460  -6.970  -4.963  1.00  0.00           C  
ATOM    643  NZ  LYS A  38     -16.373  -5.571  -4.464  1.00  0.00           N  
ATOM    644  H   LYS A  38     -13.357 -11.120  -6.737  1.00  0.00           H  
ATOM    645  HA  LYS A  38     -15.599 -10.587  -8.631  1.00  0.00           H  
ATOM    646 1HB  LYS A  38     -13.594  -8.699  -7.327  1.00  0.00           H  
ATOM    647 2HB  LYS A  38     -14.799  -8.208  -8.509  1.00  0.00           H  
ATOM    648 1HG  LYS A  38     -16.592  -8.846  -6.958  1.00  0.00           H  
ATOM    649 2HG  LYS A  38     -15.381  -9.345  -5.769  1.00  0.00           H  
ATOM    650 1HD  LYS A  38     -14.466  -7.039  -5.742  1.00  0.00           H  
ATOM    651 2HD  LYS A  38     -15.694  -6.544  -6.916  1.00  0.00           H  
ATOM    652 1HE  LYS A  38     -17.475  -7.157  -5.310  1.00  0.00           H  
ATOM    653 2HE  LYS A  38     -16.251  -7.650  -4.137  1.00  0.00           H  
ATOM    654 1HZ  LYS A  38     -17.037  -5.438  -3.714  1.00  0.00           H  
ATOM    655 2HZ  LYS A  38     -15.439  -5.392  -4.122  1.00  0.00           H  
ATOM    656 3HZ  LYS A  38     -16.583  -4.931  -5.216  1.00  0.00           H  
ATOM    657  N   GLY A  39     -12.376 -10.874  -9.336  1.00  0.00           N  
ATOM    658  CA  GLY A  39     -11.422 -10.866 -10.439  1.00  0.00           C  
ATOM    659  C   GLY A  39     -11.049  -9.443 -10.835  1.00  0.00           C  
ATOM    660  O   GLY A  39     -10.776  -9.165 -12.002  1.00  0.00           O  
ATOM    661  H   GLY A  39     -12.091 -11.247  -8.442  1.00  0.00           H  
ATOM    662 1HA  GLY A  39     -10.525 -11.414 -10.148  1.00  0.00           H  
ATOM    663 2HA  GLY A  39     -11.852 -11.385 -11.295  1.00  0.00           H  
ATOM    664  N   ASP A  40     -11.004  -8.561  -9.845  1.00  0.00           N  
ATOM    665  CA  ASP A  40     -10.682  -7.162 -10.098  1.00  0.00           C  
ATOM    666  C   ASP A  40      -9.177  -6.929 -10.065  1.00  0.00           C  
ATOM    667  O   ASP A  40      -8.548  -7.021  -9.010  1.00  0.00           O  
ATOM    668  CB  ASP A  40     -11.380  -6.277  -9.062  1.00  0.00           C  
ATOM    669  CG  ASP A  40     -11.260  -4.789  -9.362  1.00  0.00           C  
ATOM    670  OD1 ASP A  40     -11.968  -4.022  -8.753  1.00  0.00           O  
ATOM    671  OD2 ASP A  40     -10.462  -4.434 -10.196  1.00  0.00           O  
ATOM    672  H   ASP A  40     -11.195  -8.859  -8.899  1.00  0.00           H  
ATOM    673  HA  ASP A  40     -11.043  -6.898 -11.092  1.00  0.00           H  
ATOM    674 1HB  ASP A  40     -12.438  -6.535  -9.016  1.00  0.00           H  
ATOM    675 2HB  ASP A  40     -10.954  -6.466  -8.076  1.00  0.00           H  
ATOM    676  N   GLU A  41      -8.719  -6.478 -11.229  1.00  0.00           N  
ATOM    677  CA  GLU A  41      -7.281  -6.285 -11.374  1.00  0.00           C  
ATOM    678  C   GLU A  41      -6.813  -5.044 -10.626  1.00  0.00           C  
ATOM    679  O   GLU A  41      -5.619  -4.863 -10.389  1.00  0.00           O  
ATOM    680  CB  GLU A  41      -6.900  -6.183 -12.853  1.00  0.00           C  
ATOM    681  CG  GLU A  41      -7.193  -7.451 -13.642  1.00  0.00           C  
ATOM    682  CD  GLU A  41      -6.770  -7.355 -15.082  1.00  0.00           C  
ATOM    683  OE1 GLU A  41      -6.920  -8.320 -15.791  1.00  0.00           O  
ATOM    684  OE2 GLU A  41      -6.297  -6.313 -15.473  1.00  0.00           O  
ATOM    685  H   GLU A  41      -9.325  -6.266 -12.009  1.00  0.00           H  
ATOM    686  HA  GLU A  41      -6.771  -7.146 -10.941  1.00  0.00           H  
ATOM    687 1HB  GLU A  41      -7.445  -5.358 -13.313  1.00  0.00           H  
ATOM    688 2HB  GLU A  41      -5.836  -5.962 -12.940  1.00  0.00           H  
ATOM    689 1HG  GLU A  41      -6.669  -8.285 -13.176  1.00  0.00           H  
ATOM    690 2HG  GLU A  41      -8.261  -7.657 -13.595  1.00  0.00           H  
ATOM    691  N   ARG A  42      -7.777  -4.121 -10.230  1.00  0.00           N  
ATOM    692  CA  ARG A  42      -7.407  -2.945  -9.452  1.00  0.00           C  
ATOM    693  C   ARG A  42      -6.877  -3.336  -8.079  1.00  0.00           C  
ATOM    694  O   ARG A  42      -6.189  -2.555  -7.423  1.00  0.00           O  
ATOM    695  CB  ARG A  42      -8.591  -2.000  -9.301  1.00  0.00           C  
ATOM    696  CG  ARG A  42      -9.017  -1.344 -10.605  1.00  0.00           C  
ATOM    697  CD  ARG A  42     -10.120  -0.372 -10.396  1.00  0.00           C  
ATOM    698  NE  ARG A  42     -11.340  -1.023  -9.948  1.00  0.00           N  
ATOM    699  CZ  ARG A  42     -12.494  -0.383  -9.676  1.00  0.00           C  
ATOM    700  NH1 ARG A  42     -12.568   0.922  -9.809  1.00  0.00           N  
ATOM    701  NH2 ARG A  42     -13.550  -1.068  -9.274  1.00  0.00           N  
ATOM    702  H   ARG A  42      -8.745  -4.260 -10.480  1.00  0.00           H  
ATOM    703  HA  ARG A  42      -6.610  -2.419  -9.978  1.00  0.00           H  
ATOM    704 1HB  ARG A  42      -9.443  -2.546  -8.899  1.00  0.00           H  
ATOM    705 2HB  ARG A  42      -8.341  -1.214  -8.589  1.00  0.00           H  
ATOM    706 1HG  ARG A  42      -8.170  -0.813 -11.039  1.00  0.00           H  
ATOM    707 2HG  ARG A  42      -9.361  -2.109 -11.302  1.00  0.00           H  
ATOM    708 1HD  ARG A  42      -9.825   0.356  -9.641  1.00  0.00           H  
ATOM    709 2HD  ARG A  42     -10.333   0.143 -11.332  1.00  0.00           H  
ATOM    710  HE  ARG A  42     -11.322  -2.028  -9.832  1.00  0.00           H  
ATOM    711 1HH1 ARG A  42     -11.760   1.445 -10.115  1.00  0.00           H  
ATOM    712 2HH1 ARG A  42     -13.433   1.402  -9.605  1.00  0.00           H  
ATOM    713 1HH2 ARG A  42     -13.492  -2.072  -9.171  1.00  0.00           H  
ATOM    714 2HH2 ARG A  42     -14.414  -0.589  -9.070  1.00  0.00           H  
ATOM    715  N   LEU A  43      -7.155  -4.641  -7.695  1.00  0.00           N  
ATOM    716  CA  LEU A  43      -6.722  -5.101  -6.382  1.00  0.00           C  
ATOM    717  C   LEU A  43      -5.207  -5.271  -6.329  1.00  0.00           C  
ATOM    718  O   LEU A  43      -4.588  -5.085  -5.282  1.00  0.00           O  
ATOM    719  CB  LEU A  43      -7.428  -6.416  -6.029  1.00  0.00           C  
ATOM    720  CG  LEU A  43      -8.949  -6.336  -5.842  1.00  0.00           C  
ATOM    721  CD1 LEU A  43      -9.513  -7.738  -5.659  1.00  0.00           C  
ATOM    722  CD2 LEU A  43      -9.267  -5.457  -4.641  1.00  0.00           C  
ATOM    723  H   LEU A  43      -7.649  -5.280  -8.302  1.00  0.00           H  
ATOM    724  HA  LEU A  43      -6.993  -4.346  -5.645  1.00  0.00           H  
ATOM    725 1HB  LEU A  43      -7.233  -7.138  -6.820  1.00  0.00           H  
ATOM    726 2HB  LEU A  43      -7.003  -6.800  -5.102  1.00  0.00           H  
ATOM    727  HG  LEU A  43      -9.404  -5.908  -6.736  1.00  0.00           H  
ATOM    728 1HD1 LEU A  43     -10.594  -7.681  -5.526  1.00  0.00           H  
ATOM    729 2HD1 LEU A  43      -9.288  -8.339  -6.540  1.00  0.00           H  
ATOM    730 3HD1 LEU A  43      -9.064  -8.199  -4.780  1.00  0.00           H  
ATOM    731 1HD2 LEU A  43     -10.348  -5.399  -4.508  1.00  0.00           H  
ATOM    732 2HD2 LEU A  43      -8.814  -5.885  -3.747  1.00  0.00           H  
ATOM    733 3HD2 LEU A  43      -8.868  -4.456  -4.807  1.00  0.00           H  
ATOM    734  N   LEU A  44      -4.574  -5.571  -7.446  1.00  0.00           N  
ATOM    735  CA  LEU A  44      -3.118  -5.609  -7.504  1.00  0.00           C  
ATOM    736  C   LEU A  44      -2.519  -4.229  -7.252  1.00  0.00           C  
ATOM    737  O   LEU A  44      -1.555  -4.088  -6.500  1.00  0.00           O  
ATOM    738  CB  LEU A  44      -2.653  -6.137  -8.867  1.00  0.00           C  
ATOM    739  CG  LEU A  44      -1.139  -6.159  -9.114  1.00  0.00           C  
ATOM    740  CD1 LEU A  44      -0.469  -7.057  -8.084  1.00  0.00           C  
ATOM    741  CD2 LEU A  44      -0.862  -6.647 -10.528  1.00  0.00           C  
ATOM    742  H   LEU A  44      -5.105  -5.779  -8.279  1.00  0.00           H  
ATOM    743  HA  LEU A  44      -2.759  -6.283  -6.727  1.00  0.00           H  
ATOM    744 1HB  LEU A  44      -3.014  -7.157  -8.986  1.00  0.00           H  
ATOM    745 2HB  LEU A  44      -3.099  -5.522  -9.649  1.00  0.00           H  
ATOM    746  HG  LEU A  44      -0.736  -5.153  -8.992  1.00  0.00           H  
ATOM    747 1HD1 LEU A  44       0.607  -7.072  -8.260  1.00  0.00           H  
ATOM    748 2HD1 LEU A  44      -0.667  -6.673  -7.083  1.00  0.00           H  
ATOM    749 3HD1 LEU A  44      -0.865  -8.068  -8.171  1.00  0.00           H  
ATOM    750 1HD2 LEU A  44       0.214  -6.662 -10.704  1.00  0.00           H  
ATOM    751 2HD2 LEU A  44      -1.264  -7.653 -10.651  1.00  0.00           H  
ATOM    752 3HD2 LEU A  44      -1.337  -5.976 -11.244  1.00  0.00           H  
ATOM    753  N   GLU A  45      -3.143  -3.205  -7.841  1.00  0.00           N  
ATOM    754  CA  GLU A  45      -2.686  -1.839  -7.616  1.00  0.00           C  
ATOM    755  C   GLU A  45      -2.819  -1.448  -6.150  1.00  0.00           C  
ATOM    756  O   GLU A  45      -1.920  -0.832  -5.577  1.00  0.00           O  
ATOM    757  CB  GLU A  45      -3.473  -0.862  -8.492  1.00  0.00           C  
ATOM    758  CG  GLU A  45      -3.210  -1.013  -9.983  1.00  0.00           C  
ATOM    759  CD  GLU A  45      -4.095  -0.136 -10.825  1.00  0.00           C  
ATOM    760  OE1 GLU A  45      -4.734   0.731 -10.278  1.00  0.00           O  
ATOM    761  OE2 GLU A  45      -4.134  -0.334 -12.017  1.00  0.00           O  
ATOM    762  H   GLU A  45      -3.935  -3.365  -8.446  1.00  0.00           H  
ATOM    763  HA  GLU A  45      -1.631  -1.778  -7.886  1.00  0.00           H  
ATOM    764 1HB  GLU A  45      -4.541  -1.000  -8.322  1.00  0.00           H  
ATOM    765 2HB  GLU A  45      -3.226   0.161  -8.208  1.00  0.00           H  
ATOM    766 1HG  GLU A  45      -2.169  -0.760 -10.185  1.00  0.00           H  
ATOM    767 2HG  GLU A  45      -3.364  -2.054 -10.265  1.00  0.00           H  
ATOM    768  N   GLU A  46      -3.920  -1.956  -5.511  1.00  0.00           N  
ATOM    769  CA  GLU A  46      -4.100  -1.660  -4.095  1.00  0.00           C  
ATOM    770  C   GLU A  46      -3.052  -2.367  -3.246  1.00  0.00           C  
ATOM    771  O   GLU A  46      -2.516  -1.793  -2.298  1.00  0.00           O  
ATOM    772  CB  GLU A  46      -5.502  -2.051  -3.620  1.00  0.00           C  
ATOM    773  CG  GLU A  46      -6.607  -1.166  -4.177  1.00  0.00           C  
ATOM    774  CD  GLU A  46      -7.948  -1.443  -3.555  1.00  0.00           C  
ATOM    775  OE1 GLU A  46      -8.939  -1.068  -4.134  1.00  0.00           O  
ATOM    776  OE2 GLU A  46      -7.981  -2.032  -2.500  1.00  0.00           O  
ATOM    777  H   GLU A  46      -4.606  -2.525  -5.986  1.00  0.00           H  
ATOM    778  HA  GLU A  46      -3.976  -0.587  -3.947  1.00  0.00           H  
ATOM    779 1HB  GLU A  46      -5.711  -3.081  -3.911  1.00  0.00           H  
ATOM    780 2HB  GLU A  46      -5.544  -2.004  -2.532  1.00  0.00           H  
ATOM    781 1HG  GLU A  46      -6.346  -0.123  -4.001  1.00  0.00           H  
ATOM    782 2HG  GLU A  46      -6.672  -1.319  -5.253  1.00  0.00           H  
ATOM    783  N   ALA A  47      -2.696  -3.589  -3.660  1.00  0.00           N  
ATOM    784  CA  ALA A  47      -1.664  -4.310  -2.925  1.00  0.00           C  
ATOM    785  C   ALA A  47      -0.303  -3.646  -3.089  1.00  0.00           C  
ATOM    786  O   ALA A  47       0.449  -3.502  -2.125  1.00  0.00           O  
ATOM    787  CB  ALA A  47      -1.603  -5.759  -3.386  1.00  0.00           C  
ATOM    788  H   ALA A  47      -3.121  -4.025  -4.466  1.00  0.00           H  
ATOM    789  HA  ALA A  47      -1.923  -4.286  -1.866  1.00  0.00           H  
ATOM    790 1HB  ALA A  47      -0.828  -6.286  -2.829  1.00  0.00           H  
ATOM    791 2HB  ALA A  47      -2.566  -6.238  -3.209  1.00  0.00           H  
ATOM    792 3HB  ALA A  47      -1.371  -5.793  -4.449  1.00  0.00           H  
ATOM    793  N   GLU A  48      -0.046  -3.121  -4.307  1.00  0.00           N  
ATOM    794  CA  GLU A  48       1.217  -2.439  -4.565  1.00  0.00           C  
ATOM    795  C   GLU A  48       1.292  -1.117  -3.813  1.00  0.00           C  
ATOM    796  O   GLU A  48       2.338  -0.759  -3.271  1.00  0.00           O  
ATOM    797  CB  GLU A  48       1.397  -2.198  -6.065  1.00  0.00           C  
ATOM    798  CG  GLU A  48       1.706  -3.461  -6.856  1.00  0.00           C  
ATOM    799  CD  GLU A  48       1.772  -3.222  -8.339  1.00  0.00           C  
ATOM    800  OE1 GLU A  48       2.494  -3.925  -9.003  1.00  0.00           O  
ATOM    801  OE2 GLU A  48       1.100  -2.334  -8.807  1.00  0.00           O  
ATOM    802  H   GLU A  48      -0.726  -3.196  -5.050  1.00  0.00           H  
ATOM    803  HA  GLU A  48       2.031  -3.074  -4.213  1.00  0.00           H  
ATOM    804 1HB  GLU A  48       0.489  -1.754  -6.474  1.00  0.00           H  
ATOM    805 2HB  GLU A  48       2.209  -1.489  -6.225  1.00  0.00           H  
ATOM    806 1HG  GLU A  48       2.663  -3.862  -6.522  1.00  0.00           H  
ATOM    807 2HG  GLU A  48       0.939  -4.205  -6.647  1.00  0.00           H  
ATOM    808  N   ARG A  49       0.148  -0.410  -3.741  1.00  0.00           N  
ATOM    809  CA  ARG A  49       0.113   0.837  -2.986  1.00  0.00           C  
ATOM    810  C   ARG A  49       0.355   0.589  -1.502  1.00  0.00           C  
ATOM    811  O   ARG A  49       1.089   1.333  -0.851  1.00  0.00           O  
ATOM    812  CB  ARG A  49      -1.219   1.544  -3.188  1.00  0.00           C  
ATOM    813  CG  ARG A  49      -1.300   2.930  -2.568  1.00  0.00           C  
ATOM    814  CD  ARG A  49      -2.632   3.551  -2.784  1.00  0.00           C  
ATOM    815  NE  ARG A  49      -3.001   3.567  -4.190  1.00  0.00           N  
ATOM    816  CZ  ARG A  49      -4.113   2.998  -4.695  1.00  0.00           C  
ATOM    817  NH1 ARG A  49      -4.952   2.374  -3.899  1.00  0.00           N  
ATOM    818  NH2 ARG A  49      -4.360   3.068  -5.992  1.00  0.00           N  
ATOM    819  H   ARG A  49      -0.692  -0.729  -4.203  1.00  0.00           H  
ATOM    820  HA  ARG A  49       0.911   1.485  -3.351  1.00  0.00           H  
ATOM    821 1HB  ARG A  49      -1.419   1.644  -4.254  1.00  0.00           H  
ATOM    822 2HB  ARG A  49      -2.020   0.941  -2.760  1.00  0.00           H  
ATOM    823 1HG  ARG A  49      -1.125   2.859  -1.494  1.00  0.00           H  
ATOM    824 2HG  ARG A  49      -0.544   3.575  -3.018  1.00  0.00           H  
ATOM    825 1HD  ARG A  49      -3.389   2.987  -2.239  1.00  0.00           H  
ATOM    826 2HD  ARG A  49      -2.617   4.579  -2.424  1.00  0.00           H  
ATOM    827  HE  ARG A  49      -2.379   4.038  -4.834  1.00  0.00           H  
ATOM    828 1HH1 ARG A  49      -4.763   2.321  -2.908  1.00  0.00           H  
ATOM    829 2HH1 ARG A  49      -5.785   1.948  -4.278  1.00  0.00           H  
ATOM    830 1HH2 ARG A  49      -3.715   3.548  -6.604  1.00  0.00           H  
ATOM    831 2HH2 ARG A  49      -5.193   2.642  -6.371  1.00  0.00           H  
ATOM    832  N   LEU A  50      -0.226  -0.519  -1.012  1.00  0.00           N  
ATOM    833  CA  LEU A  50      -0.012  -0.856   0.390  1.00  0.00           C  
ATOM    834  C   LEU A  50       1.453  -1.178   0.663  1.00  0.00           C  
ATOM    835  O   LEU A  50       2.022  -0.733   1.660  1.00  0.00           O  
ATOM    836  CB  LEU A  50      -0.916  -2.031   0.785  1.00  0.00           C  
ATOM    837  CG  LEU A  50      -0.961  -2.436   2.264  1.00  0.00           C  
ATOM    838  CD1 LEU A  50      -1.428  -1.253   3.101  1.00  0.00           C  
ATOM    839  CD2 LEU A  50      -1.890  -3.629   2.435  1.00  0.00           C  
ATOM    840  H   LEU A  50      -0.803  -1.122  -1.581  1.00  0.00           H  
ATOM    841  HA  LEU A  50      -0.271   0.011   0.997  1.00  0.00           H  
ATOM    842 1HB  LEU A  50      -1.939  -1.794   0.497  1.00  0.00           H  
ATOM    843 2HB  LEU A  50      -0.600  -2.915   0.231  1.00  0.00           H  
ATOM    844  HG  LEU A  50       0.041  -2.705   2.598  1.00  0.00           H  
ATOM    845 1HD1 LEU A  50      -1.460  -1.541   4.152  1.00  0.00           H  
ATOM    846 2HD1 LEU A  50      -0.735  -0.421   2.974  1.00  0.00           H  
ATOM    847 3HD1 LEU A  50      -2.423  -0.949   2.778  1.00  0.00           H  
ATOM    848 1HD2 LEU A  50      -1.922  -3.918   3.486  1.00  0.00           H  
ATOM    849 2HD2 LEU A  50      -2.893  -3.360   2.102  1.00  0.00           H  
ATOM    850 3HD2 LEU A  50      -1.522  -4.465   1.840  1.00  0.00           H  
ATOM    851  N   LEU A  51       2.074  -1.901  -0.255  1.00  0.00           N  
ATOM    852  CA  LEU A  51       3.490  -2.214  -0.106  1.00  0.00           C  
ATOM    853  C   LEU A  51       4.340  -0.948  -0.137  1.00  0.00           C  
ATOM    854  O   LEU A  51       5.244  -0.776   0.681  1.00  0.00           O  
ATOM    855  CB  LEU A  51       3.945  -3.175  -1.211  1.00  0.00           C  
ATOM    856  CG  LEU A  51       5.417  -3.607  -1.190  1.00  0.00           C  
ATOM    857  CD1 LEU A  51       5.719  -4.317   0.122  1.00  0.00           C  
ATOM    858  CD2 LEU A  51       5.697  -4.514  -2.379  1.00  0.00           C  
ATOM    859  H   LEU A  51       1.577  -2.243  -1.065  1.00  0.00           H  
ATOM    860  HA  LEU A  51       3.637  -2.697   0.859  1.00  0.00           H  
ATOM    861 1HB  LEU A  51       3.344  -4.081  -1.152  1.00  0.00           H  
ATOM    862 2HB  LEU A  51       3.763  -2.705  -2.177  1.00  0.00           H  
ATOM    863  HG  LEU A  51       6.056  -2.725  -1.248  1.00  0.00           H  
ATOM    864 1HD1 LEU A  51       6.765  -4.624   0.137  1.00  0.00           H  
ATOM    865 2HD1 LEU A  51       5.528  -3.640   0.955  1.00  0.00           H  
ATOM    866 3HD1 LEU A  51       5.082  -5.196   0.215  1.00  0.00           H  
ATOM    867 1HD2 LEU A  51       6.743  -4.820  -2.365  1.00  0.00           H  
ATOM    868 2HD2 LEU A  51       5.060  -5.397  -2.322  1.00  0.00           H  
ATOM    869 3HD2 LEU A  51       5.489  -3.976  -3.304  1.00  0.00           H  
ATOM    870  N   GLU A  52       3.969   0.020  -0.971  1.00  0.00           N  
ATOM    871  CA  GLU A  52       4.718   1.267  -1.073  1.00  0.00           C  
ATOM    872  C   GLU A  52       4.566   2.106   0.189  1.00  0.00           C  
ATOM    873  O   GLU A  52       5.533   2.691   0.677  1.00  0.00           O  
ATOM    874  CB  GLU A  52       4.264   2.067  -2.296  1.00  0.00           C  
ATOM    875  CG  GLU A  52       4.708   1.469  -3.624  1.00  0.00           C  
ATOM    876  CD  GLU A  52       4.143   2.197  -4.811  1.00  0.00           C  
ATOM    877  OE1 GLU A  52       3.478   3.186  -4.617  1.00  0.00           O  
ATOM    878  OE2 GLU A  52       4.376   1.763  -5.915  1.00  0.00           O  
ATOM    879  H   GLU A  52       3.150  -0.110  -1.547  1.00  0.00           H  
ATOM    880  HA  GLU A  52       5.776   1.027  -1.187  1.00  0.00           H  
ATOM    881 1HB  GLU A  52       3.176   2.136  -2.302  1.00  0.00           H  
ATOM    882 2HB  GLU A  52       4.656   3.082  -2.233  1.00  0.00           H  
ATOM    883 1HG  GLU A  52       5.796   1.499  -3.678  1.00  0.00           H  
ATOM    884 2HG  GLU A  52       4.398   0.426  -3.662  1.00  0.00           H  
ATOM    885  N   GLU A  53       3.382   2.076   0.740  1.00  0.00           N  
ATOM    886  CA  GLU A  53       3.130   2.837   1.957  1.00  0.00           C  
ATOM    887  C   GLU A  53       3.937   2.289   3.127  1.00  0.00           C  
ATOM    888  O   GLU A  53       4.497   3.048   3.917  1.00  0.00           O  
ATOM    889  CB  GLU A  53       1.641   2.819   2.309  1.00  0.00           C  
ATOM    890  CG  GLU A  53       0.760   3.633   1.372  1.00  0.00           C  
ATOM    891  CD  GLU A  53      -0.705   3.497   1.680  1.00  0.00           C  
ATOM    892  OE1 GLU A  53      -1.493   4.129   1.018  1.00  0.00           O  
ATOM    893  OE2 GLU A  53      -1.036   2.761   2.579  1.00  0.00           O  
ATOM    894  H   GLU A  53       2.633   1.532   0.336  1.00  0.00           H  
ATOM    895  HA  GLU A  53       3.433   3.871   1.788  1.00  0.00           H  
ATOM    896 1HB  GLU A  53       1.277   1.791   2.299  1.00  0.00           H  
ATOM    897 2HB  GLU A  53       1.501   3.206   3.318  1.00  0.00           H  
ATOM    898 1HG  GLU A  53       1.039   4.684   1.449  1.00  0.00           H  
ATOM    899 2HG  GLU A  53       0.942   3.311   0.348  1.00  0.00           H  
ATOM    900  N   VAL A  54       4.102   0.966   3.097  1.00  0.00           N  
ATOM    901  CA  VAL A  54       4.858   0.328   4.168  1.00  0.00           C  
ATOM    902  C   VAL A  54       6.356   0.523   3.975  1.00  0.00           C  
ATOM    903  O   VAL A  54       7.093   0.739   4.938  1.00  0.00           O  
ATOM    904  CB  VAL A  54       4.527  -1.174   4.244  1.00  0.00           C  
ATOM    905  CG1 VAL A  54       5.473  -1.912   5.180  1.00  0.00           C  
ATOM    906  CG2 VAL A  54       3.083  -1.348   4.689  1.00  0.00           C  
ATOM    907  H   VAL A  54       3.720   0.395   2.357  1.00  0.00           H  
ATOM    908  HA  VAL A  54       4.579   0.794   5.114  1.00  0.00           H  
ATOM    909  HB  VAL A  54       4.666  -1.618   3.258  1.00  0.00           H  
ATOM    910 1HG1 VAL A  54       5.207  -2.969   5.207  1.00  0.00           H  
ATOM    911 2HG1 VAL A  54       6.497  -1.805   4.822  1.00  0.00           H  
ATOM    912 3HG1 VAL A  54       5.393  -1.493   6.183  1.00  0.00           H  
ATOM    913 1HG2 VAL A  54       2.845  -2.410   4.743  1.00  0.00           H  
ATOM    914 2HG2 VAL A  54       2.948  -0.895   5.671  1.00  0.00           H  
ATOM    915 3HG2 VAL A  54       2.420  -0.864   3.972  1.00  0.00           H  
ATOM    916  N   GLU A  55       6.790   0.703   2.713  1.00  0.00           N  
ATOM    917  CA  GLU A  55       8.208   0.902   2.443  1.00  0.00           C  
ATOM    918  C   GLU A  55       8.601   2.364   2.608  1.00  0.00           C  
ATOM    919  O   GLU A  55       9.752   2.678   2.910  1.00  0.00           O  
ATOM    920  CB  GLU A  55       8.559   0.425   1.032  1.00  0.00           C  
ATOM    921  CG  GLU A  55       8.562  -1.090   0.887  1.00  0.00           C  
ATOM    922  CD  GLU A  55       8.950  -1.545  -0.493  1.00  0.00           C  
ATOM    923  OE1 GLU A  55       9.467  -2.629  -0.617  1.00  0.00           O  
ATOM    924  OE2 GLU A  55       8.730  -0.807  -1.424  1.00  0.00           O  
ATOM    925  H   GLU A  55       6.138   0.702   1.942  1.00  0.00           H  
ATOM    926  HA  GLU A  55       8.783   0.316   3.161  1.00  0.00           H  
ATOM    927 1HB  GLU A  55       7.843   0.836   0.320  1.00  0.00           H  
ATOM    928 2HB  GLU A  55       9.546   0.798   0.757  1.00  0.00           H  
ATOM    929 1HG  GLU A  55       9.263  -1.512   1.607  1.00  0.00           H  
ATOM    930 2HG  GLU A  55       7.569  -1.469   1.124  1.00  0.00           H  
ATOM    931  N   ARG A  56       7.601   3.327   2.445  1.00  0.00           N  
ATOM    932  CA  ARG A  56       7.900   4.747   2.595  1.00  0.00           C  
ATOM    933  C   ARG A  56       8.020   5.132   4.064  1.00  0.00           C  
ATOM    934  O   ARG A  56       8.938   5.855   4.452  1.00  0.00           O  
ATOM    935  OXT ARG A  56       7.215   4.730   4.857  1.00  0.00           O  
ATOM    936  CB  ARG A  56       6.812   5.601   1.960  1.00  0.00           C  
ATOM    937  CG  ARG A  56       6.869   5.686   0.443  1.00  0.00           C  
ATOM    938  CD  ARG A  56       5.848   6.621  -0.093  1.00  0.00           C  
ATOM    939  NE  ARG A  56       5.751   6.546  -1.542  1.00  0.00           N  
ATOM    940  CZ  ARG A  56       4.802   7.157  -2.278  1.00  0.00           C  
ATOM    941  NH1 ARG A  56       3.878   7.882  -1.688  1.00  0.00           N  
ATOM    942  NH2 ARG A  56       4.800   7.027  -3.593  1.00  0.00           N  
ATOM    943  H   ARG A  56       6.658   3.044   2.221  1.00  0.00           H  
ATOM    944  HA  ARG A  56       8.843   4.957   2.089  1.00  0.00           H  
ATOM    945 1HB  ARG A  56       5.834   5.205   2.231  1.00  0.00           H  
ATOM    946 2HB  ARG A  56       6.873   6.617   2.350  1.00  0.00           H  
ATOM    947 1HG  ARG A  56       7.853   6.040   0.135  1.00  0.00           H  
ATOM    948 2HG  ARG A  56       6.688   4.699   0.016  1.00  0.00           H  
ATOM    949 1HD  ARG A  56       4.873   6.375   0.327  1.00  0.00           H  
ATOM    950 2HD  ARG A  56       6.112   7.642   0.178  1.00  0.00           H  
ATOM    951  HE  ARG A  56       6.445   5.997  -2.032  1.00  0.00           H  
ATOM    952 1HH1 ARG A  56       3.879   7.981  -0.683  1.00  0.00           H  
ATOM    953 2HH1 ARG A  56       3.167   8.340  -2.240  1.00  0.00           H  
ATOM    954 1HH2 ARG A  56       5.510   6.469  -4.047  1.00  0.00           H  
ATOM    955 2HH2 ARG A  56       4.089   7.485  -4.144  1.00  0.00           H  
TER                                                                             
binder_lddt 0.986
score 0
silent_score 0
time 4.124
                            
