# Supplementary material for: Improving de novo protein binder design with deep learning
Source: Nat Commun. 2023 May 6;14:2625. doi: 10.1038/s41467-023-38328-5 (PMC10163288; doi:10.1038/s41467-023-38328-5)
Supplement: Supplementary file 4 — Source Data File [file 41467_2023_38328_MOESM4_ESM.zip › all_data/experimental_structure_agreement/rf2_monomer_pred/IL7_design_rf2pred.pdb]

HEADER                                            14-MAR-23   XXXX              
EXPDTA    THEORETICAL MODEL                                                     
REMARK 220                                                                      
REMARK 220 EXPERIMENTAL DETAILS                                                 
REMARK 220  EXPERIMENT TYPE                : THEORETICAL MODELLING              
REMARK 220  DATE OF DATA COLLECTION        : 14-MAR-23                          
REMARK 220                                                                      
REMARK 220 REMARK: MODEL GENERATED BY ROSETTA                                   
REMARK 220  VERSION 2021.38+release.4d5a969                                     
ATOM      1  N   SER A   1       4.447 -16.515  -3.533  1.00  0.00           N  
ATOM      2  CA  SER A   1       5.451 -16.115  -2.553  1.00  0.00           C  
ATOM      3  C   SER A   1       5.079 -14.795  -1.890  1.00  0.00           C  
ATOM      4  O   SER A   1       4.223 -14.061  -2.384  1.00  0.00           O  
ATOM      5  CB  SER A   1       6.809 -15.979  -3.215  1.00  0.00           C  
ATOM      6  OG  SER A   1       6.859 -14.847  -4.039  1.00  0.00           O  
ATOM      7 1H   SER A   1       4.716 -17.382  -3.952  1.00  0.00           H  
ATOM      8 2H   SER A   1       3.563 -16.625  -3.079  1.00  0.00           H  
ATOM      9 3H   SER A   1       4.373 -15.813  -4.241  1.00  0.00           H  
ATOM     10  HA  SER A   1       5.512 -16.887  -1.785  1.00  0.00           H  
ATOM     11 1HB  SER A   1       7.581 -15.908  -2.450  1.00  0.00           H  
ATOM     12 2HB  SER A   1       7.016 -16.870  -3.806  1.00  0.00           H  
ATOM     13  HG  SER A   1       5.995 -14.433  -3.973  1.00  0.00           H  
ATOM     14  N   VAL A   2       5.694 -14.428  -0.732  1.00  0.00           N  
ATOM     15  CA  VAL A   2       5.325 -13.173  -0.089  1.00  0.00           C  
ATOM     16  C   VAL A   2       5.674 -11.980  -0.970  1.00  0.00           C  
ATOM     17  O   VAL A   2       4.930 -11.001  -1.028  1.00  0.00           O  
ATOM     18  CB  VAL A   2       6.016 -13.041   1.281  1.00  0.00           C  
ATOM     19  CG1 VAL A   2       5.791 -11.679   1.921  1.00  0.00           C  
ATOM     20  CG2 VAL A   2       5.516 -14.153   2.190  1.00  0.00           C  
ATOM     21  H   VAL A   2       6.403 -15.009  -0.307  1.00  0.00           H  
ATOM     22  HA  VAL A   2       4.245 -13.167   0.065  1.00  0.00           H  
ATOM     23  HB  VAL A   2       7.094 -13.126   1.144  1.00  0.00           H  
ATOM     24 1HG1 VAL A   2       6.300 -11.641   2.884  1.00  0.00           H  
ATOM     25 2HG1 VAL A   2       6.189 -10.901   1.270  1.00  0.00           H  
ATOM     26 3HG1 VAL A   2       4.723 -11.519   2.069  1.00  0.00           H  
ATOM     27 1HG2 VAL A   2       5.998 -14.071   3.164  1.00  0.00           H  
ATOM     28 2HG2 VAL A   2       4.436 -14.066   2.311  1.00  0.00           H  
ATOM     29 3HG2 VAL A   2       5.755 -15.120   1.747  1.00  0.00           H  
ATOM     30  N   ILE A   3       6.727 -12.128  -1.742  1.00  0.00           N  
ATOM     31  CA  ILE A   3       7.106 -11.044  -2.640  1.00  0.00           C  
ATOM     32  C   ILE A   3       6.056 -10.833  -3.723  1.00  0.00           C  
ATOM     33  O   ILE A   3       5.630  -9.706  -3.977  1.00  0.00           O  
ATOM     34  CB  ILE A   3       8.483 -11.321  -3.272  1.00  0.00           C  
ATOM     35  CG1 ILE A   3       9.567 -11.281  -2.191  1.00  0.00           C  
ATOM     36  CG2 ILE A   3       8.785 -10.314  -4.371  1.00  0.00           C  
ATOM     37  CD1 ILE A   3      10.919 -11.762  -2.666  1.00  0.00           C  
ATOM     38  H   ILE A   3       7.280 -12.973  -1.730  1.00  0.00           H  
ATOM     39  HA  ILE A   3       7.168 -10.122  -2.063  1.00  0.00           H  
ATOM     40  HB  ILE A   3       8.491 -12.322  -3.701  1.00  0.00           H  
ATOM     41 1HG1 ILE A   3       9.677 -10.261  -1.823  1.00  0.00           H  
ATOM     42 2HG1 ILE A   3       9.262 -11.901  -1.347  1.00  0.00           H  
ATOM     43 1HG2 ILE A   3       9.762 -10.529  -4.802  1.00  0.00           H  
ATOM     44 2HG2 ILE A   3       8.023 -10.383  -5.146  1.00  0.00           H  
ATOM     45 3HG2 ILE A   3       8.786  -9.308  -3.952  1.00  0.00           H  
ATOM     46 1HD1 ILE A   3      11.635 -11.705  -1.845  1.00  0.00           H  
ATOM     47 2HD1 ILE A   3      10.839 -12.795  -3.006  1.00  0.00           H  
ATOM     48 3HD1 ILE A   3      11.260 -11.134  -3.488  1.00  0.00           H  
ATOM     49  N   GLU A   4       5.532 -11.901  -4.264  1.00  0.00           N  
ATOM     50  CA  GLU A   4       4.510 -11.807  -5.299  1.00  0.00           C  
ATOM     51  C   GLU A   4       3.196 -11.287  -4.730  1.00  0.00           C  
ATOM     52  O   GLU A   4       2.522 -10.464  -5.351  1.00  0.00           O  
ATOM     53  CB  GLU A   4       4.291 -13.170  -5.961  1.00  0.00           C  
ATOM     54  CG  GLU A   4       5.452 -13.631  -6.830  1.00  0.00           C  
ATOM     55  CD  GLU A   4       5.264 -15.022  -7.368  1.00  0.00           C  
ATOM     56  OE1 GLU A   4       5.991 -15.399  -8.255  1.00  0.00           O  
ATOM     57  OE2 GLU A   4       4.391 -15.709  -6.891  1.00  0.00           O  
ATOM     58  H   GLU A   4       5.841 -12.813  -3.959  1.00  0.00           H  
ATOM     59  HA  GLU A   4       4.850 -11.101  -6.058  1.00  0.00           H  
ATOM     60 1HB  GLU A   4       4.123 -13.925  -5.193  1.00  0.00           H  
ATOM     61 2HB  GLU A   4       3.397 -13.133  -6.584  1.00  0.00           H  
ATOM     62 1HG  GLU A   4       5.562 -12.942  -7.667  1.00  0.00           H  
ATOM     63 2HG  GLU A   4       6.368 -13.595  -6.243  1.00  0.00           H  
ATOM     64  N   LYS A   5       2.855 -11.745  -3.525  1.00  0.00           N  
ATOM     65  CA  LYS A   5       1.638 -11.267  -2.879  1.00  0.00           C  
ATOM     66  C   LYS A   5       1.699  -9.766  -2.631  1.00  0.00           C  
ATOM     67  O   LYS A   5       0.735  -9.045  -2.886  1.00  0.00           O  
ATOM     68  CB  LYS A   5       1.424 -12.027  -1.569  1.00  0.00           C  
ATOM     69  CG  LYS A   5       0.100 -11.732  -0.875  1.00  0.00           C  
ATOM     70  CD  LYS A   5      -0.077 -12.593   0.366  1.00  0.00           C  
ATOM     71  CE  LYS A   5      -1.382 -12.275   1.080  1.00  0.00           C  
ATOM     72  NZ  LYS A   5      -1.580 -13.126   2.284  1.00  0.00           N  
ATOM     73  H   LYS A   5       3.431 -12.424  -3.048  1.00  0.00           H  
ATOM     74  HA  LYS A   5       0.795 -11.457  -3.544  1.00  0.00           H  
ATOM     75 1HB  LYS A   5       1.469 -13.100  -1.759  1.00  0.00           H  
ATOM     76 2HB  LYS A   5       2.227 -11.784  -0.872  1.00  0.00           H  
ATOM     77 1HG  LYS A   5       0.067 -10.681  -0.586  1.00  0.00           H  
ATOM     78 2HG  LYS A   5      -0.722 -11.927  -1.563  1.00  0.00           H  
ATOM     79 1HD  LYS A   5      -0.075 -13.646   0.082  1.00  0.00           H  
ATOM     80 2HD  LYS A   5       0.752 -12.418   1.051  1.00  0.00           H  
ATOM     81 1HE  LYS A   5      -1.384 -11.230   1.385  1.00  0.00           H  
ATOM     82 2HE  LYS A   5      -2.218 -12.433   0.398  1.00  0.00           H  
ATOM     83 1HZ  LYS A   5      -2.455 -12.885   2.727  1.00  0.00           H  
ATOM     84 2HZ  LYS A   5      -1.599 -14.099   2.010  1.00  0.00           H  
ATOM     85 3HZ  LYS A   5      -0.821 -12.974   2.933  1.00  0.00           H  
ATOM     86  N   LEU A   6       2.855  -9.294  -2.163  1.00  0.00           N  
ATOM     87  CA  LEU A   6       2.993  -7.868  -1.894  1.00  0.00           C  
ATOM     88  C   LEU A   6       2.939  -7.056  -3.184  1.00  0.00           C  
ATOM     89  O   LEU A   6       2.347  -5.978  -3.226  1.00  0.00           O  
ATOM     90  CB  LEU A   6       4.302  -7.588  -1.146  1.00  0.00           C  
ATOM     91  CG  LEU A   6       4.308  -7.932   0.349  1.00  0.00           C  
ATOM     92  CD1 LEU A   6       5.733  -7.856   0.882  1.00  0.00           C  
ATOM     93  CD2 LEU A   6       3.393  -6.973   1.096  1.00  0.00           C  
ATOM     94  H   LEU A   6       3.640  -9.905  -1.990  1.00  0.00           H  
ATOM     95  HA  LEU A   6       2.159  -7.552  -1.268  1.00  0.00           H  
ATOM     96 1HB  LEU A   6       5.100  -8.159  -1.618  1.00  0.00           H  
ATOM     97 2HB  LEU A   6       4.536  -6.528  -1.241  1.00  0.00           H  
ATOM     98  HG  LEU A   6       3.954  -8.954   0.489  1.00  0.00           H  
ATOM     99 1HD1 LEU A   6       5.738  -8.101   1.944  1.00  0.00           H  
ATOM    100 2HD1 LEU A   6       6.361  -8.566   0.344  1.00  0.00           H  
ATOM    101 3HD1 LEU A   6       6.121  -6.848   0.740  1.00  0.00           H  
ATOM    102 1HD2 LEU A   6       3.397  -7.219   2.158  1.00  0.00           H  
ATOM    103 2HD2 LEU A   6       3.747  -5.951   0.959  1.00  0.00           H  
ATOM    104 3HD2 LEU A   6       2.378  -7.061   0.707  1.00  0.00           H  
ATOM    105  N   ARG A   7       3.500  -7.611  -4.288  1.00  0.00           N  
ATOM    106  CA  ARG A   7       3.438  -6.916  -5.568  1.00  0.00           C  
ATOM    107  C   ARG A   7       2.013  -6.874  -6.105  1.00  0.00           C  
ATOM    108  O   ARG A   7       1.576  -5.863  -6.654  1.00  0.00           O  
ATOM    109  CB  ARG A   7       4.357  -7.576  -6.585  1.00  0.00           C  
ATOM    110  CG  ARG A   7       5.835  -7.332  -6.324  1.00  0.00           C  
ATOM    111  CD  ARG A   7       6.684  -7.890  -7.408  1.00  0.00           C  
ATOM    112  NE  ARG A   7       8.099  -7.661  -7.161  1.00  0.00           N  
ATOM    113  CZ  ARG A   7       9.085  -8.505  -7.521  1.00  0.00           C  
ATOM    114  NH1 ARG A   7       8.795  -9.627  -8.141  1.00  0.00           N  
ATOM    115  NH2 ARG A   7      10.343  -8.205  -7.250  1.00  0.00           N  
ATOM    116  H   ARG A   7       3.964  -8.507  -4.236  1.00  0.00           H  
ATOM    117  HA  ARG A   7       3.768  -5.887  -5.420  1.00  0.00           H  
ATOM    118 1HB  ARG A   7       4.185  -8.651  -6.587  1.00  0.00           H  
ATOM    119 2HB  ARG A   7       4.122  -7.205  -7.583  1.00  0.00           H  
ATOM    120 1HG  ARG A   7       6.021  -6.260  -6.260  1.00  0.00           H  
ATOM    121 2HG  ARG A   7       6.122  -7.807  -5.385  1.00  0.00           H  
ATOM    122 1HD  ARG A   7       6.520  -8.965  -7.481  1.00  0.00           H  
ATOM    123 2HD  ARG A   7       6.422  -7.418  -8.354  1.00  0.00           H  
ATOM    124  HE  ARG A   7       8.361  -6.808  -6.685  1.00  0.00           H  
ATOM    125 1HH1 ARG A   7       7.833  -9.856  -8.347  1.00  0.00           H  
ATOM    126 2HH1 ARG A   7       9.534 -10.260  -8.411  1.00  0.00           H  
ATOM    127 1HH2 ARG A   7      10.565  -7.342  -6.773  1.00  0.00           H  
ATOM    128 2HH2 ARG A   7      11.082  -8.837  -7.520  1.00  0.00           H  
ATOM    129  N   LYS A   8       1.259  -7.920  -5.870  1.00  0.00           N  
ATOM    130  CA  LYS A   8      -0.137  -7.948  -6.288  1.00  0.00           C  
ATOM    131  C   LYS A   8      -0.974  -6.962  -5.483  1.00  0.00           C  
ATOM    132  O   LYS A   8      -1.833  -6.270  -6.030  1.00  0.00           O  
ATOM    133  CB  LYS A   8      -0.718  -9.356  -6.146  1.00  0.00           C  
ATOM    134  CG  LYS A   8      -0.233 -10.335  -7.207  1.00  0.00           C  
ATOM    135  CD  LYS A   8      -0.890 -11.697  -7.043  1.00  0.00           C  
ATOM    136  CE  LYS A   8      -0.376 -12.688  -8.077  1.00  0.00           C  
ATOM    137  NZ  LYS A   8      -0.966 -14.042  -7.891  1.00  0.00           N  
ATOM    138  H   LYS A   8       1.646  -8.722  -5.392  1.00  0.00           H  
ATOM    139  HA  LYS A   8      -0.190  -7.656  -7.337  1.00  0.00           H  
ATOM    140 1HB  LYS A   8      -0.457  -9.760  -5.168  1.00  0.00           H  
ATOM    141 2HB  LYS A   8      -1.806  -9.308  -6.201  1.00  0.00           H  
ATOM    142 1HG  LYS A   8      -0.468  -9.944  -8.198  1.00  0.00           H  
ATOM    143 2HG  LYS A   8       0.848 -10.450  -7.129  1.00  0.00           H  
ATOM    144 1HD  LYS A   8      -0.681 -12.084  -6.045  1.00  0.00           H  
ATOM    145 2HD  LYS A   8      -1.969 -11.596  -7.156  1.00  0.00           H  
ATOM    146 1HE  LYS A   8      -0.622 -12.332  -9.076  1.00  0.00           H  
ATOM    147 2HE  LYS A   8       0.709 -12.765  -8.000  1.00  0.00           H  
ATOM    148 1HZ  LYS A   8      -0.601 -14.669  -8.594  1.00  0.00           H  
ATOM    149 2HZ  LYS A   8      -0.728 -14.391  -6.973  1.00  0.00           H  
ATOM    150 3HZ  LYS A   8      -1.971 -13.987  -7.979  1.00  0.00           H  
ATOM    151  N   LEU A   9      -0.588  -6.817  -4.191  1.00  0.00           N  
ATOM    152  CA  LEU A   9      -1.321  -5.892  -3.335  1.00  0.00           C  
ATOM    153  C   LEU A   9      -0.982  -4.443  -3.671  1.00  0.00           C  
ATOM    154  O   LEU A   9      -1.849  -3.570  -3.644  1.00  0.00           O  
ATOM    155  CB  LEU A   9      -1.012  -6.183  -1.861  1.00  0.00           C  
ATOM    156  CG  LEU A   9      -1.501  -7.528  -1.310  1.00  0.00           C  
ATOM    157  CD1 LEU A   9      -0.949  -7.733   0.095  1.00  0.00           C  
ATOM    158  CD2 LEU A   9      -3.023  -7.553  -1.308  1.00  0.00           C  
ATOM    159  H   LEU A   9       0.192  -7.331  -3.806  1.00  0.00           H  
ATOM    160  HA  LEU A   9      -2.388  -6.034  -3.506  1.00  0.00           H  
ATOM    161 1HB  LEU A   9       0.067  -6.149  -1.719  1.00  0.00           H  
ATOM    162 2HB  LEU A   9      -1.463  -5.401  -1.250  1.00  0.00           H  
ATOM    163  HG  LEU A   9      -1.126  -8.337  -1.938  1.00  0.00           H  
ATOM    164 1HD1 LEU A   9      -1.296  -8.689   0.487  1.00  0.00           H  
ATOM    165 2HD1 LEU A   9       0.141  -7.730   0.062  1.00  0.00           H  
ATOM    166 3HD1 LEU A   9      -1.295  -6.929   0.743  1.00  0.00           H  
ATOM    167 1HD2 LEU A   9      -3.371  -8.510  -0.917  1.00  0.00           H  
ATOM    168 2HD2 LEU A   9      -3.399  -6.746  -0.680  1.00  0.00           H  
ATOM    169 3HD2 LEU A   9      -3.390  -7.422  -2.326  1.00  0.00           H  
ATOM    170  N   GLU A  10       0.282  -4.178  -4.002  1.00  0.00           N  
ATOM    171  CA  GLU A  10       0.677  -2.845  -4.442  1.00  0.00           C  
ATOM    172  C   GLU A  10      -0.068  -2.440  -5.708  1.00  0.00           C  
ATOM    173  O   GLU A  10      -0.578  -1.324  -5.810  1.00  0.00           O  
ATOM    174  CB  GLU A  10       2.189  -2.799  -4.674  1.00  0.00           C  
ATOM    175  CG  GLU A  10       2.708  -1.430  -5.089  1.00  0.00           C  
ATOM    176  CD  GLU A  10       4.174  -1.438  -5.425  1.00  0.00           C  
ATOM    177  OE1 GLU A  10       4.658  -0.444  -5.910  1.00  0.00           O  
ATOM    178  OE2 GLU A  10       4.810  -2.440  -5.197  1.00  0.00           O  
ATOM    179  H   GLU A  10       0.980  -4.906  -3.950  1.00  0.00           H  
ATOM    180  HA  GLU A  10       0.418  -2.131  -3.659  1.00  0.00           H  
ATOM    181 1HB  GLU A  10       2.706  -3.095  -3.761  1.00  0.00           H  
ATOM    182 2HB  GLU A  10       2.460  -3.514  -5.451  1.00  0.00           H  
ATOM    183 1HG  GLU A  10       2.149  -1.090  -5.960  1.00  0.00           H  
ATOM    184 2HG  GLU A  10       2.529  -0.724  -4.279  1.00  0.00           H  
ATOM    185  N   LYS A  11      -0.179  -3.380  -6.651  1.00  0.00           N  
ATOM    186  CA  LYS A  11      -0.895  -3.115  -7.893  1.00  0.00           C  
ATOM    187  C   LYS A  11      -2.378  -2.885  -7.635  1.00  0.00           C  
ATOM    188  O   LYS A  11      -2.980  -1.968  -8.193  1.00  0.00           O  
ATOM    189  CB  LYS A  11      -0.696  -4.276  -8.869  1.00  0.00           C  
ATOM    190  CG  LYS A  11      -1.308  -4.046 -10.244  1.00  0.00           C  
ATOM    191  CD  LYS A  11      -1.050  -5.227 -11.168  1.00  0.00           C  
ATOM    192  CE  LYS A  11      -1.715  -5.027 -12.522  1.00  0.00           C  
ATOM    193  NZ  LYS A  11      -1.469  -6.174 -13.437  1.00  0.00           N  
ATOM    194  H   LYS A  11       0.237  -4.289  -6.507  1.00  0.00           H  
ATOM    195  HA  LYS A  11      -0.490  -2.206  -8.339  1.00  0.00           H  
ATOM    196 1HB  LYS A  11       0.370  -4.461  -9.002  1.00  0.00           H  
ATOM    197 2HB  LYS A  11      -1.136  -5.182  -8.452  1.00  0.00           H  
ATOM    198 1HG  LYS A  11      -2.384  -3.902 -10.144  1.00  0.00           H  
ATOM    199 2HG  LYS A  11      -0.879  -3.148 -10.687  1.00  0.00           H  
ATOM    200 1HD  LYS A  11       0.024  -5.347 -11.314  1.00  0.00           H  
ATOM    201 2HD  LYS A  11      -1.441  -6.137 -10.713  1.00  0.00           H  
ATOM    202 1HE  LYS A  11      -2.789  -4.910 -12.386  1.00  0.00           H  
ATOM    203 2HE  LYS A  11      -1.329  -4.119 -12.986  1.00  0.00           H  
ATOM    204 1HZ  LYS A  11      -1.925  -6.003 -14.322  1.00  0.00           H  
ATOM    205 2HZ  LYS A  11      -0.475  -6.280 -13.585  1.00  0.00           H  
ATOM    206 3HZ  LYS A  11      -1.839  -7.019 -13.026  1.00  0.00           H  
ATOM    207  N   GLN A  12      -2.957  -3.691  -6.751  1.00  0.00           N  
ATOM    208  CA  GLN A  12      -4.367  -3.536  -6.414  1.00  0.00           C  
ATOM    209  C   GLN A  12      -4.626  -2.202  -5.727  1.00  0.00           C  
ATOM    210  O   GLN A  12      -5.616  -1.528  -6.011  1.00  0.00           O  
ATOM    211  CB  GLN A  12      -4.823  -4.697  -5.526  1.00  0.00           C  
ATOM    212  CG  GLN A  12      -6.309  -4.685  -5.208  1.00  0.00           C  
ATOM    213  CD  GLN A  12      -6.734  -5.884  -4.382  1.00  0.00           C  
ATOM    214  OE1 GLN A  12      -5.960  -6.824  -4.184  1.00  0.00           O  
ATOM    215  NE2 GLN A  12      -7.970  -5.858  -3.896  1.00  0.00           N  
ATOM    216  H   GLN A  12      -2.422  -4.421  -6.303  1.00  0.00           H  
ATOM    217  HA  GLN A  12      -4.947  -3.549  -7.337  1.00  0.00           H  
ATOM    218 1HB  GLN A  12      -4.589  -5.643  -6.015  1.00  0.00           H  
ATOM    219 2HB  GLN A  12      -4.275  -4.672  -4.584  1.00  0.00           H  
ATOM    220 1HG  GLN A  12      -6.542  -3.782  -4.644  1.00  0.00           H  
ATOM    221 2HG  GLN A  12      -6.870  -4.697  -6.142  1.00  0.00           H  
ATOM    222 1HE2 GLN A  12      -8.307  -6.621  -3.343  1.00  0.00           H  
ATOM    223 2HE2 GLN A  12      -8.565  -5.076  -4.082  1.00  0.00           H  
ATOM    224  N   ALA A  13      -3.702  -1.814  -4.859  1.00  0.00           N  
ATOM    225  CA  ALA A  13      -3.843  -0.537  -4.170  1.00  0.00           C  
ATOM    226  C   ALA A  13      -3.757   0.629  -5.148  1.00  0.00           C  
ATOM    227  O   ALA A  13      -4.495   1.607  -5.029  1.00  0.00           O  
ATOM    228  CB  ALA A  13      -2.778  -0.402  -3.091  1.00  0.00           C  
ATOM    229  H   ALA A  13      -2.896  -2.391  -4.665  1.00  0.00           H  
ATOM    230  HA  ALA A  13      -4.827  -0.512  -3.702  1.00  0.00           H  
ATOM    231 1HB  ALA A  13      -2.894   0.556  -2.583  1.00  0.00           H  
ATOM    232 2HB  ALA A  13      -2.887  -1.211  -2.369  1.00  0.00           H  
ATOM    233 3HB  ALA A  13      -1.790  -0.454  -3.547  1.00  0.00           H  
ATOM    234  N   ARG A  14      -2.935   0.480  -6.211  1.00  0.00           N  
ATOM    235  CA  ARG A  14      -2.809   1.514  -7.232  1.00  0.00           C  
ATOM    236  C   ARG A  14      -4.075   1.613  -8.074  1.00  0.00           C  
ATOM    237  O   ARG A  14      -4.553   2.709  -8.367  1.00  0.00           O  
ATOM    238  CB  ARG A  14      -1.622   1.235  -8.142  1.00  0.00           C  
ATOM    239  CG  ARG A  14      -0.273   1.521  -7.503  1.00  0.00           C  
ATOM    240  CD  ARG A  14       0.841   1.348  -8.471  1.00  0.00           C  
ATOM    241  NE  ARG A  14       2.138   1.379  -7.815  1.00  0.00           N  
ATOM    242  CZ  ARG A  14       2.797   2.504  -7.473  1.00  0.00           C  
ATOM    243  NH1 ARG A  14       2.267   3.679  -7.731  1.00  0.00           N  
ATOM    244  NH2 ARG A  14       3.974   2.425  -6.879  1.00  0.00           N  
ATOM    245  H   ARG A  14      -2.394  -0.368  -6.301  1.00  0.00           H  
ATOM    246  HA  ARG A  14      -2.647   2.472  -6.736  1.00  0.00           H  
ATOM    247 1HB  ARG A  14      -1.636   0.190  -8.448  1.00  0.00           H  
ATOM    248 2HB  ARG A  14      -1.705   1.841  -9.044  1.00  0.00           H  
ATOM    249 1HG  ARG A  14      -0.254   2.548  -7.138  1.00  0.00           H  
ATOM    250 2HG  ARG A  14      -0.113   0.836  -6.669  1.00  0.00           H  
ATOM    251 1HD  ARG A  14       0.737   0.389  -8.977  1.00  0.00           H  
ATOM    252 2HD  ARG A  14       0.812   2.151  -9.207  1.00  0.00           H  
ATOM    253  HE  ARG A  14       2.577   0.494  -7.600  1.00  0.00           H  
ATOM    254 1HH1 ARG A  14       1.367   3.738  -8.185  1.00  0.00           H  
ATOM    255 2HH1 ARG A  14       2.760   4.522  -7.475  1.00  0.00           H  
ATOM    256 1HH2 ARG A  14       4.381   1.521  -6.681  1.00  0.00           H  
ATOM    257 2HH2 ARG A  14       4.467   3.267  -6.623  1.00  0.00           H  
ATOM    258  N   LYS A  15      -4.743   0.486  -8.294  1.00  0.00           N  
ATOM    259  CA  LYS A  15      -5.983   0.473  -9.062  1.00  0.00           C  
ATOM    260  C   LYS A  15      -7.124   1.107  -8.276  1.00  0.00           C  
ATOM    261  O   LYS A  15      -7.985   1.777  -8.845  1.00  0.00           O  
ATOM    262  CB  LYS A  15      -6.359  -0.955  -9.457  1.00  0.00           C  
ATOM    263  CG  LYS A  15      -5.468  -1.550 -10.540  1.00  0.00           C  
ATOM    264  CD  LYS A  15      -5.933  -2.943 -10.935  1.00  0.00           C  
ATOM    265  CE  LYS A  15      -5.018  -3.557 -11.985  1.00  0.00           C  
ATOM    266  NZ  LYS A  15      -5.431  -4.940 -12.344  1.00  0.00           N  
ATOM    267  H   LYS A  15      -4.386  -0.382  -7.922  1.00  0.00           H  
ATOM    268  HA  LYS A  15      -5.833   1.056  -9.971  1.00  0.00           H  
ATOM    269 1HB  LYS A  15      -6.306  -1.601  -8.580  1.00  0.00           H  
ATOM    270 2HB  LYS A  15      -7.388  -0.974  -9.816  1.00  0.00           H  
ATOM    271 1HG  LYS A  15      -5.486  -0.907 -11.421  1.00  0.00           H  
ATOM    272 2HG  LYS A  15      -4.443  -1.608 -10.176  1.00  0.00           H  
ATOM    273 1HD  LYS A  15      -5.944  -3.586 -10.054  1.00  0.00           H  
ATOM    274 2HD  LYS A  15      -6.945  -2.889 -11.337  1.00  0.00           H  
ATOM    275 1HE  LYS A  15      -5.032  -2.942 -12.884  1.00  0.00           H  
ATOM    276 2HE  LYS A  15      -3.996  -3.584 -11.606  1.00  0.00           H  
ATOM    277 1HZ  LYS A  15      -4.800  -5.310 -13.041  1.00  0.00           H  
ATOM    278 2HZ  LYS A  15      -5.403  -5.525 -11.520  1.00  0.00           H  
ATOM    279 3HZ  LYS A  15      -6.370  -4.926 -12.715  1.00  0.00           H  
ATOM    280  N   GLN A  16      -7.022   1.009  -6.968  1.00  0.00           N  
ATOM    281  CA  GLN A  16      -8.056   1.576  -6.110  1.00  0.00           C  
ATOM    282  C   GLN A  16      -7.719   3.007  -5.713  1.00  0.00           C  
ATOM    283  O   GLN A  16      -8.481   3.659  -4.999  1.00  0.00           O  
ATOM    284  CB  GLN A  16      -8.247   0.721  -4.854  1.00  0.00           C  
ATOM    285  CG  GLN A  16      -8.794  -0.669  -5.130  1.00  0.00           C  
ATOM    286  CD  GLN A  16      -9.069  -1.446  -3.857  1.00  0.00           C  
ATOM    287  OE1 GLN A  16      -9.253  -0.863  -2.785  1.00  0.00           O  
ATOM    288  NE2 GLN A  16      -9.100  -2.769  -3.967  1.00  0.00           N  
ATOM    289  H   GLN A  16      -6.232   0.543  -6.545  1.00  0.00           H  
ATOM    290  HA  GLN A  16      -8.994   1.592  -6.664  1.00  0.00           H  
ATOM    291 1HB  GLN A  16      -7.292   0.613  -4.339  1.00  0.00           H  
ATOM    292 2HB  GLN A  16      -8.932   1.225  -4.172  1.00  0.00           H  
ATOM    293 1HG  GLN A  16      -9.729  -0.577  -5.683  1.00  0.00           H  
ATOM    294 2HG  GLN A  16      -8.065  -1.225  -5.719  1.00  0.00           H  
ATOM    295 1HE2 GLN A  16      -9.277  -3.335  -3.160  1.00  0.00           H  
ATOM    296 2HE2 GLN A  16      -8.946  -3.201  -4.856  1.00  0.00           H  
ATOM    297  N   GLY A  17      -6.608   3.566  -6.233  1.00  0.00           N  
ATOM    298  CA  GLY A  17      -6.203   4.945  -5.987  1.00  0.00           C  
ATOM    299  C   GLY A  17      -5.858   5.163  -4.519  1.00  0.00           C  
ATOM    300  O   GLY A  17      -6.014   6.265  -3.993  1.00  0.00           O  
ATOM    301  H   GLY A  17      -6.034   2.983  -6.825  1.00  0.00           H  
ATOM    302 1HA  GLY A  17      -5.340   5.187  -6.608  1.00  0.00           H  
ATOM    303 2HA  GLY A  17      -7.008   5.618  -6.280  1.00  0.00           H  
ATOM    304  N   ASP A  18      -5.333   4.101  -3.876  1.00  0.00           N  
ATOM    305  CA  ASP A  18      -4.964   4.244  -2.473  1.00  0.00           C  
ATOM    306  C   ASP A  18      -3.454   4.374  -2.311  1.00  0.00           C  
ATOM    307  O   ASP A  18      -2.737   3.375  -2.269  1.00  0.00           O  
ATOM    308  CB  ASP A  18      -5.485   3.059  -1.656  1.00  0.00           C  
ATOM    309  CG  ASP A  18      -5.435   3.308  -0.155  1.00  0.00           C  
ATOM    310  OD1 ASP A  18      -6.248   2.754   0.547  1.00  0.00           O  
ATOM    311  OD2 ASP A  18      -4.585   4.050   0.276  1.00  0.00           O  
ATOM    312  H   ASP A  18      -5.188   3.213  -4.335  1.00  0.00           H  
ATOM    313  HA  ASP A  18      -5.417   5.158  -2.088  1.00  0.00           H  
ATOM    314 1HB  ASP A  18      -6.516   2.846  -1.940  1.00  0.00           H  
ATOM    315 2HB  ASP A  18      -4.893   2.172  -1.883  1.00  0.00           H  
ATOM    316  N   GLU A  19      -3.038   5.622  -2.055  1.00  0.00           N  
ATOM    317  CA  GLU A  19      -1.610   5.916  -2.025  1.00  0.00           C  
ATOM    318  C   GLU A  19      -0.983   5.466  -0.712  1.00  0.00           C  
ATOM    319  O   GLU A  19       0.183   5.073  -0.672  1.00  0.00           O  
ATOM    320  CB  GLU A  19      -1.362   7.411  -2.238  1.00  0.00           C  
ATOM    321  CG  GLU A  19      -1.725   7.908  -3.630  1.00  0.00           C  
ATOM    322  CD  GLU A  19      -0.943   7.224  -4.717  1.00  0.00           C  
ATOM    323  OE1 GLU A  19      -1.515   6.928  -5.738  1.00  0.00           O  
ATOM    324  OE2 GLU A  19       0.229   6.998  -4.526  1.00  0.00           O  
ATOM    325  H   GLU A  19      -3.697   6.367  -1.881  1.00  0.00           H  
ATOM    326  HA  GLU A  19      -1.126   5.365  -2.833  1.00  0.00           H  
ATOM    327 1HB  GLU A  19      -1.942   7.983  -1.513  1.00  0.00           H  
ATOM    328 2HB  GLU A  19      -0.309   7.634  -2.064  1.00  0.00           H  
ATOM    329 1HG  GLU A  19      -2.788   7.737  -3.800  1.00  0.00           H  
ATOM    330 2HG  GLU A  19      -1.545   8.981  -3.679  1.00  0.00           H  
ATOM    331  N   VAL A  20      -1.747   5.470   0.372  1.00  0.00           N  
ATOM    332  CA  VAL A  20      -1.199   5.017   1.645  1.00  0.00           C  
ATOM    333  C   VAL A  20      -0.893   3.525   1.613  1.00  0.00           C  
ATOM    334  O   VAL A  20       0.181   3.093   2.030  1.00  0.00           O  
ATOM    335  CB  VAL A  20      -2.166   5.331   2.802  1.00  0.00           C  
ATOM    336  CG1 VAL A  20      -1.676   4.717   4.105  1.00  0.00           C  
ATOM    337  CG2 VAL A  20      -2.323   6.837   2.942  1.00  0.00           C  
ATOM    338  H   VAL A  20      -2.707   5.783   0.333  1.00  0.00           H  
ATOM    339  HA  VAL A  20      -0.262   5.545   1.826  1.00  0.00           H  
ATOM    340  HB  VAL A  20      -3.135   4.880   2.586  1.00  0.00           H  
ATOM    341 1HG1 VAL A  20      -2.378   4.954   4.905  1.00  0.00           H  
ATOM    342 2HG1 VAL A  20      -1.605   3.635   3.993  1.00  0.00           H  
ATOM    343 3HG1 VAL A  20      -0.695   5.122   4.352  1.00  0.00           H  
ATOM    344 1HG2 VAL A  20      -3.008   7.057   3.760  1.00  0.00           H  
ATOM    345 2HG2 VAL A  20      -1.352   7.286   3.150  1.00  0.00           H  
ATOM    346 3HG2 VAL A  20      -2.722   7.249   2.015  1.00  0.00           H  
ATOM    347  N   LEU A  21      -1.766   2.783   0.894  1.00  0.00           N  
ATOM    348  CA  LEU A  21      -1.572   1.341   0.813  1.00  0.00           C  
ATOM    349  C   LEU A  21      -0.469   0.987  -0.179  1.00  0.00           C  
ATOM    350  O   LEU A  21       0.281   0.033   0.026  1.00  0.00           O  
ATOM    351  CB  LEU A  21      -2.883   0.640   0.435  1.00  0.00           C  
ATOM    352  CG  LEU A  21      -3.966   0.561   1.518  1.00  0.00           C  
ATOM    353  CD1 LEU A  21      -5.195  -0.143   0.958  1.00  0.00           C  
ATOM    354  CD2 LEU A  21      -3.418  -0.177   2.731  1.00  0.00           C  
ATOM    355  H   LEU A  21      -2.548   3.202   0.412  1.00  0.00           H  
ATOM    356  HA  LEU A  21      -1.254   0.979   1.790  1.00  0.00           H  
ATOM    357 1HB  LEU A  21      -3.321   1.158  -0.417  1.00  0.00           H  
ATOM    358 2HB  LEU A  21      -2.656  -0.383   0.135  1.00  0.00           H  
ATOM    359  HG  LEU A  21      -4.263   1.569   1.810  1.00  0.00           H  
ATOM    360 1HD1 LEU A  21      -5.965  -0.199   1.728  1.00  0.00           H  
ATOM    361 2HD1 LEU A  21      -5.577   0.416   0.104  1.00  0.00           H  
ATOM    362 3HD1 LEU A  21      -4.925  -1.150   0.642  1.00  0.00           H  
ATOM    363 1HD2 LEU A  21      -4.188  -0.233   3.502  1.00  0.00           H  
ATOM    364 2HD2 LEU A  21      -3.122  -1.185   2.440  1.00  0.00           H  
ATOM    365 3HD2 LEU A  21      -2.552   0.357   3.121  1.00  0.00           H  
ATOM    366  N   VAL A  22      -0.357   1.765  -1.215  1.00  0.00           N  
ATOM    367  CA  VAL A  22       0.750   1.579  -2.145  1.00  0.00           C  
ATOM    368  C   VAL A  22       2.092   1.764  -1.448  1.00  0.00           C  
ATOM    369  O   VAL A  22       2.994   0.939  -1.590  1.00  0.00           O  
ATOM    370  CB  VAL A  22       0.637   2.558  -3.329  1.00  0.00           C  
ATOM    371  CG1 VAL A  22       1.854   2.446  -4.235  1.00  0.00           C  
ATOM    372  CG2 VAL A  22      -0.641   2.282  -4.106  1.00  0.00           C  
ATOM    373  H   VAL A  22      -1.027   2.501  -1.389  1.00  0.00           H  
ATOM    374  HA  VAL A  22       0.709   0.560  -2.532  1.00  0.00           H  
ATOM    375  HB  VAL A  22       0.617   3.578  -2.945  1.00  0.00           H  
ATOM    376 1HG1 VAL A  22       1.755   3.146  -5.065  1.00  0.00           H  
ATOM    377 2HG1 VAL A  22       2.753   2.682  -3.667  1.00  0.00           H  
ATOM    378 3HG1 VAL A  22       1.926   1.431  -4.624  1.00  0.00           H  
ATOM    379 1HG2 VAL A  22      -0.716   2.977  -4.941  1.00  0.00           H  
ATOM    380 2HG2 VAL A  22      -0.623   1.260  -4.485  1.00  0.00           H  
ATOM    381 3HG2 VAL A  22      -1.501   2.410  -3.449  1.00  0.00           H  
ATOM    382  N   MET A  23       2.139   2.827  -0.596  1.00  0.00           N  
ATOM    383  CA  MET A  23       3.368   3.097   0.140  1.00  0.00           C  
ATOM    384  C   MET A  23       3.650   2.002   1.161  1.00  0.00           C  
ATOM    385  O   MET A  23       4.789   1.560   1.313  1.00  0.00           O  
ATOM    386  CB  MET A  23       3.290   4.457   0.831  1.00  0.00           C  
ATOM    387  CG  MET A  23       3.396   5.642  -0.118  1.00  0.00           C  
ATOM    388  SD  MET A  23       3.537   7.217   0.750  1.00  0.00           S  
ATOM    389  CE  MET A  23       1.877   7.398   1.396  1.00  0.00           C  
ATOM    390  H   MET A  23       1.342   3.433  -0.462  1.00  0.00           H  
ATOM    391  HA  MET A  23       4.198   3.112  -0.566  1.00  0.00           H  
ATOM    392 1HB  MET A  23       2.346   4.538   1.368  1.00  0.00           H  
ATOM    393 2HB  MET A  23       4.093   4.539   1.565  1.00  0.00           H  
ATOM    394 1HG  MET A  23       4.271   5.520  -0.756  1.00  0.00           H  
ATOM    395 2HG  MET A  23       2.513   5.678  -0.755  1.00  0.00           H  
ATOM    396 1HE  MET A  23       1.805   8.329   1.959  1.00  0.00           H  
ATOM    397 2HE  MET A  23       1.165   7.417   0.570  1.00  0.00           H  
ATOM    398 3HE  MET A  23       1.648   6.558   2.053  1.00  0.00           H  
ATOM    399  N   LEU A  24       2.570   1.474   1.777  1.00  0.00           N  
ATOM    400  CA  LEU A  24       2.753   0.412   2.759  1.00  0.00           C  
ATOM    401  C   LEU A  24       3.270  -0.863   2.102  1.00  0.00           C  
ATOM    402  O   LEU A  24       4.209  -1.490   2.594  1.00  0.00           O  
ATOM    403  CB  LEU A  24       1.427   0.148   3.485  1.00  0.00           C  
ATOM    404  CG  LEU A  24       1.437  -0.899   4.607  1.00  0.00           C  
ATOM    405  CD1 LEU A  24       2.419  -0.473   5.690  1.00  0.00           C  
ATOM    406  CD2 LEU A  24       0.032  -1.052   5.171  1.00  0.00           C  
ATOM    407  H   LEU A  24       1.636   1.799   1.572  1.00  0.00           H  
ATOM    408  HA  LEU A  24       3.498   0.737   3.485  1.00  0.00           H  
ATOM    409 1HB  LEU A  24       1.081   1.081   3.926  1.00  0.00           H  
ATOM    410 2HB  LEU A  24       0.689  -0.179   2.753  1.00  0.00           H  
ATOM    411  HG  LEU A  24       1.775  -1.856   4.209  1.00  0.00           H  
ATOM    412 1HD1 LEU A  24       2.427  -1.216   6.487  1.00  0.00           H  
ATOM    413 2HD1 LEU A  24       3.418  -0.390   5.263  1.00  0.00           H  
ATOM    414 3HD1 LEU A  24       2.116   0.491   6.097  1.00  0.00           H  
ATOM    415 1HD2 LEU A  24       0.039  -1.796   5.968  1.00  0.00           H  
ATOM    416 2HD2 LEU A  24      -0.306  -0.096   5.571  1.00  0.00           H  
ATOM    417 3HD2 LEU A  24      -0.645  -1.374   4.379  1.00  0.00           H  
ATOM    418  N   ALA A  25       2.717  -1.189   0.953  1.00  0.00           N  
ATOM    419  CA  ALA A  25       3.154  -2.386   0.246  1.00  0.00           C  
ATOM    420  C   ALA A  25       4.597  -2.252  -0.224  1.00  0.00           C  
ATOM    421  O   ALA A  25       5.393  -3.181  -0.087  1.00  0.00           O  
ATOM    422  CB  ALA A  25       2.236  -2.666  -0.936  1.00  0.00           C  
ATOM    423  H   ALA A  25       1.988  -0.618   0.550  1.00  0.00           H  
ATOM    424  HA  ALA A  25       3.104  -3.226   0.939  1.00  0.00           H  
ATOM    425 1HB  ALA A  25       2.574  -3.563  -1.455  1.00  0.00           H  
ATOM    426 2HB  ALA A  25       1.217  -2.816  -0.578  1.00  0.00           H  
ATOM    427 3HB  ALA A  25       2.258  -1.820  -1.622  1.00  0.00           H  
ATOM    428  N   ARG A  26       4.956  -1.041  -0.633  1.00  0.00           N  
ATOM    429  CA  ARG A  26       6.314  -0.805  -1.110  1.00  0.00           C  
ATOM    430  C   ARG A  26       7.314  -0.833   0.038  1.00  0.00           C  
ATOM    431  O   ARG A  26       8.402  -1.394  -0.087  1.00  0.00           O  
ATOM    432  CB  ARG A  26       6.390   0.531  -1.834  1.00  0.00           C  
ATOM    433  CG  ARG A  26       7.730   0.801  -2.500  1.00  0.00           C  
ATOM    434  CD  ARG A  26       7.750   2.123  -3.177  1.00  0.00           C  
ATOM    435  NE  ARG A  26       6.917   2.134  -4.368  1.00  0.00           N  
ATOM    436  CZ  ARG A  26       6.371   3.241  -4.909  1.00  0.00           C  
ATOM    437  NH1 ARG A  26       6.579   4.415  -4.355  1.00  0.00           N  
ATOM    438  NH2 ARG A  26       5.626   3.147  -5.996  1.00  0.00           N  
ATOM    439  H   ARG A  26       4.299  -0.274  -0.619  1.00  0.00           H  
ATOM    440  HA  ARG A  26       6.578  -1.599  -1.809  1.00  0.00           H  
ATOM    441 1HB  ARG A  26       5.618   0.573  -2.601  1.00  0.00           H  
ATOM    442 2HB  ARG A  26       6.195   1.339  -1.128  1.00  0.00           H  
ATOM    443 1HG  ARG A  26       8.519   0.789  -1.748  1.00  0.00           H  
ATOM    444 2HG  ARG A  26       7.928   0.030  -3.246  1.00  0.00           H  
ATOM    445 1HD  ARG A  26       7.379   2.887  -2.494  1.00  0.00           H  
ATOM    446 2HD  ARG A  26       8.770   2.365  -3.472  1.00  0.00           H  
ATOM    447  HE  ARG A  26       6.735   1.249  -4.822  1.00  0.00           H  
ATOM    448 1HH1 ARG A  26       7.148   4.487  -3.524  1.00  0.00           H  
ATOM    449 2HH1 ARG A  26       6.170   5.244  -4.761  1.00  0.00           H  
ATOM    450 1HH2 ARG A  26       5.465   2.245  -6.422  1.00  0.00           H  
ATOM    451 2HH2 ARG A  26       5.217   3.976  -6.401  1.00  0.00           H  
ATOM    452  N   MET A  27       6.900  -0.310   1.199  1.00  0.00           N  
ATOM    453  CA  MET A  27       7.789  -0.304   2.354  1.00  0.00           C  
ATOM    454  C   MET A  27       8.045  -1.718   2.860  1.00  0.00           C  
ATOM    455  O   MET A  27       9.183  -2.089   3.147  1.00  0.00           O  
ATOM    456  CB  MET A  27       7.199   0.562   3.465  1.00  0.00           C  
ATOM    457  CG  MET A  27       8.088   0.725   4.691  1.00  0.00           C  
ATOM    458  SD  MET A  27       7.388   1.854   5.912  1.00  0.00           S  
ATOM    459  CE  MET A  27       5.941   0.937   6.430  1.00  0.00           C  
ATOM    460  H   MET A  27       5.974   0.084   1.289  1.00  0.00           H  
ATOM    461  HA  MET A  27       8.747   0.117   2.051  1.00  0.00           H  
ATOM    462 1HB  MET A  27       6.988   1.557   3.077  1.00  0.00           H  
ATOM    463 2HB  MET A  27       6.253   0.133   3.798  1.00  0.00           H  
ATOM    464 1HG  MET A  27       8.237  -0.245   5.164  1.00  0.00           H  
ATOM    465 2HG  MET A  27       9.062   1.108   4.386  1.00  0.00           H  
ATOM    466 1HE  MET A  27       5.401   1.507   7.186  1.00  0.00           H  
ATOM    467 2HE  MET A  27       5.291   0.766   5.571  1.00  0.00           H  
ATOM    468 3HE  MET A  27       6.248  -0.022   6.849  1.00  0.00           H  
ATOM    469  N   VAL A  28       6.981  -2.534   2.891  1.00  0.00           N  
ATOM    470  CA  VAL A  28       7.148  -3.906   3.355  1.00  0.00           C  
ATOM    471  C   VAL A  28       8.018  -4.710   2.397  1.00  0.00           C  
ATOM    472  O   VAL A  28       8.892  -5.466   2.823  1.00  0.00           O  
ATOM    473  CB  VAL A  28       5.784  -4.595   3.546  1.00  0.00           C  
ATOM    474  CG1 VAL A  28       5.962  -6.056   3.931  1.00  0.00           C  
ATOM    475  CG2 VAL A  28       4.979  -3.853   4.602  1.00  0.00           C  
ATOM    476  H   VAL A  28       6.066  -2.221   2.600  1.00  0.00           H  
ATOM    477  HA  VAL A  28       7.661  -3.886   4.317  1.00  0.00           H  
ATOM    478  HB  VAL A  28       5.245  -4.582   2.599  1.00  0.00           H  
ATOM    479 1HG1 VAL A  28       4.984  -6.520   4.060  1.00  0.00           H  
ATOM    480 2HG1 VAL A  28       6.509  -6.575   3.144  1.00  0.00           H  
ATOM    481 3HG1 VAL A  28       6.519  -6.121   4.865  1.00  0.00           H  
ATOM    482 1HG2 VAL A  28       4.014  -4.342   4.734  1.00  0.00           H  
ATOM    483 2HG2 VAL A  28       5.523  -3.861   5.547  1.00  0.00           H  
ATOM    484 3HG2 VAL A  28       4.822  -2.823   4.283  1.00  0.00           H  
ATOM    485  N   LEU A  29       7.835  -4.496   1.123  1.00  0.00           N  
ATOM    486  CA  LEU A  29       8.647  -5.163   0.111  1.00  0.00           C  
ATOM    487  C   LEU A  29      10.116  -4.774   0.240  1.00  0.00           C  
ATOM    488  O   LEU A  29      11.000  -5.630   0.195  1.00  0.00           O  
ATOM    489  CB  LEU A  29       8.120  -4.813  -1.286  1.00  0.00           C  
ATOM    490  CG  LEU A  29       8.824  -5.461  -2.486  1.00  0.00           C  
ATOM    491  CD1 LEU A  29       8.732  -6.976  -2.372  1.00  0.00           C  
ATOM    492  CD2 LEU A  29       8.184  -4.969  -3.776  1.00  0.00           C  
ATOM    493  H   LEU A  29       7.114  -3.853   0.830  1.00  0.00           H  
ATOM    494  HA  LEU A  29       8.570  -6.239   0.260  1.00  0.00           H  
ATOM    495 1HB  LEU A  29       7.071  -5.099  -1.343  1.00  0.00           H  
ATOM    496 2HB  LEU A  29       8.189  -3.734  -1.423  1.00  0.00           H  
ATOM    497  HG  LEU A  29       9.880  -5.190  -2.478  1.00  0.00           H  
ATOM    498 1HD1 LEU A  29       9.232  -7.436  -3.224  1.00  0.00           H  
ATOM    499 2HD1 LEU A  29       9.214  -7.302  -1.450  1.00  0.00           H  
ATOM    500 3HD1 LEU A  29       7.685  -7.277  -2.360  1.00  0.00           H  
ATOM    501 1HD2 LEU A  29       8.684  -5.429  -4.629  1.00  0.00           H  
ATOM    502 2HD2 LEU A  29       7.128  -5.241  -3.785  1.00  0.00           H  
ATOM    503 3HD2 LEU A  29       8.280  -3.885  -3.840  1.00  0.00           H  
ATOM    504  N   GLU A  30      10.348  -3.470   0.493  1.00  0.00           N  
ATOM    505  CA  GLU A  30      11.718  -2.995   0.642  1.00  0.00           C  
ATOM    506  C   GLU A  30      12.374  -3.588   1.882  1.00  0.00           C  
ATOM    507  O   GLU A  30      13.516  -4.047   1.832  1.00  0.00           O  
ATOM    508  CB  GLU A  30      11.742  -1.466   0.712  1.00  0.00           C  
ATOM    509  CG  GLU A  30      13.135  -0.858   0.785  1.00  0.00           C  
ATOM    510  CD  GLU A  30      13.115   0.644   0.852  1.00  0.00           C  
ATOM    511  OE1 GLU A  30      14.142   1.221   1.116  1.00  0.00           O  
ATOM    512  OE2 GLU A  30      12.071   1.214   0.640  1.00  0.00           O  
ATOM    513  H   GLU A  30       9.587  -2.812   0.582  1.00  0.00           H  
ATOM    514  HA  GLU A  30      12.292  -3.316  -0.228  1.00  0.00           H  
ATOM    515 1HB  GLU A  30      11.244  -1.054  -0.166  1.00  0.00           H  
ATOM    516 2HB  GLU A  30      11.187  -1.133   1.589  1.00  0.00           H  
ATOM    517 1HG  GLU A  30      13.642  -1.243   1.669  1.00  0.00           H  
ATOM    518 2HG  GLU A  30      13.703  -1.170  -0.090  1.00  0.00           H  
ATOM    519  N   TYR A  31      11.613  -3.681   2.954  1.00  0.00           N  
ATOM    520  CA  TYR A  31      12.164  -4.223   4.190  1.00  0.00           C  
ATOM    521  C   TYR A  31      12.445  -5.715   4.060  1.00  0.00           C  
ATOM    522  O   TYR A  31      13.463  -6.209   4.545  1.00  0.00           O  
ATOM    523  CB  TYR A  31      11.218  -3.958   5.362  1.00  0.00           C  
ATOM    524  CG  TYR A  31      11.116  -2.509   5.782  1.00  0.00           C  
ATOM    525  CD1 TYR A  31      10.015  -2.071   6.504  1.00  0.00           C  
ATOM    526  CD2 TYR A  31      12.123  -1.617   5.446  1.00  0.00           C  
ATOM    527  CE1 TYR A  31       9.922  -0.748   6.888  1.00  0.00           C  
ATOM    528  CE2 TYR A  31      12.030  -0.293   5.829  1.00  0.00           C  
ATOM    529  CZ  TYR A  31      10.929   0.141   6.550  1.00  0.00           C  
ATOM    530  OH  TYR A  31      10.837   1.459   6.932  1.00  0.00           O  
ATOM    531  H   TYR A  31      10.649  -3.382   2.935  1.00  0.00           H  
ATOM    532  HA  TYR A  31      13.114  -3.728   4.391  1.00  0.00           H  
ATOM    533 1HB  TYR A  31      10.214  -4.298   5.104  1.00  0.00           H  
ATOM    534 2HB  TYR A  31      11.545  -4.531   6.230  1.00  0.00           H  
ATOM    535  HD1 TYR A  31       9.223  -2.772   6.768  1.00  0.00           H  
ATOM    536  HD2 TYR A  31      12.988  -1.960   4.878  1.00  0.00           H  
ATOM    537  HE1 TYR A  31       9.057  -0.405   7.455  1.00  0.00           H  
ATOM    538  HE2 TYR A  31      12.821   0.408   5.563  1.00  0.00           H  
ATOM    539  HH  TYR A  31      11.611   1.936   6.622  1.00  0.00           H  
ATOM    540  N   LEU A  32      11.565  -6.396   3.361  1.00  0.00           N  
ATOM    541  CA  LEU A  32      11.755  -7.825   3.140  1.00  0.00           C  
ATOM    542  C   LEU A  32      12.973  -8.090   2.262  1.00  0.00           C  
ATOM    543  O   LEU A  32      13.806  -8.939   2.580  1.00  0.00           O  
ATOM    544  CB  LEU A  32      10.505  -8.439   2.497  1.00  0.00           C  
ATOM    545  CG  LEU A  32      10.564  -9.937   2.170  1.00  0.00           C  
ATOM    546  CD1 LEU A  32      10.823 -10.726   3.446  1.00  0.00           C  
ATOM    547  CD2 LEU A  32       9.257 -10.366   1.518  1.00  0.00           C  
ATOM    548  H   LEU A  32      10.752  -5.942   2.971  1.00  0.00           H  
ATOM    549  HA  LEU A  32      11.922  -8.305   4.104  1.00  0.00           H  
ATOM    550 1HB  LEU A  32       9.660  -8.289   3.167  1.00  0.00           H  
ATOM    551 2HB  LEU A  32      10.300  -7.913   1.564  1.00  0.00           H  
ATOM    552  HG  LEU A  32      11.391 -10.128   1.486  1.00  0.00           H  
ATOM    553 1HD1 LEU A  32      10.865 -11.790   3.214  1.00  0.00           H  
ATOM    554 2HD1 LEU A  32      11.772 -10.413   3.881  1.00  0.00           H  
ATOM    555 3HD1 LEU A  32      10.019 -10.542   4.157  1.00  0.00           H  
ATOM    556 1HD2 LEU A  32       9.299 -11.430   1.285  1.00  0.00           H  
ATOM    557 2HD2 LEU A  32       8.430 -10.177   2.202  1.00  0.00           H  
ATOM    558 3HD2 LEU A  32       9.105  -9.799   0.599  1.00  0.00           H  
ATOM    559  N   GLU A  33      13.163  -7.259   1.250  1.00  0.00           N  
ATOM    560  CA  GLU A  33      14.289  -7.428   0.340  1.00  0.00           C  
ATOM    561  C   GLU A  33      15.606  -7.080   1.022  1.00  0.00           C  
ATOM    562  O   GLU A  33      16.639  -7.692   0.747  1.00  0.00           O  
ATOM    563  CB  GLU A  33      14.095  -6.571  -0.914  1.00  0.00           C  
ATOM    564  CG  GLU A  33      12.993  -7.093  -1.825  1.00  0.00           C  
ATOM    565  CD  GLU A  33      12.727  -6.190  -2.998  1.00  0.00           C  
ATOM    566  OE1 GLU A  33      12.137  -6.642  -3.949  1.00  0.00           O  
ATOM    567  OE2 GLU A  33      13.115  -5.047  -2.941  1.00  0.00           O  
ATOM    568  H   GLU A  33      12.521  -6.494   1.101  1.00  0.00           H  
ATOM    569  HA  GLU A  33      14.339  -8.476   0.043  1.00  0.00           H  
ATOM    570 1HB  GLU A  33      13.851  -5.549  -0.622  1.00  0.00           H  
ATOM    571 2HB  GLU A  33      15.027  -6.537  -1.479  1.00  0.00           H  
ATOM    572 1HG  GLU A  33      13.278  -8.077  -2.196  1.00  0.00           H  
ATOM    573 2HG  GLU A  33      12.079  -7.205  -1.244  1.00  0.00           H  
ATOM    574  N   LYS A  34      15.599  -6.195   1.975  1.00  0.00           N  
ATOM    575  CA  LYS A  34      16.798  -5.811   2.710  1.00  0.00           C  
ATOM    576  C   LYS A  34      17.052  -6.752   3.880  1.00  0.00           C  
ATOM    577  O   LYS A  34      18.067  -6.644   4.568  1.00  0.00           O  
ATOM    578  CB  LYS A  34      16.679  -4.371   3.212  1.00  0.00           C  
ATOM    579  CG  LYS A  34      16.752  -3.325   2.107  1.00  0.00           C  
ATOM    580  CD  LYS A  34      16.646  -1.916   2.671  1.00  0.00           C  
ATOM    581  CE  LYS A  34      16.784  -0.869   1.576  1.00  0.00           C  
ATOM    582  NZ  LYS A  34      16.659   0.515   2.111  1.00  0.00           N  
ATOM    583  H   LYS A  34      14.718  -5.760   2.209  1.00  0.00           H  
ATOM    584  HA  LYS A  34      17.653  -5.876   2.036  1.00  0.00           H  
ATOM    585 1HB  LYS A  34      15.731  -4.246   3.736  1.00  0.00           H  
ATOM    586 2HB  LYS A  34      17.478  -4.167   3.926  1.00  0.00           H  
ATOM    587 1HG  LYS A  34      17.699  -3.424   1.574  1.00  0.00           H  
ATOM    588 2HG  LYS A  34      15.939  -3.486   1.400  1.00  0.00           H  
ATOM    589 1HD  LYS A  34      15.680  -1.792   3.161  1.00  0.00           H  
ATOM    590 2HD  LYS A  34      17.432  -1.760   3.410  1.00  0.00           H  
ATOM    591 1HE  LYS A  34      17.755  -0.973   1.094  1.00  0.00           H  
ATOM    592 2HE  LYS A  34      16.011  -1.025   0.824  1.00  0.00           H  
ATOM    593 1HZ  LYS A  34      16.756   1.179   1.355  1.00  0.00           H  
ATOM    594 2HZ  LYS A  34      15.753   0.628   2.545  1.00  0.00           H  
ATOM    595 3HZ  LYS A  34      17.383   0.678   2.796  1.00  0.00           H  
ATOM    596  N   GLY A  35      16.089  -7.647   4.150  1.00  0.00           N  
ATOM    597  CA  GLY A  35      16.245  -8.641   5.206  1.00  0.00           C  
ATOM    598  C   GLY A  35      15.938  -8.045   6.573  1.00  0.00           C  
ATOM    599  O   GLY A  35      16.309  -8.608   7.604  1.00  0.00           O  
ATOM    600  H   GLY A  35      15.236  -7.633   3.610  1.00  0.00           H  
ATOM    601 1HA  GLY A  35      15.580  -9.483   5.014  1.00  0.00           H  
ATOM    602 2HA  GLY A  35      17.263  -9.027   5.194  1.00  0.00           H  
ATOM    603  N   TRP A  36      15.204  -6.891   6.603  1.00  0.00           N  
ATOM    604  CA  TRP A  36      14.891  -6.258   7.879  1.00  0.00           C  
ATOM    605  C   TRP A  36      13.671  -6.901   8.527  1.00  0.00           C  
ATOM    606  O   TRP A  36      13.450  -6.761   9.730  1.00  0.00           O  
ATOM    607  CB  TRP A  36      14.660  -4.758   7.690  1.00  0.00           C  
ATOM    608  CG  TRP A  36      15.911  -4.006   7.352  1.00  0.00           C  
ATOM    609  CD1 TRP A  36      17.176  -4.511   7.295  1.00  0.00           C  
ATOM    610  CD2 TRP A  36      16.026  -2.600   7.022  1.00  0.00           C  
ATOM    611  NE1 TRP A  36      18.065  -3.523   6.953  1.00  0.00           N  
ATOM    612  CE2 TRP A  36      17.379  -2.347   6.783  1.00  0.00           C  
ATOM    613  CE3 TRP A  36      15.103  -1.553   6.913  1.00  0.00           C  
ATOM    614  CZ2 TRP A  36      17.839  -1.086   6.438  1.00  0.00           C  
ATOM    615  CZ3 TRP A  36      15.564  -0.289   6.568  1.00  0.00           C  
ATOM    616  CH2 TRP A  36      16.898  -0.062   6.337  1.00  0.00           C  
ATOM    617  H   TRP A  36      14.872  -6.466   5.749  1.00  0.00           H  
ATOM    618  HA  TRP A  36      15.737  -6.398   8.551  1.00  0.00           H  
ATOM    619 1HB  TRP A  36      13.935  -4.599   6.892  1.00  0.00           H  
ATOM    620 2HB  TRP A  36      14.239  -4.337   8.603  1.00  0.00           H  
ATOM    621  HD1 TRP A  36      17.442  -5.548   7.492  1.00  0.00           H  
ATOM    622  HE1 TRP A  36      19.062  -3.641   6.844  1.00  0.00           H  
ATOM    623  HE3 TRP A  36      14.043  -1.728   7.093  1.00  0.00           H  
ATOM    624  HZ2 TRP A  36      18.894  -0.886   6.248  1.00  0.00           H  
ATOM    625  HZ3 TRP A  36      14.839   0.521   6.485  1.00  0.00           H  
ATOM    626  HH2 TRP A  36      17.227   0.943   6.069  1.00  0.00           H  
ATOM    627  N   VAL A  37      12.845  -7.524   7.771  1.00  0.00           N  
ATOM    628  CA  VAL A  37      11.689  -8.218   8.324  1.00  0.00           C  
ATOM    629  C   VAL A  37      11.638  -9.665   7.851  1.00  0.00           C  
ATOM    630  O   VAL A  37      12.185 -10.005   6.802  1.00  0.00           O  
ATOM    631  CB  VAL A  37      10.355  -7.527   7.983  1.00  0.00           C  
ATOM    632  CG1 VAL A  37      10.310  -6.135   8.597  1.00  0.00           C  
ATOM    633  CG2 VAL A  37      10.176  -7.457   6.475  1.00  0.00           C  
ATOM    634  H   VAL A  37      12.995  -7.536   6.772  1.00  0.00           H  
ATOM    635  HA  VAL A  37      11.781  -8.233   9.411  1.00  0.00           H  
ATOM    636  HB  VAL A  37       9.537  -8.101   8.420  1.00  0.00           H  
ATOM    637 1HG1 VAL A  37       9.362  -5.658   8.348  1.00  0.00           H  
ATOM    638 2HG1 VAL A  37      10.404  -6.212   9.680  1.00  0.00           H  
ATOM    639 3HG1 VAL A  37      11.131  -5.536   8.202  1.00  0.00           H  
ATOM    640 1HG2 VAL A  37       9.230  -6.968   6.243  1.00  0.00           H  
ATOM    641 2HG2 VAL A  37      10.996  -6.888   6.037  1.00  0.00           H  
ATOM    642 3HG2 VAL A  37      10.173  -8.466   6.062  1.00  0.00           H  
ATOM    643  N   SER A  38      11.243 -10.567   8.748  1.00  0.00           N  
ATOM    644  CA  SER A  38      11.112 -11.969   8.370  1.00  0.00           C  
ATOM    645  C   SER A  38       9.994 -12.164   7.355  1.00  0.00           C  
ATOM    646  O   SER A  38       9.134 -11.298   7.190  1.00  0.00           O  
ATOM    647  CB  SER A  38      10.833 -12.816   9.596  1.00  0.00           C  
ATOM    648  OG  SER A  38       9.547 -12.560  10.092  1.00  0.00           O  
ATOM    649  H   SER A  38      11.031 -10.291   9.696  1.00  0.00           H  
ATOM    650  HA  SER A  38      12.052 -12.296   7.923  1.00  0.00           H  
ATOM    651 1HB  SER A  38      10.927 -13.871   9.338  1.00  0.00           H  
ATOM    652 2HB  SER A  38      11.575 -12.600  10.364  1.00  0.00           H  
ATOM    653  HG  SER A  38       9.166 -11.897   9.511  1.00  0.00           H  
ATOM    654  N   GLU A  39      10.034 -13.327   6.662  1.00  0.00           N  
ATOM    655  CA  GLU A  39       8.964 -13.639   5.722  1.00  0.00           C  
ATOM    656  C   GLU A  39       7.620 -13.743   6.432  1.00  0.00           C  
ATOM    657  O   GLU A  39       6.584 -13.375   5.878  1.00  0.00           O  
ATOM    658  CB  GLU A  39       9.248 -14.941   4.970  1.00  0.00           C  
ATOM    659  CG  GLU A  39      10.331 -14.810   3.909  1.00  0.00           C  
ATOM    660  CD  GLU A  39      10.379 -15.985   2.973  1.00  0.00           C  
ATOM    661  OE1 GLU A  39      10.951 -15.857   1.917  1.00  0.00           O  
ATOM    662  OE2 GLU A  39       9.843 -17.013   3.315  1.00  0.00           O  
ATOM    663  H   GLU A  39      10.791 -13.985   6.782  1.00  0.00           H  
ATOM    664  HA  GLU A  39       8.897 -12.831   4.993  1.00  0.00           H  
ATOM    665 1HB  GLU A  39       9.555 -15.711   5.678  1.00  0.00           H  
ATOM    666 2HB  GLU A  39       8.335 -15.288   4.485  1.00  0.00           H  
ATOM    667 1HG  GLU A  39      10.149 -13.906   3.329  1.00  0.00           H  
ATOM    668 2HG  GLU A  39      11.297 -14.705   4.402  1.00  0.00           H  
ATOM    669  N   GLU A  40       7.645 -14.190   7.654  1.00  0.00           N  
ATOM    670  CA  GLU A  40       6.418 -14.302   8.433  1.00  0.00           C  
ATOM    671  C   GLU A  40       5.833 -12.930   8.740  1.00  0.00           C  
ATOM    672  O   GLU A  40       4.626 -12.718   8.623  1.00  0.00           O  
ATOM    673  CB  GLU A  40       6.690 -15.066   9.731  1.00  0.00           C  
ATOM    674  CG  GLU A  40       5.453 -15.343  10.573  1.00  0.00           C  
ATOM    675  CD  GLU A  40       5.761 -16.100  11.835  1.00  0.00           C  
ATOM    676  OE1 GLU A  40       4.864 -16.304  12.617  1.00  0.00           O  
ATOM    677  OE2 GLU A  40       6.896 -16.475  12.016  1.00  0.00           O  
ATOM    678  H   GLU A  40       8.521 -14.465   8.074  1.00  0.00           H  
ATOM    679  HA  GLU A  40       5.684 -14.855   7.845  1.00  0.00           H  
ATOM    680 1HB  GLU A  40       7.156 -16.024   9.499  1.00  0.00           H  
ATOM    681 2HB  GLU A  40       7.391 -14.501  10.345  1.00  0.00           H  
ATOM    682 1HG  GLU A  40       4.986 -14.394  10.837  1.00  0.00           H  
ATOM    683 2HG  GLU A  40       4.741 -15.913   9.978  1.00  0.00           H  
ATOM    684  N   ASP A  41       6.697 -11.989   9.084  1.00  0.00           N  
ATOM    685  CA  ASP A  41       6.229 -10.634   9.351  1.00  0.00           C  
ATOM    686  C   ASP A  41       5.707  -9.972   8.083  1.00  0.00           C  
ATOM    687  O   ASP A  41       4.681  -9.290   8.104  1.00  0.00           O  
ATOM    688  CB  ASP A  41       7.351  -9.785   9.953  1.00  0.00           C  
ATOM    689  CG  ASP A  41       7.728 -10.204  11.367  1.00  0.00           C  
ATOM    690  OD1 ASP A  41       8.849  -9.976  11.755  1.00  0.00           O  
ATOM    691  OD2 ASP A  41       6.891 -10.749  12.046  1.00  0.00           O  
ATOM    692  H   ASP A  41       7.683 -12.194   9.166  1.00  0.00           H  
ATOM    693  HA  ASP A  41       5.410 -10.686  10.069  1.00  0.00           H  
ATOM    694 1HB  ASP A  41       8.238  -9.855   9.323  1.00  0.00           H  
ATOM    695 2HB  ASP A  41       7.045  -8.739   9.972  1.00  0.00           H  
ATOM    696  N   ALA A  42       6.392 -10.209   6.986  1.00  0.00           N  
ATOM    697  CA  ALA A  42       5.943  -9.657   5.713  1.00  0.00           C  
ATOM    698  C   ALA A  42       4.618 -10.274   5.282  1.00  0.00           C  
ATOM    699  O   ALA A  42       3.730  -9.580   4.789  1.00  0.00           O  
ATOM    700  CB  ALA A  42       7.002  -9.872   4.642  1.00  0.00           C  
ATOM    701  H   ALA A  42       7.231 -10.771   7.010  1.00  0.00           H  
ATOM    702  HA  ALA A  42       5.785  -8.586   5.845  1.00  0.00           H  
ATOM    703 1HB  ALA A  42       6.654  -9.455   3.697  1.00  0.00           H  
ATOM    704 2HB  ALA A  42       7.926  -9.376   4.939  1.00  0.00           H  
ATOM    705 3HB  ALA A  42       7.186 -10.938   4.522  1.00  0.00           H  
ATOM    706  N   ASP A  43       4.477 -11.561   5.559  1.00  0.00           N  
ATOM    707  CA  ASP A  43       3.229 -12.237   5.228  1.00  0.00           C  
ATOM    708  C   ASP A  43       2.070 -11.687   6.051  1.00  0.00           C  
ATOM    709  O   ASP A  43       0.982 -11.448   5.526  1.00  0.00           O  
ATOM    710  CB  ASP A  43       3.370 -13.744   5.456  1.00  0.00           C  
ATOM    711  CG  ASP A  43       2.224 -14.558   4.870  1.00  0.00           C  
ATOM    712  OD1 ASP A  43       1.766 -15.462   5.528  1.00  0.00           O  
ATOM    713  OD2 ASP A  43       1.819 -14.268   3.770  1.00  0.00           O  
ATOM    714  H   ASP A  43       5.220 -12.087   5.997  1.00  0.00           H  
ATOM    715  HA  ASP A  43       3.008 -12.060   4.175  1.00  0.00           H  
ATOM    716 1HB  ASP A  43       4.302 -14.094   5.011  1.00  0.00           H  
ATOM    717 2HB  ASP A  43       3.422 -13.947   6.526  1.00  0.00           H  
ATOM    718  N   GLU A  44       2.350 -11.367   7.306  1.00  0.00           N  
ATOM    719  CA  GLU A  44       1.323 -10.782   8.160  1.00  0.00           C  
ATOM    720  C   GLU A  44       0.946  -9.384   7.689  1.00  0.00           C  
ATOM    721  O   GLU A  44      -0.231  -9.025   7.658  1.00  0.00           O  
ATOM    722  CB  GLU A  44       1.788 -10.743   9.617  1.00  0.00           C  
ATOM    723  CG  GLU A  44       1.819 -12.104  10.298  1.00  0.00           C  
ATOM    724  CD  GLU A  44       2.320 -12.038  11.714  1.00  0.00           C  
ATOM    725  OE1 GLU A  44       2.484 -13.073  12.315  1.00  0.00           O  
ATOM    726  OE2 GLU A  44       2.539 -10.952  12.196  1.00  0.00           O  
ATOM    727  H   GLU A  44       3.273 -11.524   7.684  1.00  0.00           H  
ATOM    728  HA  GLU A  44       0.428 -11.402   8.099  1.00  0.00           H  
ATOM    729 1HB  GLU A  44       2.791 -10.318   9.668  1.00  0.00           H  
ATOM    730 2HB  GLU A  44       1.128 -10.094  10.192  1.00  0.00           H  
ATOM    731 1HG  GLU A  44       0.812 -12.521  10.300  1.00  0.00           H  
ATOM    732 2HG  GLU A  44       2.458 -12.772   9.722  1.00  0.00           H  
ATOM    733  N   SER A  45       1.935  -8.655   7.192  1.00  0.00           N  
ATOM    734  CA  SER A  45       1.666  -7.320   6.671  1.00  0.00           C  
ATOM    735  C   SER A  45       0.880  -7.386   5.368  1.00  0.00           C  
ATOM    736  O   SER A  45      -0.059  -6.617   5.159  1.00  0.00           O  
ATOM    737  CB  SER A  45       2.967  -6.572   6.456  1.00  0.00           C  
ATOM    738  OG  SER A  45       3.630  -6.363   7.672  1.00  0.00           O  
ATOM    739  H   SER A  45       2.880  -9.011   7.168  1.00  0.00           H  
ATOM    740  HA  SER A  45       1.065  -6.778   7.402  1.00  0.00           H  
ATOM    741 1HB  SER A  45       3.607  -7.141   5.782  1.00  0.00           H  
ATOM    742 2HB  SER A  45       2.761  -5.614   5.981  1.00  0.00           H  
ATOM    743  HG  SER A  45       3.074  -6.758   8.348  1.00  0.00           H  
ATOM    744  N   ALA A  46       1.209  -8.409   4.584  1.00  0.00           N  
ATOM    745  CA  ALA A  46       0.472  -8.584   3.338  1.00  0.00           C  
ATOM    746  C   ALA A  46      -0.985  -8.938   3.605  1.00  0.00           C  
ATOM    747  O   ALA A  46      -1.890  -8.418   2.951  1.00  0.00           O  
ATOM    748  CB  ALA A  46       1.128  -9.659   2.484  1.00  0.00           C  
ATOM    749  H   ALA A  46       1.943  -9.062   4.817  1.00  0.00           H  
ATOM    750  HA  ALA A  46       0.494  -7.639   2.796  1.00  0.00           H  
ATOM    751 1HB  ALA A  46       0.568  -9.779   1.557  1.00  0.00           H  
ATOM    752 2HB  ALA A  46       2.152  -9.366   2.253  1.00  0.00           H  
ATOM    753 3HB  ALA A  46       1.135 -10.602   3.028  1.00  0.00           H  
ATOM    754  N   ASP A  47      -1.237  -9.752   4.613  1.00  0.00           N  
ATOM    755  CA  ASP A  47      -2.604 -10.123   4.958  1.00  0.00           C  
ATOM    756  C   ASP A  47      -3.390  -8.921   5.466  1.00  0.00           C  
ATOM    757  O   ASP A  47      -4.563  -8.749   5.134  1.00  0.00           O  
ATOM    758  CB  ASP A  47      -2.606 -11.229   6.016  1.00  0.00           C  
ATOM    759  CG  ASP A  47      -2.159 -12.577   5.467  1.00  0.00           C  
ATOM    760  OD1 ASP A  47      -1.801 -13.426   6.249  1.00  0.00           O  
ATOM    761  OD2 ASP A  47      -2.181 -12.745   4.271  1.00  0.00           O  
ATOM    762  H   ASP A  47      -0.473 -10.127   5.157  1.00  0.00           H  
ATOM    763  HA  ASP A  47      -3.098 -10.497   4.061  1.00  0.00           H  
ATOM    764 1HB  ASP A  47      -1.943 -10.950   6.836  1.00  0.00           H  
ATOM    765 2HB  ASP A  47      -3.610 -11.336   6.428  1.00  0.00           H  
ATOM    766  N   ARG A  48      -2.696  -8.045   6.185  1.00  0.00           N  
ATOM    767  CA  ARG A  48      -3.361  -6.852   6.695  1.00  0.00           C  
ATOM    768  C   ARG A  48      -3.678  -5.874   5.571  1.00  0.00           C  
ATOM    769  O   ARG A  48      -4.753  -5.274   5.542  1.00  0.00           O  
ATOM    770  CB  ARG A  48      -2.512  -6.173   7.759  1.00  0.00           C  
ATOM    771  CG  ARG A  48      -2.414  -6.970   9.050  1.00  0.00           C  
ATOM    772  CD  ARG A  48      -1.593  -6.267  10.069  1.00  0.00           C  
ATOM    773  NE  ARG A  48      -1.364  -7.092  11.244  1.00  0.00           N  
ATOM    774  CZ  ARG A  48      -0.668  -6.701  12.330  1.00  0.00           C  
ATOM    775  NH1 ARG A  48      -0.142  -5.497  12.374  1.00  0.00           N  
ATOM    776  NH2 ARG A  48      -0.515  -7.528  13.349  1.00  0.00           N  
ATOM    777  H   ARG A  48      -1.717  -8.187   6.387  1.00  0.00           H  
ATOM    778  HA  ARG A  48      -4.308  -7.150   7.146  1.00  0.00           H  
ATOM    779 1HB  ARG A  48      -1.505  -6.015   7.375  1.00  0.00           H  
ATOM    780 2HB  ARG A  48      -2.932  -5.194   7.989  1.00  0.00           H  
ATOM    781 1HG  ARG A  48      -3.413  -7.123   9.460  1.00  0.00           H  
ATOM    782 2HG  ARG A  48      -1.953  -7.937   8.847  1.00  0.00           H  
ATOM    783 1HD  ARG A  48      -0.625  -6.008   9.641  1.00  0.00           H  
ATOM    784 2HD  ARG A  48      -2.105  -5.359  10.385  1.00  0.00           H  
ATOM    785  HE  ARG A  48      -1.754  -8.025  11.247  1.00  0.00           H  
ATOM    786 1HH1 ARG A  48      -0.260  -4.866  11.594  1.00  0.00           H  
ATOM    787 2HH1 ARG A  48       0.380  -5.203  13.187  1.00  0.00           H  
ATOM    788 1HH2 ARG A  48      -0.920  -8.454  13.314  1.00  0.00           H  
ATOM    789 2HH2 ARG A  48       0.006  -7.236  14.162  1.00  0.00           H  
ATOM    790  N   ILE A  49      -2.802  -5.802   4.619  1.00  0.00           N  
ATOM    791  CA  ILE A  49      -3.047  -4.963   3.453  1.00  0.00           C  
ATOM    792  C   ILE A  49      -4.207  -5.499   2.623  1.00  0.00           C  
ATOM    793  O   ILE A  49      -5.099  -4.748   2.228  1.00  0.00           O  
ATOM    794  CB  ILE A  49      -1.777  -4.846   2.590  1.00  0.00           C  
ATOM    795  CG1 ILE A  49      -0.692  -4.079   3.351  1.00  0.00           C  
ATOM    796  CG2 ILE A  49      -2.089  -4.163   1.268  1.00  0.00           C  
ATOM    797  CD1 ILE A  49       0.669  -4.135   2.695  1.00  0.00           C  
ATOM    798  H   ILE A  49      -1.941  -6.327   4.675  1.00  0.00           H  
ATOM    799  HA  ILE A  49      -3.326  -3.967   3.796  1.00  0.00           H  
ATOM    800  HB  ILE A  49      -1.382  -5.841   2.388  1.00  0.00           H  
ATOM    801 1HG1 ILE A  49      -0.983  -3.033   3.444  1.00  0.00           H  
ATOM    802 2HG1 ILE A  49      -0.600  -4.483   4.360  1.00  0.00           H  
ATOM    803 1HG2 ILE A  49      -1.179  -4.089   0.673  1.00  0.00           H  
ATOM    804 2HG2 ILE A  49      -2.832  -4.745   0.724  1.00  0.00           H  
ATOM    805 3HG2 ILE A  49      -2.480  -3.163   1.458  1.00  0.00           H  
ATOM    806 1HD1 ILE A  49       1.385  -3.569   3.292  1.00  0.00           H  
ATOM    807 2HD1 ILE A  49       0.996  -5.173   2.624  1.00  0.00           H  
ATOM    808 3HD1 ILE A  49       0.610  -3.703   1.697  1.00  0.00           H  
ATOM    809  N   GLU A  50      -4.210  -6.796   2.502  1.00  0.00           N  
ATOM    810  CA  GLU A  50      -5.276  -7.443   1.745  1.00  0.00           C  
ATOM    811  C   GLU A  50      -6.628  -7.239   2.416  1.00  0.00           C  
ATOM    812  O   GLU A  50      -7.627  -6.968   1.750  1.00  0.00           O  
ATOM    813  CB  GLU A  50      -4.985  -8.937   1.588  1.00  0.00           C  
ATOM    814  CG  GLU A  50      -5.966  -9.659   0.676  1.00  0.00           C  
ATOM    815  CD  GLU A  50      -5.614 -11.106   0.467  1.00  0.00           C  
ATOM    816  OE1 GLU A  50      -6.086 -11.681  -0.484  1.00  0.00           O  
ATOM    817  OE2 GLU A  50      -4.873 -11.637   1.260  1.00  0.00           O  
ATOM    818  H   GLU A  50      -3.489  -7.365   2.922  1.00  0.00           H  
ATOM    819  HA  GLU A  50      -5.321  -6.989   0.754  1.00  0.00           H  
ATOM    820 1HB  GLU A  50      -3.981  -9.072   1.184  1.00  0.00           H  
ATOM    821 2HB  GLU A  50      -5.012  -9.418   2.566  1.00  0.00           H  
ATOM    822 1HG  GLU A  50      -6.963  -9.599   1.112  1.00  0.00           H  
ATOM    823 2HG  GLU A  50      -5.990  -9.153  -0.288  1.00  0.00           H  
ATOM    824  N   GLU A  51      -6.653  -7.239   3.736  1.00  0.00           N  
ATOM    825  CA  GLU A  51      -7.897  -7.043   4.470  1.00  0.00           C  
ATOM    826  C   GLU A  51      -8.449  -5.639   4.255  1.00  0.00           C  
ATOM    827  O   GLU A  51      -9.651  -5.457   4.064  1.00  0.00           O  
ATOM    828  CB  GLU A  51      -7.689  -7.292   5.966  1.00  0.00           C  
ATOM    829  CG  GLU A  51      -7.546  -8.762   6.335  1.00  0.00           C  
ATOM    830  CD  GLU A  51      -7.284  -8.974   7.800  1.00  0.00           C  
ATOM    831  OE1 GLU A  51      -7.244 -10.106   8.219  1.00  0.00           O  
ATOM    832  OE2 GLU A  51      -7.125  -8.002   8.501  1.00  0.00           O  
ATOM    833  H   GLU A  51      -5.795  -7.377   4.250  1.00  0.00           H  
ATOM    834  HA  GLU A  51      -8.634  -7.757   4.099  1.00  0.00           H  
ATOM    835 1HB  GLU A  51      -6.792  -6.770   6.300  1.00  0.00           H  
ATOM    836 2HB  GLU A  51      -8.532  -6.884   6.523  1.00  0.00           H  
ATOM    837 1HG  GLU A  51      -8.462  -9.285   6.062  1.00  0.00           H  
ATOM    838 2HG  GLU A  51      -6.729  -9.193   5.758  1.00  0.00           H  
ATOM    839  N   VAL A  52      -7.525  -4.655   4.137  1.00  0.00           N  
ATOM    840  CA  VAL A  52      -7.963  -3.281   3.926  1.00  0.00           C  
ATOM    841  C   VAL A  52      -8.455  -3.073   2.499  1.00  0.00           C  
ATOM    842  O   VAL A  52      -9.450  -2.384   2.269  1.00  0.00           O  
ATOM    843  CB  VAL A  52      -6.831  -2.288   4.249  1.00  0.00           C  
ATOM    844  CG1 VAL A  52      -7.251  -0.860   3.931  1.00  0.00           C  
ATOM    845  CG2 VAL A  52      -6.438  -2.421   5.712  1.00  0.00           C  
ATOM    846  H   VAL A  52      -6.536  -4.853   4.192  1.00  0.00           H  
ATOM    847  HA  VAL A  52      -8.801  -3.078   4.594  1.00  0.00           H  
ATOM    848  HB  VAL A  52      -5.972  -2.512   3.616  1.00  0.00           H  
ATOM    849 1HG1 VAL A  52      -6.433  -0.179   4.168  1.00  0.00           H  
ATOM    850 2HG1 VAL A  52      -7.494  -0.780   2.872  1.00  0.00           H  
ATOM    851 3HG1 VAL A  52      -8.125  -0.597   4.526  1.00  0.00           H  
ATOM    852 1HG2 VAL A  52      -5.637  -1.718   5.939  1.00  0.00           H  
ATOM    853 2HG2 VAL A  52      -7.301  -2.203   6.342  1.00  0.00           H  
ATOM    854 3HG2 VAL A  52      -6.095  -3.437   5.906  1.00  0.00           H  
ATOM    855  N   LEU A  53      -7.857  -3.791   1.558  1.00  0.00           N  
ATOM    856  CA  LEU A  53      -8.258  -3.651   0.164  1.00  0.00           C  
ATOM    857  C   LEU A  53      -9.581  -4.362  -0.104  1.00  0.00           C  
ATOM    858  O   LEU A  53     -10.355  -3.950  -0.967  1.00  0.00           O  
ATOM    859  CB  LEU A  53      -7.177  -4.216  -0.766  1.00  0.00           C  
ATOM    860  CG  LEU A  53      -5.912  -3.372  -0.968  1.00  0.00           C  
ATOM    861  CD1 LEU A  53      -4.886  -4.175  -1.756  1.00  0.00           C  
ATOM    862  CD2 LEU A  53      -6.271  -2.083  -1.691  1.00  0.00           C  
ATOM    863  H   LEU A  53      -7.120  -4.440   1.795  1.00  0.00           H  
ATOM    864  HA  LEU A  53      -8.385  -2.591  -0.054  1.00  0.00           H  
ATOM    865 1HB  LEU A  53      -6.854  -5.181  -0.378  1.00  0.00           H  
ATOM    866 2HB  LEU A  53      -7.614  -4.372  -1.752  1.00  0.00           H  
ATOM    867  HG  LEU A  53      -5.474  -3.134   0.002  1.00  0.00           H  
ATOM    868 1HD1 LEU A  53      -3.987  -3.575  -1.899  1.00  0.00           H  
ATOM    869 2HD1 LEU A  53      -4.633  -5.081  -1.206  1.00  0.00           H  
ATOM    870 3HD1 LEU A  53      -5.302  -4.443  -2.727  1.00  0.00           H  
ATOM    871 1HD2 LEU A  53      -5.372  -1.483  -1.834  1.00  0.00           H  
ATOM    872 2HD2 LEU A  53      -6.707  -2.320  -2.662  1.00  0.00           H  
ATOM    873 3HD2 LEU A  53      -6.992  -1.521  -1.097  1.00  0.00           H  
ATOM    874  N   LYS A  54      -9.941  -5.352   0.757  1.00  0.00           N  
ATOM    875  CA  LYS A  54     -11.206  -6.055   0.586  1.00  0.00           C  
ATOM    876  C   LYS A  54     -12.349  -5.304   1.258  1.00  0.00           C  
ATOM    877  O   LYS A  54     -13.502  -5.404   0.837  1.00  0.00           O  
ATOM    878  CB  LYS A  54     -11.111  -7.468   1.163  1.00  0.00           C  
ATOM    879  CG  LYS A  54     -10.264  -8.423   0.333  1.00  0.00           C  
ATOM    880  CD  LYS A  54     -10.202  -9.803   0.969  1.00  0.00           C  
ATOM    881  CE  LYS A  54      -9.336 -10.751   0.153  1.00  0.00           C  
ATOM    882  NZ  LYS A  54      -9.197 -12.081   0.807  1.00  0.00           N  
ATOM    883  H   LYS A  54      -9.335  -5.609   1.523  1.00  0.00           H  
ATOM    884  HA  LYS A  54     -11.421  -6.126  -0.481  1.00  0.00           H  
ATOM    885 1HB  LYS A  54     -10.685  -7.424   2.166  1.00  0.00           H  
ATOM    886 2HB  LYS A  54     -12.111  -7.893   1.251  1.00  0.00           H  
ATOM    887 1HG  LYS A  54     -10.690  -8.512  -0.667  1.00  0.00           H  
ATOM    888 2HG  LYS A  54      -9.252  -8.028   0.244  1.00  0.00           H  
ATOM    889 1HD  LYS A  54      -9.789  -9.722   1.975  1.00  0.00           H  
ATOM    890 2HD  LYS A  54     -11.208 -10.216   1.040  1.00  0.00           H  
ATOM    891 1HE  LYS A  54      -9.778 -10.889  -0.833  1.00  0.00           H  
ATOM    892 2HE  LYS A  54      -8.344 -10.318   0.025  1.00  0.00           H  
ATOM    893 1HZ  LYS A  54      -8.616 -12.679   0.236  1.00  0.00           H  
ATOM    894 2HZ  LYS A  54      -8.771 -11.967   1.716  1.00  0.00           H  
ATOM    895 3HZ  LYS A  54     -10.109 -12.501   0.914  1.00  0.00           H  
ATOM    896  N   LYS A  55     -12.062  -4.579   2.382  1.00  0.00           N  
ATOM    897  CA  LYS A  55     -13.103  -3.882   3.129  1.00  0.00           C  
ATOM    898  C   LYS A  55     -13.583  -2.645   2.381  1.00  0.00           C  
ATOM    899  O   LYS A  55     -14.784  -2.390   2.290  1.00  0.00           O  
ATOM    900  OXT LYS A  55     -12.787  -1.905   1.872  1.00  0.00           O  
ATOM    901  CB  LYS A  55     -12.590  -3.464   4.507  1.00  0.00           C  
ATOM    902  CG  LYS A  55     -12.445  -4.620   5.488  1.00  0.00           C  
ATOM    903  CD  LYS A  55     -12.021  -4.128   6.864  1.00  0.00           C  
ATOM    904  CE  LYS A  55     -11.890  -5.281   7.849  1.00  0.00           C  
ATOM    905  NZ  LYS A  55     -11.452  -4.817   9.193  1.00  0.00           N  
ATOM    906  H   LYS A  55     -11.106  -4.525   2.703  1.00  0.00           H  
ATOM    907  HA  LYS A  55     -13.946  -4.561   3.264  1.00  0.00           H  
ATOM    908 1HB  LYS A  55     -11.617  -2.983   4.403  1.00  0.00           H  
ATOM    909 2HB  LYS A  55     -13.271  -2.733   4.943  1.00  0.00           H  
ATOM    910 1HG  LYS A  55     -13.397  -5.144   5.577  1.00  0.00           H  
ATOM    911 2HG  LYS A  55     -11.698  -5.321   5.116  1.00  0.00           H  
ATOM    912 1HD  LYS A  55     -11.061  -3.615   6.788  1.00  0.00           H  
ATOM    913 2HD  LYS A  55     -12.761  -3.422   7.242  1.00  0.00           H  
ATOM    914 1HE  LYS A  55     -12.850  -5.786   7.947  1.00  0.00           H  
ATOM    915 2HE  LYS A  55     -11.163  -6.000   7.472  1.00  0.00           H  
ATOM    916 1HZ  LYS A  55     -11.377  -5.609   9.815  1.00  0.00           H  
ATOM    917 2HZ  LYS A  55     -10.553  -4.363   9.116  1.00  0.00           H  
ATOM    918 3HZ  LYS A  55     -12.128  -4.164   9.561  1.00  0.00           H  
TER                                                                             
binder_lddt 0.989
score 0
silent_score 0
time 3.964
                            
