# Supplementary material for: Improving de novo protein binder design with deep learning
Source: Nat Commun. 2023 May 6;14:2625. doi: 10.1038/s41467-023-38328-5 (PMC10163288; doi:10.1038/s41467-023-38328-5)
Supplement: Supplementary file 4 — Source Data File [file 41467_2023_38328_MOESM4_ESM.zip › all_data/experimental_structure_agreement/rf2_monomer_pred/LCB3_design_rf2pred.pdb]

HEADER                                            14-MAR-23   XXXX              
EXPDTA    THEORETICAL MODEL                                                     
REMARK 220                                                                      
REMARK 220 EXPERIMENTAL DETAILS                                                 
REMARK 220  EXPERIMENT TYPE                : THEORETICAL MODELLING              
REMARK 220  DATE OF DATA COLLECTION        : 14-MAR-23                          
REMARK 220                                                                      
REMARK 220 REMARK: MODEL GENERATED BY ROSETTA                                   
REMARK 220  VERSION 2021.38+release.4d5a969                                     
ATOM      1  N   ASN A   1      -5.594   2.918 -16.170  1.00  0.00           N  
ATOM      2  CA  ASN A   1      -6.743   2.021 -16.150  1.00  0.00           C  
ATOM      3  C   ASN A   1      -6.858   1.302 -14.811  1.00  0.00           C  
ATOM      4  O   ASN A   1      -5.902   1.257 -14.036  1.00  0.00           O  
ATOM      5  CB  ASN A   1      -6.858   1.110 -17.358  1.00  0.00           C  
ATOM      6  CG  ASN A   1      -5.795   0.055 -17.489  1.00  0.00           C  
ATOM      7  OD1 ASN A   1      -5.524  -0.692 -16.542  1.00  0.00           O  
ATOM      8  ND2 ASN A   1      -5.188  -0.022 -18.646  1.00  0.00           N  
ATOM      9 1H   ASN A   1      -5.543   3.375 -17.058  1.00  0.00           H  
ATOM     10 2H   ASN A   1      -5.693   3.603 -15.448  1.00  0.00           H  
ATOM     11 3H   ASN A   1      -4.757   2.392 -16.018  1.00  0.00           H  
ATOM     12  HA  ASN A   1      -7.652   2.624 -16.127  1.00  0.00           H  
ATOM     13 1HB  ASN A   1      -7.819   0.595 -17.335  1.00  0.00           H  
ATOM     14 2HB  ASN A   1      -6.829   1.708 -18.269  1.00  0.00           H  
ATOM     15 1HD2 ASN A   1      -4.472  -0.705 -18.791  1.00  0.00           H  
ATOM     16 2HD2 ASN A   1      -5.440   0.602 -19.385  1.00  0.00           H  
ATOM     17  N   ASP A   2      -8.054   0.665 -14.308  1.00  0.00           N  
ATOM     18  CA  ASP A   2      -8.295   0.101 -12.986  1.00  0.00           C  
ATOM     19  C   ASP A   2      -7.456  -1.150 -12.759  1.00  0.00           C  
ATOM     20  O   ASP A   2      -6.971  -1.392 -11.654  1.00  0.00           O  
ATOM     21  CB  ASP A   2      -9.779  -0.230 -12.805  1.00  0.00           C  
ATOM     22  CG  ASP A   2     -10.648   1.006 -12.620  1.00  0.00           C  
ATOM     23  OD1 ASP A   2     -11.847   0.885 -12.713  1.00  0.00           O  
ATOM     24  OD2 ASP A   2     -10.105   2.060 -12.389  1.00  0.00           O  
ATOM     25  H   ASP A   2      -8.790   0.630 -14.999  1.00  0.00           H  
ATOM     26  HA  ASP A   2      -8.010   0.840 -12.237  1.00  0.00           H  
ATOM     27 1HB  ASP A   2     -10.138  -0.780 -13.675  1.00  0.00           H  
ATOM     28 2HB  ASP A   2      -9.904  -0.876 -11.935  1.00  0.00           H  
ATOM     29  N   ASP A   3      -7.160  -1.916 -13.763  1.00  0.00           N  
ATOM     30  CA  ASP A   3      -6.314  -3.098 -13.647  1.00  0.00           C  
ATOM     31  C   ASP A   3      -4.879  -2.717 -13.305  1.00  0.00           C  
ATOM     32  O   ASP A   3      -4.236  -3.363 -12.478  1.00  0.00           O  
ATOM     33  CB  ASP A   3      -6.342  -3.905 -14.947  1.00  0.00           C  
ATOM     34  CG  ASP A   3      -7.653  -4.650 -15.159  1.00  0.00           C  
ATOM     35  OD1 ASP A   3      -7.905  -5.067 -16.265  1.00  0.00           O  
ATOM     36  OD2 ASP A   3      -8.390  -4.795 -14.213  1.00  0.00           O  
ATOM     37  H   ASP A   3      -7.541  -1.670 -14.666  1.00  0.00           H  
ATOM     38  HA  ASP A   3      -6.700  -3.722 -12.841  1.00  0.00           H  
ATOM     39 1HB  ASP A   3      -6.182  -3.237 -15.794  1.00  0.00           H  
ATOM     40 2HB  ASP A   3      -5.527  -4.630 -14.943  1.00  0.00           H  
ATOM     41  N   GLU A   4      -4.359  -1.611 -13.973  1.00  0.00           N  
ATOM     42  CA  GLU A   4      -3.000  -1.170 -13.685  1.00  0.00           C  
ATOM     43  C   GLU A   4      -2.880  -0.651 -12.258  1.00  0.00           C  
ATOM     44  O   GLU A   4      -1.895  -0.920 -11.570  1.00  0.00           O  
ATOM     45  CB  GLU A   4      -2.564  -0.087 -14.674  1.00  0.00           C  
ATOM     46  CG  GLU A   4      -2.333  -0.598 -16.089  1.00  0.00           C  
ATOM     47  CD  GLU A   4      -1.933   0.490 -17.046  1.00  0.00           C  
ATOM     48  OE1 GLU A   4      -1.691   0.190 -18.190  1.00  0.00           O  
ATOM     49  OE2 GLU A   4      -1.870   1.624 -16.632  1.00  0.00           O  
ATOM     50  H   GLU A   4      -4.906  -1.106 -14.656  1.00  0.00           H  
ATOM     51  HA  GLU A   4      -2.330  -2.024 -13.788  1.00  0.00           H  
ATOM     52 1HB  GLU A   4      -3.323   0.694 -14.716  1.00  0.00           H  
ATOM     53 2HB  GLU A   4      -1.639   0.373 -14.325  1.00  0.00           H  
ATOM     54 1HG  GLU A   4      -1.548  -1.354 -16.068  1.00  0.00           H  
ATOM     55 2HG  GLU A   4      -3.246  -1.072 -16.446  1.00  0.00           H  
ATOM     56  N   LEU A   5      -3.867   0.169 -11.849  1.00  0.00           N  
ATOM     57  CA  LEU A   5      -3.861   0.672 -10.481  1.00  0.00           C  
ATOM     58  C   LEU A   5      -3.942  -0.469  -9.473  1.00  0.00           C  
ATOM     59  O   LEU A   5      -3.238  -0.469  -8.463  1.00  0.00           O  
ATOM     60  CB  LEU A   5      -5.035   1.633 -10.252  1.00  0.00           C  
ATOM     61  CG  LEU A   5      -4.911   3.054 -10.818  1.00  0.00           C  
ATOM     62  CD1 LEU A   5      -6.223   3.799 -10.614  1.00  0.00           C  
ATOM     63  CD2 LEU A   5      -3.761   3.775 -10.131  1.00  0.00           C  
ATOM     64  H   LEU A   5      -4.614   0.444 -12.471  1.00  0.00           H  
ATOM     65  HA  LEU A   5      -2.931   1.215 -10.317  1.00  0.00           H  
ATOM     66 1HB  LEU A   5      -5.931   1.198 -10.692  1.00  0.00           H  
ATOM     67 2HB  LEU A   5      -5.196   1.736  -9.179  1.00  0.00           H  
ATOM     68  HG  LEU A   5      -4.719   3.003 -11.890  1.00  0.00           H  
ATOM     69 1HD1 LEU A   5      -6.135   4.808 -11.016  1.00  0.00           H  
ATOM     70 2HD1 LEU A   5      -7.025   3.272 -11.131  1.00  0.00           H  
ATOM     71 3HD1 LEU A   5      -6.450   3.852  -9.550  1.00  0.00           H  
ATOM     72 1HD2 LEU A   5      -3.672   4.785 -10.533  1.00  0.00           H  
ATOM     73 2HD2 LEU A   5      -3.953   3.827  -9.059  1.00  0.00           H  
ATOM     74 3HD2 LEU A   5      -2.833   3.231 -10.308  1.00  0.00           H  
ATOM     75  N   HIS A   6      -4.804  -1.464  -9.824  1.00  0.00           N  
ATOM     76  CA  HIS A   6      -4.905  -2.629  -8.953  1.00  0.00           C  
ATOM     77  C   HIS A   6      -3.586  -3.391  -8.898  1.00  0.00           C  
ATOM     78  O   HIS A   6      -3.155  -3.828  -7.831  1.00  0.00           O  
ATOM     79  CB  HIS A   6      -6.036  -3.547  -9.429  1.00  0.00           C  
ATOM     80  CG  HIS A   6      -6.304  -4.691  -8.502  1.00  0.00           C  
ATOM     81  ND1 HIS A   6      -6.541  -6.627  -7.494  1.00  0.00           N  
ATOM     82  CD2 HIS A   6      -6.121  -6.024  -8.654  1.00  0.00           C  
ATOM     83  CE1 HIS A   6      -6.956  -5.695  -6.652  1.00  0.00           C  
ATOM     84  NE2 HIS A   6      -6.820  -4.518  -7.235  1.00  0.00           N  
ATOM     85  H   HIS A   6      -5.371  -1.423 -10.659  1.00  0.00           H  
ATOM     86  HA  HIS A   6      -5.131  -2.305  -7.937  1.00  0.00           H  
ATOM     87 1HB  HIS A   6      -6.954  -2.968  -9.535  1.00  0.00           H  
ATOM     88 2HB  HIS A   6      -5.788  -3.951 -10.410  1.00  0.00           H  
ATOM     89  HD2 HIS A   6      -5.733  -5.838  -9.656  1.00  0.00           H  
ATOM     90  HE1 HIS A   6      -7.344  -5.869  -5.648  1.00  0.00           H  
ATOM     91  HE2 HIS A   6      -7.059  -3.625  -6.827  1.00  0.00           H  
ATOM     92  N   MET A   7      -2.906  -3.531 -10.068  1.00  0.00           N  
ATOM     93  CA  MET A   7      -1.605  -4.189 -10.091  1.00  0.00           C  
ATOM     94  C   MET A   7      -0.577  -3.405  -9.286  1.00  0.00           C  
ATOM     95  O   MET A   7       0.217  -3.984  -8.544  1.00  0.00           O  
ATOM     96  CB  MET A   7      -1.127  -4.370 -11.530  1.00  0.00           C  
ATOM     97  CG  MET A   7      -1.870  -5.452 -12.301  1.00  0.00           C  
ATOM     98  SD  MET A   7      -1.318  -5.588 -14.014  1.00  0.00           S  
ATOM     99  CE  MET A   7       0.393  -6.060 -13.782  1.00  0.00           C  
ATOM    100  H   MET A   7      -3.295  -3.181 -10.932  1.00  0.00           H  
ATOM    101  HA  MET A   7      -1.706  -5.171  -9.630  1.00  0.00           H  
ATOM    102 1HB  MET A   7      -1.241  -3.432 -12.072  1.00  0.00           H  
ATOM    103 2HB  MET A   7      -0.066  -4.623 -11.532  1.00  0.00           H  
ATOM    104 1HG  MET A   7      -1.720  -6.414 -11.813  1.00  0.00           H  
ATOM    105 2HG  MET A   7      -2.937  -5.232 -12.300  1.00  0.00           H  
ATOM    106 1HE  MET A   7       0.872  -6.183 -14.754  1.00  0.00           H  
ATOM    107 2HE  MET A   7       0.911  -5.284 -13.217  1.00  0.00           H  
ATOM    108 3HE  MET A   7       0.440  -7.001 -13.233  1.00  0.00           H  
ATOM    109  N   LEU A   8      -0.621  -2.072  -9.450  1.00  0.00           N  
ATOM    110  CA  LEU A   8       0.280  -1.241  -8.660  1.00  0.00           C  
ATOM    111  C   LEU A   8       0.005  -1.396  -7.168  1.00  0.00           C  
ATOM    112  O   LEU A   8       0.931  -1.519  -6.366  1.00  0.00           O  
ATOM    113  CB  LEU A   8       0.136   0.230  -9.069  1.00  0.00           C  
ATOM    114  CG  LEU A   8       0.953   1.255  -8.272  1.00  0.00           C  
ATOM    115  CD1 LEU A   8       2.432   0.908  -8.363  1.00  0.00           C  
ATOM    116  CD2 LEU A   8       0.684   2.651  -8.814  1.00  0.00           C  
ATOM    117  H   LEU A   8      -1.255  -1.630 -10.100  1.00  0.00           H  
ATOM    118  HA  LEU A   8       1.303  -1.561  -8.853  1.00  0.00           H  
ATOM    119 1HB  LEU A   8       0.428   0.330 -10.113  1.00  0.00           H  
ATOM    120 2HB  LEU A   8      -0.912   0.515  -8.978  1.00  0.00           H  
ATOM    121  HG  LEU A   8       0.665   1.212  -7.221  1.00  0.00           H  
ATOM    122 1HD1 LEU A   8       3.012   1.636  -7.796  1.00  0.00           H  
ATOM    123 2HD1 LEU A   8       2.598  -0.087  -7.950  1.00  0.00           H  
ATOM    124 3HD1 LEU A   8       2.746   0.926  -9.406  1.00  0.00           H  
ATOM    125 1HD2 LEU A   8       1.264   3.380  -8.247  1.00  0.00           H  
ATOM    126 2HD2 LEU A   8       0.973   2.695  -9.864  1.00  0.00           H  
ATOM    127 3HD2 LEU A   8      -0.378   2.880  -8.720  1.00  0.00           H  
ATOM    128  N   MET A   9      -1.300  -1.526  -6.795  1.00  0.00           N  
ATOM    129  CA  MET A   9      -1.658  -1.713  -5.395  1.00  0.00           C  
ATOM    130  C   MET A   9      -1.095  -3.020  -4.851  1.00  0.00           C  
ATOM    131  O   MET A   9      -0.520  -3.054  -3.763  1.00  0.00           O  
ATOM    132  CB  MET A   9      -3.179  -1.682  -5.265  1.00  0.00           C  
ATOM    133  CG  MET A   9      -3.682  -1.820  -3.835  1.00  0.00           C  
ATOM    134  SD  MET A   9      -3.887  -3.540  -3.333  1.00  0.00           S  
ATOM    135  CE  MET A   9      -5.231  -4.047  -4.402  1.00  0.00           C  
ATOM    136  H   MET A   9      -2.032  -1.493  -7.490  1.00  0.00           H  
ATOM    137  HA  MET A   9      -1.228  -0.896  -4.816  1.00  0.00           H  
ATOM    138 1HB  MET A   9      -3.559  -0.744  -5.668  1.00  0.00           H  
ATOM    139 2HB  MET A   9      -3.611  -2.491  -5.855  1.00  0.00           H  
ATOM    140 1HG  MET A   9      -2.977  -1.344  -3.154  1.00  0.00           H  
ATOM    141 2HG  MET A   9      -4.643  -1.316  -3.737  1.00  0.00           H  
ATOM    142 1HE  MET A   9      -5.474  -5.092  -4.210  1.00  0.00           H  
ATOM    143 2HE  MET A   9      -6.107  -3.427  -4.205  1.00  0.00           H  
ATOM    144 3HE  MET A   9      -4.931  -3.930  -5.444  1.00  0.00           H  
ATOM    145  N   THR A  10      -1.207  -4.085  -5.669  1.00  0.00           N  
ATOM    146  CA  THR A  10      -0.691  -5.381  -5.244  1.00  0.00           C  
ATOM    147  C   THR A  10       0.820  -5.338  -5.059  1.00  0.00           C  
ATOM    148  O   THR A  10       1.352  -5.870  -4.084  1.00  0.00           O  
ATOM    149  CB  THR A  10      -1.062  -6.470  -6.267  1.00  0.00           C  
ATOM    150  OG1 THR A  10      -2.489  -6.527  -6.388  1.00  0.00           O  
ATOM    151  CG2 THR A  10      -0.540  -7.829  -5.825  1.00  0.00           C  
ATOM    152  H   THR A  10      -1.644  -4.003  -6.576  1.00  0.00           H  
ATOM    153  HA  THR A  10      -1.142  -5.635  -4.285  1.00  0.00           H  
ATOM    154  HB  THR A  10      -0.629  -6.222  -7.236  1.00  0.00           H  
ATOM    155  HG1 THR A  10      -2.885  -5.875  -5.805  1.00  0.00           H  
ATOM    156 1HG2 THR A  10      -0.814  -8.582  -6.564  1.00  0.00           H  
ATOM    157 2HG2 THR A  10       0.545  -7.789  -5.732  1.00  0.00           H  
ATOM    158 3HG2 THR A  10      -0.977  -8.091  -4.862  1.00  0.00           H  
ATOM    159  N   ASP A  11       1.525  -4.599  -5.899  1.00  0.00           N  
ATOM    160  CA  ASP A  11       2.972  -4.468  -5.782  1.00  0.00           C  
ATOM    161  C   ASP A  11       3.356  -3.692  -4.529  1.00  0.00           C  
ATOM    162  O   ASP A  11       4.286  -4.068  -3.815  1.00  0.00           O  
ATOM    163  CB  ASP A  11       3.551  -3.772  -7.017  1.00  0.00           C  
ATOM    164  CG  ASP A  11       3.524  -4.646  -8.264  1.00  0.00           C  
ATOM    165  OD1 ASP A  11       3.668  -4.116  -9.340  1.00  0.00           O  
ATOM    166  OD2 ASP A  11       3.359  -5.835  -8.128  1.00  0.00           O  
ATOM    167  H   ASP A  11       1.045  -4.112  -6.643  1.00  0.00           H  
ATOM    168  HA  ASP A  11       3.405  -5.466  -5.710  1.00  0.00           H  
ATOM    169 1HB  ASP A  11       2.987  -2.861  -7.220  1.00  0.00           H  
ATOM    170 2HB  ASP A  11       4.583  -3.481  -6.820  1.00  0.00           H  
ATOM    171  N   LEU A  12       2.550  -2.726  -4.185  1.00  0.00           N  
ATOM    172  CA  LEU A  12       2.832  -1.919  -3.005  1.00  0.00           C  
ATOM    173  C   LEU A  12       2.565  -2.703  -1.724  1.00  0.00           C  
ATOM    174  O   LEU A  12       3.335  -2.627  -0.767  1.00  0.00           O  
ATOM    175  CB  LEU A  12       1.985  -0.640  -3.021  1.00  0.00           C  
ATOM    176  CG  LEU A  12       2.335   0.415  -4.078  1.00  0.00           C  
ATOM    177  CD1 LEU A  12       1.278   1.511  -4.073  1.00  0.00           C  
ATOM    178  CD2 LEU A  12       3.716   0.986  -3.788  1.00  0.00           C  
ATOM    179  H   LEU A  12       1.724  -2.527  -4.731  1.00  0.00           H  
ATOM    180  HA  LEU A  12       3.885  -1.642  -3.020  1.00  0.00           H  
ATOM    181 1HB  LEU A  12       0.943  -0.915  -3.179  1.00  0.00           H  
ATOM    182 2HB  LEU A  12       2.068  -0.156  -2.048  1.00  0.00           H  
ATOM    183  HG  LEU A  12       2.333  -0.045  -5.066  1.00  0.00           H  
ATOM    184 1HD1 LEU A  12       1.527   2.260  -4.824  1.00  0.00           H  
ATOM    185 2HD1 LEU A  12       0.304   1.078  -4.302  1.00  0.00           H  
ATOM    186 3HD1 LEU A  12       1.245   1.980  -3.090  1.00  0.00           H  
ATOM    187 1HD2 LEU A  12       3.965   1.735  -4.540  1.00  0.00           H  
ATOM    188 2HD2 LEU A  12       3.719   1.448  -2.800  1.00  0.00           H  
ATOM    189 3HD2 LEU A  12       4.454   0.185  -3.816  1.00  0.00           H  
ATOM    190  N   VAL A  13       1.503  -3.505  -1.773  1.00  0.00           N  
ATOM    191  CA  VAL A  13       1.192  -4.323  -0.607  1.00  0.00           C  
ATOM    192  C   VAL A  13       2.301  -5.330  -0.330  1.00  0.00           C  
ATOM    193  O   VAL A  13       2.774  -5.453   0.800  1.00  0.00           O  
ATOM    194  CB  VAL A  13      -0.148  -5.058  -0.796  1.00  0.00           C  
ATOM    195  CG1 VAL A  13      -0.336  -6.140   0.257  1.00  0.00           C  
ATOM    196  CG2 VAL A  13      -1.289  -4.054  -0.747  1.00  0.00           C  
ATOM    197  H   VAL A  13       0.909  -3.564  -2.588  1.00  0.00           H  
ATOM    198  HA  VAL A  13       1.108  -3.669   0.262  1.00  0.00           H  
ATOM    199  HB  VAL A  13      -0.142  -5.561  -1.763  1.00  0.00           H  
ATOM    200 1HG1 VAL A  13      -1.291  -6.641   0.097  1.00  0.00           H  
ATOM    201 2HG1 VAL A  13       0.472  -6.867   0.180  1.00  0.00           H  
ATOM    202 3HG1 VAL A  13      -0.326  -5.688   1.249  1.00  0.00           H  
ATOM    203 1HG2 VAL A  13      -2.237  -4.574  -0.881  1.00  0.00           H  
ATOM    204 2HG2 VAL A  13      -1.286  -3.547   0.218  1.00  0.00           H  
ATOM    205 3HG2 VAL A  13      -1.162  -3.320  -1.543  1.00  0.00           H  
ATOM    206  N   TYR A  14       2.799  -5.942  -1.391  1.00  0.00           N  
ATOM    207  CA  TYR A  14       3.854  -6.935  -1.224  1.00  0.00           C  
ATOM    208  C   TYR A  14       5.139  -6.293  -0.718  1.00  0.00           C  
ATOM    209  O   TYR A  14       5.782  -6.807   0.197  1.00  0.00           O  
ATOM    210  CB  TYR A  14       4.124  -7.676  -2.536  1.00  0.00           C  
ATOM    211  CG  TYR A  14       3.127  -8.772  -2.840  1.00  0.00           C  
ATOM    212  CD1 TYR A  14       2.344  -8.700  -3.982  1.00  0.00           C  
ATOM    213  CD2 TYR A  14       2.996  -9.850  -1.976  1.00  0.00           C  
ATOM    214  CE1 TYR A  14       1.433  -9.701  -4.260  1.00  0.00           C  
ATOM    215  CE2 TYR A  14       2.086 -10.851  -2.254  1.00  0.00           C  
ATOM    216  CZ  TYR A  14       1.305 -10.776  -3.396  1.00  0.00           C  
ATOM    217  OH  TYR A  14       0.398 -11.773  -3.673  1.00  0.00           O  
ATOM    218  H   TYR A  14       2.461  -5.734  -2.320  1.00  0.00           H  
ATOM    219  HA  TYR A  14       3.530  -7.662  -0.479  1.00  0.00           H  
ATOM    220 1HB  TYR A  14       4.110  -6.966  -3.365  1.00  0.00           H  
ATOM    221 2HB  TYR A  14       5.118  -8.122  -2.504  1.00  0.00           H  
ATOM    222  HD1 TYR A  14       2.447  -7.853  -4.661  1.00  0.00           H  
ATOM    223  HD2 TYR A  14       3.611  -9.906  -1.077  1.00  0.00           H  
ATOM    224  HE1 TYR A  14       0.818  -9.644  -5.158  1.00  0.00           H  
ATOM    225  HE2 TYR A  14       1.983 -11.698  -1.575  1.00  0.00           H  
ATOM    226  HH  TYR A  14       0.434 -12.438  -2.981  1.00  0.00           H  
ATOM    227  N   GLU A  15       5.452  -5.105  -1.247  1.00  0.00           N  
ATOM    228  CA  GLU A  15       6.672  -4.429  -0.823  1.00  0.00           C  
ATOM    229  C   GLU A  15       6.550  -3.920   0.608  1.00  0.00           C  
ATOM    230  O   GLU A  15       7.475  -4.060   1.408  1.00  0.00           O  
ATOM    231  CB  GLU A  15       6.998  -3.267  -1.763  1.00  0.00           C  
ATOM    232  CG  GLU A  15       7.434  -3.683  -3.161  1.00  0.00           C  
ATOM    233  CD  GLU A  15       8.767  -4.377  -3.177  1.00  0.00           C  
ATOM    234  OE1 GLU A  15       8.964  -5.226  -4.013  1.00  0.00           O  
ATOM    235  OE2 GLU A  15       9.590  -4.058  -2.351  1.00  0.00           O  
ATOM    236  H   GLU A  15       4.860  -4.664  -1.936  1.00  0.00           H  
ATOM    237  HA  GLU A  15       7.494  -5.145  -0.857  1.00  0.00           H  
ATOM    238 1HB  GLU A  15       6.123  -2.625  -1.866  1.00  0.00           H  
ATOM    239 2HB  GLU A  15       7.797  -2.664  -1.332  1.00  0.00           H  
ATOM    240 1HG  GLU A  15       6.684  -4.353  -3.580  1.00  0.00           H  
ATOM    241 2HG  GLU A  15       7.484  -2.798  -3.793  1.00  0.00           H  
ATOM    242  N   ALA A  16       5.384  -3.456   0.967  1.00  0.00           N  
ATOM    243  CA  ALA A  16       5.184  -2.954   2.321  1.00  0.00           C  
ATOM    244  C   ALA A  16       5.245  -4.084   3.341  1.00  0.00           C  
ATOM    245  O   ALA A  16       5.884  -3.957   4.385  1.00  0.00           O  
ATOM    246  CB  ALA A  16       3.855  -2.220   2.418  1.00  0.00           C  
ATOM    247  H   ALA A  16       4.611  -3.439   0.317  1.00  0.00           H  
ATOM    248  HA  ALA A  16       5.991  -2.257   2.546  1.00  0.00           H  
ATOM    249 1HB  ALA A  16       3.717  -1.850   3.434  1.00  0.00           H  
ATOM    250 2HB  ALA A  16       3.851  -1.381   1.722  1.00  0.00           H  
ATOM    251 3HB  ALA A  16       3.044  -2.902   2.168  1.00  0.00           H  
ATOM    252  N   LEU A  17       4.660  -5.200   2.982  1.00  0.00           N  
ATOM    253  CA  LEU A  17       4.679  -6.335   3.896  1.00  0.00           C  
ATOM    254  C   LEU A  17       6.089  -6.892   4.055  1.00  0.00           C  
ATOM    255  O   LEU A  17       6.477  -7.325   5.141  1.00  0.00           O  
ATOM    256  CB  LEU A  17       3.738  -7.440   3.397  1.00  0.00           C  
ATOM    257  CG  LEU A  17       2.234  -7.218   3.602  1.00  0.00           C  
ATOM    258  CD1 LEU A  17       1.457  -8.331   2.912  1.00  0.00           C  
ATOM    259  CD2 LEU A  17       1.925  -7.178   5.092  1.00  0.00           C  
ATOM    260  H   LEU A  17       4.197  -5.295   2.090  1.00  0.00           H  
ATOM    261  HA  LEU A  17       4.334  -5.998   4.873  1.00  0.00           H  
ATOM    262 1HB  LEU A  17       3.898  -7.576   2.329  1.00  0.00           H  
ATOM    263 2HB  LEU A  17       3.995  -8.370   3.903  1.00  0.00           H  
ATOM    264  HG  LEU A  17       1.940  -6.273   3.145  1.00  0.00           H  
ATOM    265 1HD1 LEU A  17       0.388  -8.173   3.058  1.00  0.00           H  
ATOM    266 2HD1 LEU A  17       1.682  -8.325   1.845  1.00  0.00           H  
ATOM    267 3HD1 LEU A  17       1.743  -9.292   3.338  1.00  0.00           H  
ATOM    268 1HD2 LEU A  17       0.856  -7.019   5.238  1.00  0.00           H  
ATOM    269 2HD2 LEU A  17       2.217  -8.123   5.550  1.00  0.00           H  
ATOM    270 3HD2 LEU A  17       2.480  -6.363   5.557  1.00  0.00           H  
ATOM    271  N   HIS A  18       6.878  -6.811   2.955  1.00  0.00           N  
ATOM    272  CA  HIS A  18       8.247  -7.312   3.005  1.00  0.00           C  
ATOM    273  C   HIS A  18       9.110  -6.462   3.929  1.00  0.00           C  
ATOM    274  O   HIS A  18       9.970  -6.980   4.642  1.00  0.00           O  
ATOM    275  CB  HIS A  18       8.841  -7.334   1.593  1.00  0.00           C  
ATOM    276  CG  HIS A  18      10.247  -7.846   1.535  1.00  0.00           C  
ATOM    277  ND1 HIS A  18      12.414  -8.153   1.366  1.00  0.00           N  
ATOM    278  CD2 HIS A  18      11.421  -7.205   1.326  1.00  0.00           C  
ATOM    279  CE1 HIS A  18      11.870  -9.334   1.602  1.00  0.00           C  
ATOM    280  NE2 HIS A  18      10.563  -9.177   1.710  1.00  0.00           N  
ATOM    281  H   HIS A  18       6.533  -6.407   2.096  1.00  0.00           H  
ATOM    282  HA  HIS A  18       8.248  -8.329   3.397  1.00  0.00           H  
ATOM    283 1HB  HIS A  18       8.224  -7.961   0.948  1.00  0.00           H  
ATOM    284 2HB  HIS A  18       8.829  -6.327   1.178  1.00  0.00           H  
ATOM    285  HD2 HIS A  18      10.873  -6.267   1.239  1.00  0.00           H  
ATOM    286  HE1 HIS A  18      12.408 -10.277   1.693  1.00  0.00           H  
ATOM    287  HE2 HIS A  18       9.892  -9.911   1.889  1.00  0.00           H  
ATOM    288  N   PHE A  19       8.856  -5.191   4.035  1.00  0.00           N  
ATOM    289  CA  PHE A  19       9.724  -4.298   4.792  1.00  0.00           C  
ATOM    290  C   PHE A  19       9.123  -3.968   6.152  1.00  0.00           C  
ATOM    291  O   PHE A  19       9.792  -3.402   7.017  1.00  0.00           O  
ATOM    292  CB  PHE A  19      10.008  -3.016   4.007  1.00  0.00           C  
ATOM    293  CG  PHE A  19      10.942  -3.238   2.851  1.00  0.00           C  
ATOM    294  CD1 PHE A  19      10.452  -3.378   1.561  1.00  0.00           C  
ATOM    295  CD2 PHE A  19      12.312  -3.307   3.051  1.00  0.00           C  
ATOM    296  CE1 PHE A  19      11.310  -3.583   0.498  1.00  0.00           C  
ATOM    297  CE2 PHE A  19      13.173  -3.512   1.990  1.00  0.00           C  
ATOM    298  CZ  PHE A  19      12.671  -3.650   0.713  1.00  0.00           C  
ATOM    299  H   PHE A  19       8.037  -4.813   3.581  1.00  0.00           H  
ATOM    300  HA  PHE A  19      10.671  -4.808   4.974  1.00  0.00           H  
ATOM    301 1HB  PHE A  19       9.072  -2.607   3.628  1.00  0.00           H  
ATOM    302 2HB  PHE A  19      10.444  -2.272   4.672  1.00  0.00           H  
ATOM    303  HD1 PHE A  19       9.376  -3.324   1.391  1.00  0.00           H  
ATOM    304  HD2 PHE A  19      12.708  -3.198   4.061  1.00  0.00           H  
ATOM    305  HE1 PHE A  19      10.911  -3.691  -0.510  1.00  0.00           H  
ATOM    306  HE2 PHE A  19      14.248  -3.566   2.161  1.00  0.00           H  
ATOM    307  HZ  PHE A  19      13.348  -3.813  -0.124  1.00  0.00           H  
ATOM    308  N   ALA A  20       7.899  -4.400   6.447  1.00  0.00           N  
ATOM    309  CA  ALA A  20       7.255  -4.083   7.716  1.00  0.00           C  
ATOM    310  C   ALA A  20       7.752  -4.997   8.829  1.00  0.00           C  
ATOM    311  O   ALA A  20       7.716  -6.221   8.702  1.00  0.00           O  
ATOM    312  CB  ALA A  20       5.744  -4.200   7.588  1.00  0.00           C  
ATOM    313  H   ALA A  20       7.403  -4.964   5.771  1.00  0.00           H  
ATOM    314  HA  ALA A  20       7.508  -3.055   7.977  1.00  0.00           H  
ATOM    315 1HB  ALA A  20       5.278  -3.960   8.544  1.00  0.00           H  
ATOM    316 2HB  ALA A  20       5.388  -3.506   6.827  1.00  0.00           H  
ATOM    317 3HB  ALA A  20       5.481  -5.217   7.302  1.00  0.00           H  
ATOM    318  N   LYS A  21       8.302  -4.371   9.884  1.00  0.00           N  
ATOM    319  CA  LYS A  21       8.814  -5.136  11.014  1.00  0.00           C  
ATOM    320  C   LYS A  21       7.830  -5.127  12.177  1.00  0.00           C  
ATOM    321  O   LYS A  21       7.853  -6.015  13.029  1.00  0.00           O  
ATOM    322  CB  LYS A  21      10.161  -4.570  11.466  1.00  0.00           C  
ATOM    323  CG  LYS A  21      11.245  -4.643  10.399  1.00  0.00           C  
ATOM    324  CD  LYS A  21      12.556  -4.056  10.901  1.00  0.00           C  
ATOM    325  CE  LYS A  21      13.620  -4.065   9.814  1.00  0.00           C  
ATOM    326  NZ  LYS A  21      14.887  -3.429  10.270  1.00  0.00           N  
ATOM    327  H   LYS A  21       8.365  -3.363   9.903  1.00  0.00           H  
ATOM    328  HA  LYS A  21       8.956  -6.170  10.696  1.00  0.00           H  
ATOM    329 1HB  LYS A  21      10.038  -3.526  11.757  1.00  0.00           H  
ATOM    330 2HB  LYS A  21      10.509  -5.115  12.344  1.00  0.00           H  
ATOM    331 1HG  LYS A  21      11.408  -5.684  10.116  1.00  0.00           H  
ATOM    332 2HG  LYS A  21      10.924  -4.091   9.516  1.00  0.00           H  
ATOM    333 1HD  LYS A  21      12.393  -3.029  11.230  1.00  0.00           H  
ATOM    334 2HD  LYS A  21      12.914  -4.638  11.750  1.00  0.00           H  
ATOM    335 1HE  LYS A  21      13.829  -5.092   9.518  1.00  0.00           H  
ATOM    336 2HE  LYS A  21      13.252  -3.527   8.940  1.00  0.00           H  
ATOM    337 1HZ  LYS A  21      15.565  -3.455   9.522  1.00  0.00           H  
ATOM    338 2HZ  LYS A  21      14.708  -2.469  10.529  1.00  0.00           H  
ATOM    339 3HZ  LYS A  21      15.248  -3.931  11.068  1.00  0.00           H  
ATOM    340  N   ASP A  22       6.829  -4.196  12.060  1.00  0.00           N  
ATOM    341  CA  ASP A  22       5.878  -4.027  13.152  1.00  0.00           C  
ATOM    342  C   ASP A  22       4.507  -4.574  12.777  1.00  0.00           C  
ATOM    343  O   ASP A  22       4.023  -4.356  11.666  1.00  0.00           O  
ATOM    344  CB  ASP A  22       5.745  -2.523  13.399  1.00  0.00           C  
ATOM    345  CG  ASP A  22       4.798  -2.125  14.524  1.00  0.00           C  
ATOM    346  OD1 ASP A  22       5.233  -2.074  15.650  1.00  0.00           O  
ATOM    347  OD2 ASP A  22       3.650  -1.875  14.246  1.00  0.00           O  
ATOM    348  H   ASP A  22       6.735  -3.624  11.233  1.00  0.00           H  
ATOM    349  HA  ASP A  22       6.277  -4.522  14.038  1.00  0.00           H  
ATOM    350 1HB  ASP A  22       6.724  -2.105  13.636  1.00  0.00           H  
ATOM    351 2HB  ASP A  22       5.392  -2.035  12.490  1.00  0.00           H  
ATOM    352  N   GLU A  23       3.837  -5.167  13.787  1.00  0.00           N  
ATOM    353  CA  GLU A  23       2.559  -5.826  13.545  1.00  0.00           C  
ATOM    354  C   GLU A  23       1.460  -4.810  13.262  1.00  0.00           C  
ATOM    355  O   GLU A  23       0.545  -5.071  12.481  1.00  0.00           O  
ATOM    356  CB  GLU A  23       2.160  -6.698  14.737  1.00  0.00           C  
ATOM    357  CG  GLU A  23       2.973  -7.978  14.861  1.00  0.00           C  
ATOM    358  CD  GLU A  23       2.860  -8.863  13.651  1.00  0.00           C  
ATOM    359  OE1 GLU A  23       3.875  -9.230  13.109  1.00  0.00           O  
ATOM    360  OE2 GLU A  23       1.756  -9.173  13.268  1.00  0.00           O  
ATOM    361  H   GLU A  23       4.217  -5.159  14.723  1.00  0.00           H  
ATOM    362  HA  GLU A  23       2.660  -6.466  12.668  1.00  0.00           H  
ATOM    363 1HB  GLU A  23       2.278  -6.129  15.660  1.00  0.00           H  
ATOM    364 2HB  GLU A  23       1.108  -6.970  14.653  1.00  0.00           H  
ATOM    365 1HG  GLU A  23       4.021  -7.718  15.010  1.00  0.00           H  
ATOM    366 2HG  GLU A  23       2.635  -8.527  15.739  1.00  0.00           H  
ATOM    367  N   GLU A  24       1.555  -3.633  13.851  1.00  0.00           N  
ATOM    368  CA  GLU A  24       0.545  -2.613  13.594  1.00  0.00           C  
ATOM    369  C   GLU A  24       0.608  -2.127  12.152  1.00  0.00           C  
ATOM    370  O   GLU A  24      -0.422  -1.924  11.510  1.00  0.00           O  
ATOM    371  CB  GLU A  24       0.722  -1.439  14.560  1.00  0.00           C  
ATOM    372  CG  GLU A  24      -0.378  -0.390  14.490  1.00  0.00           C  
ATOM    373  CD  GLU A  24      -0.180   0.730  15.473  1.00  0.00           C  
ATOM    374  OE1 GLU A  24      -0.951   1.660  15.448  1.00  0.00           O  
ATOM    375  OE2 GLU A  24       0.743   0.657  16.249  1.00  0.00           O  
ATOM    376  H   GLU A  24       2.317  -3.423  14.480  1.00  0.00           H  
ATOM    377  HA  GLU A  24      -0.440  -3.053  13.753  1.00  0.00           H  
ATOM    378 1HB  GLU A  24       0.761  -1.813  15.583  1.00  0.00           H  
ATOM    379 2HB  GLU A  24       1.670  -0.941  14.357  1.00  0.00           H  
ATOM    380 1HG  GLU A  24      -0.406   0.026  13.483  1.00  0.00           H  
ATOM    381 2HG  GLU A  24      -1.336  -0.871  14.681  1.00  0.00           H  
ATOM    382  N   ILE A  25       1.862  -2.068  11.619  1.00  0.00           N  
ATOM    383  CA  ILE A  25       2.018  -1.663  10.227  1.00  0.00           C  
ATOM    384  C   ILE A  25       1.555  -2.762   9.279  1.00  0.00           C  
ATOM    385  O   ILE A  25       0.866  -2.496   8.294  1.00  0.00           O  
ATOM    386  CB  ILE A  25       3.480  -1.282   9.933  1.00  0.00           C  
ATOM    387  CG1 ILE A  25       3.877  -0.047  10.746  1.00  0.00           C  
ATOM    388  CG2 ILE A  25       3.679  -1.030   8.446  1.00  0.00           C  
ATOM    389  CD1 ILE A  25       5.346   0.299  10.653  1.00  0.00           C  
ATOM    390  H   ILE A  25       2.684  -2.296  12.160  1.00  0.00           H  
ATOM    391  HA  ILE A  25       1.390  -0.791  10.048  1.00  0.00           H  
ATOM    392  HB  ILE A  25       4.137  -2.094  10.244  1.00  0.00           H  
ATOM    393 1HG1 ILE A  25       3.301   0.813  10.405  1.00  0.00           H  
ATOM    394 2HG1 ILE A  25       3.632  -0.208  11.796  1.00  0.00           H  
ATOM    395 1HG2 ILE A  25       4.718  -0.761   8.258  1.00  0.00           H  
ATOM    396 2HG2 ILE A  25       3.431  -1.932   7.888  1.00  0.00           H  
ATOM    397 3HG2 ILE A  25       3.030  -0.215   8.125  1.00  0.00           H  
ATOM    398 1HD1 ILE A  25       5.550   1.184  11.255  1.00  0.00           H  
ATOM    399 2HD1 ILE A  25       5.941  -0.537  11.023  1.00  0.00           H  
ATOM    400 3HD1 ILE A  25       5.607   0.499   9.615  1.00  0.00           H  
ATOM    401  N   LYS A  26       1.872  -4.007   9.632  1.00  0.00           N  
ATOM    402  CA  LYS A  26       1.419  -5.126   8.815  1.00  0.00           C  
ATOM    403  C   LYS A  26      -0.102  -5.198   8.772  1.00  0.00           C  
ATOM    404  O   LYS A  26      -0.693  -5.419   7.716  1.00  0.00           O  
ATOM    405  CB  LYS A  26       1.992  -6.441   9.345  1.00  0.00           C  
ATOM    406  CG  LYS A  26       3.498  -6.581   9.172  1.00  0.00           C  
ATOM    407  CD  LYS A  26       3.996  -7.912   9.717  1.00  0.00           C  
ATOM    408  CE  LYS A  26       5.506  -8.037   9.579  1.00  0.00           C  
ATOM    409  NZ  LYS A  26       6.012  -9.319  10.140  1.00  0.00           N  
ATOM    410  H   LYS A  26       2.423  -4.192  10.458  1.00  0.00           H  
ATOM    411  HA  LYS A  26       1.775  -4.976   7.795  1.00  0.00           H  
ATOM    412 1HB  LYS A  26       1.766  -6.535  10.407  1.00  0.00           H  
ATOM    413 2HB  LYS A  26       1.516  -7.278   8.834  1.00  0.00           H  
ATOM    414 1HG  LYS A  26       3.751  -6.514   8.113  1.00  0.00           H  
ATOM    415 2HG  LYS A  26       4.001  -5.771   9.699  1.00  0.00           H  
ATOM    416 1HD  LYS A  26       3.727  -7.998  10.771  1.00  0.00           H  
ATOM    417 2HD  LYS A  26       3.522  -8.728   9.172  1.00  0.00           H  
ATOM    418 1HE  LYS A  26       5.781  -7.982   8.527  1.00  0.00           H  
ATOM    419 2HE  LYS A  26       5.989  -7.211  10.102  1.00  0.00           H  
ATOM    420 1HZ  LYS A  26       7.015  -9.363  10.030  1.00  0.00           H  
ATOM    421 2HZ  LYS A  26       5.779  -9.373  11.122  1.00  0.00           H  
ATOM    422 3HZ  LYS A  26       5.586 -10.093   9.650  1.00  0.00           H  
ATOM    423  N   LYS A  27      -0.739  -4.913   9.905  1.00  0.00           N  
ATOM    424  CA  LYS A  27      -2.196  -4.903   9.952  1.00  0.00           C  
ATOM    425  C   LYS A  27      -2.767  -3.767   9.113  1.00  0.00           C  
ATOM    426  O   LYS A  27      -3.755  -3.944   8.401  1.00  0.00           O  
ATOM    427  CB  LYS A  27      -2.686  -4.773  11.395  1.00  0.00           C  
ATOM    428  CG  LYS A  27      -2.539  -6.049  12.213  1.00  0.00           C  
ATOM    429  CD  LYS A  27      -3.081  -5.867  13.623  1.00  0.00           C  
ATOM    430  CE  LYS A  27      -2.844  -7.107  14.472  1.00  0.00           C  
ATOM    431  NZ  LYS A  27      -3.299  -6.916  15.876  1.00  0.00           N  
ATOM    432  H   LYS A  27      -0.218  -4.701  10.744  1.00  0.00           H  
ATOM    433  HA  LYS A  27      -2.562  -5.846   9.544  1.00  0.00           H  
ATOM    434 1HB  LYS A  27      -2.130  -3.981  11.898  1.00  0.00           H  
ATOM    435 2HB  LYS A  27      -3.738  -4.487  11.398  1.00  0.00           H  
ATOM    436 1HG  LYS A  27      -3.083  -6.859  11.725  1.00  0.00           H  
ATOM    437 2HG  LYS A  27      -1.487  -6.325  12.270  1.00  0.00           H  
ATOM    438 1HD  LYS A  27      -2.590  -5.014  14.095  1.00  0.00           H  
ATOM    439 2HD  LYS A  27      -4.152  -5.668  13.578  1.00  0.00           H  
ATOM    440 1HE  LYS A  27      -3.381  -7.951  14.041  1.00  0.00           H  
ATOM    441 2HE  LYS A  27      -1.781  -7.346  14.478  1.00  0.00           H  
ATOM    442 1HZ  LYS A  27      -3.124  -7.759  16.405  1.00  0.00           H  
ATOM    443 2HZ  LYS A  27      -2.794  -6.147  16.293  1.00  0.00           H  
ATOM    444 3HZ  LYS A  27      -4.288  -6.713  15.885  1.00  0.00           H  
ATOM    445  N   ARG A  28      -2.065  -2.652   9.096  1.00  0.00           N  
ATOM    446  CA  ARG A  28      -2.506  -1.516   8.296  1.00  0.00           C  
ATOM    447  C   ARG A  28      -2.382  -1.811   6.806  1.00  0.00           C  
ATOM    448  O   ARG A  28      -3.263  -1.464   6.020  1.00  0.00           O  
ATOM    449  CB  ARG A  28      -1.691  -0.286   8.667  1.00  0.00           C  
ATOM    450  CG  ARG A  28      -2.047   0.996   7.931  1.00  0.00           C  
ATOM    451  CD  ARG A  28      -3.439   1.425   8.218  1.00  0.00           C  
ATOM    452  NE  ARG A  28      -3.747   2.710   7.609  1.00  0.00           N  
ATOM    453  CZ  ARG A  28      -4.973   3.267   7.578  1.00  0.00           C  
ATOM    454  NH1 ARG A  28      -5.993   2.643   8.123  1.00  0.00           N  
ATOM    455  NH2 ARG A  28      -5.150   4.442   6.999  1.00  0.00           N  
ATOM    456  H   ARG A  28      -1.215  -2.573   9.636  1.00  0.00           H  
ATOM    457  HA  ARG A  28      -3.557  -1.327   8.514  1.00  0.00           H  
ATOM    458 1HB  ARG A  28      -1.802  -0.084   9.731  1.00  0.00           H  
ATOM    459 2HB  ARG A  28      -0.635  -0.479   8.479  1.00  0.00           H  
ATOM    460 1HG  ARG A  28      -1.371   1.793   8.241  1.00  0.00           H  
ATOM    461 2HG  ARG A  28      -1.952   0.837   6.856  1.00  0.00           H  
ATOM    462 1HD  ARG A  28      -4.136   0.686   7.825  1.00  0.00           H  
ATOM    463 2HD  ARG A  28      -3.577   1.516   9.295  1.00  0.00           H  
ATOM    464  HE  ARG A  28      -2.987   3.221   7.179  1.00  0.00           H  
ATOM    465 1HH1 ARG A  28      -5.858   1.745   8.566  1.00  0.00           H  
ATOM    466 2HH1 ARG A  28      -6.912   3.061   8.099  1.00  0.00           H  
ATOM    467 1HH2 ARG A  28      -4.365   4.922   6.580  1.00  0.00           H  
ATOM    468 2HH2 ARG A  28      -6.068   4.860   6.976  1.00  0.00           H  
ATOM    469  N   VAL A  29      -1.305  -2.499   6.408  1.00  0.00           N  
ATOM    470  CA  VAL A  29      -1.140  -2.867   5.007  1.00  0.00           C  
ATOM    471  C   VAL A  29      -2.266  -3.781   4.542  1.00  0.00           C  
ATOM    472  O   VAL A  29      -2.855  -3.567   3.482  1.00  0.00           O  
ATOM    473  CB  VAL A  29       0.221  -3.550   4.774  1.00  0.00           C  
ATOM    474  CG1 VAL A  29       0.328  -4.080   3.352  1.00  0.00           C  
ATOM    475  CG2 VAL A  29       1.343  -2.567   5.069  1.00  0.00           C  
ATOM    476  H   VAL A  29      -0.596  -2.770   7.075  1.00  0.00           H  
ATOM    477  HA  VAL A  29      -1.178  -1.959   4.404  1.00  0.00           H  
ATOM    478  HB  VAL A  29       0.304  -4.411   5.438  1.00  0.00           H  
ATOM    479 1HG1 VAL A  29       1.298  -4.558   3.214  1.00  0.00           H  
ATOM    480 2HG1 VAL A  29      -0.463  -4.808   3.175  1.00  0.00           H  
ATOM    481 3HG1 VAL A  29       0.227  -3.255   2.648  1.00  0.00           H  
ATOM    482 1HG2 VAL A  29       2.305  -3.052   4.904  1.00  0.00           H  
ATOM    483 2HG2 VAL A  29       1.254  -1.704   4.409  1.00  0.00           H  
ATOM    484 3HG2 VAL A  29       1.276  -2.239   6.106  1.00  0.00           H  
ATOM    485  N   PHE A  30      -2.671  -4.690   5.416  1.00  0.00           N  
ATOM    486  CA  PHE A  30      -3.756  -5.602   5.071  1.00  0.00           C  
ATOM    487  C   PHE A  30      -5.091  -4.872   5.011  1.00  0.00           C  
ATOM    488  O   PHE A  30      -5.919  -5.144   4.142  1.00  0.00           O  
ATOM    489  CB  PHE A  30      -3.838  -6.756   6.073  1.00  0.00           C  
ATOM    490  CG  PHE A  30      -2.804  -7.821   5.844  1.00  0.00           C  
ATOM    491  CD1 PHE A  30      -1.844  -8.093   6.807  1.00  0.00           C  
ATOM    492  CD2 PHE A  30      -2.790  -8.553   4.667  1.00  0.00           C  
ATOM    493  CE1 PHE A  30      -0.892  -9.074   6.598  1.00  0.00           C  
ATOM    494  CE2 PHE A  30      -1.840  -9.534   4.455  1.00  0.00           C  
ATOM    495  CZ  PHE A  30      -0.890  -9.794   5.422  1.00  0.00           C  
ATOM    496  H   PHE A  30      -2.237  -4.763   6.325  1.00  0.00           H  
ATOM    497  HA  PHE A  30      -3.558  -6.017   4.082  1.00  0.00           H  
ATOM    498 1HB  PHE A  30      -3.715  -6.369   7.084  1.00  0.00           H  
ATOM    499 2HB  PHE A  30      -4.823  -7.217   6.017  1.00  0.00           H  
ATOM    500  HD1 PHE A  30      -1.846  -7.524   7.737  1.00  0.00           H  
ATOM    501  HD2 PHE A  30      -3.540  -8.347   3.903  1.00  0.00           H  
ATOM    502  HE1 PHE A  30      -0.143  -9.278   7.363  1.00  0.00           H  
ATOM    503  HE2 PHE A  30      -1.839 -10.102   3.525  1.00  0.00           H  
ATOM    504  HZ  PHE A  30      -0.140 -10.565   5.256  1.00  0.00           H  
ATOM    505  N   GLN A  31      -5.298  -3.901   5.882  1.00  0.00           N  
ATOM    506  CA  GLN A  31      -6.524  -3.112   5.857  1.00  0.00           C  
ATOM    507  C   GLN A  31      -6.622  -2.288   4.579  1.00  0.00           C  
ATOM    508  O   GLN A  31      -7.685  -2.201   3.965  1.00  0.00           O  
ATOM    509  CB  GLN A  31      -6.594  -2.193   7.079  1.00  0.00           C  
ATOM    510  CG  GLN A  31      -6.841  -2.925   8.387  1.00  0.00           C  
ATOM    511  CD  GLN A  31      -6.723  -2.011   9.592  1.00  0.00           C  
ATOM    512  OE1 GLN A  31      -6.125  -0.935   9.517  1.00  0.00           O  
ATOM    513  NE2 GLN A  31      -7.295  -2.436  10.713  1.00  0.00           N  
ATOM    514  H   GLN A  31      -4.597  -3.698   6.580  1.00  0.00           H  
ATOM    515  HA  GLN A  31      -7.374  -3.793   5.884  1.00  0.00           H  
ATOM    516 1HB  GLN A  31      -5.660  -1.639   7.172  1.00  0.00           H  
ATOM    517 2HB  GLN A  31      -7.394  -1.465   6.942  1.00  0.00           H  
ATOM    518 1HG  GLN A  31      -7.847  -3.344   8.373  1.00  0.00           H  
ATOM    519 2HG  GLN A  31      -6.106  -3.723   8.489  1.00  0.00           H  
ATOM    520 1HE2 GLN A  31      -7.250  -1.876  11.541  1.00  0.00           H  
ATOM    521 2HE2 GLN A  31      -7.770  -3.316  10.730  1.00  0.00           H  
ATOM    522  N   LEU A  32      -5.469  -1.757   4.139  1.00  0.00           N  
ATOM    523  CA  LEU A  32      -5.449  -0.985   2.903  1.00  0.00           C  
ATOM    524  C   LEU A  32      -5.689  -1.878   1.690  1.00  0.00           C  
ATOM    525  O   LEU A  32      -6.392  -1.496   0.755  1.00  0.00           O  
ATOM    526  CB  LEU A  32      -4.113  -0.246   2.760  1.00  0.00           C  
ATOM    527  CG  LEU A  32      -3.871   0.921   3.726  1.00  0.00           C  
ATOM    528  CD1 LEU A  32      -2.426   1.384   3.613  1.00  0.00           C  
ATOM    529  CD2 LEU A  32      -4.836   2.053   3.406  1.00  0.00           C  
ATOM    530  H   LEU A  32      -4.609  -1.884   4.654  1.00  0.00           H  
ATOM    531  HA  LEU A  32      -6.253  -0.251   2.941  1.00  0.00           H  
ATOM    532 1HB  LEU A  32      -3.304  -0.960   2.905  1.00  0.00           H  
ATOM    533 2HB  LEU A  32      -4.042   0.151   1.747  1.00  0.00           H  
ATOM    534  HG  LEU A  32      -4.033   0.585   4.751  1.00  0.00           H  
ATOM    535 1HD1 LEU A  32      -2.255   2.213   4.300  1.00  0.00           H  
ATOM    536 2HD1 LEU A  32      -1.759   0.560   3.867  1.00  0.00           H  
ATOM    537 3HD1 LEU A  32      -2.228   1.711   2.593  1.00  0.00           H  
ATOM    538 1HD2 LEU A  32      -4.665   2.882   4.093  1.00  0.00           H  
ATOM    539 2HD2 LEU A  32      -4.674   2.391   2.382  1.00  0.00           H  
ATOM    540 3HD2 LEU A  32      -5.861   1.699   3.514  1.00  0.00           H  
ATOM    541  N   PHE A  33      -5.166  -3.116   1.762  1.00  0.00           N  
ATOM    542  CA  PHE A  33      -5.413  -4.067   0.686  1.00  0.00           C  
ATOM    543  C   PHE A  33      -6.893  -4.414   0.585  1.00  0.00           C  
ATOM    544  O   PHE A  33      -7.464  -4.431  -0.505  1.00  0.00           O  
ATOM    545  CB  PHE A  33      -4.594  -5.339   0.914  1.00  0.00           C  
ATOM    546  CG  PHE A  33      -4.837  -6.405  -0.117  1.00  0.00           C  
ATOM    547  CD1 PHE A  33      -5.630  -7.505   0.176  1.00  0.00           C  
ATOM    548  CD2 PHE A  33      -4.275  -6.309  -1.380  1.00  0.00           C  
ATOM    549  CE1 PHE A  33      -5.854  -8.486  -0.771  1.00  0.00           C  
ATOM    550  CE2 PHE A  33      -4.498  -7.288  -2.329  1.00  0.00           C  
ATOM    551  CZ  PHE A  33      -5.288  -8.377  -2.024  1.00  0.00           C  
ATOM    552  H   PHE A  33      -4.603  -3.401   2.551  1.00  0.00           H  
ATOM    553  HA  PHE A  33      -5.104  -3.612  -0.256  1.00  0.00           H  
ATOM    554 1HB  PHE A  33      -3.533  -5.094   0.908  1.00  0.00           H  
ATOM    555 2HB  PHE A  33      -4.829  -5.752   1.894  1.00  0.00           H  
ATOM    556  HD1 PHE A  33      -6.079  -7.589   1.166  1.00  0.00           H  
ATOM    557  HD2 PHE A  33      -3.650  -5.448  -1.621  1.00  0.00           H  
ATOM    558  HE1 PHE A  33      -6.478  -9.345  -0.527  1.00  0.00           H  
ATOM    559  HE2 PHE A  33      -4.049  -7.201  -3.318  1.00  0.00           H  
ATOM    560  HZ  PHE A  33      -5.463  -9.150  -2.771  1.00  0.00           H  
ATOM    561  N   GLU A  34      -7.544  -4.600   1.728  1.00  0.00           N  
ATOM    562  CA  GLU A  34      -8.965  -4.926   1.732  1.00  0.00           C  
ATOM    563  C   GLU A  34      -9.800  -3.759   1.220  1.00  0.00           C  
ATOM    564  O   GLU A  34     -10.743  -3.948   0.452  1.00  0.00           O  
ATOM    565  CB  GLU A  34      -9.420  -5.327   3.137  1.00  0.00           C  
ATOM    566  CG  GLU A  34      -8.899  -6.686   3.581  1.00  0.00           C  
ATOM    567  CD  GLU A  34      -9.325  -7.050   4.976  1.00  0.00           C  
ATOM    568  OE1 GLU A  34      -9.152  -8.184   5.353  1.00  0.00           O  
ATOM    569  OE2 GLU A  34      -9.824  -6.192   5.666  1.00  0.00           O  
ATOM    570  H   GLU A  34      -7.056  -4.516   2.608  1.00  0.00           H  
ATOM    571  HA  GLU A  34      -9.129  -5.769   1.059  1.00  0.00           H  
ATOM    572 1HB  GLU A  34      -9.083  -4.580   3.856  1.00  0.00           H  
ATOM    573 2HB  GLU A  34     -10.509  -5.349   3.174  1.00  0.00           H  
ATOM    574 1HG  GLU A  34      -9.265  -7.447   2.892  1.00  0.00           H  
ATOM    575 2HG  GLU A  34      -7.811  -6.681   3.528  1.00  0.00           H  
ATOM    576  N   LEU A  35      -9.373  -2.543   1.558  1.00  0.00           N  
ATOM    577  CA  LEU A  35     -10.074  -1.355   1.085  1.00  0.00           C  
ATOM    578  C   LEU A  35      -9.916  -1.185  -0.423  1.00  0.00           C  
ATOM    579  O   LEU A  35     -10.875  -0.867  -1.125  1.00  0.00           O  
ATOM    580  CB  LEU A  35      -9.565  -0.103   1.809  1.00  0.00           C  
ATOM    581  CG  LEU A  35      -9.935   0.043   3.291  1.00  0.00           C  
ATOM    582  CD1 LEU A  35      -9.183   1.225   3.888  1.00  0.00           C  
ATOM    583  CD2 LEU A  35     -11.439   0.230   3.422  1.00  0.00           C  
ATOM    584  H   LEU A  35      -8.559  -2.433   2.146  1.00  0.00           H  
ATOM    585  HA  LEU A  35     -11.136  -1.472   1.299  1.00  0.00           H  
ATOM    586 1HB  LEU A  35      -8.478  -0.085   1.748  1.00  0.00           H  
ATOM    587 2HB  LEU A  35      -9.952   0.777   1.295  1.00  0.00           H  
ATOM    588  HG  LEU A  35      -9.632  -0.854   3.832  1.00  0.00           H  
ATOM    589 1HD1 LEU A  35      -9.445   1.329   4.941  1.00  0.00           H  
ATOM    590 2HD1 LEU A  35      -8.110   1.057   3.797  1.00  0.00           H  
ATOM    591 3HD1 LEU A  35      -9.455   2.135   3.355  1.00  0.00           H  
ATOM    592 1HD2 LEU A  35     -11.703   0.333   4.475  1.00  0.00           H  
ATOM    593 2HD2 LEU A  35     -11.743   1.127   2.882  1.00  0.00           H  
ATOM    594 3HD2 LEU A  35     -11.951  -0.636   3.003  1.00  0.00           H  
ATOM    595  N   ALA A  36      -8.716  -1.493  -0.914  1.00  0.00           N  
ATOM    596  CA  ALA A  36      -8.466  -1.371  -2.345  1.00  0.00           C  
ATOM    597  C   ALA A  36      -9.241  -2.421  -3.131  1.00  0.00           C  
ATOM    598  O   ALA A  36      -9.800  -2.131  -4.188  1.00  0.00           O  
ATOM    599  CB  ALA A  36      -6.976  -1.491  -2.630  1.00  0.00           C  
ATOM    600  H   ALA A  36      -7.972  -1.811  -0.310  1.00  0.00           H  
ATOM    601  HA  ALA A  36      -8.810  -0.388  -2.666  1.00  0.00           H  
ATOM    602 1HB  ALA A  36      -6.802  -1.398  -3.702  1.00  0.00           H  
ATOM    603 2HB  ALA A  36      -6.440  -0.700  -2.106  1.00  0.00           H  
ATOM    604 3HB  ALA A  36      -6.617  -2.460  -2.287  1.00  0.00           H  
ATOM    605  N   ASP A  37      -9.297  -3.605  -2.580  1.00  0.00           N  
ATOM    606  CA  ASP A  37     -10.034  -4.677  -3.238  1.00  0.00           C  
ATOM    607  C   ASP A  37     -11.521  -4.355  -3.318  1.00  0.00           C  
ATOM    608  O   ASP A  37     -12.152  -4.547  -4.357  1.00  0.00           O  
ATOM    609  CB  ASP A  37      -9.811  -5.997  -2.497  1.00  0.00           C  
ATOM    610  CG  ASP A  37     -10.383  -7.203  -3.230  1.00  0.00           C  
ATOM    611  OD1 ASP A  37     -11.232  -7.862  -2.678  1.00  0.00           O  
ATOM    612  OD2 ASP A  37      -9.966  -7.454  -4.336  1.00  0.00           O  
ATOM    613  H   ASP A  37      -8.836  -3.792  -1.701  1.00  0.00           H  
ATOM    614  HA  ASP A  37      -9.661  -4.778  -4.258  1.00  0.00           H  
ATOM    615 1HB  ASP A  37      -8.742  -6.157  -2.351  1.00  0.00           H  
ATOM    616 2HB  ASP A  37     -10.271  -5.943  -1.510  1.00  0.00           H  
ATOM    617  N   LYS A  38     -12.052  -3.738  -2.261  1.00  0.00           N  
ATOM    618  CA  LYS A  38     -13.459  -3.353  -2.267  1.00  0.00           C  
ATOM    619  C   LYS A  38     -13.714  -2.214  -3.246  1.00  0.00           C  
ATOM    620  O   LYS A  38     -14.696  -2.230  -3.989  1.00  0.00           O  
ATOM    621  CB  LYS A  38     -13.911  -2.938  -0.866  1.00  0.00           C  
ATOM    622  CG  LYS A  38     -14.077  -4.102   0.101  1.00  0.00           C  
ATOM    623  CD  LYS A  38     -14.548  -3.623   1.467  1.00  0.00           C  
ATOM    624  CE  LYS A  38     -14.627  -4.773   2.460  1.00  0.00           C  
ATOM    625  NZ  LYS A  38     -15.015  -4.308   3.820  1.00  0.00           N  
ATOM    626  H   LYS A  38     -11.489  -3.531  -1.448  1.00  0.00           H  
ATOM    627  HA  LYS A  38     -14.052  -4.212  -2.582  1.00  0.00           H  
ATOM    628 1HB  LYS A  38     -13.185  -2.245  -0.440  1.00  0.00           H  
ATOM    629 2HB  LYS A  38     -14.865  -2.414  -0.932  1.00  0.00           H  
ATOM    630 1HG  LYS A  38     -14.807  -4.807  -0.299  1.00  0.00           H  
ATOM    631 2HG  LYS A  38     -13.125  -4.619   0.215  1.00  0.00           H  
ATOM    632 1HD  LYS A  38     -13.855  -2.871   1.848  1.00  0.00           H  
ATOM    633 2HD  LYS A  38     -15.534  -3.168   1.373  1.00  0.00           H  
ATOM    634 1HE  LYS A  38     -15.360  -5.501   2.115  1.00  0.00           H  
ATOM    635 2HE  LYS A  38     -13.658  -5.267   2.522  1.00  0.00           H  
ATOM    636 1HZ  LYS A  38     -15.056  -5.098   4.448  1.00  0.00           H  
ATOM    637 2HZ  LYS A  38     -14.331  -3.645   4.158  1.00  0.00           H  
ATOM    638 3HZ  LYS A  38     -15.921  -3.864   3.779  1.00  0.00           H  
ATOM    639  N   ALA A  39     -12.780  -1.284  -3.270  1.00  0.00           N  
ATOM    640  CA  ALA A  39     -12.910  -0.161  -4.191  1.00  0.00           C  
ATOM    641  C   ALA A  39     -12.848  -0.628  -5.640  1.00  0.00           C  
ATOM    642  O   ALA A  39     -13.603  -0.153  -6.488  1.00  0.00           O  
ATOM    643  CB  ALA A  39     -11.825   0.871  -3.921  1.00  0.00           C  
ATOM    644  H   ALA A  39     -11.974  -1.332  -2.663  1.00  0.00           H  
ATOM    645  HA  ALA A  39     -13.885   0.299  -4.028  1.00  0.00           H  
ATOM    646 1HB  ALA A  39     -11.934   1.704  -4.616  1.00  0.00           H  
ATOM    647 2HB  ALA A  39     -11.917   1.237  -2.898  1.00  0.00           H  
ATOM    648 3HB  ALA A  39     -10.846   0.413  -4.055  1.00  0.00           H  
ATOM    649  N   TYR A  40     -12.034  -1.601  -5.885  1.00  0.00           N  
ATOM    650  CA  TYR A  40     -11.912  -2.146  -7.232  1.00  0.00           C  
ATOM    651  C   TYR A  40     -13.184  -2.874  -7.648  1.00  0.00           C  
ATOM    652  O   TYR A  40     -13.695  -2.670  -8.749  1.00  0.00           O  
ATOM    653  CB  TYR A  40     -10.717  -3.099  -7.308  1.00  0.00           C  
ATOM    654  CG  TYR A  40     -10.575  -3.787  -8.648  1.00  0.00           C  
ATOM    655  CD1 TYR A  40     -10.034  -3.101  -9.725  1.00  0.00           C  
ATOM    656  CD2 TYR A  40     -10.985  -5.103  -8.799  1.00  0.00           C  
ATOM    657  CE1 TYR A  40      -9.904  -3.729 -10.949  1.00  0.00           C  
ATOM    658  CE2 TYR A  40     -10.855  -5.731 -10.022  1.00  0.00           C  
ATOM    659  CZ  TYR A  40     -10.315  -5.043 -11.097  1.00  0.00           C  
ATOM    660  OH  TYR A  40     -10.185  -5.669 -12.315  1.00  0.00           O  
ATOM    661  H   TYR A  40     -11.473  -1.994  -5.143  1.00  0.00           H  
ATOM    662  HA  TYR A  40     -11.748  -1.321  -7.926  1.00  0.00           H  
ATOM    663 1HB  TYR A  40      -9.798  -2.547  -7.107  1.00  0.00           H  
ATOM    664 2HB  TYR A  40     -10.813  -3.865  -6.539  1.00  0.00           H  
ATOM    665  HD1 TYR A  40      -9.711  -2.066  -9.606  1.00  0.00           H  
ATOM    666  HD2 TYR A  40     -11.411  -5.642  -7.953  1.00  0.00           H  
ATOM    667  HE1 TYR A  40      -9.479  -3.190 -11.795  1.00  0.00           H  
ATOM    668  HE2 TYR A  40     -11.178  -6.766 -10.141  1.00  0.00           H  
ATOM    669  HH  TYR A  40     -10.513  -6.569 -12.248  1.00  0.00           H  
ATOM    670  N   LYS A  41     -13.756  -3.622  -6.723  1.00  0.00           N  
ATOM    671  CA  LYS A  41     -14.965  -4.375  -7.034  1.00  0.00           C  
ATOM    672  C   LYS A  41     -16.165  -3.449  -7.189  1.00  0.00           C  
ATOM    673  O   LYS A  41     -17.077  -3.725  -7.968  1.00  0.00           O  
ATOM    674  CB  LYS A  41     -15.240  -5.417  -5.949  1.00  0.00           C  
ATOM    675  CG  LYS A  41     -14.262  -6.584  -5.950  1.00  0.00           C  
ATOM    676  CD  LYS A  41     -14.568  -7.563  -4.827  1.00  0.00           C  
ATOM    677  CE  LYS A  41     -13.575  -8.715  -4.809  1.00  0.00           C  
ATOM    678  NZ  LYS A  41     -13.795  -9.623  -3.651  1.00  0.00           N  
ATOM    679  H   LYS A  41     -13.365  -3.681  -5.794  1.00  0.00           H  
ATOM    680  HA  LYS A  41     -14.817  -4.891  -7.983  1.00  0.00           H  
ATOM    681 1HB  LYS A  41     -15.199  -4.941  -4.969  1.00  0.00           H  
ATOM    682 2HB  LYS A  41     -16.246  -5.818  -6.076  1.00  0.00           H  
ATOM    683 1HG  LYS A  41     -14.322  -7.109  -6.904  1.00  0.00           H  
ATOM    684 2HG  LYS A  41     -13.247  -6.208  -5.826  1.00  0.00           H  
ATOM    685 1HD  LYS A  41     -14.526  -7.043  -3.869  1.00  0.00           H  
ATOM    686 2HD  LYS A  41     -15.573  -7.965  -4.958  1.00  0.00           H  
ATOM    687 1HE  LYS A  41     -13.669  -9.291  -5.729  1.00  0.00           H  
ATOM    688 2HE  LYS A  41     -12.561  -8.320  -4.756  1.00  0.00           H  
ATOM    689 1HZ  LYS A  41     -13.117 -10.372  -3.676  1.00  0.00           H  
ATOM    690 2HZ  LYS A  41     -13.691  -9.103  -2.791  1.00  0.00           H  
ATOM    691 3HZ  LYS A  41     -14.726 -10.011  -3.699  1.00  0.00           H  
ATOM    692  N   ASN A  42     -16.164  -2.306  -6.518  1.00  0.00           N  
ATOM    693  CA  ASN A  42     -17.268  -1.356  -6.591  1.00  0.00           C  
ATOM    694  C   ASN A  42     -16.994  -0.270  -7.623  1.00  0.00           C  
ATOM    695  O   ASN A  42     -17.710   0.728  -7.693  1.00  0.00           O  
ATOM    696  CB  ASN A  42     -17.520  -0.729  -5.231  1.00  0.00           C  
ATOM    697  CG  ASN A  42     -18.079  -1.705  -4.234  1.00  0.00           C  
ATOM    698  OD1 ASN A  42     -18.858  -2.598  -4.589  1.00  0.00           O  
ATOM    699  ND2 ASN A  42     -17.698  -1.553  -2.991  1.00  0.00           N  
ATOM    700  H   ASN A  42     -15.367  -2.090  -5.936  1.00  0.00           H  
ATOM    701  HA  ASN A  42     -18.167  -1.893  -6.900  1.00  0.00           H  
ATOM    702 1HB  ASN A  42     -16.587  -0.324  -4.838  1.00  0.00           H  
ATOM    703 2HB  ASN A  42     -18.218   0.101  -5.337  1.00  0.00           H  
ATOM    704 1HD2 ASN A  42     -18.038  -2.174  -2.284  1.00  0.00           H  
ATOM    705 2HD2 ASN A  42     -17.067  -0.817  -2.748  1.00  0.00           H  
ATOM    706  N   ASN A  43     -15.934  -0.426  -8.481  1.00  0.00           N  
ATOM    707  CA  ASN A  43     -15.558   0.546  -9.501  1.00  0.00           C  
ATOM    708  C   ASN A  43     -15.475   1.951  -8.918  1.00  0.00           C  
ATOM    709  O   ASN A  43     -15.974   2.909  -9.509  1.00  0.00           O  
ATOM    710  CB  ASN A  43     -16.527   0.485 -10.667  1.00  0.00           C  
ATOM    711  CG  ASN A  43     -15.957   1.053 -11.937  1.00  0.00           C  
ATOM    712  OD1 ASN A  43     -14.750   0.953 -12.189  1.00  0.00           O  
ATOM    713  ND2 ASN A  43     -16.800   1.647 -12.741  1.00  0.00           N  
ATOM    714  H   ASN A  43     -15.392  -1.273  -8.385  1.00  0.00           H  
ATOM    715  HA  ASN A  43     -14.558   0.300  -9.862  1.00  0.00           H  
ATOM    716 1HB  ASN A  43     -16.814  -0.552 -10.848  1.00  0.00           H  
ATOM    717 2HB  ASN A  43     -17.433   1.036 -10.416  1.00  0.00           H  
ATOM    718 1HD2 ASN A  43     -16.477   2.044 -13.601  1.00  0.00           H  
ATOM    719 2HD2 ASN A  43     -17.767   1.705 -12.497  1.00  0.00           H  
ATOM    720  N   ASP A  44     -14.846   2.006  -7.743  1.00  0.00           N  
ATOM    721  CA  ASP A  44     -14.615   3.300  -7.111  1.00  0.00           C  
ATOM    722  C   ASP A  44     -13.173   3.754  -7.296  1.00  0.00           C  
ATOM    723  O   ASP A  44     -12.304   3.443  -6.480  1.00  0.00           O  
ATOM    724  CB  ASP A  44     -14.961   3.228  -5.621  1.00  0.00           C  
ATOM    725  CG  ASP A  44     -15.005   4.600  -4.962  1.00  0.00           C  
ATOM    726  OD1 ASP A  44     -15.611   4.719  -3.923  1.00  0.00           O  
ATOM    727  OD2 ASP A  44     -14.434   5.516  -5.503  1.00  0.00           O  
ATOM    728  H   ASP A  44     -14.525   1.168  -7.280  1.00  0.00           H  
ATOM    729  HA  ASP A  44     -15.262   4.038  -7.587  1.00  0.00           H  
ATOM    730 1HB  ASP A  44     -15.931   2.747  -5.496  1.00  0.00           H  
ATOM    731 2HB  ASP A  44     -14.222   2.614  -5.105  1.00  0.00           H  
ATOM    732  N   ARG A  45     -12.986   4.510  -8.369  1.00  0.00           N  
ATOM    733  CA  ARG A  45     -11.631   4.877  -8.762  1.00  0.00           C  
ATOM    734  C   ARG A  45     -11.014   5.851  -7.767  1.00  0.00           C  
ATOM    735  O   ARG A  45      -9.820   5.783  -7.475  1.00  0.00           O  
ATOM    736  CB  ARG A  45     -11.633   5.484 -10.157  1.00  0.00           C  
ATOM    737  CG  ARG A  45     -10.251   5.812 -10.698  1.00  0.00           C  
ATOM    738  CD  ARG A  45     -10.306   6.254 -12.115  1.00  0.00           C  
ATOM    739  NE  ARG A  45      -8.980   6.511 -12.655  1.00  0.00           N  
ATOM    740  CZ  ARG A  45      -8.288   5.650 -13.425  1.00  0.00           C  
ATOM    741  NH1 ARG A  45      -8.807   4.483 -13.737  1.00  0.00           N  
ATOM    742  NH2 ARG A  45      -7.087   5.978 -13.868  1.00  0.00           N  
ATOM    743  H   ARG A  45     -13.765   4.838  -8.922  1.00  0.00           H  
ATOM    744  HA  ARG A  45     -11.018   3.975  -8.773  1.00  0.00           H  
ATOM    745 1HB  ARG A  45     -12.110   4.795 -10.852  1.00  0.00           H  
ATOM    746 2HB  ARG A  45     -12.219   6.403 -10.153  1.00  0.00           H  
ATOM    747 1HG  ARG A  45      -9.809   6.614 -10.106  1.00  0.00           H  
ATOM    748 2HG  ARG A  45      -9.617   4.926 -10.640  1.00  0.00           H  
ATOM    749 1HD  ARG A  45     -10.776   5.479 -12.720  1.00  0.00           H  
ATOM    750 2HD  ARG A  45     -10.887   7.173 -12.187  1.00  0.00           H  
ATOM    751  HE  ARG A  45      -8.547   7.399 -12.437  1.00  0.00           H  
ATOM    752 1HH1 ARG A  45      -9.725   4.232 -13.399  1.00  0.00           H  
ATOM    753 2HH1 ARG A  45      -8.288   3.838 -14.314  1.00  0.00           H  
ATOM    754 1HH2 ARG A  45      -6.688   6.875 -13.629  1.00  0.00           H  
ATOM    755 2HH2 ARG A  45      -6.568   5.333 -14.445  1.00  0.00           H  
ATOM    756  N   GLN A  46     -11.831   6.784  -7.249  1.00  0.00           N  
ATOM    757  CA  GLN A  46     -11.308   7.776  -6.317  1.00  0.00           C  
ATOM    758  C   GLN A  46     -10.798   7.118  -5.041  1.00  0.00           C  
ATOM    759  O   GLN A  46      -9.719   7.449  -4.549  1.00  0.00           O  
ATOM    760  CB  GLN A  46     -12.380   8.816  -5.982  1.00  0.00           C  
ATOM    761  CG  GLN A  46     -12.735   9.736  -7.138  1.00  0.00           C  
ATOM    762  CD  GLN A  46     -13.755  10.789  -6.748  1.00  0.00           C  
ATOM    763  OE1 GLN A  46     -14.315  10.754  -5.649  1.00  0.00           O  
ATOM    764  NE2 GLN A  46     -14.003  11.733  -7.648  1.00  0.00           N  
ATOM    765  H   GLN A  46     -12.810   6.810  -7.497  1.00  0.00           H  
ATOM    766  HA  GLN A  46     -10.466   8.283  -6.788  1.00  0.00           H  
ATOM    767 1HB  GLN A  46     -13.291   8.310  -5.662  1.00  0.00           H  
ATOM    768 2HB  GLN A  46     -12.040   9.434  -5.151  1.00  0.00           H  
ATOM    769 1HG  GLN A  46     -11.831  10.244  -7.475  1.00  0.00           H  
ATOM    770 2HG  GLN A  46     -13.153   9.139  -7.949  1.00  0.00           H  
ATOM    771 1HE2 GLN A  46     -14.667  12.455  -7.447  1.00  0.00           H  
ATOM    772 2HE2 GLN A  46     -13.527  11.724  -8.527  1.00  0.00           H  
ATOM    773  N   LYS A  47     -11.557   6.149  -4.558  1.00  0.00           N  
ATOM    774  CA  LYS A  47     -11.125   5.448  -3.355  1.00  0.00           C  
ATOM    775  C   LYS A  47      -9.911   4.571  -3.635  1.00  0.00           C  
ATOM    776  O   LYS A  47      -8.983   4.505  -2.829  1.00  0.00           O  
ATOM    777  CB  LYS A  47     -12.281   4.626  -2.785  1.00  0.00           C  
ATOM    778  CG  LYS A  47     -12.003   4.091  -1.387  1.00  0.00           C  
ATOM    779  CD  LYS A  47     -13.240   3.436  -0.789  1.00  0.00           C  
ATOM    780  CE  LYS A  47     -13.201   3.462   0.732  1.00  0.00           C  
ATOM    781  NZ  LYS A  47     -14.400   2.817   1.330  1.00  0.00           N  
ATOM    782  H   LYS A  47     -12.426   5.881  -4.998  1.00  0.00           H  
ATOM    783  HA  LYS A  47     -10.819   6.188  -2.614  1.00  0.00           H  
ATOM    784 1HB  LYS A  47     -13.181   5.240  -2.748  1.00  0.00           H  
ATOM    785 2HB  LYS A  47     -12.487   3.782  -3.444  1.00  0.00           H  
ATOM    786 1HG  LYS A  47     -11.199   3.356  -1.432  1.00  0.00           H  
ATOM    787 2HG  LYS A  47     -11.687   4.909  -0.741  1.00  0.00           H  
ATOM    788 1HD  LYS A  47     -14.132   3.963  -1.130  1.00  0.00           H  
ATOM    789 2HD  LYS A  47     -13.301   2.400  -1.123  1.00  0.00           H  
ATOM    790 1HE  LYS A  47     -12.311   2.941   1.082  1.00  0.00           H  
ATOM    791 2HE  LYS A  47     -13.150   4.495   1.077  1.00  0.00           H  
ATOM    792 1HZ  LYS A  47     -14.336   2.855   2.337  1.00  0.00           H  
ATOM    793 2HZ  LYS A  47     -15.232   3.304   1.027  1.00  0.00           H  
ATOM    794 3HZ  LYS A  47     -14.448   1.853   1.033  1.00  0.00           H  
ATOM    795  N   LEU A  48      -9.932   3.887  -4.790  1.00  0.00           N  
ATOM    796  CA  LEU A  48      -8.786   3.063  -5.157  1.00  0.00           C  
ATOM    797  C   LEU A  48      -7.514   3.899  -5.252  1.00  0.00           C  
ATOM    798  O   LEU A  48      -6.470   3.521  -4.720  1.00  0.00           O  
ATOM    799  CB  LEU A  48      -9.051   2.351  -6.489  1.00  0.00           C  
ATOM    800  CG  LEU A  48      -7.953   1.415  -7.008  1.00  0.00           C  
ATOM    801  CD1 LEU A  48      -7.693   0.319  -5.983  1.00  0.00           C  
ATOM    802  CD2 LEU A  48      -8.378   0.824  -8.344  1.00  0.00           C  
ATOM    803  H   LEU A  48     -10.726   3.930  -5.412  1.00  0.00           H  
ATOM    804  HA  LEU A  48      -8.637   2.312  -4.381  1.00  0.00           H  
ATOM    805 1HB  LEU A  48      -9.957   1.756  -6.390  1.00  0.00           H  
ATOM    806 2HB  LEU A  48      -9.218   3.104  -7.259  1.00  0.00           H  
ATOM    807  HG  LEU A  48      -7.027   1.977  -7.138  1.00  0.00           H  
ATOM    808 1HD1 LEU A  48      -6.912  -0.346  -6.352  1.00  0.00           H  
ATOM    809 2HD1 LEU A  48      -7.371   0.768  -5.043  1.00  0.00           H  
ATOM    810 3HD1 LEU A  48      -8.607  -0.250  -5.820  1.00  0.00           H  
ATOM    811 1HD2 LEU A  48      -7.596   0.159  -8.713  1.00  0.00           H  
ATOM    812 2HD2 LEU A  48      -9.303   0.261  -8.215  1.00  0.00           H  
ATOM    813 3HD2 LEU A  48      -8.540   1.628  -9.062  1.00  0.00           H  
ATOM    814  N   GLU A  49      -7.600   5.103  -5.810  1.00  0.00           N  
ATOM    815  CA  GLU A  49      -6.449   5.986  -5.947  1.00  0.00           C  
ATOM    816  C   GLU A  49      -5.977   6.491  -4.590  1.00  0.00           C  
ATOM    817  O   GLU A  49      -4.776   6.596  -4.339  1.00  0.00           O  
ATOM    818  CB  GLU A  49      -6.788   7.168  -6.858  1.00  0.00           C  
ATOM    819  CG  GLU A  49      -6.906   6.796  -8.329  1.00  0.00           C  
ATOM    820  CD  GLU A  49      -7.337   7.950  -9.191  1.00  0.00           C  
ATOM    821  OE1 GLU A  49      -7.290   7.821 -10.391  1.00  0.00           O  
ATOM    822  OE2 GLU A  49      -7.713   8.963  -8.650  1.00  0.00           O  
ATOM    823  H   GLU A  49      -8.500   5.411  -6.150  1.00  0.00           H  
ATOM    824  HA  GLU A  49      -5.632   5.422  -6.397  1.00  0.00           H  
ATOM    825 1HB  GLU A  49      -7.733   7.611  -6.543  1.00  0.00           H  
ATOM    826 2HB  GLU A  49      -6.019   7.934  -6.762  1.00  0.00           H  
ATOM    827 1HG  GLU A  49      -5.940   6.436  -8.681  1.00  0.00           H  
ATOM    828 2HG  GLU A  49      -7.625   5.984  -8.431  1.00  0.00           H  
ATOM    829  N   LYS A  50      -6.938   6.725  -3.672  1.00  0.00           N  
ATOM    830  CA  LYS A  50      -6.577   7.183  -2.336  1.00  0.00           C  
ATOM    831  C   LYS A  50      -5.835   6.099  -1.564  1.00  0.00           C  
ATOM    832  O   LYS A  50      -4.840   6.372  -0.892  1.00  0.00           O  
ATOM    833  CB  LYS A  50      -7.829   7.614  -1.571  1.00  0.00           C  
ATOM    834  CG  LYS A  50      -7.548   8.187  -0.188  1.00  0.00           C  
ATOM    835  CD  LYS A  50      -8.831   8.636   0.495  1.00  0.00           C  
ATOM    836  CE  LYS A  50      -8.558   9.166   1.895  1.00  0.00           C  
ATOM    837  NZ  LYS A  50      -9.803   9.618   2.572  1.00  0.00           N  
ATOM    838  H   LYS A  50      -7.913   6.587  -3.898  1.00  0.00           H  
ATOM    839  HA  LYS A  50      -5.911   8.041  -2.433  1.00  0.00           H  
ATOM    840 1HB  LYS A  50      -8.365   8.370  -2.146  1.00  0.00           H  
ATOM    841 2HB  LYS A  50      -8.495   6.759  -1.452  1.00  0.00           H  
ATOM    842 1HG  LYS A  50      -7.064   7.429   0.429  1.00  0.00           H  
ATOM    843 2HG  LYS A  50      -6.876   9.040  -0.277  1.00  0.00           H  
ATOM    844 1HD  LYS A  50      -9.303   9.422  -0.097  1.00  0.00           H  
ATOM    845 2HD  LYS A  50      -9.520   7.794   0.564  1.00  0.00           H  
ATOM    846 1HE  LYS A  50      -8.096   8.384   2.496  1.00  0.00           H  
ATOM    847 2HE  LYS A  50      -7.866  10.006   1.837  1.00  0.00           H  
ATOM    848 1HZ  LYS A  50      -9.579   9.962   3.495  1.00  0.00           H  
ATOM    849 2HZ  LYS A  50     -10.231  10.357   2.032  1.00  0.00           H  
ATOM    850 3HZ  LYS A  50     -10.446   8.843   2.649  1.00  0.00           H  
ATOM    851  N   VAL A  51      -6.281   4.845  -1.727  1.00  0.00           N  
ATOM    852  CA  VAL A  51      -5.626   3.746  -1.026  1.00  0.00           C  
ATOM    853  C   VAL A  51      -4.236   3.484  -1.591  1.00  0.00           C  
ATOM    854  O   VAL A  51      -3.283   3.264  -0.843  1.00  0.00           O  
ATOM    855  CB  VAL A  51      -6.483   2.468  -1.098  1.00  0.00           C  
ATOM    856  CG1 VAL A  51      -5.710   1.254  -0.606  1.00  0.00           C  
ATOM    857  CG2 VAL A  51      -7.753   2.665  -0.284  1.00  0.00           C  
ATOM    858  H   VAL A  51      -7.067   4.645  -2.330  1.00  0.00           H  
ATOM    859  HA  VAL A  51      -5.507   4.026   0.021  1.00  0.00           H  
ATOM    860  HB  VAL A  51      -6.739   2.272  -2.139  1.00  0.00           H  
ATOM    861 1HG1 VAL A  51      -6.343   0.369  -0.670  1.00  0.00           H  
ATOM    862 2HG1 VAL A  51      -4.824   1.111  -1.225  1.00  0.00           H  
ATOM    863 3HG1 VAL A  51      -5.409   1.410   0.430  1.00  0.00           H  
ATOM    864 1HG2 VAL A  51      -8.361   1.762  -0.334  1.00  0.00           H  
ATOM    865 2HG2 VAL A  51      -7.492   2.870   0.754  1.00  0.00           H  
ATOM    866 3HG2 VAL A  51      -8.318   3.505  -0.688  1.00  0.00           H  
ATOM    867  N   VAL A  52      -4.101   3.587  -2.906  1.00  0.00           N  
ATOM    868  CA  VAL A  52      -2.791   3.420  -3.523  1.00  0.00           C  
ATOM    869  C   VAL A  52      -1.819   4.495  -3.051  1.00  0.00           C  
ATOM    870  O   VAL A  52      -0.667   4.205  -2.729  1.00  0.00           O  
ATOM    871  CB  VAL A  52      -2.903   3.443  -5.059  1.00  0.00           C  
ATOM    872  CG1 VAL A  52      -1.533   3.537  -5.714  1.00  0.00           C  
ATOM    873  CG2 VAL A  52      -3.642   2.200  -5.531  1.00  0.00           C  
ATOM    874  H   VAL A  52      -4.900   3.781  -3.493  1.00  0.00           H  
ATOM    875  HA  VAL A  52      -2.386   2.453  -3.220  1.00  0.00           H  
ATOM    876  HB  VAL A  52      -3.452   4.335  -5.361  1.00  0.00           H  
ATOM    877 1HG1 VAL A  52      -1.648   3.551  -6.798  1.00  0.00           H  
ATOM    878 2HG1 VAL A  52      -1.037   4.452  -5.390  1.00  0.00           H  
ATOM    879 3HG1 VAL A  52      -0.932   2.675  -5.425  1.00  0.00           H  
ATOM    880 1HG2 VAL A  52      -3.723   2.215  -6.618  1.00  0.00           H  
ATOM    881 2HG2 VAL A  52      -3.094   1.311  -5.220  1.00  0.00           H  
ATOM    882 3HG2 VAL A  52      -4.640   2.182  -5.094  1.00  0.00           H  
ATOM    883  N   GLU A  53      -2.319   5.714  -2.851  1.00  0.00           N  
ATOM    884  CA  GLU A  53      -1.470   6.791  -2.358  1.00  0.00           C  
ATOM    885  C   GLU A  53      -1.061   6.551  -0.910  1.00  0.00           C  
ATOM    886  O   GLU A  53       0.087   6.784  -0.532  1.00  0.00           O  
ATOM    887  CB  GLU A  53      -2.179   8.141  -2.482  1.00  0.00           C  
ATOM    888  CG  GLU A  53      -2.262   8.670  -3.907  1.00  0.00           C  
ATOM    889  CD  GLU A  53      -0.912   8.873  -4.535  1.00  0.00           C  
ATOM    890  OE1 GLU A  53      -0.748   8.512  -5.676  1.00  0.00           O  
ATOM    891  OE2 GLU A  53      -0.042   9.389  -3.874  1.00  0.00           O  
ATOM    892  H   GLU A  53      -3.293   5.903  -3.040  1.00  0.00           H  
ATOM    893  HA  GLU A  53      -0.562   6.820  -2.962  1.00  0.00           H  
ATOM    894 1HB  GLU A  53      -3.194   8.056  -2.094  1.00  0.00           H  
ATOM    895 2HB  GLU A  53      -1.658   8.883  -1.876  1.00  0.00           H  
ATOM    896 1HG  GLU A  53      -2.829   7.964  -4.513  1.00  0.00           H  
ATOM    897 2HG  GLU A  53      -2.801   9.616  -3.901  1.00  0.00           H  
ATOM    898  N   GLU A  54      -1.981   5.976  -0.122  1.00  0.00           N  
ATOM    899  CA  GLU A  54      -1.651   5.669   1.264  1.00  0.00           C  
ATOM    900  C   GLU A  54      -0.621   4.549   1.349  1.00  0.00           C  
ATOM    901  O   GLU A  54       0.292   4.594   2.174  1.00  0.00           O  
ATOM    902  CB  GLU A  54      -2.903   5.294   2.059  1.00  0.00           C  
ATOM    903  CG  GLU A  54      -3.861   6.455   2.285  1.00  0.00           C  
ATOM    904  CD  GLU A  54      -5.013   6.097   3.182  1.00  0.00           C  
ATOM    905  OE1 GLU A  54      -6.003   6.787   3.149  1.00  0.00           O  
ATOM    906  OE2 GLU A  54      -4.903   5.132   3.901  1.00  0.00           O  
ATOM    907  H   GLU A  54      -2.902   5.750  -0.470  1.00  0.00           H  
ATOM    908  HA  GLU A  54      -1.209   6.556   1.719  1.00  0.00           H  
ATOM    909 1HB  GLU A  54      -3.444   4.505   1.536  1.00  0.00           H  
ATOM    910 2HB  GLU A  54      -2.611   4.900   3.033  1.00  0.00           H  
ATOM    911 1HG  GLU A  54      -3.312   7.284   2.731  1.00  0.00           H  
ATOM    912 2HG  GLU A  54      -4.246   6.787   1.322  1.00  0.00           H  
ATOM    913  N   LEU A  55      -0.725   3.593   0.442  1.00  0.00           N  
ATOM    914  CA  LEU A  55       0.256   2.514   0.419  1.00  0.00           C  
ATOM    915  C   LEU A  55       1.623   3.020  -0.028  1.00  0.00           C  
ATOM    916  O   LEU A  55       2.651   2.629   0.524  1.00  0.00           O  
ATOM    917  CB  LEU A  55      -0.207   1.389  -0.516  1.00  0.00           C  
ATOM    918  CG  LEU A  55      -1.258   0.424   0.047  1.00  0.00           C  
ATOM    919  CD1 LEU A  55      -1.811  -0.439  -1.079  1.00  0.00           C  
ATOM    920  CD2 LEU A  55      -0.629  -0.433   1.135  1.00  0.00           C  
ATOM    921  H   LEU A  55      -1.472   3.593  -0.238  1.00  0.00           H  
ATOM    922  HA  LEU A  55       0.352   2.112   1.427  1.00  0.00           H  
ATOM    923 1HB  LEU A  55      -0.626   1.836  -1.416  1.00  0.00           H  
ATOM    924 2HB  LEU A  55       0.661   0.794  -0.801  1.00  0.00           H  
ATOM    925  HG  LEU A  55      -2.087   0.994   0.468  1.00  0.00           H  
ATOM    926 1HD1 LEU A  55      -2.558  -1.125  -0.679  1.00  0.00           H  
ATOM    927 2HD1 LEU A  55      -2.272   0.199  -1.833  1.00  0.00           H  
ATOM    928 3HD1 LEU A  55      -1.001  -1.010  -1.531  1.00  0.00           H  
ATOM    929 1HD2 LEU A  55      -1.376  -1.119   1.536  1.00  0.00           H  
ATOM    930 2HD2 LEU A  55       0.199  -1.004   0.715  1.00  0.00           H  
ATOM    931 3HD2 LEU A  55      -0.259   0.208   1.935  1.00  0.00           H  
ATOM    932  N   LYS A  56       1.631   3.937  -0.960  1.00  0.00           N  
ATOM    933  CA  LYS A  56       2.888   4.522  -1.412  1.00  0.00           C  
ATOM    934  C   LYS A  56       3.566   5.303  -0.294  1.00  0.00           C  
ATOM    935  O   LYS A  56       4.773   5.184  -0.083  1.00  0.00           O  
ATOM    936  CB  LYS A  56       2.661   5.455  -2.602  1.00  0.00           C  
ATOM    937  CG  LYS A  56       2.440   4.765  -3.942  1.00  0.00           C  
ATOM    938  CD  LYS A  56       2.262   5.777  -5.063  1.00  0.00           C  
ATOM    939  CE  LYS A  56       2.033   5.089  -6.400  1.00  0.00           C  
ATOM    940  NZ  LYS A  56       1.830   6.068  -7.502  1.00  0.00           N  
ATOM    941  H   LYS A  56       0.765   4.249  -1.376  1.00  0.00           H  
ATOM    942  HA  LYS A  56       3.551   3.716  -1.728  1.00  0.00           H  
ATOM    943 1HB  LYS A  56       1.789   6.082  -2.412  1.00  0.00           H  
ATOM    944 2HB  LYS A  56       3.521   6.116  -2.715  1.00  0.00           H  
ATOM    945 1HG  LYS A  56       3.297   4.130  -4.170  1.00  0.00           H  
ATOM    946 2HG  LYS A  56       1.551   4.138  -3.886  1.00  0.00           H  
ATOM    947 1HD  LYS A  56       1.407   6.418  -4.843  1.00  0.00           H  
ATOM    948 2HD  LYS A  56       3.153   6.401  -5.135  1.00  0.00           H  
ATOM    949 1HE  LYS A  56       2.892   4.464  -6.639  1.00  0.00           H  
ATOM    950 2HE  LYS A  56       1.153   4.449  -6.334  1.00  0.00           H  
ATOM    951 1HZ  LYS A  56       1.681   5.573  -8.370  1.00  0.00           H  
ATOM    952 2HZ  LYS A  56       1.023   6.641  -7.299  1.00  0.00           H  
ATOM    953 3HZ  LYS A  56       2.647   6.655  -7.586  1.00  0.00           H  
ATOM    954  N   GLU A  57       2.765   5.992   0.497  1.00  0.00           N  
ATOM    955  CA  GLU A  57       3.313   6.759   1.610  1.00  0.00           C  
ATOM    956  C   GLU A  57       3.845   5.841   2.703  1.00  0.00           C  
ATOM    957  O   GLU A  57       4.926   6.068   3.246  1.00  0.00           O  
ATOM    958  CB  GLU A  57       2.255   7.705   2.182  1.00  0.00           C  
ATOM    959  CG  GLU A  57       1.903   8.861   1.257  1.00  0.00           C  
ATOM    960  CD  GLU A  57       0.775   9.706   1.780  1.00  0.00           C  
ATOM    961  OE1 GLU A  57       0.459  10.693   1.160  1.00  0.00           O  
ATOM    962  OE2 GLU A  57       0.228   9.364   2.802  1.00  0.00           O  
ATOM    963  H   GLU A  57       1.767   5.996   0.341  1.00  0.00           H  
ATOM    964  HA  GLU A  57       4.149   7.354   1.242  1.00  0.00           H  
ATOM    965 1HB  GLU A  57       1.343   7.146   2.392  1.00  0.00           H  
ATOM    966 2HB  GLU A  57       2.610   8.119   3.126  1.00  0.00           H  
ATOM    967 1HG  GLU A  57       2.783   9.490   1.128  1.00  0.00           H  
ATOM    968 2HG  GLU A  57       1.629   8.461   0.281  1.00  0.00           H  
ATOM    969  N   LEU A  58       3.095   4.765   2.932  1.00  0.00           N  
ATOM    970  CA  LEU A  58       3.529   3.809   3.943  1.00  0.00           C  
ATOM    971  C   LEU A  58       4.837   3.135   3.540  1.00  0.00           C  
ATOM    972  O   LEU A  58       5.762   3.024   4.344  1.00  0.00           O  
ATOM    973  CB  LEU A  58       2.431   2.762   4.170  1.00  0.00           C  
ATOM    974  CG  LEU A  58       2.690   1.691   5.238  1.00  0.00           C  
ATOM    975  CD1 LEU A  58       2.872   2.360   6.594  1.00  0.00           C  
ATOM    976  CD2 LEU A  58       1.528   0.709   5.264  1.00  0.00           C  
ATOM    977  H   LEU A  58       2.237   4.592   2.428  1.00  0.00           H  
ATOM    978  HA  LEU A  58       3.705   4.347   4.874  1.00  0.00           H  
ATOM    979 1HB  LEU A  58       1.514   3.276   4.454  1.00  0.00           H  
ATOM    980 2HB  LEU A  58       2.253   2.236   3.232  1.00  0.00           H  
ATOM    981  HG  LEU A  58       3.611   1.157   5.002  1.00  0.00           H  
ATOM    982 1HD1 LEU A  58       3.056   1.600   7.353  1.00  0.00           H  
ATOM    983 2HD1 LEU A  58       3.721   3.043   6.552  1.00  0.00           H  
ATOM    984 3HD1 LEU A  58       1.971   2.916   6.849  1.00  0.00           H  
ATOM    985 1HD2 LEU A  58       1.712  -0.053   6.022  1.00  0.00           H  
ATOM    986 2HD2 LEU A  58       0.607   1.242   5.501  1.00  0.00           H  
ATOM    987 3HD2 LEU A  58       1.432   0.233   4.288  1.00  0.00           H  
ATOM    988  N   LEU A  59       4.901   2.729   2.253  1.00  0.00           N  
ATOM    989  CA  LEU A  59       6.120   2.095   1.768  1.00  0.00           C  
ATOM    990  C   LEU A  59       7.300   3.060   1.815  1.00  0.00           C  
ATOM    991  O   LEU A  59       8.403   2.688   2.217  1.00  0.00           O  
ATOM    992  CB  LEU A  59       5.923   1.571   0.340  1.00  0.00           C  
ATOM    993  CG  LEU A  59       7.123   0.860  -0.298  1.00  0.00           C  
ATOM    994  CD1 LEU A  59       7.516  -0.338   0.554  1.00  0.00           C  
ATOM    995  CD2 LEU A  59       6.766   0.431  -1.714  1.00  0.00           C  
ATOM    996  H   LEU A  59       4.125   2.854   1.618  1.00  0.00           H  
ATOM    997  HA  LEU A  59       6.354   1.253   2.418  1.00  0.00           H  
ATOM    998 1HB  LEU A  59       5.092   0.868   0.340  1.00  0.00           H  
ATOM    999 2HB  LEU A  59       5.662   2.410  -0.305  1.00  0.00           H  
ATOM   1000  HG  LEU A  59       7.975   1.540  -0.329  1.00  0.00           H  
ATOM   1001 1HD1 LEU A  59       8.369  -0.843   0.100  1.00  0.00           H  
ATOM   1002 2HD1 LEU A  59       7.786  -0.000   1.555  1.00  0.00           H  
ATOM   1003 3HD1 LEU A  59       6.677  -1.030   0.618  1.00  0.00           H  
ATOM   1004 1HD2 LEU A  59       7.620  -0.074  -2.168  1.00  0.00           H  
ATOM   1005 2HD2 LEU A  59       5.915  -0.250  -1.684  1.00  0.00           H  
ATOM   1006 3HD2 LEU A  59       6.507   1.309  -2.306  1.00  0.00           H  
ATOM   1007  N   GLU A  60       7.040   4.363   1.511  1.00  0.00           N  
ATOM   1008  CA  GLU A  60       8.114   5.349   1.561  1.00  0.00           C  
ATOM   1009  C   GLU A  60       8.625   5.535   2.984  1.00  0.00           C  
ATOM   1010  O   GLU A  60       9.830   5.630   3.213  1.00  0.00           O  
ATOM   1011  CB  GLU A  60       7.640   6.685   0.984  1.00  0.00           C  
ATOM   1012  CG  GLU A  60       7.504   6.676  -0.532  1.00  0.00           C  
ATOM   1013  CD  GLU A  60       6.910   7.946  -1.073  1.00  0.00           C  
ATOM   1014  OE1 GLU A  60       6.841   8.085  -2.271  1.00  0.00           O  
ATOM   1015  OE2 GLU A  60       6.524   8.780  -0.288  1.00  0.00           O  
ATOM   1016  H   GLU A  60       6.111   4.660   1.250  1.00  0.00           H  
ATOM   1017  HA  GLU A  60       8.947   4.984   0.959  1.00  0.00           H  
ATOM   1018 1HB  GLU A  60       6.672   6.944   1.414  1.00  0.00           H  
ATOM   1019 2HB  GLU A  60       8.343   7.471   1.261  1.00  0.00           H  
ATOM   1020 1HG  GLU A  60       8.490   6.532  -0.974  1.00  0.00           H  
ATOM   1021 2HG  GLU A  60       6.878   5.834  -0.825  1.00  0.00           H  
ATOM   1022  N   ARG A  61       7.716   5.391   3.936  1.00  0.00           N  
ATOM   1023  CA  ARG A  61       8.109   5.521   5.334  1.00  0.00           C  
ATOM   1024  C   ARG A  61       8.897   4.304   5.800  1.00  0.00           C  
ATOM   1025  O   ARG A  61       9.880   4.431   6.530  1.00  0.00           O  
ATOM   1026  CB  ARG A  61       6.890   5.722   6.221  1.00  0.00           C  
ATOM   1027  CG  ARG A  61       6.235   7.082   6.043  1.00  0.00           C  
ATOM   1028  CD  ARG A  61       4.995   7.205   6.853  1.00  0.00           C  
ATOM   1029  NE  ARG A  61       5.272   7.148   8.279  1.00  0.00           N  
ATOM   1030  CZ  ARG A  61       4.328   7.104   9.240  1.00  0.00           C  
ATOM   1031  NH1 ARG A  61       3.055   7.109   8.912  1.00  0.00           N  
ATOM   1032  NH2 ARG A  61       4.682   7.054  10.512  1.00  0.00           N  
ATOM   1033  H   ARG A  61       6.751   5.192   3.713  1.00  0.00           H  
ATOM   1034  HA  ARG A  61       8.756   6.394   5.432  1.00  0.00           H  
ATOM   1035 1HB  ARG A  61       6.151   4.952   6.003  1.00  0.00           H  
ATOM   1036 2HB  ARG A  61       7.179   5.612   7.266  1.00  0.00           H  
ATOM   1037 1HG  ARG A  61       6.928   7.863   6.356  1.00  0.00           H  
ATOM   1038 2HG  ARG A  61       5.975   7.226   4.994  1.00  0.00           H  
ATOM   1039 1HD  ARG A  61       4.512   8.158   6.637  1.00  0.00           H  
ATOM   1040 2HD  ARG A  61       4.316   6.390   6.605  1.00  0.00           H  
ATOM   1041  HE  ARG A  61       6.241   7.141   8.570  1.00  0.00           H  
ATOM   1042 1HH1 ARG A  61       2.784   7.146   7.939  1.00  0.00           H  
ATOM   1043 2HH1 ARG A  61       2.348   7.076   9.632  1.00  0.00           H  
ATOM   1044 1HH2 ARG A  61       5.661   7.049  10.764  1.00  0.00           H  
ATOM   1045 2HH2 ARG A  61       3.975   7.021  11.232  1.00  0.00           H  
ATOM   1046  N   LEU A  62       8.585   3.155   5.211  1.00  0.00           N  
ATOM   1047  CA  LEU A  62       9.269   1.925   5.590  1.00  0.00           C  
ATOM   1048  C   LEU A  62      10.671   1.867   4.992  1.00  0.00           C  
ATOM   1049  O   LEU A  62      11.605   1.373   5.623  1.00  0.00           O  
ATOM   1050  CB  LEU A  62       8.468   0.701   5.129  1.00  0.00           C  
ATOM   1051  CG  LEU A  62       7.165   0.390   5.877  1.00  0.00           C  
ATOM   1052  CD1 LEU A  62       6.403  -0.703   5.140  1.00  0.00           C  
ATOM   1053  CD2 LEU A  62       7.487  -0.034   7.302  1.00  0.00           C  
ATOM   1054  H   LEU A  62       7.872   3.121   4.496  1.00  0.00           H  
ATOM   1055  HA  LEU A  62       9.353   1.897   6.676  1.00  0.00           H  
ATOM   1056 1HB  LEU A  62       8.206   0.832   4.080  1.00  0.00           H  
ATOM   1057 2HB  LEU A  62       9.101  -0.182   5.217  1.00  0.00           H  
ATOM   1058  HG  LEU A  62       6.535   1.280   5.896  1.00  0.00           H  
ATOM   1059 1HD1 LEU A  62       5.477  -0.923   5.672  1.00  0.00           H  
ATOM   1060 2HD1 LEU A  62       6.169  -0.366   4.130  1.00  0.00           H  
ATOM   1061 3HD1 LEU A  62       7.015  -1.603   5.090  1.00  0.00           H  
ATOM   1062 1HD2 LEU A  62       6.561  -0.254   7.834  1.00  0.00           H  
ATOM   1063 2HD2 LEU A  62       8.116  -0.924   7.283  1.00  0.00           H  
ATOM   1064 3HD2 LEU A  62       8.015   0.772   7.811  1.00  0.00           H  
ATOM   1065  N   LEU A  63      10.871   2.572   3.918  1.00  0.00           N  
ATOM   1066  CA  LEU A  63      12.160   2.530   3.239  1.00  0.00           C  
ATOM   1067  C   LEU A  63      13.057   3.679   3.686  1.00  0.00           C  
ATOM   1068  O   LEU A  63      14.270   3.651   3.477  1.00  0.00           O  
ATOM   1069  CB  LEU A  63      11.960   2.584   1.719  1.00  0.00           C  
ATOM   1070  CG  LEU A  63      11.257   1.389   1.062  1.00  0.00           C  
ATOM   1071  CD1 LEU A  63      10.974   1.706  -0.400  1.00  0.00           C  
ATOM   1072  CD2 LEU A  63      12.131   0.151   1.194  1.00  0.00           C  
ATOM   1073  H   LEU A  63      10.136   3.155   3.543  1.00  0.00           H  
ATOM   1074  HA  LEU A  63      12.655   1.594   3.495  1.00  0.00           H  
ATOM   1075 1HB  LEU A  63      11.374   3.469   1.477  1.00  0.00           H  
ATOM   1076 2HB  LEU A  63      12.936   2.679   1.243  1.00  0.00           H  
ATOM   1077  HG  LEU A  63      10.301   1.213   1.556  1.00  0.00           H  
ATOM   1078 1HD1 LEU A  63      10.474   0.857  -0.866  1.00  0.00           H  
ATOM   1079 2HD1 LEU A  63      10.331   2.584  -0.464  1.00  0.00           H  
ATOM   1080 3HD1 LEU A  63      11.912   1.904  -0.917  1.00  0.00           H  
ATOM   1081 1HD2 LEU A  63      11.631  -0.699   0.728  1.00  0.00           H  
ATOM   1082 2HD2 LEU A  63      13.087   0.326   0.700  1.00  0.00           H  
ATOM   1083 3HD2 LEU A  63      12.302  -0.063   2.249  1.00  0.00           H  
ATOM   1084  N   SER A  64      12.558   4.700   4.327  1.00  0.00           N  
ATOM   1085  CA  SER A  64      13.369   5.835   4.751  1.00  0.00           C  
ATOM   1086  C   SER A  64      13.965   5.601   6.133  1.00  0.00           C  
ATOM   1087  O   SER A  64      14.688   4.629   6.351  1.00  0.00           O  
ATOM   1088  OXT SER A  64      13.732   6.369   7.025  1.00  0.00           O  
ATOM   1089  CB  SER A  64      12.539   7.105   4.759  1.00  0.00           C  
ATOM   1090  OG  SER A  64      11.537   7.045   5.737  1.00  0.00           O  
ATOM   1091  H   SER A  64      11.569   4.697   4.534  1.00  0.00           H  
ATOM   1092  HA  SER A  64      14.189   5.958   4.042  1.00  0.00           H  
ATOM   1093 1HB  SER A  64      13.186   7.961   4.950  1.00  0.00           H  
ATOM   1094 2HB  SER A  64      12.086   7.249   3.779  1.00  0.00           H  
ATOM   1095  HG  SER A  64      11.635   6.191   6.164  1.00  0.00           H  
TER                                                                             
binder_lddt 0.984
score 0
silent_score 0
time 4.151
                            
