# Supplementary material for: Improving de novo protein binder design with deep learning
Source: Nat Commun. 2023 May 6;14:2625. doi: 10.1038/s41467-023-38328-5 (PMC10163288; doi:10.1038/s41467-023-38328-5)
Supplement: Supplementary file 4 — Source Data File [file 41467_2023_38328_MOESM4_ESM.zip › all_data/experimental_structure_agreement/rf2_monomer_pred/TrkA_design_rf2pred.pdb]

HEADER                                            14-MAR-23   XXXX              
EXPDTA    THEORETICAL MODEL                                                     
REMARK 220                                                                      
REMARK 220 EXPERIMENTAL DETAILS                                                 
REMARK 220  EXPERIMENT TYPE                : THEORETICAL MODELLING              
REMARK 220  DATE OF DATA COLLECTION        : 14-MAR-23                          
REMARK 220                                                                      
REMARK 220 REMARK: MODEL GENERATED BY ROSETTA                                   
REMARK 220  VERSION 2021.38+release.4d5a969                                     
ATOM      1  N   ARG A   1     -10.083   3.847 -10.793  1.00  0.00           N  
ATOM      2  CA  ARG A   1      -8.907   2.986 -10.821  1.00  0.00           C  
ATOM      3  C   ARG A   1      -7.961   3.308  -9.671  1.00  0.00           C  
ATOM      4  O   ARG A   1      -7.441   2.407  -9.012  1.00  0.00           O  
ATOM      5  CB  ARG A   1      -8.187   3.188 -12.146  1.00  0.00           C  
ATOM      6  CG  ARG A   1      -7.010   2.285 -12.477  1.00  0.00           C  
ATOM      7  CD  ARG A   1      -6.396   2.638 -13.783  1.00  0.00           C  
ATOM      8  NE  ARG A   1      -7.266   2.303 -14.899  1.00  0.00           N  
ATOM      9  CZ  ARG A   1      -6.937   2.451 -16.196  1.00  0.00           C  
ATOM     10  NH1 ARG A   1      -5.757   2.929 -16.525  1.00  0.00           N  
ATOM     11  NH2 ARG A   1      -7.800   2.117 -17.140  1.00  0.00           N  
ATOM     12 1H   ARG A   1     -10.685   3.615 -11.557  1.00  0.00           H  
ATOM     13 2H   ARG A   1     -10.573   3.715  -9.931  1.00  0.00           H  
ATOM     14 3H   ARG A   1      -9.799   4.803 -10.872  1.00  0.00           H  
ATOM     15  HA  ARG A   1      -9.235   1.949 -10.739  1.00  0.00           H  
ATOM     16 1HB  ARG A   1      -8.893   3.063 -12.966  1.00  0.00           H  
ATOM     17 2HB  ARG A   1      -7.801   4.206 -12.199  1.00  0.00           H  
ATOM     18 1HG  ARG A   1      -6.248   2.382 -11.703  1.00  0.00           H  
ATOM     19 2HG  ARG A   1      -7.348   1.249 -12.526  1.00  0.00           H  
ATOM     20 1HD  ARG A   1      -6.198   3.709 -13.814  1.00  0.00           H  
ATOM     21 2HD  ARG A   1      -5.461   2.093 -13.904  1.00  0.00           H  
ATOM     22  HE  ARG A   1      -8.183   1.933 -14.686  1.00  0.00           H  
ATOM     23 1HH1 ARG A   1      -5.097   3.185 -15.804  1.00  0.00           H  
ATOM     24 2HH1 ARG A   1      -5.511   3.040 -17.498  1.00  0.00           H  
ATOM     25 1HH2 ARG A   1      -8.708   1.750 -16.888  1.00  0.00           H  
ATOM     26 2HH2 ARG A   1      -7.553   2.228 -18.112  1.00  0.00           H  
ATOM     27  N   ASP A   2      -8.027   4.476  -9.233  1.00  0.00           N  
ATOM     28  CA  ASP A   2      -7.207   5.042  -8.169  1.00  0.00           C  
ATOM     29  C   ASP A   2      -7.721   4.625  -6.797  1.00  0.00           C  
ATOM     30  O   ASP A   2      -6.939   4.331  -5.893  1.00  0.00           O  
ATOM     31  CB  ASP A   2      -7.168   6.568  -8.279  1.00  0.00           C  
ATOM     32  CG  ASP A   2      -6.332   7.056  -9.454  1.00  0.00           C  
ATOM     33  OD1 ASP A   2      -6.508   8.182  -9.856  1.00  0.00           O  
ATOM     34  OD2 ASP A   2      -5.525   6.299  -9.938  1.00  0.00           O  
ATOM     35  H   ASP A   2      -8.723   5.056  -9.679  1.00  0.00           H  
ATOM     36  HA  ASP A   2      -6.192   4.658  -8.273  1.00  0.00           H  
ATOM     37 1HB  ASP A   2      -8.183   6.951  -8.390  1.00  0.00           H  
ATOM     38 2HB  ASP A   2      -6.758   6.989  -7.360  1.00  0.00           H  
ATOM     39  N   GLU A   3      -9.030   4.354  -6.725  1.00  0.00           N  
ATOM     40  CA  GLU A   3      -9.625   3.998  -5.443  1.00  0.00           C  
ATOM     41  C   GLU A   3      -9.290   2.562  -5.060  1.00  0.00           C  
ATOM     42  O   GLU A   3      -8.962   2.277  -3.908  1.00  0.00           O  
ATOM     43  CB  GLU A   3     -11.142   4.196  -5.496  1.00  0.00           C  
ATOM     44  CG  GLU A   3     -11.847   3.957  -4.168  1.00  0.00           C  
ATOM     45  CD  GLU A   3     -13.335   4.156  -4.252  1.00  0.00           C  
ATOM     46  OE1 GLU A   3     -13.803   4.560  -5.289  1.00  0.00           O  
ATOM     47  OE2 GLU A   3     -14.003   3.904  -3.277  1.00  0.00           O  
ATOM     48  H   GLU A   3      -9.617   4.392  -7.546  1.00  0.00           H  
ATOM     49  HA  GLU A   3      -9.211   4.653  -4.676  1.00  0.00           H  
ATOM     50 1HB  GLU A   3     -11.365   5.213  -5.818  1.00  0.00           H  
ATOM     51 2HB  GLU A   3     -11.572   3.518  -6.233  1.00  0.00           H  
ATOM     52 1HG  GLU A   3     -11.646   2.937  -3.840  1.00  0.00           H  
ATOM     53 2HG  GLU A   3     -11.436   4.636  -3.423  1.00  0.00           H  
ATOM     54  N   ILE A   4      -9.485   1.587  -6.044  1.00  0.00           N  
ATOM     55  CA  ILE A   4      -9.182   0.187  -5.774  1.00  0.00           C  
ATOM     56  C   ILE A   4      -7.713  -0.002  -5.421  1.00  0.00           C  
ATOM     57  O   ILE A   4      -7.380  -0.687  -4.454  1.00  0.00           O  
ATOM     58  CB  ILE A   4      -9.559  -0.691  -6.981  1.00  0.00           C  
ATOM     59  CG1 ILE A   4     -11.072  -0.658  -7.210  1.00  0.00           C  
ATOM     60  CG2 ILE A   4      -9.080  -2.120  -6.773  1.00  0.00           C  
ATOM     61  CD1 ILE A   4     -11.508  -1.294  -8.510  1.00  0.00           C  
ATOM     62  H   ILE A   4      -9.839   1.847  -6.953  1.00  0.00           H  
ATOM     63  HA  ILE A   4      -9.769  -0.134  -4.914  1.00  0.00           H  
ATOM     64  HB  ILE A   4      -9.094  -0.290  -7.881  1.00  0.00           H  
ATOM     65 1HG1 ILE A   4     -11.575  -1.174  -6.393  1.00  0.00           H  
ATOM     66 2HG1 ILE A   4     -11.418   0.376  -7.205  1.00  0.00           H  
ATOM     67 1HG2 ILE A   4      -9.356  -2.725  -7.636  1.00  0.00           H  
ATOM     68 2HG2 ILE A   4      -7.997  -2.127  -6.657  1.00  0.00           H  
ATOM     69 3HG2 ILE A   4      -9.544  -2.533  -5.877  1.00  0.00           H  
ATOM     70 1HD1 ILE A   4     -12.593  -1.231  -8.600  1.00  0.00           H  
ATOM     71 2HD1 ILE A   4     -11.043  -0.769  -9.346  1.00  0.00           H  
ATOM     72 3HD1 ILE A   4     -11.204  -2.340  -8.523  1.00  0.00           H  
ATOM     73  N   LYS A   5      -6.824   0.650  -6.226  1.00  0.00           N  
ATOM     74  CA  LYS A   5      -5.400   0.642  -5.912  1.00  0.00           C  
ATOM     75  C   LYS A   5      -5.143   1.158  -4.502  1.00  0.00           C  
ATOM     76  O   LYS A   5      -4.365   0.572  -3.749  1.00  0.00           O  
ATOM     77  CB  LYS A   5      -4.656   1.474  -6.958  1.00  0.00           C  
ATOM     78  CG  LYS A   5      -3.137   1.463  -6.853  1.00  0.00           C  
ATOM     79  CD  LYS A   5      -2.499   2.265  -7.977  1.00  0.00           C  
ATOM     80  CE  LYS A   5      -0.988   2.343  -7.814  1.00  0.00           C  
ATOM     81  NZ  LYS A   5      -0.350   3.126  -8.907  1.00  0.00           N  
ATOM     82  H   LYS A   5      -7.144   1.144  -7.047  1.00  0.00           H  
ATOM     83  HA  LYS A   5      -5.043  -0.388  -5.948  1.00  0.00           H  
ATOM     84 1HB  LYS A   5      -4.912   1.117  -7.956  1.00  0.00           H  
ATOM     85 2HB  LYS A   5      -4.976   2.514  -6.890  1.00  0.00           H  
ATOM     86 1HG  LYS A   5      -2.835   1.891  -5.896  1.00  0.00           H  
ATOM     87 2HG  LYS A   5      -2.777   0.436  -6.901  1.00  0.00           H  
ATOM     88 1HD  LYS A   5      -2.729   1.796  -8.935  1.00  0.00           H  
ATOM     89 2HD  LYS A   5      -2.907   3.276  -7.980  1.00  0.00           H  
ATOM     90 1HE  LYS A   5      -0.749   2.812  -6.861  1.00  0.00           H  
ATOM     91 2HE  LYS A   5      -0.570   1.337  -7.814  1.00  0.00           H  
ATOM     92 1HZ  LYS A   5       0.650   3.154  -8.763  1.00  0.00           H  
ATOM     93 2HZ  LYS A   5      -0.550   2.689  -9.796  1.00  0.00           H  
ATOM     94 3HZ  LYS A   5      -0.716   4.067  -8.905  1.00  0.00           H  
ATOM     95  N   GLU A   6      -5.799   2.252  -4.224  1.00  0.00           N  
ATOM     96  CA  GLU A   6      -5.629   2.833  -2.898  1.00  0.00           C  
ATOM     97  C   GLU A   6      -6.108   1.877  -1.812  1.00  0.00           C  
ATOM     98  O   GLU A   6      -5.468   1.736  -0.770  1.00  0.00           O  
ATOM     99  CB  GLU A   6      -6.379   4.163  -2.801  1.00  0.00           C  
ATOM    100  CG  GLU A   6      -6.120   4.933  -1.514  1.00  0.00           C  
ATOM    101  CD  GLU A   6      -6.800   6.274  -1.487  1.00  0.00           C  
ATOM    102  OE1 GLU A   6      -7.469   6.599  -2.439  1.00  0.00           O  
ATOM    103  OE2 GLU A   6      -6.650   6.974  -0.514  1.00  0.00           O  
ATOM    104  H   GLU A   6      -6.413   2.706  -4.885  1.00  0.00           H  
ATOM    105  HA  GLU A   6      -4.567   3.017  -2.735  1.00  0.00           H  
ATOM    106 1HB  GLU A   6      -6.096   4.802  -3.638  1.00  0.00           H  
ATOM    107 2HB  GLU A   6      -7.451   3.982  -2.875  1.00  0.00           H  
ATOM    108 1HG  GLU A   6      -6.476   4.341  -0.671  1.00  0.00           H  
ATOM    109 2HG  GLU A   6      -5.046   5.073  -1.397  1.00  0.00           H  
ATOM    110  N   ARG A   7      -7.127   1.043  -2.132  1.00  0.00           N  
ATOM    111  CA  ARG A   7      -7.653   0.084  -1.168  1.00  0.00           C  
ATOM    112  C   ARG A   7      -6.703  -1.093  -0.987  1.00  0.00           C  
ATOM    113  O   ARG A   7      -6.496  -1.571   0.129  1.00  0.00           O  
ATOM    114  CB  ARG A   7      -9.027  -0.407  -1.596  1.00  0.00           C  
ATOM    115  CG  ARG A   7     -10.102   0.658  -1.453  1.00  0.00           C  
ATOM    116  CD  ARG A   7     -11.433   0.156  -1.882  1.00  0.00           C  
ATOM    117  NE  ARG A   7     -11.979  -0.807  -0.939  1.00  0.00           N  
ATOM    118  CZ  ARG A   7     -13.159  -1.439  -1.089  1.00  0.00           C  
ATOM    119  NH1 ARG A   7     -13.904  -1.200  -2.145  1.00  0.00           N  
ATOM    120  NH2 ARG A   7     -13.568  -2.300  -0.173  1.00  0.00           N  
ATOM    121  H   ARG A   7      -7.532   1.084  -3.056  1.00  0.00           H  
ATOM    122  HA  ARG A   7      -7.747   0.581  -0.202  1.00  0.00           H  
ATOM    123 1HB  ARG A   7      -8.990  -0.730  -2.635  1.00  0.00           H  
ATOM    124 2HB  ARG A   7      -9.308  -1.272  -0.995  1.00  0.00           H  
ATOM    125 1HG  ARG A   7     -10.172   0.967  -0.410  1.00  0.00           H  
ATOM    126 2HG  ARG A   7      -9.845   1.520  -2.070  1.00  0.00           H  
ATOM    127 1HD  ARG A   7     -12.129   0.991  -1.958  1.00  0.00           H  
ATOM    128 2HD  ARG A   7     -11.343  -0.331  -2.852  1.00  0.00           H  
ATOM    129  HE  ARG A   7     -11.435  -1.017  -0.113  1.00  0.00           H  
ATOM    130 1HH1 ARG A   7     -13.592  -0.542  -2.845  1.00  0.00           H  
ATOM    131 2HH1 ARG A   7     -14.788  -1.674  -2.257  1.00  0.00           H  
ATOM    132 1HH2 ARG A   7     -12.995  -2.484   0.639  1.00  0.00           H  
ATOM    133 2HH2 ARG A   7     -14.452  -2.774  -0.285  1.00  0.00           H  
ATOM    134  N   ILE A   8      -5.993  -1.457  -2.073  1.00  0.00           N  
ATOM    135  CA  ILE A   8      -5.031  -2.547  -1.957  1.00  0.00           C  
ATOM    136  C   ILE A   8      -3.784  -2.103  -1.204  1.00  0.00           C  
ATOM    137  O   ILE A   8      -3.312  -2.796  -0.302  1.00  0.00           O  
ATOM    138  CB  ILE A   8      -4.639  -3.087  -3.345  1.00  0.00           C  
ATOM    139  CG1 ILE A   8      -5.818  -3.821  -3.987  1.00  0.00           C  
ATOM    140  CG2 ILE A   8      -3.431  -4.005  -3.235  1.00  0.00           C  
ATOM    141  CD1 ILE A   8      -5.583  -4.210  -5.429  1.00  0.00           C  
ATOM    142  H   ILE A   8      -6.109  -0.996  -2.964  1.00  0.00           H  
ATOM    143  HA  ILE A   8      -5.492  -3.356  -1.391  1.00  0.00           H  
ATOM    144  HB  ILE A   8      -4.393  -2.254  -4.003  1.00  0.00           H  
ATOM    145 1HG1 ILE A   8      -6.035  -4.726  -3.420  1.00  0.00           H  
ATOM    146 2HG1 ILE A   8      -6.706  -3.190  -3.946  1.00  0.00           H  
ATOM    147 1HG2 ILE A   8      -3.167  -4.379  -4.224  1.00  0.00           H  
ATOM    148 2HG2 ILE A   8      -2.590  -3.451  -2.820  1.00  0.00           H  
ATOM    149 3HG2 ILE A   8      -3.670  -4.844  -2.582  1.00  0.00           H  
ATOM    150 1HD1 ILE A   8      -6.463  -4.725  -5.815  1.00  0.00           H  
ATOM    151 2HD1 ILE A   8      -5.398  -3.314  -6.022  1.00  0.00           H  
ATOM    152 3HD1 ILE A   8      -4.720  -4.871  -5.491  1.00  0.00           H  
ATOM    153  N   PHE A   9      -3.277  -0.900  -1.583  1.00  0.00           N  
ATOM    154  CA  PHE A   9      -2.115  -0.353  -0.893  1.00  0.00           C  
ATOM    155  C   PHE A   9      -2.368  -0.239   0.605  1.00  0.00           C  
ATOM    156  O   PHE A   9      -1.549  -0.671   1.417  1.00  0.00           O  
ATOM    157  CB  PHE A   9      -1.767   1.020  -1.471  1.00  0.00           C  
ATOM    158  CG  PHE A   9      -0.580   1.672  -0.821  1.00  0.00           C  
ATOM    159  CD1 PHE A   9       0.709   1.275  -1.142  1.00  0.00           C  
ATOM    160  CD2 PHE A   9      -0.751   2.684   0.111  1.00  0.00           C  
ATOM    161  CE1 PHE A   9       1.802   1.875  -0.544  1.00  0.00           C  
ATOM    162  CE2 PHE A   9       0.339   3.285   0.710  1.00  0.00           C  
ATOM    163  CZ  PHE A   9       1.617   2.880   0.382  1.00  0.00           C  
ATOM    164  H   PHE A   9      -3.693  -0.375  -2.339  1.00  0.00           H  
ATOM    165  HA  PHE A   9      -1.271  -1.027  -1.048  1.00  0.00           H  
ATOM    166 1HB  PHE A   9      -1.560   0.924  -2.536  1.00  0.00           H  
ATOM    167 2HB  PHE A   9      -2.621   1.687  -1.363  1.00  0.00           H  
ATOM    168  HD1 PHE A   9       0.855   0.481  -1.875  1.00  0.00           H  
ATOM    169  HD2 PHE A   9      -1.761   3.004   0.371  1.00  0.00           H  
ATOM    170  HE1 PHE A   9       2.810   1.553  -0.805  1.00  0.00           H  
ATOM    171  HE2 PHE A   9       0.191   4.078   1.442  1.00  0.00           H  
ATOM    172  HZ  PHE A   9       2.477   3.352   0.854  1.00  0.00           H  
ATOM    173  N   LYS A  10      -3.600   0.243   0.975  1.00  0.00           N  
ATOM    174  CA  LYS A  10      -3.920   0.386   2.390  1.00  0.00           C  
ATOM    175  C   LYS A  10      -4.003  -0.971   3.076  1.00  0.00           C  
ATOM    176  O   LYS A  10      -3.515  -1.144   4.193  1.00  0.00           O  
ATOM    177  CB  LYS A  10      -5.240   1.140   2.566  1.00  0.00           C  
ATOM    178  CG  LYS A  10      -5.144   2.631   2.272  1.00  0.00           C  
ATOM    179  CD  LYS A  10      -6.482   3.323   2.485  1.00  0.00           C  
ATOM    180  CE  LYS A  10      -6.395   4.808   2.165  1.00  0.00           C  
ATOM    181  NZ  LYS A  10      -7.715   5.483   2.296  1.00  0.00           N  
ATOM    182  H   LYS A  10      -4.291   0.501   0.286  1.00  0.00           H  
ATOM    183  HA  LYS A  10      -3.125   0.958   2.868  1.00  0.00           H  
ATOM    184 1HB  LYS A  10      -5.994   0.712   1.905  1.00  0.00           H  
ATOM    185 2HB  LYS A  10      -5.595   1.019   3.590  1.00  0.00           H  
ATOM    186 1HG  LYS A  10      -4.401   3.085   2.929  1.00  0.00           H  
ATOM    187 2HG  LYS A  10      -4.828   2.779   1.240  1.00  0.00           H  
ATOM    188 1HD  LYS A  10      -7.235   2.865   1.843  1.00  0.00           H  
ATOM    189 2HD  LYS A  10      -6.793   3.203   3.523  1.00  0.00           H  
ATOM    190 1HE  LYS A  10      -5.688   5.285   2.842  1.00  0.00           H  
ATOM    191 2HE  LYS A  10      -6.033   4.940   1.145  1.00  0.00           H  
ATOM    192 1HZ  LYS A  10      -7.616   6.464   2.076  1.00  0.00           H  
ATOM    193 2HZ  LYS A  10      -8.375   5.060   1.658  1.00  0.00           H  
ATOM    194 3HZ  LYS A  10      -8.052   5.384   3.243  1.00  0.00           H  
ATOM    195  N   ALA A  11      -4.514  -2.004   2.358  1.00  0.00           N  
ATOM    196  CA  ALA A  11      -4.639  -3.330   2.949  1.00  0.00           C  
ATOM    197  C   ALA A  11      -3.274  -3.976   3.148  1.00  0.00           C  
ATOM    198  O   ALA A  11      -3.018  -4.607   4.173  1.00  0.00           O  
ATOM    199  CB  ALA A  11      -5.520  -4.212   2.076  1.00  0.00           C  
ATOM    200  H   ALA A  11      -4.813  -1.860   1.404  1.00  0.00           H  
ATOM    201  HA  ALA A  11      -5.105  -3.222   3.929  1.00  0.00           H  
ATOM    202 1HB  ALA A  11      -5.606  -5.200   2.527  1.00  0.00           H  
ATOM    203 2HB  ALA A  11      -6.510  -3.765   1.989  1.00  0.00           H  
ATOM    204 3HB  ALA A  11      -5.076  -4.303   1.086  1.00  0.00           H  
ATOM    205  N   VAL A  12      -2.356  -3.685   2.131  1.00  0.00           N  
ATOM    206  CA  VAL A  12      -1.017  -4.251   2.240  1.00  0.00           C  
ATOM    207  C   VAL A  12      -0.226  -3.584   3.358  1.00  0.00           C  
ATOM    208  O   VAL A  12       0.408  -4.257   4.170  1.00  0.00           O  
ATOM    209  CB  VAL A  12      -0.259  -4.126   0.905  1.00  0.00           C  
ATOM    210  CG1 VAL A  12       1.210  -4.486   1.073  1.00  0.00           C  
ATOM    211  CG2 VAL A  12      -0.917  -5.016  -0.139  1.00  0.00           C  
ATOM    212  H   VAL A  12      -2.582  -3.106   1.335  1.00  0.00           H  
ATOM    213  HA  VAL A  12      -1.108  -5.309   2.488  1.00  0.00           H  
ATOM    214  HB  VAL A  12      -0.291  -3.087   0.575  1.00  0.00           H  
ATOM    215 1HG1 VAL A  12       1.721  -4.389   0.115  1.00  0.00           H  
ATOM    216 2HG1 VAL A  12       1.669  -3.814   1.798  1.00  0.00           H  
ATOM    217 3HG1 VAL A  12       1.295  -5.514   1.425  1.00  0.00           H  
ATOM    218 1HG2 VAL A  12      -0.381  -4.927  -1.083  1.00  0.00           H  
ATOM    219 2HG2 VAL A  12      -0.890  -6.053   0.197  1.00  0.00           H  
ATOM    220 3HG2 VAL A  12      -1.953  -4.707  -0.280  1.00  0.00           H  
ATOM    221  N   VAL A  13      -0.323  -2.229   3.450  1.00  0.00           N  
ATOM    222  CA  VAL A  13       0.340  -1.518   4.536  1.00  0.00           C  
ATOM    223  C   VAL A  13      -0.194  -1.963   5.892  1.00  0.00           C  
ATOM    224  O   VAL A  13       0.576  -2.250   6.809  1.00  0.00           O  
ATOM    225  CB  VAL A  13       0.173   0.005   4.378  1.00  0.00           C  
ATOM    226  CG1 VAL A  13       0.637   0.736   5.628  1.00  0.00           C  
ATOM    227  CG2 VAL A  13       0.945   0.480   3.156  1.00  0.00           C  
ATOM    228  H   VAL A  13      -0.853  -1.704   2.770  1.00  0.00           H  
ATOM    229  HA  VAL A  13       1.404  -1.753   4.505  1.00  0.00           H  
ATOM    230  HB  VAL A  13      -0.886   0.234   4.255  1.00  0.00           H  
ATOM    231 1HG1 VAL A  13       0.508   1.810   5.491  1.00  0.00           H  
ATOM    232 2HG1 VAL A  13       0.046   0.407   6.482  1.00  0.00           H  
ATOM    233 3HG1 VAL A  13       1.690   0.518   5.807  1.00  0.00           H  
ATOM    234 1HG2 VAL A  13       0.825   1.557   3.046  1.00  0.00           H  
ATOM    235 2HG2 VAL A  13       2.002   0.243   3.279  1.00  0.00           H  
ATOM    236 3HG2 VAL A  13       0.562  -0.020   2.266  1.00  0.00           H  
ATOM    237  N   ARG A  14      -1.515  -2.014   5.956  1.00  0.00           N  
ATOM    238  CA  ARG A  14      -2.126  -2.450   7.205  1.00  0.00           C  
ATOM    239  C   ARG A  14      -1.661  -3.850   7.588  1.00  0.00           C  
ATOM    240  O   ARG A  14      -1.340  -4.112   8.747  1.00  0.00           O  
ATOM    241  CB  ARG A  14      -3.643  -2.409   7.084  1.00  0.00           C  
ATOM    242  CG  ARG A  14      -4.381  -2.720   8.376  1.00  0.00           C  
ATOM    243  CD  ARG A  14      -5.854  -2.664   8.193  1.00  0.00           C  
ATOM    244  NE  ARG A  14      -6.302  -1.339   7.795  1.00  0.00           N  
ATOM    245  CZ  ARG A  14      -7.480  -1.077   7.196  1.00  0.00           C  
ATOM    246  NH1 ARG A  14      -8.316  -2.057   6.934  1.00  0.00           N  
ATOM    247  NH2 ARG A  14      -7.795   0.165   6.873  1.00  0.00           N  
ATOM    248  H   ARG A  14      -2.109  -1.764   5.178  1.00  0.00           H  
ATOM    249  HA  ARG A  14      -1.817  -1.768   7.998  1.00  0.00           H  
ATOM    250 1HB  ARG A  14      -3.954  -1.421   6.749  1.00  0.00           H  
ATOM    251 2HB  ARG A  14      -3.967  -3.127   6.331  1.00  0.00           H  
ATOM    252 1HG  ARG A  14      -4.115  -3.721   8.715  1.00  0.00           H  
ATOM    253 2HG  ARG A  14      -4.102  -1.992   9.139  1.00  0.00           H  
ATOM    254 1HD  ARG A  14      -6.151  -3.371   7.419  1.00  0.00           H  
ATOM    255 2HD  ARG A  14      -6.347  -2.923   9.129  1.00  0.00           H  
ATOM    256  HE  ARG A  14      -5.686  -0.559   7.981  1.00  0.00           H  
ATOM    257 1HH1 ARG A  14      -8.075  -3.006   7.182  1.00  0.00           H  
ATOM    258 2HH1 ARG A  14      -9.199  -1.861   6.485  1.00  0.00           H  
ATOM    259 1HH2 ARG A  14      -7.152   0.918   7.075  1.00  0.00           H  
ATOM    260 2HH2 ARG A  14      -8.677   0.361   6.424  1.00  0.00           H  
ATOM    261  N   ALA A  15      -1.537  -4.766   6.585  1.00  0.00           N  
ATOM    262  CA  ALA A  15      -1.095  -6.128   6.860  1.00  0.00           C  
ATOM    263  C   ALA A  15       0.355  -6.154   7.326  1.00  0.00           C  
ATOM    264  O   ALA A  15       0.707  -6.884   8.252  1.00  0.00           O  
ATOM    265  CB  ALA A  15      -1.263  -6.996   5.621  1.00  0.00           C  
ATOM    266  H   ALA A  15      -1.754  -4.502   5.635  1.00  0.00           H  
ATOM    267  HA  ALA A  15      -1.715  -6.530   7.661  1.00  0.00           H  
ATOM    268 1HB  ALA A  15      -0.929  -8.010   5.839  1.00  0.00           H  
ATOM    269 2HB  ALA A  15      -2.313  -7.014   5.329  1.00  0.00           H  
ATOM    270 3HB  ALA A  15      -0.668  -6.586   4.807  1.00  0.00           H  
ATOM    271  N   ILE A  16       1.172  -5.150   6.777  1.00  0.00           N  
ATOM    272  CA  ILE A  16       2.579  -5.105   7.155  1.00  0.00           C  
ATOM    273  C   ILE A  16       2.754  -4.548   8.562  1.00  0.00           C  
ATOM    274  O   ILE A  16       3.513  -5.091   9.365  1.00  0.00           O  
ATOM    275  CB  ILE A  16       3.392  -4.260   6.158  1.00  0.00           C  
ATOM    276  CG1 ILE A  16       3.505  -4.981   4.812  1.00  0.00           C  
ATOM    277  CG2 ILE A  16       4.772  -3.955   6.720  1.00  0.00           C  
ATOM    278  CD1 ILE A  16       4.071  -4.122   3.704  1.00  0.00           C  
ATOM    279  H   ILE A  16       0.814  -4.461   6.131  1.00  0.00           H  
ATOM    280  HA  ILE A  16       2.972  -6.121   7.145  1.00  0.00           H  
ATOM    281  HB  ILE A  16       2.872  -3.322   5.968  1.00  0.00           H  
ATOM    282 1HG1 ILE A  16       4.141  -5.859   4.922  1.00  0.00           H  
ATOM    283 2HG1 ILE A  16       2.519  -5.329   4.502  1.00  0.00           H  
ATOM    284 1HG2 ILE A  16       5.333  -3.358   6.002  1.00  0.00           H  
ATOM    285 2HG2 ILE A  16       4.671  -3.401   7.652  1.00  0.00           H  
ATOM    286 3HG2 ILE A  16       5.303  -4.888   6.909  1.00  0.00           H  
ATOM    287 1HD1 ILE A  16       4.120  -4.702   2.782  1.00  0.00           H  
ATOM    288 2HD1 ILE A  16       3.429  -3.254   3.553  1.00  0.00           H  
ATOM    289 3HD1 ILE A  16       5.072  -3.790   3.976  1.00  0.00           H  
ATOM    290  N   VAL A  17       1.864  -3.589   8.930  1.00  0.00           N  
ATOM    291  CA  VAL A  17       1.980  -2.937  10.229  1.00  0.00           C  
ATOM    292  C   VAL A  17       1.385  -3.800  11.334  1.00  0.00           C  
ATOM    293  O   VAL A  17       1.965  -3.932  12.412  1.00  0.00           O  
ATOM    294  CB  VAL A  17       1.293  -1.558  10.210  1.00  0.00           C  
ATOM    295  CG1 VAL A  17       1.195  -0.975  11.612  1.00  0.00           C  
ATOM    296  CG2 VAL A  17       2.057  -0.621   9.288  1.00  0.00           C  
ATOM    297  H   VAL A  17       1.115  -3.319   8.309  1.00  0.00           H  
ATOM    298  HA  VAL A  17       3.038  -2.794  10.451  1.00  0.00           H  
ATOM    299  HB  VAL A  17       0.271  -1.676   9.849  1.00  0.00           H  
ATOM    300 1HG1 VAL A  17       0.706  -0.002  11.568  1.00  0.00           H  
ATOM    301 2HG1 VAL A  17       0.613  -1.645  12.245  1.00  0.00           H  
ATOM    302 3HG1 VAL A  17       2.195  -0.859  12.028  1.00  0.00           H  
ATOM    303 1HG2 VAL A  17       1.570   0.354   9.275  1.00  0.00           H  
ATOM    304 2HG2 VAL A  17       3.080  -0.511   9.648  1.00  0.00           H  
ATOM    305 3HG2 VAL A  17       2.070  -1.034   8.279  1.00  0.00           H  
ATOM    306  N   THR A  18       0.351  -4.589  11.097  1.00  0.00           N  
ATOM    307  CA  THR A  18      -0.336  -5.322  12.153  1.00  0.00           C  
ATOM    308  C   THR A  18       0.119  -6.775  12.201  1.00  0.00           C  
ATOM    309  O   THR A  18       0.061  -7.420  13.248  1.00  0.00           O  
ATOM    310  CB  THR A  18      -1.866  -5.252  11.994  1.00  0.00           C  
ATOM    311  OG1 THR A  18      -2.261  -5.890  10.773  1.00  0.00           O  
ATOM    312  CG2 THR A  18      -2.330  -3.804  11.978  1.00  0.00           C  
ATOM    313  H   THR A  18       0.030  -4.683  10.144  1.00  0.00           H  
ATOM    314  HA  THR A  18      -0.076  -4.873  13.112  1.00  0.00           H  
ATOM    315  HB  THR A  18      -2.342  -5.773  12.824  1.00  0.00           H  
ATOM    316  HG1 THR A  18      -1.482  -6.223  10.320  1.00  0.00           H  
ATOM    317 1HG2 THR A  18      -3.413  -3.770  11.865  1.00  0.00           H  
ATOM    318 2HG2 THR A  18      -2.047  -3.321  12.913  1.00  0.00           H  
ATOM    319 3HG2 THR A  18      -1.863  -3.282  11.144  1.00  0.00           H  
ATOM    320  N   GLY A  19       0.340  -7.463  11.110  1.00  0.00           N  
ATOM    321  CA  GLY A  19       0.697  -8.876  11.069  1.00  0.00           C  
ATOM    322  C   GLY A  19      -0.521  -9.759  11.307  1.00  0.00           C  
ATOM    323  O   GLY A  19      -0.416 -10.828  11.910  1.00  0.00           O  
ATOM    324  H   GLY A  19       0.250  -6.953  10.243  1.00  0.00           H  
ATOM    325 1HA  GLY A  19       1.138  -9.112  10.100  1.00  0.00           H  
ATOM    326 2HA  GLY A  19       1.453  -9.082  11.825  1.00  0.00           H  
ATOM    327  N   ASN A  20      -1.715  -9.227  10.818  1.00  0.00           N  
ATOM    328  CA  ASN A  20      -2.949  -9.967  11.053  1.00  0.00           C  
ATOM    329  C   ASN A  20      -3.315 -10.826   9.850  1.00  0.00           C  
ATOM    330  O   ASN A  20      -3.480 -10.319   8.740  1.00  0.00           O  
ATOM    331  CB  ASN A  20      -4.061  -8.976  11.348  1.00  0.00           C  
ATOM    332  CG  ASN A  20      -5.385  -9.613  11.669  1.00  0.00           C  
ATOM    333  OD1 ASN A  20      -5.862 -10.485  10.934  1.00  0.00           O  
ATOM    334  ND2 ASN A  20      -5.987  -9.194  12.752  1.00  0.00           N  
ATOM    335  H   ASN A  20      -1.754  -8.354  10.311  1.00  0.00           H  
ATOM    336  HA  ASN A  20      -2.803 -10.619  11.916  1.00  0.00           H  
ATOM    337 1HB  ASN A  20      -3.775  -8.349  12.194  1.00  0.00           H  
ATOM    338 2HB  ASN A  20      -4.202  -8.321  10.488  1.00  0.00           H  
ATOM    339 1HD2 ASN A  20      -6.871  -9.582  13.015  1.00  0.00           H  
ATOM    340 2HD2 ASN A  20      -5.564  -8.486  13.317  1.00  0.00           H  
ATOM    341  N   PRO A  21      -3.583 -12.124  10.094  1.00  0.00           N  
ATOM    342  CA  PRO A  21      -3.851 -13.056   9.005  1.00  0.00           C  
ATOM    343  C   PRO A  21      -5.144 -12.702   8.282  1.00  0.00           C  
ATOM    344  O   PRO A  21      -5.262 -12.892   7.072  1.00  0.00           O  
ATOM    345  CB  PRO A  21      -3.961 -14.414   9.706  1.00  0.00           C  
ATOM    346  CG  PRO A  21      -3.096 -14.292  10.914  1.00  0.00           C  
ATOM    347  CD  PRO A  21      -3.256 -12.859  11.346  1.00  0.00           C  
ATOM    348  HA  PRO A  21      -3.002 -13.049   8.305  1.00  0.00           H  
ATOM    349 1HB  PRO A  21      -5.011 -14.623   9.959  1.00  0.00           H  
ATOM    350 2HB  PRO A  21      -3.628 -15.215   9.029  1.00  0.00           H  
ATOM    351 1HG  PRO A  21      -3.419 -15.006  11.686  1.00  0.00           H  
ATOM    352 2HG  PRO A  21      -2.055 -14.545  10.663  1.00  0.00           H  
ATOM    353 1HD  PRO A  21      -4.078 -12.784  12.073  1.00  0.00           H  
ATOM    354 2HD  PRO A  21      -2.314 -12.501  11.787  1.00  0.00           H  
ATOM    355  N   GLU A  22      -6.184 -12.151   8.971  1.00  0.00           N  
ATOM    356  CA  GLU A  22      -7.439 -11.819   8.308  1.00  0.00           C  
ATOM    357  C   GLU A  22      -7.262 -10.649   7.349  1.00  0.00           C  
ATOM    358  O   GLU A  22      -7.856 -10.622   6.271  1.00  0.00           O  
ATOM    359  CB  GLU A  22      -8.521 -11.495   9.340  1.00  0.00           C  
ATOM    360  CG  GLU A  22      -8.961 -12.682  10.186  1.00  0.00           C  
ATOM    361  CD  GLU A  22      -9.521 -13.810   9.364  1.00  0.00           C  
ATOM    362  OE1 GLU A  22     -10.154 -13.539   8.371  1.00  0.00           O  
ATOM    363  OE2 GLU A  22      -9.316 -14.943   9.729  1.00  0.00           O  
ATOM    364  H   GLU A  22      -6.086 -11.968   9.959  1.00  0.00           H  
ATOM    365  HA  GLU A  22      -7.761 -12.682   7.725  1.00  0.00           H  
ATOM    366 1HB  GLU A  22      -8.159 -10.720  10.015  1.00  0.00           H  
ATOM    367 2HB  GLU A  22      -9.402 -11.102   8.832  1.00  0.00           H  
ATOM    368 1HG  GLU A  22      -8.105 -13.049  10.751  1.00  0.00           H  
ATOM    369 2HG  GLU A  22      -9.715 -12.348  10.898  1.00  0.00           H  
ATOM    370  N   GLN A  23      -6.293  -9.716   7.768  1.00  0.00           N  
ATOM    371  CA  GLN A  23      -6.011  -8.578   6.901  1.00  0.00           C  
ATOM    372  C   GLN A  23      -5.200  -9.000   5.683  1.00  0.00           C  
ATOM    373  O   GLN A  23      -5.391  -8.476   4.586  1.00  0.00           O  
ATOM    374  CB  GLN A  23      -5.278  -7.480   7.677  1.00  0.00           C  
ATOM    375  CG  GLN A  23      -6.151  -6.794   8.715  1.00  0.00           C  
ATOM    376  CD  GLN A  23      -5.382  -5.779   9.538  1.00  0.00           C  
ATOM    377  OE1 GLN A  23      -4.150  -5.719   9.484  1.00  0.00           O  
ATOM    378  NE2 GLN A  23      -6.105  -4.972  10.307  1.00  0.00           N  
ATOM    379  H   GLN A  23      -5.791  -9.807   8.640  1.00  0.00           H  
ATOM    380  HA  GLN A  23      -6.957  -8.176   6.539  1.00  0.00           H  
ATOM    381 1HB  GLN A  23      -4.412  -7.908   8.182  1.00  0.00           H  
ATOM    382 2HB  GLN A  23      -4.911  -6.726   6.981  1.00  0.00           H  
ATOM    383 1HG  GLN A  23      -6.964  -6.276   8.206  1.00  0.00           H  
ATOM    384 2HG  GLN A  23      -6.554  -7.548   9.391  1.00  0.00           H  
ATOM    385 1HE2 GLN A  23      -5.653  -4.281  10.873  1.00  0.00           H  
ATOM    386 2HE2 GLN A  23      -7.102  -5.054  10.321  1.00  0.00           H  
ATOM    387  N   LEU A  24      -4.341  -9.971   5.924  1.00  0.00           N  
ATOM    388  CA  LEU A  24      -3.576 -10.528   4.814  1.00  0.00           C  
ATOM    389  C   LEU A  24      -4.491 -11.213   3.804  1.00  0.00           C  
ATOM    390  O   LEU A  24      -4.328 -11.049   2.594  1.00  0.00           O  
ATOM    391  CB  LEU A  24      -2.528 -11.513   5.345  1.00  0.00           C  
ATOM    392  CG  LEU A  24      -1.597 -12.165   4.315  1.00  0.00           C  
ATOM    393  CD1 LEU A  24      -0.832 -11.083   3.565  1.00  0.00           C  
ATOM    394  CD2 LEU A  24      -0.645 -13.118   5.022  1.00  0.00           C  
ATOM    395  H   LEU A  24      -4.198 -10.339   6.854  1.00  0.00           H  
ATOM    396  HA  LEU A  24      -3.067  -9.713   4.301  1.00  0.00           H  
ATOM    397 1HB  LEU A  24      -1.894 -10.993   6.062  1.00  0.00           H  
ATOM    398 2HB  LEU A  24      -3.042 -12.321   5.865  1.00  0.00           H  
ATOM    399  HG  LEU A  24      -2.191 -12.719   3.587  1.00  0.00           H  
ATOM    400 1HD1 LEU A  24      -0.170 -11.546   2.833  1.00  0.00           H  
ATOM    401 2HD1 LEU A  24      -1.537 -10.428   3.053  1.00  0.00           H  
ATOM    402 3HD1 LEU A  24      -0.241 -10.500   4.270  1.00  0.00           H  
ATOM    403 1HD2 LEU A  24       0.016 -13.582   4.289  1.00  0.00           H  
ATOM    404 2HD2 LEU A  24      -0.050 -12.565   5.749  1.00  0.00           H  
ATOM    405 3HD2 LEU A  24      -1.218 -13.891   5.535  1.00  0.00           H  
ATOM    406  N   LYS A  25      -5.474 -11.954   4.330  1.00  0.00           N  
ATOM    407  CA  LYS A  25      -6.426 -12.624   3.452  1.00  0.00           C  
ATOM    408  C   LYS A  25      -7.240 -11.617   2.650  1.00  0.00           C  
ATOM    409  O   LYS A  25      -7.459 -11.795   1.452  1.00  0.00           O  
ATOM    410  CB  LYS A  25      -7.345 -13.527   4.277  1.00  0.00           C  
ATOM    411  CG  LYS A  25      -8.260 -14.417   3.445  1.00  0.00           C  
ATOM    412  CD  LYS A  25      -9.100 -15.326   4.330  1.00  0.00           C  
ATOM    413  CE  LYS A  25     -10.056 -16.174   3.504  1.00  0.00           C  
ATOM    414  NZ  LYS A  25     -10.880 -17.073   4.356  1.00  0.00           N  
ATOM    415  H   LYS A  25      -5.569 -12.058   5.330  1.00  0.00           H  
ATOM    416  HA  LYS A  25      -5.870 -13.238   2.742  1.00  0.00           H  
ATOM    417 1HB  LYS A  25      -6.743 -14.171   4.918  1.00  0.00           H  
ATOM    418 2HB  LYS A  25      -7.972 -12.914   4.925  1.00  0.00           H  
ATOM    419 1HG  LYS A  25      -8.924 -13.795   2.843  1.00  0.00           H  
ATOM    420 2HG  LYS A  25      -7.659 -15.031   2.775  1.00  0.00           H  
ATOM    421 1HD  LYS A  25      -8.445 -15.984   4.902  1.00  0.00           H  
ATOM    422 2HD  LYS A  25      -9.678 -14.721   5.029  1.00  0.00           H  
ATOM    423 1HE  LYS A  25     -10.719 -15.524   2.935  1.00  0.00           H  
ATOM    424 2HE  LYS A  25      -9.488 -16.782   2.800  1.00  0.00           H  
ATOM    425 1HZ  LYS A  25     -11.499 -17.617   3.772  1.00  0.00           H  
ATOM    426 2HZ  LYS A  25     -10.275 -17.694   4.875  1.00  0.00           H  
ATOM    427 3HZ  LYS A  25     -11.426 -16.520   5.000  1.00  0.00           H  
ATOM    428  N   GLU A  26      -7.554 -10.430   3.341  1.00  0.00           N  
ATOM    429  CA  GLU A  26      -8.288  -9.373   2.655  1.00  0.00           C  
ATOM    430  C   GLU A  26      -7.442  -8.735   1.560  1.00  0.00           C  
ATOM    431  O   GLU A  26      -7.926  -8.481   0.458  1.00  0.00           O  
ATOM    432  CB  GLU A  26      -8.742  -8.314   3.662  1.00  0.00           C  
ATOM    433  CG  GLU A  26      -9.608  -7.215   3.063  1.00  0.00           C  
ATOM    434  CD  GLU A  26     -10.077  -6.217   4.085  1.00  0.00           C  
ATOM    435  OE1 GLU A  26      -9.661  -6.312   5.215  1.00  0.00           O  
ATOM    436  OE2 GLU A  26     -10.852  -5.358   3.736  1.00  0.00           O  
ATOM    437  H   GLU A  26      -7.281 -10.294   4.304  1.00  0.00           H  
ATOM    438  HA  GLU A  26      -9.168  -9.812   2.184  1.00  0.00           H  
ATOM    439 1HB  GLU A  26      -9.309  -8.791   4.461  1.00  0.00           H  
ATOM    440 2HB  GLU A  26      -7.869  -7.845   4.115  1.00  0.00           H  
ATOM    441 1HG  GLU A  26      -9.035  -6.692   2.298  1.00  0.00           H  
ATOM    442 2HG  GLU A  26     -10.473  -7.670   2.583  1.00  0.00           H  
ATOM    443  N   ALA A  27      -6.066  -8.632   1.825  1.00  0.00           N  
ATOM    444  CA  ALA A  27      -5.172  -8.046   0.834  1.00  0.00           C  
ATOM    445  C   ALA A  27      -5.016  -8.960  -0.375  1.00  0.00           C  
ATOM    446  O   ALA A  27      -5.053  -8.504  -1.518  1.00  0.00           O  
ATOM    447  CB  ALA A  27      -3.813  -7.756   1.455  1.00  0.00           C  
ATOM    448  H   ALA A  27      -5.683  -8.961   2.700  1.00  0.00           H  
ATOM    449  HA  ALA A  27      -5.612  -7.109   0.493  1.00  0.00           H  
ATOM    450 1HB  ALA A  27      -3.155  -7.319   0.704  1.00  0.00           H  
ATOM    451 2HB  ALA A  27      -3.933  -7.057   2.283  1.00  0.00           H  
ATOM    452 3HB  ALA A  27      -3.376  -8.683   1.823  1.00  0.00           H  
ATOM    453  N   LYS A  28      -5.112 -10.235  -0.172  1.00  0.00           N  
ATOM    454  CA  LYS A  28      -4.965 -11.188  -1.265  1.00  0.00           C  
ATOM    455  C   LYS A  28      -6.219 -11.236  -2.127  1.00  0.00           C  
ATOM    456  O   LYS A  28      -6.139 -11.309  -3.353  1.00  0.00           O  
ATOM    457  CB  LYS A  28      -4.663 -12.587  -0.725  1.00  0.00           C  
ATOM    458  CG  LYS A  28      -3.229 -12.789  -0.253  1.00  0.00           C  
ATOM    459  CD  LYS A  28      -3.005 -14.210   0.240  1.00  0.00           C  
ATOM    460  CE  LYS A  28      -1.538 -14.461   0.560  1.00  0.00           C  
ATOM    461  NZ  LYS A  28      -1.310 -15.835   1.083  1.00  0.00           N  
ATOM    462  H   LYS A  28      -5.292 -10.579   0.760  1.00  0.00           H  
ATOM    463  HA  LYS A  28      -4.131 -10.870  -1.891  1.00  0.00           H  
ATOM    464 1HB  LYS A  28      -5.323 -12.803   0.115  1.00  0.00           H  
ATOM    465 2HB  LYS A  28      -4.866 -13.327  -1.499  1.00  0.00           H  
ATOM    466 1HG  LYS A  28      -2.543 -12.586  -1.076  1.00  0.00           H  
ATOM    467 2HG  LYS A  28      -3.011 -12.094   0.557  1.00  0.00           H  
ATOM    468 1HD  LYS A  28      -3.599 -14.382   1.139  1.00  0.00           H  
ATOM    469 2HD  LYS A  28      -3.326 -14.916  -0.526  1.00  0.00           H  
ATOM    470 1HE  LYS A  28      -0.941 -14.324  -0.340  1.00  0.00           H  
ATOM    471 2HE  LYS A  28      -1.200 -13.742   1.306  1.00  0.00           H  
ATOM    472 1HZ  LYS A  28      -0.328 -15.961   1.283  1.00  0.00           H  
ATOM    473 2HZ  LYS A  28      -1.845 -15.967   1.930  1.00  0.00           H  
ATOM    474 3HZ  LYS A  28      -1.602 -16.511   0.392  1.00  0.00           H  
ATOM    475  N   LYS A  29      -7.435 -11.093  -1.443  1.00  0.00           N  
ATOM    476  CA  LYS A  29      -8.685 -11.103  -2.193  1.00  0.00           C  
ATOM    477  C   LYS A  29      -8.789  -9.889  -3.107  1.00  0.00           C  
ATOM    478  O   LYS A  29      -9.157 -10.010  -4.276  1.00  0.00           O  
ATOM    479  CB  LYS A  29      -9.882 -11.141  -1.241  1.00  0.00           C  
ATOM    480  CG  LYS A  29     -10.088 -12.489  -0.562  1.00  0.00           C  
ATOM    481  CD  LYS A  29     -11.312 -12.471   0.341  1.00  0.00           C  
ATOM    482  CE  LYS A  29     -11.468 -13.787   1.089  1.00  0.00           C  
ATOM    483  NZ  LYS A  29     -12.622 -13.760   2.028  1.00  0.00           N  
ATOM    484  H   LYS A  29      -7.464 -10.983  -0.439  1.00  0.00           H  
ATOM    485  HA  LYS A  29      -8.707 -11.998  -2.816  1.00  0.00           H  
ATOM    486 1HB  LYS A  29      -9.754 -10.386  -0.465  1.00  0.00           H  
ATOM    487 2HB  LYS A  29     -10.791 -10.895  -1.790  1.00  0.00           H  
ATOM    488 1HG  LYS A  29     -10.217 -13.262  -1.320  1.00  0.00           H  
ATOM    489 2HG  LYS A  29      -9.210 -12.733   0.035  1.00  0.00           H  
ATOM    490 1HD  LYS A  29     -11.219 -11.660   1.064  1.00  0.00           H  
ATOM    491 2HD  LYS A  29     -12.205 -12.298  -0.260  1.00  0.00           H  
ATOM    492 1HE  LYS A  29     -11.615 -14.596   0.375  1.00  0.00           H  
ATOM    493 2HE  LYS A  29     -10.560 -13.993   1.656  1.00  0.00           H  
ATOM    494 1HZ  LYS A  29     -12.691 -14.649   2.504  1.00  0.00           H  
ATOM    495 2HZ  LYS A  29     -12.487 -13.024   2.708  1.00  0.00           H  
ATOM    496 3HZ  LYS A  29     -13.473 -13.588   1.512  1.00  0.00           H  
ATOM    497  N   LEU A  30      -8.305  -8.674  -2.588  1.00  0.00           N  
ATOM    498  CA  LEU A  30      -8.370  -7.461  -3.394  1.00  0.00           C  
ATOM    499  C   LEU A  30      -7.376  -7.513  -4.549  1.00  0.00           C  
ATOM    500  O   LEU A  30      -7.689  -7.106  -5.668  1.00  0.00           O  
ATOM    501  CB  LEU A  30      -8.092  -6.228  -2.524  1.00  0.00           C  
ATOM    502  CG  LEU A  30      -9.195  -5.824  -1.538  1.00  0.00           C  
ATOM    503  CD1 LEU A  30      -8.660  -4.764  -0.584  1.00  0.00           C  
ATOM    504  CD2 LEU A  30     -10.401  -5.308  -2.308  1.00  0.00           C  
ATOM    505  H   LEU A  30      -7.910  -8.627  -1.660  1.00  0.00           H  
ATOM    506  HA  LEU A  30      -9.373  -7.376  -3.811  1.00  0.00           H  
ATOM    507 1HB  LEU A  30      -7.189  -6.409  -1.943  1.00  0.00           H  
ATOM    508 2HB  LEU A  30      -7.913  -5.374  -3.178  1.00  0.00           H  
ATOM    509  HG  LEU A  30      -9.487  -6.690  -0.944  1.00  0.00           H  
ATOM    510 1HD1 LEU A  30      -9.444  -4.477   0.117  1.00  0.00           H  
ATOM    511 2HD1 LEU A  30      -7.810  -5.167  -0.032  1.00  0.00           H  
ATOM    512 3HD1 LEU A  30      -8.344  -3.890  -1.152  1.00  0.00           H  
ATOM    513 1HD2 LEU A  30     -11.185  -5.022  -1.607  1.00  0.00           H  
ATOM    514 2HD2 LEU A  30     -10.110  -4.441  -2.901  1.00  0.00           H  
ATOM    515 3HD2 LEU A  30     -10.773  -6.091  -2.969  1.00  0.00           H  
ATOM    516  N   LEU A  31      -6.188  -8.207  -4.256  1.00  0.00           N  
ATOM    517  CA  LEU A  31      -5.184  -8.334  -5.305  1.00  0.00           C  
ATOM    518  C   LEU A  31      -5.660  -9.263  -6.416  1.00  0.00           C  
ATOM    519  O   LEU A  31      -5.489  -8.971  -7.599  1.00  0.00           O  
ATOM    520  CB  LEU A  31      -3.865  -8.848  -4.714  1.00  0.00           C  
ATOM    521  CG  LEU A  31      -2.690  -9.022  -5.684  1.00  0.00           C  
ATOM    522  CD1 LEU A  31      -2.356  -7.681  -6.324  1.00  0.00           C  
ATOM    523  CD2 LEU A  31      -1.491  -9.583  -4.933  1.00  0.00           C  
ATOM    524  H   LEU A  31      -6.008  -8.617  -3.351  1.00  0.00           H  
ATOM    525  HA  LEU A  31      -5.014  -7.350  -5.741  1.00  0.00           H  
ATOM    526 1HB  LEU A  31      -3.539  -8.157  -3.939  1.00  0.00           H  
ATOM    527 2HB  LEU A  31      -4.046  -9.819  -4.253  1.00  0.00           H  
ATOM    528  HG  LEU A  31      -2.974  -9.710  -6.480  1.00  0.00           H  
ATOM    529 1HD1 LEU A  31      -1.521  -7.805  -7.014  1.00  0.00           H  
ATOM    530 2HD1 LEU A  31      -3.224  -7.312  -6.870  1.00  0.00           H  
ATOM    531 3HD1 LEU A  31      -2.083  -6.966  -5.549  1.00  0.00           H  
ATOM    532 1HD2 LEU A  31      -0.655  -9.708  -5.622  1.00  0.00           H  
ATOM    533 2HD2 LEU A  31      -1.205  -8.895  -4.137  1.00  0.00           H  
ATOM    534 3HD2 LEU A  31      -1.752 -10.549  -4.501  1.00  0.00           H  
ATOM    535  N   GLU A  32      -6.352 -10.378  -6.029  1.00  0.00           N  
ATOM    536  CA  GLU A  32      -6.871 -11.313  -7.020  1.00  0.00           C  
ATOM    537  C   GLU A  32      -7.960 -10.669  -7.868  1.00  0.00           C  
ATOM    538  O   GLU A  32      -8.003 -10.852  -9.084  1.00  0.00           O  
ATOM    539  CB  GLU A  32      -7.404 -12.575  -6.338  1.00  0.00           C  
ATOM    540  CG  GLU A  32      -6.310 -13.507  -5.837  1.00  0.00           C  
ATOM    541  CD  GLU A  32      -6.847 -14.673  -5.054  1.00  0.00           C  
ATOM    542  OE1 GLU A  32      -8.043 -14.769  -4.914  1.00  0.00           O  
ATOM    543  OE2 GLU A  32      -6.061 -15.467  -4.595  1.00  0.00           O  
ATOM    544  H   GLU A  32      -6.509 -10.563  -5.049  1.00  0.00           H  
ATOM    545  HA  GLU A  32      -6.057 -11.595  -7.689  1.00  0.00           H  
ATOM    546 1HB  GLU A  32      -8.028 -12.294  -5.490  1.00  0.00           H  
ATOM    547 2HB  GLU A  32      -8.031 -13.129  -7.037  1.00  0.00           H  
ATOM    548 1HG  GLU A  32      -5.750 -13.886  -6.692  1.00  0.00           H  
ATOM    549 2HG  GLU A  32      -5.623 -12.940  -5.210  1.00  0.00           H  
ATOM    550  N   LYS A  33      -8.852  -9.825  -7.182  1.00  0.00           N  
ATOM    551  CA  LYS A  33      -9.889  -9.135  -7.939  1.00  0.00           C  
ATOM    552  C   LYS A  33      -9.283  -8.159  -8.940  1.00  0.00           C  
ATOM    553  O   LYS A  33      -9.711  -8.091 -10.092  1.00  0.00           O  
ATOM    554  CB  LYS A  33     -10.838  -8.414  -6.980  1.00  0.00           C  
ATOM    555  CG  LYS A  33     -12.044  -7.774  -7.655  1.00  0.00           C  
ATOM    556  CD  LYS A  33     -13.001  -7.182  -6.630  1.00  0.00           C  
ATOM    557  CE  LYS A  33     -14.196  -6.524  -7.303  1.00  0.00           C  
ATOM    558  NZ  LYS A  33     -15.154  -5.964  -6.312  1.00  0.00           N  
ATOM    559  H   LYS A  33      -8.795  -9.684  -6.184  1.00  0.00           H  
ATOM    560  HA  LYS A  33     -10.454  -9.875  -8.507  1.00  0.00           H  
ATOM    561 1HB  LYS A  33     -11.206  -9.119  -6.234  1.00  0.00           H  
ATOM    562 2HB  LYS A  33     -10.295  -7.631  -6.451  1.00  0.00           H  
ATOM    563 1HG  LYS A  33     -11.708  -6.983  -8.326  1.00  0.00           H  
ATOM    564 2HG  LYS A  33     -12.572  -8.524  -8.243  1.00  0.00           H  
ATOM    565 1HD  LYS A  33     -13.357  -7.971  -5.966  1.00  0.00           H  
ATOM    566 2HD  LYS A  33     -12.478  -6.437  -6.031  1.00  0.00           H  
ATOM    567 1HE  LYS A  33     -13.851  -5.720  -7.951  1.00  0.00           H  
ATOM    568 2HE  LYS A  33     -14.717  -7.258  -7.918  1.00  0.00           H  
ATOM    569 1HZ  LYS A  33     -15.931  -5.538  -6.797  1.00  0.00           H  
ATOM    570 2HZ  LYS A  33     -15.495  -6.706  -5.717  1.00  0.00           H  
ATOM    571 3HZ  LYS A  33     -14.687  -5.268  -5.748  1.00  0.00           H  
ATOM    572  N   LEU A  34      -8.110  -7.602  -8.556  1.00  0.00           N  
ATOM    573  CA  LEU A  34      -7.488  -6.652  -9.470  1.00  0.00           C  
ATOM    574  C   LEU A  34      -6.797  -7.369 -10.625  1.00  0.00           C  
ATOM    575  O   LEU A  34      -6.860  -6.924 -11.771  1.00  0.00           O  
ATOM    576  CB  LEU A  34      -6.501  -5.780  -8.684  1.00  0.00           C  
ATOM    577  CG  LEU A  34      -5.866  -4.590  -9.416  1.00  0.00           C  
ATOM    578  CD1 LEU A  34      -6.963  -3.688  -9.965  1.00  0.00           C  
ATOM    579  CD2 LEU A  34      -4.960  -3.830  -8.459  1.00  0.00           C  
ATOM    580  H   LEU A  34      -7.654  -7.812  -7.679  1.00  0.00           H  
ATOM    581  HA  LEU A  34      -8.267  -6.022  -9.897  1.00  0.00           H  
ATOM    582 1HB  LEU A  34      -7.013  -5.375  -7.813  1.00  0.00           H  
ATOM    583 2HB  LEU A  34      -5.681  -6.409  -8.338  1.00  0.00           H  
ATOM    584  HG  LEU A  34      -5.279  -4.953 -10.260  1.00  0.00           H  
ATOM    585 1HD1 LEU A  34      -6.513  -2.843 -10.485  1.00  0.00           H  
ATOM    586 2HD1 LEU A  34      -7.584  -4.252 -10.661  1.00  0.00           H  
ATOM    587 3HD1 LEU A  34      -7.578  -3.322  -9.144  1.00  0.00           H  
ATOM    588 1HD2 LEU A  34      -4.508  -2.985  -8.979  1.00  0.00           H  
ATOM    589 2HD2 LEU A  34      -5.546  -3.465  -7.615  1.00  0.00           H  
ATOM    590 3HD2 LEU A  34      -4.175  -4.494  -8.096  1.00  0.00           H  
ATOM    591  N   LYS A  35      -6.019  -8.454 -10.297  1.00  0.00           N  
ATOM    592  CA  LYS A  35      -5.387  -9.239 -11.350  1.00  0.00           C  
ATOM    593  C   LYS A  35      -6.414  -9.732 -12.362  1.00  0.00           C  
ATOM    594  O   LYS A  35      -6.170  -9.711 -13.569  1.00  0.00           O  
ATOM    595  CB  LYS A  35      -4.642 -10.439 -10.762  1.00  0.00           C  
ATOM    596  CG  LYS A  35      -3.308 -10.105 -10.107  1.00  0.00           C  
ATOM    597  CD  LYS A  35      -2.614 -11.359  -9.597  1.00  0.00           C  
ATOM    598  CE  LYS A  35      -1.224 -11.045  -9.064  1.00  0.00           C  
ATOM    599  NZ  LYS A  35      -0.543 -12.258  -8.537  1.00  0.00           N  
ATOM    600  H   LYS A  35      -5.876  -8.719  -9.333  1.00  0.00           H  
ATOM    601  HA  LYS A  35      -4.667  -8.606 -11.869  1.00  0.00           H  
ATOM    602 1HB  LYS A  35      -5.267 -10.923 -10.011  1.00  0.00           H  
ATOM    603 2HB  LYS A  35      -4.450 -11.169 -11.548  1.00  0.00           H  
ATOM    604 1HG  LYS A  35      -2.660  -9.610 -10.832  1.00  0.00           H  
ATOM    605 2HG  LYS A  35      -3.473  -9.426  -9.271  1.00  0.00           H  
ATOM    606 1HD  LYS A  35      -3.208 -11.805  -8.798  1.00  0.00           H  
ATOM    607 2HD  LYS A  35      -2.527 -12.082 -10.408  1.00  0.00           H  
ATOM    608 1HE  LYS A  35      -0.616 -10.620  -9.861  1.00  0.00           H  
ATOM    609 2HE  LYS A  35      -1.299 -10.310  -8.263  1.00  0.00           H  
ATOM    610 1HZ  LYS A  35       0.373 -12.008  -8.193  1.00  0.00           H  
ATOM    611 2HZ  LYS A  35      -1.089 -12.651  -7.783  1.00  0.00           H  
ATOM    612 3HZ  LYS A  35      -0.450 -12.940  -9.276  1.00  0.00           H  
ATOM    613  N   LYS A  36      -7.756  -9.984 -11.866  1.00  0.00           N  
ATOM    614  CA  LYS A  36      -8.813 -10.420 -12.771  1.00  0.00           C  
ATOM    615  C   LYS A  36      -9.283  -9.277 -13.661  1.00  0.00           C  
ATOM    616  O   LYS A  36      -9.650  -9.488 -14.817  1.00  0.00           O  
ATOM    617  CB  LYS A  36      -9.999 -10.982 -11.985  1.00  0.00           C  
ATOM    618  CG  LYS A  36      -9.744 -12.357 -11.381  1.00  0.00           C  
ATOM    619  CD  LYS A  36     -10.972 -12.874 -10.647  1.00  0.00           C  
ATOM    620  CE  LYS A  36     -10.698 -14.218  -9.987  1.00  0.00           C  
ATOM    621  NZ  LYS A  36     -11.868 -14.702  -9.205  1.00  0.00           N  
ATOM    622  H   LYS A  36      -7.968  -9.859 -10.886  1.00  0.00           H  
ATOM    623  HA  LYS A  36      -8.417 -11.208 -13.412  1.00  0.00           H  
ATOM    624 1HB  LYS A  36     -10.256 -10.298 -11.175  1.00  0.00           H  
ATOM    625 2HB  LYS A  36     -10.868 -11.055 -12.640  1.00  0.00           H  
ATOM    626 1HG  LYS A  36      -9.482 -13.060 -12.173  1.00  0.00           H  
ATOM    627 2HG  LYS A  36      -8.911 -12.298 -10.681  1.00  0.00           H  
ATOM    628 1HD  LYS A  36     -11.268 -12.156  -9.881  1.00  0.00           H  
ATOM    629 2HD  LYS A  36     -11.796 -12.987 -11.351  1.00  0.00           H  
ATOM    630 1HE  LYS A  36     -10.456 -14.956 -10.751  1.00  0.00           H  
ATOM    631 2HE  LYS A  36      -9.842 -14.127  -9.318  1.00  0.00           H  
ATOM    632 1HZ  LYS A  36     -11.647 -15.593  -8.784  1.00  0.00           H  
ATOM    633 2HZ  LYS A  36     -12.090 -14.033  -8.481  1.00  0.00           H  
ATOM    634 3HZ  LYS A  36     -12.663 -14.808  -9.819  1.00  0.00           H  
ATOM    635  N   LEU A  37      -9.198  -7.980 -13.197  1.00  0.00           N  
ATOM    636  CA  LEU A  37      -9.654  -6.840 -13.982  1.00  0.00           C  
ATOM    637  C   LEU A  37      -8.571  -6.364 -14.944  1.00  0.00           C  
ATOM    638  O   LEU A  37      -8.767  -5.403 -15.688  1.00  0.00           O  
ATOM    639  CB  LEU A  37     -10.061  -5.689 -13.052  1.00  0.00           C  
ATOM    640  CG  LEU A  37     -11.290  -5.904 -12.160  1.00  0.00           C  
ATOM    641  CD1 LEU A  37     -11.409  -4.751 -11.172  1.00  0.00           C  
ATOM    642  CD2 LEU A  37     -12.535  -6.011 -13.027  1.00  0.00           C  
ATOM    643  H   LEU A  37      -8.805  -7.821 -12.280  1.00  0.00           H  
ATOM    644  HA  LEU A  37     -10.523  -7.146 -14.564  1.00  0.00           H  
ATOM    645 1HB  LEU A  37      -9.226  -5.466 -12.390  1.00  0.00           H  
ATOM    646 2HB  LEU A  37     -10.262  -4.806 -13.659  1.00  0.00           H  
ATOM    647  HG  LEU A  37     -11.167  -6.823 -11.587  1.00  0.00           H  
ATOM    648 1HD1 LEU A  37     -12.282  -4.904 -10.538  1.00  0.00           H  
ATOM    649 2HD1 LEU A  37     -10.514  -4.710 -10.551  1.00  0.00           H  
ATOM    650 3HD1 LEU A  37     -11.517  -3.814 -11.718  1.00  0.00           H  
ATOM    651 1HD2 LEU A  37     -13.408  -6.165 -12.392  1.00  0.00           H  
ATOM    652 2HD2 LEU A  37     -12.660  -5.092 -13.600  1.00  0.00           H  
ATOM    653 3HD2 LEU A  37     -12.431  -6.853 -13.711  1.00  0.00           H  
ATOM    654  N   GLY A  38      -7.277  -6.991 -14.977  1.00  0.00           N  
ATOM    655  CA  GLY A  38      -6.219  -6.742 -15.948  1.00  0.00           C  
ATOM    656  C   GLY A  38      -5.488  -5.440 -15.645  1.00  0.00           C  
ATOM    657  O   GLY A  38      -4.887  -4.834 -16.532  1.00  0.00           O  
ATOM    658  H   GLY A  38      -7.120  -7.664 -14.241  1.00  0.00           H  
ATOM    659 1HA  GLY A  38      -5.512  -7.572 -15.937  1.00  0.00           H  
ATOM    660 2HA  GLY A  38      -6.647  -6.699 -16.949  1.00  0.00           H  
ATOM    661  N   ARG A  39      -4.977  -5.332 -14.498  1.00  0.00           N  
ATOM    662  CA  ARG A  39      -4.634  -3.979 -14.076  1.00  0.00           C  
ATOM    663  C   ARG A  39      -3.292  -3.949 -13.357  1.00  0.00           C  
ATOM    664  O   ARG A  39      -2.728  -2.881 -13.119  1.00  0.00           O  
ATOM    665  CB  ARG A  39      -5.729  -3.371 -13.211  1.00  0.00           C  
ATOM    666  CG  ARG A  39      -6.997  -3.190 -14.029  1.00  0.00           C  
ATOM    667  CD  ARG A  39      -8.011  -2.386 -13.300  1.00  0.00           C  
ATOM    668  NE  ARG A  39      -9.231  -2.221 -14.073  1.00  0.00           N  
ATOM    669  CZ  ARG A  39     -10.307  -1.519 -13.665  1.00  0.00           C  
ATOM    670  NH1 ARG A  39     -10.297  -0.925 -12.493  1.00  0.00           N  
ATOM    671  NH2 ARG A  39     -11.371  -1.429 -14.443  1.00  0.00           N  
ATOM    672  H   ARG A  39      -4.796  -6.103 -13.872  1.00  0.00           H  
ATOM    673  HA  ARG A  39      -4.519  -3.358 -14.965  1.00  0.00           H  
ATOM    674 1HB  ARG A  39      -5.922  -4.021 -12.359  1.00  0.00           H  
ATOM    675 2HB  ARG A  39      -5.393  -2.410 -12.821  1.00  0.00           H  
ATOM    676 1HG  ARG A  39      -6.759  -2.677 -14.961  1.00  0.00           H  
ATOM    677 2HG  ARG A  39      -7.429  -4.166 -14.252  1.00  0.00           H  
ATOM    678 1HD  ARG A  39      -8.265  -2.883 -12.364  1.00  0.00           H  
ATOM    679 2HD  ARG A  39      -7.606  -1.397 -13.087  1.00  0.00           H  
ATOM    680  HE  ARG A  39      -9.276  -2.664 -14.981  1.00  0.00           H  
ATOM    681 1HH1 ARG A  39      -9.483  -0.995 -11.898  1.00  0.00           H  
ATOM    682 2HH1 ARG A  39     -11.103  -0.399 -12.187  1.00  0.00           H  
ATOM    683 1HH2 ARG A  39     -11.378  -1.887 -15.344  1.00  0.00           H  
ATOM    684 2HH2 ARG A  39     -12.176  -0.903 -14.137  1.00  0.00           H  
ATOM    685  N   LEU A  40      -2.675  -4.649 -12.850  1.00  0.00           N  
ATOM    686  CA  LEU A  40      -1.489  -4.367 -12.050  1.00  0.00           C  
ATOM    687  C   LEU A  40      -0.444  -5.467 -12.207  1.00  0.00           C  
ATOM    688  O   LEU A  40       0.321  -5.746 -11.284  1.00  0.00           O  
ATOM    689  CB  LEU A  40      -1.794  -4.313 -10.548  1.00  0.00           C  
ATOM    690  CG  LEU A  40      -2.585  -3.116 -10.005  1.00  0.00           C  
ATOM    691  CD1 LEU A  40      -3.003  -3.393  -8.567  1.00  0.00           C  
ATOM    692  CD2 LEU A  40      -1.730  -1.860 -10.094  1.00  0.00           C  
ATOM    693  H   LEU A  40      -2.978  -5.606 -12.960  1.00  0.00           H  
ATOM    694  HA  LEU A  40      -1.098  -3.393 -12.343  1.00  0.00           H  
ATOM    695 1HB  LEU A  40      -2.362  -5.201 -10.277  1.00  0.00           H  
ATOM    696 2HB  LEU A  40      -0.851  -4.329 -10.001  1.00  0.00           H  
ATOM    697  HG  LEU A  40      -3.492  -2.981 -10.596  1.00  0.00           H  
ATOM    698 1HD1 LEU A  40      -3.565  -2.542  -8.181  1.00  0.00           H  
ATOM    699 2HD1 LEU A  40      -3.629  -4.285  -8.535  1.00  0.00           H  
ATOM    700 3HD1 LEU A  40      -2.116  -3.549  -7.954  1.00  0.00           H  
ATOM    701 1HD2 LEU A  40      -2.292  -1.009  -9.709  1.00  0.00           H  
ATOM    702 2HD2 LEU A  40      -0.824  -1.994  -9.503  1.00  0.00           H  
ATOM    703 3HD2 LEU A  40      -1.461  -1.676 -11.134  1.00  0.00           H  
ATOM    704  N   ASP A  41       0.238  -5.799 -13.416  1.00  0.00           N  
ATOM    705  CA  ASP A  41       1.085  -6.982 -13.332  1.00  0.00           C  
ATOM    706  C   ASP A  41       2.338  -6.705 -12.510  1.00  0.00           C  
ATOM    707  O   ASP A  41       2.661  -7.448 -11.584  1.00  0.00           O  
ATOM    708  CB  ASP A  41       1.473  -7.479 -14.726  1.00  0.00           C  
ATOM    709  CG  ASP A  41       0.318  -8.131 -15.473  1.00  0.00           C  
ATOM    710  OD1 ASP A  41       0.398  -8.239 -16.674  1.00  0.00           O  
ATOM    711  OD2 ASP A  41      -0.634  -8.515 -14.836  1.00  0.00           O  
ATOM    712  H   ASP A  41       0.180  -5.296 -14.290  1.00  0.00           H  
ATOM    713  HA  ASP A  41       0.527  -7.772 -12.828  1.00  0.00           H  
ATOM    714 1HB  ASP A  41       1.842  -6.643 -15.321  1.00  0.00           H  
ATOM    715 2HB  ASP A  41       2.283  -8.204 -14.642  1.00  0.00           H  
ATOM    716  N   GLN A  42       3.039  -5.597 -12.827  1.00  0.00           N  
ATOM    717  CA  GLN A  42       4.253  -5.249 -12.099  1.00  0.00           C  
ATOM    718  C   GLN A  42       3.934  -4.800 -10.679  1.00  0.00           C  
ATOM    719  O   GLN A  42       4.614  -5.185  -9.728  1.00  0.00           O  
ATOM    720  CB  GLN A  42       5.027  -4.151 -12.832  1.00  0.00           C  
ATOM    721  CG  GLN A  42       5.639  -4.613 -14.144  1.00  0.00           C  
ATOM    722  CD  GLN A  42       6.385  -3.501 -14.857  1.00  0.00           C  
ATOM    723  OE1 GLN A  42       6.382  -2.349 -14.415  1.00  0.00           O  
ATOM    724  NE2 GLN A  42       7.030  -3.840 -15.967  1.00  0.00           N  
ATOM    725  H   GLN A  42       2.725  -4.997 -13.576  1.00  0.00           H  
ATOM    726  HA  GLN A  42       4.884  -6.135 -12.036  1.00  0.00           H  
ATOM    727 1HB  GLN A  42       4.361  -3.314 -13.040  1.00  0.00           H  
ATOM    728 2HB  GLN A  42       5.828  -3.781 -12.192  1.00  0.00           H  
ATOM    729 1HG  GLN A  42       6.342  -5.421 -13.941  1.00  0.00           H  
ATOM    730 2HG  GLN A  42       4.843  -4.966 -14.800  1.00  0.00           H  
ATOM    731 1HE2 GLN A  42       7.540  -3.149 -16.481  1.00  0.00           H  
ATOM    732 2HE2 GLN A  42       7.007  -4.786 -16.290  1.00  0.00           H  
ATOM    733  N   ASP A  43       2.816  -3.936 -10.522  1.00  0.00           N  
ATOM    734  CA  ASP A  43       2.456  -3.488  -9.182  1.00  0.00           C  
ATOM    735  C   ASP A  43       1.898  -4.635  -8.350  1.00  0.00           C  
ATOM    736  O   ASP A  43       2.157  -4.728  -7.150  1.00  0.00           O  
ATOM    737  CB  ASP A  43       1.444  -2.343  -9.254  1.00  0.00           C  
ATOM    738  CG  ASP A  43       2.035  -1.055  -9.813  1.00  0.00           C  
ATOM    739  OD1 ASP A  43       1.309  -0.308 -10.425  1.00  0.00           O  
ATOM    740  OD2 ASP A  43       3.206  -0.831  -9.622  1.00  0.00           O  
ATOM    741  H   ASP A  43       2.265  -3.624 -11.309  1.00  0.00           H  
ATOM    742  HA  ASP A  43       3.356  -3.126  -8.684  1.00  0.00           H  
ATOM    743 1HB  ASP A  43       0.603  -2.639  -9.882  1.00  0.00           H  
ATOM    744 2HB  ASP A  43       1.052  -2.140  -8.257  1.00  0.00           H  
ATOM    745  N   ALA A  44       1.078  -5.563  -9.087  1.00  0.00           N  
ATOM    746  CA  ALA A  44       0.563  -6.724  -8.371  1.00  0.00           C  
ATOM    747  C   ALA A  44       1.697  -7.577  -7.818  1.00  0.00           C  
ATOM    748  O   ALA A  44       1.616  -8.086  -6.700  1.00  0.00           O  
ATOM    749  CB  ALA A  44      -0.323  -7.555  -9.287  1.00  0.00           C  
ATOM    750  H   ALA A  44       0.848  -5.445 -10.063  1.00  0.00           H  
ATOM    751  HA  ALA A  44      -0.032  -6.367  -7.530  1.00  0.00           H  
ATOM    752 1HB  ALA A  44      -0.702  -8.419  -8.741  1.00  0.00           H  
ATOM    753 2HB  ALA A  44      -1.160  -6.948  -9.632  1.00  0.00           H  
ATOM    754 3HB  ALA A  44       0.257  -7.893 -10.144  1.00  0.00           H  
ATOM    755  N   LYS A  45       2.769  -7.674  -8.541  1.00  0.00           N  
ATOM    756  CA  LYS A  45       3.938  -8.429  -8.104  1.00  0.00           C  
ATOM    757  C   LYS A  45       4.568  -7.800  -6.868  1.00  0.00           C  
ATOM    758  O   LYS A  45       4.965  -8.501  -5.937  1.00  0.00           O  
ATOM    759  CB  LYS A  45       4.971  -8.516  -9.228  1.00  0.00           C  
ATOM    760  CG  LYS A  45       4.594  -9.484 -10.342  1.00  0.00           C  
ATOM    761  CD  LYS A  45       5.681  -9.556 -11.403  1.00  0.00           C  
ATOM    762  CE  LYS A  45       5.278 -10.472 -12.549  1.00  0.00           C  
ATOM    763  NZ  LYS A  45       6.315 -10.519 -13.616  1.00  0.00           N  
ATOM    764  H   LYS A  45       2.791  -7.209  -9.437  1.00  0.00           H  
ATOM    765  HA  LYS A  45       3.620  -9.439  -7.844  1.00  0.00           H  
ATOM    766 1HB  LYS A  45       5.112  -7.529  -9.670  1.00  0.00           H  
ATOM    767 2HB  LYS A  45       5.931  -8.830  -8.817  1.00  0.00           H  
ATOM    768 1HG  LYS A  45       4.441 -10.479  -9.923  1.00  0.00           H  
ATOM    769 2HG  LYS A  45       3.665  -9.158 -10.808  1.00  0.00           H  
ATOM    770 1HD  LYS A  45       5.872  -8.557 -11.797  1.00  0.00           H  
ATOM    771 2HD  LYS A  45       6.601  -9.933 -10.956  1.00  0.00           H  
ATOM    772 1HE  LYS A  45       5.119 -11.480 -12.170  1.00  0.00           H  
ATOM    773 2HE  LYS A  45       4.343 -10.120 -12.985  1.00  0.00           H  
ATOM    774 1HZ  LYS A  45       6.010 -11.135 -14.356  1.00  0.00           H  
ATOM    775 2HZ  LYS A  45       6.458  -9.591 -13.989  1.00  0.00           H  
ATOM    776 3HZ  LYS A  45       7.182 -10.863 -13.229  1.00  0.00           H  
ATOM    777  N   LYS A  46       4.699  -6.408  -6.905  1.00  0.00           N  
ATOM    778  CA  LYS A  46       5.233  -5.727  -5.731  1.00  0.00           C  
ATOM    779  C   LYS A  46       4.357  -5.967  -4.509  1.00  0.00           C  
ATOM    780  O   LYS A  46       4.859  -6.227  -3.415  1.00  0.00           O  
ATOM    781  CB  LYS A  46       5.353  -4.224  -5.991  1.00  0.00           C  
ATOM    782  CG  LYS A  46       6.422  -3.852  -7.010  1.00  0.00           C  
ATOM    783  CD  LYS A  46       6.487  -2.347  -7.218  1.00  0.00           C  
ATOM    784  CE  LYS A  46       7.501  -1.979  -8.291  1.00  0.00           C  
ATOM    785  NZ  LYS A  46       7.525  -0.514  -8.555  1.00  0.00           N  
ATOM    786  H   LYS A  46       4.437  -5.862  -7.714  1.00  0.00           H  
ATOM    787  HA  LYS A  46       6.227  -6.125  -5.522  1.00  0.00           H  
ATOM    788 1HB  LYS A  46       4.398  -3.839  -6.349  1.00  0.00           H  
ATOM    789 2HB  LYS A  46       5.584  -3.710  -5.057  1.00  0.00           H  
ATOM    790 1HG  LYS A  46       7.394  -4.205  -6.663  1.00  0.00           H  
ATOM    791 2HG  LYS A  46       6.200  -4.333  -7.962  1.00  0.00           H  
ATOM    792 1HD  LYS A  46       5.505  -1.978  -7.516  1.00  0.00           H  
ATOM    793 2HD  LYS A  46       6.770  -1.862  -6.283  1.00  0.00           H  
ATOM    794 1HE  LYS A  46       8.494  -2.295  -7.976  1.00  0.00           H  
ATOM    795 2HE  LYS A  46       7.255  -2.498  -9.217  1.00  0.00           H  
ATOM    796 1HZ  LYS A  46       8.208  -0.312  -9.271  1.00  0.00           H  
ATOM    797 2HZ  LYS A  46       6.612  -0.212  -8.866  1.00  0.00           H  
ATOM    798 3HZ  LYS A  46       7.771  -0.023  -7.708  1.00  0.00           H  
ATOM    799  N   PHE A  47       2.998  -6.026  -4.765  1.00  0.00           N  
ATOM    800  CA  PHE A  47       2.078  -6.250  -3.656  1.00  0.00           C  
ATOM    801  C   PHE A  47       2.128  -7.698  -3.183  1.00  0.00           C  
ATOM    802  O   PHE A  47       2.125  -7.969  -1.983  1.00  0.00           O  
ATOM    803  CB  PHE A  47       0.648  -5.890  -4.064  1.00  0.00           C  
ATOM    804  CG  PHE A  47       0.409  -4.420  -4.257  1.00  0.00           C  
ATOM    805  CD1 PHE A  47      -0.321  -3.957  -5.341  1.00  0.00           C  
ATOM    806  CD2 PHE A  47       0.914  -3.496  -3.354  1.00  0.00           C  
ATOM    807  CE1 PHE A  47      -0.541  -2.605  -5.520  1.00  0.00           C  
ATOM    808  CE2 PHE A  47       0.696  -2.143  -3.530  1.00  0.00           C  
ATOM    809  CZ  PHE A  47      -0.032  -1.697  -4.613  1.00  0.00           C  
ATOM    810  H   PHE A  47       2.627  -5.918  -5.698  1.00  0.00           H  
ATOM    811  HA  PHE A  47       2.375  -5.609  -2.825  1.00  0.00           H  
ATOM    812 1HB  PHE A  47       0.398  -6.394  -4.997  1.00  0.00           H  
ATOM    813 2HB  PHE A  47      -0.047  -6.244  -3.304  1.00  0.00           H  
ATOM    814  HD1 PHE A  47      -0.724  -4.674  -6.057  1.00  0.00           H  
ATOM    815  HD2 PHE A  47       1.490  -3.848  -2.498  1.00  0.00           H  
ATOM    816  HE1 PHE A  47      -1.116  -2.256  -6.377  1.00  0.00           H  
ATOM    817  HE2 PHE A  47       1.100  -1.428  -2.814  1.00  0.00           H  
ATOM    818  HZ  PHE A  47      -0.204  -0.631  -4.753  1.00  0.00           H  
ATOM    819  N   GLU A  48       2.267  -8.600  -4.081  1.00  0.00           N  
ATOM    820  CA  GLU A  48       2.388 -10.010  -3.732  1.00  0.00           C  
ATOM    821  C   GLU A  48       3.659 -10.274  -2.935  1.00  0.00           C  
ATOM    822  O   GLU A  48       3.648 -11.025  -1.960  1.00  0.00           O  
ATOM    823  CB  GLU A  48       2.359 -10.871  -4.996  1.00  0.00           C  
ATOM    824  CG  GLU A  48       2.220 -12.363  -4.730  1.00  0.00           C  
ATOM    825  CD  GLU A  48       1.990 -13.163  -5.983  1.00  0.00           C  
ATOM    826  OE1 GLU A  48       1.953 -12.578  -7.039  1.00  0.00           O  
ATOM    827  OE2 GLU A  48       1.852 -14.359  -5.883  1.00  0.00           O  
ATOM    828  H   GLU A  48       2.294  -8.330  -5.054  1.00  0.00           H  
ATOM    829  HA  GLU A  48       1.542 -10.284  -3.101  1.00  0.00           H  
ATOM    830 1HB  GLU A  48       1.526 -10.562  -5.628  1.00  0.00           H  
ATOM    831 2HB  GLU A  48       3.276 -10.714  -5.564  1.00  0.00           H  
ATOM    832 1HG  GLU A  48       3.128 -12.721  -4.246  1.00  0.00           H  
ATOM    833 2HG  GLU A  48       1.389 -12.523  -4.045  1.00  0.00           H  
ATOM    834  N   LYS A  49       4.736  -9.581  -3.326  1.00  0.00           N  
ATOM    835  CA  LYS A  49       5.985  -9.709  -2.585  1.00  0.00           C  
ATOM    836  C   LYS A  49       5.835  -9.195  -1.159  1.00  0.00           C  
ATOM    837  O   LYS A  49       6.292  -9.829  -0.209  1.00  0.00           O  
ATOM    838  CB  LYS A  49       7.103  -8.963  -3.314  1.00  0.00           C  
ATOM    839  CG  LYS A  49       8.483  -9.150  -2.698  1.00  0.00           C  
ATOM    840  CD  LYS A  49       9.554  -8.442  -3.515  1.00  0.00           C  
ATOM    841  CE  LYS A  49      10.922  -8.566  -2.861  1.00  0.00           C  
ATOM    842  NZ  LYS A  49      11.981  -7.883  -3.653  1.00  0.00           N  
ATOM    843  H   LYS A  49       4.700  -8.968  -4.128  1.00  0.00           H  
ATOM    844  HA  LYS A  49       6.246 -10.766  -2.526  1.00  0.00           H  
ATOM    845 1HB  LYS A  49       7.149  -9.299  -4.350  1.00  0.00           H  
ATOM    846 2HB  LYS A  49       6.881  -7.896  -3.325  1.00  0.00           H  
ATOM    847 1HG  LYS A  49       8.487  -8.748  -1.684  1.00  0.00           H  
ATOM    848 2HG  LYS A  49       8.719 -10.213  -2.649  1.00  0.00           H  
ATOM    849 1HD  LYS A  49       9.597  -8.878  -4.514  1.00  0.00           H  
ATOM    850 2HD  LYS A  49       9.301  -7.386  -3.609  1.00  0.00           H  
ATOM    851 1HE  LYS A  49      10.890  -8.127  -1.865  1.00  0.00           H  
ATOM    852 2HE  LYS A  49      11.183  -9.619  -2.761  1.00  0.00           H  
ATOM    853 1HZ  LYS A  49      12.871  -7.988  -3.187  1.00  0.00           H  
ATOM    854 2HZ  LYS A  49      12.032  -8.296  -4.574  1.00  0.00           H  
ATOM    855 3HZ  LYS A  49      11.759  -6.901  -3.736  1.00  0.00           H  
ATOM    856  N   ALA A  50       5.069  -8.095  -1.045  1.00  0.00           N  
ATOM    857  CA  ALA A  50       4.841  -7.548   0.287  1.00  0.00           C  
ATOM    858  C   ALA A  50       3.994  -8.492   1.132  1.00  0.00           C  
ATOM    859  O   ALA A  50       4.283  -8.717   2.307  1.00  0.00           O  
ATOM    860  CB  ALA A  50       4.174  -6.184   0.191  1.00  0.00           C  
ATOM    861  H   ALA A  50       4.650  -7.639  -1.843  1.00  0.00           H  
ATOM    862  HA  ALA A  50       5.808  -7.435   0.777  1.00  0.00           H  
ATOM    863 1HB  ALA A  50       4.010  -5.788   1.193  1.00  0.00           H  
ATOM    864 2HB  ALA A  50       4.817  -5.503  -0.368  1.00  0.00           H  
ATOM    865 3HB  ALA A  50       3.218  -6.282  -0.321  1.00  0.00           H  
ATOM    866  N   ILE A  51       3.063  -9.173   0.470  1.00  0.00           N  
ATOM    867  CA  ILE A  51       2.209 -10.123   1.172  1.00  0.00           C  
ATOM    868  C   ILE A  51       2.992 -11.359   1.596  1.00  0.00           C  
ATOM    869  O   ILE A  51       2.860 -11.833   2.724  1.00  0.00           O  
ATOM    870  CB  ILE A  51       1.007 -10.524   0.298  1.00  0.00           C  
ATOM    871  CG1 ILE A  51       0.049  -9.340   0.149  1.00  0.00           C  
ATOM    872  CG2 ILE A  51       0.287 -11.724   0.893  1.00  0.00           C  
ATOM    873  CD1 ILE A  51      -1.005  -9.537  -0.917  1.00  0.00           C  
ATOM    874  H   ILE A  51       2.938  -9.040  -0.523  1.00  0.00           H  
ATOM    875  HA  ILE A  51       1.835  -9.648   2.078  1.00  0.00           H  
ATOM    876  HB  ILE A  51       1.354 -10.782  -0.702  1.00  0.00           H  
ATOM    877 1HG1 ILE A  51      -0.455  -9.158   1.098  1.00  0.00           H  
ATOM    878 2HG1 ILE A  51       0.616  -8.442  -0.096  1.00  0.00           H  
ATOM    879 1HG2 ILE A  51      -0.559 -11.991   0.261  1.00  0.00           H  
ATOM    880 2HG2 ILE A  51       0.974 -12.567   0.954  1.00  0.00           H  
ATOM    881 3HG2 ILE A  51      -0.071 -11.475   1.892  1.00  0.00           H  
ATOM    882 1HD1 ILE A  51      -1.645  -8.656  -0.963  1.00  0.00           H  
ATOM    883 2HD1 ILE A  51      -0.522  -9.686  -1.883  1.00  0.00           H  
ATOM    884 3HD1 ILE A  51      -1.608 -10.411  -0.675  1.00  0.00           H  
ATOM    885  N   ARG A  52       3.988 -11.735   0.747  1.00  0.00           N  
ATOM    886  CA  ARG A  52       4.829 -12.878   1.079  1.00  0.00           C  
ATOM    887  C   ARG A  52       5.760 -12.558   2.242  1.00  0.00           C  
ATOM    888  O   ARG A  52       5.975 -13.389   3.124  1.00  0.00           O  
ATOM    889  CB  ARG A  52       5.635 -13.328  -0.131  1.00  0.00           C  
ATOM    890  CG  ARG A  52       4.813 -14.104  -1.149  1.00  0.00           C  
ATOM    891  CD  ARG A  52       5.678 -14.798  -2.138  1.00  0.00           C  
ATOM    892  NE  ARG A  52       6.395 -13.858  -2.985  1.00  0.00           N  
ATOM    893  CZ  ARG A  52       5.933 -13.377  -4.155  1.00  0.00           C  
ATOM    894  NH1 ARG A  52       4.756 -13.755  -4.602  1.00  0.00           N  
ATOM    895  NH2 ARG A  52       6.663 -12.524  -4.853  1.00  0.00           N  
ATOM    896  H   ARG A  52       4.156 -11.234  -0.114  1.00  0.00           H  
ATOM    897  HA  ARG A  52       4.186 -13.702   1.391  1.00  0.00           H  
ATOM    898 1HB  ARG A  52       6.064 -12.458  -0.626  1.00  0.00           H  
ATOM    899 2HB  ARG A  52       6.462 -13.958   0.197  1.00  0.00           H  
ATOM    900 1HG  ARG A  52       4.210 -14.853  -0.635  1.00  0.00           H  
ATOM    901 2HG  ARG A  52       4.158 -13.418  -1.687  1.00  0.00           H  
ATOM    902 1HD  ARG A  52       6.410 -15.411  -1.614  1.00  0.00           H  
ATOM    903 2HD  ARG A  52       5.064 -15.432  -2.776  1.00  0.00           H  
ATOM    904  HE  ARG A  52       7.304 -13.544  -2.673  1.00  0.00           H  
ATOM    905 1HH1 ARG A  52       4.198 -14.406  -4.068  1.00  0.00           H  
ATOM    906 2HH1 ARG A  52       4.410 -13.394  -5.479  1.00  0.00           H  
ATOM    907 1HH2 ARG A  52       7.568 -12.233  -4.508  1.00  0.00           H  
ATOM    908 2HH2 ARG A  52       6.317 -12.163  -5.730  1.00  0.00           H  
ATOM    909  N   GLN A  53       6.283 -11.283   2.294  1.00  0.00           N  
ATOM    910  CA  GLN A  53       7.148 -10.883   3.397  1.00  0.00           C  
ATOM    911  C   GLN A  53       6.389 -10.873   4.717  1.00  0.00           C  
ATOM    912  O   GLN A  53       6.902 -11.323   5.742  1.00  0.00           O  
ATOM    913  CB  GLN A  53       7.754  -9.502   3.129  1.00  0.00           C  
ATOM    914  CG  GLN A  53       8.786  -9.491   2.014  1.00  0.00           C  
ATOM    915  CD  GLN A  53       9.289  -8.094   1.705  1.00  0.00           C  
ATOM    916  OE1 GLN A  53       8.730  -7.100   2.177  1.00  0.00           O  
ATOM    917  NE2 GLN A  53      10.348  -8.010   0.909  1.00  0.00           N  
ATOM    918  H   GLN A  53       6.071 -10.614   1.567  1.00  0.00           H  
ATOM    919  HA  GLN A  53       7.957 -11.608   3.482  1.00  0.00           H  
ATOM    920 1HB  GLN A  53       6.961  -8.802   2.866  1.00  0.00           H  
ATOM    921 2HB  GLN A  53       8.230  -9.131   4.037  1.00  0.00           H  
ATOM    922 1HG  GLN A  53       9.637 -10.102   2.315  1.00  0.00           H  
ATOM    923 2HG  GLN A  53       8.334  -9.899   1.110  1.00  0.00           H  
ATOM    924 1HE2 GLN A  53      10.725  -7.114   0.670  1.00  0.00           H  
ATOM    925 2HE2 GLN A  53      10.770  -8.842   0.548  1.00  0.00           H  
ATOM    926  N   VAL A  54       5.040 -10.498   4.617  1.00  0.00           N  
ATOM    927  CA  VAL A  54       4.220 -10.486   5.822  1.00  0.00           C  
ATOM    928  C   VAL A  54       3.888 -11.901   6.278  1.00  0.00           C  
ATOM    929  O   VAL A  54       3.961 -12.214   7.466  1.00  0.00           O  
ATOM    930  CB  VAL A  54       2.923  -9.685   5.598  1.00  0.00           C  
ATOM    931  CG1 VAL A  54       2.003  -9.795   6.804  1.00  0.00           C  
ATOM    932  CG2 VAL A  54       3.262  -8.231   5.308  1.00  0.00           C  
ATOM    933  H   VAL A  54       4.623 -10.237   3.735  1.00  0.00           H  
ATOM    934  HA  VAL A  54       4.787 -10.007   6.622  1.00  0.00           H  
ATOM    935  HB  VAL A  54       2.385 -10.111   4.751  1.00  0.00           H  
ATOM    936 1HG1 VAL A  54       1.094  -9.221   6.622  1.00  0.00           H  
ATOM    937 2HG1 VAL A  54       1.744 -10.841   6.970  1.00  0.00           H  
ATOM    938 3HG1 VAL A  54       2.509  -9.401   7.685  1.00  0.00           H  
ATOM    939 1HG2 VAL A  54       2.343  -7.668   5.149  1.00  0.00           H  
ATOM    940 2HG2 VAL A  54       3.806  -7.809   6.153  1.00  0.00           H  
ATOM    941 3HG2 VAL A  54       3.882  -8.173   4.413  1.00  0.00           H  
ATOM    942  N   GLU A  55       3.691 -12.802   5.296  1.00  0.00           N  
ATOM    943  CA  GLU A  55       3.424 -14.200   5.612  1.00  0.00           C  
ATOM    944  C   GLU A  55       4.633 -14.858   6.265  1.00  0.00           C  
ATOM    945  O   GLU A  55       4.498 -15.610   7.230  1.00  0.00           O  
ATOM    946  CB  GLU A  55       3.041 -14.977   4.351  1.00  0.00           C  
ATOM    947  CG  GLU A  55       1.632 -14.704   3.843  1.00  0.00           C  
ATOM    948  CD  GLU A  55       1.322 -15.426   2.562  1.00  0.00           C  
ATOM    949  OE1 GLU A  55       2.227 -15.654   1.796  1.00  0.00           O  
ATOM    950  OE2 GLU A  55       0.178 -15.751   2.349  1.00  0.00           O  
ATOM    951  H   GLU A  55       3.727 -12.515   4.328  1.00  0.00           H  
ATOM    952  HA  GLU A  55       2.589 -14.243   6.312  1.00  0.00           H  
ATOM    953 1HB  GLU A  55       3.737 -14.734   3.548  1.00  0.00           H  
ATOM    954 2HB  GLU A  55       3.124 -16.047   4.543  1.00  0.00           H  
ATOM    955 1HG  GLU A  55       0.916 -15.014   4.604  1.00  0.00           H  
ATOM    956 2HG  GLU A  55       1.514 -13.632   3.688  1.00  0.00           H  
ATOM    957  N   LYS A  56       5.793 -14.462   5.757  1.00  0.00           N  
ATOM    958  CA  LYS A  56       7.010 -15.010   6.341  1.00  0.00           C  
ATOM    959  C   LYS A  56       7.192 -14.539   7.779  1.00  0.00           C  
ATOM    960  O   LYS A  56       7.543 -15.324   8.660  1.00  0.00           O  
ATOM    961  CB  LYS A  56       8.219 -14.615   5.492  1.00  0.00           C  
ATOM    962  CG  LYS A  56       9.535 -15.235   5.942  1.00  0.00           C  
ATOM    963  CD  LYS A  56      10.681 -14.822   5.031  1.00  0.00           C  
ATOM    964  CE  LYS A  56      12.010 -15.374   5.526  1.00  0.00           C  
ATOM    965  NZ  LYS A  56      13.141 -14.977   4.644  1.00  0.00           N  
ATOM    966  H   LYS A  56       5.866 -13.806   4.993  1.00  0.00           H  
ATOM    967  HA  LYS A  56       6.928 -16.097   6.355  1.00  0.00           H  
ATOM    968 1HB  LYS A  56       8.048 -14.909   4.456  1.00  0.00           H  
ATOM    969 2HB  LYS A  56       8.337 -13.531   5.509  1.00  0.00           H  
ATOM    970 1HG  LYS A  56       9.759 -14.915   6.961  1.00  0.00           H  
ATOM    971 2HG  LYS A  56       9.448 -16.321   5.932  1.00  0.00           H  
ATOM    972 1HD  LYS A  56      10.496 -15.193   4.022  1.00  0.00           H  
ATOM    973 2HD  LYS A  56      10.742 -13.734   4.993  1.00  0.00           H  
ATOM    974 1HE  LYS A  56      12.204 -15.006   6.533  1.00  0.00           H  
ATOM    975 2HE  LYS A  56      11.961 -16.462   5.564  1.00  0.00           H  
ATOM    976 1HZ  LYS A  56      14.002 -15.362   5.006  1.00  0.00           H  
ATOM    977 2HZ  LYS A  56      12.981 -15.329   3.711  1.00  0.00           H  
ATOM    978 3HZ  LYS A  56      13.209 -13.970   4.616  1.00  0.00           H  
ATOM    979  N   ARG A  57       6.760 -13.299   8.000  1.00  0.00           N  
ATOM    980  CA  ARG A  57       6.856 -12.738   9.342  1.00  0.00           C  
ATOM    981  C   ARG A  57       5.869 -13.407  10.290  1.00  0.00           C  
ATOM    982  O   ARG A  57       6.203 -13.712  11.435  1.00  0.00           O  
ATOM    983  CB  ARG A  57       6.602 -11.238   9.300  1.00  0.00           C  
ATOM    984  CG  ARG A  57       6.725 -10.539  10.645  1.00  0.00           C  
ATOM    985  CD  ARG A  57       6.462  -9.081  10.532  1.00  0.00           C  
ATOM    986  NE  ARG A  57       7.483  -8.405   9.747  1.00  0.00           N  
ATOM    987  CZ  ARG A  57       7.442  -7.105   9.397  1.00  0.00           C  
ATOM    988  NH1 ARG A  57       6.428  -6.355   9.768  1.00  0.00           N  
ATOM    989  NH2 ARG A  57       8.422  -6.583   8.680  1.00  0.00           N  
ATOM    990  H   ARG A  57       6.367 -12.737   7.259  1.00  0.00           H  
ATOM    991  HA  ARG A  57       7.864 -12.914   9.719  1.00  0.00           H  
ATOM    992 1HB  ARG A  57       7.307 -10.769   8.615  1.00  0.00           H  
ATOM    993 2HB  ARG A  57       5.599 -11.049   8.917  1.00  0.00           H  
ATOM    994 1HG  ARG A  57       6.004 -10.964  11.344  1.00  0.00           H  
ATOM    995 2HG  ARG A  57       7.734 -10.676  11.036  1.00  0.00           H  
ATOM    996 1HD  ARG A  57       5.499  -8.922  10.048  1.00  0.00           H  
ATOM    997 2HD  ARG A  57       6.446  -8.636  11.526  1.00  0.00           H  
ATOM    998  HE  ARG A  57       8.279  -8.949   9.443  1.00  0.00           H  
ATOM    999 1HH1 ARG A  57       5.679  -6.754  10.316  1.00  0.00           H  
ATOM   1000 2HH1 ARG A  57       6.398  -5.381   9.505  1.00  0.00           H  
ATOM   1001 1HH2 ARG A  57       9.202  -7.159   8.395  1.00  0.00           H  
ATOM   1002 2HH2 ARG A  57       8.392  -5.609   8.418  1.00  0.00           H  
ATOM   1003  N   LEU A  58       4.727 -13.774   9.787  1.00  0.00           N  
ATOM   1004  CA  LEU A  58       3.691 -14.398  10.601  1.00  0.00           C  
ATOM   1005  C   LEU A  58       4.025 -15.856  10.895  1.00  0.00           C  
ATOM   1006  O   LEU A  58       3.657 -16.388  11.942  1.00  0.00           O  
ATOM   1007  CB  LEU A  58       2.333 -14.309   9.893  1.00  0.00           C  
ATOM   1008  CG  LEU A  58       1.648 -12.937   9.861  1.00  0.00           C  
ATOM   1009  CD1 LEU A  58       0.428 -13.000   8.951  1.00  0.00           C  
ATOM   1010  CD2 LEU A  58       1.256 -12.532  11.274  1.00  0.00           C  
ATOM   1011  H   LEU A  58       4.555 -13.621   8.804  1.00  0.00           H  
ATOM   1012  HA  LEU A  58       3.627 -13.864  11.548  1.00  0.00           H  
ATOM   1013 1HB  LEU A  58       2.459 -14.624   8.859  1.00  0.00           H  
ATOM   1014 2HB  LEU A  58       1.642 -14.997  10.379  1.00  0.00           H  
ATOM   1015  HG  LEU A  58       2.334 -12.197   9.449  1.00  0.00           H  
ATOM   1016 1HD1 LEU A  58      -0.059 -12.025   8.928  1.00  0.00           H  
ATOM   1017 2HD1 LEU A  58       0.740 -13.273   7.943  1.00  0.00           H  
ATOM   1018 3HD1 LEU A  58      -0.270 -13.745   9.330  1.00  0.00           H  
ATOM   1019 1HD2 LEU A  58       0.770 -11.556  11.251  1.00  0.00           H  
ATOM   1020 2HD2 LEU A  58       0.568 -13.271  11.687  1.00  0.00           H  
ATOM   1021 3HD2 LEU A  58       2.148 -12.478  11.898  1.00  0.00           H  
ATOM   1022  N   ARG A  59       4.938 -16.405  10.123  1.00  0.00           N  
ATOM   1023  CA  ARG A  59       5.324 -17.796  10.324  1.00  0.00           C  
ATOM   1024  C   ARG A  59       6.567 -17.902  11.199  1.00  0.00           C  
ATOM   1025  O   ARG A  59       6.794 -18.922  11.851  1.00  0.00           O  
ATOM   1026  CB  ARG A  59       5.589 -18.474   8.988  1.00  0.00           C  
ATOM   1027  CG  ARG A  59       4.325 -18.746   8.187  1.00  0.00           C  
ATOM   1028  CD  ARG A  59       4.617 -19.493   6.937  1.00  0.00           C  
ATOM   1029  NE  ARG A  59       3.470 -19.526   6.044  1.00  0.00           N  
ATOM   1030  CZ  ARG A  59       3.538 -19.769   4.721  1.00  0.00           C  
ATOM   1031  NH1 ARG A  59       4.701 -19.999   4.153  1.00  0.00           N  
ATOM   1032  NH2 ARG A  59       2.434 -19.777   3.993  1.00  0.00           N  
ATOM   1033  H   ARG A  59       5.380 -15.873   9.387  1.00  0.00           H  
ATOM   1034  HA  ARG A  59       4.503 -18.314  10.821  1.00  0.00           H  
ATOM   1035 1HB  ARG A  59       6.248 -17.849   8.388  1.00  0.00           H  
ATOM   1036 2HB  ARG A  59       6.100 -19.422   9.156  1.00  0.00           H  
ATOM   1037 1HG  ARG A  59       3.634 -19.339   8.787  1.00  0.00           H  
ATOM   1038 2HG  ARG A  59       3.853 -17.800   7.919  1.00  0.00           H  
ATOM   1039 1HD  ARG A  59       5.444 -19.015   6.412  1.00  0.00           H  
ATOM   1040 2HD  ARG A  59       4.888 -20.519   7.182  1.00  0.00           H  
ATOM   1041  HE  ARG A  59       2.557 -19.354   6.444  1.00  0.00           H  
ATOM   1042 1HH1 ARG A  59       5.545 -19.994   4.709  1.00  0.00           H  
ATOM   1043 2HH1 ARG A  59       4.751 -20.181   3.161  1.00  0.00           H  
ATOM   1044 1HH2 ARG A  59       1.539 -19.601   4.430  1.00  0.00           H  
ATOM   1045 2HH2 ARG A  59       2.485 -19.959   3.002  1.00  0.00           H  
ATOM   1046  N   SER A  60       7.297 -16.884  11.365  1.00  0.00           N  
ATOM   1047  CA  SER A  60       8.521 -16.913  12.155  1.00  0.00           C  
ATOM   1048  C   SER A  60       8.249 -16.538  13.607  1.00  0.00           C  
ATOM   1049  O   SER A  60       8.752 -17.181  14.528  1.00  0.00           O  
ATOM   1050  OXT SER A  60       7.537 -15.606  13.863  1.00  0.00           O  
ATOM   1051  CB  SER A  60       9.562 -15.977  11.573  1.00  0.00           C  
ATOM   1052  OG  SER A  60       9.177 -14.637  11.709  1.00  0.00           O  
ATOM   1053  H   SER A  60       7.013 -16.018  10.929  1.00  0.00           H  
ATOM   1054  HA  SER A  60       8.921 -17.928  12.137  1.00  0.00           H  
ATOM   1055 1HB  SER A  60      10.515 -16.134  12.078  1.00  0.00           H  
ATOM   1056 2HB  SER A  60       9.709 -16.207  10.519  1.00  0.00           H  
ATOM   1057  HG  SER A  60       8.324 -14.650  12.150  1.00  0.00           H  
TER                                                                             
binder_lddt 0.911
score 0
silent_score 0
time 3.872
                            
