# Supplementary material for: Improving de novo protein binder design with deep learning
Source: Nat Commun. 2023 May 6;14:2625. doi: 10.1038/s41467-023-38328-5 (PMC10163288; doi:10.1038/s41467-023-38328-5)
Supplement: Supplementary file 4 — Source Data File [file 41467_2023_38328_MOESM4_ESM.zip › all_data/experimental_structure_agreement/rosetta_models/FGFR2_design.pdb]

HEADER                                            13-MAR-23   XXXX              
EXPDTA    THEORETICAL MODEL                                                     
REMARK 220                                                                      
REMARK 220 EXPERIMENTAL DETAILS                                                 
REMARK 220  EXPERIMENT TYPE                : THEORETICAL MODELLING              
REMARK 220  DATE OF DATA COLLECTION        : 13-MAR-23                          
REMARK 220                                                                      
REMARK 220 REMARK: MODEL GENERATED BY ROSETTA                                   
REMARK 220  VERSION 2019.44+release.5aed75f2e79                                 
SSBOND     CYS B   89    CYS B  141                                       2.04  
ATOM      1  N   ASP A   1      -7.243 -22.117  -4.211  1.00  0.00           N  
ATOM      2  CA  ASP A   1      -7.379 -20.669  -4.116  1.00  0.00           C  
ATOM      3  C   ASP A   1      -6.015 -20.026  -3.882  1.00  0.00           C  
ATOM      4  O   ASP A   1      -5.499 -20.030  -2.763  1.00  0.00           O  
ATOM      5  CB  ASP A   1      -8.360 -20.305  -2.996  1.00  0.00           C  
ATOM      6  CG  ASP A   1      -8.666 -18.817  -2.907  1.00  0.00           C  
ATOM      7  OD1 ASP A   1      -7.821 -18.029  -3.267  1.00  0.00           O  
ATOM      8  OD2 ASP A   1      -9.756 -18.478  -2.485  1.00  0.00           O  
ATOM      9 1H   ASP A   1      -8.158 -22.537  -4.290  1.00  0.00           H  
ATOM     10 2H   ASP A   1      -6.694 -22.353  -5.026  1.00  0.00           H  
ATOM     11 3H   ASP A   1      -6.783 -22.467  -3.383  1.00  0.00           H  
ATOM     12  HA  ASP A   1      -7.776 -20.293  -5.060  1.00  0.00           H  
ATOM     13 1HB  ASP A   1      -9.297 -20.843  -3.147  1.00  0.00           H  
ATOM     14 2HB  ASP A   1      -7.951 -20.631  -2.038  1.00  0.00           H  
ATOM     15  N   ARG A   2      -5.416 -19.517  -4.957  1.00  0.00           N  
ATOM     16  CA  ARG A   2      -4.070 -18.960  -4.898  1.00  0.00           C  
ATOM     17  C   ARG A   2      -4.025 -17.650  -4.119  1.00  0.00           C  
ATOM     18  O   ARG A   2      -3.025 -17.343  -3.469  1.00  0.00           O  
ATOM     19  CB  ARG A   2      -3.532 -18.742  -6.304  1.00  0.00           C  
ATOM     20  CG  ARG A   2      -3.426 -20.006  -7.171  1.00  0.00           C  
ATOM     21  CD  ARG A   2      -2.548 -21.055  -6.576  1.00  0.00           C  
ATOM     22  NE  ARG A   2      -2.398 -22.196  -7.468  1.00  0.00           N  
ATOM     23  CZ  ARG A   2      -1.795 -23.359  -7.142  1.00  0.00           C  
ATOM     24  NH1 ARG A   2      -1.284 -23.529  -5.941  1.00  0.00           N  
ATOM     25  NH2 ARG A   2      -1.719 -24.332  -8.035  1.00  0.00           N  
ATOM     26  H   ARG A   2      -5.899 -19.526  -5.845  1.00  0.00           H  
ATOM     27  HA  ARG A   2      -3.426 -19.675  -4.387  1.00  0.00           H  
ATOM     28 1HB  ARG A   2      -4.181 -18.049  -6.825  1.00  0.00           H  
ATOM     29 2HB  ARG A   2      -2.547 -18.288  -6.258  1.00  0.00           H  
ATOM     30 1HG  ARG A   2      -4.417 -20.434  -7.312  1.00  0.00           H  
ATOM     31 2HG  ARG A   2      -3.011 -19.734  -8.143  1.00  0.00           H  
ATOM     32 1HD  ARG A   2      -1.562 -20.642  -6.384  1.00  0.00           H  
ATOM     33 2HD  ARG A   2      -2.982 -21.412  -5.645  1.00  0.00           H  
ATOM     34  HE  ARG A   2      -2.780 -22.113  -8.401  1.00  0.00           H  
ATOM     35 1HH1 ARG A   2      -1.342 -22.790  -5.257  1.00  0.00           H  
ATOM     36 2HH1 ARG A   2      -0.834 -24.402  -5.703  1.00  0.00           H  
ATOM     37 1HH2 ARG A   2      -2.113 -24.204  -8.957  1.00  0.00           H  
ATOM     38 2HH2 ARG A   2      -1.270 -25.204  -7.795  1.00  0.00           H  
ATOM     39  N   ARG A   3      -5.106 -16.876  -4.179  1.00  0.00           N  
ATOM     40  CA  ARG A   3      -5.143 -15.601  -3.478  1.00  0.00           C  
ATOM     41  C   ARG A   3      -5.036 -15.816  -1.972  1.00  0.00           C  
ATOM     42  O   ARG A   3      -4.288 -15.117  -1.284  1.00  0.00           O  
ATOM     43  CB  ARG A   3      -6.431 -14.852  -3.793  1.00  0.00           C  
ATOM     44  CG  ARG A   3      -6.544 -14.321  -5.220  1.00  0.00           C  
ATOM     45  CD  ARG A   3      -7.851 -13.637  -5.443  1.00  0.00           C  
ATOM     46  NE  ARG A   3      -7.990 -13.132  -6.810  1.00  0.00           N  
ATOM     47  CZ  ARG A   3      -8.482 -13.839  -7.852  1.00  0.00           C  
ATOM     48  NH1 ARG A   3      -8.869 -15.086  -7.683  1.00  0.00           N  
ATOM     49  NH2 ARG A   3      -8.578 -13.278  -9.048  1.00  0.00           N  
ATOM     50  H   ARG A   3      -5.905 -17.171  -4.725  1.00  0.00           H  
ATOM     51  HA  ARG A   3      -4.300 -14.999  -3.805  1.00  0.00           H  
ATOM     52 1HB  ARG A   3      -7.282 -15.510  -3.618  1.00  0.00           H  
ATOM     53 2HB  ARG A   3      -6.530 -14.004  -3.116  1.00  0.00           H  
ATOM     54 1HG  ARG A   3      -5.745 -13.603  -5.405  1.00  0.00           H  
ATOM     55 2HG  ARG A   3      -6.458 -15.148  -5.927  1.00  0.00           H  
ATOM     56 1HD  ARG A   3      -8.664 -14.335  -5.249  1.00  0.00           H  
ATOM     57 2HD  ARG A   3      -7.935 -12.794  -4.760  1.00  0.00           H  
ATOM     58  HE  ARG A   3      -7.708 -12.178  -6.987  1.00  0.00           H  
ATOM     59 1HH1 ARG A   3      -8.797 -15.521  -6.775  1.00  0.00           H  
ATOM     60 2HH1 ARG A   3      -9.235 -15.612  -8.464  1.00  0.00           H  
ATOM     61 1HH2 ARG A   3      -8.293 -12.311  -9.193  1.00  0.00           H  
ATOM     62 2HH2 ARG A   3      -8.946 -13.807  -9.824  1.00  0.00           H  
ATOM     63  N   LYS A   4      -5.758 -16.812  -1.466  1.00  0.00           N  
ATOM     64  CA  LYS A   4      -5.707 -17.118  -0.042  1.00  0.00           C  
ATOM     65  C   LYS A   4      -4.336 -17.641   0.365  1.00  0.00           C  
ATOM     66  O   LYS A   4      -3.840 -17.309   1.444  1.00  0.00           O  
ATOM     67  CB  LYS A   4      -6.796 -18.117   0.339  1.00  0.00           C  
ATOM     68  CG  LYS A   4      -8.197 -17.526   0.342  1.00  0.00           C  
ATOM     69  CD  LYS A   4      -9.238 -18.542   0.799  1.00  0.00           C  
ATOM     70  CE  LYS A   4     -10.633 -17.929   0.820  1.00  0.00           C  
ATOM     71  NZ  LYS A   4     -11.173 -17.719  -0.560  1.00  0.00           N  
ATOM     72  H   LYS A   4      -6.369 -17.346  -2.081  1.00  0.00           H  
ATOM     73  HA  LYS A   4      -5.885 -16.196   0.512  1.00  0.00           H  
ATOM     74 1HB  LYS A   4      -6.783 -18.952  -0.363  1.00  0.00           H  
ATOM     75 2HB  LYS A   4      -6.593 -18.519   1.331  1.00  0.00           H  
ATOM     76 1HG  LYS A   4      -8.223 -16.669   1.016  1.00  0.00           H  
ATOM     77 2HG  LYS A   4      -8.445 -17.180  -0.659  1.00  0.00           H  
ATOM     78 1HD  LYS A   4      -9.237 -19.394   0.118  1.00  0.00           H  
ATOM     79 2HD  LYS A   4      -8.990 -18.896   1.798  1.00  0.00           H  
ATOM     80 1HE  LYS A   4     -11.306 -18.587   1.368  1.00  0.00           H  
ATOM     81 2HE  LYS A   4     -10.588 -16.966   1.330  1.00  0.00           H  
ATOM     82 1HZ  LYS A   4     -12.092 -17.310  -0.504  1.00  0.00           H  
ATOM     83 2HZ  LYS A   4     -10.561 -17.100  -1.080  1.00  0.00           H  
ATOM     84 3HZ  LYS A   4     -11.234 -18.609  -1.043  1.00  0.00           H  
ATOM     85  N   GLU A   5      -3.711 -18.438  -0.499  1.00  0.00           N  
ATOM     86  CA  GLU A   5      -2.398 -18.983  -0.178  1.00  0.00           C  
ATOM     87  C   GLU A   5      -1.354 -17.874  -0.070  1.00  0.00           C  
ATOM     88  O   GLU A   5      -0.454 -17.944   0.769  1.00  0.00           O  
ATOM     89  CB  GLU A   5      -1.968 -20.021  -1.216  1.00  0.00           C  
ATOM     90  CG  GLU A   5      -2.783 -21.308  -1.190  1.00  0.00           C  
ATOM     91  CD  GLU A   5      -2.714 -22.022   0.131  1.00  0.00           C  
ATOM     92  OE1 GLU A   5      -1.631 -22.268   0.602  1.00  0.00           O  
ATOM     93  OE2 GLU A   5      -3.756 -22.312   0.679  1.00  0.00           O  
ATOM     94  H   GLU A   5      -4.167 -18.692  -1.370  1.00  0.00           H  
ATOM     95  HA  GLU A   5      -2.461 -19.478   0.790  1.00  0.00           H  
ATOM     96 1HB  GLU A   5      -2.060 -19.594  -2.212  1.00  0.00           H  
ATOM     97 2HB  GLU A   5      -0.923 -20.282  -1.063  1.00  0.00           H  
ATOM     98 1HG  GLU A   5      -3.820 -21.071  -1.399  1.00  0.00           H  
ATOM     99 2HG  GLU A   5      -2.424 -21.969  -1.977  1.00  0.00           H  
ATOM    100  N   MET A   6      -1.480 -16.838  -0.901  1.00  0.00           N  
ATOM    101  CA  MET A   6      -0.546 -15.720  -0.824  1.00  0.00           C  
ATOM    102  C   MET A   6      -0.667 -14.988   0.509  1.00  0.00           C  
ATOM    103  O   MET A   6       0.343 -14.611   1.107  1.00  0.00           O  
ATOM    104  CB  MET A   6      -0.755 -14.748  -1.978  1.00  0.00           C  
ATOM    105  CG  MET A   6      -0.289 -15.258  -3.321  1.00  0.00           C  
ATOM    106  SD  MET A   6      -0.289 -13.990  -4.587  1.00  0.00           S  
ATOM    107  CE  MET A   6      -2.024 -13.882  -4.966  1.00  0.00           C  
ATOM    108  H   MET A   6      -2.222 -16.839  -1.595  1.00  0.00           H  
ATOM    109  HA  MET A   6       0.466 -16.116  -0.888  1.00  0.00           H  
ATOM    110 1HB  MET A   6      -1.814 -14.508  -2.057  1.00  0.00           H  
ATOM    111 2HB  MET A   6      -0.227 -13.827  -1.775  1.00  0.00           H  
ATOM    112 1HG  MET A   6       0.718 -15.663  -3.234  1.00  0.00           H  
ATOM    113 2HG  MET A   6      -0.950 -16.049  -3.642  1.00  0.00           H  
ATOM    114 1HE  MET A   6      -2.176 -13.141  -5.736  1.00  0.00           H  
ATOM    115 2HE  MET A   6      -2.382 -14.852  -5.318  1.00  0.00           H  
ATOM    116 3HE  MET A   6      -2.574 -13.590  -4.074  1.00  0.00           H  
ATOM    117  N   ASP A   7      -1.898 -14.818   0.998  1.00  0.00           N  
ATOM    118  CA  ASP A   7      -2.094 -14.180   2.297  1.00  0.00           C  
ATOM    119  C   ASP A   7      -1.533 -15.036   3.430  1.00  0.00           C  
ATOM    120  O   ASP A   7      -1.017 -14.503   4.414  1.00  0.00           O  
ATOM    121  CB  ASP A   7      -3.571 -13.856   2.552  1.00  0.00           C  
ATOM    122  CG  ASP A   7      -4.051 -12.582   1.820  1.00  0.00           C  
ATOM    123  OD1 ASP A   7      -3.220 -11.827   1.377  1.00  0.00           O  
ATOM    124  OD2 ASP A   7      -5.241 -12.370   1.733  1.00  0.00           O  
ATOM    125  H   ASP A   7      -2.701 -15.117   0.451  1.00  0.00           H  
ATOM    126  HA  ASP A   7      -1.550 -13.236   2.292  1.00  0.00           H  
ATOM    127 1HB  ASP A   7      -4.186 -14.697   2.226  1.00  0.00           H  
ATOM    128 2HB  ASP A   7      -3.735 -13.727   3.622  1.00  0.00           H  
ATOM    129  N   LYS A   8      -1.609 -16.362   3.292  1.00  0.00           N  
ATOM    130  CA  LYS A   8      -1.037 -17.242   4.310  1.00  0.00           C  
ATOM    131  C   LYS A   8       0.473 -17.042   4.398  1.00  0.00           C  
ATOM    132  O   LYS A   8       1.035 -16.958   5.496  1.00  0.00           O  
ATOM    133  CB  LYS A   8      -1.337 -18.710   4.007  1.00  0.00           C  
ATOM    134  CG  LYS A   8      -2.784 -19.129   4.196  1.00  0.00           C  
ATOM    135  CD  LYS A   8      -2.967 -20.596   3.826  1.00  0.00           C  
ATOM    136  CE  LYS A   8      -4.421 -21.025   3.897  1.00  0.00           C  
ATOM    137  NZ  LYS A   8      -4.597 -22.425   3.421  1.00  0.00           N  
ATOM    138  H   LYS A   8      -2.074 -16.754   2.479  1.00  0.00           H  
ATOM    139  HA  LYS A   8      -1.469 -16.985   5.277  1.00  0.00           H  
ATOM    140 1HB  LYS A   8      -1.062 -18.931   2.977  1.00  0.00           H  
ATOM    141 2HB  LYS A   8      -0.722 -19.343   4.647  1.00  0.00           H  
ATOM    142 1HG  LYS A   8      -3.075 -18.981   5.236  1.00  0.00           H  
ATOM    143 2HG  LYS A   8      -3.426 -18.518   3.566  1.00  0.00           H  
ATOM    144 1HD  LYS A   8      -2.601 -20.763   2.813  1.00  0.00           H  
ATOM    145 2HD  LYS A   8      -2.385 -21.215   4.506  1.00  0.00           H  
ATOM    146 1HE  LYS A   8      -4.768 -20.953   4.926  1.00  0.00           H  
ATOM    147 2HE  LYS A   8      -5.020 -20.362   3.272  1.00  0.00           H  
ATOM    148 1HZ  LYS A   8      -5.570 -22.684   3.473  1.00  0.00           H  
ATOM    149 2HZ  LYS A   8      -4.279 -22.487   2.452  1.00  0.00           H  
ATOM    150 3HZ  LYS A   8      -4.051 -23.051   3.994  1.00  0.00           H  
ATOM    151  N   VAL A   9       1.123 -16.925   3.238  1.00  0.00           N  
ATOM    152  CA  VAL A   9       2.561 -16.687   3.195  1.00  0.00           C  
ATOM    153  C   VAL A   9       2.890 -15.350   3.830  1.00  0.00           C  
ATOM    154  O   VAL A   9       3.842 -15.241   4.605  1.00  0.00           O  
ATOM    155  CB  VAL A   9       3.091 -16.716   1.748  1.00  0.00           C  
ATOM    156  CG1 VAL A   9       4.549 -16.240   1.704  1.00  0.00           C  
ATOM    157  CG2 VAL A   9       2.993 -18.124   1.208  1.00  0.00           C  
ATOM    158  H   VAL A   9       0.602 -17.027   2.371  1.00  0.00           H  
ATOM    159  HA  VAL A   9       3.060 -17.474   3.761  1.00  0.00           H  
ATOM    160  HB  VAL A   9       2.498 -16.043   1.131  1.00  0.00           H  
ATOM    161 1HG1 VAL A   9       4.908 -16.268   0.679  1.00  0.00           H  
ATOM    162 2HG1 VAL A   9       4.621 -15.221   2.081  1.00  0.00           H  
ATOM    163 3HG1 VAL A   9       5.161 -16.896   2.319  1.00  0.00           H  
ATOM    164 1HG2 VAL A   9       3.361 -18.140   0.188  1.00  0.00           H  
ATOM    165 2HG2 VAL A   9       3.596 -18.792   1.824  1.00  0.00           H  
ATOM    166 3HG2 VAL A   9       1.955 -18.452   1.226  1.00  0.00           H  
ATOM    167  N   TYR A  10       2.098 -14.333   3.508  1.00  0.00           N  
ATOM    168  CA  TYR A  10       2.291 -13.020   4.091  1.00  0.00           C  
ATOM    169  C   TYR A  10       2.227 -13.058   5.610  1.00  0.00           C  
ATOM    170  O   TYR A  10       3.105 -12.525   6.285  1.00  0.00           O  
ATOM    171  CB  TYR A  10       1.255 -12.033   3.572  1.00  0.00           C  
ATOM    172  CG  TYR A  10       1.263 -10.774   4.362  1.00  0.00           C  
ATOM    173  CD1 TYR A  10       2.280  -9.877   4.186  1.00  0.00           C  
ATOM    174  CD2 TYR A  10       0.259 -10.521   5.285  1.00  0.00           C  
ATOM    175  CE1 TYR A  10       2.308  -8.731   4.923  1.00  0.00           C  
ATOM    176  CE2 TYR A  10       0.288  -9.361   6.023  1.00  0.00           C  
ATOM    177  CZ  TYR A  10       1.310  -8.467   5.839  1.00  0.00           C  
ATOM    178  OH  TYR A  10       1.347  -7.306   6.563  1.00  0.00           O  
ATOM    179  H   TYR A  10       1.345 -14.479   2.843  1.00  0.00           H  
ATOM    180  HA  TYR A  10       3.282 -12.664   3.811  1.00  0.00           H  
ATOM    181 1HB  TYR A  10       1.456 -11.793   2.526  1.00  0.00           H  
ATOM    182 2HB  TYR A  10       0.263 -12.471   3.629  1.00  0.00           H  
ATOM    183  HD1 TYR A  10       3.070 -10.081   3.463  1.00  0.00           H  
ATOM    184  HD2 TYR A  10      -0.549 -11.240   5.428  1.00  0.00           H  
ATOM    185  HE1 TYR A  10       3.112  -8.036   4.784  1.00  0.00           H  
ATOM    186  HE2 TYR A  10      -0.494  -9.153   6.751  1.00  0.00           H  
ATOM    187  HH  TYR A  10       0.675  -7.338   7.252  1.00  0.00           H  
ATOM    188  N   ARG A  11       1.183 -13.677   6.157  1.00  0.00           N  
ATOM    189  CA  ARG A  11       1.024 -13.713   7.607  1.00  0.00           C  
ATOM    190  C   ARG A  11       2.218 -14.377   8.277  1.00  0.00           C  
ATOM    191  O   ARG A  11       2.702 -13.907   9.311  1.00  0.00           O  
ATOM    192  CB  ARG A  11      -0.244 -14.456   7.995  1.00  0.00           C  
ATOM    193  CG  ARG A  11      -1.537 -13.715   7.717  1.00  0.00           C  
ATOM    194  CD  ARG A  11      -2.725 -14.543   8.046  1.00  0.00           C  
ATOM    195  NE  ARG A  11      -3.961 -13.813   7.838  1.00  0.00           N  
ATOM    196  CZ  ARG A  11      -5.196 -14.352   7.880  1.00  0.00           C  
ATOM    197  NH1 ARG A  11      -5.353 -15.637   8.124  1.00  0.00           N  
ATOM    198  NH2 ARG A  11      -6.251 -13.584   7.675  1.00  0.00           N  
ATOM    199  H   ARG A  11       0.482 -14.106   5.560  1.00  0.00           H  
ATOM    200  HA  ARG A  11       0.947 -12.687   7.970  1.00  0.00           H  
ATOM    201 1HB  ARG A  11      -0.287 -15.402   7.456  1.00  0.00           H  
ATOM    202 2HB  ARG A  11      -0.218 -14.687   9.060  1.00  0.00           H  
ATOM    203 1HG  ARG A  11      -1.574 -12.809   8.324  1.00  0.00           H  
ATOM    204 2HG  ARG A  11      -1.587 -13.444   6.662  1.00  0.00           H  
ATOM    205 1HD  ARG A  11      -2.736 -15.426   7.406  1.00  0.00           H  
ATOM    206 2HD  ARG A  11      -2.678 -14.848   9.090  1.00  0.00           H  
ATOM    207  HE  ARG A  11      -3.885 -12.816   7.649  1.00  0.00           H  
ATOM    208 1HH1 ARG A  11      -4.547 -16.224   8.282  1.00  0.00           H  
ATOM    209 2HH1 ARG A  11      -6.280 -16.036   8.154  1.00  0.00           H  
ATOM    210 1HH2 ARG A  11      -6.127 -12.597   7.489  1.00  0.00           H  
ATOM    211 2HH2 ARG A  11      -7.178 -13.979   7.705  1.00  0.00           H  
ATOM    212  N   THR A  12       2.696 -15.469   7.688  1.00  0.00           N  
ATOM    213  CA  THR A  12       3.838 -16.176   8.245  1.00  0.00           C  
ATOM    214  C   THR A  12       5.095 -15.320   8.171  1.00  0.00           C  
ATOM    215  O   THR A  12       5.843 -15.211   9.146  1.00  0.00           O  
ATOM    216  CB  THR A  12       4.079 -17.508   7.505  1.00  0.00           C  
ATOM    217  OG1 THR A  12       2.930 -18.355   7.656  1.00  0.00           O  
ATOM    218  CG2 THR A  12       5.305 -18.215   8.072  1.00  0.00           C  
ATOM    219  H   THR A  12       2.247 -15.822   6.850  1.00  0.00           H  
ATOM    220  HA  THR A  12       3.636 -16.392   9.294  1.00  0.00           H  
ATOM    221  HB  THR A  12       4.234 -17.310   6.444  1.00  0.00           H  
ATOM    222  HG1 THR A  12       2.185 -17.971   7.181  1.00  0.00           H  
ATOM    223 1HG2 THR A  12       5.459 -19.152   7.540  1.00  0.00           H  
ATOM    224 2HG2 THR A  12       6.181 -17.583   7.950  1.00  0.00           H  
ATOM    225 3HG2 THR A  12       5.150 -18.420   9.130  1.00  0.00           H  
ATOM    226  N   ALA A  13       5.332 -14.720   7.007  1.00  0.00           N  
ATOM    227  CA  ALA A  13       6.518 -13.907   6.798  1.00  0.00           C  
ATOM    228  C   ALA A  13       6.503 -12.672   7.685  1.00  0.00           C  
ATOM    229  O   ALA A  13       7.532 -12.292   8.240  1.00  0.00           O  
ATOM    230  CB  ALA A  13       6.612 -13.498   5.342  1.00  0.00           C  
ATOM    231  H   ALA A  13       4.680 -14.847   6.240  1.00  0.00           H  
ATOM    232  HA  ALA A  13       7.390 -14.504   7.061  1.00  0.00           H  
ATOM    233 1HB  ALA A  13       7.517 -12.911   5.183  1.00  0.00           H  
ATOM    234 2HB  ALA A  13       6.640 -14.391   4.726  1.00  0.00           H  
ATOM    235 3HB  ALA A  13       5.740 -12.903   5.078  1.00  0.00           H  
ATOM    236  N   PHE A  14       5.336 -12.054   7.833  1.00  0.00           N  
ATOM    237  CA  PHE A  14       5.216 -10.843   8.630  1.00  0.00           C  
ATOM    238  C   PHE A  14       5.662 -11.106  10.056  1.00  0.00           C  
ATOM    239  O   PHE A  14       6.480 -10.369  10.611  1.00  0.00           O  
ATOM    240  CB  PHE A  14       3.767 -10.347   8.647  1.00  0.00           C  
ATOM    241  CG  PHE A  14       3.560  -9.058   9.411  1.00  0.00           C  
ATOM    242  CD1 PHE A  14       3.417  -7.870   8.732  1.00  0.00           C  
ATOM    243  CD2 PHE A  14       3.523  -9.030  10.801  1.00  0.00           C  
ATOM    244  CE1 PHE A  14       3.233  -6.679   9.403  1.00  0.00           C  
ATOM    245  CE2 PHE A  14       3.343  -7.840  11.476  1.00  0.00           C  
ATOM    246  CZ  PHE A  14       3.197  -6.663  10.774  1.00  0.00           C  
ATOM    247  H   PHE A  14       4.517 -12.416   7.360  1.00  0.00           H  
ATOM    248  HA  PHE A  14       5.856 -10.075   8.198  1.00  0.00           H  
ATOM    249 1HB  PHE A  14       3.426 -10.195   7.623  1.00  0.00           H  
ATOM    250 2HB  PHE A  14       3.128 -11.111   9.088  1.00  0.00           H  
ATOM    251  HD1 PHE A  14       3.448  -7.885   7.647  1.00  0.00           H  
ATOM    252  HD2 PHE A  14       3.635  -9.955  11.363  1.00  0.00           H  
ATOM    253  HE1 PHE A  14       3.120  -5.752   8.844  1.00  0.00           H  
ATOM    254  HE2 PHE A  14       3.317  -7.831  12.566  1.00  0.00           H  
ATOM    255  HZ  PHE A  14       3.054  -5.721  11.305  1.00  0.00           H  
ATOM    256  N   LYS A  15       5.114 -12.163  10.651  1.00  0.00           N  
ATOM    257  CA  LYS A  15       5.415 -12.491  12.035  1.00  0.00           C  
ATOM    258  C   LYS A  15       6.886 -12.829  12.220  1.00  0.00           C  
ATOM    259  O   LYS A  15       7.502 -12.414  13.204  1.00  0.00           O  
ATOM    260  CB  LYS A  15       4.536 -13.649  12.504  1.00  0.00           C  
ATOM    261  CG  LYS A  15       3.067 -13.279  12.675  1.00  0.00           C  
ATOM    262  CD  LYS A  15       2.232 -14.476  13.105  1.00  0.00           C  
ATOM    263  CE  LYS A  15       0.760 -14.101  13.239  1.00  0.00           C  
ATOM    264  NZ  LYS A  15      -0.078 -15.270  13.626  1.00  0.00           N  
ATOM    265  H   LYS A  15       4.455 -12.737  10.133  1.00  0.00           H  
ATOM    266  HA  LYS A  15       5.196 -11.618  12.650  1.00  0.00           H  
ATOM    267 1HB  LYS A  15       4.594 -14.463  11.779  1.00  0.00           H  
ATOM    268 2HB  LYS A  15       4.907 -14.027  13.456  1.00  0.00           H  
ATOM    269 1HG  LYS A  15       2.977 -12.493  13.426  1.00  0.00           H  
ATOM    270 2HG  LYS A  15       2.679 -12.897  11.730  1.00  0.00           H  
ATOM    271 1HD  LYS A  15       2.330 -15.271  12.363  1.00  0.00           H  
ATOM    272 2HD  LYS A  15       2.592 -14.848  14.063  1.00  0.00           H  
ATOM    273 1HE  LYS A  15       0.657 -13.326  13.996  1.00  0.00           H  
ATOM    274 2HE  LYS A  15       0.403 -13.712  12.284  1.00  0.00           H  
ATOM    275 1HZ  LYS A  15      -1.043 -14.981  13.703  1.00  0.00           H  
ATOM    276 2HZ  LYS A  15       0.002 -15.991  12.922  1.00  0.00           H  
ATOM    277 3HZ  LYS A  15       0.236 -15.633  14.515  1.00  0.00           H  
ATOM    278  N   ARG A  16       7.461 -13.565  11.270  1.00  0.00           N  
ATOM    279  CA  ARG A  16       8.869 -13.924  11.357  1.00  0.00           C  
ATOM    280  C   ARG A  16       9.760 -12.690  11.242  1.00  0.00           C  
ATOM    281  O   ARG A  16      10.751 -12.557  11.959  1.00  0.00           O  
ATOM    282  CB  ARG A  16       9.228 -14.929  10.275  1.00  0.00           C  
ATOM    283  CG  ARG A  16       8.649 -16.319  10.474  1.00  0.00           C  
ATOM    284  CD  ARG A  16       8.856 -17.177   9.280  1.00  0.00           C  
ATOM    285  NE  ARG A  16      10.252 -17.566   9.111  1.00  0.00           N  
ATOM    286  CZ  ARG A  16      10.800 -17.989   7.950  1.00  0.00           C  
ATOM    287  NH1 ARG A  16      10.078 -18.064   6.857  1.00  0.00           N  
ATOM    288  NH2 ARG A  16      12.074 -18.332   7.898  1.00  0.00           N  
ATOM    289  H   ARG A  16       6.907 -13.897  10.485  1.00  0.00           H  
ATOM    290  HA  ARG A  16       9.045 -14.387  12.329  1.00  0.00           H  
ATOM    291 1HB  ARG A  16       8.860 -14.566   9.321  1.00  0.00           H  
ATOM    292 2HB  ARG A  16      10.309 -15.021  10.202  1.00  0.00           H  
ATOM    293 1HG  ARG A  16       9.136 -16.795  11.325  1.00  0.00           H  
ATOM    294 2HG  ARG A  16       7.579 -16.246  10.665  1.00  0.00           H  
ATOM    295 1HD  ARG A  16       8.259 -18.084   9.379  1.00  0.00           H  
ATOM    296 2HD  ARG A  16       8.541 -16.631   8.392  1.00  0.00           H  
ATOM    297  HE  ARG A  16      10.852 -17.527   9.925  1.00  0.00           H  
ATOM    298 1HH1 ARG A  16       9.103 -17.807   6.869  1.00  0.00           H  
ATOM    299 2HH1 ARG A  16      10.518 -18.380   5.995  1.00  0.00           H  
ATOM    300 1HH2 ARG A  16      12.650 -18.281   8.726  1.00  0.00           H  
ATOM    301 2HH2 ARG A  16      12.468 -18.644   7.013  1.00  0.00           H  
ATOM    302  N   ILE A  17       9.396 -11.767  10.357  1.00  0.00           N  
ATOM    303  CA  ILE A  17      10.186 -10.558  10.167  1.00  0.00           C  
ATOM    304  C   ILE A  17      10.206  -9.679  11.408  1.00  0.00           C  
ATOM    305  O   ILE A  17      11.258  -9.167  11.786  1.00  0.00           O  
ATOM    306  CB  ILE A  17       9.672  -9.747   8.964  1.00  0.00           C  
ATOM    307  CG1 ILE A  17       9.974 -10.518   7.677  1.00  0.00           C  
ATOM    308  CG2 ILE A  17      10.314  -8.357   8.940  1.00  0.00           C  
ATOM    309  CD1 ILE A  17       9.227 -10.023   6.474  1.00  0.00           C  
ATOM    310  H   ILE A  17       8.573 -11.921   9.783  1.00  0.00           H  
ATOM    311  HA  ILE A  17      11.210 -10.858   9.953  1.00  0.00           H  
ATOM    312  HB  ILE A  17       8.588  -9.643   9.038  1.00  0.00           H  
ATOM    313 1HG1 ILE A  17      11.043 -10.456   7.469  1.00  0.00           H  
ATOM    314 2HG1 ILE A  17       9.718 -11.549   7.833  1.00  0.00           H  
ATOM    315 1HG2 ILE A  17       9.939  -7.797   8.091  1.00  0.00           H  
ATOM    316 2HG2 ILE A  17      10.073  -7.818   9.853  1.00  0.00           H  
ATOM    317 3HG2 ILE A  17      11.390  -8.462   8.857  1.00  0.00           H  
ATOM    318 1HD1 ILE A  17       9.488 -10.635   5.613  1.00  0.00           H  
ATOM    319 2HD1 ILE A  17       8.163 -10.105   6.668  1.00  0.00           H  
ATOM    320 3HD1 ILE A  17       9.481  -8.986   6.270  1.00  0.00           H  
ATOM    321  N   THR A  18       9.052  -9.481  12.036  1.00  0.00           N  
ATOM    322  CA  THR A  18       9.001  -8.586  13.182  1.00  0.00           C  
ATOM    323  C   THR A  18       9.479  -9.236  14.484  1.00  0.00           C  
ATOM    324  O   THR A  18       9.945  -8.537  15.384  1.00  0.00           O  
ATOM    325  CB  THR A  18       7.577  -8.029  13.378  1.00  0.00           C  
ATOM    326  OG1 THR A  18       6.668  -9.103  13.648  1.00  0.00           O  
ATOM    327  CG2 THR A  18       7.122  -7.298  12.112  1.00  0.00           C  
ATOM    328  H   THR A  18       8.201  -9.921  11.696  1.00  0.00           H  
ATOM    329  HA  THR A  18       9.661  -7.743  12.978  1.00  0.00           H  
ATOM    330  HB  THR A  18       7.570  -7.336  14.218  1.00  0.00           H  
ATOM    331  HG1 THR A  18       6.902  -9.520  14.481  1.00  0.00           H  
ATOM    332 1HG2 THR A  18       6.116  -6.907  12.260  1.00  0.00           H  
ATOM    333 2HG2 THR A  18       7.803  -6.474  11.901  1.00  0.00           H  
ATOM    334 3HG2 THR A  18       7.120  -7.989  11.272  1.00  0.00           H  
ATOM    335  N   SER A  19       9.381 -10.564  14.594  1.00  0.00           N  
ATOM    336  CA  SER A  19       9.812 -11.230  15.823  1.00  0.00           C  
ATOM    337  C   SER A  19      11.302 -11.576  15.822  1.00  0.00           C  
ATOM    338  O   SER A  19      11.917 -11.680  16.884  1.00  0.00           O  
ATOM    339  CB  SER A  19       9.010 -12.497  16.045  1.00  0.00           C  
ATOM    340  OG  SER A  19       9.350 -13.482  15.109  1.00  0.00           O  
ATOM    341  H   SER A  19       8.977 -11.115  13.844  1.00  0.00           H  
ATOM    342  HA  SER A  19       9.625 -10.553  16.657  1.00  0.00           H  
ATOM    343 1HB  SER A  19       9.188 -12.871  17.053  1.00  0.00           H  
ATOM    344 2HB  SER A  19       7.947 -12.269  15.963  1.00  0.00           H  
ATOM    345  HG  SER A  19       8.756 -14.218  15.274  1.00  0.00           H  
ATOM    346  N   THR A  20      11.882 -11.748  14.636  1.00  0.00           N  
ATOM    347  CA  THR A  20      13.287 -12.126  14.506  1.00  0.00           C  
ATOM    348  C   THR A  20      14.232 -10.956  14.847  1.00  0.00           C  
ATOM    349  O   THR A  20      14.022  -9.840  14.369  1.00  0.00           O  
ATOM    350  CB  THR A  20      13.567 -12.644  13.077  1.00  0.00           C  
ATOM    351  OG1 THR A  20      12.770 -13.808  12.833  1.00  0.00           O  
ATOM    352  CG2 THR A  20      15.013 -13.004  12.898  1.00  0.00           C  
ATOM    353  H   THR A  20      11.327 -11.657  13.793  1.00  0.00           H  
ATOM    354  HA  THR A  20      13.462 -12.959  15.174  1.00  0.00           H  
ATOM    355  HB  THR A  20      13.298 -11.872  12.356  1.00  0.00           H  
ATOM    356  HG1 THR A  20      11.851 -13.540  12.742  1.00  0.00           H  
ATOM    357 1HG2 THR A  20      15.155 -13.364  11.886  1.00  0.00           H  
ATOM    358 2HG2 THR A  20      15.628 -12.132  13.060  1.00  0.00           H  
ATOM    359 3HG2 THR A  20      15.291 -13.783  13.604  1.00  0.00           H  
ATOM    360  N   PRO A  21      15.250 -11.185  15.701  1.00  0.00           N  
ATOM    361  CA  PRO A  21      16.364 -10.294  16.016  1.00  0.00           C  
ATOM    362  C   PRO A  21      17.250 -10.012  14.805  1.00  0.00           C  
ATOM    363  O   PRO A  21      17.355 -10.838  13.901  1.00  0.00           O  
ATOM    364  CB  PRO A  21      17.149 -11.087  17.073  1.00  0.00           C  
ATOM    365  CG  PRO A  21      16.159 -12.064  17.654  1.00  0.00           C  
ATOM    366  CD  PRO A  21      15.228 -12.411  16.519  1.00  0.00           C  
ATOM    367  HA  PRO A  21      15.971  -9.356  16.434  1.00  0.00           H  
ATOM    368 1HB  PRO A  21      18.009 -11.586  16.601  1.00  0.00           H  
ATOM    369 2HB  PRO A  21      17.557 -10.399  17.828  1.00  0.00           H  
ATOM    370 1HG  PRO A  21      16.686 -12.944  18.050  1.00  0.00           H  
ATOM    371 2HG  PRO A  21      15.630 -11.605  18.503  1.00  0.00           H  
ATOM    372 1HD  PRO A  21      15.598 -13.273  15.947  1.00  0.00           H  
ATOM    373 2HD  PRO A  21      14.234 -12.580  16.955  1.00  0.00           H  
ATOM    374  N   ASP A  22      17.923  -8.863  14.822  1.00  0.00           N  
ATOM    375  CA  ASP A  22      18.847  -8.474  13.756  1.00  0.00           C  
ATOM    376  C   ASP A  22      18.078  -8.151  12.478  1.00  0.00           C  
ATOM    377  O   ASP A  22      16.849  -8.165  12.467  1.00  0.00           O  
ATOM    378  CB  ASP A  22      19.870  -9.594  13.493  1.00  0.00           C  
ATOM    379  CG  ASP A  22      21.192  -9.107  12.864  1.00  0.00           C  
ATOM    380  OD1 ASP A  22      22.187  -9.134  13.544  1.00  0.00           O  
ATOM    381  OD2 ASP A  22      21.184  -8.711  11.713  1.00  0.00           O  
ATOM    382  H   ASP A  22      17.789  -8.232  15.598  1.00  0.00           H  
ATOM    383  HA  ASP A  22      19.382  -7.577  14.068  1.00  0.00           H  
ATOM    384 1HB  ASP A  22      20.099 -10.102  14.430  1.00  0.00           H  
ATOM    385 2HB  ASP A  22      19.431 -10.334  12.823  1.00  0.00           H  
ATOM    386  N   LYS A  23      18.801  -7.834  11.411  1.00  0.00           N  
ATOM    387  CA  LYS A  23      18.178  -7.483  10.144  1.00  0.00           C  
ATOM    388  C   LYS A  23      18.477  -8.514   9.064  1.00  0.00           C  
ATOM    389  O   LYS A  23      17.689  -8.695   8.136  1.00  0.00           O  
ATOM    390  CB  LYS A  23      18.641  -6.099   9.690  1.00  0.00           C  
ATOM    391  CG  LYS A  23      18.199  -4.964  10.604  1.00  0.00           C  
ATOM    392  CD  LYS A  23      18.666  -3.615  10.078  1.00  0.00           C  
ATOM    393  CE  LYS A  23      18.215  -2.480  10.989  1.00  0.00           C  
ATOM    394  NZ  LYS A  23      18.693  -1.155  10.504  1.00  0.00           N  
ATOM    395  H   LYS A  23      19.809  -7.844  11.475  1.00  0.00           H  
ATOM    396  HA  LYS A  23      17.098  -7.456  10.287  1.00  0.00           H  
ATOM    397 1HB  LYS A  23      19.730  -6.082   9.631  1.00  0.00           H  
ATOM    398 2HB  LYS A  23      18.255  -5.897   8.691  1.00  0.00           H  
ATOM    399 1HG  LYS A  23      17.110  -4.963  10.677  1.00  0.00           H  
ATOM    400 2HG  LYS A  23      18.611  -5.121  11.600  1.00  0.00           H  
ATOM    401 1HD  LYS A  23      19.755  -3.606  10.012  1.00  0.00           H  
ATOM    402 2HD  LYS A  23      18.256  -3.452   9.081  1.00  0.00           H  
ATOM    403 1HE  LYS A  23      17.127  -2.469  11.032  1.00  0.00           H  
ATOM    404 2HE  LYS A  23      18.607  -2.651  11.992  1.00  0.00           H  
ATOM    405 1HZ  LYS A  23      18.375  -0.431  11.132  1.00  0.00           H  
ATOM    406 2HZ  LYS A  23      19.703  -1.152  10.470  1.00  0.00           H  
ATOM    407 3HZ  LYS A  23      18.326  -0.982   9.579  1.00  0.00           H  
ATOM    408  N   GLU A  24      19.627  -9.174   9.169  1.00  0.00           N  
ATOM    409  CA  GLU A  24      20.056 -10.076   8.102  1.00  0.00           C  
ATOM    410  C   GLU A  24      19.148 -11.294   8.003  1.00  0.00           C  
ATOM    411  O   GLU A  24      18.863 -11.786   6.909  1.00  0.00           O  
ATOM    412  CB  GLU A  24      21.507 -10.507   8.315  1.00  0.00           C  
ATOM    413  CG  GLU A  24      22.518  -9.383   8.116  1.00  0.00           C  
ATOM    414  CD  GLU A  24      22.456  -8.789   6.731  1.00  0.00           C  
ATOM    415  OE1 GLU A  24      22.534  -9.530   5.783  1.00  0.00           O  
ATOM    416  OE2 GLU A  24      22.316  -7.590   6.622  1.00  0.00           O  
ATOM    417  H   GLU A  24      20.224  -9.019   9.978  1.00  0.00           H  
ATOM    418  HA  GLU A  24      19.996  -9.538   7.156  1.00  0.00           H  
ATOM    419 1HB  GLU A  24      21.628 -10.892   9.328  1.00  0.00           H  
ATOM    420 2HB  GLU A  24      21.755 -11.313   7.624  1.00  0.00           H  
ATOM    421 1HG  GLU A  24      22.322  -8.598   8.847  1.00  0.00           H  
ATOM    422 2HG  GLU A  24      23.520  -9.770   8.297  1.00  0.00           H  
ATOM    423  N   LYS A  25      18.676 -11.772   9.146  1.00  0.00           N  
ATOM    424  CA  LYS A  25      17.779 -12.916   9.165  1.00  0.00           C  
ATOM    425  C   LYS A  25      16.428 -12.534   8.573  1.00  0.00           C  
ATOM    426  O   LYS A  25      15.771 -13.345   7.920  1.00  0.00           O  
ATOM    427  CB  LYS A  25      17.614 -13.444  10.585  1.00  0.00           C  
ATOM    428  CG  LYS A  25      18.850 -14.121  11.157  1.00  0.00           C  
ATOM    429  CD  LYS A  25      18.605 -14.594  12.584  1.00  0.00           C  
ATOM    430  CE  LYS A  25      19.839 -15.271  13.165  1.00  0.00           C  
ATOM    431  NZ  LYS A  25      19.618 -15.718  14.568  1.00  0.00           N  
ATOM    432  H   LYS A  25      18.947 -11.334  10.015  1.00  0.00           H  
ATOM    433  HA  LYS A  25      18.205 -13.706   8.545  1.00  0.00           H  
ATOM    434 1HB  LYS A  25      17.348 -12.621  11.249  1.00  0.00           H  
ATOM    435 2HB  LYS A  25      16.801 -14.168  10.609  1.00  0.00           H  
ATOM    436 1HG  LYS A  25      19.114 -14.978  10.536  1.00  0.00           H  
ATOM    437 2HG  LYS A  25      19.683 -13.419  11.151  1.00  0.00           H  
ATOM    438 1HD  LYS A  25      18.342 -13.737  13.210  1.00  0.00           H  
ATOM    439 2HD  LYS A  25      17.774 -15.298  12.597  1.00  0.00           H  
ATOM    440 1HE  LYS A  25      20.092 -16.136  12.554  1.00  0.00           H  
ATOM    441 2HE  LYS A  25      20.672 -14.569  13.146  1.00  0.00           H  
ATOM    442 1HZ  LYS A  25      20.457 -16.160  14.917  1.00  0.00           H  
ATOM    443 2HZ  LYS A  25      19.393 -14.920  15.145  1.00  0.00           H  
ATOM    444 3HZ  LYS A  25      18.854 -16.379  14.595  1.00  0.00           H  
ATOM    445  N   ARG A  26      16.018 -11.288   8.802  1.00  0.00           N  
ATOM    446  CA  ARG A  26      14.743 -10.794   8.304  1.00  0.00           C  
ATOM    447  C   ARG A  26      14.766 -10.728   6.784  1.00  0.00           C  
ATOM    448  O   ARG A  26      13.761 -10.998   6.125  1.00  0.00           O  
ATOM    449  CB  ARG A  26      14.449  -9.416   8.867  1.00  0.00           C  
ATOM    450  CG  ARG A  26      14.215  -9.383  10.360  1.00  0.00           C  
ATOM    451  CD  ARG A  26      13.942  -8.013  10.837  1.00  0.00           C  
ATOM    452  NE  ARG A  26      13.868  -7.950  12.278  1.00  0.00           N  
ATOM    453  CZ  ARG A  26      13.731  -6.824  12.995  1.00  0.00           C  
ATOM    454  NH1 ARG A  26      13.639  -5.649  12.397  1.00  0.00           N  
ATOM    455  NH2 ARG A  26      13.691  -6.914  14.311  1.00  0.00           N  
ATOM    456  H   ARG A  26      16.606 -10.671   9.344  1.00  0.00           H  
ATOM    457  HA  ARG A  26      13.954 -11.480   8.616  1.00  0.00           H  
ATOM    458 1HB  ARG A  26      15.275  -8.747   8.647  1.00  0.00           H  
ATOM    459 2HB  ARG A  26      13.565  -9.008   8.383  1.00  0.00           H  
ATOM    460 1HG  ARG A  26      13.365 -10.012  10.613  1.00  0.00           H  
ATOM    461 2HG  ARG A  26      15.103  -9.750  10.879  1.00  0.00           H  
ATOM    462 1HD  ARG A  26      14.736  -7.347  10.506  1.00  0.00           H  
ATOM    463 2HD  ARG A  26      12.992  -7.679  10.436  1.00  0.00           H  
ATOM    464  HE  ARG A  26      13.930  -8.823  12.798  1.00  0.00           H  
ATOM    465 1HH1 ARG A  26      13.665  -5.587  11.380  1.00  0.00           H  
ATOM    466 2HH1 ARG A  26      13.537  -4.811  12.947  1.00  0.00           H  
ATOM    467 1HH2 ARG A  26      13.769  -7.835  14.741  1.00  0.00           H  
ATOM    468 2HH2 ARG A  26      13.589  -6.088  14.877  1.00  0.00           H  
ATOM    469  N   LYS A  27      15.927 -10.378   6.230  1.00  0.00           N  
ATOM    470  CA  LYS A  27      16.091 -10.318   4.783  1.00  0.00           C  
ATOM    471  C   LYS A  27      15.871 -11.695   4.174  1.00  0.00           C  
ATOM    472  O   LYS A  27      15.242 -11.824   3.122  1.00  0.00           O  
ATOM    473  CB  LYS A  27      17.485  -9.803   4.415  1.00  0.00           C  
ATOM    474  CG  LYS A  27      17.720  -8.324   4.701  1.00  0.00           C  
ATOM    475  CD  LYS A  27      19.166  -7.931   4.401  1.00  0.00           C  
ATOM    476  CE  LYS A  27      19.435  -6.471   4.737  1.00  0.00           C  
ATOM    477  NZ  LYS A  27      20.879  -6.124   4.582  1.00  0.00           N  
ATOM    478  H   LYS A  27      16.707 -10.139   6.833  1.00  0.00           H  
ATOM    479  HA  LYS A  27      15.342  -9.642   4.372  1.00  0.00           H  
ATOM    480 1HB  LYS A  27      18.236 -10.370   4.963  1.00  0.00           H  
ATOM    481 2HB  LYS A  27      17.663  -9.970   3.353  1.00  0.00           H  
ATOM    482 1HG  LYS A  27      17.051  -7.724   4.084  1.00  0.00           H  
ATOM    483 2HG  LYS A  27      17.504  -8.117   5.746  1.00  0.00           H  
ATOM    484 1HD  LYS A  27      19.843  -8.556   4.985  1.00  0.00           H  
ATOM    485 2HD  LYS A  27      19.375  -8.093   3.344  1.00  0.00           H  
ATOM    486 1HE  LYS A  27      18.847  -5.839   4.073  1.00  0.00           H  
ATOM    487 2HE  LYS A  27      19.134  -6.278   5.767  1.00  0.00           H  
ATOM    488 1HZ  LYS A  27      21.021  -5.152   4.811  1.00  0.00           H  
ATOM    489 2HZ  LYS A  27      21.435  -6.705   5.214  1.00  0.00           H  
ATOM    490 3HZ  LYS A  27      21.170  -6.290   3.630  1.00  0.00           H  
ATOM    491  N   GLU A  28      16.368 -12.728   4.853  1.00  0.00           N  
ATOM    492  CA  GLU A  28      16.215 -14.094   4.367  1.00  0.00           C  
ATOM    493  C   GLU A  28      14.752 -14.525   4.405  1.00  0.00           C  
ATOM    494  O   GLU A  28      14.290 -15.245   3.518  1.00  0.00           O  
ATOM    495  CB  GLU A  28      17.081 -15.058   5.180  1.00  0.00           C  
ATOM    496  CG  GLU A  28      18.584 -14.842   5.003  1.00  0.00           C  
ATOM    497  CD  GLU A  28      19.037 -14.974   3.569  1.00  0.00           C  
ATOM    498  OE1 GLU A  28      18.771 -15.986   2.969  1.00  0.00           O  
ATOM    499  OE2 GLU A  28      19.640 -14.048   3.071  1.00  0.00           O  
ATOM    500  H   GLU A  28      16.889 -12.552   5.708  1.00  0.00           H  
ATOM    501  HA  GLU A  28      16.549 -14.128   3.331  1.00  0.00           H  
ATOM    502 1HB  GLU A  28      16.849 -14.953   6.239  1.00  0.00           H  
ATOM    503 2HB  GLU A  28      16.851 -16.084   4.894  1.00  0.00           H  
ATOM    504 1HG  GLU A  28      18.838 -13.845   5.360  1.00  0.00           H  
ATOM    505 2HG  GLU A  28      19.118 -15.565   5.617  1.00  0.00           H  
ATOM    506  N   VAL A  29      14.014 -14.056   5.412  1.00  0.00           N  
ATOM    507  CA  VAL A  29      12.590 -14.371   5.504  1.00  0.00           C  
ATOM    508  C   VAL A  29      11.848 -13.768   4.319  1.00  0.00           C  
ATOM    509  O   VAL A  29      10.982 -14.413   3.722  1.00  0.00           O  
ATOM    510  CB  VAL A  29      11.973 -13.839   6.814  1.00  0.00           C  
ATOM    511  CG1 VAL A  29      10.455 -14.039   6.790  1.00  0.00           C  
ATOM    512  CG2 VAL A  29      12.581 -14.562   8.000  1.00  0.00           C  
ATOM    513  H   VAL A  29      14.459 -13.489   6.126  1.00  0.00           H  
ATOM    514  HA  VAL A  29      12.471 -15.455   5.478  1.00  0.00           H  
ATOM    515  HB  VAL A  29      12.169 -12.772   6.898  1.00  0.00           H  
ATOM    516 1HG1 VAL A  29      10.029 -13.658   7.708  1.00  0.00           H  
ATOM    517 2HG1 VAL A  29      10.021 -13.505   5.946  1.00  0.00           H  
ATOM    518 3HG1 VAL A  29      10.230 -15.100   6.701  1.00  0.00           H  
ATOM    519 1HG2 VAL A  29      12.148 -14.177   8.922  1.00  0.00           H  
ATOM    520 2HG2 VAL A  29      12.378 -15.622   7.918  1.00  0.00           H  
ATOM    521 3HG2 VAL A  29      13.653 -14.403   8.013  1.00  0.00           H  
ATOM    522  N   VAL A  30      12.199 -12.531   3.970  1.00  0.00           N  
ATOM    523  CA  VAL A  30      11.585 -11.870   2.827  1.00  0.00           C  
ATOM    524  C   VAL A  30      11.879 -12.647   1.547  1.00  0.00           C  
ATOM    525  O   VAL A  30      10.988 -12.832   0.718  1.00  0.00           O  
ATOM    526  CB  VAL A  30      12.095 -10.419   2.682  1.00  0.00           C  
ATOM    527  CG1 VAL A  30      11.591  -9.806   1.368  1.00  0.00           C  
ATOM    528  CG2 VAL A  30      11.616  -9.590   3.862  1.00  0.00           C  
ATOM    529  H   VAL A  30      12.898 -12.044   4.522  1.00  0.00           H  
ATOM    530  HA  VAL A  30      10.506 -11.843   2.980  1.00  0.00           H  
ATOM    531  HB  VAL A  30      13.184 -10.424   2.655  1.00  0.00           H  
ATOM    532 1HG1 VAL A  30      11.967  -8.790   1.275  1.00  0.00           H  
ATOM    533 2HG1 VAL A  30      11.944 -10.394   0.522  1.00  0.00           H  
ATOM    534 3HG1 VAL A  30      10.500  -9.791   1.368  1.00  0.00           H  
ATOM    535 1HG2 VAL A  30      11.985  -8.571   3.769  1.00  0.00           H  
ATOM    536 2HG2 VAL A  30      10.534  -9.581   3.877  1.00  0.00           H  
ATOM    537 3HG2 VAL A  30      11.986 -10.021   4.788  1.00  0.00           H  
ATOM    538  N   LYS A  31      13.125 -13.101   1.385  1.00  0.00           N  
ATOM    539  CA  LYS A  31      13.504 -13.871   0.202  1.00  0.00           C  
ATOM    540  C   LYS A  31      12.679 -15.150   0.071  1.00  0.00           C  
ATOM    541  O   LYS A  31      12.207 -15.480  -1.021  1.00  0.00           O  
ATOM    542  CB  LYS A  31      14.986 -14.245   0.248  1.00  0.00           C  
ATOM    543  CG  LYS A  31      15.958 -13.097   0.043  1.00  0.00           C  
ATOM    544  CD  LYS A  31      17.394 -13.591   0.179  1.00  0.00           C  
ATOM    545  CE  LYS A  31      18.398 -12.456   0.132  1.00  0.00           C  
ATOM    546  NZ  LYS A  31      19.782 -12.946   0.394  1.00  0.00           N  
ATOM    547  H   LYS A  31      13.823 -12.892   2.092  1.00  0.00           H  
ATOM    548  HA  LYS A  31      13.320 -13.260  -0.682  1.00  0.00           H  
ATOM    549 1HB  LYS A  31      15.212 -14.699   1.211  1.00  0.00           H  
ATOM    550 2HB  LYS A  31      15.192 -14.994  -0.517  1.00  0.00           H  
ATOM    551 1HG  LYS A  31      15.817 -12.671  -0.951  1.00  0.00           H  
ATOM    552 2HG  LYS A  31      15.772 -12.321   0.781  1.00  0.00           H  
ATOM    553 1HD  LYS A  31      17.507 -14.120   1.127  1.00  0.00           H  
ATOM    554 2HD  LYS A  31      17.614 -14.288  -0.629  1.00  0.00           H  
ATOM    555 1HE  LYS A  31      18.367 -11.987  -0.849  1.00  0.00           H  
ATOM    556 2HE  LYS A  31      18.137 -11.716   0.889  1.00  0.00           H  
ATOM    557 1HZ  LYS A  31      20.429 -12.174   0.363  1.00  0.00           H  
ATOM    558 2HZ  LYS A  31      19.810 -13.379   1.320  1.00  0.00           H  
ATOM    559 3HZ  LYS A  31      20.039 -13.629  -0.303  1.00  0.00           H  
ATOM    560  N   GLU A  32      12.491 -15.863   1.182  1.00  0.00           N  
ATOM    561  CA  GLU A  32      11.703 -17.090   1.155  1.00  0.00           C  
ATOM    562  C   GLU A  32      10.251 -16.790   0.812  1.00  0.00           C  
ATOM    563  O   GLU A  32       9.636 -17.485   0.000  1.00  0.00           O  
ATOM    564  CB  GLU A  32      11.778 -17.807   2.506  1.00  0.00           C  
ATOM    565  CG  GLU A  32      13.135 -18.425   2.824  1.00  0.00           C  
ATOM    566  CD  GLU A  32      13.210 -18.990   4.222  1.00  0.00           C  
ATOM    567  OE1 GLU A  32      12.269 -18.818   4.965  1.00  0.00           O  
ATOM    568  OE2 GLU A  32      14.205 -19.591   4.547  1.00  0.00           O  
ATOM    569  H   GLU A  32      12.922 -15.559   2.050  1.00  0.00           H  
ATOM    570  HA  GLU A  32      12.108 -17.747   0.385  1.00  0.00           H  
ATOM    571 1HB  GLU A  32      11.540 -17.100   3.303  1.00  0.00           H  
ATOM    572 2HB  GLU A  32      11.031 -18.600   2.539  1.00  0.00           H  
ATOM    573 1HG  GLU A  32      13.334 -19.224   2.110  1.00  0.00           H  
ATOM    574 2HG  GLU A  32      13.907 -17.667   2.701  1.00  0.00           H  
ATOM    575  N   ALA A  33       9.716 -15.726   1.404  1.00  0.00           N  
ATOM    576  CA  ALA A  33       8.350 -15.313   1.129  1.00  0.00           C  
ATOM    577  C   ALA A  33       8.206 -14.898  -0.325  1.00  0.00           C  
ATOM    578  O   ALA A  33       7.185 -15.168  -0.956  1.00  0.00           O  
ATOM    579  CB  ALA A  33       7.957 -14.169   2.041  1.00  0.00           C  
ATOM    580  H   ALA A  33      10.266 -15.199   2.075  1.00  0.00           H  
ATOM    581  HA  ALA A  33       7.693 -16.163   1.311  1.00  0.00           H  
ATOM    582 1HB  ALA A  33       6.925 -13.883   1.841  1.00  0.00           H  
ATOM    583 2HB  ALA A  33       8.057 -14.490   3.071  1.00  0.00           H  
ATOM    584 3HB  ALA A  33       8.613 -13.319   1.860  1.00  0.00           H  
ATOM    585  N   THR A  34       9.243 -14.255  -0.857  1.00  0.00           N  
ATOM    586  CA  THR A  34       9.234 -13.782  -2.233  1.00  0.00           C  
ATOM    587  C   THR A  34       9.071 -14.935  -3.206  1.00  0.00           C  
ATOM    588  O   THR A  34       8.231 -14.880  -4.108  1.00  0.00           O  
ATOM    589  CB  THR A  34      10.531 -13.012  -2.556  1.00  0.00           C  
ATOM    590  OG1 THR A  34      10.622 -11.855  -1.715  1.00  0.00           O  
ATOM    591  CG2 THR A  34      10.552 -12.582  -4.008  1.00  0.00           C  
ATOM    592  H   THR A  34      10.050 -14.061  -0.277  1.00  0.00           H  
ATOM    593  HA  THR A  34       8.389 -13.116  -2.360  1.00  0.00           H  
ATOM    594  HB  THR A  34      11.387 -13.652  -2.367  1.00  0.00           H  
ATOM    595  HG1 THR A  34      10.680 -12.137  -0.793  1.00  0.00           H  
ATOM    596 1HG2 THR A  34      11.474 -12.042  -4.212  1.00  0.00           H  
ATOM    597 2HG2 THR A  34      10.496 -13.457  -4.652  1.00  0.00           H  
ATOM    598 3HG2 THR A  34       9.706 -11.938  -4.203  1.00  0.00           H  
ATOM    599  N   GLU A  35       9.856 -15.990  -3.015  1.00  0.00           N  
ATOM    600  CA  GLU A  35       9.754 -17.151  -3.885  1.00  0.00           C  
ATOM    601  C   GLU A  35       8.377 -17.793  -3.782  1.00  0.00           C  
ATOM    602  O   GLU A  35       7.794 -18.191  -4.792  1.00  0.00           O  
ATOM    603  CB  GLU A  35      10.832 -18.183  -3.554  1.00  0.00           C  
ATOM    604  CG  GLU A  35      10.808 -19.406  -4.465  1.00  0.00           C  
ATOM    605  CD  GLU A  35      11.936 -20.365  -4.217  1.00  0.00           C  
ATOM    606  OE1 GLU A  35      12.770 -20.082  -3.392  1.00  0.00           O  
ATOM    607  OE2 GLU A  35      11.959 -21.391  -4.858  1.00  0.00           O  
ATOM    608  H   GLU A  35      10.543 -15.973  -2.266  1.00  0.00           H  
ATOM    609  HA  GLU A  35       9.897 -16.822  -4.914  1.00  0.00           H  
ATOM    610 1HB  GLU A  35      11.816 -17.720  -3.631  1.00  0.00           H  
ATOM    611 2HB  GLU A  35      10.708 -18.523  -2.525  1.00  0.00           H  
ATOM    612 1HG  GLU A  35       9.866 -19.933  -4.314  1.00  0.00           H  
ATOM    613 2HG  GLU A  35      10.841 -19.074  -5.502  1.00  0.00           H  
ATOM    614  N   GLN A  36       7.857 -17.898  -2.561  1.00  0.00           N  
ATOM    615  CA  GLN A  36       6.563 -18.531  -2.354  1.00  0.00           C  
ATOM    616  C   GLN A  36       5.430 -17.730  -2.988  1.00  0.00           C  
ATOM    617  O   GLN A  36       4.549 -18.300  -3.630  1.00  0.00           O  
ATOM    618  CB  GLN A  36       6.303 -18.712  -0.859  1.00  0.00           C  
ATOM    619  CG  GLN A  36       7.198 -19.743  -0.197  1.00  0.00           C  
ATOM    620  CD  GLN A  36       7.060 -19.749   1.313  1.00  0.00           C  
ATOM    621  OE1 GLN A  36       6.794 -18.716   1.932  1.00  0.00           O  
ATOM    622  NE2 GLN A  36       7.240 -20.917   1.915  1.00  0.00           N  
ATOM    623  H   GLN A  36       8.383 -17.558  -1.761  1.00  0.00           H  
ATOM    624  HA  GLN A  36       6.583 -19.513  -2.825  1.00  0.00           H  
ATOM    625 1HB  GLN A  36       6.451 -17.761  -0.349  1.00  0.00           H  
ATOM    626 2HB  GLN A  36       5.271 -19.013  -0.704  1.00  0.00           H  
ATOM    627 1HG  GLN A  36       6.927 -20.731  -0.567  1.00  0.00           H  
ATOM    628 2HG  GLN A  36       8.235 -19.524  -0.445  1.00  0.00           H  
ATOM    629 1HE2 GLN A  36       7.163 -20.983   2.911  1.00  0.00           H  
ATOM    630 2HE2 GLN A  36       7.456 -21.731   1.377  1.00  0.00           H  
ATOM    631  N   LEU A  37       5.465 -16.409  -2.841  1.00  0.00           N  
ATOM    632  CA  LEU A  37       4.420 -15.562  -3.402  1.00  0.00           C  
ATOM    633  C   LEU A  37       4.427 -15.599  -4.926  1.00  0.00           C  
ATOM    634  O   LEU A  37       3.368 -15.594  -5.560  1.00  0.00           O  
ATOM    635  CB  LEU A  37       4.596 -14.121  -2.904  1.00  0.00           C  
ATOM    636  CG  LEU A  37       4.296 -13.880  -1.405  1.00  0.00           C  
ATOM    637  CD1 LEU A  37       4.796 -12.506  -1.008  1.00  0.00           C  
ATOM    638  CD2 LEU A  37       2.795 -13.987  -1.160  1.00  0.00           C  
ATOM    639  H   LEU A  37       6.213 -15.987  -2.301  1.00  0.00           H  
ATOM    640  HA  LEU A  37       3.458 -15.939  -3.064  1.00  0.00           H  
ATOM    641 1HB  LEU A  37       5.627 -13.818  -3.087  1.00  0.00           H  
ATOM    642 2HB  LEU A  37       3.941 -13.471  -3.478  1.00  0.00           H  
ATOM    643  HG  LEU A  37       4.814 -14.617  -0.805  1.00  0.00           H  
ATOM    644 1HD1 LEU A  37       4.590 -12.334   0.048  1.00  0.00           H  
ATOM    645 2HD1 LEU A  37       5.869 -12.448  -1.180  1.00  0.00           H  
ATOM    646 3HD1 LEU A  37       4.290 -11.753  -1.603  1.00  0.00           H  
ATOM    647 1HD2 LEU A  37       2.585 -13.814  -0.103  1.00  0.00           H  
ATOM    648 2HD2 LEU A  37       2.275 -13.241  -1.760  1.00  0.00           H  
ATOM    649 3HD2 LEU A  37       2.445 -14.976  -1.433  1.00  0.00           H  
ATOM    650  N   ARG A  38       5.621 -15.649  -5.515  1.00  0.00           N  
ATOM    651  CA  ARG A  38       5.748 -15.705  -6.966  1.00  0.00           C  
ATOM    652  C   ARG A  38       5.300 -17.051  -7.529  1.00  0.00           C  
ATOM    653  O   ARG A  38       4.683 -17.106  -8.592  1.00  0.00           O  
ATOM    654  CB  ARG A  38       7.182 -15.428  -7.387  1.00  0.00           C  
ATOM    655  CG  ARG A  38       7.626 -13.991  -7.197  1.00  0.00           C  
ATOM    656  CD  ARG A  38       9.053 -13.800  -7.532  1.00  0.00           C  
ATOM    657  NE  ARG A  38       9.461 -12.414  -7.364  1.00  0.00           N  
ATOM    658  CZ  ARG A  38      10.730 -11.967  -7.442  1.00  0.00           C  
ATOM    659  NH1 ARG A  38      11.714 -12.807  -7.685  1.00  0.00           N  
ATOM    660  NH2 ARG A  38      10.987 -10.681  -7.274  1.00  0.00           N  
ATOM    661  H   ARG A  38       6.460 -15.629  -4.943  1.00  0.00           H  
ATOM    662  HA  ARG A  38       5.113 -14.928  -7.392  1.00  0.00           H  
ATOM    663 1HB  ARG A  38       7.857 -16.061  -6.810  1.00  0.00           H  
ATOM    664 2HB  ARG A  38       7.310 -15.682  -8.438  1.00  0.00           H  
ATOM    665 1HG  ARG A  38       7.031 -13.337  -7.835  1.00  0.00           H  
ATOM    666 2HG  ARG A  38       7.484 -13.710  -6.160  1.00  0.00           H  
ATOM    667 1HD  ARG A  38       9.662 -14.420  -6.873  1.00  0.00           H  
ATOM    668 2HD  ARG A  38       9.227 -14.087  -8.569  1.00  0.00           H  
ATOM    669  HE  ARG A  38       8.736 -11.733  -7.177  1.00  0.00           H  
ATOM    670 1HH1 ARG A  38      11.521 -13.789  -7.814  1.00  0.00           H  
ATOM    671 2HH1 ARG A  38      12.664 -12.469  -7.742  1.00  0.00           H  
ATOM    672 1HH2 ARG A  38      10.232 -10.035  -7.088  1.00  0.00           H  
ATOM    673 2HH2 ARG A  38      11.936 -10.342  -7.331  1.00  0.00           H  
ATOM    674  N   ARG A  39       5.594 -18.137  -6.812  1.00  0.00           N  
ATOM    675  CA  ARG A  39       5.179 -19.467  -7.249  1.00  0.00           C  
ATOM    676  C   ARG A  39       3.669 -19.670  -7.131  1.00  0.00           C  
ATOM    677  O   ARG A  39       3.071 -20.382  -7.938  1.00  0.00           O  
ATOM    678  CB  ARG A  39       5.890 -20.555  -6.457  1.00  0.00           C  
ATOM    679  CG  ARG A  39       7.359 -20.759  -6.807  1.00  0.00           C  
ATOM    680  CD  ARG A  39       7.946 -21.894  -6.042  1.00  0.00           C  
ATOM    681  NE  ARG A  39       9.365 -22.077  -6.325  1.00  0.00           N  
ATOM    682  CZ  ARG A  39       9.872 -22.725  -7.390  1.00  0.00           C  
ATOM    683  NH1 ARG A  39       9.080 -23.259  -8.298  1.00  0.00           N  
ATOM    684  NH2 ARG A  39      11.182 -22.819  -7.510  1.00  0.00           N  
ATOM    685  H   ARG A  39       6.133 -18.041  -5.957  1.00  0.00           H  
ATOM    686  HA  ARG A  39       5.456 -19.580  -8.297  1.00  0.00           H  
ATOM    687 1HB  ARG A  39       5.838 -20.315  -5.394  1.00  0.00           H  
ATOM    688 2HB  ARG A  39       5.379 -21.505  -6.603  1.00  0.00           H  
ATOM    689 1HG  ARG A  39       7.450 -20.972  -7.870  1.00  0.00           H  
ATOM    690 2HG  ARG A  39       7.923 -19.858  -6.571  1.00  0.00           H  
ATOM    691 1HD  ARG A  39       7.838 -21.697  -4.975  1.00  0.00           H  
ATOM    692 2HD  ARG A  39       7.424 -22.815  -6.293  1.00  0.00           H  
ATOM    693  HE  ARG A  39      10.037 -21.696  -5.662  1.00  0.00           H  
ATOM    694 1HH1 ARG A  39       8.078 -23.186  -8.202  1.00  0.00           H  
ATOM    695 2HH1 ARG A  39       9.475 -23.743  -9.092  1.00  0.00           H  
ATOM    696 1HH2 ARG A  39      11.775 -22.402  -6.794  1.00  0.00           H  
ATOM    697 2HH2 ARG A  39      11.590 -23.299  -8.297  1.00  0.00           H  
ATOM    698  N   ILE A  40       3.061 -19.055  -6.120  1.00  0.00           N  
ATOM    699  CA  ILE A  40       1.623 -19.173  -5.901  1.00  0.00           C  
ATOM    700  C   ILE A  40       0.808 -18.402  -6.938  1.00  0.00           C  
ATOM    701  O   ILE A  40      -0.177 -18.920  -7.462  1.00  0.00           O  
ATOM    702  CB  ILE A  40       1.244 -18.688  -4.488  1.00  0.00           C  
ATOM    703  CG1 ILE A  40       1.824 -19.639  -3.432  1.00  0.00           C  
ATOM    704  CG2 ILE A  40      -0.274 -18.609  -4.351  1.00  0.00           C  
ATOM    705  CD1 ILE A  40       1.823 -19.062  -2.028  1.00  0.00           C  
ATOM    706  H   ILE A  40       3.616 -18.503  -5.475  1.00  0.00           H  
ATOM    707  HA  ILE A  40       1.355 -20.225  -5.979  1.00  0.00           H  
ATOM    708  HB  ILE A  40       1.675 -17.701  -4.317  1.00  0.00           H  
ATOM    709 1HG1 ILE A  40       1.236 -20.555  -3.425  1.00  0.00           H  
ATOM    710 2HG1 ILE A  40       2.844 -19.892  -3.706  1.00  0.00           H  
ATOM    711 1HG2 ILE A  40      -0.535 -18.261  -3.359  1.00  0.00           H  
ATOM    712 2HG2 ILE A  40      -0.675 -17.917  -5.084  1.00  0.00           H  
ATOM    713 3HG2 ILE A  40      -0.705 -19.594  -4.509  1.00  0.00           H  
ATOM    714 1HD1 ILE A  40       2.246 -19.792  -1.339  1.00  0.00           H  
ATOM    715 2HD1 ILE A  40       2.427 -18.154  -2.011  1.00  0.00           H  
ATOM    716 3HD1 ILE A  40       0.812 -18.826  -1.722  1.00  0.00           H  
ATOM    717  N   ALA A  41       1.191 -17.158  -7.214  1.00  0.00           N  
ATOM    718  CA  ALA A  41       0.437 -16.332  -8.155  1.00  0.00           C  
ATOM    719  C   ALA A  41       0.468 -16.905  -9.570  1.00  0.00           C  
ATOM    720  O   ALA A  41       1.535 -17.236 -10.087  1.00  0.00           O  
ATOM    721  CB  ALA A  41       1.007 -14.927  -8.170  1.00  0.00           C  
ATOM    722  H   ALA A  41       2.009 -16.770  -6.756  1.00  0.00           H  
ATOM    723  HA  ALA A  41      -0.601 -16.303  -7.824  1.00  0.00           H  
ATOM    724 1HB  ALA A  41       0.430 -14.322  -8.852  1.00  0.00           H  
ATOM    725 2HB  ALA A  41       0.959 -14.502  -7.173  1.00  0.00           H  
ATOM    726 3HB  ALA A  41       2.044 -14.960  -8.500  1.00  0.00           H  
ATOM    727  N   LYS A  42      -0.700 -16.983 -10.215  1.00  0.00           N  
ATOM    728  CA  LYS A  42      -0.773 -17.494 -11.582  1.00  0.00           C  
ATOM    729  C   LYS A  42      -1.411 -16.495 -12.545  1.00  0.00           C  
ATOM    730  O   LYS A  42      -0.966 -16.351 -13.685  1.00  0.00           O  
ATOM    731  CB  LYS A  42      -1.562 -18.808 -11.617  1.00  0.00           C  
ATOM    732  CG  LYS A  42      -1.017 -19.907 -10.702  1.00  0.00           C  
ATOM    733  CD  LYS A  42       0.375 -20.366 -11.115  1.00  0.00           C  
ATOM    734  CE  LYS A  42       0.934 -21.374 -10.132  1.00  0.00           C  
ATOM    735  NZ  LYS A  42       2.335 -21.747 -10.466  1.00  0.00           N  
ATOM    736  H   LYS A  42      -1.556 -16.699  -9.749  1.00  0.00           H  
ATOM    737  HA  LYS A  42       0.240 -17.677 -11.936  1.00  0.00           H  
ATOM    738 1HB  LYS A  42      -2.595 -18.615 -11.323  1.00  0.00           H  
ATOM    739 2HB  LYS A  42      -1.579 -19.195 -12.635  1.00  0.00           H  
ATOM    740 1HG  LYS A  42      -0.976 -19.537  -9.681  1.00  0.00           H  
ATOM    741 2HG  LYS A  42      -1.690 -20.762 -10.728  1.00  0.00           H  
ATOM    742 1HD  LYS A  42       0.335 -20.816 -12.106  1.00  0.00           H  
ATOM    743 2HD  LYS A  42       1.054 -19.519 -11.146  1.00  0.00           H  
ATOM    744 1HE  LYS A  42       0.912 -20.939  -9.133  1.00  0.00           H  
ATOM    745 2HE  LYS A  42       0.316 -22.271 -10.139  1.00  0.00           H  
ATOM    746 1HZ  LYS A  42       2.678 -22.409  -9.784  1.00  0.00           H  
ATOM    747 2HZ  LYS A  42       2.365 -22.161 -11.385  1.00  0.00           H  
ATOM    748 3HZ  LYS A  42       2.917 -20.916 -10.453  1.00  0.00           H  
ATOM    749  N   ASP A  43      -2.473 -15.829 -12.097  1.00  0.00           N  
ATOM    750  CA  ASP A  43      -3.221 -14.920 -12.962  1.00  0.00           C  
ATOM    751  C   ASP A  43      -2.612 -13.521 -12.935  1.00  0.00           C  
ATOM    752  O   ASP A  43      -1.649 -13.275 -12.208  1.00  0.00           O  
ATOM    753  CB  ASP A  43      -4.688 -14.875 -12.510  1.00  0.00           C  
ATOM    754  CG  ASP A  43      -5.682 -14.492 -13.613  1.00  0.00           C  
ATOM    755  OD1 ASP A  43      -5.292 -13.824 -14.542  1.00  0.00           O  
ATOM    756  OD2 ASP A  43      -6.822 -14.866 -13.504  1.00  0.00           O  
ATOM    757  H   ASP A  43      -2.786 -15.978 -11.144  1.00  0.00           H  
ATOM    758  HA  ASP A  43      -3.177 -15.295 -13.985  1.00  0.00           H  
ATOM    759 1HB  ASP A  43      -4.970 -15.852 -12.115  1.00  0.00           H  
ATOM    760 2HB  ASP A  43      -4.789 -14.160 -11.694  1.00  0.00           H  
ATOM    761  N   GLU A  44      -3.186 -12.599 -13.704  1.00  0.00           N  
ATOM    762  CA  GLU A  44      -2.674 -11.234 -13.771  1.00  0.00           C  
ATOM    763  C   GLU A  44      -2.873 -10.495 -12.458  1.00  0.00           C  
ATOM    764  O   GLU A  44      -1.953  -9.851 -11.950  1.00  0.00           O  
ATOM    765  CB  GLU A  44      -3.353 -10.462 -14.901  1.00  0.00           C  
ATOM    766  CG  GLU A  44      -2.842  -9.039 -15.085  1.00  0.00           C  
ATOM    767  CD  GLU A  44      -3.482  -8.335 -16.243  1.00  0.00           C  
ATOM    768  OE1 GLU A  44      -4.317  -8.926 -16.883  1.00  0.00           O  
ATOM    769  OE2 GLU A  44      -3.138  -7.203 -16.489  1.00  0.00           O  
ATOM    770  H   GLU A  44      -3.981 -12.865 -14.273  1.00  0.00           H  
ATOM    771  HA  GLU A  44      -1.603 -11.279 -13.974  1.00  0.00           H  
ATOM    772 1HB  GLU A  44      -3.211 -10.993 -15.842  1.00  0.00           H  
ATOM    773 2HB  GLU A  44      -4.426 -10.411 -14.714  1.00  0.00           H  
ATOM    774 1HG  GLU A  44      -3.041  -8.470 -14.176  1.00  0.00           H  
ATOM    775 2HG  GLU A  44      -1.763  -9.068 -15.233  1.00  0.00           H  
ATOM    776  N   GLU A  45      -4.074 -10.604 -11.899  1.00  0.00           N  
ATOM    777  CA  GLU A  45      -4.375  -9.946 -10.637  1.00  0.00           C  
ATOM    778  C   GLU A  45      -3.532 -10.539  -9.525  1.00  0.00           C  
ATOM    779  O   GLU A  45      -3.067  -9.829  -8.633  1.00  0.00           O  
ATOM    780  CB  GLU A  45      -5.857 -10.097 -10.288  1.00  0.00           C  
ATOM    781  CG  GLU A  45      -6.801  -9.322 -11.187  1.00  0.00           C  
ATOM    782  CD  GLU A  45      -8.247  -9.545 -10.835  1.00  0.00           C  
ATOM    783  OE1 GLU A  45      -8.521 -10.422 -10.046  1.00  0.00           O  
ATOM    784  OE2 GLU A  45      -9.078  -8.840 -11.355  1.00  0.00           O  
ATOM    785  H   GLU A  45      -4.791 -11.142 -12.366  1.00  0.00           H  
ATOM    786  HA  GLU A  45      -4.134  -8.886 -10.726  1.00  0.00           H  
ATOM    787 1HB  GLU A  45      -6.135 -11.150 -10.340  1.00  0.00           H  
ATOM    788 2HB  GLU A  45      -6.023  -9.766  -9.263  1.00  0.00           H  
ATOM    789 1HG  GLU A  45      -6.577  -8.259 -11.102  1.00  0.00           H  
ATOM    790 2HG  GLU A  45      -6.632  -9.620 -12.221  1.00  0.00           H  
ATOM    791  N   GLU A  46      -3.338 -11.849  -9.582  1.00  0.00           N  
ATOM    792  CA  GLU A  46      -2.585 -12.549  -8.557  1.00  0.00           C  
ATOM    793  C   GLU A  46      -1.117 -12.145  -8.572  1.00  0.00           C  
ATOM    794  O   GLU A  46      -0.501 -11.993  -7.517  1.00  0.00           O  
ATOM    795  CB  GLU A  46      -2.730 -14.054  -8.737  1.00  0.00           C  
ATOM    796  CG  GLU A  46      -4.126 -14.571  -8.447  1.00  0.00           C  
ATOM    797  CD  GLU A  46      -4.297 -16.012  -8.781  1.00  0.00           C  
ATOM    798  OE1 GLU A  46      -3.443 -16.556  -9.452  1.00  0.00           O  
ATOM    799  OE2 GLU A  46      -5.283 -16.580  -8.369  1.00  0.00           O  
ATOM    800  H   GLU A  46      -3.740 -12.369 -10.350  1.00  0.00           H  
ATOM    801  HA  GLU A  46      -3.002 -12.277  -7.589  1.00  0.00           H  
ATOM    802 1HB  GLU A  46      -2.465 -14.326  -9.756  1.00  0.00           H  
ATOM    803 2HB  GLU A  46      -2.043 -14.564  -8.070  1.00  0.00           H  
ATOM    804 1HG  GLU A  46      -4.336 -14.430  -7.387  1.00  0.00           H  
ATOM    805 2HG  GLU A  46      -4.847 -13.983  -9.012  1.00  0.00           H  
ATOM    806  N   LYS A  47      -0.557 -11.960  -9.765  1.00  0.00           N  
ATOM    807  CA  LYS A  47       0.828 -11.524  -9.871  1.00  0.00           C  
ATOM    808  C   LYS A  47       0.991 -10.107  -9.333  1.00  0.00           C  
ATOM    809  O   LYS A  47       1.972  -9.813  -8.648  1.00  0.00           O  
ATOM    810  CB  LYS A  47       1.319 -11.632 -11.312  1.00  0.00           C  
ATOM    811  CG  LYS A  47       1.553 -13.073 -11.771  1.00  0.00           C  
ATOM    812  CD  LYS A  47       1.965 -13.140 -13.232  1.00  0.00           C  
ATOM    813  CE  LYS A  47       2.180 -14.581 -13.676  1.00  0.00           C  
ATOM    814  NZ  LYS A  47       2.533 -14.671 -15.120  1.00  0.00           N  
ATOM    815  H   LYS A  47      -1.094 -12.136 -10.608  1.00  0.00           H  
ATOM    816  HA  LYS A  47       1.444 -12.179  -9.257  1.00  0.00           H  
ATOM    817 1HB  LYS A  47       0.584 -11.181 -11.982  1.00  0.00           H  
ATOM    818 2HB  LYS A  47       2.252 -11.082 -11.426  1.00  0.00           H  
ATOM    819 1HG  LYS A  47       2.341 -13.519 -11.163  1.00  0.00           H  
ATOM    820 2HG  LYS A  47       0.646 -13.656 -11.629  1.00  0.00           H  
ATOM    821 1HD  LYS A  47       1.184 -12.692 -13.849  1.00  0.00           H  
ATOM    822 2HD  LYS A  47       2.888 -12.581 -13.379  1.00  0.00           H  
ATOM    823 1HE  LYS A  47       2.984 -15.020 -13.087  1.00  0.00           H  
ATOM    824 2HE  LYS A  47       1.266 -15.147 -13.500  1.00  0.00           H  
ATOM    825 1HZ  LYS A  47       2.665 -15.640 -15.376  1.00  0.00           H  
ATOM    826 2HZ  LYS A  47       1.785 -14.277 -15.674  1.00  0.00           H  
ATOM    827 3HZ  LYS A  47       3.385 -14.159 -15.293  1.00  0.00           H  
ATOM    828  N   LYS A  48       0.016  -9.237  -9.611  1.00  0.00           N  
ATOM    829  CA  LYS A  48       0.059  -7.884  -9.065  1.00  0.00           C  
ATOM    830  C   LYS A  48      -0.005  -7.943  -7.543  1.00  0.00           C  
ATOM    831  O   LYS A  48       0.695  -7.195  -6.854  1.00  0.00           O  
ATOM    832  CB  LYS A  48      -1.079  -7.016  -9.616  1.00  0.00           C  
ATOM    833  CG  LYS A  48      -1.009  -5.533  -9.181  1.00  0.00           C  
ATOM    834  CD  LYS A  48      -2.088  -4.676  -9.866  1.00  0.00           C  
ATOM    835  CE  LYS A  48      -1.945  -3.188  -9.493  1.00  0.00           C  
ATOM    836  NZ  LYS A  48      -2.974  -2.325 -10.171  1.00  0.00           N  
ATOM    837  H   LYS A  48      -0.755  -9.516 -10.211  1.00  0.00           H  
ATOM    838  HA  LYS A  48       1.008  -7.425  -9.344  1.00  0.00           H  
ATOM    839 1HB  LYS A  48      -1.070  -7.053 -10.706  1.00  0.00           H  
ATOM    840 2HB  LYS A  48      -2.036  -7.420  -9.283  1.00  0.00           H  
ATOM    841 1HG  LYS A  48      -1.144  -5.468  -8.100  1.00  0.00           H  
ATOM    842 2HG  LYS A  48      -0.027  -5.131  -9.429  1.00  0.00           H  
ATOM    843 1HD  LYS A  48      -2.005  -4.781 -10.949  1.00  0.00           H  
ATOM    844 2HD  LYS A  48      -3.075  -5.024  -9.560  1.00  0.00           H  
ATOM    845 1HE  LYS A  48      -2.048  -3.079  -8.414  1.00  0.00           H  
ATOM    846 2HE  LYS A  48      -0.954  -2.847  -9.790  1.00  0.00           H  
ATOM    847 1HZ  LYS A  48      -2.843  -1.339  -9.906  1.00  0.00           H  
ATOM    848 2HZ  LYS A  48      -2.876  -2.411 -11.172  1.00  0.00           H  
ATOM    849 3HZ  LYS A  48      -3.899  -2.622  -9.898  1.00  0.00           H  
ATOM    850  N   LYS A  49      -0.836  -8.847  -7.019  1.00  0.00           N  
ATOM    851  CA  LYS A  49      -0.950  -9.008  -5.578  1.00  0.00           C  
ATOM    852  C   LYS A  49       0.358  -9.472  -4.962  1.00  0.00           C  
ATOM    853  O   LYS A  49       0.804  -8.927  -3.951  1.00  0.00           O  
ATOM    854  CB  LYS A  49      -2.071  -9.983  -5.218  1.00  0.00           C  
ATOM    855  CG  LYS A  49      -3.480  -9.430  -5.391  1.00  0.00           C  
ATOM    856  CD  LYS A  49      -4.532 -10.485  -5.061  1.00  0.00           C  
ATOM    857  CE  LYS A  49      -5.947  -9.966  -5.302  1.00  0.00           C  
ATOM    858  NZ  LYS A  49      -6.337  -8.916  -4.317  1.00  0.00           N  
ATOM    859  H   LYS A  49      -1.408  -9.415  -7.635  1.00  0.00           H  
ATOM    860  HA  LYS A  49      -1.189  -8.046  -5.159  1.00  0.00           H  
ATOM    861 1HB  LYS A  49      -1.988 -10.866  -5.841  1.00  0.00           H  
ATOM    862 2HB  LYS A  49      -1.958 -10.302  -4.186  1.00  0.00           H  
ATOM    863 1HG  LYS A  49      -3.612  -8.580  -4.724  1.00  0.00           H  
ATOM    864 2HG  LYS A  49      -3.618  -9.089  -6.413  1.00  0.00           H  
ATOM    865 1HD  LYS A  49      -4.369 -11.365  -5.686  1.00  0.00           H  
ATOM    866 2HD  LYS A  49      -4.435 -10.782  -4.017  1.00  0.00           H  
ATOM    867 1HE  LYS A  49      -6.006  -9.549  -6.307  1.00  0.00           H  
ATOM    868 2HE  LYS A  49      -6.646 -10.796  -5.225  1.00  0.00           H  
ATOM    869 1HZ  LYS A  49      -7.278  -8.603  -4.512  1.00  0.00           H  
ATOM    870 2HZ  LYS A  49      -6.297  -9.296  -3.382  1.00  0.00           H  
ATOM    871 3HZ  LYS A  49      -5.703  -8.134  -4.387  1.00  0.00           H  
ATOM    872  N   ALA A  50       1.004 -10.450  -5.589  1.00  0.00           N  
ATOM    873  CA  ALA A  50       2.280 -10.918  -5.075  1.00  0.00           C  
ATOM    874  C   ALA A  50       3.284  -9.778  -5.077  1.00  0.00           C  
ATOM    875  O   ALA A  50       4.057  -9.620  -4.135  1.00  0.00           O  
ATOM    876  CB  ALA A  50       2.803 -12.077  -5.910  1.00  0.00           C  
ATOM    877  H   ALA A  50       0.596 -10.883  -6.411  1.00  0.00           H  
ATOM    878  HA  ALA A  50       2.137 -11.250  -4.047  1.00  0.00           H  
ATOM    879 1HB  ALA A  50       3.752 -12.420  -5.506  1.00  0.00           H  
ATOM    880 2HB  ALA A  50       2.086 -12.892  -5.891  1.00  0.00           H  
ATOM    881 3HB  ALA A  50       2.945 -11.745  -6.938  1.00  0.00           H  
ATOM    882  N   ALA A  51       3.262  -8.961  -6.128  1.00  0.00           N  
ATOM    883  CA  ALA A  51       4.236  -7.887  -6.260  1.00  0.00           C  
ATOM    884  C   ALA A  51       4.184  -6.914  -5.087  1.00  0.00           C  
ATOM    885  O   ALA A  51       5.233  -6.497  -4.588  1.00  0.00           O  
ATOM    886  CB  ALA A  51       4.005  -7.132  -7.560  1.00  0.00           C  
ATOM    887  H   ALA A  51       2.596  -9.128  -6.876  1.00  0.00           H  
ATOM    888  HA  ALA A  51       5.228  -8.336  -6.281  1.00  0.00           H  
ATOM    889 1HB  ALA A  51       4.759  -6.353  -7.668  1.00  0.00           H  
ATOM    890 2HB  ALA A  51       4.074  -7.825  -8.398  1.00  0.00           H  
ATOM    891 3HB  ALA A  51       3.017  -6.680  -7.547  1.00  0.00           H  
ATOM    892  N   TYR A  52       2.983  -6.547  -4.634  1.00  0.00           N  
ATOM    893  CA  TYR A  52       2.922  -5.597  -3.528  1.00  0.00           C  
ATOM    894  C   TYR A  52       3.188  -6.269  -2.187  1.00  0.00           C  
ATOM    895  O   TYR A  52       3.701  -5.632  -1.266  1.00  0.00           O  
ATOM    896  CB  TYR A  52       1.599  -4.814  -3.504  1.00  0.00           C  
ATOM    897  CG  TYR A  52       0.334  -5.560  -3.044  1.00  0.00           C  
ATOM    898  CD1 TYR A  52       0.192  -6.037  -1.739  1.00  0.00           C  
ATOM    899  CD2 TYR A  52      -0.705  -5.720  -3.929  1.00  0.00           C  
ATOM    900  CE1 TYR A  52      -0.966  -6.677  -1.357  1.00  0.00           C  
ATOM    901  CE2 TYR A  52      -1.860  -6.355  -3.530  1.00  0.00           C  
ATOM    902  CZ  TYR A  52      -1.990  -6.834  -2.257  1.00  0.00           C  
ATOM    903  OH  TYR A  52      -3.149  -7.473  -1.874  1.00  0.00           O  
ATOM    904  H   TYR A  52       2.137  -6.900  -5.072  1.00  0.00           H  
ATOM    905  HA  TYR A  52       3.717  -4.866  -3.675  1.00  0.00           H  
ATOM    906 1HB  TYR A  52       1.727  -3.949  -2.872  1.00  0.00           H  
ATOM    907 2HB  TYR A  52       1.407  -4.436  -4.508  1.00  0.00           H  
ATOM    908  HD1 TYR A  52       0.988  -5.910  -1.011  1.00  0.00           H  
ATOM    909  HD2 TYR A  52      -0.616  -5.345  -4.949  1.00  0.00           H  
ATOM    910  HE1 TYR A  52      -1.069  -7.052  -0.347  1.00  0.00           H  
ATOM    911  HE2 TYR A  52      -2.673  -6.480  -4.240  1.00  0.00           H  
ATOM    912  HH  TYR A  52      -3.072  -7.752  -0.956  1.00  0.00           H  
ATOM    913  N   MET A  53       2.861  -7.556  -2.074  1.00  0.00           N  
ATOM    914  CA  MET A  53       3.126  -8.275  -0.833  1.00  0.00           C  
ATOM    915  C   MET A  53       4.625  -8.416  -0.633  1.00  0.00           C  
ATOM    916  O   MET A  53       5.139  -8.237   0.471  1.00  0.00           O  
ATOM    917  CB  MET A  53       2.459  -9.644  -0.852  1.00  0.00           C  
ATOM    918  CG  MET A  53       0.956  -9.606  -0.778  1.00  0.00           C  
ATOM    919  SD  MET A  53       0.230 -11.231  -0.867  1.00  0.00           S  
ATOM    920  CE  MET A  53      -1.491 -10.810  -1.047  1.00  0.00           C  
ATOM    921  H   MET A  53       2.415  -8.034  -2.851  1.00  0.00           H  
ATOM    922  HA  MET A  53       2.729  -7.697   0.000  1.00  0.00           H  
ATOM    923 1HB  MET A  53       2.724 -10.157  -1.773  1.00  0.00           H  
ATOM    924 2HB  MET A  53       2.826 -10.244  -0.019  1.00  0.00           H  
ATOM    925 1HG  MET A  53       0.646  -9.145   0.151  1.00  0.00           H  
ATOM    926 2HG  MET A  53       0.569  -9.012  -1.596  1.00  0.00           H  
ATOM    927 1HE  MET A  53      -2.085 -11.723  -1.118  1.00  0.00           H  
ATOM    928 2HE  MET A  53      -1.818 -10.234  -0.179  1.00  0.00           H  
ATOM    929 3HE  MET A  53      -1.628 -10.215  -1.948  1.00  0.00           H  
ATOM    930  N   ILE A  54       5.327  -8.700  -1.724  1.00  0.00           N  
ATOM    931  CA  ILE A  54       6.769  -8.865  -1.694  1.00  0.00           C  
ATOM    932  C   ILE A  54       7.438  -7.564  -1.290  1.00  0.00           C  
ATOM    933  O   ILE A  54       8.315  -7.549  -0.424  1.00  0.00           O  
ATOM    934  CB  ILE A  54       7.280  -9.310  -3.076  1.00  0.00           C  
ATOM    935  CG1 ILE A  54       6.765 -10.720  -3.365  1.00  0.00           C  
ATOM    936  CG2 ILE A  54       8.811  -9.268  -3.110  1.00  0.00           C  
ATOM    937  CD1 ILE A  54       6.858 -11.147  -4.812  1.00  0.00           C  
ATOM    938  H   ILE A  54       4.837  -8.832  -2.603  1.00  0.00           H  
ATOM    939  HA  ILE A  54       7.021  -9.628  -0.958  1.00  0.00           H  
ATOM    940  HB  ILE A  54       6.879  -8.648  -3.843  1.00  0.00           H  
ATOM    941 1HG1 ILE A  54       7.331 -11.408  -2.769  1.00  0.00           H  
ATOM    942 2HG1 ILE A  54       5.733 -10.780  -3.060  1.00  0.00           H  
ATOM    943 1HG2 ILE A  54       9.167  -9.582  -4.087  1.00  0.00           H  
ATOM    944 2HG2 ILE A  54       9.159  -8.256  -2.915  1.00  0.00           H  
ATOM    945 3HG2 ILE A  54       9.208  -9.937  -2.348  1.00  0.00           H  
ATOM    946 1HD1 ILE A  54       6.468 -12.158  -4.907  1.00  0.00           H  
ATOM    947 2HD1 ILE A  54       6.266 -10.471  -5.428  1.00  0.00           H  
ATOM    948 3HD1 ILE A  54       7.887 -11.124  -5.144  1.00  0.00           H  
ATOM    949  N   LEU A  55       7.009  -6.467  -1.904  1.00  0.00           N  
ATOM    950  CA  LEU A  55       7.579  -5.167  -1.597  1.00  0.00           C  
ATOM    951  C   LEU A  55       7.286  -4.751  -0.160  1.00  0.00           C  
ATOM    952  O   LEU A  55       8.153  -4.195   0.513  1.00  0.00           O  
ATOM    953  CB  LEU A  55       7.034  -4.115  -2.562  1.00  0.00           C  
ATOM    954  CG  LEU A  55       7.596  -2.693  -2.412  1.00  0.00           C  
ATOM    955  CD1 LEU A  55       9.118  -2.711  -2.623  1.00  0.00           C  
ATOM    956  CD2 LEU A  55       6.913  -1.808  -3.431  1.00  0.00           C  
ATOM    957  H   LEU A  55       6.291  -6.541  -2.618  1.00  0.00           H  
ATOM    958  HA  LEU A  55       8.656  -5.240  -1.721  1.00  0.00           H  
ATOM    959 1HB  LEU A  55       7.234  -4.446  -3.580  1.00  0.00           H  
ATOM    960 2HB  LEU A  55       5.953  -4.058  -2.432  1.00  0.00           H  
ATOM    961  HG  LEU A  55       7.396  -2.315  -1.409  1.00  0.00           H  
ATOM    962 1HD1 LEU A  55       9.515  -1.710  -2.524  1.00  0.00           H  
ATOM    963 2HD1 LEU A  55       9.590  -3.348  -1.879  1.00  0.00           H  
ATOM    964 3HD1 LEU A  55       9.342  -3.089  -3.620  1.00  0.00           H  
ATOM    965 1HD2 LEU A  55       7.277  -0.795  -3.363  1.00  0.00           H  
ATOM    966 2HD2 LEU A  55       7.120  -2.196  -4.410  1.00  0.00           H  
ATOM    967 3HD2 LEU A  55       5.842  -1.818  -3.256  1.00  0.00           H  
ATOM    968  N   PHE A  56       6.070  -5.015   0.312  1.00  0.00           N  
ATOM    969  CA  PHE A  56       5.715  -4.682   1.684  1.00  0.00           C  
ATOM    970  C   PHE A  56       6.615  -5.414   2.670  1.00  0.00           C  
ATOM    971  O   PHE A  56       7.149  -4.809   3.596  1.00  0.00           O  
ATOM    972  CB  PHE A  56       4.265  -5.034   1.983  1.00  0.00           C  
ATOM    973  CG  PHE A  56       3.862  -4.723   3.396  1.00  0.00           C  
ATOM    974  CD1 PHE A  56       3.339  -3.489   3.733  1.00  0.00           C  
ATOM    975  CD2 PHE A  56       4.019  -5.661   4.390  1.00  0.00           C  
ATOM    976  CE1 PHE A  56       2.965  -3.211   5.027  1.00  0.00           C  
ATOM    977  CE2 PHE A  56       3.653  -5.388   5.685  1.00  0.00           C  
ATOM    978  CZ  PHE A  56       3.121  -4.166   6.006  1.00  0.00           C  
ATOM    979  H   PHE A  56       5.376  -5.449  -0.288  1.00  0.00           H  
ATOM    980  HA  PHE A  56       5.851  -3.609   1.827  1.00  0.00           H  
ATOM    981 1HB  PHE A  56       3.609  -4.486   1.307  1.00  0.00           H  
ATOM    982 2HB  PHE A  56       4.104  -6.097   1.805  1.00  0.00           H  
ATOM    983  HD1 PHE A  56       3.225  -2.736   2.965  1.00  0.00           H  
ATOM    984  HD2 PHE A  56       4.442  -6.631   4.136  1.00  0.00           H  
ATOM    985  HE1 PHE A  56       2.547  -2.234   5.273  1.00  0.00           H  
ATOM    986  HE2 PHE A  56       3.781  -6.140   6.454  1.00  0.00           H  
ATOM    987  HZ  PHE A  56       2.827  -3.955   7.033  1.00  0.00           H  
ATOM    988  N   LEU A  57       6.786  -6.721   2.473  1.00  0.00           N  
ATOM    989  CA  LEU A  57       7.615  -7.507   3.376  1.00  0.00           C  
ATOM    990  C   LEU A  57       9.056  -7.001   3.343  1.00  0.00           C  
ATOM    991  O   LEU A  57       9.729  -6.948   4.376  1.00  0.00           O  
ATOM    992  CB  LEU A  57       7.551  -8.993   2.988  1.00  0.00           C  
ATOM    993  CG  LEU A  57       6.181  -9.705   3.213  1.00  0.00           C  
ATOM    994  CD1 LEU A  57       6.218 -11.068   2.540  1.00  0.00           C  
ATOM    995  CD2 LEU A  57       5.907  -9.865   4.713  1.00  0.00           C  
ATOM    996  H   LEU A  57       6.324  -7.177   1.692  1.00  0.00           H  
ATOM    997  HA  LEU A  57       7.235  -7.387   4.388  1.00  0.00           H  
ATOM    998 1HB  LEU A  57       7.798  -9.081   1.930  1.00  0.00           H  
ATOM    999 2HB  LEU A  57       8.298  -9.533   3.559  1.00  0.00           H  
ATOM   1000  HG  LEU A  57       5.384  -9.118   2.760  1.00  0.00           H  
ATOM   1001 1HD1 LEU A  57       5.263 -11.572   2.681  1.00  0.00           H  
ATOM   1002 2HD1 LEU A  57       6.407 -10.941   1.473  1.00  0.00           H  
ATOM   1003 3HD1 LEU A  57       7.012 -11.663   2.981  1.00  0.00           H  
ATOM   1004 1HD2 LEU A  57       4.954 -10.371   4.859  1.00  0.00           H  
ATOM   1005 2HD2 LEU A  57       6.694 -10.460   5.155  1.00  0.00           H  
ATOM   1006 3HD2 LEU A  57       5.872  -8.892   5.194  1.00  0.00           H  
ATOM   1007  N   LYS A  58       9.517  -6.597   2.161  1.00  0.00           N  
ATOM   1008  CA  LYS A  58      10.855  -6.036   2.012  1.00  0.00           C  
ATOM   1009  C   LYS A  58      11.028  -4.760   2.838  1.00  0.00           C  
ATOM   1010  O   LYS A  58      12.046  -4.591   3.514  1.00  0.00           O  
ATOM   1011  CB  LYS A  58      11.152  -5.752   0.538  1.00  0.00           C  
ATOM   1012  CG  LYS A  58      12.552  -5.223   0.260  1.00  0.00           C  
ATOM   1013  CD  LYS A  58      12.781  -5.037  -1.235  1.00  0.00           C  
ATOM   1014  CE  LYS A  58      14.167  -4.475  -1.520  1.00  0.00           C  
ATOM   1015  NZ  LYS A  58      14.402  -4.291  -2.980  1.00  0.00           N  
ATOM   1016  H   LYS A  58       8.928  -6.694   1.339  1.00  0.00           H  
ATOM   1017  HA  LYS A  58      11.577  -6.764   2.376  1.00  0.00           H  
ATOM   1018 1HB  LYS A  58      11.013  -6.665  -0.043  1.00  0.00           H  
ATOM   1019 2HB  LYS A  58      10.444  -5.018   0.162  1.00  0.00           H  
ATOM   1020 1HG  LYS A  58      12.685  -4.263   0.761  1.00  0.00           H  
ATOM   1021 2HG  LYS A  58      13.290  -5.922   0.652  1.00  0.00           H  
ATOM   1022 1HD  LYS A  58      12.675  -5.998  -1.742  1.00  0.00           H  
ATOM   1023 2HD  LYS A  58      12.033  -4.352  -1.634  1.00  0.00           H  
ATOM   1024 1HE  LYS A  58      14.269  -3.512  -1.022  1.00  0.00           H  
ATOM   1025 2HE  LYS A  58      14.918  -5.158  -1.125  1.00  0.00           H  
ATOM   1026 1HZ  LYS A  58      15.329  -3.917  -3.127  1.00  0.00           H  
ATOM   1027 2HZ  LYS A  58      14.321  -5.182  -3.450  1.00  0.00           H  
ATOM   1028 3HZ  LYS A  58      13.718  -3.650  -3.354  1.00  0.00           H  
ATOM   1029  N   THR A  59      10.030  -3.868   2.800  1.00  0.00           N  
ATOM   1030  CA  THR A  59      10.095  -2.625   3.568  1.00  0.00           C  
ATOM   1031  C   THR A  59       9.824  -2.869   5.052  1.00  0.00           C  
ATOM   1032  O   THR A  59      10.348  -2.158   5.910  1.00  0.00           O  
ATOM   1033  CB  THR A  59       9.093  -1.574   3.040  1.00  0.00           C  
ATOM   1034  OG1 THR A  59       7.763  -2.099   3.121  1.00  0.00           O  
ATOM   1035  CG2 THR A  59       9.404  -1.213   1.595  1.00  0.00           C  
ATOM   1036  H   THR A  59       9.222  -4.046   2.210  1.00  0.00           H  
ATOM   1037  HA  THR A  59      11.100  -2.215   3.474  1.00  0.00           H  
ATOM   1038  HB  THR A  59       9.156  -0.679   3.656  1.00  0.00           H  
ATOM   1039  HG1 THR A  59       7.118  -1.396   2.958  1.00  0.00           H  
ATOM   1040 1HG2 THR A  59       8.685  -0.472   1.250  1.00  0.00           H  
ATOM   1041 2HG2 THR A  59      10.410  -0.803   1.531  1.00  0.00           H  
ATOM   1042 3HG2 THR A  59       9.336  -2.101   0.972  1.00  0.00           H  
ATOM   1043  N   LEU A  60       9.040  -3.903   5.354  1.00  0.00           N  
ATOM   1044  CA  LEU A  60       8.739  -4.266   6.734  1.00  0.00           C  
ATOM   1045  C   LEU A  60      10.026  -4.614   7.467  1.00  0.00           C  
ATOM   1046  O   LEU A  60      10.256  -4.162   8.590  1.00  0.00           O  
ATOM   1047  CB  LEU A  60       7.793  -5.477   6.767  1.00  0.00           C  
ATOM   1048  CG  LEU A  60       7.358  -5.994   8.152  1.00  0.00           C  
ATOM   1049  CD1 LEU A  60       6.496  -4.946   8.854  1.00  0.00           C  
ATOM   1050  CD2 LEU A  60       6.605  -7.299   7.966  1.00  0.00           C  
ATOM   1051  H   LEU A  60       8.611  -4.428   4.602  1.00  0.00           H  
ATOM   1052  HA  LEU A  60       8.270  -3.415   7.224  1.00  0.00           H  
ATOM   1053 1HB  LEU A  60       6.892  -5.223   6.209  1.00  0.00           H  
ATOM   1054 2HB  LEU A  60       8.282  -6.301   6.258  1.00  0.00           H  
ATOM   1055  HG  LEU A  60       8.236  -6.172   8.772  1.00  0.00           H  
ATOM   1056 1HD1 LEU A  60       6.194  -5.321   9.833  1.00  0.00           H  
ATOM   1057 2HD1 LEU A  60       7.061  -4.026   8.984  1.00  0.00           H  
ATOM   1058 3HD1 LEU A  60       5.608  -4.745   8.256  1.00  0.00           H  
ATOM   1059 1HD2 LEU A  60       6.299  -7.685   8.939  1.00  0.00           H  
ATOM   1060 2HD2 LEU A  60       5.729  -7.126   7.349  1.00  0.00           H  
ATOM   1061 3HD2 LEU A  60       7.253  -8.022   7.477  1.00  0.00           H  
ATOM   1062  N   GLY A  61      10.868  -5.414   6.813  1.00  0.00           N  
ATOM   1063  CA  GLY A  61      12.167  -5.812   7.345  1.00  0.00           C  
ATOM   1064  C   GLY A  61      12.313  -5.463   8.821  1.00  0.00           C  
ATOM   1065  O   GLY A  61      13.427  -5.405   9.348  1.00  0.00           O  
ATOM   1066  OXT GLY A  61      11.338  -5.241   9.484  1.00  0.00           O  
ATOM   1067  H   GLY A  61      10.587  -5.767   5.903  1.00  0.00           H  
ATOM   1068 1HA  GLY A  61      12.302  -6.884   7.205  1.00  0.00           H  
ATOM   1069 2HA  GLY A  61      12.953  -5.317   6.774  1.00  0.00           H  
TER                                                                             
ATOM   1071  N   ARG B  62     -12.033  -5.634  20.459  1.00  0.00           N  
ATOM   1072  CA  ARG B  62     -10.939  -5.815  19.496  1.00  0.00           C  
ATOM   1073  C   ARG B  62     -11.488  -5.957  18.082  1.00  0.00           C  
ATOM   1074  O   ARG B  62     -12.649  -6.336  17.900  1.00  0.00           O  
ATOM   1075  CB  ARG B  62     -10.066  -7.029  19.805  1.00  0.00           C  
ATOM   1076  CG  ARG B  62      -9.452  -7.081  21.204  1.00  0.00           C  
ATOM   1077  CD  ARG B  62      -8.671  -5.883  21.542  1.00  0.00           C  
ATOM   1078  NE  ARG B  62      -7.567  -5.628  20.646  1.00  0.00           N  
ATOM   1079  CZ  ARG B  62      -6.317  -6.099  20.745  1.00  0.00           C  
ATOM   1080  NH1 ARG B  62      -5.912  -6.938  21.679  1.00  0.00           N  
ATOM   1081  NH2 ARG B  62      -5.440  -5.707  19.861  1.00  0.00           N  
ATOM   1082 1H   ARG B  62     -11.655  -5.543  21.380  1.00  0.00           H  
ATOM   1083 2H   ARG B  62     -12.548  -4.808  20.227  1.00  0.00           H  
ATOM   1084 3H   ARG B  62     -12.642  -6.426  20.426  1.00  0.00           H  
ATOM   1085  HA  ARG B  62     -10.295  -4.934  19.522  1.00  0.00           H  
ATOM   1086 1HB  ARG B  62     -10.643  -7.941  19.665  1.00  0.00           H  
ATOM   1087 2HB  ARG B  62      -9.237  -7.058  19.090  1.00  0.00           H  
ATOM   1088 1HG  ARG B  62     -10.231  -7.218  21.955  1.00  0.00           H  
ATOM   1089 2HG  ARG B  62      -8.756  -7.907  21.234  1.00  0.00           H  
ATOM   1090 1HD  ARG B  62      -9.320  -5.017  21.512  1.00  0.00           H  
ATOM   1091 2HD  ARG B  62      -8.270  -5.992  22.545  1.00  0.00           H  
ATOM   1092  HE  ARG B  62      -7.753  -5.031  19.819  1.00  0.00           H  
ATOM   1093 1HH1 ARG B  62      -6.543  -7.337  22.385  1.00  0.00           H  
ATOM   1094 2HH1 ARG B  62      -4.931  -7.232  21.647  1.00  0.00           H  
ATOM   1095 1HH2 ARG B  62      -5.722  -5.024  19.129  1.00  0.00           H  
ATOM   1096 2HH2 ARG B  62      -4.498  -6.072  19.916  1.00  0.00           H  
ATOM   1097  N   SER B  63     -10.639  -5.703  17.086  1.00  0.00           N  
ATOM   1098  CA  SER B  63     -11.046  -5.822  15.688  1.00  0.00           C  
ATOM   1099  C   SER B  63     -10.020  -6.586  14.829  1.00  0.00           C  
ATOM   1100  O   SER B  63      -9.200  -5.963  14.153  1.00  0.00           O  
ATOM   1101  CB  SER B  63     -11.251  -4.427  15.122  1.00  0.00           C  
ATOM   1102  OG  SER B  63     -11.695  -4.455  13.801  1.00  0.00           O  
ATOM   1103  H   SER B  63      -9.689  -5.374  17.312  1.00  0.00           H  
ATOM   1104  HA  SER B  63     -12.006  -6.324  15.658  1.00  0.00           H  
ATOM   1105 1HB  SER B  63     -11.973  -3.890  15.740  1.00  0.00           H  
ATOM   1106 2HB  SER B  63     -10.330  -3.891  15.172  1.00  0.00           H  
ATOM   1107  HG  SER B  63     -12.657  -4.461  13.844  1.00  0.00           H  
ATOM   1108  N   PRO B  64     -10.076  -7.933  14.764  1.00  0.00           N  
ATOM   1109  CA  PRO B  64      -9.098  -8.797  14.115  1.00  0.00           C  
ATOM   1110  C   PRO B  64      -9.235  -8.802  12.598  1.00  0.00           C  
ATOM   1111  O   PRO B  64      -9.519  -9.830  11.987  1.00  0.00           O  
ATOM   1112  CB  PRO B  64      -9.441 -10.168  14.707  1.00  0.00           C  
ATOM   1113  CG  PRO B  64     -10.898 -10.056  15.072  1.00  0.00           C  
ATOM   1114  CD  PRO B  64     -11.070  -8.626  15.582  1.00  0.00           C  
ATOM   1115  HA  PRO B  64      -8.093  -8.472  14.405  1.00  0.00           H  
ATOM   1116 1HB  PRO B  64      -9.253 -10.954  13.961  1.00  0.00           H  
ATOM   1117 2HB  PRO B  64      -8.806 -10.388  15.571  1.00  0.00           H  
ATOM   1118 1HG  PRO B  64     -11.526 -10.270  14.203  1.00  0.00           H  
ATOM   1119 2HG  PRO B  64     -11.157 -10.817  15.829  1.00  0.00           H  
ATOM   1120 1HD  PRO B  64     -12.090  -8.304  15.335  1.00  0.00           H  
ATOM   1121 2HD  PRO B  64     -10.851  -8.557  16.659  1.00  0.00           H  
ATOM   1122  N   HIS B  65      -8.982  -7.651  12.003  1.00  0.00           N  
ATOM   1123  CA  HIS B  65      -9.110  -7.452  10.570  1.00  0.00           C  
ATOM   1124  C   HIS B  65      -7.857  -6.802   9.971  1.00  0.00           C  
ATOM   1125  O   HIS B  65      -7.102  -6.106  10.661  1.00  0.00           O  
ATOM   1126  CB  HIS B  65     -10.328  -6.561  10.285  1.00  0.00           C  
ATOM   1127  CG  HIS B  65     -11.671  -7.166  10.677  1.00  0.00           C  
ATOM   1128  ND1 HIS B  65     -12.422  -7.947   9.821  1.00  0.00           N  
ATOM   1129  CD2 HIS B  65     -12.367  -7.105  11.834  1.00  0.00           C  
ATOM   1130  CE1 HIS B  65     -13.533  -8.320  10.436  1.00  0.00           C  
ATOM   1131  NE2 HIS B  65     -13.520  -7.823  11.660  1.00  0.00           N  
ATOM   1132  H   HIS B  65      -8.747  -6.859  12.595  1.00  0.00           H  
ATOM   1133  HA  HIS B  65      -9.257  -8.412  10.076  1.00  0.00           H  
ATOM   1134 1HB  HIS B  65     -10.214  -5.620  10.828  1.00  0.00           H  
ATOM   1135 2HB  HIS B  65     -10.354  -6.314   9.223  1.00  0.00           H  
ATOM   1136  HD1 HIS B  65     -12.100  -8.349   8.963  1.00  0.00           H  
ATOM   1137  HD2 HIS B  65     -12.178  -6.629  12.774  1.00  0.00           H  
ATOM   1138  HE1 HIS B  65     -14.270  -8.942   9.923  1.00  0.00           H  
ATOM   1139  N   ARG B  66      -7.636  -7.044   8.682  1.00  0.00           N  
ATOM   1140  CA  ARG B  66      -6.563  -6.374   7.965  1.00  0.00           C  
ATOM   1141  C   ARG B  66      -7.010  -4.906   7.895  1.00  0.00           C  
ATOM   1142  O   ARG B  66      -8.194  -4.660   8.122  1.00  0.00           O  
ATOM   1143  CB  ARG B  66      -6.349  -6.953   6.574  1.00  0.00           C  
ATOM   1144  CG  ARG B  66      -7.453  -6.642   5.576  1.00  0.00           C  
ATOM   1145  CD  ARG B  66      -7.211  -7.302   4.267  1.00  0.00           C  
ATOM   1146  NE  ARG B  66      -7.407  -8.741   4.340  1.00  0.00           N  
ATOM   1147  CZ  ARG B  66      -6.810  -9.637   3.530  1.00  0.00           C  
ATOM   1148  NH1 ARG B  66      -5.983  -9.227   2.593  1.00  0.00           N  
ATOM   1149  NH2 ARG B  66      -7.055 -10.927   3.677  1.00  0.00           N  
ATOM   1150  H   ARG B  66      -8.256  -7.666   8.180  1.00  0.00           H  
ATOM   1151  HA  ARG B  66      -5.640  -6.473   8.530  1.00  0.00           H  
ATOM   1152 1HB  ARG B  66      -5.415  -6.573   6.162  1.00  0.00           H  
ATOM   1153 2HB  ARG B  66      -6.260  -8.037   6.641  1.00  0.00           H  
ATOM   1154 1HG  ARG B  66      -8.407  -6.996   5.966  1.00  0.00           H  
ATOM   1155 2HG  ARG B  66      -7.504  -5.565   5.413  1.00  0.00           H  
ATOM   1156 1HD  ARG B  66      -7.900  -6.901   3.524  1.00  0.00           H  
ATOM   1157 2HD  ARG B  66      -6.186  -7.114   3.949  1.00  0.00           H  
ATOM   1158  HE  ARG B  66      -8.037  -9.094   5.048  1.00  0.00           H  
ATOM   1159 1HH1 ARG B  66      -5.796  -8.241   2.481  1.00  0.00           H  
ATOM   1160 2HH1 ARG B  66      -5.535  -9.899   1.987  1.00  0.00           H  
ATOM   1161 1HH2 ARG B  66      -7.691 -11.242   4.397  1.00  0.00           H  
ATOM   1162 2HH2 ARG B  66      -6.607 -11.598   3.071  1.00  0.00           H  
ATOM   1163  N   PRO B  67      -6.146  -3.911   7.621  1.00  0.00           N  
ATOM   1164  CA  PRO B  67      -6.518  -2.511   7.597  1.00  0.00           C  
ATOM   1165  C   PRO B  67      -7.614  -2.224   6.587  1.00  0.00           C  
ATOM   1166  O   PRO B  67      -7.677  -2.833   5.514  1.00  0.00           O  
ATOM   1167  CB  PRO B  67      -5.217  -1.804   7.202  1.00  0.00           C  
ATOM   1168  CG  PRO B  67      -4.142  -2.725   7.659  1.00  0.00           C  
ATOM   1169  CD  PRO B  67      -4.715  -4.127   7.390  1.00  0.00           C  
ATOM   1170  HA  PRO B  67      -6.843  -2.210   8.603  1.00  0.00           H  
ATOM   1171 1HB  PRO B  67      -5.198  -1.632   6.113  1.00  0.00           H  
ATOM   1172 2HB  PRO B  67      -5.169  -0.817   7.685  1.00  0.00           H  
ATOM   1173 1HG  PRO B  67      -3.247  -2.485   7.118  1.00  0.00           H  
ATOM   1174 2HG  PRO B  67      -3.923  -2.554   8.724  1.00  0.00           H  
ATOM   1175 1HD  PRO B  67      -4.556  -4.391   6.330  1.00  0.00           H  
ATOM   1176 2HD  PRO B  67      -4.281  -4.855   8.041  1.00  0.00           H  
ATOM   1177  N   ILE B  68      -8.454  -1.262   6.923  1.00  0.00           N  
ATOM   1178  CA  ILE B  68      -9.530  -0.835   6.050  1.00  0.00           C  
ATOM   1179  C   ILE B  68      -9.283   0.572   5.552  1.00  0.00           C  
ATOM   1180  O   ILE B  68      -8.908   1.464   6.316  1.00  0.00           O  
ATOM   1181  CB  ILE B  68     -10.898  -0.951   6.747  1.00  0.00           C  
ATOM   1182  CG1 ILE B  68     -11.165  -2.434   7.097  1.00  0.00           C  
ATOM   1183  CG2 ILE B  68     -12.004  -0.381   5.861  1.00  0.00           C  
ATOM   1184  CD1 ILE B  68     -12.319  -2.644   8.041  1.00  0.00           C  
ATOM   1185  H   ILE B  68      -8.333  -0.806   7.827  1.00  0.00           H  
ATOM   1186  HA  ILE B  68      -9.554  -1.491   5.183  1.00  0.00           H  
ATOM   1187  HB  ILE B  68     -10.868  -0.398   7.684  1.00  0.00           H  
ATOM   1188 1HG1 ILE B  68     -11.364  -2.982   6.174  1.00  0.00           H  
ATOM   1189 2HG1 ILE B  68     -10.269  -2.856   7.563  1.00  0.00           H  
ATOM   1190 1HG2 ILE B  68     -12.961  -0.467   6.374  1.00  0.00           H  
ATOM   1191 2HG2 ILE B  68     -11.806   0.670   5.648  1.00  0.00           H  
ATOM   1192 3HG2 ILE B  68     -12.045  -0.938   4.921  1.00  0.00           H  
ATOM   1193 1HD1 ILE B  68     -12.436  -3.712   8.237  1.00  0.00           H  
ATOM   1194 2HD1 ILE B  68     -12.119  -2.122   8.978  1.00  0.00           H  
ATOM   1195 3HD1 ILE B  68     -13.232  -2.253   7.594  1.00  0.00           H  
ATOM   1196  N   LEU B  69      -9.418   0.754   4.246  1.00  0.00           N  
ATOM   1197  CA  LEU B  69      -9.197   2.060   3.661  1.00  0.00           C  
ATOM   1198  C   LEU B  69     -10.523   2.718   3.259  1.00  0.00           C  
ATOM   1199  O   LEU B  69     -11.470   2.043   2.821  1.00  0.00           O  
ATOM   1200  CB  LEU B  69      -8.274   1.932   2.446  1.00  0.00           C  
ATOM   1201  CG  LEU B  69      -6.918   1.255   2.682  1.00  0.00           C  
ATOM   1202  CD1 LEU B  69      -6.169   1.144   1.374  1.00  0.00           C  
ATOM   1203  CD2 LEU B  69      -6.158   2.012   3.649  1.00  0.00           C  
ATOM   1204  H   LEU B  69      -9.700  -0.020   3.658  1.00  0.00           H  
ATOM   1205  HA  LEU B  69      -8.709   2.695   4.396  1.00  0.00           H  
ATOM   1206 1HB  LEU B  69      -8.779   1.325   1.724  1.00  0.00           H  
ATOM   1207 2HB  LEU B  69      -8.101   2.923   2.019  1.00  0.00           H  
ATOM   1208  HG  LEU B  69      -7.077   0.246   3.063  1.00  0.00           H  
ATOM   1209 1HD1 LEU B  69      -5.213   0.656   1.555  1.00  0.00           H  
ATOM   1210 2HD1 LEU B  69      -6.758   0.558   0.674  1.00  0.00           H  
ATOM   1211 3HD1 LEU B  69      -5.994   2.139   0.958  1.00  0.00           H  
ATOM   1212 1HD2 LEU B  69      -5.198   1.526   3.817  1.00  0.00           H  
ATOM   1213 2HD2 LEU B  69      -6.000   3.017   3.261  1.00  0.00           H  
ATOM   1214 3HD2 LEU B  69      -6.708   2.062   4.581  1.00  0.00           H  
ATOM   1215  N   GLN B  70     -10.584   4.046   3.399  1.00  0.00           N  
ATOM   1216  CA  GLN B  70     -11.766   4.801   2.979  1.00  0.00           C  
ATOM   1217  C   GLN B  70     -11.993   4.729   1.475  1.00  0.00           C  
ATOM   1218  O   GLN B  70     -11.087   5.029   0.689  1.00  0.00           O  
ATOM   1219  CB  GLN B  70     -11.634   6.268   3.369  1.00  0.00           C  
ATOM   1220  CG  GLN B  70     -12.852   7.116   3.038  1.00  0.00           C  
ATOM   1221  CD  GLN B  70     -12.749   8.533   3.560  1.00  0.00           C  
ATOM   1222  OE1 GLN B  70     -12.351   8.766   4.706  1.00  0.00           O  
ATOM   1223  NE2 GLN B  70     -13.107   9.492   2.715  1.00  0.00           N  
ATOM   1224  H   GLN B  70      -9.781   4.527   3.813  1.00  0.00           H  
ATOM   1225  HA  GLN B  70     -12.638   4.377   3.474  1.00  0.00           H  
ATOM   1226 1HB  GLN B  70     -11.432   6.349   4.435  1.00  0.00           H  
ATOM   1227 2HB  GLN B  70     -10.792   6.692   2.834  1.00  0.00           H  
ATOM   1228 1HG  GLN B  70     -12.949   7.173   1.957  1.00  0.00           H  
ATOM   1229 2HG  GLN B  70     -13.738   6.651   3.465  1.00  0.00           H  
ATOM   1230 1HE2 GLN B  70     -13.065  10.450   2.993  1.00  0.00           H  
ATOM   1231 2HE2 GLN B  70     -13.420   9.248   1.793  1.00  0.00           H  
ATOM   1232  N   ALA B  71     -13.208   4.366   1.073  1.00  0.00           N  
ATOM   1233  CA  ALA B  71     -13.509   4.268  -0.347  1.00  0.00           C  
ATOM   1234  C   ALA B  71     -13.322   5.620  -0.997  1.00  0.00           C  
ATOM   1235  O   ALA B  71     -13.691   6.646  -0.422  1.00  0.00           O  
ATOM   1236  CB  ALA B  71     -14.931   3.776  -0.564  1.00  0.00           C  
ATOM   1237  H   ALA B  71     -13.918   4.130   1.753  1.00  0.00           H  
ATOM   1238  HA  ALA B  71     -12.811   3.568  -0.808  1.00  0.00           H  
ATOM   1239 1HB  ALA B  71     -15.133   3.704  -1.633  1.00  0.00           H  
ATOM   1240 2HB  ALA B  71     -15.054   2.807  -0.117  1.00  0.00           H  
ATOM   1241 3HB  ALA B  71     -15.636   4.463  -0.107  1.00  0.00           H  
ATOM   1242  N   GLY B  72     -12.770   5.620  -2.200  1.00  0.00           N  
ATOM   1243  CA  GLY B  72     -12.586   6.840  -2.970  1.00  0.00           C  
ATOM   1244  C   GLY B  72     -11.207   7.463  -2.752  1.00  0.00           C  
ATOM   1245  O   GLY B  72     -10.788   8.334  -3.521  1.00  0.00           O  
ATOM   1246  H   GLY B  72     -12.436   4.745  -2.619  1.00  0.00           H  
ATOM   1247 1HA  GLY B  72     -12.722   6.615  -4.028  1.00  0.00           H  
ATOM   1248 2HA  GLY B  72     -13.359   7.558  -2.700  1.00  0.00           H  
ATOM   1249  N   LEU B  73     -10.485   7.014  -1.715  1.00  0.00           N  
ATOM   1250  CA  LEU B  73      -9.158   7.556  -1.483  1.00  0.00           C  
ATOM   1251  C   LEU B  73      -8.026   6.555  -1.747  1.00  0.00           C  
ATOM   1252  O   LEU B  73      -8.116   5.389  -1.361  1.00  0.00           O  
ATOM   1253  CB  LEU B  73      -9.031   8.093  -0.057  1.00  0.00           C  
ATOM   1254  CG  LEU B  73      -9.968   9.220   0.305  1.00  0.00           C  
ATOM   1255  CD1 LEU B  73      -9.789   9.545   1.777  1.00  0.00           C  
ATOM   1256  CD2 LEU B  73      -9.644  10.430  -0.575  1.00  0.00           C  
ATOM   1257  H   LEU B  73     -10.857   6.304  -1.077  1.00  0.00           H  
ATOM   1258  HA  LEU B  73      -9.057   8.409  -2.128  1.00  0.00           H  
ATOM   1259 1HB  LEU B  73      -9.237   7.269   0.631  1.00  0.00           H  
ATOM   1260 2HB  LEU B  73      -8.028   8.422   0.107  1.00  0.00           H  
ATOM   1261  HG  LEU B  73     -11.001   8.911   0.145  1.00  0.00           H  
ATOM   1262 1HD1 LEU B  73     -10.455  10.356   2.059  1.00  0.00           H  
ATOM   1263 2HD1 LEU B  73     -10.013   8.671   2.371  1.00  0.00           H  
ATOM   1264 3HD1 LEU B  73      -8.755   9.844   1.956  1.00  0.00           H  
ATOM   1265 1HD2 LEU B  73     -10.309  11.254  -0.321  1.00  0.00           H  
ATOM   1266 2HD2 LEU B  73      -8.609  10.729  -0.405  1.00  0.00           H  
ATOM   1267 3HD2 LEU B  73      -9.777  10.164  -1.627  1.00  0.00           H  
ATOM   1268  N   PRO B  74      -6.932   7.017  -2.383  1.00  0.00           N  
ATOM   1269  CA  PRO B  74      -6.698   8.317  -3.001  1.00  0.00           C  
ATOM   1270  C   PRO B  74      -7.544   8.517  -4.250  1.00  0.00           C  
ATOM   1271  O   PRO B  74      -7.934   7.553  -4.914  1.00  0.00           O  
ATOM   1272  CB  PRO B  74      -5.202   8.267  -3.326  1.00  0.00           C  
ATOM   1273  CG  PRO B  74      -4.891   6.799  -3.510  1.00  0.00           C  
ATOM   1274  CD  PRO B  74      -5.789   6.087  -2.536  1.00  0.00           C  
ATOM   1275  HA  PRO B  74      -6.908   9.116  -2.284  1.00  0.00           H  
ATOM   1276 1HB  PRO B  74      -5.011   8.846  -4.233  1.00  0.00           H  
ATOM   1277 2HB  PRO B  74      -4.633   8.733  -2.512  1.00  0.00           H  
ATOM   1278 1HG  PRO B  74      -5.074   6.495  -4.554  1.00  0.00           H  
ATOM   1279 2HG  PRO B  74      -3.832   6.597  -3.313  1.00  0.00           H  
ATOM   1280 1HD  PRO B  74      -6.117   5.156  -2.976  1.00  0.00           H  
ATOM   1281 2HD  PRO B  74      -5.294   5.940  -1.564  1.00  0.00           H  
ATOM   1282  N   ALA B  75      -7.844   9.776  -4.537  1.00  0.00           N  
ATOM   1283  CA  ALA B  75      -8.587  10.172  -5.722  1.00  0.00           C  
ATOM   1284  C   ALA B  75      -7.646  10.319  -6.898  1.00  0.00           C  
ATOM   1285  O   ALA B  75      -6.438  10.447  -6.706  1.00  0.00           O  
ATOM   1286  CB  ALA B  75      -9.331  11.470  -5.473  1.00  0.00           C  
ATOM   1287  H   ALA B  75      -7.521  10.506  -3.921  1.00  0.00           H  
ATOM   1288  HA  ALA B  75      -9.309   9.388  -5.956  1.00  0.00           H  
ATOM   1289 1HB  ALA B  75      -9.893  11.742  -6.365  1.00  0.00           H  
ATOM   1290 2HB  ALA B  75     -10.017  11.335  -4.635  1.00  0.00           H  
ATOM   1291 3HB  ALA B  75      -8.619  12.258  -5.242  1.00  0.00           H  
ATOM   1292  N   ASN B  76      -8.194  10.318  -8.109  1.00  0.00           N  
ATOM   1293  CA  ASN B  76      -7.384  10.533  -9.308  1.00  0.00           C  
ATOM   1294  C   ASN B  76      -7.048  12.008  -9.381  1.00  0.00           C  
ATOM   1295  O   ASN B  76      -7.724  12.832  -8.757  1.00  0.00           O  
ATOM   1296  CB  ASN B  76      -8.125  10.121 -10.571  1.00  0.00           C  
ATOM   1297  CG  ASN B  76      -8.391   8.631 -10.722  1.00  0.00           C  
ATOM   1298  OD1 ASN B  76      -7.541   7.744 -10.543  1.00  0.00           O  
ATOM   1299  ND2 ASN B  76      -9.608   8.332 -11.083  1.00  0.00           N  
ATOM   1300  H   ASN B  76      -9.193  10.189  -8.201  1.00  0.00           H  
ATOM   1301  HA  ASN B  76      -6.444   9.994  -9.236  1.00  0.00           H  
ATOM   1302 1HB  ASN B  76      -9.077  10.648 -10.611  1.00  0.00           H  
ATOM   1303 2HB  ASN B  76      -7.541  10.448 -11.434  1.00  0.00           H  
ATOM   1304 1HD2 ASN B  76      -9.861   7.378 -11.230  1.00  0.00           H  
ATOM   1305 2HD2 ASN B  76     -10.280   9.059 -11.233  1.00  0.00           H  
ATOM   1306  N   ALA B  77      -6.032  12.352 -10.157  1.00  0.00           N  
ATOM   1307  CA  ALA B  77      -5.657  13.749 -10.291  1.00  0.00           C  
ATOM   1308  C   ALA B  77      -5.120  14.069 -11.672  1.00  0.00           C  
ATOM   1309  O   ALA B  77      -4.591  13.201 -12.368  1.00  0.00           O  
ATOM   1310  CB  ALA B  77      -4.609  14.088  -9.258  1.00  0.00           C  
ATOM   1311  H   ALA B  77      -5.498  11.626 -10.635  1.00  0.00           H  
ATOM   1312  HA  ALA B  77      -6.545  14.357 -10.124  1.00  0.00           H  
ATOM   1313 1HB  ALA B  77      -4.358  15.139  -9.349  1.00  0.00           H  
ATOM   1314 2HB  ALA B  77      -4.999  13.887  -8.257  1.00  0.00           H  
ATOM   1315 3HB  ALA B  77      -3.727  13.478  -9.430  1.00  0.00           H  
ATOM   1316  N   SER B  78      -5.231  15.336 -12.045  1.00  0.00           N  
ATOM   1317  CA  SER B  78      -4.740  15.803 -13.329  1.00  0.00           C  
ATOM   1318  C   SER B  78      -4.199  17.209 -13.224  1.00  0.00           C  
ATOM   1319  O   SER B  78      -4.796  18.077 -12.583  1.00  0.00           O  
ATOM   1320  CB  SER B  78      -5.847  15.752 -14.368  1.00  0.00           C  
ATOM   1321  OG  SER B  78      -5.408  16.265 -15.600  1.00  0.00           O  
ATOM   1322  H   SER B  78      -5.678  15.997 -11.425  1.00  0.00           H  
ATOM   1323  HA  SER B  78      -3.935  15.149 -13.642  1.00  0.00           H  
ATOM   1324 1HB  SER B  78      -6.160  14.718 -14.497  1.00  0.00           H  
ATOM   1325 2HB  SER B  78      -6.710  16.316 -14.021  1.00  0.00           H  
ATOM   1326  HG  SER B  78      -4.977  15.530 -16.053  1.00  0.00           H  
ATOM   1327  N   THR B  79      -3.061  17.416 -13.860  1.00  0.00           N  
ATOM   1328  CA  THR B  79      -2.385  18.700 -13.863  1.00  0.00           C  
ATOM   1329  C   THR B  79      -1.528  18.919 -15.099  1.00  0.00           C  
ATOM   1330  O   THR B  79      -1.143  17.979 -15.779  1.00  0.00           O  
ATOM   1331  CB  THR B  79      -1.510  18.839 -12.611  1.00  0.00           C  
ATOM   1332  OG1 THR B  79      -0.919  20.148 -12.587  1.00  0.00           O  
ATOM   1333  CG2 THR B  79      -0.436  17.775 -12.624  1.00  0.00           C  
ATOM   1334  H   THR B  79      -2.638  16.623 -14.344  1.00  0.00           H  
ATOM   1335  HA  THR B  79      -3.143  19.483 -13.842  1.00  0.00           H  
ATOM   1336  HB  THR B  79      -2.127  18.717 -11.719  1.00  0.00           H  
ATOM   1337  HG1 THR B  79      -0.226  20.193 -13.271  1.00  0.00           H  
ATOM   1338 1HG2 THR B  79       0.191  17.873 -11.735  1.00  0.00           H  
ATOM   1339 2HG2 THR B  79      -0.894  16.787 -12.641  1.00  0.00           H  
ATOM   1340 3HG2 THR B  79       0.162  17.913 -13.520  1.00  0.00           H  
ATOM   1341  N   VAL B  80      -1.227  20.167 -15.374  1.00  0.00           N  
ATOM   1342  CA  VAL B  80      -0.311  20.547 -16.442  1.00  0.00           C  
ATOM   1343  C   VAL B  80       1.123  20.446 -15.936  1.00  0.00           C  
ATOM   1344  O   VAL B  80       1.361  20.697 -14.748  1.00  0.00           O  
ATOM   1345  CB  VAL B  80      -0.636  21.956 -16.978  1.00  0.00           C  
ATOM   1346  CG1 VAL B  80       0.412  22.417 -17.982  1.00  0.00           C  
ATOM   1347  CG2 VAL B  80      -1.983  21.908 -17.665  1.00  0.00           C  
ATOM   1348  H   VAL B  80      -1.622  20.892 -14.787  1.00  0.00           H  
ATOM   1349  HA  VAL B  80      -0.433  19.850 -17.264  1.00  0.00           H  
ATOM   1350  HB  VAL B  80      -0.656  22.663 -16.151  1.00  0.00           H  
ATOM   1351 1HG1 VAL B  80       0.144  23.403 -18.349  1.00  0.00           H  
ATOM   1352 2HG1 VAL B  80       1.392  22.471 -17.513  1.00  0.00           H  
ATOM   1353 3HG1 VAL B  80       0.440  21.713 -18.811  1.00  0.00           H  
ATOM   1354 1HG2 VAL B  80      -2.224  22.899 -18.045  1.00  0.00           H  
ATOM   1355 2HG2 VAL B  80      -1.932  21.204 -18.499  1.00  0.00           H  
ATOM   1356 3HG2 VAL B  80      -2.748  21.588 -16.963  1.00  0.00           H  
ATOM   1357  N   VAL B  81       2.043  20.032 -16.813  1.00  0.00           N  
ATOM   1358  CA  VAL B  81       3.459  19.917 -16.459  1.00  0.00           C  
ATOM   1359  C   VAL B  81       3.927  21.175 -15.735  1.00  0.00           C  
ATOM   1360  O   VAL B  81       3.643  22.295 -16.162  1.00  0.00           O  
ATOM   1361  CB  VAL B  81       4.341  19.753 -17.727  1.00  0.00           C  
ATOM   1362  CG1 VAL B  81       5.811  19.820 -17.352  1.00  0.00           C  
ATOM   1363  CG2 VAL B  81       4.084  18.432 -18.392  1.00  0.00           C  
ATOM   1364  H   VAL B  81       1.729  19.794 -17.753  1.00  0.00           H  
ATOM   1365  HA  VAL B  81       3.595  19.053 -15.814  1.00  0.00           H  
ATOM   1366  HB  VAL B  81       4.118  20.565 -18.420  1.00  0.00           H  
ATOM   1367 1HG1 VAL B  81       6.420  19.710 -18.246  1.00  0.00           H  
ATOM   1368 2HG1 VAL B  81       6.032  20.777 -16.888  1.00  0.00           H  
ATOM   1369 3HG1 VAL B  81       6.039  19.018 -16.656  1.00  0.00           H  
ATOM   1370 1HG2 VAL B  81       4.708  18.344 -19.279  1.00  0.00           H  
ATOM   1371 2HG2 VAL B  81       4.337  17.641 -17.702  1.00  0.00           H  
ATOM   1372 3HG2 VAL B  81       3.049  18.360 -18.678  1.00  0.00           H  
ATOM   1373  N   GLY B  82       4.612  20.973 -14.608  1.00  0.00           N  
ATOM   1374  CA  GLY B  82       5.106  22.046 -13.757  1.00  0.00           C  
ATOM   1375  C   GLY B  82       4.172  22.353 -12.582  1.00  0.00           C  
ATOM   1376  O   GLY B  82       4.547  23.093 -11.671  1.00  0.00           O  
ATOM   1377  H   GLY B  82       4.841  20.022 -14.327  1.00  0.00           H  
ATOM   1378 1HA  GLY B  82       6.086  21.762 -13.374  1.00  0.00           H  
ATOM   1379 2HA  GLY B  82       5.247  22.943 -14.354  1.00  0.00           H  
ATOM   1380  N   GLY B  83       2.963  21.792 -12.593  1.00  0.00           N  
ATOM   1381  CA  GLY B  83       2.023  22.026 -11.499  1.00  0.00           C  
ATOM   1382  C   GLY B  83       2.239  21.104 -10.297  1.00  0.00           C  
ATOM   1383  O   GLY B  83       3.140  20.258 -10.278  1.00  0.00           O  
ATOM   1384  H   GLY B  83       2.664  21.228 -13.388  1.00  0.00           H  
ATOM   1385 1HA  GLY B  83       2.100  23.063 -11.175  1.00  0.00           H  
ATOM   1386 2HA  GLY B  83       1.009  21.892 -11.874  1.00  0.00           H  
ATOM   1387  N   ASP B  84       1.404  21.284  -9.272  1.00  0.00           N  
ATOM   1388  CA  ASP B  84       1.483  20.491  -8.044  1.00  0.00           C  
ATOM   1389  C   ASP B  84       0.286  19.550  -7.872  1.00  0.00           C  
ATOM   1390  O   ASP B  84      -0.806  19.832  -8.371  1.00  0.00           O  
ATOM   1391  CB  ASP B  84       1.612  21.421  -6.847  1.00  0.00           C  
ATOM   1392  CG  ASP B  84       2.903  22.261  -6.884  1.00  0.00           C  
ATOM   1393  OD1 ASP B  84       3.791  21.984  -7.684  1.00  0.00           O  
ATOM   1394  OD2 ASP B  84       2.994  23.172  -6.091  1.00  0.00           O  
ATOM   1395  H   ASP B  84       0.686  21.991  -9.349  1.00  0.00           H  
ATOM   1396  HA  ASP B  84       2.376  19.869  -8.093  1.00  0.00           H  
ATOM   1397 1HB  ASP B  84       0.752  22.088  -6.808  1.00  0.00           H  
ATOM   1398 2HB  ASP B  84       1.606  20.826  -5.934  1.00  0.00           H  
ATOM   1399  N   VAL B  85       0.485  18.451  -7.139  1.00  0.00           N  
ATOM   1400  CA  VAL B  85      -0.591  17.498  -6.861  1.00  0.00           C  
ATOM   1401  C   VAL B  85      -0.405  16.766  -5.523  1.00  0.00           C  
ATOM   1402  O   VAL B  85       0.721  16.567  -5.060  1.00  0.00           O  
ATOM   1403  CB  VAL B  85      -0.685  16.489  -8.030  1.00  0.00           C  
ATOM   1404  CG1 VAL B  85       0.574  15.675  -8.113  1.00  0.00           C  
ATOM   1405  CG2 VAL B  85      -1.884  15.577  -7.864  1.00  0.00           C  
ATOM   1406  H   VAL B  85       1.420  18.262  -6.780  1.00  0.00           H  
ATOM   1407  HA  VAL B  85      -1.528  18.051  -6.815  1.00  0.00           H  
ATOM   1408  HB  VAL B  85      -0.788  17.053  -8.962  1.00  0.00           H  
ATOM   1409 1HG1 VAL B  85       0.522  14.990  -8.947  1.00  0.00           H  
ATOM   1410 2HG1 VAL B  85       1.425  16.346  -8.248  1.00  0.00           H  
ATOM   1411 3HG1 VAL B  85       0.688  15.111  -7.188  1.00  0.00           H  
ATOM   1412 1HG2 VAL B  85      -1.934  14.928  -8.697  1.00  0.00           H  
ATOM   1413 2HG2 VAL B  85      -1.809  14.973  -6.973  1.00  0.00           H  
ATOM   1414 3HG2 VAL B  85      -2.787  16.181  -7.819  1.00  0.00           H  
ATOM   1415  N   GLU B  86      -1.508  16.358  -4.899  1.00  0.00           N  
ATOM   1416  CA  GLU B  86      -1.394  15.556  -3.687  1.00  0.00           C  
ATOM   1417  C   GLU B  86      -2.314  14.350  -3.764  1.00  0.00           C  
ATOM   1418  O   GLU B  86      -3.373  14.401  -4.396  1.00  0.00           O  
ATOM   1419  CB  GLU B  86      -1.795  16.341  -2.429  1.00  0.00           C  
ATOM   1420  CG  GLU B  86      -3.292  16.701  -2.374  1.00  0.00           C  
ATOM   1421  CD  GLU B  86      -3.707  17.529  -1.163  1.00  0.00           C  
ATOM   1422  OE1 GLU B  86      -2.857  18.042  -0.485  1.00  0.00           O  
ATOM   1423  OE2 GLU B  86      -4.887  17.622  -0.918  1.00  0.00           O  
ATOM   1424  H   GLU B  86      -2.418  16.567  -5.285  1.00  0.00           H  
ATOM   1425  HA  GLU B  86      -0.371  15.202  -3.594  1.00  0.00           H  
ATOM   1426 1HB  GLU B  86      -1.547  15.755  -1.538  1.00  0.00           H  
ATOM   1427 2HB  GLU B  86      -1.224  17.266  -2.383  1.00  0.00           H  
ATOM   1428 1HG  GLU B  86      -3.552  17.248  -3.278  1.00  0.00           H  
ATOM   1429 2HG  GLU B  86      -3.863  15.771  -2.375  1.00  0.00           H  
ATOM   1430  N   PHE B  87      -1.927  13.295  -3.056  1.00  0.00           N  
ATOM   1431  CA  PHE B  87      -2.758  12.115  -2.908  1.00  0.00           C  
ATOM   1432  C   PHE B  87      -3.003  11.864  -1.422  1.00  0.00           C  
ATOM   1433  O   PHE B  87      -2.078  11.868  -0.607  1.00  0.00           O  
ATOM   1434  CB  PHE B  87      -2.131  10.907  -3.613  1.00  0.00           C  
ATOM   1435  CG  PHE B  87      -2.047  11.074  -5.129  1.00  0.00           C  
ATOM   1436  CD1 PHE B  87      -3.128  10.703  -5.925  1.00  0.00           C  
ATOM   1437  CD2 PHE B  87      -0.904  11.593  -5.765  1.00  0.00           C  
ATOM   1438  CE1 PHE B  87      -3.098  10.849  -7.286  1.00  0.00           C  
ATOM   1439  CE2 PHE B  87      -0.882  11.734  -7.148  1.00  0.00           C  
ATOM   1440  CZ  PHE B  87      -1.991  11.359  -7.895  1.00  0.00           C  
ATOM   1441  H   PHE B  87      -1.020  13.341  -2.593  1.00  0.00           H  
ATOM   1442  HA  PHE B  87      -3.724  12.305  -3.378  1.00  0.00           H  
ATOM   1443 1HB  PHE B  87      -1.136  10.730  -3.233  1.00  0.00           H  
ATOM   1444 2HB  PHE B  87      -2.720  10.026  -3.406  1.00  0.00           H  
ATOM   1445  HD1 PHE B  87      -4.025  10.305  -5.460  1.00  0.00           H  
ATOM   1446  HD2 PHE B  87      -0.040  11.891  -5.166  1.00  0.00           H  
ATOM   1447  HE1 PHE B  87      -3.970  10.559  -7.883  1.00  0.00           H  
ATOM   1448  HE2 PHE B  87      -0.002  12.142  -7.646  1.00  0.00           H  
ATOM   1449  HZ  PHE B  87      -2.004  11.470  -8.955  1.00  0.00           H  
ATOM   1450  N   VAL B  88      -4.265  11.655  -1.072  1.00  0.00           N  
ATOM   1451  CA  VAL B  88      -4.663  11.477   0.322  1.00  0.00           C  
ATOM   1452  C   VAL B  88      -5.223  10.098   0.581  1.00  0.00           C  
ATOM   1453  O   VAL B  88      -6.038   9.621  -0.193  1.00  0.00           O  
ATOM   1454  CB  VAL B  88      -5.730  12.527   0.690  1.00  0.00           C  
ATOM   1455  CG1 VAL B  88      -6.201  12.318   2.125  1.00  0.00           C  
ATOM   1456  CG2 VAL B  88      -5.141  13.928   0.502  1.00  0.00           C  
ATOM   1457  H   VAL B  88      -4.975  11.654  -1.790  1.00  0.00           H  
ATOM   1458  HA  VAL B  88      -3.790  11.618   0.961  1.00  0.00           H  
ATOM   1459  HB  VAL B  88      -6.595  12.404   0.039  1.00  0.00           H  
ATOM   1460 1HG1 VAL B  88      -6.959  13.060   2.369  1.00  0.00           H  
ATOM   1461 2HG1 VAL B  88      -6.628  11.325   2.237  1.00  0.00           H  
ATOM   1462 3HG1 VAL B  88      -5.352  12.425   2.804  1.00  0.00           H  
ATOM   1463 1HG2 VAL B  88      -5.890  14.678   0.749  1.00  0.00           H  
ATOM   1464 2HG2 VAL B  88      -4.283  14.048   1.158  1.00  0.00           H  
ATOM   1465 3HG2 VAL B  88      -4.826  14.069  -0.533  1.00  0.00           H  
ATOM   1466  N   CYS B  89      -4.764   9.459   1.645  1.00  0.00           N  
ATOM   1467  CA  CYS B  89      -5.204   8.128   2.030  1.00  0.00           C  
ATOM   1468  C   CYS B  89      -5.793   8.167   3.434  1.00  0.00           C  
ATOM   1469  O   CYS B  89      -5.430   9.031   4.228  1.00  0.00           O  
ATOM   1470  CB  CYS B  89      -4.029   7.159   1.976  1.00  0.00           C  
ATOM   1471  SG  CYS B  89      -4.438   5.436   2.257  1.00  0.00           S  
ATOM   1472  H   CYS B  89      -4.057   9.911   2.218  1.00  0.00           H  
ATOM   1473  HA  CYS B  89      -5.970   7.792   1.333  1.00  0.00           H  
ATOM   1474 1HB  CYS B  89      -3.569   7.228   1.001  1.00  0.00           H  
ATOM   1475 2HB  CYS B  89      -3.280   7.456   2.714  1.00  0.00           H  
ATOM   1476  N   LYS B  90      -6.754   7.304   3.726  1.00  0.00           N  
ATOM   1477  CA  LYS B  90      -7.304   7.251   5.082  1.00  0.00           C  
ATOM   1478  C   LYS B  90      -7.402   5.806   5.555  1.00  0.00           C  
ATOM   1479  O   LYS B  90      -8.153   5.003   4.988  1.00  0.00           O  
ATOM   1480  CB  LYS B  90      -8.660   7.944   5.127  1.00  0.00           C  
ATOM   1481  CG  LYS B  90      -9.334   7.922   6.474  1.00  0.00           C  
ATOM   1482  CD  LYS B  90      -8.670   8.844   7.462  1.00  0.00           C  
ATOM   1483  CE  LYS B  90      -9.435   8.858   8.770  1.00  0.00           C  
ATOM   1484  NZ  LYS B  90      -8.815   9.728   9.774  1.00  0.00           N  
ATOM   1485  H   LYS B  90      -7.056   6.638   3.029  1.00  0.00           H  
ATOM   1486  HA  LYS B  90      -6.620   7.768   5.761  1.00  0.00           H  
ATOM   1487 1HB  LYS B  90      -8.541   8.988   4.834  1.00  0.00           H  
ATOM   1488 2HB  LYS B  90      -9.314   7.488   4.418  1.00  0.00           H  
ATOM   1489 1HG  LYS B  90     -10.383   8.202   6.367  1.00  0.00           H  
ATOM   1490 2HG  LYS B  90      -9.283   6.911   6.869  1.00  0.00           H  
ATOM   1491 1HD  LYS B  90      -7.645   8.501   7.647  1.00  0.00           H  
ATOM   1492 2HD  LYS B  90      -8.630   9.852   7.056  1.00  0.00           H  
ATOM   1493 1HE  LYS B  90     -10.451   9.198   8.582  1.00  0.00           H  
ATOM   1494 2HE  LYS B  90      -9.466   7.844   9.166  1.00  0.00           H  
ATOM   1495 1HZ  LYS B  90      -9.358   9.700  10.627  1.00  0.00           H  
ATOM   1496 2HZ  LYS B  90      -7.880   9.397   9.954  1.00  0.00           H  
ATOM   1497 3HZ  LYS B  90      -8.784  10.677   9.426  1.00  0.00           H  
ATOM   1498  N   VAL B  91      -6.639   5.499   6.614  1.00  0.00           N  
ATOM   1499  CA  VAL B  91      -6.481   4.136   7.118  1.00  0.00           C  
ATOM   1500  C   VAL B  91      -7.101   3.867   8.497  1.00  0.00           C  
ATOM   1501  O   VAL B  91      -6.965   4.678   9.413  1.00  0.00           O  
ATOM   1502  CB  VAL B  91      -4.958   3.843   7.223  1.00  0.00           C  
ATOM   1503  CG1 VAL B  91      -4.703   2.396   7.724  1.00  0.00           C  
ATOM   1504  CG2 VAL B  91      -4.280   4.135   5.874  1.00  0.00           C  
ATOM   1505  H   VAL B  91      -6.056   6.231   7.043  1.00  0.00           H  
ATOM   1506  HA  VAL B  91      -6.941   3.456   6.404  1.00  0.00           H  
ATOM   1507  HB  VAL B  91      -4.526   4.512   7.970  1.00  0.00           H  
ATOM   1508 1HG1 VAL B  91      -3.631   2.227   7.814  1.00  0.00           H  
ATOM   1509 2HG1 VAL B  91      -5.164   2.248   8.696  1.00  0.00           H  
ATOM   1510 3HG1 VAL B  91      -5.125   1.686   7.011  1.00  0.00           H  
ATOM   1511 1HG2 VAL B  91      -3.229   3.966   5.942  1.00  0.00           H  
ATOM   1512 2HG2 VAL B  91      -4.663   3.515   5.137  1.00  0.00           H  
ATOM   1513 3HG2 VAL B  91      -4.454   5.176   5.596  1.00  0.00           H  
ATOM   1514  N   TYR B  92      -7.793   2.730   8.636  1.00  0.00           N  
ATOM   1515  CA  TYR B  92      -8.331   2.302   9.924  1.00  0.00           C  
ATOM   1516  C   TYR B  92      -7.793   0.906  10.279  1.00  0.00           C  
ATOM   1517  O   TYR B  92      -7.828  -0.009   9.452  1.00  0.00           O  
ATOM   1518  CB  TYR B  92      -9.857   2.246   9.862  1.00  0.00           C  
ATOM   1519  CG  TYR B  92     -10.523   3.536   9.435  1.00  0.00           C  
ATOM   1520  CD1 TYR B  92     -10.759   3.786   8.083  1.00  0.00           C  
ATOM   1521  CD2 TYR B  92     -10.906   4.465  10.392  1.00  0.00           C  
ATOM   1522  CE1 TYR B  92     -11.384   4.958   7.702  1.00  0.00           C  
ATOM   1523  CE2 TYR B  92     -11.525   5.634  10.012  1.00  0.00           C  
ATOM   1524  CZ  TYR B  92     -11.768   5.884   8.677  1.00  0.00           C  
ATOM   1525  OH  TYR B  92     -12.398   7.053   8.310  1.00  0.00           O  
ATOM   1526  H   TYR B  92      -7.958   2.145   7.820  1.00  0.00           H  
ATOM   1527  HA  TYR B  92      -8.013   3.001  10.697  1.00  0.00           H  
ATOM   1528 1HB  TYR B  92     -10.155   1.468   9.156  1.00  0.00           H  
ATOM   1529 2HB  TYR B  92     -10.249   1.968  10.838  1.00  0.00           H  
ATOM   1530  HD1 TYR B  92     -10.457   3.054   7.326  1.00  0.00           H  
ATOM   1531  HD2 TYR B  92     -10.718   4.267  11.449  1.00  0.00           H  
ATOM   1532  HE1 TYR B  92     -11.574   5.155   6.645  1.00  0.00           H  
ATOM   1533  HE2 TYR B  92     -11.826   6.362  10.767  1.00  0.00           H  
ATOM   1534  HH  TYR B  92     -12.459   7.099   7.349  1.00  0.00           H  
ATOM   1535  N   SER B  93      -7.313   0.725  11.514  1.00  0.00           N  
ATOM   1536  CA  SER B  93      -6.794  -0.582  11.956  1.00  0.00           C  
ATOM   1537  C   SER B  93      -6.644  -0.664  13.479  1.00  0.00           C  
ATOM   1538  O   SER B  93      -6.390   0.343  14.139  1.00  0.00           O  
ATOM   1539  CB  SER B  93      -5.456  -0.910  11.296  1.00  0.00           C  
ATOM   1540  OG  SER B  93      -4.979  -2.180  11.721  1.00  0.00           O  
ATOM   1541  H   SER B  93      -7.304   1.502  12.158  1.00  0.00           H  
ATOM   1542  HA  SER B  93      -7.508  -1.349  11.653  1.00  0.00           H  
ATOM   1543 1HB  SER B  93      -5.567  -0.911  10.222  1.00  0.00           H  
ATOM   1544 2HB  SER B  93      -4.735  -0.148  11.544  1.00  0.00           H  
ATOM   1545  HG  SER B  93      -4.258  -2.018  12.362  1.00  0.00           H  
ATOM   1546  N   ASP B  94      -6.798  -1.878  14.013  1.00  0.00           N  
ATOM   1547  CA  ASP B  94      -6.553  -2.183  15.431  1.00  0.00           C  
ATOM   1548  C   ASP B  94      -5.089  -2.583  15.616  1.00  0.00           C  
ATOM   1549  O   ASP B  94      -4.365  -1.947  16.382  1.00  0.00           O  
ATOM   1550  CB  ASP B  94      -7.541  -3.255  15.934  1.00  0.00           C  
ATOM   1551  CG  ASP B  94      -7.344  -3.730  17.406  1.00  0.00           C  
ATOM   1552  OD1 ASP B  94      -8.173  -4.494  17.903  1.00  0.00           O  
ATOM   1553  OD2 ASP B  94      -6.370  -3.391  18.020  1.00  0.00           O  
ATOM   1554  H   ASP B  94      -7.048  -2.634  13.391  1.00  0.00           H  
ATOM   1555  HA  ASP B  94      -6.726  -1.278  16.014  1.00  0.00           H  
ATOM   1556 1HB  ASP B  94      -8.530  -2.834  15.866  1.00  0.00           H  
ATOM   1557 2HB  ASP B  94      -7.509  -4.126  15.270  1.00  0.00           H  
ATOM   1558  N   ALA B  95      -4.639  -3.623  14.908  1.00  0.00           N  
ATOM   1559  CA  ALA B  95      -3.220  -3.966  14.962  1.00  0.00           C  
ATOM   1560  C   ALA B  95      -2.502  -2.756  14.384  1.00  0.00           C  
ATOM   1561  O   ALA B  95      -3.049  -2.106  13.493  1.00  0.00           O  
ATOM   1562  CB  ALA B  95      -2.921  -5.241  14.190  1.00  0.00           C  
ATOM   1563  H   ALA B  95      -5.267  -4.146  14.318  1.00  0.00           H  
ATOM   1564  HA  ALA B  95      -2.911  -4.086  16.001  1.00  0.00           H  
ATOM   1565 1HB  ALA B  95      -1.846  -5.443  14.236  1.00  0.00           H  
ATOM   1566 2HB  ALA B  95      -3.468  -6.075  14.630  1.00  0.00           H  
ATOM   1567 3HB  ALA B  95      -3.227  -5.114  13.166  1.00  0.00           H  
ATOM   1568  N   GLN B  96      -1.315  -2.412  14.865  1.00  0.00           N  
ATOM   1569  CA  GLN B  96      -0.682  -1.214  14.331  1.00  0.00           C  
ATOM   1570  C   GLN B  96      -0.401  -1.429  12.828  1.00  0.00           C  
ATOM   1571  O   GLN B  96       0.297  -2.387  12.485  1.00  0.00           O  
ATOM   1572  CB  GLN B  96       0.633  -0.952  15.070  1.00  0.00           C  
ATOM   1573  CG  GLN B  96       1.464   0.211  14.543  1.00  0.00           C  
ATOM   1574  CD  GLN B  96       0.730   1.524  14.829  1.00  0.00           C  
ATOM   1575  OE1 GLN B  96       0.107   1.617  15.894  1.00  0.00           O  
ATOM   1576  NE2 GLN B  96       0.791   2.515  13.955  1.00  0.00           N  
ATOM   1577  H   GLN B  96      -0.848  -2.967  15.586  1.00  0.00           H  
ATOM   1578  HA  GLN B  96      -1.352  -0.376  14.492  1.00  0.00           H  
ATOM   1579 1HB  GLN B  96       0.427  -0.778  16.129  1.00  0.00           H  
ATOM   1580 2HB  GLN B  96       1.243  -1.849  15.009  1.00  0.00           H  
ATOM   1581 1HG  GLN B  96       2.431   0.233  15.041  1.00  0.00           H  
ATOM   1582 2HG  GLN B  96       1.587   0.111  13.460  1.00  0.00           H  
ATOM   1583 1HE2 GLN B  96       0.281   3.384  14.160  1.00  0.00           H  
ATOM   1584 2HE2 GLN B  96       1.309   2.422  13.094  1.00  0.00           H  
ATOM   1585  N   PRO B  97      -0.943  -0.612  11.907  1.00  0.00           N  
ATOM   1586  CA  PRO B  97      -0.738  -0.734  10.482  1.00  0.00           C  
ATOM   1587  C   PRO B  97       0.607  -0.163  10.093  1.00  0.00           C  
ATOM   1588  O   PRO B  97       1.096   0.769  10.729  1.00  0.00           O  
ATOM   1589  CB  PRO B  97      -1.881   0.098   9.901  1.00  0.00           C  
ATOM   1590  CG  PRO B  97      -2.094   1.172  10.921  1.00  0.00           C  
ATOM   1591  CD  PRO B  97      -1.833   0.503  12.286  1.00  0.00           C  
ATOM   1592  HA  PRO B  97      -0.817  -1.787  10.187  1.00  0.00           H  
ATOM   1593 1HB  PRO B  97      -1.587   0.496   8.918  1.00  0.00           H  
ATOM   1594 2HB  PRO B  97      -2.764  -0.537   9.740  1.00  0.00           H  
ATOM   1595 1HG  PRO B  97      -1.397   1.997  10.719  1.00  0.00           H  
ATOM   1596 2HG  PRO B  97      -3.110   1.589  10.830  1.00  0.00           H  
ATOM   1597 1HD  PRO B  97      -1.309   1.208  12.936  1.00  0.00           H  
ATOM   1598 2HD  PRO B  97      -2.773   0.147  12.726  1.00  0.00           H  
ATOM   1599  N   HIS B  98       1.161  -0.654   9.002  1.00  0.00           N  
ATOM   1600  CA  HIS B  98       2.271   0.010   8.343  1.00  0.00           C  
ATOM   1601  C   HIS B  98       1.748   0.604   7.050  1.00  0.00           C  
ATOM   1602  O   HIS B  98       1.021  -0.062   6.316  1.00  0.00           O  
ATOM   1603  CB  HIS B  98       3.408  -0.974   8.063  1.00  0.00           C  
ATOM   1604  CG  HIS B  98       4.005  -1.576   9.298  1.00  0.00           C  
ATOM   1605  ND1 HIS B  98       5.103  -1.037   9.932  1.00  0.00           N  
ATOM   1606  CD2 HIS B  98       3.652  -2.668  10.017  1.00  0.00           C  
ATOM   1607  CE1 HIS B  98       5.403  -1.773  10.988  1.00  0.00           C  
ATOM   1608  NE2 HIS B  98       4.539  -2.769  11.063  1.00  0.00           N  
ATOM   1609  H   HIS B  98       0.758  -1.478   8.576  1.00  0.00           H  
ATOM   1610  HA  HIS B  98       2.654   0.820   8.963  1.00  0.00           H  
ATOM   1611 1HB  HIS B  98       3.035  -1.777   7.448  1.00  0.00           H  
ATOM   1612 2HB  HIS B  98       4.199  -0.472   7.507  1.00  0.00           H  
ATOM   1613  HD1 HIS B  98       5.608  -0.219   9.654  1.00  0.00           H  
ATOM   1614  HD2 HIS B  98       2.853  -3.401   9.903  1.00  0.00           H  
ATOM   1615  HE1 HIS B  98       6.248  -1.510  11.625  1.00  0.00           H  
ATOM   1616  N   ILE B  99       2.065   1.868   6.797  1.00  0.00           N  
ATOM   1617  CA  ILE B  99       1.525   2.564   5.624  1.00  0.00           C  
ATOM   1618  C   ILE B  99       2.625   3.041   4.671  1.00  0.00           C  
ATOM   1619  O   ILE B  99       3.637   3.596   5.112  1.00  0.00           O  
ATOM   1620  CB  ILE B  99       0.685   3.777   6.069  1.00  0.00           C  
ATOM   1621  CG1 ILE B  99      -0.455   3.325   6.983  1.00  0.00           C  
ATOM   1622  CG2 ILE B  99       0.068   4.489   4.825  1.00  0.00           C  
ATOM   1623  CD1 ILE B  99      -1.090   4.457   7.745  1.00  0.00           C  
ATOM   1624  H   ILE B  99       2.685   2.362   7.423  1.00  0.00           H  
ATOM   1625  HA  ILE B  99       0.882   1.879   5.076  1.00  0.00           H  
ATOM   1626  HB  ILE B  99       1.308   4.457   6.621  1.00  0.00           H  
ATOM   1627 1HG1 ILE B  99      -1.211   2.836   6.379  1.00  0.00           H  
ATOM   1628 2HG1 ILE B  99      -0.082   2.611   7.714  1.00  0.00           H  
ATOM   1629 1HG2 ILE B  99      -0.527   5.342   5.148  1.00  0.00           H  
ATOM   1630 2HG2 ILE B  99       0.848   4.841   4.158  1.00  0.00           H  
ATOM   1631 3HG2 ILE B  99      -0.572   3.784   4.284  1.00  0.00           H  
ATOM   1632 1HD1 ILE B  99      -1.887   4.061   8.363  1.00  0.00           H  
ATOM   1633 2HD1 ILE B  99      -0.341   4.939   8.381  1.00  0.00           H  
ATOM   1634 3HD1 ILE B  99      -1.495   5.192   7.054  1.00  0.00           H  
ATOM   1635  N   GLN B 100       2.428   2.837   3.371  1.00  0.00           N  
ATOM   1636  CA  GLN B 100       3.396   3.328   2.395  1.00  0.00           C  
ATOM   1637  C   GLN B 100       2.771   3.715   1.058  1.00  0.00           C  
ATOM   1638  O   GLN B 100       1.682   3.264   0.698  1.00  0.00           O  
ATOM   1639  CB  GLN B 100       4.509   2.294   2.183  1.00  0.00           C  
ATOM   1640  CG  GLN B 100       4.066   0.964   1.611  1.00  0.00           C  
ATOM   1641  CD  GLN B 100       5.210  -0.043   1.608  1.00  0.00           C  
ATOM   1642  OE1 GLN B 100       5.706  -0.424   2.674  1.00  0.00           O  
ATOM   1643  NE2 GLN B 100       5.634  -0.467   0.426  1.00  0.00           N  
ATOM   1644  H   GLN B 100       1.593   2.349   3.063  1.00  0.00           H  
ATOM   1645  HA  GLN B 100       3.852   4.228   2.804  1.00  0.00           H  
ATOM   1646 1HB  GLN B 100       5.259   2.706   1.508  1.00  0.00           H  
ATOM   1647 2HB  GLN B 100       5.002   2.097   3.133  1.00  0.00           H  
ATOM   1648 1HG  GLN B 100       3.252   0.566   2.219  1.00  0.00           H  
ATOM   1649 2HG  GLN B 100       3.730   1.111   0.584  1.00  0.00           H  
ATOM   1650 1HE2 GLN B 100       6.385  -1.128   0.369  1.00  0.00           H  
ATOM   1651 2HE2 GLN B 100       5.205  -0.128  -0.411  1.00  0.00           H  
ATOM   1652  N   TRP B 101       3.491   4.556   0.321  1.00  0.00           N  
ATOM   1653  CA  TRP B 101       3.087   5.004  -1.004  1.00  0.00           C  
ATOM   1654  C   TRP B 101       3.993   4.405  -2.064  1.00  0.00           C  
ATOM   1655  O   TRP B 101       5.228   4.518  -1.984  1.00  0.00           O  
ATOM   1656  CB  TRP B 101       3.126   6.521  -1.096  1.00  0.00           C  
ATOM   1657  CG  TRP B 101       2.103   7.177  -0.239  1.00  0.00           C  
ATOM   1658  CD1 TRP B 101       2.251   7.547   1.062  1.00  0.00           C  
ATOM   1659  CD2 TRP B 101       0.755   7.546  -0.616  1.00  0.00           C  
ATOM   1660  NE1 TRP B 101       1.103   8.123   1.526  1.00  0.00           N  
ATOM   1661  CE2 TRP B 101       0.169   8.140   0.505  1.00  0.00           C  
ATOM   1662  CE3 TRP B 101       0.011   7.425  -1.801  1.00  0.00           C  
ATOM   1663  CZ2 TRP B 101      -1.121   8.624   0.478  1.00  0.00           C  
ATOM   1664  CZ3 TRP B 101      -1.282   7.907  -1.825  1.00  0.00           C  
ATOM   1665  CH2 TRP B 101      -1.833   8.495  -0.715  1.00  0.00           C  
ATOM   1666  H   TRP B 101       4.379   4.869   0.697  1.00  0.00           H  
ATOM   1667  HA  TRP B 101       2.069   4.671  -1.189  1.00  0.00           H  
ATOM   1668 1HB  TRP B 101       4.107   6.878  -0.808  1.00  0.00           H  
ATOM   1669 2HB  TRP B 101       2.961   6.820  -2.127  1.00  0.00           H  
ATOM   1670  HD1 TRP B 101       3.155   7.404   1.654  1.00  0.00           H  
ATOM   1671  HE1 TRP B 101       0.996   8.471   2.498  1.00  0.00           H  
ATOM   1672  HE3 TRP B 101       0.450   6.960  -2.686  1.00  0.00           H  
ATOM   1673  HZ2 TRP B 101      -1.580   9.090   1.341  1.00  0.00           H  
ATOM   1674  HZ3 TRP B 101      -1.846   7.813  -2.747  1.00  0.00           H  
ATOM   1675  HH2 TRP B 101      -2.854   8.869  -0.763  1.00  0.00           H  
ATOM   1676  N   ILE B 102       3.361   3.780  -3.060  1.00  0.00           N  
ATOM   1677  CA  ILE B 102       4.035   3.069  -4.148  1.00  0.00           C  
ATOM   1678  C   ILE B 102       3.673   3.628  -5.535  1.00  0.00           C  
ATOM   1679  O   ILE B 102       2.503   3.875  -5.827  1.00  0.00           O  
ATOM   1680  CB  ILE B 102       3.657   1.572  -4.104  1.00  0.00           C  
ATOM   1681  CG1 ILE B 102       4.077   0.953  -2.757  1.00  0.00           C  
ATOM   1682  CG2 ILE B 102       4.313   0.827  -5.263  1.00  0.00           C  
ATOM   1683  CD1 ILE B 102       3.419  -0.391  -2.480  1.00  0.00           C  
ATOM   1684  H   ILE B 102       2.345   3.770  -3.032  1.00  0.00           H  
ATOM   1685  HA  ILE B 102       5.111   3.169  -4.010  1.00  0.00           H  
ATOM   1686  HB  ILE B 102       2.580   1.473  -4.182  1.00  0.00           H  
ATOM   1687 1HG1 ILE B 102       5.158   0.821  -2.751  1.00  0.00           H  
ATOM   1688 2HG1 ILE B 102       3.807   1.632  -1.951  1.00  0.00           H  
ATOM   1689 1HG2 ILE B 102       4.032  -0.219  -5.230  1.00  0.00           H  
ATOM   1690 2HG2 ILE B 102       3.986   1.249  -6.211  1.00  0.00           H  
ATOM   1691 3HG2 ILE B 102       5.398   0.916  -5.182  1.00  0.00           H  
ATOM   1692 1HD1 ILE B 102       3.750  -0.773  -1.518  1.00  0.00           H  
ATOM   1693 2HD1 ILE B 102       2.336  -0.262  -2.463  1.00  0.00           H  
ATOM   1694 3HD1 ILE B 102       3.682  -1.104  -3.254  1.00  0.00           H  
ATOM   1695  N   LYS B 103       4.678   3.804  -6.395  1.00  0.00           N  
ATOM   1696  CA  LYS B 103       4.451   4.215  -7.774  1.00  0.00           C  
ATOM   1697  C   LYS B 103       4.659   2.990  -8.666  1.00  0.00           C  
ATOM   1698  O   LYS B 103       5.596   2.206  -8.464  1.00  0.00           O  
ATOM   1699  CB  LYS B 103       5.392   5.358  -8.160  1.00  0.00           C  
ATOM   1700  CG  LYS B 103       4.821   6.349  -9.202  1.00  0.00           C  
ATOM   1701  CD  LYS B 103       5.213   6.036 -10.624  1.00  0.00           C  
ATOM   1702  CE  LYS B 103       4.563   7.014 -11.611  1.00  0.00           C  
ATOM   1703  NZ  LYS B 103       4.944   6.700 -13.030  1.00  0.00           N  
ATOM   1704  H   LYS B 103       5.623   3.613  -6.077  1.00  0.00           H  
ATOM   1705  HA  LYS B 103       3.422   4.551  -7.894  1.00  0.00           H  
ATOM   1706 1HB  LYS B 103       5.670   5.889  -7.288  1.00  0.00           H  
ATOM   1707 2HB  LYS B 103       6.305   4.937  -8.581  1.00  0.00           H  
ATOM   1708 1HG  LYS B 103       3.727   6.328  -9.142  1.00  0.00           H  
ATOM   1709 2HG  LYS B 103       5.158   7.356  -8.962  1.00  0.00           H  
ATOM   1710 1HD  LYS B 103       6.291   6.106 -10.725  1.00  0.00           H  
ATOM   1711 2HD  LYS B 103       4.908   5.033 -10.884  1.00  0.00           H  
ATOM   1712 1HE  LYS B 103       3.477   6.936 -11.512  1.00  0.00           H  
ATOM   1713 2HE  LYS B 103       4.862   8.039 -11.382  1.00  0.00           H  
ATOM   1714 1HZ  LYS B 103       4.470   7.354 -13.676  1.00  0.00           H  
ATOM   1715 2HZ  LYS B 103       5.940   6.786 -13.149  1.00  0.00           H  
ATOM   1716 3HZ  LYS B 103       4.655   5.754 -13.252  1.00  0.00           H  
ATOM   1717  N   HIS B 104       3.792   2.806  -9.648  1.00  0.00           N  
ATOM   1718  CA  HIS B 104       3.948   1.677 -10.558  1.00  0.00           C  
ATOM   1719  C   HIS B 104       4.840   2.082 -11.723  1.00  0.00           C  
ATOM   1720  O   HIS B 104       4.517   2.989 -12.499  1.00  0.00           O  
ATOM   1721  CB  HIS B 104       2.580   1.206 -11.034  1.00  0.00           C  
ATOM   1722  CG  HIS B 104       1.740   0.676  -9.912  1.00  0.00           C  
ATOM   1723  ND1 HIS B 104       1.603  -0.674  -9.644  1.00  0.00           N  
ATOM   1724  CD2 HIS B 104       1.042   1.318  -8.956  1.00  0.00           C  
ATOM   1725  CE1 HIS B 104       0.830  -0.823  -8.579  1.00  0.00           C  
ATOM   1726  NE2 HIS B 104       0.489   0.373  -8.152  1.00  0.00           N  
ATOM   1727  H   HIS B 104       3.009   3.457  -9.760  1.00  0.00           H  
ATOM   1728  HA  HIS B 104       4.432   0.847 -10.045  1.00  0.00           H  
ATOM   1729 1HB  HIS B 104       2.055   2.036 -11.500  1.00  0.00           H  
ATOM   1730 2HB  HIS B 104       2.697   0.424 -11.780  1.00  0.00           H  
ATOM   1731  HD2 HIS B 104       0.938   2.388  -8.830  1.00  0.00           H  
ATOM   1732  HE1 HIS B 104       0.536  -1.769  -8.129  1.00  0.00           H  
ATOM   1733  HE2 HIS B 104      -0.091   0.614  -7.356  1.00  0.00           H  
ATOM   1734  N   VAL B 105       6.012   1.462 -11.783  1.00  0.00           N  
ATOM   1735  CA  VAL B 105       7.033   1.804 -12.755  1.00  0.00           C  
ATOM   1736  C   VAL B 105       7.360   0.614 -13.652  1.00  0.00           C  
ATOM   1737  O   VAL B 105       8.443   0.538 -14.234  1.00  0.00           O  
ATOM   1738  CB  VAL B 105       8.297   2.311 -12.025  1.00  0.00           C  
ATOM   1739  CG1 VAL B 105       7.969   3.578 -11.233  1.00  0.00           C  
ATOM   1740  CG2 VAL B 105       8.803   1.249 -11.086  1.00  0.00           C  
ATOM   1741  H   VAL B 105       6.203   0.690 -11.143  1.00  0.00           H  
ATOM   1742  HA  VAL B 105       6.658   2.611 -13.382  1.00  0.00           H  
ATOM   1743  HB  VAL B 105       9.061   2.555 -12.761  1.00  0.00           H  
ATOM   1744 1HG1 VAL B 105       8.867   3.935 -10.730  1.00  0.00           H  
ATOM   1745 2HG1 VAL B 105       7.607   4.342 -11.914  1.00  0.00           H  
ATOM   1746 3HG1 VAL B 105       7.206   3.357 -10.489  1.00  0.00           H  
ATOM   1747 1HG2 VAL B 105       9.694   1.601 -10.575  1.00  0.00           H  
ATOM   1748 2HG2 VAL B 105       8.029   1.029 -10.354  1.00  0.00           H  
ATOM   1749 3HG2 VAL B 105       9.039   0.355 -11.645  1.00  0.00           H  
ATOM   1750  N   PRO B 106       6.445  -0.501 -13.786  1.00  0.00           N  
ATOM   1751  CA  PRO B 106       5.943  -1.782 -12.975  1.00  0.00           C  
ATOM   1752  C   PRO B 106       6.989  -2.817 -12.018  1.00  0.00           C  
ATOM   1753  O   PRO B 106       7.941  -2.562 -11.287  1.00  0.00           O  
ATOM   1754  CB  PRO B 106       5.276  -2.585 -14.105  1.00  0.00           C  
ATOM   1755  CG  PRO B 106       4.769  -1.545 -15.072  1.00  0.00           C  
ATOM   1756  CD  PRO B 106       5.817  -0.457 -15.108  1.00  0.00           C  
ATOM   1757  HA  PRO B 106       5.107  -1.443 -12.342  1.00  0.00           H  
ATOM   1758 1HB  PRO B 106       5.971  -3.260 -14.575  1.00  0.00           H  
ATOM   1759 2HB  PRO B 106       4.462  -3.203 -13.694  1.00  0.00           H  
ATOM   1760 1HG  PRO B 106       4.607  -1.999 -16.061  1.00  0.00           H  
ATOM   1761 2HG  PRO B 106       3.791  -1.168 -14.738  1.00  0.00           H  
ATOM   1762 1HD  PRO B 106       6.568  -0.669 -15.883  1.00  0.00           H  
ATOM   1763 2HD  PRO B 106       5.346   0.526 -15.261  1.00  0.00           H  
ATOM   1764  N   TYR B 107       6.750  -3.922 -11.647  1.00  0.00           N  
ATOM   1765  CA  TYR B 107       7.884  -3.134 -11.195  1.00  0.00           C  
ATOM   1766  C   TYR B 107       7.376  -1.970 -10.374  1.00  0.00           C  
ATOM   1767  O   TYR B 107       6.658  -1.110 -10.891  1.00  0.00           O  
ATOM   1768  CB  TYR B 107       8.696  -2.630 -12.384  1.00  0.00           C  
ATOM   1769  CG  TYR B 107       9.392  -3.708 -13.156  1.00  0.00           C  
ATOM   1770  CD1 TYR B 107       8.756  -4.317 -14.228  1.00  0.00           C  
ATOM   1771  CD2 TYR B 107      10.677  -4.086 -12.803  1.00  0.00           C  
ATOM   1772  CE1 TYR B 107       9.407  -5.302 -14.945  1.00  0.00           C  
ATOM   1773  CE2 TYR B 107      11.329  -5.070 -13.518  1.00  0.00           C  
ATOM   1774  CZ  TYR B 107      10.699  -5.677 -14.586  1.00  0.00           C  
ATOM   1775  OH  TYR B 107      11.351  -6.657 -15.301  1.00  0.00           O  
ATOM   1776  H   TYR B 107       6.297  -3.696 -12.521  1.00  0.00           H  
ATOM   1777  HA  TYR B 107       8.519  -3.749 -10.557  1.00  0.00           H  
ATOM   1778 1HB  TYR B 107       8.042  -2.099 -13.068  1.00  0.00           H  
ATOM   1779 2HB  TYR B 107       9.449  -1.928 -12.037  1.00  0.00           H  
ATOM   1780  HD1 TYR B 107       7.745  -4.016 -14.504  1.00  0.00           H  
ATOM   1781  HD2 TYR B 107      11.173  -3.604 -11.961  1.00  0.00           H  
ATOM   1782  HE1 TYR B 107       8.910  -5.781 -15.787  1.00  0.00           H  
ATOM   1783  HE2 TYR B 107      12.340  -5.366 -13.240  1.00  0.00           H  
ATOM   1784  HH  TYR B 107      10.779  -6.972 -16.004  1.00  0.00           H  
ATOM   1785  N   LEU B 108       7.691  -1.983  -9.068  1.00  0.00           N  
ATOM   1786  CA  LEU B 108       7.173  -1.010  -8.123  1.00  0.00           C  
ATOM   1787  C   LEU B 108       8.293  -0.157  -7.535  1.00  0.00           C  
ATOM   1788  O   LEU B 108       9.404  -0.642  -7.317  1.00  0.00           O  
ATOM   1789  CB  LEU B 108       6.444  -1.745  -6.996  1.00  0.00           C  
ATOM   1790  CG  LEU B 108       5.289  -2.684  -7.409  1.00  0.00           C  
ATOM   1791  CD1 LEU B 108       4.749  -3.387  -6.161  1.00  0.00           C  
ATOM   1792  CD2 LEU B 108       4.194  -1.889  -8.101  1.00  0.00           C  
ATOM   1793  H   LEU B 108       8.303  -2.712  -8.734  1.00  0.00           H  
ATOM   1794  HA  LEU B 108       6.480  -0.349  -8.641  1.00  0.00           H  
ATOM   1795 1HB  LEU B 108       7.178  -2.361  -6.491  1.00  0.00           H  
ATOM   1796 2HB  LEU B 108       6.061  -1.018  -6.293  1.00  0.00           H  
ATOM   1797  HG  LEU B 108       5.664  -3.447  -8.092  1.00  0.00           H  
ATOM   1798 1HD1 LEU B 108       3.942  -4.063  -6.444  1.00  0.00           H  
ATOM   1799 2HD1 LEU B 108       5.549  -3.959  -5.688  1.00  0.00           H  
ATOM   1800 3HD1 LEU B 108       4.371  -2.647  -5.459  1.00  0.00           H  
ATOM   1801 1HD2 LEU B 108       3.386  -2.563  -8.387  1.00  0.00           H  
ATOM   1802 2HD2 LEU B 108       3.806  -1.129  -7.426  1.00  0.00           H  
ATOM   1803 3HD2 LEU B 108       4.590  -1.410  -8.993  1.00  0.00           H  
ATOM   1804  N   LYS B 109       7.983   1.101  -7.240  1.00  0.00           N  
ATOM   1805  CA  LYS B 109       8.920   1.998  -6.584  1.00  0.00           C  
ATOM   1806  C   LYS B 109       8.309   2.592  -5.322  1.00  0.00           C  
ATOM   1807  O   LYS B 109       7.236   3.193  -5.357  1.00  0.00           O  
ATOM   1808  CB  LYS B 109       9.331   3.108  -7.552  1.00  0.00           C  
ATOM   1809  CG  LYS B 109      10.301   4.122  -6.989  1.00  0.00           C  
ATOM   1810  CD  LYS B 109      10.663   5.167  -8.037  1.00  0.00           C  
ATOM   1811  CE  LYS B 109      11.600   6.218  -7.463  1.00  0.00           C  
ATOM   1812  NZ  LYS B 109      11.970   7.247  -8.477  1.00  0.00           N  
ATOM   1813  H   LYS B 109       7.052   1.444  -7.470  1.00  0.00           H  
ATOM   1814  HA  LYS B 109       9.807   1.434  -6.296  1.00  0.00           H  
ATOM   1815 1HB  LYS B 109       9.798   2.664  -8.424  1.00  0.00           H  
ATOM   1816 2HB  LYS B 109       8.440   3.639  -7.894  1.00  0.00           H  
ATOM   1817 1HG  LYS B 109       9.850   4.620  -6.124  1.00  0.00           H  
ATOM   1818 2HG  LYS B 109      11.207   3.616  -6.657  1.00  0.00           H  
ATOM   1819 1HD  LYS B 109      11.146   4.680  -8.886  1.00  0.00           H  
ATOM   1820 2HD  LYS B 109       9.754   5.655  -8.389  1.00  0.00           H  
ATOM   1821 1HE  LYS B 109      11.110   6.709  -6.622  1.00  0.00           H  
ATOM   1822 2HE  LYS B 109      12.508   5.730  -7.107  1.00  0.00           H  
ATOM   1823 1HZ  LYS B 109      12.590   7.926  -8.059  1.00  0.00           H  
ATOM   1824 2HZ  LYS B 109      12.435   6.803  -9.255  1.00  0.00           H  
ATOM   1825 3HZ  LYS B 109      11.136   7.713  -8.805  1.00  0.00           H  
ATOM   1826  N   VAL B 110       8.988   2.425  -4.193  1.00  0.00           N  
ATOM   1827  CA  VAL B 110       8.486   3.007  -2.954  1.00  0.00           C  
ATOM   1828  C   VAL B 110       8.841   4.476  -2.904  1.00  0.00           C  
ATOM   1829  O   VAL B 110      10.003   4.850  -3.064  1.00  0.00           O  
ATOM   1830  CB  VAL B 110       9.066   2.290  -1.719  1.00  0.00           C  
ATOM   1831  CG1 VAL B 110       8.586   2.968  -0.428  1.00  0.00           C  
ATOM   1832  CG2 VAL B 110       8.634   0.859  -1.741  1.00  0.00           C  
ATOM   1833  H   VAL B 110       9.861   1.914  -4.200  1.00  0.00           H  
ATOM   1834  HA  VAL B 110       7.400   2.909  -2.934  1.00  0.00           H  
ATOM   1835  HB  VAL B 110      10.154   2.349  -1.745  1.00  0.00           H  
ATOM   1836 1HG1 VAL B 110       9.008   2.450   0.432  1.00  0.00           H  
ATOM   1837 2HG1 VAL B 110       8.909   4.009  -0.413  1.00  0.00           H  
ATOM   1838 3HG1 VAL B 110       7.496   2.927  -0.377  1.00  0.00           H  
ATOM   1839 1HG2 VAL B 110       9.047   0.337  -0.882  1.00  0.00           H  
ATOM   1840 2HG2 VAL B 110       7.546   0.808  -1.709  1.00  0.00           H  
ATOM   1841 3HG2 VAL B 110       8.997   0.401  -2.654  1.00  0.00           H  
ATOM   1842  N   LEU B 111       7.837   5.309  -2.686  1.00  0.00           N  
ATOM   1843  CA  LEU B 111       8.047   6.743  -2.642  1.00  0.00           C  
ATOM   1844  C   LEU B 111       8.176   7.223  -1.213  1.00  0.00           C  
ATOM   1845  O   LEU B 111       8.961   8.121  -0.905  1.00  0.00           O  
ATOM   1846  CB  LEU B 111       6.833   7.439  -3.241  1.00  0.00           C  
ATOM   1847  CG  LEU B 111       6.499   7.067  -4.656  1.00  0.00           C  
ATOM   1848  CD1 LEU B 111       5.199   7.752  -5.009  1.00  0.00           C  
ATOM   1849  CD2 LEU B 111       7.653   7.450  -5.583  1.00  0.00           C  
ATOM   1850  H   LEU B 111       6.898   4.945  -2.559  1.00  0.00           H  
ATOM   1851  HA  LEU B 111       8.952   6.991  -3.193  1.00  0.00           H  
ATOM   1852 1HB  LEU B 111       5.964   7.204  -2.626  1.00  0.00           H  
ATOM   1853 2HB  LEU B 111       6.995   8.515  -3.204  1.00  0.00           H  
ATOM   1854  HG  LEU B 111       6.334   5.986  -4.723  1.00  0.00           H  
ATOM   1855 1HD1 LEU B 111       4.911   7.492  -6.007  1.00  0.00           H  
ATOM   1856 2HD1 LEU B 111       4.424   7.426  -4.314  1.00  0.00           H  
ATOM   1857 3HD1 LEU B 111       5.322   8.831  -4.938  1.00  0.00           H  
ATOM   1858 1HD2 LEU B 111       7.418   7.182  -6.607  1.00  0.00           H  
ATOM   1859 2HD2 LEU B 111       7.826   8.523  -5.523  1.00  0.00           H  
ATOM   1860 3HD2 LEU B 111       8.553   6.916  -5.271  1.00  0.00           H  
ATOM   1861  N   LYS B 112       7.361   6.633  -0.351  1.00  0.00           N  
ATOM   1862  CA  LYS B 112       7.289   7.053   1.041  1.00  0.00           C  
ATOM   1863  C   LYS B 112       6.824   5.906   1.921  1.00  0.00           C  
ATOM   1864  O   LYS B 112       5.917   5.168   1.553  1.00  0.00           O  
ATOM   1865  CB  LYS B 112       6.345   8.259   1.128  1.00  0.00           C  
ATOM   1866  CG  LYS B 112       6.241   8.971   2.453  1.00  0.00           C  
ATOM   1867  CD  LYS B 112       5.405  10.255   2.264  1.00  0.00           C  
ATOM   1868  CE  LYS B 112       5.296  11.061   3.538  1.00  0.00           C  
ATOM   1869  NZ  LYS B 112       4.530  12.349   3.334  1.00  0.00           N  
ATOM   1870  H   LYS B 112       6.752   5.893  -0.699  1.00  0.00           H  
ATOM   1871  HA  LYS B 112       8.285   7.352   1.371  1.00  0.00           H  
ATOM   1872 1HB  LYS B 112       6.646   9.004   0.389  1.00  0.00           H  
ATOM   1873 2HB  LYS B 112       5.345   7.946   0.869  1.00  0.00           H  
ATOM   1874 1HG  LYS B 112       5.752   8.323   3.184  1.00  0.00           H  
ATOM   1875 2HG  LYS B 112       7.234   9.227   2.820  1.00  0.00           H  
ATOM   1876 1HD  LYS B 112       5.858  10.874   1.488  1.00  0.00           H  
ATOM   1877 2HD  LYS B 112       4.393   9.985   1.942  1.00  0.00           H  
ATOM   1878 1HE  LYS B 112       4.800  10.471   4.279  1.00  0.00           H  
ATOM   1879 2HE  LYS B 112       6.296  11.300   3.893  1.00  0.00           H  
ATOM   1880 1HZ  LYS B 112       4.489  12.858   4.206  1.00  0.00           H  
ATOM   1881 2HZ  LYS B 112       5.009  12.908   2.651  1.00  0.00           H  
ATOM   1882 3HZ  LYS B 112       3.552  12.190   3.003  1.00  0.00           H  
ATOM   1883  N   ALA B 113       7.421   5.737   3.098  1.00  0.00           N  
ATOM   1884  CA  ALA B 113       6.973   4.645   3.963  1.00  0.00           C  
ATOM   1885  C   ALA B 113       7.116   4.979   5.443  1.00  0.00           C  
ATOM   1886  O   ALA B 113       8.127   5.527   5.877  1.00  0.00           O  
ATOM   1887  CB  ALA B 113       7.749   3.378   3.641  1.00  0.00           C  
ATOM   1888  H   ALA B 113       8.169   6.351   3.390  1.00  0.00           H  
ATOM   1889  HA  ALA B 113       5.917   4.471   3.767  1.00  0.00           H  
ATOM   1890 1HB  ALA B 113       7.384   2.561   4.265  1.00  0.00           H  
ATOM   1891 2HB  ALA B 113       7.610   3.123   2.591  1.00  0.00           H  
ATOM   1892 3HB  ALA B 113       8.807   3.539   3.838  1.00  0.00           H  
ATOM   1893  N   ALA B 114       6.095   4.603   6.212  1.00  0.00           N  
ATOM   1894  CA  ALA B 114       6.032   4.824   7.647  1.00  0.00           C  
ATOM   1895  C   ALA B 114       7.180   4.187   8.400  1.00  0.00           C  
ATOM   1896  O   ALA B 114       7.663   3.105   8.053  1.00  0.00           O  
ATOM   1897  CB  ALA B 114       4.705   4.297   8.172  1.00  0.00           C  
ATOM   1898  H   ALA B 114       5.291   4.152   5.776  1.00  0.00           H  
ATOM   1899  HA  ALA B 114       6.084   5.894   7.822  1.00  0.00           H  
ATOM   1900 1HB  ALA B 114       4.628   4.500   9.239  1.00  0.00           H  
ATOM   1901 2HB  ALA B 114       3.884   4.790   7.657  1.00  0.00           H  
ATOM   1902 3HB  ALA B 114       4.641   3.247   8.001  1.00  0.00           H  
ATOM   1903  N   GLY B 115       7.588   4.862   9.471  1.00  0.00           N  
ATOM   1904  CA  GLY B 115       8.625   4.352  10.374  1.00  0.00           C  
ATOM   1905  C   GLY B 115       9.048   5.389  11.403  1.00  0.00           C  
ATOM   1906  O   GLY B 115       8.486   6.479  11.458  1.00  0.00           O  
ATOM   1907  H   GLY B 115       7.153   5.769   9.640  1.00  0.00           H  
ATOM   1908 1HA  GLY B 115       8.253   3.477  10.892  1.00  0.00           H  
ATOM   1909 2HA  GLY B 115       9.491   4.029   9.796  1.00  0.00           H  
ATOM   1910  N   VAL B 116      10.095   5.095  12.165  1.00  0.00           N  
ATOM   1911  CA  VAL B 116      10.572   6.027  13.191  1.00  0.00           C  
ATOM   1912  C   VAL B 116      10.903   7.406  12.618  1.00  0.00           C  
ATOM   1913  O   VAL B 116      10.604   8.424  13.238  1.00  0.00           O  
ATOM   1914  CB  VAL B 116      11.814   5.470  13.920  1.00  0.00           C  
ATOM   1915  CG1 VAL B 116      12.407   6.552  14.813  1.00  0.00           C  
ATOM   1916  CG2 VAL B 116      11.408   4.252  14.782  1.00  0.00           C  
ATOM   1917  H   VAL B 116      10.523   4.166  12.070  1.00  0.00           H  
ATOM   1918  HA  VAL B 116       9.779   6.147  13.929  1.00  0.00           H  
ATOM   1919  HB  VAL B 116      12.563   5.180  13.183  1.00  0.00           H  
ATOM   1920 1HG1 VAL B 116      13.284   6.172  15.310  1.00  0.00           H  
ATOM   1921 2HG1 VAL B 116      12.691   7.411  14.203  1.00  0.00           H  
ATOM   1922 3HG1 VAL B 116      11.673   6.859  15.554  1.00  0.00           H  
ATOM   1923 1HG2 VAL B 116      12.275   3.857  15.294  1.00  0.00           H  
ATOM   1924 2HG2 VAL B 116      10.662   4.553  15.519  1.00  0.00           H  
ATOM   1925 3HG2 VAL B 116      10.987   3.476  14.142  1.00  0.00           H  
ATOM   1926  N   ASN B 117      11.514   7.442  11.436  1.00  0.00           N  
ATOM   1927  CA  ASN B 117      11.882   8.710  10.814  1.00  0.00           C  
ATOM   1928  C   ASN B 117      10.792   9.247   9.862  1.00  0.00           C  
ATOM   1929  O   ASN B 117      11.006  10.244   9.169  1.00  0.00           O  
ATOM   1930  CB  ASN B 117      13.187   8.540  10.060  1.00  0.00           C  
ATOM   1931  CG  ASN B 117      14.356   8.285  10.973  1.00  0.00           C  
ATOM   1932  OD1 ASN B 117      14.410   8.780  12.104  1.00  0.00           O  
ATOM   1933  ND2 ASN B 117      15.301   7.512  10.498  1.00  0.00           N  
ATOM   1934  H   ASN B 117      11.730   6.573  10.970  1.00  0.00           H  
ATOM   1935  HA  ASN B 117      12.020   9.452  11.601  1.00  0.00           H  
ATOM   1936 1HB  ASN B 117      13.093   7.708   9.361  1.00  0.00           H  
ATOM   1937 2HB  ASN B 117      13.385   9.438   9.474  1.00  0.00           H  
ATOM   1938 1HD2 ASN B 117      16.105   7.304  11.056  1.00  0.00           H  
ATOM   1939 2HD2 ASN B 117      15.221   7.131   9.577  1.00  0.00           H  
ATOM   1940  N   THR B 118       9.653   8.555   9.795  1.00  0.00           N  
ATOM   1941  CA  THR B 118       8.523   8.914   8.940  1.00  0.00           C  
ATOM   1942  C   THR B 118       7.211   8.663   9.681  1.00  0.00           C  
ATOM   1943  O   THR B 118       6.493   7.699   9.402  1.00  0.00           O  
ATOM   1944  CB  THR B 118       8.550   8.179   7.595  1.00  0.00           C  
ATOM   1945  OG1 THR B 118       9.824   8.400   6.960  1.00  0.00           O  
ATOM   1946  CG2 THR B 118       7.411   8.696   6.685  1.00  0.00           C  
ATOM   1947  H   THR B 118       9.513   7.764  10.414  1.00  0.00           H  
ATOM   1948  HA  THR B 118       8.578   9.980   8.728  1.00  0.00           H  
ATOM   1949  HB  THR B 118       8.422   7.116   7.765  1.00  0.00           H  
ATOM   1950  HG1 THR B 118      10.121   9.303   7.142  1.00  0.00           H  
ATOM   1951 1HG2 THR B 118       7.432   8.169   5.733  1.00  0.00           H  
ATOM   1952 2HG2 THR B 118       6.458   8.522   7.180  1.00  0.00           H  
ATOM   1953 3HG2 THR B 118       7.537   9.764   6.511  1.00  0.00           H  
ATOM   1954  N   THR B 119       6.959   9.486  10.680  1.00  0.00           N  
ATOM   1955  CA  THR B 119       5.854   9.336  11.620  1.00  0.00           C  
ATOM   1956  C   THR B 119       4.474   9.308  10.937  1.00  0.00           C  
ATOM   1957  O   THR B 119       4.187  10.120  10.035  1.00  0.00           O  
ATOM   1958  CB  THR B 119       5.911  10.448  12.687  1.00  0.00           C  
ATOM   1959  OG1 THR B 119       7.189  10.414  13.335  1.00  0.00           O  
ATOM   1960  CG2 THR B 119       4.851  10.231  13.748  1.00  0.00           C  
ATOM   1961  H   THR B 119       7.603  10.254  10.817  1.00  0.00           H  
ATOM   1962  HA  THR B 119       5.986   8.381  12.133  1.00  0.00           H  
ATOM   1963  HB  THR B 119       5.767  11.420  12.218  1.00  0.00           H  
ATOM   1964  HG1 THR B 119       7.369   9.519  13.648  1.00  0.00           H  
ATOM   1965 1HG2 THR B 119       4.924  11.016  14.497  1.00  0.00           H  
ATOM   1966 2HG2 THR B 119       3.891  10.255  13.317  1.00  0.00           H  
ATOM   1967 3HG2 THR B 119       5.009   9.261  14.222  1.00  0.00           H  
ATOM   1968  N   ASP B 120       3.603   8.401  11.417  1.00  0.00           N  
ATOM   1969  CA  ASP B 120       2.240   8.230  10.881  1.00  0.00           C  
ATOM   1970  C   ASP B 120       1.405   9.518  10.780  1.00  0.00           C  
ATOM   1971  O   ASP B 120       0.442   9.568  10.017  1.00  0.00           O  
ATOM   1972  CB  ASP B 120       1.420   7.260  11.734  1.00  0.00           C  
ATOM   1973  CG  ASP B 120       1.841   5.813  11.673  1.00  0.00           C  
ATOM   1974  OD1 ASP B 120       2.714   5.476  10.911  1.00  0.00           O  
ATOM   1975  OD2 ASP B 120       1.292   5.041  12.423  1.00  0.00           O  
ATOM   1976  H   ASP B 120       3.922   7.775  12.167  1.00  0.00           H  
ATOM   1977  HA  ASP B 120       2.335   7.804   9.891  1.00  0.00           H  
ATOM   1978 1HB  ASP B 120       1.445   7.586  12.775  1.00  0.00           H  
ATOM   1979 2HB  ASP B 120       0.390   7.309  11.405  1.00  0.00           H  
ATOM   1980  N   LYS B 121       1.773  10.554  11.531  1.00  0.00           N  
ATOM   1981  CA  LYS B 121       1.067  11.831  11.562  1.00  0.00           C  
ATOM   1982  C   LYS B 121       0.960  12.474  10.178  1.00  0.00           C  
ATOM   1983  O   LYS B 121      -0.026  13.153   9.886  1.00  0.00           O  
ATOM   1984  CB  LYS B 121       1.814  12.808  12.478  1.00  0.00           C  
ATOM   1985  CG  LYS B 121       1.740  12.516  13.974  1.00  0.00           C  
ATOM   1986  CD  LYS B 121       2.573  13.536  14.763  1.00  0.00           C  
ATOM   1987  CE  LYS B 121       2.537  13.269  16.262  1.00  0.00           C  
ATOM   1988  NZ  LYS B 121       3.377  14.243  17.022  1.00  0.00           N  
ATOM   1989  H   LYS B 121       2.584  10.441  12.109  1.00  0.00           H  
ATOM   1990  HA  LYS B 121       0.060  11.664  11.940  1.00  0.00           H  
ATOM   1991 1HB  LYS B 121       2.869  12.819  12.199  1.00  0.00           H  
ATOM   1992 2HB  LYS B 121       1.429  13.814  12.314  1.00  0.00           H  
ATOM   1993 1HG  LYS B 121       0.703  12.585  14.302  1.00  0.00           H  
ATOM   1994 2HG  LYS B 121       2.095  11.514  14.180  1.00  0.00           H  
ATOM   1995 1HD  LYS B 121       3.611  13.492  14.424  1.00  0.00           H  
ATOM   1996 2HD  LYS B 121       2.192  14.540  14.575  1.00  0.00           H  
ATOM   1997 1HE  LYS B 121       1.508  13.341  16.611  1.00  0.00           H  
ATOM   1998 2HE  LYS B 121       2.905  12.260  16.454  1.00  0.00           H  
ATOM   1999 1HZ  LYS B 121       3.327  14.035  18.009  1.00  0.00           H  
ATOM   2000 2HZ  LYS B 121       4.336  14.176  16.712  1.00  0.00           H  
ATOM   2001 3HZ  LYS B 121       3.037  15.180  16.859  1.00  0.00           H  
ATOM   2002  N   GLU B 122       1.990  12.297   9.343  1.00  0.00           N  
ATOM   2003  CA  GLU B 122       1.979  12.884   8.002  1.00  0.00           C  
ATOM   2004  C   GLU B 122       2.016  11.813   6.899  1.00  0.00           C  
ATOM   2005  O   GLU B 122       1.804  12.105   5.720  1.00  0.00           O  
ATOM   2006  CB  GLU B 122       3.118  13.905   7.827  1.00  0.00           C  
ATOM   2007  CG  GLU B 122       3.022  15.155   8.764  1.00  0.00           C  
ATOM   2008  CD  GLU B 122       4.162  16.174   8.550  1.00  0.00           C  
ATOM   2009  OE1 GLU B 122       5.012  15.891   7.747  1.00  0.00           O  
ATOM   2010  OE2 GLU B 122       4.160  17.230   9.185  1.00  0.00           O  
ATOM   2011  H   GLU B 122       2.770  11.710   9.636  1.00  0.00           H  
ATOM   2012  HA  GLU B 122       1.046  13.432   7.880  1.00  0.00           H  
ATOM   2013 1HB  GLU B 122       4.073  13.414   8.019  1.00  0.00           H  
ATOM   2014 2HB  GLU B 122       3.133  14.257   6.796  1.00  0.00           H  
ATOM   2015 1HG  GLU B 122       2.067  15.650   8.589  1.00  0.00           H  
ATOM   2016 2HG  GLU B 122       3.036  14.815   9.801  1.00  0.00           H  
ATOM   2017  N   ILE B 123       2.280  10.562   7.273  1.00  0.00           N  
ATOM   2018  CA  ILE B 123       2.415   9.490   6.283  1.00  0.00           C  
ATOM   2019  C   ILE B 123       1.176   9.237   5.399  1.00  0.00           C  
ATOM   2020  O   ILE B 123       1.311   8.696   4.301  1.00  0.00           O  
ATOM   2021  CB  ILE B 123       2.861   8.185   6.930  1.00  0.00           C  
ATOM   2022  CG1 ILE B 123       3.981   7.579   6.070  1.00  0.00           C  
ATOM   2023  CG2 ILE B 123       1.690   7.216   7.082  1.00  0.00           C  
ATOM   2024  CD1 ILE B 123       3.541   6.660   4.968  1.00  0.00           C  
ATOM   2025  H   ILE B 123       2.470  10.360   8.256  1.00  0.00           H  
ATOM   2026  HA  ILE B 123       3.216   9.776   5.619  1.00  0.00           H  
ATOM   2027  HB  ILE B 123       3.286   8.406   7.909  1.00  0.00           H  
ATOM   2028 1HG1 ILE B 123       4.544   8.389   5.621  1.00  0.00           H  
ATOM   2029 2HG1 ILE B 123       4.625   7.045   6.712  1.00  0.00           H  
ATOM   2030 1HG2 ILE B 123       2.041   6.306   7.560  1.00  0.00           H  
ATOM   2031 2HG2 ILE B 123       0.915   7.669   7.703  1.00  0.00           H  
ATOM   2032 3HG2 ILE B 123       1.274   6.981   6.105  1.00  0.00           H  
ATOM   2033 1HD1 ILE B 123       4.414   6.287   4.432  1.00  0.00           H  
ATOM   2034 2HD1 ILE B 123       3.004   5.833   5.398  1.00  0.00           H  
ATOM   2035 3HD1 ILE B 123       2.899   7.193   4.281  1.00  0.00           H  
ATOM   2036  N   GLU B 124      -0.014   9.621   5.857  1.00  0.00           N  
ATOM   2037  CA  GLU B 124      -1.237   9.413   5.077  1.00  0.00           C  
ATOM   2038  C   GLU B 124      -1.429  10.402   3.902  1.00  0.00           C  
ATOM   2039  O   GLU B 124      -2.417  10.311   3.163  1.00  0.00           O  
ATOM   2040  CB  GLU B 124      -2.463   9.395   6.004  1.00  0.00           C  
ATOM   2041  CG  GLU B 124      -2.572   8.131   6.912  1.00  0.00           C  
ATOM   2042  CD  GLU B 124      -3.788   8.132   7.875  1.00  0.00           C  
ATOM   2043  OE1 GLU B 124      -3.876   9.037   8.694  1.00  0.00           O  
ATOM   2044  OE2 GLU B 124      -4.646   7.262   7.765  1.00  0.00           O  
ATOM   2045  H   GLU B 124      -0.065  10.066   6.764  1.00  0.00           H  
ATOM   2046  HA  GLU B 124      -1.171   8.416   4.637  1.00  0.00           H  
ATOM   2047 1HB  GLU B 124      -2.431  10.268   6.656  1.00  0.00           H  
ATOM   2048 2HB  GLU B 124      -3.361   9.467   5.412  1.00  0.00           H  
ATOM   2049 1HG  GLU B 124      -2.643   7.253   6.267  1.00  0.00           H  
ATOM   2050 2HG  GLU B 124      -1.655   8.040   7.496  1.00  0.00           H  
ATOM   2051  N   VAL B 125      -0.499  11.342   3.708  1.00  0.00           N  
ATOM   2052  CA  VAL B 125      -0.598  12.199   2.523  1.00  0.00           C  
ATOM   2053  C   VAL B 125       0.732  12.252   1.755  1.00  0.00           C  
ATOM   2054  O   VAL B 125       1.827  12.362   2.332  1.00  0.00           O  
ATOM   2055  CB  VAL B 125      -1.077  13.616   2.903  1.00  0.00           C  
ATOM   2056  CG1 VAL B 125      -0.115  14.233   3.893  1.00  0.00           C  
ATOM   2057  CG2 VAL B 125      -1.204  14.496   1.622  1.00  0.00           C  
ATOM   2058  H   VAL B 125       0.286  11.443   4.354  1.00  0.00           H  
ATOM   2059  HA  VAL B 125      -1.344  11.777   1.852  1.00  0.00           H  
ATOM   2060  HB  VAL B 125      -2.053  13.541   3.382  1.00  0.00           H  
ATOM   2061 1HG1 VAL B 125      -0.466  15.229   4.172  1.00  0.00           H  
ATOM   2062 2HG1 VAL B 125      -0.059  13.606   4.784  1.00  0.00           H  
ATOM   2063 3HG1 VAL B 125       0.868  14.303   3.441  1.00  0.00           H  
ATOM   2064 1HG2 VAL B 125      -1.567  15.484   1.893  1.00  0.00           H  
ATOM   2065 2HG2 VAL B 125      -0.242  14.595   1.133  1.00  0.00           H  
ATOM   2066 3HG2 VAL B 125      -1.904  14.037   0.929  1.00  0.00           H  
ATOM   2067  N   LEU B 126       0.616  12.187   0.432  1.00  0.00           N  
ATOM   2068  CA  LEU B 126       1.745  12.241  -0.484  1.00  0.00           C  
ATOM   2069  C   LEU B 126       1.713  13.527  -1.291  1.00  0.00           C  
ATOM   2070  O   LEU B 126       0.714  13.807  -1.954  1.00  0.00           O  
ATOM   2071  CB  LEU B 126       1.672  11.052  -1.447  1.00  0.00           C  
ATOM   2072  CG  LEU B 126       2.720  10.978  -2.569  1.00  0.00           C  
ATOM   2073  CD1 LEU B 126       4.105  10.714  -1.959  1.00  0.00           C  
ATOM   2074  CD2 LEU B 126       2.312   9.896  -3.561  1.00  0.00           C  
ATOM   2075  H   LEU B 126      -0.319  12.084   0.038  1.00  0.00           H  
ATOM   2076  HA  LEU B 126       2.671  12.202   0.087  1.00  0.00           H  
ATOM   2077 1HB  LEU B 126       1.791  10.159  -0.859  1.00  0.00           H  
ATOM   2078 2HB  LEU B 126       0.689  11.029  -1.894  1.00  0.00           H  
ATOM   2079  HG  LEU B 126       2.763  11.939  -3.088  1.00  0.00           H  
ATOM   2080 1HD1 LEU B 126       4.852  10.675  -2.752  1.00  0.00           H  
ATOM   2081 2HD1 LEU B 126       4.357  11.514  -1.265  1.00  0.00           H  
ATOM   2082 3HD1 LEU B 126       4.092   9.761  -1.425  1.00  0.00           H  
ATOM   2083 1HD2 LEU B 126       3.040   9.850  -4.365  1.00  0.00           H  
ATOM   2084 2HD2 LEU B 126       2.270   8.941  -3.056  1.00  0.00           H  
ATOM   2085 3HD2 LEU B 126       1.332  10.128  -3.974  1.00  0.00           H  
ATOM   2086  N   TYR B 127       2.792  14.305  -1.256  1.00  0.00           N  
ATOM   2087  CA  TYR B 127       2.810  15.532  -2.046  1.00  0.00           C  
ATOM   2088  C   TYR B 127       3.852  15.452  -3.142  1.00  0.00           C  
ATOM   2089  O   TYR B 127       4.980  15.010  -2.905  1.00  0.00           O  
ATOM   2090  CB  TYR B 127       3.127  16.758  -1.188  1.00  0.00           C  
ATOM   2091  CG  TYR B 127       2.134  17.072  -0.105  1.00  0.00           C  
ATOM   2092  CD1 TYR B 127       2.317  16.594   1.183  1.00  0.00           C  
ATOM   2093  CD2 TYR B 127       1.033  17.842  -0.406  1.00  0.00           C  
ATOM   2094  CE1 TYR B 127       1.402  16.910   2.163  1.00  0.00           C  
ATOM   2095  CE2 TYR B 127       0.117  18.144   0.568  1.00  0.00           C  
ATOM   2096  CZ  TYR B 127       0.294  17.686   1.845  1.00  0.00           C  
ATOM   2097  OH  TYR B 127      -0.635  17.993   2.812  1.00  0.00           O  
ATOM   2098  H   TYR B 127       3.591  14.048  -0.696  1.00  0.00           H  
ATOM   2099  HA  TYR B 127       1.840  15.672  -2.522  1.00  0.00           H  
ATOM   2100 1HB  TYR B 127       4.102  16.627  -0.719  1.00  0.00           H  
ATOM   2101 2HB  TYR B 127       3.199  17.632  -1.837  1.00  0.00           H  
ATOM   2102  HD1 TYR B 127       3.186  15.984   1.424  1.00  0.00           H  
ATOM   2103  HD2 TYR B 127       0.889  18.210  -1.422  1.00  0.00           H  
ATOM   2104  HE1 TYR B 127       1.544  16.548   3.176  1.00  0.00           H  
ATOM   2105  HE2 TYR B 127      -0.754  18.750   0.323  1.00  0.00           H  
ATOM   2106  HH  TYR B 127      -1.355  18.495   2.407  1.00  0.00           H  
ATOM   2107  N   ILE B 128       3.480  15.919  -4.327  1.00  0.00           N  
ATOM   2108  CA  ILE B 128       4.382  15.988  -5.462  1.00  0.00           C  
ATOM   2109  C   ILE B 128       4.332  17.404  -6.037  1.00  0.00           C  
ATOM   2110  O   ILE B 128       3.258  17.903  -6.382  1.00  0.00           O  
ATOM   2111  CB  ILE B 128       3.962  14.975  -6.542  1.00  0.00           C  
ATOM   2112  CG1 ILE B 128       3.931  13.538  -5.960  1.00  0.00           C  
ATOM   2113  CG2 ILE B 128       4.928  15.058  -7.711  1.00  0.00           C  
ATOM   2114  CD1 ILE B 128       3.264  12.529  -6.854  1.00  0.00           C  
ATOM   2115  H   ILE B 128       2.519  16.235  -4.460  1.00  0.00           H  
ATOM   2116  HA  ILE B 128       5.398  15.775  -5.133  1.00  0.00           H  
ATOM   2117  HB  ILE B 128       2.978  15.210  -6.874  1.00  0.00           H  
ATOM   2118 1HG1 ILE B 128       4.952  13.213  -5.763  1.00  0.00           H  
ATOM   2119 2HG1 ILE B 128       3.382  13.544  -5.027  1.00  0.00           H  
ATOM   2120 1HG2 ILE B 128       4.630  14.356  -8.490  1.00  0.00           H  
ATOM   2121 2HG2 ILE B 128       4.928  16.070  -8.110  1.00  0.00           H  
ATOM   2122 3HG2 ILE B 128       5.935  14.811  -7.372  1.00  0.00           H  
ATOM   2123 1HD1 ILE B 128       3.278  11.566  -6.359  1.00  0.00           H  
ATOM   2124 2HD1 ILE B 128       2.232  12.828  -7.035  1.00  0.00           H  
ATOM   2125 3HD1 ILE B 128       3.794  12.465  -7.805  1.00  0.00           H  
ATOM   2126  N   ARG B 129       5.474  18.071  -6.159  1.00  0.00           N  
ATOM   2127  CA  ARG B 129       5.448  19.426  -6.716  1.00  0.00           C  
ATOM   2128  C   ARG B 129       6.285  19.511  -7.974  1.00  0.00           C  
ATOM   2129  O   ARG B 129       7.211  18.716  -8.153  1.00  0.00           O  
ATOM   2130  CB  ARG B 129       5.896  20.486  -5.710  1.00  0.00           C  
ATOM   2131  CG  ARG B 129       5.012  20.599  -4.453  1.00  0.00           C  
ATOM   2132  CD  ARG B 129       5.399  21.773  -3.571  1.00  0.00           C  
ATOM   2133  NE  ARG B 129       4.555  21.846  -2.364  1.00  0.00           N  
ATOM   2134  CZ  ARG B 129       4.597  22.819  -1.407  1.00  0.00           C  
ATOM   2135  NH1 ARG B 129       5.447  23.829  -1.471  1.00  0.00           N  
ATOM   2136  NH2 ARG B 129       3.754  22.757  -0.395  1.00  0.00           N  
ATOM   2137  H   ARG B 129       6.347  17.649  -5.868  1.00  0.00           H  
ATOM   2138  HA  ARG B 129       4.426  19.671  -6.994  1.00  0.00           H  
ATOM   2139 1HB  ARG B 129       6.912  20.280  -5.390  1.00  0.00           H  
ATOM   2140 2HB  ARG B 129       5.892  21.465  -6.196  1.00  0.00           H  
ATOM   2141 1HG  ARG B 129       3.974  20.702  -4.739  1.00  0.00           H  
ATOM   2142 2HG  ARG B 129       5.126  19.691  -3.862  1.00  0.00           H  
ATOM   2143 1HD  ARG B 129       6.433  21.673  -3.258  1.00  0.00           H  
ATOM   2144 2HD  ARG B 129       5.272  22.700  -4.134  1.00  0.00           H  
ATOM   2145  HE  ARG B 129       3.870  21.113  -2.245  1.00  0.00           H  
ATOM   2146 1HH1 ARG B 129       6.090  23.906  -2.239  1.00  0.00           H  
ATOM   2147 2HH1 ARG B 129       5.438  24.555  -0.727  1.00  0.00           H  
ATOM   2148 1HH2 ARG B 129       3.087  22.003  -0.344  1.00  0.00           H  
ATOM   2149 2HH2 ARG B 129       3.766  23.474   0.324  1.00  0.00           H  
ATOM   2150  N   ASN B 130       5.965  20.481  -8.837  1.00  0.00           N  
ATOM   2151  CA  ASN B 130       6.700  20.680 -10.093  1.00  0.00           C  
ATOM   2152  C   ASN B 130       6.718  19.383 -10.922  1.00  0.00           C  
ATOM   2153  O   ASN B 130       7.785  18.906 -11.317  1.00  0.00           O  
ATOM   2154  CB  ASN B 130       8.118  21.174  -9.803  1.00  0.00           C  
ATOM   2155  CG  ASN B 130       8.848  21.758 -11.009  1.00  0.00           C  
ATOM   2156  OD1 ASN B 130       8.246  22.356 -11.905  1.00  0.00           O  
ATOM   2157  ND2 ASN B 130      10.150  21.601 -11.028  1.00  0.00           N  
ATOM   2158  H   ASN B 130       5.164  21.098  -8.613  1.00  0.00           H  
ATOM   2159  HA  ASN B 130       6.177  21.434 -10.678  1.00  0.00           H  
ATOM   2160 1HB  ASN B 130       8.077  21.933  -9.021  1.00  0.00           H  
ATOM   2161 2HB  ASN B 130       8.718  20.349  -9.418  1.00  0.00           H  
ATOM   2162 1HD2 ASN B 130      10.688  21.965 -11.789  1.00  0.00           H  
ATOM   2163 2HD2 ASN B 130      10.599  21.104 -10.285  1.00  0.00           H  
ATOM   2164  N   VAL B 131       5.535  18.803 -11.164  1.00  0.00           N  
ATOM   2165  CA  VAL B 131       5.446  17.508 -11.847  1.00  0.00           C  
ATOM   2166  C   VAL B 131       5.986  17.532 -13.259  1.00  0.00           C  
ATOM   2167  O   VAL B 131       5.832  18.503 -14.007  1.00  0.00           O  
ATOM   2168  CB  VAL B 131       3.996  17.010 -12.014  1.00  0.00           C  
ATOM   2169  CG1 VAL B 131       3.312  16.761 -10.676  1.00  0.00           C  
ATOM   2170  CG2 VAL B 131       3.264  17.994 -12.868  1.00  0.00           C  
ATOM   2171  H   VAL B 131       4.687  19.276 -10.840  1.00  0.00           H  
ATOM   2172  HA  VAL B 131       6.015  16.775 -11.268  1.00  0.00           H  
ATOM   2173  HB  VAL B 131       4.018  16.050 -12.538  1.00  0.00           H  
ATOM   2174 1HG1 VAL B 131       2.302  16.392 -10.844  1.00  0.00           H  
ATOM   2175 2HG1 VAL B 131       3.875  16.026 -10.139  1.00  0.00           H  
ATOM   2176 3HG1 VAL B 131       3.268  17.682 -10.098  1.00  0.00           H  
ATOM   2177 1HG2 VAL B 131       2.281  17.632 -13.039  1.00  0.00           H  
ATOM   2178 2HG2 VAL B 131       3.224  18.960 -12.378  1.00  0.00           H  
ATOM   2179 3HG2 VAL B 131       3.783  18.079 -13.808  1.00  0.00           H  
ATOM   2180  N   THR B 132       6.535  16.405 -13.655  1.00  0.00           N  
ATOM   2181  CA  THR B 132       7.019  16.207 -15.003  1.00  0.00           C  
ATOM   2182  C   THR B 132       6.165  15.149 -15.680  1.00  0.00           C  
ATOM   2183  O   THR B 132       5.425  14.430 -15.016  1.00  0.00           O  
ATOM   2184  CB  THR B 132       8.484  15.761 -14.954  1.00  0.00           C  
ATOM   2185  OG1 THR B 132       8.560  14.487 -14.304  1.00  0.00           O  
ATOM   2186  CG2 THR B 132       9.306  16.766 -14.173  1.00  0.00           C  
ATOM   2187  H   THR B 132       6.658  15.649 -12.973  1.00  0.00           H  
ATOM   2188  HA  THR B 132       6.941  17.137 -15.558  1.00  0.00           H  
ATOM   2189  HB  THR B 132       8.876  15.671 -15.965  1.00  0.00           H  
ATOM   2190  HG1 THR B 132       8.192  14.550 -13.373  1.00  0.00           H  
ATOM   2191 1HG2 THR B 132      10.342  16.437 -14.133  1.00  0.00           H  
ATOM   2192 2HG2 THR B 132       9.249  17.740 -14.656  1.00  0.00           H  
ATOM   2193 3HG2 THR B 132       8.915  16.844 -13.152  1.00  0.00           H  
ATOM   2194  N   PHE B 133       6.278  14.990 -16.993  1.00  0.00           N  
ATOM   2195  CA  PHE B 133       5.495  13.936 -17.644  1.00  0.00           C  
ATOM   2196  C   PHE B 133       5.828  12.540 -17.095  1.00  0.00           C  
ATOM   2197  O   PHE B 133       4.977  11.653 -17.058  1.00  0.00           O  
ATOM   2198  CB  PHE B 133       5.717  13.979 -19.154  1.00  0.00           C  
ATOM   2199  CG  PHE B 133       7.044  13.425 -19.596  1.00  0.00           C  
ATOM   2200  CD1 PHE B 133       7.186  12.077 -19.902  1.00  0.00           C  
ATOM   2201  CD2 PHE B 133       8.151  14.251 -19.707  1.00  0.00           C  
ATOM   2202  CE1 PHE B 133       8.404  11.571 -20.309  1.00  0.00           C  
ATOM   2203  CE2 PHE B 133       9.371  13.746 -20.116  1.00  0.00           C  
ATOM   2204  CZ  PHE B 133       9.495  12.404 -20.418  1.00  0.00           C  
ATOM   2205  H   PHE B 133       6.887  15.587 -17.532  1.00  0.00           H  
ATOM   2206  HA  PHE B 133       4.440  14.129 -17.453  1.00  0.00           H  
ATOM   2207 1HB  PHE B 133       4.928  13.414 -19.649  1.00  0.00           H  
ATOM   2208 2HB  PHE B 133       5.645  15.010 -19.501  1.00  0.00           H  
ATOM   2209  HD1 PHE B 133       6.322  11.419 -19.814  1.00  0.00           H  
ATOM   2210  HD2 PHE B 133       8.052  15.309 -19.470  1.00  0.00           H  
ATOM   2211  HE1 PHE B 133       8.502  10.511 -20.542  1.00  0.00           H  
ATOM   2212  HE2 PHE B 133      10.233  14.405 -20.199  1.00  0.00           H  
ATOM   2213  HZ  PHE B 133      10.458  12.004 -20.736  1.00  0.00           H  
ATOM   2214  N   GLU B 134       7.049  12.382 -16.578  1.00  0.00           N  
ATOM   2215  CA  GLU B 134       7.558  11.130 -16.019  1.00  0.00           C  
ATOM   2216  C   GLU B 134       6.830  10.728 -14.735  1.00  0.00           C  
ATOM   2217  O   GLU B 134       6.878   9.569 -14.314  1.00  0.00           O  
ATOM   2218  CB  GLU B 134       9.060  11.237 -15.723  1.00  0.00           C  
ATOM   2219  CG  GLU B 134       9.955  11.375 -16.946  1.00  0.00           C  
ATOM   2220  CD  GLU B 134      11.431  11.447 -16.595  1.00  0.00           C  
ATOM   2221  OE1 GLU B 134      11.746  11.435 -15.429  1.00  0.00           O  
ATOM   2222  OE2 GLU B 134      12.241  11.494 -17.494  1.00  0.00           O  
ATOM   2223  H   GLU B 134       7.675  13.172 -16.607  1.00  0.00           H  
ATOM   2224  HA  GLU B 134       7.405  10.343 -16.758  1.00  0.00           H  
ATOM   2225 1HB  GLU B 134       9.237  12.100 -15.084  1.00  0.00           H  
ATOM   2226 2HB  GLU B 134       9.381  10.355 -15.171  1.00  0.00           H  
ATOM   2227 1HG  GLU B 134       9.783  10.535 -17.617  1.00  0.00           H  
ATOM   2228 2HG  GLU B 134       9.670  12.286 -17.462  1.00  0.00           H  
ATOM   2229  N   ASP B 135       6.176  11.697 -14.097  1.00  0.00           N  
ATOM   2230  CA  ASP B 135       5.479  11.478 -12.845  1.00  0.00           C  
ATOM   2231  C   ASP B 135       4.090  10.919 -13.106  1.00  0.00           C  
ATOM   2232  O   ASP B 135       3.434  10.416 -12.192  1.00  0.00           O  
ATOM   2233  CB  ASP B 135       5.405  12.789 -12.050  1.00  0.00           C  
ATOM   2234  CG  ASP B 135       6.786  13.222 -11.523  1.00  0.00           C  
ATOM   2235  OD1 ASP B 135       7.413  12.440 -10.848  1.00  0.00           O  
ATOM   2236  OD2 ASP B 135       7.233  14.317 -11.857  1.00  0.00           O  
ATOM   2237  H   ASP B 135       6.134  12.627 -14.507  1.00  0.00           H  
ATOM   2238  HA  ASP B 135       6.037  10.747 -12.259  1.00  0.00           H  
ATOM   2239 1HB  ASP B 135       4.997  13.576 -12.685  1.00  0.00           H  
ATOM   2240 2HB  ASP B 135       4.727  12.667 -11.204  1.00  0.00           H  
ATOM   2241  N   ALA B 136       3.624  11.009 -14.351  1.00  0.00           N  
ATOM   2242  CA  ALA B 136       2.299  10.512 -14.674  1.00  0.00           C  
ATOM   2243  C   ALA B 136       2.258   9.008 -14.425  1.00  0.00           C  
ATOM   2244  O   ALA B 136       3.276   8.313 -14.578  1.00  0.00           O  
ATOM   2245  CB  ALA B 136       1.945  10.827 -16.112  1.00  0.00           C  
ATOM   2246  H   ALA B 136       4.194  11.391 -15.107  1.00  0.00           H  
ATOM   2247  HA  ALA B 136       1.577  10.991 -14.014  1.00  0.00           H  
ATOM   2248 1HB  ALA B 136       0.943  10.453 -16.324  1.00  0.00           H  
ATOM   2249 2HB  ALA B 136       1.975  11.892 -16.267  1.00  0.00           H  
ATOM   2250 3HB  ALA B 136       2.664  10.347 -16.772  1.00  0.00           H  
ATOM   2251  N   GLY B 137       1.100   8.496 -14.025  1.00  0.00           N  
ATOM   2252  CA  GLY B 137       0.971   7.055 -13.814  1.00  0.00           C  
ATOM   2253  C   GLY B 137       0.160   6.682 -12.588  1.00  0.00           C  
ATOM   2254  O   GLY B 137      -0.519   7.514 -11.986  1.00  0.00           O  
ATOM   2255  H   GLY B 137       0.299   9.119 -13.926  1.00  0.00           H  
ATOM   2256 1HA  GLY B 137       0.504   6.614 -14.695  1.00  0.00           H  
ATOM   2257 2HA  GLY B 137       1.957   6.608 -13.735  1.00  0.00           H  
ATOM   2258  N   GLU B 138       0.195   5.397 -12.247  1.00  0.00           N  
ATOM   2259  CA  GLU B 138      -0.582   4.892 -11.125  1.00  0.00           C  
ATOM   2260  C   GLU B 138       0.185   4.999  -9.801  1.00  0.00           C  
ATOM   2261  O   GLU B 138       1.369   4.642  -9.704  1.00  0.00           O  
ATOM   2262  CB  GLU B 138      -1.013   3.442 -11.388  1.00  0.00           C  
ATOM   2263  CG  GLU B 138      -1.898   2.817 -10.300  1.00  0.00           C  
ATOM   2264  CD  GLU B 138      -2.222   1.349 -10.555  1.00  0.00           C  
ATOM   2265  OE1 GLU B 138      -1.956   0.874 -11.631  1.00  0.00           O  
ATOM   2266  OE2 GLU B 138      -2.756   0.714  -9.672  1.00  0.00           O  
ATOM   2267  H   GLU B 138       0.769   4.757 -12.778  1.00  0.00           H  
ATOM   2268  HA  GLU B 138      -1.486   5.491 -11.038  1.00  0.00           H  
ATOM   2269 1HB  GLU B 138      -1.545   3.386 -12.322  1.00  0.00           H  
ATOM   2270 2HB  GLU B 138      -0.137   2.821 -11.484  1.00  0.00           H  
ATOM   2271 1HG  GLU B 138      -1.397   2.902  -9.335  1.00  0.00           H  
ATOM   2272 2HG  GLU B 138      -2.827   3.389 -10.244  1.00  0.00           H  
ATOM   2273  N   TYR B 139      -0.517   5.487  -8.785  1.00  0.00           N  
ATOM   2274  CA  TYR B 139      -0.027   5.611  -7.420  1.00  0.00           C  
ATOM   2275  C   TYR B 139      -0.892   4.767  -6.493  1.00  0.00           C  
ATOM   2276  O   TYR B 139      -2.120   4.742  -6.617  1.00  0.00           O  
ATOM   2277  CB  TYR B 139      -0.051   7.086  -6.981  1.00  0.00           C  
ATOM   2278  CG  TYR B 139       0.964   7.952  -7.694  1.00  0.00           C  
ATOM   2279  CD1 TYR B 139       0.718   8.444  -8.969  1.00  0.00           C  
ATOM   2280  CD2 TYR B 139       2.142   8.267  -7.055  1.00  0.00           C  
ATOM   2281  CE1 TYR B 139       1.668   9.224  -9.595  1.00  0.00           C  
ATOM   2282  CE2 TYR B 139       3.076   9.056  -7.681  1.00  0.00           C  
ATOM   2283  CZ  TYR B 139       2.848   9.525  -8.941  1.00  0.00           C  
ATOM   2284  OH  TYR B 139       3.793  10.302  -9.558  1.00  0.00           O  
ATOM   2285  H   TYR B 139      -1.467   5.783  -8.977  1.00  0.00           H  
ATOM   2286  HA  TYR B 139       0.992   5.233  -7.372  1.00  0.00           H  
ATOM   2287 1HB  TYR B 139      -1.045   7.505  -7.170  1.00  0.00           H  
ATOM   2288 2HB  TYR B 139       0.136   7.153  -5.909  1.00  0.00           H  
ATOM   2289  HD1 TYR B 139      -0.219   8.205  -9.483  1.00  0.00           H  
ATOM   2290  HD2 TYR B 139       2.332   7.888  -6.050  1.00  0.00           H  
ATOM   2291  HE1 TYR B 139       1.495   9.599 -10.597  1.00  0.00           H  
ATOM   2292  HE2 TYR B 139       4.005   9.307  -7.181  1.00  0.00           H  
ATOM   2293  HH  TYR B 139       3.607  10.334 -10.514  1.00  0.00           H  
ATOM   2294  N   THR B 140      -0.260   4.100  -5.536  1.00  0.00           N  
ATOM   2295  CA  THR B 140      -0.991   3.258  -4.599  1.00  0.00           C  
ATOM   2296  C   THR B 140      -0.738   3.603  -3.134  1.00  0.00           C  
ATOM   2297  O   THR B 140       0.403   3.793  -2.708  1.00  0.00           O  
ATOM   2298  CB  THR B 140      -0.648   1.770  -4.838  1.00  0.00           C  
ATOM   2299  OG1 THR B 140      -1.052   1.395  -6.159  1.00  0.00           O  
ATOM   2300  CG2 THR B 140      -1.328   0.870  -3.826  1.00  0.00           C  
ATOM   2301  H   THR B 140       0.749   4.152  -5.478  1.00  0.00           H  
ATOM   2302  HA  THR B 140      -2.054   3.390  -4.786  1.00  0.00           H  
ATOM   2303  HB  THR B 140       0.427   1.639  -4.756  1.00  0.00           H  
ATOM   2304  HG1 THR B 140      -2.006   1.524  -6.252  1.00  0.00           H  
ATOM   2305 1HG2 THR B 140      -1.062  -0.167  -4.027  1.00  0.00           H  
ATOM   2306 2HG2 THR B 140      -1.008   1.131  -2.823  1.00  0.00           H  
ATOM   2307 3HG2 THR B 140      -2.406   0.992  -3.907  1.00  0.00           H  
ATOM   2308  N   CYS B 141      -1.821   3.623  -2.358  1.00  0.00           N  
ATOM   2309  CA  CYS B 141      -1.744   3.711  -0.907  1.00  0.00           C  
ATOM   2310  C   CYS B 141      -1.868   2.302  -0.396  1.00  0.00           C  
ATOM   2311  O   CYS B 141      -2.895   1.651  -0.613  1.00  0.00           O  
ATOM   2312  CB  CYS B 141      -2.861   4.526  -0.267  1.00  0.00           C  
ATOM   2313  SG  CYS B 141      -2.745   4.522   1.586  1.00  0.00           S  
ATOM   2314  H   CYS B 141      -2.728   3.503  -2.807  1.00  0.00           H  
ATOM   2315  HA  CYS B 141      -0.777   4.122  -0.610  1.00  0.00           H  
ATOM   2316 1HB  CYS B 141      -2.812   5.553  -0.616  1.00  0.00           H  
ATOM   2317 2HB  CYS B 141      -3.829   4.117  -0.556  1.00  0.00           H  
ATOM   2318  N   LEU B 142      -0.821   1.803   0.229  1.00  0.00           N  
ATOM   2319  CA  LEU B 142      -0.850   0.434   0.700  1.00  0.00           C  
ATOM   2320  C   LEU B 142      -0.659   0.384   2.198  1.00  0.00           C  
ATOM   2321  O   LEU B 142       0.211   1.058   2.752  1.00  0.00           O  
ATOM   2322  CB  LEU B 142       0.223  -0.387  -0.016  1.00  0.00           C  
ATOM   2323  CG  LEU B 142       0.271  -1.868   0.335  1.00  0.00           C  
ATOM   2324  CD1 LEU B 142       0.621  -2.643  -0.892  1.00  0.00           C  
ATOM   2325  CD2 LEU B 142       1.314  -2.115   1.405  1.00  0.00           C  
ATOM   2326  H   LEU B 142       0.005   2.376   0.378  1.00  0.00           H  
ATOM   2327  HA  LEU B 142      -1.824   0.006   0.470  1.00  0.00           H  
ATOM   2328 1HB  LEU B 142       0.059  -0.308  -1.088  1.00  0.00           H  
ATOM   2329 2HB  LEU B 142       1.198   0.044   0.213  1.00  0.00           H  
ATOM   2330  HG  LEU B 142      -0.707  -2.195   0.689  1.00  0.00           H  
ATOM   2331 1HD1 LEU B 142       0.654  -3.691  -0.643  1.00  0.00           H  
ATOM   2332 2HD1 LEU B 142      -0.131  -2.472  -1.663  1.00  0.00           H  
ATOM   2333 3HD1 LEU B 142       1.594  -2.324  -1.254  1.00  0.00           H  
ATOM   2334 1HD2 LEU B 142       1.342  -3.180   1.635  1.00  0.00           H  
ATOM   2335 2HD2 LEU B 142       2.291  -1.796   1.037  1.00  0.00           H  
ATOM   2336 3HD2 LEU B 142       1.075  -1.563   2.308  1.00  0.00           H  
ATOM   2337  N   ALA B 143      -1.474  -0.420   2.864  1.00  0.00           N  
ATOM   2338  CA  ALA B 143      -1.349  -0.541   4.290  1.00  0.00           C  
ATOM   2339  C   ALA B 143      -1.476  -1.990   4.706  1.00  0.00           C  
ATOM   2340  O   ALA B 143      -2.239  -2.765   4.123  1.00  0.00           O  
ATOM   2341  CB  ALA B 143      -2.404   0.313   4.994  1.00  0.00           C  
ATOM   2342  H   ALA B 143      -2.180  -0.954   2.360  1.00  0.00           H  
ATOM   2343  HA  ALA B 143      -0.365  -0.198   4.560  1.00  0.00           H  
ATOM   2344 1HB  ALA B 143      -2.275   0.228   6.074  1.00  0.00           H  
ATOM   2345 2HB  ALA B 143      -2.287   1.355   4.693  1.00  0.00           H  
ATOM   2346 3HB  ALA B 143      -3.395  -0.036   4.717  1.00  0.00           H  
ATOM   2347  N   GLY B 144      -0.741  -2.376   5.737  1.00  0.00           N  
ATOM   2348  CA  GLY B 144      -0.828  -3.758   6.180  1.00  0.00           C  
ATOM   2349  C   GLY B 144      -0.451  -3.951   7.633  1.00  0.00           C  
ATOM   2350  O   GLY B 144       0.235  -3.128   8.238  1.00  0.00           O  
ATOM   2351  H   GLY B 144      -0.117  -1.714   6.186  1.00  0.00           H  
ATOM   2352 1HA  GLY B 144      -1.841  -4.124   6.020  1.00  0.00           H  
ATOM   2353 2HA  GLY B 144      -0.175  -4.369   5.561  1.00  0.00           H  
ATOM   2354  N   ASN B 145      -0.905  -5.064   8.185  1.00  0.00           N  
ATOM   2355  CA  ASN B 145      -0.616  -5.411   9.565  1.00  0.00           C  
ATOM   2356  C   ASN B 145      -0.359  -6.906   9.663  1.00  0.00           C  
ATOM   2357  O   ASN B 145      -0.214  -7.582   8.642  1.00  0.00           O  
ATOM   2358  CB  ASN B 145      -1.754  -4.933  10.476  1.00  0.00           C  
ATOM   2359  CG  ASN B 145      -3.097  -5.614  10.211  1.00  0.00           C  
ATOM   2360  OD1 ASN B 145      -3.131  -6.707   9.618  1.00  0.00           O  
ATOM   2361  ND2 ASN B 145      -4.209  -5.002  10.639  1.00  0.00           N  
ATOM   2362  H   ASN B 145      -1.476  -5.678   7.601  1.00  0.00           H  
ATOM   2363  HA  ASN B 145       0.300  -4.905   9.873  1.00  0.00           H  
ATOM   2364 1HB  ASN B 145      -1.474  -5.080  11.515  1.00  0.00           H  
ATOM   2365 2HB  ASN B 145      -1.895  -3.862  10.343  1.00  0.00           H  
ATOM   2366 1HD2 ASN B 145      -5.126  -5.443  10.510  1.00  0.00           H  
ATOM   2367 2HD2 ASN B 145      -4.194  -4.094  11.094  1.00  0.00           H  
ATOM   2368  N   SER B 146      -0.366  -7.446  10.873  1.00  0.00           N  
ATOM   2369  CA  SER B 146      -0.078  -8.863  11.077  1.00  0.00           C  
ATOM   2370  C   SER B 146      -1.137  -9.797  10.484  1.00  0.00           C  
ATOM   2371  O   SER B 146      -0.917 -11.005  10.394  1.00  0.00           O  
ATOM   2372  CB  SER B 146       0.071  -9.146  12.559  1.00  0.00           C  
ATOM   2373  OG  SER B 146      -1.147  -8.970  13.230  1.00  0.00           O  
ATOM   2374  H   SER B 146      -0.526  -6.860  11.680  1.00  0.00           H  
ATOM   2375  HA  SER B 146       0.865  -9.087  10.585  1.00  0.00           H  
ATOM   2376 1HB  SER B 146       0.422 -10.168  12.699  1.00  0.00           H  
ATOM   2377 2HB  SER B 146       0.820  -8.482  12.983  1.00  0.00           H  
ATOM   2378  HG  SER B 146      -0.972  -9.171  14.153  1.00  0.00           H  
ATOM   2379  N   ILE B 147      -2.287  -9.244  10.110  1.00  0.00           N  
ATOM   2380  CA  ILE B 147      -3.398 -10.027   9.582  1.00  0.00           C  
ATOM   2381  C   ILE B 147      -3.428 -10.039   8.053  1.00  0.00           C  
ATOM   2382  O   ILE B 147      -3.653 -11.083   7.439  1.00  0.00           O  
ATOM   2383  CB  ILE B 147      -4.727  -9.494  10.143  1.00  0.00           C  
ATOM   2384  CG1 ILE B 147      -4.714  -9.663  11.671  1.00  0.00           C  
ATOM   2385  CG2 ILE B 147      -5.914 -10.229   9.509  1.00  0.00           C  
ATOM   2386  CD1 ILE B 147      -5.810  -8.931  12.373  1.00  0.00           C  
ATOM   2387  H   ILE B 147      -2.394  -8.243  10.186  1.00  0.00           H  
ATOM   2388  HA  ILE B 147      -3.280 -11.055   9.922  1.00  0.00           H  
ATOM   2389  HB  ILE B 147      -4.814  -8.433   9.931  1.00  0.00           H  
ATOM   2390 1HG1 ILE B 147      -4.799 -10.722  11.908  1.00  0.00           H  
ATOM   2391 2HG1 ILE B 147      -3.762  -9.297  12.057  1.00  0.00           H  
ATOM   2392 1HG2 ILE B 147      -6.846  -9.844   9.911  1.00  0.00           H  
ATOM   2393 2HG2 ILE B 147      -5.905 -10.081   8.431  1.00  0.00           H  
ATOM   2394 3HG2 ILE B 147      -5.838 -11.295   9.728  1.00  0.00           H  
ATOM   2395 1HD1 ILE B 147      -5.730  -9.098  13.446  1.00  0.00           H  
ATOM   2396 2HD1 ILE B 147      -5.730  -7.862  12.165  1.00  0.00           H  
ATOM   2397 3HD1 ILE B 147      -6.758  -9.299  12.022  1.00  0.00           H  
ATOM   2398  N   GLY B 148      -3.220  -8.881   7.431  1.00  0.00           N  
ATOM   2399  CA  GLY B 148      -3.256  -8.825   5.968  1.00  0.00           C  
ATOM   2400  C   GLY B 148      -2.925  -7.450   5.392  1.00  0.00           C  
ATOM   2401  O   GLY B 148      -2.642  -6.501   6.126  1.00  0.00           O  
ATOM   2402  H   GLY B 148      -3.049  -8.046   7.980  1.00  0.00           H  
ATOM   2403 1HA  GLY B 148      -2.560  -9.561   5.566  1.00  0.00           H  
ATOM   2404 2HA  GLY B 148      -4.246  -9.126   5.628  1.00  0.00           H  
ATOM   2405  N   ILE B 149      -2.967  -7.359   4.061  1.00  0.00           N  
ATOM   2406  CA  ILE B 149      -2.686  -6.119   3.336  1.00  0.00           C  
ATOM   2407  C   ILE B 149      -3.873  -5.657   2.499  1.00  0.00           C  
ATOM   2408  O   ILE B 149      -4.545  -6.458   1.844  1.00  0.00           O  
ATOM   2409  CB  ILE B 149      -1.455  -6.250   2.406  1.00  0.00           C  
ATOM   2410  CG1 ILE B 149      -0.188  -6.497   3.221  1.00  0.00           C  
ATOM   2411  CG2 ILE B 149      -1.293  -4.971   1.551  1.00  0.00           C  
ATOM   2412  CD1 ILE B 149       1.017  -6.861   2.374  1.00  0.00           C  
ATOM   2413  H   ILE B 149      -3.202  -8.187   3.529  1.00  0.00           H  
ATOM   2414  HA  ILE B 149      -2.473  -5.339   4.065  1.00  0.00           H  
ATOM   2415  HB  ILE B 149      -1.592  -7.109   1.755  1.00  0.00           H  
ATOM   2416 1HG1 ILE B 149       0.051  -5.599   3.779  1.00  0.00           H  
ATOM   2417 2HG1 ILE B 149      -0.374  -7.303   3.925  1.00  0.00           H  
ATOM   2418 1HG2 ILE B 149      -0.440  -5.067   0.899  1.00  0.00           H  
ATOM   2419 2HG2 ILE B 149      -2.176  -4.809   0.941  1.00  0.00           H  
ATOM   2420 3HG2 ILE B 149      -1.146  -4.113   2.208  1.00  0.00           H  
ATOM   2421 1HD1 ILE B 149       1.873  -7.015   3.012  1.00  0.00           H  
ATOM   2422 2HD1 ILE B 149       0.808  -7.772   1.826  1.00  0.00           H  
ATOM   2423 3HD1 ILE B 149       1.244  -6.063   1.677  1.00  0.00           H  
ATOM   2424  N   SER B 150      -4.101  -4.349   2.523  1.00  0.00           N  
ATOM   2425  CA  SER B 150      -5.117  -3.687   1.713  1.00  0.00           C  
ATOM   2426  C   SER B 150      -4.478  -2.544   0.935  1.00  0.00           C  
ATOM   2427  O   SER B 150      -3.508  -1.939   1.393  1.00  0.00           O  
ATOM   2428  CB  SER B 150      -6.203  -3.110   2.592  1.00  0.00           C  
ATOM   2429  OG  SER B 150      -6.868  -4.107   3.293  1.00  0.00           O  
ATOM   2430  H   SER B 150      -3.502  -3.777   3.122  1.00  0.00           H  
ATOM   2431  HA  SER B 150      -5.540  -4.402   1.008  1.00  0.00           H  
ATOM   2432 1HB  SER B 150      -5.749  -2.414   3.304  1.00  0.00           H  
ATOM   2433 2HB  SER B 150      -6.911  -2.541   1.992  1.00  0.00           H  
ATOM   2434  HG  SER B 150      -7.259  -3.661   4.074  1.00  0.00           H  
ATOM   2435  N   PHE B 151      -5.025  -2.223  -0.232  1.00  0.00           N  
ATOM   2436  CA  PHE B 151      -4.501  -1.079  -0.960  1.00  0.00           C  
ATOM   2437  C   PHE B 151      -5.545  -0.442  -1.862  1.00  0.00           C  
ATOM   2438  O   PHE B 151      -6.426  -1.122  -2.389  1.00  0.00           O  
ATOM   2439  CB  PHE B 151      -3.319  -1.512  -1.822  1.00  0.00           C  
ATOM   2440  CG  PHE B 151      -3.734  -2.348  -2.987  1.00  0.00           C  
ATOM   2441  CD1 PHE B 151      -3.900  -1.775  -4.243  1.00  0.00           C  
ATOM   2442  CD2 PHE B 151      -3.993  -3.695  -2.837  1.00  0.00           C  
ATOM   2443  CE1 PHE B 151      -4.304  -2.530  -5.317  1.00  0.00           C  
ATOM   2444  CE2 PHE B 151      -4.405  -4.451  -3.911  1.00  0.00           C  
ATOM   2445  CZ  PHE B 151      -4.558  -3.870  -5.153  1.00  0.00           C  
ATOM   2446  H   PHE B 151      -5.806  -2.749  -0.598  1.00  0.00           H  
ATOM   2447  HA  PHE B 151      -4.166  -0.335  -0.240  1.00  0.00           H  
ATOM   2448 1HB  PHE B 151      -2.805  -0.637  -2.191  1.00  0.00           H  
ATOM   2449 2HB  PHE B 151      -2.613  -2.082  -1.222  1.00  0.00           H  
ATOM   2450  HD1 PHE B 151      -3.709  -0.712  -4.373  1.00  0.00           H  
ATOM   2451  HD2 PHE B 151      -3.875  -4.158  -1.856  1.00  0.00           H  
ATOM   2452  HE1 PHE B 151      -4.427  -2.064  -6.294  1.00  0.00           H  
ATOM   2453  HE2 PHE B 151      -4.611  -5.511  -3.778  1.00  0.00           H  
ATOM   2454  HZ  PHE B 151      -4.882  -4.471  -6.001  1.00  0.00           H  
ATOM   2455  N   HIS B 152      -5.375   0.853  -2.106  1.00  0.00           N  
ATOM   2456  CA  HIS B 152      -6.170   1.598  -3.089  1.00  0.00           C  
ATOM   2457  C   HIS B 152      -5.289   2.324  -4.095  1.00  0.00           C  
ATOM   2458  O   HIS B 152      -4.236   2.860  -3.738  1.00  0.00           O  
ATOM   2459  CB  HIS B 152      -7.118   2.596  -2.421  1.00  0.00           C  
ATOM   2460  CG  HIS B 152      -8.297   2.019  -1.703  1.00  0.00           C  
ATOM   2461  ND1 HIS B 152      -9.153   2.807  -0.987  1.00  0.00           N  
ATOM   2462  CD2 HIS B 152      -8.794   0.762  -1.626  1.00  0.00           C  
ATOM   2463  CE1 HIS B 152     -10.119   2.062  -0.489  1.00  0.00           C  
ATOM   2464  NE2 HIS B 152      -9.907   0.811  -0.858  1.00  0.00           N  
ATOM   2465  H   HIS B 152      -4.651   1.338  -1.573  1.00  0.00           H  
ATOM   2466  HA  HIS B 152      -6.787   0.901  -3.653  1.00  0.00           H  
ATOM   2467 1HB  HIS B 152      -6.558   3.180  -1.692  1.00  0.00           H  
ATOM   2468 2HB  HIS B 152      -7.505   3.287  -3.174  1.00  0.00           H  
ATOM   2469  HD1 HIS B 152      -9.066   3.825  -0.944  1.00  0.00           H  
ATOM   2470  HD2 HIS B 152      -8.494  -0.186  -2.035  1.00  0.00           H  
ATOM   2471  HE1 HIS B 152     -10.901   2.489   0.118  1.00  0.00           H  
ATOM   2472  N   SER B 153      -5.736   2.394  -5.347  1.00  0.00           N  
ATOM   2473  CA  SER B 153      -4.935   3.065  -6.372  1.00  0.00           C  
ATOM   2474  C   SER B 153      -5.626   4.233  -7.067  1.00  0.00           C  
ATOM   2475  O   SER B 153      -6.855   4.299  -7.152  1.00  0.00           O  
ATOM   2476  CB  SER B 153      -4.518   2.074  -7.428  1.00  0.00           C  
ATOM   2477  OG  SER B 153      -3.644   1.107  -6.917  1.00  0.00           O  
ATOM   2478  H   SER B 153      -6.616   1.959  -5.595  1.00  0.00           H  
ATOM   2479  HA  SER B 153      -4.043   3.456  -5.899  1.00  0.00           H  
ATOM   2480 1HB  SER B 153      -5.391   1.595  -7.859  1.00  0.00           H  
ATOM   2481 2HB  SER B 153      -4.021   2.618  -8.226  1.00  0.00           H  
ATOM   2482  HG  SER B 153      -3.283   0.667  -7.712  1.00  0.00           H  
ATOM   2483  N   ALA B 154      -4.808   5.127  -7.618  1.00  0.00           N  
ATOM   2484  CA  ALA B 154      -5.280   6.281  -8.378  1.00  0.00           C  
ATOM   2485  C   ALA B 154      -4.276   6.666  -9.454  1.00  0.00           C  
ATOM   2486  O   ALA B 154      -3.096   6.356  -9.344  1.00  0.00           O  
ATOM   2487  CB  ALA B 154      -5.503   7.462  -7.448  1.00  0.00           C  
ATOM   2488  H   ALA B 154      -3.807   5.005  -7.464  1.00  0.00           H  
ATOM   2489  HA  ALA B 154      -6.219   6.015  -8.867  1.00  0.00           H  
ATOM   2490 1HB  ALA B 154      -5.859   8.285  -8.016  1.00  0.00           H  
ATOM   2491 2HB  ALA B 154      -6.234   7.198  -6.697  1.00  0.00           H  
ATOM   2492 3HB  ALA B 154      -4.569   7.735  -6.962  1.00  0.00           H  
ATOM   2493  N   TRP B 155      -4.733   7.346 -10.494  1.00  0.00           N  
ATOM   2494  CA  TRP B 155      -3.820   7.848 -11.517  1.00  0.00           C  
ATOM   2495  C   TRP B 155      -3.590   9.331 -11.518  1.00  0.00           C  
ATOM   2496  O   TRP B 155      -4.508  10.117 -11.260  1.00  0.00           O  
ATOM   2497  CB  TRP B 155      -4.249   7.497 -12.941  1.00  0.00           C  
ATOM   2498  CG  TRP B 155      -4.071   6.088 -13.375  1.00  0.00           C  
ATOM   2499  CD1 TRP B 155      -3.103   5.724 -14.259  1.00  0.00           C  
ATOM   2500  CD2 TRP B 155      -4.794   4.881 -13.063  1.00  0.00           C  
ATOM   2501  NE1 TRP B 155      -3.165   4.397 -14.519  1.00  0.00           N  
ATOM   2502  CE2 TRP B 155      -4.191   3.853 -13.807  1.00  0.00           C  
ATOM   2503  CE3 TRP B 155      -5.879   4.584 -12.245  1.00  0.00           C  
ATOM   2504  CZ2 TRP B 155      -4.637   2.552 -13.757  1.00  0.00           C  
ATOM   2505  CZ3 TRP B 155      -6.327   3.266 -12.197  1.00  0.00           C  
ATOM   2506  CH2 TRP B 155      -5.719   2.280 -12.937  1.00  0.00           C  
ATOM   2507  H   TRP B 155      -5.726   7.550 -10.558  1.00  0.00           H  
ATOM   2508  HA  TRP B 155      -2.858   7.379 -11.349  1.00  0.00           H  
ATOM   2509 1HB  TRP B 155      -5.302   7.750 -13.063  1.00  0.00           H  
ATOM   2510 2HB  TRP B 155      -3.688   8.125 -13.636  1.00  0.00           H  
ATOM   2511  HD1 TRP B 155      -2.384   6.413 -14.697  1.00  0.00           H  
ATOM   2512  HE1 TRP B 155      -2.558   3.885 -15.142  1.00  0.00           H  
ATOM   2513  HE3 TRP B 155      -6.366   5.364 -11.658  1.00  0.00           H  
ATOM   2514  HZ2 TRP B 155      -4.169   1.755 -14.331  1.00  0.00           H  
ATOM   2515  HZ3 TRP B 155      -7.175   3.033 -11.555  1.00  0.00           H  
ATOM   2516  HH2 TRP B 155      -6.095   1.260 -12.874  1.00  0.00           H  
ATOM   2517  N   LEU B 156      -2.363   9.681 -11.894  1.00  0.00           N  
ATOM   2518  CA  LEU B 156      -1.958  11.044 -12.155  1.00  0.00           C  
ATOM   2519  C   LEU B 156      -1.834  11.257 -13.653  1.00  0.00           C  
ATOM   2520  O   LEU B 156      -1.069  10.552 -14.326  1.00  0.00           O  
ATOM   2521  CB  LEU B 156      -0.598  11.368 -11.533  1.00  0.00           C  
ATOM   2522  CG  LEU B 156      -0.079  12.785 -11.823  1.00  0.00           C  
ATOM   2523  CD1 LEU B 156      -1.001  13.771 -11.196  1.00  0.00           C  
ATOM   2524  CD2 LEU B 156       1.332  12.945 -11.249  1.00  0.00           C  
ATOM   2525  H   LEU B 156      -1.677   8.938 -12.018  1.00  0.00           H  
ATOM   2526  HA  LEU B 156      -2.711  11.721 -11.760  1.00  0.00           H  
ATOM   2527 1HB  LEU B 156      -0.610  11.208 -10.484  1.00  0.00           H  
ATOM   2528 2HB  LEU B 156       0.125  10.679 -11.961  1.00  0.00           H  
ATOM   2529  HG  LEU B 156      -0.067  12.960 -12.888  1.00  0.00           H  
ATOM   2530 1HD1 LEU B 156      -0.648  14.780 -11.388  1.00  0.00           H  
ATOM   2531 2HD1 LEU B 156      -2.001  13.654 -11.607  1.00  0.00           H  
ATOM   2532 3HD1 LEU B 156      -1.017  13.578 -10.141  1.00  0.00           H  
ATOM   2533 1HD2 LEU B 156       1.695  13.951 -11.453  1.00  0.00           H  
ATOM   2534 2HD2 LEU B 156       1.317  12.772 -10.172  1.00  0.00           H  
ATOM   2535 3HD2 LEU B 156       1.981  12.232 -11.714  1.00  0.00           H  
ATOM   2536  N   THR B 157      -2.565  12.228 -14.171  1.00  0.00           N  
ATOM   2537  CA  THR B 157      -2.456  12.586 -15.573  1.00  0.00           C  
ATOM   2538  C   THR B 157      -1.687  13.891 -15.685  1.00  0.00           C  
ATOM   2539  O   THR B 157      -2.043  14.880 -15.038  1.00  0.00           O  
ATOM   2540  CB  THR B 157      -3.836  12.742 -16.242  1.00  0.00           C  
ATOM   2541  OG1 THR B 157      -4.543  11.493 -16.212  1.00  0.00           O  
ATOM   2542  CG2 THR B 157      -3.682  13.222 -17.677  1.00  0.00           C  
ATOM   2543  H   THR B 157      -3.223  12.722 -13.566  1.00  0.00           H  
ATOM   2544  HA  THR B 157      -1.896  11.813 -16.101  1.00  0.00           H  
ATOM   2545  HB  THR B 157      -4.414  13.475 -15.694  1.00  0.00           H  
ATOM   2546  HG1 THR B 157      -4.803  11.294 -15.308  1.00  0.00           H  
ATOM   2547 1HG2 THR B 157      -4.664  13.341 -18.129  1.00  0.00           H  
ATOM   2548 2HG2 THR B 157      -3.163  14.179 -17.684  1.00  0.00           H  
ATOM   2549 3HG2 THR B 157      -3.106  12.496 -18.246  1.00  0.00           H  
ATOM   2550  N   VAL B 158      -0.637  13.900 -16.498  1.00  0.00           N  
ATOM   2551  CA  VAL B 158       0.130  15.124 -16.669  1.00  0.00           C  
ATOM   2552  C   VAL B 158      -0.021  15.618 -18.113  1.00  0.00           C  
ATOM   2553  O   VAL B 158       0.282  14.901 -19.070  1.00  0.00           O  
ATOM   2554  CB  VAL B 158       1.602  14.924 -16.273  1.00  0.00           C  
ATOM   2555  CG1 VAL B 158       2.333  16.193 -16.471  1.00  0.00           C  
ATOM   2556  CG2 VAL B 158       1.700  14.488 -14.802  1.00  0.00           C  
ATOM   2557  H   VAL B 158      -0.379  13.065 -17.001  1.00  0.00           H  
ATOM   2558  HA  VAL B 158      -0.267  15.871 -16.000  1.00  0.00           H  
ATOM   2559  HB  VAL B 158       2.051  14.174 -16.916  1.00  0.00           H  
ATOM   2560 1HG1 VAL B 158       3.374  16.059 -16.203  1.00  0.00           H  
ATOM   2561 2HG1 VAL B 158       2.249  16.471 -17.511  1.00  0.00           H  
ATOM   2562 3HG1 VAL B 158       1.892  16.969 -15.845  1.00  0.00           H  
ATOM   2563 1HG2 VAL B 158       2.752  14.351 -14.527  1.00  0.00           H  
ATOM   2564 2HG2 VAL B 158       1.253  15.250 -14.162  1.00  0.00           H  
ATOM   2565 3HG2 VAL B 158       1.175  13.555 -14.671  1.00  0.00           H  
ATOM   2566  N   LEU B 159      -0.547  16.828 -18.247  1.00  0.00           N  
ATOM   2567  CA  LEU B 159      -0.885  17.435 -19.524  1.00  0.00           C  
ATOM   2568  C   LEU B 159       0.172  18.432 -20.001  1.00  0.00           C  
ATOM   2569  O   LEU B 159       0.822  19.086 -19.189  1.00  0.00           O  
ATOM   2570  CB  LEU B 159      -2.253  18.104 -19.358  1.00  0.00           C  
ATOM   2571  CG  LEU B 159      -3.338  17.151 -18.887  1.00  0.00           C  
ATOM   2572  CD1 LEU B 159      -4.564  17.925 -18.511  1.00  0.00           C  
ATOM   2573  CD2 LEU B 159      -3.630  16.152 -19.999  1.00  0.00           C  
ATOM   2574  H   LEU B 159      -0.745  17.339 -17.394  1.00  0.00           H  
ATOM   2575  HA  LEU B 159      -0.977  16.628 -20.244  1.00  0.00           H  
ATOM   2576 1HB  LEU B 159      -2.166  18.871 -18.597  1.00  0.00           H  
ATOM   2577 2HB  LEU B 159      -2.569  18.575 -20.278  1.00  0.00           H  
ATOM   2578  HG  LEU B 159      -2.994  16.620 -17.997  1.00  0.00           H  
ATOM   2579 1HD1 LEU B 159      -5.333  17.236 -18.161  1.00  0.00           H  
ATOM   2580 2HD1 LEU B 159      -4.317  18.626 -17.711  1.00  0.00           H  
ATOM   2581 3HD1 LEU B 159      -4.930  18.469 -19.377  1.00  0.00           H  
ATOM   2582 1HD2 LEU B 159      -4.404  15.458 -19.669  1.00  0.00           H  
ATOM   2583 2HD2 LEU B 159      -3.975  16.684 -20.884  1.00  0.00           H  
ATOM   2584 3HD2 LEU B 159      -2.720  15.598 -20.237  1.00  0.00           H  
ATOM   2585  N   PRO B 160       0.360  18.606 -21.312  1.00  0.00           N  
ATOM   2586  CA  PRO B 160       1.343  19.510 -21.866  1.00  0.00           C  
ATOM   2587  C   PRO B 160       1.041  20.966 -21.564  1.00  0.00           C  
ATOM   2588  O   PRO B 160      -0.118  21.378 -21.473  1.00  0.00           O  
ATOM   2589  CB  PRO B 160       1.253  19.223 -23.370  1.00  0.00           C  
ATOM   2590  CG  PRO B 160      -0.111  18.576 -23.569  1.00  0.00           C  
ATOM   2591  CD  PRO B 160      -0.366  17.797 -22.295  1.00  0.00           C  
ATOM   2592  HA  PRO B 160       2.336  19.239 -21.476  1.00  0.00           H  
ATOM   2593 1HB  PRO B 160       1.356  20.172 -23.927  1.00  0.00           H  
ATOM   2594 2HB  PRO B 160       2.085  18.579 -23.680  1.00  0.00           H  
ATOM   2595 1HG  PRO B 160      -0.869  19.355 -23.747  1.00  0.00           H  
ATOM   2596 2HG  PRO B 160      -0.099  17.935 -24.465  1.00  0.00           H  
ATOM   2597 1HD  PRO B 160      -1.439  17.771 -22.111  1.00  0.00           H  
ATOM   2598 2HD  PRO B 160       0.070  16.788 -22.368  1.00  0.00           H  
ATOM   2599  N   ALA B 161       2.107  21.740 -21.437  1.00  0.00           N  
ATOM   2600  CA  ALA B 161       2.030  23.172 -21.223  1.00  0.00           C  
ATOM   2601  C   ALA B 161       1.753  23.880 -22.549  1.00  0.00           C  
ATOM   2602  O   ALA B 161       2.085  23.333 -23.600  1.00  0.00           O  
ATOM   2603  CB  ALA B 161       3.331  23.666 -20.604  1.00  0.00           C  
ATOM   2604  H   ALA B 161       3.020  21.313 -21.502  1.00  0.00           H  
ATOM   2605  HA  ALA B 161       1.212  23.359 -20.542  1.00  0.00           H  
ATOM   2606 1HB  ALA B 161       3.286  24.732 -20.419  1.00  0.00           H  
ATOM   2607 2HB  ALA B 161       3.497  23.142 -19.657  1.00  0.00           H  
ATOM   2608 3HB  ALA B 161       4.156  23.456 -21.283  1.00  0.00           H  
ATOM   2609  N   PRO B 162       1.145  25.078 -22.538  1.00  0.00           N  
ATOM   2610  CA  PRO B 162       0.968  25.948 -23.689  1.00  0.00           C  
ATOM   2611  C   PRO B 162       2.248  26.717 -24.011  1.00  0.00           C  
ATOM   2612  O   PRO B 162       2.776  26.635 -25.119  1.00  0.00           O  
ATOM   2613  OXT PRO B 162       2.754  27.416 -23.176  1.00  0.00           O  
ATOM   2614  CB  PRO B 162      -0.148  26.889 -23.233  1.00  0.00           C  
ATOM   2615  CG  PRO B 162       0.038  27.027 -21.727  1.00  0.00           C  
ATOM   2616  CD  PRO B 162       0.636  25.708 -21.264  1.00  0.00           C  
ATOM   2617  HA  PRO B 162       0.649  25.345 -24.553  1.00  0.00           H  
ATOM   2618 1HB  PRO B 162      -0.050  27.856 -23.751  1.00  0.00           H  
ATOM   2619 2HB  PRO B 162      -1.120  26.486 -23.521  1.00  0.00           H  
ATOM   2620 1HG  PRO B 162       0.694  27.883 -21.507  1.00  0.00           H  
ATOM   2621 2HG  PRO B 162      -0.932  27.241 -21.249  1.00  0.00           H  
ATOM   2622 1HD  PRO B 162       1.444  25.911 -20.557  1.00  0.00           H  
ATOM   2623 2HD  PRO B 162      -0.158  25.075 -20.828  1.00  0.00           H  
TER                                                                             
REMARK PDBinfo-LABEL:   18 BAD_APOLAR
REMARK PDBinfo-LABEL:   52 HOTSPOT
REMARK PDBinfo-LABEL:   59 HOTSPOT

score -105.358
silent_score -105.358
time 0
                                    
