# Supplementary material for: Improving de novo protein binder design with deep learning
Source: Nat Commun. 2023 May 6;14:2625. doi: 10.1038/s41467-023-38328-5 (PMC10163288; doi:10.1038/s41467-023-38328-5)
Supplement: Supplementary file 4 — Source Data File [file 41467_2023_38328_MOESM4_ESM.zip › all_data/experimental_structure_agreement/rosetta_models/LCB1_design.pdb]

HEADER                                            13-MAR-23   XXXX              
EXPDTA    THEORETICAL MODEL                                                     
REMARK 220                                                                      
REMARK 220 EXPERIMENTAL DETAILS                                                 
REMARK 220  EXPERIMENT TYPE                : THEORETICAL MODELLING              
REMARK 220  DATE OF DATA COLLECTION        : 13-MAR-23                          
REMARK 220                                                                      
REMARK 220 REMARK: MODEL GENERATED BY ROSETTA                                   
REMARK 220  VERSION 2019.44+release.5aed75f2e79                                 
SSBOND     CYS B   60    CYS B   85                                       2.03  
SSBOND     CYS B  103    CYS B  156                                       2.05  
SSBOND     CYS B  115    CYS B  249                                       2.03  
SSBOND     CYS B  204    CYS B  212                                       2.03  
ATOM      1  N   ASP A   1       4.224  18.665 -16.244  1.00  0.00           N  
ATOM      2  CA  ASP A   1       4.180  17.239 -16.549  1.00  0.00           C  
ATOM      3  C   ASP A   1       4.020  16.376 -15.298  1.00  0.00           C  
ATOM      4  O   ASP A   1       3.097  15.566 -15.206  1.00  0.00           O  
ATOM      5  CB  ASP A   1       5.436  16.831 -17.324  1.00  0.00           C  
ATOM      6  CG  ASP A   1       6.706  17.296 -16.643  1.00  0.00           C  
ATOM      7  OD1 ASP A   1       6.587  17.988 -15.652  1.00  0.00           O  
ATOM      8  OD2 ASP A   1       7.770  16.971 -17.100  1.00  0.00           O  
ATOM      9 1H   ASP A   1       3.801  19.187 -16.998  1.00  0.00           H  
ATOM     10 2H   ASP A   1       3.731  18.852 -15.384  1.00  0.00           H  
ATOM     11 3H   ASP A   1       5.191  18.946 -16.140  1.00  0.00           H  
ATOM     12  HA  ASP A   1       3.317  17.057 -17.189  1.00  0.00           H  
ATOM     13 1HB  ASP A   1       5.469  15.745 -17.422  1.00  0.00           H  
ATOM     14 2HB  ASP A   1       5.400  17.252 -18.329  1.00  0.00           H  
ATOM     15  N   LYS A   2       4.925  16.543 -14.340  1.00  0.00           N  
ATOM     16  CA  LYS A   2       4.946  15.707 -13.143  1.00  0.00           C  
ATOM     17  C   LYS A   2       3.599  15.665 -12.420  1.00  0.00           C  
ATOM     18  O   LYS A   2       3.198  14.616 -11.916  1.00  0.00           O  
ATOM     19  CB  LYS A   2       6.037  16.183 -12.179  1.00  0.00           C  
ATOM     20  CG  LYS A   2       6.223  15.290 -10.953  1.00  0.00           C  
ATOM     21  CD  LYS A   2       7.366  15.761 -10.062  1.00  0.00           C  
ATOM     22  CE  LYS A   2       7.524  14.842  -8.846  1.00  0.00           C  
ATOM     23  NZ  LYS A   2       8.645  15.267  -7.957  1.00  0.00           N  
ATOM     24  H   LYS A   2       5.647  17.242 -14.469  1.00  0.00           H  
ATOM     25  HA  LYS A   2       5.184  14.690 -13.450  1.00  0.00           H  
ATOM     26 1HB  LYS A   2       6.990  16.235 -12.707  1.00  0.00           H  
ATOM     27 2HB  LYS A   2       5.800  17.188 -11.829  1.00  0.00           H  
ATOM     28 1HG  LYS A   2       5.302  15.265 -10.369  1.00  0.00           H  
ATOM     29 2HG  LYS A   2       6.449  14.284 -11.284  1.00  0.00           H  
ATOM     30 1HD  LYS A   2       8.297  15.763 -10.630  1.00  0.00           H  
ATOM     31 2HD  LYS A   2       7.167  16.776  -9.717  1.00  0.00           H  
ATOM     32 1HE  LYS A   2       6.598  14.850  -8.273  1.00  0.00           H  
ATOM     33 2HE  LYS A   2       7.717  13.825  -9.191  1.00  0.00           H  
ATOM     34 1HZ  LYS A   2       8.706  14.622  -7.163  1.00  0.00           H  
ATOM     35 2HZ  LYS A   2       9.514  15.249  -8.472  1.00  0.00           H  
ATOM     36 3HZ  LYS A   2       8.475  16.201  -7.617  1.00  0.00           H  
ATOM     37  N   GLU A   3       2.911  16.803 -12.341  1.00  0.00           N  
ATOM     38  CA  GLU A   3       1.640  16.863 -11.621  1.00  0.00           C  
ATOM     39  C   GLU A   3       0.562  16.009 -12.284  1.00  0.00           C  
ATOM     40  O   GLU A   3      -0.193  15.312 -11.602  1.00  0.00           O  
ATOM     41  CB  GLU A   3       1.159  18.311 -11.522  1.00  0.00           C  
ATOM     42  CG  GLU A   3       1.975  19.190 -10.577  1.00  0.00           C  
ATOM     43  CD  GLU A   3       1.451  20.597 -10.495  1.00  0.00           C  
ATOM     44  OE1 GLU A   3       0.459  20.870 -11.129  1.00  0.00           O  
ATOM     45  OE2 GLU A   3       2.027  21.394  -9.793  1.00  0.00           O  
ATOM     46  H   GLU A   3       3.275  17.640 -12.772  1.00  0.00           H  
ATOM     47  HA  GLU A   3       1.800  16.481 -10.612  1.00  0.00           H  
ATOM     48 1HB  GLU A   3       1.196  18.769 -12.510  1.00  0.00           H  
ATOM     49 2HB  GLU A   3       0.124  18.328 -11.201  1.00  0.00           H  
ATOM     50 1HG  GLU A   3       1.952  18.749  -9.579  1.00  0.00           H  
ATOM     51 2HG  GLU A   3       3.010  19.208 -10.912  1.00  0.00           H  
ATOM     52  N   TRP A   4       0.500  16.058 -13.612  1.00  0.00           N  
ATOM     53  CA  TRP A   4      -0.464  15.271 -14.370  1.00  0.00           C  
ATOM     54  C   TRP A   4      -0.167  13.788 -14.237  1.00  0.00           C  
ATOM     55  O   TRP A   4      -1.071  12.973 -14.043  1.00  0.00           O  
ATOM     56  CB  TRP A   4      -0.450  15.672 -15.844  1.00  0.00           C  
ATOM     57  CG  TRP A   4      -1.433  14.908 -16.680  1.00  0.00           C  
ATOM     58  CD1 TRP A   4      -2.746  15.214 -16.870  1.00  0.00           C  
ATOM     59  CD2 TRP A   4      -1.187  13.704 -17.452  1.00  0.00           C  
ATOM     60  NE1 TRP A   4      -3.331  14.291 -17.700  1.00  0.00           N  
ATOM     61  CE2 TRP A   4      -2.390  13.361 -18.066  1.00  0.00           C  
ATOM     62  CE3 TRP A   4      -0.058  12.907 -17.666  1.00  0.00           C  
ATOM     63  CZ2 TRP A   4      -2.503  12.249 -18.886  1.00  0.00           C  
ATOM     64  CZ3 TRP A   4      -0.168  11.794 -18.484  1.00  0.00           C  
ATOM     65  CH2 TRP A   4      -1.359  11.472 -19.080  1.00  0.00           C  
ATOM     66  H   TRP A   4       1.147  16.654 -14.108  1.00  0.00           H  
ATOM     67  HA  TRP A   4      -1.458  15.459 -13.967  1.00  0.00           H  
ATOM     68 1HB  TRP A   4      -0.677  16.734 -15.934  1.00  0.00           H  
ATOM     69 2HB  TRP A   4       0.548  15.514 -16.255  1.00  0.00           H  
ATOM     70  HD1 TRP A   4      -3.257  16.068 -16.428  1.00  0.00           H  
ATOM     71  HE1 TRP A   4      -4.296  14.297 -17.996  1.00  0.00           H  
ATOM     72  HE3 TRP A   4       0.885  13.157 -17.201  1.00  0.00           H  
ATOM     73  HZ2 TRP A   4      -3.442  11.980 -19.369  1.00  0.00           H  
ATOM     74  HZ3 TRP A   4       0.719  11.180 -18.643  1.00  0.00           H  
ATOM     75  HH2 TRP A   4      -1.412  10.590 -19.719  1.00  0.00           H  
ATOM     76  N   ILE A   5       1.110  13.441 -14.352  1.00  0.00           N  
ATOM     77  CA  ILE A   5       1.524  12.050 -14.309  1.00  0.00           C  
ATOM     78  C   ILE A   5       1.203  11.447 -12.947  1.00  0.00           C  
ATOM     79  O   ILE A   5       0.684  10.334 -12.864  1.00  0.00           O  
ATOM     80  CB  ILE A   5       3.028  11.916 -14.596  1.00  0.00           C  
ATOM     81  CG1 ILE A   5       3.332  12.342 -16.037  1.00  0.00           C  
ATOM     82  CG2 ILE A   5       3.457  10.469 -14.382  1.00  0.00           C  
ATOM     83  CD1 ILE A   5       4.803  12.566 -16.309  1.00  0.00           C  
ATOM     84  H   ILE A   5       1.807  14.165 -14.497  1.00  0.00           H  
ATOM     85  HA  ILE A   5       0.972  11.498 -15.068  1.00  0.00           H  
ATOM     86  HB  ILE A   5       3.577  12.574 -13.934  1.00  0.00           H  
ATOM     87 1HG1 ILE A   5       2.966  11.572 -16.717  1.00  0.00           H  
ATOM     88 2HG1 ILE A   5       2.809  13.270 -16.248  1.00  0.00           H  
ATOM     89 1HG2 ILE A   5       4.512  10.360 -14.582  1.00  0.00           H  
ATOM     90 2HG2 ILE A   5       3.256  10.165 -13.357  1.00  0.00           H  
ATOM     91 3HG2 ILE A   5       2.902   9.839 -15.059  1.00  0.00           H  
ATOM     92 1HD1 ILE A   5       4.938  12.868 -17.347  1.00  0.00           H  
ATOM     93 2HD1 ILE A   5       5.178  13.352 -15.652  1.00  0.00           H  
ATOM     94 3HD1 ILE A   5       5.357  11.654 -16.128  1.00  0.00           H  
ATOM     95  N   LEU A   6       1.498  12.187 -11.877  1.00  0.00           N  
ATOM     96  CA  LEU A   6       1.213  11.704 -10.532  1.00  0.00           C  
ATOM     97  C   LEU A   6      -0.280  11.469 -10.344  1.00  0.00           C  
ATOM     98  O   LEU A   6      -0.684  10.474  -9.737  1.00  0.00           O  
ATOM     99  CB  LEU A   6       1.708  12.703  -9.476  1.00  0.00           C  
ATOM    100  CG  LEU A   6       1.462  12.313  -7.989  1.00  0.00           C  
ATOM    101  CD1 LEU A   6       2.176  11.003  -7.667  1.00  0.00           C  
ATOM    102  CD2 LEU A   6       1.968  13.437  -7.087  1.00  0.00           C  
ATOM    103  H   LEU A   6       1.939  13.093 -12.000  1.00  0.00           H  
ATOM    104  HA  LEU A   6       1.732  10.758 -10.397  1.00  0.00           H  
ATOM    105 1HB  LEU A   6       2.774  12.845  -9.607  1.00  0.00           H  
ATOM    106 2HB  LEU A   6       1.216  13.661  -9.654  1.00  0.00           H  
ATOM    107  HG  LEU A   6       0.394  12.167  -7.821  1.00  0.00           H  
ATOM    108 1HD1 LEU A   6       1.994  10.748  -6.635  1.00  0.00           H  
ATOM    109 2HD1 LEU A   6       1.802  10.203  -8.304  1.00  0.00           H  
ATOM    110 3HD1 LEU A   6       3.242  11.121  -7.823  1.00  0.00           H  
ATOM    111 1HD2 LEU A   6       1.790  13.174  -6.043  1.00  0.00           H  
ATOM    112 2HD2 LEU A   6       3.037  13.582  -7.248  1.00  0.00           H  
ATOM    113 3HD2 LEU A   6       1.437  14.359  -7.325  1.00  0.00           H  
ATOM    114  N   GLN A   7      -1.103  12.378 -10.872  1.00  0.00           N  
ATOM    115  CA  GLN A   7      -2.549  12.239 -10.760  1.00  0.00           C  
ATOM    116  C   GLN A   7      -3.028  10.963 -11.430  1.00  0.00           C  
ATOM    117  O   GLN A   7      -3.912  10.276 -10.912  1.00  0.00           O  
ATOM    118  CB  GLN A   7      -3.255  13.434 -11.406  1.00  0.00           C  
ATOM    119  CG  GLN A   7      -4.765  13.439 -11.241  1.00  0.00           C  
ATOM    120  CD  GLN A   7      -5.185  13.671  -9.814  1.00  0.00           C  
ATOM    121  OE1 GLN A   7      -4.700  14.606  -9.169  1.00  0.00           O  
ATOM    122  NE2 GLN A   7      -6.089  12.837  -9.309  1.00  0.00           N  
ATOM    123  H   GLN A   7      -0.716  13.195 -11.337  1.00  0.00           H  
ATOM    124  HA  GLN A   7      -2.816  12.188  -9.707  1.00  0.00           H  
ATOM    125 1HB  GLN A   7      -2.863  14.359 -10.981  1.00  0.00           H  
ATOM    126 2HB  GLN A   7      -3.036  13.450 -12.474  1.00  0.00           H  
ATOM    127 1HG  GLN A   7      -5.183  14.224 -11.855  1.00  0.00           H  
ATOM    128 2HG  GLN A   7      -5.160  12.474 -11.558  1.00  0.00           H  
ATOM    129 1HE2 GLN A   7      -6.408  12.950  -8.364  1.00  0.00           H  
ATOM    130 2HE2 GLN A   7      -6.453  12.092  -9.872  1.00  0.00           H  
ATOM    131  N   LYS A   8      -2.434  10.636 -12.574  1.00  0.00           N  
ATOM    132  CA  LYS A   8      -2.814   9.428 -13.288  1.00  0.00           C  
ATOM    133  C   LYS A   8      -2.424   8.185 -12.505  1.00  0.00           C  
ATOM    134  O   LYS A   8      -3.199   7.232 -12.421  1.00  0.00           O  
ATOM    135  CB  LYS A   8      -2.167   9.398 -14.672  1.00  0.00           C  
ATOM    136  CG  LYS A   8      -2.675  10.455 -15.653  1.00  0.00           C  
ATOM    137  CD  LYS A   8      -4.062  10.120 -16.213  1.00  0.00           C  
ATOM    138  CE  LYS A   8      -4.000   9.003 -17.257  1.00  0.00           C  
ATOM    139  NZ  LYS A   8      -5.323   8.779 -17.907  1.00  0.00           N  
ATOM    140  H   LYS A   8      -1.724  11.251 -12.960  1.00  0.00           H  
ATOM    141  HA  LYS A   8      -3.897   9.421 -13.401  1.00  0.00           H  
ATOM    142 1HB  LYS A   8      -1.093   9.545 -14.566  1.00  0.00           H  
ATOM    143 2HB  LYS A   8      -2.316   8.422 -15.115  1.00  0.00           H  
ATOM    144 1HG  LYS A   8      -2.726  11.420 -15.149  1.00  0.00           H  
ATOM    145 2HG  LYS A   8      -1.972  10.537 -16.474  1.00  0.00           H  
ATOM    146 1HD  LYS A   8      -4.727   9.815 -15.408  1.00  0.00           H  
ATOM    147 2HD  LYS A   8      -4.479  11.012 -16.681  1.00  0.00           H  
ATOM    148 1HE  LYS A   8      -3.271   9.268 -18.021  1.00  0.00           H  
ATOM    149 2HE  LYS A   8      -3.689   8.076 -16.780  1.00  0.00           H  
ATOM    150 1HZ  LYS A   8      -5.240   8.037 -18.589  1.00  0.00           H  
ATOM    151 2HZ  LYS A   8      -6.004   8.519 -17.208  1.00  0.00           H  
ATOM    152 3HZ  LYS A   8      -5.621   9.626 -18.368  1.00  0.00           H  
ATOM    153  N   ILE A   9      -1.239   8.198 -11.900  1.00  0.00           N  
ATOM    154  CA  ILE A   9      -0.783   7.025 -11.168  1.00  0.00           C  
ATOM    155  C   ILE A   9      -1.684   6.796  -9.950  1.00  0.00           C  
ATOM    156  O   ILE A   9      -2.084   5.665  -9.666  1.00  0.00           O  
ATOM    157  CB  ILE A   9       0.683   7.164 -10.701  1.00  0.00           C  
ATOM    158  CG1 ILE A   9       1.633   7.275 -11.901  1.00  0.00           C  
ATOM    159  CG2 ILE A   9       1.047   5.921  -9.926  1.00  0.00           C  
ATOM    160  CD1 ILE A   9       3.054   7.699 -11.547  1.00  0.00           C  
ATOM    161  H   ILE A   9      -0.637   9.011 -11.996  1.00  0.00           H  
ATOM    162  HA  ILE A   9      -0.857   6.155 -11.819  1.00  0.00           H  
ATOM    163  HB  ILE A   9       0.795   8.052 -10.077  1.00  0.00           H  
ATOM    164 1HG1 ILE A   9       1.671   6.313 -12.397  1.00  0.00           H  
ATOM    165 2HG1 ILE A   9       1.234   8.006 -12.591  1.00  0.00           H  
ATOM    166 1HG2 ILE A   9       2.073   5.981  -9.577  1.00  0.00           H  
ATOM    167 2HG2 ILE A   9       0.384   5.819  -9.079  1.00  0.00           H  
ATOM    168 3HG2 ILE A   9       0.937   5.056 -10.576  1.00  0.00           H  
ATOM    169 1HD1 ILE A   9       3.652   7.756 -12.458  1.00  0.00           H  
ATOM    170 2HD1 ILE A   9       3.032   8.678 -11.069  1.00  0.00           H  
ATOM    171 3HD1 ILE A   9       3.505   6.978 -10.873  1.00  0.00           H  
ATOM    172  N   TYR A  10      -1.997   7.877  -9.230  1.00  0.00           N  
ATOM    173  CA  TYR A  10      -2.863   7.807  -8.054  1.00  0.00           C  
ATOM    174  C   TYR A  10      -4.241   7.266  -8.432  1.00  0.00           C  
ATOM    175  O   TYR A  10      -4.795   6.419  -7.728  1.00  0.00           O  
ATOM    176  CB  TYR A  10      -2.996   9.183  -7.398  1.00  0.00           C  
ATOM    177  CG  TYR A  10      -3.653   9.176  -6.012  1.00  0.00           C  
ATOM    178  CD1 TYR A  10      -2.856   9.140  -4.876  1.00  0.00           C  
ATOM    179  CD2 TYR A  10      -5.035   9.213  -5.880  1.00  0.00           C  
ATOM    180  CE1 TYR A  10      -3.433   9.157  -3.609  1.00  0.00           C  
ATOM    181  CE2 TYR A  10      -5.613   9.225  -4.616  1.00  0.00           C  
ATOM    182  CZ  TYR A  10      -4.819   9.204  -3.479  1.00  0.00           C  
ATOM    183  OH  TYR A  10      -5.418   9.238  -2.215  1.00  0.00           O  
ATOM    184  H   TYR A  10      -1.621   8.779  -9.507  1.00  0.00           H  
ATOM    185  HA  TYR A  10      -2.423   7.118  -7.337  1.00  0.00           H  
ATOM    186 1HB  TYR A  10      -2.006   9.633  -7.301  1.00  0.00           H  
ATOM    187 2HB  TYR A  10      -3.582   9.834  -8.047  1.00  0.00           H  
ATOM    188  HD1 TYR A  10      -1.774   9.109  -4.984  1.00  0.00           H  
ATOM    189  HD2 TYR A  10      -5.667   9.240  -6.767  1.00  0.00           H  
ATOM    190  HE1 TYR A  10      -2.805   9.138  -2.720  1.00  0.00           H  
ATOM    191  HE2 TYR A  10      -6.698   9.261  -4.517  1.00  0.00           H  
ATOM    192  HH  TYR A  10      -4.787   9.549  -1.533  1.00  0.00           H  
ATOM    193  N   GLU A  11      -4.794   7.755  -9.545  1.00  0.00           N  
ATOM    194  CA  GLU A  11      -6.102   7.300 -10.003  1.00  0.00           C  
ATOM    195  C   GLU A  11      -6.077   5.818 -10.349  1.00  0.00           C  
ATOM    196  O   GLU A  11      -7.017   5.090 -10.028  1.00  0.00           O  
ATOM    197  CB  GLU A  11      -6.561   8.124 -11.213  1.00  0.00           C  
ATOM    198  CG  GLU A  11      -7.883   7.674 -11.860  1.00  0.00           C  
ATOM    199  CD  GLU A  11      -9.081   7.740 -10.942  1.00  0.00           C  
ATOM    200  OE1 GLU A  11      -8.943   8.188  -9.829  1.00  0.00           O  
ATOM    201  OE2 GLU A  11     -10.148   7.361 -11.369  1.00  0.00           O  
ATOM    202  H   GLU A  11      -4.306   8.469 -10.077  1.00  0.00           H  
ATOM    203  HA  GLU A  11      -6.816   7.446  -9.193  1.00  0.00           H  
ATOM    204 1HB  GLU A  11      -6.675   9.166 -10.915  1.00  0.00           H  
ATOM    205 2HB  GLU A  11      -5.789   8.091 -11.982  1.00  0.00           H  
ATOM    206 1HG  GLU A  11      -8.075   8.304 -12.728  1.00  0.00           H  
ATOM    207 2HG  GLU A  11      -7.765   6.651 -12.215  1.00  0.00           H  
ATOM    208  N   ILE A  12      -4.993   5.355 -10.964  1.00  0.00           N  
ATOM    209  CA  ILE A  12      -4.878   3.940 -11.281  1.00  0.00           C  
ATOM    210  C   ILE A  12      -4.909   3.109 -10.007  1.00  0.00           C  
ATOM    211  O   ILE A  12      -5.623   2.109  -9.933  1.00  0.00           O  
ATOM    212  CB  ILE A  12      -3.600   3.644 -12.079  1.00  0.00           C  
ATOM    213  CG1 ILE A  12      -3.726   4.261 -13.487  1.00  0.00           C  
ATOM    214  CG2 ILE A  12      -3.382   2.140 -12.144  1.00  0.00           C  
ATOM    215  CD1 ILE A  12      -2.433   4.319 -14.257  1.00  0.00           C  
ATOM    216  H   ILE A  12      -4.253   5.998 -11.231  1.00  0.00           H  
ATOM    217  HA  ILE A  12      -5.731   3.653 -11.894  1.00  0.00           H  
ATOM    218  HB  ILE A  12      -2.746   4.114 -11.593  1.00  0.00           H  
ATOM    219 1HG1 ILE A  12      -4.431   3.679 -14.062  1.00  0.00           H  
ATOM    220 2HG1 ILE A  12      -4.114   5.270 -13.391  1.00  0.00           H  
ATOM    221 1HG2 ILE A  12      -2.484   1.918 -12.703  1.00  0.00           H  
ATOM    222 2HG2 ILE A  12      -3.282   1.739 -11.142  1.00  0.00           H  
ATOM    223 3HG2 ILE A  12      -4.234   1.684 -12.626  1.00  0.00           H  
ATOM    224 1HD1 ILE A  12      -2.612   4.769 -15.231  1.00  0.00           H  
ATOM    225 2HD1 ILE A  12      -1.714   4.921 -13.707  1.00  0.00           H  
ATOM    226 3HD1 ILE A  12      -2.044   3.322 -14.390  1.00  0.00           H  
ATOM    227  N   MET A  13      -4.159   3.537  -8.997  1.00  0.00           N  
ATOM    228  CA  MET A  13      -4.168   2.856  -7.709  1.00  0.00           C  
ATOM    229  C   MET A  13      -5.592   2.740  -7.172  1.00  0.00           C  
ATOM    230  O   MET A  13      -6.020   1.665  -6.747  1.00  0.00           O  
ATOM    231  CB  MET A  13      -3.293   3.617  -6.720  1.00  0.00           C  
ATOM    232  CG  MET A  13      -3.281   3.071  -5.306  1.00  0.00           C  
ATOM    233  SD  MET A  13      -2.324   4.110  -4.178  1.00  0.00           S  
ATOM    234  CE  MET A  13      -3.298   5.628  -4.168  1.00  0.00           C  
ATOM    235  H   MET A  13      -3.568   4.353  -9.129  1.00  0.00           H  
ATOM    236  HA  MET A  13      -3.773   1.851  -7.840  1.00  0.00           H  
ATOM    237 1HB  MET A  13      -2.277   3.634  -7.071  1.00  0.00           H  
ATOM    238 2HB  MET A  13      -3.630   4.638  -6.679  1.00  0.00           H  
ATOM    239 1HG  MET A  13      -4.300   3.000  -4.924  1.00  0.00           H  
ATOM    240 2HG  MET A  13      -2.848   2.068  -5.304  1.00  0.00           H  
ATOM    241 1HE  MET A  13      -2.839   6.346  -3.499  1.00  0.00           H  
ATOM    242 2HE  MET A  13      -3.341   6.053  -5.167  1.00  0.00           H  
ATOM    243 3HE  MET A  13      -4.308   5.415  -3.825  1.00  0.00           H  
ATOM    244  N   ARG A  14      -6.327   3.851  -7.197  1.00  0.00           N  
ATOM    245  CA  ARG A  14      -7.697   3.868  -6.700  1.00  0.00           C  
ATOM    246  C   ARG A  14      -8.582   2.892  -7.480  1.00  0.00           C  
ATOM    247  O   ARG A  14      -9.380   2.159  -6.891  1.00  0.00           O  
ATOM    248  CB  ARG A  14      -8.281   5.270  -6.795  1.00  0.00           C  
ATOM    249  CG  ARG A  14      -9.614   5.460  -6.084  1.00  0.00           C  
ATOM    250  CD  ARG A  14     -10.251   6.765  -6.428  1.00  0.00           C  
ATOM    251  NE  ARG A  14     -10.706   6.792  -7.812  1.00  0.00           N  
ATOM    252  CZ  ARG A  14     -11.832   6.192  -8.255  1.00  0.00           C  
ATOM    253  NH1 ARG A  14     -12.601   5.536  -7.412  1.00  0.00           N  
ATOM    254  NH2 ARG A  14     -12.156   6.261  -9.535  1.00  0.00           N  
ATOM    255  H   ARG A  14      -5.913   4.710  -7.549  1.00  0.00           H  
ATOM    256  HA  ARG A  14      -7.686   3.565  -5.653  1.00  0.00           H  
ATOM    257 1HB  ARG A  14      -7.575   5.987  -6.376  1.00  0.00           H  
ATOM    258 2HB  ARG A  14      -8.426   5.532  -7.844  1.00  0.00           H  
ATOM    259 1HG  ARG A  14     -10.291   4.655  -6.368  1.00  0.00           H  
ATOM    260 2HG  ARG A  14      -9.455   5.432  -5.006  1.00  0.00           H  
ATOM    261 1HD  ARG A  14     -11.106   6.944  -5.779  1.00  0.00           H  
ATOM    262 2HD  ARG A  14      -9.523   7.567  -6.297  1.00  0.00           H  
ATOM    263  HE  ARG A  14     -10.136   7.294  -8.493  1.00  0.00           H  
ATOM    264 1HH1 ARG A  14     -12.352   5.481  -6.437  1.00  0.00           H  
ATOM    265 2HH1 ARG A  14     -13.442   5.070  -7.736  1.00  0.00           H  
ATOM    266 1HH2 ARG A  14     -11.550   6.762 -10.183  1.00  0.00           H  
ATOM    267 2HH2 ARG A  14     -12.991   5.806  -9.872  1.00  0.00           H  
ATOM    268  N   LEU A  15      -8.432   2.880  -8.804  1.00  0.00           N  
ATOM    269  CA  LEU A  15      -9.222   1.999  -9.659  1.00  0.00           C  
ATOM    270  C   LEU A  15      -8.922   0.533  -9.378  1.00  0.00           C  
ATOM    271  O   LEU A  15      -9.817  -0.310  -9.435  1.00  0.00           O  
ATOM    272  CB  LEU A  15      -8.942   2.302 -11.136  1.00  0.00           C  
ATOM    273  CG  LEU A  15      -9.448   3.661 -11.661  1.00  0.00           C  
ATOM    274  CD1 LEU A  15      -8.865   3.903 -13.045  1.00  0.00           C  
ATOM    275  CD2 LEU A  15     -10.973   3.662 -11.713  1.00  0.00           C  
ATOM    276  H   LEU A  15      -7.770   3.522  -9.229  1.00  0.00           H  
ATOM    277  HA  LEU A  15     -10.275   2.172  -9.449  1.00  0.00           H  
ATOM    278 1HB  LEU A  15      -7.865   2.268 -11.294  1.00  0.00           H  
ATOM    279 2HB  LEU A  15      -9.400   1.521 -11.742  1.00  0.00           H  
ATOM    280  HG  LEU A  15      -9.111   4.459 -11.002  1.00  0.00           H  
ATOM    281 1HD1 LEU A  15      -9.211   4.867 -13.419  1.00  0.00           H  
ATOM    282 2HD1 LEU A  15      -7.778   3.907 -12.987  1.00  0.00           H  
ATOM    283 3HD1 LEU A  15      -9.190   3.113 -13.720  1.00  0.00           H  
ATOM    284 1HD2 LEU A  15     -11.317   4.627 -12.088  1.00  0.00           H  
ATOM    285 2HD2 LEU A  15     -11.316   2.870 -12.378  1.00  0.00           H  
ATOM    286 3HD2 LEU A  15     -11.383   3.501 -10.718  1.00  0.00           H  
ATOM    287  N   LEU A  16      -7.665   0.232  -9.071  1.00  0.00           N  
ATOM    288  CA  LEU A  16      -7.260  -1.134  -8.769  1.00  0.00           C  
ATOM    289  C   LEU A  16      -7.918  -1.638  -7.487  1.00  0.00           C  
ATOM    290  O   LEU A  16      -8.229  -2.828  -7.373  1.00  0.00           O  
ATOM    291  CB  LEU A  16      -5.735  -1.218  -8.681  1.00  0.00           C  
ATOM    292  CG  LEU A  16      -4.988  -1.067 -10.026  1.00  0.00           C  
ATOM    293  CD1 LEU A  16      -3.526  -0.853  -9.765  1.00  0.00           C  
ATOM    294  CD2 LEU A  16      -5.181  -2.322 -10.856  1.00  0.00           C  
ATOM    295  H   LEU A  16      -6.969   0.971  -9.061  1.00  0.00           H  
ATOM    296  HA  LEU A  16      -7.592  -1.773  -9.580  1.00  0.00           H  
ATOM    297 1HB  LEU A  16      -5.382  -0.434  -8.014  1.00  0.00           H  
ATOM    298 2HB  LEU A  16      -5.462  -2.183  -8.252  1.00  0.00           H  
ATOM    299  HG  LEU A  16      -5.370  -0.206 -10.570  1.00  0.00           H  
ATOM    300 1HD1 LEU A  16      -3.000  -0.749 -10.713  1.00  0.00           H  
ATOM    301 2HD1 LEU A  16      -3.390   0.047  -9.173  1.00  0.00           H  
ATOM    302 3HD1 LEU A  16      -3.138  -1.696  -9.232  1.00  0.00           H  
ATOM    303 1HD2 LEU A  16      -4.642  -2.218 -11.786  1.00  0.00           H  
ATOM    304 2HD2 LEU A  16      -4.794  -3.172 -10.311  1.00  0.00           H  
ATOM    305 3HD2 LEU A  16      -6.232  -2.481 -11.065  1.00  0.00           H  
ATOM    306  N   ASP A  17      -8.158  -0.736  -6.533  1.00  0.00           N  
ATOM    307  CA  ASP A  17      -8.855  -1.123  -5.309  1.00  0.00           C  
ATOM    308  C   ASP A  17     -10.309  -1.465  -5.615  1.00  0.00           C  
ATOM    309  O   ASP A  17     -10.857  -2.423  -5.069  1.00  0.00           O  
ATOM    310  CB  ASP A  17      -8.812  -0.007  -4.263  1.00  0.00           C  
ATOM    311  CG  ASP A  17      -7.452   0.175  -3.607  1.00  0.00           C  
ATOM    312  OD1 ASP A  17      -6.626  -0.707  -3.705  1.00  0.00           O  
ATOM    313  OD2 ASP A  17      -7.257   1.204  -3.002  1.00  0.00           O  
ATOM    314  H   ASP A  17      -7.847   0.224  -6.658  1.00  0.00           H  
ATOM    315  HA  ASP A  17      -8.371  -2.008  -4.897  1.00  0.00           H  
ATOM    316 1HB  ASP A  17      -9.097   0.935  -4.730  1.00  0.00           H  
ATOM    317 2HB  ASP A  17      -9.546  -0.217  -3.484  1.00  0.00           H  
ATOM    318  N   GLU A  18     -10.923  -0.701  -6.522  1.00  0.00           N  
ATOM    319  CA  GLU A  18     -12.298  -0.977  -6.938  1.00  0.00           C  
ATOM    320  C   GLU A  18     -12.384  -2.303  -7.690  1.00  0.00           C  
ATOM    321  O   GLU A  18     -13.338  -3.063  -7.519  1.00  0.00           O  
ATOM    322  CB  GLU A  18     -12.846   0.145  -7.827  1.00  0.00           C  
ATOM    323  CG  GLU A  18     -13.122   1.458  -7.112  1.00  0.00           C  
ATOM    324  CD  GLU A  18     -13.699   2.507  -8.031  1.00  0.00           C  
ATOM    325  OE1 GLU A  18     -13.588   2.353  -9.222  1.00  0.00           O  
ATOM    326  OE2 GLU A  18     -14.261   3.459  -7.539  1.00  0.00           O  
ATOM    327  H   GLU A  18     -10.425   0.094  -6.913  1.00  0.00           H  
ATOM    328  HA  GLU A  18     -12.921  -1.050  -6.047  1.00  0.00           H  
ATOM    329 1HB  GLU A  18     -12.139   0.349  -8.630  1.00  0.00           H  
ATOM    330 2HB  GLU A  18     -13.776  -0.183  -8.290  1.00  0.00           H  
ATOM    331 1HG  GLU A  18     -13.820   1.278  -6.296  1.00  0.00           H  
ATOM    332 2HG  GLU A  18     -12.190   1.829  -6.684  1.00  0.00           H  
ATOM    333  N   LEU A  19     -11.369  -2.579  -8.507  1.00  0.00           N  
ATOM    334  CA  LEU A  19     -11.292  -3.824  -9.264  1.00  0.00           C  
ATOM    335  C   LEU A  19     -11.038  -5.009  -8.335  1.00  0.00           C  
ATOM    336  O   LEU A  19     -11.512  -6.117  -8.589  1.00  0.00           O  
ATOM    337  CB  LEU A  19     -10.195  -3.721 -10.332  1.00  0.00           C  
ATOM    338  CG  LEU A  19     -10.486  -2.736 -11.495  1.00  0.00           C  
ATOM    339  CD1 LEU A  19      -9.211  -2.476 -12.281  1.00  0.00           C  
ATOM    340  CD2 LEU A  19     -11.549  -3.328 -12.415  1.00  0.00           C  
ATOM    341  H   LEU A  19     -10.634  -1.888  -8.616  1.00  0.00           H  
ATOM    342  HA  LEU A  19     -12.248  -3.985  -9.755  1.00  0.00           H  
ATOM    343 1HB  LEU A  19      -9.272  -3.410  -9.851  1.00  0.00           H  
ATOM    344 2HB  LEU A  19     -10.043  -4.708 -10.762  1.00  0.00           H  
ATOM    345  HG  LEU A  19     -10.840  -1.789 -11.091  1.00  0.00           H  
ATOM    346 1HD1 LEU A  19      -9.426  -1.776 -13.086  1.00  0.00           H  
ATOM    347 2HD1 LEU A  19      -8.462  -2.047 -11.625  1.00  0.00           H  
ATOM    348 3HD1 LEU A  19      -8.839  -3.400 -12.700  1.00  0.00           H  
ATOM    349 1HD2 LEU A  19     -11.750  -2.632 -13.229  1.00  0.00           H  
ATOM    350 2HD2 LEU A  19     -11.190  -4.273 -12.826  1.00  0.00           H  
ATOM    351 3HD2 LEU A  19     -12.467  -3.502 -11.860  1.00  0.00           H  
ATOM    352  N   GLY A  20     -10.316  -4.766  -7.241  1.00  0.00           N  
ATOM    353  CA  GLY A  20     -10.086  -5.796  -6.237  1.00  0.00           C  
ATOM    354  C   GLY A  20      -8.792  -6.575  -6.437  1.00  0.00           C  
ATOM    355  O   GLY A  20      -8.709  -7.745  -6.058  1.00  0.00           O  
ATOM    356  H   GLY A  20      -9.918  -3.844  -7.102  1.00  0.00           H  
ATOM    357 1HA  GLY A  20     -10.074  -5.327  -5.252  1.00  0.00           H  
ATOM    358 2HA  GLY A  20     -10.927  -6.488  -6.240  1.00  0.00           H  
ATOM    359  N   HIS A  21      -7.788  -5.948  -7.045  1.00  0.00           N  
ATOM    360  CA  HIS A  21      -6.516  -6.636  -7.252  1.00  0.00           C  
ATOM    361  C   HIS A  21      -5.439  -5.997  -6.385  1.00  0.00           C  
ATOM    362  O   HIS A  21      -4.913  -4.927  -6.701  1.00  0.00           O  
ATOM    363  CB  HIS A  21      -6.111  -6.604  -8.721  1.00  0.00           C  
ATOM    364  CG  HIS A  21      -4.975  -7.522  -9.056  1.00  0.00           C  
ATOM    365  ND1 HIS A  21      -3.652  -7.203  -8.827  1.00  0.00           N  
ATOM    366  CD2 HIS A  21      -4.976  -8.755  -9.614  1.00  0.00           C  
ATOM    367  CE1 HIS A  21      -2.888  -8.205  -9.238  1.00  0.00           C  
ATOM    368  NE2 HIS A  21      -3.669  -9.155  -9.716  1.00  0.00           N  
ATOM    369  H   HIS A  21      -7.903  -4.984  -7.339  1.00  0.00           H  
ATOM    370  HA  HIS A  21      -6.607  -7.679  -6.952  1.00  0.00           H  
ATOM    371 1HB  HIS A  21      -6.965  -6.887  -9.330  1.00  0.00           H  
ATOM    372 2HB  HIS A  21      -5.828  -5.590  -8.999  1.00  0.00           H  
ATOM    373  HD2 HIS A  21      -5.853  -9.322  -9.928  1.00  0.00           H  
ATOM    374  HE1 HIS A  21      -1.801  -8.241  -9.192  1.00  0.00           H  
ATOM    375  HE2 HIS A  21      -3.358 -10.038 -10.099  1.00  0.00           H  
ATOM    376  N   ALA A  22      -5.177  -6.631  -5.248  1.00  0.00           N  
ATOM    377  CA  ALA A  22      -4.337  -6.064  -4.203  1.00  0.00           C  
ATOM    378  C   ALA A  22      -2.882  -5.905  -4.605  1.00  0.00           C  
ATOM    379  O   ALA A  22      -2.239  -4.925  -4.226  1.00  0.00           O  
ATOM    380  CB  ALA A  22      -4.409  -6.941  -2.978  1.00  0.00           C  
ATOM    381  H   ALA A  22      -5.619  -7.524  -5.080  1.00  0.00           H  
ATOM    382  HA  ALA A  22      -4.728  -5.075  -3.962  1.00  0.00           H  
ATOM    383 1HB  ALA A  22      -3.814  -6.499  -2.180  1.00  0.00           H  
ATOM    384 2HB  ALA A  22      -5.445  -7.028  -2.662  1.00  0.00           H  
ATOM    385 3HB  ALA A  22      -4.021  -7.920  -3.214  1.00  0.00           H  
ATOM    386  N   GLU A  23      -2.345  -6.872  -5.340  1.00  0.00           N  
ATOM    387  CA  GLU A  23      -0.929  -6.813  -5.669  1.00  0.00           C  
ATOM    388  C   GLU A  23      -0.638  -5.661  -6.615  1.00  0.00           C  
ATOM    389  O   GLU A  23       0.342  -4.939  -6.434  1.00  0.00           O  
ATOM    390  CB  GLU A  23      -0.450  -8.129  -6.275  1.00  0.00           C  
ATOM    391  CG  GLU A  23      -0.393  -9.290  -5.299  1.00  0.00           C  
ATOM    392  CD  GLU A  23       0.137 -10.540  -5.929  1.00  0.00           C  
ATOM    393  OE1 GLU A  23       0.191 -10.593  -7.134  1.00  0.00           O  
ATOM    394  OE2 GLU A  23       0.495 -11.445  -5.210  1.00  0.00           O  
ATOM    395  H   GLU A  23      -2.912  -7.650  -5.647  1.00  0.00           H  
ATOM    396  HA  GLU A  23      -0.371  -6.641  -4.749  1.00  0.00           H  
ATOM    397 1HB  GLU A  23      -1.110  -8.416  -7.082  1.00  0.00           H  
ATOM    398 2HB  GLU A  23       0.547  -7.994  -6.697  1.00  0.00           H  
ATOM    399 1HG  GLU A  23       0.239  -9.019  -4.461  1.00  0.00           H  
ATOM    400 2HG  GLU A  23      -1.394  -9.476  -4.917  1.00  0.00           H  
ATOM    401  N   ALA A  24      -1.501  -5.462  -7.609  1.00  0.00           N  
ATOM    402  CA  ALA A  24      -1.307  -4.357  -8.531  1.00  0.00           C  
ATOM    403  C   ALA A  24      -1.460  -3.033  -7.801  1.00  0.00           C  
ATOM    404  O   ALA A  24      -0.712  -2.092  -8.061  1.00  0.00           O  
ATOM    405  CB  ALA A  24      -2.292  -4.442  -9.679  1.00  0.00           C  
ATOM    406  H   ALA A  24      -2.291  -6.085  -7.741  1.00  0.00           H  
ATOM    407  HA  ALA A  24      -0.294  -4.411  -8.926  1.00  0.00           H  
ATOM    408 1HB  ALA A  24      -2.127  -3.617 -10.363  1.00  0.00           H  
ATOM    409 2HB  ALA A  24      -2.157  -5.384 -10.209  1.00  0.00           H  
ATOM    410 3HB  ALA A  24      -3.302  -4.391  -9.283  1.00  0.00           H  
ATOM    411  N   SER A  25      -2.416  -2.956  -6.876  1.00  0.00           N  
ATOM    412  CA  SER A  25      -2.645  -1.715  -6.147  1.00  0.00           C  
ATOM    413  C   SER A  25      -1.435  -1.335  -5.306  1.00  0.00           C  
ATOM    414  O   SER A  25      -0.990  -0.185  -5.330  1.00  0.00           O  
ATOM    415  CB  SER A  25      -3.867  -1.834  -5.262  1.00  0.00           C  
ATOM    416  OG  SER A  25      -4.076  -0.646  -4.549  1.00  0.00           O  
ATOM    417  H   SER A  25      -3.016  -3.757  -6.698  1.00  0.00           H  
ATOM    418  HA  SER A  25      -2.819  -0.918  -6.869  1.00  0.00           H  
ATOM    419 1HB  SER A  25      -4.741  -2.052  -5.875  1.00  0.00           H  
ATOM    420 2HB  SER A  25      -3.739  -2.662  -4.568  1.00  0.00           H  
ATOM    421  HG  SER A  25      -4.928  -0.748  -4.100  1.00  0.00           H  
ATOM    422  N   MET A  26      -0.881  -2.306  -4.581  1.00  0.00           N  
ATOM    423  CA  MET A  26       0.293  -2.036  -3.765  1.00  0.00           C  
ATOM    424  C   MET A  26       1.521  -1.782  -4.632  1.00  0.00           C  
ATOM    425  O   MET A  26       2.393  -0.997  -4.260  1.00  0.00           O  
ATOM    426  CB  MET A  26       0.540  -3.175  -2.783  1.00  0.00           C  
ATOM    427  CG  MET A  26      -0.475  -3.262  -1.640  1.00  0.00           C  
ATOM    428  SD  MET A  26      -0.654  -1.700  -0.716  1.00  0.00           S  
ATOM    429  CE  MET A  26       0.957  -1.514   0.048  1.00  0.00           C  
ATOM    430  H   MET A  26      -1.289  -3.236  -4.588  1.00  0.00           H  
ATOM    431  HA  MET A  26       0.109  -1.129  -3.193  1.00  0.00           H  
ATOM    432 1HB  MET A  26       0.490  -4.115  -3.326  1.00  0.00           H  
ATOM    433 2HB  MET A  26       1.539  -3.092  -2.362  1.00  0.00           H  
ATOM    434 1HG  MET A  26      -1.449  -3.535  -2.048  1.00  0.00           H  
ATOM    435 2HG  MET A  26      -0.170  -4.042  -0.942  1.00  0.00           H  
ATOM    436 1HE  MET A  26       0.976  -0.600   0.641  1.00  0.00           H  
ATOM    437 2HE  MET A  26       1.149  -2.363   0.694  1.00  0.00           H  
ATOM    438 3HE  MET A  26       1.726  -1.458  -0.722  1.00  0.00           H  
ATOM    439  N   ARG A  27       1.574  -2.408  -5.808  1.00  0.00           N  
ATOM    440  CA  ARG A  27       2.680  -2.157  -6.719  1.00  0.00           C  
ATOM    441  C   ARG A  27       2.627  -0.719  -7.210  1.00  0.00           C  
ATOM    442  O   ARG A  27       3.654  -0.044  -7.276  1.00  0.00           O  
ATOM    443  CB  ARG A  27       2.650  -3.112  -7.903  1.00  0.00           C  
ATOM    444  CG  ARG A  27       3.740  -2.882  -8.953  1.00  0.00           C  
ATOM    445  CD  ARG A  27       5.108  -3.084  -8.415  1.00  0.00           C  
ATOM    446  NE  ARG A  27       6.116  -2.930  -9.452  1.00  0.00           N  
ATOM    447  CZ  ARG A  27       7.446  -2.968  -9.254  1.00  0.00           C  
ATOM    448  NH1 ARG A  27       7.941  -3.160  -8.050  1.00  0.00           N  
ATOM    449  NH2 ARG A  27       8.247  -2.810 -10.288  1.00  0.00           N  
ATOM    450  H   ARG A  27       0.853  -3.075  -6.064  1.00  0.00           H  
ATOM    451  HA  ARG A  27       3.613  -2.307  -6.175  1.00  0.00           H  
ATOM    452 1HB  ARG A  27       2.745  -4.136  -7.544  1.00  0.00           H  
ATOM    453 2HB  ARG A  27       1.689  -3.032  -8.406  1.00  0.00           H  
ATOM    454 1HG  ARG A  27       3.599  -3.586  -9.773  1.00  0.00           H  
ATOM    455 2HG  ARG A  27       3.674  -1.863  -9.336  1.00  0.00           H  
ATOM    456 1HD  ARG A  27       5.308  -2.346  -7.640  1.00  0.00           H  
ATOM    457 2HD  ARG A  27       5.193  -4.087  -7.997  1.00  0.00           H  
ATOM    458  HE  ARG A  27       5.800  -2.776 -10.408  1.00  0.00           H  
ATOM    459 1HH1 ARG A  27       7.322  -3.280  -7.261  1.00  0.00           H  
ATOM    460 2HH1 ARG A  27       8.941  -3.186  -7.913  1.00  0.00           H  
ATOM    461 1HH2 ARG A  27       7.840  -2.661 -11.210  1.00  0.00           H  
ATOM    462 2HH2 ARG A  27       9.247  -2.834 -10.168  1.00  0.00           H  
ATOM    463  N   VAL A  28       1.426  -0.237  -7.522  1.00  0.00           N  
ATOM    464  CA  VAL A  28       1.274   1.143  -7.954  1.00  0.00           C  
ATOM    465  C   VAL A  28       1.649   2.093  -6.826  1.00  0.00           C  
ATOM    466  O   VAL A  28       2.303   3.107  -7.061  1.00  0.00           O  
ATOM    467  CB  VAL A  28      -0.146   1.430  -8.472  1.00  0.00           C  
ATOM    468  CG1 VAL A  28      -0.312   2.913  -8.735  1.00  0.00           C  
ATOM    469  CG2 VAL A  28      -0.368   0.671  -9.763  1.00  0.00           C  
ATOM    470  H   VAL A  28       0.615  -0.846  -7.476  1.00  0.00           H  
ATOM    471  HA  VAL A  28       1.958   1.316  -8.775  1.00  0.00           H  
ATOM    472  HB  VAL A  28      -0.879   1.126  -7.722  1.00  0.00           H  
ATOM    473 1HG1 VAL A  28      -1.315   3.109  -9.109  1.00  0.00           H  
ATOM    474 2HG1 VAL A  28      -0.152   3.477  -7.818  1.00  0.00           H  
ATOM    475 3HG1 VAL A  28       0.415   3.219  -9.478  1.00  0.00           H  
ATOM    476 1HG2 VAL A  28      -1.365   0.876 -10.134  1.00  0.00           H  
ATOM    477 2HG2 VAL A  28       0.362   0.991 -10.500  1.00  0.00           H  
ATOM    478 3HG2 VAL A  28      -0.259  -0.392  -9.590  1.00  0.00           H  
ATOM    479  N   SER A  29       1.272   1.753  -5.598  1.00  0.00           N  
ATOM    480  CA  SER A  29       1.645   2.573  -4.451  1.00  0.00           C  
ATOM    481  C   SER A  29       3.165   2.753  -4.392  1.00  0.00           C  
ATOM    482  O   SER A  29       3.656   3.851  -4.113  1.00  0.00           O  
ATOM    483  CB  SER A  29       1.129   1.953  -3.170  1.00  0.00           C  
ATOM    484  OG  SER A  29       1.453   2.746  -2.069  1.00  0.00           O  
ATOM    485  H   SER A  29       0.708   0.921  -5.458  1.00  0.00           H  
ATOM    486  HA  SER A  29       1.189   3.553  -4.562  1.00  0.00           H  
ATOM    487 1HB  SER A  29       0.047   1.838  -3.234  1.00  0.00           H  
ATOM    488 2HB  SER A  29       1.555   0.963  -3.042  1.00  0.00           H  
ATOM    489  HG  SER A  29       0.979   2.365  -1.323  1.00  0.00           H  
ATOM    490  N   ASP A  30       3.914   1.689  -4.693  1.00  0.00           N  
ATOM    491  CA  ASP A  30       5.372   1.795  -4.761  1.00  0.00           C  
ATOM    492  C   ASP A  30       5.808   2.685  -5.922  1.00  0.00           C  
ATOM    493  O   ASP A  30       6.764   3.456  -5.794  1.00  0.00           O  
ATOM    494  CB  ASP A  30       6.029   0.420  -4.916  1.00  0.00           C  
ATOM    495  CG  ASP A  30       6.033  -0.395  -3.642  1.00  0.00           C  
ATOM    496  OD1 ASP A  30       5.817   0.171  -2.593  1.00  0.00           O  
ATOM    497  OD2 ASP A  30       6.263  -1.581  -3.721  1.00  0.00           O  
ATOM    498  H   ASP A  30       3.462   0.797  -4.871  1.00  0.00           H  
ATOM    499  HA  ASP A  30       5.728   2.246  -3.835  1.00  0.00           H  
ATOM    500 1HB  ASP A  30       5.505  -0.145  -5.685  1.00  0.00           H  
ATOM    501 2HB  ASP A  30       7.058   0.546  -5.251  1.00  0.00           H  
ATOM    502  N   LEU A  31       5.093   2.600  -7.046  1.00  0.00           N  
ATOM    503  CA  LEU A  31       5.407   3.424  -8.210  1.00  0.00           C  
ATOM    504  C   LEU A  31       5.185   4.894  -7.854  1.00  0.00           C  
ATOM    505  O   LEU A  31       5.928   5.768  -8.301  1.00  0.00           O  
ATOM    506  CB  LEU A  31       4.533   3.028  -9.421  1.00  0.00           C  
ATOM    507  CG  LEU A  31       4.734   1.579  -9.989  1.00  0.00           C  
ATOM    508  CD1 LEU A  31       3.701   1.305 -11.082  1.00  0.00           C  
ATOM    509  CD2 LEU A  31       6.125   1.420 -10.549  1.00  0.00           C  
ATOM    510  H   LEU A  31       4.331   1.931  -7.093  1.00  0.00           H  
ATOM    511  HA  LEU A  31       6.457   3.292  -8.463  1.00  0.00           H  
ATOM    512 1HB  LEU A  31       3.490   3.133  -9.145  1.00  0.00           H  
ATOM    513 2HB  LEU A  31       4.732   3.725 -10.232  1.00  0.00           H  
ATOM    514  HG  LEU A  31       4.587   0.861  -9.194  1.00  0.00           H  
ATOM    515 1HD1 LEU A  31       3.836   0.293 -11.461  1.00  0.00           H  
ATOM    516 2HD1 LEU A  31       2.702   1.405 -10.693  1.00  0.00           H  
ATOM    517 3HD1 LEU A  31       3.838   2.011 -11.889  1.00  0.00           H  
ATOM    518 1HD2 LEU A  31       6.246   0.409 -10.932  1.00  0.00           H  
ATOM    519 2HD2 LEU A  31       6.267   2.130 -11.359  1.00  0.00           H  
ATOM    520 3HD2 LEU A  31       6.864   1.596  -9.772  1.00  0.00           H  
ATOM    521  N   ILE A  32       4.179   5.155  -7.018  1.00  0.00           N  
ATOM    522  CA  ILE A  32       3.892   6.505  -6.544  1.00  0.00           C  
ATOM    523  C   ILE A  32       5.004   7.038  -5.653  1.00  0.00           C  
ATOM    524  O   ILE A  32       5.468   8.164  -5.839  1.00  0.00           O  
ATOM    525  CB  ILE A  32       2.566   6.556  -5.758  1.00  0.00           C  
ATOM    526  CG1 ILE A  32       1.407   6.317  -6.705  1.00  0.00           C  
ATOM    527  CG2 ILE A  32       2.434   7.869  -5.040  1.00  0.00           C  
ATOM    528  CD1 ILE A  32       0.070   6.084  -6.039  1.00  0.00           C  
ATOM    529  H   ILE A  32       3.591   4.385  -6.714  1.00  0.00           H  
ATOM    530  HA  ILE A  32       3.805   7.160  -7.409  1.00  0.00           H  
ATOM    531  HB  ILE A  32       2.551   5.755  -5.029  1.00  0.00           H  
ATOM    532 1HG1 ILE A  32       1.316   7.175  -7.370  1.00  0.00           H  
ATOM    533 2HG1 ILE A  32       1.640   5.440  -7.297  1.00  0.00           H  
ATOM    534 1HG2 ILE A  32       1.504   7.883  -4.484  1.00  0.00           H  
ATOM    535 2HG2 ILE A  32       3.260   8.008  -4.344  1.00  0.00           H  
ATOM    536 3HG2 ILE A  32       2.440   8.671  -5.771  1.00  0.00           H  
ATOM    537 1HD1 ILE A  32      -0.682   5.905  -6.803  1.00  0.00           H  
ATOM    538 2HD1 ILE A  32       0.134   5.219  -5.394  1.00  0.00           H  
ATOM    539 3HD1 ILE A  32      -0.214   6.950  -5.454  1.00  0.00           H  
ATOM    540  N   TYR A  33       5.429   6.234  -4.681  1.00  0.00           N  
ATOM    541  CA  TYR A  33       6.482   6.654  -3.765  1.00  0.00           C  
ATOM    542  C   TYR A  33       7.726   7.078  -4.535  1.00  0.00           C  
ATOM    543  O   TYR A  33       8.321   8.116  -4.244  1.00  0.00           O  
ATOM    544  CB  TYR A  33       6.829   5.538  -2.775  1.00  0.00           C  
ATOM    545  CG  TYR A  33       7.957   5.902  -1.812  1.00  0.00           C  
ATOM    546  CD1 TYR A  33       7.686   6.593  -0.633  1.00  0.00           C  
ATOM    547  CD2 TYR A  33       9.262   5.551  -2.117  1.00  0.00           C  
ATOM    548  CE1 TYR A  33       8.722   6.925   0.233  1.00  0.00           C  
ATOM    549  CE2 TYR A  33      10.289   5.884  -1.259  1.00  0.00           C  
ATOM    550  CZ  TYR A  33      10.027   6.567  -0.089  1.00  0.00           C  
ATOM    551  OH  TYR A  33      11.077   6.887   0.756  1.00  0.00           O  
ATOM    552  H   TYR A  33       4.999   5.321  -4.567  1.00  0.00           H  
ATOM    553  HA  TYR A  33       6.128   7.519  -3.205  1.00  0.00           H  
ATOM    554 1HB  TYR A  33       5.945   5.283  -2.188  1.00  0.00           H  
ATOM    555 2HB  TYR A  33       7.124   4.644  -3.325  1.00  0.00           H  
ATOM    556  HD1 TYR A  33       6.660   6.871  -0.391  1.00  0.00           H  
ATOM    557  HD2 TYR A  33       9.479   5.013  -3.040  1.00  0.00           H  
ATOM    558  HE1 TYR A  33       8.516   7.463   1.156  1.00  0.00           H  
ATOM    559  HE2 TYR A  33      11.313   5.606  -1.507  1.00  0.00           H  
ATOM    560  HH  TYR A  33      10.747   7.263   1.590  1.00  0.00           H  
ATOM    561  N   GLU A  34       8.132   6.255  -5.503  1.00  0.00           N  
ATOM    562  CA  GLU A  34       9.316   6.548  -6.300  1.00  0.00           C  
ATOM    563  C   GLU A  34       9.091   7.733  -7.238  1.00  0.00           C  
ATOM    564  O   GLU A  34       9.949   8.610  -7.360  1.00  0.00           O  
ATOM    565  CB  GLU A  34       9.733   5.316  -7.108  1.00  0.00           C  
ATOM    566  CG  GLU A  34      11.062   5.469  -7.847  1.00  0.00           C  
ATOM    567  CD  GLU A  34      11.489   4.211  -8.564  1.00  0.00           C  
ATOM    568  OE1 GLU A  34      10.668   3.347  -8.746  1.00  0.00           O  
ATOM    569  OE2 GLU A  34      12.645   4.112  -8.920  1.00  0.00           O  
ATOM    570  H   GLU A  34       7.607   5.404  -5.685  1.00  0.00           H  
ATOM    571  HA  GLU A  34      10.129   6.805  -5.621  1.00  0.00           H  
ATOM    572 1HB  GLU A  34       9.814   4.457  -6.444  1.00  0.00           H  
ATOM    573 2HB  GLU A  34       8.961   5.087  -7.845  1.00  0.00           H  
ATOM    574 1HG  GLU A  34      10.967   6.272  -8.575  1.00  0.00           H  
ATOM    575 2HG  GLU A  34      11.832   5.754  -7.132  1.00  0.00           H  
ATOM    576  N   PHE A  35       7.934   7.777  -7.899  1.00  0.00           N  
ATOM    577  CA  PHE A  35       7.655   8.851  -8.845  1.00  0.00           C  
ATOM    578  C   PHE A  35       7.746  10.207  -8.175  1.00  0.00           C  
ATOM    579  O   PHE A  35       8.346  11.141  -8.708  1.00  0.00           O  
ATOM    580  CB  PHE A  35       6.272   8.713  -9.477  1.00  0.00           C  
ATOM    581  CG  PHE A  35       6.037   9.782 -10.486  1.00  0.00           C  
ATOM    582  CD1 PHE A  35       6.582   9.671 -11.743  1.00  0.00           C  
ATOM    583  CD2 PHE A  35       5.307  10.911 -10.180  1.00  0.00           C  
ATOM    584  CE1 PHE A  35       6.412  10.657 -12.674  1.00  0.00           C  
ATOM    585  CE2 PHE A  35       5.132  11.901 -11.114  1.00  0.00           C  
ATOM    586  CZ  PHE A  35       5.692  11.770 -12.361  1.00  0.00           C  
ATOM    587  H   PHE A  35       7.247   7.042  -7.773  1.00  0.00           H  
ATOM    588  HA  PHE A  35       8.403   8.816  -9.636  1.00  0.00           H  
ATOM    589 1HB  PHE A  35       6.174   7.745  -9.964  1.00  0.00           H  
ATOM    590 2HB  PHE A  35       5.503   8.780  -8.709  1.00  0.00           H  
ATOM    591  HD1 PHE A  35       7.159   8.791 -11.988  1.00  0.00           H  
ATOM    592  HD2 PHE A  35       4.877  11.016  -9.189  1.00  0.00           H  
ATOM    593  HE1 PHE A  35       6.856  10.557 -13.663  1.00  0.00           H  
ATOM    594  HE2 PHE A  35       4.559  12.792 -10.870  1.00  0.00           H  
ATOM    595  HZ  PHE A  35       5.565  12.552 -13.100  1.00  0.00           H  
ATOM    596  N   MET A  36       7.159  10.312  -6.992  1.00  0.00           N  
ATOM    597  CA  MET A  36       7.133  11.555  -6.239  1.00  0.00           C  
ATOM    598  C   MET A  36       8.523  12.160  -6.025  1.00  0.00           C  
ATOM    599  O   MET A  36       8.642  13.364  -5.777  1.00  0.00           O  
ATOM    600  CB  MET A  36       6.442  11.314  -4.900  1.00  0.00           C  
ATOM    601  CG  MET A  36       6.446  12.502  -3.947  1.00  0.00           C  
ATOM    602  SD  MET A  36       5.474  12.205  -2.457  1.00  0.00           S  
ATOM    603  CE  MET A  36       6.330  10.831  -1.685  1.00  0.00           C  
ATOM    604  H   MET A  36       6.687   9.500  -6.604  1.00  0.00           H  
ATOM    605  HA  MET A  36       6.546  12.278  -6.804  1.00  0.00           H  
ATOM    606 1HB  MET A  36       5.406  11.025  -5.074  1.00  0.00           H  
ATOM    607 2HB  MET A  36       6.933  10.479  -4.402  1.00  0.00           H  
ATOM    608 1HG  MET A  36       7.470  12.723  -3.647  1.00  0.00           H  
ATOM    609 2HG  MET A  36       6.043  13.379  -4.454  1.00  0.00           H  
ATOM    610 1HE  MET A  36       5.822  10.567  -0.757  1.00  0.00           H  
ATOM    611 2HE  MET A  36       6.326   9.970  -2.352  1.00  0.00           H  
ATOM    612 3HE  MET A  36       7.355  11.120  -1.469  1.00  0.00           H  
ATOM    613  N   LYS A  37       9.569  11.336  -6.085  1.00  0.00           N  
ATOM    614  CA  LYS A  37      10.923  11.815  -5.845  1.00  0.00           C  
ATOM    615  C   LYS A  37      11.733  11.972  -7.132  1.00  0.00           C  
ATOM    616  O   LYS A  37      12.573  12.868  -7.231  1.00  0.00           O  
ATOM    617  CB  LYS A  37      11.659  10.863  -4.898  1.00  0.00           C  
ATOM    618  CG  LYS A  37      11.025  10.703  -3.514  1.00  0.00           C  
ATOM    619  CD  LYS A  37      11.030  12.014  -2.735  1.00  0.00           C  
ATOM    620  CE  LYS A  37      10.609  11.802  -1.291  1.00  0.00           C  
ATOM    621  NZ  LYS A  37      10.560  13.083  -0.534  1.00  0.00           N  
ATOM    622  H   LYS A  37       9.428  10.360  -6.320  1.00  0.00           H  
ATOM    623  HA  LYS A  37      10.862  12.797  -5.378  1.00  0.00           H  
ATOM    624 1HB  LYS A  37      11.708   9.873  -5.355  1.00  0.00           H  
ATOM    625 2HB  LYS A  37      12.683  11.209  -4.760  1.00  0.00           H  
ATOM    626 1HG  LYS A  37       9.994  10.361  -3.627  1.00  0.00           H  
ATOM    627 2HG  LYS A  37      11.576   9.951  -2.949  1.00  0.00           H  
ATOM    628 1HD  LYS A  37      12.029  12.452  -2.757  1.00  0.00           H  
ATOM    629 2HD  LYS A  37      10.333  12.714  -3.195  1.00  0.00           H  
ATOM    630 1HE  LYS A  37       9.626  11.341  -1.270  1.00  0.00           H  
ATOM    631 2HE  LYS A  37      11.322  11.134  -0.807  1.00  0.00           H  
ATOM    632 1HZ  LYS A  37      10.279  12.898   0.420  1.00  0.00           H  
ATOM    633 2HZ  LYS A  37      11.474  13.514  -0.536  1.00  0.00           H  
ATOM    634 3HZ  LYS A  37       9.893  13.707  -0.967  1.00  0.00           H  
ATOM    635  N   LYS A  38      11.495  11.101  -8.112  1.00  0.00           N  
ATOM    636  CA  LYS A  38      12.300  11.119  -9.334  1.00  0.00           C  
ATOM    637  C   LYS A  38      11.618  11.804 -10.519  1.00  0.00           C  
ATOM    638  O   LYS A  38      12.294  12.355 -11.388  1.00  0.00           O  
ATOM    639  CB  LYS A  38      12.678   9.693  -9.729  1.00  0.00           C  
ATOM    640  CG  LYS A  38      13.612   9.003  -8.751  1.00  0.00           C  
ATOM    641  CD  LYS A  38      13.976   7.610  -9.232  1.00  0.00           C  
ATOM    642  CE  LYS A  38      14.865   6.890  -8.232  1.00  0.00           C  
ATOM    643  NZ  LYS A  38      15.140   5.492  -8.651  1.00  0.00           N  
ATOM    644  H   LYS A  38      10.788  10.385  -7.983  1.00  0.00           H  
ATOM    645  HA  LYS A  38      13.217  11.669  -9.123  1.00  0.00           H  
ATOM    646 1HB  LYS A  38      11.775   9.087  -9.810  1.00  0.00           H  
ATOM    647 2HB  LYS A  38      13.158   9.700 -10.708  1.00  0.00           H  
ATOM    648 1HG  LYS A  38      14.521   9.593  -8.637  1.00  0.00           H  
ATOM    649 2HG  LYS A  38      13.124   8.927  -7.779  1.00  0.00           H  
ATOM    650 1HD  LYS A  38      13.069   7.027  -9.386  1.00  0.00           H  
ATOM    651 2HD  LYS A  38      14.503   7.682 -10.184  1.00  0.00           H  
ATOM    652 1HE  LYS A  38      15.809   7.425  -8.139  1.00  0.00           H  
ATOM    653 2HE  LYS A  38      14.369   6.876  -7.261  1.00  0.00           H  
ATOM    654 1HZ  LYS A  38      15.727   5.040  -7.966  1.00  0.00           H  
ATOM    655 2HZ  LYS A  38      14.257   4.988  -8.727  1.00  0.00           H  
ATOM    656 3HZ  LYS A  38      15.606   5.490  -9.545  1.00  0.00           H  
ATOM    657  N   GLY A  39      10.290  11.738 -10.579  1.00  0.00           N  
ATOM    658  CA  GLY A  39       9.544  12.292 -11.705  1.00  0.00           C  
ATOM    659  C   GLY A  39       9.706  11.445 -12.967  1.00  0.00           C  
ATOM    660  O   GLY A  39       9.642  11.963 -14.081  1.00  0.00           O  
ATOM    661  H   GLY A  39       9.777  11.301  -9.826  1.00  0.00           H  
ATOM    662 1HA  GLY A  39       8.489  12.354 -11.439  1.00  0.00           H  
ATOM    663 2HA  GLY A  39       9.883  13.308 -11.900  1.00  0.00           H  
ATOM    664  N   ASP A  40       9.934  10.144 -12.789  1.00  0.00           N  
ATOM    665  CA  ASP A  40      10.164   9.232 -13.909  1.00  0.00           C  
ATOM    666  C   ASP A  40       8.845   8.742 -14.502  1.00  0.00           C  
ATOM    667  O   ASP A  40       8.121   7.964 -13.880  1.00  0.00           O  
ATOM    668  CB  ASP A  40      11.024   8.051 -13.447  1.00  0.00           C  
ATOM    669  CG  ASP A  40      11.460   7.108 -14.573  1.00  0.00           C  
ATOM    670  OD1 ASP A  40      10.781   7.011 -15.577  1.00  0.00           O  
ATOM    671  OD2 ASP A  40      12.491   6.492 -14.415  1.00  0.00           O  
ATOM    672  H   ASP A  40       9.955   9.778 -11.849  1.00  0.00           H  
ATOM    673  HA  ASP A  40      10.706   9.772 -14.688  1.00  0.00           H  
ATOM    674 1HB  ASP A  40      11.919   8.431 -12.952  1.00  0.00           H  
ATOM    675 2HB  ASP A  40      10.470   7.472 -12.709  1.00  0.00           H  
ATOM    676  N   GLU A  41       8.518   9.225 -15.698  1.00  0.00           N  
ATOM    677  CA  GLU A  41       7.216   8.979 -16.314  1.00  0.00           C  
ATOM    678  C   GLU A  41       6.972   7.513 -16.662  1.00  0.00           C  
ATOM    679  O   GLU A  41       5.832   7.115 -16.912  1.00  0.00           O  
ATOM    680  CB  GLU A  41       7.053   9.837 -17.577  1.00  0.00           C  
ATOM    681  CG  GLU A  41       7.963   9.461 -18.755  1.00  0.00           C  
ATOM    682  CD  GLU A  41       9.316  10.123 -18.704  1.00  0.00           C  
ATOM    683  OE1 GLU A  41       9.728  10.512 -17.637  1.00  0.00           O  
ATOM    684  OE2 GLU A  41       9.935  10.241 -19.734  1.00  0.00           O  
ATOM    685  H   GLU A  41       9.180   9.827 -16.179  1.00  0.00           H  
ATOM    686  HA  GLU A  41       6.448   9.281 -15.603  1.00  0.00           H  
ATOM    687 1HB  GLU A  41       6.021   9.779 -17.924  1.00  0.00           H  
ATOM    688 2HB  GLU A  41       7.255  10.879 -17.331  1.00  0.00           H  
ATOM    689 1HG  GLU A  41       8.103   8.383 -18.778  1.00  0.00           H  
ATOM    690 2HG  GLU A  41       7.465   9.748 -19.680  1.00  0.00           H  
ATOM    691  N   ARG A  42       8.026   6.702 -16.664  1.00  0.00           N  
ATOM    692  CA  ARG A  42       7.875   5.295 -17.017  1.00  0.00           C  
ATOM    693  C   ARG A  42       7.143   4.546 -15.914  1.00  0.00           C  
ATOM    694  O   ARG A  42       6.656   3.432 -16.120  1.00  0.00           O  
ATOM    695  CB  ARG A  42       9.223   4.647 -17.272  1.00  0.00           C  
ATOM    696  CG  ARG A  42       9.952   5.171 -18.498  1.00  0.00           C  
ATOM    697  CD  ARG A  42      11.297   4.574 -18.623  1.00  0.00           C  
ATOM    698  NE  ARG A  42      12.144   4.949 -17.508  1.00  0.00           N  
ATOM    699  CZ  ARG A  42      13.392   4.488 -17.292  1.00  0.00           C  
ATOM    700  NH1 ARG A  42      13.944   3.633 -18.132  1.00  0.00           N  
ATOM    701  NH2 ARG A  42      14.059   4.898 -16.230  1.00  0.00           N  
ATOM    702  H   ARG A  42       8.946   7.065 -16.420  1.00  0.00           H  
ATOM    703  HA  ARG A  42       7.287   5.228 -17.933  1.00  0.00           H  
ATOM    704 1HB  ARG A  42       9.866   4.799 -16.407  1.00  0.00           H  
ATOM    705 2HB  ARG A  42       9.092   3.573 -17.399  1.00  0.00           H  
ATOM    706 1HG  ARG A  42       9.378   4.927 -19.393  1.00  0.00           H  
ATOM    707 2HG  ARG A  42      10.063   6.254 -18.419  1.00  0.00           H  
ATOM    708 1HD  ARG A  42      11.212   3.488 -18.641  1.00  0.00           H  
ATOM    709 2HD  ARG A  42      11.765   4.921 -19.543  1.00  0.00           H  
ATOM    710  HE  ARG A  42      11.762   5.612 -16.830  1.00  0.00           H  
ATOM    711 1HH1 ARG A  42      13.432   3.319 -18.944  1.00  0.00           H  
ATOM    712 2HH1 ARG A  42      14.879   3.291 -17.963  1.00  0.00           H  
ATOM    713 1HH2 ARG A  42      13.619   5.553 -15.581  1.00  0.00           H  
ATOM    714 2HH2 ARG A  42      14.992   4.562 -16.053  1.00  0.00           H  
ATOM    715  N   LEU A  43       7.046   5.176 -14.747  1.00  0.00           N  
ATOM    716  CA  LEU A  43       6.339   4.593 -13.621  1.00  0.00           C  
ATOM    717  C   LEU A  43       4.835   4.630 -13.884  1.00  0.00           C  
ATOM    718  O   LEU A  43       4.092   3.783 -13.388  1.00  0.00           O  
ATOM    719  CB  LEU A  43       6.715   5.345 -12.339  1.00  0.00           C  
ATOM    720  CG  LEU A  43       8.211   5.208 -11.907  1.00  0.00           C  
ATOM    721  CD1 LEU A  43       8.501   6.174 -10.803  1.00  0.00           C  
ATOM    722  CD2 LEU A  43       8.497   3.799 -11.430  1.00  0.00           C  
ATOM    723  H   LEU A  43       7.470   6.092 -14.638  1.00  0.00           H  
ATOM    724  HA  LEU A  43       6.637   3.551 -13.523  1.00  0.00           H  
ATOM    725 1HB  LEU A  43       6.507   6.404 -12.485  1.00  0.00           H  
ATOM    726 2HB  LEU A  43       6.095   4.984 -11.523  1.00  0.00           H  
ATOM    727  HG  LEU A  43       8.855   5.446 -12.755  1.00  0.00           H  
ATOM    728 1HD1 LEU A  43       9.546   6.086 -10.509  1.00  0.00           H  
ATOM    729 2HD1 LEU A  43       8.309   7.178 -11.153  1.00  0.00           H  
ATOM    730 3HD1 LEU A  43       7.864   5.949  -9.951  1.00  0.00           H  
ATOM    731 1HD2 LEU A  43       9.544   3.725 -11.130  1.00  0.00           H  
ATOM    732 2HD2 LEU A  43       7.865   3.577 -10.575  1.00  0.00           H  
ATOM    733 3HD2 LEU A  43       8.303   3.084 -12.225  1.00  0.00           H  
ATOM    734  N   LEU A  44       4.384   5.592 -14.693  1.00  0.00           N  
ATOM    735  CA  LEU A  44       2.986   5.621 -15.094  1.00  0.00           C  
ATOM    736  C   LEU A  44       2.732   4.545 -16.126  1.00  0.00           C  
ATOM    737  O   LEU A  44       1.716   3.855 -16.074  1.00  0.00           O  
ATOM    738  CB  LEU A  44       2.583   6.992 -15.651  1.00  0.00           C  
ATOM    739  CG  LEU A  44       1.134   7.088 -16.236  1.00  0.00           C  
ATOM    740  CD1 LEU A  44       0.110   6.695 -15.181  1.00  0.00           C  
ATOM    741  CD2 LEU A  44       0.871   8.516 -16.716  1.00  0.00           C  
ATOM    742  H   LEU A  44       5.016   6.286 -15.071  1.00  0.00           H  
ATOM    743  HA  LEU A  44       2.377   5.407 -14.222  1.00  0.00           H  
ATOM    744 1HB  LEU A  44       2.659   7.711 -14.847  1.00  0.00           H  
ATOM    745 2HB  LEU A  44       3.284   7.273 -16.437  1.00  0.00           H  
ATOM    746  HG  LEU A  44       1.040   6.400 -17.077  1.00  0.00           H  
ATOM    747 1HD1 LEU A  44      -0.886   6.756 -15.612  1.00  0.00           H  
ATOM    748 2HD1 LEU A  44       0.289   5.678 -14.849  1.00  0.00           H  
ATOM    749 3HD1 LEU A  44       0.178   7.366 -14.340  1.00  0.00           H  
ATOM    750 1HD2 LEU A  44      -0.135   8.577 -17.137  1.00  0.00           H  
ATOM    751 2HD2 LEU A  44       0.953   9.204 -15.879  1.00  0.00           H  
ATOM    752 3HD2 LEU A  44       1.600   8.783 -17.481  1.00  0.00           H  
ATOM    753  N   GLU A  45       3.671   4.373 -17.049  1.00  0.00           N  
ATOM    754  CA  GLU A  45       3.497   3.360 -18.079  1.00  0.00           C  
ATOM    755  C   GLU A  45       3.304   1.990 -17.434  1.00  0.00           C  
ATOM    756  O   GLU A  45       2.445   1.214 -17.856  1.00  0.00           O  
ATOM    757  CB  GLU A  45       4.704   3.329 -19.020  1.00  0.00           C  
ATOM    758  CG  GLU A  45       4.839   4.549 -19.921  1.00  0.00           C  
ATOM    759  CD  GLU A  45       6.083   4.514 -20.773  1.00  0.00           C  
ATOM    760  OE1 GLU A  45       6.927   3.685 -20.527  1.00  0.00           O  
ATOM    761  OE2 GLU A  45       6.187   5.316 -21.671  1.00  0.00           O  
ATOM    762  H   GLU A  45       4.490   4.974 -17.048  1.00  0.00           H  
ATOM    763  HA  GLU A  45       2.602   3.597 -18.657  1.00  0.00           H  
ATOM    764 1HB  GLU A  45       5.618   3.242 -18.435  1.00  0.00           H  
ATOM    765 2HB  GLU A  45       4.642   2.448 -19.659  1.00  0.00           H  
ATOM    766 1HG  GLU A  45       3.967   4.606 -20.571  1.00  0.00           H  
ATOM    767 2HG  GLU A  45       4.855   5.445 -19.300  1.00  0.00           H  
ATOM    768  N   GLU A  46       4.072   1.708 -16.382  1.00  0.00           N  
ATOM    769  CA  GLU A  46       3.908   0.445 -15.674  1.00  0.00           C  
ATOM    770  C   GLU A  46       2.550   0.378 -14.984  1.00  0.00           C  
ATOM    771  O   GLU A  46       1.868  -0.647 -15.053  1.00  0.00           O  
ATOM    772  CB  GLU A  46       5.027   0.230 -14.656  1.00  0.00           C  
ATOM    773  CG  GLU A  46       4.963  -1.125 -13.946  1.00  0.00           C  
ATOM    774  CD  GLU A  46       6.156  -1.391 -13.076  1.00  0.00           C  
ATOM    775  OE1 GLU A  46       7.076  -0.612 -13.110  1.00  0.00           O  
ATOM    776  OE2 GLU A  46       6.150  -2.375 -12.373  1.00  0.00           O  
ATOM    777  H   GLU A  46       4.783   2.371 -16.085  1.00  0.00           H  
ATOM    778  HA  GLU A  46       3.951  -0.363 -16.401  1.00  0.00           H  
ATOM    779 1HB  GLU A  46       5.993   0.307 -15.156  1.00  0.00           H  
ATOM    780 2HB  GLU A  46       4.987   1.013 -13.899  1.00  0.00           H  
ATOM    781 1HG  GLU A  46       4.065  -1.161 -13.331  1.00  0.00           H  
ATOM    782 2HG  GLU A  46       4.884  -1.910 -14.697  1.00  0.00           H  
ATOM    783  N   ALA A  47       2.145   1.469 -14.333  1.00  0.00           N  
ATOM    784  CA  ALA A  47       0.856   1.497 -13.652  1.00  0.00           C  
ATOM    785  C   ALA A  47      -0.285   1.252 -14.640  1.00  0.00           C  
ATOM    786  O   ALA A  47      -1.240   0.534 -14.334  1.00  0.00           O  
ATOM    787  CB  ALA A  47       0.663   2.830 -12.942  1.00  0.00           C  
ATOM    788  H   ALA A  47       2.751   2.283 -14.286  1.00  0.00           H  
ATOM    789  HA  ALA A  47       0.843   0.696 -12.916  1.00  0.00           H  
ATOM    790 1HB  ALA A  47      -0.290   2.832 -12.417  1.00  0.00           H  
ATOM    791 2HB  ALA A  47       1.470   2.984 -12.227  1.00  0.00           H  
ATOM    792 3HB  ALA A  47       0.673   3.633 -13.673  1.00  0.00           H  
ATOM    793  N   GLU A  48      -0.172   1.825 -15.837  1.00  0.00           N  
ATOM    794  CA  GLU A  48      -1.199   1.646 -16.857  1.00  0.00           C  
ATOM    795  C   GLU A  48      -1.279   0.195 -17.313  1.00  0.00           C  
ATOM    796  O   GLU A  48      -2.374  -0.342 -17.495  1.00  0.00           O  
ATOM    797  CB  GLU A  48      -0.938   2.560 -18.057  1.00  0.00           C  
ATOM    798  CG  GLU A  48      -1.191   4.041 -17.794  1.00  0.00           C  
ATOM    799  CD  GLU A  48      -0.833   4.914 -18.964  1.00  0.00           C  
ATOM    800  OE1 GLU A  48      -0.244   4.416 -19.893  1.00  0.00           O  
ATOM    801  OE2 GLU A  48      -1.155   6.079 -18.932  1.00  0.00           O  
ATOM    802  H   GLU A  48       0.630   2.414 -16.032  1.00  0.00           H  
ATOM    803  HA  GLU A  48      -2.163   1.916 -16.424  1.00  0.00           H  
ATOM    804 1HB  GLU A  48       0.100   2.451 -18.374  1.00  0.00           H  
ATOM    805 2HB  GLU A  48      -1.569   2.254 -18.891  1.00  0.00           H  
ATOM    806 1HG  GLU A  48      -2.245   4.180 -17.562  1.00  0.00           H  
ATOM    807 2HG  GLU A  48      -0.614   4.347 -16.925  1.00  0.00           H  
ATOM    808  N   ARG A  49      -0.123  -0.452 -17.468  1.00  0.00           N  
ATOM    809  CA  ARG A  49      -0.110  -1.856 -17.861  1.00  0.00           C  
ATOM    810  C   ARG A  49      -0.762  -2.722 -16.790  1.00  0.00           C  
ATOM    811  O   ARG A  49      -1.518  -3.641 -17.107  1.00  0.00           O  
ATOM    812  CB  ARG A  49       1.306  -2.355 -18.118  1.00  0.00           C  
ATOM    813  CG  ARG A  49       1.960  -1.823 -19.388  1.00  0.00           C  
ATOM    814  CD  ARG A  49       3.173  -2.610 -19.763  1.00  0.00           C  
ATOM    815  NE  ARG A  49       4.223  -2.545 -18.746  1.00  0.00           N  
ATOM    816  CZ  ARG A  49       5.186  -1.599 -18.675  1.00  0.00           C  
ATOM    817  NH1 ARG A  49       5.235  -0.624 -19.557  1.00  0.00           N  
ATOM    818  NH2 ARG A  49       6.090  -1.656 -17.712  1.00  0.00           N  
ATOM    819  H   ARG A  49       0.752   0.046 -17.333  1.00  0.00           H  
ATOM    820  HA  ARG A  49      -0.682  -1.961 -18.783  1.00  0.00           H  
ATOM    821 1HB  ARG A  49       1.944  -2.076 -17.281  1.00  0.00           H  
ATOM    822 2HB  ARG A  49       1.303  -3.444 -18.177  1.00  0.00           H  
ATOM    823 1HG  ARG A  49       1.248  -1.878 -20.211  1.00  0.00           H  
ATOM    824 2HG  ARG A  49       2.256  -0.788 -19.237  1.00  0.00           H  
ATOM    825 1HD  ARG A  49       2.893  -3.655 -19.891  1.00  0.00           H  
ATOM    826 2HD  ARG A  49       3.578  -2.231 -20.699  1.00  0.00           H  
ATOM    827  HE  ARG A  49       4.234  -3.274 -18.044  1.00  0.00           H  
ATOM    828 1HH1 ARG A  49       4.550  -0.572 -20.296  1.00  0.00           H  
ATOM    829 2HH1 ARG A  49       5.964   0.073 -19.494  1.00  0.00           H  
ATOM    830 1HH2 ARG A  49       6.060  -2.404 -17.032  1.00  0.00           H  
ATOM    831 2HH2 ARG A  49       6.813  -0.952 -17.653  1.00  0.00           H  
ATOM    832  N   LEU A  50      -0.496  -2.412 -15.522  1.00  0.00           N  
ATOM    833  CA  LEU A  50      -1.083  -3.179 -14.431  1.00  0.00           C  
ATOM    834  C   LEU A  50      -2.598  -3.068 -14.449  1.00  0.00           C  
ATOM    835  O   LEU A  50      -3.304  -4.052 -14.226  1.00  0.00           O  
ATOM    836  CB  LEU A  50      -0.563  -2.677 -13.075  1.00  0.00           C  
ATOM    837  CG  LEU A  50       0.914  -2.956 -12.754  1.00  0.00           C  
ATOM    838  CD1 LEU A  50       1.311  -2.165 -11.514  1.00  0.00           C  
ATOM    839  CD2 LEU A  50       1.117  -4.450 -12.516  1.00  0.00           C  
ATOM    840  H   LEU A  50       0.146  -1.651 -15.320  1.00  0.00           H  
ATOM    841  HA  LEU A  50      -0.818  -4.227 -14.560  1.00  0.00           H  
ATOM    842 1HB  LEU A  50      -0.711  -1.599 -13.029  1.00  0.00           H  
ATOM    843 2HB  LEU A  50      -1.159  -3.132 -12.294  1.00  0.00           H  
ATOM    844  HG  LEU A  50       1.538  -2.630 -13.585  1.00  0.00           H  
ATOM    845 1HD1 LEU A  50       2.356  -2.351 -11.294  1.00  0.00           H  
ATOM    846 2HD1 LEU A  50       1.167  -1.106 -11.696  1.00  0.00           H  
ATOM    847 3HD1 LEU A  50       0.697  -2.474 -10.668  1.00  0.00           H  
ATOM    848 1HD2 LEU A  50       2.166  -4.639 -12.285  1.00  0.00           H  
ATOM    849 2HD2 LEU A  50       0.498  -4.774 -11.680  1.00  0.00           H  
ATOM    850 3HD2 LEU A  50       0.842  -5.011 -13.408  1.00  0.00           H  
ATOM    851  N   LEU A  51      -3.103  -1.875 -14.744  1.00  0.00           N  
ATOM    852  CA  LEU A  51      -4.542  -1.675 -14.771  1.00  0.00           C  
ATOM    853  C   LEU A  51      -5.180  -2.505 -15.873  1.00  0.00           C  
ATOM    854  O   LEU A  51      -6.185  -3.178 -15.641  1.00  0.00           O  
ATOM    855  CB  LEU A  51      -4.867  -0.193 -14.986  1.00  0.00           C  
ATOM    856  CG  LEU A  51      -6.365   0.202 -14.951  1.00  0.00           C  
ATOM    857  CD1 LEU A  51      -6.957  -0.107 -13.571  1.00  0.00           C  
ATOM    858  CD2 LEU A  51      -6.498   1.679 -15.262  1.00  0.00           C  
ATOM    859  H   LEU A  51      -2.478  -1.092 -14.910  1.00  0.00           H  
ATOM    860  HA  LEU A  51      -4.952  -2.000 -13.824  1.00  0.00           H  
ATOM    861 1HB  LEU A  51      -4.349   0.376 -14.236  1.00  0.00           H  
ATOM    862 2HB  LEU A  51      -4.475   0.104 -15.959  1.00  0.00           H  
ATOM    863  HG  LEU A  51      -6.912  -0.376 -15.697  1.00  0.00           H  
ATOM    864 1HD1 LEU A  51      -8.011   0.173 -13.563  1.00  0.00           H  
ATOM    865 2HD1 LEU A  51      -6.870  -1.168 -13.360  1.00  0.00           H  
ATOM    866 3HD1 LEU A  51      -6.426   0.460 -12.808  1.00  0.00           H  
ATOM    867 1HD2 LEU A  51      -7.553   1.958 -15.247  1.00  0.00           H  
ATOM    868 2HD2 LEU A  51      -5.963   2.252 -14.516  1.00  0.00           H  
ATOM    869 3HD2 LEU A  51      -6.082   1.884 -16.248  1.00  0.00           H  
ATOM    870  N   GLU A  52      -4.584  -2.486 -17.064  1.00  0.00           N  
ATOM    871  CA  GLU A  52      -5.133  -3.246 -18.182  1.00  0.00           C  
ATOM    872  C   GLU A  52      -5.157  -4.740 -17.882  1.00  0.00           C  
ATOM    873  O   GLU A  52      -6.126  -5.429 -18.207  1.00  0.00           O  
ATOM    874  CB  GLU A  52      -4.340  -2.987 -19.464  1.00  0.00           C  
ATOM    875  CG  GLU A  52      -4.924  -3.675 -20.696  1.00  0.00           C  
ATOM    876  CD  GLU A  52      -4.222  -3.318 -21.977  1.00  0.00           C  
ATOM    877  OE1 GLU A  52      -3.242  -2.616 -21.927  1.00  0.00           O  
ATOM    878  OE2 GLU A  52      -4.676  -3.751 -23.012  1.00  0.00           O  
ATOM    879  H   GLU A  52      -3.756  -1.913 -17.201  1.00  0.00           H  
ATOM    880  HA  GLU A  52      -6.161  -2.919 -18.344  1.00  0.00           H  
ATOM    881 1HB  GLU A  52      -4.300  -1.915 -19.659  1.00  0.00           H  
ATOM    882 2HB  GLU A  52      -3.314  -3.335 -19.334  1.00  0.00           H  
ATOM    883 1HG  GLU A  52      -4.862  -4.754 -20.556  1.00  0.00           H  
ATOM    884 2HG  GLU A  52      -5.978  -3.411 -20.779  1.00  0.00           H  
ATOM    885  N   GLU A  53      -4.094  -5.242 -17.255  1.00  0.00           N  
ATOM    886  CA  GLU A  53      -4.010  -6.660 -16.921  1.00  0.00           C  
ATOM    887  C   GLU A  53      -5.124  -7.076 -15.970  1.00  0.00           C  
ATOM    888  O   GLU A  53      -5.658  -8.181 -16.077  1.00  0.00           O  
ATOM    889  CB  GLU A  53      -2.652  -6.986 -16.291  1.00  0.00           C  
ATOM    890  CG  GLU A  53      -1.473  -6.944 -17.254  1.00  0.00           C  
ATOM    891  CD  GLU A  53      -0.149  -7.149 -16.563  1.00  0.00           C  
ATOM    892  OE1 GLU A  53      -0.138  -7.240 -15.358  1.00  0.00           O  
ATOM    893  OE2 GLU A  53       0.850  -7.212 -17.240  1.00  0.00           O  
ATOM    894  H   GLU A  53      -3.316  -4.630 -17.026  1.00  0.00           H  
ATOM    895  HA  GLU A  53      -4.115  -7.236 -17.841  1.00  0.00           H  
ATOM    896 1HB  GLU A  53      -2.449  -6.278 -15.487  1.00  0.00           H  
ATOM    897 2HB  GLU A  53      -2.688  -7.981 -15.848  1.00  0.00           H  
ATOM    898 1HG  GLU A  53      -1.603  -7.727 -18.000  1.00  0.00           H  
ATOM    899 2HG  GLU A  53      -1.468  -5.989 -17.771  1.00  0.00           H  
ATOM    900  N   VAL A  54      -5.472  -6.191 -15.040  1.00  0.00           N  
ATOM    901  CA  VAL A  54      -6.521  -6.472 -14.070  1.00  0.00           C  
ATOM    902  C   VAL A  54      -7.918  -6.331 -14.673  1.00  0.00           C  
ATOM    903  O   VAL A  54      -8.798  -7.148 -14.401  1.00  0.00           O  
ATOM    904  CB  VAL A  54      -6.380  -5.554 -12.844  1.00  0.00           C  
ATOM    905  CG1 VAL A  54      -7.556  -5.761 -11.894  1.00  0.00           C  
ATOM    906  CG2 VAL A  54      -5.069  -5.867 -12.142  1.00  0.00           C  
ATOM    907  H   VAL A  54      -4.980  -5.304 -15.000  1.00  0.00           H  
ATOM    908  HA  VAL A  54      -6.399  -7.501 -13.732  1.00  0.00           H  
ATOM    909  HB  VAL A  54      -6.388  -4.512 -13.170  1.00  0.00           H  
ATOM    910 1HG1 VAL A  54      -7.447  -5.102 -11.033  1.00  0.00           H  
ATOM    911 2HG1 VAL A  54      -8.489  -5.537 -12.403  1.00  0.00           H  
ATOM    912 3HG1 VAL A  54      -7.571  -6.797 -11.560  1.00  0.00           H  
ATOM    913 1HG2 VAL A  54      -4.952  -5.223 -11.278  1.00  0.00           H  
ATOM    914 2HG2 VAL A  54      -5.073  -6.905 -11.823  1.00  0.00           H  
ATOM    915 3HG2 VAL A  54      -4.240  -5.708 -12.824  1.00  0.00           H  
ATOM    916  N   GLU A  55      -8.134  -5.280 -15.467  1.00  0.00           N  
ATOM    917  CA  GLU A  55      -9.443  -5.042 -16.072  1.00  0.00           C  
ATOM    918  C   GLU A  55      -9.854  -6.150 -17.042  1.00  0.00           C  
ATOM    919  O   GLU A  55     -11.033  -6.496 -17.120  1.00  0.00           O  
ATOM    920  CB  GLU A  55      -9.473  -3.695 -16.802  1.00  0.00           C  
ATOM    921  CG  GLU A  55      -9.490  -2.471 -15.895  1.00  0.00           C  
ATOM    922  CD  GLU A  55      -9.529  -1.177 -16.662  1.00  0.00           C  
ATOM    923  OE1 GLU A  55      -9.333  -1.213 -17.854  1.00  0.00           O  
ATOM    924  OE2 GLU A  55      -9.763  -0.154 -16.062  1.00  0.00           O  
ATOM    925  H   GLU A  55      -7.377  -4.629 -15.650  1.00  0.00           H  
ATOM    926  HA  GLU A  55     -10.182  -5.010 -15.271  1.00  0.00           H  
ATOM    927 1HB  GLU A  55      -8.595  -3.617 -17.446  1.00  0.00           H  
ATOM    928 2HB  GLU A  55     -10.353  -3.649 -17.443  1.00  0.00           H  
ATOM    929 1HG  GLU A  55     -10.365  -2.524 -15.250  1.00  0.00           H  
ATOM    930 2HG  GLU A  55      -8.605  -2.488 -15.263  1.00  0.00           H  
ATOM    931  N   ARG A  56      -8.889  -6.690 -17.788  1.00  0.00           N  
ATOM    932  CA  ARG A  56      -9.169  -7.758 -18.744  1.00  0.00           C  
ATOM    933  C   ARG A  56      -9.343  -9.109 -18.056  1.00  0.00           C  
ATOM    934  O   ARG A  56     -10.471  -9.553 -17.844  1.00  0.00           O  
ATOM    935  OXT ARG A  56      -8.381  -9.875 -18.029  1.00  0.00           O  
ATOM    936  CB  ARG A  56      -8.057  -7.874 -19.776  1.00  0.00           C  
ATOM    937  CG  ARG A  56      -7.950  -6.717 -20.753  1.00  0.00           C  
ATOM    938  CD  ARG A  56      -6.954  -7.008 -21.819  1.00  0.00           C  
ATOM    939  NE  ARG A  56      -6.782  -5.891 -22.739  1.00  0.00           N  
ATOM    940  CZ  ARG A  56      -7.565  -5.623 -23.799  1.00  0.00           C  
ATOM    941  NH1 ARG A  56      -8.601  -6.386 -24.087  1.00  0.00           N  
ATOM    942  NH2 ARG A  56      -7.276  -4.578 -24.548  1.00  0.00           N  
ATOM    943  H   ARG A  56      -7.938  -6.348 -17.693  1.00  0.00           H  
ATOM    944  HA  ARG A  56     -10.096  -7.516 -19.265  1.00  0.00           H  
ATOM    945 1HB  ARG A  56      -7.099  -7.955 -19.262  1.00  0.00           H  
ATOM    946 2HB  ARG A  56      -8.194  -8.786 -20.356  1.00  0.00           H  
ATOM    947 1HG  ARG A  56      -8.919  -6.542 -21.217  1.00  0.00           H  
ATOM    948 2HG  ARG A  56      -7.634  -5.818 -20.223  1.00  0.00           H  
ATOM    949 1HD  ARG A  56      -5.989  -7.214 -21.355  1.00  0.00           H  
ATOM    950 2HD  ARG A  56      -7.271  -7.879 -22.390  1.00  0.00           H  
ATOM    951  HE  ARG A  56      -5.997  -5.262 -22.582  1.00  0.00           H  
ATOM    952 1HH1 ARG A  56      -8.817  -7.185 -23.510  1.00  0.00           H  
ATOM    953 2HH1 ARG A  56      -9.179  -6.171 -24.887  1.00  0.00           H  
ATOM    954 1HH2 ARG A  56      -6.468  -4.006 -24.308  1.00  0.00           H  
ATOM    955 2HH2 ARG A  56      -7.845  -4.351 -25.350  1.00  0.00           H  
TER                                                                             
ATOM    957  N   THR B  57       5.761 -10.805  42.063  1.00  0.00           N  
ATOM    958  CA  THR B  57       5.661 -11.601  40.846  1.00  0.00           C  
ATOM    959  C   THR B  57       4.535 -11.090  39.965  1.00  0.00           C  
ATOM    960  O   THR B  57       3.664 -11.849  39.541  1.00  0.00           O  
ATOM    961  CB  THR B  57       5.423 -13.085  41.158  1.00  0.00           C  
ATOM    962  OG1 THR B  57       4.262 -13.219  41.982  1.00  0.00           O  
ATOM    963  CG2 THR B  57       6.621 -13.666  41.881  1.00  0.00           C  
ATOM    964 1H   THR B  57       6.506 -11.153  42.630  1.00  0.00           H  
ATOM    965 2H   THR B  57       5.943  -9.851  41.824  1.00  0.00           H  
ATOM    966 3H   THR B  57       4.901 -10.862  42.571  1.00  0.00           H  
ATOM    967  HA  THR B  57       6.593 -11.511  40.293  1.00  0.00           H  
ATOM    968  HB  THR B  57       5.262 -13.629  40.226  1.00  0.00           H  
ATOM    969  HG1 THR B  57       3.475 -13.137  41.439  1.00  0.00           H  
ATOM    970 1HG2 THR B  57       6.439 -14.719  42.097  1.00  0.00           H  
ATOM    971 2HG2 THR B  57       7.506 -13.571  41.253  1.00  0.00           H  
ATOM    972 3HG2 THR B  57       6.778 -13.127  42.816  1.00  0.00           H  
ATOM    973  N   ASN B  58       4.543  -9.795  39.715  1.00  0.00           N  
ATOM    974  CA  ASN B  58       3.537  -9.159  38.871  1.00  0.00           C  
ATOM    975  C   ASN B  58       4.040  -9.211  37.425  1.00  0.00           C  
ATOM    976  O   ASN B  58       4.987  -8.509  37.081  1.00  0.00           O  
ATOM    977  CB  ASN B  58       3.279  -7.739  39.347  1.00  0.00           C  
ATOM    978  CG  ASN B  58       2.180  -7.044  38.600  1.00  0.00           C  
ATOM    979  OD1 ASN B  58       1.401  -7.682  37.883  1.00  0.00           O  
ATOM    980  ND2 ASN B  58       2.085  -5.747  38.772  1.00  0.00           N  
ATOM    981  H   ASN B  58       5.285  -9.239  40.120  1.00  0.00           H  
ATOM    982  HA  ASN B  58       2.609  -9.730  38.922  1.00  0.00           H  
ATOM    983 1HB  ASN B  58       3.027  -7.749  40.408  1.00  0.00           H  
ATOM    984 2HB  ASN B  58       4.193  -7.151  39.235  1.00  0.00           H  
ATOM    985 1HD2 ASN B  58       1.367  -5.230  38.306  1.00  0.00           H  
ATOM    986 2HD2 ASN B  58       2.736  -5.272  39.368  1.00  0.00           H  
ATOM    987  N   LEU B  59       3.485 -10.102  36.610  1.00  0.00           N  
ATOM    988  CA  LEU B  59       3.994 -10.326  35.252  1.00  0.00           C  
ATOM    989  C   LEU B  59       3.594  -9.243  34.257  1.00  0.00           C  
ATOM    990  O   LEU B  59       2.466  -8.752  34.272  1.00  0.00           O  
ATOM    991  CB  LEU B  59       3.543 -11.702  34.772  1.00  0.00           C  
ATOM    992  CG  LEU B  59       4.523 -12.843  35.112  1.00  0.00           C  
ATOM    993  CD1 LEU B  59       4.664 -12.958  36.630  1.00  0.00           C  
ATOM    994  CD2 LEU B  59       4.006 -14.139  34.520  1.00  0.00           C  
ATOM    995  H   LEU B  59       2.700 -10.647  36.948  1.00  0.00           H  
ATOM    996  HA  LEU B  59       5.071 -10.331  35.285  1.00  0.00           H  
ATOM    997 1HB  LEU B  59       2.581 -11.934  35.223  1.00  0.00           H  
ATOM    998 2HB  LEU B  59       3.423 -11.668  33.687  1.00  0.00           H  
ATOM    999  HG  LEU B  59       5.507 -12.616  34.697  1.00  0.00           H  
ATOM   1000 1HD1 LEU B  59       5.361 -13.758  36.875  1.00  0.00           H  
ATOM   1001 2HD1 LEU B  59       5.043 -12.023  37.023  1.00  0.00           H  
ATOM   1002 3HD1 LEU B  59       3.693 -13.174  37.077  1.00  0.00           H  
ATOM   1003 1HD2 LEU B  59       4.699 -14.948  34.755  1.00  0.00           H  
ATOM   1004 2HD2 LEU B  59       3.027 -14.365  34.941  1.00  0.00           H  
ATOM   1005 3HD2 LEU B  59       3.923 -14.035  33.438  1.00  0.00           H  
ATOM   1006  N   CYS B  60       4.532  -8.897  33.373  1.00  0.00           N  
ATOM   1007  CA  CYS B  60       4.301  -7.875  32.357  1.00  0.00           C  
ATOM   1008  C   CYS B  60       3.256  -8.329  31.338  1.00  0.00           C  
ATOM   1009  O   CYS B  60       3.350  -9.435  30.800  1.00  0.00           O  
ATOM   1010  CB  CYS B  60       5.593  -7.531  31.616  1.00  0.00           C  
ATOM   1011  SG  CYS B  60       6.879  -6.734  32.621  1.00  0.00           S  
ATOM   1012  H   CYS B  60       5.441  -9.344  33.430  1.00  0.00           H  
ATOM   1013  HA  CYS B  60       3.950  -6.986  32.869  1.00  0.00           H  
ATOM   1014 1HB  CYS B  60       6.017  -8.448  31.213  1.00  0.00           H  
ATOM   1015 2HB  CYS B  60       5.370  -6.879  30.771  1.00  0.00           H  
ATOM   1016  N   PRO B  61       2.292  -7.465  30.965  1.00  0.00           N  
ATOM   1017  CA  PRO B  61       1.174  -7.750  30.076  1.00  0.00           C  
ATOM   1018  C   PRO B  61       1.533  -7.821  28.595  1.00  0.00           C  
ATOM   1019  O   PRO B  61       1.032  -7.045  27.786  1.00  0.00           O  
ATOM   1020  CB  PRO B  61       0.256  -6.555  30.341  1.00  0.00           C  
ATOM   1021  CG  PRO B  61       1.198  -5.454  30.779  1.00  0.00           C  
ATOM   1022  CD  PRO B  61       2.229  -6.158  31.631  1.00  0.00           C  
ATOM   1023  HA  PRO B  61       0.690  -8.684  30.398  1.00  0.00           H  
ATOM   1024 1HB  PRO B  61      -0.298  -6.296  29.425  1.00  0.00           H  
ATOM   1025 2HB  PRO B  61      -0.498  -6.813  31.101  1.00  0.00           H  
ATOM   1026 1HG  PRO B  61       1.642  -4.963  29.899  1.00  0.00           H  
ATOM   1027 2HG  PRO B  61       0.642  -4.679  31.330  1.00  0.00           H  
ATOM   1028 1HD  PRO B  61       3.183  -5.626  31.568  1.00  0.00           H  
ATOM   1029 2HD  PRO B  61       1.846  -6.234  32.664  1.00  0.00           H  
ATOM   1030  N   PHE B  62       2.398  -8.757  28.235  1.00  0.00           N  
ATOM   1031  CA  PHE B  62       2.763  -8.898  26.827  1.00  0.00           C  
ATOM   1032  C   PHE B  62       1.658  -9.562  26.014  1.00  0.00           C  
ATOM   1033  O   PHE B  62       1.478  -9.263  24.836  1.00  0.00           O  
ATOM   1034  CB  PHE B  62       4.072  -9.666  26.665  1.00  0.00           C  
ATOM   1035  CG  PHE B  62       5.281  -8.864  27.047  1.00  0.00           C  
ATOM   1036  CD1 PHE B  62       5.762  -7.873  26.198  1.00  0.00           C  
ATOM   1037  CD2 PHE B  62       5.949  -9.089  28.237  1.00  0.00           C  
ATOM   1038  CE1 PHE B  62       6.876  -7.134  26.536  1.00  0.00           C  
ATOM   1039  CE2 PHE B  62       7.061  -8.346  28.568  1.00  0.00           C  
ATOM   1040  CZ  PHE B  62       7.522  -7.369  27.722  1.00  0.00           C  
ATOM   1041  H   PHE B  62       2.799  -9.355  28.957  1.00  0.00           H  
ATOM   1042  HA  PHE B  62       2.920  -7.898  26.419  1.00  0.00           H  
ATOM   1043 1HB  PHE B  62       4.047 -10.561  27.284  1.00  0.00           H  
ATOM   1044 2HB  PHE B  62       4.188  -9.985  25.636  1.00  0.00           H  
ATOM   1045  HD1 PHE B  62       5.248  -7.675  25.262  1.00  0.00           H  
ATOM   1046  HD2 PHE B  62       5.584  -9.862  28.920  1.00  0.00           H  
ATOM   1047  HE1 PHE B  62       7.235  -6.363  25.873  1.00  0.00           H  
ATOM   1048  HE2 PHE B  62       7.565  -8.530  29.501  1.00  0.00           H  
ATOM   1049  HZ  PHE B  62       8.389  -6.780  27.996  1.00  0.00           H  
ATOM   1050  N   GLY B  63       0.868 -10.433  26.639  1.00  0.00           N  
ATOM   1051  CA  GLY B  63      -0.203 -11.123  25.916  1.00  0.00           C  
ATOM   1052  C   GLY B  63      -1.189 -10.125  25.320  1.00  0.00           C  
ATOM   1053  O   GLY B  63      -1.708 -10.307  24.220  1.00  0.00           O  
ATOM   1054  H   GLY B  63       1.029 -10.636  27.615  1.00  0.00           H  
ATOM   1055 1HA  GLY B  63       0.219 -11.736  25.122  1.00  0.00           H  
ATOM   1056 2HA  GLY B  63      -0.725 -11.797  26.593  1.00  0.00           H  
ATOM   1057  N   GLU B  64      -1.383  -9.011  26.011  1.00  0.00           N  
ATOM   1058  CA  GLU B  64      -2.301  -7.958  25.595  1.00  0.00           C  
ATOM   1059  C   GLU B  64      -1.830  -7.248  24.317  1.00  0.00           C  
ATOM   1060  O   GLU B  64      -2.616  -6.573  23.647  1.00  0.00           O  
ATOM   1061  CB  GLU B  64      -2.464  -6.964  26.742  1.00  0.00           C  
ATOM   1062  CG  GLU B  64      -3.187  -7.569  27.947  1.00  0.00           C  
ATOM   1063  CD  GLU B  64      -3.355  -6.638  29.115  1.00  0.00           C  
ATOM   1064  OE1 GLU B  64      -4.042  -7.012  30.032  1.00  0.00           O  
ATOM   1065  OE2 GLU B  64      -2.798  -5.558  29.101  1.00  0.00           O  
ATOM   1066  H   GLU B  64      -0.890  -8.898  26.885  1.00  0.00           H  
ATOM   1067  HA  GLU B  64      -3.270  -8.411  25.390  1.00  0.00           H  
ATOM   1068 1HB  GLU B  64      -1.483  -6.616  27.068  1.00  0.00           H  
ATOM   1069 2HB  GLU B  64      -3.026  -6.096  26.402  1.00  0.00           H  
ATOM   1070 1HG  GLU B  64      -4.171  -7.910  27.627  1.00  0.00           H  
ATOM   1071 2HG  GLU B  64      -2.623  -8.444  28.273  1.00  0.00           H  
ATOM   1072  N   VAL B  65      -0.538  -7.370  24.013  1.00  0.00           N  
ATOM   1073  CA  VAL B  65       0.077  -6.752  22.854  1.00  0.00           C  
ATOM   1074  C   VAL B  65       0.157  -7.744  21.695  1.00  0.00           C  
ATOM   1075  O   VAL B  65      -0.256  -7.458  20.572  1.00  0.00           O  
ATOM   1076  CB  VAL B  65       1.517  -6.314  23.202  1.00  0.00           C  
ATOM   1077  CG1 VAL B  65       2.188  -5.740  21.972  1.00  0.00           C  
ATOM   1078  CG2 VAL B  65       1.496  -5.323  24.365  1.00  0.00           C  
ATOM   1079  H   VAL B  65       0.053  -7.956  24.593  1.00  0.00           H  
ATOM   1080  HA  VAL B  65      -0.518  -5.889  22.553  1.00  0.00           H  
ATOM   1081  HB  VAL B  65       2.090  -7.189  23.496  1.00  0.00           H  
ATOM   1082 1HG1 VAL B  65       3.198  -5.474  22.214  1.00  0.00           H  
ATOM   1083 2HG1 VAL B  65       2.192  -6.490  21.186  1.00  0.00           H  
ATOM   1084 3HG1 VAL B  65       1.645  -4.859  21.634  1.00  0.00           H  
ATOM   1085 1HG2 VAL B  65       2.513  -5.033  24.619  1.00  0.00           H  
ATOM   1086 2HG2 VAL B  65       0.926  -4.440  24.081  1.00  0.00           H  
ATOM   1087 3HG2 VAL B  65       1.028  -5.796  25.236  1.00  0.00           H  
ATOM   1088  N   PHE B  66       0.704  -8.919  21.981  1.00  0.00           N  
ATOM   1089  CA  PHE B  66       0.953  -9.932  20.961  1.00  0.00           C  
ATOM   1090  C   PHE B  66      -0.281 -10.716  20.507  1.00  0.00           C  
ATOM   1091  O   PHE B  66      -0.369 -11.097  19.340  1.00  0.00           O  
ATOM   1092  CB  PHE B  66       2.013 -10.905  21.473  1.00  0.00           C  
ATOM   1093  CG  PHE B  66       3.432 -10.359  21.456  1.00  0.00           C  
ATOM   1094  CD1 PHE B  66       4.219 -10.492  20.334  1.00  0.00           C  
ATOM   1095  CD2 PHE B  66       3.968  -9.698  22.548  1.00  0.00           C  
ATOM   1096  CE1 PHE B  66       5.496  -9.993  20.303  1.00  0.00           C  
ATOM   1097  CE2 PHE B  66       5.247  -9.201  22.516  1.00  0.00           C  
ATOM   1098  CZ  PHE B  66       6.007  -9.348  21.396  1.00  0.00           C  
ATOM   1099  H   PHE B  66       0.981  -9.100  22.945  1.00  0.00           H  
ATOM   1100  HA  PHE B  66       1.360  -9.421  20.089  1.00  0.00           H  
ATOM   1101 1HB  PHE B  66       1.762 -11.175  22.491  1.00  0.00           H  
ATOM   1102 2HB  PHE B  66       1.986 -11.816  20.880  1.00  0.00           H  
ATOM   1103  HD1 PHE B  66       3.815 -11.005  19.468  1.00  0.00           H  
ATOM   1104  HD2 PHE B  66       3.373  -9.577  23.429  1.00  0.00           H  
ATOM   1105  HE1 PHE B  66       6.093 -10.106  19.410  1.00  0.00           H  
ATOM   1106  HE2 PHE B  66       5.658  -8.691  23.374  1.00  0.00           H  
ATOM   1107  HZ  PHE B  66       7.008  -8.950  21.380  1.00  0.00           H  
ATOM   1108  N   ASN B  67      -1.234 -10.964  21.414  1.00  0.00           N  
ATOM   1109  CA  ASN B  67      -2.410 -11.767  21.093  1.00  0.00           C  
ATOM   1110  C   ASN B  67      -3.654 -10.907  20.894  1.00  0.00           C  
ATOM   1111  O   ASN B  67      -4.780 -11.391  21.019  1.00  0.00           O  
ATOM   1112  CB  ASN B  67      -2.661 -12.800  22.178  1.00  0.00           C  
ATOM   1113  CG  ASN B  67      -1.581 -13.837  22.270  1.00  0.00           C  
ATOM   1114  OD1 ASN B  67      -1.030 -14.264  21.246  1.00  0.00           O  
ATOM   1115  ND2 ASN B  67      -1.273 -14.251  23.483  1.00  0.00           N  
ATOM   1116  H   ASN B  67      -1.149 -10.613  22.362  1.00  0.00           H  
ATOM   1117  HA  ASN B  67      -2.227 -12.287  20.152  1.00  0.00           H  
ATOM   1118 1HB  ASN B  67      -2.746 -12.305  23.141  1.00  0.00           H  
ATOM   1119 2HB  ASN B  67      -3.608 -13.301  21.985  1.00  0.00           H  
ATOM   1120 1HD2 ASN B  67      -0.608 -14.947  23.604  1.00  0.00           H  
ATOM   1121 2HD2 ASN B  67      -1.724 -13.851  24.278  1.00  0.00           H  
ATOM   1122  N   ALA B  68      -3.466  -9.628  20.600  1.00  0.00           N  
ATOM   1123  CA  ALA B  68      -4.602  -8.739  20.404  1.00  0.00           C  
ATOM   1124  C   ALA B  68      -5.461  -9.230  19.245  1.00  0.00           C  
ATOM   1125  O   ALA B  68      -4.955  -9.743  18.242  1.00  0.00           O  
ATOM   1126  CB  ALA B  68      -4.132  -7.316  20.154  1.00  0.00           C  
ATOM   1127  H   ALA B  68      -2.524  -9.271  20.508  1.00  0.00           H  
ATOM   1128  HA  ALA B  68      -5.207  -8.757  21.311  1.00  0.00           H  
ATOM   1129 1HB  ALA B  68      -4.993  -6.661  20.032  1.00  0.00           H  
ATOM   1130 2HB  ALA B  68      -3.532  -6.976  21.005  1.00  0.00           H  
ATOM   1131 3HB  ALA B  68      -3.538  -7.277  19.265  1.00  0.00           H  
ATOM   1132  N   THR B  69      -6.771  -9.040  19.362  1.00  0.00           N  
ATOM   1133  CA  THR B  69      -7.684  -9.437  18.296  1.00  0.00           C  
ATOM   1134  C   THR B  69      -7.397  -8.687  17.002  1.00  0.00           C  
ATOM   1135  O   THR B  69      -7.394  -9.274  15.916  1.00  0.00           O  
ATOM   1136  CB  THR B  69      -9.149  -9.179  18.699  1.00  0.00           C  
ATOM   1137  OG1 THR B  69      -9.467  -9.948  19.866  1.00  0.00           O  
ATOM   1138  CG2 THR B  69     -10.083  -9.562  17.563  1.00  0.00           C  
ATOM   1139  H   THR B  69      -7.139  -8.630  20.208  1.00  0.00           H  
ATOM   1140  HA  THR B  69      -7.553 -10.502  18.107  1.00  0.00           H  
ATOM   1141  HB  THR B  69      -9.280  -8.123  18.925  1.00  0.00           H  
ATOM   1142  HG1 THR B  69      -9.291 -10.877  19.694  1.00  0.00           H  
ATOM   1143 1HG2 THR B  69     -11.113  -9.371  17.861  1.00  0.00           H  
ATOM   1144 2HG2 THR B  69      -9.842  -8.966  16.681  1.00  0.00           H  
ATOM   1145 3HG2 THR B  69      -9.962 -10.618  17.330  1.00  0.00           H  
ATOM   1146  N   ARG B  70      -7.159  -7.387  17.134  1.00  0.00           N  
ATOM   1147  CA  ARG B  70      -6.953  -6.494  16.005  1.00  0.00           C  
ATOM   1148  C   ARG B  70      -5.796  -5.548  16.296  1.00  0.00           C  
ATOM   1149  O   ARG B  70      -5.682  -5.033  17.410  1.00  0.00           O  
ATOM   1150  CB  ARG B  70      -8.215  -5.672  15.780  1.00  0.00           C  
ATOM   1151  CG  ARG B  70      -8.266  -4.842  14.515  1.00  0.00           C  
ATOM   1152  CD  ARG B  70      -9.583  -4.127  14.397  1.00  0.00           C  
ATOM   1153  NE  ARG B  70     -10.732  -5.034  14.337  1.00  0.00           N  
ATOM   1154  CZ  ARG B  70     -11.193  -5.634  13.224  1.00  0.00           C  
ATOM   1155  NH1 ARG B  70     -10.585  -5.434  12.085  1.00  0.00           N  
ATOM   1156  NH2 ARG B  70     -12.256  -6.418  13.287  1.00  0.00           N  
ATOM   1157  H   ARG B  70      -7.143  -7.001  18.065  1.00  0.00           H  
ATOM   1158  HA  ARG B  70      -6.722  -7.080  15.114  1.00  0.00           H  
ATOM   1159 1HB  ARG B  70      -9.077  -6.337  15.765  1.00  0.00           H  
ATOM   1160 2HB  ARG B  70      -8.348  -4.988  16.618  1.00  0.00           H  
ATOM   1161 1HG  ARG B  70      -7.474  -4.092  14.533  1.00  0.00           H  
ATOM   1162 2HG  ARG B  70      -8.134  -5.485  13.642  1.00  0.00           H  
ATOM   1163 1HD  ARG B  70      -9.709  -3.474  15.258  1.00  0.00           H  
ATOM   1164 2HD  ARG B  70      -9.580  -3.526  13.490  1.00  0.00           H  
ATOM   1165  HE  ARG B  70     -11.229  -5.212  15.201  1.00  0.00           H  
ATOM   1166 1HH1 ARG B  70      -9.768  -4.840  12.065  1.00  0.00           H  
ATOM   1167 2HH1 ARG B  70     -10.923  -5.875  11.241  1.00  0.00           H  
ATOM   1168 1HH2 ARG B  70     -12.722  -6.568  14.171  1.00  0.00           H  
ATOM   1169 2HH2 ARG B  70     -12.601  -6.867  12.451  1.00  0.00           H  
ATOM   1170  N   PHE B  71      -4.908  -5.367  15.321  1.00  0.00           N  
ATOM   1171  CA  PHE B  71      -3.804  -4.427  15.451  1.00  0.00           C  
ATOM   1172  C   PHE B  71      -4.133  -3.049  14.921  1.00  0.00           C  
ATOM   1173  O   PHE B  71      -5.090  -2.861  14.173  1.00  0.00           O  
ATOM   1174  CB  PHE B  71      -2.510  -4.940  14.838  1.00  0.00           C  
ATOM   1175  CG  PHE B  71      -1.699  -5.914  15.687  1.00  0.00           C  
ATOM   1176  CD1 PHE B  71      -2.265  -6.807  16.585  1.00  0.00           C  
ATOM   1177  CD2 PHE B  71      -0.305  -5.862  15.608  1.00  0.00           C  
ATOM   1178  CE1 PHE B  71      -1.449  -7.617  17.371  1.00  0.00           C  
ATOM   1179  CE2 PHE B  71       0.494  -6.664  16.389  1.00  0.00           C  
ATOM   1180  CZ  PHE B  71      -0.081  -7.540  17.272  1.00  0.00           C  
ATOM   1181  H   PHE B  71      -5.035  -5.817  14.408  1.00  0.00           H  
ATOM   1182  HA  PHE B  71      -3.598  -4.311  16.516  1.00  0.00           H  
ATOM   1183 1HB  PHE B  71      -2.790  -5.468  13.937  1.00  0.00           H  
ATOM   1184 2HB  PHE B  71      -1.872  -4.102  14.553  1.00  0.00           H  
ATOM   1185  HD1 PHE B  71      -3.344  -6.873  16.687  1.00  0.00           H  
ATOM   1186  HD2 PHE B  71       0.150  -5.164  14.919  1.00  0.00           H  
ATOM   1187  HE1 PHE B  71      -1.892  -8.320  18.079  1.00  0.00           H  
ATOM   1188  HE2 PHE B  71       1.583  -6.598  16.313  1.00  0.00           H  
ATOM   1189  HZ  PHE B  71       0.535  -8.174  17.902  1.00  0.00           H  
ATOM   1190  N   ALA B  72      -3.366  -2.069  15.357  1.00  0.00           N  
ATOM   1191  CA  ALA B  72      -3.497  -0.721  14.841  1.00  0.00           C  
ATOM   1192  C   ALA B  72      -2.929  -0.593  13.435  1.00  0.00           C  
ATOM   1193  O   ALA B  72      -1.989  -1.303  13.047  1.00  0.00           O  
ATOM   1194  CB  ALA B  72      -2.783   0.253  15.747  1.00  0.00           C  
ATOM   1195  H   ALA B  72      -2.637  -2.268  16.029  1.00  0.00           H  
ATOM   1196  HA  ALA B  72      -4.557  -0.472  14.804  1.00  0.00           H  
ATOM   1197 1HB  ALA B  72      -2.905   1.262  15.361  1.00  0.00           H  
ATOM   1198 2HB  ALA B  72      -3.212   0.184  16.730  1.00  0.00           H  
ATOM   1199 3HB  ALA B  72      -1.722   0.008  15.785  1.00  0.00           H  
ATOM   1200  N   SER B  73      -3.485   0.338  12.678  1.00  0.00           N  
ATOM   1201  CA  SER B  73      -2.893   0.709  11.408  1.00  0.00           C  
ATOM   1202  C   SER B  73      -1.529   1.306  11.680  1.00  0.00           C  
ATOM   1203  O   SER B  73      -1.356   2.013  12.667  1.00  0.00           O  
ATOM   1204  CB  SER B  73      -3.771   1.688  10.681  1.00  0.00           C  
ATOM   1205  OG  SER B  73      -4.955   1.089  10.264  1.00  0.00           O  
ATOM   1206  H   SER B  73      -4.292   0.840  13.022  1.00  0.00           H  
ATOM   1207  HA  SER B  73      -2.763  -0.184  10.795  1.00  0.00           H  
ATOM   1208 1HB  SER B  73      -3.993   2.526  11.340  1.00  0.00           H  
ATOM   1209 2HB  SER B  73      -3.247   2.070   9.846  1.00  0.00           H  
ATOM   1210  HG  SER B  73      -5.587   1.207  10.984  1.00  0.00           H  
ATOM   1211  N   VAL B  74      -0.571   1.078  10.804  1.00  0.00           N  
ATOM   1212  CA  VAL B  74       0.758   1.626  11.025  1.00  0.00           C  
ATOM   1213  C   VAL B  74       0.838   3.150  11.087  1.00  0.00           C  
ATOM   1214  O   VAL B  74       1.691   3.682  11.786  1.00  0.00           O  
ATOM   1215  CB  VAL B  74       1.710   1.059   9.972  1.00  0.00           C  
ATOM   1216  CG1 VAL B  74       1.369   1.623   8.599  1.00  0.00           C  
ATOM   1217  CG2 VAL B  74       3.160   1.360  10.394  1.00  0.00           C  
ATOM   1218  H   VAL B  74      -0.756   0.507   9.984  1.00  0.00           H  
ATOM   1219  HA  VAL B  74       1.103   1.267  11.988  1.00  0.00           H  
ATOM   1220  HB  VAL B  74       1.563  -0.020   9.919  1.00  0.00           H  
ATOM   1221 1HG1 VAL B  74       2.010   1.189   7.859  1.00  0.00           H  
ATOM   1222 2HG1 VAL B  74       0.336   1.368   8.358  1.00  0.00           H  
ATOM   1223 3HG1 VAL B  74       1.485   2.686   8.582  1.00  0.00           H  
ATOM   1224 1HG2 VAL B  74       3.836   0.935   9.675  1.00  0.00           H  
ATOM   1225 2HG2 VAL B  74       3.323   2.410  10.462  1.00  0.00           H  
ATOM   1226 3HG2 VAL B  74       3.353   0.933  11.359  1.00  0.00           H  
ATOM   1227  N   TYR B  75      -0.044   3.870  10.392  1.00  0.00           N  
ATOM   1228  CA  TYR B  75      -0.007   5.341  10.444  1.00  0.00           C  
ATOM   1229  C   TYR B  75      -0.389   5.849  11.842  1.00  0.00           C  
ATOM   1230  O   TYR B  75      -0.058   6.971  12.236  1.00  0.00           O  
ATOM   1231  CB  TYR B  75      -0.925   5.967   9.380  1.00  0.00           C  
ATOM   1232  CG  TYR B  75      -2.375   6.083   9.752  1.00  0.00           C  
ATOM   1233  CD1 TYR B  75      -2.841   7.260  10.302  1.00  0.00           C  
ATOM   1234  CD2 TYR B  75      -3.221   5.039   9.572  1.00  0.00           C  
ATOM   1235  CE1 TYR B  75      -4.167   7.390  10.660  1.00  0.00           C  
ATOM   1236  CE2 TYR B  75      -4.547   5.159   9.943  1.00  0.00           C  
ATOM   1237  CZ  TYR B  75      -5.017   6.327  10.478  1.00  0.00           C  
ATOM   1238  OH  TYR B  75      -6.340   6.439  10.837  1.00  0.00           O  
ATOM   1239  H   TYR B  75      -0.734   3.394   9.826  1.00  0.00           H  
ATOM   1240  HA  TYR B  75       1.014   5.668  10.248  1.00  0.00           H  
ATOM   1241 1HB  TYR B  75      -0.558   6.966   9.136  1.00  0.00           H  
ATOM   1242 2HB  TYR B  75      -0.866   5.383   8.478  1.00  0.00           H  
ATOM   1243  HD1 TYR B  75      -2.150   8.085  10.443  1.00  0.00           H  
ATOM   1244  HD2 TYR B  75      -2.842   4.121   9.143  1.00  0.00           H  
ATOM   1245  HE1 TYR B  75      -4.538   8.319  11.085  1.00  0.00           H  
ATOM   1246  HE2 TYR B  75      -5.226   4.321   9.809  1.00  0.00           H  
ATOM   1247  HH  TYR B  75      -6.506   7.317  11.188  1.00  0.00           H  
ATOM   1248  N   ALA B  76      -1.118   5.008  12.575  1.00  0.00           N  
ATOM   1249  CA  ALA B  76      -1.657   5.300  13.881  1.00  0.00           C  
ATOM   1250  C   ALA B  76      -1.265   4.179  14.813  1.00  0.00           C  
ATOM   1251  O   ALA B  76      -2.108   3.611  15.510  1.00  0.00           O  
ATOM   1252  CB  ALA B  76      -3.169   5.414  13.820  1.00  0.00           C  
ATOM   1253  H   ALA B  76      -1.293   4.071  12.225  1.00  0.00           H  
ATOM   1254  HA  ALA B  76      -1.221   6.228  14.242  1.00  0.00           H  
ATOM   1255 1HB  ALA B  76      -3.556   5.625  14.814  1.00  0.00           H  
ATOM   1256 2HB  ALA B  76      -3.449   6.203  13.149  1.00  0.00           H  
ATOM   1257 3HB  ALA B  76      -3.580   4.471  13.458  1.00  0.00           H  
ATOM   1258  N   TRP B  77       0.022   3.862  14.809  1.00  0.00           N  
ATOM   1259  CA  TRP B  77       0.540   2.741  15.571  1.00  0.00           C  
ATOM   1260  C   TRP B  77       0.200   2.865  17.051  1.00  0.00           C  
ATOM   1261  O   TRP B  77       0.148   3.968  17.608  1.00  0.00           O  
ATOM   1262  CB  TRP B  77       2.041   2.656  15.318  1.00  0.00           C  
ATOM   1263  CG  TRP B  77       2.774   3.967  15.530  1.00  0.00           C  
ATOM   1264  CD1 TRP B  77       2.972   4.960  14.598  1.00  0.00           C  
ATOM   1265  CD2 TRP B  77       3.463   4.406  16.715  1.00  0.00           C  
ATOM   1266  NE1 TRP B  77       3.727   5.972  15.142  1.00  0.00           N  
ATOM   1267  CE2 TRP B  77       4.035   5.655  16.419  1.00  0.00           C  
ATOM   1268  CE3 TRP B  77       3.662   3.857  17.978  1.00  0.00           C  
ATOM   1269  CZ2 TRP B  77       4.771   6.343  17.328  1.00  0.00           C  
ATOM   1270  CZ3 TRP B  77       4.426   4.578  18.886  1.00  0.00           C  
ATOM   1271  CH2 TRP B  77       4.960   5.784  18.567  1.00  0.00           C  
ATOM   1272  H   TRP B  77       0.648   4.387  14.208  1.00  0.00           H  
ATOM   1273  HA  TRP B  77       0.080   1.827  15.189  1.00  0.00           H  
ATOM   1274 1HB  TRP B  77       2.474   1.905  15.976  1.00  0.00           H  
ATOM   1275 2HB  TRP B  77       2.217   2.331  14.287  1.00  0.00           H  
ATOM   1276  HD1 TRP B  77       2.607   4.950  13.578  1.00  0.00           H  
ATOM   1277  HE1 TRP B  77       4.053   6.837  14.675  1.00  0.00           H  
ATOM   1278  HE3 TRP B  77       3.240   2.884  18.244  1.00  0.00           H  
ATOM   1279  HZ2 TRP B  77       5.200   7.298  17.087  1.00  0.00           H  
ATOM   1280  HZ3 TRP B  77       4.597   4.156  19.859  1.00  0.00           H  
ATOM   1281  HH2 TRP B  77       5.556   6.318  19.308  1.00  0.00           H  
ATOM   1282  N   ASN B  78      -0.021   1.719  17.700  1.00  0.00           N  
ATOM   1283  CA  ASN B  78      -0.440   1.692  19.100  1.00  0.00           C  
ATOM   1284  C   ASN B  78       0.666   1.435  20.104  1.00  0.00           C  
ATOM   1285  O   ASN B  78       1.349   0.416  20.032  1.00  0.00           O  
ATOM   1286  CB  ASN B  78      -1.558   0.686  19.279  1.00  0.00           C  
ATOM   1287  CG  ASN B  78      -2.110   0.631  20.669  1.00  0.00           C  
ATOM   1288  OD1 ASN B  78      -1.476   0.138  21.609  1.00  0.00           O  
ATOM   1289  ND2 ASN B  78      -3.307   1.138  20.820  1.00  0.00           N  
ATOM   1290  H   ASN B  78       0.091   0.832  17.204  1.00  0.00           H  
ATOM   1291  HA  ASN B  78      -0.848   2.676  19.338  1.00  0.00           H  
ATOM   1292 1HB  ASN B  78      -2.367   0.968  18.630  1.00  0.00           H  
ATOM   1293 2HB  ASN B  78      -1.218  -0.305  18.977  1.00  0.00           H  
ATOM   1294 1HD2 ASN B  78      -3.738   1.139  21.721  1.00  0.00           H  
ATOM   1295 2HD2 ASN B  78      -3.786   1.530  20.033  1.00  0.00           H  
ATOM   1296  N   ARG B  79       0.862   2.375  21.026  1.00  0.00           N  
ATOM   1297  CA  ARG B  79       1.879   2.217  22.065  1.00  0.00           C  
ATOM   1298  C   ARG B  79       1.335   1.778  23.418  1.00  0.00           C  
ATOM   1299  O   ARG B  79       0.476   2.443  24.002  1.00  0.00           O  
ATOM   1300  CB  ARG B  79       2.652   3.497  22.283  1.00  0.00           C  
ATOM   1301  CG  ARG B  79       3.611   3.431  23.469  1.00  0.00           C  
ATOM   1302  CD  ARG B  79       4.604   4.521  23.471  1.00  0.00           C  
ATOM   1303  NE  ARG B  79       5.627   4.296  22.491  1.00  0.00           N  
ATOM   1304  CZ  ARG B  79       6.703   5.072  22.318  1.00  0.00           C  
ATOM   1305  NH1 ARG B  79       6.892   6.133  23.084  1.00  0.00           N  
ATOM   1306  NH2 ARG B  79       7.571   4.770  21.387  1.00  0.00           N  
ATOM   1307  H   ARG B  79       0.282   3.201  21.021  1.00  0.00           H  
ATOM   1308  HA  ARG B  79       2.592   1.463  21.731  1.00  0.00           H  
ATOM   1309 1HB  ARG B  79       3.235   3.706  21.411  1.00  0.00           H  
ATOM   1310 2HB  ARG B  79       1.966   4.326  22.439  1.00  0.00           H  
ATOM   1311 1HG  ARG B  79       3.052   3.462  24.404  1.00  0.00           H  
ATOM   1312 2HG  ARG B  79       4.163   2.486  23.409  1.00  0.00           H  
ATOM   1313 1HD  ARG B  79       4.103   5.454  23.226  1.00  0.00           H  
ATOM   1314 2HD  ARG B  79       5.065   4.616  24.434  1.00  0.00           H  
ATOM   1315  HE  ARG B  79       5.530   3.465  21.877  1.00  0.00           H  
ATOM   1316 1HH1 ARG B  79       6.224   6.362  23.806  1.00  0.00           H  
ATOM   1317 2HH1 ARG B  79       7.708   6.713  22.949  1.00  0.00           H  
ATOM   1318 1HH2 ARG B  79       7.414   3.935  20.780  1.00  0.00           H  
ATOM   1319 2HH2 ARG B  79       8.377   5.361  21.262  1.00  0.00           H  
ATOM   1320  N   LYS B  80       1.892   0.688  23.933  1.00  0.00           N  
ATOM   1321  CA  LYS B  80       1.578   0.167  25.253  1.00  0.00           C  
ATOM   1322  C   LYS B  80       2.754   0.356  26.209  1.00  0.00           C  
ATOM   1323  O   LYS B  80       3.853  -0.150  25.970  1.00  0.00           O  
ATOM   1324  CB  LYS B  80       1.195  -1.314  25.163  1.00  0.00           C  
ATOM   1325  CG  LYS B  80       1.040  -2.029  26.517  1.00  0.00           C  
ATOM   1326  CD  LYS B  80      -0.154  -1.549  27.302  1.00  0.00           C  
ATOM   1327  CE  LYS B  80      -0.371  -2.400  28.548  1.00  0.00           C  
ATOM   1328  NZ  LYS B  80      -1.515  -1.906  29.360  1.00  0.00           N  
ATOM   1329  H   LYS B  80       2.562   0.175  23.360  1.00  0.00           H  
ATOM   1330  HA  LYS B  80       0.729   0.722  25.653  1.00  0.00           H  
ATOM   1331 1HB  LYS B  80       0.248  -1.406  24.630  1.00  0.00           H  
ATOM   1332 2HB  LYS B  80       1.942  -1.843  24.581  1.00  0.00           H  
ATOM   1333 1HG  LYS B  80       0.942  -3.102  26.356  1.00  0.00           H  
ATOM   1334 2HG  LYS B  80       1.937  -1.856  27.115  1.00  0.00           H  
ATOM   1335 1HD  LYS B  80       0.010  -0.515  27.612  1.00  0.00           H  
ATOM   1336 2HD  LYS B  80      -1.044  -1.589  26.680  1.00  0.00           H  
ATOM   1337 1HE  LYS B  80      -0.570  -3.433  28.248  1.00  0.00           H  
ATOM   1338 2HE  LYS B  80       0.535  -2.378  29.158  1.00  0.00           H  
ATOM   1339 1HZ  LYS B  80      -1.623  -2.497  30.172  1.00  0.00           H  
ATOM   1340 2HZ  LYS B  80      -1.332  -0.957  29.652  1.00  0.00           H  
ATOM   1341 3HZ  LYS B  80      -2.359  -1.935  28.808  1.00  0.00           H  
ATOM   1342  N   ARG B  81       2.538   1.099  27.289  1.00  0.00           N  
ATOM   1343  CA  ARG B  81       3.605   1.296  28.266  1.00  0.00           C  
ATOM   1344  C   ARG B  81       3.568   0.160  29.276  1.00  0.00           C  
ATOM   1345  O   ARG B  81       2.515  -0.148  29.845  1.00  0.00           O  
ATOM   1346  CB  ARG B  81       3.490   2.636  28.982  1.00  0.00           C  
ATOM   1347  CG  ARG B  81       4.594   2.922  30.039  1.00  0.00           C  
ATOM   1348  CD  ARG B  81       4.396   4.267  30.680  1.00  0.00           C  
ATOM   1349  NE  ARG B  81       5.370   4.556  31.741  1.00  0.00           N  
ATOM   1350  CZ  ARG B  81       5.304   5.619  32.567  1.00  0.00           C  
ATOM   1351  NH1 ARG B  81       4.331   6.494  32.461  1.00  0.00           N  
ATOM   1352  NH2 ARG B  81       6.232   5.763  33.488  1.00  0.00           N  
ATOM   1353  H   ARG B  81       1.631   1.520  27.439  1.00  0.00           H  
ATOM   1354  HA  ARG B  81       4.569   1.265  27.755  1.00  0.00           H  
ATOM   1355 1HB  ARG B  81       3.526   3.439  28.249  1.00  0.00           H  
ATOM   1356 2HB  ARG B  81       2.528   2.697  29.488  1.00  0.00           H  
ATOM   1357 1HG  ARG B  81       4.555   2.160  30.822  1.00  0.00           H  
ATOM   1358 2HG  ARG B  81       5.578   2.894  29.565  1.00  0.00           H  
ATOM   1359 1HD  ARG B  81       4.487   5.041  29.921  1.00  0.00           H  
ATOM   1360 2HD  ARG B  81       3.401   4.308  31.117  1.00  0.00           H  
ATOM   1361  HE  ARG B  81       6.163   3.929  31.884  1.00  0.00           H  
ATOM   1362 1HH1 ARG B  81       3.622   6.376  31.752  1.00  0.00           H  
ATOM   1363 2HH1 ARG B  81       4.292   7.285  33.087  1.00  0.00           H  
ATOM   1364 1HH2 ARG B  81       6.980   5.065  33.536  1.00  0.00           H  
ATOM   1365 2HH2 ARG B  81       6.208   6.545  34.124  1.00  0.00           H  
ATOM   1366  N   ILE B  82       4.722  -0.455  29.471  1.00  0.00           N  
ATOM   1367  CA  ILE B  82       4.933  -1.563  30.379  1.00  0.00           C  
ATOM   1368  C   ILE B  82       5.768  -1.083  31.571  1.00  0.00           C  
ATOM   1369  O   ILE B  82       6.852  -0.505  31.403  1.00  0.00           O  
ATOM   1370  CB  ILE B  82       5.618  -2.696  29.596  1.00  0.00           C  
ATOM   1371  CG1 ILE B  82       4.686  -3.147  28.456  1.00  0.00           C  
ATOM   1372  CG2 ILE B  82       6.030  -3.837  30.482  1.00  0.00           C  
ATOM   1373  CD1 ILE B  82       5.353  -4.020  27.452  1.00  0.00           C  
ATOM   1374  H   ILE B  82       5.530  -0.156  28.934  1.00  0.00           H  
ATOM   1375  HA  ILE B  82       3.970  -1.913  30.746  1.00  0.00           H  
ATOM   1376  HB  ILE B  82       6.475  -2.298  29.124  1.00  0.00           H  
ATOM   1377 1HG1 ILE B  82       3.841  -3.686  28.884  1.00  0.00           H  
ATOM   1378 2HG1 ILE B  82       4.312  -2.269  27.931  1.00  0.00           H  
ATOM   1379 1HG2 ILE B  82       6.526  -4.606  29.892  1.00  0.00           H  
ATOM   1380 2HG2 ILE B  82       6.714  -3.471  31.244  1.00  0.00           H  
ATOM   1381 3HG2 ILE B  82       5.154  -4.253  30.954  1.00  0.00           H  
ATOM   1382 1HD1 ILE B  82       4.637  -4.302  26.678  1.00  0.00           H  
ATOM   1383 2HD1 ILE B  82       6.189  -3.484  26.998  1.00  0.00           H  
ATOM   1384 3HD1 ILE B  82       5.713  -4.909  27.955  1.00  0.00           H  
ATOM   1385  N   SER B  83       5.249  -1.288  32.781  1.00  0.00           N  
ATOM   1386  CA  SER B  83       5.923  -0.801  33.983  1.00  0.00           C  
ATOM   1387  C   SER B  83       5.650  -1.664  35.201  1.00  0.00           C  
ATOM   1388  O   SER B  83       4.641  -2.369  35.246  1.00  0.00           O  
ATOM   1389  CB  SER B  83       5.447   0.595  34.308  1.00  0.00           C  
ATOM   1390  OG  SER B  83       4.087   0.576  34.662  1.00  0.00           O  
ATOM   1391  H   SER B  83       4.369  -1.774  32.867  1.00  0.00           H  
ATOM   1392  HA  SER B  83       6.987  -0.767  33.801  1.00  0.00           H  
ATOM   1393 1HB  SER B  83       6.038   0.991  35.138  1.00  0.00           H  
ATOM   1394 2HB  SER B  83       5.603   1.254  33.452  1.00  0.00           H  
ATOM   1395  HG  SER B  83       4.068   0.417  35.611  1.00  0.00           H  
ATOM   1396  N   ASN B  84       6.524  -1.551  36.213  1.00  0.00           N  
ATOM   1397  CA  ASN B  84       6.322  -2.239  37.502  1.00  0.00           C  
ATOM   1398  C   ASN B  84       6.053  -3.735  37.344  1.00  0.00           C  
ATOM   1399  O   ASN B  84       5.026  -4.236  37.813  1.00  0.00           O  
ATOM   1400  CB  ASN B  84       5.201  -1.565  38.274  1.00  0.00           C  
ATOM   1401  CG  ASN B  84       5.549  -0.146  38.679  1.00  0.00           C  
ATOM   1402  OD1 ASN B  84       6.606   0.118  39.261  1.00  0.00           O  
ATOM   1403  ND2 ASN B  84       4.668   0.777  38.374  1.00  0.00           N  
ATOM   1404  H   ASN B  84       7.348  -0.951  36.093  1.00  0.00           H  
ATOM   1405  HA  ASN B  84       7.240  -2.155  38.081  1.00  0.00           H  
ATOM   1406 1HB  ASN B  84       4.291  -1.552  37.677  1.00  0.00           H  
ATOM   1407 2HB  ASN B  84       4.991  -2.144  39.173  1.00  0.00           H  
ATOM   1408 1HD2 ASN B  84       4.843   1.732  38.614  1.00  0.00           H  
ATOM   1409 2HD2 ASN B  84       3.819   0.525  37.908  1.00  0.00           H  
ATOM   1410  N   CYS B  85       6.938  -4.441  36.641  1.00  0.00           N  
ATOM   1411  CA  CYS B  85       6.650  -5.844  36.359  1.00  0.00           C  
ATOM   1412  C   CYS B  85       7.826  -6.775  36.011  1.00  0.00           C  
ATOM   1413  O   CYS B  85       8.994  -6.370  35.880  1.00  0.00           O  
ATOM   1414  CB  CYS B  85       5.578  -5.909  35.259  1.00  0.00           C  
ATOM   1415  SG  CYS B  85       6.050  -5.197  33.662  1.00  0.00           S  
ATOM   1416  H   CYS B  85       7.801  -3.989  36.348  1.00  0.00           H  
ATOM   1417  HA  CYS B  85       6.187  -6.252  37.257  1.00  0.00           H  
ATOM   1418 1HB  CYS B  85       5.306  -6.935  35.098  1.00  0.00           H  
ATOM   1419 2HB  CYS B  85       4.675  -5.400  35.594  1.00  0.00           H  
ATOM   1420  N   VAL B  86       7.462  -8.057  35.903  1.00  0.00           N  
ATOM   1421  CA  VAL B  86       8.328  -9.170  35.539  1.00  0.00           C  
ATOM   1422  C   VAL B  86       8.215  -9.549  34.061  1.00  0.00           C  
ATOM   1423  O   VAL B  86       7.162  -9.981  33.584  1.00  0.00           O  
ATOM   1424  CB  VAL B  86       7.941 -10.385  36.409  1.00  0.00           C  
ATOM   1425  CG1 VAL B  86       8.697 -11.591  36.010  1.00  0.00           C  
ATOM   1426  CG2 VAL B  86       8.198 -10.051  37.857  1.00  0.00           C  
ATOM   1427  H   VAL B  86       6.487  -8.264  36.097  1.00  0.00           H  
ATOM   1428  HA  VAL B  86       9.353  -8.882  35.753  1.00  0.00           H  
ATOM   1429  HB  VAL B  86       6.913 -10.601  36.278  1.00  0.00           H  
ATOM   1430 1HG1 VAL B  86       8.395 -12.430  36.635  1.00  0.00           H  
ATOM   1431 2HG1 VAL B  86       8.494 -11.824  34.963  1.00  0.00           H  
ATOM   1432 3HG1 VAL B  86       9.703 -11.406  36.145  1.00  0.00           H  
ATOM   1433 1HG2 VAL B  86       7.914 -10.899  38.469  1.00  0.00           H  
ATOM   1434 2HG2 VAL B  86       9.257  -9.837  38.001  1.00  0.00           H  
ATOM   1435 3HG2 VAL B  86       7.604  -9.179  38.140  1.00  0.00           H  
ATOM   1436  N   ALA B  87       9.310  -9.369  33.328  1.00  0.00           N  
ATOM   1437  CA  ALA B  87       9.322  -9.609  31.890  1.00  0.00           C  
ATOM   1438  C   ALA B  87      10.169 -10.800  31.473  1.00  0.00           C  
ATOM   1439  O   ALA B  87      11.388 -10.693  31.350  1.00  0.00           O  
ATOM   1440  CB  ALA B  87       9.858  -8.389  31.178  1.00  0.00           C  
ATOM   1441  H   ALA B  87      10.146  -9.021  33.774  1.00  0.00           H  
ATOM   1442  HA  ALA B  87       8.297  -9.796  31.571  1.00  0.00           H  
ATOM   1443 1HB  ALA B  87       9.838  -8.570  30.111  1.00  0.00           H  
ATOM   1444 2HB  ALA B  87       9.273  -7.519  31.401  1.00  0.00           H  
ATOM   1445 3HB  ALA B  87      10.880  -8.219  31.502  1.00  0.00           H  
ATOM   1446  N   ASP B  88       9.545 -11.941  31.204  1.00  0.00           N  
ATOM   1447  CA  ASP B  88      10.340 -13.102  30.817  1.00  0.00           C  
ATOM   1448  C   ASP B  88      10.531 -13.063  29.302  1.00  0.00           C  
ATOM   1449  O   ASP B  88       9.894 -13.796  28.547  1.00  0.00           O  
ATOM   1450  CB  ASP B  88       9.677 -14.406  31.273  1.00  0.00           C  
ATOM   1451  CG  ASP B  88      10.582 -15.635  31.095  1.00  0.00           C  
ATOM   1452  OD1 ASP B  88      10.245 -16.675  31.614  1.00  0.00           O  
ATOM   1453  OD2 ASP B  88      11.572 -15.535  30.389  1.00  0.00           O  
ATOM   1454  H   ASP B  88       8.541 -12.009  31.294  1.00  0.00           H  
ATOM   1455  HA  ASP B  88      11.320 -13.037  31.291  1.00  0.00           H  
ATOM   1456 1HB  ASP B  88       9.404 -14.325  32.326  1.00  0.00           H  
ATOM   1457 2HB  ASP B  88       8.761 -14.568  30.703  1.00  0.00           H  
ATOM   1458  N   TYR B  89      11.480 -12.240  28.873  1.00  0.00           N  
ATOM   1459  CA  TYR B  89      11.690 -11.953  27.449  1.00  0.00           C  
ATOM   1460  C   TYR B  89      12.168 -13.176  26.677  1.00  0.00           C  
ATOM   1461  O   TYR B  89      11.901 -13.317  25.474  1.00  0.00           O  
ATOM   1462  CB  TYR B  89      12.757 -10.876  27.281  1.00  0.00           C  
ATOM   1463  CG  TYR B  89      12.397  -9.505  27.778  1.00  0.00           C  
ATOM   1464  CD1 TYR B  89      11.463  -8.716  27.118  1.00  0.00           C  
ATOM   1465  CD2 TYR B  89      13.042  -9.026  28.902  1.00  0.00           C  
ATOM   1466  CE1 TYR B  89      11.195  -7.453  27.598  1.00  0.00           C  
ATOM   1467  CE2 TYR B  89      12.773  -7.779  29.377  1.00  0.00           C  
ATOM   1468  CZ  TYR B  89      11.862  -6.994  28.739  1.00  0.00           C  
ATOM   1469  OH  TYR B  89      11.618  -5.756  29.220  1.00  0.00           O  
ATOM   1470  H   TYR B  89      11.969 -11.708  29.594  1.00  0.00           H  
ATOM   1471  HA  TYR B  89      10.745 -11.619  27.018  1.00  0.00           H  
ATOM   1472 1HB  TYR B  89      13.661 -11.190  27.794  1.00  0.00           H  
ATOM   1473 2HB  TYR B  89      13.006 -10.792  26.226  1.00  0.00           H  
ATOM   1474  HD1 TYR B  89      10.956  -9.085  26.226  1.00  0.00           H  
ATOM   1475  HD2 TYR B  89      13.769  -9.643  29.411  1.00  0.00           H  
ATOM   1476  HE1 TYR B  89      10.476  -6.819  27.088  1.00  0.00           H  
ATOM   1477  HE2 TYR B  89      13.290  -7.409  30.269  1.00  0.00           H  
ATOM   1478  HH  TYR B  89      12.086  -5.651  30.056  1.00  0.00           H  
ATOM   1479  N   SER B  90      12.822 -14.089  27.391  1.00  0.00           N  
ATOM   1480  CA  SER B  90      13.383 -15.304  26.823  1.00  0.00           C  
ATOM   1481  C   SER B  90      12.282 -16.127  26.169  1.00  0.00           C  
ATOM   1482  O   SER B  90      12.518 -16.812  25.173  1.00  0.00           O  
ATOM   1483  CB  SER B  90      14.102 -16.101  27.893  1.00  0.00           C  
ATOM   1484  OG  SER B  90      14.682 -17.258  27.353  1.00  0.00           O  
ATOM   1485  H   SER B  90      12.941 -13.922  28.384  1.00  0.00           H  
ATOM   1486  HA  SER B  90      14.107 -15.027  26.057  1.00  0.00           H  
ATOM   1487 1HB  SER B  90      14.874 -15.479  28.348  1.00  0.00           H  
ATOM   1488 2HB  SER B  90      13.393 -16.372  28.681  1.00  0.00           H  
ATOM   1489  HG  SER B  90      13.962 -17.889  27.267  1.00  0.00           H  
ATOM   1490  N   VAL B  91      11.076 -16.074  26.741  1.00  0.00           N  
ATOM   1491  CA  VAL B  91       9.928 -16.799  26.223  1.00  0.00           C  
ATOM   1492  C   VAL B  91       9.564 -16.363  24.821  1.00  0.00           C  
ATOM   1493  O   VAL B  91       9.113 -17.173  24.020  1.00  0.00           O  
ATOM   1494  CB  VAL B  91       8.707 -16.628  27.129  1.00  0.00           C  
ATOM   1495  CG1 VAL B  91       7.468 -17.206  26.462  1.00  0.00           C  
ATOM   1496  CG2 VAL B  91       8.976 -17.339  28.415  1.00  0.00           C  
ATOM   1497  H   VAL B  91      10.926 -15.463  27.548  1.00  0.00           H  
ATOM   1498  HA  VAL B  91      10.184 -17.858  26.197  1.00  0.00           H  
ATOM   1499  HB  VAL B  91       8.538 -15.568  27.315  1.00  0.00           H  
ATOM   1500 1HG1 VAL B  91       6.609 -17.080  27.120  1.00  0.00           H  
ATOM   1501 2HG1 VAL B  91       7.287 -16.683  25.522  1.00  0.00           H  
ATOM   1502 3HG1 VAL B  91       7.623 -18.266  26.266  1.00  0.00           H  
ATOM   1503 1HG2 VAL B  91       8.131 -17.222  29.093  1.00  0.00           H  
ATOM   1504 2HG2 VAL B  91       9.143 -18.394  28.222  1.00  0.00           H  
ATOM   1505 3HG2 VAL B  91       9.860 -16.914  28.859  1.00  0.00           H  
ATOM   1506  N   LEU B  92       9.683 -15.072  24.525  1.00  0.00           N  
ATOM   1507  CA  LEU B  92       9.302 -14.614  23.204  1.00  0.00           C  
ATOM   1508  C   LEU B  92      10.374 -15.043  22.205  1.00  0.00           C  
ATOM   1509  O   LEU B  92      10.086 -15.659  21.171  1.00  0.00           O  
ATOM   1510  CB  LEU B  92       9.204 -13.075  23.203  1.00  0.00           C  
ATOM   1511  CG  LEU B  92       8.069 -12.435  24.024  1.00  0.00           C  
ATOM   1512  CD1 LEU B  92       8.313 -10.913  24.124  1.00  0.00           C  
ATOM   1513  CD2 LEU B  92       6.739 -12.709  23.344  1.00  0.00           C  
ATOM   1514  H   LEU B  92      10.107 -14.424  25.184  1.00  0.00           H  
ATOM   1515  HA  LEU B  92       8.348 -15.059  22.928  1.00  0.00           H  
ATOM   1516 1HB  LEU B  92      10.148 -12.664  23.561  1.00  0.00           H  
ATOM   1517 2HB  LEU B  92       9.051 -12.751  22.181  1.00  0.00           H  
ATOM   1518  HG  LEU B  92       8.064 -12.854  25.035  1.00  0.00           H  
ATOM   1519 1HD1 LEU B  92       7.513 -10.451  24.708  1.00  0.00           H  
ATOM   1520 2HD1 LEU B  92       9.270 -10.732  24.616  1.00  0.00           H  
ATOM   1521 3HD1 LEU B  92       8.330 -10.483  23.126  1.00  0.00           H  
ATOM   1522 1HD2 LEU B  92       5.946 -12.247  23.924  1.00  0.00           H  
ATOM   1523 2HD2 LEU B  92       6.748 -12.281  22.339  1.00  0.00           H  
ATOM   1524 3HD2 LEU B  92       6.567 -13.784  23.281  1.00  0.00           H  
ATOM   1525  N   TYR B  93      11.632 -14.818  22.567  1.00  0.00           N  
ATOM   1526  CA  TYR B  93      12.735 -15.119  21.659  1.00  0.00           C  
ATOM   1527  C   TYR B  93      12.828 -16.602  21.337  1.00  0.00           C  
ATOM   1528  O   TYR B  93      12.996 -16.989  20.179  1.00  0.00           O  
ATOM   1529  CB  TYR B  93      14.050 -14.559  22.194  1.00  0.00           C  
ATOM   1530  CG  TYR B  93      15.228 -14.840  21.289  1.00  0.00           C  
ATOM   1531  CD1 TYR B  93      15.258 -14.237  20.051  1.00  0.00           C  
ATOM   1532  CD2 TYR B  93      16.299 -15.626  21.703  1.00  0.00           C  
ATOM   1533  CE1 TYR B  93      16.321 -14.414  19.199  1.00  0.00           C  
ATOM   1534  CE2 TYR B  93      17.385 -15.806  20.851  1.00  0.00           C  
ATOM   1535  CZ  TYR B  93      17.392 -15.201  19.600  1.00  0.00           C  
ATOM   1536  OH  TYR B  93      18.461 -15.372  18.747  1.00  0.00           O  
ATOM   1537  H   TYR B  93      11.816 -14.376  23.470  1.00  0.00           H  
ATOM   1538  HA  TYR B  93      12.542 -14.617  20.717  1.00  0.00           H  
ATOM   1539 1HB  TYR B  93      13.964 -13.480  22.321  1.00  0.00           H  
ATOM   1540 2HB  TYR B  93      14.256 -14.990  23.176  1.00  0.00           H  
ATOM   1541  HD1 TYR B  93      14.432 -13.629  19.756  1.00  0.00           H  
ATOM   1542  HD2 TYR B  93      16.290 -16.090  22.691  1.00  0.00           H  
ATOM   1543  HE1 TYR B  93      16.319 -13.927  18.221  1.00  0.00           H  
ATOM   1544  HE2 TYR B  93      18.232 -16.418  21.167  1.00  0.00           H  
ATOM   1545  HH  TYR B  93      18.299 -14.886  17.933  1.00  0.00           H  
ATOM   1546  N   ASN B  94      12.699 -17.446  22.349  1.00  0.00           N  
ATOM   1547  CA  ASN B  94      12.815 -18.879  22.151  1.00  0.00           C  
ATOM   1548  C   ASN B  94      11.457 -19.561  21.888  1.00  0.00           C  
ATOM   1549  O   ASN B  94      11.332 -20.775  22.063  1.00  0.00           O  
ATOM   1550  CB  ASN B  94      13.523 -19.484  23.353  1.00  0.00           C  
ATOM   1551  CG  ASN B  94      14.155 -20.826  23.089  1.00  0.00           C  
ATOM   1552  OD1 ASN B  94      14.760 -21.058  22.036  1.00  0.00           O  
ATOM   1553  ND2 ASN B  94      14.048 -21.712  24.049  1.00  0.00           N  
ATOM   1554  H   ASN B  94      12.546 -17.097  23.297  1.00  0.00           H  
ATOM   1555  HA  ASN B  94      13.434 -19.051  21.271  1.00  0.00           H  
ATOM   1556 1HB  ASN B  94      14.294 -18.793  23.696  1.00  0.00           H  
ATOM   1557 2HB  ASN B  94      12.803 -19.588  24.168  1.00  0.00           H  
ATOM   1558 1HD2 ASN B  94      14.456 -22.620  23.941  1.00  0.00           H  
ATOM   1559 2HD2 ASN B  94      13.558 -21.480  24.888  1.00  0.00           H  
ATOM   1560  N   SER B  95      10.448 -18.793  21.434  1.00  0.00           N  
ATOM   1561  CA  SER B  95       9.136 -19.349  21.092  1.00  0.00           C  
ATOM   1562  C   SER B  95       9.139 -20.002  19.721  1.00  0.00           C  
ATOM   1563  O   SER B  95       8.398 -20.949  19.471  1.00  0.00           O  
ATOM   1564  CB  SER B  95       8.058 -18.283  21.062  1.00  0.00           C  
ATOM   1565  OG  SER B  95       6.806 -18.847  20.703  1.00  0.00           O  
ATOM   1566  H   SER B  95      10.575 -17.784  21.330  1.00  0.00           H  
ATOM   1567  HA  SER B  95       8.876 -20.102  21.835  1.00  0.00           H  
ATOM   1568 1HB  SER B  95       7.974 -17.802  22.016  1.00  0.00           H  
ATOM   1569 2HB  SER B  95       8.336 -17.517  20.339  1.00  0.00           H  
ATOM   1570  HG  SER B  95       6.400 -19.117  21.533  1.00  0.00           H  
ATOM   1571  N   ALA B  96       9.914 -19.419  18.803  1.00  0.00           N  
ATOM   1572  CA  ALA B  96       9.957 -19.803  17.389  1.00  0.00           C  
ATOM   1573  C   ALA B  96       8.592 -19.633  16.707  1.00  0.00           C  
ATOM   1574  O   ALA B  96       8.226 -20.408  15.824  1.00  0.00           O  
ATOM   1575  CB  ALA B  96      10.436 -21.240  17.236  1.00  0.00           C  
ATOM   1576  H   ALA B  96      10.511 -18.664  19.113  1.00  0.00           H  
ATOM   1577  HA  ALA B  96      10.668 -19.144  16.887  1.00  0.00           H  
ATOM   1578 1HB  ALA B  96      10.498 -21.487  16.176  1.00  0.00           H  
ATOM   1579 2HB  ALA B  96      11.422 -21.343  17.690  1.00  0.00           H  
ATOM   1580 3HB  ALA B  96       9.749 -21.928  17.716  1.00  0.00           H  
ATOM   1581  N   SER B  97       7.864 -18.583  17.108  1.00  0.00           N  
ATOM   1582  CA  SER B  97       6.575 -18.218  16.520  1.00  0.00           C  
ATOM   1583  C   SER B  97       6.672 -16.975  15.649  1.00  0.00           C  
ATOM   1584  O   SER B  97       5.655 -16.460  15.182  1.00  0.00           O  
ATOM   1585  CB  SER B  97       5.544 -17.932  17.593  1.00  0.00           C  
ATOM   1586  OG  SER B  97       5.285 -19.054  18.371  1.00  0.00           O  
ATOM   1587  H   SER B  97       8.224 -18.013  17.858  1.00  0.00           H  
ATOM   1588  HA  SER B  97       6.228 -19.048  15.903  1.00  0.00           H  
ATOM   1589 1HB  SER B  97       5.894 -17.116  18.229  1.00  0.00           H  
ATOM   1590 2HB  SER B  97       4.624 -17.602  17.115  1.00  0.00           H  
ATOM   1591  HG  SER B  97       5.907 -19.003  19.131  1.00  0.00           H  
ATOM   1592  N   PHE B  98       7.884 -16.470  15.457  1.00  0.00           N  
ATOM   1593  CA  PHE B  98       8.048 -15.220  14.735  1.00  0.00           C  
ATOM   1594  C   PHE B  98       8.904 -15.427  13.496  1.00  0.00           C  
ATOM   1595  O   PHE B  98       9.747 -16.327  13.470  1.00  0.00           O  
ATOM   1596  CB  PHE B  98       8.692 -14.182  15.661  1.00  0.00           C  
ATOM   1597  CG  PHE B  98       7.893 -13.936  16.942  1.00  0.00           C  
ATOM   1598  CD1 PHE B  98       8.381 -14.345  18.187  1.00  0.00           C  
ATOM   1599  CD2 PHE B  98       6.651 -13.353  16.901  1.00  0.00           C  
ATOM   1600  CE1 PHE B  98       7.644 -14.134  19.344  1.00  0.00           C  
ATOM   1601  CE2 PHE B  98       5.908 -13.149  18.054  1.00  0.00           C  
ATOM   1602  CZ  PHE B  98       6.412 -13.536  19.277  1.00  0.00           C  
ATOM   1603  H   PHE B  98       8.686 -16.953  15.825  1.00  0.00           H  
ATOM   1604  HA  PHE B  98       7.077 -14.862  14.420  1.00  0.00           H  
ATOM   1605 1HB  PHE B  98       9.694 -14.500  15.935  1.00  0.00           H  
ATOM   1606 2HB  PHE B  98       8.785 -13.232  15.130  1.00  0.00           H  
ATOM   1607  HD1 PHE B  98       9.359 -14.826  18.250  1.00  0.00           H  
ATOM   1608  HD2 PHE B  98       6.262 -13.057  15.946  1.00  0.00           H  
ATOM   1609  HE1 PHE B  98       8.039 -14.449  20.303  1.00  0.00           H  
ATOM   1610  HE2 PHE B  98       4.927 -12.683  17.994  1.00  0.00           H  
ATOM   1611  HZ  PHE B  98       5.830 -13.372  20.185  1.00  0.00           H  
ATOM   1612  N   SER B  99       8.688 -14.605  12.462  1.00  0.00           N  
ATOM   1613  CA  SER B  99       9.523 -14.688  11.263  1.00  0.00           C  
ATOM   1614  C   SER B  99      10.703 -13.739  11.396  1.00  0.00           C  
ATOM   1615  O   SER B  99      11.771 -13.951  10.815  1.00  0.00           O  
ATOM   1616  CB  SER B  99       8.718 -14.334  10.029  1.00  0.00           C  
ATOM   1617  OG  SER B  99       8.311 -12.996  10.069  1.00  0.00           O  
ATOM   1618  H   SER B  99       7.990 -13.869  12.541  1.00  0.00           H  
ATOM   1619  HA  SER B  99       9.902 -15.706  11.163  1.00  0.00           H  
ATOM   1620 1HB  SER B  99       9.331 -14.501   9.144  1.00  0.00           H  
ATOM   1621 2HB  SER B  99       7.848 -14.982   9.955  1.00  0.00           H  
ATOM   1622  HG  SER B  99       9.055 -12.483   9.713  1.00  0.00           H  
ATOM   1623  N   THR B 100      10.500 -12.703  12.201  1.00  0.00           N  
ATOM   1624  CA  THR B 100      11.517 -11.710  12.476  1.00  0.00           C  
ATOM   1625  C   THR B 100      11.627 -11.488  13.967  1.00  0.00           C  
ATOM   1626  O   THR B 100      10.621 -11.277  14.643  1.00  0.00           O  
ATOM   1627  CB  THR B 100      11.176 -10.364  11.808  1.00  0.00           C  
ATOM   1628  OG1 THR B 100      11.067 -10.544  10.385  1.00  0.00           O  
ATOM   1629  CG2 THR B 100      12.220  -9.287  12.128  1.00  0.00           C  
ATOM   1630  H   THR B 100       9.578 -12.589  12.619  1.00  0.00           H  
ATOM   1631  HA  THR B 100      12.478 -12.067  12.108  1.00  0.00           H  
ATOM   1632  HB  THR B 100      10.236 -10.034  12.186  1.00  0.00           H  
ATOM   1633  HG1 THR B 100      11.834 -11.027  10.063  1.00  0.00           H  
ATOM   1634 1HG2 THR B 100      11.931  -8.351  11.654  1.00  0.00           H  
ATOM   1635 2HG2 THR B 100      12.280  -9.137  13.209  1.00  0.00           H  
ATOM   1636 3HG2 THR B 100      13.187  -9.600  11.752  1.00  0.00           H  
ATOM   1637  N   PHE B 101      12.842 -11.523  14.481  1.00  0.00           N  
ATOM   1638  CA  PHE B 101      13.068 -11.154  15.862  1.00  0.00           C  
ATOM   1639  C   PHE B 101      14.488 -10.624  15.907  1.00  0.00           C  
ATOM   1640  O   PHE B 101      15.442 -11.403  15.996  1.00  0.00           O  
ATOM   1641  CB  PHE B 101      12.893 -12.339  16.803  1.00  0.00           C  
ATOM   1642  CG  PHE B 101      12.750 -11.946  18.242  1.00  0.00           C  
ATOM   1643  CD1 PHE B 101      11.616 -12.333  18.925  1.00  0.00           C  
ATOM   1644  CD2 PHE B 101      13.700 -11.170  18.912  1.00  0.00           C  
ATOM   1645  CE1 PHE B 101      11.426 -11.986  20.227  1.00  0.00           C  
ATOM   1646  CE2 PHE B 101      13.503 -10.822  20.238  1.00  0.00           C  
ATOM   1647  CZ  PHE B 101      12.366 -11.236  20.893  1.00  0.00           C  
ATOM   1648  H   PHE B 101      13.630 -11.750  13.893  1.00  0.00           H  
ATOM   1649  HA  PHE B 101      12.386 -10.355  16.151  1.00  0.00           H  
ATOM   1650 1HB  PHE B 101      12.003 -12.901  16.518  1.00  0.00           H  
ATOM   1651 2HB  PHE B 101      13.749 -13.007  16.716  1.00  0.00           H  
ATOM   1652  HD1 PHE B 101      10.865 -12.925  18.410  1.00  0.00           H  
ATOM   1653  HD2 PHE B 101      14.600 -10.839  18.387  1.00  0.00           H  
ATOM   1654  HE1 PHE B 101      10.537 -12.305  20.728  1.00  0.00           H  
ATOM   1655  HE2 PHE B 101      14.241 -10.224  20.762  1.00  0.00           H  
ATOM   1656  HZ  PHE B 101      12.206 -10.964  21.937  1.00  0.00           H  
ATOM   1657  N   LYS B 102      14.635  -9.313  15.798  1.00  0.00           N  
ATOM   1658  CA  LYS B 102      15.967  -8.733  15.710  1.00  0.00           C  
ATOM   1659  C   LYS B 102      16.140  -7.639  16.728  1.00  0.00           C  
ATOM   1660  O   LYS B 102      15.264  -6.793  16.898  1.00  0.00           O  
ATOM   1661  CB  LYS B 102      16.215  -8.182  14.304  1.00  0.00           C  
ATOM   1662  CG  LYS B 102      16.232  -9.256  13.219  1.00  0.00           C  
ATOM   1663  CD  LYS B 102      16.561  -8.687  11.847  1.00  0.00           C  
ATOM   1664  CE  LYS B 102      16.578  -9.792  10.795  1.00  0.00           C  
ATOM   1665  NZ  LYS B 102      16.917  -9.276   9.446  1.00  0.00           N  
ATOM   1666  H   LYS B 102      13.802  -8.724  15.746  1.00  0.00           H  
ATOM   1667  HA  LYS B 102      16.706  -9.503  15.924  1.00  0.00           H  
ATOM   1668 1HB  LYS B 102      15.435  -7.461  14.054  1.00  0.00           H  
ATOM   1669 2HB  LYS B 102      17.172  -7.655  14.281  1.00  0.00           H  
ATOM   1670 1HG  LYS B 102      16.968 -10.016  13.476  1.00  0.00           H  
ATOM   1671 2HG  LYS B 102      15.256  -9.730  13.172  1.00  0.00           H  
ATOM   1672 1HD  LYS B 102      15.813  -7.941  11.571  1.00  0.00           H  
ATOM   1673 2HD  LYS B 102      17.538  -8.205  11.876  1.00  0.00           H  
ATOM   1674 1HE  LYS B 102      17.313 -10.540  11.081  1.00  0.00           H  
ATOM   1675 2HE  LYS B 102      15.595 -10.259  10.755  1.00  0.00           H  
ATOM   1676 1HZ  LYS B 102      16.919 -10.039   8.785  1.00  0.00           H  
ATOM   1677 2HZ  LYS B 102      16.234  -8.587   9.166  1.00  0.00           H  
ATOM   1678 3HZ  LYS B 102      17.832  -8.850   9.471  1.00  0.00           H  
ATOM   1679  N   CYS B 103      17.276  -7.630  17.398  1.00  0.00           N  
ATOM   1680  CA  CYS B 103      17.485  -6.597  18.397  1.00  0.00           C  
ATOM   1681  C   CYS B 103      18.655  -5.705  18.049  1.00  0.00           C  
ATOM   1682  O   CYS B 103      19.580  -6.111  17.341  1.00  0.00           O  
ATOM   1683  CB  CYS B 103      17.699  -7.212  19.768  1.00  0.00           C  
ATOM   1684  SG  CYS B 103      16.323  -8.239  20.343  1.00  0.00           S  
ATOM   1685  H   CYS B 103      17.988  -8.330  17.236  1.00  0.00           H  
ATOM   1686  HA  CYS B 103      16.604  -5.973  18.440  1.00  0.00           H  
ATOM   1687 1HB  CYS B 103      18.601  -7.804  19.765  1.00  0.00           H  
ATOM   1688 2HB  CYS B 103      17.840  -6.412  20.485  1.00  0.00           H  
ATOM   1689  N   TYR B 104      18.586  -4.494  18.566  1.00  0.00           N  
ATOM   1690  CA  TYR B 104      19.594  -3.486  18.370  1.00  0.00           C  
ATOM   1691  C   TYR B 104      20.080  -3.039  19.743  1.00  0.00           C  
ATOM   1692  O   TYR B 104      19.284  -2.770  20.653  1.00  0.00           O  
ATOM   1693  CB  TYR B 104      18.960  -2.345  17.577  1.00  0.00           C  
ATOM   1694  CG  TYR B 104      18.390  -2.829  16.234  1.00  0.00           C  
ATOM   1695  CD1 TYR B 104      17.077  -3.320  16.180  1.00  0.00           C  
ATOM   1696  CD2 TYR B 104      19.154  -2.805  15.084  1.00  0.00           C  
ATOM   1697  CE1 TYR B 104      16.546  -3.779  14.992  1.00  0.00           C  
ATOM   1698  CE2 TYR B 104      18.619  -3.267  13.888  1.00  0.00           C  
ATOM   1699  CZ  TYR B 104      17.322  -3.752  13.843  1.00  0.00           C  
ATOM   1700  OH  TYR B 104      16.808  -4.209  12.652  1.00  0.00           O  
ATOM   1701  H   TYR B 104      17.764  -4.260  19.111  1.00  0.00           H  
ATOM   1702  HA  TYR B 104      20.435  -3.911  17.822  1.00  0.00           H  
ATOM   1703 1HB  TYR B 104      18.149  -1.901  18.160  1.00  0.00           H  
ATOM   1704 2HB  TYR B 104      19.695  -1.563  17.386  1.00  0.00           H  
ATOM   1705  HD1 TYR B 104      16.474  -3.347  17.091  1.00  0.00           H  
ATOM   1706  HD2 TYR B 104      20.176  -2.428  15.116  1.00  0.00           H  
ATOM   1707  HE1 TYR B 104      15.525  -4.165  14.962  1.00  0.00           H  
ATOM   1708  HE2 TYR B 104      19.224  -3.249  12.982  1.00  0.00           H  
ATOM   1709  HH  TYR B 104      15.900  -4.495  12.783  1.00  0.00           H  
ATOM   1710  N   GLY B 105      21.399  -3.009  19.926  1.00  0.00           N  
ATOM   1711  CA  GLY B 105      21.999  -2.616  21.205  1.00  0.00           C  
ATOM   1712  C   GLY B 105      21.952  -3.765  22.223  1.00  0.00           C  
ATOM   1713  O   GLY B 105      22.983  -4.289  22.645  1.00  0.00           O  
ATOM   1714  H   GLY B 105      22.003  -3.254  19.154  1.00  0.00           H  
ATOM   1715 1HA  GLY B 105      23.033  -2.309  21.045  1.00  0.00           H  
ATOM   1716 2HA  GLY B 105      21.467  -1.752  21.605  1.00  0.00           H  
ATOM   1717  N   VAL B 106      20.739  -4.134  22.605  1.00  0.00           N  
ATOM   1718  CA  VAL B 106      20.459  -5.220  23.539  1.00  0.00           C  
ATOM   1719  C   VAL B 106      20.487  -6.553  22.790  1.00  0.00           C  
ATOM   1720  O   VAL B 106      20.029  -6.632  21.656  1.00  0.00           O  
ATOM   1721  CB  VAL B 106      19.064  -4.995  24.174  1.00  0.00           C  
ATOM   1722  CG1 VAL B 106      17.995  -5.171  23.104  1.00  0.00           C  
ATOM   1723  CG2 VAL B 106      18.824  -5.942  25.348  1.00  0.00           C  
ATOM   1724  H   VAL B 106      19.969  -3.622  22.185  1.00  0.00           H  
ATOM   1725  HA  VAL B 106      21.223  -5.229  24.318  1.00  0.00           H  
ATOM   1726  HB  VAL B 106      19.007  -3.966  24.527  1.00  0.00           H  
ATOM   1727 1HG1 VAL B 106      17.028  -4.986  23.526  1.00  0.00           H  
ATOM   1728 2HG1 VAL B 106      18.170  -4.474  22.282  1.00  0.00           H  
ATOM   1729 3HG1 VAL B 106      18.035  -6.192  22.733  1.00  0.00           H  
ATOM   1730 1HG2 VAL B 106      17.840  -5.746  25.778  1.00  0.00           H  
ATOM   1731 2HG2 VAL B 106      18.857  -6.974  25.003  1.00  0.00           H  
ATOM   1732 3HG2 VAL B 106      19.585  -5.787  26.111  1.00  0.00           H  
ATOM   1733  N   SER B 107      21.015  -7.593  23.404  1.00  0.00           N  
ATOM   1734  CA  SER B 107      20.978  -8.912  22.795  1.00  0.00           C  
ATOM   1735  C   SER B 107      19.711  -9.649  23.276  1.00  0.00           C  
ATOM   1736  O   SER B 107      19.306  -9.464  24.422  1.00  0.00           O  
ATOM   1737  CB  SER B 107      22.217  -9.695  23.186  1.00  0.00           C  
ATOM   1738  OG  SER B 107      23.378  -9.057  22.729  1.00  0.00           O  
ATOM   1739  H   SER B 107      21.431  -7.467  24.312  1.00  0.00           H  
ATOM   1740  HA  SER B 107      20.963  -8.780  21.717  1.00  0.00           H  
ATOM   1741 1HB  SER B 107      22.261  -9.818  24.256  1.00  0.00           H  
ATOM   1742 2HB  SER B 107      22.163 -10.688  22.757  1.00  0.00           H  
ATOM   1743  HG  SER B 107      23.370  -9.139  21.772  1.00  0.00           H  
ATOM   1744  N   PRO B 108      19.064 -10.486  22.442  1.00  0.00           N  
ATOM   1745  CA  PRO B 108      17.928 -11.328  22.794  1.00  0.00           C  
ATOM   1746  C   PRO B 108      18.357 -12.555  23.594  1.00  0.00           C  
ATOM   1747  O   PRO B 108      17.550 -13.239  24.233  1.00  0.00           O  
ATOM   1748  CB  PRO B 108      17.399 -11.734  21.433  1.00  0.00           C  
ATOM   1749  CG  PRO B 108      18.613 -11.765  20.539  1.00  0.00           C  
ATOM   1750  CD  PRO B 108      19.501 -10.642  21.033  1.00  0.00           C  
ATOM   1751  HA  PRO B 108      17.187 -10.732  23.347  1.00  0.00           H  
ATOM   1752 1HB  PRO B 108      16.957 -12.693  21.541  1.00  0.00           H  
ATOM   1753 2HB  PRO B 108      16.610 -11.055  21.099  1.00  0.00           H  
ATOM   1754 1HG  PRO B 108      19.092 -12.751  20.595  1.00  0.00           H  
ATOM   1755 2HG  PRO B 108      18.299 -11.630  19.492  1.00  0.00           H  
ATOM   1756 1HD  PRO B 108      20.548 -10.960  20.961  1.00  0.00           H  
ATOM   1757 2HD  PRO B 108      19.304  -9.744  20.473  1.00  0.00           H  
ATOM   1758  N   THR B 109      19.659 -12.814  23.581  1.00  0.00           N  
ATOM   1759  CA  THR B 109      20.248 -14.002  24.170  1.00  0.00           C  
ATOM   1760  C   THR B 109      20.339 -13.925  25.678  1.00  0.00           C  
ATOM   1761  O   THR B 109      21.405 -13.718  26.250  1.00  0.00           O  
ATOM   1762  CB  THR B 109      21.635 -14.272  23.582  1.00  0.00           C  
ATOM   1763  OG1 THR B 109      22.454 -13.107  23.719  1.00  0.00           O  
ATOM   1764  CG2 THR B 109      21.499 -14.616  22.116  1.00  0.00           C  
ATOM   1765  H   THR B 109      20.273 -12.191  23.090  1.00  0.00           H  
ATOM   1766  HA  THR B 109      19.611 -14.851  23.922  1.00  0.00           H  
ATOM   1767  HB  THR B 109      22.100 -15.101  24.113  1.00  0.00           H  
ATOM   1768  HG1 THR B 109      23.350 -13.375  23.952  1.00  0.00           H  
ATOM   1769 1HG2 THR B 109      22.484 -14.808  21.693  1.00  0.00           H  
ATOM   1770 2HG2 THR B 109      20.874 -15.500  22.007  1.00  0.00           H  
ATOM   1771 3HG2 THR B 109      21.038 -13.782  21.593  1.00  0.00           H  
ATOM   1772  N   LYS B 110      19.186 -14.078  26.299  1.00  0.00           N  
ATOM   1773  CA  LYS B 110      18.998 -14.039  27.739  1.00  0.00           C  
ATOM   1774  C   LYS B 110      19.406 -12.747  28.435  1.00  0.00           C  
ATOM   1775  O   LYS B 110      19.878 -12.800  29.566  1.00  0.00           O  
ATOM   1776  CB  LYS B 110      19.773 -15.181  28.424  1.00  0.00           C  
ATOM   1777  CG  LYS B 110      19.414 -16.606  27.990  1.00  0.00           C  
ATOM   1778  CD  LYS B 110      20.186 -17.624  28.849  1.00  0.00           C  
ATOM   1779  CE  LYS B 110      19.971 -19.067  28.399  1.00  0.00           C  
ATOM   1780  NZ  LYS B 110      18.572 -19.511  28.616  1.00  0.00           N  
ATOM   1781  H   LYS B 110      18.373 -14.191  25.696  1.00  0.00           H  
ATOM   1782  HA  LYS B 110      17.934 -14.185  27.933  1.00  0.00           H  
ATOM   1783 1HB  LYS B 110      20.842 -15.048  28.280  1.00  0.00           H  
ATOM   1784 2HB  LYS B 110      19.593 -15.125  29.499  1.00  0.00           H  
ATOM   1785 1HG  LYS B 110      18.341 -16.767  28.115  1.00  0.00           H  
ATOM   1786 2HG  LYS B 110      19.669 -16.748  26.941  1.00  0.00           H  
ATOM   1787 1HD  LYS B 110      21.253 -17.398  28.799  1.00  0.00           H  
ATOM   1788 2HD  LYS B 110      19.866 -17.531  29.886  1.00  0.00           H  
ATOM   1789 1HE  LYS B 110      20.209 -19.149  27.340  1.00  0.00           H  
ATOM   1790 2HE  LYS B 110      20.639 -19.718  28.961  1.00  0.00           H  
ATOM   1791 1HZ  LYS B 110      18.468 -20.465  28.307  1.00  0.00           H  
ATOM   1792 2HZ  LYS B 110      18.344 -19.447  29.597  1.00  0.00           H  
ATOM   1793 3HZ  LYS B 110      17.946 -18.916  28.087  1.00  0.00           H  
ATOM   1794  N   LEU B 111      19.168 -11.570  27.847  1.00  0.00           N  
ATOM   1795  CA  LEU B 111      19.441 -10.386  28.665  1.00  0.00           C  
ATOM   1796  C   LEU B 111      18.177  -9.962  29.395  1.00  0.00           C  
ATOM   1797  O   LEU B 111      17.766  -8.805  29.366  1.00  0.00           O  
ATOM   1798  CB  LEU B 111      20.002  -9.200  27.900  1.00  0.00           C  
ATOM   1799  CG  LEU B 111      21.286  -9.431  27.176  1.00  0.00           C  
ATOM   1800  CD1 LEU B 111      21.677  -8.145  26.545  1.00  0.00           C  
ATOM   1801  CD2 LEU B 111      22.340  -9.948  28.111  1.00  0.00           C  
ATOM   1802  H   LEU B 111      18.807 -11.507  26.904  1.00  0.00           H  
ATOM   1803  HA  LEU B 111      20.186 -10.646  29.414  1.00  0.00           H  
ATOM   1804 1HB  LEU B 111      19.264  -8.887  27.159  1.00  0.00           H  
ATOM   1805 2HB  LEU B 111      20.155  -8.387  28.595  1.00  0.00           H  
ATOM   1806  HG  LEU B 111      21.121 -10.164  26.382  1.00  0.00           H  
ATOM   1807 1HD1 LEU B 111      22.594  -8.269  25.971  1.00  0.00           H  
ATOM   1808 2HD1 LEU B 111      20.877  -7.849  25.922  1.00  0.00           H  
ATOM   1809 3HD1 LEU B 111      21.832  -7.399  27.311  1.00  0.00           H  
ATOM   1810 1HD2 LEU B 111      23.265 -10.111  27.558  1.00  0.00           H  
ATOM   1811 2HD2 LEU B 111      22.511  -9.223  28.906  1.00  0.00           H  
ATOM   1812 3HD2 LEU B 111      22.007 -10.895  28.544  1.00  0.00           H  
ATOM   1813  N   ASN B 112      17.612 -10.916  30.124  1.00  0.00           N  
ATOM   1814  CA  ASN B 112      16.448 -10.738  30.969  1.00  0.00           C  
ATOM   1815  C   ASN B 112      16.927 -10.700  32.410  1.00  0.00           C  
ATOM   1816  O   ASN B 112      16.210 -11.037  33.342  1.00  0.00           O  
ATOM   1817  CB  ASN B 112      15.351 -11.763  30.654  1.00  0.00           C  
ATOM   1818  CG  ASN B 112      15.732 -13.214  30.799  1.00  0.00           C  
ATOM   1819  OD1 ASN B 112      16.877 -13.595  30.557  1.00  0.00           O  
ATOM   1820  ND2 ASN B 112      14.786 -14.031  31.188  1.00  0.00           N  
ATOM   1821  H   ASN B 112      18.049 -11.835  30.103  1.00  0.00           H  
ATOM   1822  HA  ASN B 112      16.015  -9.756  30.767  1.00  0.00           H  
ATOM   1823 1HB  ASN B 112      14.482 -11.568  31.294  1.00  0.00           H  
ATOM   1824 2HB  ASN B 112      15.029 -11.618  29.633  1.00  0.00           H  
ATOM   1825 1HD2 ASN B 112      14.972 -15.008  31.304  1.00  0.00           H  
ATOM   1826 2HD2 ASN B 112      13.875 -13.674  31.403  1.00  0.00           H  
ATOM   1827  N   ASP B 113      18.194 -10.297  32.542  1.00  0.00           N  
ATOM   1828  CA  ASP B 113      18.879 -10.039  33.793  1.00  0.00           C  
ATOM   1829  C   ASP B 113      19.159  -8.534  33.938  1.00  0.00           C  
ATOM   1830  O   ASP B 113      19.934  -8.123  34.800  1.00  0.00           O  
ATOM   1831  CB  ASP B 113      20.193 -10.829  33.874  1.00  0.00           C  
ATOM   1832  CG  ASP B 113      19.998 -12.353  34.038  1.00  0.00           C  
ATOM   1833  OD1 ASP B 113      19.201 -12.740  34.867  1.00  0.00           O  
ATOM   1834  OD2 ASP B 113      20.665 -13.101  33.361  1.00  0.00           O  
ATOM   1835  H   ASP B 113      18.701 -10.104  31.693  1.00  0.00           H  
ATOM   1836  HA  ASP B 113      18.233 -10.346  34.617  1.00  0.00           H  
ATOM   1837 1HB  ASP B 113      20.774 -10.650  32.968  1.00  0.00           H  
ATOM   1838 2HB  ASP B 113      20.782 -10.461  34.714  1.00  0.00           H  
ATOM   1839  N   LEU B 114      18.565  -7.727  33.055  1.00  0.00           N  
ATOM   1840  CA  LEU B 114      18.752  -6.271  33.059  1.00  0.00           C  
ATOM   1841  C   LEU B 114      17.490  -5.531  33.450  1.00  0.00           C  
ATOM   1842  O   LEU B 114      16.392  -5.960  33.113  1.00  0.00           O  
ATOM   1843  CB  LEU B 114      19.166  -5.759  31.680  1.00  0.00           C  
ATOM   1844  CG  LEU B 114      20.385  -6.389  31.058  1.00  0.00           C  
ATOM   1845  CD1 LEU B 114      20.564  -5.806  29.672  1.00  0.00           C  
ATOM   1846  CD2 LEU B 114      21.592  -6.136  31.936  1.00  0.00           C  
ATOM   1847  H   LEU B 114      17.937  -8.131  32.375  1.00  0.00           H  
ATOM   1848  HA  LEU B 114      19.529  -6.023  33.780  1.00  0.00           H  
ATOM   1849 1HB  LEU B 114      18.336  -5.924  30.994  1.00  0.00           H  
ATOM   1850 2HB  LEU B 114      19.338  -4.683  31.748  1.00  0.00           H  
ATOM   1851  HG  LEU B 114      20.234  -7.465  30.956  1.00  0.00           H  
ATOM   1852 1HD1 LEU B 114      21.434  -6.255  29.206  1.00  0.00           H  
ATOM   1853 2HD1 LEU B 114      19.676  -6.014  29.070  1.00  0.00           H  
ATOM   1854 3HD1 LEU B 114      20.706  -4.729  29.746  1.00  0.00           H  
ATOM   1855 1HD2 LEU B 114      22.473  -6.590  31.484  1.00  0.00           H  
ATOM   1856 2HD2 LEU B 114      21.749  -5.060  32.039  1.00  0.00           H  
ATOM   1857 3HD2 LEU B 114      21.424  -6.571  32.924  1.00  0.00           H  
ATOM   1858  N   CYS B 115      17.645  -4.391  34.107  1.00  0.00           N  
ATOM   1859  CA  CYS B 115      16.478  -3.585  34.440  1.00  0.00           C  
ATOM   1860  C   CYS B 115      16.393  -2.321  33.602  1.00  0.00           C  
ATOM   1861  O   CYS B 115      17.411  -1.703  33.288  1.00  0.00           O  
ATOM   1862  CB  CYS B 115      16.494  -3.200  35.912  1.00  0.00           C  
ATOM   1863  SG  CYS B 115      16.390  -4.592  37.031  1.00  0.00           S  
ATOM   1864  H   CYS B 115      18.566  -4.075  34.375  1.00  0.00           H  
ATOM   1865  HA  CYS B 115      15.586  -4.176  34.250  1.00  0.00           H  
ATOM   1866 1HB  CYS B 115      17.400  -2.641  36.141  1.00  0.00           H  
ATOM   1867 2HB  CYS B 115      15.643  -2.556  36.111  1.00  0.00           H  
ATOM   1868  N   PHE B 116      15.158  -1.929  33.300  1.00  0.00           N  
ATOM   1869  CA  PHE B 116      14.857  -0.706  32.571  1.00  0.00           C  
ATOM   1870  C   PHE B 116      13.826   0.128  33.303  1.00  0.00           C  
ATOM   1871  O   PHE B 116      13.074  -0.372  34.150  1.00  0.00           O  
ATOM   1872  CB  PHE B 116      14.421  -1.001  31.139  1.00  0.00           C  
ATOM   1873  CG  PHE B 116      15.503  -1.697  30.387  1.00  0.00           C  
ATOM   1874  CD1 PHE B 116      16.529  -0.947  29.835  1.00  0.00           C  
ATOM   1875  CD2 PHE B 116      15.512  -3.081  30.214  1.00  0.00           C  
ATOM   1876  CE1 PHE B 116      17.556  -1.555  29.137  1.00  0.00           C  
ATOM   1877  CE2 PHE B 116      16.536  -3.696  29.508  1.00  0.00           C  
ATOM   1878  CZ  PHE B 116      17.559  -2.934  28.971  1.00  0.00           C  
ATOM   1879  H   PHE B 116      14.385  -2.532  33.587  1.00  0.00           H  
ATOM   1880  HA  PHE B 116      15.769  -0.112  32.508  1.00  0.00           H  
ATOM   1881 1HB  PHE B 116      13.531  -1.633  31.143  1.00  0.00           H  
ATOM   1882 2HB  PHE B 116      14.171  -0.073  30.621  1.00  0.00           H  
ATOM   1883  HD1 PHE B 116      16.516   0.132  29.967  1.00  0.00           H  
ATOM   1884  HD2 PHE B 116      14.708  -3.682  30.643  1.00  0.00           H  
ATOM   1885  HE1 PHE B 116      18.358  -0.948  28.715  1.00  0.00           H  
ATOM   1886  HE2 PHE B 116      16.536  -4.781  29.379  1.00  0.00           H  
ATOM   1887  HZ  PHE B 116      18.365  -3.416  28.419  1.00  0.00           H  
ATOM   1888  N   THR B 117      13.818   1.428  33.031  1.00  0.00           N  
ATOM   1889  CA  THR B 117      12.889   2.308  33.717  1.00  0.00           C  
ATOM   1890  C   THR B 117      11.489   1.997  33.260  1.00  0.00           C  
ATOM   1891  O   THR B 117      10.622   1.718  34.103  1.00  0.00           O  
ATOM   1892  CB  THR B 117      13.252   3.770  33.473  1.00  0.00           C  
ATOM   1893  OG1 THR B 117      14.598   3.998  33.929  1.00  0.00           O  
ATOM   1894  CG2 THR B 117      12.327   4.638  34.293  1.00  0.00           C  
ATOM   1895  H   THR B 117      14.413   1.807  32.294  1.00  0.00           H  
ATOM   1896  HA  THR B 117      12.906   2.143  34.772  1.00  0.00           H  
ATOM   1897  HB  THR B 117      13.166   4.015  32.410  1.00  0.00           H  
ATOM   1898  HG1 THR B 117      14.896   4.871  33.642  1.00  0.00           H  
ATOM   1899 1HG2 THR B 117      12.579   5.676  34.145  1.00  0.00           H  
ATOM   1900 2HG2 THR B 117      11.305   4.465  33.987  1.00  0.00           H  
ATOM   1901 3HG2 THR B 117      12.433   4.386  35.349  1.00  0.00           H  
ATOM   1902  N   ASN B 118      11.337   1.962  31.927  1.00  0.00           N  
ATOM   1903  CA  ASN B 118      10.077   1.683  31.244  1.00  0.00           C  
ATOM   1904  C   ASN B 118      10.340   0.853  30.001  1.00  0.00           C  
ATOM   1905  O   ASN B 118      11.399   0.966  29.368  1.00  0.00           O  
ATOM   1906  CB  ASN B 118       9.346   2.945  30.784  1.00  0.00           C  
ATOM   1907  CG  ASN B 118       8.951   3.879  31.865  1.00  0.00           C  
ATOM   1908  OD1 ASN B 118       8.027   3.623  32.658  1.00  0.00           O  
ATOM   1909  ND2 ASN B 118       9.617   5.013  31.882  1.00  0.00           N  
ATOM   1910  H   ASN B 118      12.163   2.174  31.363  1.00  0.00           H  
ATOM   1911  HA  ASN B 118       9.430   1.095  31.901  1.00  0.00           H  
ATOM   1912 1HB  ASN B 118       9.985   3.487  30.084  1.00  0.00           H  
ATOM   1913 2HB  ASN B 118       8.447   2.655  30.232  1.00  0.00           H  
ATOM   1914 1HD2 ASN B 118       9.422   5.719  32.561  1.00  0.00           H  
ATOM   1915 2HD2 ASN B 118      10.317   5.202  31.151  1.00  0.00           H  
ATOM   1916  N   VAL B 119       9.363   0.044  29.637  1.00  0.00           N  
ATOM   1917  CA  VAL B 119       9.437  -0.706  28.402  1.00  0.00           C  
ATOM   1918  C   VAL B 119       8.244  -0.320  27.552  1.00  0.00           C  
ATOM   1919  O   VAL B 119       7.132  -0.188  28.065  1.00  0.00           O  
ATOM   1920  CB  VAL B 119       9.483  -2.220  28.687  1.00  0.00           C  
ATOM   1921  CG1 VAL B 119       9.516  -3.019  27.356  1.00  0.00           C  
ATOM   1922  CG2 VAL B 119      10.694  -2.499  29.559  1.00  0.00           C  
ATOM   1923  H   VAL B 119       8.528  -0.049  30.221  1.00  0.00           H  
ATOM   1924  HA  VAL B 119      10.346  -0.432  27.868  1.00  0.00           H  
ATOM   1925  HB  VAL B 119       8.609  -2.518  29.224  1.00  0.00           H  
ATOM   1926 1HG1 VAL B 119       9.549  -4.087  27.572  1.00  0.00           H  
ATOM   1927 2HG1 VAL B 119       8.625  -2.799  26.771  1.00  0.00           H  
ATOM   1928 3HG1 VAL B 119      10.403  -2.734  26.782  1.00  0.00           H  
ATOM   1929 1HG2 VAL B 119      10.740  -3.547  29.781  1.00  0.00           H  
ATOM   1930 2HG2 VAL B 119      11.582  -2.194  29.042  1.00  0.00           H  
ATOM   1931 3HG2 VAL B 119      10.611  -1.941  30.484  1.00  0.00           H  
ATOM   1932  N   TYR B 120       8.459  -0.058  26.275  1.00  0.00           N  
ATOM   1933  CA  TYR B 120       7.289   0.300  25.487  1.00  0.00           C  
ATOM   1934  C   TYR B 120       7.109  -0.695  24.374  1.00  0.00           C  
ATOM   1935  O   TYR B 120       8.074  -1.084  23.719  1.00  0.00           O  
ATOM   1936  CB  TYR B 120       7.423   1.696  24.891  1.00  0.00           C  
ATOM   1937  CG  TYR B 120       7.639   2.806  25.899  1.00  0.00           C  
ATOM   1938  CD1 TYR B 120       8.934   3.164  26.250  1.00  0.00           C  
ATOM   1939  CD2 TYR B 120       6.565   3.467  26.466  1.00  0.00           C  
ATOM   1940  CE1 TYR B 120       9.149   4.190  27.144  1.00  0.00           C  
ATOM   1941  CE2 TYR B 120       6.783   4.499  27.364  1.00  0.00           C  
ATOM   1942  CZ  TYR B 120       8.077   4.866  27.698  1.00  0.00           C  
ATOM   1943  OH  TYR B 120       8.302   5.915  28.583  1.00  0.00           O  
ATOM   1944  H   TYR B 120       9.400  -0.140  25.883  1.00  0.00           H  
ATOM   1945  HA  TYR B 120       6.393   0.259  26.105  1.00  0.00           H  
ATOM   1946 1HB  TYR B 120       8.240   1.714  24.185  1.00  0.00           H  
ATOM   1947 2HB  TYR B 120       6.515   1.924  24.330  1.00  0.00           H  
ATOM   1948  HD1 TYR B 120       9.785   2.639  25.811  1.00  0.00           H  
ATOM   1949  HD2 TYR B 120       5.549   3.178  26.200  1.00  0.00           H  
ATOM   1950  HE1 TYR B 120      10.159   4.473  27.406  1.00  0.00           H  
ATOM   1951  HE2 TYR B 120       5.936   5.027  27.800  1.00  0.00           H  
ATOM   1952  HH  TYR B 120       9.275   5.990  28.785  1.00  0.00           H  
ATOM   1953  N   ALA B 121       5.865  -1.086  24.137  1.00  0.00           N  
ATOM   1954  CA  ALA B 121       5.557  -2.000  23.057  1.00  0.00           C  
ATOM   1955  C   ALA B 121       4.711  -1.310  22.002  1.00  0.00           C  
ATOM   1956  O   ALA B 121       3.571  -0.920  22.266  1.00  0.00           O  
ATOM   1957  CB  ALA B 121       4.853  -3.229  23.591  1.00  0.00           C  
ATOM   1958  H   ALA B 121       5.113  -0.741  24.731  1.00  0.00           H  
ATOM   1959  HA  ALA B 121       6.484  -2.308  22.596  1.00  0.00           H  
ATOM   1960 1HB  ALA B 121       4.665  -3.897  22.768  1.00  0.00           H  
ATOM   1961 2HB  ALA B 121       5.487  -3.720  24.325  1.00  0.00           H  
ATOM   1962 3HB  ALA B 121       3.919  -2.942  24.055  1.00  0.00           H  
ATOM   1963  N   ASP B 122       5.279  -1.127  20.817  1.00  0.00           N  
ATOM   1964  CA  ASP B 122       4.579  -0.454  19.729  1.00  0.00           C  
ATOM   1965  C   ASP B 122       4.051  -1.494  18.757  1.00  0.00           C  
ATOM   1966  O   ASP B 122       4.839  -2.276  18.227  1.00  0.00           O  
ATOM   1967  CB  ASP B 122       5.499   0.522  18.999  1.00  0.00           C  
ATOM   1968  CG  ASP B 122       5.915   1.713  19.857  1.00  0.00           C  
ATOM   1969  OD1 ASP B 122       5.321   1.918  20.893  1.00  0.00           O  
ATOM   1970  OD2 ASP B 122       6.832   2.423  19.477  1.00  0.00           O  
ATOM   1971  H   ASP B 122       6.229  -1.470  20.675  1.00  0.00           H  
ATOM   1972  HA  ASP B 122       3.739   0.098  20.137  1.00  0.00           H  
ATOM   1973 1HB  ASP B 122       6.377   0.006  18.680  1.00  0.00           H  
ATOM   1974 2HB  ASP B 122       4.996   0.887  18.102  1.00  0.00           H  
ATOM   1975  N   SER B 123       2.733  -1.540  18.546  1.00  0.00           N  
ATOM   1976  CA  SER B 123       2.190  -2.554  17.648  1.00  0.00           C  
ATOM   1977  C   SER B 123       1.464  -1.984  16.423  1.00  0.00           C  
ATOM   1978  O   SER B 123       0.778  -0.950  16.487  1.00  0.00           O  
ATOM   1979  CB  SER B 123       1.257  -3.452  18.434  1.00  0.00           C  
ATOM   1980  OG  SER B 123       0.143  -2.732  18.894  1.00  0.00           O  
ATOM   1981  H   SER B 123       2.123  -0.879  19.023  1.00  0.00           H  
ATOM   1982  HA  SER B 123       3.014  -3.153  17.294  1.00  0.00           H  
ATOM   1983 1HB  SER B 123       0.930  -4.266  17.807  1.00  0.00           H  
ATOM   1984 2HB  SER B 123       1.792  -3.880  19.277  1.00  0.00           H  
ATOM   1985  HG  SER B 123       0.425  -2.302  19.721  1.00  0.00           H  
ATOM   1986  N   PHE B 124       1.598  -2.707  15.307  1.00  0.00           N  
ATOM   1987  CA  PHE B 124       0.958  -2.335  14.041  1.00  0.00           C  
ATOM   1988  C   PHE B 124       1.007  -3.396  12.931  1.00  0.00           C  
ATOM   1989  O   PHE B 124       1.774  -4.361  13.009  1.00  0.00           O  
ATOM   1990  CB  PHE B 124       1.579  -1.052  13.506  1.00  0.00           C  
ATOM   1991  CG  PHE B 124       3.091  -1.088  13.422  1.00  0.00           C  
ATOM   1992  CD1 PHE B 124       3.725  -1.568  12.300  1.00  0.00           C  
ATOM   1993  CD2 PHE B 124       3.882  -0.607  14.472  1.00  0.00           C  
ATOM   1994  CE1 PHE B 124       5.100  -1.581  12.217  1.00  0.00           C  
ATOM   1995  CE2 PHE B 124       5.249  -0.629  14.391  1.00  0.00           C  
ATOM   1996  CZ  PHE B 124       5.856  -1.113  13.267  1.00  0.00           C  
ATOM   1997  H   PHE B 124       2.213  -3.523  15.350  1.00  0.00           H  
ATOM   1998  HA  PHE B 124      -0.089  -2.138  14.263  1.00  0.00           H  
ATOM   1999 1HB  PHE B 124       1.197  -0.896  12.506  1.00  0.00           H  
ATOM   2000 2HB  PHE B 124       1.275  -0.202  14.109  1.00  0.00           H  
ATOM   2001  HD1 PHE B 124       3.117  -1.944  11.486  1.00  0.00           H  
ATOM   2002  HD2 PHE B 124       3.407  -0.216  15.366  1.00  0.00           H  
ATOM   2003  HE1 PHE B 124       5.584  -1.967  11.329  1.00  0.00           H  
ATOM   2004  HE2 PHE B 124       5.851  -0.260  15.223  1.00  0.00           H  
ATOM   2005  HZ  PHE B 124       6.936  -1.128  13.215  1.00  0.00           H  
ATOM   2006  N   VAL B 125       0.205  -3.185  11.874  1.00  0.00           N  
ATOM   2007  CA  VAL B 125       0.277  -4.039  10.667  1.00  0.00           C  
ATOM   2008  C   VAL B 125       0.701  -3.343   9.375  1.00  0.00           C  
ATOM   2009  O   VAL B 125       0.198  -2.277   9.006  1.00  0.00           O  
ATOM   2010  CB  VAL B 125      -1.058  -4.747  10.397  1.00  0.00           C  
ATOM   2011  CG1 VAL B 125      -1.042  -5.555   9.077  1.00  0.00           C  
ATOM   2012  CG2 VAL B 125      -1.314  -5.685  11.493  1.00  0.00           C  
ATOM   2013  H   VAL B 125      -0.467  -2.416  11.936  1.00  0.00           H  
ATOM   2014  HA  VAL B 125       1.011  -4.812  10.869  1.00  0.00           H  
ATOM   2015  HB  VAL B 125      -1.808  -4.021  10.335  1.00  0.00           H  
ATOM   2016 1HG1 VAL B 125      -2.012  -6.040   8.941  1.00  0.00           H  
ATOM   2017 2HG1 VAL B 125      -0.852  -4.888   8.238  1.00  0.00           H  
ATOM   2018 3HG1 VAL B 125      -0.259  -6.314   9.121  1.00  0.00           H  
ATOM   2019 1HG2 VAL B 125      -2.267  -6.198  11.348  1.00  0.00           H  
ATOM   2020 2HG2 VAL B 125      -0.514  -6.412  11.508  1.00  0.00           H  
ATOM   2021 3HG2 VAL B 125      -1.320  -5.136  12.394  1.00  0.00           H  
ATOM   2022  N   ILE B 126       1.666  -3.989   8.724  1.00  0.00           N  
ATOM   2023  CA  ILE B 126       2.274  -3.614   7.442  1.00  0.00           C  
ATOM   2024  C   ILE B 126       2.344  -4.831   6.522  1.00  0.00           C  
ATOM   2025  O   ILE B 126       1.984  -5.931   6.945  1.00  0.00           O  
ATOM   2026  CB  ILE B 126       3.653  -2.961   7.661  1.00  0.00           C  
ATOM   2027  CG1 ILE B 126       4.558  -3.895   8.407  1.00  0.00           C  
ATOM   2028  CG2 ILE B 126       3.549  -1.646   8.348  1.00  0.00           C  
ATOM   2029  CD1 ILE B 126       5.955  -3.397   8.463  1.00  0.00           C  
ATOM   2030  H   ILE B 126       1.982  -4.860   9.161  1.00  0.00           H  
ATOM   2031  HA  ILE B 126       1.637  -2.874   6.965  1.00  0.00           H  
ATOM   2032  HB  ILE B 126       4.111  -2.793   6.686  1.00  0.00           H  
ATOM   2033 1HG1 ILE B 126       4.181  -4.022   9.422  1.00  0.00           H  
ATOM   2034 2HG1 ILE B 126       4.560  -4.874   7.910  1.00  0.00           H  
ATOM   2035 1HG2 ILE B 126       4.537  -1.210   8.451  1.00  0.00           H  
ATOM   2036 2HG2 ILE B 126       2.922  -0.992   7.749  1.00  0.00           H  
ATOM   2037 3HG2 ILE B 126       3.114  -1.778   9.312  1.00  0.00           H  
ATOM   2038 1HD1 ILE B 126       6.553  -4.095   9.010  1.00  0.00           H  
ATOM   2039 2HD1 ILE B 126       6.330  -3.287   7.464  1.00  0.00           H  
ATOM   2040 3HD1 ILE B 126       5.976  -2.440   8.958  1.00  0.00           H  
ATOM   2041  N   ARG B 127       2.812  -4.664   5.284  1.00  0.00           N  
ATOM   2042  CA  ARG B 127       2.946  -5.835   4.414  1.00  0.00           C  
ATOM   2043  C   ARG B 127       4.339  -6.437   4.553  1.00  0.00           C  
ATOM   2044  O   ARG B 127       5.276  -5.759   4.970  1.00  0.00           O  
ATOM   2045  CB  ARG B 127       2.685  -5.505   2.952  1.00  0.00           C  
ATOM   2046  CG  ARG B 127       3.724  -4.634   2.315  1.00  0.00           C  
ATOM   2047  CD  ARG B 127       3.550  -4.490   0.858  1.00  0.00           C  
ATOM   2048  NE  ARG B 127       4.624  -3.698   0.297  1.00  0.00           N  
ATOM   2049  CZ  ARG B 127       4.899  -3.561  -1.009  1.00  0.00           C  
ATOM   2050  NH1 ARG B 127       4.172  -4.168  -1.912  1.00  0.00           N  
ATOM   2051  NH2 ARG B 127       5.915  -2.806  -1.377  1.00  0.00           N  
ATOM   2052  H   ARG B 127       3.106  -3.745   4.959  1.00  0.00           H  
ATOM   2053  HA  ARG B 127       2.216  -6.582   4.724  1.00  0.00           H  
ATOM   2054 1HB  ARG B 127       2.628  -6.428   2.379  1.00  0.00           H  
ATOM   2055 2HB  ARG B 127       1.723  -5.000   2.857  1.00  0.00           H  
ATOM   2056 1HG  ARG B 127       3.652  -3.656   2.747  1.00  0.00           H  
ATOM   2057 2HG  ARG B 127       4.717  -5.041   2.496  1.00  0.00           H  
ATOM   2058 1HD  ARG B 127       3.564  -5.468   0.387  1.00  0.00           H  
ATOM   2059 2HD  ARG B 127       2.609  -3.998   0.643  1.00  0.00           H  
ATOM   2060  HE  ARG B 127       5.219  -3.205   0.946  1.00  0.00           H  
ATOM   2061 1HH1 ARG B 127       3.397  -4.749  -1.634  1.00  0.00           H  
ATOM   2062 2HH1 ARG B 127       4.397  -4.058  -2.892  1.00  0.00           H  
ATOM   2063 1HH2 ARG B 127       6.478  -2.338  -0.686  1.00  0.00           H  
ATOM   2064 2HH2 ARG B 127       6.129  -2.681  -2.359  1.00  0.00           H  
ATOM   2065  N   GLY B 128       4.477  -7.706   4.189  1.00  0.00           N  
ATOM   2066  CA  GLY B 128       5.761  -8.417   4.296  1.00  0.00           C  
ATOM   2067  C   GLY B 128       6.984  -7.652   3.815  1.00  0.00           C  
ATOM   2068  O   GLY B 128       7.957  -7.499   4.558  1.00  0.00           O  
ATOM   2069  H   GLY B 128       3.653  -8.214   3.862  1.00  0.00           H  
ATOM   2070 1HA  GLY B 128       5.929  -8.681   5.334  1.00  0.00           H  
ATOM   2071 2HA  GLY B 128       5.684  -9.354   3.742  1.00  0.00           H  
ATOM   2072  N   ASP B 129       6.936  -7.130   2.601  1.00  0.00           N  
ATOM   2073  CA  ASP B 129       8.063  -6.401   2.025  1.00  0.00           C  
ATOM   2074  C   ASP B 129       8.453  -5.137   2.803  1.00  0.00           C  
ATOM   2075  O   ASP B 129       9.555  -4.616   2.622  1.00  0.00           O  
ATOM   2076  CB  ASP B 129       7.759  -6.050   0.578  1.00  0.00           C  
ATOM   2077  CG  ASP B 129       7.848  -7.256  -0.354  1.00  0.00           C  
ATOM   2078  OD1 ASP B 129       7.419  -7.132  -1.483  1.00  0.00           O  
ATOM   2079  OD2 ASP B 129       8.349  -8.286   0.052  1.00  0.00           O  
ATOM   2080  H   ASP B 129       6.096  -7.267   2.041  1.00  0.00           H  
ATOM   2081  HA  ASP B 129       8.925  -7.068   2.032  1.00  0.00           H  
ATOM   2082 1HB  ASP B 129       6.762  -5.635   0.525  1.00  0.00           H  
ATOM   2083 2HB  ASP B 129       8.453  -5.282   0.235  1.00  0.00           H  
ATOM   2084  N   GLU B 130       7.541  -4.613   3.628  1.00  0.00           N  
ATOM   2085  CA  GLU B 130       7.788  -3.410   4.403  1.00  0.00           C  
ATOM   2086  C   GLU B 130       8.373  -3.708   5.778  1.00  0.00           C  
ATOM   2087  O   GLU B 130       8.789  -2.795   6.488  1.00  0.00           O  
ATOM   2088  CB  GLU B 130       6.497  -2.612   4.572  1.00  0.00           C  
ATOM   2089  CG  GLU B 130       5.961  -1.993   3.299  1.00  0.00           C  
ATOM   2090  CD  GLU B 130       4.598  -1.355   3.477  1.00  0.00           C  
ATOM   2091  OE1 GLU B 130       3.786  -1.852   4.263  1.00  0.00           O  
ATOM   2092  OE2 GLU B 130       4.353  -0.386   2.804  1.00  0.00           O  
ATOM   2093  H   GLU B 130       6.661  -5.098   3.785  1.00  0.00           H  
ATOM   2094  HA  GLU B 130       8.504  -2.795   3.860  1.00  0.00           H  
ATOM   2095 1HB  GLU B 130       5.724  -3.260   4.974  1.00  0.00           H  
ATOM   2096 2HB  GLU B 130       6.668  -1.821   5.291  1.00  0.00           H  
ATOM   2097 1HG  GLU B 130       6.655  -1.221   2.984  1.00  0.00           H  
ATOM   2098 2HG  GLU B 130       5.932  -2.739   2.517  1.00  0.00           H  
ATOM   2099  N   VAL B 131       8.463  -4.979   6.160  1.00  0.00           N  
ATOM   2100  CA  VAL B 131       8.981  -5.316   7.483  1.00  0.00           C  
ATOM   2101  C   VAL B 131      10.416  -4.835   7.608  1.00  0.00           C  
ATOM   2102  O   VAL B 131      10.845  -4.384   8.670  1.00  0.00           O  
ATOM   2103  CB  VAL B 131       8.840  -6.815   7.807  1.00  0.00           C  
ATOM   2104  CG1 VAL B 131       9.576  -7.135   9.123  1.00  0.00           C  
ATOM   2105  CG2 VAL B 131       7.333  -7.173   7.941  1.00  0.00           C  
ATOM   2106  H   VAL B 131       8.153  -5.731   5.542  1.00  0.00           H  
ATOM   2107  HA  VAL B 131       8.404  -4.786   8.225  1.00  0.00           H  
ATOM   2108  HB  VAL B 131       9.290  -7.403   7.004  1.00  0.00           H  
ATOM   2109 1HG1 VAL B 131       9.480  -8.200   9.345  1.00  0.00           H  
ATOM   2110 2HG1 VAL B 131      10.630  -6.884   9.018  1.00  0.00           H  
ATOM   2111 3HG1 VAL B 131       9.141  -6.553   9.936  1.00  0.00           H  
ATOM   2112 1HG2 VAL B 131       7.230  -8.234   8.162  1.00  0.00           H  
ATOM   2113 2HG2 VAL B 131       6.886  -6.588   8.744  1.00  0.00           H  
ATOM   2114 3HG2 VAL B 131       6.820  -6.945   7.002  1.00  0.00           H  
ATOM   2115  N   ARG B 132      11.164  -4.905   6.507  1.00  0.00           N  
ATOM   2116  CA  ARG B 132      12.551  -4.456   6.469  1.00  0.00           C  
ATOM   2117  C   ARG B 132      12.703  -2.976   6.863  1.00  0.00           C  
ATOM   2118  O   ARG B 132      13.797  -2.548   7.223  1.00  0.00           O  
ATOM   2119  CB  ARG B 132      13.139  -4.552   5.065  1.00  0.00           C  
ATOM   2120  CG  ARG B 132      12.570  -3.507   4.090  1.00  0.00           C  
ATOM   2121  CD  ARG B 132      13.112  -3.606   2.727  1.00  0.00           C  
ATOM   2122  NE  ARG B 132      12.568  -2.548   1.877  1.00  0.00           N  
ATOM   2123  CZ  ARG B 132      13.080  -1.287   1.809  1.00  0.00           C  
ATOM   2124  NH1 ARG B 132      12.534  -0.391   1.015  1.00  0.00           N  
ATOM   2125  NH2 ARG B 132      14.129  -0.959   2.550  1.00  0.00           N  
ATOM   2126  H   ARG B 132      10.747  -5.281   5.666  1.00  0.00           H  
ATOM   2127  HA  ARG B 132      13.134  -5.069   7.157  1.00  0.00           H  
ATOM   2128 1HB  ARG B 132      14.217  -4.418   5.107  1.00  0.00           H  
ATOM   2129 2HB  ARG B 132      12.941  -5.539   4.649  1.00  0.00           H  
ATOM   2130 1HG  ARG B 132      11.482  -3.594   4.048  1.00  0.00           H  
ATOM   2131 2HG  ARG B 132      12.839  -2.514   4.435  1.00  0.00           H  
ATOM   2132 1HD  ARG B 132      14.195  -3.507   2.751  1.00  0.00           H  
ATOM   2133 2HD  ARG B 132      12.836  -4.567   2.294  1.00  0.00           H  
ATOM   2134  HE  ARG B 132      11.763  -2.771   1.303  1.00  0.00           H  
ATOM   2135 1HH1 ARG B 132      11.736  -0.638   0.450  1.00  0.00           H  
ATOM   2136 2HH1 ARG B 132      12.920   0.544   0.963  1.00  0.00           H  
ATOM   2137 1HH2 ARG B 132      14.546  -1.650   3.163  1.00  0.00           H  
ATOM   2138 2HH2 ARG B 132      14.515  -0.027   2.507  1.00  0.00           H  
ATOM   2139  N   GLN B 133      11.619  -2.182   6.769  1.00  0.00           N  
ATOM   2140  CA  GLN B 133      11.692  -0.761   7.068  1.00  0.00           C  
ATOM   2141  C   GLN B 133      11.624  -0.491   8.556  1.00  0.00           C  
ATOM   2142  O   GLN B 133      11.936   0.617   9.008  1.00  0.00           O  
ATOM   2143  CB  GLN B 133      10.571   0.012   6.357  1.00  0.00           C  
ATOM   2144  CG  GLN B 133      10.692   0.057   4.839  1.00  0.00           C  
ATOM   2145  CD  GLN B 133       9.541   0.815   4.180  1.00  0.00           C  
ATOM   2146  OE1 GLN B 133       9.122   1.898   4.625  1.00  0.00           O  
ATOM   2147  NE2 GLN B 133       9.012   0.247   3.101  1.00  0.00           N  
ATOM   2148  H   GLN B 133      10.712  -2.563   6.514  1.00  0.00           H  
ATOM   2149  HA  GLN B 133      12.647  -0.389   6.702  1.00  0.00           H  
ATOM   2150 1HB  GLN B 133       9.616  -0.453   6.599  1.00  0.00           H  
ATOM   2151 2HB  GLN B 133      10.527   1.012   6.728  1.00  0.00           H  
ATOM   2152 1HG  GLN B 133      11.631   0.549   4.572  1.00  0.00           H  
ATOM   2153 2HG  GLN B 133      10.681  -0.967   4.461  1.00  0.00           H  
ATOM   2154 1HE2 GLN B 133       8.245   0.668   2.620  1.00  0.00           H  
ATOM   2155 2HE2 GLN B 133       9.367  -0.625   2.767  1.00  0.00           H  
ATOM   2156  N   ILE B 134      11.270  -1.494   9.360  1.00  0.00           N  
ATOM   2157  CA  ILE B 134      11.175  -1.213  10.778  1.00  0.00           C  
ATOM   2158  C   ILE B 134      12.543  -1.475  11.378  1.00  0.00           C  
ATOM   2159  O   ILE B 134      12.787  -2.493  12.026  1.00  0.00           O  
ATOM   2160  CB  ILE B 134      10.114  -2.111  11.442  1.00  0.00           C  
ATOM   2161  CG1 ILE B 134       8.797  -2.038  10.655  1.00  0.00           C  
ATOM   2162  CG2 ILE B 134       9.897  -1.689  12.892  1.00  0.00           C  
ATOM   2163  CD1 ILE B 134       8.244  -0.653  10.514  1.00  0.00           C  
ATOM   2164  H   ILE B 134      11.067  -2.428   8.999  1.00  0.00           H  
ATOM   2165  HA  ILE B 134      10.911  -0.167  10.931  1.00  0.00           H  
ATOM   2166  HB  ILE B 134      10.451  -3.145  11.405  1.00  0.00           H  
ATOM   2167 1HG1 ILE B 134       8.964  -2.448   9.651  1.00  0.00           H  
ATOM   2168 2HG1 ILE B 134       8.057  -2.655  11.157  1.00  0.00           H  
ATOM   2169 1HG2 ILE B 134       9.156  -2.335  13.350  1.00  0.00           H  
ATOM   2170 2HG2 ILE B 134      10.833  -1.776  13.428  1.00  0.00           H  
ATOM   2171 3HG2 ILE B 134       9.554  -0.659  12.926  1.00  0.00           H  
ATOM   2172 1HD1 ILE B 134       7.324  -0.697   9.959  1.00  0.00           H  
ATOM   2173 2HD1 ILE B 134       8.053  -0.239  11.484  1.00  0.00           H  
ATOM   2174 3HD1 ILE B 134       8.957  -0.020   9.987  1.00  0.00           H  
ATOM   2175  N   ALA B 135      13.431  -0.519  11.149  1.00  0.00           N  
ATOM   2176  CA  ALA B 135      14.811  -0.620  11.584  1.00  0.00           C  
ATOM   2177  C   ALA B 135      15.511   0.751  11.507  1.00  0.00           C  
ATOM   2178  O   ALA B 135      15.111   1.615  10.717  1.00  0.00           O  
ATOM   2179  CB  ALA B 135      15.550  -1.645  10.729  1.00  0.00           C  
ATOM   2180  H   ALA B 135      13.105   0.271  10.591  1.00  0.00           H  
ATOM   2181  HA  ALA B 135      14.797  -0.978  12.602  1.00  0.00           H  
ATOM   2182 1HB  ALA B 135      16.575  -1.752  11.065  1.00  0.00           H  
ATOM   2183 2HB  ALA B 135      15.052  -2.611  10.802  1.00  0.00           H  
ATOM   2184 3HB  ALA B 135      15.550  -1.330   9.706  1.00  0.00           H  
ATOM   2185  N   PRO B 136      16.548   0.983  12.319  1.00  0.00           N  
ATOM   2186  CA  PRO B 136      17.414   2.142  12.270  1.00  0.00           C  
ATOM   2187  C   PRO B 136      18.026   2.328  10.898  1.00  0.00           C  
ATOM   2188  O   PRO B 136      18.411   1.354  10.248  1.00  0.00           O  
ATOM   2189  CB  PRO B 136      18.489   1.762  13.288  1.00  0.00           C  
ATOM   2190  CG  PRO B 136      17.815   0.808  14.188  1.00  0.00           C  
ATOM   2191  CD  PRO B 136      16.928  -0.002  13.335  1.00  0.00           C  
ATOM   2192  HA  PRO B 136      16.857   3.040  12.589  1.00  0.00           H  
ATOM   2193 1HB  PRO B 136      19.363   1.337  12.775  1.00  0.00           H  
ATOM   2194 2HB  PRO B 136      18.832   2.645  13.822  1.00  0.00           H  
ATOM   2195 1HG  PRO B 136      18.535   0.227  14.788  1.00  0.00           H  
ATOM   2196 2HG  PRO B 136      17.227   1.408  14.864  1.00  0.00           H  
ATOM   2197 1HD  PRO B 136      17.461  -0.841  12.900  1.00  0.00           H  
ATOM   2198 2HD  PRO B 136      16.093  -0.300  13.982  1.00  0.00           H  
ATOM   2199  N   GLY B 137      18.097   3.568  10.438  1.00  0.00           N  
ATOM   2200  CA  GLY B 137      18.722   3.872   9.161  1.00  0.00           C  
ATOM   2201  C   GLY B 137      17.868   3.606   7.917  1.00  0.00           C  
ATOM   2202  O   GLY B 137      18.337   3.834   6.803  1.00  0.00           O  
ATOM   2203  H   GLY B 137      17.759   4.338  11.004  1.00  0.00           H  
ATOM   2204 1HA  GLY B 137      19.021   4.923   9.170  1.00  0.00           H  
ATOM   2205 2HA  GLY B 137      19.645   3.299   9.082  1.00  0.00           H  
ATOM   2206  N   GLN B 138      16.620   3.157   8.072  1.00  0.00           N  
ATOM   2207  CA  GLN B 138      15.831   2.847   6.877  1.00  0.00           C  
ATOM   2208  C   GLN B 138      14.986   3.994   6.334  1.00  0.00           C  
ATOM   2209  O   GLN B 138      14.652   4.949   7.050  1.00  0.00           O  
ATOM   2210  CB  GLN B 138      14.933   1.648   7.134  1.00  0.00           C  
ATOM   2211  CG  GLN B 138      15.687   0.404   7.506  1.00  0.00           C  
ATOM   2212  CD  GLN B 138      16.643  -0.071   6.436  1.00  0.00           C  
ATOM   2213  OE1 GLN B 138      16.262  -0.295   5.279  1.00  0.00           O  
ATOM   2214  NE2 GLN B 138      17.902  -0.241   6.820  1.00  0.00           N  
ATOM   2215  H   GLN B 138      16.243   2.941   9.001  1.00  0.00           H  
ATOM   2216  HA  GLN B 138      16.528   2.564   6.089  1.00  0.00           H  
ATOM   2217 1HB  GLN B 138      14.247   1.872   7.956  1.00  0.00           H  
ATOM   2218 2HB  GLN B 138      14.328   1.442   6.251  1.00  0.00           H  
ATOM   2219 1HG  GLN B 138      16.265   0.610   8.412  1.00  0.00           H  
ATOM   2220 2HG  GLN B 138      14.967  -0.381   7.697  1.00  0.00           H  
ATOM   2221 1HE2 GLN B 138      18.592  -0.559   6.167  1.00  0.00           H  
ATOM   2222 2HE2 GLN B 138      18.166  -0.050   7.774  1.00  0.00           H  
ATOM   2223  N   THR B 139      14.651   3.866   5.045  1.00  0.00           N  
ATOM   2224  CA  THR B 139      13.794   4.802   4.308  1.00  0.00           C  
ATOM   2225  C   THR B 139      12.647   4.033   3.649  1.00  0.00           C  
ATOM   2226  O   THR B 139      12.671   2.799   3.601  1.00  0.00           O  
ATOM   2227  CB  THR B 139      14.591   5.539   3.217  1.00  0.00           C  
ATOM   2228  OG1 THR B 139      15.041   4.593   2.228  1.00  0.00           O  
ATOM   2229  CG2 THR B 139      15.800   6.237   3.824  1.00  0.00           C  
ATOM   2230  H   THR B 139      15.005   3.061   4.549  1.00  0.00           H  
ATOM   2231  HA  THR B 139      13.369   5.533   5.000  1.00  0.00           H  
ATOM   2232  HB  THR B 139      13.946   6.282   2.741  1.00  0.00           H  
ATOM   2233  HG1 THR B 139      14.307   4.384   1.642  1.00  0.00           H  
ATOM   2234 1HG2 THR B 139      16.348   6.757   3.043  1.00  0.00           H  
ATOM   2235 2HG2 THR B 139      15.459   6.956   4.573  1.00  0.00           H  
ATOM   2236 3HG2 THR B 139      16.454   5.505   4.296  1.00  0.00           H  
ATOM   2237  N   GLY B 140      11.658   4.748   3.141  1.00  0.00           N  
ATOM   2238  CA  GLY B 140      10.520   4.098   2.503  1.00  0.00           C  
ATOM   2239  C   GLY B 140       9.222   4.643   3.064  1.00  0.00           C  
ATOM   2240  O   GLY B 140       9.230   5.431   4.006  1.00  0.00           O  
ATOM   2241  H   GLY B 140      11.687   5.764   3.212  1.00  0.00           H  
ATOM   2242 1HA  GLY B 140      10.558   4.261   1.426  1.00  0.00           H  
ATOM   2243 2HA  GLY B 140      10.572   3.024   2.668  1.00  0.00           H  
ATOM   2244  N   LYS B 141       8.096   4.242   2.491  1.00  0.00           N  
ATOM   2245  CA  LYS B 141       6.842   4.844   2.914  1.00  0.00           C  
ATOM   2246  C   LYS B 141       6.509   4.564   4.379  1.00  0.00           C  
ATOM   2247  O   LYS B 141       5.815   5.362   5.010  1.00  0.00           O  
ATOM   2248  CB  LYS B 141       5.684   4.403   2.014  1.00  0.00           C  
ATOM   2249  CG  LYS B 141       5.223   2.959   2.180  1.00  0.00           C  
ATOM   2250  CD  LYS B 141       4.039   2.667   1.259  1.00  0.00           C  
ATOM   2251  CE  LYS B 141       4.487   2.234  -0.128  1.00  0.00           C  
ATOM   2252  NZ  LYS B 141       5.008   0.844  -0.122  1.00  0.00           N  
ATOM   2253  H   LYS B 141       8.119   3.567   1.740  1.00  0.00           H  
ATOM   2254  HA  LYS B 141       6.942   5.924   2.809  1.00  0.00           H  
ATOM   2255 1HB  LYS B 141       4.821   5.044   2.205  1.00  0.00           H  
ATOM   2256 2HB  LYS B 141       5.967   4.548   0.973  1.00  0.00           H  
ATOM   2257 1HG  LYS B 141       6.041   2.278   1.951  1.00  0.00           H  
ATOM   2258 2HG  LYS B 141       4.908   2.789   3.207  1.00  0.00           H  
ATOM   2259 1HD  LYS B 141       3.424   1.879   1.697  1.00  0.00           H  
ATOM   2260 2HD  LYS B 141       3.435   3.567   1.164  1.00  0.00           H  
ATOM   2261 1HE  LYS B 141       3.648   2.295  -0.818  1.00  0.00           H  
ATOM   2262 2HE  LYS B 141       5.275   2.901  -0.473  1.00  0.00           H  
ATOM   2263 1HZ  LYS B 141       5.303   0.588  -1.056  1.00  0.00           H  
ATOM   2264 2HZ  LYS B 141       5.792   0.775   0.504  1.00  0.00           H  
ATOM   2265 3HZ  LYS B 141       4.275   0.215   0.175  1.00  0.00           H  
ATOM   2266  N   ILE B 142       7.007   3.465   4.951  1.00  0.00           N  
ATOM   2267  CA  ILE B 142       6.687   3.231   6.343  1.00  0.00           C  
ATOM   2268  C   ILE B 142       7.694   3.946   7.207  1.00  0.00           C  
ATOM   2269  O   ILE B 142       7.326   4.735   8.086  1.00  0.00           O  
ATOM   2270  CB  ILE B 142       6.659   1.740   6.703  1.00  0.00           C  
ATOM   2271  CG1 ILE B 142       5.663   1.025   5.820  1.00  0.00           C  
ATOM   2272  CG2 ILE B 142       6.302   1.568   8.154  1.00  0.00           C  
ATOM   2273  CD1 ILE B 142       4.290   1.595   5.890  1.00  0.00           C  
ATOM   2274  H   ILE B 142       7.586   2.807   4.442  1.00  0.00           H  
ATOM   2275  HA  ILE B 142       5.709   3.631   6.544  1.00  0.00           H  
ATOM   2276  HB  ILE B 142       7.630   1.296   6.529  1.00  0.00           H  
ATOM   2277 1HG1 ILE B 142       6.009   1.051   4.786  1.00  0.00           H  
ATOM   2278 2HG1 ILE B 142       5.600  -0.011   6.140  1.00  0.00           H  
ATOM   2279 1HG2 ILE B 142       6.282   0.517   8.382  1.00  0.00           H  
ATOM   2280 2HG2 ILE B 142       7.046   2.072   8.779  1.00  0.00           H  
ATOM   2281 3HG2 ILE B 142       5.332   1.995   8.331  1.00  0.00           H  
ATOM   2282 1HD1 ILE B 142       3.621   1.018   5.245  1.00  0.00           H  
ATOM   2283 2HD1 ILE B 142       3.951   1.547   6.907  1.00  0.00           H  
ATOM   2284 3HD1 ILE B 142       4.309   2.622   5.559  1.00  0.00           H  
ATOM   2285  N   ALA B 143       8.971   3.750   6.901  1.00  0.00           N  
ATOM   2286  CA  ALA B 143      10.028   4.375   7.682  1.00  0.00           C  
ATOM   2287  C   ALA B 143       9.916   5.899   7.687  1.00  0.00           C  
ATOM   2288  O   ALA B 143      10.233   6.536   8.686  1.00  0.00           O  
ATOM   2289  CB  ALA B 143      11.390   3.992   7.135  1.00  0.00           C  
ATOM   2290  H   ALA B 143       9.203   3.118   6.134  1.00  0.00           H  
ATOM   2291  HA  ALA B 143       9.945   4.022   8.706  1.00  0.00           H  
ATOM   2292 1HB  ALA B 143      12.162   4.452   7.740  1.00  0.00           H  
ATOM   2293 2HB  ALA B 143      11.521   2.925   7.150  1.00  0.00           H  
ATOM   2294 3HB  ALA B 143      11.457   4.353   6.124  1.00  0.00           H  
ATOM   2295  N   ASP B 144       9.493   6.491   6.568  1.00  0.00           N  
ATOM   2296  CA  ASP B 144       9.416   7.936   6.462  1.00  0.00           C  
ATOM   2297  C   ASP B 144       8.069   8.546   6.869  1.00  0.00           C  
ATOM   2298  O   ASP B 144       8.049   9.624   7.469  1.00  0.00           O  
ATOM   2299  CB  ASP B 144       9.735   8.342   5.017  1.00  0.00           C  
ATOM   2300  CG  ASP B 144      11.212   8.014   4.616  1.00  0.00           C  
ATOM   2301  OD1 ASP B 144      11.455   7.620   3.483  1.00  0.00           O  
ATOM   2302  OD2 ASP B 144      12.079   8.161   5.447  1.00  0.00           O  
ATOM   2303  H   ASP B 144       9.252   5.930   5.757  1.00  0.00           H  
ATOM   2304  HA  ASP B 144      10.182   8.359   7.111  1.00  0.00           H  
ATOM   2305 1HB  ASP B 144       9.060   7.817   4.340  1.00  0.00           H  
ATOM   2306 2HB  ASP B 144       9.548   9.401   4.887  1.00  0.00           H  
ATOM   2307  N   TYR B 145       6.933   7.893   6.560  1.00  0.00           N  
ATOM   2308  CA  TYR B 145       5.643   8.528   6.846  1.00  0.00           C  
ATOM   2309  C   TYR B 145       4.783   7.891   7.945  1.00  0.00           C  
ATOM   2310  O   TYR B 145       3.823   8.524   8.395  1.00  0.00           O  
ATOM   2311  CB  TYR B 145       4.829   8.589   5.552  1.00  0.00           C  
ATOM   2312  CG  TYR B 145       5.585   9.177   4.381  1.00  0.00           C  
ATOM   2313  CD1 TYR B 145       5.637   8.494   3.175  1.00  0.00           C  
ATOM   2314  CD2 TYR B 145       6.226  10.400   4.514  1.00  0.00           C  
ATOM   2315  CE1 TYR B 145       6.328   9.032   2.106  1.00  0.00           C  
ATOM   2316  CE2 TYR B 145       6.916  10.938   3.445  1.00  0.00           C  
ATOM   2317  CZ  TYR B 145       6.968  10.258   2.245  1.00  0.00           C  
ATOM   2318  OH  TYR B 145       7.656  10.794   1.181  1.00  0.00           O  
ATOM   2319  H   TYR B 145       6.929   6.989   6.087  1.00  0.00           H  
ATOM   2320  HA  TYR B 145       5.842   9.548   7.166  1.00  0.00           H  
ATOM   2321 1HB  TYR B 145       4.505   7.583   5.277  1.00  0.00           H  
ATOM   2322 2HB  TYR B 145       3.933   9.188   5.714  1.00  0.00           H  
ATOM   2323  HD1 TYR B 145       5.134   7.533   3.071  1.00  0.00           H  
ATOM   2324  HD2 TYR B 145       6.185  10.936   5.462  1.00  0.00           H  
ATOM   2325  HE1 TYR B 145       6.369   8.495   1.159  1.00  0.00           H  
ATOM   2326  HE2 TYR B 145       7.421  11.899   3.550  1.00  0.00           H  
ATOM   2327  HH  TYR B 145       7.690  10.152   0.467  1.00  0.00           H  
ATOM   2328  N   ASN B 146       5.052   6.638   8.334  1.00  0.00           N  
ATOM   2329  CA  ASN B 146       4.174   5.957   9.286  1.00  0.00           C  
ATOM   2330  C   ASN B 146       4.804   5.613  10.638  1.00  0.00           C  
ATOM   2331  O   ASN B 146       4.217   5.877  11.687  1.00  0.00           O  
ATOM   2332  CB  ASN B 146       3.678   4.720   8.615  1.00  0.00           C  
ATOM   2333  CG  ASN B 146       2.858   5.043   7.467  1.00  0.00           C  
ATOM   2334  OD1 ASN B 146       1.673   5.235   7.666  1.00  0.00           O  
ATOM   2335  ND2 ASN B 146       3.425   5.181   6.287  1.00  0.00           N  
ATOM   2336  H   ASN B 146       5.864   6.133   7.984  1.00  0.00           H  
ATOM   2337  HA  ASN B 146       3.325   6.607   9.491  1.00  0.00           H  
ATOM   2338 1HB  ASN B 146       4.492   4.088   8.345  1.00  0.00           H  
ATOM   2339 2HB  ASN B 146       3.064   4.206   9.310  1.00  0.00           H  
ATOM   2340 1HD2 ASN B 146       2.900   5.463   5.454  1.00  0.00           H  
ATOM   2341 2HD2 ASN B 146       4.420   5.060   6.179  1.00  0.00           H  
ATOM   2342  N   TYR B 147       6.007   5.045  10.615  1.00  0.00           N  
ATOM   2343  CA  TYR B 147       6.681   4.643  11.849  1.00  0.00           C  
ATOM   2344  C   TYR B 147       8.185   4.678  11.654  1.00  0.00           C  
ATOM   2345  O   TYR B 147       8.728   3.943  10.833  1.00  0.00           O  
ATOM   2346  CB  TYR B 147       6.247   3.235  12.276  1.00  0.00           C  
ATOM   2347  CG  TYR B 147       6.841   2.771  13.609  1.00  0.00           C  
ATOM   2348  CD1 TYR B 147       6.289   3.218  14.780  1.00  0.00           C  
ATOM   2349  CD2 TYR B 147       7.915   1.907  13.655  1.00  0.00           C  
ATOM   2350  CE1 TYR B 147       6.779   2.818  16.002  1.00  0.00           C  
ATOM   2351  CE2 TYR B 147       8.413   1.499  14.875  1.00  0.00           C  
ATOM   2352  CZ  TYR B 147       7.838   1.954  16.054  1.00  0.00           C  
ATOM   2353  OH  TYR B 147       8.323   1.543  17.277  1.00  0.00           O  
ATOM   2354  H   TYR B 147       6.460   4.880   9.721  1.00  0.00           H  
ATOM   2355  HA  TYR B 147       6.424   5.353  12.637  1.00  0.00           H  
ATOM   2356 1HB  TYR B 147       5.156   3.203  12.365  1.00  0.00           H  
ATOM   2357 2HB  TYR B 147       6.530   2.515  11.505  1.00  0.00           H  
ATOM   2358  HD1 TYR B 147       5.467   3.890  14.726  1.00  0.00           H  
ATOM   2359  HD2 TYR B 147       8.367   1.553  12.737  1.00  0.00           H  
ATOM   2360  HE1 TYR B 147       6.329   3.181  16.925  1.00  0.00           H  
ATOM   2361  HE2 TYR B 147       9.252   0.815  14.907  1.00  0.00           H  
ATOM   2362  HH  TYR B 147       7.789   1.944  18.015  1.00  0.00           H  
ATOM   2363  N   LYS B 148       8.863   5.467  12.481  1.00  0.00           N  
ATOM   2364  CA  LYS B 148      10.303   5.660  12.353  1.00  0.00           C  
ATOM   2365  C   LYS B 148      11.110   5.278  13.590  1.00  0.00           C  
ATOM   2366  O   LYS B 148      10.852   5.771  14.694  1.00  0.00           O  
ATOM   2367  CB  LYS B 148      10.582   7.149  12.044  1.00  0.00           C  
ATOM   2368  CG  LYS B 148      12.070   7.526  11.892  1.00  0.00           C  
ATOM   2369  CD  LYS B 148      12.587   7.029  10.577  1.00  0.00           C  
ATOM   2370  CE  LYS B 148      14.021   7.357  10.318  1.00  0.00           C  
ATOM   2371  NZ  LYS B 148      14.477   6.640   9.102  1.00  0.00           N  
ATOM   2372  H   LYS B 148       8.348   6.002  13.162  1.00  0.00           H  
ATOM   2373  HA  LYS B 148      10.657   5.053  11.519  1.00  0.00           H  
ATOM   2374 1HB  LYS B 148      10.085   7.425  11.112  1.00  0.00           H  
ATOM   2375 2HB  LYS B 148      10.154   7.775  12.828  1.00  0.00           H  
ATOM   2376 1HG  LYS B 148      12.169   8.614  11.932  1.00  0.00           H  
ATOM   2377 2HG  LYS B 148      12.658   7.093  12.697  1.00  0.00           H  
ATOM   2378 1HD  LYS B 148      12.429   5.953  10.488  1.00  0.00           H  
ATOM   2379 2HD  LYS B 148      12.029   7.526   9.800  1.00  0.00           H  
ATOM   2380 1HE  LYS B 148      14.140   8.426  10.172  1.00  0.00           H  
ATOM   2381 2HE  LYS B 148      14.629   7.039  11.167  1.00  0.00           H  
ATOM   2382 1HZ  LYS B 148      15.442   6.819   8.904  1.00  0.00           H  
ATOM   2383 2HZ  LYS B 148      14.341   5.649   9.282  1.00  0.00           H  
ATOM   2384 3HZ  LYS B 148      13.916   6.912   8.296  1.00  0.00           H  
ATOM   2385  N   LEU B 149      12.099   4.399  13.410  1.00  0.00           N  
ATOM   2386  CA  LEU B 149      13.001   4.055  14.508  1.00  0.00           C  
ATOM   2387  C   LEU B 149      14.265   4.897  14.379  1.00  0.00           C  
ATOM   2388  O   LEU B 149      14.730   5.107  13.258  1.00  0.00           O  
ATOM   2389  CB  LEU B 149      13.346   2.558  14.535  1.00  0.00           C  
ATOM   2390  CG  LEU B 149      12.176   1.649  14.798  1.00  0.00           C  
ATOM   2391  CD1 LEU B 149      12.595   0.204  14.660  1.00  0.00           C  
ATOM   2392  CD2 LEU B 149      11.691   1.936  16.194  1.00  0.00           C  
ATOM   2393  H   LEU B 149      12.241   3.989  12.495  1.00  0.00           H  
ATOM   2394  HA  LEU B 149      12.480   4.284  15.429  1.00  0.00           H  
ATOM   2395 1HB  LEU B 149      13.767   2.281  13.569  1.00  0.00           H  
ATOM   2396 2HB  LEU B 149      14.103   2.370  15.297  1.00  0.00           H  
ATOM   2397  HG  LEU B 149      11.380   1.844  14.080  1.00  0.00           H  
ATOM   2398 1HD1 LEU B 149      11.746  -0.438  14.873  1.00  0.00           H  
ATOM   2399 2HD1 LEU B 149      12.941   0.026  13.664  1.00  0.00           H  
ATOM   2400 3HD1 LEU B 149      13.391  -0.010  15.363  1.00  0.00           H  
ATOM   2401 1HD2 LEU B 149      10.856   1.314  16.429  1.00  0.00           H  
ATOM   2402 2HD2 LEU B 149      12.488   1.743  16.899  1.00  0.00           H  
ATOM   2403 3HD2 LEU B 149      11.388   2.984  16.265  1.00  0.00           H  
ATOM   2404  N   PRO B 150      14.845   5.370  15.494  1.00  0.00           N  
ATOM   2405  CA  PRO B 150      16.053   6.173  15.550  1.00  0.00           C  
ATOM   2406  C   PRO B 150      17.303   5.404  15.178  1.00  0.00           C  
ATOM   2407  O   PRO B 150      17.394   4.190  15.375  1.00  0.00           O  
ATOM   2408  CB  PRO B 150      16.088   6.632  17.011  1.00  0.00           C  
ATOM   2409  CG  PRO B 150      15.293   5.613  17.768  1.00  0.00           C  
ATOM   2410  CD  PRO B 150      14.214   5.135  16.813  1.00  0.00           C  
ATOM   2411  HA  PRO B 150      15.932   7.038  14.881  1.00  0.00           H  
ATOM   2412 1HB  PRO B 150      17.133   6.664  17.358  1.00  0.00           H  
ATOM   2413 2HB  PRO B 150      15.707   7.649  17.110  1.00  0.00           H  
ATOM   2414 1HG  PRO B 150      15.945   4.829  18.111  1.00  0.00           H  
ATOM   2415 2HG  PRO B 150      14.887   6.088  18.664  1.00  0.00           H  
ATOM   2416 1HD  PRO B 150      14.033   4.070  16.994  1.00  0.00           H  
ATOM   2417 2HD  PRO B 150      13.300   5.735  16.934  1.00  0.00           H  
ATOM   2418  N   ASP B 151      18.309   6.134  14.713  1.00  0.00           N  
ATOM   2419  CA  ASP B 151      19.601   5.553  14.358  1.00  0.00           C  
ATOM   2420  C   ASP B 151      20.279   4.853  15.545  1.00  0.00           C  
ATOM   2421  O   ASP B 151      21.044   3.908  15.361  1.00  0.00           O  
ATOM   2422  CB  ASP B 151      20.517   6.634  13.788  1.00  0.00           C  
ATOM   2423  CG  ASP B 151      20.107   7.087  12.367  1.00  0.00           C  
ATOM   2424  OD1 ASP B 151      19.312   6.412  11.725  1.00  0.00           O  
ATOM   2425  OD2 ASP B 151      20.588   8.110  11.946  1.00  0.00           O  
ATOM   2426  H   ASP B 151      18.175   7.128  14.583  1.00  0.00           H  
ATOM   2427  HA  ASP B 151      19.436   4.817  13.574  1.00  0.00           H  
ATOM   2428 1HB  ASP B 151      20.511   7.500  14.450  1.00  0.00           H  
ATOM   2429 2HB  ASP B 151      21.541   6.258  13.755  1.00  0.00           H  
ATOM   2430  N   ASP B 152      20.008   5.339  16.757  1.00  0.00           N  
ATOM   2431  CA  ASP B 152      20.580   4.787  17.985  1.00  0.00           C  
ATOM   2432  C   ASP B 152      19.581   3.927  18.775  1.00  0.00           C  
ATOM   2433  O   ASP B 152      19.724   3.754  19.987  1.00  0.00           O  
ATOM   2434  CB  ASP B 152      21.165   5.902  18.873  1.00  0.00           C  
ATOM   2435  CG  ASP B 152      20.175   7.023  19.262  1.00  0.00           C  
ATOM   2436  OD1 ASP B 152      19.188   7.180  18.590  1.00  0.00           O  
ATOM   2437  OD2 ASP B 152      20.437   7.712  20.224  1.00  0.00           O  
ATOM   2438  H   ASP B 152      19.369   6.114  16.827  1.00  0.00           H  
ATOM   2439  HA  ASP B 152      21.408   4.138  17.702  1.00  0.00           H  
ATOM   2440 1HB  ASP B 152      21.551   5.456  19.791  1.00  0.00           H  
ATOM   2441 2HB  ASP B 152      22.012   6.357  18.360  1.00  0.00           H  
ATOM   2442  N   PHE B 153      18.576   3.379  18.089  1.00  0.00           N  
ATOM   2443  CA  PHE B 153      17.567   2.534  18.723  1.00  0.00           C  
ATOM   2444  C   PHE B 153      18.113   1.392  19.557  1.00  0.00           C  
ATOM   2445  O   PHE B 153      18.950   0.608  19.108  1.00  0.00           O  
ATOM   2446  CB  PHE B 153      16.670   1.938  17.638  1.00  0.00           C  
ATOM   2447  CG  PHE B 153      15.586   1.010  18.084  1.00  0.00           C  
ATOM   2448  CD1 PHE B 153      14.566   1.416  18.912  1.00  0.00           C  
ATOM   2449  CD2 PHE B 153      15.585  -0.298  17.623  1.00  0.00           C  
ATOM   2450  CE1 PHE B 153      13.576   0.526  19.288  1.00  0.00           C  
ATOM   2451  CE2 PHE B 153      14.601  -1.179  17.990  1.00  0.00           C  
ATOM   2452  CZ  PHE B 153      13.600  -0.767  18.825  1.00  0.00           C  
ATOM   2453  H   PHE B 153      18.479   3.575  17.094  1.00  0.00           H  
ATOM   2454  HA  PHE B 153      16.968   3.161  19.380  1.00  0.00           H  
ATOM   2455 1HB  PHE B 153      16.232   2.716  17.030  1.00  0.00           H  
ATOM   2456 2HB  PHE B 153      17.314   1.365  17.009  1.00  0.00           H  
ATOM   2457  HD1 PHE B 153      14.553   2.444  19.274  1.00  0.00           H  
ATOM   2458  HD2 PHE B 153      16.385  -0.619  16.956  1.00  0.00           H  
ATOM   2459  HE1 PHE B 153      12.777   0.845  19.951  1.00  0.00           H  
ATOM   2460  HE2 PHE B 153      14.615  -2.204  17.629  1.00  0.00           H  
ATOM   2461  HZ  PHE B 153      12.827  -1.468  19.126  1.00  0.00           H  
ATOM   2462  N   THR B 154      17.609   1.313  20.786  1.00  0.00           N  
ATOM   2463  CA  THR B 154      17.915   0.241  21.720  1.00  0.00           C  
ATOM   2464  C   THR B 154      16.614  -0.522  21.961  1.00  0.00           C  
ATOM   2465  O   THR B 154      15.693  -0.005  22.614  1.00  0.00           O  
ATOM   2466  CB  THR B 154      18.488   0.788  23.040  1.00  0.00           C  
ATOM   2467  OG1 THR B 154      18.427  -0.225  24.053  1.00  0.00           O  
ATOM   2468  CG2 THR B 154      17.690   1.997  23.487  1.00  0.00           C  
ATOM   2469  H   THR B 154      16.960   2.025  21.076  1.00  0.00           H  
ATOM   2470  HA  THR B 154      18.640  -0.435  21.269  1.00  0.00           H  
ATOM   2471  HB  THR B 154      19.528   1.078  22.888  1.00  0.00           H  
ATOM   2472  HG1 THR B 154      17.508  -0.459  24.211  1.00  0.00           H  
ATOM   2473 1HG2 THR B 154      18.101   2.381  24.420  1.00  0.00           H  
ATOM   2474 2HG2 THR B 154      17.742   2.769  22.720  1.00  0.00           H  
ATOM   2475 3HG2 THR B 154      16.652   1.712  23.646  1.00  0.00           H  
ATOM   2476  N   GLY B 155      16.527  -1.722  21.403  1.00  0.00           N  
ATOM   2477  CA  GLY B 155      15.268  -2.454  21.459  1.00  0.00           C  
ATOM   2478  C   GLY B 155      15.156  -3.587  20.458  1.00  0.00           C  
ATOM   2479  O   GLY B 155      16.102  -3.899  19.736  1.00  0.00           O  
ATOM   2480  H   GLY B 155      17.346  -2.107  20.932  1.00  0.00           H  
ATOM   2481 1HA  GLY B 155      15.121  -2.853  22.440  1.00  0.00           H  
ATOM   2482 2HA  GLY B 155      14.454  -1.755  21.299  1.00  0.00           H  
ATOM   2483  N   CYS B 156      13.988  -4.219  20.433  1.00  0.00           N  
ATOM   2484  CA  CYS B 156      13.784  -5.355  19.542  1.00  0.00           C  
ATOM   2485  C   CYS B 156      12.592  -5.194  18.607  1.00  0.00           C  
ATOM   2486  O   CYS B 156      11.545  -4.678  18.988  1.00  0.00           O  
ATOM   2487  CB  CYS B 156      13.633  -6.637  20.368  1.00  0.00           C  
ATOM   2488  SG  CYS B 156      15.097  -7.018  21.434  1.00  0.00           S  
ATOM   2489  H   CYS B 156      13.249  -3.882  21.049  1.00  0.00           H  
ATOM   2490  HA  CYS B 156      14.650  -5.454  18.918  1.00  0.00           H  
ATOM   2491 1HB  CYS B 156      12.755  -6.560  21.008  1.00  0.00           H  
ATOM   2492 2HB  CYS B 156      13.473  -7.482  19.691  1.00  0.00           H  
ATOM   2493  N   VAL B 157      12.750  -5.664  17.378  1.00  0.00           N  
ATOM   2494  CA  VAL B 157      11.674  -5.649  16.397  1.00  0.00           C  
ATOM   2495  C   VAL B 157      11.235  -7.076  16.128  1.00  0.00           C  
ATOM   2496  O   VAL B 157      12.028  -7.924  15.699  1.00  0.00           O  
ATOM   2497  CB  VAL B 157      12.130  -4.973  15.093  1.00  0.00           C  
ATOM   2498  CG1 VAL B 157      10.990  -5.002  14.066  1.00  0.00           C  
ATOM   2499  CG2 VAL B 157      12.565  -3.530  15.395  1.00  0.00           C  
ATOM   2500  H   VAL B 157      13.648  -6.065  17.125  1.00  0.00           H  
ATOM   2501  HA  VAL B 157      10.825  -5.096  16.800  1.00  0.00           H  
ATOM   2502  HB  VAL B 157      12.970  -5.529  14.673  1.00  0.00           H  
ATOM   2503 1HG1 VAL B 157      11.328  -4.533  13.143  1.00  0.00           H  
ATOM   2504 2HG1 VAL B 157      10.703  -6.035  13.864  1.00  0.00           H  
ATOM   2505 3HG1 VAL B 157      10.132  -4.464  14.454  1.00  0.00           H  
ATOM   2506 1HG2 VAL B 157      12.898  -3.051  14.477  1.00  0.00           H  
ATOM   2507 2HG2 VAL B 157      11.731  -2.980  15.802  1.00  0.00           H  
ATOM   2508 3HG2 VAL B 157      13.379  -3.540  16.109  1.00  0.00           H  
ATOM   2509  N   ILE B 158       9.972  -7.343  16.422  1.00  0.00           N  
ATOM   2510  CA  ILE B 158       9.422  -8.675  16.329  1.00  0.00           C  
ATOM   2511  C   ILE B 158       8.284  -8.713  15.320  1.00  0.00           C  
ATOM   2512  O   ILE B 158       7.381  -7.880  15.369  1.00  0.00           O  
ATOM   2513  CB  ILE B 158       8.889  -9.089  17.709  1.00  0.00           C  
ATOM   2514  CG1 ILE B 158      10.005  -8.996  18.750  1.00  0.00           C  
ATOM   2515  CG2 ILE B 158       8.394 -10.508  17.631  1.00  0.00           C  
ATOM   2516  CD1 ILE B 158       9.500  -9.062  20.167  1.00  0.00           C  
ATOM   2517  H   ILE B 158       9.369  -6.605  16.781  1.00  0.00           H  
ATOM   2518  HA  ILE B 158      10.199  -9.361  16.017  1.00  0.00           H  
ATOM   2519  HB  ILE B 158       8.084  -8.423  18.017  1.00  0.00           H  
ATOM   2520 1HG1 ILE B 158      10.703  -9.792  18.575  1.00  0.00           H  
ATOM   2521 2HG1 ILE B 158      10.528  -8.051  18.639  1.00  0.00           H  
ATOM   2522 1HG2 ILE B 158       8.032 -10.825  18.598  1.00  0.00           H  
ATOM   2523 2HG2 ILE B 158       7.591 -10.572  16.904  1.00  0.00           H  
ATOM   2524 3HG2 ILE B 158       9.219 -11.156  17.323  1.00  0.00           H  
ATOM   2525 1HD1 ILE B 158      10.337  -8.984  20.858  1.00  0.00           H  
ATOM   2526 2HD1 ILE B 158       8.818  -8.230  20.332  1.00  0.00           H  
ATOM   2527 3HD1 ILE B 158       8.980 -10.007  20.331  1.00  0.00           H  
ATOM   2528  N   ALA B 159       8.291  -9.664  14.396  1.00  0.00           N  
ATOM   2529  CA  ALA B 159       7.175  -9.692  13.456  1.00  0.00           C  
ATOM   2530  C   ALA B 159       6.813 -11.094  13.000  1.00  0.00           C  
ATOM   2531  O   ALA B 159       7.653 -12.010  12.965  1.00  0.00           O  
ATOM   2532  CB  ALA B 159       7.465  -8.825  12.237  1.00  0.00           C  
ATOM   2533  H   ALA B 159       9.051 -10.340  14.368  1.00  0.00           H  
ATOM   2534  HA  ALA B 159       6.319  -9.288  13.976  1.00  0.00           H  
ATOM   2535 1HB  ALA B 159       6.586  -8.823  11.588  1.00  0.00           H  
ATOM   2536 2HB  ALA B 159       7.682  -7.813  12.562  1.00  0.00           H  
ATOM   2537 3HB  ALA B 159       8.299  -9.206  11.684  1.00  0.00           H  
ATOM   2538  N   TRP B 160       5.543 -11.247  12.624  1.00  0.00           N  
ATOM   2539  CA  TRP B 160       5.088 -12.527  12.110  1.00  0.00           C  
ATOM   2540  C   TRP B 160       3.970 -12.409  11.091  1.00  0.00           C  
ATOM   2541  O   TRP B 160       3.196 -11.449  11.078  1.00  0.00           O  
ATOM   2542  CB  TRP B 160       4.648 -13.394  13.290  1.00  0.00           C  
ATOM   2543  CG  TRP B 160       3.459 -12.881  14.094  1.00  0.00           C  
ATOM   2544  CD1 TRP B 160       2.164 -13.305  13.977  1.00  0.00           C  
ATOM   2545  CD2 TRP B 160       3.445 -11.836  15.122  1.00  0.00           C  
ATOM   2546  NE1 TRP B 160       1.359 -12.633  14.880  1.00  0.00           N  
ATOM   2547  CE2 TRP B 160       2.131 -11.729  15.582  1.00  0.00           C  
ATOM   2548  CE3 TRP B 160       4.434 -10.998  15.684  1.00  0.00           C  
ATOM   2549  CZ2 TRP B 160       1.774 -10.831  16.577  1.00  0.00           C  
ATOM   2550  CZ3 TRP B 160       4.072 -10.103  16.663  1.00  0.00           C  
ATOM   2551  CH2 TRP B 160       2.776 -10.025  17.099  1.00  0.00           C  
ATOM   2552  H   TRP B 160       4.908 -10.451  12.716  1.00  0.00           H  
ATOM   2553  HA  TRP B 160       5.929 -13.014  11.620  1.00  0.00           H  
ATOM   2554 1HB  TRP B 160       4.412 -14.399  12.936  1.00  0.00           H  
ATOM   2555 2HB  TRP B 160       5.462 -13.484  13.965  1.00  0.00           H  
ATOM   2556  HD1 TRP B 160       1.822 -14.078  13.287  1.00  0.00           H  
ATOM   2557  HE1 TRP B 160       0.369 -12.778  15.006  1.00  0.00           H  
ATOM   2558  HE3 TRP B 160       5.456 -11.048  15.361  1.00  0.00           H  
ATOM   2559  HZ2 TRP B 160       0.749 -10.743  16.947  1.00  0.00           H  
ATOM   2560  HZ3 TRP B 160       4.848  -9.459  17.087  1.00  0.00           H  
ATOM   2561  HH2 TRP B 160       2.524  -9.317  17.877  1.00  0.00           H  
ATOM   2562  N   ASN B 161       3.868 -13.428  10.249  1.00  0.00           N  
ATOM   2563  CA  ASN B 161       2.832 -13.488   9.229  1.00  0.00           C  
ATOM   2564  C   ASN B 161       1.473 -13.619   9.878  1.00  0.00           C  
ATOM   2565  O   ASN B 161       1.284 -14.479  10.742  1.00  0.00           O  
ATOM   2566  CB  ASN B 161       3.102 -14.641   8.274  1.00  0.00           C  
ATOM   2567  CG  ASN B 161       2.192 -14.659   7.065  1.00  0.00           C  
ATOM   2568  OD1 ASN B 161       1.001 -14.980   7.205  1.00  0.00           O  
ATOM   2569  ND2 ASN B 161       2.729 -14.371   5.894  1.00  0.00           N  
ATOM   2570  H   ASN B 161       4.536 -14.184  10.310  1.00  0.00           H  
ATOM   2571  HA  ASN B 161       2.828 -12.552   8.665  1.00  0.00           H  
ATOM   2572 1HB  ASN B 161       4.133 -14.593   7.933  1.00  0.00           H  
ATOM   2573 2HB  ASN B 161       2.983 -15.581   8.809  1.00  0.00           H  
ATOM   2574 1HD2 ASN B 161       2.164 -14.399   5.050  1.00  0.00           H  
ATOM   2575 2HD2 ASN B 161       3.713 -14.139   5.826  1.00  0.00           H  
ATOM   2576  N   SER B 162       0.527 -12.782   9.465  1.00  0.00           N  
ATOM   2577  CA  SER B 162      -0.822 -12.838  10.012  1.00  0.00           C  
ATOM   2578  C   SER B 162      -1.852 -13.018   8.910  1.00  0.00           C  
ATOM   2579  O   SER B 162      -2.996 -12.592   9.058  1.00  0.00           O  
ATOM   2580  CB  SER B 162      -1.150 -11.590  10.793  1.00  0.00           C  
ATOM   2581  OG  SER B 162      -1.074 -10.456   9.987  1.00  0.00           O  
ATOM   2582  H   SER B 162       0.748 -12.077   8.758  1.00  0.00           H  
ATOM   2583  HA  SER B 162      -0.893 -13.696  10.683  1.00  0.00           H  
ATOM   2584 1HB  SER B 162      -2.152 -11.673  11.203  1.00  0.00           H  
ATOM   2585 2HB  SER B 162      -0.461 -11.500  11.628  1.00  0.00           H  
ATOM   2586  HG  SER B 162      -1.676  -9.792  10.396  1.00  0.00           H  
ATOM   2587  N   ASN B 163      -1.469 -13.660   7.805  1.00  0.00           N  
ATOM   2588  CA  ASN B 163      -2.372 -13.845   6.663  1.00  0.00           C  
ATOM   2589  C   ASN B 163      -3.649 -14.592   7.059  1.00  0.00           C  
ATOM   2590  O   ASN B 163      -4.700 -14.392   6.458  1.00  0.00           O  
ATOM   2591  CB  ASN B 163      -1.617 -14.530   5.527  1.00  0.00           C  
ATOM   2592  CG  ASN B 163      -2.308 -14.529   4.166  1.00  0.00           C  
ATOM   2593  OD1 ASN B 163      -2.714 -13.462   3.669  1.00  0.00           O  
ATOM   2594  ND2 ASN B 163      -2.391 -15.697   3.539  1.00  0.00           N  
ATOM   2595  H   ASN B 163      -0.521 -14.028   7.734  1.00  0.00           H  
ATOM   2596  HA  ASN B 163      -2.685 -12.865   6.310  1.00  0.00           H  
ATOM   2597 1HB  ASN B 163      -0.652 -14.045   5.412  1.00  0.00           H  
ATOM   2598 2HB  ASN B 163      -1.415 -15.563   5.809  1.00  0.00           H  
ATOM   2599 1HD2 ASN B 163      -2.791 -15.764   2.595  1.00  0.00           H  
ATOM   2600 2HD2 ASN B 163      -2.026 -16.520   3.976  1.00  0.00           H  
ATOM   2601  N   ASN B 164      -3.574 -15.436   8.088  1.00  0.00           N  
ATOM   2602  CA  ASN B 164      -4.738 -16.179   8.550  1.00  0.00           C  
ATOM   2603  C   ASN B 164      -5.701 -15.327   9.394  1.00  0.00           C  
ATOM   2604  O   ASN B 164      -6.818 -15.762   9.684  1.00  0.00           O  
ATOM   2605  CB  ASN B 164      -4.284 -17.377   9.360  1.00  0.00           C  
ATOM   2606  CG  ASN B 164      -3.520 -16.963  10.599  1.00  0.00           C  
ATOM   2607  OD1 ASN B 164      -2.574 -16.171  10.512  1.00  0.00           O  
ATOM   2608  ND2 ASN B 164      -3.902 -17.491  11.737  1.00  0.00           N  
ATOM   2609  H   ASN B 164      -2.687 -15.566   8.550  1.00  0.00           H  
ATOM   2610  HA  ASN B 164      -5.292 -16.528   7.677  1.00  0.00           H  
ATOM   2611 1HB  ASN B 164      -5.152 -17.964   9.660  1.00  0.00           H  
ATOM   2612 2HB  ASN B 164      -3.648 -18.015   8.748  1.00  0.00           H  
ATOM   2613 1HD2 ASN B 164      -3.428 -17.254  12.585  1.00  0.00           H  
ATOM   2614 2HD2 ASN B 164      -4.671 -18.129  11.757  1.00  0.00           H  
ATOM   2615  N   LEU B 165      -5.260 -14.138   9.819  1.00  0.00           N  
ATOM   2616  CA  LEU B 165      -6.073 -13.282  10.676  1.00  0.00           C  
ATOM   2617  C   LEU B 165      -6.489 -11.977  10.007  1.00  0.00           C  
ATOM   2618  O   LEU B 165      -7.629 -11.530  10.142  1.00  0.00           O  
ATOM   2619  CB  LEU B 165      -5.279 -12.886  11.925  1.00  0.00           C  
ATOM   2620  CG  LEU B 165      -4.773 -14.009  12.800  1.00  0.00           C  
ATOM   2621  CD1 LEU B 165      -3.938 -13.411  13.916  1.00  0.00           C  
ATOM   2622  CD2 LEU B 165      -5.939 -14.815  13.333  1.00  0.00           C  
ATOM   2623  H   LEU B 165      -4.346 -13.808   9.534  1.00  0.00           H  
ATOM   2624  HA  LEU B 165      -6.970 -13.826  10.964  1.00  0.00           H  
ATOM   2625 1HB  LEU B 165      -4.416 -12.305  11.604  1.00  0.00           H  
ATOM   2626 2HB  LEU B 165      -5.903 -12.238  12.540  1.00  0.00           H  
ATOM   2627  HG  LEU B 165      -4.128 -14.650  12.219  1.00  0.00           H  
ATOM   2628 1HD1 LEU B 165      -3.545 -14.208  14.546  1.00  0.00           H  
ATOM   2629 2HD1 LEU B 165      -3.108 -12.847  13.484  1.00  0.00           H  
ATOM   2630 3HD1 LEU B 165      -4.560 -12.742  14.515  1.00  0.00           H  
ATOM   2631 1HD2 LEU B 165      -5.568 -15.624  13.958  1.00  0.00           H  
ATOM   2632 2HD2 LEU B 165      -6.589 -14.168  13.923  1.00  0.00           H  
ATOM   2633 3HD2 LEU B 165      -6.504 -15.232  12.495  1.00  0.00           H  
ATOM   2634  N   ASP B 166      -5.536 -11.354   9.312  1.00  0.00           N  
ATOM   2635  CA  ASP B 166      -5.715 -10.022   8.751  1.00  0.00           C  
ATOM   2636  C   ASP B 166      -6.028  -9.986   7.253  1.00  0.00           C  
ATOM   2637  O   ASP B 166      -6.080  -8.906   6.668  1.00  0.00           O  
ATOM   2638  CB  ASP B 166      -4.467  -9.180   9.052  1.00  0.00           C  
ATOM   2639  CG  ASP B 166      -4.274  -8.923  10.571  1.00  0.00           C  
ATOM   2640  OD1 ASP B 166      -5.248  -8.682  11.270  1.00  0.00           O  
ATOM   2641  OD2 ASP B 166      -3.152  -8.981  11.035  1.00  0.00           O  
ATOM   2642  H   ASP B 166      -4.635 -11.806   9.202  1.00  0.00           H  
ATOM   2643  HA  ASP B 166      -6.557  -9.559   9.267  1.00  0.00           H  
ATOM   2644 1HB  ASP B 166      -3.597  -9.727   8.702  1.00  0.00           H  
ATOM   2645 2HB  ASP B 166      -4.504  -8.234   8.513  1.00  0.00           H  
ATOM   2646  N   SER B 167      -6.290 -11.130   6.641  1.00  0.00           N  
ATOM   2647  CA  SER B 167      -6.648 -11.134   5.224  1.00  0.00           C  
ATOM   2648  C   SER B 167      -8.071 -11.636   5.070  1.00  0.00           C  
ATOM   2649  O   SER B 167      -8.566 -12.395   5.905  1.00  0.00           O  
ATOM   2650  CB  SER B 167      -5.705 -11.990   4.419  1.00  0.00           C  
ATOM   2651  OG  SER B 167      -4.401 -11.501   4.481  1.00  0.00           O  
ATOM   2652  H   SER B 167      -6.240 -12.003   7.151  1.00  0.00           H  
ATOM   2653  HA  SER B 167      -6.610 -10.117   4.840  1.00  0.00           H  
ATOM   2654 1HB  SER B 167      -5.741 -13.008   4.767  1.00  0.00           H  
ATOM   2655 2HB  SER B 167      -6.037 -11.990   3.412  1.00  0.00           H  
ATOM   2656  HG  SER B 167      -3.832 -12.207   4.122  1.00  0.00           H  
ATOM   2657  N   LYS B 168      -8.728 -11.232   3.994  1.00  0.00           N  
ATOM   2658  CA  LYS B 168     -10.105 -11.665   3.764  1.00  0.00           C  
ATOM   2659  C   LYS B 168     -10.392 -11.862   2.284  1.00  0.00           C  
ATOM   2660  O   LYS B 168      -9.919 -11.104   1.440  1.00  0.00           O  
ATOM   2661  CB  LYS B 168     -11.071 -10.645   4.369  1.00  0.00           C  
ATOM   2662  CG  LYS B 168     -12.544 -10.994   4.254  1.00  0.00           C  
ATOM   2663  CD  LYS B 168     -13.404  -9.947   4.921  1.00  0.00           C  
ATOM   2664  CE  LYS B 168     -13.493  -8.720   4.039  1.00  0.00           C  
ATOM   2665  NZ  LYS B 168     -14.539  -7.770   4.493  1.00  0.00           N  
ATOM   2666  H   LYS B 168      -8.265 -10.593   3.346  1.00  0.00           H  
ATOM   2667  HA  LYS B 168     -10.254 -12.624   4.257  1.00  0.00           H  
ATOM   2668 1HB  LYS B 168     -10.840 -10.504   5.425  1.00  0.00           H  
ATOM   2669 2HB  LYS B 168     -10.933  -9.686   3.873  1.00  0.00           H  
ATOM   2670 1HG  LYS B 168     -12.826 -11.039   3.212  1.00  0.00           H  
ATOM   2671 2HG  LYS B 168     -12.732 -11.965   4.709  1.00  0.00           H  
ATOM   2672 1HD  LYS B 168     -14.405 -10.345   5.089  1.00  0.00           H  
ATOM   2673 2HD  LYS B 168     -12.968  -9.669   5.880  1.00  0.00           H  
ATOM   2674 1HE  LYS B 168     -12.533  -8.214   4.057  1.00  0.00           H  
ATOM   2675 2HE  LYS B 168     -13.711  -9.027   3.013  1.00  0.00           H  
ATOM   2676 1HZ  LYS B 168     -14.540  -6.972   3.869  1.00  0.00           H  
ATOM   2677 2HZ  LYS B 168     -15.438  -8.223   4.468  1.00  0.00           H  
ATOM   2678 3HZ  LYS B 168     -14.339  -7.466   5.434  1.00  0.00           H  
ATOM   2679  N   VAL B 169     -11.157 -12.883   1.934  1.00  0.00           N  
ATOM   2680  CA  VAL B 169     -11.493 -13.022   0.526  1.00  0.00           C  
ATOM   2681  C   VAL B 169     -12.321 -11.804   0.132  1.00  0.00           C  
ATOM   2682  O   VAL B 169     -13.289 -11.464   0.809  1.00  0.00           O  
ATOM   2683  CB  VAL B 169     -12.274 -14.322   0.276  1.00  0.00           C  
ATOM   2684  CG1 VAL B 169     -12.731 -14.384  -1.172  1.00  0.00           C  
ATOM   2685  CG2 VAL B 169     -11.388 -15.506   0.613  1.00  0.00           C  
ATOM   2686  H   VAL B 169     -11.524 -13.522   2.625  1.00  0.00           H  
ATOM   2687  HA  VAL B 169     -10.576 -13.040  -0.064  1.00  0.00           H  
ATOM   2688  HB  VAL B 169     -13.163 -14.337   0.908  1.00  0.00           H  
ATOM   2689 1HG1 VAL B 169     -13.290 -15.305  -1.337  1.00  0.00           H  
ATOM   2690 2HG1 VAL B 169     -13.373 -13.531  -1.390  1.00  0.00           H  
ATOM   2691 3HG1 VAL B 169     -11.862 -14.363  -1.829  1.00  0.00           H  
ATOM   2692 1HG2 VAL B 169     -11.938 -16.432   0.446  1.00  0.00           H  
ATOM   2693 2HG2 VAL B 169     -10.506 -15.487  -0.027  1.00  0.00           H  
ATOM   2694 3HG2 VAL B 169     -11.085 -15.447   1.656  1.00  0.00           H  
ATOM   2695  N   GLY B 170     -11.900 -11.116  -0.921  1.00  0.00           N  
ATOM   2696  CA  GLY B 170     -12.535  -9.869  -1.337  1.00  0.00           C  
ATOM   2697  C   GLY B 170     -11.747  -8.636  -0.891  1.00  0.00           C  
ATOM   2698  O   GLY B 170     -11.934  -7.546  -1.436  1.00  0.00           O  
ATOM   2699  H   GLY B 170     -11.108 -11.463  -1.444  1.00  0.00           H  
ATOM   2700 1HA  GLY B 170     -12.636  -9.863  -2.423  1.00  0.00           H  
ATOM   2701 2HA  GLY B 170     -13.543  -9.824  -0.926  1.00  0.00           H  
ATOM   2702  N   GLY B 171     -10.853  -8.810   0.082  1.00  0.00           N  
ATOM   2703  CA  GLY B 171     -10.003  -7.720   0.545  1.00  0.00           C  
ATOM   2704  C   GLY B 171     -10.347  -7.173   1.928  1.00  0.00           C  
ATOM   2705  O   GLY B 171     -11.438  -6.648   2.163  1.00  0.00           O  
ATOM   2706  H   GLY B 171     -10.732  -9.725   0.500  1.00  0.00           H  
ATOM   2707 1HA  GLY B 171      -8.969  -8.063   0.560  1.00  0.00           H  
ATOM   2708 2HA  GLY B 171     -10.041  -6.910  -0.180  1.00  0.00           H  
ATOM   2709  N   ASN B 172      -9.377  -7.263   2.833  1.00  0.00           N  
ATOM   2710  CA  ASN B 172      -9.455  -6.664   4.149  1.00  0.00           C  
ATOM   2711  C   ASN B 172      -8.858  -5.281   4.073  1.00  0.00           C  
ATOM   2712  O   ASN B 172      -7.650  -5.122   3.884  1.00  0.00           O  
ATOM   2713  CB  ASN B 172      -8.769  -7.454   5.225  1.00  0.00           C  
ATOM   2714  CG  ASN B 172      -8.922  -6.769   6.567  1.00  0.00           C  
ATOM   2715  OD1 ASN B 172      -9.789  -5.892   6.751  1.00  0.00           O  
ATOM   2716  ND2 ASN B 172      -8.093  -7.142   7.489  1.00  0.00           N  
ATOM   2717  H   ASN B 172      -8.518  -7.752   2.593  1.00  0.00           H  
ATOM   2718  HA  ASN B 172     -10.503  -6.551   4.424  1.00  0.00           H  
ATOM   2719 1HB  ASN B 172      -9.194  -8.453   5.285  1.00  0.00           H  
ATOM   2720 2HB  ASN B 172      -7.730  -7.568   4.998  1.00  0.00           H  
ATOM   2721 1HD2 ASN B 172      -8.128  -6.756   8.407  1.00  0.00           H  
ATOM   2722 2HD2 ASN B 172      -7.391  -7.829   7.263  1.00  0.00           H  
ATOM   2723  N   TYR B 173      -9.711  -4.275   4.171  1.00  0.00           N  
ATOM   2724  CA  TYR B 173      -9.278  -2.902   3.989  1.00  0.00           C  
ATOM   2725  C   TYR B 173      -9.213  -2.177   5.319  1.00  0.00           C  
ATOM   2726  O   TYR B 173      -9.090  -0.954   5.362  1.00  0.00           O  
ATOM   2727  CB  TYR B 173     -10.203  -2.183   3.010  1.00  0.00           C  
ATOM   2728  CG  TYR B 173     -10.160  -2.783   1.622  1.00  0.00           C  
ATOM   2729  CD1 TYR B 173     -11.146  -3.666   1.221  1.00  0.00           C  
ATOM   2730  CD2 TYR B 173      -9.129  -2.458   0.755  1.00  0.00           C  
ATOM   2731  CE1 TYR B 173     -11.103  -4.223  -0.038  1.00  0.00           C  
ATOM   2732  CE2 TYR B 173      -9.086  -3.015  -0.507  1.00  0.00           C  
ATOM   2733  CZ  TYR B 173     -10.069  -3.897  -0.903  1.00  0.00           C  
ATOM   2734  OH  TYR B 173     -10.027  -4.462  -2.155  1.00  0.00           O  
ATOM   2735  H   TYR B 173     -10.687  -4.471   4.346  1.00  0.00           H  
ATOM   2736  HA  TYR B 173      -8.272  -2.910   3.568  1.00  0.00           H  
ATOM   2737 1HB  TYR B 173     -11.231  -2.227   3.373  1.00  0.00           H  
ATOM   2738 2HB  TYR B 173      -9.920  -1.133   2.939  1.00  0.00           H  
ATOM   2739  HD1 TYR B 173     -11.957  -3.927   1.901  1.00  0.00           H  
ATOM   2740  HD2 TYR B 173      -8.350  -1.767   1.070  1.00  0.00           H  
ATOM   2741  HE1 TYR B 173     -11.879  -4.923  -0.351  1.00  0.00           H  
ATOM   2742  HE2 TYR B 173      -8.274  -2.760  -1.189  1.00  0.00           H  
ATOM   2743  HH  TYR B 173     -10.796  -5.031  -2.274  1.00  0.00           H  
ATOM   2744  N   ASN B 174      -9.286  -2.937   6.412  1.00  0.00           N  
ATOM   2745  CA  ASN B 174      -9.178  -2.351   7.746  1.00  0.00           C  
ATOM   2746  C   ASN B 174      -7.871  -1.614   8.026  1.00  0.00           C  
ATOM   2747  O   ASN B 174      -7.851  -0.665   8.809  1.00  0.00           O  
ATOM   2748  CB  ASN B 174      -9.310  -3.404   8.820  1.00  0.00           C  
ATOM   2749  CG  ASN B 174      -9.335  -2.773  10.184  1.00  0.00           C  
ATOM   2750  OD1 ASN B 174     -10.305  -2.102  10.563  1.00  0.00           O  
ATOM   2751  ND2 ASN B 174      -8.266  -2.934  10.916  1.00  0.00           N  
ATOM   2752  H   ASN B 174      -9.418  -3.946   6.336  1.00  0.00           H  
ATOM   2753  HA  ASN B 174      -9.985  -1.626   7.859  1.00  0.00           H  
ATOM   2754 1HB  ASN B 174     -10.225  -3.977   8.669  1.00  0.00           H  
ATOM   2755 2HB  ASN B 174      -8.469  -4.096   8.760  1.00  0.00           H  
ATOM   2756 1HD2 ASN B 174      -8.201  -2.488  11.808  1.00  0.00           H  
ATOM   2757 2HD2 ASN B 174      -7.491  -3.467  10.566  1.00  0.00           H  
ATOM   2758  N   TYR B 175      -6.770  -2.069   7.432  1.00  0.00           N  
ATOM   2759  CA  TYR B 175      -5.488  -1.471   7.765  1.00  0.00           C  
ATOM   2760  C   TYR B 175      -5.055  -0.412   6.769  1.00  0.00           C  
ATOM   2761  O   TYR B 175      -5.058  -0.641   5.550  1.00  0.00           O  
ATOM   2762  CB  TYR B 175      -4.430  -2.565   7.874  1.00  0.00           C  
ATOM   2763  CG  TYR B 175      -4.676  -3.533   9.027  1.00  0.00           C  
ATOM   2764  CD1 TYR B 175      -5.314  -4.751   8.813  1.00  0.00           C  
ATOM   2765  CD2 TYR B 175      -4.279  -3.192  10.297  1.00  0.00           C  
ATOM   2766  CE1 TYR B 175      -5.529  -5.619   9.883  1.00  0.00           C  
ATOM   2767  CE2 TYR B 175      -4.483  -4.053  11.352  1.00  0.00           C  
ATOM   2768  CZ  TYR B 175      -5.103  -5.268  11.172  1.00  0.00           C  
ATOM   2769  OH  TYR B 175      -5.320  -6.158  12.259  1.00  0.00           O  
ATOM   2770  H   TYR B 175      -6.829  -2.826   6.767  1.00  0.00           H  
ATOM   2771  HA  TYR B 175      -5.578  -0.984   8.736  1.00  0.00           H  
ATOM   2772 1HB  TYR B 175      -4.410  -3.135   6.947  1.00  0.00           H  
ATOM   2773 2HB  TYR B 175      -3.444  -2.112   8.010  1.00  0.00           H  
ATOM   2774  HD1 TYR B 175      -5.644  -5.030   7.811  1.00  0.00           H  
ATOM   2775  HD2 TYR B 175      -3.781  -2.243  10.472  1.00  0.00           H  
ATOM   2776  HE1 TYR B 175      -6.025  -6.578   9.718  1.00  0.00           H  
ATOM   2777  HE2 TYR B 175      -4.142  -3.771  12.315  1.00  0.00           H  
ATOM   2778  HH  TYR B 175      -5.428  -7.075  11.901  1.00  0.00           H  
ATOM   2779  N   LEU B 176      -4.672   0.744   7.307  1.00  0.00           N  
ATOM   2780  CA  LEU B 176      -4.231   1.877   6.500  1.00  0.00           C  
ATOM   2781  C   LEU B 176      -2.767   2.243   6.712  1.00  0.00           C  
ATOM   2782  O   LEU B 176      -2.173   1.947   7.750  1.00  0.00           O  
ATOM   2783  CB  LEU B 176      -5.046   3.132   6.819  1.00  0.00           C  
ATOM   2784  CG  LEU B 176      -6.573   3.037   6.743  1.00  0.00           C  
ATOM   2785  CD1 LEU B 176      -7.159   4.380   7.159  1.00  0.00           C  
ATOM   2786  CD2 LEU B 176      -6.999   2.641   5.380  1.00  0.00           C  
ATOM   2787  H   LEU B 176      -4.736   0.844   8.319  1.00  0.00           H  
ATOM   2788  HA  LEU B 176      -4.357   1.626   5.455  1.00  0.00           H  
ATOM   2789 1HB  LEU B 176      -4.804   3.419   7.809  1.00  0.00           H  
ATOM   2790 2HB  LEU B 176      -4.726   3.928   6.146  1.00  0.00           H  
ATOM   2791  HG  LEU B 176      -6.928   2.286   7.454  1.00  0.00           H  
ATOM   2792 1HD1 LEU B 176      -8.247   4.324   7.132  1.00  0.00           H  
ATOM   2793 2HD1 LEU B 176      -6.839   4.626   8.166  1.00  0.00           H  
ATOM   2794 3HD1 LEU B 176      -6.817   5.153   6.472  1.00  0.00           H  
ATOM   2795 1HD2 LEU B 176      -8.086   2.570   5.341  1.00  0.00           H  
ATOM   2796 2HD2 LEU B 176      -6.651   3.377   4.655  1.00  0.00           H  
ATOM   2797 3HD2 LEU B 176      -6.576   1.677   5.163  1.00  0.00           H  
ATOM   2798  N   TYR B 177      -2.215   2.957   5.748  1.00  0.00           N  
ATOM   2799  CA  TYR B 177      -0.890   3.535   5.891  1.00  0.00           C  
ATOM   2800  C   TYR B 177      -0.867   4.906   5.236  1.00  0.00           C  
ATOM   2801  O   TYR B 177      -1.700   5.229   4.391  1.00  0.00           O  
ATOM   2802  CB  TYR B 177       0.175   2.623   5.279  1.00  0.00           C  
ATOM   2803  CG  TYR B 177       0.034   2.436   3.785  1.00  0.00           C  
ATOM   2804  CD1 TYR B 177       0.753   3.242   2.914  1.00  0.00           C  
ATOM   2805  CD2 TYR B 177      -0.815   1.460   3.285  1.00  0.00           C  
ATOM   2806  CE1 TYR B 177       0.624   3.071   1.549  1.00  0.00           C  
ATOM   2807  CE2 TYR B 177      -0.944   1.289   1.920  1.00  0.00           C  
ATOM   2808  CZ  TYR B 177      -0.228   2.091   1.054  1.00  0.00           C  
ATOM   2809  OH  TYR B 177      -0.357   1.921  -0.305  1.00  0.00           O  
ATOM   2810  H   TYR B 177      -2.733   3.093   4.880  1.00  0.00           H  
ATOM   2811  HA  TYR B 177      -0.671   3.663   6.948  1.00  0.00           H  
ATOM   2812 1HB  TYR B 177       1.166   3.035   5.478  1.00  0.00           H  
ATOM   2813 2HB  TYR B 177       0.128   1.642   5.750  1.00  0.00           H  
ATOM   2814  HD1 TYR B 177       1.420   4.009   3.307  1.00  0.00           H  
ATOM   2815  HD2 TYR B 177      -1.381   0.828   3.969  1.00  0.00           H  
ATOM   2816  HE1 TYR B 177       1.189   3.704   0.865  1.00  0.00           H  
ATOM   2817  HE2 TYR B 177      -1.612   0.522   1.528  1.00  0.00           H  
ATOM   2818  HH  TYR B 177      -0.953   1.189  -0.480  1.00  0.00           H  
ATOM   2819  N   ARG B 178       0.076   5.734   5.633  1.00  0.00           N  
ATOM   2820  CA  ARG B 178       0.220   7.038   5.031  1.00  0.00           C  
ATOM   2821  C   ARG B 178       1.041   6.942   3.763  1.00  0.00           C  
ATOM   2822  O   ARG B 178       2.145   6.385   3.757  1.00  0.00           O  
ATOM   2823  CB  ARG B 178       0.804   8.017   6.037  1.00  0.00           C  
ATOM   2824  CG  ARG B 178       0.882   9.436   5.574  1.00  0.00           C  
ATOM   2825  CD  ARG B 178       1.337  10.334   6.664  1.00  0.00           C  
ATOM   2826  NE  ARG B 178       0.402  10.358   7.761  1.00  0.00           N  
ATOM   2827  CZ  ARG B 178      -0.714  11.074   7.753  1.00  0.00           C  
ATOM   2828  NH1 ARG B 178      -1.011  11.808   6.722  1.00  0.00           N  
ATOM   2829  NH2 ARG B 178      -1.517  11.048   8.765  1.00  0.00           N  
ATOM   2830  H   ARG B 178       0.712   5.459   6.361  1.00  0.00           H  
ATOM   2831  HA  ARG B 178      -0.755   7.402   4.745  1.00  0.00           H  
ATOM   2832 1HB  ARG B 178       0.210   7.999   6.948  1.00  0.00           H  
ATOM   2833 2HB  ARG B 178       1.812   7.708   6.306  1.00  0.00           H  
ATOM   2834 1HG  ARG B 178       1.594   9.511   4.748  1.00  0.00           H  
ATOM   2835 2HG  ARG B 178      -0.098   9.769   5.230  1.00  0.00           H  
ATOM   2836 1HD  ARG B 178       2.288  10.003   7.048  1.00  0.00           H  
ATOM   2837 2HD  ARG B 178       1.423  11.345   6.275  1.00  0.00           H  
ATOM   2838  HE  ARG B 178       0.603   9.800   8.589  1.00  0.00           H  
ATOM   2839 1HH1 ARG B 178      -0.378  11.842   5.927  1.00  0.00           H  
ATOM   2840 2HH1 ARG B 178      -1.864  12.359   6.738  1.00  0.00           H  
ATOM   2841 1HH2 ARG B 178      -1.275  10.509   9.601  1.00  0.00           H  
ATOM   2842 2HH2 ARG B 178      -2.386  11.591   8.714  1.00  0.00           H  
ATOM   2843  N   LEU B 179       0.473   7.460   2.682  1.00  0.00           N  
ATOM   2844  CA  LEU B 179       1.120   7.438   1.387  1.00  0.00           C  
ATOM   2845  C   LEU B 179       1.788   8.775   1.114  1.00  0.00           C  
ATOM   2846  O   LEU B 179       2.887   8.814   0.557  1.00  0.00           O  
ATOM   2847  CB  LEU B 179       0.101   7.107   0.289  1.00  0.00           C  
ATOM   2848  CG  LEU B 179       0.642   7.008  -1.159  1.00  0.00           C  
ATOM   2849  CD1 LEU B 179       1.681   5.897  -1.268  1.00  0.00           C  
ATOM   2850  CD2 LEU B 179      -0.522   6.733  -2.086  1.00  0.00           C  
ATOM   2851  H   LEU B 179      -0.437   7.895   2.769  1.00  0.00           H  
ATOM   2852  HA  LEU B 179       1.887   6.666   1.402  1.00  0.00           H  
ATOM   2853 1HB  LEU B 179      -0.363   6.153   0.531  1.00  0.00           H  
ATOM   2854 2HB  LEU B 179      -0.675   7.873   0.300  1.00  0.00           H  
ATOM   2855  HG  LEU B 179       1.122   7.944  -1.436  1.00  0.00           H  
ATOM   2856 1HD1 LEU B 179       2.046   5.838  -2.295  1.00  0.00           H  
ATOM   2857 2HD1 LEU B 179       2.518   6.100  -0.605  1.00  0.00           H  
ATOM   2858 3HD1 LEU B 179       1.223   4.952  -0.995  1.00  0.00           H  
ATOM   2859 1HD2 LEU B 179      -0.162   6.667  -3.111  1.00  0.00           H  
ATOM   2860 2HD2 LEU B 179      -0.993   5.790  -1.807  1.00  0.00           H  
ATOM   2861 3HD2 LEU B 179      -1.249   7.537  -2.006  1.00  0.00           H  
ATOM   2862  N   PHE B 180       1.141   9.878   1.511  1.00  0.00           N  
ATOM   2863  CA  PHE B 180       1.784  11.169   1.272  1.00  0.00           C  
ATOM   2864  C   PHE B 180       1.965  11.971   2.559  1.00  0.00           C  
ATOM   2865  O   PHE B 180       1.114  11.938   3.451  1.00  0.00           O  
ATOM   2866  CB  PHE B 180       0.965  11.989   0.273  1.00  0.00           C  
ATOM   2867  CG  PHE B 180       1.040  11.475  -1.137  1.00  0.00           C  
ATOM   2868  CD1 PHE B 180       0.093  10.582  -1.616  1.00  0.00           C  
ATOM   2869  CD2 PHE B 180       2.056  11.884  -1.987  1.00  0.00           C  
ATOM   2870  CE1 PHE B 180       0.160  10.109  -2.912  1.00  0.00           C  
ATOM   2871  CE2 PHE B 180       2.125  11.414  -3.284  1.00  0.00           C  
ATOM   2872  CZ  PHE B 180       1.176  10.525  -3.747  1.00  0.00           C  
ATOM   2873  H   PHE B 180       0.231   9.812   1.970  1.00  0.00           H  
ATOM   2874  HA  PHE B 180       2.771  11.000   0.844  1.00  0.00           H  
ATOM   2875 1HB  PHE B 180      -0.080  11.995   0.578  1.00  0.00           H  
ATOM   2876 2HB  PHE B 180       1.314  13.021   0.278  1.00  0.00           H  
ATOM   2877  HD1 PHE B 180      -0.711  10.254  -0.956  1.00  0.00           H  
ATOM   2878  HD2 PHE B 180       2.806  12.586  -1.621  1.00  0.00           H  
ATOM   2879  HE1 PHE B 180      -0.590   9.407  -3.275  1.00  0.00           H  
ATOM   2880  HE2 PHE B 180       2.929  11.743  -3.942  1.00  0.00           H  
ATOM   2881  HZ  PHE B 180       1.230  10.152  -4.769  1.00  0.00           H  
ATOM   2882  N   ARG B 181       3.050  12.741   2.625  1.00  0.00           N  
ATOM   2883  CA  ARG B 181       3.290  13.633   3.755  1.00  0.00           C  
ATOM   2884  C   ARG B 181       4.293  14.702   3.320  1.00  0.00           C  
ATOM   2885  O   ARG B 181       5.195  14.428   2.530  1.00  0.00           O  
ATOM   2886  CB  ARG B 181       3.801  12.887   4.976  1.00  0.00           C  
ATOM   2887  CG  ARG B 181       3.785  13.682   6.273  1.00  0.00           C  
ATOM   2888  CD  ARG B 181       4.163  12.853   7.457  1.00  0.00           C  
ATOM   2889  NE  ARG B 181       3.929  13.575   8.693  1.00  0.00           N  
ATOM   2890  CZ  ARG B 181       4.822  14.273   9.385  1.00  0.00           C  
ATOM   2891  NH1 ARG B 181       6.065  14.371   8.990  1.00  0.00           N  
ATOM   2892  NH2 ARG B 181       4.395  14.854  10.475  1.00  0.00           N  
ATOM   2893  H   ARG B 181       3.720  12.713   1.869  1.00  0.00           H  
ATOM   2894  HA  ARG B 181       2.354  14.124   4.021  1.00  0.00           H  
ATOM   2895 1HB  ARG B 181       3.291  11.943   5.107  1.00  0.00           H  
ATOM   2896 2HB  ARG B 181       4.832  12.686   4.819  1.00  0.00           H  
ATOM   2897 1HG  ARG B 181       4.501  14.494   6.212  1.00  0.00           H  
ATOM   2898 2HG  ARG B 181       2.787  14.085   6.443  1.00  0.00           H  
ATOM   2899 1HD  ARG B 181       3.582  11.947   7.482  1.00  0.00           H  
ATOM   2900 2HD  ARG B 181       5.218  12.595   7.408  1.00  0.00           H  
ATOM   2901  HE  ARG B 181       2.971  13.575   9.082  1.00  0.00           H  
ATOM   2902 1HH1 ARG B 181       6.357  13.921   8.115  1.00  0.00           H  
ATOM   2903 2HH1 ARG B 181       6.729  14.907   9.530  1.00  0.00           H  
ATOM   2904 1HH2 ARG B 181       3.394  14.733  10.702  1.00  0.00           H  
ATOM   2905 2HH2 ARG B 181       5.018  15.404  11.052  1.00  0.00           H  
ATOM   2906  N   LYS B 182       4.135  15.918   3.831  1.00  0.00           N  
ATOM   2907  CA  LYS B 182       5.023  17.043   3.499  1.00  0.00           C  
ATOM   2908  C   LYS B 182       6.498  16.820   3.877  1.00  0.00           C  
ATOM   2909  O   LYS B 182       7.394  17.391   3.251  1.00  0.00           O  
ATOM   2910  CB  LYS B 182       4.497  18.297   4.183  1.00  0.00           C  
ATOM   2911  CG  LYS B 182       3.177  18.791   3.604  1.00  0.00           C  
ATOM   2912  CD  LYS B 182       2.621  19.975   4.383  1.00  0.00           C  
ATOM   2913  CE  LYS B 182       1.282  20.415   3.805  1.00  0.00           C  
ATOM   2914  NZ  LYS B 182       0.644  21.488   4.599  1.00  0.00           N  
ATOM   2915  H   LYS B 182       3.369  16.080   4.468  1.00  0.00           H  
ATOM   2916  HA  LYS B 182       4.982  17.193   2.419  1.00  0.00           H  
ATOM   2917 1HB  LYS B 182       4.356  18.103   5.247  1.00  0.00           H  
ATOM   2918 2HB  LYS B 182       5.232  19.097   4.091  1.00  0.00           H  
ATOM   2919 1HG  LYS B 182       3.328  19.086   2.565  1.00  0.00           H  
ATOM   2920 2HG  LYS B 182       2.451  17.979   3.627  1.00  0.00           H  
ATOM   2921 1HD  LYS B 182       2.481  19.695   5.428  1.00  0.00           H  
ATOM   2922 2HD  LYS B 182       3.322  20.808   4.337  1.00  0.00           H  
ATOM   2923 1HE  LYS B 182       1.440  20.775   2.789  1.00  0.00           H  
ATOM   2924 2HE  LYS B 182       0.612  19.555   3.775  1.00  0.00           H  
ATOM   2925 1HZ  LYS B 182      -0.244  21.741   4.182  1.00  0.00           H  
ATOM   2926 2HZ  LYS B 182       0.476  21.152   5.542  1.00  0.00           H  
ATOM   2927 3HZ  LYS B 182       1.241  22.295   4.631  1.00  0.00           H  
ATOM   2928  N   SER B 183       6.749  16.009   4.903  1.00  0.00           N  
ATOM   2929  CA  SER B 183       8.113  15.728   5.346  1.00  0.00           C  
ATOM   2930  C   SER B 183       8.175  14.398   6.088  1.00  0.00           C  
ATOM   2931  O   SER B 183       7.146  13.836   6.470  1.00  0.00           O  
ATOM   2932  CB  SER B 183       8.632  16.832   6.249  1.00  0.00           C  
ATOM   2933  OG  SER B 183       7.934  16.860   7.458  1.00  0.00           O  
ATOM   2934  H   SER B 183       5.975  15.575   5.371  1.00  0.00           H  
ATOM   2935  HA  SER B 183       8.756  15.658   4.467  1.00  0.00           H  
ATOM   2936 1HB  SER B 183       9.693  16.678   6.443  1.00  0.00           H  
ATOM   2937 2HB  SER B 183       8.529  17.792   5.743  1.00  0.00           H  
ATOM   2938  HG  SER B 183       8.354  16.177   8.005  1.00  0.00           H  
ATOM   2939  N   ASN B 184       9.387  13.903   6.301  1.00  0.00           N  
ATOM   2940  CA  ASN B 184       9.599  12.659   7.037  1.00  0.00           C  
ATOM   2941  C   ASN B 184       9.298  12.809   8.532  1.00  0.00           C  
ATOM   2942  O   ASN B 184       9.425  13.903   9.091  1.00  0.00           O  
ATOM   2943  CB  ASN B 184      11.011  12.157   6.828  1.00  0.00           C  
ATOM   2944  CG  ASN B 184      11.280  11.841   5.383  1.00  0.00           C  
ATOM   2945  OD1 ASN B 184      10.340  11.650   4.600  1.00  0.00           O  
ATOM   2946  ND2 ASN B 184      12.532  11.773   5.019  1.00  0.00           N  
ATOM   2947  H   ASN B 184      10.190  14.406   5.949  1.00  0.00           H  
ATOM   2948  HA  ASN B 184       8.909  11.908   6.649  1.00  0.00           H  
ATOM   2949 1HB  ASN B 184      11.725  12.901   7.174  1.00  0.00           H  
ATOM   2950 2HB  ASN B 184      11.162  11.252   7.421  1.00  0.00           H  
ATOM   2951 1HD2 ASN B 184      12.767  11.550   4.072  1.00  0.00           H  
ATOM   2952 2HD2 ASN B 184      13.257  11.922   5.687  1.00  0.00           H  
ATOM   2953  N   LEU B 185       8.932  11.697   9.165  1.00  0.00           N  
ATOM   2954  CA  LEU B 185       8.692  11.631  10.612  1.00  0.00           C  
ATOM   2955  C   LEU B 185       9.960  11.620  11.456  1.00  0.00           C  
ATOM   2956  O   LEU B 185      10.998  11.089  11.054  1.00  0.00           O  
ATOM   2957  CB  LEU B 185       7.924  10.359  11.003  1.00  0.00           C  
ATOM   2958  CG  LEU B 185       6.499  10.180  10.525  1.00  0.00           C  
ATOM   2959  CD1 LEU B 185       6.047   8.798  10.935  1.00  0.00           C  
ATOM   2960  CD2 LEU B 185       5.604  11.214  11.156  1.00  0.00           C  
ATOM   2961  H   LEU B 185       8.808  10.855   8.606  1.00  0.00           H  
ATOM   2962  HA  LEU B 185       8.102  12.502  10.901  1.00  0.00           H  
ATOM   2963 1HB  LEU B 185       8.484   9.513  10.607  1.00  0.00           H  
ATOM   2964 2HB  LEU B 185       7.933  10.270  12.078  1.00  0.00           H  
ATOM   2965  HG  LEU B 185       6.453  10.270   9.441  1.00  0.00           H  
ATOM   2966 1HD1 LEU B 185       5.021   8.639  10.619  1.00  0.00           H  
ATOM   2967 2HD1 LEU B 185       6.699   8.053  10.474  1.00  0.00           H  
ATOM   2968 3HD1 LEU B 185       6.103   8.706  12.021  1.00  0.00           H  
ATOM   2969 1HD2 LEU B 185       4.579  11.067  10.814  1.00  0.00           H  
ATOM   2970 2HD2 LEU B 185       5.640  11.108  12.230  1.00  0.00           H  
ATOM   2971 3HD2 LEU B 185       5.945  12.200  10.880  1.00  0.00           H  
ATOM   2972  N   LYS B 186       9.843  12.167  12.660  1.00  0.00           N  
ATOM   2973  CA  LYS B 186      10.902  12.091  13.647  1.00  0.00           C  
ATOM   2974  C   LYS B 186      10.810  10.695  14.265  1.00  0.00           C  
ATOM   2975  O   LYS B 186       9.760  10.053  14.155  1.00  0.00           O  
ATOM   2976  CB  LYS B 186      10.723  13.159  14.728  1.00  0.00           C  
ATOM   2977  CG  LYS B 186      10.859  14.586  14.266  1.00  0.00           C  
ATOM   2978  CD  LYS B 186      10.788  15.514  15.463  1.00  0.00           C  
ATOM   2979  CE  LYS B 186       9.345  15.708  15.908  1.00  0.00           C  
ATOM   2980  NZ  LYS B 186       9.220  16.725  16.987  1.00  0.00           N  
ATOM   2981  H   LYS B 186       8.970  12.637  12.921  1.00  0.00           H  
ATOM   2982  HA  LYS B 186      11.852  12.231  13.143  1.00  0.00           H  
ATOM   2983 1HB  LYS B 186       9.735  13.069  15.153  1.00  0.00           H  
ATOM   2984 2HB  LYS B 186      11.427  13.001  15.534  1.00  0.00           H  
ATOM   2985 1HG  LYS B 186      11.807  14.723  13.749  1.00  0.00           H  
ATOM   2986 2HG  LYS B 186      10.042  14.821  13.576  1.00  0.00           H  
ATOM   2987 1HD  LYS B 186      11.364  15.091  16.286  1.00  0.00           H  
ATOM   2988 2HD  LYS B 186      11.212  16.483  15.200  1.00  0.00           H  
ATOM   2989 1HE  LYS B 186       8.752  16.025  15.048  1.00  0.00           H  
ATOM   2990 2HE  LYS B 186       8.955  14.756  16.272  1.00  0.00           H  
ATOM   2991 1HZ  LYS B 186       8.248  16.818  17.243  1.00  0.00           H  
ATOM   2992 2HZ  LYS B 186       9.757  16.436  17.792  1.00  0.00           H  
ATOM   2993 3HZ  LYS B 186       9.566  17.615  16.653  1.00  0.00           H  
ATOM   2994  N   PRO B 187      11.874  10.144  14.846  1.00  0.00           N  
ATOM   2995  CA  PRO B 187      11.814   8.873  15.526  1.00  0.00           C  
ATOM   2996  C   PRO B 187      10.682   8.871  16.541  1.00  0.00           C  
ATOM   2997  O   PRO B 187      10.538   9.802  17.336  1.00  0.00           O  
ATOM   2998  CB  PRO B 187      13.183   8.805  16.181  1.00  0.00           C  
ATOM   2999  CG  PRO B 187      14.061   9.669  15.292  1.00  0.00           C  
ATOM   3000  CD  PRO B 187      13.169  10.821  14.881  1.00  0.00           C  
ATOM   3001  HA  PRO B 187      11.686   8.074  14.794  1.00  0.00           H  
ATOM   3002 1HB  PRO B 187      13.125   9.151  17.223  1.00  0.00           H  
ATOM   3003 2HB  PRO B 187      13.496   7.781  16.206  1.00  0.00           H  
ATOM   3004 1HG  PRO B 187      14.960   9.994  15.838  1.00  0.00           H  
ATOM   3005 2HG  PRO B 187      14.404   9.080  14.428  1.00  0.00           H  
ATOM   3006 1HD  PRO B 187      13.187  11.620  15.631  1.00  0.00           H  
ATOM   3007 2HD  PRO B 187      13.487  11.159  13.888  1.00  0.00           H  
ATOM   3008  N   PHE B 188       9.897   7.802  16.503  1.00  0.00           N  
ATOM   3009  CA  PHE B 188       8.723   7.574  17.347  1.00  0.00           C  
ATOM   3010  C   PHE B 188       7.612   8.633  17.244  1.00  0.00           C  
ATOM   3011  O   PHE B 188       6.790   8.761  18.154  1.00  0.00           O  
ATOM   3012  CB  PHE B 188       9.113   7.377  18.803  1.00  0.00           C  
ATOM   3013  CG  PHE B 188       9.998   6.184  19.020  1.00  0.00           C  
ATOM   3014  CD1 PHE B 188      11.321   6.327  19.409  1.00  0.00           C  
ATOM   3015  CD2 PHE B 188       9.502   4.898  18.811  1.00  0.00           C  
ATOM   3016  CE1 PHE B 188      12.115   5.211  19.612  1.00  0.00           C  
ATOM   3017  CE2 PHE B 188      10.301   3.792  19.008  1.00  0.00           C  
ATOM   3018  CZ  PHE B 188      11.604   3.951  19.411  1.00  0.00           C  
ATOM   3019  H   PHE B 188      10.125   7.087  15.815  1.00  0.00           H  
ATOM   3020  HA  PHE B 188       8.280   6.629  17.019  1.00  0.00           H  
ATOM   3021 1HB  PHE B 188       9.628   8.264  19.174  1.00  0.00           H  
ATOM   3022 2HB  PHE B 188       8.212   7.247  19.402  1.00  0.00           H  
ATOM   3023  HD1 PHE B 188      11.725   7.328  19.569  1.00  0.00           H  
ATOM   3024  HD2 PHE B 188       8.461   4.764  18.495  1.00  0.00           H  
ATOM   3025  HE1 PHE B 188      13.142   5.330  19.935  1.00  0.00           H  
ATOM   3026  HE2 PHE B 188       9.897   2.792  18.849  1.00  0.00           H  
ATOM   3027  HZ  PHE B 188      12.222   3.083  19.572  1.00  0.00           H  
ATOM   3028  N   GLU B 189       7.568   9.370  16.138  1.00  0.00           N  
ATOM   3029  CA  GLU B 189       6.491  10.319  15.876  1.00  0.00           C  
ATOM   3030  C   GLU B 189       5.262   9.587  15.313  1.00  0.00           C  
ATOM   3031  O   GLU B 189       5.387   8.577  14.611  1.00  0.00           O  
ATOM   3032  CB  GLU B 189       6.956  11.444  14.947  1.00  0.00           C  
ATOM   3033  CG  GLU B 189       5.945  12.587  14.756  1.00  0.00           C  
ATOM   3034  CD  GLU B 189       6.419  13.697  13.843  1.00  0.00           C  
ATOM   3035  OE1 GLU B 189       7.486  13.597  13.280  1.00  0.00           O  
ATOM   3036  OE2 GLU B 189       5.701  14.659  13.709  1.00  0.00           O  
ATOM   3037  H   GLU B 189       8.318   9.289  15.450  1.00  0.00           H  
ATOM   3038  HA  GLU B 189       6.200  10.776  16.822  1.00  0.00           H  
ATOM   3039 1HB  GLU B 189       7.858  11.870  15.351  1.00  0.00           H  
ATOM   3040 2HB  GLU B 189       7.200  11.039  13.990  1.00  0.00           H  
ATOM   3041 1HG  GLU B 189       5.026  12.185  14.337  1.00  0.00           H  
ATOM   3042 2HG  GLU B 189       5.708  13.007  15.733  1.00  0.00           H  
ATOM   3043  N   ARG B 190       4.074  10.071  15.654  1.00  0.00           N  
ATOM   3044  CA  ARG B 190       2.832   9.504  15.132  1.00  0.00           C  
ATOM   3045  C   ARG B 190       2.019  10.620  14.490  1.00  0.00           C  
ATOM   3046  O   ARG B 190       1.868  11.689  15.079  1.00  0.00           O  
ATOM   3047  CB  ARG B 190       1.983   8.893  16.243  1.00  0.00           C  
ATOM   3048  CG  ARG B 190       0.736   8.139  15.762  1.00  0.00           C  
ATOM   3049  CD  ARG B 190      -0.127   7.665  16.894  1.00  0.00           C  
ATOM   3050  NE  ARG B 190       0.544   6.725  17.758  1.00  0.00           N  
ATOM   3051  CZ  ARG B 190       0.985   7.030  18.997  1.00  0.00           C  
ATOM   3052  NH1 ARG B 190       0.812   8.242  19.479  1.00  0.00           N  
ATOM   3053  NH2 ARG B 190       1.588   6.131  19.729  1.00  0.00           N  
ATOM   3054  H   ARG B 190       4.034  10.880  16.259  1.00  0.00           H  
ATOM   3055  HA  ARG B 190       3.059   8.753  14.377  1.00  0.00           H  
ATOM   3056 1HB  ARG B 190       2.580   8.205  16.829  1.00  0.00           H  
ATOM   3057 2HB  ARG B 190       1.647   9.681  16.914  1.00  0.00           H  
ATOM   3058 1HG  ARG B 190       0.155   8.788  15.134  1.00  0.00           H  
ATOM   3059 2HG  ARG B 190       1.041   7.266  15.180  1.00  0.00           H  
ATOM   3060 1HD  ARG B 190      -0.432   8.519  17.493  1.00  0.00           H  
ATOM   3061 2HD  ARG B 190      -1.011   7.174  16.493  1.00  0.00           H  
ATOM   3062  HE  ARG B 190       0.646   5.749  17.438  1.00  0.00           H  
ATOM   3063 1HH1 ARG B 190       0.347   8.942  18.922  1.00  0.00           H  
ATOM   3064 2HH1 ARG B 190       1.142   8.470  20.405  1.00  0.00           H  
ATOM   3065 1HH2 ARG B 190       1.756   5.207  19.338  1.00  0.00           H  
ATOM   3066 2HH2 ARG B 190       1.916   6.386  20.646  1.00  0.00           H  
ATOM   3067  N   ASP B 191       1.499  10.381  13.293  1.00  0.00           N  
ATOM   3068  CA  ASP B 191       0.709  11.396  12.603  1.00  0.00           C  
ATOM   3069  C   ASP B 191      -0.577  10.798  12.080  1.00  0.00           C  
ATOM   3070  O   ASP B 191      -0.569   9.984  11.154  1.00  0.00           O  
ATOM   3071  CB  ASP B 191       1.498  12.047  11.463  1.00  0.00           C  
ATOM   3072  CG  ASP B 191       0.752  13.236  10.794  1.00  0.00           C  
ATOM   3073  OD1 ASP B 191       1.421  14.015  10.131  1.00  0.00           O  
ATOM   3074  OD2 ASP B 191      -0.466  13.353  10.928  1.00  0.00           O  
ATOM   3075  H   ASP B 191       1.652   9.482  12.850  1.00  0.00           H  
ATOM   3076  HA  ASP B 191       0.445  12.177  13.318  1.00  0.00           H  
ATOM   3077 1HB  ASP B 191       2.457  12.407  11.846  1.00  0.00           H  
ATOM   3078 2HB  ASP B 191       1.714  11.296  10.697  1.00  0.00           H  
ATOM   3079  N   ILE B 192      -1.685  11.189  12.698  1.00  0.00           N  
ATOM   3080  CA  ILE B 192      -2.986  10.633  12.372  1.00  0.00           C  
ATOM   3081  C   ILE B 192      -3.890  11.633  11.651  1.00  0.00           C  
ATOM   3082  O   ILE B 192      -5.106  11.445  11.588  1.00  0.00           O  
ATOM   3083  CB  ILE B 192      -3.668  10.108  13.639  1.00  0.00           C  
ATOM   3084  CG1 ILE B 192      -3.876  11.245  14.643  1.00  0.00           C  
ATOM   3085  CG2 ILE B 192      -2.779   9.050  14.241  1.00  0.00           C  
ATOM   3086  CD1 ILE B 192      -4.795  10.880  15.793  1.00  0.00           C  
ATOM   3087  H   ILE B 192      -1.611  11.883  13.428  1.00  0.00           H  
ATOM   3088  HA  ILE B 192      -2.829   9.795  11.710  1.00  0.00           H  
ATOM   3089  HB  ILE B 192      -4.638   9.683  13.390  1.00  0.00           H  
ATOM   3090 1HG1 ILE B 192      -2.907  11.536  15.050  1.00  0.00           H  
ATOM   3091 2HG1 ILE B 192      -4.302  12.104  14.120  1.00  0.00           H  
ATOM   3092 1HG2 ILE B 192      -3.235   8.643  15.142  1.00  0.00           H  
ATOM   3093 2HG2 ILE B 192      -2.628   8.262  13.517  1.00  0.00           H  
ATOM   3094 3HG2 ILE B 192      -1.833   9.498  14.484  1.00  0.00           H  
ATOM   3095 1HD1 ILE B 192      -4.896  11.734  16.462  1.00  0.00           H  
ATOM   3096 2HD1 ILE B 192      -5.776  10.608  15.400  1.00  0.00           H  
ATOM   3097 3HD1 ILE B 192      -4.375  10.037  16.341  1.00  0.00           H  
ATOM   3098  N   SER B 193      -3.288  12.701  11.119  1.00  0.00           N  
ATOM   3099  CA  SER B 193      -4.004  13.723  10.359  1.00  0.00           C  
ATOM   3100  C   SER B 193      -4.620  13.177   9.081  1.00  0.00           C  
ATOM   3101  O   SER B 193      -4.052  12.303   8.422  1.00  0.00           O  
ATOM   3102  CB  SER B 193      -3.092  14.870   9.985  1.00  0.00           C  
ATOM   3103  OG  SER B 193      -3.757  15.795   9.136  1.00  0.00           O  
ATOM   3104  H   SER B 193      -2.266  12.804  11.207  1.00  0.00           H  
ATOM   3105  HA  SER B 193      -4.810  14.108  10.987  1.00  0.00           H  
ATOM   3106 1HB  SER B 193      -2.750  15.373  10.887  1.00  0.00           H  
ATOM   3107 2HB  SER B 193      -2.209  14.476   9.479  1.00  0.00           H  
ATOM   3108  HG  SER B 193      -3.093  16.467   8.923  1.00  0.00           H  
ATOM   3109  N   THR B 194      -5.773  13.720   8.717  1.00  0.00           N  
ATOM   3110  CA  THR B 194      -6.449  13.349   7.479  1.00  0.00           C  
ATOM   3111  C   THR B 194      -6.496  14.518   6.489  1.00  0.00           C  
ATOM   3112  O   THR B 194      -7.272  14.508   5.533  1.00  0.00           O  
ATOM   3113  CB  THR B 194      -7.859  12.821   7.772  1.00  0.00           C  
ATOM   3114  OG1 THR B 194      -8.621  13.825   8.463  1.00  0.00           O  
ATOM   3115  CG2 THR B 194      -7.769  11.555   8.617  1.00  0.00           C  
ATOM   3116  H   THR B 194      -6.188  14.422   9.313  1.00  0.00           H  
ATOM   3117  HA  THR B 194      -5.887  12.543   7.008  1.00  0.00           H  
ATOM   3118  HB  THR B 194      -8.353  12.594   6.840  1.00  0.00           H  
ATOM   3119  HG1 THR B 194      -8.947  14.471   7.831  1.00  0.00           H  
ATOM   3120 1HG2 THR B 194      -8.770  11.178   8.817  1.00  0.00           H  
ATOM   3121 2HG2 THR B 194      -7.194  10.799   8.078  1.00  0.00           H  
ATOM   3122 3HG2 THR B 194      -7.272  11.778   9.563  1.00  0.00           H  
ATOM   3123  N   GLU B 195      -5.665  15.538   6.729  1.00  0.00           N  
ATOM   3124  CA  GLU B 195      -5.606  16.707   5.840  1.00  0.00           C  
ATOM   3125  C   GLU B 195      -5.322  16.284   4.400  1.00  0.00           C  
ATOM   3126  O   GLU B 195      -4.358  15.562   4.152  1.00  0.00           O  
ATOM   3127  CB  GLU B 195      -4.490  17.663   6.303  1.00  0.00           C  
ATOM   3128  CG  GLU B 195      -4.386  18.993   5.530  1.00  0.00           C  
ATOM   3129  CD  GLU B 195      -3.256  19.911   6.028  1.00  0.00           C  
ATOM   3130  OE1 GLU B 195      -2.460  19.475   6.833  1.00  0.00           O  
ATOM   3131  OE2 GLU B 195      -3.192  21.039   5.592  1.00  0.00           O  
ATOM   3132  H   GLU B 195      -5.049  15.498   7.544  1.00  0.00           H  
ATOM   3133  HA  GLU B 195      -6.566  17.220   5.870  1.00  0.00           H  
ATOM   3134 1HB  GLU B 195      -4.637  17.905   7.356  1.00  0.00           H  
ATOM   3135 2HB  GLU B 195      -3.529  17.158   6.219  1.00  0.00           H  
ATOM   3136 1HG  GLU B 195      -4.212  18.772   4.477  1.00  0.00           H  
ATOM   3137 2HG  GLU B 195      -5.336  19.520   5.605  1.00  0.00           H  
ATOM   3138  N   ILE B 196      -6.109  16.782   3.444  1.00  0.00           N  
ATOM   3139  CA  ILE B 196      -5.885  16.410   2.047  1.00  0.00           C  
ATOM   3140  C   ILE B 196      -4.517  16.904   1.614  1.00  0.00           C  
ATOM   3141  O   ILE B 196      -4.172  18.068   1.824  1.00  0.00           O  
ATOM   3142  CB  ILE B 196      -6.984  16.989   1.135  1.00  0.00           C  
ATOM   3143  CG1 ILE B 196      -8.338  16.495   1.588  1.00  0.00           C  
ATOM   3144  CG2 ILE B 196      -6.772  16.585  -0.302  1.00  0.00           C  
ATOM   3145  CD1 ILE B 196      -8.461  15.001   1.585  1.00  0.00           C  
ATOM   3146  H   ILE B 196      -6.879  17.383   3.695  1.00  0.00           H  
ATOM   3147  HA  ILE B 196      -5.906  15.330   1.956  1.00  0.00           H  
ATOM   3148  HB  ILE B 196      -6.977  18.074   1.204  1.00  0.00           H  
ATOM   3149 1HG1 ILE B 196      -8.543  16.864   2.594  1.00  0.00           H  
ATOM   3150 2HG1 ILE B 196      -9.079  16.885   0.920  1.00  0.00           H  
ATOM   3151 1HG2 ILE B 196      -7.566  17.010  -0.894  1.00  0.00           H  
ATOM   3152 2HG2 ILE B 196      -5.808  16.948  -0.657  1.00  0.00           H  
ATOM   3153 3HG2 ILE B 196      -6.801  15.509  -0.381  1.00  0.00           H  
ATOM   3154 1HD1 ILE B 196      -9.462  14.722   1.908  1.00  0.00           H  
ATOM   3155 2HD1 ILE B 196      -8.280  14.619   0.581  1.00  0.00           H  
ATOM   3156 3HD1 ILE B 196      -7.726  14.594   2.274  1.00  0.00           H  
ATOM   3157  N   TYR B 197      -3.728  16.018   1.021  1.00  0.00           N  
ATOM   3158  CA  TYR B 197      -2.386  16.362   0.621  1.00  0.00           C  
ATOM   3159  C   TYR B 197      -2.394  17.223  -0.615  1.00  0.00           C  
ATOM   3160  O   TYR B 197      -2.987  16.858  -1.628  1.00  0.00           O  
ATOM   3161  CB  TYR B 197      -1.558  15.095   0.373  1.00  0.00           C  
ATOM   3162  CG  TYR B 197      -0.152  15.387  -0.106  1.00  0.00           C  
ATOM   3163  CD1 TYR B 197       0.820  15.793   0.807  1.00  0.00           C  
ATOM   3164  CD2 TYR B 197       0.169  15.251  -1.454  1.00  0.00           C  
ATOM   3165  CE1 TYR B 197       2.098  16.067   0.369  1.00  0.00           C  
ATOM   3166  CE2 TYR B 197       1.447  15.527  -1.883  1.00  0.00           C  
ATOM   3167  CZ  TYR B 197       2.409  15.936  -0.979  1.00  0.00           C  
ATOM   3168  OH  TYR B 197       3.683  16.217  -1.418  1.00  0.00           O  
ATOM   3169  H   TYR B 197      -4.075  15.087   0.837  1.00  0.00           H  
ATOM   3170  HA  TYR B 197      -1.922  16.934   1.425  1.00  0.00           H  
ATOM   3171 1HB  TYR B 197      -1.495  14.512   1.293  1.00  0.00           H  
ATOM   3172 2HB  TYR B 197      -2.054  14.472  -0.373  1.00  0.00           H  
ATOM   3173  HD1 TYR B 197       0.570  15.896   1.862  1.00  0.00           H  
ATOM   3174  HD2 TYR B 197      -0.587  14.935  -2.165  1.00  0.00           H  
ATOM   3175  HE1 TYR B 197       2.858  16.389   1.076  1.00  0.00           H  
ATOM   3176  HE2 TYR B 197       1.702  15.427  -2.938  1.00  0.00           H  
ATOM   3177  HH  TYR B 197       3.711  16.162  -2.376  1.00  0.00           H  
ATOM   3178  N   GLN B 198      -1.721  18.361  -0.539  1.00  0.00           N  
ATOM   3179  CA  GLN B 198      -1.645  19.270  -1.668  1.00  0.00           C  
ATOM   3180  C   GLN B 198      -0.340  19.043  -2.418  1.00  0.00           C  
ATOM   3181  O   GLN B 198       0.741  19.286  -1.880  1.00  0.00           O  
ATOM   3182  CB  GLN B 198      -1.739  20.721  -1.180  1.00  0.00           C  
ATOM   3183  CG  GLN B 198      -1.754  21.743  -2.282  1.00  0.00           C  
ATOM   3184  CD  GLN B 198      -1.833  23.187  -1.780  1.00  0.00           C  
ATOM   3185  OE1 GLN B 198      -2.588  23.529  -0.850  1.00  0.00           O  
ATOM   3186  NE2 GLN B 198      -1.028  24.038  -2.400  1.00  0.00           N  
ATOM   3187  H   GLN B 198      -1.262  18.602   0.326  1.00  0.00           H  
ATOM   3188  HA  GLN B 198      -2.471  19.066  -2.352  1.00  0.00           H  
ATOM   3189 1HB  GLN B 198      -2.654  20.847  -0.599  1.00  0.00           H  
ATOM   3190 2HB  GLN B 198      -0.899  20.942  -0.527  1.00  0.00           H  
ATOM   3191 1HG  GLN B 198      -0.842  21.629  -2.860  1.00  0.00           H  
ATOM   3192 2HG  GLN B 198      -2.621  21.559  -2.922  1.00  0.00           H  
ATOM   3193 1HE2 GLN B 198      -1.010  25.004  -2.145  1.00  0.00           H  
ATOM   3194 2HE2 GLN B 198      -0.419  23.687  -3.146  1.00  0.00           H  
ATOM   3195  N   ALA B 199      -0.445  18.527  -3.640  1.00  0.00           N  
ATOM   3196  CA  ALA B 199       0.726  18.221  -4.454  1.00  0.00           C  
ATOM   3197  C   ALA B 199       1.114  19.398  -5.343  1.00  0.00           C  
ATOM   3198  O   ALA B 199       2.266  19.513  -5.762  1.00  0.00           O  
ATOM   3199  CB  ALA B 199       0.459  16.994  -5.311  1.00  0.00           C  
ATOM   3200  H   ALA B 199      -1.367  18.338  -4.016  1.00  0.00           H  
ATOM   3201  HA  ALA B 199       1.560  18.015  -3.784  1.00  0.00           H  
ATOM   3202 1HB  ALA B 199       1.348  16.756  -5.894  1.00  0.00           H  
ATOM   3203 2HB  ALA B 199       0.209  16.153  -4.668  1.00  0.00           H  
ATOM   3204 3HB  ALA B 199      -0.372  17.195  -5.983  1.00  0.00           H  
ATOM   3205  N   GLY B 200       0.142  20.253  -5.652  1.00  0.00           N  
ATOM   3206  CA  GLY B 200       0.366  21.384  -6.546  1.00  0.00           C  
ATOM   3207  C   GLY B 200       0.338  22.702  -5.782  1.00  0.00           C  
ATOM   3208  O   GLY B 200       0.627  22.745  -4.585  1.00  0.00           O  
ATOM   3209  H   GLY B 200      -0.781  20.111  -5.264  1.00  0.00           H  
ATOM   3210 1HA  GLY B 200       1.327  21.269  -7.049  1.00  0.00           H  
ATOM   3211 2HA  GLY B 200      -0.399  21.393  -7.321  1.00  0.00           H  
ATOM   3212  N   SER B 201      -0.002  23.784  -6.481  1.00  0.00           N  
ATOM   3213  CA  SER B 201      -0.015  25.109  -5.868  1.00  0.00           C  
ATOM   3214  C   SER B 201      -1.402  25.598  -5.442  1.00  0.00           C  
ATOM   3215  O   SER B 201      -1.513  26.550  -4.669  1.00  0.00           O  
ATOM   3216  CB  SER B 201       0.598  26.110  -6.821  1.00  0.00           C  
ATOM   3217  OG  SER B 201      -0.171  26.224  -7.983  1.00  0.00           O  
ATOM   3218  H   SER B 201      -0.216  23.698  -7.465  1.00  0.00           H  
ATOM   3219  HA  SER B 201       0.609  25.070  -4.975  1.00  0.00           H  
ATOM   3220 1HB  SER B 201       0.666  27.081  -6.331  1.00  0.00           H  
ATOM   3221 2HB  SER B 201       1.610  25.798  -7.077  1.00  0.00           H  
ATOM   3222  HG  SER B 201      -0.766  26.967  -7.832  1.00  0.00           H  
ATOM   3223  N   THR B 202      -2.459  24.974  -5.950  1.00  0.00           N  
ATOM   3224  CA  THR B 202      -3.795  25.446  -5.613  1.00  0.00           C  
ATOM   3225  C   THR B 202      -4.272  24.750  -4.338  1.00  0.00           C  
ATOM   3226  O   THR B 202      -3.910  23.599  -4.113  1.00  0.00           O  
ATOM   3227  CB  THR B 202      -4.767  25.146  -6.776  1.00  0.00           C  
ATOM   3228  OG1 THR B 202      -4.804  23.734  -7.016  1.00  0.00           O  
ATOM   3229  CG2 THR B 202      -4.298  25.855  -8.029  1.00  0.00           C  
ATOM   3230  H   THR B 202      -2.333  24.188  -6.568  1.00  0.00           H  
ATOM   3231  HA  THR B 202      -3.740  26.520  -5.457  1.00  0.00           H  
ATOM   3232  HB  THR B 202      -5.768  25.483  -6.526  1.00  0.00           H  
ATOM   3233  HG1 THR B 202      -5.252  23.298  -6.275  1.00  0.00           H  
ATOM   3234 1HG2 THR B 202      -4.982  25.639  -8.849  1.00  0.00           H  
ATOM   3235 2HG2 THR B 202      -4.275  26.930  -7.851  1.00  0.00           H  
ATOM   3236 3HG2 THR B 202      -3.298  25.511  -8.292  1.00  0.00           H  
ATOM   3237  N   PRO B 203      -5.129  25.383  -3.521  1.00  0.00           N  
ATOM   3238  CA  PRO B 203      -5.700  24.808  -2.321  1.00  0.00           C  
ATOM   3239  C   PRO B 203      -6.643  23.681  -2.669  1.00  0.00           C  
ATOM   3240  O   PRO B 203      -7.292  23.705  -3.715  1.00  0.00           O  
ATOM   3241  CB  PRO B 203      -6.417  26.003  -1.675  1.00  0.00           C  
ATOM   3242  CG  PRO B 203      -6.680  26.966  -2.813  1.00  0.00           C  
ATOM   3243  CD  PRO B 203      -5.505  26.790  -3.762  1.00  0.00           C  
ATOM   3244  HA  PRO B 203      -4.885  24.443  -1.677  1.00  0.00           H  
ATOM   3245 1HB  PRO B 203      -7.349  25.662  -1.197  1.00  0.00           H  
ATOM   3246 2HB  PRO B 203      -5.790  26.434  -0.882  1.00  0.00           H  
ATOM   3247 1HG  PRO B 203      -7.648  26.729  -3.281  1.00  0.00           H  
ATOM   3248 2HG  PRO B 203      -6.759  27.993  -2.425  1.00  0.00           H  
ATOM   3249 1HD  PRO B 203      -5.858  26.964  -4.778  1.00  0.00           H  
ATOM   3250 2HD  PRO B 203      -4.675  27.460  -3.483  1.00  0.00           H  
ATOM   3251  N   CYS B 204      -6.759  22.718  -1.761  1.00  0.00           N  
ATOM   3252  CA  CYS B 204      -7.645  21.582  -1.972  1.00  0.00           C  
ATOM   3253  C   CYS B 204      -9.040  21.824  -1.409  1.00  0.00           C  
ATOM   3254  O   CYS B 204      -9.970  21.063  -1.665  1.00  0.00           O  
ATOM   3255  CB  CYS B 204      -7.043  20.337  -1.321  1.00  0.00           C  
ATOM   3256  SG  CYS B 204      -5.431  19.868  -2.008  1.00  0.00           S  
ATOM   3257  H   CYS B 204      -6.190  22.754  -0.926  1.00  0.00           H  
ATOM   3258  HA  CYS B 204      -7.738  21.413  -3.045  1.00  0.00           H  
ATOM   3259 1HB  CYS B 204      -6.919  20.505  -0.252  1.00  0.00           H  
ATOM   3260 2HB  CYS B 204      -7.727  19.497  -1.444  1.00  0.00           H  
ATOM   3261  N   ASN B 205      -9.178  22.842  -0.574  1.00  0.00           N  
ATOM   3262  CA  ASN B 205     -10.456  23.176   0.058  1.00  0.00           C  
ATOM   3263  C   ASN B 205     -11.057  22.001   0.840  1.00  0.00           C  
ATOM   3264  O   ASN B 205     -12.276  21.870   0.939  1.00  0.00           O  
ATOM   3265  CB  ASN B 205     -11.452  23.660  -0.984  1.00  0.00           C  
ATOM   3266  CG  ASN B 205     -11.001  24.912  -1.687  1.00  0.00           C  
ATOM   3267  OD1 ASN B 205     -10.420  25.819  -1.080  1.00  0.00           O  
ATOM   3268  ND2 ASN B 205     -11.265  24.978  -2.969  1.00  0.00           N  
ATOM   3269  H   ASN B 205      -8.376  23.427  -0.400  1.00  0.00           H  
ATOM   3270  HA  ASN B 205     -10.283  23.982   0.773  1.00  0.00           H  
ATOM   3271 1HB  ASN B 205     -11.636  22.885  -1.725  1.00  0.00           H  
ATOM   3272 2HB  ASN B 205     -12.404  23.862  -0.494  1.00  0.00           H  
ATOM   3273 1HD2 ASN B 205     -10.993  25.784  -3.496  1.00  0.00           H  
ATOM   3274 2HD2 ASN B 205     -11.739  24.222  -3.420  1.00  0.00           H  
ATOM   3275  N   GLY B 206     -10.201  21.158   1.410  1.00  0.00           N  
ATOM   3276  CA  GLY B 206     -10.649  20.023   2.206  1.00  0.00           C  
ATOM   3277  C   GLY B 206     -11.072  18.779   1.408  1.00  0.00           C  
ATOM   3278  O   GLY B 206     -11.482  17.789   2.021  1.00  0.00           O  
ATOM   3279  H   GLY B 206      -9.215  21.315   1.287  1.00  0.00           H  
ATOM   3280 1HA  GLY B 206      -9.849  19.744   2.894  1.00  0.00           H  
ATOM   3281 2HA  GLY B 206     -11.484  20.343   2.828  1.00  0.00           H  
ATOM   3282  N   VAL B 207     -10.974  18.799   0.071  1.00  0.00           N  
ATOM   3283  CA  VAL B 207     -11.416  17.635  -0.701  1.00  0.00           C  
ATOM   3284  C   VAL B 207     -10.412  17.221  -1.783  1.00  0.00           C  
ATOM   3285  O   VAL B 207      -9.794  18.054  -2.439  1.00  0.00           O  
ATOM   3286  CB  VAL B 207     -12.788  17.944  -1.341  1.00  0.00           C  
ATOM   3287  CG1 VAL B 207     -12.647  19.116  -2.288  1.00  0.00           C  
ATOM   3288  CG2 VAL B 207     -13.352  16.718  -2.057  1.00  0.00           C  
ATOM   3289  H   VAL B 207     -10.629  19.627  -0.417  1.00  0.00           H  
ATOM   3290  HA  VAL B 207     -11.538  16.794  -0.019  1.00  0.00           H  
ATOM   3291  HB  VAL B 207     -13.478  18.244  -0.552  1.00  0.00           H  
ATOM   3292 1HG1 VAL B 207     -13.616  19.357  -2.719  1.00  0.00           H  
ATOM   3293 2HG1 VAL B 207     -12.266  19.979  -1.741  1.00  0.00           H  
ATOM   3294 3HG1 VAL B 207     -11.949  18.851  -3.086  1.00  0.00           H  
ATOM   3295 1HG2 VAL B 207     -14.324  16.965  -2.477  1.00  0.00           H  
ATOM   3296 2HG2 VAL B 207     -12.692  16.415  -2.859  1.00  0.00           H  
ATOM   3297 3HG2 VAL B 207     -13.460  15.899  -1.348  1.00  0.00           H  
ATOM   3298  N   GLU B 208     -10.263  15.919  -1.969  1.00  0.00           N  
ATOM   3299  CA  GLU B 208      -9.395  15.375  -3.008  1.00  0.00           C  
ATOM   3300  C   GLU B 208      -9.875  15.742  -4.429  1.00  0.00           C  
ATOM   3301  O   GLU B 208     -11.068  15.945  -4.665  1.00  0.00           O  
ATOM   3302  CB  GLU B 208      -9.309  13.854  -2.865  1.00  0.00           C  
ATOM   3303  CG  GLU B 208     -10.612  13.121  -3.150  1.00  0.00           C  
ATOM   3304  CD  GLU B 208     -11.515  13.045  -1.952  1.00  0.00           C  
ATOM   3305  OE1 GLU B 208     -11.294  13.775  -1.017  1.00  0.00           O  
ATOM   3306  OE2 GLU B 208     -12.429  12.253  -1.971  1.00  0.00           O  
ATOM   3307  H   GLU B 208     -10.785  15.285  -1.383  1.00  0.00           H  
ATOM   3308  HA  GLU B 208      -8.411  15.823  -2.883  1.00  0.00           H  
ATOM   3309 1HB  GLU B 208      -8.551  13.466  -3.546  1.00  0.00           H  
ATOM   3310 2HB  GLU B 208      -8.998  13.600  -1.851  1.00  0.00           H  
ATOM   3311 1HG  GLU B 208     -11.137  13.634  -3.955  1.00  0.00           H  
ATOM   3312 2HG  GLU B 208     -10.382  12.111  -3.491  1.00  0.00           H  
ATOM   3313  N   GLY B 209      -8.924  15.883  -5.347  1.00  0.00           N  
ATOM   3314  CA  GLY B 209      -9.165  16.498  -6.650  1.00  0.00           C  
ATOM   3315  C   GLY B 209      -7.864  16.534  -7.440  1.00  0.00           C  
ATOM   3316  O   GLY B 209      -6.930  15.797  -7.130  1.00  0.00           O  
ATOM   3317  H   GLY B 209      -7.977  15.614  -5.103  1.00  0.00           H  
ATOM   3318 1HA  GLY B 209      -9.918  15.929  -7.195  1.00  0.00           H  
ATOM   3319 2HA  GLY B 209      -9.547  17.509  -6.516  1.00  0.00           H  
ATOM   3320  N   PHE B 210      -7.783  17.366  -8.473  1.00  0.00           N  
ATOM   3321  CA  PHE B 210      -6.538  17.390  -9.227  1.00  0.00           C  
ATOM   3322  C   PHE B 210      -5.432  17.939  -8.336  1.00  0.00           C  
ATOM   3323  O   PHE B 210      -5.574  19.014  -7.753  1.00  0.00           O  
ATOM   3324  CB  PHE B 210      -6.653  18.238 -10.492  1.00  0.00           C  
ATOM   3325  CG  PHE B 210      -5.430  18.139 -11.366  1.00  0.00           C  
ATOM   3326  CD1 PHE B 210      -5.239  17.031 -12.175  1.00  0.00           C  
ATOM   3327  CD2 PHE B 210      -4.468  19.135 -11.374  1.00  0.00           C  
ATOM   3328  CE1 PHE B 210      -4.116  16.916 -12.972  1.00  0.00           C  
ATOM   3329  CE2 PHE B 210      -3.343  19.022 -12.173  1.00  0.00           C  
ATOM   3330  CZ  PHE B 210      -3.168  17.911 -12.971  1.00  0.00           C  
ATOM   3331  H   PHE B 210      -8.556  17.965  -8.722  1.00  0.00           H  
ATOM   3332  HA  PHE B 210      -6.281  16.373  -9.515  1.00  0.00           H  
ATOM   3333 1HB  PHE B 210      -7.517  17.919 -11.073  1.00  0.00           H  
ATOM   3334 2HB  PHE B 210      -6.800  19.283 -10.223  1.00  0.00           H  
ATOM   3335  HD1 PHE B 210      -5.991  16.245 -12.175  1.00  0.00           H  
ATOM   3336  HD2 PHE B 210      -4.602  20.013 -10.739  1.00  0.00           H  
ATOM   3337  HE1 PHE B 210      -3.982  16.036 -13.602  1.00  0.00           H  
ATOM   3338  HE2 PHE B 210      -2.590  19.812 -12.172  1.00  0.00           H  
ATOM   3339  HZ  PHE B 210      -2.281  17.825 -13.596  1.00  0.00           H  
ATOM   3340  N   ASN B 211      -4.343  17.183  -8.219  1.00  0.00           N  
ATOM   3341  CA  ASN B 211      -3.216  17.510  -7.344  1.00  0.00           C  
ATOM   3342  C   ASN B 211      -3.582  17.501  -5.863  1.00  0.00           C  
ATOM   3343  O   ASN B 211      -2.812  17.984  -5.032  1.00  0.00           O  
ATOM   3344  CB  ASN B 211      -2.596  18.851  -7.695  1.00  0.00           C  
ATOM   3345  CG  ASN B 211      -1.707  18.803  -8.868  1.00  0.00           C  
ATOM   3346  OD1 ASN B 211      -1.047  17.791  -9.125  1.00  0.00           O  
ATOM   3347  ND2 ASN B 211      -1.650  19.895  -9.583  1.00  0.00           N  
ATOM   3348  H   ASN B 211      -4.309  16.314  -8.742  1.00  0.00           H  
ATOM   3349  HA  ASN B 211      -2.455  16.741  -7.482  1.00  0.00           H  
ATOM   3350 1HB  ASN B 211      -3.367  19.589  -7.884  1.00  0.00           H  
ATOM   3351 2HB  ASN B 211      -2.023  19.207  -6.847  1.00  0.00           H  
ATOM   3352 1HD2 ASN B 211      -1.045  19.948 -10.385  1.00  0.00           H  
ATOM   3353 2HD2 ASN B 211      -2.198  20.689  -9.327  1.00  0.00           H  
ATOM   3354  N   CYS B 212      -4.729  16.928  -5.522  1.00  0.00           N  
ATOM   3355  CA  CYS B 212      -5.143  16.832  -4.133  1.00  0.00           C  
ATOM   3356  C   CYS B 212      -5.484  15.403  -3.785  1.00  0.00           C  
ATOM   3357  O   CYS B 212      -6.356  14.802  -4.411  1.00  0.00           O  
ATOM   3358  CB  CYS B 212      -6.304  17.771  -3.876  1.00  0.00           C  
ATOM   3359  SG  CYS B 212      -5.845  19.465  -3.958  1.00  0.00           S  
ATOM   3360  H   CYS B 212      -5.350  16.553  -6.236  1.00  0.00           H  
ATOM   3361  HA  CYS B 212      -4.321  17.153  -3.512  1.00  0.00           H  
ATOM   3362 1HB  CYS B 212      -7.061  17.616  -4.627  1.00  0.00           H  
ATOM   3363 2HB  CYS B 212      -6.744  17.577  -2.932  1.00  0.00           H  
ATOM   3364  N   TYR B 213      -4.814  14.837  -2.789  1.00  0.00           N  
ATOM   3365  CA  TYR B 213      -5.015  13.418  -2.500  1.00  0.00           C  
ATOM   3366  C   TYR B 213      -5.344  13.162  -1.035  1.00  0.00           C  
ATOM   3367  O   TYR B 213      -4.764  13.790  -0.152  1.00  0.00           O  
ATOM   3368  CB  TYR B 213      -3.748  12.648  -2.864  1.00  0.00           C  
ATOM   3369  CG  TYR B 213      -3.259  12.909  -4.269  1.00  0.00           C  
ATOM   3370  CD1 TYR B 213      -2.083  13.609  -4.461  1.00  0.00           C  
ATOM   3371  CD2 TYR B 213      -3.987  12.480  -5.356  1.00  0.00           C  
ATOM   3372  CE1 TYR B 213      -1.633  13.872  -5.730  1.00  0.00           C  
ATOM   3373  CE2 TYR B 213      -3.535  12.743  -6.630  1.00  0.00           C  
ATOM   3374  CZ  TYR B 213      -2.362  13.439  -6.815  1.00  0.00           C  
ATOM   3375  OH  TYR B 213      -1.915  13.709  -8.080  1.00  0.00           O  
ATOM   3376  H   TYR B 213      -4.134  15.384  -2.270  1.00  0.00           H  
ATOM   3377  HA  TYR B 213      -5.849  13.052  -3.100  1.00  0.00           H  
ATOM   3378 1HB  TYR B 213      -2.949  12.915  -2.172  1.00  0.00           H  
ATOM   3379 2HB  TYR B 213      -3.926  11.596  -2.752  1.00  0.00           H  
ATOM   3380  HD1 TYR B 213      -1.517  13.948  -3.608  1.00  0.00           H  
ATOM   3381  HD2 TYR B 213      -4.917  11.938  -5.209  1.00  0.00           H  
ATOM   3382  HE1 TYR B 213      -0.708  14.421  -5.878  1.00  0.00           H  
ATOM   3383  HE2 TYR B 213      -4.109  12.405  -7.488  1.00  0.00           H  
ATOM   3384  HH  TYR B 213      -1.130  14.259  -8.034  1.00  0.00           H  
ATOM   3385  N   PHE B 214      -6.212  12.189  -0.747  1.00  0.00           N  
ATOM   3386  CA  PHE B 214      -6.355  11.813   0.645  1.00  0.00           C  
ATOM   3387  C   PHE B 214      -4.985  11.197   0.975  1.00  0.00           C  
ATOM   3388  O   PHE B 214      -4.487  10.403   0.174  1.00  0.00           O  
ATOM   3389  CB  PHE B 214      -7.498  10.821   0.869  1.00  0.00           C  
ATOM   3390  CG  PHE B 214      -7.874  10.645   2.313  1.00  0.00           C  
ATOM   3391  CD1 PHE B 214      -8.582  11.630   2.985  1.00  0.00           C  
ATOM   3392  CD2 PHE B 214      -7.519   9.495   3.001  1.00  0.00           C  
ATOM   3393  CE1 PHE B 214      -8.928  11.468   4.314  1.00  0.00           C  
ATOM   3394  CE2 PHE B 214      -7.865   9.330   4.328  1.00  0.00           C  
ATOM   3395  CZ  PHE B 214      -8.570  10.319   4.985  1.00  0.00           C  
ATOM   3396  H   PHE B 214      -6.741  11.715  -1.476  1.00  0.00           H  
ATOM   3397  HA  PHE B 214      -6.535  12.701   1.238  1.00  0.00           H  
ATOM   3398 1HB  PHE B 214      -8.381  11.157   0.326  1.00  0.00           H  
ATOM   3399 2HB  PHE B 214      -7.219   9.848   0.469  1.00  0.00           H  
ATOM   3400  HD1 PHE B 214      -8.866  12.538   2.454  1.00  0.00           H  
ATOM   3401  HD2 PHE B 214      -6.962   8.714   2.482  1.00  0.00           H  
ATOM   3402  HE1 PHE B 214      -9.484  12.250   4.830  1.00  0.00           H  
ATOM   3403  HE2 PHE B 214      -7.581   8.421   4.858  1.00  0.00           H  
ATOM   3404  HZ  PHE B 214      -8.841  10.191   6.032  1.00  0.00           H  
ATOM   3405  N   PRO B 215      -4.316  11.574   2.081  1.00  0.00           N  
ATOM   3406  CA  PRO B 215      -2.973  11.144   2.433  1.00  0.00           C  
ATOM   3407  C   PRO B 215      -2.823   9.689   2.824  1.00  0.00           C  
ATOM   3408  O   PRO B 215      -1.697   9.177   2.830  1.00  0.00           O  
ATOM   3409  CB  PRO B 215      -2.658  12.010   3.639  1.00  0.00           C  
ATOM   3410  CG  PRO B 215      -4.007  12.388   4.205  1.00  0.00           C  
ATOM   3411  CD  PRO B 215      -4.896  12.553   3.006  1.00  0.00           C  
ATOM   3412  HA  PRO B 215      -2.298  11.388   1.601  1.00  0.00           H  
ATOM   3413 1HB  PRO B 215      -2.052  11.429   4.325  1.00  0.00           H  
ATOM   3414 2HB  PRO B 215      -2.054  12.881   3.333  1.00  0.00           H  
ATOM   3415 1HG  PRO B 215      -4.364  11.610   4.893  1.00  0.00           H  
ATOM   3416 2HG  PRO B 215      -3.921  13.306   4.803  1.00  0.00           H  
ATOM   3417 1HD  PRO B 215      -5.907  12.319   3.296  1.00  0.00           H  
ATOM   3418 2HD  PRO B 215      -4.793  13.559   2.615  1.00  0.00           H  
ATOM   3419  N   LEU B 216      -3.932   9.035   3.174  1.00  0.00           N  
ATOM   3420  CA  LEU B 216      -3.869   7.652   3.623  1.00  0.00           C  
ATOM   3421  C   LEU B 216      -4.317   6.724   2.506  1.00  0.00           C  
ATOM   3422  O   LEU B 216      -5.115   7.102   1.647  1.00  0.00           O  
ATOM   3423  CB  LEU B 216      -4.736   7.418   4.864  1.00  0.00           C  
ATOM   3424  CG  LEU B 216      -4.452   8.314   6.103  1.00  0.00           C  
ATOM   3425  CD1 LEU B 216      -5.447   7.988   7.196  1.00  0.00           C  
ATOM   3426  CD2 LEU B 216      -3.039   8.095   6.578  1.00  0.00           C  
ATOM   3427  H   LEU B 216      -4.828   9.499   3.135  1.00  0.00           H  
ATOM   3428  HA  LEU B 216      -2.843   7.407   3.869  1.00  0.00           H  
ATOM   3429 1HB  LEU B 216      -5.744   7.518   4.592  1.00  0.00           H  
ATOM   3430 2HB  LEU B 216      -4.581   6.385   5.181  1.00  0.00           H  
ATOM   3431  HG  LEU B 216      -4.588   9.357   5.840  1.00  0.00           H  
ATOM   3432 1HD1 LEU B 216      -5.258   8.624   8.061  1.00  0.00           H  
ATOM   3433 2HD1 LEU B 216      -6.458   8.159   6.836  1.00  0.00           H  
ATOM   3434 3HD1 LEU B 216      -5.335   6.944   7.482  1.00  0.00           H  
ATOM   3435 1HD2 LEU B 216      -2.844   8.719   7.445  1.00  0.00           H  
ATOM   3436 2HD2 LEU B 216      -2.895   7.045   6.845  1.00  0.00           H  
ATOM   3437 3HD2 LEU B 216      -2.374   8.367   5.787  1.00  0.00           H  
ATOM   3438  N   GLN B 217      -3.805   5.501   2.540  1.00  0.00           N  
ATOM   3439  CA  GLN B 217      -4.155   4.449   1.592  1.00  0.00           C  
ATOM   3440  C   GLN B 217      -4.336   3.126   2.325  1.00  0.00           C  
ATOM   3441  O   GLN B 217      -3.673   2.868   3.329  1.00  0.00           O  
ATOM   3442  CB  GLN B 217      -3.079   4.347   0.503  1.00  0.00           C  
ATOM   3443  CG  GLN B 217      -3.198   3.145  -0.438  1.00  0.00           C  
ATOM   3444  CD  GLN B 217      -4.464   3.115  -1.268  1.00  0.00           C  
ATOM   3445  OE1 GLN B 217      -4.862   4.110  -1.875  1.00  0.00           O  
ATOM   3446  NE2 GLN B 217      -5.100   1.950  -1.303  1.00  0.00           N  
ATOM   3447  H   GLN B 217      -3.136   5.289   3.270  1.00  0.00           H  
ATOM   3448  HA  GLN B 217      -5.104   4.705   1.120  1.00  0.00           H  
ATOM   3449 1HB  GLN B 217      -3.102   5.249  -0.110  1.00  0.00           H  
ATOM   3450 2HB  GLN B 217      -2.099   4.304   0.973  1.00  0.00           H  
ATOM   3451 1HG  GLN B 217      -2.357   3.179  -1.129  1.00  0.00           H  
ATOM   3452 2HG  GLN B 217      -3.153   2.227   0.144  1.00  0.00           H  
ATOM   3453 1HE2 GLN B 217      -5.945   1.838  -1.852  1.00  0.00           H  
ATOM   3454 2HE2 GLN B 217      -4.738   1.163  -0.784  1.00  0.00           H  
ATOM   3455  N   SER B 218      -5.271   2.308   1.859  1.00  0.00           N  
ATOM   3456  CA  SER B 218      -5.530   1.027   2.500  1.00  0.00           C  
ATOM   3457  C   SER B 218      -4.677  -0.104   1.948  1.00  0.00           C  
ATOM   3458  O   SER B 218      -4.243  -0.075   0.793  1.00  0.00           O  
ATOM   3459  CB  SER B 218      -6.998   0.675   2.353  1.00  0.00           C  
ATOM   3460  OG  SER B 218      -7.339   0.511   1.004  1.00  0.00           O  
ATOM   3461  H   SER B 218      -5.807   2.565   1.041  1.00  0.00           H  
ATOM   3462  HA  SER B 218      -5.297   1.121   3.556  1.00  0.00           H  
ATOM   3463 1HB  SER B 218      -7.211  -0.244   2.902  1.00  0.00           H  
ATOM   3464 2HB  SER B 218      -7.606   1.463   2.789  1.00  0.00           H  
ATOM   3465  HG  SER B 218      -8.279   0.315   0.987  1.00  0.00           H  
ATOM   3466  N   TYR B 219      -4.507  -1.138   2.766  1.00  0.00           N  
ATOM   3467  CA  TYR B 219      -3.893  -2.380   2.329  1.00  0.00           C  
ATOM   3468  C   TYR B 219      -4.979  -3.377   1.974  1.00  0.00           C  
ATOM   3469  O   TYR B 219      -5.668  -3.876   2.859  1.00  0.00           O  
ATOM   3470  CB  TYR B 219      -3.068  -3.039   3.432  1.00  0.00           C  
ATOM   3471  CG  TYR B 219      -1.811  -2.365   3.914  1.00  0.00           C  
ATOM   3472  CD1 TYR B 219      -1.821  -1.673   5.114  1.00  0.00           C  
ATOM   3473  CD2 TYR B 219      -0.640  -2.483   3.190  1.00  0.00           C  
ATOM   3474  CE1 TYR B 219      -0.664  -1.099   5.590  1.00  0.00           C  
ATOM   3475  CE2 TYR B 219       0.518  -1.906   3.663  1.00  0.00           C  
ATOM   3476  CZ  TYR B 219       0.509  -1.217   4.857  1.00  0.00           C  
ATOM   3477  OH  TYR B 219       1.666  -0.654   5.332  1.00  0.00           O  
ATOM   3478  H   TYR B 219      -4.849  -1.066   3.718  1.00  0.00           H  
ATOM   3479  HA  TYR B 219      -3.283  -2.195   1.445  1.00  0.00           H  
ATOM   3480 1HB  TYR B 219      -3.714  -3.177   4.300  1.00  0.00           H  
ATOM   3481 2HB  TYR B 219      -2.793  -4.032   3.087  1.00  0.00           H  
ATOM   3482  HD1 TYR B 219      -2.740  -1.593   5.686  1.00  0.00           H  
ATOM   3483  HD2 TYR B 219      -0.632  -3.038   2.252  1.00  0.00           H  
ATOM   3484  HE1 TYR B 219      -0.670  -0.559   6.538  1.00  0.00           H  
ATOM   3485  HE2 TYR B 219       1.446  -1.999   3.098  1.00  0.00           H  
ATOM   3486  HH  TYR B 219       2.410  -0.924   4.773  1.00  0.00           H  
ATOM   3487  N   GLY B 220      -5.140  -3.692   0.701  1.00  0.00           N  
ATOM   3488  CA  GLY B 220      -6.179  -4.643   0.320  1.00  0.00           C  
ATOM   3489  C   GLY B 220      -5.707  -6.064   0.582  1.00  0.00           C  
ATOM   3490  O   GLY B 220      -5.321  -6.775  -0.338  1.00  0.00           O  
ATOM   3491  H   GLY B 220      -4.558  -3.265  -0.006  1.00  0.00           H  
ATOM   3492 1HA  GLY B 220      -7.083  -4.448   0.896  1.00  0.00           H  
ATOM   3493 2HA  GLY B 220      -6.426  -4.519  -0.734  1.00  0.00           H  
ATOM   3494  N   PHE B 221      -5.694  -6.478   1.843  1.00  0.00           N  
ATOM   3495  CA  PHE B 221      -5.110  -7.777   2.155  1.00  0.00           C  
ATOM   3496  C   PHE B 221      -6.049  -8.926   1.793  1.00  0.00           C  
ATOM   3497  O   PHE B 221      -7.170  -9.021   2.302  1.00  0.00           O  
ATOM   3498  CB  PHE B 221      -4.746  -7.875   3.645  1.00  0.00           C  
ATOM   3499  CG  PHE B 221      -3.555  -7.033   4.101  1.00  0.00           C  
ATOM   3500  CD1 PHE B 221      -3.682  -6.155   5.173  1.00  0.00           C  
ATOM   3501  CD2 PHE B 221      -2.314  -7.129   3.477  1.00  0.00           C  
ATOM   3502  CE1 PHE B 221      -2.599  -5.405   5.612  1.00  0.00           C  
ATOM   3503  CE2 PHE B 221      -1.235  -6.379   3.913  1.00  0.00           C  
ATOM   3504  CZ  PHE B 221      -1.375  -5.520   4.983  1.00  0.00           C  
ATOM   3505  H   PHE B 221      -6.057  -5.875   2.580  1.00  0.00           H  
ATOM   3506  HA  PHE B 221      -4.200  -7.891   1.566  1.00  0.00           H  
ATOM   3507 1HB  PHE B 221      -5.605  -7.579   4.240  1.00  0.00           H  
ATOM   3508 2HB  PHE B 221      -4.533  -8.914   3.890  1.00  0.00           H  
ATOM   3509  HD1 PHE B 221      -4.646  -6.067   5.676  1.00  0.00           H  
ATOM   3510  HD2 PHE B 221      -2.189  -7.810   2.636  1.00  0.00           H  
ATOM   3511  HE1 PHE B 221      -2.712  -4.727   6.457  1.00  0.00           H  
ATOM   3512  HE2 PHE B 221      -0.272  -6.474   3.411  1.00  0.00           H  
ATOM   3513  HZ  PHE B 221      -0.524  -4.934   5.327  1.00  0.00           H  
ATOM   3514  N   GLN B 222      -5.569  -9.810   0.918  1.00  0.00           N  
ATOM   3515  CA  GLN B 222      -6.320 -10.983   0.482  1.00  0.00           C  
ATOM   3516  C   GLN B 222      -5.449 -12.214   0.696  1.00  0.00           C  
ATOM   3517  O   GLN B 222      -4.232 -12.136   0.530  1.00  0.00           O  
ATOM   3518  CB  GLN B 222      -6.705 -10.856  -0.998  1.00  0.00           C  
ATOM   3519  CG  GLN B 222      -7.607  -9.680  -1.301  1.00  0.00           C  
ATOM   3520  CD  GLN B 222      -7.955  -9.561  -2.772  1.00  0.00           C  
ATOM   3521  OE1 GLN B 222      -8.107 -10.574  -3.461  1.00  0.00           O  
ATOM   3522  NE2 GLN B 222      -8.085  -8.329  -3.261  1.00  0.00           N  
ATOM   3523  H   GLN B 222      -4.645  -9.656   0.523  1.00  0.00           H  
ATOM   3524  HA  GLN B 222      -7.220 -11.062   1.087  1.00  0.00           H  
ATOM   3525 1HB  GLN B 222      -5.807 -10.750  -1.599  1.00  0.00           H  
ATOM   3526 2HB  GLN B 222      -7.211 -11.762  -1.327  1.00  0.00           H  
ATOM   3527 1HG  GLN B 222      -8.528  -9.820  -0.747  1.00  0.00           H  
ATOM   3528 2HG  GLN B 222      -7.113  -8.760  -0.990  1.00  0.00           H  
ATOM   3529 1HE2 GLN B 222      -8.322  -8.192  -4.234  1.00  0.00           H  
ATOM   3530 2HE2 GLN B 222      -7.955  -7.536  -2.667  1.00  0.00           H  
ATOM   3531  N   PRO B 223      -6.025 -13.359   1.077  1.00  0.00           N  
ATOM   3532  CA  PRO B 223      -5.318 -14.582   1.415  1.00  0.00           C  
ATOM   3533  C   PRO B 223      -4.472 -15.153   0.291  1.00  0.00           C  
ATOM   3534  O   PRO B 223      -3.520 -15.892   0.555  1.00  0.00           O  
ATOM   3535  CB  PRO B 223      -6.462 -15.531   1.797  1.00  0.00           C  
ATOM   3536  CG  PRO B 223      -7.698 -14.911   1.213  1.00  0.00           C  
ATOM   3537  CD  PRO B 223      -7.470 -13.437   1.296  1.00  0.00           C  
ATOM   3538  HA  PRO B 223      -4.691 -14.384   2.293  1.00  0.00           H  
ATOM   3539 1HB  PRO B 223      -6.261 -16.535   1.395  1.00  0.00           H  
ATOM   3540 2HB  PRO B 223      -6.512 -15.629   2.894  1.00  0.00           H  
ATOM   3541 1HG  PRO B 223      -7.853 -15.264   0.181  1.00  0.00           H  
ATOM   3542 2HG  PRO B 223      -8.575 -15.231   1.792  1.00  0.00           H  
ATOM   3543 1HD  PRO B 223      -8.059 -12.943   0.518  1.00  0.00           H  
ATOM   3544 2HD  PRO B 223      -7.724 -13.091   2.296  1.00  0.00           H  
ATOM   3545  N   THR B 224      -4.792 -14.767  -0.945  1.00  0.00           N  
ATOM   3546  CA  THR B 224      -4.089 -15.233  -2.128  1.00  0.00           C  
ATOM   3547  C   THR B 224      -2.910 -14.349  -2.548  1.00  0.00           C  
ATOM   3548  O   THR B 224      -2.208 -14.668  -3.506  1.00  0.00           O  
ATOM   3549  CB  THR B 224      -5.091 -15.426  -3.290  1.00  0.00           C  
ATOM   3550  OG1 THR B 224      -5.723 -14.174  -3.627  1.00  0.00           O  
ATOM   3551  CG2 THR B 224      -6.150 -16.433  -2.904  1.00  0.00           C  
ATOM   3552  H   THR B 224      -5.571 -14.144  -1.080  1.00  0.00           H  
ATOM   3553  HA  THR B 224      -3.680 -16.216  -1.901  1.00  0.00           H  
ATOM   3554  HB  THR B 224      -4.551 -15.792  -4.166  1.00  0.00           H  
ATOM   3555  HG1 THR B 224      -5.126 -13.601  -4.131  1.00  0.00           H  
ATOM   3556 1HG2 THR B 224      -6.841 -16.569  -3.736  1.00  0.00           H  
ATOM   3557 2HG2 THR B 224      -5.677 -17.385  -2.664  1.00  0.00           H  
ATOM   3558 3HG2 THR B 224      -6.696 -16.072  -2.035  1.00  0.00           H  
ATOM   3559  N   ASN B 225      -2.657 -13.274  -1.825  1.00  0.00           N  
ATOM   3560  CA  ASN B 225      -1.562 -12.393  -2.208  1.00  0.00           C  
ATOM   3561  C   ASN B 225      -0.206 -13.051  -1.952  1.00  0.00           C  
ATOM   3562  O   ASN B 225      -0.073 -13.880  -1.049  1.00  0.00           O  
ATOM   3563  CB  ASN B 225      -1.667 -11.076  -1.473  1.00  0.00           C  
ATOM   3564  CG  ASN B 225      -2.892 -10.298  -1.842  1.00  0.00           C  
ATOM   3565  OD1 ASN B 225      -3.430  -9.555  -1.010  1.00  0.00           O  
ATOM   3566  ND2 ASN B 225      -3.354 -10.458  -3.063  1.00  0.00           N  
ATOM   3567  H   ASN B 225      -3.232 -13.052  -1.019  1.00  0.00           H  
ATOM   3568  HA  ASN B 225      -1.621 -12.206  -3.280  1.00  0.00           H  
ATOM   3569 1HB  ASN B 225      -1.666 -11.253  -0.395  1.00  0.00           H  
ATOM   3570 2HB  ASN B 225      -0.809 -10.478  -1.704  1.00  0.00           H  
ATOM   3571 1HD2 ASN B 225      -4.176  -9.970  -3.358  1.00  0.00           H  
ATOM   3572 2HD2 ASN B 225      -2.894 -11.074  -3.700  1.00  0.00           H  
ATOM   3573  N   GLY B 226       0.800 -12.671  -2.745  1.00  0.00           N  
ATOM   3574  CA  GLY B 226       2.156 -13.187  -2.570  1.00  0.00           C  
ATOM   3575  C   GLY B 226       2.688 -12.757  -1.215  1.00  0.00           C  
ATOM   3576  O   GLY B 226       2.197 -11.789  -0.637  1.00  0.00           O  
ATOM   3577  H   GLY B 226       0.622 -12.007  -3.493  1.00  0.00           H  
ATOM   3578 1HA  GLY B 226       2.150 -14.275  -2.643  1.00  0.00           H  
ATOM   3579 2HA  GLY B 226       2.799 -12.806  -3.363  1.00  0.00           H  
ATOM   3580  N   VAL B 227       3.675 -13.477  -0.684  1.00  0.00           N  
ATOM   3581  CA  VAL B 227       4.114 -13.193   0.690  1.00  0.00           C  
ATOM   3582  C   VAL B 227       4.490 -11.740   0.939  1.00  0.00           C  
ATOM   3583  O   VAL B 227       4.126 -11.167   1.964  1.00  0.00           O  
ATOM   3584  CB  VAL B 227       5.266 -14.108   1.099  1.00  0.00           C  
ATOM   3585  CG1 VAL B 227       5.826 -13.645   2.430  1.00  0.00           C  
ATOM   3586  CG2 VAL B 227       4.733 -15.531   1.213  1.00  0.00           C  
ATOM   3587  H   VAL B 227       4.109 -14.221  -1.211  1.00  0.00           H  
ATOM   3588  HA  VAL B 227       3.289 -13.436   1.352  1.00  0.00           H  
ATOM   3589  HB  VAL B 227       6.061 -14.061   0.358  1.00  0.00           H  
ATOM   3590 1HG1 VAL B 227       6.644 -14.297   2.732  1.00  0.00           H  
ATOM   3591 2HG1 VAL B 227       6.193 -12.624   2.339  1.00  0.00           H  
ATOM   3592 3HG1 VAL B 227       5.037 -13.679   3.182  1.00  0.00           H  
ATOM   3593 1HG2 VAL B 227       5.539 -16.202   1.510  1.00  0.00           H  
ATOM   3594 2HG2 VAL B 227       3.938 -15.561   1.964  1.00  0.00           H  
ATOM   3595 3HG2 VAL B 227       4.333 -15.848   0.251  1.00  0.00           H  
ATOM   3596  N   GLY B 228       5.170 -11.117  -0.010  1.00  0.00           N  
ATOM   3597  CA  GLY B 228       5.556  -9.715   0.131  1.00  0.00           C  
ATOM   3598  C   GLY B 228       4.358  -8.765   0.350  1.00  0.00           C  
ATOM   3599  O   GLY B 228       4.519  -7.657   0.885  1.00  0.00           O  
ATOM   3600  H   GLY B 228       5.436 -11.622  -0.840  1.00  0.00           H  
ATOM   3601 1HA  GLY B 228       6.264  -9.615   0.953  1.00  0.00           H  
ATOM   3602 2HA  GLY B 228       6.087  -9.412  -0.772  1.00  0.00           H  
ATOM   3603  N   TYR B 229       3.171  -9.234  -0.041  1.00  0.00           N  
ATOM   3604  CA  TYR B 229       1.934  -8.478   0.035  1.00  0.00           C  
ATOM   3605  C   TYR B 229       1.000  -8.995   1.135  1.00  0.00           C  
ATOM   3606  O   TYR B 229      -0.121  -8.503   1.276  1.00  0.00           O  
ATOM   3607  CB  TYR B 229       1.215  -8.554  -1.310  1.00  0.00           C  
ATOM   3608  CG  TYR B 229       1.976  -7.975  -2.472  1.00  0.00           C  
ATOM   3609  CD1 TYR B 229       2.796  -8.799  -3.228  1.00  0.00           C  
ATOM   3610  CD2 TYR B 229       1.842  -6.640  -2.801  1.00  0.00           C  
ATOM   3611  CE1 TYR B 229       3.483  -8.285  -4.307  1.00  0.00           C  
ATOM   3612  CE2 TYR B 229       2.531  -6.125  -3.886  1.00  0.00           C  
ATOM   3613  CZ  TYR B 229       3.348  -6.942  -4.634  1.00  0.00           C  
ATOM   3614  OH  TYR B 229       4.032  -6.430  -5.712  1.00  0.00           O  
ATOM   3615  H   TYR B 229       3.124 -10.169  -0.426  1.00  0.00           H  
ATOM   3616  HA  TYR B 229       2.174  -7.440   0.258  1.00  0.00           H  
ATOM   3617 1HB  TYR B 229       1.034  -9.596  -1.536  1.00  0.00           H  
ATOM   3618 2HB  TYR B 229       0.249  -8.055  -1.245  1.00  0.00           H  
ATOM   3619  HD1 TYR B 229       2.894  -9.853  -2.970  1.00  0.00           H  
ATOM   3620  HD2 TYR B 229       1.192  -5.998  -2.208  1.00  0.00           H  
ATOM   3621  HE1 TYR B 229       4.127  -8.933  -4.901  1.00  0.00           H  
ATOM   3622  HE2 TYR B 229       2.428  -5.073  -4.152  1.00  0.00           H  
ATOM   3623  HH  TYR B 229       4.583  -7.116  -6.095  1.00  0.00           H  
ATOM   3624  N   GLN B 230       1.447  -9.988   1.908  1.00  0.00           N  
ATOM   3625  CA  GLN B 230       0.628 -10.525   2.987  1.00  0.00           C  
ATOM   3626  C   GLN B 230       0.842  -9.636   4.187  1.00  0.00           C  
ATOM   3627  O   GLN B 230       1.885  -8.984   4.279  1.00  0.00           O  
ATOM   3628  CB  GLN B 230       0.953 -12.003   3.278  1.00  0.00           C  
ATOM   3629  CG  GLN B 230       0.495 -12.939   2.174  1.00  0.00           C  
ATOM   3630  CD  GLN B 230       0.786 -14.411   2.406  1.00  0.00           C  
ATOM   3631  OE1 GLN B 230       1.224 -14.859   3.479  1.00  0.00           O  
ATOM   3632  NE2 GLN B 230       0.551 -15.200   1.366  1.00  0.00           N  
ATOM   3633  H   GLN B 230       2.380 -10.371   1.761  1.00  0.00           H  
ATOM   3634  HA  GLN B 230      -0.412 -10.473   2.677  1.00  0.00           H  
ATOM   3635 1HB  GLN B 230       2.036 -12.115   3.364  1.00  0.00           H  
ATOM   3636 2HB  GLN B 230       0.530 -12.322   4.218  1.00  0.00           H  
ATOM   3637 1HG  GLN B 230      -0.585 -12.829   2.061  1.00  0.00           H  
ATOM   3638 2HG  GLN B 230       0.963 -12.649   1.268  1.00  0.00           H  
ATOM   3639 1HE2 GLN B 230       0.713 -16.182   1.429  1.00  0.00           H  
ATOM   3640 2HE2 GLN B 230       0.206 -14.799   0.482  1.00  0.00           H  
ATOM   3641  N   PRO B 231      -0.130  -9.509   5.093  1.00  0.00           N  
ATOM   3642  CA  PRO B 231       0.011  -8.736   6.298  1.00  0.00           C  
ATOM   3643  C   PRO B 231       0.947  -9.385   7.284  1.00  0.00           C  
ATOM   3644  O   PRO B 231       0.942 -10.614   7.454  1.00  0.00           O  
ATOM   3645  CB  PRO B 231      -1.417  -8.705   6.843  1.00  0.00           C  
ATOM   3646  CG  PRO B 231      -2.064  -9.958   6.315  1.00  0.00           C  
ATOM   3647  CD  PRO B 231      -1.426 -10.216   4.964  1.00  0.00           C  
ATOM   3648  HA  PRO B 231       0.359  -7.725   6.048  1.00  0.00           H  
ATOM   3649 1HB  PRO B 231      -1.382  -8.687   7.944  1.00  0.00           H  
ATOM   3650 2HB  PRO B 231      -1.923  -7.811   6.543  1.00  0.00           H  
ATOM   3651 1HG  PRO B 231      -1.907 -10.765   7.029  1.00  0.00           H  
ATOM   3652 2HG  PRO B 231      -3.153  -9.813   6.235  1.00  0.00           H  
ATOM   3653 1HD  PRO B 231      -1.307 -11.291   4.853  1.00  0.00           H  
ATOM   3654 2HD  PRO B 231      -2.038  -9.798   4.166  1.00  0.00           H  
ATOM   3655  N   TYR B 232       1.690  -8.534   7.967  1.00  0.00           N  
ATOM   3656  CA  TYR B 232       2.557  -8.876   9.077  1.00  0.00           C  
ATOM   3657  C   TYR B 232       2.269  -8.046  10.296  1.00  0.00           C  
ATOM   3658  O   TYR B 232       2.152  -6.816  10.237  1.00  0.00           O  
ATOM   3659  CB  TYR B 232       4.025  -8.773   8.648  1.00  0.00           C  
ATOM   3660  CG  TYR B 232       4.464  -9.962   7.844  1.00  0.00           C  
ATOM   3661  CD1 TYR B 232       4.054 -10.143   6.559  1.00  0.00           C  
ATOM   3662  CD2 TYR B 232       5.336 -10.861   8.420  1.00  0.00           C  
ATOM   3663  CE1 TYR B 232       4.453 -11.241   5.853  1.00  0.00           C  
ATOM   3664  CE2 TYR B 232       5.750 -11.962   7.718  1.00  0.00           C  
ATOM   3665  CZ  TYR B 232       5.297 -12.153   6.439  1.00  0.00           C  
ATOM   3666  OH  TYR B 232       5.641 -13.266   5.748  1.00  0.00           O  
ATOM   3667  H   TYR B 232       1.658  -7.558   7.686  1.00  0.00           H  
ATOM   3668  HA  TYR B 232       2.360  -9.913   9.345  1.00  0.00           H  
ATOM   3669 1HB  TYR B 232       4.173  -7.870   8.045  1.00  0.00           H  
ATOM   3670 2HB  TYR B 232       4.662  -8.697   9.533  1.00  0.00           H  
ATOM   3671  HD1 TYR B 232       3.389  -9.426   6.107  1.00  0.00           H  
ATOM   3672  HD2 TYR B 232       5.681 -10.704   9.443  1.00  0.00           H  
ATOM   3673  HE1 TYR B 232       4.091 -11.393   4.830  1.00  0.00           H  
ATOM   3674  HE2 TYR B 232       6.420 -12.686   8.181  1.00  0.00           H  
ATOM   3675  HH  TYR B 232       6.191 -13.829   6.301  1.00  0.00           H  
ATOM   3676  N   ARG B 233       2.196  -8.730  11.420  1.00  0.00           N  
ATOM   3677  CA  ARG B 233       1.994  -8.073  12.689  1.00  0.00           C  
ATOM   3678  C   ARG B 233       3.337  -7.786  13.265  1.00  0.00           C  
ATOM   3679  O   ARG B 233       4.198  -8.664  13.313  1.00  0.00           O  
ATOM   3680  CB  ARG B 233       1.121  -8.898  13.613  1.00  0.00           C  
ATOM   3681  CG  ARG B 233      -0.353  -8.882  13.243  1.00  0.00           C  
ATOM   3682  CD  ARG B 233      -1.219  -9.684  14.150  1.00  0.00           C  
ATOM   3683  NE  ARG B 233      -2.638  -9.491  13.816  1.00  0.00           N  
ATOM   3684  CZ  ARG B 233      -3.668  -9.668  14.679  1.00  0.00           C  
ATOM   3685  NH1 ARG B 233      -3.410 -10.073  15.911  1.00  0.00           N  
ATOM   3686  NH2 ARG B 233      -4.912  -9.418  14.276  1.00  0.00           N  
ATOM   3687  H   ARG B 233       2.331  -9.743  11.385  1.00  0.00           H  
ATOM   3688  HA  ARG B 233       1.491  -7.121  12.525  1.00  0.00           H  
ATOM   3689 1HB  ARG B 233       1.441  -9.930  13.540  1.00  0.00           H  
ATOM   3690 2HB  ARG B 233       1.251  -8.589  14.629  1.00  0.00           H  
ATOM   3691 1HG  ARG B 233      -0.706  -7.863  13.326  1.00  0.00           H  
ATOM   3692 2HG  ARG B 233      -0.484  -9.209  12.225  1.00  0.00           H  
ATOM   3693 1HD  ARG B 233      -0.981 -10.739  14.036  1.00  0.00           H  
ATOM   3694 2HD  ARG B 233      -1.061  -9.390  15.174  1.00  0.00           H  
ATOM   3695  HE  ARG B 233      -2.868  -9.181  12.855  1.00  0.00           H  
ATOM   3696 1HH1 ARG B 233      -2.462 -10.293  16.173  1.00  0.00           H  
ATOM   3697 2HH1 ARG B 233      -4.160 -10.175  16.613  1.00  0.00           H  
ATOM   3698 1HH2 ARG B 233      -5.080  -9.111  13.300  1.00  0.00           H  
ATOM   3699 2HH2 ARG B 233      -5.714  -9.534  14.913  1.00  0.00           H  
ATOM   3700  N   VAL B 234       3.537  -6.536  13.643  1.00  0.00           N  
ATOM   3701  CA  VAL B 234       4.818  -6.111  14.142  1.00  0.00           C  
ATOM   3702  C   VAL B 234       4.702  -5.534  15.537  1.00  0.00           C  
ATOM   3703  O   VAL B 234       3.793  -4.746  15.813  1.00  0.00           O  
ATOM   3704  CB  VAL B 234       5.403  -5.019  13.219  1.00  0.00           C  
ATOM   3705  CG1 VAL B 234       6.781  -4.571  13.733  1.00  0.00           C  
ATOM   3706  CG2 VAL B 234       5.462  -5.510  11.777  1.00  0.00           C  
ATOM   3707  H   VAL B 234       2.796  -5.847  13.540  1.00  0.00           H  
ATOM   3708  HA  VAL B 234       5.489  -6.963  14.166  1.00  0.00           H  
ATOM   3709  HB  VAL B 234       4.751  -4.159  13.261  1.00  0.00           H  
ATOM   3710 1HG1 VAL B 234       7.165  -3.788  13.097  1.00  0.00           H  
ATOM   3711 2HG1 VAL B 234       6.690  -4.195  14.742  1.00  0.00           H  
ATOM   3712 3HG1 VAL B 234       7.467  -5.418  13.721  1.00  0.00           H  
ATOM   3713 1HG2 VAL B 234       5.849  -4.715  11.161  1.00  0.00           H  
ATOM   3714 2HG2 VAL B 234       6.106  -6.365  11.703  1.00  0.00           H  
ATOM   3715 3HG2 VAL B 234       4.462  -5.778  11.434  1.00  0.00           H  
ATOM   3716  N   VAL B 235       5.594  -5.970  16.421  1.00  0.00           N  
ATOM   3717  CA  VAL B 235       5.697  -5.439  17.768  1.00  0.00           C  
ATOM   3718  C   VAL B 235       7.120  -4.952  17.988  1.00  0.00           C  
ATOM   3719  O   VAL B 235       8.080  -5.698  17.789  1.00  0.00           O  
ATOM   3720  CB  VAL B 235       5.325  -6.472  18.851  1.00  0.00           C  
ATOM   3721  CG1 VAL B 235       5.524  -5.840  20.246  1.00  0.00           C  
ATOM   3722  CG2 VAL B 235       3.865  -6.899  18.675  1.00  0.00           C  
ATOM   3723  H   VAL B 235       6.270  -6.660  16.112  1.00  0.00           H  
ATOM   3724  HA  VAL B 235       5.019  -4.600  17.863  1.00  0.00           H  
ATOM   3725  HB  VAL B 235       5.976  -7.339  18.769  1.00  0.00           H  
ATOM   3726 1HG1 VAL B 235       5.262  -6.557  21.015  1.00  0.00           H  
ATOM   3727 2HG1 VAL B 235       6.566  -5.545  20.371  1.00  0.00           H  
ATOM   3728 3HG1 VAL B 235       4.884  -4.961  20.337  1.00  0.00           H  
ATOM   3729 1HG2 VAL B 235       3.599  -7.627  19.439  1.00  0.00           H  
ATOM   3730 2HG2 VAL B 235       3.219  -6.028  18.764  1.00  0.00           H  
ATOM   3731 3HG2 VAL B 235       3.738  -7.335  17.697  1.00  0.00           H  
ATOM   3732  N   VAL B 236       7.265  -3.703  18.388  1.00  0.00           N  
ATOM   3733  CA  VAL B 236       8.591  -3.173  18.639  1.00  0.00           C  
ATOM   3734  C   VAL B 236       8.740  -2.898  20.125  1.00  0.00           C  
ATOM   3735  O   VAL B 236       7.903  -2.221  20.716  1.00  0.00           O  
ATOM   3736  CB  VAL B 236       8.832  -1.891  17.819  1.00  0.00           C  
ATOM   3737  CG1 VAL B 236      10.215  -1.349  18.107  1.00  0.00           C  
ATOM   3738  CG2 VAL B 236       8.642  -2.191  16.340  1.00  0.00           C  
ATOM   3739  H   VAL B 236       6.438  -3.119  18.490  1.00  0.00           H  
ATOM   3740  HA  VAL B 236       9.331  -3.912  18.345  1.00  0.00           H  
ATOM   3741  HB  VAL B 236       8.133  -1.140  18.120  1.00  0.00           H  
ATOM   3742 1HG1 VAL B 236      10.371  -0.448  17.546  1.00  0.00           H  
ATOM   3743 2HG1 VAL B 236      10.308  -1.131  19.172  1.00  0.00           H  
ATOM   3744 3HG1 VAL B 236      10.955  -2.090  17.824  1.00  0.00           H  
ATOM   3745 1HG2 VAL B 236       8.801  -1.291  15.766  1.00  0.00           H  
ATOM   3746 2HG2 VAL B 236       9.350  -2.945  16.037  1.00  0.00           H  
ATOM   3747 3HG2 VAL B 236       7.631  -2.550  16.174  1.00  0.00           H  
ATOM   3748  N   LEU B 237       9.771  -3.469  20.739  1.00  0.00           N  
ATOM   3749  CA  LEU B 237      10.014  -3.300  22.166  1.00  0.00           C  
ATOM   3750  C   LEU B 237      11.146  -2.321  22.431  1.00  0.00           C  
ATOM   3751  O   LEU B 237      12.303  -2.604  22.109  1.00  0.00           O  
ATOM   3752  CB  LEU B 237      10.349  -4.641  22.838  1.00  0.00           C  
ATOM   3753  CG  LEU B 237       9.306  -5.766  22.674  1.00  0.00           C  
ATOM   3754  CD1 LEU B 237       9.813  -7.029  23.379  1.00  0.00           C  
ATOM   3755  CD2 LEU B 237       7.979  -5.300  23.245  1.00  0.00           C  
ATOM   3756  H   LEU B 237      10.416  -4.018  20.185  1.00  0.00           H  
ATOM   3757  HA  LEU B 237       9.111  -2.914  22.622  1.00  0.00           H  
ATOM   3758 1HB  LEU B 237      11.290  -5.003  22.429  1.00  0.00           H  
ATOM   3759 2HB  LEU B 237      10.487  -4.462  23.906  1.00  0.00           H  
ATOM   3760  HG  LEU B 237       9.179  -6.002  21.614  1.00  0.00           H  
ATOM   3761 1HD1 LEU B 237       9.083  -7.833  23.258  1.00  0.00           H  
ATOM   3762 2HD1 LEU B 237      10.764  -7.335  22.937  1.00  0.00           H  
ATOM   3763 3HD1 LEU B 237       9.955  -6.826  24.441  1.00  0.00           H  
ATOM   3764 1HD2 LEU B 237       7.228  -6.084  23.132  1.00  0.00           H  
ATOM   3765 2HD2 LEU B 237       8.104  -5.056  24.297  1.00  0.00           H  
ATOM   3766 3HD2 LEU B 237       7.658  -4.412  22.709  1.00  0.00           H  
ATOM   3767  N   SER B 238      10.816  -1.159  22.986  1.00  0.00           N  
ATOM   3768  CA  SER B 238      11.832  -0.149  23.267  1.00  0.00           C  
ATOM   3769  C   SER B 238      12.241  -0.265  24.721  1.00  0.00           C  
ATOM   3770  O   SER B 238      11.381  -0.380  25.603  1.00  0.00           O  
ATOM   3771  CB  SER B 238      11.313   1.253  23.008  1.00  0.00           C  
ATOM   3772  OG  SER B 238      11.014   1.451  21.660  1.00  0.00           O  
ATOM   3773  H   SER B 238       9.839  -0.993  23.225  1.00  0.00           H  
ATOM   3774  HA  SER B 238      12.709  -0.331  22.644  1.00  0.00           H  
ATOM   3775 1HB  SER B 238      10.432   1.429  23.608  1.00  0.00           H  
ATOM   3776 2HB  SER B 238      12.069   1.970  23.322  1.00  0.00           H  
ATOM   3777  HG  SER B 238      10.107   1.147  21.540  1.00  0.00           H  
ATOM   3778  N   PHE B 239      13.543  -0.196  24.985  1.00  0.00           N  
ATOM   3779  CA  PHE B 239      14.002  -0.290  26.368  1.00  0.00           C  
ATOM   3780  C   PHE B 239      14.559   1.046  26.860  1.00  0.00           C  
ATOM   3781  O   PHE B 239      15.648   1.461  26.461  1.00  0.00           O  
ATOM   3782  CB  PHE B 239      15.034  -1.400  26.491  1.00  0.00           C  
ATOM   3783  CG  PHE B 239      14.475  -2.715  26.102  1.00  0.00           C  
ATOM   3784  CD1 PHE B 239      13.474  -3.274  26.821  1.00  0.00           C  
ATOM   3785  CD2 PHE B 239      14.950  -3.385  25.022  1.00  0.00           C  
ATOM   3786  CE1 PHE B 239      12.921  -4.472  26.454  1.00  0.00           C  
ATOM   3787  CE2 PHE B 239      14.406  -4.605  24.635  1.00  0.00           C  
ATOM   3788  CZ  PHE B 239      13.382  -5.143  25.356  1.00  0.00           C  
ATOM   3789  H   PHE B 239      14.219  -0.102  24.219  1.00  0.00           H  
ATOM   3790  HA  PHE B 239      13.154  -0.548  27.006  1.00  0.00           H  
ATOM   3791 1HB  PHE B 239      15.905  -1.184  25.873  1.00  0.00           H  
ATOM   3792 2HB  PHE B 239      15.339  -1.467  27.485  1.00  0.00           H  
ATOM   3793  HD1 PHE B 239      13.108  -2.744  27.680  1.00  0.00           H  
ATOM   3794  HD2 PHE B 239      15.768  -2.940  24.465  1.00  0.00           H  
ATOM   3795  HE1 PHE B 239      12.114  -4.873  27.031  1.00  0.00           H  
ATOM   3796  HE2 PHE B 239      14.783  -5.128  23.762  1.00  0.00           H  
ATOM   3797  HZ  PHE B 239      12.939  -6.095  25.062  1.00  0.00           H  
ATOM   3798  N   GLU B 240      13.790   1.742  27.699  1.00  0.00           N  
ATOM   3799  CA  GLU B 240      14.165   3.079  28.145  1.00  0.00           C  
ATOM   3800  C   GLU B 240      14.860   3.068  29.496  1.00  0.00           C  
ATOM   3801  O   GLU B 240      14.328   2.543  30.486  1.00  0.00           O  
ATOM   3802  CB  GLU B 240      12.924   3.979  28.190  1.00  0.00           C  
ATOM   3803  CG  GLU B 240      13.184   5.408  28.637  1.00  0.00           C  
ATOM   3804  CD  GLU B 240      11.941   6.296  28.600  1.00  0.00           C  
ATOM   3805  OE1 GLU B 240      11.937   7.210  27.812  1.00  0.00           O  
ATOM   3806  OE2 GLU B 240      11.001   6.068  29.359  1.00  0.00           O  
ATOM   3807  H   GLU B 240      12.913   1.348  28.050  1.00  0.00           H  
ATOM   3808  HA  GLU B 240      14.859   3.498  27.417  1.00  0.00           H  
ATOM   3809 1HB  GLU B 240      12.473   4.012  27.201  1.00  0.00           H  
ATOM   3810 2HB  GLU B 240      12.190   3.545  28.870  1.00  0.00           H  
ATOM   3811 1HG  GLU B 240      13.542   5.351  29.647  1.00  0.00           H  
ATOM   3812 2HG  GLU B 240      13.969   5.845  28.023  1.00  0.00           H  
ATOM   3813  N   LEU B 241      16.054   3.653  29.542  1.00  0.00           N  
ATOM   3814  CA  LEU B 241      16.796   3.700  30.786  1.00  0.00           C  
ATOM   3815  C   LEU B 241      17.054   5.161  31.185  1.00  0.00           C  
ATOM   3816  O   LEU B 241      17.792   5.877  30.507  1.00  0.00           O  
ATOM   3817  CB  LEU B 241      18.117   2.946  30.615  1.00  0.00           C  
ATOM   3818  CG  LEU B 241      19.011   2.927  31.814  1.00  0.00           C  
ATOM   3819  CD1 LEU B 241      18.289   2.132  32.920  1.00  0.00           C  
ATOM   3820  CD2 LEU B 241      20.344   2.289  31.448  1.00  0.00           C  
ATOM   3821  H   LEU B 241      16.445   4.060  28.702  1.00  0.00           H  
ATOM   3822  HA  LEU B 241      16.212   3.228  31.574  1.00  0.00           H  
ATOM   3823 1HB  LEU B 241      17.900   1.918  30.353  1.00  0.00           H  
ATOM   3824 2HB  LEU B 241      18.672   3.399  29.794  1.00  0.00           H  
ATOM   3825  HG  LEU B 241      19.175   3.948  32.174  1.00  0.00           H  
ATOM   3826 1HD1 LEU B 241      18.910   2.107  33.813  1.00  0.00           H  
ATOM   3827 2HD1 LEU B 241      17.336   2.612  33.156  1.00  0.00           H  
ATOM   3828 3HD1 LEU B 241      18.108   1.112  32.575  1.00  0.00           H  
ATOM   3829 1HD2 LEU B 241      20.988   2.265  32.326  1.00  0.00           H  
ATOM   3830 2HD2 LEU B 241      20.172   1.269  31.097  1.00  0.00           H  
ATOM   3831 3HD2 LEU B 241      20.823   2.871  30.661  1.00  0.00           H  
ATOM   3832  N   LEU B 242      16.419   5.601  32.267  1.00  0.00           N  
ATOM   3833  CA  LEU B 242      16.523   6.977  32.743  1.00  0.00           C  
ATOM   3834  C   LEU B 242      17.209   6.997  34.094  1.00  0.00           C  
ATOM   3835  O   LEU B 242      17.326   5.961  34.749  1.00  0.00           O  
ATOM   3836  CB  LEU B 242      15.134   7.615  32.880  1.00  0.00           C  
ATOM   3837  CG  LEU B 242      14.252   7.580  31.658  1.00  0.00           C  
ATOM   3838  CD1 LEU B 242      12.886   8.142  32.006  1.00  0.00           C  
ATOM   3839  CD2 LEU B 242      14.893   8.365  30.538  1.00  0.00           C  
ATOM   3840  H   LEU B 242      15.826   4.961  32.790  1.00  0.00           H  
ATOM   3841  HA  LEU B 242      17.119   7.555  32.038  1.00  0.00           H  
ATOM   3842 1HB  LEU B 242      14.604   7.102  33.636  1.00  0.00           H  
ATOM   3843 2HB  LEU B 242      15.249   8.652  33.186  1.00  0.00           H  
ATOM   3844  HG  LEU B 242      14.121   6.560  31.356  1.00  0.00           H  
ATOM   3845 1HD1 LEU B 242      12.242   8.094  31.122  1.00  0.00           H  
ATOM   3846 2HD1 LEU B 242      12.440   7.560  32.803  1.00  0.00           H  
ATOM   3847 3HD1 LEU B 242      12.988   9.177  32.326  1.00  0.00           H  
ATOM   3848 1HD2 LEU B 242      14.248   8.321  29.654  1.00  0.00           H  
ATOM   3849 2HD2 LEU B 242      15.021   9.402  30.842  1.00  0.00           H  
ATOM   3850 3HD2 LEU B 242      15.866   7.934  30.295  1.00  0.00           H  
ATOM   3851  N   HIS B 243      17.608   8.174  34.565  1.00  0.00           N  
ATOM   3852  CA  HIS B 243      18.185   8.293  35.909  1.00  0.00           C  
ATOM   3853  C   HIS B 243      16.982   8.250  36.864  1.00  0.00           C  
ATOM   3854  O   HIS B 243      16.535   9.270  37.388  1.00  0.00           O  
ATOM   3855  CB  HIS B 243      18.918   9.627  36.034  1.00  0.00           C  
ATOM   3856  CG  HIS B 243      20.085   9.737  35.099  1.00  0.00           C  
ATOM   3857  ND1 HIS B 243      20.675  10.944  34.790  1.00  0.00           N  
ATOM   3858  CD2 HIS B 243      20.740   8.800  34.371  1.00  0.00           C  
ATOM   3859  CE1 HIS B 243      21.650  10.745  33.920  1.00  0.00           C  
ATOM   3860  NE2 HIS B 243      21.710   9.455  33.649  1.00  0.00           N  
ATOM   3861  H   HIS B 243      17.509   9.000  33.991  1.00  0.00           H  
ATOM   3862  HA  HIS B 243      18.858   7.467  36.133  1.00  0.00           H  
ATOM   3863 1HB  HIS B 243      18.227  10.446  35.825  1.00  0.00           H  
ATOM   3864 2HB  HIS B 243      19.279   9.752  37.053  1.00  0.00           H  
ATOM   3865  HD2 HIS B 243      20.532   7.729  34.356  1.00  0.00           H  
ATOM   3866  HE1 HIS B 243      22.293  11.518  33.497  1.00  0.00           H  
ATOM   3867  HE2 HIS B 243      22.360   9.015  33.014  1.00  0.00           H  
ATOM   3868  N   ALA B 244      16.421   7.051  36.988  1.00  0.00           N  
ATOM   3869  CA  ALA B 244      15.104   6.823  37.557  1.00  0.00           C  
ATOM   3870  C   ALA B 244      15.004   5.392  38.160  1.00  0.00           C  
ATOM   3871  O   ALA B 244      15.937   4.609  38.004  1.00  0.00           O  
ATOM   3872  CB  ALA B 244      14.125   7.092  36.415  1.00  0.00           C  
ATOM   3873  H   ALA B 244      16.908   6.276  36.541  1.00  0.00           H  
ATOM   3874  HA  ALA B 244      14.954   7.546  38.358  1.00  0.00           H  
ATOM   3875 1HB  ALA B 244      13.110   7.031  36.641  1.00  0.00           H  
ATOM   3876 2HB  ALA B 244      14.304   8.101  36.042  1.00  0.00           H  
ATOM   3877 3HB  ALA B 244      14.348   6.373  35.650  1.00  0.00           H  
ATOM   3878  N   PRO B 245      13.901   5.024  38.860  1.00  0.00           N  
ATOM   3879  CA  PRO B 245      13.673   3.777  39.597  1.00  0.00           C  
ATOM   3880  C   PRO B 245      13.984   2.415  38.953  1.00  0.00           C  
ATOM   3881  O   PRO B 245      14.211   1.468  39.699  1.00  0.00           O  
ATOM   3882  CB  PRO B 245      12.173   3.855  39.880  1.00  0.00           C  
ATOM   3883  CG  PRO B 245      11.899   5.301  40.084  1.00  0.00           C  
ATOM   3884  CD  PRO B 245      12.745   5.982  39.094  1.00  0.00           C  
ATOM   3885  HA  PRO B 245      14.222   3.852  40.547  1.00  0.00           H  
ATOM   3886 1HB  PRO B 245      11.625   3.443  39.035  1.00  0.00           H  
ATOM   3887 2HB  PRO B 245      11.923   3.241  40.755  1.00  0.00           H  
ATOM   3888 1HG  PRO B 245      10.828   5.505  39.940  1.00  0.00           H  
ATOM   3889 2HG  PRO B 245      12.140   5.589  41.118  1.00  0.00           H  
ATOM   3890 1HD  PRO B 245      12.126   6.031  38.198  1.00  0.00           H  
ATOM   3891 2HD  PRO B 245      13.059   6.962  39.471  1.00  0.00           H  
ATOM   3892  N   ALA B 246      13.964   2.277  37.617  1.00  0.00           N  
ATOM   3893  CA  ALA B 246      14.210   0.959  36.974  1.00  0.00           C  
ATOM   3894  C   ALA B 246      13.124  -0.060  37.377  1.00  0.00           C  
ATOM   3895  O   ALA B 246      13.389  -0.963  38.168  1.00  0.00           O  
ATOM   3896  CB  ALA B 246      15.598   0.431  37.306  1.00  0.00           C  
ATOM   3897  H   ALA B 246      13.801   3.085  37.037  1.00  0.00           H  
ATOM   3898  HA  ALA B 246      14.200   1.082  35.915  1.00  0.00           H  
ATOM   3899 1HB  ALA B 246      15.746  -0.488  36.785  1.00  0.00           H  
ATOM   3900 2HB  ALA B 246      16.342   1.156  36.978  1.00  0.00           H  
ATOM   3901 3HB  ALA B 246      15.721   0.254  38.364  1.00  0.00           H  
ATOM   3902  N   THR B 247      11.870   0.121  36.892  1.00  0.00           N  
ATOM   3903  CA  THR B 247      10.770  -0.704  37.397  1.00  0.00           C  
ATOM   3904  C   THR B 247      10.451  -1.987  36.614  1.00  0.00           C  
ATOM   3905  O   THR B 247       9.572  -2.749  37.044  1.00  0.00           O  
ATOM   3906  CB  THR B 247       9.466   0.093  37.456  1.00  0.00           C  
ATOM   3907  OG1 THR B 247       8.988   0.368  36.132  1.00  0.00           O  
ATOM   3908  CG2 THR B 247       9.705   1.393  38.164  1.00  0.00           C  
ATOM   3909  H   THR B 247      11.661   0.821  36.177  1.00  0.00           H  
ATOM   3910  HA  THR B 247      11.026  -0.999  38.414  1.00  0.00           H  
ATOM   3911  HB  THR B 247       8.731  -0.466  37.997  1.00  0.00           H  
ATOM   3912  HG1 THR B 247       9.683   0.849  35.609  1.00  0.00           H  
ATOM   3913 1HG2 THR B 247       8.772   1.957  38.211  1.00  0.00           H  
ATOM   3914 2HG2 THR B 247      10.066   1.197  39.174  1.00  0.00           H  
ATOM   3915 3HG2 THR B 247      10.449   1.962  37.610  1.00  0.00           H  
ATOM   3916  N   VAL B 248      11.084  -2.212  35.462  1.00  0.00           N  
ATOM   3917  CA  VAL B 248      10.801  -3.458  34.746  1.00  0.00           C  
ATOM   3918  C   VAL B 248      12.069  -4.257  34.624  1.00  0.00           C  
ATOM   3919  O   VAL B 248      13.054  -3.801  34.033  1.00  0.00           O  
ATOM   3920  CB  VAL B 248      10.231  -3.230  33.334  1.00  0.00           C  
ATOM   3921  CG1 VAL B 248       9.985  -4.588  32.657  1.00  0.00           C  
ATOM   3922  CG2 VAL B 248       8.962  -2.482  33.425  1.00  0.00           C  
ATOM   3923  H   VAL B 248      11.778  -1.552  35.108  1.00  0.00           H  
ATOM   3924  HA  VAL B 248      10.082  -4.048  35.314  1.00  0.00           H  
ATOM   3925  HB  VAL B 248      10.949  -2.669  32.739  1.00  0.00           H  
ATOM   3926 1HG1 VAL B 248       9.574  -4.439  31.661  1.00  0.00           H  
ATOM   3927 2HG1 VAL B 248      10.920  -5.141  32.583  1.00  0.00           H  
ATOM   3928 3HG1 VAL B 248       9.280  -5.155  33.257  1.00  0.00           H  
ATOM   3929 1HG2 VAL B 248       8.560  -2.323  32.427  1.00  0.00           H  
ATOM   3930 2HG2 VAL B 248       8.250  -3.055  34.020  1.00  0.00           H  
ATOM   3931 3HG2 VAL B 248       9.153  -1.522  33.899  1.00  0.00           H  
ATOM   3932  N   CYS B 249      12.072  -5.449  35.204  1.00  0.00           N  
ATOM   3933  CA  CYS B 249      13.315  -6.204  35.124  1.00  0.00           C  
ATOM   3934  C   CYS B 249      13.137  -7.609  34.597  1.00  0.00           C  
ATOM   3935  O   CYS B 249      13.666  -7.967  33.547  1.00  0.00           O  
ATOM   3936  CB  CYS B 249      13.931  -6.330  36.525  1.00  0.00           C  
ATOM   3937  SG  CYS B 249      14.386  -4.763  37.325  1.00  0.00           S  
ATOM   3938  H   CYS B 249      11.218  -5.803  35.643  1.00  0.00           H  
ATOM   3939  HA  CYS B 249      14.006  -5.696  34.464  1.00  0.00           H  
ATOM   3940 1HB  CYS B 249      13.239  -6.845  37.183  1.00  0.00           H  
ATOM   3941 2HB  CYS B 249      14.828  -6.952  36.456  1.00  0.00           H  
ATOM   3942  N   GLY B 250      12.315  -8.376  35.290  1.00  0.00           N  
ATOM   3943  CA  GLY B 250      12.186  -9.783  34.976  1.00  0.00           C  
ATOM   3944  C   GLY B 250      13.454 -10.440  35.513  1.00  0.00           C  
ATOM   3945  O   GLY B 250      14.491  -9.793  35.551  1.00  0.00           O  
ATOM   3946  H   GLY B 250      11.847  -7.996  36.100  1.00  0.00           H  
ATOM   3947 1HA  GLY B 250      11.303 -10.190  35.425  1.00  0.00           H  
ATOM   3948 2HA  GLY B 250      12.121  -9.928  33.897  1.00  0.00           H  
ATOM   3949  N   PRO B 251      13.409 -11.657  36.033  1.00  0.00           N  
ATOM   3950  CA  PRO B 251      14.501 -12.604  36.030  1.00  0.00           C  
ATOM   3951  C   PRO B 251      14.671 -13.174  34.633  1.00  0.00           C  
ATOM   3952  O   PRO B 251      13.683 -13.623  34.047  1.00  0.00           O  
ATOM   3953  OXT PRO B 251      15.754 -13.184  34.117  1.00  0.00           O  
ATOM   3954  CB  PRO B 251      14.046 -13.650  37.058  1.00  0.00           C  
ATOM   3955  CG  PRO B 251      12.557 -13.808  36.811  1.00  0.00           C  
ATOM   3956  CD  PRO B 251      12.134 -12.499  36.207  1.00  0.00           C  
ATOM   3957  HA  PRO B 251      15.424 -12.096  36.349  1.00  0.00           H  
ATOM   3958 1HB  PRO B 251      14.606 -14.586  36.916  1.00  0.00           H  
ATOM   3959 2HB  PRO B 251      14.272 -13.294  38.074  1.00  0.00           H  
ATOM   3960 1HG  PRO B 251      12.370 -14.662  36.143  1.00  0.00           H  
ATOM   3961 2HG  PRO B 251      12.037 -14.026  37.755  1.00  0.00           H  
ATOM   3962 1HD  PRO B 251      11.687 -12.682  35.225  1.00  0.00           H  
ATOM   3963 2HD  PRO B 251      11.471 -11.964  36.903  1.00  0.00           H  
TER                                                                             
score -754.371
silent_score -754.371
time 0
                                    
