# Supplementary material for: Improving de novo protein binder design with deep learning
Source: Nat Commun. 2023 May 6;14:2625. doi: 10.1038/s41467-023-38328-5 (PMC10163288; doi:10.1038/s41467-023-38328-5)
Supplement: Supplementary file 4 — Source Data File [file 41467_2023_38328_MOESM4_ESM.zip › all_data/experimental_structure_agreement/rosetta_models/LCB3_design.pdb]

HEADER                                            13-MAR-23   XXXX              
EXPDTA    THEORETICAL MODEL                                                     
REMARK 220                                                                      
REMARK 220 EXPERIMENTAL DETAILS                                                 
REMARK 220  EXPERIMENT TYPE                : THEORETICAL MODELLING              
REMARK 220  DATE OF DATA COLLECTION        : 13-MAR-23                          
REMARK 220                                                                      
REMARK 220 REMARK: MODEL GENERATED BY ROSETTA                                   
REMARK 220  VERSION 2019.44+release.5aed75f2e79                                 
SSBOND     CYS B   68    CYS B   93                                       2.03  
SSBOND     CYS B  111    CYS B  164                                       2.04  
SSBOND     CYS B  123    CYS B  257                                       2.03  
SSBOND     CYS B  212    CYS B  220                                       2.03  
ATOM      1  N   ASN A   1      -1.684 -10.471 -13.422  1.00  0.00           N  
ATOM      2  CA  ASN A   1      -2.262 -10.181 -12.116  1.00  0.00           C  
ATOM      3  C   ASN A   1      -2.442  -8.674 -11.949  1.00  0.00           C  
ATOM      4  O   ASN A   1      -1.468  -7.921 -11.878  1.00  0.00           O  
ATOM      5  CB  ASN A   1      -1.406 -10.777 -11.012  1.00  0.00           C  
ATOM      6  CG  ASN A   1      -2.008 -10.615  -9.645  1.00  0.00           C  
ATOM      7  OD1 ASN A   1      -2.548  -9.549  -9.318  1.00  0.00           O  
ATOM      8  ND2 ASN A   1      -1.924 -11.650  -8.844  1.00  0.00           N  
ATOM      9 1H   ASN A   1      -2.201 -11.217 -13.864  1.00  0.00           H  
ATOM     10 2H   ASN A   1      -1.736  -9.640 -13.995  1.00  0.00           H  
ATOM     11 3H   ASN A   1      -0.718 -10.747 -13.313  1.00  0.00           H  
ATOM     12  HA  ASN A   1      -3.254 -10.633 -12.065  1.00  0.00           H  
ATOM     13 1HB  ASN A   1      -1.258 -11.841 -11.203  1.00  0.00           H  
ATOM     14 2HB  ASN A   1      -0.423 -10.308 -11.021  1.00  0.00           H  
ATOM     15 1HD2 ASN A   1      -2.298 -11.602  -7.912  1.00  0.00           H  
ATOM     16 2HD2 ASN A   1      -1.475 -12.488  -9.154  1.00  0.00           H  
ATOM     17  N   ASP A   2      -3.699  -8.244 -11.922  1.00  0.00           N  
ATOM     18  CA  ASP A   2      -4.044  -6.826 -11.901  1.00  0.00           C  
ATOM     19  C   ASP A   2      -3.655  -6.135 -10.599  1.00  0.00           C  
ATOM     20  O   ASP A   2      -3.284  -4.958 -10.602  1.00  0.00           O  
ATOM     21  CB  ASP A   2      -5.549  -6.658 -12.111  1.00  0.00           C  
ATOM     22  CG  ASP A   2      -6.024  -7.085 -13.499  1.00  0.00           C  
ATOM     23  OD1 ASP A   2      -5.214  -7.246 -14.384  1.00  0.00           O  
ATOM     24  OD2 ASP A   2      -7.208  -7.266 -13.652  1.00  0.00           O  
ATOM     25  H   ASP A   2      -4.448  -8.921 -11.956  1.00  0.00           H  
ATOM     26  HA  ASP A   2      -3.516  -6.334 -12.718  1.00  0.00           H  
ATOM     27 1HB  ASP A   2      -6.085  -7.243 -11.363  1.00  0.00           H  
ATOM     28 2HB  ASP A   2      -5.819  -5.613 -11.958  1.00  0.00           H  
ATOM     29  N   ASP A   3      -3.740  -6.858  -9.487  1.00  0.00           N  
ATOM     30  CA  ASP A   3      -3.474  -6.253  -8.191  1.00  0.00           C  
ATOM     31  C   ASP A   3      -1.980  -6.157  -7.927  1.00  0.00           C  
ATOM     32  O   ASP A   3      -1.514  -5.176  -7.347  1.00  0.00           O  
ATOM     33  CB  ASP A   3      -4.152  -7.051  -7.080  1.00  0.00           C  
ATOM     34  CG  ASP A   3      -5.688  -6.975  -7.132  1.00  0.00           C  
ATOM     35  OD1 ASP A   3      -6.239  -5.917  -6.888  1.00  0.00           O  
ATOM     36  OD2 ASP A   3      -6.293  -7.979  -7.424  1.00  0.00           O  
ATOM     37  H   ASP A   3      -4.023  -7.829  -9.537  1.00  0.00           H  
ATOM     38  HA  ASP A   3      -3.886  -5.244  -8.190  1.00  0.00           H  
ATOM     39 1HB  ASP A   3      -3.851  -8.098  -7.150  1.00  0.00           H  
ATOM     40 2HB  ASP A   3      -3.812  -6.682  -6.115  1.00  0.00           H  
ATOM     41  N   GLU A   4      -1.221  -7.148  -8.391  1.00  0.00           N  
ATOM     42  CA  GLU A   4       0.228  -7.093  -8.248  1.00  0.00           C  
ATOM     43  C   GLU A   4       0.794  -5.960  -9.088  1.00  0.00           C  
ATOM     44  O   GLU A   4       1.722  -5.271  -8.665  1.00  0.00           O  
ATOM     45  CB  GLU A   4       0.887  -8.409  -8.656  1.00  0.00           C  
ATOM     46  CG  GLU A   4       0.687  -9.551  -7.685  1.00  0.00           C  
ATOM     47  CD  GLU A   4       1.356 -10.814  -8.143  1.00  0.00           C  
ATOM     48  OE1 GLU A   4       1.695 -10.900  -9.300  1.00  0.00           O  
ATOM     49  OE2 GLU A   4       1.543 -11.689  -7.333  1.00  0.00           O  
ATOM     50  H   GLU A   4      -1.656  -7.944  -8.843  1.00  0.00           H  
ATOM     51  HA  GLU A   4       0.467  -6.896  -7.203  1.00  0.00           H  
ATOM     52 1HB  GLU A   4       0.499  -8.718  -9.624  1.00  0.00           H  
ATOM     53 2HB  GLU A   4       1.960  -8.255  -8.771  1.00  0.00           H  
ATOM     54 1HG  GLU A   4       1.094  -9.270  -6.723  1.00  0.00           H  
ATOM     55 2HG  GLU A   4      -0.376  -9.726  -7.552  1.00  0.00           H  
ATOM     56  N   LEU A   5       0.218  -5.753 -10.273  1.00  0.00           N  
ATOM     57  CA  LEU A   5       0.678  -4.687 -11.151  1.00  0.00           C  
ATOM     58  C   LEU A   5       0.410  -3.328 -10.523  1.00  0.00           C  
ATOM     59  O   LEU A   5       1.263  -2.440 -10.568  1.00  0.00           O  
ATOM     60  CB  LEU A   5      -0.008  -4.786 -12.522  1.00  0.00           C  
ATOM     61  CG  LEU A   5       0.382  -3.711 -13.578  1.00  0.00           C  
ATOM     62  CD1 LEU A   5       1.887  -3.758 -13.853  1.00  0.00           C  
ATOM     63  CD2 LEU A   5      -0.395  -3.977 -14.860  1.00  0.00           C  
ATOM     64  H   LEU A   5      -0.539  -6.355 -10.577  1.00  0.00           H  
ATOM     65  HA  LEU A   5       1.751  -4.800 -11.286  1.00  0.00           H  
ATOM     66 1HB  LEU A   5       0.214  -5.765 -12.946  1.00  0.00           H  
ATOM     67 2HB  LEU A   5      -1.087  -4.722 -12.370  1.00  0.00           H  
ATOM     68  HG  LEU A   5       0.133  -2.719 -13.200  1.00  0.00           H  
ATOM     69 1HD1 LEU A   5       2.141  -3.003 -14.597  1.00  0.00           H  
ATOM     70 2HD1 LEU A   5       2.440  -3.557 -12.938  1.00  0.00           H  
ATOM     71 3HD1 LEU A   5       2.157  -4.743 -14.232  1.00  0.00           H  
ATOM     72 1HD2 LEU A   5      -0.137  -3.224 -15.605  1.00  0.00           H  
ATOM     73 2HD2 LEU A   5      -0.141  -4.967 -15.243  1.00  0.00           H  
ATOM     74 3HD2 LEU A   5      -1.461  -3.935 -14.655  1.00  0.00           H  
ATOM     75  N   HIS A   6      -0.763  -3.167  -9.914  1.00  0.00           N  
ATOM     76  CA  HIS A   6      -1.084  -1.908  -9.259  1.00  0.00           C  
ATOM     77  C   HIS A   6      -0.156  -1.673  -8.067  1.00  0.00           C  
ATOM     78  O   HIS A   6       0.340  -0.561  -7.879  1.00  0.00           O  
ATOM     79  CB  HIS A   6      -2.544  -1.874  -8.812  1.00  0.00           C  
ATOM     80  CG  HIS A   6      -3.011  -0.501  -8.423  1.00  0.00           C  
ATOM     81  ND1 HIS A   6      -3.144   0.520  -9.341  1.00  0.00           N  
ATOM     82  CD2 HIS A   6      -3.374   0.018  -7.231  1.00  0.00           C  
ATOM     83  CE1 HIS A   6      -3.577   1.609  -8.726  1.00  0.00           C  
ATOM     84  NE2 HIS A   6      -3.722   1.333  -7.449  1.00  0.00           N  
ATOM     85  H   HIS A   6      -1.450  -3.915  -9.926  1.00  0.00           H  
ATOM     86  HA  HIS A   6      -0.934  -1.087  -9.959  1.00  0.00           H  
ATOM     87 1HB  HIS A   6      -3.175  -2.240  -9.618  1.00  0.00           H  
ATOM     88 2HB  HIS A   6      -2.681  -2.541  -7.961  1.00  0.00           H  
ATOM     89  HD2 HIS A   6      -3.389  -0.508  -6.277  1.00  0.00           H  
ATOM     90  HE1 HIS A   6      -3.777   2.572  -9.197  1.00  0.00           H  
ATOM     91  HE2 HIS A   6      -4.041   1.985  -6.733  1.00  0.00           H  
ATOM     92  N   MET A   7       0.093  -2.717  -7.264  1.00  0.00           N  
ATOM     93  CA  MET A   7       1.008  -2.576  -6.131  1.00  0.00           C  
ATOM     94  C   MET A   7       2.413  -2.205  -6.606  1.00  0.00           C  
ATOM     95  O   MET A   7       3.073  -1.355  -6.006  1.00  0.00           O  
ATOM     96  CB  MET A   7       1.071  -3.857  -5.292  1.00  0.00           C  
ATOM     97  CG  MET A   7      -0.177  -4.183  -4.454  1.00  0.00           C  
ATOM     98  SD  MET A   7       0.060  -5.690  -3.452  1.00  0.00           S  
ATOM     99  CE  MET A   7      -1.573  -6.094  -2.871  1.00  0.00           C  
ATOM    100  H   MET A   7      -0.354  -3.610  -7.440  1.00  0.00           H  
ATOM    101  HA  MET A   7       0.651  -1.764  -5.498  1.00  0.00           H  
ATOM    102 1HB  MET A   7       1.247  -4.704  -5.953  1.00  0.00           H  
ATOM    103 2HB  MET A   7       1.914  -3.797  -4.612  1.00  0.00           H  
ATOM    104 1HG  MET A   7      -0.395  -3.351  -3.785  1.00  0.00           H  
ATOM    105 2HG  MET A   7      -1.034  -4.330  -5.107  1.00  0.00           H  
ATOM    106 1HE  MET A   7      -1.530  -6.994  -2.257  1.00  0.00           H  
ATOM    107 2HE  MET A   7      -1.957  -5.273  -2.280  1.00  0.00           H  
ATOM    108 3HE  MET A   7      -2.227  -6.270  -3.724  1.00  0.00           H  
ATOM    109  N   LEU A   8       2.863  -2.826  -7.697  1.00  0.00           N  
ATOM    110  CA  LEU A   8       4.168  -2.508  -8.266  1.00  0.00           C  
ATOM    111  C   LEU A   8       4.223  -1.057  -8.703  1.00  0.00           C  
ATOM    112  O   LEU A   8       5.207  -0.359  -8.457  1.00  0.00           O  
ATOM    113  CB  LEU A   8       4.461  -3.409  -9.474  1.00  0.00           C  
ATOM    114  CG  LEU A   8       5.752  -3.093 -10.278  1.00  0.00           C  
ATOM    115  CD1 LEU A   8       6.979  -3.237  -9.385  1.00  0.00           C  
ATOM    116  CD2 LEU A   8       5.831  -4.037 -11.471  1.00  0.00           C  
ATOM    117  H   LEU A   8       2.294  -3.541  -8.138  1.00  0.00           H  
ATOM    118  HA  LEU A   8       4.924  -2.672  -7.502  1.00  0.00           H  
ATOM    119 1HB  LEU A   8       4.530  -4.440  -9.125  1.00  0.00           H  
ATOM    120 2HB  LEU A   8       3.621  -3.343 -10.164  1.00  0.00           H  
ATOM    121  HG  LEU A   8       5.715  -2.064 -10.637  1.00  0.00           H  
ATOM    122 1HD1 LEU A   8       7.875  -3.008  -9.962  1.00  0.00           H  
ATOM    123 2HD1 LEU A   8       6.910  -2.547  -8.545  1.00  0.00           H  
ATOM    124 3HD1 LEU A   8       7.039  -4.259  -9.011  1.00  0.00           H  
ATOM    125 1HD2 LEU A   8       6.728  -3.817 -12.051  1.00  0.00           H  
ATOM    126 2HD2 LEU A   8       5.871  -5.068 -11.118  1.00  0.00           H  
ATOM    127 3HD2 LEU A   8       4.950  -3.903 -12.098  1.00  0.00           H  
ATOM    128  N   MET A   9       3.167  -0.610  -9.369  1.00  0.00           N  
ATOM    129  CA  MET A   9       3.104   0.747  -9.875  1.00  0.00           C  
ATOM    130  C   MET A   9       3.219   1.773  -8.755  1.00  0.00           C  
ATOM    131  O   MET A   9       4.003   2.718  -8.857  1.00  0.00           O  
ATOM    132  CB  MET A   9       1.803   0.942 -10.639  1.00  0.00           C  
ATOM    133  CG  MET A   9       1.641   2.301 -11.279  1.00  0.00           C  
ATOM    134  SD  MET A   9       0.983   3.569 -10.169  1.00  0.00           S  
ATOM    135  CE  MET A   9      -0.724   3.055  -9.990  1.00  0.00           C  
ATOM    136  H   MET A   9       2.395  -1.242  -9.554  1.00  0.00           H  
ATOM    137  HA  MET A   9       3.941   0.901 -10.554  1.00  0.00           H  
ATOM    138 1HB  MET A   9       1.714   0.182 -11.408  1.00  0.00           H  
ATOM    139 2HB  MET A   9       0.973   0.795  -9.956  1.00  0.00           H  
ATOM    140 1HG  MET A   9       2.606   2.640 -11.652  1.00  0.00           H  
ATOM    141 2HG  MET A   9       0.978   2.193 -12.118  1.00  0.00           H  
ATOM    142 1HE  MET A   9      -1.246   3.751  -9.335  1.00  0.00           H  
ATOM    143 2HE  MET A   9      -1.210   3.044 -10.965  1.00  0.00           H  
ATOM    144 3HE  MET A   9      -0.763   2.058  -9.556  1.00  0.00           H  
ATOM    145  N   THR A  10       2.447   1.590  -7.682  1.00  0.00           N  
ATOM    146  CA  THR A  10       2.464   2.552  -6.587  1.00  0.00           C  
ATOM    147  C   THR A  10       3.809   2.526  -5.869  1.00  0.00           C  
ATOM    148  O   THR A  10       4.305   3.563  -5.422  1.00  0.00           O  
ATOM    149  CB  THR A  10       1.326   2.285  -5.578  1.00  0.00           C  
ATOM    150  OG1 THR A  10       1.472   0.978  -5.014  1.00  0.00           O  
ATOM    151  CG2 THR A  10      -0.026   2.386  -6.269  1.00  0.00           C  
ATOM    152  H   THR A  10       1.823   0.789  -7.638  1.00  0.00           H  
ATOM    153  HA  THR A  10       2.323   3.550  -7.002  1.00  0.00           H  
ATOM    154  HB  THR A  10       1.377   3.014  -4.784  1.00  0.00           H  
ATOM    155  HG1 THR A  10       0.888   0.890  -4.250  1.00  0.00           H  
ATOM    156 1HG2 THR A  10      -0.818   2.201  -5.548  1.00  0.00           H  
ATOM    157 2HG2 THR A  10      -0.142   3.376  -6.686  1.00  0.00           H  
ATOM    158 3HG2 THR A  10      -0.088   1.652  -7.065  1.00  0.00           H  
ATOM    159  N   ASP A  11       4.429   1.348  -5.819  1.00  0.00           N  
ATOM    160  CA  ASP A  11       5.741   1.197  -5.201  1.00  0.00           C  
ATOM    161  C   ASP A  11       6.795   1.968  -5.991  1.00  0.00           C  
ATOM    162  O   ASP A  11       7.604   2.701  -5.414  1.00  0.00           O  
ATOM    163  CB  ASP A  11       6.119  -0.289  -5.133  1.00  0.00           C  
ATOM    164  CG  ASP A  11       7.332  -0.586  -4.262  1.00  0.00           C  
ATOM    165  OD1 ASP A  11       7.220  -0.461  -3.061  1.00  0.00           O  
ATOM    166  OD2 ASP A  11       8.350  -0.949  -4.797  1.00  0.00           O  
ATOM    167  H   ASP A  11       3.959   0.527  -6.188  1.00  0.00           H  
ATOM    168  HA  ASP A  11       5.702   1.603  -4.192  1.00  0.00           H  
ATOM    169 1HB  ASP A  11       5.271  -0.859  -4.756  1.00  0.00           H  
ATOM    170 2HB  ASP A  11       6.324  -0.652  -6.141  1.00  0.00           H  
ATOM    171  N   LEU A  12       6.753   1.844  -7.318  1.00  0.00           N  
ATOM    172  CA  LEU A  12       7.696   2.549  -8.175  1.00  0.00           C  
ATOM    173  C   LEU A  12       7.523   4.055  -8.056  1.00  0.00           C  
ATOM    174  O   LEU A  12       8.503   4.797  -8.041  1.00  0.00           O  
ATOM    175  CB  LEU A  12       7.503   2.138  -9.638  1.00  0.00           C  
ATOM    176  CG  LEU A  12       7.885   0.694 -10.012  1.00  0.00           C  
ATOM    177  CD1 LEU A  12       7.397   0.418 -11.420  1.00  0.00           C  
ATOM    178  CD2 LEU A  12       9.392   0.514  -9.918  1.00  0.00           C  
ATOM    179  H   LEU A  12       6.071   1.218  -7.735  1.00  0.00           H  
ATOM    180  HA  LEU A  12       8.706   2.300  -7.855  1.00  0.00           H  
ATOM    181 1HB  LEU A  12       6.453   2.276  -9.896  1.00  0.00           H  
ATOM    182 2HB  LEU A  12       8.096   2.804 -10.261  1.00  0.00           H  
ATOM    183  HG  LEU A  12       7.397  -0.005  -9.338  1.00  0.00           H  
ATOM    184 1HD1 LEU A  12       7.647  -0.605 -11.701  1.00  0.00           H  
ATOM    185 2HD1 LEU A  12       6.318   0.550 -11.451  1.00  0.00           H  
ATOM    186 3HD1 LEU A  12       7.867   1.109 -12.115  1.00  0.00           H  
ATOM    187 1HD2 LEU A  12       9.652  -0.508 -10.195  1.00  0.00           H  
ATOM    188 2HD2 LEU A  12       9.881   1.208 -10.591  1.00  0.00           H  
ATOM    189 3HD2 LEU A  12       9.724   0.704  -8.902  1.00  0.00           H  
ATOM    190  N   VAL A  13       6.274   4.506  -7.956  1.00  0.00           N  
ATOM    191  CA  VAL A  13       5.999   5.930  -7.825  1.00  0.00           C  
ATOM    192  C   VAL A  13       6.545   6.493  -6.528  1.00  0.00           C  
ATOM    193  O   VAL A  13       7.180   7.548  -6.531  1.00  0.00           O  
ATOM    194  CB  VAL A  13       4.489   6.199  -7.919  1.00  0.00           C  
ATOM    195  CG1 VAL A  13       4.164   7.642  -7.515  1.00  0.00           C  
ATOM    196  CG2 VAL A  13       4.060   5.948  -9.348  1.00  0.00           C  
ATOM    197  H   VAL A  13       5.505   3.845  -7.993  1.00  0.00           H  
ATOM    198  HA  VAL A  13       6.484   6.446  -8.653  1.00  0.00           H  
ATOM    199  HB  VAL A  13       3.957   5.531  -7.242  1.00  0.00           H  
ATOM    200 1HG1 VAL A  13       3.094   7.805  -7.589  1.00  0.00           H  
ATOM    201 2HG1 VAL A  13       4.479   7.823  -6.488  1.00  0.00           H  
ATOM    202 3HG1 VAL A  13       4.680   8.327  -8.175  1.00  0.00           H  
ATOM    203 1HG2 VAL A  13       3.013   6.112  -9.459  1.00  0.00           H  
ATOM    204 2HG2 VAL A  13       4.600   6.622 -10.010  1.00  0.00           H  
ATOM    205 3HG2 VAL A  13       4.287   4.926  -9.610  1.00  0.00           H  
ATOM    206  N   TYR A  14       6.313   5.800  -5.417  1.00  0.00           N  
ATOM    207  CA  TYR A  14       6.827   6.303  -4.156  1.00  0.00           C  
ATOM    208  C   TYR A  14       8.332   6.479  -4.223  1.00  0.00           C  
ATOM    209  O   TYR A  14       8.861   7.533  -3.862  1.00  0.00           O  
ATOM    210  CB  TYR A  14       6.505   5.381  -2.983  1.00  0.00           C  
ATOM    211  CG  TYR A  14       7.112   5.933  -1.721  1.00  0.00           C  
ATOM    212  CD1 TYR A  14       6.416   6.867  -0.992  1.00  0.00           C  
ATOM    213  CD2 TYR A  14       8.390   5.549  -1.318  1.00  0.00           C  
ATOM    214  CE1 TYR A  14       6.982   7.416   0.123  1.00  0.00           C  
ATOM    215  CE2 TYR A  14       8.951   6.116  -0.190  1.00  0.00           C  
ATOM    216  CZ  TYR A  14       8.238   7.052   0.522  1.00  0.00           C  
ATOM    217  OH  TYR A  14       8.756   7.649   1.635  1.00  0.00           O  
ATOM    218  H   TYR A  14       5.773   4.941  -5.448  1.00  0.00           H  
ATOM    219  HA  TYR A  14       6.385   7.281  -3.966  1.00  0.00           H  
ATOM    220 1HB  TYR A  14       5.425   5.298  -2.850  1.00  0.00           H  
ATOM    221 2HB  TYR A  14       6.907   4.383  -3.163  1.00  0.00           H  
ATOM    222  HD1 TYR A  14       5.419   7.178  -1.308  1.00  0.00           H  
ATOM    223  HD2 TYR A  14       8.950   4.816  -1.896  1.00  0.00           H  
ATOM    224  HE1 TYR A  14       6.450   8.150   0.694  1.00  0.00           H  
ATOM    225  HE2 TYR A  14       9.954   5.831   0.128  1.00  0.00           H  
ATOM    226  HH  TYR A  14       9.567   7.210   1.916  1.00  0.00           H  
ATOM    227  N   GLU A  15       9.025   5.437  -4.673  1.00  0.00           N  
ATOM    228  CA  GLU A  15      10.476   5.464  -4.697  1.00  0.00           C  
ATOM    229  C   GLU A  15      10.987   6.486  -5.704  1.00  0.00           C  
ATOM    230  O   GLU A  15      11.983   7.164  -5.457  1.00  0.00           O  
ATOM    231  CB  GLU A  15      11.022   4.074  -5.018  1.00  0.00           C  
ATOM    232  CG  GLU A  15      10.762   3.024  -3.936  1.00  0.00           C  
ATOM    233  CD  GLU A  15      11.419   3.342  -2.620  1.00  0.00           C  
ATOM    234  OE1 GLU A  15      12.547   3.756  -2.630  1.00  0.00           O  
ATOM    235  OE2 GLU A  15      10.794   3.156  -1.601  1.00  0.00           O  
ATOM    236  H   GLU A  15       8.534   4.601  -4.976  1.00  0.00           H  
ATOM    237  HA  GLU A  15      10.831   5.752  -3.708  1.00  0.00           H  
ATOM    238 1HB  GLU A  15      10.568   3.715  -5.941  1.00  0.00           H  
ATOM    239 2HB  GLU A  15      12.096   4.131  -5.177  1.00  0.00           H  
ATOM    240 1HG  GLU A  15       9.687   2.942  -3.779  1.00  0.00           H  
ATOM    241 2HG  GLU A  15      11.121   2.059  -4.291  1.00  0.00           H  
ATOM    242  N   ALA A  16      10.295   6.617  -6.834  1.00  0.00           N  
ATOM    243  CA  ALA A  16      10.695   7.579  -7.850  1.00  0.00           C  
ATOM    244  C   ALA A  16      10.618   9.002  -7.300  1.00  0.00           C  
ATOM    245  O   ALA A  16      11.463   9.838  -7.619  1.00  0.00           O  
ATOM    246  CB  ALA A  16       9.833   7.420  -9.089  1.00  0.00           C  
ATOM    247  H   ALA A  16       9.490   6.024  -7.005  1.00  0.00           H  
ATOM    248  HA  ALA A  16      11.732   7.382  -8.118  1.00  0.00           H  
ATOM    249 1HB  ALA A  16      10.159   8.120  -9.851  1.00  0.00           H  
ATOM    250 2HB  ALA A  16       9.930   6.403  -9.469  1.00  0.00           H  
ATOM    251 3HB  ALA A  16       8.797   7.610  -8.833  1.00  0.00           H  
ATOM    252  N   LEU A  17       9.627   9.275  -6.448  1.00  0.00           N  
ATOM    253  CA  LEU A  17       9.543  10.587  -5.813  1.00  0.00           C  
ATOM    254  C   LEU A  17      10.635  10.728  -4.758  1.00  0.00           C  
ATOM    255  O   LEU A  17      11.290  11.766  -4.661  1.00  0.00           O  
ATOM    256  CB  LEU A  17       8.172  10.790  -5.141  1.00  0.00           C  
ATOM    257  CG  LEU A  17       6.949  10.905  -6.069  1.00  0.00           C  
ATOM    258  CD1 LEU A  17       5.683  10.904  -5.238  1.00  0.00           C  
ATOM    259  CD2 LEU A  17       7.042  12.186  -6.896  1.00  0.00           C  
ATOM    260  H   LEU A  17       8.931   8.565  -6.241  1.00  0.00           H  
ATOM    261  HA  LEU A  17       9.697  11.353  -6.569  1.00  0.00           H  
ATOM    262 1HB  LEU A  17       7.993   9.948  -4.473  1.00  0.00           H  
ATOM    263 2HB  LEU A  17       8.215  11.697  -4.539  1.00  0.00           H  
ATOM    264  HG  LEU A  17       6.912  10.050  -6.719  1.00  0.00           H  
ATOM    265 1HD1 LEU A  17       4.826  10.973  -5.902  1.00  0.00           H  
ATOM    266 2HD1 LEU A  17       5.625   9.980  -4.662  1.00  0.00           H  
ATOM    267 3HD1 LEU A  17       5.688  11.756  -4.560  1.00  0.00           H  
ATOM    268 1HD2 LEU A  17       6.173  12.259  -7.551  1.00  0.00           H  
ATOM    269 2HD2 LEU A  17       7.068  13.049  -6.232  1.00  0.00           H  
ATOM    270 3HD2 LEU A  17       7.942  12.170  -7.498  1.00  0.00           H  
ATOM    271  N   HIS A  18      10.855   9.661  -3.994  1.00  0.00           N  
ATOM    272  CA  HIS A  18      11.838   9.647  -2.914  1.00  0.00           C  
ATOM    273  C   HIS A  18      13.236   9.953  -3.440  1.00  0.00           C  
ATOM    274  O   HIS A  18      13.997  10.699  -2.822  1.00  0.00           O  
ATOM    275  CB  HIS A  18      11.835   8.282  -2.214  1.00  0.00           C  
ATOM    276  CG  HIS A  18      12.658   8.220  -0.964  1.00  0.00           C  
ATOM    277  ND1 HIS A  18      12.229   8.750   0.238  1.00  0.00           N  
ATOM    278  CD2 HIS A  18      13.879   7.693  -0.727  1.00  0.00           C  
ATOM    279  CE1 HIS A  18      13.152   8.543   1.160  1.00  0.00           C  
ATOM    280  NE2 HIS A  18      14.163   7.905   0.599  1.00  0.00           N  
ATOM    281  H   HIS A  18      10.285   8.834  -4.137  1.00  0.00           H  
ATOM    282  HA  HIS A  18      11.583  10.409  -2.179  1.00  0.00           H  
ATOM    283 1HB  HIS A  18      10.810   8.003  -1.965  1.00  0.00           H  
ATOM    284 2HB  HIS A  18      12.218   7.528  -2.899  1.00  0.00           H  
ATOM    285  HD2 HIS A  18      14.517   7.193  -1.451  1.00  0.00           H  
ATOM    286  HE1 HIS A  18      13.089   8.847   2.205  1.00  0.00           H  
ATOM    287  HE2 HIS A  18      15.012   7.615   1.063  1.00  0.00           H  
ATOM    288  N   PHE A  19      13.568   9.377  -4.591  1.00  0.00           N  
ATOM    289  CA  PHE A  19      14.882   9.554  -5.196  1.00  0.00           C  
ATOM    290  C   PHE A  19      14.901  10.619  -6.287  1.00  0.00           C  
ATOM    291  O   PHE A  19      15.867  10.711  -7.044  1.00  0.00           O  
ATOM    292  CB  PHE A  19      15.386   8.229  -5.774  1.00  0.00           C  
ATOM    293  CG  PHE A  19      15.794   7.235  -4.733  1.00  0.00           C  
ATOM    294  CD1 PHE A  19      14.938   6.223  -4.330  1.00  0.00           C  
ATOM    295  CD2 PHE A  19      17.051   7.311  -4.153  1.00  0.00           C  
ATOM    296  CE1 PHE A  19      15.330   5.313  -3.370  1.00  0.00           C  
ATOM    297  CE2 PHE A  19      17.444   6.403  -3.194  1.00  0.00           C  
ATOM    298  CZ  PHE A  19      16.582   5.403  -2.801  1.00  0.00           C  
ATOM    299  H   PHE A  19      12.895   8.769  -5.044  1.00  0.00           H  
ATOM    300  HA  PHE A  19      15.573   9.868  -4.413  1.00  0.00           H  
ATOM    301 1HB  PHE A  19      14.603   7.780  -6.386  1.00  0.00           H  
ATOM    302 2HB  PHE A  19      16.243   8.414  -6.419  1.00  0.00           H  
ATOM    303  HD1 PHE A  19      13.950   6.146  -4.775  1.00  0.00           H  
ATOM    304  HD2 PHE A  19      17.734   8.103  -4.466  1.00  0.00           H  
ATOM    305  HE1 PHE A  19      14.649   4.522  -3.062  1.00  0.00           H  
ATOM    306  HE2 PHE A  19      18.436   6.475  -2.746  1.00  0.00           H  
ATOM    307  HZ  PHE A  19      16.889   4.683  -2.044  1.00  0.00           H  
ATOM    308  N   ALA A  20      13.850  11.428  -6.377  1.00  0.00           N  
ATOM    309  CA  ALA A  20      13.831  12.475  -7.386  1.00  0.00           C  
ATOM    310  C   ALA A  20      14.987  13.427  -7.130  1.00  0.00           C  
ATOM    311  O   ALA A  20      15.229  13.832  -5.994  1.00  0.00           O  
ATOM    312  CB  ALA A  20      12.507  13.219  -7.368  1.00  0.00           C  
ATOM    313  H   ALA A  20      13.068  11.332  -5.738  1.00  0.00           H  
ATOM    314  HA  ALA A  20      13.973  12.019  -8.363  1.00  0.00           H  
ATOM    315 1HB  ALA A  20      12.512  13.993  -8.132  1.00  0.00           H  
ATOM    316 2HB  ALA A  20      11.695  12.519  -7.564  1.00  0.00           H  
ATOM    317 3HB  ALA A  20      12.364  13.674  -6.389  1.00  0.00           H  
ATOM    318  N   LYS A  21      15.698  13.794  -8.190  1.00  0.00           N  
ATOM    319  CA  LYS A  21      16.853  14.675  -8.063  1.00  0.00           C  
ATOM    320  C   LYS A  21      16.492  16.140  -8.287  1.00  0.00           C  
ATOM    321  O   LYS A  21      17.344  17.020  -8.164  1.00  0.00           O  
ATOM    322  CB  LYS A  21      17.952  14.235  -9.033  1.00  0.00           C  
ATOM    323  CG  LYS A  21      18.526  12.850  -8.723  1.00  0.00           C  
ATOM    324  CD  LYS A  21      19.607  12.435  -9.721  1.00  0.00           C  
ATOM    325  CE  LYS A  21      20.169  11.048  -9.378  1.00  0.00           C  
ATOM    326  NZ  LYS A  21      21.194  10.589 -10.366  1.00  0.00           N  
ATOM    327  H   LYS A  21      15.447  13.434  -9.099  1.00  0.00           H  
ATOM    328  HA  LYS A  21      17.239  14.585  -7.048  1.00  0.00           H  
ATOM    329 1HB  LYS A  21      17.563  14.218 -10.048  1.00  0.00           H  
ATOM    330 2HB  LYS A  21      18.771  14.954  -9.006  1.00  0.00           H  
ATOM    331 1HG  LYS A  21      18.955  12.856  -7.720  1.00  0.00           H  
ATOM    332 2HG  LYS A  21      17.723  12.113  -8.745  1.00  0.00           H  
ATOM    333 1HD  LYS A  21      19.184  12.408 -10.726  1.00  0.00           H  
ATOM    334 2HD  LYS A  21      20.419  13.163  -9.704  1.00  0.00           H  
ATOM    335 1HE  LYS A  21      20.624  11.084  -8.390  1.00  0.00           H  
ATOM    336 2HE  LYS A  21      19.351  10.331  -9.363  1.00  0.00           H  
ATOM    337 1HZ  LYS A  21      21.537   9.660 -10.100  1.00  0.00           H  
ATOM    338 2HZ  LYS A  21      20.780  10.537 -11.287  1.00  0.00           H  
ATOM    339 3HZ  LYS A  21      21.965  11.235 -10.382  1.00  0.00           H  
ATOM    340  N   ASP A  22      15.235  16.392  -8.639  1.00  0.00           N  
ATOM    341  CA  ASP A  22      14.761  17.745  -8.912  1.00  0.00           C  
ATOM    342  C   ASP A  22      13.247  17.847  -8.761  1.00  0.00           C  
ATOM    343  O   ASP A  22      12.560  16.838  -8.591  1.00  0.00           O  
ATOM    344  CB  ASP A  22      15.166  18.164 -10.334  1.00  0.00           C  
ATOM    345  CG  ASP A  22      15.197  19.678 -10.554  1.00  0.00           C  
ATOM    346  OD1 ASP A  22      14.836  20.397  -9.652  1.00  0.00           O  
ATOM    347  OD2 ASP A  22      15.560  20.095 -11.626  1.00  0.00           O  
ATOM    348  H   ASP A  22      14.589  15.620  -8.707  1.00  0.00           H  
ATOM    349  HA  ASP A  22      15.224  18.426  -8.196  1.00  0.00           H  
ATOM    350 1HB  ASP A  22      16.155  17.765 -10.559  1.00  0.00           H  
ATOM    351 2HB  ASP A  22      14.472  17.725 -11.050  1.00  0.00           H  
ATOM    352  N   GLU A  23      12.730  19.066  -8.887  1.00  0.00           N  
ATOM    353  CA  GLU A  23      11.293  19.309  -8.820  1.00  0.00           C  
ATOM    354  C   GLU A  23      10.612  18.889 -10.112  1.00  0.00           C  
ATOM    355  O   GLU A  23       9.476  18.415 -10.100  1.00  0.00           O  
ATOM    356  CB  GLU A  23      11.009  20.780  -8.518  1.00  0.00           C  
ATOM    357  CG  GLU A  23      11.462  21.225  -7.129  1.00  0.00           C  
ATOM    358  CD  GLU A  23      10.807  20.438  -6.021  1.00  0.00           C  
ATOM    359  OE1 GLU A  23       9.605  20.346  -6.012  1.00  0.00           O  
ATOM    360  OE2 GLU A  23      11.516  19.919  -5.186  1.00  0.00           O  
ATOM    361  H   GLU A  23      13.363  19.847  -9.020  1.00  0.00           H  
ATOM    362  HA  GLU A  23      10.879  18.707  -8.010  1.00  0.00           H  
ATOM    363 1HB  GLU A  23      11.514  21.407  -9.254  1.00  0.00           H  
ATOM    364 2HB  GLU A  23       9.939  20.971  -8.603  1.00  0.00           H  
ATOM    365 1HG  GLU A  23      12.543  21.105  -7.056  1.00  0.00           H  
ATOM    366 2HG  GLU A  23      11.233  22.283  -7.004  1.00  0.00           H  
ATOM    367  N   GLU A  24      11.319  19.045 -11.229  1.00  0.00           N  
ATOM    368  CA  GLU A  24      10.772  18.668 -12.525  1.00  0.00           C  
ATOM    369  C   GLU A  24      10.584  17.161 -12.577  1.00  0.00           C  
ATOM    370  O   GLU A  24       9.626  16.660 -13.167  1.00  0.00           O  
ATOM    371  CB  GLU A  24      11.690  19.129 -13.658  1.00  0.00           C  
ATOM    372  CG  GLU A  24      11.750  20.641 -13.844  1.00  0.00           C  
ATOM    373  CD  GLU A  24      10.411  21.238 -14.188  1.00  0.00           C  
ATOM    374  OE1 GLU A  24       9.744  20.700 -15.038  1.00  0.00           O  
ATOM    375  OE2 GLU A  24      10.049  22.230 -13.593  1.00  0.00           O  
ATOM    376  H   GLU A  24      12.248  19.443 -11.174  1.00  0.00           H  
ATOM    377  HA  GLU A  24       9.797  19.138 -12.647  1.00  0.00           H  
ATOM    378 1HB  GLU A  24      12.705  18.776 -13.470  1.00  0.00           H  
ATOM    379 2HB  GLU A  24      11.359  18.688 -14.598  1.00  0.00           H  
ATOM    380 1HG  GLU A  24      12.112  21.096 -12.922  1.00  0.00           H  
ATOM    381 2HG  GLU A  24      12.461  20.872 -14.635  1.00  0.00           H  
ATOM    382  N   ILE A  25      11.494  16.447 -11.927  1.00  0.00           N  
ATOM    383  CA  ILE A  25      11.414  14.999 -11.849  1.00  0.00           C  
ATOM    384  C   ILE A  25      10.221  14.580 -11.007  1.00  0.00           C  
ATOM    385  O   ILE A  25       9.460  13.700 -11.406  1.00  0.00           O  
ATOM    386  CB  ILE A  25      12.704  14.405 -11.273  1.00  0.00           C  
ATOM    387  CG1 ILE A  25      13.855  14.635 -12.270  1.00  0.00           C  
ATOM    388  CG2 ILE A  25      12.501  12.914 -10.990  1.00  0.00           C  
ATOM    389  CD1 ILE A  25      15.231  14.413 -11.697  1.00  0.00           C  
ATOM    390  H   ILE A  25      12.259  16.929 -11.478  1.00  0.00           H  
ATOM    391  HA  ILE A  25      11.276  14.605 -12.855  1.00  0.00           H  
ATOM    392  HB  ILE A  25      12.959  14.919 -10.349  1.00  0.00           H  
ATOM    393 1HG1 ILE A  25      13.723  13.957 -13.113  1.00  0.00           H  
ATOM    394 2HG1 ILE A  25      13.800  15.659 -12.640  1.00  0.00           H  
ATOM    395 1HG2 ILE A  25      13.405  12.499 -10.577  1.00  0.00           H  
ATOM    396 2HG2 ILE A  25      11.692  12.776 -10.275  1.00  0.00           H  
ATOM    397 3HG2 ILE A  25      12.253  12.396 -11.917  1.00  0.00           H  
ATOM    398 1HD1 ILE A  25      15.978  14.597 -12.470  1.00  0.00           H  
ATOM    399 2HD1 ILE A  25      15.392  15.098 -10.877  1.00  0.00           H  
ATOM    400 3HD1 ILE A  25      15.329  13.400 -11.343  1.00  0.00           H  
ATOM    401  N   LYS A  26      10.042  15.220  -9.852  1.00  0.00           N  
ATOM    402  CA  LYS A  26       8.897  14.896  -9.011  1.00  0.00           C  
ATOM    403  C   LYS A  26       7.605  15.067  -9.797  1.00  0.00           C  
ATOM    404  O   LYS A  26       6.716  14.216  -9.735  1.00  0.00           O  
ATOM    405  CB  LYS A  26       8.858  15.794  -7.776  1.00  0.00           C  
ATOM    406  CG  LYS A  26       9.940  15.526  -6.754  1.00  0.00           C  
ATOM    407  CD  LYS A  26       9.873  16.538  -5.622  1.00  0.00           C  
ATOM    408  CE  LYS A  26      11.036  16.379  -4.656  1.00  0.00           C  
ATOM    409  NZ  LYS A  26      11.064  17.482  -3.651  1.00  0.00           N  
ATOM    410  H   LYS A  26      10.709  15.924  -9.553  1.00  0.00           H  
ATOM    411  HA  LYS A  26       8.974  13.856  -8.699  1.00  0.00           H  
ATOM    412 1HB  LYS A  26       8.944  16.837  -8.083  1.00  0.00           H  
ATOM    413 2HB  LYS A  26       7.896  15.681  -7.278  1.00  0.00           H  
ATOM    414 1HG  LYS A  26       9.822  14.519  -6.348  1.00  0.00           H  
ATOM    415 2HG  LYS A  26      10.912  15.597  -7.232  1.00  0.00           H  
ATOM    416 1HD  LYS A  26       9.895  17.548  -6.035  1.00  0.00           H  
ATOM    417 2HD  LYS A  26       8.941  16.409  -5.075  1.00  0.00           H  
ATOM    418 1HE  LYS A  26      10.943  15.427  -4.137  1.00  0.00           H  
ATOM    419 2HE  LYS A  26      11.971  16.388  -5.217  1.00  0.00           H  
ATOM    420 1HZ  LYS A  26      11.845  17.354  -3.026  1.00  0.00           H  
ATOM    421 2HZ  LYS A  26      11.162  18.376  -4.139  1.00  0.00           H  
ATOM    422 3HZ  LYS A  26      10.206  17.482  -3.121  1.00  0.00           H  
ATOM    423  N   LYS A  27       7.507  16.162 -10.554  1.00  0.00           N  
ATOM    424  CA  LYS A  27       6.313  16.414 -11.350  1.00  0.00           C  
ATOM    425  C   LYS A  27       6.099  15.320 -12.388  1.00  0.00           C  
ATOM    426  O   LYS A  27       4.979  14.838 -12.553  1.00  0.00           O  
ATOM    427  CB  LYS A  27       6.385  17.785 -12.023  1.00  0.00           C  
ATOM    428  CG  LYS A  27       6.176  18.961 -11.065  1.00  0.00           C  
ATOM    429  CD  LYS A  27       6.032  20.290 -11.812  1.00  0.00           C  
ATOM    430  CE  LYS A  27       7.375  20.789 -12.326  1.00  0.00           C  
ATOM    431  NZ  LYS A  27       7.288  22.167 -12.886  1.00  0.00           N  
ATOM    432  H   LYS A  27       8.267  16.835 -10.560  1.00  0.00           H  
ATOM    433  HA  LYS A  27       5.451  16.410 -10.685  1.00  0.00           H  
ATOM    434 1HB  LYS A  27       7.361  17.902 -12.494  1.00  0.00           H  
ATOM    435 2HB  LYS A  27       5.631  17.847 -12.808  1.00  0.00           H  
ATOM    436 1HG  LYS A  27       5.277  18.789 -10.474  1.00  0.00           H  
ATOM    437 2HG  LYS A  27       7.025  19.027 -10.386  1.00  0.00           H  
ATOM    438 1HD  LYS A  27       5.354  20.162 -12.656  1.00  0.00           H  
ATOM    439 2HD  LYS A  27       5.611  21.038 -11.141  1.00  0.00           H  
ATOM    440 1HE  LYS A  27       8.092  20.786 -11.506  1.00  0.00           H  
ATOM    441 2HE  LYS A  27       7.729  20.119 -13.108  1.00  0.00           H  
ATOM    442 1HZ  LYS A  27       8.215  22.445 -13.210  1.00  0.00           H  
ATOM    443 2HZ  LYS A  27       6.641  22.182 -13.660  1.00  0.00           H  
ATOM    444 3HZ  LYS A  27       6.976  22.807 -12.172  1.00  0.00           H  
ATOM    445  N   ARG A  28       7.174  14.897 -13.056  1.00  0.00           N  
ATOM    446  CA  ARG A  28       7.072  13.819 -14.032  1.00  0.00           C  
ATOM    447  C   ARG A  28       6.523  12.554 -13.392  1.00  0.00           C  
ATOM    448  O   ARG A  28       5.646  11.895 -13.951  1.00  0.00           O  
ATOM    449  CB  ARG A  28       8.428  13.508 -14.649  1.00  0.00           C  
ATOM    450  CG  ARG A  28       8.413  12.390 -15.687  1.00  0.00           C  
ATOM    451  CD  ARG A  28       9.752  12.165 -16.276  1.00  0.00           C  
ATOM    452  NE  ARG A  28       9.741  11.068 -17.234  1.00  0.00           N  
ATOM    453  CZ  ARG A  28      10.821  10.616 -17.900  1.00  0.00           C  
ATOM    454  NH1 ARG A  28      12.000  11.171 -17.708  1.00  0.00           N  
ATOM    455  NH2 ARG A  28      10.692   9.613 -18.750  1.00  0.00           N  
ATOM    456  H   ARG A  28       8.070  15.350 -12.900  1.00  0.00           H  
ATOM    457  HA  ARG A  28       6.392  14.132 -14.824  1.00  0.00           H  
ATOM    458 1HB  ARG A  28       8.824  14.402 -15.127  1.00  0.00           H  
ATOM    459 2HB  ARG A  28       9.127  13.219 -13.866  1.00  0.00           H  
ATOM    460 1HG  ARG A  28       8.092  11.460 -15.217  1.00  0.00           H  
ATOM    461 2HG  ARG A  28       7.722  12.646 -16.490  1.00  0.00           H  
ATOM    462 1HD  ARG A  28      10.078  13.068 -16.792  1.00  0.00           H  
ATOM    463 2HD  ARG A  28      10.459  11.921 -15.483  1.00  0.00           H  
ATOM    464  HE  ARG A  28       8.854  10.611 -17.416  1.00  0.00           H  
ATOM    465 1HH1 ARG A  28      12.099  11.938 -17.060  1.00  0.00           H  
ATOM    466 2HH1 ARG A  28      12.807  10.831 -18.211  1.00  0.00           H  
ATOM    467 1HH2 ARG A  28       9.777   9.187 -18.900  1.00  0.00           H  
ATOM    468 2HH2 ARG A  28      11.494   9.269 -19.254  1.00  0.00           H  
ATOM    469  N   VAL A  29       7.031  12.225 -12.209  1.00  0.00           N  
ATOM    470  CA  VAL A  29       6.595  11.024 -11.516  1.00  0.00           C  
ATOM    471  C   VAL A  29       5.125  11.126 -11.124  1.00  0.00           C  
ATOM    472  O   VAL A  29       4.374  10.160 -11.272  1.00  0.00           O  
ATOM    473  CB  VAL A  29       7.449  10.772 -10.266  1.00  0.00           C  
ATOM    474  CG1 VAL A  29       6.878   9.607  -9.487  1.00  0.00           C  
ATOM    475  CG2 VAL A  29       8.876  10.486 -10.666  1.00  0.00           C  
ATOM    476  H   VAL A  29       7.756  12.809 -11.803  1.00  0.00           H  
ATOM    477  HA  VAL A  29       6.716  10.176 -12.189  1.00  0.00           H  
ATOM    478  HB  VAL A  29       7.423  11.652  -9.633  1.00  0.00           H  
ATOM    479 1HG1 VAL A  29       7.482   9.435  -8.608  1.00  0.00           H  
ATOM    480 2HG1 VAL A  29       5.860   9.834  -9.189  1.00  0.00           H  
ATOM    481 3HG1 VAL A  29       6.887   8.713 -10.110  1.00  0.00           H  
ATOM    482 1HG2 VAL A  29       9.477  10.320  -9.773  1.00  0.00           H  
ATOM    483 2HG2 VAL A  29       8.897   9.600 -11.289  1.00  0.00           H  
ATOM    484 3HG2 VAL A  29       9.280  11.328 -11.218  1.00  0.00           H  
ATOM    485  N   PHE A  30       4.711  12.295 -10.630  1.00  0.00           N  
ATOM    486  CA  PHE A  30       3.315  12.500 -10.262  1.00  0.00           C  
ATOM    487  C   PHE A  30       2.394  12.343 -11.468  1.00  0.00           C  
ATOM    488  O   PHE A  30       1.325  11.738 -11.358  1.00  0.00           O  
ATOM    489  CB  PHE A  30       3.097  13.890  -9.650  1.00  0.00           C  
ATOM    490  CG  PHE A  30       3.430  14.003  -8.181  1.00  0.00           C  
ATOM    491  CD1 PHE A  30       4.457  14.825  -7.744  1.00  0.00           C  
ATOM    492  CD2 PHE A  30       2.704  13.296  -7.233  1.00  0.00           C  
ATOM    493  CE1 PHE A  30       4.753  14.935  -6.401  1.00  0.00           C  
ATOM    494  CE2 PHE A  30       3.000  13.407  -5.892  1.00  0.00           C  
ATOM    495  CZ  PHE A  30       4.025  14.225  -5.476  1.00  0.00           C  
ATOM    496  H   PHE A  30       5.381  13.046 -10.500  1.00  0.00           H  
ATOM    497  HA  PHE A  30       3.042  11.748  -9.523  1.00  0.00           H  
ATOM    498 1HB  PHE A  30       3.706  14.613 -10.189  1.00  0.00           H  
ATOM    499 2HB  PHE A  30       2.057  14.183  -9.784  1.00  0.00           H  
ATOM    500  HD1 PHE A  30       5.033  15.392  -8.472  1.00  0.00           H  
ATOM    501  HD2 PHE A  30       1.889  12.647  -7.558  1.00  0.00           H  
ATOM    502  HE1 PHE A  30       5.563  15.584  -6.074  1.00  0.00           H  
ATOM    503  HE2 PHE A  30       2.423  12.850  -5.160  1.00  0.00           H  
ATOM    504  HZ  PHE A  30       4.259  14.310  -4.417  1.00  0.00           H  
ATOM    505  N   GLN A  31       2.805  12.869 -12.624  1.00  0.00           N  
ATOM    506  CA  GLN A  31       1.971  12.749 -13.815  1.00  0.00           C  
ATOM    507  C   GLN A  31       1.882  11.296 -14.264  1.00  0.00           C  
ATOM    508  O   GLN A  31       0.811  10.831 -14.658  1.00  0.00           O  
ATOM    509  CB  GLN A  31       2.507  13.611 -14.964  1.00  0.00           C  
ATOM    510  CG  GLN A  31       2.451  15.109 -14.706  1.00  0.00           C  
ATOM    511  CD  GLN A  31       1.084  15.573 -14.275  1.00  0.00           C  
ATOM    512  OE1 GLN A  31       0.071  15.283 -14.918  1.00  0.00           O  
ATOM    513  NE2 GLN A  31       1.051  16.296 -13.164  1.00  0.00           N  
ATOM    514  H   GLN A  31       3.685  13.374 -12.665  1.00  0.00           H  
ATOM    515  HA  GLN A  31       0.964  13.083 -13.568  1.00  0.00           H  
ATOM    516 1HB  GLN A  31       3.547  13.345 -15.158  1.00  0.00           H  
ATOM    517 2HB  GLN A  31       1.940  13.403 -15.870  1.00  0.00           H  
ATOM    518 1HG  GLN A  31       3.150  15.361 -13.920  1.00  0.00           H  
ATOM    519 2HG  GLN A  31       2.717  15.634 -15.623  1.00  0.00           H  
ATOM    520 1HE2 GLN A  31       0.181  16.630 -12.794  1.00  0.00           H  
ATOM    521 2HE2 GLN A  31       1.898  16.502 -12.677  1.00  0.00           H  
ATOM    522  N   LEU A  32       2.993  10.566 -14.168  1.00  0.00           N  
ATOM    523  CA  LEU A  32       2.986   9.158 -14.538  1.00  0.00           C  
ATOM    524  C   LEU A  32       2.074   8.375 -13.607  1.00  0.00           C  
ATOM    525  O   LEU A  32       1.331   7.500 -14.049  1.00  0.00           O  
ATOM    526  CB  LEU A  32       4.409   8.584 -14.503  1.00  0.00           C  
ATOM    527  CG  LEU A  32       5.377   9.079 -15.604  1.00  0.00           C  
ATOM    528  CD1 LEU A  32       6.791   8.593 -15.289  1.00  0.00           C  
ATOM    529  CD2 LEU A  32       4.928   8.554 -16.963  1.00  0.00           C  
ATOM    530  H   LEU A  32       3.856  11.002 -13.858  1.00  0.00           H  
ATOM    531  HA  LEU A  32       2.590   9.067 -15.545  1.00  0.00           H  
ATOM    532 1HB  LEU A  32       4.851   8.848 -13.546  1.00  0.00           H  
ATOM    533 2HB  LEU A  32       4.350   7.500 -14.569  1.00  0.00           H  
ATOM    534  HG  LEU A  32       5.383  10.166 -15.623  1.00  0.00           H  
ATOM    535 1HD1 LEU A  32       7.478   8.947 -16.058  1.00  0.00           H  
ATOM    536 2HD1 LEU A  32       7.102   8.982 -14.320  1.00  0.00           H  
ATOM    537 3HD1 LEU A  32       6.806   7.504 -15.266  1.00  0.00           H  
ATOM    538 1HD2 LEU A  32       5.617   8.911 -17.728  1.00  0.00           H  
ATOM    539 2HD2 LEU A  32       4.932   7.465 -16.955  1.00  0.00           H  
ATOM    540 3HD2 LEU A  32       3.931   8.909 -17.194  1.00  0.00           H  
ATOM    541  N   PHE A  33       2.092   8.717 -12.322  1.00  0.00           N  
ATOM    542  CA  PHE A  33       1.192   8.068 -11.383  1.00  0.00           C  
ATOM    543  C   PHE A  33      -0.258   8.264 -11.786  1.00  0.00           C  
ATOM    544  O   PHE A  33      -1.027   7.304 -11.834  1.00  0.00           O  
ATOM    545  CB  PHE A  33       1.364   8.597  -9.967  1.00  0.00           C  
ATOM    546  CG  PHE A  33       0.289   8.077  -9.069  1.00  0.00           C  
ATOM    547  CD1 PHE A  33       0.330   6.785  -8.579  1.00  0.00           C  
ATOM    548  CD2 PHE A  33      -0.792   8.870  -8.738  1.00  0.00           C  
ATOM    549  CE1 PHE A  33      -0.667   6.304  -7.794  1.00  0.00           C  
ATOM    550  CE2 PHE A  33      -1.793   8.379  -7.948  1.00  0.00           C  
ATOM    551  CZ  PHE A  33      -1.724   7.088  -7.480  1.00  0.00           C  
ATOM    552  H   PHE A  33       2.744   9.423 -11.994  1.00  0.00           H  
ATOM    553  HA  PHE A  33       1.407   6.998 -11.384  1.00  0.00           H  
ATOM    554 1HB  PHE A  33       2.327   8.306  -9.579  1.00  0.00           H  
ATOM    555 2HB  PHE A  33       1.320   9.682  -9.968  1.00  0.00           H  
ATOM    556  HD1 PHE A  33       1.153   6.143  -8.826  1.00  0.00           H  
ATOM    557  HD2 PHE A  33      -0.847   9.891  -9.119  1.00  0.00           H  
ATOM    558  HE1 PHE A  33      -0.623   5.288  -7.424  1.00  0.00           H  
ATOM    559  HE2 PHE A  33      -2.643   9.005  -7.698  1.00  0.00           H  
ATOM    560  HZ  PHE A  33      -2.509   6.686  -6.865  1.00  0.00           H  
ATOM    561  N   GLU A  34      -0.641   9.511 -12.059  1.00  0.00           N  
ATOM    562  CA  GLU A  34      -2.021   9.803 -12.415  1.00  0.00           C  
ATOM    563  C   GLU A  34      -2.449   9.042 -13.663  1.00  0.00           C  
ATOM    564  O   GLU A  34      -3.572   8.537 -13.727  1.00  0.00           O  
ATOM    565  CB  GLU A  34      -2.231  11.306 -12.611  1.00  0.00           C  
ATOM    566  CG  GLU A  34      -3.668  11.685 -12.966  1.00  0.00           C  
ATOM    567  CD  GLU A  34      -3.944  13.165 -12.881  1.00  0.00           C  
ATOM    568  OE1 GLU A  34      -3.362  13.815 -12.040  1.00  0.00           O  
ATOM    569  OE2 GLU A  34      -4.741  13.642 -13.658  1.00  0.00           O  
ATOM    570  H   GLU A  34       0.035  10.267 -11.998  1.00  0.00           H  
ATOM    571  HA  GLU A  34      -2.659   9.480 -11.592  1.00  0.00           H  
ATOM    572 1HB  GLU A  34      -1.953  11.834 -11.699  1.00  0.00           H  
ATOM    573 2HB  GLU A  34      -1.578  11.663 -13.409  1.00  0.00           H  
ATOM    574 1HG  GLU A  34      -3.873  11.351 -13.983  1.00  0.00           H  
ATOM    575 2HG  GLU A  34      -4.345  11.155 -12.297  1.00  0.00           H  
ATOM    576  N   LEU A  35      -1.559   8.943 -14.649  1.00  0.00           N  
ATOM    577  CA  LEU A  35      -1.886   8.209 -15.865  1.00  0.00           C  
ATOM    578  C   LEU A  35      -2.123   6.738 -15.552  1.00  0.00           C  
ATOM    579  O   LEU A  35      -3.078   6.133 -16.048  1.00  0.00           O  
ATOM    580  CB  LEU A  35      -0.743   8.323 -16.885  1.00  0.00           C  
ATOM    581  CG  LEU A  35      -0.508   9.710 -17.516  1.00  0.00           C  
ATOM    582  CD1 LEU A  35       0.808   9.684 -18.288  1.00  0.00           C  
ATOM    583  CD2 LEU A  35      -1.664  10.059 -18.442  1.00  0.00           C  
ATOM    584  H   LEU A  35      -0.656   9.399 -14.558  1.00  0.00           H  
ATOM    585  HA  LEU A  35      -2.800   8.621 -16.286  1.00  0.00           H  
ATOM    586 1HB  LEU A  35       0.183   8.027 -16.392  1.00  0.00           H  
ATOM    587 2HB  LEU A  35      -0.935   7.621 -17.695  1.00  0.00           H  
ATOM    588  HG  LEU A  35      -0.432  10.462 -16.732  1.00  0.00           H  
ATOM    589 1HD1 LEU A  35       0.989  10.663 -18.730  1.00  0.00           H  
ATOM    590 2HD1 LEU A  35       1.621   9.439 -17.609  1.00  0.00           H  
ATOM    591 3HD1 LEU A  35       0.754   8.934 -19.075  1.00  0.00           H  
ATOM    592 1HD2 LEU A  35      -1.486  11.038 -18.886  1.00  0.00           H  
ATOM    593 2HD2 LEU A  35      -1.736   9.310 -19.231  1.00  0.00           H  
ATOM    594 3HD2 LEU A  35      -2.594  10.085 -17.881  1.00  0.00           H  
ATOM    595  N   ALA A  36      -1.268   6.169 -14.706  1.00  0.00           N  
ATOM    596  CA  ALA A  36      -1.407   4.779 -14.300  1.00  0.00           C  
ATOM    597  C   ALA A  36      -2.661   4.565 -13.464  1.00  0.00           C  
ATOM    598  O   ALA A  36      -3.340   3.548 -13.604  1.00  0.00           O  
ATOM    599  CB  ALA A  36      -0.200   4.342 -13.506  1.00  0.00           C  
ATOM    600  H   ALA A  36      -0.488   6.715 -14.350  1.00  0.00           H  
ATOM    601  HA  ALA A  36      -1.488   4.169 -15.199  1.00  0.00           H  
ATOM    602 1HB  ALA A  36      -0.329   3.311 -13.239  1.00  0.00           H  
ATOM    603 2HB  ALA A  36       0.695   4.454 -14.092  1.00  0.00           H  
ATOM    604 3HB  ALA A  36      -0.122   4.949 -12.606  1.00  0.00           H  
ATOM    605  N   ASP A  37      -2.973   5.520 -12.595  1.00  0.00           N  
ATOM    606  CA  ASP A  37      -4.130   5.388 -11.724  1.00  0.00           C  
ATOM    607  C   ASP A  37      -5.412   5.384 -12.542  1.00  0.00           C  
ATOM    608  O   ASP A  37      -6.321   4.589 -12.286  1.00  0.00           O  
ATOM    609  CB  ASP A  37      -4.162   6.520 -10.695  1.00  0.00           C  
ATOM    610  CG  ASP A  37      -5.242   6.328  -9.650  1.00  0.00           C  
ATOM    611  OD1 ASP A  37      -5.141   5.398  -8.881  1.00  0.00           O  
ATOM    612  OD2 ASP A  37      -6.169   7.106  -9.629  1.00  0.00           O  
ATOM    613  H   ASP A  37      -2.376   6.335 -12.514  1.00  0.00           H  
ATOM    614  HA  ASP A  37      -4.057   4.438 -11.193  1.00  0.00           H  
ATOM    615 1HB  ASP A  37      -3.192   6.586 -10.197  1.00  0.00           H  
ATOM    616 2HB  ASP A  37      -4.330   7.469 -11.205  1.00  0.00           H  
ATOM    617  N   LYS A  38      -5.474   6.252 -13.548  1.00  0.00           N  
ATOM    618  CA  LYS A  38      -6.630   6.294 -14.426  1.00  0.00           C  
ATOM    619  C   LYS A  38      -6.730   5.013 -15.243  1.00  0.00           C  
ATOM    620  O   LYS A  38      -7.821   4.465 -15.411  1.00  0.00           O  
ATOM    621  CB  LYS A  38      -6.558   7.515 -15.342  1.00  0.00           C  
ATOM    622  CG  LYS A  38      -6.813   8.837 -14.629  1.00  0.00           C  
ATOM    623  CD  LYS A  38      -6.635  10.023 -15.564  1.00  0.00           C  
ATOM    624  CE  LYS A  38      -6.969  11.333 -14.860  1.00  0.00           C  
ATOM    625  NZ  LYS A  38      -6.664  12.516 -15.710  1.00  0.00           N  
ATOM    626  H   LYS A  38      -4.707   6.902 -13.696  1.00  0.00           H  
ATOM    627  HA  LYS A  38      -7.528   6.372 -13.814  1.00  0.00           H  
ATOM    628 1HB  LYS A  38      -5.569   7.566 -15.800  1.00  0.00           H  
ATOM    629 2HB  LYS A  38      -7.289   7.415 -16.144  1.00  0.00           H  
ATOM    630 1HG  LYS A  38      -7.828   8.845 -14.233  1.00  0.00           H  
ATOM    631 2HG  LYS A  38      -6.118   8.937 -13.794  1.00  0.00           H  
ATOM    632 1HD  LYS A  38      -5.599  10.061 -15.907  1.00  0.00           H  
ATOM    633 2HD  LYS A  38      -7.284   9.908 -16.430  1.00  0.00           H  
ATOM    634 1HE  LYS A  38      -8.029  11.342 -14.613  1.00  0.00           H  
ATOM    635 2HE  LYS A  38      -6.392  11.401 -13.940  1.00  0.00           H  
ATOM    636 1HZ  LYS A  38      -6.899  13.361 -15.206  1.00  0.00           H  
ATOM    637 2HZ  LYS A  38      -5.677  12.523 -15.932  1.00  0.00           H  
ATOM    638 3HZ  LYS A  38      -7.202  12.472 -16.562  1.00  0.00           H  
ATOM    639  N   ALA A  39      -5.587   4.516 -15.722  1.00  0.00           N  
ATOM    640  CA  ALA A  39      -5.572   3.283 -16.494  1.00  0.00           C  
ATOM    641  C   ALA A  39      -6.092   2.124 -15.655  1.00  0.00           C  
ATOM    642  O   ALA A  39      -6.861   1.293 -16.139  1.00  0.00           O  
ATOM    643  CB  ALA A  39      -4.165   2.982 -16.981  1.00  0.00           C  
ATOM    644  H   ALA A  39      -4.718   5.016 -15.565  1.00  0.00           H  
ATOM    645  HA  ALA A  39      -6.231   3.409 -17.352  1.00  0.00           H  
ATOM    646 1HB  ALA A  39      -4.176   2.069 -17.572  1.00  0.00           H  
ATOM    647 2HB  ALA A  39      -3.809   3.807 -17.590  1.00  0.00           H  
ATOM    648 3HB  ALA A  39      -3.505   2.854 -16.126  1.00  0.00           H  
ATOM    649  N   TYR A  40      -5.701   2.084 -14.384  1.00  0.00           N  
ATOM    650  CA  TYR A  40      -6.165   1.033 -13.491  1.00  0.00           C  
ATOM    651  C   TYR A  40      -7.678   1.097 -13.317  1.00  0.00           C  
ATOM    652  O   TYR A  40      -8.372   0.092 -13.466  1.00  0.00           O  
ATOM    653  CB  TYR A  40      -5.468   1.130 -12.135  1.00  0.00           C  
ATOM    654  CG  TYR A  40      -5.925   0.087 -11.137  1.00  0.00           C  
ATOM    655  CD1 TYR A  40      -5.465  -1.220 -11.237  1.00  0.00           C  
ATOM    656  CD2 TYR A  40      -6.800   0.437 -10.121  1.00  0.00           C  
ATOM    657  CE1 TYR A  40      -5.879  -2.171 -10.323  1.00  0.00           C  
ATOM    658  CE2 TYR A  40      -7.213  -0.512  -9.208  1.00  0.00           C  
ATOM    659  CZ  TYR A  40      -6.756  -1.812  -9.305  1.00  0.00           C  
ATOM    660  OH  TYR A  40      -7.172  -2.756  -8.390  1.00  0.00           O  
ATOM    661  H   TYR A  40      -5.048   2.782 -14.041  1.00  0.00           H  
ATOM    662  HA  TYR A  40      -5.924   0.069 -13.938  1.00  0.00           H  
ATOM    663 1HB  TYR A  40      -4.390   1.023 -12.271  1.00  0.00           H  
ATOM    664 2HB  TYR A  40      -5.644   2.115 -11.703  1.00  0.00           H  
ATOM    665  HD1 TYR A  40      -4.776  -1.495 -12.034  1.00  0.00           H  
ATOM    666  HD2 TYR A  40      -7.161   1.463 -10.041  1.00  0.00           H  
ATOM    667  HE1 TYR A  40      -5.517  -3.196 -10.401  1.00  0.00           H  
ATOM    668  HE2 TYR A  40      -7.900  -0.236  -8.409  1.00  0.00           H  
ATOM    669  HH  TYR A  40      -6.748  -3.599  -8.579  1.00  0.00           H  
ATOM    670  N   LYS A  41      -8.193   2.287 -13.015  1.00  0.00           N  
ATOM    671  CA  LYS A  41      -9.622   2.469 -12.779  1.00  0.00           C  
ATOM    672  C   LYS A  41     -10.469   2.092 -13.992  1.00  0.00           C  
ATOM    673  O   LYS A  41     -11.566   1.553 -13.848  1.00  0.00           O  
ATOM    674  CB  LYS A  41      -9.915   3.915 -12.374  1.00  0.00           C  
ATOM    675  CG  LYS A  41      -9.499   4.271 -10.950  1.00  0.00           C  
ATOM    676  CD  LYS A  41      -9.828   5.728 -10.627  1.00  0.00           C  
ATOM    677  CE  LYS A  41      -9.728   6.016  -9.129  1.00  0.00           C  
ATOM    678  NZ  LYS A  41      -8.340   5.865  -8.616  1.00  0.00           N  
ATOM    679  H   LYS A  41      -7.570   3.084 -12.920  1.00  0.00           H  
ATOM    680  HA  LYS A  41      -9.916   1.815 -11.958  1.00  0.00           H  
ATOM    681 1HB  LYS A  41      -9.392   4.591 -13.053  1.00  0.00           H  
ATOM    682 2HB  LYS A  41     -10.982   4.112 -12.474  1.00  0.00           H  
ATOM    683 1HG  LYS A  41     -10.019   3.621 -10.246  1.00  0.00           H  
ATOM    684 2HG  LYS A  41      -8.426   4.113 -10.839  1.00  0.00           H  
ATOM    685 1HD  LYS A  41      -9.129   6.380 -11.156  1.00  0.00           H  
ATOM    686 2HD  LYS A  41     -10.838   5.958 -10.965  1.00  0.00           H  
ATOM    687 1HE  LYS A  41     -10.063   7.035  -8.941  1.00  0.00           H  
ATOM    688 2HE  LYS A  41     -10.378   5.326  -8.592  1.00  0.00           H  
ATOM    689 1HZ  LYS A  41      -8.322   6.066  -7.628  1.00  0.00           H  
ATOM    690 2HZ  LYS A  41      -8.016   4.922  -8.774  1.00  0.00           H  
ATOM    691 3HZ  LYS A  41      -7.716   6.506  -9.091  1.00  0.00           H  
ATOM    692  N   ASN A  42      -9.953   2.364 -15.187  1.00  0.00           N  
ATOM    693  CA  ASN A  42     -10.679   2.074 -16.419  1.00  0.00           C  
ATOM    694  C   ASN A  42     -10.348   0.696 -16.987  1.00  0.00           C  
ATOM    695  O   ASN A  42     -10.763   0.363 -18.098  1.00  0.00           O  
ATOM    696  CB  ASN A  42     -10.402   3.144 -17.457  1.00  0.00           C  
ATOM    697  CG  ASN A  42     -11.039   4.463 -17.118  1.00  0.00           C  
ATOM    698  OD1 ASN A  42     -12.140   4.515 -16.557  1.00  0.00           O  
ATOM    699  ND2 ASN A  42     -10.367   5.535 -17.450  1.00  0.00           N  
ATOM    700  H   ASN A  42      -9.048   2.823 -15.242  1.00  0.00           H  
ATOM    701  HA  ASN A  42     -11.746   2.078 -16.194  1.00  0.00           H  
ATOM    702 1HB  ASN A  42      -9.323   3.288 -17.545  1.00  0.00           H  
ATOM    703 2HB  ASN A  42     -10.768   2.815 -18.429  1.00  0.00           H  
ATOM    704 1HD2 ASN A  42     -10.740   6.441 -17.252  1.00  0.00           H  
ATOM    705 2HD2 ASN A  42      -9.480   5.448 -17.902  1.00  0.00           H  
ATOM    706  N   ASN A  43      -9.596  -0.101 -16.230  1.00  0.00           N  
ATOM    707  CA  ASN A  43      -9.201  -1.443 -16.644  1.00  0.00           C  
ATOM    708  C   ASN A  43      -8.458  -1.451 -17.979  1.00  0.00           C  
ATOM    709  O   ASN A  43      -8.639  -2.360 -18.792  1.00  0.00           O  
ATOM    710  CB  ASN A  43     -10.415  -2.354 -16.711  1.00  0.00           C  
ATOM    711  CG  ASN A  43     -11.085  -2.522 -15.377  1.00  0.00           C  
ATOM    712  OD1 ASN A  43     -10.424  -2.738 -14.353  1.00  0.00           O  
ATOM    713  ND2 ASN A  43     -12.391  -2.426 -15.366  1.00  0.00           N  
ATOM    714  H   ASN A  43      -9.285   0.226 -15.321  1.00  0.00           H  
ATOM    715  HA  ASN A  43      -8.514  -1.839 -15.894  1.00  0.00           H  
ATOM    716 1HB  ASN A  43     -11.139  -1.957 -17.421  1.00  0.00           H  
ATOM    717 2HB  ASN A  43     -10.111  -3.336 -17.073  1.00  0.00           H  
ATOM    718 1HD2 ASN A  43     -12.893  -2.528 -14.506  1.00  0.00           H  
ATOM    719 2HD2 ASN A  43     -12.886  -2.249 -16.216  1.00  0.00           H  
ATOM    720  N   ASP A  44      -7.615  -0.446 -18.199  1.00  0.00           N  
ATOM    721  CA  ASP A  44      -6.806  -0.370 -19.406  1.00  0.00           C  
ATOM    722  C   ASP A  44      -5.427  -0.946 -19.117  1.00  0.00           C  
ATOM    723  O   ASP A  44      -4.552  -0.257 -18.586  1.00  0.00           O  
ATOM    724  CB  ASP A  44      -6.706   1.077 -19.895  1.00  0.00           C  
ATOM    725  CG  ASP A  44      -5.978   1.218 -21.225  1.00  0.00           C  
ATOM    726  OD1 ASP A  44      -5.225   0.334 -21.579  1.00  0.00           O  
ATOM    727  OD2 ASP A  44      -6.175   2.216 -21.877  1.00  0.00           O  
ATOM    728  H   ASP A  44      -7.508   0.276 -17.496  1.00  0.00           H  
ATOM    729  HA  ASP A  44      -7.275  -0.971 -20.185  1.00  0.00           H  
ATOM    730 1HB  ASP A  44      -7.710   1.490 -20.002  1.00  0.00           H  
ATOM    731 2HB  ASP A  44      -6.187   1.674 -19.148  1.00  0.00           H  
ATOM    732  N   ARG A  45      -5.258  -2.233 -19.398  1.00  0.00           N  
ATOM    733  CA  ARG A  45      -4.053  -2.936 -18.992  1.00  0.00           C  
ATOM    734  C   ARG A  45      -2.839  -2.513 -19.798  1.00  0.00           C  
ATOM    735  O   ARG A  45      -1.726  -2.485 -19.277  1.00  0.00           O  
ATOM    736  CB  ARG A  45      -4.257  -4.436 -19.096  1.00  0.00           C  
ATOM    737  CG  ARG A  45      -5.241  -4.979 -18.077  1.00  0.00           C  
ATOM    738  CD  ARG A  45      -5.325  -6.455 -18.088  1.00  0.00           C  
ATOM    739  NE  ARG A  45      -6.275  -6.928 -17.093  1.00  0.00           N  
ATOM    740  CZ  ARG A  45      -7.594  -7.129 -17.309  1.00  0.00           C  
ATOM    741  NH1 ARG A  45      -8.119  -6.913 -18.500  1.00  0.00           N  
ATOM    742  NH2 ARG A  45      -8.360  -7.543 -16.315  1.00  0.00           N  
ATOM    743  H   ARG A  45      -5.994  -2.738 -19.874  1.00  0.00           H  
ATOM    744  HA  ARG A  45      -3.861  -2.699 -17.945  1.00  0.00           H  
ATOM    745 1HB  ARG A  45      -4.625  -4.689 -20.089  1.00  0.00           H  
ATOM    746 2HB  ARG A  45      -3.305  -4.949 -18.953  1.00  0.00           H  
ATOM    747 1HG  ARG A  45      -4.933  -4.667 -17.078  1.00  0.00           H  
ATOM    748 2HG  ARG A  45      -6.234  -4.578 -18.286  1.00  0.00           H  
ATOM    749 1HD  ARG A  45      -5.642  -6.804 -19.068  1.00  0.00           H  
ATOM    750 2HD  ARG A  45      -4.348  -6.875 -17.851  1.00  0.00           H  
ATOM    751  HE  ARG A  45      -5.918  -7.108 -16.152  1.00  0.00           H  
ATOM    752 1HH1 ARG A  45      -7.538  -6.594 -19.260  1.00  0.00           H  
ATOM    753 2HH1 ARG A  45      -9.106  -7.063 -18.652  1.00  0.00           H  
ATOM    754 1HH2 ARG A  45      -7.952  -7.693 -15.391  1.00  0.00           H  
ATOM    755 2HH2 ARG A  45      -9.345  -7.695 -16.461  1.00  0.00           H  
ATOM    756  N   GLN A  46      -3.044  -2.179 -21.065  1.00  0.00           N  
ATOM    757  CA  GLN A  46      -1.923  -1.803 -21.910  1.00  0.00           C  
ATOM    758  C   GLN A  46      -1.392  -0.433 -21.512  1.00  0.00           C  
ATOM    759  O   GLN A  46      -0.180  -0.220 -21.461  1.00  0.00           O  
ATOM    760  CB  GLN A  46      -2.348  -1.810 -23.379  1.00  0.00           C  
ATOM    761  CG  GLN A  46      -2.653  -3.200 -23.925  1.00  0.00           C  
ATOM    762  CD  GLN A  46      -3.964  -3.765 -23.389  1.00  0.00           C  
ATOM    763  OE1 GLN A  46      -4.788  -3.041 -22.816  1.00  0.00           O  
ATOM    764  NE2 GLN A  46      -4.161  -5.064 -23.572  1.00  0.00           N  
ATOM    765  H   GLN A  46      -3.984  -2.206 -21.450  1.00  0.00           H  
ATOM    766  HA  GLN A  46      -1.123  -2.530 -21.771  1.00  0.00           H  
ATOM    767 1HB  GLN A  46      -3.239  -1.192 -23.502  1.00  0.00           H  
ATOM    768 2HB  GLN A  46      -1.558  -1.370 -23.987  1.00  0.00           H  
ATOM    769 1HG  GLN A  46      -2.723  -3.144 -25.011  1.00  0.00           H  
ATOM    770 2HG  GLN A  46      -1.847  -3.875 -23.637  1.00  0.00           H  
ATOM    771 1HE2 GLN A  46      -5.003  -5.496 -23.245  1.00  0.00           H  
ATOM    772 2HE2 GLN A  46      -3.470  -5.615 -24.041  1.00  0.00           H  
ATOM    773  N   LYS A  47      -2.297   0.488 -21.194  1.00  0.00           N  
ATOM    774  CA  LYS A  47      -1.889   1.818 -20.767  1.00  0.00           C  
ATOM    775  C   LYS A  47      -1.180   1.742 -19.423  1.00  0.00           C  
ATOM    776  O   LYS A  47      -0.179   2.424 -19.200  1.00  0.00           O  
ATOM    777  CB  LYS A  47      -3.099   2.744 -20.690  1.00  0.00           C  
ATOM    778  CG  LYS A  47      -2.799   4.200 -20.370  1.00  0.00           C  
ATOM    779  CD  LYS A  47      -4.082   5.020 -20.457  1.00  0.00           C  
ATOM    780  CE  LYS A  47      -3.859   6.487 -20.139  1.00  0.00           C  
ATOM    781  NZ  LYS A  47      -5.126   7.265 -20.275  1.00  0.00           N  
ATOM    782  H   LYS A  47      -3.290   0.270 -21.267  1.00  0.00           H  
ATOM    783  HA  LYS A  47      -1.186   2.219 -21.497  1.00  0.00           H  
ATOM    784 1HB  LYS A  47      -3.628   2.721 -21.643  1.00  0.00           H  
ATOM    785 2HB  LYS A  47      -3.783   2.374 -19.930  1.00  0.00           H  
ATOM    786 1HG  LYS A  47      -2.381   4.283 -19.367  1.00  0.00           H  
ATOM    787 2HG  LYS A  47      -2.074   4.590 -21.083  1.00  0.00           H  
ATOM    788 1HD  LYS A  47      -4.494   4.936 -21.464  1.00  0.00           H  
ATOM    789 2HD  LYS A  47      -4.813   4.616 -19.756  1.00  0.00           H  
ATOM    790 1HE  LYS A  47      -3.490   6.584 -19.117  1.00  0.00           H  
ATOM    791 2HE  LYS A  47      -3.117   6.897 -20.823  1.00  0.00           H  
ATOM    792 1HZ  LYS A  47      -4.965   8.238 -20.062  1.00  0.00           H  
ATOM    793 2HZ  LYS A  47      -5.469   7.183 -21.223  1.00  0.00           H  
ATOM    794 3HZ  LYS A  47      -5.815   6.894 -19.636  1.00  0.00           H  
ATOM    795  N   LEU A  48      -1.700   0.904 -18.528  1.00  0.00           N  
ATOM    796  CA  LEU A  48      -1.119   0.759 -17.204  1.00  0.00           C  
ATOM    797  C   LEU A  48       0.271   0.141 -17.274  1.00  0.00           C  
ATOM    798  O   LEU A  48       1.204   0.641 -16.644  1.00  0.00           O  
ATOM    799  CB  LEU A  48      -2.040  -0.097 -16.320  1.00  0.00           C  
ATOM    800  CG  LEU A  48      -1.554  -0.404 -14.881  1.00  0.00           C  
ATOM    801  CD1 LEU A  48      -1.309   0.883 -14.125  1.00  0.00           C  
ATOM    802  CD2 LEU A  48      -2.622  -1.228 -14.172  1.00  0.00           C  
ATOM    803  H   LEU A  48      -2.530   0.367 -18.764  1.00  0.00           H  
ATOM    804  HA  LEU A  48      -1.031   1.751 -16.765  1.00  0.00           H  
ATOM    805 1HB  LEU A  48      -3.005   0.398 -16.242  1.00  0.00           H  
ATOM    806 2HB  LEU A  48      -2.195  -1.054 -16.819  1.00  0.00           H  
ATOM    807  HG  LEU A  48      -0.620  -0.963 -14.919  1.00  0.00           H  
ATOM    808 1HD1 LEU A  48      -0.973   0.652 -13.114  1.00  0.00           H  
ATOM    809 2HD1 LEU A  48      -0.544   1.468 -14.631  1.00  0.00           H  
ATOM    810 3HD1 LEU A  48      -2.233   1.454 -14.078  1.00  0.00           H  
ATOM    811 1HD2 LEU A  48      -2.293  -1.458 -13.157  1.00  0.00           H  
ATOM    812 2HD2 LEU A  48      -3.550  -0.659 -14.133  1.00  0.00           H  
ATOM    813 3HD2 LEU A  48      -2.791  -2.153 -14.718  1.00  0.00           H  
ATOM    814  N   GLU A  49       0.427  -0.927 -18.056  1.00  0.00           N  
ATOM    815  CA  GLU A  49       1.726  -1.580 -18.158  1.00  0.00           C  
ATOM    816  C   GLU A  49       2.782  -0.658 -18.758  1.00  0.00           C  
ATOM    817  O   GLU A  49       3.923  -0.643 -18.296  1.00  0.00           O  
ATOM    818  CB  GLU A  49       1.629  -2.860 -18.991  1.00  0.00           C  
ATOM    819  CG  GLU A  49       0.916  -4.021 -18.301  1.00  0.00           C  
ATOM    820  CD  GLU A  49       0.761  -5.223 -19.195  1.00  0.00           C  
ATOM    821  OE1 GLU A  49       1.099  -5.123 -20.351  1.00  0.00           O  
ATOM    822  OE2 GLU A  49       0.308  -6.241 -18.725  1.00  0.00           O  
ATOM    823  H   GLU A  49      -0.364  -1.309 -18.565  1.00  0.00           H  
ATOM    824  HA  GLU A  49       2.049  -1.851 -17.153  1.00  0.00           H  
ATOM    825 1HB  GLU A  49       1.094  -2.647 -19.918  1.00  0.00           H  
ATOM    826 2HB  GLU A  49       2.630  -3.195 -19.262  1.00  0.00           H  
ATOM    827 1HG  GLU A  49       1.488  -4.310 -17.420  1.00  0.00           H  
ATOM    828 2HG  GLU A  49      -0.064  -3.692 -17.968  1.00  0.00           H  
ATOM    829  N   LYS A  50       2.408   0.124 -19.774  1.00  0.00           N  
ATOM    830  CA  LYS A  50       3.368   1.024 -20.405  1.00  0.00           C  
ATOM    831  C   LYS A  50       3.864   2.094 -19.438  1.00  0.00           C  
ATOM    832  O   LYS A  50       5.061   2.394 -19.400  1.00  0.00           O  
ATOM    833  CB  LYS A  50       2.761   1.675 -21.649  1.00  0.00           C  
ATOM    834  CG  LYS A  50       2.603   0.730 -22.839  1.00  0.00           C  
ATOM    835  CD  LYS A  50       1.957   1.434 -24.029  1.00  0.00           C  
ATOM    836  CE  LYS A  50       1.792   0.488 -25.211  1.00  0.00           C  
ATOM    837  NZ  LYS A  50       1.151   1.161 -26.377  1.00  0.00           N  
ATOM    838  H   LYS A  50       1.458   0.074 -20.129  1.00  0.00           H  
ATOM    839  HA  LYS A  50       4.233   0.436 -20.717  1.00  0.00           H  
ATOM    840 1HB  LYS A  50       1.773   2.071 -21.403  1.00  0.00           H  
ATOM    841 2HB  LYS A  50       3.382   2.514 -21.962  1.00  0.00           H  
ATOM    842 1HG  LYS A  50       3.585   0.362 -23.137  1.00  0.00           H  
ATOM    843 2HG  LYS A  50       1.992  -0.122 -22.552  1.00  0.00           H  
ATOM    844 1HD  LYS A  50       0.975   1.810 -23.736  1.00  0.00           H  
ATOM    845 2HD  LYS A  50       2.575   2.278 -24.333  1.00  0.00           H  
ATOM    846 1HE  LYS A  50       2.771   0.118 -25.512  1.00  0.00           H  
ATOM    847 2HE  LYS A  50       1.173  -0.357 -24.908  1.00  0.00           H  
ATOM    848 1HZ  LYS A  50       1.058   0.503 -27.138  1.00  0.00           H  
ATOM    849 2HZ  LYS A  50       0.236   1.498 -26.110  1.00  0.00           H  
ATOM    850 3HZ  LYS A  50       1.722   1.940 -26.673  1.00  0.00           H  
ATOM    851  N   VAL A  51       2.961   2.649 -18.632  1.00  0.00           N  
ATOM    852  CA  VAL A  51       3.361   3.653 -17.654  1.00  0.00           C  
ATOM    853  C   VAL A  51       4.258   3.030 -16.589  1.00  0.00           C  
ATOM    854  O   VAL A  51       5.241   3.639 -16.166  1.00  0.00           O  
ATOM    855  CB  VAL A  51       2.140   4.329 -17.007  1.00  0.00           C  
ATOM    856  CG1 VAL A  51       2.592   5.249 -15.885  1.00  0.00           C  
ATOM    857  CG2 VAL A  51       1.386   5.133 -18.059  1.00  0.00           C  
ATOM    858  H   VAL A  51       1.983   2.384 -18.714  1.00  0.00           H  
ATOM    859  HA  VAL A  51       3.932   4.425 -18.172  1.00  0.00           H  
ATOM    860  HB  VAL A  51       1.484   3.566 -16.584  1.00  0.00           H  
ATOM    861 1HG1 VAL A  51       1.725   5.717 -15.449  1.00  0.00           H  
ATOM    862 2HG1 VAL A  51       3.121   4.682 -15.122  1.00  0.00           H  
ATOM    863 3HG1 VAL A  51       3.249   6.016 -16.285  1.00  0.00           H  
ATOM    864 1HG2 VAL A  51       0.520   5.606 -17.600  1.00  0.00           H  
ATOM    865 2HG2 VAL A  51       2.044   5.899 -18.471  1.00  0.00           H  
ATOM    866 3HG2 VAL A  51       1.057   4.474 -18.857  1.00  0.00           H  
ATOM    867  N   VAL A  52       3.924   1.814 -16.159  1.00  0.00           N  
ATOM    868  CA  VAL A  52       4.738   1.114 -15.173  1.00  0.00           C  
ATOM    869  C   VAL A  52       6.156   0.889 -15.682  1.00  0.00           C  
ATOM    870  O   VAL A  52       7.117   1.074 -14.934  1.00  0.00           O  
ATOM    871  CB  VAL A  52       4.084  -0.225 -14.784  1.00  0.00           C  
ATOM    872  CG1 VAL A  52       5.043  -1.079 -13.961  1.00  0.00           C  
ATOM    873  CG2 VAL A  52       2.845   0.067 -13.966  1.00  0.00           C  
ATOM    874  H   VAL A  52       3.087   1.370 -16.523  1.00  0.00           H  
ATOM    875  HA  VAL A  52       4.791   1.730 -14.277  1.00  0.00           H  
ATOM    876  HB  VAL A  52       3.821  -0.777 -15.686  1.00  0.00           H  
ATOM    877 1HG1 VAL A  52       4.554  -2.015 -13.696  1.00  0.00           H  
ATOM    878 2HG1 VAL A  52       5.941  -1.296 -14.539  1.00  0.00           H  
ATOM    879 3HG1 VAL A  52       5.312  -0.548 -13.059  1.00  0.00           H  
ATOM    880 1HG2 VAL A  52       2.360  -0.864 -13.681  1.00  0.00           H  
ATOM    881 2HG2 VAL A  52       3.141   0.611 -13.077  1.00  0.00           H  
ATOM    882 3HG2 VAL A  52       2.154   0.670 -14.540  1.00  0.00           H  
ATOM    883  N   GLU A  53       6.293   0.499 -16.948  1.00  0.00           N  
ATOM    884  CA  GLU A  53       7.620   0.305 -17.523  1.00  0.00           C  
ATOM    885  C   GLU A  53       8.420   1.606 -17.522  1.00  0.00           C  
ATOM    886  O   GLU A  53       9.609   1.606 -17.191  1.00  0.00           O  
ATOM    887  CB  GLU A  53       7.516  -0.237 -18.950  1.00  0.00           C  
ATOM    888  CG  GLU A  53       7.050  -1.684 -19.046  1.00  0.00           C  
ATOM    889  CD  GLU A  53       6.850  -2.139 -20.467  1.00  0.00           C  
ATOM    890  OE1 GLU A  53       6.958  -1.325 -21.353  1.00  0.00           O  
ATOM    891  OE2 GLU A  53       6.591  -3.303 -20.666  1.00  0.00           O  
ATOM    892  H   GLU A  53       5.468   0.324 -17.513  1.00  0.00           H  
ATOM    893  HA  GLU A  53       8.155  -0.423 -16.914  1.00  0.00           H  
ATOM    894 1HB  GLU A  53       6.815   0.375 -19.519  1.00  0.00           H  
ATOM    895 2HB  GLU A  53       8.486  -0.163 -19.439  1.00  0.00           H  
ATOM    896 1HG  GLU A  53       7.794  -2.324 -18.574  1.00  0.00           H  
ATOM    897 2HG  GLU A  53       6.118  -1.794 -18.498  1.00  0.00           H  
ATOM    898  N   GLU A  54       7.767   2.722 -17.859  1.00  0.00           N  
ATOM    899  CA  GLU A  54       8.443   4.016 -17.839  1.00  0.00           C  
ATOM    900  C   GLU A  54       8.870   4.390 -16.424  1.00  0.00           C  
ATOM    901  O   GLU A  54       9.979   4.885 -16.216  1.00  0.00           O  
ATOM    902  CB  GLU A  54       7.560   5.120 -18.421  1.00  0.00           C  
ATOM    903  CG  GLU A  54       8.263   6.477 -18.514  1.00  0.00           C  
ATOM    904  CD  GLU A  54       7.458   7.521 -19.225  1.00  0.00           C  
ATOM    905  OE1 GLU A  54       6.364   7.228 -19.639  1.00  0.00           O  
ATOM    906  OE2 GLU A  54       7.943   8.622 -19.357  1.00  0.00           O  
ATOM    907  H   GLU A  54       6.796   2.663 -18.154  1.00  0.00           H  
ATOM    908  HA  GLU A  54       9.342   3.942 -18.451  1.00  0.00           H  
ATOM    909 1HB  GLU A  54       7.230   4.836 -19.420  1.00  0.00           H  
ATOM    910 2HB  GLU A  54       6.670   5.241 -17.802  1.00  0.00           H  
ATOM    911 1HG  GLU A  54       8.476   6.831 -17.504  1.00  0.00           H  
ATOM    912 2HG  GLU A  54       9.213   6.345 -19.028  1.00  0.00           H  
ATOM    913  N   LEU A  55       7.999   4.137 -15.448  1.00  0.00           N  
ATOM    914  CA  LEU A  55       8.326   4.416 -14.055  1.00  0.00           C  
ATOM    915  C   LEU A  55       9.521   3.596 -13.595  1.00  0.00           C  
ATOM    916  O   LEU A  55      10.394   4.108 -12.893  1.00  0.00           O  
ATOM    917  CB  LEU A  55       7.125   4.114 -13.150  1.00  0.00           C  
ATOM    918  CG  LEU A  55       5.965   5.118 -13.178  1.00  0.00           C  
ATOM    919  CD1 LEU A  55       4.740   4.476 -12.545  1.00  0.00           C  
ATOM    920  CD2 LEU A  55       6.371   6.374 -12.386  1.00  0.00           C  
ATOM    921  H   LEU A  55       7.089   3.754 -15.681  1.00  0.00           H  
ATOM    922  HA  LEU A  55       8.582   5.470 -13.969  1.00  0.00           H  
ATOM    923 1HB  LEU A  55       6.723   3.142 -13.429  1.00  0.00           H  
ATOM    924 2HB  LEU A  55       7.477   4.051 -12.123  1.00  0.00           H  
ATOM    925  HG  LEU A  55       5.726   5.389 -14.207  1.00  0.00           H  
ATOM    926 1HD1 LEU A  55       3.910   5.184 -12.553  1.00  0.00           H  
ATOM    927 2HD1 LEU A  55       4.463   3.591 -13.110  1.00  0.00           H  
ATOM    928 3HD1 LEU A  55       4.969   4.192 -11.524  1.00  0.00           H  
ATOM    929 1HD2 LEU A  55       5.550   7.084 -12.386  1.00  0.00           H  
ATOM    930 2HD2 LEU A  55       6.603   6.094 -11.358  1.00  0.00           H  
ATOM    931 3HD2 LEU A  55       7.245   6.834 -12.838  1.00  0.00           H  
ATOM    932  N   LYS A  56       9.574   2.330 -14.000  1.00  0.00           N  
ATOM    933  CA  LYS A  56      10.691   1.477 -13.620  1.00  0.00           C  
ATOM    934  C   LYS A  56      12.006   2.036 -14.152  1.00  0.00           C  
ATOM    935  O   LYS A  56      12.981   2.146 -13.406  1.00  0.00           O  
ATOM    936  CB  LYS A  56      10.480   0.049 -14.121  1.00  0.00           C  
ATOM    937  CG  LYS A  56      11.575  -0.934 -13.705  1.00  0.00           C  
ATOM    938  CD  LYS A  56      11.268  -2.346 -14.194  1.00  0.00           C  
ATOM    939  CE  LYS A  56      12.283  -3.361 -13.666  1.00  0.00           C  
ATOM    940  NZ  LYS A  56      13.650  -3.137 -14.225  1.00  0.00           N  
ATOM    941  H   LYS A  56       8.816   1.949 -14.557  1.00  0.00           H  
ATOM    942  HA  LYS A  56      10.759   1.457 -12.536  1.00  0.00           H  
ATOM    943 1HB  LYS A  56       9.526  -0.328 -13.749  1.00  0.00           H  
ATOM    944 2HB  LYS A  56      10.426   0.051 -15.210  1.00  0.00           H  
ATOM    945 1HG  LYS A  56      12.531  -0.611 -14.124  1.00  0.00           H  
ATOM    946 2HG  LYS A  56      11.660  -0.943 -12.619  1.00  0.00           H  
ATOM    947 1HD  LYS A  56      10.270  -2.636 -13.861  1.00  0.00           H  
ATOM    948 2HD  LYS A  56      11.287  -2.363 -15.284  1.00  0.00           H  
ATOM    949 1HE  LYS A  56      12.330  -3.286 -12.580  1.00  0.00           H  
ATOM    950 2HE  LYS A  56      11.953  -4.364 -13.936  1.00  0.00           H  
ATOM    951 1HZ  LYS A  56      14.287  -3.825 -13.854  1.00  0.00           H  
ATOM    952 2HZ  LYS A  56      13.625  -3.214 -15.231  1.00  0.00           H  
ATOM    953 3HZ  LYS A  56      13.981  -2.209 -13.970  1.00  0.00           H  
ATOM    954  N   GLU A  57      12.030   2.413 -15.431  1.00  0.00           N  
ATOM    955  CA  GLU A  57      13.241   2.982 -16.013  1.00  0.00           C  
ATOM    956  C   GLU A  57      13.631   4.276 -15.316  1.00  0.00           C  
ATOM    957  O   GLU A  57      14.808   4.506 -15.025  1.00  0.00           O  
ATOM    958  CB  GLU A  57      13.067   3.252 -17.508  1.00  0.00           C  
ATOM    959  CG  GLU A  57      14.304   3.873 -18.162  1.00  0.00           C  
ATOM    960  CD  GLU A  57      14.157   4.109 -19.634  1.00  0.00           C  
ATOM    961  OE1 GLU A  57      13.226   3.607 -20.215  1.00  0.00           O  
ATOM    962  OE2 GLU A  57      14.979   4.812 -20.179  1.00  0.00           O  
ATOM    963  H   GLU A  57      11.201   2.294 -16.006  1.00  0.00           H  
ATOM    964  HA  GLU A  57      14.055   2.267 -15.882  1.00  0.00           H  
ATOM    965 1HB  GLU A  57      12.840   2.319 -18.024  1.00  0.00           H  
ATOM    966 2HB  GLU A  57      12.224   3.927 -17.662  1.00  0.00           H  
ATOM    967 1HG  GLU A  57      14.512   4.827 -17.680  1.00  0.00           H  
ATOM    968 2HG  GLU A  57      15.157   3.218 -17.988  1.00  0.00           H  
ATOM    969  N   LEU A  58      12.640   5.121 -15.043  1.00  0.00           N  
ATOM    970  CA  LEU A  58      12.891   6.397 -14.395  1.00  0.00           C  
ATOM    971  C   LEU A  58      13.486   6.188 -13.013  1.00  0.00           C  
ATOM    972  O   LEU A  58      14.456   6.851 -12.647  1.00  0.00           O  
ATOM    973  CB  LEU A  58      11.585   7.203 -14.313  1.00  0.00           C  
ATOM    974  CG  LEU A  58      11.636   8.575 -13.597  1.00  0.00           C  
ATOM    975  CD1 LEU A  58      12.663   9.487 -14.262  1.00  0.00           C  
ATOM    976  CD2 LEU A  58      10.249   9.202 -13.672  1.00  0.00           C  
ATOM    977  H   LEU A  58      11.691   4.881 -15.311  1.00  0.00           H  
ATOM    978  HA  LEU A  58      13.607   6.949 -15.000  1.00  0.00           H  
ATOM    979 1HB  LEU A  58      11.224   7.373 -15.326  1.00  0.00           H  
ATOM    980 2HB  LEU A  58      10.845   6.595 -13.793  1.00  0.00           H  
ATOM    981  HG  LEU A  58      11.922   8.439 -12.554  1.00  0.00           H  
ATOM    982 1HD1 LEU A  58      12.678  10.449 -13.749  1.00  0.00           H  
ATOM    983 2HD1 LEU A  58      13.652   9.036 -14.203  1.00  0.00           H  
ATOM    984 3HD1 LEU A  58      12.394   9.637 -15.305  1.00  0.00           H  
ATOM    985 1HD2 LEU A  58      10.258  10.169 -13.171  1.00  0.00           H  
ATOM    986 2HD2 LEU A  58       9.967   9.338 -14.716  1.00  0.00           H  
ATOM    987 3HD2 LEU A  58       9.528   8.544 -13.187  1.00  0.00           H  
ATOM    988  N   LEU A  59      12.936   5.247 -12.253  1.00  0.00           N  
ATOM    989  CA  LEU A  59      13.466   4.981 -10.928  1.00  0.00           C  
ATOM    990  C   LEU A  59      14.904   4.485 -10.993  1.00  0.00           C  
ATOM    991  O   LEU A  59      15.750   4.950 -10.231  1.00  0.00           O  
ATOM    992  CB  LEU A  59      12.595   3.961 -10.187  1.00  0.00           C  
ATOM    993  CG  LEU A  59      13.108   3.523  -8.794  1.00  0.00           C  
ATOM    994  CD1 LEU A  59      13.274   4.740  -7.887  1.00  0.00           C  
ATOM    995  CD2 LEU A  59      12.112   2.548  -8.193  1.00  0.00           C  
ATOM    996  H   LEU A  59      12.129   4.731 -12.589  1.00  0.00           H  
ATOM    997  HA  LEU A  59      13.451   5.914 -10.370  1.00  0.00           H  
ATOM    998 1HB  LEU A  59      11.600   4.385 -10.060  1.00  0.00           H  
ATOM    999 2HB  LEU A  59      12.508   3.067 -10.807  1.00  0.00           H  
ATOM   1000  HG  LEU A  59      14.075   3.039  -8.897  1.00  0.00           H  
ATOM   1001 1HD1 LEU A  59      13.632   4.418  -6.911  1.00  0.00           H  
ATOM   1002 2HD1 LEU A  59      13.992   5.436  -8.314  1.00  0.00           H  
ATOM   1003 3HD1 LEU A  59      12.321   5.226  -7.778  1.00  0.00           H  
ATOM   1004 1HD2 LEU A  59      12.462   2.225  -7.212  1.00  0.00           H  
ATOM   1005 2HD2 LEU A  59      11.141   3.037  -8.091  1.00  0.00           H  
ATOM   1006 3HD2 LEU A  59      12.015   1.683  -8.848  1.00  0.00           H  
ATOM   1007  N   GLU A  60      15.201   3.574 -11.916  1.00  0.00           N  
ATOM   1008  CA  GLU A  60      16.561   3.054 -12.018  1.00  0.00           C  
ATOM   1009  C   GLU A  60      17.551   4.186 -12.277  1.00  0.00           C  
ATOM   1010  O   GLU A  60      18.631   4.226 -11.683  1.00  0.00           O  
ATOM   1011  CB  GLU A  60      16.655   2.010 -13.133  1.00  0.00           C  
ATOM   1012  CG  GLU A  60      15.955   0.692 -12.824  1.00  0.00           C  
ATOM   1013  CD  GLU A  60      15.934  -0.249 -13.999  1.00  0.00           C  
ATOM   1014  OE1 GLU A  60      16.432   0.118 -15.036  1.00  0.00           O  
ATOM   1015  OE2 GLU A  60      15.411  -1.335 -13.862  1.00  0.00           O  
ATOM   1016  H   GLU A  60      14.475   3.216 -12.529  1.00  0.00           H  
ATOM   1017  HA  GLU A  60      16.825   2.581 -11.074  1.00  0.00           H  
ATOM   1018 1HB  GLU A  60      16.215   2.414 -14.045  1.00  0.00           H  
ATOM   1019 2HB  GLU A  60      17.702   1.793 -13.342  1.00  0.00           H  
ATOM   1020 1HG  GLU A  60      16.469   0.207 -11.995  1.00  0.00           H  
ATOM   1021 2HG  GLU A  60      14.934   0.897 -12.509  1.00  0.00           H  
ATOM   1022  N   ARG A  61      17.155   5.128 -13.131  1.00  0.00           N  
ATOM   1023  CA  ARG A  61      17.975   6.295 -13.430  1.00  0.00           C  
ATOM   1024  C   ARG A  61      18.153   7.194 -12.205  1.00  0.00           C  
ATOM   1025  O   ARG A  61      19.193   7.834 -12.044  1.00  0.00           O  
ATOM   1026  CB  ARG A  61      17.366   7.095 -14.572  1.00  0.00           C  
ATOM   1027  CG  ARG A  61      17.468   6.428 -15.941  1.00  0.00           C  
ATOM   1028  CD  ARG A  61      16.836   7.249 -17.011  1.00  0.00           C  
ATOM   1029  NE  ARG A  61      16.884   6.582 -18.312  1.00  0.00           N  
ATOM   1030  CZ  ARG A  61      17.934   6.594 -19.155  1.00  0.00           C  
ATOM   1031  NH1 ARG A  61      19.042   7.236 -18.844  1.00  0.00           N  
ATOM   1032  NH2 ARG A  61      17.837   5.949 -20.301  1.00  0.00           N  
ATOM   1033  H   ARG A  61      16.262   5.016 -13.602  1.00  0.00           H  
ATOM   1034  HA  ARG A  61      18.959   5.948 -13.744  1.00  0.00           H  
ATOM   1035 1HB  ARG A  61      16.311   7.270 -14.369  1.00  0.00           H  
ATOM   1036 2HB  ARG A  61      17.853   8.067 -14.638  1.00  0.00           H  
ATOM   1037 1HG  ARG A  61      18.517   6.280 -16.192  1.00  0.00           H  
ATOM   1038 2HG  ARG A  61      16.965   5.461 -15.912  1.00  0.00           H  
ATOM   1039 1HD  ARG A  61      15.790   7.421 -16.757  1.00  0.00           H  
ATOM   1040 2HD  ARG A  61      17.350   8.205 -17.094  1.00  0.00           H  
ATOM   1041  HE  ARG A  61      16.059   6.066 -18.618  1.00  0.00           H  
ATOM   1042 1HH1 ARG A  61      19.113   7.730 -17.967  1.00  0.00           H  
ATOM   1043 2HH1 ARG A  61      19.822   7.237 -19.486  1.00  0.00           H  
ATOM   1044 1HH2 ARG A  61      16.972   5.459 -20.524  1.00  0.00           H  
ATOM   1045 2HH2 ARG A  61      18.609   5.942 -20.949  1.00  0.00           H  
ATOM   1046  N   LEU A  62      17.136   7.247 -11.345  1.00  0.00           N  
ATOM   1047  CA  LEU A  62      17.195   8.067 -10.140  1.00  0.00           C  
ATOM   1048  C   LEU A  62      17.967   7.383  -9.014  1.00  0.00           C  
ATOM   1049  O   LEU A  62      18.586   8.052  -8.186  1.00  0.00           O  
ATOM   1050  CB  LEU A  62      15.779   8.400  -9.662  1.00  0.00           C  
ATOM   1051  CG  LEU A  62      14.933   9.267 -10.610  1.00  0.00           C  
ATOM   1052  CD1 LEU A  62      13.512   9.360 -10.061  1.00  0.00           C  
ATOM   1053  CD2 LEU A  62      15.558  10.641 -10.746  1.00  0.00           C  
ATOM   1054  H   LEU A  62      16.290   6.721 -11.541  1.00  0.00           H  
ATOM   1055  HA  LEU A  62      17.716   8.988 -10.381  1.00  0.00           H  
ATOM   1056 1HB  LEU A  62      15.243   7.468  -9.496  1.00  0.00           H  
ATOM   1057 2HB  LEU A  62      15.851   8.924  -8.716  1.00  0.00           H  
ATOM   1058  HG  LEU A  62      14.890   8.807 -11.585  1.00  0.00           H  
ATOM   1059 1HD1 LEU A  62      12.900   9.963 -10.730  1.00  0.00           H  
ATOM   1060 2HD1 LEU A  62      13.086   8.361  -9.986  1.00  0.00           H  
ATOM   1061 3HD1 LEU A  62      13.531   9.819  -9.075  1.00  0.00           H  
ATOM   1062 1HD2 LEU A  62      14.951  11.232 -11.422  1.00  0.00           H  
ATOM   1063 2HD2 LEU A  62      15.601  11.121  -9.770  1.00  0.00           H  
ATOM   1064 3HD2 LEU A  62      16.561  10.561 -11.153  1.00  0.00           H  
ATOM   1065  N   LEU A  63      17.940   6.052  -8.988  1.00  0.00           N  
ATOM   1066  CA  LEU A  63      18.681   5.299  -7.981  1.00  0.00           C  
ATOM   1067  C   LEU A  63      20.182   5.433  -8.212  1.00  0.00           C  
ATOM   1068  O   LEU A  63      20.960   5.517  -7.261  1.00  0.00           O  
ATOM   1069  CB  LEU A  63      18.287   3.813  -8.019  1.00  0.00           C  
ATOM   1070  CG  LEU A  63      16.861   3.465  -7.541  1.00  0.00           C  
ATOM   1071  CD1 LEU A  63      16.558   2.014  -7.883  1.00  0.00           C  
ATOM   1072  CD2 LEU A  63      16.754   3.684  -6.047  1.00  0.00           C  
ATOM   1073  H   LEU A  63      17.388   5.557  -9.678  1.00  0.00           H  
ATOM   1074  HA  LEU A  63      18.452   5.711  -7.001  1.00  0.00           H  
ATOM   1075 1HB  LEU A  63      18.383   3.462  -9.046  1.00  0.00           H  
ATOM   1076 2HB  LEU A  63      18.989   3.255  -7.402  1.00  0.00           H  
ATOM   1077  HG  LEU A  63      16.142   4.097  -8.049  1.00  0.00           H  
ATOM   1078 1HD1 LEU A  63      15.550   1.765  -7.552  1.00  0.00           H  
ATOM   1079 2HD1 LEU A  63      16.630   1.869  -8.957  1.00  0.00           H  
ATOM   1080 3HD1 LEU A  63      17.273   1.365  -7.381  1.00  0.00           H  
ATOM   1081 1HD2 LEU A  63      15.745   3.436  -5.717  1.00  0.00           H  
ATOM   1082 2HD2 LEU A  63      17.471   3.047  -5.531  1.00  0.00           H  
ATOM   1083 3HD2 LEU A  63      16.961   4.721  -5.813  1.00  0.00           H  
ATOM   1084  N   SER A  64      20.578   5.457  -9.483  1.00  0.00           N  
ATOM   1085  CA  SER A  64      21.979   5.605  -9.860  1.00  0.00           C  
ATOM   1086  C   SER A  64      22.272   7.016 -10.367  1.00  0.00           C  
ATOM   1087  O   SER A  64      22.089   7.995  -9.640  1.00  0.00           O  
ATOM   1088  OXT SER A  64      22.901   7.153 -11.417  1.00  0.00           O  
ATOM   1089  CB  SER A  64      22.339   4.595 -10.930  1.00  0.00           C  
ATOM   1090  OG  SER A  64      23.645   4.804 -11.393  1.00  0.00           O  
ATOM   1091  H   SER A  64      19.881   5.356 -10.213  1.00  0.00           H  
ATOM   1092  HA  SER A  64      22.596   5.421  -8.980  1.00  0.00           H  
ATOM   1093 1HB  SER A  64      22.251   3.588 -10.524  1.00  0.00           H  
ATOM   1094 2HB  SER A  64      21.636   4.677 -11.760  1.00  0.00           H  
ATOM   1095  HG  SER A  64      23.636   5.679 -11.804  1.00  0.00           H  
TER                                                                             
ATOM   1097  N   THR B  65      -0.485 -13.349  39.707  1.00  0.00           N  
ATOM   1098  CA  THR B  65      -0.336 -14.094  38.463  1.00  0.00           C  
ATOM   1099  C   THR B  65      -1.331 -13.606  37.426  1.00  0.00           C  
ATOM   1100  O   THR B  65      -2.073 -14.389  36.836  1.00  0.00           O  
ATOM   1101  CB  THR B  65      -0.533 -15.602  38.679  1.00  0.00           C  
ATOM   1102  OG1 THR B  65      -1.805 -15.833  39.294  1.00  0.00           O  
ATOM   1103  CG2 THR B  65       0.562 -16.150  39.572  1.00  0.00           C  
ATOM   1104 1H   THR B  65       0.176 -13.683  40.378  1.00  0.00           H  
ATOM   1105 2H   THR B  65      -0.324 -12.377  39.536  1.00  0.00           H  
ATOM   1106 3H   THR B  65      -1.412 -13.474  40.063  1.00  0.00           H  
ATOM   1107  HA  THR B  65       0.667 -13.930  38.077  1.00  0.00           H  
ATOM   1108  HB  THR B  65      -0.506 -16.110  37.715  1.00  0.00           H  
ATOM   1109  HG1 THR B  65      -2.494 -15.769  38.630  1.00  0.00           H  
ATOM   1110 1HG2 THR B  65       0.411 -17.219  39.718  1.00  0.00           H  
ATOM   1111 2HG2 THR B  65       1.531 -15.980  39.103  1.00  0.00           H  
ATOM   1112 3HG2 THR B  65       0.532 -15.645  40.537  1.00  0.00           H  
ATOM   1113  N   ASN B  66      -1.359 -12.301  37.227  1.00  0.00           N  
ATOM   1114  CA  ASN B  66      -2.249 -11.683  36.251  1.00  0.00           C  
ATOM   1115  C   ASN B  66      -1.513 -11.643  34.907  1.00  0.00           C  
ATOM   1116  O   ASN B  66      -0.566 -10.877  34.750  1.00  0.00           O  
ATOM   1117  CB  ASN B  66      -2.666 -10.300  36.726  1.00  0.00           C  
ATOM   1118  CG  ASN B  66      -3.667  -9.632  35.833  1.00  0.00           C  
ATOM   1119  OD1 ASN B  66      -4.278 -10.278  34.975  1.00  0.00           O  
ATOM   1120  ND2 ASN B  66      -3.865  -8.351  36.031  1.00  0.00           N  
ATOM   1121  H   ASN B  66      -0.729 -11.726  37.768  1.00  0.00           H  
ATOM   1122  HA  ASN B  66      -3.137 -12.304  36.126  1.00  0.00           H  
ATOM   1123 1HB  ASN B  66      -3.087 -10.372  37.728  1.00  0.00           H  
ATOM   1124 2HB  ASN B  66      -1.782  -9.660  36.789  1.00  0.00           H  
ATOM   1125 1HD2 ASN B  66      -4.526  -7.853  35.471  1.00  0.00           H  
ATOM   1126 2HD2 ASN B  66      -3.352  -7.870  36.743  1.00  0.00           H  
ATOM   1127  N   LEU B  67      -1.873 -12.525  33.981  1.00  0.00           N  
ATOM   1128  CA  LEU B  67      -1.135 -12.661  32.718  1.00  0.00           C  
ATOM   1129  C   LEU B  67      -1.430 -11.558  31.710  1.00  0.00           C  
ATOM   1130  O   LEU B  67      -2.574 -11.127  31.554  1.00  0.00           O  
ATOM   1131  CB  LEU B  67      -1.419 -14.035  32.123  1.00  0.00           C  
ATOM   1132  CG  LEU B  67      -0.442 -15.138  32.580  1.00  0.00           C  
ATOM   1133  CD1 LEU B  67      -0.545 -15.313  34.094  1.00  0.00           C  
ATOM   1134  CD2 LEU B  67      -0.775 -16.431  31.865  1.00  0.00           C  
ATOM   1135  H   LEU B  67      -2.669 -13.125  34.163  1.00  0.00           H  
ATOM   1136  HA  LEU B  67      -0.081 -12.610  32.930  1.00  0.00           H  
ATOM   1137 1HB  LEU B  67      -2.427 -14.338  32.399  1.00  0.00           H  
ATOM   1138 2HB  LEU B  67      -1.362 -13.959  31.035  1.00  0.00           H  
ATOM   1139  HG  LEU B  67       0.583 -14.839  32.342  1.00  0.00           H  
ATOM   1140 1HD1 LEU B  67       0.149 -16.085  34.425  1.00  0.00           H  
ATOM   1141 2HD1 LEU B  67      -0.292 -14.378  34.578  1.00  0.00           H  
ATOM   1142 3HD1 LEU B  67      -1.561 -15.600  34.366  1.00  0.00           H  
ATOM   1143 1HD2 LEU B  67      -0.084 -17.212  32.183  1.00  0.00           H  
ATOM   1144 2HD2 LEU B  67      -1.795 -16.728  32.108  1.00  0.00           H  
ATOM   1145 3HD2 LEU B  67      -0.686 -16.283  30.789  1.00  0.00           H  
ATOM   1146  N   CYS B  68      -0.383 -11.123  31.007  1.00  0.00           N  
ATOM   1147  CA  CYS B  68      -0.505 -10.070  30.003  1.00  0.00           C  
ATOM   1148  C   CYS B  68      -1.338 -10.533  28.808  1.00  0.00           C  
ATOM   1149  O   CYS B  68      -1.093 -11.607  28.256  1.00  0.00           O  
ATOM   1150  CB  CYS B  68       0.869  -9.625  29.500  1.00  0.00           C  
ATOM   1151  SG  CYS B  68       1.921  -8.804  30.733  1.00  0.00           S  
ATOM   1152  H   CYS B  68       0.529 -11.523  31.199  1.00  0.00           H  
ATOM   1153  HA  CYS B  68      -0.987  -9.226  30.481  1.00  0.00           H  
ATOM   1154 1HB  CYS B  68       1.408 -10.498  29.143  1.00  0.00           H  
ATOM   1155 2HB  CYS B  68       0.749  -8.951  28.654  1.00  0.00           H  
ATOM   1156  N   PRO B  69      -2.278  -9.705  28.312  1.00  0.00           N  
ATOM   1157  CA  PRO B  69      -3.216 -10.009  27.240  1.00  0.00           C  
ATOM   1158  C   PRO B  69      -2.616  -9.994  25.838  1.00  0.00           C  
ATOM   1159  O   PRO B  69      -3.022  -9.211  24.985  1.00  0.00           O  
ATOM   1160  CB  PRO B  69      -4.235  -8.877  27.391  1.00  0.00           C  
ATOM   1161  CG  PRO B  69      -3.445  -7.748  28.018  1.00  0.00           C  
ATOM   1162  CD  PRO B  69      -2.527  -8.433  29.004  1.00  0.00           C  
ATOM   1163  HA  PRO B  69      -3.691 -10.981  27.443  1.00  0.00           H  
ATOM   1164 1HB  PRO B  69      -4.645  -8.607  26.405  1.00  0.00           H  
ATOM   1165 2HB  PRO B  69      -5.087  -9.210  28.005  1.00  0.00           H  
ATOM   1166 1HG  PRO B  69      -2.893  -7.197  27.241  1.00  0.00           H  
ATOM   1167 2HG  PRO B  69      -4.129  -7.030  28.495  1.00  0.00           H  
ATOM   1168 1HD  PRO B  69      -1.608  -7.851  29.119  1.00  0.00           H  
ATOM   1169 2HD  PRO B  69      -3.070  -8.576  29.955  1.00  0.00           H  
ATOM   1170  N   PHE B  70      -1.649 -10.867  25.594  1.00  0.00           N  
ATOM   1171  CA  PHE B  70      -1.050 -10.925  24.262  1.00  0.00           C  
ATOM   1172  C   PHE B  70      -1.965 -11.610  23.254  1.00  0.00           C  
ATOM   1173  O   PHE B  70      -1.967 -11.268  22.072  1.00  0.00           O  
ATOM   1174  CB  PHE B  70       0.311 -11.614  24.293  1.00  0.00           C  
ATOM   1175  CG  PHE B  70       1.391 -10.767  24.900  1.00  0.00           C  
ATOM   1176  CD1 PHE B  70       1.946  -9.716  24.179  1.00  0.00           C  
ATOM   1177  CD2 PHE B  70       1.864 -11.010  26.176  1.00  0.00           C  
ATOM   1178  CE1 PHE B  70       2.943  -8.937  24.725  1.00  0.00           C  
ATOM   1179  CE2 PHE B  70       2.859 -10.224  26.715  1.00  0.00           C  
ATOM   1180  CZ  PHE B  70       3.396  -9.189  25.994  1.00  0.00           C  
ATOM   1181  H   PHE B  70      -1.337 -11.474  26.351  1.00  0.00           H  
ATOM   1182  HA  PHE B  70      -0.889  -9.901  23.921  1.00  0.00           H  
ATOM   1183 1HB  PHE B  70       0.237 -12.537  24.866  1.00  0.00           H  
ATOM   1184 2HB  PHE B  70       0.614 -11.879  23.287  1.00  0.00           H  
ATOM   1185  HD1 PHE B  70       1.583  -9.506  23.177  1.00  0.00           H  
ATOM   1186  HD2 PHE B  70       1.437 -11.829  26.762  1.00  0.00           H  
ATOM   1187  HE1 PHE B  70       3.362  -8.120  24.158  1.00  0.00           H  
ATOM   1188  HE2 PHE B  70       3.211 -10.423  27.713  1.00  0.00           H  
ATOM   1189  HZ  PHE B  70       4.171  -8.569  26.428  1.00  0.00           H  
ATOM   1190  N   GLY B  71      -2.794 -12.548  23.708  1.00  0.00           N  
ATOM   1191  CA  GLY B  71      -3.688 -13.261  22.792  1.00  0.00           C  
ATOM   1192  C   GLY B  71      -4.621 -12.291  22.075  1.00  0.00           C  
ATOM   1193  O   GLY B  71      -4.941 -12.451  20.900  1.00  0.00           O  
ATOM   1194  H   GLY B  71      -2.783 -12.786  24.688  1.00  0.00           H  
ATOM   1195 1HA  GLY B  71      -3.106 -13.815  22.059  1.00  0.00           H  
ATOM   1196 2HA  GLY B  71      -4.273 -13.991  23.349  1.00  0.00           H  
ATOM   1197  N   GLU B  72      -4.992 -11.221  22.764  1.00  0.00           N  
ATOM   1198  CA  GLU B  72      -5.890 -10.200  22.239  1.00  0.00           C  
ATOM   1199  C   GLU B  72      -5.259  -9.410  21.083  1.00  0.00           C  
ATOM   1200  O   GLU B  72      -5.963  -8.748  20.316  1.00  0.00           O  
ATOM   1201  CB  GLU B  72      -6.299  -9.268  23.377  1.00  0.00           C  
ATOM   1202  CG  GLU B  72      -7.171  -9.965  24.422  1.00  0.00           C  
ATOM   1203  CD  GLU B  72      -7.583  -9.097  25.580  1.00  0.00           C  
ATOM   1204  OE1 GLU B  72      -8.389  -9.546  26.357  1.00  0.00           O  
ATOM   1205  OE2 GLU B  72      -7.096  -7.990  25.697  1.00  0.00           O  
ATOM   1206  H   GLU B  72      -4.657 -11.121  23.712  1.00  0.00           H  
ATOM   1207  HA  GLU B  72      -6.784 -10.695  21.859  1.00  0.00           H  
ATOM   1208 1HB  GLU B  72      -5.406  -8.885  23.874  1.00  0.00           H  
ATOM   1209 2HB  GLU B  72      -6.848  -8.417  22.979  1.00  0.00           H  
ATOM   1210 1HG  GLU B  72      -8.068 -10.341  23.933  1.00  0.00           H  
ATOM   1211 2HG  GLU B  72      -6.617 -10.822  24.807  1.00  0.00           H  
ATOM   1212  N   VAL B  73      -3.930  -9.449  20.994  1.00  0.00           N  
ATOM   1213  CA  VAL B  73      -3.171  -8.749  19.976  1.00  0.00           C  
ATOM   1214  C   VAL B  73      -2.843  -9.682  18.812  1.00  0.00           C  
ATOM   1215  O   VAL B  73      -3.083  -9.369  17.647  1.00  0.00           O  
ATOM   1216  CB  VAL B  73      -1.837  -8.251  20.574  1.00  0.00           C  
ATOM   1217  CG1 VAL B  73      -1.008  -7.588  19.494  1.00  0.00           C  
ATOM   1218  CG2 VAL B  73      -2.108  -7.315  21.751  1.00  0.00           C  
ATOM   1219  H   VAL B  73      -3.409 -10.029  21.643  1.00  0.00           H  
ATOM   1220  HA  VAL B  73      -3.759  -7.906  19.611  1.00  0.00           H  
ATOM   1221  HB  VAL B  73      -1.267  -9.107  20.927  1.00  0.00           H  
ATOM   1222 1HG1 VAL B  73      -0.069  -7.280  19.909  1.00  0.00           H  
ATOM   1223 2HG1 VAL B  73      -0.832  -8.302  18.693  1.00  0.00           H  
ATOM   1224 3HG1 VAL B  73      -1.540  -6.723  19.101  1.00  0.00           H  
ATOM   1225 1HG2 VAL B  73      -1.163  -6.984  22.183  1.00  0.00           H  
ATOM   1226 2HG2 VAL B  73      -2.675  -6.452  21.408  1.00  0.00           H  
ATOM   1227 3HG2 VAL B  73      -2.684  -7.852  22.516  1.00  0.00           H  
ATOM   1228  N   PHE B  74      -2.281 -10.839  19.144  1.00  0.00           N  
ATOM   1229  CA  PHE B  74      -1.808 -11.790  18.144  1.00  0.00           C  
ATOM   1230  C   PHE B  74      -2.902 -12.618  17.463  1.00  0.00           C  
ATOM   1231  O   PHE B  74      -2.774 -12.950  16.285  1.00  0.00           O  
ATOM   1232  CB  PHE B  74      -0.791 -12.728  18.790  1.00  0.00           C  
ATOM   1233  CG  PHE B  74       0.576 -12.107  19.029  1.00  0.00           C  
ATOM   1234  CD1 PHE B  74       1.543 -12.149  18.049  1.00  0.00           C  
ATOM   1235  CD2 PHE B  74       0.887 -11.469  20.216  1.00  0.00           C  
ATOM   1236  CE1 PHE B  74       2.776 -11.583  18.246  1.00  0.00           C  
ATOM   1237  CE2 PHE B  74       2.122 -10.903  20.415  1.00  0.00           C  
ATOM   1238  CZ  PHE B  74       3.062 -10.961  19.431  1.00  0.00           C  
ATOM   1239  H   PHE B  74      -2.156 -11.048  20.133  1.00  0.00           H  
ATOM   1240  HA  PHE B  74      -1.295 -11.220  17.371  1.00  0.00           H  
ATOM   1241 1HB  PHE B  74      -1.190 -13.055  19.744  1.00  0.00           H  
ATOM   1242 2HB  PHE B  74      -0.666 -13.613  18.170  1.00  0.00           H  
ATOM   1243  HD1 PHE B  74       1.318 -12.643  17.110  1.00  0.00           H  
ATOM   1244  HD2 PHE B  74       0.149 -11.418  20.990  1.00  0.00           H  
ATOM   1245  HE1 PHE B  74       3.518 -11.624  17.462  1.00  0.00           H  
ATOM   1246  HE2 PHE B  74       2.357 -10.411  21.346  1.00  0.00           H  
ATOM   1247  HZ  PHE B  74       4.028 -10.509  19.595  1.00  0.00           H  
ATOM   1248  N   ASN B  75      -3.975 -12.955  18.189  1.00  0.00           N  
ATOM   1249  CA  ASN B  75      -5.032 -13.805  17.649  1.00  0.00           C  
ATOM   1250  C   ASN B  75      -6.275 -13.004  17.277  1.00  0.00           C  
ATOM   1251  O   ASN B  75      -7.375 -13.552  17.196  1.00  0.00           O  
ATOM   1252  CB  ASN B  75      -5.396 -14.897  18.640  1.00  0.00           C  
ATOM   1253  CG  ASN B  75      -4.286 -15.879  18.875  1.00  0.00           C  
ATOM   1254  OD1 ASN B  75      -3.552 -16.230  17.942  1.00  0.00           O  
ATOM   1255  ND2 ASN B  75      -4.155 -16.330  20.105  1.00  0.00           N  
ATOM   1256  H   ASN B  75      -4.067 -12.644  19.151  1.00  0.00           H  
ATOM   1257  HA  ASN B  75      -4.667 -14.272  16.735  1.00  0.00           H  
ATOM   1258 1HB  ASN B  75      -5.668 -14.451  19.593  1.00  0.00           H  
ATOM   1259 2HB  ASN B  75      -6.267 -15.439  18.275  1.00  0.00           H  
ATOM   1260 1HD2 ASN B  75      -3.479 -16.994  20.311  1.00  0.00           H  
ATOM   1261 2HD2 ASN B  75      -4.753 -15.989  20.830  1.00  0.00           H  
ATOM   1262  N   ALA B  76      -6.119 -11.705  17.064  1.00  0.00           N  
ATOM   1263  CA  ALA B  76      -7.257 -10.870  16.713  1.00  0.00           C  
ATOM   1264  C   ALA B  76      -7.884 -11.353  15.411  1.00  0.00           C  
ATOM   1265  O   ALA B  76      -7.190 -11.793  14.488  1.00  0.00           O  
ATOM   1266  CB  ALA B  76      -6.839  -9.414  16.595  1.00  0.00           C  
ATOM   1267  H   ALA B  76      -5.197 -11.295  17.142  1.00  0.00           H  
ATOM   1268  HA  ALA B  76      -8.001 -10.960  17.505  1.00  0.00           H  
ATOM   1269 1HB  ALA B  76      -7.706  -8.801  16.355  1.00  0.00           H  
ATOM   1270 2HB  ALA B  76      -6.408  -9.081  17.545  1.00  0.00           H  
ATOM   1271 3HB  ALA B  76      -6.109  -9.304  15.819  1.00  0.00           H  
ATOM   1272  N   THR B  77      -9.205 -11.238  15.314  1.00  0.00           N  
ATOM   1273  CA  THR B  77      -9.905 -11.635  14.098  1.00  0.00           C  
ATOM   1274  C   THR B  77      -9.455 -10.814  12.898  1.00  0.00           C  
ATOM   1275  O   THR B  77      -9.238 -11.350  11.807  1.00  0.00           O  
ATOM   1276  CB  THR B  77     -11.428 -11.474  14.261  1.00  0.00           C  
ATOM   1277  OG1 THR B  77     -11.888 -12.310  15.330  1.00  0.00           O  
ATOM   1278  CG2 THR B  77     -12.138 -11.852  12.972  1.00  0.00           C  
ATOM   1279  H   THR B  77      -9.730 -10.886  16.101  1.00  0.00           H  
ATOM   1280  HA  THR B  77      -9.681 -12.682  13.897  1.00  0.00           H  
ATOM   1281  HB  THR B  77     -11.658 -10.438  14.500  1.00  0.00           H  
ATOM   1282  HG1 THR B  77     -11.630 -13.221  15.157  1.00  0.00           H  
ATOM   1283 1HG2 THR B  77     -13.214 -11.729  13.101  1.00  0.00           H  
ATOM   1284 2HG2 THR B  77     -11.793 -11.205  12.164  1.00  0.00           H  
ATOM   1285 3HG2 THR B  77     -11.919 -12.889  12.726  1.00  0.00           H  
ATOM   1286  N   ARG B  78      -9.319  -9.510  13.113  1.00  0.00           N  
ATOM   1287  CA  ARG B  78      -8.984  -8.558  12.066  1.00  0.00           C  
ATOM   1288  C   ARG B  78      -7.949  -7.566  12.579  1.00  0.00           C  
ATOM   1289  O   ARG B  78      -8.050  -7.096  13.714  1.00  0.00           O  
ATOM   1290  CB  ARG B  78     -10.239  -7.794  11.663  1.00  0.00           C  
ATOM   1291  CG  ARG B  78     -10.132  -6.914  10.437  1.00  0.00           C  
ATOM   1292  CD  ARG B  78     -11.451  -6.265  10.127  1.00  0.00           C  
ATOM   1293  NE  ARG B  78     -12.520  -7.229   9.846  1.00  0.00           N  
ATOM   1294  CZ  ARG B  78     -12.754  -7.801   8.652  1.00  0.00           C  
ATOM   1295  NH1 ARG B  78     -11.981  -7.520   7.638  1.00  0.00           N  
ATOM   1296  NH2 ARG B  78     -13.764  -8.643   8.509  1.00  0.00           N  
ATOM   1297  H   ARG B  78      -9.480  -9.166  14.046  1.00  0.00           H  
ATOM   1298  HA  ARG B  78      -8.576  -9.091  11.206  1.00  0.00           H  
ATOM   1299 1HB  ARG B  78     -11.046  -8.503  11.482  1.00  0.00           H  
ATOM   1300 2HB  ARG B  78     -10.549  -7.157  12.491  1.00  0.00           H  
ATOM   1301 1HG  ARG B  78      -9.399  -6.124  10.614  1.00  0.00           H  
ATOM   1302 2HG  ARG B  78      -9.819  -7.509   9.577  1.00  0.00           H  
ATOM   1303 1HD  ARG B  78     -11.756  -5.658  10.977  1.00  0.00           H  
ATOM   1304 2HD  ARG B  78     -11.337  -5.624   9.255  1.00  0.00           H  
ATOM   1305  HE  ARG B  78     -13.139  -7.469  10.607  1.00  0.00           H  
ATOM   1306 1HH1 ARG B  78     -11.207  -6.884   7.774  1.00  0.00           H  
ATOM   1307 2HH1 ARG B  78     -12.148  -7.941   6.734  1.00  0.00           H  
ATOM   1308 1HH2 ARG B  78     -14.360  -8.857   9.298  1.00  0.00           H  
ATOM   1309 2HH2 ARG B  78     -13.939  -9.074   7.612  1.00  0.00           H  
ATOM   1310  N   PHE B  79      -6.925  -7.295  11.772  1.00  0.00           N  
ATOM   1311  CA  PHE B  79      -5.916  -6.304  12.117  1.00  0.00           C  
ATOM   1312  C   PHE B  79      -6.235  -4.922  11.588  1.00  0.00           C  
ATOM   1313  O   PHE B  79      -7.066  -4.753  10.699  1.00  0.00           O  
ATOM   1314  CB  PHE B  79      -4.511  -6.721  11.710  1.00  0.00           C  
ATOM   1315  CG  PHE B  79      -3.794  -7.689  12.646  1.00  0.00           C  
ATOM   1316  CD1 PHE B  79      -4.446  -8.649  13.406  1.00  0.00           C  
ATOM   1317  CD2 PHE B  79      -2.412  -7.561  12.802  1.00  0.00           C  
ATOM   1318  CE1 PHE B  79      -3.725  -9.451  14.285  1.00  0.00           C  
ATOM   1319  CE2 PHE B  79      -1.705  -8.354  13.677  1.00  0.00           C  
ATOM   1320  CZ  PHE B  79      -2.365  -9.299  14.419  1.00  0.00           C  
ATOM   1321  H   PHE B  79      -6.874  -7.709  10.835  1.00  0.00           H  
ATOM   1322  HA  PHE B  79      -5.895  -6.225  13.205  1.00  0.00           H  
ATOM   1323 1HB  PHE B  79      -4.607  -7.221  10.758  1.00  0.00           H  
ATOM   1324 2HB  PHE B  79      -3.885  -5.838  11.568  1.00  0.00           H  
ATOM   1325  HD1 PHE B  79      -5.521  -8.775  13.322  1.00  0.00           H  
ATOM   1326  HD2 PHE B  79      -1.892  -6.809  12.225  1.00  0.00           H  
ATOM   1327  HE1 PHE B  79      -4.236 -10.208  14.884  1.00  0.00           H  
ATOM   1328  HE2 PHE B  79      -0.625  -8.227  13.785  1.00  0.00           H  
ATOM   1329  HZ  PHE B  79      -1.825  -9.928  15.119  1.00  0.00           H  
ATOM   1330  N   ALA B  80      -5.610  -3.925  12.180  1.00  0.00           N  
ATOM   1331  CA  ALA B  80      -5.735  -2.564  11.698  1.00  0.00           C  
ATOM   1332  C   ALA B  80      -4.953  -2.344  10.411  1.00  0.00           C  
ATOM   1333  O   ALA B  80      -3.921  -2.984  10.160  1.00  0.00           O  
ATOM   1334  CB  ALA B  80      -5.238  -1.595  12.744  1.00  0.00           C  
ATOM   1335  H   ALA B  80      -4.991  -4.115  12.957  1.00  0.00           H  
ATOM   1336  HA  ALA B  80      -6.787  -2.370  11.494  1.00  0.00           H  
ATOM   1337 1HB  ALA B  80      -5.355  -0.577  12.379  1.00  0.00           H  
ATOM   1338 2HB  ALA B  80      -5.818  -1.730  13.638  1.00  0.00           H  
ATOM   1339 3HB  ALA B  80      -4.185  -1.784  12.949  1.00  0.00           H  
ATOM   1340  N   SER B  81      -5.431  -1.410   9.606  1.00  0.00           N  
ATOM   1341  CA  SER B  81      -4.662  -0.952   8.466  1.00  0.00           C  
ATOM   1342  C   SER B  81      -3.400  -0.296   8.982  1.00  0.00           C  
ATOM   1343  O   SER B  81      -3.433   0.374  10.008  1.00  0.00           O  
ATOM   1344  CB  SER B  81      -5.465   0.010   7.638  1.00  0.00           C  
ATOM   1345  OG  SER B  81      -6.527  -0.631   7.009  1.00  0.00           O  
ATOM   1346  H   SER B  81      -6.312  -0.967   9.828  1.00  0.00           H  
ATOM   1347  HA  SER B  81      -4.380  -1.809   7.852  1.00  0.00           H  
ATOM   1348 1HB  SER B  81      -5.845   0.805   8.280  1.00  0.00           H  
ATOM   1349 2HB  SER B  81      -4.834   0.457   6.917  1.00  0.00           H  
ATOM   1350  HG  SER B  81      -7.274  -0.579   7.616  1.00  0.00           H  
ATOM   1351  N   VAL B  82      -2.299  -0.434   8.270  1.00  0.00           N  
ATOM   1352  CA  VAL B  82      -1.059   0.173   8.728  1.00  0.00           C  
ATOM   1353  C   VAL B  82      -1.081   1.695   8.857  1.00  0.00           C  
ATOM   1354  O   VAL B  82      -0.388   2.240   9.706  1.00  0.00           O  
ATOM   1355  CB  VAL B  82       0.086  -0.295   7.829  1.00  0.00           C  
ATOM   1356  CG1 VAL B  82      -0.059   0.311   6.439  1.00  0.00           C  
ATOM   1357  CG2 VAL B  82       1.426   0.062   8.497  1.00  0.00           C  
ATOM   1358  H   VAL B  82      -2.312  -0.977   7.411  1.00  0.00           H  
ATOM   1359  HA  VAL B  82      -0.856  -0.209   9.722  1.00  0.00           H  
ATOM   1360  HB  VAL B  82       0.013  -1.375   7.713  1.00  0.00           H  
ATOM   1361 1HG1 VAL B  82       0.720  -0.054   5.801  1.00  0.00           H  
ATOM   1362 2HG1 VAL B  82      -1.020   0.015   6.021  1.00  0.00           H  
ATOM   1363 3HG1 VAL B  82      -0.004   1.379   6.480  1.00  0.00           H  
ATOM   1364 1HG2 VAL B  82       2.234  -0.294   7.886  1.00  0.00           H  
ATOM   1365 2HG2 VAL B  82       1.513   1.115   8.629  1.00  0.00           H  
ATOM   1366 3HG2 VAL B  82       1.482  -0.398   9.465  1.00  0.00           H  
ATOM   1367  N   TYR B  83      -1.878   2.398   8.051  1.00  0.00           N  
ATOM   1368  CA  TYR B  83      -1.938   3.865   8.159  1.00  0.00           C  
ATOM   1369  C   TYR B  83      -2.574   4.289   9.492  1.00  0.00           C  
ATOM   1370  O   TYR B  83      -2.380   5.408   9.974  1.00  0.00           O  
ATOM   1371  CB  TYR B  83      -2.705   4.489   6.981  1.00  0.00           C  
ATOM   1372  CG  TYR B  83      -4.200   4.511   7.110  1.00  0.00           C  
ATOM   1373  CD1 TYR B  83      -4.820   5.634   7.617  1.00  0.00           C  
ATOM   1374  CD2 TYR B  83      -4.940   3.432   6.754  1.00  0.00           C  
ATOM   1375  CE1 TYR B  83      -6.192   5.677   7.753  1.00  0.00           C  
ATOM   1376  CE2 TYR B  83      -6.315   3.465   6.902  1.00  0.00           C  
ATOM   1377  CZ  TYR B  83      -6.936   4.581   7.394  1.00  0.00           C  
ATOM   1378  OH  TYR B  83      -8.305   4.605   7.531  1.00  0.00           O  
ATOM   1379  H   TYR B  83      -2.436   1.912   7.361  1.00  0.00           H  
ATOM   1380  HA  TYR B  83      -0.920   4.254   8.148  1.00  0.00           H  
ATOM   1381 1HB  TYR B  83      -2.363   5.516   6.838  1.00  0.00           H  
ATOM   1382 2HB  TYR B  83      -2.464   3.950   6.079  1.00  0.00           H  
ATOM   1383  HD1 TYR B  83      -4.212   6.488   7.901  1.00  0.00           H  
ATOM   1384  HD2 TYR B  83      -4.442   2.555   6.361  1.00  0.00           H  
ATOM   1385  HE1 TYR B  83      -6.682   6.565   8.144  1.00  0.00           H  
ATOM   1386  HE2 TYR B  83      -6.912   2.600   6.627  1.00  0.00           H  
ATOM   1387  HH  TYR B  83      -8.577   5.457   7.882  1.00  0.00           H  
ATOM   1388  N   ALA B  84      -3.362   3.379  10.063  1.00  0.00           N  
ATOM   1389  CA  ALA B  84      -4.124   3.583  11.271  1.00  0.00           C  
ATOM   1390  C   ALA B  84      -3.825   2.444  12.215  1.00  0.00           C  
ATOM   1391  O   ALA B  84      -4.735   1.801  12.741  1.00  0.00           O  
ATOM   1392  CB  ALA B  84      -5.610   3.619  10.963  1.00  0.00           C  
ATOM   1393  H   ALA B  84      -3.421   2.450   9.656  1.00  0.00           H  
ATOM   1394  HA  ALA B  84      -3.810   4.516  11.731  1.00  0.00           H  
ATOM   1395 1HB  ALA B  84      -6.167   3.765  11.885  1.00  0.00           H  
ATOM   1396 2HB  ALA B  84      -5.823   4.421  10.283  1.00  0.00           H  
ATOM   1397 3HB  ALA B  84      -5.899   2.674  10.505  1.00  0.00           H  
ATOM   1398  N   TRP B  85      -2.538   2.196  12.413  1.00  0.00           N  
ATOM   1399  CA  TRP B  85      -2.086   1.071  13.211  1.00  0.00           C  
ATOM   1400  C   TRP B  85      -2.671   1.111  14.617  1.00  0.00           C  
ATOM   1401  O   TRP B  85      -2.879   2.184  15.197  1.00  0.00           O  
ATOM   1402  CB  TRP B  85      -0.562   1.077  13.208  1.00  0.00           C  
ATOM   1403  CG  TRP B  85       0.048   2.414  13.586  1.00  0.00           C  
ATOM   1404  CD1 TRP B  85       0.336   3.457  12.737  1.00  0.00           C  
ATOM   1405  CD2 TRP B  85       0.505   2.836  14.885  1.00  0.00           C  
ATOM   1406  NE1 TRP B  85       0.930   4.482  13.433  1.00  0.00           N  
ATOM   1407  CE2 TRP B  85       1.041   4.124  14.733  1.00  0.00           C  
ATOM   1408  CE3 TRP B  85       0.528   2.241  16.141  1.00  0.00           C  
ATOM   1409  CZ2 TRP B  85       1.578   4.809  15.774  1.00  0.00           C  
ATOM   1410  CZ3 TRP B  85       1.089   2.960  17.188  1.00  0.00           C  
ATOM   1411  CH2 TRP B  85       1.594   4.205  17.006  1.00  0.00           C  
ATOM   1412  H   TRP B  85      -1.855   2.780  11.944  1.00  0.00           H  
ATOM   1413  HA  TRP B  85      -2.422   0.152  12.725  1.00  0.00           H  
ATOM   1414 1HB  TRP B  85      -0.200   0.322  13.902  1.00  0.00           H  
ATOM   1415 2HB  TRP B  85      -0.201   0.808  12.210  1.00  0.00           H  
ATOM   1416  HD1 TRP B  85       0.143   3.474  11.669  1.00  0.00           H  
ATOM   1417  HE1 TRP B  85       1.275   5.384  13.059  1.00  0.00           H  
ATOM   1418  HE3 TRP B  85       0.127   1.236  16.300  1.00  0.00           H  
ATOM   1419  HZ2 TRP B  85       1.984   5.796  15.642  1.00  0.00           H  
ATOM   1420  HZ3 TRP B  85       1.123   2.504  18.161  1.00  0.00           H  
ATOM   1421  HH2 TRP B  85       2.028   4.737  17.854  1.00  0.00           H  
ATOM   1422  N   ASN B  86      -2.927  -0.073  15.179  1.00  0.00           N  
ATOM   1423  CA  ASN B  86      -3.568  -0.185  16.489  1.00  0.00           C  
ATOM   1424  C   ASN B  86      -2.628  -0.427  17.653  1.00  0.00           C  
ATOM   1425  O   ASN B  86      -1.883  -1.405  17.659  1.00  0.00           O  
ATOM   1426  CB  ASN B  86      -4.637  -1.256  16.444  1.00  0.00           C  
ATOM   1427  CG  ASN B  86      -5.406  -1.402  17.719  1.00  0.00           C  
ATOM   1428  OD1 ASN B  86      -4.906  -1.902  18.733  1.00  0.00           O  
ATOM   1429  ND2 ASN B  86      -6.639  -0.964  17.687  1.00  0.00           N  
ATOM   1430  H   ASN B  86      -2.683  -0.930  14.678  1.00  0.00           H  
ATOM   1431  HA  ASN B  86      -4.067   0.764  16.689  1.00  0.00           H  
ATOM   1432 1HB  ASN B  86      -5.345  -0.988  15.680  1.00  0.00           H  
ATOM   1433 2HB  ASN B  86      -4.195  -2.213  16.167  1.00  0.00           H  
ATOM   1434 1HD2 ASN B  86      -7.212  -1.027  18.505  1.00  0.00           H  
ATOM   1435 2HD2 ASN B  86      -7.005  -0.564  16.846  1.00  0.00           H  
ATOM   1436  N   ARG B  87      -2.642   0.480  18.627  1.00  0.00           N  
ATOM   1437  CA  ARG B  87      -1.802   0.329  19.814  1.00  0.00           C  
ATOM   1438  C   ARG B  87      -2.533  -0.198  21.042  1.00  0.00           C  
ATOM   1439  O   ARG B  87      -3.515   0.394  21.498  1.00  0.00           O  
ATOM   1440  CB  ARG B  87      -1.153   1.638  20.204  1.00  0.00           C  
ATOM   1441  CG  ARG B  87      -0.399   1.570  21.529  1.00  0.00           C  
ATOM   1442  CD  ARG B  87       0.514   2.709  21.735  1.00  0.00           C  
ATOM   1443  NE  ARG B  87       1.696   2.582  20.931  1.00  0.00           N  
ATOM   1444  CZ  ARG B  87       2.737   3.421  20.968  1.00  0.00           C  
ATOM   1445  NH1 ARG B  87       2.734   4.455  21.792  1.00  0.00           N  
ATOM   1446  NH2 ARG B  87       3.765   3.209  20.187  1.00  0.00           N  
ATOM   1447  H   ARG B  87      -3.262   1.273  18.555  1.00  0.00           H  
ATOM   1448  HA  ARG B  87      -1.000  -0.370  19.577  1.00  0.00           H  
ATOM   1449 1HB  ARG B  87      -0.450   1.917  19.447  1.00  0.00           H  
ATOM   1450 2HB  ARG B  87      -1.903   2.422  20.274  1.00  0.00           H  
ATOM   1451 1HG  ARG B  87      -1.103   1.527  22.358  1.00  0.00           H  
ATOM   1452 2HG  ARG B  87       0.212   0.658  21.527  1.00  0.00           H  
ATOM   1453 1HD  ARG B  87       0.006   3.623  21.441  1.00  0.00           H  
ATOM   1454 2HD  ARG B  87       0.803   2.785  22.763  1.00  0.00           H  
ATOM   1455  HE  ARG B  87       1.752   1.776  20.280  1.00  0.00           H  
ATOM   1456 1HH1 ARG B  87       1.944   4.616  22.400  1.00  0.00           H  
ATOM   1457 2HH1 ARG B  87       3.526   5.083  21.817  1.00  0.00           H  
ATOM   1458 1HH2 ARG B  87       3.759   2.394  19.532  1.00  0.00           H  
ATOM   1459 2HH2 ARG B  87       4.543   3.845  20.218  1.00  0.00           H  
ATOM   1460  N   LYS B  88      -2.004  -1.278  21.604  1.00  0.00           N  
ATOM   1461  CA  LYS B  88      -2.499  -1.874  22.834  1.00  0.00           C  
ATOM   1462  C   LYS B  88      -1.510  -1.667  23.978  1.00  0.00           C  
ATOM   1463  O   LYS B  88      -0.358  -2.102  23.908  1.00  0.00           O  
ATOM   1464  CB  LYS B  88      -2.773  -3.368  22.629  1.00  0.00           C  
ATOM   1465  CG  LYS B  88      -3.105  -4.150  23.913  1.00  0.00           C  
ATOM   1466  CD  LYS B  88      -4.438  -3.768  24.504  1.00  0.00           C  
ATOM   1467  CE  LYS B  88      -4.805  -4.684  25.665  1.00  0.00           C  
ATOM   1468  NZ  LYS B  88      -6.093  -4.289  26.295  1.00  0.00           N  
ATOM   1469  H   LYS B  88      -1.222  -1.729  21.132  1.00  0.00           H  
ATOM   1470  HA  LYS B  88      -3.434  -1.384  23.106  1.00  0.00           H  
ATOM   1471 1HB  LYS B  88      -3.612  -3.487  21.943  1.00  0.00           H  
ATOM   1472 2HB  LYS B  88      -1.911  -3.830  22.160  1.00  0.00           H  
ATOM   1473 1HG  LYS B  88      -3.111  -5.219  23.701  1.00  0.00           H  
ATOM   1474 2HG  LYS B  88      -2.331  -3.956  24.657  1.00  0.00           H  
ATOM   1475 1HD  LYS B  88      -4.390  -2.744  24.874  1.00  0.00           H  
ATOM   1476 2HD  LYS B  88      -5.210  -3.830  23.741  1.00  0.00           H  
ATOM   1477 1HE  LYS B  88      -4.890  -5.713  25.302  1.00  0.00           H  
ATOM   1478 2HE  LYS B  88      -4.014  -4.640  26.420  1.00  0.00           H  
ATOM   1479 1HZ  LYS B  88      -6.298  -4.919  27.058  1.00  0.00           H  
ATOM   1480 2HZ  LYS B  88      -6.019  -3.345  26.645  1.00  0.00           H  
ATOM   1481 3HZ  LYS B  88      -6.833  -4.338  25.610  1.00  0.00           H  
ATOM   1482  N   ARG B  89      -1.944  -0.984  25.033  1.00  0.00           N  
ATOM   1483  CA  ARG B  89      -1.065  -0.775  26.180  1.00  0.00           C  
ATOM   1484  C   ARG B  89      -1.200  -1.955  27.129  1.00  0.00           C  
ATOM   1485  O   ARG B  89      -2.311  -2.344  27.504  1.00  0.00           O  
ATOM   1486  CB  ARG B  89      -1.376   0.524  26.914  1.00  0.00           C  
ATOM   1487  CG  ARG B  89      -0.479   0.821  28.149  1.00  0.00           C  
ATOM   1488  CD  ARG B  89      -0.859   2.123  28.795  1.00  0.00           C  
ATOM   1489  NE  ARG B  89      -0.091   2.417  30.012  1.00  0.00           N  
ATOM   1490  CZ  ARG B  89      -0.355   3.435  30.852  1.00  0.00           C  
ATOM   1491  NH1 ARG B  89      -1.349   4.262  30.617  1.00  0.00           N  
ATOM   1492  NH2 ARG B  89       0.399   3.587  31.920  1.00  0.00           N  
ATOM   1493  H   ARG B  89      -2.887  -0.619  25.044  1.00  0.00           H  
ATOM   1494  HA  ARG B  89      -0.030  -0.732  25.835  1.00  0.00           H  
ATOM   1495 1HB  ARG B  89      -1.268   1.358  26.225  1.00  0.00           H  
ATOM   1496 2HB  ARG B  89      -2.410   0.510  27.254  1.00  0.00           H  
ATOM   1497 1HG  ARG B  89      -0.598   0.024  28.887  1.00  0.00           H  
ATOM   1498 2HG  ARG B  89       0.568   0.866  27.844  1.00  0.00           H  
ATOM   1499 1HD  ARG B  89      -0.691   2.935  28.089  1.00  0.00           H  
ATOM   1500 2HD  ARG B  89      -1.913   2.092  29.062  1.00  0.00           H  
ATOM   1501  HE  ARG B  89       0.703   1.825  30.263  1.00  0.00           H  
ATOM   1502 1HH1 ARG B  89      -1.924   4.138  29.797  1.00  0.00           H  
ATOM   1503 2HH1 ARG B  89      -1.536   5.021  31.256  1.00  0.00           H  
ATOM   1504 1HH2 ARG B  89       1.168   2.928  32.067  1.00  0.00           H  
ATOM   1505 2HH2 ARG B  89       0.225   4.339  32.570  1.00  0.00           H  
ATOM   1506  N   ILE B  90      -0.059  -2.516  27.491  1.00  0.00           N  
ATOM   1507  CA  ILE B  90       0.066  -3.651  28.383  1.00  0.00           C  
ATOM   1508  C   ILE B  90       0.664  -3.181  29.713  1.00  0.00           C  
ATOM   1509  O   ILE B  90       1.725  -2.540  29.748  1.00  0.00           O  
ATOM   1510  CB  ILE B  90       0.936  -4.710  27.684  1.00  0.00           C  
ATOM   1511  CG1 ILE B  90       0.233  -5.159  26.390  1.00  0.00           C  
ATOM   1512  CG2 ILE B  90       1.265  -5.867  28.586  1.00  0.00           C  
ATOM   1513  CD1 ILE B  90       1.107  -5.950  25.480  1.00  0.00           C  
ATOM   1514  H   ILE B  90       0.807  -2.151  27.107  1.00  0.00           H  
ATOM   1515  HA  ILE B  90      -0.921  -4.068  28.571  1.00  0.00           H  
ATOM   1516  HB  ILE B  90       1.833  -4.247  27.376  1.00  0.00           H  
ATOM   1517 1HG1 ILE B  90      -0.637  -5.760  26.652  1.00  0.00           H  
ATOM   1518 2HG1 ILE B  90      -0.102  -4.279  25.842  1.00  0.00           H  
ATOM   1519 1HG2 ILE B  90       1.897  -6.580  28.059  1.00  0.00           H  
ATOM   1520 2HG2 ILE B  90       1.792  -5.499  29.463  1.00  0.00           H  
ATOM   1521 3HG2 ILE B  90       0.349  -6.349  28.892  1.00  0.00           H  
ATOM   1522 1HD1 ILE B  90       0.545  -6.234  24.590  1.00  0.00           H  
ATOM   1523 2HD1 ILE B  90       1.972  -5.350  25.191  1.00  0.00           H  
ATOM   1524 3HD1 ILE B  90       1.431  -6.839  26.006  1.00  0.00           H  
ATOM   1525  N   SER B  91      -0.033  -3.468  30.812  1.00  0.00           N  
ATOM   1526  CA  SER B  91       0.405  -3.000  32.126  1.00  0.00           C  
ATOM   1527  C   SER B  91      -0.013  -3.929  33.250  1.00  0.00           C  
ATOM   1528  O   SER B  91      -0.972  -4.688  33.101  1.00  0.00           O  
ATOM   1529  CB  SER B  91      -0.201  -1.646  32.417  1.00  0.00           C  
ATOM   1530  OG  SER B  91      -1.597  -1.754  32.539  1.00  0.00           O  
ATOM   1531  H   SER B  91      -0.885  -4.003  30.732  1.00  0.00           H  
ATOM   1532  HA  SER B  91       1.480  -2.902  32.125  1.00  0.00           H  
ATOM   1533 1HB  SER B  91       0.221  -1.257  33.344  1.00  0.00           H  
ATOM   1534 2HB  SER B  91       0.053  -0.944  31.620  1.00  0.00           H  
ATOM   1535  HG  SER B  91      -1.759  -1.971  33.463  1.00  0.00           H  
ATOM   1536  N   ASN B  92       0.674  -3.816  34.397  1.00  0.00           N  
ATOM   1537  CA  ASN B  92       0.305  -4.570  35.608  1.00  0.00           C  
ATOM   1538  C   ASN B  92       0.155  -6.070  35.356  1.00  0.00           C  
ATOM   1539  O   ASN B  92      -0.903  -6.645  35.629  1.00  0.00           O  
ATOM   1540  CB  ASN B  92      -0.965  -3.992  36.207  1.00  0.00           C  
ATOM   1541  CG  ASN B  92      -0.774  -2.576  36.716  1.00  0.00           C  
ATOM   1542  OD1 ASN B  92       0.156  -2.284  37.475  1.00  0.00           O  
ATOM   1543  ND2 ASN B  92      -1.644  -1.688  36.302  1.00  0.00           N  
ATOM   1544  H   ASN B  92       1.470  -3.168  34.437  1.00  0.00           H  
ATOM   1545  HA  ASN B  92       1.109  -4.464  36.335  1.00  0.00           H  
ATOM   1546 1HB  ASN B  92      -1.765  -4.000  35.468  1.00  0.00           H  
ATOM   1547 2HB  ASN B  92      -1.286  -4.621  37.037  1.00  0.00           H  
ATOM   1548 1HD2 ASN B  92      -1.570  -0.737  36.602  1.00  0.00           H  
ATOM   1549 2HD2 ASN B  92      -2.390  -1.962  35.692  1.00  0.00           H  
ATOM   1550  N   CYS B  93       1.185  -6.697  34.785  1.00  0.00           N  
ATOM   1551  CA  CYS B  93       1.031  -8.098  34.410  1.00  0.00           C  
ATOM   1552  C   CYS B  93       2.301  -8.949  34.229  1.00  0.00           C  
ATOM   1553  O   CYS B  93       3.449  -8.477  34.309  1.00  0.00           O  
ATOM   1554  CB  CYS B  93       0.160  -8.171  33.145  1.00  0.00           C  
ATOM   1555  SG  CYS B  93       0.842  -7.362  31.675  1.00  0.00           S  
ATOM   1556  H   CYS B  93       2.057  -6.186  34.655  1.00  0.00           H  
ATOM   1557  HA  CYS B  93       0.452  -8.570  35.203  1.00  0.00           H  
ATOM   1558 1HB  CYS B  93      -0.019  -9.201  32.904  1.00  0.00           H  
ATOM   1559 2HB  CYS B  93      -0.816  -7.729  33.345  1.00  0.00           H  
ATOM   1560  N   VAL B  94       2.037 -10.242  34.017  1.00  0.00           N  
ATOM   1561  CA  VAL B  94       3.015 -11.290  33.764  1.00  0.00           C  
ATOM   1562  C   VAL B  94       3.168 -11.609  32.275  1.00  0.00           C  
ATOM   1563  O   VAL B  94       2.236 -12.074  31.614  1.00  0.00           O  
ATOM   1564  CB  VAL B  94       2.565 -12.562  34.514  1.00  0.00           C  
ATOM   1565  CG1 VAL B  94       3.446 -13.708  34.203  1.00  0.00           C  
ATOM   1566  CG2 VAL B  94       2.562 -12.282  35.995  1.00  0.00           C  
ATOM   1567  H   VAL B  94       1.058 -10.509  34.039  1.00  0.00           H  
ATOM   1568  HA  VAL B  94       3.973 -10.959  34.155  1.00  0.00           H  
ATOM   1569  HB  VAL B  94       1.585 -12.825  34.207  1.00  0.00           H  
ATOM   1570 1HG1 VAL B  94       3.095 -14.589  34.738  1.00  0.00           H  
ATOM   1571 2HG1 VAL B  94       3.431 -13.903  33.129  1.00  0.00           H  
ATOM   1572 3HG1 VAL B  94       4.404 -13.478  34.508  1.00  0.00           H  
ATOM   1573 1HG2 VAL B  94       2.233 -13.169  36.520  1.00  0.00           H  
ATOM   1574 2HG2 VAL B  94       3.567 -12.018  36.319  1.00  0.00           H  
ATOM   1575 3HG2 VAL B  94       1.878 -11.456  36.208  1.00  0.00           H  
ATOM   1576  N   ALA B  95       4.357 -11.339  31.741  1.00  0.00           N  
ATOM   1577  CA  ALA B  95       4.619 -11.513  30.318  1.00  0.00           C  
ATOM   1578  C   ALA B  95       5.593 -12.638  30.005  1.00  0.00           C  
ATOM   1579  O   ALA B  95       6.807 -12.461  30.091  1.00  0.00           O  
ATOM   1580  CB  ALA B  95       5.191 -10.237  29.748  1.00  0.00           C  
ATOM   1581  H   ALA B  95       5.087 -10.967  32.332  1.00  0.00           H  
ATOM   1582  HA  ALA B  95       3.674 -11.739  29.826  1.00  0.00           H  
ATOM   1583 1HB  ALA B  95       5.358 -10.369  28.689  1.00  0.00           H  
ATOM   1584 2HB  ALA B  95       4.527  -9.409  29.901  1.00  0.00           H  
ATOM   1585 3HB  ALA B  95       6.135 -10.026  30.244  1.00  0.00           H  
ATOM   1586  N   ASP B  96       5.091 -13.797  29.597  1.00  0.00           N  
ATOM   1587  CA  ASP B  96       6.007 -14.896  29.306  1.00  0.00           C  
ATOM   1588  C   ASP B  96       6.440 -14.779  27.847  1.00  0.00           C  
ATOM   1589  O   ASP B  96       5.981 -15.510  26.970  1.00  0.00           O  
ATOM   1590  CB  ASP B  96       5.357 -16.253  29.599  1.00  0.00           C  
ATOM   1591  CG  ASP B  96       6.351 -17.421  29.529  1.00  0.00           C  
ATOM   1592  OD1 ASP B  96       5.995 -18.499  29.949  1.00  0.00           O  
ATOM   1593  OD2 ASP B  96       7.433 -17.239  29.000  1.00  0.00           O  
ATOM   1594  H   ASP B  96       4.091 -13.922  29.515  1.00  0.00           H  
ATOM   1595  HA  ASP B  96       6.890 -14.800  29.939  1.00  0.00           H  
ATOM   1596 1HB  ASP B  96       4.909 -16.234  30.595  1.00  0.00           H  
ATOM   1597 2HB  ASP B  96       4.556 -16.437  28.880  1.00  0.00           H  
ATOM   1598  N   TYR B  97       7.397 -13.889  27.610  1.00  0.00           N  
ATOM   1599  CA  TYR B  97       7.819 -13.527  26.253  1.00  0.00           C  
ATOM   1600  C   TYR B  97       8.490 -14.688  25.528  1.00  0.00           C  
ATOM   1601  O   TYR B  97       8.433 -14.789  24.294  1.00  0.00           O  
ATOM   1602  CB  TYR B  97       8.833 -12.389  26.303  1.00  0.00           C  
ATOM   1603  CG  TYR B  97       8.316 -11.063  26.782  1.00  0.00           C  
ATOM   1604  CD1 TYR B  97       7.457 -10.295  26.005  1.00  0.00           C  
ATOM   1605  CD2 TYR B  97       8.739 -10.602  28.014  1.00  0.00           C  
ATOM   1606  CE1 TYR B  97       7.040  -9.071  26.479  1.00  0.00           C  
ATOM   1607  CE2 TYR B  97       8.321  -9.393  28.482  1.00  0.00           C  
ATOM   1608  CZ  TYR B  97       7.481  -8.630  27.731  1.00  0.00           C  
ATOM   1609  OH  TYR B  97       7.088  -7.429  28.209  1.00  0.00           O  
ATOM   1610  H   TYR B  97       7.727 -13.365  28.421  1.00  0.00           H  
ATOM   1611  HA  TYR B  97       6.940 -13.226  25.682  1.00  0.00           H  
ATOM   1612 1HB  TYR B  97       9.659 -12.677  26.947  1.00  0.00           H  
ATOM   1613 2HB  TYR B  97       9.247 -12.243  25.307  1.00  0.00           H  
ATOM   1614  HD1 TYR B  97       7.125 -10.651  25.028  1.00  0.00           H  
ATOM   1615  HD2 TYR B  97       9.408 -11.202  28.614  1.00  0.00           H  
ATOM   1616  HE1 TYR B  97       6.376  -8.455  25.879  1.00  0.00           H  
ATOM   1617  HE2 TYR B  97       8.665  -9.038  29.458  1.00  0.00           H  
ATOM   1618  HH  TYR B  97       7.408  -7.337  29.112  1.00  0.00           H  
ATOM   1619  N   SER B  98       9.072 -15.596  26.309  1.00  0.00           N  
ATOM   1620  CA  SER B  98       9.789 -16.753  25.799  1.00  0.00           C  
ATOM   1621  C   SER B  98       8.861 -17.603  24.943  1.00  0.00           C  
ATOM   1622  O   SER B  98       9.298 -18.230  23.976  1.00  0.00           O  
ATOM   1623  CB  SER B  98      10.369 -17.558  26.945  1.00  0.00           C  
ATOM   1624  OG  SER B  98      11.097 -18.659  26.468  1.00  0.00           O  
ATOM   1625  H   SER B  98       9.016 -15.467  27.312  1.00  0.00           H  
ATOM   1626  HA  SER B  98      10.611 -16.403  25.174  1.00  0.00           H  
ATOM   1627 1HB  SER B  98      11.017 -16.918  27.543  1.00  0.00           H  
ATOM   1628 2HB  SER B  98       9.558 -17.901  27.595  1.00  0.00           H  
ATOM   1629  HG  SER B  98      10.440 -19.321  26.241  1.00  0.00           H  
ATOM   1630  N   VAL B  99       7.577 -17.639  25.307  1.00  0.00           N  
ATOM   1631  CA  VAL B  99       6.575 -18.400  24.581  1.00  0.00           C  
ATOM   1632  C   VAL B  99       6.421 -17.922  23.154  1.00  0.00           C  
ATOM   1633  O   VAL B  99       6.156 -18.719  22.260  1.00  0.00           O  
ATOM   1634  CB  VAL B  99       5.213 -18.335  25.276  1.00  0.00           C  
ATOM   1635  CG1 VAL B  99       4.138 -18.948  24.392  1.00  0.00           C  
ATOM   1636  CG2 VAL B  99       5.309 -19.087  26.564  1.00  0.00           C  
ATOM   1637  H   VAL B  99       7.260 -17.074  26.099  1.00  0.00           H  
ATOM   1638  HA  VAL B  99       6.894 -19.442  24.560  1.00  0.00           H  
ATOM   1639  HB  VAL B  99       4.953 -17.295  25.467  1.00  0.00           H  
ATOM   1640 1HG1 VAL B  99       3.176 -18.897  24.902  1.00  0.00           H  
ATOM   1641 2HG1 VAL B  99       4.082 -18.394  23.455  1.00  0.00           H  
ATOM   1642 3HG1 VAL B  99       4.386 -19.989  24.187  1.00  0.00           H  
ATOM   1643 1HG2 VAL B  99       4.359 -19.045  27.095  1.00  0.00           H  
ATOM   1644 2HG2 VAL B  99       5.569 -20.122  26.364  1.00  0.00           H  
ATOM   1645 3HG2 VAL B  99       6.083 -18.636  27.163  1.00  0.00           H  
ATOM   1646  N   LEU B 100       6.510 -16.615  22.927  1.00  0.00           N  
ATOM   1647  CA  LEU B 100       6.324 -16.119  21.578  1.00  0.00           C  
ATOM   1648  C   LEU B 100       7.569 -16.446  20.756  1.00  0.00           C  
ATOM   1649  O   LEU B 100       7.491 -17.029  19.668  1.00  0.00           O  
ATOM   1650  CB  LEU B 100       6.135 -14.589  21.615  1.00  0.00           C  
ATOM   1651  CG  LEU B 100       4.845 -14.048  22.257  1.00  0.00           C  
ATOM   1652  CD1 LEU B 100       4.977 -12.521  22.450  1.00  0.00           C  
ATOM   1653  CD2 LEU B 100       3.663 -14.360  21.355  1.00  0.00           C  
ATOM   1654  H   LEU B 100       6.780 -15.975  23.670  1.00  0.00           H  
ATOM   1655  HA  LEU B 100       5.456 -16.602  21.131  1.00  0.00           H  
ATOM   1656 1HB  LEU B 100       6.983 -14.144  22.140  1.00  0.00           H  
ATOM   1657 2HB  LEU B 100       6.134 -14.228  20.595  1.00  0.00           H  
ATOM   1658  HG  LEU B 100       4.697 -14.511  23.237  1.00  0.00           H  
ATOM   1659 1HD1 LEU B 100       4.065 -12.128  22.908  1.00  0.00           H  
ATOM   1660 2HD1 LEU B 100       5.828 -12.311  23.100  1.00  0.00           H  
ATOM   1661 3HD1 LEU B 100       5.133 -12.046  21.483  1.00  0.00           H  
ATOM   1662 1HD2 LEU B 100       2.759 -13.968  21.810  1.00  0.00           H  
ATOM   1663 2HD2 LEU B 100       3.813 -13.889  20.380  1.00  0.00           H  
ATOM   1664 3HD2 LEU B 100       3.569 -15.440  21.226  1.00  0.00           H  
ATOM   1665  N   TYR B 101       8.734 -16.171  21.330  1.00  0.00           N  
ATOM   1666  CA  TYR B 101       9.988 -16.372  20.609  1.00  0.00           C  
ATOM   1667  C   TYR B 101      10.220 -17.832  20.254  1.00  0.00           C  
ATOM   1668  O   TYR B 101      10.599 -18.157  19.127  1.00  0.00           O  
ATOM   1669  CB  TYR B 101      11.161 -15.768  21.374  1.00  0.00           C  
ATOM   1670  CG  TYR B 101      12.486 -15.947  20.669  1.00  0.00           C  
ATOM   1671  CD1 TYR B 101      12.684 -15.290  19.474  1.00  0.00           C  
ATOM   1672  CD2 TYR B 101      13.520 -16.693  21.230  1.00  0.00           C  
ATOM   1673  CE1 TYR B 101      13.879 -15.373  18.807  1.00  0.00           C  
ATOM   1674  CE2 TYR B 101      14.740 -16.778  20.564  1.00  0.00           C  
ATOM   1675  CZ  TYR B 101      14.917 -16.119  19.353  1.00  0.00           C  
ATOM   1676  OH  TYR B 101      16.120 -16.195  18.686  1.00  0.00           O  
ATOM   1677  H   TYR B 101       8.741 -15.761  22.267  1.00  0.00           H  
ATOM   1678  HA  TYR B 101       9.922 -15.839  19.666  1.00  0.00           H  
ATOM   1679 1HB  TYR B 101      10.992 -14.702  21.523  1.00  0.00           H  
ATOM   1680 2HB  TYR B 101      11.228 -16.229  22.361  1.00  0.00           H  
ATOM   1681  HD1 TYR B 101      11.882 -14.715  19.066  1.00  0.00           H  
ATOM   1682  HD2 TYR B 101      13.375 -17.197  22.186  1.00  0.00           H  
ATOM   1683  HE1 TYR B 101      14.011 -14.846  17.858  1.00  0.00           H  
ATOM   1684  HE2 TYR B 101      15.558 -17.356  20.996  1.00  0.00           H  
ATOM   1685  HH  TYR B 101      16.064 -15.683  17.873  1.00  0.00           H  
ATOM   1686  N   ASN B 102       9.978 -18.726  21.201  1.00  0.00           N  
ATOM   1687  CA  ASN B 102      10.209 -20.141  20.974  1.00  0.00           C  
ATOM   1688  C   ASN B 102       8.956 -20.881  20.465  1.00  0.00           C  
ATOM   1689  O   ASN B 102       8.876 -22.107  20.573  1.00  0.00           O  
ATOM   1690  CB  ASN B 102      10.746 -20.760  22.255  1.00  0.00           C  
ATOM   1691  CG  ASN B 102      11.491 -22.054  22.053  1.00  0.00           C  
ATOM   1692  OD1 ASN B 102      12.274 -22.206  21.107  1.00  0.00           O  
ATOM   1693  ND2 ASN B 102      11.281 -22.986  22.952  1.00  0.00           N  
ATOM   1694  H   ASN B 102       9.651 -18.429  22.122  1.00  0.00           H  
ATOM   1695  HA  ASN B 102      10.974 -20.240  20.204  1.00  0.00           H  
ATOM   1696 1HB  ASN B 102      11.407 -20.045  22.746  1.00  0.00           H  
ATOM   1697 2HB  ASN B 102       9.909 -20.938  22.934  1.00  0.00           H  
ATOM   1698 1HD2 ASN B 102      11.755 -23.865  22.880  1.00  0.00           H  
ATOM   1699 2HD2 ASN B 102      10.648 -22.817  23.706  1.00  0.00           H  
ATOM   1700  N   SER B 103       7.992 -20.148  19.878  1.00  0.00           N  
ATOM   1701  CA  SER B 103       6.789 -20.758  19.302  1.00  0.00           C  
ATOM   1702  C   SER B 103       7.056 -21.347  17.929  1.00  0.00           C  
ATOM   1703  O   SER B 103       6.424 -22.320  17.525  1.00  0.00           O  
ATOM   1704  CB  SER B 103       5.669 -19.750  19.131  1.00  0.00           C  
ATOM   1705  OG  SER B 103       4.530 -20.363  18.549  1.00  0.00           O  
ATOM   1706  H   SER B 103       8.074 -19.131  19.832  1.00  0.00           H  
ATOM   1707  HA  SER B 103       6.456 -21.556  19.965  1.00  0.00           H  
ATOM   1708 1HB  SER B 103       5.401 -19.316  20.074  1.00  0.00           H  
ATOM   1709 2HB  SER B 103       6.014 -18.938  18.492  1.00  0.00           H  
ATOM   1710  HG  SER B 103       4.009 -20.691  19.290  1.00  0.00           H  
ATOM   1711  N   ALA B 104       7.935 -20.683  17.173  1.00  0.00           N  
ATOM   1712  CA  ALA B 104       8.232 -21.001  15.773  1.00  0.00           C  
ATOM   1713  C   ALA B 104       6.990 -20.873  14.880  1.00  0.00           C  
ATOM   1714  O   ALA B 104       6.821 -21.627  13.922  1.00  0.00           O  
ATOM   1715  CB  ALA B 104       8.816 -22.403  15.652  1.00  0.00           C  
ATOM   1716  H   ALA B 104       8.426 -19.913  17.605  1.00  0.00           H  
ATOM   1717  HA  ALA B 104       8.975 -20.284  15.421  1.00  0.00           H  
ATOM   1718 1HB  ALA B 104       9.065 -22.599  14.609  1.00  0.00           H  
ATOM   1719 2HB  ALA B 104       9.717 -22.474  16.259  1.00  0.00           H  
ATOM   1720 3HB  ALA B 104       8.100 -23.146  15.987  1.00  0.00           H  
ATOM   1721  N   SER B 105       6.145 -19.882  15.191  1.00  0.00           N  
ATOM   1722  CA  SER B 105       4.950 -19.561  14.411  1.00  0.00           C  
ATOM   1723  C   SER B 105       5.114 -18.276  13.612  1.00  0.00           C  
ATOM   1724  O   SER B 105       4.158 -17.795  13.001  1.00  0.00           O  
ATOM   1725  CB  SER B 105       3.742 -19.378  15.306  1.00  0.00           C  
ATOM   1726  OG  SER B 105       3.426 -20.545  15.991  1.00  0.00           O  
ATOM   1727  H   SER B 105       6.342 -19.328  16.011  1.00  0.00           H  
ATOM   1728  HA  SER B 105       4.759 -20.379  13.715  1.00  0.00           H  
ATOM   1729 1HB  SER B 105       3.933 -18.572  16.019  1.00  0.00           H  
ATOM   1730 2HB  SER B 105       2.895 -19.077  14.694  1.00  0.00           H  
ATOM   1731  HG  SER B 105       3.912 -20.494  16.846  1.00  0.00           H  
ATOM   1732  N   PHE B 106       6.310 -17.700  13.642  1.00  0.00           N  
ATOM   1733  CA  PHE B 106       6.515 -16.412  13.003  1.00  0.00           C  
ATOM   1734  C   PHE B 106       7.573 -16.518  11.917  1.00  0.00           C  
ATOM   1735  O   PHE B 106       8.461 -17.369  11.999  1.00  0.00           O  
ATOM   1736  CB  PHE B 106       6.935 -15.384  14.059  1.00  0.00           C  
ATOM   1737  CG  PHE B 106       5.922 -15.237  15.196  1.00  0.00           C  
ATOM   1738  CD1 PHE B 106       6.225 -15.675  16.490  1.00  0.00           C  
ATOM   1739  CD2 PHE B 106       4.672 -14.721  14.969  1.00  0.00           C  
ATOM   1740  CE1 PHE B 106       5.296 -15.556  17.515  1.00  0.00           C  
ATOM   1741  CE2 PHE B 106       3.740 -14.608  15.990  1.00  0.00           C  
ATOM   1742  CZ  PHE B 106       4.057 -15.020  17.266  1.00  0.00           C  
ATOM   1743  H   PHE B 106       7.068 -18.156  14.121  1.00  0.00           H  
ATOM   1744  HA  PHE B 106       5.589 -16.092  12.543  1.00  0.00           H  
ATOM   1745 1HB  PHE B 106       7.896 -15.659  14.486  1.00  0.00           H  
ATOM   1746 2HB  PHE B 106       7.057 -14.407  13.585  1.00  0.00           H  
ATOM   1747  HD1 PHE B 106       7.206 -16.107  16.698  1.00  0.00           H  
ATOM   1748  HD2 PHE B 106       4.428 -14.402  13.975  1.00  0.00           H  
ATOM   1749  HE1 PHE B 106       5.547 -15.892  18.515  1.00  0.00           H  
ATOM   1750  HE2 PHE B 106       2.755 -14.192  15.785  1.00  0.00           H  
ATOM   1751  HZ  PHE B 106       3.327 -14.929  18.069  1.00  0.00           H  
ATOM   1752  N   SER B 107       7.482 -15.663  10.891  1.00  0.00           N  
ATOM   1753  CA  SER B 107       8.505 -15.648   9.845  1.00  0.00           C  
ATOM   1754  C   SER B 107       9.588 -14.645  10.206  1.00  0.00           C  
ATOM   1755  O   SER B 107      10.748 -14.774   9.804  1.00  0.00           O  
ATOM   1756  CB  SER B 107       7.895 -15.282   8.508  1.00  0.00           C  
ATOM   1757  OG  SER B 107       7.408 -13.970   8.527  1.00  0.00           O  
ATOM   1758  H   SER B 107       6.737 -14.970  10.878  1.00  0.00           H  
ATOM   1759  HA  SER B 107       8.955 -16.638   9.774  1.00  0.00           H  
ATOM   1760 1HB  SER B 107       8.652 -15.378   7.731  1.00  0.00           H  
ATOM   1761 2HB  SER B 107       7.087 -15.971   8.268  1.00  0.00           H  
ATOM   1762  HG  SER B 107       8.168 -13.403   8.317  1.00  0.00           H  
ATOM   1763  N   THR B 108       9.194 -13.658  11.002  1.00  0.00           N  
ATOM   1764  CA  THR B 108      10.092 -12.625  11.477  1.00  0.00           C  
ATOM   1765  C   THR B 108       9.943 -12.465  12.973  1.00  0.00           C  
ATOM   1766  O   THR B 108       8.828 -12.337  13.479  1.00  0.00           O  
ATOM   1767  CB  THR B 108       9.786 -11.271  10.810  1.00  0.00           C  
ATOM   1768  OG1 THR B 108       9.922 -11.393   9.383  1.00  0.00           O  
ATOM   1769  CG2 THR B 108      10.697 -10.156  11.338  1.00  0.00           C  
ATOM   1770  H   THR B 108       8.212 -13.611  11.265  1.00  0.00           H  
ATOM   1771  HA  THR B 108      11.120 -12.915  11.262  1.00  0.00           H  
ATOM   1772  HB  THR B 108       8.778 -11.007  11.037  1.00  0.00           H  
ATOM   1773  HG1 THR B 108      10.760 -11.820   9.176  1.00  0.00           H  
ATOM   1774 1HG2 THR B 108      10.434  -9.215  10.855  1.00  0.00           H  
ATOM   1775 2HG2 THR B 108      10.569 -10.051  12.418  1.00  0.00           H  
ATOM   1776 3HG2 THR B 108      11.729 -10.400  11.117  1.00  0.00           H  
ATOM   1777  N   PHE B 109      11.057 -12.458  13.680  1.00  0.00           N  
ATOM   1778  CA  PHE B 109      11.030 -12.140  15.092  1.00  0.00           C  
ATOM   1779  C   PHE B 109      12.390 -11.538  15.392  1.00  0.00           C  
ATOM   1780  O   PHE B 109      13.361 -12.268  15.610  1.00  0.00           O  
ATOM   1781  CB  PHE B 109      10.776 -13.374  15.948  1.00  0.00           C  
ATOM   1782  CG  PHE B 109      10.376 -13.053  17.356  1.00  0.00           C  
ATOM   1783  CD1 PHE B 109       9.171 -13.530  17.828  1.00  0.00           C  
ATOM   1784  CD2 PHE B 109      11.158 -12.259  18.202  1.00  0.00           C  
ATOM   1785  CE1 PHE B 109       8.752 -13.251  19.094  1.00  0.00           C  
ATOM   1786  CE2 PHE B 109      10.727 -11.982  19.488  1.00  0.00           C  
ATOM   1787  CZ  PHE B 109       9.524 -12.483  19.933  1.00  0.00           C  
ATOM   1788  H   PHE B 109      11.943 -12.617  13.224  1.00  0.00           H  
ATOM   1789  HA  PHE B 109      10.264 -11.392  15.291  1.00  0.00           H  
ATOM   1790 1HB  PHE B 109       9.977 -13.968  15.500  1.00  0.00           H  
ATOM   1791 2HB  PHE B 109      11.670 -13.992  15.980  1.00  0.00           H  
ATOM   1792  HD1 PHE B 109       8.551 -14.136  17.176  1.00  0.00           H  
ATOM   1793  HD2 PHE B 109      12.109 -11.859  17.845  1.00  0.00           H  
ATOM   1794  HE1 PHE B 109       7.812 -13.638  19.428  1.00  0.00           H  
ATOM   1795  HE2 PHE B 109      11.332 -11.370  20.147  1.00  0.00           H  
ATOM   1796  HZ  PHE B 109       9.182 -12.266  20.944  1.00  0.00           H  
ATOM   1797  N   LYS B 110      12.474 -10.218  15.355  1.00  0.00           N  
ATOM   1798  CA  LYS B 110      13.765  -9.564  15.510  1.00  0.00           C  
ATOM   1799  C   LYS B 110      13.704  -8.509  16.580  1.00  0.00           C  
ATOM   1800  O   LYS B 110      12.763  -7.719  16.632  1.00  0.00           O  
ATOM   1801  CB  LYS B 110      14.207  -8.939  14.185  1.00  0.00           C  
ATOM   1802  CG  LYS B 110      14.466  -9.961  13.081  1.00  0.00           C  
ATOM   1803  CD  LYS B 110      14.981  -9.314  11.803  1.00  0.00           C  
ATOM   1804  CE  LYS B 110      15.237 -10.368  10.730  1.00  0.00           C  
ATOM   1805  NZ  LYS B 110      15.761  -9.775   9.477  1.00  0.00           N  
ATOM   1806  H   LYS B 110      11.627  -9.672  15.185  1.00  0.00           H  
ATOM   1807  HA  LYS B 110      14.503 -10.303  15.817  1.00  0.00           H  
ATOM   1808 1HB  LYS B 110      13.437  -8.250  13.834  1.00  0.00           H  
ATOM   1809 2HB  LYS B 110      15.122  -8.361  14.340  1.00  0.00           H  
ATOM   1810 1HG  LYS B 110      15.196 -10.693  13.430  1.00  0.00           H  
ATOM   1811 2HG  LYS B 110      13.543 -10.484  12.854  1.00  0.00           H  
ATOM   1812 1HD  LYS B 110      14.247  -8.597  11.432  1.00  0.00           H  
ATOM   1813 2HD  LYS B 110      15.911  -8.784  12.011  1.00  0.00           H  
ATOM   1814 1HE  LYS B 110      15.959 -11.089  11.108  1.00  0.00           H  
ATOM   1815 2HE  LYS B 110      14.303 -10.885  10.512  1.00  0.00           H  
ATOM   1816 1HZ  LYS B 110      15.917 -10.507   8.796  1.00  0.00           H  
ATOM   1817 2HZ  LYS B 110      15.094  -9.113   9.111  1.00  0.00           H  
ATOM   1818 3HZ  LYS B 110      16.633  -9.304   9.667  1.00  0.00           H  
ATOM   1819  N   CYS B 111      14.712  -8.470  17.430  1.00  0.00           N  
ATOM   1820  CA  CYS B 111      14.692  -7.473  18.486  1.00  0.00           C  
ATOM   1821  C   CYS B 111      15.848  -6.506  18.369  1.00  0.00           C  
ATOM   1822  O   CYS B 111      16.899  -6.830  17.811  1.00  0.00           O  
ATOM   1823  CB  CYS B 111      14.714  -8.137  19.851  1.00  0.00           C  
ATOM   1824  SG  CYS B 111      13.325  -9.260  20.152  1.00  0.00           S  
ATOM   1825  H   CYS B 111      15.480  -9.123  17.363  1.00  0.00           H  
ATOM   1826  HA  CYS B 111      13.780  -6.900  18.403  1.00  0.00           H  
ATOM   1827 1HB  CYS B 111      15.638  -8.679  19.976  1.00  0.00           H  
ATOM   1828 2HB  CYS B 111      14.688  -7.363  20.609  1.00  0.00           H  
ATOM   1829  N   TYR B 112      15.623  -5.325  18.910  1.00  0.00           N  
ATOM   1830  CA  TYR B 112      16.588  -4.257  18.920  1.00  0.00           C  
ATOM   1831  C   TYR B 112      16.814  -3.847  20.371  1.00  0.00           C  
ATOM   1832  O   TYR B 112      15.865  -3.661  21.143  1.00  0.00           O  
ATOM   1833  CB  TYR B 112      16.025  -3.117  18.073  1.00  0.00           C  
ATOM   1834  CG  TYR B 112      15.714  -3.569  16.636  1.00  0.00           C  
ATOM   1835  CD1 TYR B 112      14.461  -4.127  16.347  1.00  0.00           C  
ATOM   1836  CD2 TYR B 112      16.656  -3.454  15.632  1.00  0.00           C  
ATOM   1837  CE1 TYR B 112      14.164  -4.560  15.069  1.00  0.00           C  
ATOM   1838  CE2 TYR B 112      16.357  -3.888  14.349  1.00  0.00           C  
ATOM   1839  CZ  TYR B 112      15.116  -4.439  14.068  1.00  0.00           C  
ATOM   1840  OH  TYR B 112      14.834  -4.868  12.793  1.00  0.00           O  
ATOM   1841  H   TYR B 112      14.710  -5.159  19.318  1.00  0.00           H  
ATOM   1842  HA  TYR B 112      17.530  -4.611  18.504  1.00  0.00           H  
ATOM   1843 1HB  TYR B 112      15.103  -2.743  18.528  1.00  0.00           H  
ATOM   1844 2HB  TYR B 112      16.733  -2.289  18.037  1.00  0.00           H  
ATOM   1845  HD1 TYR B 112      13.719  -4.227  17.140  1.00  0.00           H  
ATOM   1846  HD2 TYR B 112      17.634  -3.023  15.849  1.00  0.00           H  
ATOM   1847  HE1 TYR B 112      13.187  -4.998  14.854  1.00  0.00           H  
ATOM   1848  HE2 TYR B 112      17.101  -3.796  13.558  1.00  0.00           H  
ATOM   1849  HH  TYR B 112      13.935  -5.207  12.759  1.00  0.00           H  
ATOM   1850  N   GLY B 113      18.081  -3.753  20.770  1.00  0.00           N  
ATOM   1851  CA  GLY B 113      18.438  -3.388  22.144  1.00  0.00           C  
ATOM   1852  C   GLY B 113      18.294  -4.582  23.099  1.00  0.00           C  
ATOM   1853  O   GLY B 113      19.271  -5.069  23.668  1.00  0.00           O  
ATOM   1854  H   GLY B 113      18.816  -3.932  20.101  1.00  0.00           H  
ATOM   1855 1HA  GLY B 113      19.464  -3.020  22.169  1.00  0.00           H  
ATOM   1856 2HA  GLY B 113      17.798  -2.572  22.480  1.00  0.00           H  
ATOM   1857  N   VAL B 114      17.058  -5.032  23.261  1.00  0.00           N  
ATOM   1858  CA  VAL B 114      16.694  -6.171  24.096  1.00  0.00           C  
ATOM   1859  C   VAL B 114      16.924  -7.467  23.316  1.00  0.00           C  
ATOM   1860  O   VAL B 114      16.663  -7.519  22.119  1.00  0.00           O  
ATOM   1861  CB  VAL B 114      15.203  -6.049  24.498  1.00  0.00           C  
ATOM   1862  CG1 VAL B 114      14.337  -6.231  23.257  1.00  0.00           C  
ATOM   1863  CG2 VAL B 114      14.829  -7.062  25.580  1.00  0.00           C  
ATOM   1864  H   VAL B 114      16.339  -4.543  22.737  1.00  0.00           H  
ATOM   1865  HA  VAL B 114      17.319  -6.175  24.990  1.00  0.00           H  
ATOM   1866  HB  VAL B 114      15.028  -5.042  24.874  1.00  0.00           H  
ATOM   1867 1HG1 VAL B 114      13.304  -6.116  23.521  1.00  0.00           H  
ATOM   1868 2HG1 VAL B 114      14.604  -5.489  22.503  1.00  0.00           H  
ATOM   1869 3HG1 VAL B 114      14.497  -7.231  22.861  1.00  0.00           H  
ATOM   1870 1HG2 VAL B 114      13.779  -6.937  25.847  1.00  0.00           H  
ATOM   1871 2HG2 VAL B 114      14.980  -8.073  25.208  1.00  0.00           H  
ATOM   1872 3HG2 VAL B 114      15.445  -6.902  26.464  1.00  0.00           H  
ATOM   1873  N   SER B 115      17.405  -8.504  23.972  1.00  0.00           N  
ATOM   1874  CA  SER B 115      17.547  -9.794  23.320  1.00  0.00           C  
ATOM   1875  C   SER B 115      16.264 -10.618  23.556  1.00  0.00           C  
ATOM   1876  O   SER B 115      15.667 -10.506  24.624  1.00  0.00           O  
ATOM   1877  CB  SER B 115      18.750 -10.527  23.883  1.00  0.00           C  
ATOM   1878  OG  SER B 115      19.929  -9.809  23.647  1.00  0.00           O  
ATOM   1879  H   SER B 115      17.658  -8.396  24.940  1.00  0.00           H  
ATOM   1880  HA  SER B 115      17.701  -9.615  22.259  1.00  0.00           H  
ATOM   1881 1HB  SER B 115      18.625 -10.695  24.940  1.00  0.00           H  
ATOM   1882 2HB  SER B 115      18.827 -11.502  23.416  1.00  0.00           H  
ATOM   1883  HG  SER B 115      20.083  -9.848  22.699  1.00  0.00           H  
ATOM   1884  N   PRO B 116      15.814 -11.451  22.597  1.00  0.00           N  
ATOM   1885  CA  PRO B 116      14.688 -12.366  22.724  1.00  0.00           C  
ATOM   1886  C   PRO B 116      15.053 -13.603  23.541  1.00  0.00           C  
ATOM   1887  O   PRO B 116      14.194 -14.356  24.013  1.00  0.00           O  
ATOM   1888  CB  PRO B 116      14.415 -12.738  21.281  1.00  0.00           C  
ATOM   1889  CG  PRO B 116      15.759 -12.666  20.600  1.00  0.00           C  
ATOM   1890  CD  PRO B 116      16.484 -11.520  21.274  1.00  0.00           C  
ATOM   1891  HA  PRO B 116      13.833 -11.835  23.168  1.00  0.00           H  
ATOM   1892 1HB  PRO B 116      14.018 -13.722  21.280  1.00  0.00           H  
ATOM   1893 2HB  PRO B 116      13.654 -12.087  20.845  1.00  0.00           H  
ATOM   1894 1HG  PRO B 116      16.280 -13.628  20.705  1.00  0.00           H  
ATOM   1895 2HG  PRO B 116      15.615 -12.502  19.522  1.00  0.00           H  
ATOM   1896 1HD  PRO B 116      17.547 -11.776  21.365  1.00  0.00           H  
ATOM   1897 2HD  PRO B 116      16.329 -10.609  20.721  1.00  0.00           H  
ATOM   1898  N   THR B 117      16.352 -13.792  23.737  1.00  0.00           N  
ATOM   1899  CA  THR B 117      16.906 -14.972  24.373  1.00  0.00           C  
ATOM   1900  C   THR B 117      16.743 -14.958  25.877  1.00  0.00           C  
ATOM   1901  O   THR B 117      17.688 -14.721  26.625  1.00  0.00           O  
ATOM   1902  CB  THR B 117      18.385 -15.141  24.014  1.00  0.00           C  
ATOM   1903  OG1 THR B 117      19.098 -13.941  24.324  1.00  0.00           O  
ATOM   1904  CG2 THR B 117      18.512 -15.428  22.535  1.00  0.00           C  
ATOM   1905  H   THR B 117      17.000 -13.116  23.376  1.00  0.00           H  
ATOM   1906  HA  THR B 117      16.371 -15.841  23.992  1.00  0.00           H  
ATOM   1907  HB  THR B 117      18.806 -15.968  24.588  1.00  0.00           H  
ATOM   1908  HG1 THR B 117      19.977 -14.169  24.646  1.00  0.00           H  
ATOM   1909 1HG2 THR B 117      19.562 -15.549  22.275  1.00  0.00           H  
ATOM   1910 2HG2 THR B 117      17.967 -16.342  22.295  1.00  0.00           H  
ATOM   1911 3HG2 THR B 117      18.093 -14.600  21.971  1.00  0.00           H  
ATOM   1912  N   LYS B 118      15.516 -15.199  26.292  1.00  0.00           N  
ATOM   1913  CA  LYS B 118      15.092 -15.235  27.681  1.00  0.00           C  
ATOM   1914  C   LYS B 118      15.303 -13.955  28.480  1.00  0.00           C  
ATOM   1915  O   LYS B 118      15.585 -14.034  29.671  1.00  0.00           O  
ATOM   1916  CB  LYS B 118      15.811 -16.364  28.444  1.00  0.00           C  
ATOM   1917  CG  LYS B 118      15.613 -17.785  27.907  1.00  0.00           C  
ATOM   1918  CD  LYS B 118      16.294 -18.798  28.845  1.00  0.00           C  
ATOM   1919  CE  LYS B 118      16.241 -20.228  28.316  1.00  0.00           C  
ATOM   1920  NZ  LYS B 118      14.857 -20.755  28.281  1.00  0.00           N  
ATOM   1921  H   LYS B 118      14.821 -15.329  25.558  1.00  0.00           H  
ATOM   1922  HA  LYS B 118      14.022 -15.444  27.690  1.00  0.00           H  
ATOM   1923 1HB  LYS B 118      16.880 -16.168  28.485  1.00  0.00           H  
ATOM   1924 2HB  LYS B 118      15.453 -16.365  29.475  1.00  0.00           H  
ATOM   1925 1HG  LYS B 118      14.546 -18.008  27.844  1.00  0.00           H  
ATOM   1926 2HG  LYS B 118      16.045 -17.866  26.910  1.00  0.00           H  
ATOM   1927 1HD  LYS B 118      17.339 -18.513  28.981  1.00  0.00           H  
ATOM   1928 2HD  LYS B 118      15.803 -18.767  29.817  1.00  0.00           H  
ATOM   1929 1HE  LYS B 118      16.654 -20.250  27.307  1.00  0.00           H  
ATOM   1930 2HE  LYS B 118      16.845 -20.869  28.957  1.00  0.00           H  
ATOM   1931 1HZ  LYS B 118      14.860 -21.699  27.925  1.00  0.00           H  
ATOM   1932 2HZ  LYS B 118      14.466 -20.747  29.212  1.00  0.00           H  
ATOM   1933 3HZ  LYS B 118      14.291 -20.172  27.677  1.00  0.00           H  
ATOM   1934  N   LEU B 119      15.095 -12.768  27.902  1.00  0.00           N  
ATOM   1935  CA  LEU B 119      15.159 -11.609  28.795  1.00  0.00           C  
ATOM   1936  C   LEU B 119      13.769 -11.285  29.320  1.00  0.00           C  
ATOM   1937  O   LEU B 119      13.300 -10.151  29.264  1.00  0.00           O  
ATOM   1938  CB  LEU B 119      15.766 -10.362  28.177  1.00  0.00           C  
ATOM   1939  CG  LEU B 119      17.163 -10.491  27.669  1.00  0.00           C  
ATOM   1940  CD1 LEU B 119      17.574  -9.162  27.154  1.00  0.00           C  
ATOM   1941  CD2 LEU B 119      18.078 -10.991  28.748  1.00  0.00           C  
ATOM   1942  H   LEU B 119      14.890 -12.682  26.916  1.00  0.00           H  
ATOM   1943  HA  LEU B 119      15.785 -11.861  29.648  1.00  0.00           H  
ATOM   1944 1HB  LEU B 119      15.142 -10.055  27.335  1.00  0.00           H  
ATOM   1945 2HB  LEU B 119      15.754  -9.574  28.915  1.00  0.00           H  
ATOM   1946  HG  LEU B 119      17.175 -11.198  26.835  1.00  0.00           H  
ATOM   1947 1HD1 LEU B 119      18.579  -9.210  26.736  1.00  0.00           H  
ATOM   1948 2HD1 LEU B 119      16.869  -8.882  26.417  1.00  0.00           H  
ATOM   1949 3HD1 LEU B 119      17.555  -8.441  27.960  1.00  0.00           H  
ATOM   1950 1HD2 LEU B 119      19.090 -11.078  28.350  1.00  0.00           H  
ATOM   1951 2HD2 LEU B 119      18.073 -10.291  29.585  1.00  0.00           H  
ATOM   1952 3HD2 LEU B 119      17.736 -11.972  29.089  1.00  0.00           H  
ATOM   1953  N   ASN B 120      13.150 -12.299  29.910  1.00  0.00           N  
ATOM   1954  CA  ASN B 120      11.855 -12.220  30.556  1.00  0.00           C  
ATOM   1955  C   ASN B 120      12.086 -12.222  32.056  1.00  0.00           C  
ATOM   1956  O   ASN B 120      11.249 -12.638  32.844  1.00  0.00           O  
ATOM   1957  CB  ASN B 120      10.887 -13.288  30.026  1.00  0.00           C  
ATOM   1958  CG  ASN B 120      11.325 -14.721  30.182  1.00  0.00           C  
ATOM   1959  OD1 ASN B 120      12.515 -15.030  30.122  1.00  0.00           O  
ATOM   1960  ND2 ASN B 120      10.377 -15.604  30.378  1.00  0.00           N  
ATOM   1961  H   ASN B 120      13.638 -13.191  29.930  1.00  0.00           H  
ATOM   1962  HA  ASN B 120      11.403 -11.256  30.320  1.00  0.00           H  
ATOM   1963 1HB  ASN B 120       9.914 -13.168  30.520  1.00  0.00           H  
ATOM   1964 2HB  ASN B 120      10.729 -13.114  28.972  1.00  0.00           H  
ATOM   1965 1HD2 ASN B 120      10.601 -16.574  30.488  1.00  0.00           H  
ATOM   1966 2HD2 ASN B 120       9.425 -15.307  30.450  1.00  0.00           H  
ATOM   1967  N   ASP B 121      13.289 -11.758  32.412  1.00  0.00           N  
ATOM   1968  CA  ASP B 121      13.743 -11.521  33.767  1.00  0.00           C  
ATOM   1969  C   ASP B 121      13.905 -10.011  34.010  1.00  0.00           C  
ATOM   1970  O   ASP B 121      14.503  -9.598  35.004  1.00  0.00           O  
ATOM   1971  CB  ASP B 121      15.070 -12.243  34.038  1.00  0.00           C  
ATOM   1972  CG  ASP B 121      14.943 -13.780  34.114  1.00  0.00           C  
ATOM   1973  OD1 ASP B 121      14.046 -14.246  34.784  1.00  0.00           O  
ATOM   1974  OD2 ASP B 121      15.755 -14.462  33.532  1.00  0.00           O  
ATOM   1975  H   ASP B 121      13.916 -11.501  31.667  1.00  0.00           H  
ATOM   1976  HA  ASP B 121      12.990 -11.898  34.461  1.00  0.00           H  
ATOM   1977 1HB  ASP B 121      15.781 -11.993  33.247  1.00  0.00           H  
ATOM   1978 2HB  ASP B 121      15.491 -11.882  34.977  1.00  0.00           H  
ATOM   1979  N   LEU B 122      13.418  -9.198  33.070  1.00  0.00           N  
ATOM   1980  CA  LEU B 122      13.514  -7.736  33.156  1.00  0.00           C  
ATOM   1981  C   LEU B 122      12.163  -7.083  33.358  1.00  0.00           C  
ATOM   1982  O   LEU B 122      11.162  -7.553  32.827  1.00  0.00           O  
ATOM   1983  CB  LEU B 122      14.117  -7.141  31.885  1.00  0.00           C  
ATOM   1984  CG  LEU B 122      15.458  -7.676  31.453  1.00  0.00           C  
ATOM   1985  CD1 LEU B 122      15.827  -7.023  30.137  1.00  0.00           C  
ATOM   1986  CD2 LEU B 122      16.486  -7.398  32.529  1.00  0.00           C  
ATOM   1987  H   LEU B 122      12.934  -9.604  32.281  1.00  0.00           H  
ATOM   1988  HA  LEU B 122      14.146  -7.479  34.004  1.00  0.00           H  
ATOM   1989 1HB  LEU B 122      13.422  -7.320  31.065  1.00  0.00           H  
ATOM   1990 2HB  LEU B 122      14.210  -6.061  32.018  1.00  0.00           H  
ATOM   1991  HG  LEU B 122      15.390  -8.754  31.287  1.00  0.00           H  
ATOM   1992 1HD1 LEU B 122      16.787  -7.403  29.807  1.00  0.00           H  
ATOM   1993 2HD1 LEU B 122      15.064  -7.251  29.389  1.00  0.00           H  
ATOM   1994 3HD1 LEU B 122      15.890  -5.945  30.272  1.00  0.00           H  
ATOM   1995 1HD2 LEU B 122      17.456  -7.784  32.214  1.00  0.00           H  
ATOM   1996 2HD2 LEU B 122      16.559  -6.322  32.694  1.00  0.00           H  
ATOM   1997 3HD2 LEU B 122      16.184  -7.887  33.459  1.00  0.00           H  
ATOM   1998  N   CYS B 123      12.140  -5.966  34.071  1.00  0.00           N  
ATOM   1999  CA  CYS B 123      10.888  -5.239  34.233  1.00  0.00           C  
ATOM   2000  C   CYS B 123      10.866  -3.945  33.439  1.00  0.00           C  
ATOM   2001  O   CYS B 123      11.883  -3.260  33.320  1.00  0.00           O  
ATOM   2002  CB  CYS B 123      10.639  -4.920  35.701  1.00  0.00           C  
ATOM   2003  SG  CYS B 123      10.436  -6.364  36.737  1.00  0.00           S  
ATOM   2004  H   CYS B 123      12.984  -5.614  34.500  1.00  0.00           H  
ATOM   2005  HA  CYS B 123      10.076  -5.867  33.876  1.00  0.00           H  
ATOM   2006 1HB  CYS B 123      11.459  -4.324  36.095  1.00  0.00           H  
ATOM   2007 2HB  CYS B 123       9.731  -4.330  35.778  1.00  0.00           H  
ATOM   2008  N   PHE B 124       9.677  -3.605  32.949  1.00  0.00           N  
ATOM   2009  CA  PHE B 124       9.427  -2.368  32.224  1.00  0.00           C  
ATOM   2010  C   PHE B 124       8.242  -1.624  32.803  1.00  0.00           C  
ATOM   2011  O   PHE B 124       7.392  -2.200  33.495  1.00  0.00           O  
ATOM   2012  CB  PHE B 124       9.250  -2.623  30.730  1.00  0.00           C  
ATOM   2013  CG  PHE B 124      10.480  -3.225  30.143  1.00  0.00           C  
ATOM   2014  CD1 PHE B 124      11.534  -2.397  29.793  1.00  0.00           C  
ATOM   2015  CD2 PHE B 124      10.604  -4.599  29.931  1.00  0.00           C  
ATOM   2016  CE1 PHE B 124      12.697  -2.917  29.253  1.00  0.00           C  
ATOM   2017  CE2 PHE B 124      11.763  -5.126  29.383  1.00  0.00           C  
ATOM   2018  CZ  PHE B 124      12.812  -4.285  29.047  1.00  0.00           C  
ATOM   2019  H   PHE B 124       8.904  -4.260  33.083  1.00  0.00           H  
ATOM   2020  HA  PHE B 124      10.299  -1.725  32.335  1.00  0.00           H  
ATOM   2021 1HB  PHE B 124       8.410  -3.301  30.563  1.00  0.00           H  
ATOM   2022 2HB  PHE B 124       9.033  -1.685  30.210  1.00  0.00           H  
ATOM   2023  HD1 PHE B 124      11.432  -1.326  29.954  1.00  0.00           H  
ATOM   2024  HD2 PHE B 124       9.778  -5.260  30.202  1.00  0.00           H  
ATOM   2025  HE1 PHE B 124      13.517  -2.250  28.989  1.00  0.00           H  
ATOM   2026  HE2 PHE B 124      11.852  -6.202  29.221  1.00  0.00           H  
ATOM   2027  HZ  PHE B 124      13.724  -4.700  28.620  1.00  0.00           H  
ATOM   2028  N   THR B 125       8.201  -0.316  32.579  1.00  0.00           N  
ATOM   2029  CA  THR B 125       7.122   0.482  33.132  1.00  0.00           C  
ATOM   2030  C   THR B 125       5.837   0.118  32.438  1.00  0.00           C  
ATOM   2031  O   THR B 125       4.861  -0.244  33.114  1.00  0.00           O  
ATOM   2032  CB  THR B 125       7.432   1.971  33.004  1.00  0.00           C  
ATOM   2033  OG1 THR B 125       8.669   2.250  33.684  1.00  0.00           O  
ATOM   2034  CG2 THR B 125       6.335   2.752  33.688  1.00  0.00           C  
ATOM   2035  H   THR B 125       8.886   0.127  31.966  1.00  0.00           H  
ATOM   2036  HA  THR B 125       6.973   0.272  34.168  1.00  0.00           H  
ATOM   2037  HB  THR B 125       7.508   2.259  31.950  1.00  0.00           H  
ATOM   2038  HG1 THR B 125       8.957   3.148  33.482  1.00  0.00           H  
ATOM   2039 1HG2 THR B 125       6.546   3.807  33.620  1.00  0.00           H  
ATOM   2040 2HG2 THR B 125       5.389   2.539  33.210  1.00  0.00           H  
ATOM   2041 3HG2 THR B 125       6.280   2.459  34.738  1.00  0.00           H  
ATOM   2042  N   ASN B 126       5.907   0.136  31.098  1.00  0.00           N  
ATOM   2043  CA  ASN B 126       4.796  -0.180  30.205  1.00  0.00           C  
ATOM   2044  C   ASN B 126       5.308  -0.938  28.994  1.00  0.00           C  
ATOM   2045  O   ASN B 126       6.448  -0.741  28.551  1.00  0.00           O  
ATOM   2046  CB  ASN B 126       4.076   1.061  29.674  1.00  0.00           C  
ATOM   2047  CG  ASN B 126       3.454   1.923  30.707  1.00  0.00           C  
ATOM   2048  OD1 ASN B 126       2.429   1.584  31.325  1.00  0.00           O  
ATOM   2049  ND2 ASN B 126       4.040   3.090  30.876  1.00  0.00           N  
ATOM   2050  H   ASN B 126       6.801   0.415  30.687  1.00  0.00           H  
ATOM   2051  HA  ASN B 126       4.086  -0.829  30.724  1.00  0.00           H  
ATOM   2052 1HB  ASN B 126       4.788   1.668  29.112  1.00  0.00           H  
ATOM   2053 2HB  ASN B 126       3.299   0.749  28.971  1.00  0.00           H  
ATOM   2054 1HD2 ASN B 126       3.694   3.752  31.539  1.00  0.00           H  
ATOM   2055 2HD2 ASN B 126       4.838   3.346  30.280  1.00  0.00           H  
ATOM   2056  N   VAL B 127       4.453  -1.781  28.445  1.00  0.00           N  
ATOM   2057  CA  VAL B 127       4.775  -2.470  27.214  1.00  0.00           C  
ATOM   2058  C   VAL B 127       3.716  -2.109  26.192  1.00  0.00           C  
ATOM   2059  O   VAL B 127       2.530  -2.060  26.516  1.00  0.00           O  
ATOM   2060  CB  VAL B 127       4.863  -3.990  27.449  1.00  0.00           C  
ATOM   2061  CG1 VAL B 127       5.162  -4.726  26.114  1.00  0.00           C  
ATOM   2062  CG2 VAL B 127       5.928  -4.243  28.501  1.00  0.00           C  
ATOM   2063  H   VAL B 127       3.541  -1.944  28.878  1.00  0.00           H  
ATOM   2064  HA  VAL B 127       5.740  -2.125  26.848  1.00  0.00           H  
ATOM   2065  HB  VAL B 127       3.932  -4.357  27.822  1.00  0.00           H  
ATOM   2066 1HG1 VAL B 127       5.225  -5.799  26.295  1.00  0.00           H  
ATOM   2067 2HG1 VAL B 127       4.369  -4.528  25.396  1.00  0.00           H  
ATOM   2068 3HG1 VAL B 127       6.113  -4.369  25.708  1.00  0.00           H  
ATOM   2069 1HG2 VAL B 127       5.999  -5.296  28.690  1.00  0.00           H  
ATOM   2070 2HG2 VAL B 127       6.869  -3.868  28.151  1.00  0.00           H  
ATOM   2071 3HG2 VAL B 127       5.661  -3.733  29.418  1.00  0.00           H  
ATOM   2072  N   TYR B 128       4.121  -1.780  24.978  1.00  0.00           N  
ATOM   2073  CA  TYR B 128       3.077  -1.450  24.019  1.00  0.00           C  
ATOM   2074  C   TYR B 128       3.141  -2.403  22.858  1.00  0.00           C  
ATOM   2075  O   TYR B 128       4.224  -2.710  22.360  1.00  0.00           O  
ATOM   2076  CB  TYR B 128       3.224  -0.023  23.504  1.00  0.00           C  
ATOM   2077  CG  TYR B 128       3.205   1.051  24.572  1.00  0.00           C  
ATOM   2078  CD1 TYR B 128       4.401   1.460  25.147  1.00  0.00           C  
ATOM   2079  CD2 TYR B 128       2.015   1.629  24.974  1.00  0.00           C  
ATOM   2080  CE1 TYR B 128       4.405   2.455  26.100  1.00  0.00           C  
ATOM   2081  CE2 TYR B 128       2.022   2.630  25.931  1.00  0.00           C  
ATOM   2082  CZ  TYR B 128       3.219   3.048  26.491  1.00  0.00           C  
ATOM   2083  OH  TYR B 128       3.233   4.067  27.437  1.00  0.00           O  
ATOM   2084  H   TYR B 128       5.117  -1.794  24.745  1.00  0.00           H  
ATOM   2085  HA  TYR B 128       2.096  -1.565  24.478  1.00  0.00           H  
ATOM   2086 1HB  TYR B 128       4.143   0.070  22.944  1.00  0.00           H  
ATOM   2087 2HB  TYR B 128       2.408   0.181  22.809  1.00  0.00           H  
ATOM   2088  HD1 TYR B 128       5.342   1.000  24.837  1.00  0.00           H  
ATOM   2089  HD2 TYR B 128       1.076   1.299  24.533  1.00  0.00           H  
ATOM   2090  HE1 TYR B 128       5.340   2.778  26.538  1.00  0.00           H  
ATOM   2091  HE2 TYR B 128       1.085   3.093  26.239  1.00  0.00           H  
ATOM   2092  HH  TYR B 128       4.153   4.184  27.802  1.00  0.00           H  
ATOM   2093  N   ALA B 129       1.980  -2.847  22.404  1.00  0.00           N  
ATOM   2094  CA  ALA B 129       1.908  -3.728  21.255  1.00  0.00           C  
ATOM   2095  C   ALA B 129       1.208  -3.037  20.099  1.00  0.00           C  
ATOM   2096  O   ALA B 129       0.018  -2.720  20.183  1.00  0.00           O  
ATOM   2097  CB  ALA B 129       1.200  -5.014  21.621  1.00  0.00           C  
ATOM   2098  H   ALA B 129       1.121  -2.569  22.876  1.00  0.00           H  
ATOM   2099  HA  ALA B 129       2.915  -3.965  20.945  1.00  0.00           H  
ATOM   2100 1HB  ALA B 129       1.190  -5.654  20.755  1.00  0.00           H  
ATOM   2101 2HB  ALA B 129       1.734  -5.503  22.433  1.00  0.00           H  
ATOM   2102 3HB  ALA B 129       0.188  -4.798  21.933  1.00  0.00           H  
ATOM   2103  N   ASP B 130       1.950  -2.771  19.032  1.00  0.00           N  
ATOM   2104  CA  ASP B 130       1.399  -2.088  17.868  1.00  0.00           C  
ATOM   2105  C   ASP B 130       1.101  -3.110  16.786  1.00  0.00           C  
ATOM   2106  O   ASP B 130       2.010  -3.825  16.367  1.00  0.00           O  
ATOM   2107  CB  ASP B 130       2.367  -1.033  17.336  1.00  0.00           C  
ATOM   2108  CG  ASP B 130       2.563   0.138  18.291  1.00  0.00           C  
ATOM   2109  OD1 ASP B 130       1.798   0.267  19.222  1.00  0.00           O  
ATOM   2110  OD2 ASP B 130       3.487   0.913  18.096  1.00  0.00           O  
ATOM   2111  H   ASP B 130       2.929  -3.057  19.039  1.00  0.00           H  
ATOM   2112  HA  ASP B 130       0.473  -1.600  18.149  1.00  0.00           H  
ATOM   2113 1HB  ASP B 130       3.315  -1.487  17.149  1.00  0.00           H  
ATOM   2114 2HB  ASP B 130       1.997  -0.656  16.380  1.00  0.00           H  
ATOM   2115  N   SER B 131      -0.160  -3.217  16.357  1.00  0.00           N  
ATOM   2116  CA  SER B 131      -0.486  -4.217  15.346  1.00  0.00           C  
ATOM   2117  C   SER B 131      -1.034  -3.631  14.038  1.00  0.00           C  
ATOM   2118  O   SER B 131      -1.782  -2.639  14.023  1.00  0.00           O  
ATOM   2119  CB  SER B 131      -1.481  -5.197  15.933  1.00  0.00           C  
ATOM   2120  OG  SER B 131      -2.696  -4.558  16.226  1.00  0.00           O  
ATOM   2121  H   SER B 131      -0.878  -2.610  16.747  1.00  0.00           H  
ATOM   2122  HA  SER B 131       0.419  -4.755  15.112  1.00  0.00           H  
ATOM   2123 1HB  SER B 131      -1.650  -5.999  15.233  1.00  0.00           H  
ATOM   2124 2HB  SER B 131      -1.066  -5.633  16.838  1.00  0.00           H  
ATOM   2125  HG  SER B 131      -2.580  -4.152  17.104  1.00  0.00           H  
ATOM   2126  N   PHE B 132      -0.676  -4.295  12.935  1.00  0.00           N  
ATOM   2127  CA  PHE B 132      -1.121  -3.902  11.594  1.00  0.00           C  
ATOM   2128  C   PHE B 132      -0.827  -4.908  10.471  1.00  0.00           C  
ATOM   2129  O   PHE B 132      -0.027  -5.834  10.641  1.00  0.00           O  
ATOM   2130  CB  PHE B 132      -0.499  -2.566  11.215  1.00  0.00           C  
ATOM   2131  CG  PHE B 132       1.007  -2.517  11.384  1.00  0.00           C  
ATOM   2132  CD1 PHE B 132       1.845  -2.915  10.369  1.00  0.00           C  
ATOM   2133  CD2 PHE B 132       1.584  -2.041  12.567  1.00  0.00           C  
ATOM   2134  CE1 PHE B 132       3.212  -2.848  10.517  1.00  0.00           C  
ATOM   2135  CE2 PHE B 132       2.943  -1.986  12.716  1.00  0.00           C  
ATOM   2136  CZ  PHE B 132       3.756  -2.388  11.694  1.00  0.00           C  
ATOM   2137  H   PHE B 132      -0.029  -5.079  13.050  1.00  0.00           H  
ATOM   2138  HA  PHE B 132      -2.200  -3.771  11.645  1.00  0.00           H  
ATOM   2139 1HB  PHE B 132      -0.719  -2.386  10.172  1.00  0.00           H  
ATOM   2140 2HB  PHE B 132      -0.948  -1.760  11.788  1.00  0.00           H  
ATOM   2141  HD1 PHE B 132       1.404  -3.286   9.453  1.00  0.00           H  
ATOM   2142  HD2 PHE B 132       0.944  -1.714  13.383  1.00  0.00           H  
ATOM   2143  HE1 PHE B 132       3.859  -3.170   9.709  1.00  0.00           H  
ATOM   2144  HE2 PHE B 132       3.377  -1.620  13.648  1.00  0.00           H  
ATOM   2145  HZ  PHE B 132       4.827  -2.342  11.824  1.00  0.00           H  
ATOM   2146  N   VAL B 133      -1.456  -4.694   9.303  1.00  0.00           N  
ATOM   2147  CA  VAL B 133      -1.136  -5.487   8.095  1.00  0.00           C  
ATOM   2148  C   VAL B 133      -0.547  -4.713   6.917  1.00  0.00           C  
ATOM   2149  O   VAL B 133      -1.046  -3.660   6.508  1.00  0.00           O  
ATOM   2150  CB  VAL B 133      -2.364  -6.252   7.582  1.00  0.00           C  
ATOM   2151  CG1 VAL B 133      -2.084  -6.995   6.255  1.00  0.00           C  
ATOM   2152  CG2 VAL B 133      -2.738  -7.254   8.585  1.00  0.00           C  
ATOM   2153  H   VAL B 133      -2.174  -3.964   9.279  1.00  0.00           H  
ATOM   2154  HA  VAL B 133      -0.400  -6.229   8.390  1.00  0.00           H  
ATOM   2155  HB  VAL B 133      -3.136  -5.565   7.423  1.00  0.00           H  
ATOM   2156 1HG1 VAL B 133      -2.988  -7.526   5.942  1.00  0.00           H  
ATOM   2157 2HG1 VAL B 133      -1.801  -6.283   5.484  1.00  0.00           H  
ATOM   2158 3HG1 VAL B 133      -1.275  -7.714   6.400  1.00  0.00           H  
ATOM   2159 1HG2 VAL B 133      -3.621  -7.808   8.267  1.00  0.00           H  
ATOM   2160 2HG2 VAL B 133      -1.909  -7.935   8.707  1.00  0.00           H  
ATOM   2161 3HG2 VAL B 133      -2.926  -6.747   9.493  1.00  0.00           H  
ATOM   2162  N   ILE B 134       0.547  -5.278   6.414  1.00  0.00           N  
ATOM   2163  CA  ILE B 134       1.334  -4.813   5.265  1.00  0.00           C  
ATOM   2164  C   ILE B 134       1.627  -5.983   4.327  1.00  0.00           C  
ATOM   2165  O   ILE B 134       1.269  -7.118   4.645  1.00  0.00           O  
ATOM   2166  CB  ILE B 134       2.617  -4.099   5.733  1.00  0.00           C  
ATOM   2167  CG1 ILE B 134       3.441  -5.017   6.587  1.00  0.00           C  
ATOM   2168  CG2 ILE B 134       2.324  -2.822   6.437  1.00  0.00           C  
ATOM   2169  CD1 ILE B 134       4.776  -4.446   6.895  1.00  0.00           C  
ATOM   2170  H   ILE B 134       0.839  -6.149   6.866  1.00  0.00           H  
ATOM   2171  HA  ILE B 134       0.741  -4.088   4.714  1.00  0.00           H  
ATOM   2172  HB  ILE B 134       3.218  -3.865   4.855  1.00  0.00           H  
ATOM   2173 1HG1 ILE B 134       2.910  -5.208   7.520  1.00  0.00           H  
ATOM   2174 2HG1 ILE B 134       3.583  -5.970   6.064  1.00  0.00           H  
ATOM   2175 1HG2 ILE B 134       3.254  -2.339   6.717  1.00  0.00           H  
ATOM   2176 2HG2 ILE B 134       1.766  -2.177   5.764  1.00  0.00           H  
ATOM   2177 3HG2 ILE B 134       1.744  -3.018   7.310  1.00  0.00           H  
ATOM   2178 1HD1 ILE B 134       5.317  -5.135   7.510  1.00  0.00           H  
ATOM   2179 2HD1 ILE B 134       5.305  -4.272   5.978  1.00  0.00           H  
ATOM   2180 3HD1 ILE B 134       4.657  -3.512   7.419  1.00  0.00           H  
ATOM   2181  N   ARG B 135       2.258  -5.742   3.181  1.00  0.00           N  
ATOM   2182  CA  ARG B 135       2.607  -6.882   2.324  1.00  0.00           C  
ATOM   2183  C   ARG B 135       4.006  -7.387   2.650  1.00  0.00           C  
ATOM   2184  O   ARG B 135       4.812  -6.667   3.237  1.00  0.00           O  
ATOM   2185  CB  ARG B 135       2.480  -6.552   0.838  1.00  0.00           C  
ATOM   2186  CG  ARG B 135       3.206  -5.335   0.407  1.00  0.00           C  
ATOM   2187  CD  ARG B 135       3.223  -5.112  -1.069  1.00  0.00           C  
ATOM   2188  NE  ARG B 135       4.228  -5.921  -1.758  1.00  0.00           N  
ATOM   2189  CZ  ARG B 135       4.732  -5.629  -2.982  1.00  0.00           C  
ATOM   2190  NH1 ARG B 135       4.320  -4.562  -3.628  1.00  0.00           N  
ATOM   2191  NH2 ARG B 135       5.650  -6.400  -3.535  1.00  0.00           N  
ATOM   2192  H   ARG B 135       2.535  -4.794   2.933  1.00  0.00           H  
ATOM   2193  HA  ARG B 135       1.905  -7.690   2.530  1.00  0.00           H  
ATOM   2194 1HB  ARG B 135       2.848  -7.387   0.248  1.00  0.00           H  
ATOM   2195 2HB  ARG B 135       1.432  -6.409   0.585  1.00  0.00           H  
ATOM   2196 1HG  ARG B 135       2.686  -4.505   0.843  1.00  0.00           H  
ATOM   2197 2HG  ARG B 135       4.232  -5.369   0.770  1.00  0.00           H  
ATOM   2198 1HD  ARG B 135       2.248  -5.363  -1.478  1.00  0.00           H  
ATOM   2199 2HD  ARG B 135       3.437  -4.063  -1.262  1.00  0.00           H  
ATOM   2200  HE  ARG B 135       4.571  -6.758  -1.291  1.00  0.00           H  
ATOM   2201 1HH1 ARG B 135       3.628  -3.955  -3.212  1.00  0.00           H  
ATOM   2202 2HH1 ARG B 135       4.708  -4.348  -4.537  1.00  0.00           H  
ATOM   2203 1HH2 ARG B 135       6.003  -7.215  -3.048  1.00  0.00           H  
ATOM   2204 2HH2 ARG B 135       6.026  -6.164  -4.440  1.00  0.00           H  
ATOM   2205  N   GLY B 136       4.281  -8.632   2.281  1.00  0.00           N  
ATOM   2206  CA  GLY B 136       5.570  -9.280   2.575  1.00  0.00           C  
ATOM   2207  C   GLY B 136       6.808  -8.431   2.331  1.00  0.00           C  
ATOM   2208  O   GLY B 136       7.634  -8.259   3.231  1.00  0.00           O  
ATOM   2209  H   GLY B 136       3.554  -9.170   1.804  1.00  0.00           H  
ATOM   2210 1HA  GLY B 136       5.582  -9.581   3.616  1.00  0.00           H  
ATOM   2211 2HA  GLY B 136       5.642 -10.195   1.983  1.00  0.00           H  
ATOM   2212  N   ASP B 137       6.929  -7.857   1.146  1.00  0.00           N  
ATOM   2213  CA  ASP B 137       8.090  -7.045   0.792  1.00  0.00           C  
ATOM   2214  C   ASP B 137       8.271  -5.799   1.667  1.00  0.00           C  
ATOM   2215  O   ASP B 137       9.354  -5.212   1.691  1.00  0.00           O  
ATOM   2216  CB  ASP B 137       7.989  -6.617  -0.675  1.00  0.00           C  
ATOM   2217  CG  ASP B 137       8.261  -7.759  -1.645  1.00  0.00           C  
ATOM   2218  OD1 ASP B 137       8.821  -8.745  -1.229  1.00  0.00           O  
ATOM   2219  OD2 ASP B 137       7.908  -7.633  -2.793  1.00  0.00           O  
ATOM   2220  H   ASP B 137       6.201  -8.014   0.450  1.00  0.00           H  
ATOM   2221  HA  ASP B 137       8.977  -7.666   0.918  1.00  0.00           H  
ATOM   2222 1HB  ASP B 137       6.992  -6.223  -0.871  1.00  0.00           H  
ATOM   2223 2HB  ASP B 137       8.702  -5.816  -0.870  1.00  0.00           H  
ATOM   2224  N   GLU B 138       7.206  -5.361   2.347  1.00  0.00           N  
ATOM   2225  CA  GLU B 138       7.250  -4.182   3.195  1.00  0.00           C  
ATOM   2226  C   GLU B 138       7.618  -4.510   4.636  1.00  0.00           C  
ATOM   2227  O   GLU B 138       7.857  -3.609   5.437  1.00  0.00           O  
ATOM   2228  CB  GLU B 138       5.904  -3.462   3.174  1.00  0.00           C  
ATOM   2229  CG  GLU B 138       5.498  -2.911   1.826  1.00  0.00           C  
ATOM   2230  CD  GLU B 138       4.018  -2.605   1.730  1.00  0.00           C  
ATOM   2231  OE1 GLU B 138       3.300  -2.719   2.728  1.00  0.00           O  
ATOM   2232  OE2 GLU B 138       3.590  -2.287   0.647  1.00  0.00           O  
ATOM   2233  H   GLU B 138       6.342  -5.898   2.339  1.00  0.00           H  
ATOM   2234  HA  GLU B 138       8.007  -3.506   2.800  1.00  0.00           H  
ATOM   2235 1HB  GLU B 138       5.126  -4.147   3.498  1.00  0.00           H  
ATOM   2236 2HB  GLU B 138       5.935  -2.644   3.882  1.00  0.00           H  
ATOM   2237 1HG  GLU B 138       6.043  -1.987   1.662  1.00  0.00           H  
ATOM   2238 2HG  GLU B 138       5.795  -3.600   1.048  1.00  0.00           H  
ATOM   2239  N   VAL B 139       7.720  -5.791   4.983  1.00  0.00           N  
ATOM   2240  CA  VAL B 139       8.033  -6.159   6.361  1.00  0.00           C  
ATOM   2241  C   VAL B 139       9.397  -5.608   6.739  1.00  0.00           C  
ATOM   2242  O   VAL B 139       9.618  -5.183   7.873  1.00  0.00           O  
ATOM   2243  CB  VAL B 139       7.930  -7.676   6.603  1.00  0.00           C  
ATOM   2244  CG1 VAL B 139       8.458  -8.014   8.011  1.00  0.00           C  
ATOM   2245  CG2 VAL B 139       6.445  -8.119   6.472  1.00  0.00           C  
ATOM   2246  H   VAL B 139       7.561  -6.530   4.295  1.00  0.00           H  
ATOM   2247  HA  VAL B 139       7.311  -5.693   7.015  1.00  0.00           H  
ATOM   2248  HB  VAL B 139       8.541  -8.202   5.867  1.00  0.00           H  
ATOM   2249 1HG1 VAL B 139       8.390  -9.092   8.178  1.00  0.00           H  
ATOM   2250 2HG1 VAL B 139       9.499  -7.702   8.093  1.00  0.00           H  
ATOM   2251 3HG1 VAL B 139       7.861  -7.493   8.761  1.00  0.00           H  
ATOM   2252 1HG2 VAL B 139       6.371  -9.193   6.637  1.00  0.00           H  
ATOM   2253 2HG2 VAL B 139       5.839  -7.595   7.211  1.00  0.00           H  
ATOM   2254 3HG2 VAL B 139       6.082  -7.875   5.471  1.00  0.00           H  
ATOM   2255  N   ARG B 140      10.318  -5.589   5.777  1.00  0.00           N  
ATOM   2256  CA  ARG B 140      11.664  -5.066   5.986  1.00  0.00           C  
ATOM   2257  C   ARG B 140      11.660  -3.599   6.452  1.00  0.00           C  
ATOM   2258  O   ARG B 140      12.652  -3.130   7.003  1.00  0.00           O  
ATOM   2259  CB  ARG B 140      12.478  -5.067   4.696  1.00  0.00           C  
ATOM   2260  CG  ARG B 140      12.015  -4.012   3.679  1.00  0.00           C  
ATOM   2261  CD  ARG B 140      12.780  -4.022   2.422  1.00  0.00           C  
ATOM   2262  NE  ARG B 140      12.323  -2.953   1.532  1.00  0.00           N  
ATOM   2263  CZ  ARG B 140      12.764  -1.666   1.598  1.00  0.00           C  
ATOM   2264  NH1 ARG B 140      12.307  -0.764   0.758  1.00  0.00           N  
ATOM   2265  NH2 ARG B 140      13.656  -1.322   2.515  1.00  0.00           N  
ATOM   2266  H   ARG B 140      10.068  -5.949   4.865  1.00  0.00           H  
ATOM   2267  HA  ARG B 140      12.161  -5.677   6.740  1.00  0.00           H  
ATOM   2268 1HB  ARG B 140      13.525  -4.878   4.922  1.00  0.00           H  
ATOM   2269 2HB  ARG B 140      12.411  -6.044   4.218  1.00  0.00           H  
ATOM   2270 1HG  ARG B 140      10.957  -4.154   3.453  1.00  0.00           H  
ATOM   2271 2HG  ARG B 140      12.166  -3.021   4.098  1.00  0.00           H  
ATOM   2272 1HD  ARG B 140      13.836  -3.870   2.630  1.00  0.00           H  
ATOM   2273 2HD  ARG B 140      12.634  -4.974   1.914  1.00  0.00           H  
ATOM   2274  HE  ARG B 140      11.638  -3.190   0.825  1.00  0.00           H  
ATOM   2275 1HH1 ARG B 140      11.629  -1.025   0.059  1.00  0.00           H  
ATOM   2276 2HH1 ARG B 140      12.641   0.191   0.806  1.00  0.00           H  
ATOM   2277 1HH2 ARG B 140      14.007  -2.017   3.165  1.00  0.00           H  
ATOM   2278 2HH2 ARG B 140      13.990  -0.369   2.572  1.00  0.00           H  
ATOM   2279  N   GLN B 141      10.561  -2.859   6.207  1.00  0.00           N  
ATOM   2280  CA  GLN B 141      10.499  -1.452   6.564  1.00  0.00           C  
ATOM   2281  C   GLN B 141      10.171  -1.253   8.029  1.00  0.00           C  
ATOM   2282  O   GLN B 141      10.339  -0.151   8.565  1.00  0.00           O  
ATOM   2283  CB  GLN B 141       9.466  -0.709   5.704  1.00  0.00           C  
ATOM   2284  CG  GLN B 141       9.829  -0.591   4.229  1.00  0.00           C  
ATOM   2285  CD  GLN B 141       8.763   0.139   3.416  1.00  0.00           C  
ATOM   2286  OE1 GLN B 141       8.194   1.162   3.838  1.00  0.00           O  
ATOM   2287  NE2 GLN B 141       8.475  -0.383   2.227  1.00  0.00           N  
ATOM   2288  H   GLN B 141       9.732  -3.277   5.791  1.00  0.00           H  
ATOM   2289  HA  GLN B 141      11.477  -1.014   6.375  1.00  0.00           H  
ATOM   2290 1HB  GLN B 141       8.514  -1.232   5.769  1.00  0.00           H  
ATOM   2291 2HB  GLN B 141       9.303   0.272   6.096  1.00  0.00           H  
ATOM   2292 1HG  GLN B 141      10.771  -0.046   4.139  1.00  0.00           H  
ATOM   2293 2HG  GLN B 141       9.937  -1.598   3.819  1.00  0.00           H  
ATOM   2294 1HE2 GLN B 141       7.778   0.022   1.641  1.00  0.00           H  
ATOM   2295 2HE2 GLN B 141       8.946  -1.207   1.917  1.00  0.00           H  
ATOM   2296  N   ILE B 142       9.751  -2.308   8.726  1.00  0.00           N  
ATOM   2297  CA  ILE B 142       9.408  -2.096  10.117  1.00  0.00           C  
ATOM   2298  C   ILE B 142      10.672  -2.312  10.927  1.00  0.00           C  
ATOM   2299  O   ILE B 142      10.867  -3.343  11.572  1.00  0.00           O  
ATOM   2300  CB  ILE B 142       8.308  -3.077  10.564  1.00  0.00           C  
ATOM   2301  CG1 ILE B 142       7.136  -3.040   9.571  1.00  0.00           C  
ATOM   2302  CG2 ILE B 142       7.831  -2.734  11.972  1.00  0.00           C  
ATOM   2303  CD1 ILE B 142       6.532  -1.682   9.387  1.00  0.00           C  
ATOM   2304  H   ILE B 142       9.666  -3.234   8.304  1.00  0.00           H  
ATOM   2305  HA  ILE B 142       9.061  -1.074  10.261  1.00  0.00           H  
ATOM   2306  HB  ILE B 142       8.708  -4.090  10.547  1.00  0.00           H  
ATOM   2307 1HG1 ILE B 142       7.489  -3.398   8.597  1.00  0.00           H  
ATOM   2308 2HG1 ILE B 142       6.361  -3.715   9.922  1.00  0.00           H  
ATOM   2309 1HG2 ILE B 142       7.066  -3.436  12.276  1.00  0.00           H  
ATOM   2310 2HG2 ILE B 142       8.670  -2.794  12.652  1.00  0.00           H  
ATOM   2311 3HG2 ILE B 142       7.426  -1.726  11.983  1.00  0.00           H  
ATOM   2312 1HD1 ILE B 142       5.722  -1.750   8.686  1.00  0.00           H  
ATOM   2313 2HD1 ILE B 142       6.162  -1.319  10.326  1.00  0.00           H  
ATOM   2314 3HD1 ILE B 142       7.285  -0.990   9.007  1.00  0.00           H  
ATOM   2315  N   ALA B 143      11.527  -1.301  10.883  1.00  0.00           N  
ATOM   2316  CA  ALA B 143      12.820  -1.348  11.538  1.00  0.00           C  
ATOM   2317  C   ALA B 143      13.441   0.060  11.627  1.00  0.00           C  
ATOM   2318  O   ALA B 143      13.125   0.936  10.812  1.00  0.00           O  
ATOM   2319  CB  ALA B 143      13.749  -2.293  10.782  1.00  0.00           C  
ATOM   2320  H   ALA B 143      11.251  -0.505  10.307  1.00  0.00           H  
ATOM   2321  HA  ALA B 143      12.661  -1.751  12.526  1.00  0.00           H  
ATOM   2322 1HB  ALA B 143      14.710  -2.361  11.280  1.00  0.00           H  
ATOM   2323 2HB  ALA B 143      13.305  -3.286  10.737  1.00  0.00           H  
ATOM   2324 3HB  ALA B 143      13.898  -1.933   9.786  1.00  0.00           H  
ATOM   2325  N   PRO B 144      14.315   0.311  12.608  1.00  0.00           N  
ATOM   2326  CA  PRO B 144      15.106   1.515  12.744  1.00  0.00           C  
ATOM   2327  C   PRO B 144      15.923   1.794  11.501  1.00  0.00           C  
ATOM   2328  O   PRO B 144      16.467   0.872  10.890  1.00  0.00           O  
ATOM   2329  CB  PRO B 144      16.021   1.147  13.913  1.00  0.00           C  
ATOM   2330  CG  PRO B 144      15.267   0.120  14.655  1.00  0.00           C  
ATOM   2331  CD  PRO B 144      14.582  -0.697  13.638  1.00  0.00           C  
ATOM   2332  HA  PRO B 144      14.452   2.367  12.998  1.00  0.00           H  
ATOM   2333 1HB  PRO B 144      16.990   0.792  13.538  1.00  0.00           H  
ATOM   2334 2HB  PRO B 144      16.219   2.022  14.526  1.00  0.00           H  
ATOM   2335 1HG  PRO B 144      15.909  -0.447  15.346  1.00  0.00           H  
ATOM   2336 2HG  PRO B 144      14.540   0.659  15.243  1.00  0.00           H  
ATOM   2337 1HD  PRO B 144      15.227  -1.487  13.269  1.00  0.00           H  
ATOM   2338 2HD  PRO B 144      13.670  -1.069  14.127  1.00  0.00           H  
ATOM   2339  N   GLY B 145      15.995   3.055  11.103  1.00  0.00           N  
ATOM   2340  CA  GLY B 145      16.802   3.449   9.960  1.00  0.00           C  
ATOM   2341  C   GLY B 145      16.180   3.194   8.582  1.00  0.00           C  
ATOM   2342  O   GLY B 145      16.811   3.496   7.570  1.00  0.00           O  
ATOM   2343  H   GLY B 145      15.523   3.781  11.632  1.00  0.00           H  
ATOM   2344 1HA  GLY B 145      17.032   4.512  10.055  1.00  0.00           H  
ATOM   2345 2HA  GLY B 145      17.757   2.929  10.015  1.00  0.00           H  
ATOM   2346  N   GLN B 146      14.953   2.673   8.511  1.00  0.00           N  
ATOM   2347  CA  GLN B 146      14.390   2.375   7.191  1.00  0.00           C  
ATOM   2348  C   GLN B 146      13.580   3.500   6.557  1.00  0.00           C  
ATOM   2349  O   GLN B 146      13.076   4.402   7.240  1.00  0.00           O  
ATOM   2350  CB  GLN B 146      13.536   1.121   7.253  1.00  0.00           C  
ATOM   2351  CG  GLN B 146      14.292  -0.097   7.701  1.00  0.00           C  
ATOM   2352  CD  GLN B 146      15.435  -0.474   6.789  1.00  0.00           C  
ATOM   2353  OE1 GLN B 146      15.263  -0.666   5.577  1.00  0.00           O  
ATOM   2354  NE2 GLN B 146      16.624  -0.593   7.369  1.00  0.00           N  
ATOM   2355  H   GLN B 146      14.442   2.396   9.356  1.00  0.00           H  
ATOM   2356  HA  GLN B 146      15.223   2.165   6.521  1.00  0.00           H  
ATOM   2357 1HB  GLN B 146      12.713   1.270   7.956  1.00  0.00           H  
ATOM   2358 2HB  GLN B 146      13.098   0.923   6.276  1.00  0.00           H  
ATOM   2359 1HG  GLN B 146      14.701   0.098   8.696  1.00  0.00           H  
ATOM   2360 2HG  GLN B 146      13.598  -0.928   7.741  1.00  0.00           H  
ATOM   2361 1HE2 GLN B 146      17.427  -0.843   6.829  1.00  0.00           H  
ATOM   2362 2HE2 GLN B 146      16.716  -0.430   8.360  1.00  0.00           H  
ATOM   2363  N   THR B 147      13.456   3.414   5.238  1.00  0.00           N  
ATOM   2364  CA  THR B 147      12.650   4.321   4.436  1.00  0.00           C  
ATOM   2365  C   THR B 147      11.705   3.514   3.563  1.00  0.00           C  
ATOM   2366  O   THR B 147      11.837   2.293   3.453  1.00  0.00           O  
ATOM   2367  CB  THR B 147      13.530   5.223   3.549  1.00  0.00           C  
ATOM   2368  OG1 THR B 147      14.246   4.413   2.601  1.00  0.00           O  
ATOM   2369  CG2 THR B 147      14.521   5.997   4.402  1.00  0.00           C  
ATOM   2370  H   THR B 147      13.933   2.661   4.762  1.00  0.00           H  
ATOM   2371  HA  THR B 147      12.055   4.952   5.098  1.00  0.00           H  
ATOM   2372  HB  THR B 147      12.896   5.929   3.010  1.00  0.00           H  
ATOM   2373  HG1 THR B 147      13.631   4.058   1.951  1.00  0.00           H  
ATOM   2374 1HG2 THR B 147      15.131   6.632   3.762  1.00  0.00           H  
ATOM   2375 2HG2 THR B 147      13.977   6.615   5.117  1.00  0.00           H  
ATOM   2376 3HG2 THR B 147      15.164   5.302   4.940  1.00  0.00           H  
ATOM   2377  N   GLY B 148      10.755   4.189   2.938  1.00  0.00           N  
ATOM   2378  CA  GLY B 148       9.793   3.513   2.077  1.00  0.00           C  
ATOM   2379  C   GLY B 148       8.388   3.979   2.405  1.00  0.00           C  
ATOM   2380  O   GLY B 148       8.186   4.747   3.343  1.00  0.00           O  
ATOM   2381  H   GLY B 148      10.695   5.197   3.066  1.00  0.00           H  
ATOM   2382 1HA  GLY B 148      10.023   3.720   1.032  1.00  0.00           H  
ATOM   2383 2HA  GLY B 148       9.869   2.437   2.216  1.00  0.00           H  
ATOM   2384  N   LYS B 149       7.405   3.533   1.637  1.00  0.00           N  
ATOM   2385  CA  LYS B 149       6.059   4.043   1.849  1.00  0.00           C  
ATOM   2386  C   LYS B 149       5.518   3.704   3.235  1.00  0.00           C  
ATOM   2387  O   LYS B 149       4.692   4.444   3.768  1.00  0.00           O  
ATOM   2388  CB  LYS B 149       5.098   3.531   0.772  1.00  0.00           C  
ATOM   2389  CG  LYS B 149       4.713   2.061   0.886  1.00  0.00           C  
ATOM   2390  CD  LYS B 149       3.754   1.656  -0.227  1.00  0.00           C  
ATOM   2391  CE  LYS B 149       4.497   1.277  -1.492  1.00  0.00           C  
ATOM   2392  NZ  LYS B 149       5.246   0.004  -1.318  1.00  0.00           N  
ATOM   2393  H   LYS B 149       7.599   2.883   0.889  1.00  0.00           H  
ATOM   2394  HA  LYS B 149       6.094   5.130   1.773  1.00  0.00           H  
ATOM   2395 1HB  LYS B 149       4.177   4.116   0.808  1.00  0.00           H  
ATOM   2396 2HB  LYS B 149       5.543   3.692  -0.208  1.00  0.00           H  
ATOM   2397 1HG  LYS B 149       5.607   1.441   0.848  1.00  0.00           H  
ATOM   2398 2HG  LYS B 149       4.217   1.892   1.833  1.00  0.00           H  
ATOM   2399 1HD  LYS B 149       3.151   0.806   0.103  1.00  0.00           H  
ATOM   2400 2HD  LYS B 149       3.089   2.489  -0.447  1.00  0.00           H  
ATOM   2401 1HE  LYS B 149       3.788   1.164  -2.313  1.00  0.00           H  
ATOM   2402 2HE  LYS B 149       5.203   2.067  -1.743  1.00  0.00           H  
ATOM   2403 1HZ  LYS B 149       5.744  -0.222  -2.170  1.00  0.00           H  
ATOM   2404 2HZ  LYS B 149       5.910   0.100  -0.570  1.00  0.00           H  
ATOM   2405 3HZ  LYS B 149       4.597  -0.741  -1.098  1.00  0.00           H  
ATOM   2406  N   ILE B 150       5.981   2.611   3.848  1.00  0.00           N  
ATOM   2407  CA  ILE B 150       5.452   2.297   5.158  1.00  0.00           C  
ATOM   2408  C   ILE B 150       6.258   3.025   6.202  1.00  0.00           C  
ATOM   2409  O   ILE B 150       5.705   3.754   7.034  1.00  0.00           O  
ATOM   2410  CB  ILE B 150       5.454   0.792   5.455  1.00  0.00           C  
ATOM   2411  CG1 ILE B 150       4.683   0.064   4.380  1.00  0.00           C  
ATOM   2412  CG2 ILE B 150       4.851   0.535   6.807  1.00  0.00           C  
ATOM   2413  CD1 ILE B 150       3.297   0.571   4.194  1.00  0.00           C  
ATOM   2414  H   ILE B 150       6.675   2.007   3.419  1.00  0.00           H  
ATOM   2415  HA  ILE B 150       4.432   2.636   5.207  1.00  0.00           H  
ATOM   2416  HB  ILE B 150       6.466   0.412   5.448  1.00  0.00           H  
ATOM   2417 1HG1 ILE B 150       5.219   0.138   3.434  1.00  0.00           H  
ATOM   2418 2HG1 ILE B 150       4.609  -0.985   4.659  1.00  0.00           H  
ATOM   2419 1HG2 ILE B 150       4.858  -0.524   6.994  1.00  0.00           H  
ATOM   2420 2HG2 ILE B 150       5.435   1.052   7.576  1.00  0.00           H  
ATOM   2421 3HG2 ILE B 150       3.840   0.898   6.820  1.00  0.00           H  
ATOM   2422 1HD1 ILE B 150       2.792  -0.012   3.419  1.00  0.00           H  
ATOM   2423 2HD1 ILE B 150       2.770   0.478   5.126  1.00  0.00           H  
ATOM   2424 3HD1 ILE B 150       3.329   1.608   3.895  1.00  0.00           H  
ATOM   2425  N   ALA B 151       7.579   2.913   6.106  1.00  0.00           N  
ATOM   2426  CA  ALA B 151       8.454   3.556   7.073  1.00  0.00           C  
ATOM   2427  C   ALA B 151       8.251   5.070   7.114  1.00  0.00           C  
ATOM   2428  O   ALA B 151       8.362   5.678   8.173  1.00  0.00           O  
ATOM   2429  CB  ALA B 151       9.907   3.270   6.747  1.00  0.00           C  
ATOM   2430  H   ALA B 151       7.970   2.327   5.367  1.00  0.00           H  
ATOM   2431  HA  ALA B 151       8.225   3.153   8.056  1.00  0.00           H  
ATOM   2432 1HB  ALA B 151      10.540   3.743   7.488  1.00  0.00           H  
ATOM   2433 2HB  ALA B 151      10.098   2.212   6.746  1.00  0.00           H  
ATOM   2434 3HB  ALA B 151      10.117   3.680   5.775  1.00  0.00           H  
ATOM   2435  N   ASP B 152       7.967   5.680   5.972  1.00  0.00           N  
ATOM   2436  CA  ASP B 152       7.831   7.123   5.937  1.00  0.00           C  
ATOM   2437  C   ASP B 152       6.397   7.640   6.124  1.00  0.00           C  
ATOM   2438  O   ASP B 152       6.208   8.696   6.729  1.00  0.00           O  
ATOM   2439  CB  ASP B 152       8.405   7.657   4.630  1.00  0.00           C  
ATOM   2440  CG  ASP B 152       9.932   7.411   4.500  1.00  0.00           C  
ATOM   2441  OD1 ASP B 152      10.631   7.622   5.465  1.00  0.00           O  
ATOM   2442  OD2 ASP B 152      10.380   7.038   3.429  1.00  0.00           O  
ATOM   2443  H   ASP B 152       7.881   5.151   5.112  1.00  0.00           H  
ATOM   2444  HA  ASP B 152       8.432   7.529   6.751  1.00  0.00           H  
ATOM   2445 1HB  ASP B 152       7.896   7.169   3.802  1.00  0.00           H  
ATOM   2446 2HB  ASP B 152       8.202   8.715   4.551  1.00  0.00           H  
ATOM   2447  N   TYR B 153       5.380   6.941   5.598  1.00  0.00           N  
ATOM   2448  CA  TYR B 153       4.020   7.492   5.654  1.00  0.00           C  
ATOM   2449  C   TYR B 153       3.021   6.756   6.557  1.00  0.00           C  
ATOM   2450  O   TYR B 153       1.961   7.306   6.861  1.00  0.00           O  
ATOM   2451  CB  TYR B 153       3.420   7.585   4.246  1.00  0.00           C  
ATOM   2452  CG  TYR B 153       4.080   8.582   3.287  1.00  0.00           C  
ATOM   2453  CD1 TYR B 153       4.958   9.578   3.735  1.00  0.00           C  
ATOM   2454  CD2 TYR B 153       3.775   8.504   1.943  1.00  0.00           C  
ATOM   2455  CE1 TYR B 153       5.514  10.465   2.835  1.00  0.00           C  
ATOM   2456  CE2 TYR B 153       4.330   9.394   1.052  1.00  0.00           C  
ATOM   2457  CZ  TYR B 153       5.194  10.371   1.491  1.00  0.00           C  
ATOM   2458  OH  TYR B 153       5.746  11.255   0.591  1.00  0.00           O  
ATOM   2459  H   TYR B 153       5.532   6.060   5.120  1.00  0.00           H  
ATOM   2460  HA  TYR B 153       4.090   8.502   6.054  1.00  0.00           H  
ATOM   2461 1HB  TYR B 153       3.458   6.601   3.778  1.00  0.00           H  
ATOM   2462 2HB  TYR B 153       2.376   7.851   4.327  1.00  0.00           H  
ATOM   2463  HD1 TYR B 153       5.211   9.671   4.781  1.00  0.00           H  
ATOM   2464  HD2 TYR B 153       3.090   7.734   1.587  1.00  0.00           H  
ATOM   2465  HE1 TYR B 153       6.197  11.239   3.186  1.00  0.00           H  
ATOM   2466  HE2 TYR B 153       4.088   9.327  -0.006  1.00  0.00           H  
ATOM   2467  HH  TYR B 153       6.184  11.965   1.070  1.00  0.00           H  
ATOM   2468  N   ASN B 154       3.312   5.521   6.968  1.00  0.00           N  
ATOM   2469  CA  ASN B 154       2.332   4.753   7.735  1.00  0.00           C  
ATOM   2470  C   ASN B 154       2.751   4.382   9.161  1.00  0.00           C  
ATOM   2471  O   ASN B 154       1.984   4.568  10.106  1.00  0.00           O  
ATOM   2472  CB  ASN B 154       2.027   3.523   6.949  1.00  0.00           C  
ATOM   2473  CG  ASN B 154       1.389   3.851   5.691  1.00  0.00           C  
ATOM   2474  OD1 ASN B 154       0.179   3.973   5.697  1.00  0.00           O  
ATOM   2475  ND2 ASN B 154       2.134   4.072   4.628  1.00  0.00           N  
ATOM   2476  H   ASN B 154       4.199   5.076   6.740  1.00  0.00           H  
ATOM   2477  HA  ASN B 154       1.424   5.347   7.819  1.00  0.00           H  
ATOM   2478 1HB  ASN B 154       2.911   2.947   6.796  1.00  0.00           H  
ATOM   2479 2HB  ASN B 154       1.339   2.946   7.513  1.00  0.00           H  
ATOM   2480 1HD2 ASN B 154       1.736   4.362   3.730  1.00  0.00           H  
ATOM   2481 2HD2 ASN B 154       3.138   4.008   4.683  1.00  0.00           H  
ATOM   2482  N   TYR B 155       3.973   3.881   9.318  1.00  0.00           N  
ATOM   2483  CA  TYR B 155       4.458   3.460  10.632  1.00  0.00           C  
ATOM   2484  C   TYR B 155       5.969   3.583  10.692  1.00  0.00           C  
ATOM   2485  O   TYR B 155       6.682   2.916   9.947  1.00  0.00           O  
ATOM   2486  CB  TYR B 155       4.045   2.013  10.931  1.00  0.00           C  
ATOM   2487  CG  TYR B 155       4.438   1.523  12.327  1.00  0.00           C  
ATOM   2488  CD1 TYR B 155       3.675   1.889  13.405  1.00  0.00           C  
ATOM   2489  CD2 TYR B 155       5.540   0.716  12.520  1.00  0.00           C  
ATOM   2490  CE1 TYR B 155       3.981   1.460  14.678  1.00  0.00           C  
ATOM   2491  CE2 TYR B 155       5.852   0.279  13.791  1.00  0.00           C  
ATOM   2492  CZ  TYR B 155       5.067   0.652  14.873  1.00  0.00           C  
ATOM   2493  OH  TYR B 155       5.369   0.213  16.145  1.00  0.00           O  
ATOM   2494  H   TYR B 155       4.576   3.780   8.507  1.00  0.00           H  
ATOM   2495  HA  TYR B 155       4.033   4.120  11.391  1.00  0.00           H  
ATOM   2496 1HB  TYR B 155       2.958   1.921  10.835  1.00  0.00           H  
ATOM   2497 2HB  TYR B 155       4.492   1.345  10.194  1.00  0.00           H  
ATOM   2498  HD1 TYR B 155       2.835   2.518  13.239  1.00  0.00           H  
ATOM   2499  HD2 TYR B 155       6.155   0.427  11.679  1.00  0.00           H  
ATOM   2500  HE1 TYR B 155       3.365   1.758  15.524  1.00  0.00           H  
ATOM   2501  HE2 TYR B 155       6.713  -0.360  13.938  1.00  0.00           H  
ATOM   2502  HH  TYR B 155       4.697   0.553  16.797  1.00  0.00           H  
ATOM   2503  N   LYS B 156       6.454   4.369  11.647  1.00  0.00           N  
ATOM   2504  CA  LYS B 156       7.881   4.644  11.767  1.00  0.00           C  
ATOM   2505  C   LYS B 156       8.495   4.251  13.107  1.00  0.00           C  
ATOM   2506  O   LYS B 156       8.031   4.679  14.169  1.00  0.00           O  
ATOM   2507  CB  LYS B 156       8.118   6.158  11.562  1.00  0.00           C  
ATOM   2508  CG  LYS B 156       9.584   6.620  11.678  1.00  0.00           C  
ATOM   2509  CD  LYS B 156      10.344   6.211  10.452  1.00  0.00           C  
ATOM   2510  CE  LYS B 156      11.778   6.626  10.450  1.00  0.00           C  
ATOM   2511  NZ  LYS B 156      12.473   5.989   9.305  1.00  0.00           N  
ATOM   2512  H   LYS B 156       5.803   4.845  12.251  1.00  0.00           H  
ATOM   2513  HA  LYS B 156       8.404   4.094  10.983  1.00  0.00           H  
ATOM   2514 1HB  LYS B 156       7.767   6.448  10.568  1.00  0.00           H  
ATOM   2515 2HB  LYS B 156       7.529   6.725  12.284  1.00  0.00           H  
ATOM   2516 1HG  LYS B 156       9.610   7.710  11.772  1.00  0.00           H  
ATOM   2517 2HG  LYS B 156      10.055   6.182  12.555  1.00  0.00           H  
ATOM   2518 1HD  LYS B 156      10.265   5.134  10.297  1.00  0.00           H  
ATOM   2519 2HD  LYS B 156       9.895   6.714   9.609  1.00  0.00           H  
ATOM   2520 1HE  LYS B 156      11.857   7.707  10.365  1.00  0.00           H  
ATOM   2521 2HE  LYS B 156      12.254   6.304  11.379  1.00  0.00           H  
ATOM   2522 1HZ  LYS B 156      13.446   6.229   9.281  1.00  0.00           H  
ATOM   2523 2HZ  LYS B 156      12.368   4.987   9.425  1.00  0.00           H  
ATOM   2524 3HZ  LYS B 156      12.039   6.267   8.426  1.00  0.00           H  
ATOM   2525  N   LEU B 157       9.552   3.434  13.063  1.00  0.00           N  
ATOM   2526  CA  LEU B 157      10.279   3.090  14.283  1.00  0.00           C  
ATOM   2527  C   LEU B 157      11.495   4.001  14.396  1.00  0.00           C  
ATOM   2528  O   LEU B 157      12.124   4.286  13.376  1.00  0.00           O  
ATOM   2529  CB  LEU B 157      10.704   1.613  14.314  1.00  0.00           C  
ATOM   2530  CG  LEU B 157       9.564   0.633  14.348  1.00  0.00           C  
ATOM   2531  CD1 LEU B 157      10.085  -0.780  14.235  1.00  0.00           C  
ATOM   2532  CD2 LEU B 157       8.837   0.834  15.652  1.00  0.00           C  
ATOM   2533  H   LEU B 157       9.866   3.073  12.170  1.00  0.00           H  
ATOM   2534  HA  LEU B 157       9.602   3.249  15.112  1.00  0.00           H  
ATOM   2535 1HB  LEU B 157      11.294   1.402  13.421  1.00  0.00           H  
ATOM   2536 2HB  LEU B 157      11.336   1.431  15.184  1.00  0.00           H  
ATOM   2537  HG  LEU B 157       8.887   0.816  13.513  1.00  0.00           H  
ATOM   2538 1HD1 LEU B 157       9.251  -1.475  14.282  1.00  0.00           H  
ATOM   2539 2HD1 LEU B 157      10.602  -0.898  13.306  1.00  0.00           H  
ATOM   2540 3HD1 LEU B 157      10.764  -0.982  15.054  1.00  0.00           H  
ATOM   2541 1HD2 LEU B 157       8.014   0.159  15.723  1.00  0.00           H  
ATOM   2542 2HD2 LEU B 157       9.516   0.656  16.474  1.00  0.00           H  
ATOM   2543 3HD2 LEU B 157       8.465   1.860  15.704  1.00  0.00           H  
ATOM   2544  N   PRO B 158      11.855   4.456  15.608  1.00  0.00           N  
ATOM   2545  CA  PRO B 158      12.988   5.318  15.892  1.00  0.00           C  
ATOM   2546  C   PRO B 158      14.326   4.633  15.706  1.00  0.00           C  
ATOM   2547  O   PRO B 158      14.455   3.418  15.873  1.00  0.00           O  
ATOM   2548  CB  PRO B 158      12.755   5.712  17.354  1.00  0.00           C  
ATOM   2549  CG  PRO B 158      11.908   4.619  17.932  1.00  0.00           C  
ATOM   2550  CD  PRO B 158      11.032   4.127  16.794  1.00  0.00           C  
ATOM   2551  HA  PRO B 158      12.926   6.203  15.244  1.00  0.00           H  
ATOM   2552 1HB  PRO B 158      13.724   5.783  17.871  1.00  0.00           H  
ATOM   2553 2HB  PRO B 158      12.303   6.703  17.424  1.00  0.00           H  
ATOM   2554 1HG  PRO B 158      12.540   3.858  18.351  1.00  0.00           H  
ATOM   2555 2HG  PRO B 158      11.331   5.032  18.763  1.00  0.00           H  
ATOM   2556 1HD  PRO B 158      10.887   3.048  16.904  1.00  0.00           H  
ATOM   2557 2HD  PRO B 158      10.077   4.673  16.782  1.00  0.00           H  
ATOM   2558  N   ASP B 159      15.348   5.436  15.442  1.00  0.00           N  
ATOM   2559  CA  ASP B 159      16.714   4.940  15.286  1.00  0.00           C  
ATOM   2560  C   ASP B 159      17.228   4.225  16.543  1.00  0.00           C  
ATOM   2561  O   ASP B 159      18.068   3.331  16.457  1.00  0.00           O  
ATOM   2562  CB  ASP B 159      17.645   6.092  14.915  1.00  0.00           C  
ATOM   2563  CG  ASP B 159      17.446   6.586  13.462  1.00  0.00           C  
ATOM   2564  OD1 ASP B 159      16.809   5.899  12.675  1.00  0.00           O  
ATOM   2565  OD2 ASP B 159      17.929   7.649  13.163  1.00  0.00           O  
ATOM   2566  H   ASP B 159      15.177   6.426  15.326  1.00  0.00           H  
ATOM   2567  HA  ASP B 159      16.724   4.233  14.460  1.00  0.00           H  
ATOM   2568 1HB  ASP B 159      17.479   6.927  15.596  1.00  0.00           H  
ATOM   2569 2HB  ASP B 159      18.681   5.773  15.039  1.00  0.00           H  
ATOM   2570  N   ASP B 160      16.733   4.641  17.711  1.00  0.00           N  
ATOM   2571  CA  ASP B 160      17.128   4.065  18.996  1.00  0.00           C  
ATOM   2572  C   ASP B 160      16.066   3.120  19.578  1.00  0.00           C  
ATOM   2573  O   ASP B 160      16.019   2.901  20.790  1.00  0.00           O  
ATOM   2574  CB  ASP B 160      17.492   5.170  20.008  1.00  0.00           C  
ATOM   2575  CG  ASP B 160      16.387   6.218  20.266  1.00  0.00           C  
ATOM   2576  OD1 ASP B 160      15.514   6.352  19.445  1.00  0.00           O  
ATOM   2577  OD2 ASP B 160      16.446   6.876  21.281  1.00  0.00           O  
ATOM   2578  H   ASP B 160      16.046   5.377  17.701  1.00  0.00           H  
ATOM   2579  HA  ASP B 160      18.029   3.474  18.833  1.00  0.00           H  
ATOM   2580 1HB  ASP B 160      17.749   4.704  20.961  1.00  0.00           H  
ATOM   2581 2HB  ASP B 160      18.384   5.692  19.660  1.00  0.00           H  
ATOM   2582  N   PHE B 161      15.222   2.551  18.717  1.00  0.00           N  
ATOM   2583  CA  PHE B 161      14.175   1.625  19.143  1.00  0.00           C  
ATOM   2584  C   PHE B 161      14.643   0.478  20.015  1.00  0.00           C  
ATOM   2585  O   PHE B 161      15.588  -0.239  19.684  1.00  0.00           O  
ATOM   2586  CB  PHE B 161      13.505   1.032  17.903  1.00  0.00           C  
ATOM   2587  CG  PHE B 161      12.420   0.028  18.130  1.00  0.00           C  
ATOM   2588  CD1 PHE B 161      11.256   0.342  18.790  1.00  0.00           C  
ATOM   2589  CD2 PHE B 161      12.574  -1.256  17.630  1.00  0.00           C  
ATOM   2590  CE1 PHE B 161      10.273  -0.616  18.965  1.00  0.00           C  
ATOM   2591  CE2 PHE B 161      11.598  -2.204  17.797  1.00  0.00           C  
ATOM   2592  CZ  PHE B 161      10.450  -1.884  18.466  1.00  0.00           C  
ATOM   2593  H   PHE B 161      15.278   2.785  17.726  1.00  0.00           H  
ATOM   2594  HA  PHE B 161      13.439   2.190  19.712  1.00  0.00           H  
ATOM   2595 1HB  PHE B 161      13.127   1.812  17.259  1.00  0.00           H  
ATOM   2596 2HB  PHE B 161      14.276   0.523  17.371  1.00  0.00           H  
ATOM   2597  HD1 PHE B 161      11.120   1.350  19.180  1.00  0.00           H  
ATOM   2598  HD2 PHE B 161      13.490  -1.505  17.095  1.00  0.00           H  
ATOM   2599  HE1 PHE B 161       9.358  -0.370  19.496  1.00  0.00           H  
ATOM   2600  HE2 PHE B 161      11.732  -3.210  17.408  1.00  0.00           H  
ATOM   2601  HZ  PHE B 161       9.681  -2.638  18.611  1.00  0.00           H  
ATOM   2602  N   THR B 162      13.951   0.318  21.140  1.00  0.00           N  
ATOM   2603  CA  THR B 162      14.163  -0.777  22.073  1.00  0.00           C  
ATOM   2604  C   THR B 162      12.887  -1.618  22.067  1.00  0.00           C  
ATOM   2605  O   THR B 162      11.841  -1.180  22.575  1.00  0.00           O  
ATOM   2606  CB  THR B 162      14.477  -0.260  23.487  1.00  0.00           C  
ATOM   2607  OG1 THR B 162      14.311  -1.320  24.441  1.00  0.00           O  
ATOM   2608  CG2 THR B 162      13.546   0.883  23.838  1.00  0.00           C  
ATOM   2609  H   THR B 162      13.221   0.980  21.343  1.00  0.00           H  
ATOM   2610  HA  THR B 162      14.990  -1.394  21.725  1.00  0.00           H  
ATOM   2611  HB  THR B 162      15.509   0.093  23.522  1.00  0.00           H  
ATOM   2612  HG1 THR B 162      13.394  -1.608  24.435  1.00  0.00           H  
ATOM   2613 1HG2 THR B 162      13.775   1.246  24.840  1.00  0.00           H  
ATOM   2614 2HG2 THR B 162      13.676   1.691  23.119  1.00  0.00           H  
ATOM   2615 3HG2 THR B 162      12.515   0.536  23.813  1.00  0.00           H  
ATOM   2616  N   GLY B 163      12.964  -2.795  21.460  1.00  0.00           N  
ATOM   2617  CA  GLY B 163      11.760  -3.595  21.280  1.00  0.00           C  
ATOM   2618  C   GLY B 163      11.880  -4.686  20.235  1.00  0.00           C  
ATOM   2619  O   GLY B 163      12.949  -4.916  19.670  1.00  0.00           O  
ATOM   2620  H   GLY B 163      13.871  -3.115  21.119  1.00  0.00           H  
ATOM   2621 1HA  GLY B 163      11.477  -4.044  22.209  1.00  0.00           H  
ATOM   2622 2HA  GLY B 163      10.942  -2.933  21.012  1.00  0.00           H  
ATOM   2623  N   CYS B 164      10.772  -5.377  19.994  1.00  0.00           N  
ATOM   2624  CA  CYS B 164      10.786  -6.481  19.042  1.00  0.00           C  
ATOM   2625  C   CYS B 164       9.755  -6.343  17.928  1.00  0.00           C  
ATOM   2626  O   CYS B 164       8.632  -5.899  18.147  1.00  0.00           O  
ATOM   2627  CB  CYS B 164      10.577  -7.805  19.786  1.00  0.00           C  
ATOM   2628  SG  CYS B 164      11.868  -8.155  21.067  1.00  0.00           S  
ATOM   2629  H   CYS B 164       9.923  -5.108  20.489  1.00  0.00           H  
ATOM   2630  HA  CYS B 164      11.747  -6.507  18.567  1.00  0.00           H  
ATOM   2631 1HB  CYS B 164       9.604  -7.804  20.273  1.00  0.00           H  
ATOM   2632 2HB  CYS B 164      10.581  -8.627  19.062  1.00  0.00           H  
ATOM   2633  N   VAL B 165      10.141  -6.748  16.726  1.00  0.00           N  
ATOM   2634  CA  VAL B 165       9.242  -6.746  15.582  1.00  0.00           C  
ATOM   2635  C   VAL B 165       8.938  -8.180  15.192  1.00  0.00           C  
ATOM   2636  O   VAL B 165       9.841  -8.965  14.873  1.00  0.00           O  
ATOM   2637  CB  VAL B 165       9.864  -5.989  14.396  1.00  0.00           C  
ATOM   2638  CG1 VAL B 165       8.910  -6.032  13.194  1.00  0.00           C  
ATOM   2639  CG2 VAL B 165      10.159  -4.541  14.816  1.00  0.00           C  
ATOM   2640  H   VAL B 165      11.090  -7.088  16.612  1.00  0.00           H  
ATOM   2641  HA  VAL B 165       8.307  -6.258  15.857  1.00  0.00           H  
ATOM   2642  HB  VAL B 165      10.793  -6.482  14.101  1.00  0.00           H  
ATOM   2643 1HG1 VAL B 165       9.368  -5.503  12.358  1.00  0.00           H  
ATOM   2644 2HG1 VAL B 165       8.723  -7.067  12.910  1.00  0.00           H  
ATOM   2645 3HG1 VAL B 165       7.972  -5.557  13.455  1.00  0.00           H  
ATOM   2646 1HG2 VAL B 165      10.609  -4.005  13.985  1.00  0.00           H  
ATOM   2647 2HG2 VAL B 165       9.238  -4.053  15.101  1.00  0.00           H  
ATOM   2648 3HG2 VAL B 165      10.844  -4.540  15.656  1.00  0.00           H  
ATOM   2649  N   ILE B 166       7.662  -8.527  15.263  1.00  0.00           N  
ATOM   2650  CA  ILE B 166       7.216  -9.881  15.033  1.00  0.00           C  
ATOM   2651  C   ILE B 166       6.263  -9.934  13.848  1.00  0.00           C  
ATOM   2652  O   ILE B 166       5.317  -9.153  13.776  1.00  0.00           O  
ATOM   2653  CB  ILE B 166       6.489 -10.383  16.289  1.00  0.00           C  
ATOM   2654  CG1 ILE B 166       7.413 -10.283  17.504  1.00  0.00           C  
ATOM   2655  CG2 ILE B 166       6.094 -11.820  16.079  1.00  0.00           C  
ATOM   2656  CD1 ILE B 166       6.688 -10.438  18.814  1.00  0.00           C  
ATOM   2657  H   ILE B 166       6.966  -7.839  15.543  1.00  0.00           H  
ATOM   2658  HA  ILE B 166       8.073 -10.510  14.831  1.00  0.00           H  
ATOM   2659  HB  ILE B 166       5.609  -9.773  16.485  1.00  0.00           H  
ATOM   2660 1HG1 ILE B 166       8.174 -11.034  17.417  1.00  0.00           H  
ATOM   2661 2HG1 ILE B 166       7.893  -9.309  17.514  1.00  0.00           H  
ATOM   2662 1HG2 ILE B 166       5.599 -12.199  16.960  1.00  0.00           H  
ATOM   2663 2HG2 ILE B 166       5.426 -11.891  15.226  1.00  0.00           H  
ATOM   2664 3HG2 ILE B 166       6.993 -12.412  15.888  1.00  0.00           H  
ATOM   2665 1HD1 ILE B 166       7.395 -10.349  19.636  1.00  0.00           H  
ATOM   2666 2HD1 ILE B 166       5.943  -9.649  18.895  1.00  0.00           H  
ATOM   2667 3HD1 ILE B 166       6.202 -11.415  18.855  1.00  0.00           H  
ATOM   2668  N   ALA B 167       6.479 -10.841  12.905  1.00  0.00           N  
ATOM   2669  CA  ALA B 167       5.536 -10.886  11.792  1.00  0.00           C  
ATOM   2670  C   ALA B 167       5.338 -12.283  11.233  1.00  0.00           C  
ATOM   2671  O   ALA B 167       6.224 -13.151  11.306  1.00  0.00           O  
ATOM   2672  CB  ALA B 167       5.969  -9.952  10.669  1.00  0.00           C  
ATOM   2673  H   ALA B 167       7.272 -11.474  12.980  1.00  0.00           H  
ATOM   2674  HA  ALA B 167       4.583 -10.551  12.176  1.00  0.00           H  
ATOM   2675 1HB  ALA B 167       5.210  -9.967   9.884  1.00  0.00           H  
ATOM   2676 2HB  ALA B 167       6.069  -8.945  11.062  1.00  0.00           H  
ATOM   2677 3HB  ALA B 167       6.904 -10.263  10.250  1.00  0.00           H  
ATOM   2678  N   TRP B 168       4.158 -12.487  10.646  1.00  0.00           N  
ATOM   2679  CA  TRP B 168       3.870 -13.765  10.019  1.00  0.00           C  
ATOM   2680  C   TRP B 168       2.930 -13.661   8.832  1.00  0.00           C  
ATOM   2681  O   TRP B 168       2.112 -12.743   8.725  1.00  0.00           O  
ATOM   2682  CB  TRP B 168       3.295 -14.705  11.078  1.00  0.00           C  
ATOM   2683  CG  TRP B 168       1.961 -14.292  11.691  1.00  0.00           C  
ATOM   2684  CD1 TRP B 168       0.730 -14.776  11.346  1.00  0.00           C  
ATOM   2685  CD2 TRP B 168       1.720 -13.297  12.741  1.00  0.00           C  
ATOM   2686  NE1 TRP B 168      -0.248 -14.189  12.126  1.00  0.00           N  
ATOM   2687  CE2 TRP B 168       0.344 -13.280  12.979  1.00  0.00           C  
ATOM   2688  CE3 TRP B 168       2.551 -12.435  13.488  1.00  0.00           C  
ATOM   2689  CZ2 TRP B 168      -0.222 -12.447  13.933  1.00  0.00           C  
ATOM   2690  CZ3 TRP B 168       1.982 -11.605  14.426  1.00  0.00           C  
ATOM   2691  CH2 TRP B 168       0.631 -11.616  14.642  1.00  0.00           C  
ATOM   2692  H   TRP B 168       3.470 -11.731  10.659  1.00  0.00           H  
ATOM   2693  HA  TRP B 168       4.808 -14.183   9.659  1.00  0.00           H  
ATOM   2694 1HB  TRP B 168       3.180 -15.705  10.653  1.00  0.00           H  
ATOM   2695 2HB  TRP B 168       3.993 -14.784  11.874  1.00  0.00           H  
ATOM   2696  HD1 TRP B 168       0.553 -15.533  10.581  1.00  0.00           H  
ATOM   2697  HE1 TRP B 168      -1.236 -14.390  12.080  1.00  0.00           H  
ATOM   2698  HE3 TRP B 168       3.614 -12.417  13.338  1.00  0.00           H  
ATOM   2699  HZ2 TRP B 168      -1.298 -12.429  14.131  1.00  0.00           H  
ATOM   2700  HZ3 TRP B 168       2.640 -10.944  14.995  1.00  0.00           H  
ATOM   2701  HH2 TRP B 168       0.213 -10.957  15.394  1.00  0.00           H  
ATOM   2702  N   ASN B 169       3.029 -14.645   7.949  1.00  0.00           N  
ATOM   2703  CA  ASN B 169       2.179 -14.714   6.770  1.00  0.00           C  
ATOM   2704  C   ASN B 169       0.742 -14.946   7.179  1.00  0.00           C  
ATOM   2705  O   ASN B 169       0.466 -15.852   7.968  1.00  0.00           O  
ATOM   2706  CB  ASN B 169       2.670 -15.807   5.833  1.00  0.00           C  
ATOM   2707  CG  ASN B 169       1.972 -15.821   4.490  1.00  0.00           C  
ATOM   2708  OD1 ASN B 169       0.797 -16.211   4.419  1.00  0.00           O  
ATOM   2709  ND2 ASN B 169       2.677 -15.451   3.435  1.00  0.00           N  
ATOM   2710  H   ASN B 169       3.721 -15.367   8.094  1.00  0.00           H  
ATOM   2711  HA  ASN B 169       2.212 -13.756   6.247  1.00  0.00           H  
ATOM   2712 1HB  ASN B 169       3.739 -15.689   5.669  1.00  0.00           H  
ATOM   2713 2HB  ASN B 169       2.522 -16.775   6.308  1.00  0.00           H  
ATOM   2714 1HD2 ASN B 169       2.260 -15.471   2.509  1.00  0.00           H  
ATOM   2715 2HD2 ASN B 169       3.642 -15.163   3.540  1.00  0.00           H  
ATOM   2716  N   SER B 170      -0.171 -14.143   6.644  1.00  0.00           N  
ATOM   2717  CA  SER B 170      -1.586 -14.294   6.957  1.00  0.00           C  
ATOM   2718  C   SER B 170      -2.409 -14.479   5.693  1.00  0.00           C  
ATOM   2719  O   SER B 170      -3.584 -14.121   5.663  1.00  0.00           O  
ATOM   2720  CB  SER B 170      -2.112 -13.101   7.716  1.00  0.00           C  
ATOM   2721  OG  SER B 170      -1.972 -11.930   6.975  1.00  0.00           O  
ATOM   2722  H   SER B 170       0.120 -13.395   6.009  1.00  0.00           H  
ATOM   2723  HA  SER B 170      -1.715 -15.184   7.576  1.00  0.00           H  
ATOM   2724 1HB  SER B 170      -3.161 -13.255   7.950  1.00  0.00           H  
ATOM   2725 2HB  SER B 170      -1.575 -13.012   8.656  1.00  0.00           H  
ATOM   2726  HG  SER B 170      -2.671 -11.317   7.302  1.00  0.00           H  
ATOM   2727  N   ASN B 171      -1.812 -15.050   4.645  1.00  0.00           N  
ATOM   2728  CA  ASN B 171      -2.502 -15.232   3.363  1.00  0.00           C  
ATOM   2729  C   ASN B 171      -3.780 -16.062   3.515  1.00  0.00           C  
ATOM   2730  O   ASN B 171      -4.728 -15.891   2.754  1.00  0.00           O  
ATOM   2731  CB  ASN B 171      -1.532 -15.824   2.345  1.00  0.00           C  
ATOM   2732  CG  ASN B 171      -1.989 -15.799   0.888  1.00  0.00           C  
ATOM   2733  OD1 ASN B 171      -2.371 -14.734   0.370  1.00  0.00           O  
ATOM   2734  ND2 ASN B 171      -1.898 -16.941   0.217  1.00  0.00           N  
ATOM   2735  H   ASN B 171      -0.845 -15.364   4.721  1.00  0.00           H  
ATOM   2736  HA  ASN B 171      -2.811 -14.254   2.999  1.00  0.00           H  
ATOM   2737 1HB  ASN B 171      -0.591 -15.283   2.409  1.00  0.00           H  
ATOM   2738 2HB  ASN B 171      -1.318 -16.856   2.620  1.00  0.00           H  
ATOM   2739 1HD2 ASN B 171      -2.133 -16.987  -0.784  1.00  0.00           H  
ATOM   2740 2HD2 ASN B 171      -1.560 -17.761   0.677  1.00  0.00           H  
ATOM   2741  N   ASN B 172      -3.825 -16.946   4.511  1.00  0.00           N  
ATOM   2742  CA  ASN B 172      -5.003 -17.769   4.746  1.00  0.00           C  
ATOM   2743  C   ASN B 172      -6.140 -17.008   5.448  1.00  0.00           C  
ATOM   2744  O   ASN B 172      -7.261 -17.514   5.533  1.00  0.00           O  
ATOM   2745  CB  ASN B 172      -4.617 -18.976   5.578  1.00  0.00           C  
ATOM   2746  CG  ASN B 172      -4.094 -18.578   6.941  1.00  0.00           C  
ATOM   2747  OD1 ASN B 172      -3.194 -17.734   7.040  1.00  0.00           O  
ATOM   2748  ND2 ASN B 172      -4.623 -19.178   7.979  1.00  0.00           N  
ATOM   2749  H   ASN B 172      -3.019 -17.049   5.109  1.00  0.00           H  
ATOM   2750  HA  ASN B 172      -5.384 -18.108   3.782  1.00  0.00           H  
ATOM   2751 1HB  ASN B 172      -5.486 -19.622   5.710  1.00  0.00           H  
ATOM   2752 2HB  ASN B 172      -3.852 -19.551   5.059  1.00  0.00           H  
ATOM   2753 1HD2 ASN B 172      -4.308 -18.953   8.903  1.00  0.00           H  
ATOM   2754 2HD2 ASN B 172      -5.344 -19.857   7.848  1.00  0.00           H  
ATOM   2755  N   LEU B 173      -5.847 -15.817   5.982  1.00  0.00           N  
ATOM   2756  CA  LEU B 173      -6.839 -15.045   6.721  1.00  0.00           C  
ATOM   2757  C   LEU B 173      -7.217 -13.735   6.039  1.00  0.00           C  
ATOM   2758  O   LEU B 173      -8.388 -13.355   5.998  1.00  0.00           O  
ATOM   2759  CB  LEU B 173      -6.285 -14.664   8.098  1.00  0.00           C  
ATOM   2760  CG  LEU B 173      -5.863 -15.796   9.006  1.00  0.00           C  
ATOM   2761  CD1 LEU B 173      -5.260 -15.205  10.265  1.00  0.00           C  
ATOM   2762  CD2 LEU B 173      -7.052 -16.685   9.307  1.00  0.00           C  
ATOM   2763  H   LEU B 173      -4.919 -15.427   5.865  1.00  0.00           H  
ATOM   2764  HA  LEU B 173      -7.737 -15.648   6.837  1.00  0.00           H  
ATOM   2765 1HB  LEU B 173      -5.418 -14.023   7.947  1.00  0.00           H  
ATOM   2766 2HB  LEU B 173      -7.040 -14.078   8.623  1.00  0.00           H  
ATOM   2767  HG  LEU B 173      -5.094 -16.376   8.518  1.00  0.00           H  
ATOM   2768 1HD1 LEU B 173      -4.930 -16.008  10.923  1.00  0.00           H  
ATOM   2769 2HD1 LEU B 173      -4.406 -14.580   9.997  1.00  0.00           H  
ATOM   2770 3HD1 LEU B 173      -6.010 -14.599  10.775  1.00  0.00           H  
ATOM   2771 1HD2 LEU B 173      -6.739 -17.502   9.956  1.00  0.00           H  
ATOM   2772 2HD2 LEU B 173      -7.827 -16.102   9.803  1.00  0.00           H  
ATOM   2773 3HD2 LEU B 173      -7.445 -17.095   8.374  1.00  0.00           H  
ATOM   2774  N   ASP B 174      -6.202 -13.032   5.535  1.00  0.00           N  
ATOM   2775  CA  ASP B 174      -6.365 -11.688   4.999  1.00  0.00           C  
ATOM   2776  C   ASP B 174      -6.429 -11.601   3.473  1.00  0.00           C  
ATOM   2777  O   ASP B 174      -6.449 -10.501   2.925  1.00  0.00           O  
ATOM   2778  CB  ASP B 174      -5.236 -10.795   5.534  1.00  0.00           C  
ATOM   2779  CG  ASP B 174      -5.310 -10.597   7.071  1.00  0.00           C  
ATOM   2780  OD1 ASP B 174      -6.398 -10.437   7.606  1.00  0.00           O  
ATOM   2781  OD2 ASP B 174      -4.278 -10.617   7.712  1.00  0.00           O  
ATOM   2782  H   ASP B 174      -5.269 -13.430   5.561  1.00  0.00           H  
ATOM   2783  HA  ASP B 174      -7.306 -11.294   5.384  1.00  0.00           H  
ATOM   2784 1HB  ASP B 174      -4.289 -11.278   5.314  1.00  0.00           H  
ATOM   2785 2HB  ASP B 174      -5.241  -9.830   5.029  1.00  0.00           H  
ATOM   2786  N   SER B 175      -6.518 -12.730   2.785  1.00  0.00           N  
ATOM   2787  CA  SER B 175      -6.638 -12.689   1.330  1.00  0.00           C  
ATOM   2788  C   SER B 175      -7.983 -13.258   0.923  1.00  0.00           C  
ATOM   2789  O   SER B 175      -8.563 -14.079   1.637  1.00  0.00           O  
ATOM   2790  CB  SER B 175      -5.527 -13.457   0.662  1.00  0.00           C  
ATOM   2791  OG  SER B 175      -4.283 -12.902   0.957  1.00  0.00           O  
ATOM   2792  H   SER B 175      -6.501 -13.620   3.266  1.00  0.00           H  
ATOM   2793  HA  SER B 175      -6.598 -11.655   0.993  1.00  0.00           H  
ATOM   2794 1HB  SER B 175      -5.557 -14.490   0.966  1.00  0.00           H  
ATOM   2795 2HB  SER B 175      -5.688 -13.431  -0.383  1.00  0.00           H  
ATOM   2796  HG  SER B 175      -3.620 -13.561   0.672  1.00  0.00           H  
ATOM   2797  N   LYS B 176      -8.479 -12.842  -0.232  1.00  0.00           N  
ATOM   2798  CA  LYS B 176      -9.770 -13.336  -0.704  1.00  0.00           C  
ATOM   2799  C   LYS B 176      -9.799 -13.482  -2.216  1.00  0.00           C  
ATOM   2800  O   LYS B 176      -9.240 -12.663  -2.943  1.00  0.00           O  
ATOM   2801  CB  LYS B 176     -10.882 -12.397  -0.232  1.00  0.00           C  
ATOM   2802  CG  LYS B 176     -12.293 -12.818  -0.603  1.00  0.00           C  
ATOM   2803  CD  LYS B 176     -13.310 -11.849  -0.050  1.00  0.00           C  
ATOM   2804  CE  LYS B 176     -13.327 -10.588  -0.889  1.00  0.00           C  
ATOM   2805  NZ  LYS B 176     -14.487  -9.716  -0.581  1.00  0.00           N  
ATOM   2806  H   LYS B 176      -7.954 -12.151  -0.771  1.00  0.00           H  
ATOM   2807  HA  LYS B 176      -9.942 -14.324  -0.276  1.00  0.00           H  
ATOM   2808 1HB  LYS B 176     -10.837 -12.293   0.853  1.00  0.00           H  
ATOM   2809 2HB  LYS B 176     -10.722 -11.410  -0.663  1.00  0.00           H  
ATOM   2810 1HG  LYS B 176     -12.397 -12.829  -1.679  1.00  0.00           H  
ATOM   2811 2HG  LYS B 176     -12.495 -13.816  -0.222  1.00  0.00           H  
ATOM   2812 1HD  LYS B 176     -14.301 -12.307  -0.068  1.00  0.00           H  
ATOM   2813 2HD  LYS B 176     -13.058 -11.593   0.977  1.00  0.00           H  
ATOM   2814 1HE  LYS B 176     -12.415 -10.035  -0.695  1.00  0.00           H  
ATOM   2815 2HE  LYS B 176     -13.355 -10.859  -1.948  1.00  0.00           H  
ATOM   2816 1HZ  LYS B 176     -14.432  -8.891  -1.166  1.00  0.00           H  
ATOM   2817 2HZ  LYS B 176     -15.342 -10.214  -0.773  1.00  0.00           H  
ATOM   2818 3HZ  LYS B 176     -14.462  -9.446   0.392  1.00  0.00           H  
ATOM   2819  N   VAL B 177     -10.434 -14.525  -2.725  1.00  0.00           N  
ATOM   2820  CA  VAL B 177     -10.526 -14.619  -4.173  1.00  0.00           C  
ATOM   2821  C   VAL B 177     -11.349 -13.431  -4.656  1.00  0.00           C  
ATOM   2822  O   VAL B 177     -12.433 -13.173  -4.138  1.00  0.00           O  
ATOM   2823  CB  VAL B 177     -11.187 -15.941  -4.605  1.00  0.00           C  
ATOM   2824  CG1 VAL B 177     -11.399 -15.961  -6.113  1.00  0.00           C  
ATOM   2825  CG2 VAL B 177     -10.330 -17.118  -4.166  1.00  0.00           C  
ATOM   2826  H   VAL B 177     -10.870 -15.213  -2.127  1.00  0.00           H  
ATOM   2827  HA  VAL B 177      -9.525 -14.563  -4.602  1.00  0.00           H  
ATOM   2828  HB  VAL B 177     -12.171 -16.013  -4.142  1.00  0.00           H  
ATOM   2829 1HG1 VAL B 177     -11.868 -16.902  -6.401  1.00  0.00           H  
ATOM   2830 2HG1 VAL B 177     -12.045 -15.133  -6.401  1.00  0.00           H  
ATOM   2831 3HG1 VAL B 177     -10.437 -15.866  -6.617  1.00  0.00           H  
ATOM   2832 1HG2 VAL B 177     -10.804 -18.050  -4.475  1.00  0.00           H  
ATOM   2833 2HG2 VAL B 177      -9.344 -17.042  -4.626  1.00  0.00           H  
ATOM   2834 3HG2 VAL B 177     -10.226 -17.107  -3.080  1.00  0.00           H  
ATOM   2835  N   GLY B 178     -10.821 -12.691  -5.624  1.00  0.00           N  
ATOM   2836  CA  GLY B 178     -11.464 -11.482  -6.127  1.00  0.00           C  
ATOM   2837  C   GLY B 178     -10.856 -10.223  -5.489  1.00  0.00           C  
ATOM   2838  O   GLY B 178     -11.046  -9.118  -6.000  1.00  0.00           O  
ATOM   2839  H   GLY B 178      -9.928 -12.960  -6.016  1.00  0.00           H  
ATOM   2840 1HA  GLY B 178     -11.345 -11.434  -7.210  1.00  0.00           H  
ATOM   2841 2HA  GLY B 178     -12.532 -11.520  -5.921  1.00  0.00           H  
ATOM   2842  N   GLY B 179     -10.139 -10.383  -4.368  1.00  0.00           N  
ATOM   2843  CA  GLY B 179      -9.417  -9.273  -3.735  1.00  0.00           C  
ATOM   2844  C   GLY B 179      -9.992  -8.796  -2.395  1.00  0.00           C  
ATOM   2845  O   GLY B 179     -11.133  -8.335  -2.314  1.00  0.00           O  
ATOM   2846  H   GLY B 179     -10.035 -11.309  -3.968  1.00  0.00           H  
ATOM   2847 1HA  GLY B 179      -8.382  -9.566  -3.579  1.00  0.00           H  
ATOM   2848 2HA  GLY B 179      -9.389  -8.433  -4.428  1.00  0.00           H  
ATOM   2849  N   ASN B 180      -9.164  -8.865  -1.345  1.00  0.00           N  
ATOM   2850  CA  ASN B 180      -9.492  -8.330  -0.040  1.00  0.00           C  
ATOM   2851  C   ASN B 180      -8.975  -6.915   0.034  1.00  0.00           C  
ATOM   2852  O   ASN B 180      -7.763  -6.684   0.054  1.00  0.00           O  
ATOM   2853  CB  ASN B 180      -8.946  -9.130   1.107  1.00  0.00           C  
ATOM   2854  CG  ASN B 180      -9.357  -8.516   2.428  1.00  0.00           C  
ATOM   2855  OD1 ASN B 180     -10.295  -7.695   2.497  1.00  0.00           O  
ATOM   2856  ND2 ASN B 180      -8.671  -8.885   3.462  1.00  0.00           N  
ATOM   2857  H   ASN B 180      -8.249  -9.297  -1.455  1.00  0.00           H  
ATOM   2858  HA  ASN B 180     -10.576  -8.285   0.061  1.00  0.00           H  
ATOM   2859 1HB  ASN B 180      -9.315 -10.152   1.061  1.00  0.00           H  
ATOM   2860 2HB  ASN B 180      -7.879  -9.178   1.052  1.00  0.00           H  
ATOM   2861 1HD2 ASN B 180      -8.879  -8.542   4.374  1.00  0.00           H  
ATOM   2862 2HD2 ASN B 180      -7.902  -9.524   3.331  1.00  0.00           H  
ATOM   2863  N   TYR B 181      -9.888  -5.966  -0.015  1.00  0.00           N  
ATOM   2864  CA  TYR B 181      -9.531  -4.563  -0.055  1.00  0.00           C  
ATOM   2865  C   TYR B 181      -9.704  -3.895   1.306  1.00  0.00           C  
ATOM   2866  O   TYR B 181      -9.657  -2.671   1.421  1.00  0.00           O  
ATOM   2867  CB  TYR B 181     -10.356  -3.878  -1.131  1.00  0.00           C  
ATOM   2868  CG  TYR B 181     -10.050  -4.414  -2.523  1.00  0.00           C  
ATOM   2869  CD1 TYR B 181     -10.967  -5.207  -3.207  1.00  0.00           C  
ATOM   2870  CD2 TYR B 181      -8.849  -4.101  -3.114  1.00  0.00           C  
ATOM   2871  CE1 TYR B 181     -10.664  -5.671  -4.486  1.00  0.00           C  
ATOM   2872  CE2 TYR B 181      -8.548  -4.550  -4.376  1.00  0.00           C  
ATOM   2873  CZ  TYR B 181      -9.441  -5.328  -5.070  1.00  0.00           C  
ATOM   2874  OH  TYR B 181      -9.108  -5.748  -6.352  1.00  0.00           O  
ATOM   2875  H   TYR B 181     -10.863  -6.228  -0.039  1.00  0.00           H  
ATOM   2876  HA  TYR B 181      -8.477  -4.481  -0.329  1.00  0.00           H  
ATOM   2877 1HB  TYR B 181     -11.418  -4.020  -0.930  1.00  0.00           H  
ATOM   2878 2HB  TYR B 181     -10.152  -2.806  -1.123  1.00  0.00           H  
ATOM   2879  HD1 TYR B 181     -11.921  -5.468  -2.747  1.00  0.00           H  
ATOM   2880  HD2 TYR B 181      -8.137  -3.492  -2.579  1.00  0.00           H  
ATOM   2881  HE1 TYR B 181     -11.383  -6.294  -5.024  1.00  0.00           H  
ATOM   2882  HE2 TYR B 181      -7.592  -4.285  -4.836  1.00  0.00           H  
ATOM   2883  HH  TYR B 181      -8.134  -5.693  -6.488  1.00  0.00           H  
ATOM   2884  N   ASN B 182      -9.920  -4.705   2.350  1.00  0.00           N  
ATOM   2885  CA  ASN B 182     -10.067  -4.174   3.703  1.00  0.00           C  
ATOM   2886  C   ASN B 182      -8.870  -3.382   4.221  1.00  0.00           C  
ATOM   2887  O   ASN B 182      -9.036  -2.469   5.032  1.00  0.00           O  
ATOM   2888  CB  ASN B 182     -10.310  -5.279   4.702  1.00  0.00           C  
ATOM   2889  CG  ASN B 182     -10.597  -4.712   6.064  1.00  0.00           C  
ATOM   2890  OD1 ASN B 182     -11.653  -4.111   6.301  1.00  0.00           O  
ATOM   2891  ND2 ASN B 182      -9.654  -4.849   6.960  1.00  0.00           N  
ATOM   2892  H   ASN B 182      -9.977  -5.714   2.218  1.00  0.00           H  
ATOM   2893  HA  ASN B 182     -10.923  -3.498   3.707  1.00  0.00           H  
ATOM   2894 1HB  ASN B 182     -11.153  -5.892   4.381  1.00  0.00           H  
ATOM   2895 2HB  ASN B 182      -9.431  -5.922   4.760  1.00  0.00           H  
ATOM   2896 1HD2 ASN B 182      -9.764  -4.440   7.864  1.00  0.00           H  
ATOM   2897 2HD2 ASN B 182      -8.802  -5.323   6.722  1.00  0.00           H  
ATOM   2898  N   TYR B 183      -7.661  -3.750   3.805  1.00  0.00           N  
ATOM   2899  CA  TYR B 183      -6.489  -3.101   4.368  1.00  0.00           C  
ATOM   2900  C   TYR B 183      -5.962  -1.977   3.495  1.00  0.00           C  
ATOM   2901  O   TYR B 183      -5.752  -2.151   2.285  1.00  0.00           O  
ATOM   2902  CB  TYR B 183      -5.400  -4.141   4.612  1.00  0.00           C  
ATOM   2903  CG  TYR B 183      -5.773  -5.170   5.674  1.00  0.00           C  
ATOM   2904  CD1 TYR B 183      -6.294  -6.412   5.314  1.00  0.00           C  
ATOM   2905  CD2 TYR B 183      -5.611  -4.866   7.003  1.00  0.00           C  
ATOM   2906  CE1 TYR B 183      -6.629  -7.336   6.303  1.00  0.00           C  
ATOM   2907  CE2 TYR B 183      -5.934  -5.785   7.979  1.00  0.00           C  
ATOM   2908  CZ  TYR B 183      -6.443  -7.020   7.656  1.00  0.00           C  
ATOM   2909  OH  TYR B 183      -6.781  -7.968   8.660  1.00  0.00           O  
ATOM   2910  H   TYR B 183      -7.565  -4.480   3.113  1.00  0.00           H  
ATOM   2911  HA  TYR B 183      -6.766  -2.664   5.326  1.00  0.00           H  
ATOM   2912 1HB  TYR B 183      -5.195  -4.669   3.682  1.00  0.00           H  
ATOM   2913 2HB  TYR B 183      -4.479  -3.643   4.926  1.00  0.00           H  
ATOM   2914  HD1 TYR B 183      -6.439  -6.662   4.263  1.00  0.00           H  
ATOM   2915  HD2 TYR B 183      -5.207  -3.901   7.292  1.00  0.00           H  
ATOM   2916  HE1 TYR B 183      -7.034  -8.311   6.024  1.00  0.00           H  
ATOM   2917  HE2 TYR B 183      -5.772  -5.526   8.994  1.00  0.00           H  
ATOM   2918  HH  TYR B 183      -6.774  -8.873   8.256  1.00  0.00           H  
ATOM   2919  N   LEU B 184      -5.743  -0.828   4.130  1.00  0.00           N  
ATOM   2920  CA  LEU B 184      -5.244   0.362   3.448  1.00  0.00           C  
ATOM   2921  C   LEU B 184      -3.859   0.795   3.914  1.00  0.00           C  
ATOM   2922  O   LEU B 184      -3.426   0.485   5.025  1.00  0.00           O  
ATOM   2923  CB  LEU B 184      -6.173   1.557   3.671  1.00  0.00           C  
ATOM   2924  CG  LEU B 184      -7.658   1.384   3.338  1.00  0.00           C  
ATOM   2925  CD1 LEU B 184      -8.384   2.675   3.696  1.00  0.00           C  
ATOM   2926  CD2 LEU B 184      -7.830   1.025   1.911  1.00  0.00           C  
ATOM   2927  H   LEU B 184      -5.977  -0.776   5.121  1.00  0.00           H  
ATOM   2928  HA  LEU B 184      -5.181   0.152   2.389  1.00  0.00           H  
ATOM   2929 1HB  LEU B 184      -6.116   1.811   4.698  1.00  0.00           H  
ATOM   2930 2HB  LEU B 184      -5.795   2.397   3.090  1.00  0.00           H  
ATOM   2931  HG  LEU B 184      -8.081   0.586   3.955  1.00  0.00           H  
ATOM   2932 1HD1 LEU B 184      -9.447   2.563   3.486  1.00  0.00           H  
ATOM   2933 2HD1 LEU B 184      -8.248   2.895   4.749  1.00  0.00           H  
ATOM   2934 3HD1 LEU B 184      -7.980   3.494   3.101  1.00  0.00           H  
ATOM   2935 1HD2 LEU B 184      -8.890   0.899   1.689  1.00  0.00           H  
ATOM   2936 2HD2 LEU B 184      -7.413   1.809   1.277  1.00  0.00           H  
ATOM   2937 3HD2 LEU B 184      -7.321   0.095   1.735  1.00  0.00           H  
ATOM   2938  N   TYR B 185      -3.199   1.578   3.080  1.00  0.00           N  
ATOM   2939  CA  TYR B 185      -1.953   2.220   3.462  1.00  0.00           C  
ATOM   2940  C   TYR B 185      -1.904   3.619   2.869  1.00  0.00           C  
ATOM   2941  O   TYR B 185      -2.605   3.934   1.909  1.00  0.00           O  
ATOM   2942  CB  TYR B 185      -0.748   1.394   3.004  1.00  0.00           C  
ATOM   2943  CG  TYR B 185      -0.671   1.206   1.505  1.00  0.00           C  
ATOM   2944  CD1 TYR B 185       0.165   2.012   0.747  1.00  0.00           C  
ATOM   2945  CD2 TYR B 185      -1.437   0.228   0.889  1.00  0.00           C  
ATOM   2946  CE1 TYR B 185       0.236   1.841  -0.622  1.00  0.00           C  
ATOM   2947  CE2 TYR B 185      -1.367   0.057  -0.480  1.00  0.00           C  
ATOM   2948  CZ  TYR B 185      -0.535   0.858  -1.234  1.00  0.00           C  
ATOM   2949  OH  TYR B 185      -0.465   0.687  -2.597  1.00  0.00           O  
ATOM   2950  H   TYR B 185      -3.575   1.726   2.143  1.00  0.00           H  
ATOM   2951  HA  TYR B 185      -1.918   2.313   4.545  1.00  0.00           H  
ATOM   2952 1HB  TYR B 185       0.172   1.879   3.335  1.00  0.00           H  
ATOM   2953 2HB  TYR B 185      -0.785   0.410   3.469  1.00  0.00           H  
ATOM   2954  HD1 TYR B 185       0.767   2.781   1.232  1.00  0.00           H  
ATOM   2955  HD2 TYR B 185      -2.096  -0.404   1.484  1.00  0.00           H  
ATOM   2956  HE1 TYR B 185       0.893   2.474  -1.217  1.00  0.00           H  
ATOM   2957  HE2 TYR B 185      -1.970  -0.712  -0.965  1.00  0.00           H  
ATOM   2958  HH  TYR B 185      -1.068  -0.011  -2.863  1.00  0.00           H  
ATOM   2959  N   ARG B 186      -1.090   4.476   3.446  1.00  0.00           N  
ATOM   2960  CA  ARG B 186      -0.928   5.812   2.923  1.00  0.00           C  
ATOM   2961  C   ARG B 186       0.095   5.816   1.807  1.00  0.00           C  
ATOM   2962  O   ARG B 186       1.216   5.319   1.965  1.00  0.00           O  
ATOM   2963  CB  ARG B 186      -0.576   6.774   4.046  1.00  0.00           C  
ATOM   2964  CG  ARG B 186      -0.508   8.216   3.655  1.00  0.00           C  
ATOM   2965  CD  ARG B 186      -0.295   9.086   4.836  1.00  0.00           C  
ATOM   2966  NE  ARG B 186      -1.398   9.010   5.759  1.00  0.00           N  
ATOM   2967  CZ  ARG B 186      -2.539   9.666   5.593  1.00  0.00           C  
ATOM   2968  NH1 ARG B 186      -2.704  10.430   4.554  1.00  0.00           N  
ATOM   2969  NH2 ARG B 186      -3.495   9.550   6.452  1.00  0.00           N  
ATOM   2970  H   ARG B 186      -0.567   4.203   4.259  1.00  0.00           H  
ATOM   2971  HA  ARG B 186      -1.862   6.136   2.492  1.00  0.00           H  
ATOM   2972 1HB  ARG B 186      -1.308   6.684   4.845  1.00  0.00           H  
ATOM   2973 2HB  ARG B 186       0.391   6.507   4.467  1.00  0.00           H  
ATOM   2974 1HG  ARG B 186       0.324   8.365   2.963  1.00  0.00           H  
ATOM   2975 2HG  ARG B 186      -1.436   8.510   3.161  1.00  0.00           H  
ATOM   2976 1HD  ARG B 186       0.598   8.791   5.360  1.00  0.00           H  
ATOM   2977 2HD  ARG B 186      -0.208  10.117   4.502  1.00  0.00           H  
ATOM   2978  HE  ARG B 186      -1.304   8.426   6.589  1.00  0.00           H  
ATOM   2979 1HH1 ARG B 186      -1.953  10.534   3.877  1.00  0.00           H  
ATOM   2980 2HH1 ARG B 186      -3.579  10.932   4.447  1.00  0.00           H  
ATOM   2981 1HH2 ARG B 186      -3.362   8.987   7.297  1.00  0.00           H  
ATOM   2982 2HH2 ARG B 186      -4.374  10.047   6.279  1.00  0.00           H  
ATOM   2983  N   LEU B 187      -0.288   6.354   0.658  1.00  0.00           N  
ATOM   2984  CA  LEU B 187       0.618   6.392  -0.478  1.00  0.00           C  
ATOM   2985  C   LEU B 187       1.259   7.766  -0.626  1.00  0.00           C  
ATOM   2986  O   LEU B 187       2.411   7.873  -1.048  1.00  0.00           O  
ATOM   2987  CB  LEU B 187      -0.117   5.991  -1.764  1.00  0.00           C  
ATOM   2988  CG  LEU B 187       0.735   5.940  -3.057  1.00  0.00           C  
ATOM   2989  CD1 LEU B 187       1.898   4.957  -2.890  1.00  0.00           C  
ATOM   2990  CD2 LEU B 187      -0.161   5.510  -4.213  1.00  0.00           C  
ATOM   2991  H   LEU B 187      -1.218   6.749   0.576  1.00  0.00           H  
ATOM   2992  HA  LEU B 187       1.409   5.668  -0.296  1.00  0.00           H  
ATOM   2993 1HB  LEU B 187      -0.551   5.003  -1.616  1.00  0.00           H  
ATOM   2994 2HB  LEU B 187      -0.931   6.698  -1.930  1.00  0.00           H  
ATOM   2995  HG  LEU B 187       1.152   6.925  -3.261  1.00  0.00           H  
ATOM   2996 1HD1 LEU B 187       2.485   4.933  -3.809  1.00  0.00           H  
ATOM   2997 2HD1 LEU B 187       2.539   5.272  -2.070  1.00  0.00           H  
ATOM   2998 3HD1 LEU B 187       1.509   3.965  -2.684  1.00  0.00           H  
ATOM   2999 1HD2 LEU B 187       0.425   5.477  -5.132  1.00  0.00           H  
ATOM   3000 2HD2 LEU B 187      -0.570   4.521  -4.007  1.00  0.00           H  
ATOM   3001 3HD2 LEU B 187      -0.976   6.217  -4.328  1.00  0.00           H  
ATOM   3002  N   PHE B 188       0.516   8.815  -0.276  1.00  0.00           N  
ATOM   3003  CA  PHE B 188       1.048  10.170  -0.381  1.00  0.00           C  
ATOM   3004  C   PHE B 188       0.909  10.940   0.926  1.00  0.00           C  
ATOM   3005  O   PHE B 188      -0.100  10.826   1.625  1.00  0.00           O  
ATOM   3006  CB  PHE B 188       0.355  10.941  -1.502  1.00  0.00           C  
ATOM   3007  CG  PHE B 188       0.578  10.363  -2.865  1.00  0.00           C  
ATOM   3008  CD1 PHE B 188      -0.334   9.492  -3.414  1.00  0.00           C  
ATOM   3009  CD2 PHE B 188       1.703  10.689  -3.601  1.00  0.00           C  
ATOM   3010  CE1 PHE B 188      -0.133   8.960  -4.672  1.00  0.00           C  
ATOM   3011  CE2 PHE B 188       1.903  10.152  -4.859  1.00  0.00           C  
ATOM   3012  CZ  PHE B 188       0.983   9.289  -5.391  1.00  0.00           C  
ATOM   3013  H   PHE B 188      -0.429   8.665   0.060  1.00  0.00           H  
ATOM   3014  HA  PHE B 188       2.107  10.106  -0.624  1.00  0.00           H  
ATOM   3015 1HB  PHE B 188      -0.717  10.976  -1.315  1.00  0.00           H  
ATOM   3016 2HB  PHE B 188       0.719  11.963  -1.509  1.00  0.00           H  
ATOM   3017  HD1 PHE B 188      -1.221   9.224  -2.841  1.00  0.00           H  
ATOM   3018  HD2 PHE B 188       2.437  11.377  -3.178  1.00  0.00           H  
ATOM   3019  HE1 PHE B 188      -0.861   8.277  -5.094  1.00  0.00           H  
ATOM   3020  HE2 PHE B 188       2.788  10.411  -5.429  1.00  0.00           H  
ATOM   3021  HZ  PHE B 188       1.137   8.866  -6.381  1.00  0.00           H  
ATOM   3022  N   ARG B 189       1.914  11.759   1.224  1.00  0.00           N  
ATOM   3023  CA  ARG B 189       1.912  12.610   2.409  1.00  0.00           C  
ATOM   3024  C   ARG B 189       2.907  13.749   2.186  1.00  0.00           C  
ATOM   3025  O   ARG B 189       3.941  13.559   1.547  1.00  0.00           O  
ATOM   3026  CB  ARG B 189       2.259  11.838   3.671  1.00  0.00           C  
ATOM   3027  CG  ARG B 189       1.970  12.568   4.975  1.00  0.00           C  
ATOM   3028  CD  ARG B 189       2.201  11.708   6.173  1.00  0.00           C  
ATOM   3029  NE  ARG B 189       1.724  12.360   7.380  1.00  0.00           N  
ATOM   3030  CZ  ARG B 189       2.450  13.074   8.233  1.00  0.00           C  
ATOM   3031  NH1 ARG B 189       3.732  13.259   8.052  1.00  0.00           N  
ATOM   3032  NH2 ARG B 189       1.815  13.580   9.259  1.00  0.00           N  
ATOM   3033  H   ARG B 189       2.700  11.800   0.590  1.00  0.00           H  
ATOM   3034  HA  ARG B 189       0.917  13.038   2.534  1.00  0.00           H  
ATOM   3035 1HB  ARG B 189       1.799  10.860   3.678  1.00  0.00           H  
ATOM   3036 2HB  ARG B 189       3.313  11.708   3.685  1.00  0.00           H  
ATOM   3037 1HG  ARG B 189       2.628  13.425   5.067  1.00  0.00           H  
ATOM   3038 2HG  ARG B 189       0.933  12.900   4.986  1.00  0.00           H  
ATOM   3039 1HD  ARG B 189       1.680  10.772   6.071  1.00  0.00           H  
ATOM   3040 2HD  ARG B 189       3.264  11.510   6.292  1.00  0.00           H  
ATOM   3041  HE  ARG B 189       0.718  12.290   7.607  1.00  0.00           H  
ATOM   3042 1HH1 ARG B 189       4.189  12.866   7.221  1.00  0.00           H  
ATOM   3043 2HH1 ARG B 189       4.265  13.806   8.712  1.00  0.00           H  
ATOM   3044 1HH2 ARG B 189       0.800  13.394   9.313  1.00  0.00           H  
ATOM   3045 2HH2 ARG B 189       2.302  14.137   9.949  1.00  0.00           H  
ATOM   3046  N   LYS B 190       2.595  14.932   2.705  1.00  0.00           N  
ATOM   3047  CA  LYS B 190       3.456  16.114   2.565  1.00  0.00           C  
ATOM   3048  C   LYS B 190       4.860  15.954   3.175  1.00  0.00           C  
ATOM   3049  O   LYS B 190       5.812  16.599   2.728  1.00  0.00           O  
ATOM   3050  CB  LYS B 190       2.751  17.308   3.197  1.00  0.00           C  
ATOM   3051  CG  LYS B 190       1.518  17.757   2.424  1.00  0.00           C  
ATOM   3052  CD  LYS B 190       0.772  18.873   3.140  1.00  0.00           C  
ATOM   3053  CE  LYS B 190      -0.477  19.268   2.363  1.00  0.00           C  
ATOM   3054  NZ  LYS B 190      -1.301  20.269   3.078  1.00  0.00           N  
ATOM   3055  H   LYS B 190       1.727  15.024   3.211  1.00  0.00           H  
ATOM   3056  HA  LYS B 190       3.584  16.311   1.500  1.00  0.00           H  
ATOM   3057 1HB  LYS B 190       2.449  17.059   4.215  1.00  0.00           H  
ATOM   3058 2HB  LYS B 190       3.443  18.149   3.257  1.00  0.00           H  
ATOM   3059 1HG  LYS B 190       1.820  18.106   1.435  1.00  0.00           H  
ATOM   3060 2HG  LYS B 190       0.847  16.908   2.297  1.00  0.00           H  
ATOM   3061 1HD  LYS B 190       0.479  18.541   4.136  1.00  0.00           H  
ATOM   3062 2HD  LYS B 190       1.421  19.745   3.240  1.00  0.00           H  
ATOM   3063 1HE  LYS B 190      -0.178  19.682   1.401  1.00  0.00           H  
ATOM   3064 2HE  LYS B 190      -1.082  18.376   2.192  1.00  0.00           H  
ATOM   3065 1HZ  LYS B 190      -2.122  20.492   2.528  1.00  0.00           H  
ATOM   3066 2HZ  LYS B 190      -1.601  19.883   3.968  1.00  0.00           H  
ATOM   3067 3HZ  LYS B 190      -0.766  21.105   3.238  1.00  0.00           H  
ATOM   3068  N   SER B 191       4.987  15.113   4.200  1.00  0.00           N  
ATOM   3069  CA  SER B 191       6.274  14.885   4.853  1.00  0.00           C  
ATOM   3070  C   SER B 191       6.293  13.528   5.548  1.00  0.00           C  
ATOM   3071  O   SER B 191       5.250  12.896   5.733  1.00  0.00           O  
ATOM   3072  CB  SER B 191       6.572  15.973   5.868  1.00  0.00           C  
ATOM   3073  OG  SER B 191       5.684  15.911   6.945  1.00  0.00           O  
ATOM   3074  H   SER B 191       4.175  14.618   4.518  1.00  0.00           H  
ATOM   3075  HA  SER B 191       7.056  14.889   4.092  1.00  0.00           H  
ATOM   3076 1HB  SER B 191       7.593  15.868   6.231  1.00  0.00           H  
ATOM   3077 2HB  SER B 191       6.496  16.948   5.387  1.00  0.00           H  
ATOM   3078  HG  SER B 191       6.047  15.228   7.529  1.00  0.00           H  
ATOM   3079  N   ASN B 192       7.481  13.089   5.941  1.00  0.00           N  
ATOM   3080  CA  ASN B 192       7.643  11.826   6.659  1.00  0.00           C  
ATOM   3081  C   ASN B 192       7.093  11.893   8.087  1.00  0.00           C  
ATOM   3082  O   ASN B 192       7.061  12.966   8.698  1.00  0.00           O  
ATOM   3083  CB  ASN B 192       9.097  11.410   6.670  1.00  0.00           C  
ATOM   3084  CG  ASN B 192       9.622  11.186   5.280  1.00  0.00           C  
ATOM   3085  OD1 ASN B 192       8.840  10.978   4.342  1.00  0.00           O  
ATOM   3086  ND2 ASN B 192      10.918  11.214   5.127  1.00  0.00           N  
ATOM   3087  H   ASN B 192       8.299  13.649   5.747  1.00  0.00           H  
ATOM   3088  HA  ASN B 192       7.072  11.058   6.135  1.00  0.00           H  
ATOM   3089 1HB  ASN B 192       9.698  12.171   7.164  1.00  0.00           H  
ATOM   3090 2HB  ASN B 192       9.201  10.482   7.239  1.00  0.00           H  
ATOM   3091 1HD2 ASN B 192      11.320  11.055   4.224  1.00  0.00           H  
ATOM   3092 2HD2 ASN B 192      11.511  11.373   5.914  1.00  0.00           H  
ATOM   3093  N   LEU B 193       6.694  10.737   8.611  1.00  0.00           N  
ATOM   3094  CA  LEU B 193       6.225  10.593   9.994  1.00  0.00           C  
ATOM   3095  C   LEU B 193       7.335  10.612  11.037  1.00  0.00           C  
ATOM   3096  O   LEU B 193       8.455  10.155  10.794  1.00  0.00           O  
ATOM   3097  CB  LEU B 193       5.481   9.266  10.207  1.00  0.00           C  
ATOM   3098  CG  LEU B 193       4.166   9.033   9.490  1.00  0.00           C  
ATOM   3099  CD1 LEU B 193       3.737   7.612   9.773  1.00  0.00           C  
ATOM   3100  CD2 LEU B 193       3.119   9.989   9.999  1.00  0.00           C  
ATOM   3101  H   LEU B 193       6.715   9.915   8.009  1.00  0.00           H  
ATOM   3102  HA  LEU B 193       5.545  11.417  10.211  1.00  0.00           H  
ATOM   3103 1HB  LEU B 193       6.147   8.469   9.881  1.00  0.00           H  
ATOM   3104 2HB  LEU B 193       5.317   9.130  11.264  1.00  0.00           H  
ATOM   3105  HG  LEU B 193       4.295   9.168   8.419  1.00  0.00           H  
ATOM   3106 1HD1 LEU B 193       2.790   7.413   9.284  1.00  0.00           H  
ATOM   3107 2HD1 LEU B 193       4.499   6.924   9.401  1.00  0.00           H  
ATOM   3108 3HD1 LEU B 193       3.617   7.475  10.848  1.00  0.00           H  
ATOM   3109 1HD2 LEU B 193       2.176   9.801   9.486  1.00  0.00           H  
ATOM   3110 2HD2 LEU B 193       2.985   9.838  11.059  1.00  0.00           H  
ATOM   3111 3HD2 LEU B 193       3.442  11.002   9.819  1.00  0.00           H  
ATOM   3112  N   LYS B 194       6.990  11.098  12.223  1.00  0.00           N  
ATOM   3113  CA  LYS B 194       7.875  11.034  13.369  1.00  0.00           C  
ATOM   3114  C   LYS B 194       7.765   9.609  13.913  1.00  0.00           C  
ATOM   3115  O   LYS B 194       6.788   8.917  13.608  1.00  0.00           O  
ATOM   3116  CB  LYS B 194       7.458  12.041  14.442  1.00  0.00           C  
ATOM   3117  CG  LYS B 194       7.581  13.493  14.061  1.00  0.00           C  
ATOM   3118  CD  LYS B 194       7.262  14.360  15.261  1.00  0.00           C  
ATOM   3119  CE  LYS B 194       5.757  14.460  15.468  1.00  0.00           C  
ATOM   3120  NZ  LYS B 194       5.396  15.418  16.546  1.00  0.00           N  
ATOM   3121  H   LYS B 194       6.059  11.508  12.352  1.00  0.00           H  
ATOM   3122  HA  LYS B 194       8.885  11.246  13.036  1.00  0.00           H  
ATOM   3123 1HB  LYS B 194       6.419  11.881  14.694  1.00  0.00           H  
ATOM   3124 2HB  LYS B 194       8.029  11.885  15.349  1.00  0.00           H  
ATOM   3125 1HG  LYS B 194       8.592  13.701  13.711  1.00  0.00           H  
ATOM   3126 2HG  LYS B 194       6.877  13.716  13.254  1.00  0.00           H  
ATOM   3127 1HD  LYS B 194       7.719  13.934  16.152  1.00  0.00           H  
ATOM   3128 2HD  LYS B 194       7.665  15.361  15.106  1.00  0.00           H  
ATOM   3129 1HE  LYS B 194       5.293  14.782  14.534  1.00  0.00           H  
ATOM   3130 2HE  LYS B 194       5.371  13.472  15.726  1.00  0.00           H  
ATOM   3131 1HZ  LYS B 194       4.392  15.447  16.641  1.00  0.00           H  
ATOM   3132 2HZ  LYS B 194       5.812  15.120  17.419  1.00  0.00           H  
ATOM   3133 3HZ  LYS B 194       5.739  16.338  16.308  1.00  0.00           H  
ATOM   3134  N   PRO B 195       8.752   9.089  14.644  1.00  0.00           N  
ATOM   3135  CA  PRO B 195       8.657   7.788  15.259  1.00  0.00           C  
ATOM   3136  C   PRO B 195       7.376   7.681  16.070  1.00  0.00           C  
ATOM   3137  O   PRO B 195       7.048   8.566  16.863  1.00  0.00           O  
ATOM   3138  CB  PRO B 195       9.901   7.763  16.130  1.00  0.00           C  
ATOM   3139  CG  PRO B 195      10.861   8.711  15.429  1.00  0.00           C  
ATOM   3140  CD  PRO B 195       9.980   9.831  14.918  1.00  0.00           C  
ATOM   3141  HA  PRO B 195       8.698   7.015  14.488  1.00  0.00           H  
ATOM   3142 1HB  PRO B 195       9.652   8.059  17.158  1.00  0.00           H  
ATOM   3143 2HB  PRO B 195      10.266   6.757  16.171  1.00  0.00           H  
ATOM   3144 1HG  PRO B 195      11.638   9.057  16.129  1.00  0.00           H  
ATOM   3145 2HG  PRO B 195      11.374   8.179  14.614  1.00  0.00           H  
ATOM   3146 1HD  PRO B 195       9.830  10.596  15.690  1.00  0.00           H  
ATOM   3147 2HD  PRO B 195      10.437  10.230  14.006  1.00  0.00           H  
ATOM   3148  N   PHE B 196       6.673   6.574  15.865  1.00  0.00           N  
ATOM   3149  CA  PHE B 196       5.392   6.246  16.493  1.00  0.00           C  
ATOM   3150  C   PHE B 196       4.252   7.249  16.244  1.00  0.00           C  
ATOM   3151  O   PHE B 196       3.285   7.293  17.008  1.00  0.00           O  
ATOM   3152  CB  PHE B 196       5.549   6.005  17.987  1.00  0.00           C  
ATOM   3153  CG  PHE B 196       6.454   4.853  18.305  1.00  0.00           C  
ATOM   3154  CD1 PHE B 196       7.685   5.046  18.911  1.00  0.00           C  
ATOM   3155  CD2 PHE B 196       6.074   3.553  17.973  1.00  0.00           C  
ATOM   3156  CE1 PHE B 196       8.499   3.965  19.203  1.00  0.00           C  
ATOM   3157  CE2 PHE B 196       6.894   2.481  18.261  1.00  0.00           C  
ATOM   3158  CZ  PHE B 196       8.102   2.692  18.879  1.00  0.00           C  
ATOM   3159  H   PHE B 196       7.052   5.904  15.199  1.00  0.00           H  
ATOM   3160  HA  PHE B 196       5.066   5.295  16.064  1.00  0.00           H  
ATOM   3161 1HB  PHE B 196       5.943   6.900  18.468  1.00  0.00           H  
ATOM   3162 2HB  PHE B 196       4.572   5.802  18.423  1.00  0.00           H  
ATOM   3163  HD1 PHE B 196       8.000   6.059  19.170  1.00  0.00           H  
ATOM   3164  HD2 PHE B 196       5.108   3.379  17.483  1.00  0.00           H  
ATOM   3165  HE1 PHE B 196       9.453   4.122  19.695  1.00  0.00           H  
ATOM   3166  HE2 PHE B 196       6.580   1.469  18.002  1.00  0.00           H  
ATOM   3167  HZ  PHE B 196       8.735   1.850  19.109  1.00  0.00           H  
ATOM   3168  N   GLU B 197       4.346   8.031  15.173  1.00  0.00           N  
ATOM   3169  CA  GLU B 197       3.272   8.932  14.769  1.00  0.00           C  
ATOM   3170  C   GLU B 197       2.198   8.162  13.984  1.00  0.00           C  
ATOM   3171  O   GLU B 197       2.496   7.193  13.277  1.00  0.00           O  
ATOM   3172  CB  GLU B 197       3.815  10.121  13.971  1.00  0.00           C  
ATOM   3173  CG  GLU B 197       2.782  11.215  13.653  1.00  0.00           C  
ATOM   3174  CD  GLU B 197       3.333  12.388  12.872  1.00  0.00           C  
ATOM   3175  OE1 GLU B 197       4.483  12.372  12.493  1.00  0.00           O  
ATOM   3176  OE2 GLU B 197       2.589  13.314  12.651  1.00  0.00           O  
ATOM   3177  H   GLU B 197       5.202   8.020  14.617  1.00  0.00           H  
ATOM   3178  HA  GLU B 197       2.803   9.330  15.669  1.00  0.00           H  
ATOM   3179 1HB  GLU B 197       4.611  10.576  14.535  1.00  0.00           H  
ATOM   3180 2HB  GLU B 197       4.237   9.772  13.055  1.00  0.00           H  
ATOM   3181 1HG  GLU B 197       1.971  10.783  13.072  1.00  0.00           H  
ATOM   3182 2HG  GLU B 197       2.363  11.577  14.590  1.00  0.00           H  
ATOM   3183  N   ARG B 198       0.943   8.567  14.140  1.00  0.00           N  
ATOM   3184  CA  ARG B 198      -0.160   7.959  13.398  1.00  0.00           C  
ATOM   3185  C   ARG B 198      -0.922   9.058  12.670  1.00  0.00           C  
ATOM   3186  O   ARG B 198      -1.231  10.090  13.263  1.00  0.00           O  
ATOM   3187  CB  ARG B 198      -1.142   7.255  14.331  1.00  0.00           C  
ATOM   3188  CG  ARG B 198      -2.245   6.457  13.622  1.00  0.00           C  
ATOM   3189  CD  ARG B 198      -3.253   5.888  14.577  1.00  0.00           C  
ATOM   3190  NE  ARG B 198      -2.680   4.949  15.511  1.00  0.00           N  
ATOM   3191  CZ  ARG B 198      -2.470   5.224  16.815  1.00  0.00           C  
ATOM   3192  NH1 ARG B 198      -2.796   6.403  17.302  1.00  0.00           N  
ATOM   3193  NH2 ARG B 198      -1.945   4.329  17.607  1.00  0.00           N  
ATOM   3194  H   ARG B 198       0.756   9.345  14.757  1.00  0.00           H  
ATOM   3195  HA  ARG B 198       0.232   7.255  12.666  1.00  0.00           H  
ATOM   3196 1HB  ARG B 198      -0.610   6.575  14.983  1.00  0.00           H  
ATOM   3197 2HB  ARG B 198      -1.631   7.993  14.963  1.00  0.00           H  
ATOM   3198 1HG  ARG B 198      -2.751   7.100  12.928  1.00  0.00           H  
ATOM   3199 2HG  ARG B 198      -1.796   5.627  13.072  1.00  0.00           H  
ATOM   3200 1HD  ARG B 198      -3.705   6.699  15.145  1.00  0.00           H  
ATOM   3201 2HD  ARG B 198      -4.027   5.370  14.017  1.00  0.00           H  
ATOM   3202  HE  ARG B 198      -2.466   3.996  15.178  1.00  0.00           H  
ATOM   3203 1HH1 ARG B 198      -3.204   7.100  16.698  1.00  0.00           H  
ATOM   3204 2HH1 ARG B 198      -2.638   6.607  18.277  1.00  0.00           H  
ATOM   3205 1HH2 ARG B 198      -1.657   3.434  17.219  1.00  0.00           H  
ATOM   3206 2HH2 ARG B 198      -1.791   4.559  18.575  1.00  0.00           H  
ATOM   3207  N   ASP B 199      -1.224   8.846  11.395  1.00  0.00           N  
ATOM   3208  CA  ASP B 199      -1.948   9.847  10.620  1.00  0.00           C  
ATOM   3209  C   ASP B 199      -3.094   9.205   9.868  1.00  0.00           C  
ATOM   3210  O   ASP B 199      -2.885   8.435   8.929  1.00  0.00           O  
ATOM   3211  CB  ASP B 199      -1.024  10.589   9.650  1.00  0.00           C  
ATOM   3212  CG  ASP B 199      -1.719  11.765   8.909  1.00  0.00           C  
ATOM   3213  OD1 ASP B 199      -0.998  12.607   8.394  1.00  0.00           O  
ATOM   3214  OD2 ASP B 199      -2.947  11.813   8.844  1.00  0.00           O  
ATOM   3215  H   ASP B 199      -0.946   7.976  10.952  1.00  0.00           H  
ATOM   3216  HA  ASP B 199      -2.372  10.580  11.308  1.00  0.00           H  
ATOM   3217 1HB  ASP B 199      -0.164  10.982  10.200  1.00  0.00           H  
ATOM   3218 2HB  ASP B 199      -0.641   9.887   8.906  1.00  0.00           H  
ATOM   3219  N   ILE B 200      -4.309   9.510  10.308  1.00  0.00           N  
ATOM   3220  CA  ILE B 200      -5.503   8.901   9.750  1.00  0.00           C  
ATOM   3221  C   ILE B 200      -6.335   9.882   8.925  1.00  0.00           C  
ATOM   3222  O   ILE B 200      -7.510   9.634   8.654  1.00  0.00           O  
ATOM   3223  CB  ILE B 200      -6.351   8.284  10.867  1.00  0.00           C  
ATOM   3224  CG1 ILE B 200      -6.789   9.361  11.863  1.00  0.00           C  
ATOM   3225  CG2 ILE B 200      -5.513   7.248  11.570  1.00  0.00           C  
ATOM   3226  CD1 ILE B 200      -7.860   8.898  12.829  1.00  0.00           C  
ATOM   3227  H   ILE B 200      -4.397  10.173  11.064  1.00  0.00           H  
ATOM   3228  HA  ILE B 200      -5.190   8.102   9.095  1.00  0.00           H  
ATOM   3229  HB  ILE B 200      -7.241   7.821  10.444  1.00  0.00           H  
ATOM   3230 1HG1 ILE B 200      -5.919   9.685  12.434  1.00  0.00           H  
ATOM   3231 2HG1 ILE B 200      -7.172  10.220  11.307  1.00  0.00           H  
ATOM   3232 1HG2 ILE B 200      -6.084   6.778  12.368  1.00  0.00           H  
ATOM   3233 2HG2 ILE B 200      -5.198   6.503  10.854  1.00  0.00           H  
ATOM   3234 3HG2 ILE B 200      -4.647   7.735  11.984  1.00  0.00           H  
ATOM   3235 1HD1 ILE B 200      -8.122   9.715  13.503  1.00  0.00           H  
ATOM   3236 2HD1 ILE B 200      -8.746   8.594  12.270  1.00  0.00           H  
ATOM   3237 3HD1 ILE B 200      -7.488   8.055  13.408  1.00  0.00           H  
ATOM   3238  N   SER B 201      -5.718  11.003   8.539  1.00  0.00           N  
ATOM   3239  CA  SER B 201      -6.360  12.019   7.707  1.00  0.00           C  
ATOM   3240  C   SER B 201      -6.723  11.499   6.326  1.00  0.00           C  
ATOM   3241  O   SER B 201      -6.005  10.687   5.740  1.00  0.00           O  
ATOM   3242  CB  SER B 201      -5.468  13.228   7.531  1.00  0.00           C  
ATOM   3243  OG  SER B 201      -6.039  14.154   6.616  1.00  0.00           O  
ATOM   3244  H   SER B 201      -4.732  11.156   8.798  1.00  0.00           H  
ATOM   3245  HA  SER B 201      -7.279  12.332   8.205  1.00  0.00           H  
ATOM   3246 1HB  SER B 201      -5.310  13.708   8.493  1.00  0.00           H  
ATOM   3247 2HB  SER B 201      -4.492  12.905   7.165  1.00  0.00           H  
ATOM   3248  HG  SER B 201      -5.391  14.870   6.540  1.00  0.00           H  
ATOM   3249  N   THR B 202      -7.831  11.996   5.794  1.00  0.00           N  
ATOM   3250  CA  THR B 202      -8.272  11.645   4.449  1.00  0.00           C  
ATOM   3251  C   THR B 202      -8.226  12.853   3.508  1.00  0.00           C  
ATOM   3252  O   THR B 202      -8.833  12.845   2.434  1.00  0.00           O  
ATOM   3253  CB  THR B 202      -9.677  11.031   4.484  1.00  0.00           C  
ATOM   3254  OG1 THR B 202     -10.601  11.960   5.074  1.00  0.00           O  
ATOM   3255  CG2 THR B 202      -9.651   9.734   5.287  1.00  0.00           C  
ATOM   3256  H   THR B 202      -8.380  12.648   6.338  1.00  0.00           H  
ATOM   3257  HA  THR B 202      -7.593  10.891   4.049  1.00  0.00           H  
ATOM   3258  HB  THR B 202      -9.997  10.820   3.475  1.00  0.00           H  
ATOM   3259  HG1 THR B 202     -10.857  12.616   4.420  1.00  0.00           H  
ATOM   3260 1HG2 THR B 202     -10.647   9.296   5.303  1.00  0.00           H  
ATOM   3261 2HG2 THR B 202      -8.952   9.036   4.823  1.00  0.00           H  
ATOM   3262 3HG2 THR B 202      -9.331   9.939   6.309  1.00  0.00           H  
ATOM   3263  N   GLU B 203      -7.508  13.904   3.917  1.00  0.00           N  
ATOM   3264  CA  GLU B 203      -7.374  15.112   3.092  1.00  0.00           C  
ATOM   3265  C   GLU B 203      -6.833  14.770   1.706  1.00  0.00           C  
ATOM   3266  O   GLU B 203      -5.801  14.113   1.596  1.00  0.00           O  
ATOM   3267  CB  GLU B 203      -6.408  16.105   3.768  1.00  0.00           C  
ATOM   3268  CG  GLU B 203      -6.258  17.472   3.070  1.00  0.00           C  
ATOM   3269  CD  GLU B 203      -5.281  18.425   3.782  1.00  0.00           C  
ATOM   3270  OE1 GLU B 203      -4.604  17.997   4.692  1.00  0.00           O  
ATOM   3271  OE2 GLU B 203      -5.215  19.574   3.403  1.00  0.00           O  
ATOM   3272  H   GLU B 203      -7.033  13.860   4.821  1.00  0.00           H  
ATOM   3273  HA  GLU B 203      -8.354  15.573   2.980  1.00  0.00           H  
ATOM   3274 1HB  GLU B 203      -6.740  16.291   4.789  1.00  0.00           H  
ATOM   3275 2HB  GLU B 203      -5.417  15.656   3.828  1.00  0.00           H  
ATOM   3276 1HG  GLU B 203      -5.898  17.307   2.054  1.00  0.00           H  
ATOM   3277 2HG  GLU B 203      -7.236  17.943   3.003  1.00  0.00           H  
ATOM   3278  N   ILE B 204      -7.480  15.268   0.651  1.00  0.00           N  
ATOM   3279  CA  ILE B 204      -7.008  14.972  -0.703  1.00  0.00           C  
ATOM   3280  C   ILE B 204      -5.619  15.556  -0.884  1.00  0.00           C  
ATOM   3281  O   ILE B 204      -5.384  16.726  -0.579  1.00  0.00           O  
ATOM   3282  CB  ILE B 204      -7.975  15.531  -1.764  1.00  0.00           C  
ATOM   3283  CG1 ILE B 204      -9.351  14.938  -1.566  1.00  0.00           C  
ATOM   3284  CG2 ILE B 204      -7.501  15.212  -3.158  1.00  0.00           C  
ATOM   3285  CD1 ILE B 204      -9.372  13.442  -1.645  1.00  0.00           C  
ATOM   3286  H   ILE B 204      -8.315  15.816   0.790  1.00  0.00           H  
ATOM   3287  HA  ILE B 204      -6.949  13.896  -0.834  1.00  0.00           H  
ATOM   3288  HB  ILE B 204      -8.050  16.610  -1.651  1.00  0.00           H  
ATOM   3289 1HG1 ILE B 204      -9.745  15.248  -0.597  1.00  0.00           H  
ATOM   3290 2HG1 ILE B 204      -9.993  15.315  -2.337  1.00  0.00           H  
ATOM   3291 1HG2 ILE B 204      -8.210  15.622  -3.860  1.00  0.00           H  
ATOM   3292 2HG2 ILE B 204      -6.517  15.649  -3.329  1.00  0.00           H  
ATOM   3293 3HG2 ILE B 204      -7.445  14.142  -3.285  1.00  0.00           H  
ATOM   3294 1HD1 ILE B 204     -10.393  13.088  -1.508  1.00  0.00           H  
ATOM   3295 2HD1 ILE B 204      -9.001  13.119  -2.616  1.00  0.00           H  
ATOM   3296 3HD1 ILE B 204      -8.738  13.047  -0.855  1.00  0.00           H  
ATOM   3297  N   TYR B 205      -4.693  14.740  -1.367  1.00  0.00           N  
ATOM   3298  CA  TYR B 205      -3.325  15.173  -1.527  1.00  0.00           C  
ATOM   3299  C   TYR B 205      -3.183  16.086  -2.716  1.00  0.00           C  
ATOM   3300  O   TYR B 205      -3.578  15.736  -3.826  1.00  0.00           O  
ATOM   3301  CB  TYR B 205      -2.394  13.963  -1.680  1.00  0.00           C  
ATOM   3302  CG  TYR B 205      -0.942  14.349  -1.856  1.00  0.00           C  
ATOM   3303  CD1 TYR B 205      -0.136  14.550  -0.737  1.00  0.00           C  
ATOM   3304  CD2 TYR B 205      -0.412  14.506  -3.136  1.00  0.00           C  
ATOM   3305  CE1 TYR B 205       1.185  14.909  -0.900  1.00  0.00           C  
ATOM   3306  CE2 TYR B 205       0.907  14.867  -3.290  1.00  0.00           C  
ATOM   3307  CZ  TYR B 205       1.704  15.070  -2.180  1.00  0.00           C  
ATOM   3308  OH  TYR B 205       3.021  15.440  -2.342  1.00  0.00           O  
ATOM   3309  H   TYR B 205      -4.948  13.801  -1.641  1.00  0.00           H  
ATOM   3310  HA  TYR B 205      -3.035  15.731  -0.637  1.00  0.00           H  
ATOM   3311 1HB  TYR B 205      -2.477  13.326  -0.798  1.00  0.00           H  
ATOM   3312 2HB  TYR B 205      -2.702  13.369  -2.540  1.00  0.00           H  
ATOM   3313  HD1 TYR B 205      -0.549  14.426   0.263  1.00  0.00           H  
ATOM   3314  HD2 TYR B 205      -1.038  14.349  -4.008  1.00  0.00           H  
ATOM   3315  HE1 TYR B 205       1.816  15.073  -0.032  1.00  0.00           H  
ATOM   3316  HE2 TYR B 205       1.323  14.994  -4.287  1.00  0.00           H  
ATOM   3317  HH  TYR B 205       3.181  15.650  -3.266  1.00  0.00           H  
ATOM   3318  N   GLN B 206      -2.599  17.253  -2.488  1.00  0.00           N  
ATOM   3319  CA  GLN B 206      -2.394  18.214  -3.557  1.00  0.00           C  
ATOM   3320  C   GLN B 206      -0.972  18.091  -4.087  1.00  0.00           C  
ATOM   3321  O   GLN B 206      -0.011  18.367  -3.368  1.00  0.00           O  
ATOM   3322  CB  GLN B 206      -2.654  19.636  -3.041  1.00  0.00           C  
ATOM   3323  CG  GLN B 206      -2.549  20.703  -4.094  1.00  0.00           C  
ATOM   3324  CD  GLN B 206      -2.795  22.116  -3.561  1.00  0.00           C  
ATOM   3325  OE1 GLN B 206      -3.712  22.378  -2.758  1.00  0.00           O  
ATOM   3326  NE2 GLN B 206      -1.952  23.035  -4.008  1.00  0.00           N  
ATOM   3327  H   GLN B 206      -2.305  17.480  -1.552  1.00  0.00           H  
ATOM   3328  HA  GLN B 206      -3.082  17.998  -4.376  1.00  0.00           H  
ATOM   3329 1HB  GLN B 206      -3.658  19.687  -2.616  1.00  0.00           H  
ATOM   3330 2HB  GLN B 206      -1.946  19.873  -2.250  1.00  0.00           H  
ATOM   3331 1HG  GLN B 206      -1.551  20.664  -4.516  1.00  0.00           H  
ATOM   3332 2HG  GLN B 206      -3.289  20.503  -4.875  1.00  0.00           H  
ATOM   3333 1HE2 GLN B 206      -2.035  23.991  -3.720  1.00  0.00           H  
ATOM   3334 2HE2 GLN B 206      -1.209  22.752  -4.654  1.00  0.00           H  
ATOM   3335  N   ALA B 207      -0.837  17.622  -5.326  1.00  0.00           N  
ATOM   3336  CA  ALA B 207       0.478  17.435  -5.934  1.00  0.00           C  
ATOM   3337  C   ALA B 207       0.923  18.688  -6.680  1.00  0.00           C  
ATOM   3338  O   ALA B 207       2.118  18.938  -6.835  1.00  0.00           O  
ATOM   3339  CB  ALA B 207       0.457  16.249  -6.886  1.00  0.00           C  
ATOM   3340  H   ALA B 207      -1.667  17.395  -5.862  1.00  0.00           H  
ATOM   3341  HA  ALA B 207       1.197  17.244  -5.139  1.00  0.00           H  
ATOM   3342 1HB  ALA B 207       1.450  16.110  -7.312  1.00  0.00           H  
ATOM   3343 2HB  ALA B 207       0.165  15.351  -6.345  1.00  0.00           H  
ATOM   3344 3HB  ALA B 207      -0.256  16.437  -7.685  1.00  0.00           H  
ATOM   3345  N   GLY B 208      -0.047  19.460  -7.164  1.00  0.00           N  
ATOM   3346  CA  GLY B 208       0.244  20.647  -7.960  1.00  0.00           C  
ATOM   3347  C   GLY B 208       0.020  21.924  -7.162  1.00  0.00           C  
ATOM   3348  O   GLY B 208       0.105  21.927  -5.933  1.00  0.00           O  
ATOM   3349  H   GLY B 208      -1.010  19.208  -6.991  1.00  0.00           H  
ATOM   3350 1HA  GLY B 208       1.276  20.609  -8.308  1.00  0.00           H  
ATOM   3351 2HA  GLY B 208      -0.391  20.653  -8.844  1.00  0.00           H  
ATOM   3352  N   SER B 209      -0.255  23.019  -7.869  1.00  0.00           N  
ATOM   3353  CA  SER B 209      -0.448  24.313  -7.219  1.00  0.00           C  
ATOM   3354  C   SER B 209      -1.913  24.709  -7.012  1.00  0.00           C  
ATOM   3355  O   SER B 209      -2.206  25.618  -6.235  1.00  0.00           O  
ATOM   3356  CB  SER B 209       0.252  25.388  -8.021  1.00  0.00           C  
ATOM   3357  OG  SER B 209      -0.321  25.513  -9.288  1.00  0.00           O  
ATOM   3358  H   SER B 209      -0.300  22.966  -8.875  1.00  0.00           H  
ATOM   3359  HA  SER B 209       0.022  24.268  -6.236  1.00  0.00           H  
ATOM   3360 1HB  SER B 209       0.181  26.338  -7.492  1.00  0.00           H  
ATOM   3361 2HB  SER B 209       1.310  25.142  -8.116  1.00  0.00           H  
ATOM   3362  HG  SER B 209      -0.976  26.215  -9.212  1.00  0.00           H  
ATOM   3363  N   THR B 210      -2.833  24.053  -7.711  1.00  0.00           N  
ATOM   3364  CA  THR B 210      -4.232  24.438  -7.584  1.00  0.00           C  
ATOM   3365  C   THR B 210      -4.869  23.662  -6.432  1.00  0.00           C  
ATOM   3366  O   THR B 210      -4.482  22.521  -6.190  1.00  0.00           O  
ATOM   3367  CB  THR B 210      -4.980  24.140  -8.902  1.00  0.00           C  
ATOM   3368  OG1 THR B 210      -4.893  22.740  -9.195  1.00  0.00           O  
ATOM   3369  CG2 THR B 210      -4.353  24.928 -10.035  1.00  0.00           C  
ATOM   3370  H   THR B 210      -2.561  23.303  -8.326  1.00  0.00           H  
ATOM   3371  HA  THR B 210      -4.267  25.505  -7.384  1.00  0.00           H  
ATOM   3372  HB  THR B 210      -6.025  24.412  -8.811  1.00  0.00           H  
ATOM   3373  HG1 THR B 210      -5.428  22.249  -8.553  1.00  0.00           H  
ATOM   3374 1HG2 THR B 210      -4.881  24.711 -10.965  1.00  0.00           H  
ATOM   3375 2HG2 THR B 210      -4.425  25.994  -9.817  1.00  0.00           H  
ATOM   3376 3HG2 THR B 210      -3.307  24.650 -10.139  1.00  0.00           H  
ATOM   3377  N   PRO B 211      -5.884  24.212  -5.747  1.00  0.00           N  
ATOM   3378  CA  PRO B 211      -6.610  23.554  -4.679  1.00  0.00           C  
ATOM   3379  C   PRO B 211      -7.414  22.395  -5.219  1.00  0.00           C  
ATOM   3380  O   PRO B 211      -7.882  22.432  -6.357  1.00  0.00           O  
ATOM   3381  CB  PRO B 211      -7.493  24.680  -4.121  1.00  0.00           C  
ATOM   3382  CG  PRO B 211      -7.621  25.678  -5.251  1.00  0.00           C  
ATOM   3383  CD  PRO B 211      -6.299  25.607  -5.996  1.00  0.00           C  
ATOM   3384  HA  PRO B 211      -5.891  23.204  -3.923  1.00  0.00           H  
ATOM   3385 1HB  PRO B 211      -8.469  24.270  -3.816  1.00  0.00           H  
ATOM   3386 2HB  PRO B 211      -7.031  25.106  -3.219  1.00  0.00           H  
ATOM   3387 1HG  PRO B 211      -8.484  25.411  -5.883  1.00  0.00           H  
ATOM   3388 2HG  PRO B 211      -7.826  26.681  -4.846  1.00  0.00           H  
ATOM   3389 1HD  PRO B 211      -6.488  25.808  -7.051  1.00  0.00           H  
ATOM   3390 2HD  PRO B 211      -5.566  26.306  -5.558  1.00  0.00           H  
ATOM   3391  N   CYS B 212      -7.619  21.388  -4.377  1.00  0.00           N  
ATOM   3392  CA  CYS B 212      -8.390  20.217  -4.774  1.00  0.00           C  
ATOM   3393  C   CYS B 212      -9.870  20.360  -4.442  1.00  0.00           C  
ATOM   3394  O   CYS B 212     -10.698  19.562  -4.876  1.00  0.00           O  
ATOM   3395  CB  CYS B 212      -7.830  18.978  -4.076  1.00  0.00           C  
ATOM   3396  SG  CYS B 212      -6.102  18.626  -4.500  1.00  0.00           S  
ATOM   3397  H   CYS B 212      -7.198  21.417  -3.459  1.00  0.00           H  
ATOM   3398  HA  CYS B 212      -8.295  20.091  -5.852  1.00  0.00           H  
ATOM   3399 1HB  CYS B 212      -7.893  19.104  -2.995  1.00  0.00           H  
ATOM   3400 2HB  CYS B 212      -8.432  18.109  -4.340  1.00  0.00           H  
ATOM   3401  N   ASN B 213     -10.204  21.330  -3.606  1.00  0.00           N  
ATOM   3402  CA  ASN B 213     -11.585  21.567  -3.184  1.00  0.00           C  
ATOM   3403  C   ASN B 213     -12.235  20.328  -2.555  1.00  0.00           C  
ATOM   3404  O   ASN B 213     -13.445  20.129  -2.665  1.00  0.00           O  
ATOM   3405  CB  ASN B 213     -12.425  22.044  -4.359  1.00  0.00           C  
ATOM   3406  CG  ASN B 213     -11.940  23.349  -4.933  1.00  0.00           C  
ATOM   3407  OD1 ASN B 213     -11.520  24.256  -4.205  1.00  0.00           O  
ATOM   3408  ND2 ASN B 213     -11.993  23.457  -6.239  1.00  0.00           N  
ATOM   3409  H   ASN B 213      -9.477  21.950  -3.281  1.00  0.00           H  
ATOM   3410  HA  ASN B 213     -11.580  22.349  -2.423  1.00  0.00           H  
ATOM   3411 1HB  ASN B 213     -12.438  21.294  -5.148  1.00  0.00           H  
ATOM   3412 2HB  ASN B 213     -13.455  22.174  -4.028  1.00  0.00           H  
ATOM   3413 1HD2 ASN B 213     -11.686  24.300  -6.684  1.00  0.00           H  
ATOM   3414 2HD2 ASN B 213     -12.339  22.698  -6.788  1.00  0.00           H  
ATOM   3415  N   GLY B 214     -11.436  19.507  -1.879  1.00  0.00           N  
ATOM   3416  CA  GLY B 214     -11.940  18.317  -1.211  1.00  0.00           C  
ATOM   3417  C   GLY B 214     -12.151  17.088  -2.111  1.00  0.00           C  
ATOM   3418  O   GLY B 214     -12.597  16.053  -1.611  1.00  0.00           O  
ATOM   3419  H   GLY B 214     -10.455  19.722  -1.832  1.00  0.00           H  
ATOM   3420 1HA  GLY B 214     -11.249  18.049  -0.411  1.00  0.00           H  
ATOM   3421 2HA  GLY B 214     -12.883  18.563  -0.726  1.00  0.00           H  
ATOM   3422  N   VAL B 215     -11.837  17.173  -3.412  1.00  0.00           N  
ATOM   3423  CA  VAL B 215     -12.075  16.023  -4.287  1.00  0.00           C  
ATOM   3424  C   VAL B 215     -10.886  15.712  -5.201  1.00  0.00           C  
ATOM   3425  O   VAL B 215     -10.219  16.605  -5.715  1.00  0.00           O  
ATOM   3426  CB  VAL B 215     -13.341  16.288  -5.136  1.00  0.00           C  
ATOM   3427  CG1 VAL B 215     -13.116  17.505  -6.005  1.00  0.00           C  
ATOM   3428  CG2 VAL B 215     -13.705  15.066  -5.977  1.00  0.00           C  
ATOM   3429  H   VAL B 215     -11.466  18.039  -3.807  1.00  0.00           H  
ATOM   3430  HA  VAL B 215     -12.258  15.148  -3.665  1.00  0.00           H  
ATOM   3431  HB  VAL B 215     -14.166  16.515  -4.463  1.00  0.00           H  
ATOM   3432 1HG1 VAL B 215     -14.012  17.715  -6.582  1.00  0.00           H  
ATOM   3433 2HG1 VAL B 215     -12.882  18.363  -5.372  1.00  0.00           H  
ATOM   3434 3HG1 VAL B 215     -12.281  17.313  -6.685  1.00  0.00           H  
ATOM   3435 1HG2 VAL B 215     -14.608  15.279  -6.544  1.00  0.00           H  
ATOM   3436 2HG2 VAL B 215     -12.907  14.833  -6.669  1.00  0.00           H  
ATOM   3437 3HG2 VAL B 215     -13.881  14.212  -5.325  1.00  0.00           H  
ATOM   3438  N   GLU B 216     -10.630  14.429  -5.405  1.00  0.00           N  
ATOM   3439  CA  GLU B 216      -9.572  13.978  -6.304  1.00  0.00           C  
ATOM   3440  C   GLU B 216      -9.834  14.382  -7.772  1.00  0.00           C  
ATOM   3441  O   GLU B 216     -10.982  14.533  -8.195  1.00  0.00           O  
ATOM   3442  CB  GLU B 216      -9.341  12.485  -6.075  1.00  0.00           C  
ATOM   3443  CG  GLU B 216     -10.479  11.571  -6.411  1.00  0.00           C  
ATOM   3444  CD  GLU B 216     -10.150  10.134  -6.036  1.00  0.00           C  
ATOM   3445  OE1 GLU B 216     -11.051   9.423  -5.650  1.00  0.00           O  
ATOM   3446  OE2 GLU B 216      -8.989   9.763  -6.098  1.00  0.00           O  
ATOM   3447  H   GLU B 216     -11.202  13.743  -4.938  1.00  0.00           H  
ATOM   3448  HA  GLU B 216      -8.651  14.472  -6.002  1.00  0.00           H  
ATOM   3449 1HB  GLU B 216      -8.484  12.167  -6.669  1.00  0.00           H  
ATOM   3450 2HB  GLU B 216      -9.079  12.320  -5.033  1.00  0.00           H  
ATOM   3451 1HG  GLU B 216     -11.369  11.893  -5.870  1.00  0.00           H  
ATOM   3452 2HG  GLU B 216     -10.686  11.634  -7.479  1.00  0.00           H  
ATOM   3453  N   GLY B 217      -8.750  14.571  -8.533  1.00  0.00           N  
ATOM   3454  CA  GLY B 217      -8.797  15.024  -9.929  1.00  0.00           C  
ATOM   3455  C   GLY B 217      -7.380  15.304 -10.452  1.00  0.00           C  
ATOM   3456  O   GLY B 217      -6.411  14.715  -9.980  1.00  0.00           O  
ATOM   3457  H   GLY B 217      -7.842  14.375  -8.115  1.00  0.00           H  
ATOM   3458 1HA  GLY B 217      -9.279  14.263 -10.543  1.00  0.00           H  
ATOM   3459 2HA  GLY B 217      -9.400  15.928  -9.995  1.00  0.00           H  
ATOM   3460  N   PHE B 218      -7.252  16.226 -11.396  1.00  0.00           N  
ATOM   3461  CA  PHE B 218      -5.928  16.529 -11.924  1.00  0.00           C  
ATOM   3462  C   PHE B 218      -5.016  17.044 -10.818  1.00  0.00           C  
ATOM   3463  O   PHE B 218      -5.305  18.059 -10.184  1.00  0.00           O  
ATOM   3464  CB  PHE B 218      -6.029  17.559 -13.051  1.00  0.00           C  
ATOM   3465  CG  PHE B 218      -4.712  17.913 -13.682  1.00  0.00           C  
ATOM   3466  CD1 PHE B 218      -3.968  16.958 -14.360  1.00  0.00           C  
ATOM   3467  CD2 PHE B 218      -4.222  19.207 -13.611  1.00  0.00           C  
ATOM   3468  CE1 PHE B 218      -2.763  17.288 -14.945  1.00  0.00           C  
ATOM   3469  CE2 PHE B 218      -3.020  19.539 -14.200  1.00  0.00           C  
ATOM   3470  CZ  PHE B 218      -2.289  18.577 -14.867  1.00  0.00           C  
ATOM   3471  H   PHE B 218      -8.066  16.703 -11.756  1.00  0.00           H  
ATOM   3472  HA  PHE B 218      -5.495  15.612 -12.325  1.00  0.00           H  
ATOM   3473 1HB  PHE B 218      -6.685  17.176 -13.830  1.00  0.00           H  
ATOM   3474 2HB  PHE B 218      -6.477  18.473 -12.666  1.00  0.00           H  
ATOM   3475  HD1 PHE B 218      -4.341  15.935 -14.425  1.00  0.00           H  
ATOM   3476  HD2 PHE B 218      -4.800  19.967 -13.083  1.00  0.00           H  
ATOM   3477  HE1 PHE B 218      -2.187  16.525 -15.471  1.00  0.00           H  
ATOM   3478  HE2 PHE B 218      -2.646  20.561 -14.137  1.00  0.00           H  
ATOM   3479  HZ  PHE B 218      -1.339  18.836 -15.331  1.00  0.00           H  
ATOM   3480  N   ASN B 219      -3.922  16.318 -10.586  1.00  0.00           N  
ATOM   3481  CA  ASN B 219      -2.944  16.618  -9.538  1.00  0.00           C  
ATOM   3482  C   ASN B 219      -3.517  16.553  -8.114  1.00  0.00           C  
ATOM   3483  O   ASN B 219      -2.902  17.062  -7.174  1.00  0.00           O  
ATOM   3484  CB  ASN B 219      -2.290  17.966  -9.782  1.00  0.00           C  
ATOM   3485  CG  ASN B 219      -1.437  17.977 -11.006  1.00  0.00           C  
ATOM   3486  OD1 ASN B 219      -0.938  16.929 -11.432  1.00  0.00           O  
ATOM   3487  ND2 ASN B 219      -1.243  19.137 -11.575  1.00  0.00           N  
ATOM   3488  H   ASN B 219      -3.763  15.497 -11.167  1.00  0.00           H  
ATOM   3489  HA  ASN B 219      -2.162  15.858  -9.591  1.00  0.00           H  
ATOM   3490 1HB  ASN B 219      -3.049  18.739  -9.875  1.00  0.00           H  
ATOM   3491 2HB  ASN B 219      -1.673  18.222  -8.928  1.00  0.00           H  
ATOM   3492 1HD2 ASN B 219      -0.673  19.204 -12.395  1.00  0.00           H  
ATOM   3493 2HD2 ASN B 219      -1.667  19.957 -11.194  1.00  0.00           H  
ATOM   3494  N   CYS B 220      -4.658  15.887  -7.951  1.00  0.00           N  
ATOM   3495  CA  CYS B 220      -5.288  15.707  -6.654  1.00  0.00           C  
ATOM   3496  C   CYS B 220      -5.596  14.248  -6.418  1.00  0.00           C  
ATOM   3497  O   CYS B 220      -6.316  13.631  -7.202  1.00  0.00           O  
ATOM   3498  CB  CYS B 220      -6.529  16.571  -6.561  1.00  0.00           C  
ATOM   3499  SG  CYS B 220      -6.165  18.289  -6.505  1.00  0.00           S  
ATOM   3500  H   CYS B 220      -5.131  15.513  -8.771  1.00  0.00           H  
ATOM   3501  HA  CYS B 220      -4.599  16.043  -5.894  1.00  0.00           H  
ATOM   3502 1HB  CYS B 220      -7.143  16.410  -7.432  1.00  0.00           H  
ATOM   3503 2HB  CYS B 220      -7.106  16.313  -5.711  1.00  0.00           H  
ATOM   3504  N   TYR B 221      -5.091  13.657  -5.356  1.00  0.00           N  
ATOM   3505  CA  TYR B 221      -5.325  12.222  -5.213  1.00  0.00           C  
ATOM   3506  C   TYR B 221      -5.705  11.831  -3.796  1.00  0.00           C  
ATOM   3507  O   TYR B 221      -5.203  12.409  -2.831  1.00  0.00           O  
ATOM   3508  CB  TYR B 221      -4.100  11.445  -5.704  1.00  0.00           C  
ATOM   3509  CG  TYR B 221      -4.274   9.953  -5.670  1.00  0.00           C  
ATOM   3510  CD1 TYR B 221      -5.157   9.328  -6.538  1.00  0.00           C  
ATOM   3511  CD2 TYR B 221      -3.549   9.212  -4.782  1.00  0.00           C  
ATOM   3512  CE1 TYR B 221      -5.308   7.958  -6.490  1.00  0.00           C  
ATOM   3513  CE2 TYR B 221      -3.698   7.842  -4.727  1.00  0.00           C  
ATOM   3514  CZ  TYR B 221      -4.576   7.216  -5.576  1.00  0.00           C  
ATOM   3515  OH  TYR B 221      -4.722   5.852  -5.524  1.00  0.00           O  
ATOM   3516  H   TYR B 221      -4.527  14.182  -4.693  1.00  0.00           H  
ATOM   3517  HA  TYR B 221      -6.166  11.949  -5.849  1.00  0.00           H  
ATOM   3518 1HB  TYR B 221      -3.868  11.740  -6.728  1.00  0.00           H  
ATOM   3519 2HB  TYR B 221      -3.239  11.701  -5.087  1.00  0.00           H  
ATOM   3520  HD1 TYR B 221      -5.733   9.916  -7.252  1.00  0.00           H  
ATOM   3521  HD2 TYR B 221      -2.864   9.711  -4.111  1.00  0.00           H  
ATOM   3522  HE1 TYR B 221      -6.003   7.464  -7.166  1.00  0.00           H  
ATOM   3523  HE2 TYR B 221      -3.122   7.258  -4.009  1.00  0.00           H  
ATOM   3524  HH  TYR B 221      -5.218   5.552  -6.293  1.00  0.00           H  
ATOM   3525  N   PHE B 222      -6.620  10.867  -3.659  1.00  0.00           N  
ATOM   3526  CA  PHE B 222      -6.966  10.423  -2.324  1.00  0.00           C  
ATOM   3527  C   PHE B 222      -5.635   9.866  -1.793  1.00  0.00           C  
ATOM   3528  O   PHE B 222      -4.966   9.136  -2.527  1.00  0.00           O  
ATOM   3529  CB  PHE B 222      -8.095   9.385  -2.383  1.00  0.00           C  
ATOM   3530  CG  PHE B 222      -8.672   8.991  -1.053  1.00  0.00           C  
ATOM   3531  CD1 PHE B 222      -9.512   9.868  -0.388  1.00  0.00           C  
ATOM   3532  CD2 PHE B 222      -8.423   7.761  -0.476  1.00  0.00           C  
ATOM   3533  CE1 PHE B 222     -10.070   9.545   0.819  1.00  0.00           C  
ATOM   3534  CE2 PHE B 222      -9.003   7.432   0.743  1.00  0.00           C  
ATOM   3535  CZ  PHE B 222      -9.816   8.327   1.388  1.00  0.00           C  
ATOM   3536  H   PHE B 222      -6.992  10.399  -4.482  1.00  0.00           H  
ATOM   3537  HA  PHE B 222      -7.294  11.273  -1.739  1.00  0.00           H  
ATOM   3538 1HB  PHE B 222      -8.908   9.776  -3.003  1.00  0.00           H  
ATOM   3539 2HB  PHE B 222      -7.729   8.484  -2.871  1.00  0.00           H  
ATOM   3540  HD1 PHE B 222      -9.725  10.828  -0.833  1.00  0.00           H  
ATOM   3541  HD2 PHE B 222      -7.777   7.045  -0.989  1.00  0.00           H  
ATOM   3542  HE1 PHE B 222     -10.723  10.258   1.318  1.00  0.00           H  
ATOM   3543  HE2 PHE B 222      -8.827   6.465   1.192  1.00  0.00           H  
ATOM   3544  HZ  PHE B 222     -10.268   8.066   2.345  1.00  0.00           H  
ATOM   3545  N   PRO B 223      -5.180  10.229  -0.578  1.00  0.00           N  
ATOM   3546  CA  PRO B 223      -3.890   9.855  -0.024  1.00  0.00           C  
ATOM   3547  C   PRO B 223      -3.720   8.394   0.336  1.00  0.00           C  
ATOM   3548  O   PRO B 223      -2.581   7.942   0.511  1.00  0.00           O  
ATOM   3549  CB  PRO B 223      -3.829  10.681   1.248  1.00  0.00           C  
ATOM   3550  CG  PRO B 223      -5.273  10.960   1.596  1.00  0.00           C  
ATOM   3551  CD  PRO B 223      -5.962  11.131   0.272  1.00  0.00           C  
ATOM   3552  HA  PRO B 223      -3.104  10.171  -0.723  1.00  0.00           H  
ATOM   3553 1HB  PRO B 223      -3.311  10.103   2.004  1.00  0.00           H  
ATOM   3554 2HB  PRO B 223      -3.237  11.596   1.076  1.00  0.00           H  
ATOM   3555 1HG  PRO B 223      -5.689  10.135   2.186  1.00  0.00           H  
ATOM   3556 2HG  PRO B 223      -5.341  11.854   2.231  1.00  0.00           H  
ATOM   3557 1HD  PRO B 223      -6.991  10.829   0.381  1.00  0.00           H  
ATOM   3558 2HD  PRO B 223      -5.859  12.159  -0.059  1.00  0.00           H  
ATOM   3559  N   LEU B 224      -4.830   7.668   0.473  1.00  0.00           N  
ATOM   3560  CA  LEU B 224      -4.759   6.270   0.876  1.00  0.00           C  
ATOM   3561  C   LEU B 224      -4.962   5.371  -0.331  1.00  0.00           C  
ATOM   3562  O   LEU B 224      -5.629   5.744  -1.297  1.00  0.00           O  
ATOM   3563  CB  LEU B 224      -5.802   5.936   1.948  1.00  0.00           C  
ATOM   3564  CG  LEU B 224      -5.779   6.788   3.247  1.00  0.00           C  
ATOM   3565  CD1 LEU B 224      -6.935   6.380   4.136  1.00  0.00           C  
ATOM   3566  CD2 LEU B 224      -4.462   6.599   3.957  1.00  0.00           C  
ATOM   3567  H   LEU B 224      -5.734   8.084   0.301  1.00  0.00           H  
ATOM   3568  HA  LEU B 224      -3.774   6.070   1.281  1.00  0.00           H  
ATOM   3569 1HB  LEU B 224      -6.757   5.995   1.515  1.00  0.00           H  
ATOM   3570 2HB  LEU B 224      -5.642   4.899   2.248  1.00  0.00           H  
ATOM   3571  HG  LEU B 224      -5.912   7.836   3.001  1.00  0.00           H  
ATOM   3572 1HD1 LEU B 224      -6.928   6.987   5.043  1.00  0.00           H  
ATOM   3573 2HD1 LEU B 224      -7.873   6.532   3.608  1.00  0.00           H  
ATOM   3574 3HD1 LEU B 224      -6.831   5.329   4.399  1.00  0.00           H  
ATOM   3575 1HD2 LEU B 224      -4.449   7.193   4.866  1.00  0.00           H  
ATOM   3576 2HD2 LEU B 224      -4.323   5.546   4.208  1.00  0.00           H  
ATOM   3577 3HD2 LEU B 224      -3.682   6.928   3.306  1.00  0.00           H  
ATOM   3578  N   GLN B 225      -4.381   4.189  -0.271  1.00  0.00           N  
ATOM   3579  CA  GLN B 225      -4.500   3.195  -1.327  1.00  0.00           C  
ATOM   3580  C   GLN B 225      -4.731   1.827  -0.712  1.00  0.00           C  
ATOM   3581  O   GLN B 225      -4.142   1.496   0.317  1.00  0.00           O  
ATOM   3582  CB  GLN B 225      -3.246   3.210  -2.212  1.00  0.00           C  
ATOM   3583  CG  GLN B 225      -3.123   2.048  -3.200  1.00  0.00           C  
ATOM   3584  CD  GLN B 225      -4.188   2.011  -4.275  1.00  0.00           C  
ATOM   3585  OE1 GLN B 225      -4.367   2.947  -5.056  1.00  0.00           O  
ATOM   3586  NE2 GLN B 225      -4.907   0.896  -4.329  1.00  0.00           N  
ATOM   3587  H   GLN B 225      -3.829   3.965   0.549  1.00  0.00           H  
ATOM   3588  HA  GLN B 225      -5.364   3.439  -1.944  1.00  0.00           H  
ATOM   3589 1HB  GLN B 225      -3.222   4.138  -2.785  1.00  0.00           H  
ATOM   3590 2HB  GLN B 225      -2.361   3.200  -1.577  1.00  0.00           H  
ATOM   3591 1HG  GLN B 225      -2.163   2.138  -3.697  1.00  0.00           H  
ATOM   3592 2HG  GLN B 225      -3.164   1.111  -2.653  1.00  0.00           H  
ATOM   3593 1HE2 GLN B 225      -5.627   0.792  -5.018  1.00  0.00           H  
ATOM   3594 2HE2 GLN B 225      -4.716   0.144  -3.681  1.00  0.00           H  
ATOM   3595  N   SER B 226      -5.612   1.038  -1.314  1.00  0.00           N  
ATOM   3596  CA  SER B 226      -5.853  -0.297  -0.777  1.00  0.00           C  
ATOM   3597  C   SER B 226      -4.860  -1.319  -1.287  1.00  0.00           C  
ATOM   3598  O   SER B 226      -4.278  -1.153  -2.364  1.00  0.00           O  
ATOM   3599  CB  SER B 226      -7.257  -0.750  -1.126  1.00  0.00           C  
ATOM   3600  OG  SER B 226      -7.379  -0.918  -2.497  1.00  0.00           O  
ATOM   3601  H   SER B 226      -6.090   1.350  -2.148  1.00  0.00           H  
ATOM   3602  HA  SER B 226      -5.748  -0.267   0.296  1.00  0.00           H  
ATOM   3603 1HB  SER B 226      -7.476  -1.696  -0.613  1.00  0.00           H  
ATOM   3604 2HB  SER B 226      -7.977  -0.016  -0.785  1.00  0.00           H  
ATOM   3605  HG  SER B 226      -7.140  -1.837  -2.661  1.00  0.00           H  
ATOM   3606  N   TYR B 227      -4.708  -2.399  -0.520  1.00  0.00           N  
ATOM   3607  CA  TYR B 227      -3.953  -3.568  -0.947  1.00  0.00           C  
ATOM   3608  C   TYR B 227      -4.866  -4.595  -1.599  1.00  0.00           C  
ATOM   3609  O   TYR B 227      -5.734  -5.159  -0.938  1.00  0.00           O  
ATOM   3610  CB  TYR B 227      -3.308  -4.288   0.239  1.00  0.00           C  
ATOM   3611  CG  TYR B 227      -2.206  -3.597   1.004  1.00  0.00           C  
ATOM   3612  CD1 TYR B 227      -2.477  -3.063   2.255  1.00  0.00           C  
ATOM   3613  CD2 TYR B 227      -0.923  -3.539   0.488  1.00  0.00           C  
ATOM   3614  CE1 TYR B 227      -1.473  -2.472   2.991  1.00  0.00           C  
ATOM   3615  CE2 TYR B 227       0.083  -2.945   1.223  1.00  0.00           C  
ATOM   3616  CZ  TYR B 227      -0.187  -2.415   2.471  1.00  0.00           C  
ATOM   3617  OH  TYR B 227       0.816  -1.833   3.210  1.00  0.00           O  
ATOM   3618  H   TYR B 227      -5.176  -2.423   0.381  1.00  0.00           H  
ATOM   3619  HA  TYR B 227      -3.197  -3.262  -1.670  1.00  0.00           H  
ATOM   3620 1HB  TYR B 227      -4.095  -4.526   0.954  1.00  0.00           H  
ATOM   3621 2HB  TYR B 227      -2.915  -5.238  -0.114  1.00  0.00           H  
ATOM   3622  HD1 TYR B 227      -3.483  -3.120   2.661  1.00  0.00           H  
ATOM   3623  HD2 TYR B 227      -0.707  -3.966  -0.491  1.00  0.00           H  
ATOM   3624  HE1 TYR B 227      -1.688  -2.058   3.978  1.00  0.00           H  
ATOM   3625  HE2 TYR B 227       1.094  -2.898   0.822  1.00  0.00           H  
ATOM   3626  HH  TYR B 227       1.675  -2.022   2.803  1.00  0.00           H  
ATOM   3627  N   GLY B 228      -4.651  -4.887  -2.870  1.00  0.00           N  
ATOM   3628  CA  GLY B 228      -5.456  -5.906  -3.532  1.00  0.00           C  
ATOM   3629  C   GLY B 228      -4.961  -7.308  -3.179  1.00  0.00           C  
ATOM   3630  O   GLY B 228      -4.258  -7.944  -3.968  1.00  0.00           O  
ATOM   3631  H   GLY B 228      -3.944  -4.384  -3.388  1.00  0.00           H  
ATOM   3632 1HA  GLY B 228      -6.494  -5.806  -3.223  1.00  0.00           H  
ATOM   3633 2HA  GLY B 228      -5.422  -5.758  -4.609  1.00  0.00           H  
ATOM   3634  N   PHE B 229      -5.298  -7.776  -1.976  1.00  0.00           N  
ATOM   3635  CA  PHE B 229      -4.788  -9.066  -1.525  1.00  0.00           C  
ATOM   3636  C   PHE B 229      -5.612 -10.246  -2.037  1.00  0.00           C  
ATOM   3637  O   PHE B 229      -6.803 -10.377  -1.744  1.00  0.00           O  
ATOM   3638  CB  PHE B 229      -4.739  -9.136   0.010  1.00  0.00           C  
ATOM   3639  CG  PHE B 229      -3.651  -8.313   0.686  1.00  0.00           C  
ATOM   3640  CD1 PHE B 229      -3.962  -7.451   1.734  1.00  0.00           C  
ATOM   3641  CD2 PHE B 229      -2.324  -8.412   0.291  1.00  0.00           C  
ATOM   3642  CE1 PHE B 229      -2.971  -6.719   2.369  1.00  0.00           C  
ATOM   3643  CE2 PHE B 229      -1.339  -7.680   0.920  1.00  0.00           C  
ATOM   3644  CZ  PHE B 229      -1.659  -6.834   1.962  1.00  0.00           C  
ATOM   3645  H   PHE B 229      -5.893  -7.218  -1.365  1.00  0.00           H  
ATOM   3646  HA  PHE B 229      -3.773  -9.178  -1.906  1.00  0.00           H  
ATOM   3647 1HB  PHE B 229      -5.696  -8.806   0.409  1.00  0.00           H  
ATOM   3648 2HB  PHE B 229      -4.609 -10.173   0.315  1.00  0.00           H  
ATOM   3649  HD1 PHE B 229      -4.998  -7.362   2.061  1.00  0.00           H  
ATOM   3650  HD2 PHE B 229      -2.054  -9.083  -0.524  1.00  0.00           H  
ATOM   3651  HE1 PHE B 229      -3.227  -6.051   3.192  1.00  0.00           H  
ATOM   3652  HE2 PHE B 229      -0.307  -7.779   0.593  1.00  0.00           H  
ATOM   3653  HZ  PHE B 229      -0.879  -6.258   2.459  1.00  0.00           H  
ATOM   3654  N   GLN B 230      -4.952 -11.123  -2.787  1.00  0.00           N  
ATOM   3655  CA  GLN B 230      -5.567 -12.339  -3.305  1.00  0.00           C  
ATOM   3656  C   GLN B 230      -4.655 -13.511  -3.003  1.00  0.00           C  
ATOM   3657  O   GLN B 230      -3.434 -13.358  -3.006  1.00  0.00           O  
ATOM   3658  CB  GLN B 230      -5.834 -12.255  -4.813  1.00  0.00           C  
ATOM   3659  CG  GLN B 230      -6.926 -11.296  -5.187  1.00  0.00           C  
ATOM   3660  CD  GLN B 230      -7.510 -11.572  -6.566  1.00  0.00           C  
ATOM   3661  OE1 GLN B 230      -8.110 -12.640  -6.778  1.00  0.00           O  
ATOM   3662  NE2 GLN B 230      -7.353 -10.636  -7.500  1.00  0.00           N  
ATOM   3663  H   GLN B 230      -3.978 -10.942  -2.993  1.00  0.00           H  
ATOM   3664  HA  GLN B 230      -6.514 -12.483  -2.789  1.00  0.00           H  
ATOM   3665 1HB  GLN B 230      -4.927 -11.933  -5.322  1.00  0.00           H  
ATOM   3666 2HB  GLN B 230      -6.092 -13.237  -5.204  1.00  0.00           H  
ATOM   3667 1HG  GLN B 230      -7.715 -11.410  -4.462  1.00  0.00           H  
ATOM   3668 2HG  GLN B 230      -6.535 -10.278  -5.172  1.00  0.00           H  
ATOM   3669 1HE2 GLN B 230      -7.726 -10.778  -8.416  1.00  0.00           H  
ATOM   3670 2HE2 GLN B 230      -6.864  -9.774  -7.293  1.00  0.00           H  
ATOM   3671  N   PRO B 231      -5.211 -14.690  -2.733  1.00  0.00           N  
ATOM   3672  CA  PRO B 231      -4.498 -15.888  -2.324  1.00  0.00           C  
ATOM   3673  C   PRO B 231      -3.447 -16.363  -3.312  1.00  0.00           C  
ATOM   3674  O   PRO B 231      -2.509 -17.062  -2.920  1.00  0.00           O  
ATOM   3675  CB  PRO B 231      -5.631 -16.912  -2.172  1.00  0.00           C  
ATOM   3676  CG  PRO B 231      -6.788 -16.335  -2.933  1.00  0.00           C  
ATOM   3677  CD  PRO B 231      -6.665 -14.854  -2.762  1.00  0.00           C  
ATOM   3678  HA  PRO B 231      -4.036 -15.695  -1.349  1.00  0.00           H  
ATOM   3679 1HB  PRO B 231      -5.307 -17.885  -2.569  1.00  0.00           H  
ATOM   3680 2HB  PRO B 231      -5.854 -17.062  -1.104  1.00  0.00           H  
ATOM   3681 1HG  PRO B 231      -6.751 -16.650  -3.986  1.00  0.00           H  
ATOM   3682 2HG  PRO B 231      -7.727 -16.725  -2.519  1.00  0.00           H  
ATOM   3683 1HD  PRO B 231      -7.143 -14.359  -3.612  1.00  0.00           H  
ATOM   3684 2HD  PRO B 231      -7.103 -14.566  -1.808  1.00  0.00           H  
ATOM   3685  N   THR B 232      -3.589 -15.975  -4.577  1.00  0.00           N  
ATOM   3686  CA  THR B 232      -2.701 -16.437  -5.634  1.00  0.00           C  
ATOM   3687  C   THR B 232      -1.523 -15.491  -5.869  1.00  0.00           C  
ATOM   3688  O   THR B 232      -0.693 -15.735  -6.747  1.00  0.00           O  
ATOM   3689  CB  THR B 232      -3.480 -16.620  -6.948  1.00  0.00           C  
ATOM   3690  OG1 THR B 232      -4.046 -15.363  -7.347  1.00  0.00           O  
ATOM   3691  CG2 THR B 232      -4.598 -17.633  -6.752  1.00  0.00           C  
ATOM   3692  H   THR B 232      -4.357 -15.371  -4.830  1.00  0.00           H  
ATOM   3693  HA  THR B 232      -2.295 -17.405  -5.340  1.00  0.00           H  
ATOM   3694  HB  THR B 232      -2.802 -16.970  -7.726  1.00  0.00           H  
ATOM   3695  HG1 THR B 232      -4.402 -15.440  -8.236  1.00  0.00           H  
ATOM   3696 1HG2 THR B 232      -5.145 -17.755  -7.686  1.00  0.00           H  
ATOM   3697 2HG2 THR B 232      -4.172 -18.589  -6.452  1.00  0.00           H  
ATOM   3698 3HG2 THR B 232      -5.278 -17.281  -5.979  1.00  0.00           H  
ATOM   3699  N   ASN B 233      -1.448 -14.415  -5.088  1.00  0.00           N  
ATOM   3700  CA  ASN B 233      -0.366 -13.443  -5.228  1.00  0.00           C  
ATOM   3701  C   ASN B 233       0.974 -14.049  -4.801  1.00  0.00           C  
ATOM   3702  O   ASN B 233       1.013 -14.957  -3.968  1.00  0.00           O  
ATOM   3703  CB  ASN B 233      -0.644 -12.194  -4.408  1.00  0.00           C  
ATOM   3704  CG  ASN B 233      -1.802 -11.338  -4.904  1.00  0.00           C  
ATOM   3705  OD1 ASN B 233      -2.369 -11.536  -5.989  1.00  0.00           O  
ATOM   3706  ND2 ASN B 233      -2.145 -10.353  -4.097  1.00  0.00           N  
ATOM   3707  H   ASN B 233      -2.158 -14.265  -4.379  1.00  0.00           H  
ATOM   3708  HA  ASN B 233      -0.279 -13.164  -6.280  1.00  0.00           H  
ATOM   3709 1HB  ASN B 233      -0.842 -12.481  -3.374  1.00  0.00           H  
ATOM   3710 2HB  ASN B 233       0.241 -11.586  -4.403  1.00  0.00           H  
ATOM   3711 1HD2 ASN B 233      -2.894  -9.720  -4.340  1.00  0.00           H  
ATOM   3712 2HD2 ASN B 233      -1.651 -10.224  -3.235  1.00  0.00           H  
ATOM   3713  N   GLY B 234       2.073 -13.521  -5.349  1.00  0.00           N  
ATOM   3714  CA  GLY B 234       3.418 -13.956  -4.964  1.00  0.00           C  
ATOM   3715  C   GLY B 234       3.693 -13.546  -3.523  1.00  0.00           C  
ATOM   3716  O   GLY B 234       3.044 -12.638  -3.009  1.00  0.00           O  
ATOM   3717  H   GLY B 234       1.967 -12.791  -6.046  1.00  0.00           H  
ATOM   3718 1HA  GLY B 234       3.500 -15.038  -5.067  1.00  0.00           H  
ATOM   3719 2HA  GLY B 234       4.154 -13.504  -5.628  1.00  0.00           H  
ATOM   3720  N   VAL B 235       4.636 -14.215  -2.858  1.00  0.00           N  
ATOM   3721  CA  VAL B 235       4.826 -13.970  -1.421  1.00  0.00           C  
ATOM   3722  C   VAL B 235       5.069 -12.512  -1.062  1.00  0.00           C  
ATOM   3723  O   VAL B 235       4.507 -12.005  -0.092  1.00  0.00           O  
ATOM   3724  CB  VAL B 235       5.947 -14.841  -0.858  1.00  0.00           C  
ATOM   3725  CG1 VAL B 235       6.252 -14.409   0.563  1.00  0.00           C  
ATOM   3726  CG2 VAL B 235       5.489 -16.293  -0.886  1.00  0.00           C  
ATOM   3727  H   VAL B 235       5.194 -14.912  -3.331  1.00  0.00           H  
ATOM   3728  HA  VAL B 235       3.918 -14.286  -0.914  1.00  0.00           H  
ATOM   3729  HB  VAL B 235       6.849 -14.717  -1.454  1.00  0.00           H  
ATOM   3730 1HG1 VAL B 235       7.046 -15.029   0.973  1.00  0.00           H  
ATOM   3731 2HG1 VAL B 235       6.568 -13.368   0.572  1.00  0.00           H  
ATOM   3732 3HG1 VAL B 235       5.352 -14.518   1.172  1.00  0.00           H  
ATOM   3733 1HG2 VAL B 235       6.273 -16.933  -0.484  1.00  0.00           H  
ATOM   3734 2HG2 VAL B 235       4.585 -16.399  -0.280  1.00  0.00           H  
ATOM   3735 3HG2 VAL B 235       5.272 -16.586  -1.912  1.00  0.00           H  
ATOM   3736  N   GLY B 236       5.856 -11.813  -1.862  1.00  0.00           N  
ATOM   3737  CA  GLY B 236       6.130 -10.399  -1.609  1.00  0.00           C  
ATOM   3738  C   GLY B 236       4.857  -9.525  -1.559  1.00  0.00           C  
ATOM   3739  O   GLY B 236       4.862  -8.435  -0.966  1.00  0.00           O  
ATOM   3740  H   GLY B 236       6.285 -12.265  -2.654  1.00  0.00           H  
ATOM   3741 1HA  GLY B 236       6.685 -10.299  -0.678  1.00  0.00           H  
ATOM   3742 2HA  GLY B 236       6.783 -10.028  -2.400  1.00  0.00           H  
ATOM   3743  N   TYR B 237       3.782 -10.040  -2.161  1.00  0.00           N  
ATOM   3744  CA  TYR B 237       2.505  -9.358  -2.279  1.00  0.00           C  
ATOM   3745  C   TYR B 237       1.436  -9.968  -1.359  1.00  0.00           C  
ATOM   3746  O   TYR B 237       0.280  -9.544  -1.388  1.00  0.00           O  
ATOM   3747  CB  TYR B 237       2.030  -9.437  -3.731  1.00  0.00           C  
ATOM   3748  CG  TYR B 237       2.952  -8.795  -4.752  1.00  0.00           C  
ATOM   3749  CD1 TYR B 237       4.025  -9.513  -5.257  1.00  0.00           C  
ATOM   3750  CD2 TYR B 237       2.711  -7.511  -5.205  1.00  0.00           C  
ATOM   3751  CE1 TYR B 237       4.853  -8.941  -6.202  1.00  0.00           C  
ATOM   3752  CE2 TYR B 237       3.532  -6.940  -6.149  1.00  0.00           C  
ATOM   3753  CZ  TYR B 237       4.601  -7.647  -6.647  1.00  0.00           C  
ATOM   3754  OH  TYR B 237       5.420  -7.072  -7.588  1.00  0.00           O  
ATOM   3755  H   TYR B 237       3.858 -10.960  -2.577  1.00  0.00           H  
ATOM   3756  HA  TYR B 237       2.638  -8.315  -1.996  1.00  0.00           H  
ATOM   3757 1HB  TYR B 237       1.933 -10.479  -4.001  1.00  0.00           H  
ATOM   3758 2HB  TYR B 237       1.045  -8.979  -3.823  1.00  0.00           H  
ATOM   3759  HD1 TYR B 237       4.214 -10.529  -4.910  1.00  0.00           H  
ATOM   3760  HD2 TYR B 237       1.875  -6.957  -4.823  1.00  0.00           H  
ATOM   3761  HE1 TYR B 237       5.697  -9.504  -6.599  1.00  0.00           H  
ATOM   3762  HE2 TYR B 237       3.335  -5.927  -6.504  1.00  0.00           H  
ATOM   3763  HH  TYR B 237       6.150  -7.663  -7.781  1.00  0.00           H  
ATOM   3764  N   GLN B 238       1.809 -10.969  -0.551  1.00  0.00           N  
ATOM   3765  CA  GLN B 238       0.857 -11.597   0.357  1.00  0.00           C  
ATOM   3766  C   GLN B 238       0.818 -10.751   1.607  1.00  0.00           C  
ATOM   3767  O   GLN B 238       1.791 -10.050   1.894  1.00  0.00           O  
ATOM   3768  CB  GLN B 238       1.217 -13.066   0.646  1.00  0.00           C  
ATOM   3769  CG  GLN B 238       1.002 -13.974  -0.553  1.00  0.00           C  
ATOM   3770  CD  GLN B 238       1.341 -15.439  -0.327  1.00  0.00           C  
ATOM   3771  OE1 GLN B 238       1.624 -15.911   0.786  1.00  0.00           O  
ATOM   3772  NE2 GLN B 238       1.325 -16.192  -1.419  1.00  0.00           N  
ATOM   3773  H   GLN B 238       2.773 -11.295  -0.555  1.00  0.00           H  
ATOM   3774  HA  GLN B 238      -0.120 -11.584  -0.120  1.00  0.00           H  
ATOM   3775 1HB  GLN B 238       2.276 -13.125   0.906  1.00  0.00           H  
ATOM   3776 2HB  GLN B 238       0.666 -13.448   1.490  1.00  0.00           H  
ATOM   3777 1HG  GLN B 238      -0.048 -13.919  -0.838  1.00  0.00           H  
ATOM   3778 2HG  GLN B 238       1.594 -13.620  -1.357  1.00  0.00           H  
ATOM   3779 1HE2 GLN B 238       1.534 -17.165  -1.364  1.00  0.00           H  
ATOM   3780 2HE2 GLN B 238       1.107 -15.770  -2.334  1.00  0.00           H  
ATOM   3781  N   PRO B 239      -0.296 -10.717   2.342  1.00  0.00           N  
ATOM   3782  CA  PRO B 239      -0.400  -9.992   3.580  1.00  0.00           C  
ATOM   3783  C   PRO B 239       0.398 -10.635   4.685  1.00  0.00           C  
ATOM   3784  O   PRO B 239       0.438 -11.868   4.808  1.00  0.00           O  
ATOM   3785  CB  PRO B 239      -1.898 -10.061   3.880  1.00  0.00           C  
ATOM   3786  CG  PRO B 239      -2.374 -11.321   3.208  1.00  0.00           C  
ATOM   3787  CD  PRO B 239      -1.509 -11.485   1.974  1.00  0.00           C  
ATOM   3788  HA  PRO B 239      -0.077  -8.954   3.427  1.00  0.00           H  
ATOM   3789 1HB  PRO B 239      -2.045 -10.091   4.972  1.00  0.00           H  
ATOM   3790 2HB  PRO B 239      -2.400  -9.182   3.533  1.00  0.00           H  
ATOM   3791 1HG  PRO B 239      -2.288 -12.152   3.910  1.00  0.00           H  
ATOM   3792 2HG  PRO B 239      -3.442 -11.231   2.953  1.00  0.00           H  
ATOM   3793 1HD  PRO B 239      -1.309 -12.545   1.847  1.00  0.00           H  
ATOM   3794 2HD  PRO B 239      -2.005 -11.064   1.100  1.00  0.00           H  
ATOM   3795  N   TYR B 240       0.967  -9.776   5.512  1.00  0.00           N  
ATOM   3796  CA  TYR B 240       1.658 -10.122   6.737  1.00  0.00           C  
ATOM   3797  C   TYR B 240       1.126  -9.363   7.920  1.00  0.00           C  
ATOM   3798  O   TYR B 240       0.946  -8.139   7.885  1.00  0.00           O  
ATOM   3799  CB  TYR B 240       3.168  -9.921   6.563  1.00  0.00           C  
ATOM   3800  CG  TYR B 240       3.803 -11.048   5.801  1.00  0.00           C  
ATOM   3801  CD1 TYR B 240       3.621 -11.194   4.461  1.00  0.00           C  
ATOM   3802  CD2 TYR B 240       4.622 -11.924   6.481  1.00  0.00           C  
ATOM   3803  CE1 TYR B 240       4.194 -12.237   3.792  1.00  0.00           C  
ATOM   3804  CE2 TYR B 240       5.212 -12.968   5.819  1.00  0.00           C  
ATOM   3805  CZ  TYR B 240       4.985 -13.127   4.478  1.00  0.00           C  
ATOM   3806  OH  TYR B 240       5.504 -14.187   3.813  1.00  0.00           O  
ATOM   3807  H   TYR B 240       0.923  -8.792   5.264  1.00  0.00           H  
ATOM   3808  HA  TYR B 240       1.482 -11.178   6.932  1.00  0.00           H  
ATOM   3809 1HB  TYR B 240       3.359  -8.986   6.024  1.00  0.00           H  
ATOM   3810 2HB  TYR B 240       3.645  -9.851   7.543  1.00  0.00           H  
ATOM   3811  HD1 TYR B 240       2.994 -10.494   3.929  1.00  0.00           H  
ATOM   3812  HD2 TYR B 240       4.786 -11.795   7.552  1.00  0.00           H  
ATOM   3813  HE1 TYR B 240       4.013 -12.361   2.720  1.00  0.00           H  
ATOM   3814  HE2 TYR B 240       5.839 -13.675   6.361  1.00  0.00           H  
ATOM   3815  HH  TYR B 240       5.990 -14.743   4.430  1.00  0.00           H  
ATOM   3816  N   ARG B 241       0.910 -10.099   8.991  1.00  0.00           N  
ATOM   3817  CA  ARG B 241       0.463  -9.511  10.231  1.00  0.00           C  
ATOM   3818  C   ARG B 241       1.673  -9.180  11.032  1.00  0.00           C  
ATOM   3819  O   ARG B 241       2.566 -10.012  11.192  1.00  0.00           O  
ATOM   3820  CB  ARG B 241      -0.499 -10.421  10.967  1.00  0.00           C  
ATOM   3821  CG  ARG B 241      -1.890 -10.468  10.357  1.00  0.00           C  
ATOM   3822  CD  ARG B 241      -2.843 -11.356  11.078  1.00  0.00           C  
ATOM   3823  NE  ARG B 241      -4.198 -11.222  10.522  1.00  0.00           N  
ATOM   3824  CZ  ARG B 241      -5.341 -11.491  11.195  1.00  0.00           C  
ATOM   3825  NH1 ARG B 241      -5.266 -11.937  12.437  1.00  0.00           N  
ATOM   3826  NH2 ARG B 241      -6.516 -11.287  10.601  1.00  0.00           N  
ATOM   3827  H   ARG B 241       1.108 -11.101   8.943  1.00  0.00           H  
ATOM   3828  HA  ARG B 241      -0.062  -8.581  10.020  1.00  0.00           H  
ATOM   3829 1HB  ARG B 241      -0.110 -11.430  10.913  1.00  0.00           H  
ATOM   3830 2HB  ARG B 241      -0.557 -10.152  12.001  1.00  0.00           H  
ATOM   3831 1HG  ARG B 241      -2.312  -9.474  10.416  1.00  0.00           H  
ATOM   3832 2HG  ARG B 241      -1.831 -10.756   9.320  1.00  0.00           H  
ATOM   3833 1HD  ARG B 241      -2.528 -12.390  10.967  1.00  0.00           H  
ATOM   3834 2HD  ARG B 241      -2.873 -11.101  12.125  1.00  0.00           H  
ATOM   3835  HE  ARG B 241      -4.285 -10.882   9.546  1.00  0.00           H  
ATOM   3836 1HH1 ARG B 241      -4.362 -12.118  12.844  1.00  0.00           H  
ATOM   3837 2HH1 ARG B 241      -6.113 -12.108  13.002  1.00  0.00           H  
ATOM   3838 1HH2 ARG B 241      -6.541 -10.947   9.622  1.00  0.00           H  
ATOM   3839 2HH2 ARG B 241      -7.402 -11.474  11.091  1.00  0.00           H  
ATOM   3840  N   VAL B 242       1.735  -7.939  11.482  1.00  0.00           N  
ATOM   3841  CA  VAL B 242       2.889  -7.469  12.203  1.00  0.00           C  
ATOM   3842  C   VAL B 242       2.511  -6.962  13.578  1.00  0.00           C  
ATOM   3843  O   VAL B 242       1.523  -6.236  13.727  1.00  0.00           O  
ATOM   3844  CB  VAL B 242       3.551  -6.308  11.428  1.00  0.00           C  
ATOM   3845  CG1 VAL B 242       4.798  -5.812  12.179  1.00  0.00           C  
ATOM   3846  CG2 VAL B 242       3.874  -6.729   9.999  1.00  0.00           C  
ATOM   3847  H   VAL B 242       0.980  -7.286  11.282  1.00  0.00           H  
ATOM   3848  HA  VAL B 242       3.597  -8.285  12.306  1.00  0.00           H  
ATOM   3849  HB  VAL B 242       2.850  -5.485  11.392  1.00  0.00           H  
ATOM   3850 1HG1 VAL B 242       5.233  -4.981  11.644  1.00  0.00           H  
ATOM   3851 2HG1 VAL B 242       4.520  -5.485  13.172  1.00  0.00           H  
ATOM   3852 3HG1 VAL B 242       5.526  -6.620  12.252  1.00  0.00           H  
ATOM   3853 1HG2 VAL B 242       4.309  -5.888   9.487  1.00  0.00           H  
ATOM   3854 2HG2 VAL B 242       4.572  -7.545  10.003  1.00  0.00           H  
ATOM   3855 3HG2 VAL B 242       2.961  -7.034   9.486  1.00  0.00           H  
ATOM   3856  N   VAL B 243       3.270  -7.389  14.582  1.00  0.00           N  
ATOM   3857  CA  VAL B 243       3.119  -6.914  15.945  1.00  0.00           C  
ATOM   3858  C   VAL B 243       4.455  -6.362  16.416  1.00  0.00           C  
ATOM   3859  O   VAL B 243       5.477  -7.048  16.353  1.00  0.00           O  
ATOM   3860  CB  VAL B 243       2.636  -8.013  16.914  1.00  0.00           C  
ATOM   3861  CG1 VAL B 243       2.566  -7.434  18.344  1.00  0.00           C  
ATOM   3862  CG2 VAL B 243       1.253  -8.508  16.482  1.00  0.00           C  
ATOM   3863  H   VAL B 243       4.028  -8.028  14.365  1.00  0.00           H  
ATOM   3864  HA  VAL B 243       2.386  -6.117  15.956  1.00  0.00           H  
ATOM   3865  HB  VAL B 243       3.342  -8.840  16.912  1.00  0.00           H  
ATOM   3866 1HG1 VAL B 243       2.224  -8.198  19.033  1.00  0.00           H  
ATOM   3867 2HG1 VAL B 243       3.554  -7.090  18.651  1.00  0.00           H  
ATOM   3868 3HG1 VAL B 243       1.869  -6.595  18.358  1.00  0.00           H  
ATOM   3869 1HG2 VAL B 243       0.910  -9.283  17.165  1.00  0.00           H  
ATOM   3870 2HG2 VAL B 243       0.551  -7.678  16.494  1.00  0.00           H  
ATOM   3871 3HG2 VAL B 243       1.314  -8.905  15.482  1.00  0.00           H  
ATOM   3872  N   VAL B 244       4.457  -5.127  16.878  1.00  0.00           N  
ATOM   3873  CA  VAL B 244       5.691  -4.539  17.365  1.00  0.00           C  
ATOM   3874  C   VAL B 244       5.577  -4.323  18.864  1.00  0.00           C  
ATOM   3875  O   VAL B 244       4.616  -3.719  19.331  1.00  0.00           O  
ATOM   3876  CB  VAL B 244       5.986  -3.211  16.642  1.00  0.00           C  
ATOM   3877  CG1 VAL B 244       7.268  -2.610  17.175  1.00  0.00           C  
ATOM   3878  CG2 VAL B 244       6.060  -3.453  15.143  1.00  0.00           C  
ATOM   3879  H   VAL B 244       3.592  -4.593  16.862  1.00  0.00           H  
ATOM   3880  HA  VAL B 244       6.511  -5.224  17.172  1.00  0.00           H  
ATOM   3881  HB  VAL B 244       5.204  -2.511  16.849  1.00  0.00           H  
ATOM   3882 1HG1 VAL B 244       7.460  -1.678  16.679  1.00  0.00           H  
ATOM   3883 2HG1 VAL B 244       7.172  -2.434  18.248  1.00  0.00           H  
ATOM   3884 3HG1 VAL B 244       8.089  -3.298  16.993  1.00  0.00           H  
ATOM   3885 1HG2 VAL B 244       6.257  -2.523  14.636  1.00  0.00           H  
ATOM   3886 2HG2 VAL B 244       6.850  -4.156  14.934  1.00  0.00           H  
ATOM   3887 3HG2 VAL B 244       5.111  -3.858  14.798  1.00  0.00           H  
ATOM   3888  N   LEU B 245       6.525  -4.866  19.620  1.00  0.00           N  
ATOM   3889  CA  LEU B 245       6.520  -4.749  21.073  1.00  0.00           C  
ATOM   3890  C   LEU B 245       7.533  -3.724  21.557  1.00  0.00           C  
ATOM   3891  O   LEU B 245       8.742  -3.930  21.422  1.00  0.00           O  
ATOM   3892  CB  LEU B 245       6.820  -6.098  21.743  1.00  0.00           C  
ATOM   3893  CG  LEU B 245       5.886  -7.269  21.370  1.00  0.00           C  
ATOM   3894  CD1 LEU B 245       6.345  -8.534  22.103  1.00  0.00           C  
ATOM   3895  CD2 LEU B 245       4.459  -6.899  21.733  1.00  0.00           C  
ATOM   3896  H   LEU B 245       7.284  -5.355  19.162  1.00  0.00           H  
ATOM   3897  HA  LEU B 245       5.533  -4.432  21.386  1.00  0.00           H  
ATOM   3898 1HB  LEU B 245       7.835  -6.393  21.484  1.00  0.00           H  
ATOM   3899 2HB  LEU B 245       6.773  -5.960  22.825  1.00  0.00           H  
ATOM   3900  HG  LEU B 245       5.946  -7.462  20.296  1.00  0.00           H  
ATOM   3901 1HD1 LEU B 245       5.694  -9.368  21.836  1.00  0.00           H  
ATOM   3902 2HD1 LEU B 245       7.372  -8.769  21.812  1.00  0.00           H  
ATOM   3903 3HD1 LEU B 245       6.302  -8.371  23.181  1.00  0.00           H  
ATOM   3904 1HD2 LEU B 245       3.784  -7.715  21.470  1.00  0.00           H  
ATOM   3905 2HD2 LEU B 245       4.397  -6.697  22.800  1.00  0.00           H  
ATOM   3906 3HD2 LEU B 245       4.177  -6.006  21.183  1.00  0.00           H  
ATOM   3907  N   SER B 246       7.048  -2.606  22.090  1.00  0.00           N  
ATOM   3908  CA  SER B 246       7.942  -1.558  22.572  1.00  0.00           C  
ATOM   3909  C   SER B 246       8.113  -1.717  24.068  1.00  0.00           C  
ATOM   3910  O   SER B 246       7.129  -1.916  24.790  1.00  0.00           O  
ATOM   3911  CB  SER B 246       7.390  -0.175  22.279  1.00  0.00           C  
ATOM   3912  OG  SER B 246       7.306   0.067  20.908  1.00  0.00           O  
ATOM   3913  H   SER B 246       6.036  -2.503  22.169  1.00  0.00           H  
ATOM   3914  HA  SER B 246       8.919  -1.665  22.097  1.00  0.00           H  
ATOM   3915 1HB  SER B 246       6.413  -0.073  22.728  1.00  0.00           H  
ATOM   3916 2HB  SER B 246       8.039   0.567  22.740  1.00  0.00           H  
ATOM   3917  HG  SER B 246       6.451  -0.279  20.628  1.00  0.00           H  
ATOM   3918  N   PHE B 247       9.348  -1.591  24.548  1.00  0.00           N  
ATOM   3919  CA  PHE B 247       9.578  -1.721  25.984  1.00  0.00           C  
ATOM   3920  C   PHE B 247       9.966  -0.382  26.608  1.00  0.00           C  
ATOM   3921  O   PHE B 247      11.079   0.108  26.411  1.00  0.00           O  
ATOM   3922  CB  PHE B 247      10.640  -2.780  26.237  1.00  0.00           C  
ATOM   3923  CG  PHE B 247      10.232  -4.103  25.712  1.00  0.00           C  
ATOM   3924  CD1 PHE B 247       9.164  -4.749  26.235  1.00  0.00           C  
ATOM   3925  CD2 PHE B 247      10.917  -4.696  24.702  1.00  0.00           C  
ATOM   3926  CE1 PHE B 247       8.753  -5.956  25.739  1.00  0.00           C  
ATOM   3927  CE2 PHE B 247      10.518  -5.924  24.185  1.00  0.00           C  
ATOM   3928  CZ  PHE B 247       9.426  -6.548  24.707  1.00  0.00           C  
ATOM   3929  H   PHE B 247      10.134  -1.427  23.909  1.00  0.00           H  
ATOM   3930  HA  PHE B 247       8.654  -2.053  26.462  1.00  0.00           H  
ATOM   3931 1HB  PHE B 247      11.587  -2.490  25.780  1.00  0.00           H  
ATOM   3932 2HB  PHE B 247      10.781  -2.877  27.266  1.00  0.00           H  
ATOM   3933  HD1 PHE B 247       8.633  -4.281  27.042  1.00  0.00           H  
ATOM   3934  HD2 PHE B 247      11.785  -4.182  24.304  1.00  0.00           H  
ATOM   3935  HE1 PHE B 247       7.888  -6.427  26.161  1.00  0.00           H  
ATOM   3936  HE2 PHE B 247      11.064  -6.385  23.367  1.00  0.00           H  
ATOM   3937  HZ  PHE B 247       9.094  -7.510  24.310  1.00  0.00           H  
ATOM   3938  N   GLU B 248       9.030   0.234  27.332  1.00  0.00           N  
ATOM   3939  CA  GLU B 248       9.246   1.568  27.880  1.00  0.00           C  
ATOM   3940  C   GLU B 248       9.709   1.533  29.328  1.00  0.00           C  
ATOM   3941  O   GLU B 248       9.054   0.938  30.196  1.00  0.00           O  
ATOM   3942  CB  GLU B 248       7.963   2.398  27.751  1.00  0.00           C  
ATOM   3943  CG  GLU B 248       8.060   3.817  28.284  1.00  0.00           C  
ATOM   3944  CD  GLU B 248       6.789   4.639  28.073  1.00  0.00           C  
ATOM   3945  OE1 GLU B 248       6.858   5.586  27.330  1.00  0.00           O  
ATOM   3946  OE2 GLU B 248       5.753   4.326  28.658  1.00  0.00           O  
ATOM   3947  H   GLU B 248       8.132  -0.220  27.518  1.00  0.00           H  
ATOM   3948  HA  GLU B 248      10.024   2.056  27.294  1.00  0.00           H  
ATOM   3949 1HB  GLU B 248       7.678   2.451  26.701  1.00  0.00           H  
ATOM   3950 2HB  GLU B 248       7.155   1.896  28.283  1.00  0.00           H  
ATOM   3951 1HG  GLU B 248       8.254   3.736  29.336  1.00  0.00           H  
ATOM   3952 2HG  GLU B 248       8.907   4.323  27.823  1.00  0.00           H  
ATOM   3953  N   LEU B 249      10.843   2.178  29.592  1.00  0.00           N  
ATOM   3954  CA  LEU B 249      11.366   2.210  30.943  1.00  0.00           C  
ATOM   3955  C   LEU B 249      11.467   3.662  31.431  1.00  0.00           C  
ATOM   3956  O   LEU B 249      12.263   4.446  30.910  1.00  0.00           O  
ATOM   3957  CB  LEU B 249      12.740   1.535  30.967  1.00  0.00           C  
ATOM   3958  CG  LEU B 249      13.424   1.510  32.298  1.00  0.00           C  
ATOM   3959  CD1 LEU B 249      12.580   0.630  33.237  1.00  0.00           C  
ATOM   3960  CD2 LEU B 249      14.835   0.959  32.136  1.00  0.00           C  
ATOM   3961  H   LEU B 249      11.341   2.642  28.843  1.00  0.00           H  
ATOM   3962  HA  LEU B 249      10.690   1.672  31.605  1.00  0.00           H  
ATOM   3963 1HB  LEU B 249      12.630   0.508  30.636  1.00  0.00           H  
ATOM   3964 2HB  LEU B 249      13.393   2.053  30.267  1.00  0.00           H  
ATOM   3965  HG  LEU B 249      13.466   2.520  32.715  1.00  0.00           H  
ATOM   3966 1HD1 LEU B 249      13.045   0.596  34.221  1.00  0.00           H  
ATOM   3967 2HD1 LEU B 249      11.574   1.047  33.328  1.00  0.00           H  
ATOM   3968 3HD1 LEU B 249      12.518  -0.383  32.833  1.00  0.00           H  
ATOM   3969 1HD2 LEU B 249      15.326   0.929  33.108  1.00  0.00           H  
ATOM   3970 2HD2 LEU B 249      14.784  -0.052  31.724  1.00  0.00           H  
ATOM   3971 3HD2 LEU B 249      15.401   1.600  31.460  1.00  0.00           H  
ATOM   3972  N   LEU B 250      10.638   4.019  32.407  1.00  0.00           N  
ATOM   3973  CA  LEU B 250      10.581   5.376  32.941  1.00  0.00           C  
ATOM   3974  C   LEU B 250      11.034   5.373  34.388  1.00  0.00           C  
ATOM   3975  O   LEU B 250      11.102   4.315  35.016  1.00  0.00           O  
ATOM   3976  CB  LEU B 250       9.152   5.933  32.868  1.00  0.00           C  
ATOM   3977  CG  LEU B 250       8.487   5.906  31.516  1.00  0.00           C  
ATOM   3978  CD1 LEU B 250       7.051   6.380  31.651  1.00  0.00           C  
ATOM   3979  CD2 LEU B 250       9.256   6.774  30.546  1.00  0.00           C  
ATOM   3980  H   LEU B 250      10.007   3.326  32.800  1.00  0.00           H  
ATOM   3981  HA  LEU B 250      11.249   6.016  32.367  1.00  0.00           H  
ATOM   3982 1HB  LEU B 250       8.537   5.358  33.506  1.00  0.00           H  
ATOM   3983 2HB  LEU B 250       9.153   6.960  33.227  1.00  0.00           H  
ATOM   3984  HG  LEU B 250       8.468   4.895  31.159  1.00  0.00           H  
ATOM   3985 1HD1 LEU B 250       6.566   6.339  30.672  1.00  0.00           H  
ATOM   3986 2HD1 LEU B 250       6.517   5.741  32.341  1.00  0.00           H  
ATOM   3987 3HD1 LEU B 250       7.038   7.403  32.020  1.00  0.00           H  
ATOM   3988 1HD2 LEU B 250       8.768   6.736  29.566  1.00  0.00           H  
ATOM   3989 2HD2 LEU B 250       9.271   7.800  30.905  1.00  0.00           H  
ATOM   3990 3HD2 LEU B 250      10.280   6.406  30.454  1.00  0.00           H  
ATOM   3991  N   HIS B 251      11.279   6.547  34.959  1.00  0.00           N  
ATOM   3992  CA  HIS B 251      11.619   6.636  36.385  1.00  0.00           C  
ATOM   3993  C   HIS B 251      10.281   6.486  37.123  1.00  0.00           C  
ATOM   3994  O   HIS B 251       9.694   7.457  37.601  1.00  0.00           O  
ATOM   3995  CB  HIS B 251      12.240   8.000  36.676  1.00  0.00           C  
ATOM   3996  CG  HIS B 251      13.536   8.213  35.953  1.00  0.00           C  
ATOM   3997  ND1 HIS B 251      14.096   9.463  35.788  1.00  0.00           N  
ATOM   3998  CD2 HIS B 251      14.357   7.346  35.313  1.00  0.00           C  
ATOM   3999  CE1 HIS B 251      15.210   9.356  35.087  1.00  0.00           C  
ATOM   4000  NE2 HIS B 251      15.392   8.084  34.784  1.00  0.00           N  
ATOM   4001  H   HIS B 251      11.226   7.391  34.408  1.00  0.00           H  
ATOM   4002  HA  HIS B 251      12.295   5.837  36.688  1.00  0.00           H  
ATOM   4003 1HB  HIS B 251      11.546   8.789  36.385  1.00  0.00           H  
ATOM   4004 2HB  HIS B 251      12.422   8.098  37.745  1.00  0.00           H  
ATOM   4005  HD2 HIS B 251      14.220   6.267  35.226  1.00  0.00           H  
ATOM   4006  HE1 HIS B 251      15.866  10.179  34.802  1.00  0.00           H  
ATOM   4007  HE2 HIS B 251      16.162   7.706  34.251  1.00  0.00           H  
ATOM   4008  N   ALA B 252       9.779   5.255  37.110  1.00  0.00           N  
ATOM   4009  CA  ALA B 252       8.403   4.932  37.444  1.00  0.00           C  
ATOM   4010  C   ALA B 252       8.291   3.472  37.972  1.00  0.00           C  
ATOM   4011  O   ALA B 252       9.281   2.748  37.945  1.00  0.00           O  
ATOM   4012  CB  ALA B 252       7.610   5.200  36.165  1.00  0.00           C  
ATOM   4013  H   ALA B 252      10.379   4.528  36.723  1.00  0.00           H  
ATOM   4014  HA  ALA B 252       8.080   5.610  38.233  1.00  0.00           H  
ATOM   4015 1HB  ALA B 252       6.577   5.075  36.217  1.00  0.00           H  
ATOM   4016 2HB  ALA B 252       7.788   6.233  35.863  1.00  0.00           H  
ATOM   4017 3HB  ALA B 252       7.998   4.529  35.423  1.00  0.00           H  
ATOM   4018  N   PRO B 253       7.112   3.016  38.464  1.00  0.00           N  
ATOM   4019  CA  PRO B 253       6.841   1.727  39.109  1.00  0.00           C  
ATOM   4020  C   PRO B 253       7.334   0.413  38.478  1.00  0.00           C  
ATOM   4021  O   PRO B 253       7.492  -0.552  39.217  1.00  0.00           O  
ATOM   4022  CB  PRO B 253       5.313   1.712  39.141  1.00  0.00           C  
ATOM   4023  CG  PRO B 253       4.924   3.131  39.347  1.00  0.00           C  
ATOM   4024  CD  PRO B 253       5.878   3.900  38.538  1.00  0.00           C  
ATOM   4025  HA  PRO B 253       7.221   1.789  40.139  1.00  0.00           H  
ATOM   4026 1HB  PRO B 253       4.937   1.311  38.202  1.00  0.00           H  
ATOM   4027 2HB  PRO B 253       4.960   1.047  39.939  1.00  0.00           H  
ATOM   4028 1HG  PRO B 253       3.880   3.285  39.033  1.00  0.00           H  
ATOM   4029 2HG  PRO B 253       4.974   3.385  40.416  1.00  0.00           H  
ATOM   4030 1HD  PRO B 253       5.414   3.958  37.553  1.00  0.00           H  
ATOM   4031 2HD  PRO B 253       6.068   4.877  38.997  1.00  0.00           H  
ATOM   4032  N   ALA B 254       7.542   0.334  37.153  1.00  0.00           N  
ATOM   4033  CA  ALA B 254       7.968  -0.940  36.514  1.00  0.00           C  
ATOM   4034  C   ALA B 254       6.893  -2.031  36.694  1.00  0.00           C  
ATOM   4035  O   ALA B 254       7.078  -2.953  37.486  1.00  0.00           O  
ATOM   4036  CB  ALA B 254       9.312  -1.407  37.054  1.00  0.00           C  
ATOM   4037  H   ALA B 254       7.428   1.158  36.582  1.00  0.00           H  
ATOM   4038  HA  ALA B 254       8.125  -0.769  35.472  1.00  0.00           H  
ATOM   4039 1HB  ALA B 254       9.598  -2.292  36.532  1.00  0.00           H  
ATOM   4040 2HB  ALA B 254      10.054  -0.630  36.879  1.00  0.00           H  
ATOM   4041 3HB  ALA B 254       9.268  -1.624  38.110  1.00  0.00           H  
ATOM   4042  N   THR B 255       5.728  -1.895  36.014  1.00  0.00           N  
ATOM   4043  CA  THR B 255       4.610  -2.799  36.300  1.00  0.00           C  
ATOM   4044  C   THR B 255       4.502  -4.061  35.430  1.00  0.00           C  
ATOM   4045  O   THR B 255       3.610  -4.887  35.680  1.00  0.00           O  
ATOM   4046  CB  THR B 255       3.269  -2.075  36.169  1.00  0.00           C  
ATOM   4047  OG1 THR B 255       3.000  -1.767  34.794  1.00  0.00           O  
ATOM   4048  CG2 THR B 255       3.310  -0.798  36.952  1.00  0.00           C  
ATOM   4049  H   THR B 255       5.597  -1.176  35.299  1.00  0.00           H  
ATOM   4050  HA  THR B 255       4.714  -3.125  37.334  1.00  0.00           H  
ATOM   4051  HB  THR B 255       2.491  -2.696  36.559  1.00  0.00           H  
ATOM   4052  HG1 THR B 255       3.740  -1.228  34.412  1.00  0.00           H  
ATOM   4053 1HG2 THR B 255       2.352  -0.287  36.864  1.00  0.00           H  
ATOM   4054 2HG2 THR B 255       3.512  -1.019  38.000  1.00  0.00           H  
ATOM   4055 3HG2 THR B 255       4.101  -0.165  36.550  1.00  0.00           H  
ATOM   4056  N   VAL B 256       5.327  -4.200  34.392  1.00  0.00           N  
ATOM   4057  CA  VAL B 256       5.241  -5.426  33.595  1.00  0.00           C  
ATOM   4058  C   VAL B 256       6.557  -6.151  33.658  1.00  0.00           C  
ATOM   4059  O   VAL B 256       7.596  -5.618  33.255  1.00  0.00           O  
ATOM   4060  CB  VAL B 256       4.897  -5.166  32.117  1.00  0.00           C  
ATOM   4061  CG1 VAL B 256       4.848  -6.503  31.361  1.00  0.00           C  
ATOM   4062  CG2 VAL B 256       3.588  -4.491  32.022  1.00  0.00           C  
ATOM   4063  H   VAL B 256       6.029  -3.489  34.181  1.00  0.00           H  
ATOM   4064  HA  VAL B 256       4.474  -6.078  34.014  1.00  0.00           H  
ATOM   4065  HB  VAL B 256       5.667  -4.539  31.670  1.00  0.00           H  
ATOM   4066 1HG1 VAL B 256       4.597  -6.331  30.317  1.00  0.00           H  
ATOM   4067 2HG1 VAL B 256       5.814  -7.002  31.424  1.00  0.00           H  
ATOM   4068 3HG1 VAL B 256       4.089  -7.133  31.815  1.00  0.00           H  
ATOM   4069 1HG2 VAL B 256       3.347  -4.310  30.977  1.00  0.00           H  
ATOM   4070 2HG2 VAL B 256       2.824  -5.127  32.469  1.00  0.00           H  
ATOM   4071 3HG2 VAL B 256       3.640  -3.544  32.555  1.00  0.00           H  
ATOM   4072  N   CYS B 257       6.536  -7.365  34.188  1.00  0.00           N  
ATOM   4073  CA  CYS B 257       7.817  -8.050  34.288  1.00  0.00           C  
ATOM   4074  C   CYS B 257       7.812  -9.436  33.690  1.00  0.00           C  
ATOM   4075  O   CYS B 257       8.527  -9.719  32.731  1.00  0.00           O  
ATOM   4076  CB  CYS B 257       8.201  -8.204  35.767  1.00  0.00           C  
ATOM   4077  SG  CYS B 257       8.425  -6.653  36.686  1.00  0.00           S  
ATOM   4078  H   CYS B 257       5.643  -7.783  34.465  1.00  0.00           H  
ATOM   4079  HA  CYS B 257       8.576  -7.476  33.772  1.00  0.00           H  
ATOM   4080 1HB  CYS B 257       7.442  -8.785  36.281  1.00  0.00           H  
ATOM   4081 2HB  CYS B 257       9.133  -8.775  35.827  1.00  0.00           H  
ATOM   4082  N   GLY B 258       6.935 -10.277  34.209  1.00  0.00           N  
ATOM   4083  CA  GLY B 258       6.944 -11.673  33.829  1.00  0.00           C  
ATOM   4084  C   GLY B 258       8.143 -12.285  34.546  1.00  0.00           C  
ATOM   4085  O   GLY B 258       9.119 -11.586  34.779  1.00  0.00           O  
ATOM   4086  H   GLY B 258       6.319  -9.958  34.943  1.00  0.00           H  
ATOM   4087 1HA  GLY B 258       6.025 -12.146  34.110  1.00  0.00           H  
ATOM   4088 2HA  GLY B 258       7.065 -11.773  32.750  1.00  0.00           H  
ATOM   4089  N   PRO B 259       8.086 -13.524  35.008  1.00  0.00           N  
ATOM   4090  CA  PRO B 259       9.218 -14.411  35.153  1.00  0.00           C  
ATOM   4091  C   PRO B 259       9.648 -14.909  33.785  1.00  0.00           C  
ATOM   4092  O   PRO B 259       8.798 -15.383  33.027  1.00  0.00           O  
ATOM   4093  OXT PRO B 259      10.800 -14.838  33.456  1.00  0.00           O  
ATOM   4094  CB  PRO B 259       8.664 -15.525  36.054  1.00  0.00           C  
ATOM   4095  CG  PRO B 259       7.247 -15.753  35.554  1.00  0.00           C  
ATOM   4096  CD  PRO B 259       6.852 -14.442  34.937  1.00  0.00           C  
ATOM   4097  HA  PRO B 259      10.043 -13.870  35.639  1.00  0.00           H  
ATOM   4098 1HB  PRO B 259       9.295 -16.422  35.975  1.00  0.00           H  
ATOM   4099 2HB  PRO B 259       8.697 -15.202  37.106  1.00  0.00           H  
ATOM   4100 1HG  PRO B 259       7.228 -16.583  34.834  1.00  0.00           H  
ATOM   4101 2HG  PRO B 259       6.594 -16.041  36.391  1.00  0.00           H  
ATOM   4102 1HD  PRO B 259       6.583 -14.604  33.889  1.00  0.00           H  
ATOM   4103 2HD  PRO B 259       6.052 -13.976  35.530  1.00  0.00           H  
TER                                                                             
REMARK PDBinfo-LABEL:    1 SCAFFOLD
REMARK PDBinfo-LABEL:    2 SCAFFOLD CONNECTION
REMARK PDBinfo-LABEL:    3 MOTIF HOTSPOT HOTIN:1 CONNECTION
REMARK PDBinfo-LABEL:    4 MOTIF HOTSPOT HOTIN:2
REMARK PDBinfo-LABEL:    5 MOTIF
REMARK PDBinfo-LABEL:    6 MOTIF
REMARK PDBinfo-LABEL:    7 MOTIF HOTSPOT HOTIN:3
REMARK PDBinfo-LABEL:    8 MOTIF
REMARK PDBinfo-LABEL:    9 MOTIF
REMARK PDBinfo-LABEL:   10 MOTIF HOTSPOT HOTIN:4 CONNECTION
REMARK PDBinfo-LABEL:   11 SCAFFOLD CONNECTION
REMARK PDBinfo-LABEL:   12 SCAFFOLD
REMARK PDBinfo-LABEL:   13 SCAFFOLD
REMARK PDBinfo-LABEL:   14 SCAFFOLD
REMARK PDBinfo-LABEL:   15 SCAFFOLD
REMARK PDBinfo-LABEL:   16 SCAFFOLD
REMARK PDBinfo-LABEL:   17 SCAFFOLD
REMARK PDBinfo-LABEL:   18 SCAFFOLD
REMARK PDBinfo-LABEL:   19 SCAFFOLD
REMARK PDBinfo-LABEL:   20 SCAFFOLD
REMARK PDBinfo-LABEL:   21 SCAFFOLD
REMARK PDBinfo-LABEL:   22 SCAFFOLD
REMARK PDBinfo-LABEL:   23 SCAFFOLD
REMARK PDBinfo-LABEL:   24 SCAFFOLD
REMARK PDBinfo-LABEL:   25 SCAFFOLD
REMARK PDBinfo-LABEL:   26 SCAFFOLD
REMARK PDBinfo-LABEL:   27 SCAFFOLD
REMARK PDBinfo-LABEL:   28 SCAFFOLD
REMARK PDBinfo-LABEL:   29 SCAFFOLD
REMARK PDBinfo-LABEL:   30 SCAFFOLD
REMARK PDBinfo-LABEL:   31 SCAFFOLD
REMARK PDBinfo-LABEL:   32 SCAFFOLD
REMARK PDBinfo-LABEL:   33 SCAFFOLD
REMARK PDBinfo-LABEL:   34 SCAFFOLD
REMARK PDBinfo-LABEL:   35 SCAFFOLD
REMARK PDBinfo-LABEL:   36 SCAFFOLD
REMARK PDBinfo-LABEL:   37 SCAFFOLD
REMARK PDBinfo-LABEL:   38 SCAFFOLD
REMARK PDBinfo-LABEL:   39 SCAFFOLD
REMARK PDBinfo-LABEL:   40 SCAFFOLD
REMARK PDBinfo-LABEL:   41 SCAFFOLD
REMARK PDBinfo-LABEL:   42 SCAFFOLD
REMARK PDBinfo-LABEL:   43 SCAFFOLD
REMARK PDBinfo-LABEL:   44 SCAFFOLD
REMARK PDBinfo-LABEL:   45 SCAFFOLD
REMARK PDBinfo-LABEL:   46 SCAFFOLD
REMARK PDBinfo-LABEL:   47 SCAFFOLD
REMARK PDBinfo-LABEL:   48 SCAFFOLD
REMARK PDBinfo-LABEL:   49 SCAFFOLD
REMARK PDBinfo-LABEL:   50 SCAFFOLD
REMARK PDBinfo-LABEL:   51 SCAFFOLD
REMARK PDBinfo-LABEL:   52 SCAFFOLD
REMARK PDBinfo-LABEL:   53 SCAFFOLD
REMARK PDBinfo-LABEL:   54 SCAFFOLD
REMARK PDBinfo-LABEL:   55 SCAFFOLD
REMARK PDBinfo-LABEL:   56 SCAFFOLD
REMARK PDBinfo-LABEL:   57 SCAFFOLD
REMARK PDBinfo-LABEL:   58 SCAFFOLD
REMARK PDBinfo-LABEL:   59 SCAFFOLD
REMARK PDBinfo-LABEL:   60 SCAFFOLD
REMARK PDBinfo-LABEL:   61 SCAFFOLD
REMARK PDBinfo-LABEL:   62 SCAFFOLD
REMARK PDBinfo-LABEL:   63 SCAFFOLD
REMARK PDBinfo-LABEL:   64 SCAFFOLD
REMARK PDBinfo-LABEL:   65 CONTEXT
REMARK PDBinfo-LABEL:   66 CONTEXT
REMARK PDBinfo-LABEL:   67 CONTEXT
REMARK PDBinfo-LABEL:   68 CONTEXT
REMARK PDBinfo-LABEL:   69 CONTEXT
REMARK PDBinfo-LABEL:   70 CONTEXT
REMARK PDBinfo-LABEL:   71 CONTEXT
REMARK PDBinfo-LABEL:   72 CONTEXT
REMARK PDBinfo-LABEL:   73 CONTEXT
REMARK PDBinfo-LABEL:   74 CONTEXT
REMARK PDBinfo-LABEL:   75 CONTEXT
REMARK PDBinfo-LABEL:   76 CONTEXT
REMARK PDBinfo-LABEL:   77 CONTEXT
REMARK PDBinfo-LABEL:   78 CONTEXT
REMARK PDBinfo-LABEL:   79 CONTEXT
REMARK PDBinfo-LABEL:   80 CONTEXT
REMARK PDBinfo-LABEL:   81 CONTEXT
REMARK PDBinfo-LABEL:   82 CONTEXT
REMARK PDBinfo-LABEL:   83 CONTEXT
REMARK PDBinfo-LABEL:   84 CONTEXT
REMARK PDBinfo-LABEL:   85 CONTEXT
REMARK PDBinfo-LABEL:   86 CONTEXT
REMARK PDBinfo-LABEL:   87 CONTEXT
REMARK PDBinfo-LABEL:   88 CONTEXT
REMARK PDBinfo-LABEL:   89 CONTEXT
REMARK PDBinfo-LABEL:   90 CONTEXT
REMARK PDBinfo-LABEL:   91 CONTEXT
REMARK PDBinfo-LABEL:   92 CONTEXT
REMARK PDBinfo-LABEL:   93 CONTEXT
REMARK PDBinfo-LABEL:   94 CONTEXT
REMARK PDBinfo-LABEL:   95 CONTEXT
REMARK PDBinfo-LABEL:   96 CONTEXT
REMARK PDBinfo-LABEL:   97 CONTEXT
REMARK PDBinfo-LABEL:   98 CONTEXT
REMARK PDBinfo-LABEL:   99 CONTEXT
REMARK PDBinfo-LABEL:  100 CONTEXT
REMARK PDBinfo-LABEL:  101 CONTEXT
REMARK PDBinfo-LABEL:  102 CONTEXT
REMARK PDBinfo-LABEL:  103 CONTEXT
REMARK PDBinfo-LABEL:  104 CONTEXT
REMARK PDBinfo-LABEL:  105 CONTEXT
REMARK PDBinfo-LABEL:  106 CONTEXT
REMARK PDBinfo-LABEL:  107 CONTEXT
REMARK PDBinfo-LABEL:  108 CONTEXT
REMARK PDBinfo-LABEL:  109 CONTEXT
REMARK PDBinfo-LABEL:  110 CONTEXT
REMARK PDBinfo-LABEL:  111 CONTEXT
REMARK PDBinfo-LABEL:  112 CONTEXT
REMARK PDBinfo-LABEL:  113 CONTEXT
REMARK PDBinfo-LABEL:  114 CONTEXT
REMARK PDBinfo-LABEL:  115 CONTEXT
REMARK PDBinfo-LABEL:  116 CONTEXT
REMARK PDBinfo-LABEL:  117 CONTEXT
REMARK PDBinfo-LABEL:  118 CONTEXT
REMARK PDBinfo-LABEL:  119 CONTEXT
REMARK PDBinfo-LABEL:  120 CONTEXT
REMARK PDBinfo-LABEL:  121 CONTEXT
REMARK PDBinfo-LABEL:  122 CONTEXT
REMARK PDBinfo-LABEL:  123 CONTEXT
REMARK PDBinfo-LABEL:  124 CONTEXT
REMARK PDBinfo-LABEL:  125 CONTEXT
REMARK PDBinfo-LABEL:  126 CONTEXT
REMARK PDBinfo-LABEL:  127 CONTEXT
REMARK PDBinfo-LABEL:  128 CONTEXT
REMARK PDBinfo-LABEL:  129 CONTEXT
REMARK PDBinfo-LABEL:  130 CONTEXT
REMARK PDBinfo-LABEL:  131 CONTEXT
REMARK PDBinfo-LABEL:  132 CONTEXT
REMARK PDBinfo-LABEL:  133 CONTEXT
REMARK PDBinfo-LABEL:  134 CONTEXT
REMARK PDBinfo-LABEL:  135 CONTEXT
REMARK PDBinfo-LABEL:  136 CONTEXT
REMARK PDBinfo-LABEL:  137 CONTEXT
REMARK PDBinfo-LABEL:  138 CONTEXT
REMARK PDBinfo-LABEL:  139 CONTEXT
REMARK PDBinfo-LABEL:  140 CONTEXT
REMARK PDBinfo-LABEL:  141 CONTEXT
REMARK PDBinfo-LABEL:  142 CONTEXT
REMARK PDBinfo-LABEL:  143 CONTEXT
REMARK PDBinfo-LABEL:  144 CONTEXT
REMARK PDBinfo-LABEL:  145 CONTEXT
REMARK PDBinfo-LABEL:  146 CONTEXT
REMARK PDBinfo-LABEL:  147 CONTEXT
REMARK PDBinfo-LABEL:  148 CONTEXT
REMARK PDBinfo-LABEL:  149 CONTEXT
REMARK PDBinfo-LABEL:  150 CONTEXT
REMARK PDBinfo-LABEL:  151 CONTEXT
REMARK PDBinfo-LABEL:  152 CONTEXT
REMARK PDBinfo-LABEL:  153 CONTEXT
REMARK PDBinfo-LABEL:  154 CONTEXT
REMARK PDBinfo-LABEL:  155 CONTEXT
REMARK PDBinfo-LABEL:  156 CONTEXT
REMARK PDBinfo-LABEL:  157 CONTEXT
REMARK PDBinfo-LABEL:  158 CONTEXT
REMARK PDBinfo-LABEL:  159 CONTEXT
REMARK PDBinfo-LABEL:  160 CONTEXT
REMARK PDBinfo-LABEL:  161 CONTEXT
REMARK PDBinfo-LABEL:  162 CONTEXT
REMARK PDBinfo-LABEL:  163 CONTEXT
REMARK PDBinfo-LABEL:  164 CONTEXT
REMARK PDBinfo-LABEL:  165 CONTEXT
REMARK PDBinfo-LABEL:  166 CONTEXT
REMARK PDBinfo-LABEL:  167 CONTEXT
REMARK PDBinfo-LABEL:  168 CONTEXT
REMARK PDBinfo-LABEL:  169 CONTEXT
REMARK PDBinfo-LABEL:  170 CONTEXT
REMARK PDBinfo-LABEL:  171 CONTEXT
REMARK PDBinfo-LABEL:  172 CONTEXT
REMARK PDBinfo-LABEL:  173 CONTEXT
REMARK PDBinfo-LABEL:  174 CONTEXT
REMARK PDBinfo-LABEL:  175 CONTEXT
REMARK PDBinfo-LABEL:  176 CONTEXT
REMARK PDBinfo-LABEL:  177 CONTEXT
REMARK PDBinfo-LABEL:  178 CONTEXT
REMARK PDBinfo-LABEL:  179 CONTEXT
REMARK PDBinfo-LABEL:  180 CONTEXT
REMARK PDBinfo-LABEL:  181 CONTEXT
REMARK PDBinfo-LABEL:  182 CONTEXT
REMARK PDBinfo-LABEL:  183 CONTEXT
REMARK PDBinfo-LABEL:  184 CONTEXT
REMARK PDBinfo-LABEL:  185 CONTEXT
REMARK PDBinfo-LABEL:  186 CONTEXT
REMARK PDBinfo-LABEL:  187 CONTEXT
REMARK PDBinfo-LABEL:  188 CONTEXT
REMARK PDBinfo-LABEL:  189 CONTEXT
REMARK PDBinfo-LABEL:  190 CONTEXT
REMARK PDBinfo-LABEL:  191 CONTEXT
REMARK PDBinfo-LABEL:  192 CONTEXT
REMARK PDBinfo-LABEL:  193 CONTEXT
REMARK PDBinfo-LABEL:  194 CONTEXT
REMARK PDBinfo-LABEL:  195 CONTEXT
REMARK PDBinfo-LABEL:  196 CONTEXT
REMARK PDBinfo-LABEL:  197 CONTEXT
REMARK PDBinfo-LABEL:  198 CONTEXT
REMARK PDBinfo-LABEL:  199 CONTEXT
REMARK PDBinfo-LABEL:  200 CONTEXT
REMARK PDBinfo-LABEL:  201 CONTEXT
REMARK PDBinfo-LABEL:  202 CONTEXT
REMARK PDBinfo-LABEL:  203 CONTEXT
REMARK PDBinfo-LABEL:  204 CONTEXT
REMARK PDBinfo-LABEL:  205 CONTEXT
REMARK PDBinfo-LABEL:  206 CONTEXT
REMARK PDBinfo-LABEL:  207 CONTEXT
REMARK PDBinfo-LABEL:  208 CONTEXT
REMARK PDBinfo-LABEL:  209 CONTEXT
REMARK PDBinfo-LABEL:  210 CONTEXT
REMARK PDBinfo-LABEL:  211 CONTEXT
REMARK PDBinfo-LABEL:  212 CONTEXT
REMARK PDBinfo-LABEL:  213 CONTEXT
REMARK PDBinfo-LABEL:  214 CONTEXT
REMARK PDBinfo-LABEL:  215 CONTEXT
REMARK PDBinfo-LABEL:  216 CONTEXT
REMARK PDBinfo-LABEL:  217 CONTEXT
REMARK PDBinfo-LABEL:  218 CONTEXT
REMARK PDBinfo-LABEL:  219 CONTEXT
REMARK PDBinfo-LABEL:  220 CONTEXT
REMARK PDBinfo-LABEL:  221 CONTEXT
REMARK PDBinfo-LABEL:  222 CONTEXT
REMARK PDBinfo-LABEL:  223 CONTEXT
REMARK PDBinfo-LABEL:  224 CONTEXT
REMARK PDBinfo-LABEL:  225 CONTEXT
REMARK PDBinfo-LABEL:  226 CONTEXT
REMARK PDBinfo-LABEL:  227 CONTEXT
REMARK PDBinfo-LABEL:  228 CONTEXT
REMARK PDBinfo-LABEL:  229 CONTEXT
REMARK PDBinfo-LABEL:  230 CONTEXT
REMARK PDBinfo-LABEL:  231 CONTEXT
REMARK PDBinfo-LABEL:  232 CONTEXT
REMARK PDBinfo-LABEL:  233 CONTEXT
REMARK PDBinfo-LABEL:  234 CONTEXT
REMARK PDBinfo-LABEL:  235 CONTEXT
REMARK PDBinfo-LABEL:  236 CONTEXT
REMARK PDBinfo-LABEL:  237 CONTEXT
REMARK PDBinfo-LABEL:  238 CONTEXT
REMARK PDBinfo-LABEL:  239 CONTEXT
REMARK PDBinfo-LABEL:  240 CONTEXT
REMARK PDBinfo-LABEL:  241 CONTEXT
REMARK PDBinfo-LABEL:  242 CONTEXT
REMARK PDBinfo-LABEL:  243 CONTEXT
REMARK PDBinfo-LABEL:  244 CONTEXT
REMARK PDBinfo-LABEL:  245 CONTEXT
REMARK PDBinfo-LABEL:  246 CONTEXT
REMARK PDBinfo-LABEL:  247 CONTEXT
REMARK PDBinfo-LABEL:  248 CONTEXT
REMARK PDBinfo-LABEL:  249 CONTEXT
REMARK PDBinfo-LABEL:  250 CONTEXT
REMARK PDBinfo-LABEL:  251 CONTEXT
REMARK PDBinfo-LABEL:  252 CONTEXT
REMARK PDBinfo-LABEL:  253 CONTEXT
REMARK PDBinfo-LABEL:  254 CONTEXT
REMARK PDBinfo-LABEL:  255 CONTEXT
REMARK PDBinfo-LABEL:  256 CONTEXT
REMARK PDBinfo-LABEL:  257 CONTEXT
REMARK PDBinfo-LABEL:  258 CONTEXT
REMARK PDBinfo-LABEL:  259 CONTEXT

score -792.482
silent_score -792.482
time 0
                                    
