# Supplementary material for: Improving de novo protein binder design with deep learning
Source: Nat Commun. 2023 May 6;14:2625. doi: 10.1038/s41467-023-38328-5 (PMC10163288; doi:10.1038/s41467-023-38328-5)
Supplement: Supplementary file 4 — Source Data File [file 41467_2023_38328_MOESM4_ESM.zip › all_data/experimental_structure_agreement/rosetta_models/TrkA_design.pdb]

HEADER                                            13-MAR-23   XXXX              
EXPDTA    THEORETICAL MODEL                                                     
REMARK 220                                                                      
REMARK 220 EXPERIMENTAL DETAILS                                                 
REMARK 220  EXPERIMENT TYPE                : THEORETICAL MODELLING              
REMARK 220  DATE OF DATA COLLECTION        : 13-MAR-23                          
REMARK 220                                                                      
REMARK 220 REMARK: MODEL GENERATED BY ROSETTA                                   
REMARK 220  VERSION 2019.44+release.5aed75f2e79                                 
SSBOND     CYS B   79    CYS B  124                                       2.02  
ATOM      1  N   ARG A   1      -2.430 -19.588  -9.216  1.00  0.00           N  
ATOM      2  CA  ARG A   1      -2.379 -18.530 -10.219  1.00  0.00           C  
ATOM      3  C   ARG A   1      -1.974 -17.201  -9.596  1.00  0.00           C  
ATOM      4  O   ARG A   1      -2.749 -16.587  -8.863  1.00  0.00           O  
ATOM      5  CB  ARG A   1      -3.729 -18.375 -10.904  1.00  0.00           C  
ATOM      6  CG  ARG A   1      -3.754 -17.374 -12.048  1.00  0.00           C  
ATOM      7  CD  ARG A   1      -5.020 -17.455 -12.821  1.00  0.00           C  
ATOM      8  NE  ARG A   1      -5.089 -16.438 -13.858  1.00  0.00           N  
ATOM      9  CZ  ARG A   1      -6.181 -16.177 -14.602  1.00  0.00           C  
ATOM     10  NH1 ARG A   1      -7.286 -16.863 -14.411  1.00  0.00           N  
ATOM     11  NH2 ARG A   1      -6.142 -15.229 -15.522  1.00  0.00           N  
ATOM     12 1H   ARG A   1      -2.698 -20.448  -9.651  1.00  0.00           H  
ATOM     13 2H   ARG A   1      -1.529 -19.693  -8.796  1.00  0.00           H  
ATOM     14 3H   ARG A   1      -3.099 -19.348  -8.513  1.00  0.00           H  
ATOM     15  HA  ARG A   1      -1.639 -18.803 -10.972  1.00  0.00           H  
ATOM     16 1HB  ARG A   1      -4.048 -19.337 -11.301  1.00  0.00           H  
ATOM     17 2HB  ARG A   1      -4.474 -18.060 -10.173  1.00  0.00           H  
ATOM     18 1HG  ARG A   1      -3.661 -16.363 -11.649  1.00  0.00           H  
ATOM     19 2HG  ARG A   1      -2.925 -17.575 -12.726  1.00  0.00           H  
ATOM     20 1HD  ARG A   1      -5.094 -18.433 -13.296  1.00  0.00           H  
ATOM     21 2HD  ARG A   1      -5.866 -17.314 -12.149  1.00  0.00           H  
ATOM     22  HE  ARG A   1      -4.258 -15.889 -14.034  1.00  0.00           H  
ATOM     23 1HH1 ARG A   1      -7.316 -17.587 -13.708  1.00  0.00           H  
ATOM     24 2HH1 ARG A   1      -8.105 -16.667 -14.969  1.00  0.00           H  
ATOM     25 1HH2 ARG A   1      -5.293 -14.701 -15.669  1.00  0.00           H  
ATOM     26 2HH2 ARG A   1      -6.960 -15.033 -16.080  1.00  0.00           H  
ATOM     27  N   ASP A   2      -0.755 -16.763  -9.889  1.00  0.00           N  
ATOM     28  CA  ASP A   2      -0.195 -15.575  -9.258  1.00  0.00           C  
ATOM     29  C   ASP A   2      -0.933 -14.316  -9.695  1.00  0.00           C  
ATOM     30  O   ASP A   2      -1.118 -13.386  -8.910  1.00  0.00           O  
ATOM     31  CB  ASP A   2       1.293 -15.442  -9.590  1.00  0.00           C  
ATOM     32  CG  ASP A   2       2.148 -16.506  -8.913  1.00  0.00           C  
ATOM     33  OD1 ASP A   2       1.668 -17.133  -7.999  1.00  0.00           O  
ATOM     34  OD2 ASP A   2       3.272 -16.681  -9.318  1.00  0.00           O  
ATOM     35  H   ASP A   2      -0.202 -17.264 -10.571  1.00  0.00           H  
ATOM     36  HA  ASP A   2      -0.294 -15.679  -8.176  1.00  0.00           H  
ATOM     37 1HB  ASP A   2       1.433 -15.516 -10.668  1.00  0.00           H  
ATOM     38 2HB  ASP A   2       1.649 -14.460  -9.280  1.00  0.00           H  
ATOM     39  N   GLU A   3      -1.355 -14.292 -10.957  1.00  0.00           N  
ATOM     40  CA  GLU A   3      -2.017 -13.123 -11.519  1.00  0.00           C  
ATOM     41  C   GLU A   3      -3.172 -12.663 -10.636  1.00  0.00           C  
ATOM     42  O   GLU A   3      -3.338 -11.468 -10.391  1.00  0.00           O  
ATOM     43  CB  GLU A   3      -2.529 -13.429 -12.928  1.00  0.00           C  
ATOM     44  CG  GLU A   3      -3.229 -12.263 -13.610  1.00  0.00           C  
ATOM     45  CD  GLU A   3      -3.735 -12.605 -14.984  1.00  0.00           C  
ATOM     46  OE1 GLU A   3      -3.499 -13.704 -15.425  1.00  0.00           O  
ATOM     47  OE2 GLU A   3      -4.358 -11.767 -15.592  1.00  0.00           O  
ATOM     48  H   GLU A   3      -1.212 -15.105 -11.538  1.00  0.00           H  
ATOM     49  HA  GLU A   3      -1.289 -12.314 -11.594  1.00  0.00           H  
ATOM     50 1HB  GLU A   3      -1.695 -13.735 -13.560  1.00  0.00           H  
ATOM     51 2HB  GLU A   3      -3.231 -14.263 -12.887  1.00  0.00           H  
ATOM     52 1HG  GLU A   3      -4.071 -11.947 -12.994  1.00  0.00           H  
ATOM     53 2HG  GLU A   3      -2.534 -11.427 -13.682  1.00  0.00           H  
ATOM     54  N   ILE A   4      -3.963 -13.619 -10.163  1.00  0.00           N  
ATOM     55  CA  ILE A   4      -5.144 -13.307  -9.363  1.00  0.00           C  
ATOM     56  C   ILE A   4      -4.758 -12.882  -7.953  1.00  0.00           C  
ATOM     57  O   ILE A   4      -5.313 -11.927  -7.409  1.00  0.00           O  
ATOM     58  CB  ILE A   4      -6.094 -14.516  -9.291  1.00  0.00           C  
ATOM     59  CG1 ILE A   4      -6.537 -14.931 -10.697  1.00  0.00           C  
ATOM     60  CG2 ILE A   4      -7.301 -14.193  -8.423  1.00  0.00           C  
ATOM     61  CD1 ILE A   4      -7.269 -13.845 -11.452  1.00  0.00           C  
ATOM     62  H   ILE A   4      -3.743 -14.584 -10.362  1.00  0.00           H  
ATOM     63  HA  ILE A   4      -5.673 -12.480  -9.835  1.00  0.00           H  
ATOM     64  HB  ILE A   4      -5.568 -15.368  -8.863  1.00  0.00           H  
ATOM     65 1HG1 ILE A   4      -5.666 -15.225 -11.281  1.00  0.00           H  
ATOM     66 2HG1 ILE A   4      -7.193 -15.800 -10.630  1.00  0.00           H  
ATOM     67 1HG2 ILE A   4      -7.962 -15.058  -8.384  1.00  0.00           H  
ATOM     68 2HG2 ILE A   4      -6.968 -13.945  -7.416  1.00  0.00           H  
ATOM     69 3HG2 ILE A   4      -7.838 -13.345  -8.847  1.00  0.00           H  
ATOM     70 1HD1 ILE A   4      -7.551 -14.214 -12.438  1.00  0.00           H  
ATOM     71 2HD1 ILE A   4      -8.166 -13.560 -10.901  1.00  0.00           H  
ATOM     72 3HD1 ILE A   4      -6.620 -12.978 -11.562  1.00  0.00           H  
ATOM     73  N   LYS A   5      -3.804 -13.596  -7.365  1.00  0.00           N  
ATOM     74  CA  LYS A   5      -3.340 -13.292  -6.017  1.00  0.00           C  
ATOM     75  C   LYS A   5      -2.813 -11.867  -5.924  1.00  0.00           C  
ATOM     76  O   LYS A   5      -3.038 -11.175  -4.931  1.00  0.00           O  
ATOM     77  CB  LYS A   5      -2.256 -14.282  -5.588  1.00  0.00           C  
ATOM     78  CG  LYS A   5      -2.776 -15.669  -5.233  1.00  0.00           C  
ATOM     79  CD  LYS A   5      -1.695 -16.513  -4.577  1.00  0.00           C  
ATOM     80  CE  LYS A   5      -0.741 -17.094  -5.610  1.00  0.00           C  
ATOM     81  NZ  LYS A   5       0.163 -18.119  -5.020  1.00  0.00           N  
ATOM     82  H   LYS A   5      -3.390 -14.370  -7.863  1.00  0.00           H  
ATOM     83  HA  LYS A   5      -4.180 -13.401  -5.329  1.00  0.00           H  
ATOM     84 1HB  LYS A   5      -1.526 -14.394  -6.390  1.00  0.00           H  
ATOM     85 2HB  LYS A   5      -1.729 -13.890  -4.718  1.00  0.00           H  
ATOM     86 1HG  LYS A   5      -3.620 -15.577  -4.548  1.00  0.00           H  
ATOM     87 2HG  LYS A   5      -3.119 -16.171  -6.137  1.00  0.00           H  
ATOM     88 1HD  LYS A   5      -1.128 -15.899  -3.876  1.00  0.00           H  
ATOM     89 2HD  LYS A   5      -2.157 -17.331  -4.024  1.00  0.00           H  
ATOM     90 1HE  LYS A   5      -1.313 -17.552  -6.416  1.00  0.00           H  
ATOM     91 2HE  LYS A   5      -0.134 -16.295  -6.035  1.00  0.00           H  
ATOM     92 1HZ  LYS A   5       0.778 -18.478  -5.736  1.00  0.00           H  
ATOM     93 2HZ  LYS A   5       0.712 -17.700  -4.283  1.00  0.00           H  
ATOM     94 3HZ  LYS A   5      -0.388 -18.875  -4.640  1.00  0.00           H  
ATOM     95  N   GLU A   6      -2.113 -11.430  -6.964  1.00  0.00           N  
ATOM     96  CA  GLU A   6      -1.572 -10.078  -7.014  1.00  0.00           C  
ATOM     97  C   GLU A   6      -2.684  -9.046  -7.152  1.00  0.00           C  
ATOM     98  O   GLU A   6      -2.633  -7.978  -6.541  1.00  0.00           O  
ATOM     99  CB  GLU A   6      -0.587  -9.939  -8.177  1.00  0.00           C  
ATOM    100  CG  GLU A   6       0.776 -10.568  -7.925  1.00  0.00           C  
ATOM    101  CD  GLU A   6       1.529  -9.904  -6.805  1.00  0.00           C  
ATOM    102  OE1 GLU A   6       1.762  -8.722  -6.891  1.00  0.00           O  
ATOM    103  OE2 GLU A   6       1.871 -10.580  -5.865  1.00  0.00           O  
ATOM    104  H   GLU A   6      -1.948 -12.055  -7.743  1.00  0.00           H  
ATOM    105  HA  GLU A   6      -1.031  -9.887  -6.085  1.00  0.00           H  
ATOM    106 1HB  GLU A   6      -1.010 -10.403  -9.069  1.00  0.00           H  
ATOM    107 2HB  GLU A   6      -0.433  -8.882  -8.398  1.00  0.00           H  
ATOM    108 1HG  GLU A   6       0.640 -11.620  -7.681  1.00  0.00           H  
ATOM    109 2HG  GLU A   6       1.365 -10.508  -8.839  1.00  0.00           H  
ATOM    110  N   ARG A   7      -3.689  -9.370  -7.957  1.00  0.00           N  
ATOM    111  CA  ARG A   7      -4.856  -8.511  -8.112  1.00  0.00           C  
ATOM    112  C   ARG A   7      -5.583  -8.326  -6.787  1.00  0.00           C  
ATOM    113  O   ARG A   7      -6.061  -7.237  -6.474  1.00  0.00           O  
ATOM    114  CB  ARG A   7      -5.818  -9.093  -9.137  1.00  0.00           C  
ATOM    115  CG  ARG A   7      -5.362  -8.973 -10.583  1.00  0.00           C  
ATOM    116  CD  ARG A   7      -6.338  -9.587 -11.520  1.00  0.00           C  
ATOM    117  NE  ARG A   7      -5.804  -9.690 -12.868  1.00  0.00           N  
ATOM    118  CZ  ARG A   7      -5.799  -8.688 -13.768  1.00  0.00           C  
ATOM    119  NH1 ARG A   7      -6.302  -7.516 -13.450  1.00  0.00           N  
ATOM    120  NH2 ARG A   7      -5.289  -8.883 -14.972  1.00  0.00           N  
ATOM    121  H   ARG A   7      -3.643 -10.235  -8.478  1.00  0.00           H  
ATOM    122  HA  ARG A   7      -4.522  -7.535  -8.465  1.00  0.00           H  
ATOM    123 1HB  ARG A   7      -5.976 -10.150  -8.928  1.00  0.00           H  
ATOM    124 2HB  ARG A   7      -6.784  -8.595  -9.054  1.00  0.00           H  
ATOM    125 1HG  ARG A   7      -5.252  -7.920 -10.843  1.00  0.00           H  
ATOM    126 2HG  ARG A   7      -4.404  -9.479 -10.706  1.00  0.00           H  
ATOM    127 1HD  ARG A   7      -6.592 -10.589 -11.175  1.00  0.00           H  
ATOM    128 2HD  ARG A   7      -7.240  -8.977 -11.556  1.00  0.00           H  
ATOM    129  HE  ARG A   7      -5.408 -10.577 -13.150  1.00  0.00           H  
ATOM    130 1HH1 ARG A   7      -6.692  -7.367 -12.530  1.00  0.00           H  
ATOM    131 2HH1 ARG A   7      -6.299  -6.765 -14.124  1.00  0.00           H  
ATOM    132 1HH2 ARG A   7      -4.902  -9.784 -15.217  1.00  0.00           H  
ATOM    133 2HH2 ARG A   7      -5.286  -8.132 -15.646  1.00  0.00           H  
ATOM    134  N   ILE A   8      -5.665  -9.400  -6.007  1.00  0.00           N  
ATOM    135  CA  ILE A   8      -6.259  -9.339  -4.677  1.00  0.00           C  
ATOM    136  C   ILE A   8      -5.426  -8.475  -3.742  1.00  0.00           C  
ATOM    137  O   ILE A   8      -5.954  -7.607  -3.046  1.00  0.00           O  
ATOM    138  CB  ILE A   8      -6.409 -10.749  -4.078  1.00  0.00           C  
ATOM    139  CG1 ILE A   8      -7.422 -11.567  -4.884  1.00  0.00           C  
ATOM    140  CG2 ILE A   8      -6.830 -10.664  -2.618  1.00  0.00           C  
ATOM    141  CD1 ILE A   8      -7.402 -13.045  -4.568  1.00  0.00           C  
ATOM    142  H   ILE A   8      -5.306 -10.280  -6.346  1.00  0.00           H  
ATOM    143  HA  ILE A   8      -7.254  -8.900  -4.764  1.00  0.00           H  
ATOM    144  HB  ILE A   8      -5.457 -11.275  -4.141  1.00  0.00           H  
ATOM    145 1HG1 ILE A   8      -8.426 -11.191  -4.694  1.00  0.00           H  
ATOM    146 2HG1 ILE A   8      -7.223 -11.444  -5.949  1.00  0.00           H  
ATOM    147 1HG2 ILE A   8      -6.932 -11.669  -2.210  1.00  0.00           H  
ATOM    148 2HG2 ILE A   8      -6.075 -10.118  -2.054  1.00  0.00           H  
ATOM    149 3HG2 ILE A   8      -7.785 -10.144  -2.545  1.00  0.00           H  
ATOM    150 1HD1 ILE A   8      -8.146 -13.558  -5.179  1.00  0.00           H  
ATOM    151 2HD1 ILE A   8      -6.413 -13.451  -4.784  1.00  0.00           H  
ATOM    152 3HD1 ILE A   8      -7.633 -13.195  -3.514  1.00  0.00           H  
ATOM    153  N   PHE A   9      -4.118  -8.717  -3.726  1.00  0.00           N  
ATOM    154  CA  PHE A   9      -3.205  -7.943  -2.894  1.00  0.00           C  
ATOM    155  C   PHE A   9      -3.433  -6.446  -3.073  1.00  0.00           C  
ATOM    156  O   PHE A   9      -3.564  -5.708  -2.096  1.00  0.00           O  
ATOM    157  CB  PHE A   9      -1.753  -8.287  -3.231  1.00  0.00           C  
ATOM    158  CG  PHE A   9      -0.746  -7.559  -2.387  1.00  0.00           C  
ATOM    159  CD1 PHE A   9      -0.249  -8.133  -1.225  1.00  0.00           C  
ATOM    160  CD2 PHE A   9      -0.293  -6.300  -2.751  1.00  0.00           C  
ATOM    161  CE1 PHE A   9       0.677  -7.464  -0.447  1.00  0.00           C  
ATOM    162  CE2 PHE A   9       0.633  -5.630  -1.976  1.00  0.00           C  
ATOM    163  CZ  PHE A   9       1.119  -6.213  -0.823  1.00  0.00           C  
ATOM    164  H   PHE A   9      -3.748  -9.458  -4.307  1.00  0.00           H  
ATOM    165  HA  PHE A   9      -3.383  -8.202  -1.851  1.00  0.00           H  
ATOM    166 1HB  PHE A   9      -1.594  -9.357  -3.104  1.00  0.00           H  
ATOM    167 2HB  PHE A   9      -1.556  -8.049  -4.276  1.00  0.00           H  
ATOM    168  HD1 PHE A   9      -0.598  -9.123  -0.929  1.00  0.00           H  
ATOM    169  HD2 PHE A   9      -0.677  -5.839  -3.662  1.00  0.00           H  
ATOM    170  HE1 PHE A   9       1.059  -7.927   0.463  1.00  0.00           H  
ATOM    171  HE2 PHE A   9       0.981  -4.641  -2.274  1.00  0.00           H  
ATOM    172  HZ  PHE A   9       1.848  -5.686  -0.210  1.00  0.00           H  
ATOM    173  N   LYS A  10      -3.480  -6.004  -4.324  1.00  0.00           N  
ATOM    174  CA  LYS A  10      -3.673  -4.592  -4.633  1.00  0.00           C  
ATOM    175  C   LYS A  10      -5.020  -4.096  -4.125  1.00  0.00           C  
ATOM    176  O   LYS A  10      -5.130  -2.982  -3.615  1.00  0.00           O  
ATOM    177  CB  LYS A  10      -3.558  -4.352  -6.139  1.00  0.00           C  
ATOM    178  CG  LYS A  10      -2.170  -4.605  -6.712  1.00  0.00           C  
ATOM    179  CD  LYS A  10      -2.137  -4.353  -8.212  1.00  0.00           C  
ATOM    180  CE  LYS A  10      -0.793  -4.742  -8.810  1.00  0.00           C  
ATOM    181  NZ  LYS A  10      -0.761  -4.544 -10.284  1.00  0.00           N  
ATOM    182  H   LYS A  10      -3.380  -6.662  -5.084  1.00  0.00           H  
ATOM    183  HA  LYS A  10      -2.883  -4.021  -4.144  1.00  0.00           H  
ATOM    184 1HB  LYS A  10      -4.260  -5.000  -6.665  1.00  0.00           H  
ATOM    185 2HB  LYS A  10      -3.831  -3.321  -6.365  1.00  0.00           H  
ATOM    186 1HG  LYS A  10      -1.450  -3.945  -6.225  1.00  0.00           H  
ATOM    187 2HG  LYS A  10      -1.878  -5.637  -6.518  1.00  0.00           H  
ATOM    188 1HD  LYS A  10      -2.922  -4.935  -8.696  1.00  0.00           H  
ATOM    189 2HD  LYS A  10      -2.318  -3.297  -8.408  1.00  0.00           H  
ATOM    190 1HE  LYS A  10      -0.006  -4.140  -8.358  1.00  0.00           H  
ATOM    191 2HE  LYS A  10      -0.587  -5.790  -8.592  1.00  0.00           H  
ATOM    192 1HZ  LYS A  10       0.145  -4.814 -10.641  1.00  0.00           H  
ATOM    193 2HZ  LYS A  10      -1.476  -5.113 -10.716  1.00  0.00           H  
ATOM    194 3HZ  LYS A  10      -0.931  -3.572 -10.497  1.00  0.00           H  
ATOM    195  N   ALA A  11      -6.044  -4.931  -4.268  1.00  0.00           N  
ATOM    196  CA  ALA A  11      -7.393  -4.565  -3.853  1.00  0.00           C  
ATOM    197  C   ALA A  11      -7.480  -4.397  -2.341  1.00  0.00           C  
ATOM    198  O   ALA A  11      -8.135  -3.480  -1.846  1.00  0.00           O  
ATOM    199  CB  ALA A  11      -8.394  -5.609  -4.326  1.00  0.00           C  
ATOM    200  H   ALA A  11      -5.885  -5.841  -4.675  1.00  0.00           H  
ATOM    201  HA  ALA A  11      -7.640  -3.607  -4.310  1.00  0.00           H  
ATOM    202 1HB  ALA A  11      -9.396  -5.323  -4.008  1.00  0.00           H  
ATOM    203 2HB  ALA A  11      -8.363  -5.677  -5.413  1.00  0.00           H  
ATOM    204 3HB  ALA A  11      -8.140  -6.577  -3.896  1.00  0.00           H  
ATOM    205  N   VAL A  12      -6.814  -5.288  -1.613  1.00  0.00           N  
ATOM    206  CA  VAL A  12      -6.859  -5.273  -0.157  1.00  0.00           C  
ATOM    207  C   VAL A  12      -6.160  -4.039   0.402  1.00  0.00           C  
ATOM    208  O   VAL A  12      -6.680  -3.371   1.296  1.00  0.00           O  
ATOM    209  CB  VAL A  12      -6.192  -6.540   0.410  1.00  0.00           C  
ATOM    210  CG1 VAL A  12      -6.027  -6.426   1.918  1.00  0.00           C  
ATOM    211  CG2 VAL A  12      -7.017  -7.765   0.049  1.00  0.00           C  
ATOM    212  H   VAL A  12      -6.264  -5.993  -2.081  1.00  0.00           H  
ATOM    213  HA  VAL A  12      -7.903  -5.256   0.157  1.00  0.00           H  
ATOM    214  HB  VAL A  12      -5.193  -6.635  -0.016  1.00  0.00           H  
ATOM    215 1HG1 VAL A  12      -5.554  -7.330   2.302  1.00  0.00           H  
ATOM    216 2HG1 VAL A  12      -5.403  -5.563   2.152  1.00  0.00           H  
ATOM    217 3HG1 VAL A  12      -7.005  -6.304   2.383  1.00  0.00           H  
ATOM    218 1HG2 VAL A  12      -6.539  -8.658   0.452  1.00  0.00           H  
ATOM    219 2HG2 VAL A  12      -8.018  -7.667   0.470  1.00  0.00           H  
ATOM    220 3HG2 VAL A  12      -7.087  -7.850  -1.036  1.00  0.00           H  
ATOM    221  N   VAL A  13      -4.978  -3.742  -0.130  1.00  0.00           N  
ATOM    222  CA  VAL A  13      -4.228  -2.561   0.281  1.00  0.00           C  
ATOM    223  C   VAL A  13      -4.993  -1.283  -0.035  1.00  0.00           C  
ATOM    224  O   VAL A  13      -5.050  -0.365   0.781  1.00  0.00           O  
ATOM    225  CB  VAL A  13      -2.860  -2.524  -0.426  1.00  0.00           C  
ATOM    226  CG1 VAL A  13      -2.151  -1.208  -0.146  1.00  0.00           C  
ATOM    227  CG2 VAL A  13      -2.011  -3.702   0.028  1.00  0.00           C  
ATOM    228  H   VAL A  13      -4.591  -4.351  -0.837  1.00  0.00           H  
ATOM    229  HA  VAL A  13      -4.063  -2.613   1.358  1.00  0.00           H  
ATOM    230  HB  VAL A  13      -3.017  -2.582  -1.503  1.00  0.00           H  
ATOM    231 1HG1 VAL A  13      -1.186  -1.199  -0.653  1.00  0.00           H  
ATOM    232 2HG1 VAL A  13      -2.760  -0.381  -0.511  1.00  0.00           H  
ATOM    233 3HG1 VAL A  13      -1.997  -1.099   0.928  1.00  0.00           H  
ATOM    234 1HG2 VAL A  13      -1.045  -3.670  -0.476  1.00  0.00           H  
ATOM    235 2HG2 VAL A  13      -1.859  -3.647   1.106  1.00  0.00           H  
ATOM    236 3HG2 VAL A  13      -2.519  -4.634  -0.220  1.00  0.00           H  
ATOM    237  N   ARG A  14      -5.582  -1.233  -1.225  1.00  0.00           N  
ATOM    238  CA  ARG A  14      -6.369  -0.079  -1.640  1.00  0.00           C  
ATOM    239  C   ARG A  14      -7.558   0.139  -0.712  1.00  0.00           C  
ATOM    240  O   ARG A  14      -7.882   1.274  -0.360  1.00  0.00           O  
ATOM    241  CB  ARG A  14      -6.866  -0.256  -3.067  1.00  0.00           C  
ATOM    242  CG  ARG A  14      -7.476   0.989  -3.691  1.00  0.00           C  
ATOM    243  CD  ARG A  14      -7.873   0.758  -5.103  1.00  0.00           C  
ATOM    244  NE  ARG A  14      -6.724   0.498  -5.955  1.00  0.00           N  
ATOM    245  CZ  ARG A  14      -5.941   1.451  -6.496  1.00  0.00           C  
ATOM    246  NH1 ARG A  14      -6.196   2.720  -6.265  1.00  0.00           N  
ATOM    247  NH2 ARG A  14      -4.916   1.112  -7.258  1.00  0.00           N  
ATOM    248  H   ARG A  14      -5.480  -2.013  -1.858  1.00  0.00           H  
ATOM    249  HA  ARG A  14      -5.732   0.806  -1.607  1.00  0.00           H  
ATOM    250 1HB  ARG A  14      -6.042  -0.573  -3.703  1.00  0.00           H  
ATOM    251 2HB  ARG A  14      -7.622  -1.041  -3.094  1.00  0.00           H  
ATOM    252 1HG  ARG A  14      -8.363   1.282  -3.128  1.00  0.00           H  
ATOM    253 2HG  ARG A  14      -6.748   1.801  -3.668  1.00  0.00           H  
ATOM    254 1HD  ARG A  14      -8.539  -0.103  -5.157  1.00  0.00           H  
ATOM    255 2HD  ARG A  14      -8.388   1.638  -5.485  1.00  0.00           H  
ATOM    256  HE  ARG A  14      -6.496  -0.467  -6.155  1.00  0.00           H  
ATOM    257 1HH1 ARG A  14      -6.980   2.980  -5.682  1.00  0.00           H  
ATOM    258 2HH1 ARG A  14      -5.610   3.435  -6.670  1.00  0.00           H  
ATOM    259 1HH2 ARG A  14      -4.720   0.136  -7.435  1.00  0.00           H  
ATOM    260 2HH2 ARG A  14      -4.330   1.826  -7.663  1.00  0.00           H  
ATOM    261  N   ALA A  15      -8.206  -0.951  -0.322  1.00  0.00           N  
ATOM    262  CA  ALA A  15      -9.350  -0.883   0.579  1.00  0.00           C  
ATOM    263  C   ALA A  15      -8.966  -0.253   1.911  1.00  0.00           C  
ATOM    264  O   ALA A  15      -9.711   0.555   2.466  1.00  0.00           O  
ATOM    265  CB  ALA A  15      -9.934  -2.271   0.801  1.00  0.00           C  
ATOM    266  H   ALA A  15      -7.895  -1.854  -0.656  1.00  0.00           H  
ATOM    267  HA  ALA A  15     -10.121  -0.269   0.112  1.00  0.00           H  
ATOM    268 1HB  ALA A  15     -10.788  -2.202   1.476  1.00  0.00           H  
ATOM    269 2HB  ALA A  15     -10.258  -2.686  -0.154  1.00  0.00           H  
ATOM    270 3HB  ALA A  15      -9.176  -2.919   1.238  1.00  0.00           H  
ATOM    271  N   ILE A  16      -7.797  -0.625   2.422  1.00  0.00           N  
ATOM    272  CA  ILE A  16      -7.348  -0.162   3.730  1.00  0.00           C  
ATOM    273  C   ILE A  16      -7.123   1.344   3.732  1.00  0.00           C  
ATOM    274  O   ILE A  16      -7.584   2.049   4.629  1.00  0.00           O  
ATOM    275  CB  ILE A  16      -6.051  -0.877   4.151  1.00  0.00           C  
ATOM    276  CG1 ILE A  16      -6.315  -2.365   4.394  1.00  0.00           C  
ATOM    277  CG2 ILE A  16      -5.465  -0.226   5.395  1.00  0.00           C  
ATOM    278  CD1 ILE A  16      -5.060  -3.204   4.468  1.00  0.00           C  
ATOM    279  H   ILE A  16      -7.204  -1.246   1.889  1.00  0.00           H  
ATOM    280  HA  ILE A  16      -8.121  -0.393   4.463  1.00  0.00           H  
ATOM    281  HB  ILE A  16      -5.323  -0.814   3.343  1.00  0.00           H  
ATOM    282 1HG1 ILE A  16      -6.864  -2.489   5.327  1.00  0.00           H  
ATOM    283 2HG1 ILE A  16      -6.941  -2.759   3.593  1.00  0.00           H  
ATOM    284 1HG2 ILE A  16      -4.549  -0.744   5.679  1.00  0.00           H  
ATOM    285 2HG2 ILE A  16      -5.241   0.819   5.187  1.00  0.00           H  
ATOM    286 3HG2 ILE A  16      -6.184  -0.289   6.211  1.00  0.00           H  
ATOM    287 1HD1 ILE A  16      -5.329  -4.246   4.642  1.00  0.00           H  
ATOM    288 2HD1 ILE A  16      -4.512  -3.122   3.529  1.00  0.00           H  
ATOM    289 3HD1 ILE A  16      -4.434  -2.850   5.286  1.00  0.00           H  
ATOM    290  N   VAL A  17      -6.412   1.833   2.722  1.00  0.00           N  
ATOM    291  CA  VAL A  17      -6.061   3.247   2.644  1.00  0.00           C  
ATOM    292  C   VAL A  17      -7.258   4.088   2.219  1.00  0.00           C  
ATOM    293  O   VAL A  17      -7.405   5.236   2.642  1.00  0.00           O  
ATOM    294  CB  VAL A  17      -4.908   3.458   1.643  1.00  0.00           C  
ATOM    295  CG1 VAL A  17      -3.644   2.770   2.136  1.00  0.00           C  
ATOM    296  CG2 VAL A  17      -5.310   2.933   0.274  1.00  0.00           C  
ATOM    297  H   VAL A  17      -6.106   1.209   1.989  1.00  0.00           H  
ATOM    298  HA  VAL A  17      -5.735   3.578   3.630  1.00  0.00           H  
ATOM    299  HB  VAL A  17      -4.689   4.524   1.575  1.00  0.00           H  
ATOM    300 1HG1 VAL A  17      -2.839   2.930   1.417  1.00  0.00           H  
ATOM    301 2HG1 VAL A  17      -3.355   3.187   3.100  1.00  0.00           H  
ATOM    302 3HG1 VAL A  17      -3.828   1.702   2.241  1.00  0.00           H  
ATOM    303 1HG2 VAL A  17      -4.491   3.086  -0.429  1.00  0.00           H  
ATOM    304 2HG2 VAL A  17      -5.535   1.868   0.343  1.00  0.00           H  
ATOM    305 3HG2 VAL A  17      -6.193   3.468  -0.077  1.00  0.00           H  
ATOM    306  N   THR A  18      -8.110   3.513   1.378  1.00  0.00           N  
ATOM    307  CA  THR A  18      -9.283   4.217   0.875  1.00  0.00           C  
ATOM    308  C   THR A  18     -10.366   4.320   1.942  1.00  0.00           C  
ATOM    309  O   THR A  18     -11.058   5.333   2.043  1.00  0.00           O  
ATOM    310  CB  THR A  18      -9.853   3.521  -0.375  1.00  0.00           C  
ATOM    311  OG1 THR A  18      -8.846   3.461  -1.393  1.00  0.00           O  
ATOM    312  CG2 THR A  18     -11.060   4.280  -0.905  1.00  0.00           C  
ATOM    313  H   THR A  18      -7.945   2.560   1.084  1.00  0.00           H  
ATOM    314  HA  THR A  18      -8.983   5.225   0.584  1.00  0.00           H  
ATOM    315  HB  THR A  18     -10.154   2.505  -0.120  1.00  0.00           H  
ATOM    316  HG1 THR A  18      -8.185   2.808  -1.150  1.00  0.00           H  
ATOM    317 1HG2 THR A  18     -11.450   3.774  -1.787  1.00  0.00           H  
ATOM    318 2HG2 THR A  18     -11.832   4.318  -0.137  1.00  0.00           H  
ATOM    319 3HG2 THR A  18     -10.764   5.294  -1.170  1.00  0.00           H  
ATOM    320  N   GLY A  19     -10.509   3.265   2.736  1.00  0.00           N  
ATOM    321  CA  GLY A  19     -11.584   3.185   3.718  1.00  0.00           C  
ATOM    322  C   GLY A  19     -12.901   2.788   3.063  1.00  0.00           C  
ATOM    323  O   GLY A  19     -13.968   3.248   3.464  1.00  0.00           O  
ATOM    324  H   GLY A  19      -9.858   2.497   2.657  1.00  0.00           H  
ATOM    325 1HA  GLY A  19     -11.321   2.458   4.486  1.00  0.00           H  
ATOM    326 2HA  GLY A  19     -11.696   4.148   4.213  1.00  0.00           H  
ATOM    327  N   ASN A  20     -12.817   1.926   2.055  1.00  0.00           N  
ATOM    328  CA  ASN A  20     -13.986   1.559   1.265  1.00  0.00           C  
ATOM    329  C   ASN A  20     -14.025   0.056   1.005  1.00  0.00           C  
ATOM    330  O   ASN A  20     -13.195  -0.478   0.270  1.00  0.00           O  
ATOM    331  CB  ASN A  20     -14.010   2.328  -0.043  1.00  0.00           C  
ATOM    332  CG  ASN A  20     -15.308   2.168  -0.784  1.00  0.00           C  
ATOM    333  OD1 ASN A  20     -16.071   1.229  -0.530  1.00  0.00           O  
ATOM    334  ND2 ASN A  20     -15.575   3.068  -1.696  1.00  0.00           N  
ATOM    335  H   ASN A  20     -11.922   1.516   1.830  1.00  0.00           H  
ATOM    336  HA  ASN A  20     -14.882   1.813   1.834  1.00  0.00           H  
ATOM    337 1HB  ASN A  20     -13.846   3.389   0.155  1.00  0.00           H  
ATOM    338 2HB  ASN A  20     -13.196   1.985  -0.682  1.00  0.00           H  
ATOM    339 1HD2 ASN A  20     -16.425   3.012  -2.221  1.00  0.00           H  
ATOM    340 2HD2 ASN A  20     -14.929   3.811  -1.869  1.00  0.00           H  
ATOM    341  N   PRO A  21     -14.995  -0.617   1.614  1.00  0.00           N  
ATOM    342  CA  PRO A  21     -15.044  -2.074   1.594  1.00  0.00           C  
ATOM    343  C   PRO A  21     -15.548  -2.591   0.255  1.00  0.00           C  
ATOM    344  O   PRO A  21     -15.632  -3.800   0.035  1.00  0.00           O  
ATOM    345  CB  PRO A  21     -16.020  -2.402   2.730  1.00  0.00           C  
ATOM    346  CG  PRO A  21     -16.916  -1.212   2.795  1.00  0.00           C  
ATOM    347  CD  PRO A  21     -16.003  -0.041   2.539  1.00  0.00           C  
ATOM    348  HA  PRO A  21     -14.035  -2.455   1.760  1.00  0.00           H  
ATOM    349 1HB  PRO A  21     -16.564  -3.333   2.503  1.00  0.00           H  
ATOM    350 2HB  PRO A  21     -15.467  -2.572   3.664  1.00  0.00           H  
ATOM    351 1HG  PRO A  21     -17.714  -1.296   2.047  1.00  0.00           H  
ATOM    352 2HG  PRO A  21     -17.406  -1.160   3.779  1.00  0.00           H  
ATOM    353 1HD  PRO A  21     -16.571   0.765   2.050  1.00  0.00           H  
ATOM    354 2HD  PRO A  21     -15.577   0.307   3.494  1.00  0.00           H  
ATOM    355  N   GLU A  22     -15.885  -1.667  -0.642  1.00  0.00           N  
ATOM    356  CA  GLU A  22     -16.285  -2.027  -1.998  1.00  0.00           C  
ATOM    357  C   GLU A  22     -15.131  -2.655  -2.766  1.00  0.00           C  
ATOM    358  O   GLU A  22     -15.338  -3.491  -3.646  1.00  0.00           O  
ATOM    359  CB  GLU A  22     -16.798  -0.794  -2.745  1.00  0.00           C  
ATOM    360  CG  GLU A  22     -18.140  -0.272  -2.254  1.00  0.00           C  
ATOM    361  CD  GLU A  22     -19.259  -1.257  -2.451  1.00  0.00           C  
ATOM    362  OE1 GLU A  22     -19.402  -1.752  -3.543  1.00  0.00           O  
ATOM    363  OE2 GLU A  22     -19.971  -1.513  -1.510  1.00  0.00           O  
ATOM    364  H   GLU A  22     -15.861  -0.693  -0.378  1.00  0.00           H  
ATOM    365  HA  GLU A  22     -17.100  -2.750  -1.937  1.00  0.00           H  
ATOM    366 1HB  GLU A  22     -16.072   0.014  -2.656  1.00  0.00           H  
ATOM    367 2HB  GLU A  22     -16.898  -1.027  -3.806  1.00  0.00           H  
ATOM    368 1HG  GLU A  22     -18.061  -0.038  -1.191  1.00  0.00           H  
ATOM    369 2HG  GLU A  22     -18.376   0.651  -2.783  1.00  0.00           H  
ATOM    370  N   GLN A  23     -13.910  -2.249  -2.428  1.00  0.00           N  
ATOM    371  CA  GLN A  23     -12.717  -2.811  -3.048  1.00  0.00           C  
ATOM    372  C   GLN A  23     -12.471  -4.239  -2.578  1.00  0.00           C  
ATOM    373  O   GLN A  23     -11.934  -5.063  -3.319  1.00  0.00           O  
ATOM    374  CB  GLN A  23     -11.494  -1.942  -2.741  1.00  0.00           C  
ATOM    375  CG  GLN A  23     -11.513  -0.580  -3.415  1.00  0.00           C  
ATOM    376  CD  GLN A  23     -11.533  -0.683  -4.928  1.00  0.00           C  
ATOM    377  OE1 GLN A  23     -10.734  -1.410  -5.525  1.00  0.00           O  
ATOM    378  NE2 GLN A  23     -12.448   0.045  -5.558  1.00  0.00           N  
ATOM    379  H   GLN A  23     -13.807  -1.532  -1.724  1.00  0.00           H  
ATOM    380  HA  GLN A  23     -12.866  -2.833  -4.128  1.00  0.00           H  
ATOM    381 1HB  GLN A  23     -11.421  -1.784  -1.665  1.00  0.00           H  
ATOM    382 2HB  GLN A  23     -10.590  -2.461  -3.058  1.00  0.00           H  
ATOM    383 1HG  GLN A  23     -12.406  -0.042  -3.097  1.00  0.00           H  
ATOM    384 2HG  GLN A  23     -10.620  -0.029  -3.122  1.00  0.00           H  
ATOM    385 1HE2 GLN A  23     -12.509   0.018  -6.557  1.00  0.00           H  
ATOM    386 2HE2 GLN A  23     -13.076   0.620  -5.035  1.00  0.00           H  
ATOM    387  N   LEU A  24     -12.868  -4.527  -1.343  1.00  0.00           N  
ATOM    388  CA  LEU A  24     -12.755  -5.873  -0.796  1.00  0.00           C  
ATOM    389  C   LEU A  24     -13.730  -6.826  -1.477  1.00  0.00           C  
ATOM    390  O   LEU A  24     -13.413  -7.993  -1.703  1.00  0.00           O  
ATOM    391  CB  LEU A  24     -13.018  -5.855   0.715  1.00  0.00           C  
ATOM    392  CG  LEU A  24     -12.012  -5.059   1.556  1.00  0.00           C  
ATOM    393  CD1 LEU A  24     -12.461  -5.050   3.011  1.00  0.00           C  
ATOM    394  CD2 LEU A  24     -10.630  -5.679   1.414  1.00  0.00           C  
ATOM    395  H   LEU A  24     -13.257  -3.792  -0.767  1.00  0.00           H  
ATOM    396  HA  LEU A  24     -11.739  -6.232  -0.965  1.00  0.00           H  
ATOM    397 1HB  LEU A  24     -14.005  -5.430   0.891  1.00  0.00           H  
ATOM    398 2HB  LEU A  24     -13.017  -6.882   1.081  1.00  0.00           H  
ATOM    399  HG  LEU A  24     -11.984  -4.026   1.209  1.00  0.00           H  
ATOM    400 1HD1 LEU A  24     -11.745  -4.484   3.609  1.00  0.00           H  
ATOM    401 2HD1 LEU A  24     -13.443  -4.584   3.086  1.00  0.00           H  
ATOM    402 3HD1 LEU A  24     -12.514  -6.073   3.382  1.00  0.00           H  
ATOM    403 1HD2 LEU A  24      -9.914  -5.113   2.011  1.00  0.00           H  
ATOM    404 2HD2 LEU A  24     -10.656  -6.712   1.762  1.00  0.00           H  
ATOM    405 3HD2 LEU A  24     -10.327  -5.656   0.367  1.00  0.00           H  
ATOM    406  N   LYS A  25     -14.918  -6.322  -1.794  1.00  0.00           N  
ATOM    407  CA  LYS A  25     -15.909  -7.102  -2.526  1.00  0.00           C  
ATOM    408  C   LYS A  25     -15.349  -7.607  -3.848  1.00  0.00           C  
ATOM    409  O   LYS A  25     -15.596  -8.746  -4.244  1.00  0.00           O  
ATOM    410  CB  LYS A  25     -17.169  -6.272  -2.770  1.00  0.00           C  
ATOM    411  CG  LYS A  25     -18.010  -6.019  -1.525  1.00  0.00           C  
ATOM    412  CD  LYS A  25     -19.231  -5.171  -1.843  1.00  0.00           C  
ATOM    413  CE  LYS A  25     -20.061  -4.903  -0.595  1.00  0.00           C  
ATOM    414  NZ  LYS A  25     -21.196  -3.980  -0.870  1.00  0.00           N  
ATOM    415  H   LYS A  25     -15.138  -5.373  -1.526  1.00  0.00           H  
ATOM    416  HA  LYS A  25     -16.192  -7.962  -1.914  1.00  0.00           H  
ATOM    417 1HB  LYS A  25     -16.892  -5.303  -3.186  1.00  0.00           H  
ATOM    418 2HB  LYS A  25     -17.803  -6.774  -3.503  1.00  0.00           H  
ATOM    419 1HG  LYS A  25     -18.339  -6.972  -1.108  1.00  0.00           H  
ATOM    420 2HG  LYS A  25     -17.406  -5.507  -0.776  1.00  0.00           H  
ATOM    421 1HD  LYS A  25     -18.911  -4.218  -2.267  1.00  0.00           H  
ATOM    422 2HD  LYS A  25     -19.850  -5.685  -2.577  1.00  0.00           H  
ATOM    423 1HE  LYS A  25     -20.458  -5.843  -0.216  1.00  0.00           H  
ATOM    424 2HE  LYS A  25     -19.430  -4.465   0.175  1.00  0.00           H  
ATOM    425 1HZ  LYS A  25     -21.720  -3.829  -0.020  1.00  0.00           H  
ATOM    426 2HZ  LYS A  25     -20.838  -3.098  -1.205  1.00  0.00           H  
ATOM    427 3HZ  LYS A  25     -21.799  -4.387  -1.570  1.00  0.00           H  
ATOM    428  N   GLU A  26     -14.594  -6.751  -4.530  1.00  0.00           N  
ATOM    429  CA  GLU A  26     -13.920  -7.139  -5.763  1.00  0.00           C  
ATOM    430  C   GLU A  26     -12.827  -8.166  -5.495  1.00  0.00           C  
ATOM    431  O   GLU A  26     -12.624  -9.090  -6.283  1.00  0.00           O  
ATOM    432  CB  GLU A  26     -13.321  -5.911  -6.452  1.00  0.00           C  
ATOM    433  CG  GLU A  26     -14.350  -4.918  -6.972  1.00  0.00           C  
ATOM    434  CD  GLU A  26     -15.298  -5.523  -7.967  1.00  0.00           C  
ATOM    435  OE1 GLU A  26     -14.841  -6.057  -8.948  1.00  0.00           O  
ATOM    436  OE2 GLU A  26     -16.486  -5.454  -7.745  1.00  0.00           O  
ATOM    437  H   GLU A  26     -14.486  -5.808  -4.184  1.00  0.00           H  
ATOM    438  HA  GLU A  26     -14.656  -7.579  -6.436  1.00  0.00           H  
ATOM    439 1HB  GLU A  26     -12.669  -5.384  -5.754  1.00  0.00           H  
ATOM    440 2HB  GLU A  26     -12.709  -6.230  -7.296  1.00  0.00           H  
ATOM    441 1HG  GLU A  26     -14.924  -4.529  -6.128  1.00  0.00           H  
ATOM    442 2HG  GLU A  26     -13.830  -4.081  -7.436  1.00  0.00           H  
ATOM    443  N   ALA A  27     -12.130  -8.000  -4.378  1.00  0.00           N  
ATOM    444  CA  ALA A  27     -11.129  -8.969  -3.948  1.00  0.00           C  
ATOM    445  C   ALA A  27     -11.757 -10.333  -3.691  1.00  0.00           C  
ATOM    446  O   ALA A  27     -11.164 -11.369  -3.994  1.00  0.00           O  
ATOM    447  CB  ALA A  27     -10.411  -8.475  -2.699  1.00  0.00           C  
ATOM    448  H   ALA A  27     -12.295  -7.180  -3.810  1.00  0.00           H  
ATOM    449  HA  ALA A  27     -10.384  -9.071  -4.739  1.00  0.00           H  
ATOM    450 1HB  ALA A  27      -9.668  -9.210  -2.392  1.00  0.00           H  
ATOM    451 2HB  ALA A  27      -9.916  -7.527  -2.917  1.00  0.00           H  
ATOM    452 3HB  ALA A  27     -11.133  -8.332  -1.897  1.00  0.00           H  
ATOM    453  N   LYS A  28     -12.963 -10.327  -3.133  1.00  0.00           N  
ATOM    454  CA  LYS A  28     -13.689 -11.561  -2.864  1.00  0.00           C  
ATOM    455  C   LYS A  28     -14.094 -12.253  -4.160  1.00  0.00           C  
ATOM    456  O   LYS A  28     -14.021 -13.479  -4.270  1.00  0.00           O  
ATOM    457  CB  LYS A  28     -14.925 -11.280  -2.009  1.00  0.00           C  
ATOM    458  CG  LYS A  28     -14.619 -10.902  -0.566  1.00  0.00           C  
ATOM    459  CD  LYS A  28     -15.895 -10.635   0.219  1.00  0.00           C  
ATOM    460  CE  LYS A  28     -15.588 -10.129   1.620  1.00  0.00           C  
ATOM    461  NZ  LYS A  28     -16.828  -9.881   2.406  1.00  0.00           N  
ATOM    462  H   LYS A  28     -13.385  -9.444  -2.885  1.00  0.00           H  
ATOM    463  HA  LYS A  28     -13.040 -12.230  -2.298  1.00  0.00           H  
ATOM    464 1HB  LYS A  28     -15.498 -10.466  -2.453  1.00  0.00           H  
ATOM    465 2HB  LYS A  28     -15.566 -12.162  -1.995  1.00  0.00           H  
ATOM    466 1HG  LYS A  28     -14.070 -11.713  -0.085  1.00  0.00           H  
ATOM    467 2HG  LYS A  28     -13.998 -10.007  -0.548  1.00  0.00           H  
ATOM    468 1HD  LYS A  28     -16.495  -9.890  -0.305  1.00  0.00           H  
ATOM    469 2HD  LYS A  28     -16.475 -11.555   0.294  1.00  0.00           H  
ATOM    470 1HE  LYS A  28     -14.980 -10.863   2.147  1.00  0.00           H  
ATOM    471 2HE  LYS A  28     -15.022  -9.200   1.556  1.00  0.00           H  
ATOM    472 1HZ  LYS A  28     -16.582  -9.547   3.327  1.00  0.00           H  
ATOM    473 2HZ  LYS A  28     -17.392  -9.187   1.936  1.00  0.00           H  
ATOM    474 3HZ  LYS A  28     -17.352 -10.740   2.489  1.00  0.00           H  
ATOM    475  N   LYS A  29     -14.518 -11.463  -5.138  1.00  0.00           N  
ATOM    476  CA  LYS A  29     -14.880 -11.993  -6.450  1.00  0.00           C  
ATOM    477  C   LYS A  29     -13.716 -12.749  -7.076  1.00  0.00           C  
ATOM    478  O   LYS A  29     -13.908 -13.786  -7.710  1.00  0.00           O  
ATOM    479  CB  LYS A  29     -15.334 -10.865  -7.377  1.00  0.00           C  
ATOM    480  CG  LYS A  29     -16.700 -10.283  -7.035  1.00  0.00           C  
ATOM    481  CD  LYS A  29     -17.053  -9.127  -7.959  1.00  0.00           C  
ATOM    482  CE  LYS A  29     -18.359  -8.462  -7.541  1.00  0.00           C  
ATOM    483  NZ  LYS A  29     -18.651  -7.249  -8.351  1.00  0.00           N  
ATOM    484  H   LYS A  29     -14.596 -10.471  -4.973  1.00  0.00           H  
ATOM    485  HA  LYS A  29     -15.717 -12.680  -6.326  1.00  0.00           H  
ATOM    486 1HB  LYS A  29     -14.607 -10.052  -7.345  1.00  0.00           H  
ATOM    487 2HB  LYS A  29     -15.375 -11.230  -8.402  1.00  0.00           H  
ATOM    488 1HG  LYS A  29     -17.462 -11.058  -7.129  1.00  0.00           H  
ATOM    489 2HG  LYS A  29     -16.697  -9.927  -6.004  1.00  0.00           H  
ATOM    490 1HD  LYS A  29     -16.255  -8.385  -7.937  1.00  0.00           H  
ATOM    491 2HD  LYS A  29     -17.156  -9.494  -8.980  1.00  0.00           H  
ATOM    492 1HE  LYS A  29     -19.180  -9.169  -7.658  1.00  0.00           H  
ATOM    493 2HE  LYS A  29     -18.301  -8.178  -6.490  1.00  0.00           H  
ATOM    494 1HZ  LYS A  29     -19.519  -6.840  -8.044  1.00  0.00           H  
ATOM    495 2HZ  LYS A  29     -17.903  -6.579  -8.236  1.00  0.00           H  
ATOM    496 3HZ  LYS A  29     -18.724  -7.504  -9.325  1.00  0.00           H  
ATOM    497  N   LEU A  30     -12.508 -12.224  -6.895  1.00  0.00           N  
ATOM    498  CA  LEU A  30     -11.310 -12.853  -7.436  1.00  0.00           C  
ATOM    499  C   LEU A  30     -11.069 -14.216  -6.801  1.00  0.00           C  
ATOM    500  O   LEU A  30     -10.658 -15.160  -7.475  1.00  0.00           O  
ATOM    501  CB  LEU A  30     -10.090 -11.952  -7.209  1.00  0.00           C  
ATOM    502  CG  LEU A  30     -10.058 -10.655  -8.028  1.00  0.00           C  
ATOM    503  CD1 LEU A  30      -8.948  -9.752  -7.507  1.00  0.00           C  
ATOM    504  CD2 LEU A  30      -9.848 -10.988  -9.498  1.00  0.00           C  
ATOM    505  H   LEU A  30     -12.419 -11.366  -6.369  1.00  0.00           H  
ATOM    506  HA  LEU A  30     -11.444 -12.987  -8.510  1.00  0.00           H  
ATOM    507 1HB  LEU A  30     -10.051 -11.679  -6.155  1.00  0.00           H  
ATOM    508 2HB  LEU A  30      -9.190 -12.518  -7.450  1.00  0.00           H  
ATOM    509  HG  LEU A  30     -11.003 -10.125  -7.907  1.00  0.00           H  
ATOM    510 1HD1 LEU A  30      -8.926  -8.831  -8.089  1.00  0.00           H  
ATOM    511 2HD1 LEU A  30      -9.134  -9.515  -6.460  1.00  0.00           H  
ATOM    512 3HD1 LEU A  30      -7.990 -10.263  -7.600  1.00  0.00           H  
ATOM    513 1HD2 LEU A  30      -9.827 -10.066 -10.080  1.00  0.00           H  
ATOM    514 2HD2 LEU A  30      -8.903 -11.516  -9.620  1.00  0.00           H  
ATOM    515 3HD2 LEU A  30     -10.665 -11.619  -9.848  1.00  0.00           H  
ATOM    516  N   LEU A  31     -11.327 -14.313  -5.501  1.00  0.00           N  
ATOM    517  CA  LEU A  31     -11.218 -15.580  -4.791  1.00  0.00           C  
ATOM    518  C   LEU A  31     -12.264 -16.576  -5.277  1.00  0.00           C  
ATOM    519  O   LEU A  31     -11.998 -17.774  -5.368  1.00  0.00           O  
ATOM    520  CB  LEU A  31     -11.377 -15.356  -3.282  1.00  0.00           C  
ATOM    521  CG  LEU A  31     -10.206 -14.649  -2.587  1.00  0.00           C  
ATOM    522  CD1 LEU A  31     -10.615 -14.258  -1.173  1.00  0.00           C  
ATOM    523  CD2 LEU A  31      -8.994 -15.569  -2.572  1.00  0.00           C  
ATOM    524  H   LEU A  31     -11.606 -13.484  -4.995  1.00  0.00           H  
ATOM    525  HA  LEU A  31     -10.228 -15.996  -4.975  1.00  0.00           H  
ATOM    526 1HB  LEU A  31     -12.272 -14.759  -3.112  1.00  0.00           H  
ATOM    527 2HB  LEU A  31     -11.513 -16.323  -2.799  1.00  0.00           H  
ATOM    528  HG  LEU A  31      -9.961 -13.734  -3.128  1.00  0.00           H  
ATOM    529 1HD1 LEU A  31      -9.783 -13.756  -0.680  1.00  0.00           H  
ATOM    530 2HD1 LEU A  31     -11.471 -13.585  -1.215  1.00  0.00           H  
ATOM    531 3HD1 LEU A  31     -10.882 -15.153  -0.612  1.00  0.00           H  
ATOM    532 1HD2 LEU A  31      -8.162 -15.066  -2.079  1.00  0.00           H  
ATOM    533 2HD2 LEU A  31      -9.238 -16.483  -2.030  1.00  0.00           H  
ATOM    534 3HD2 LEU A  31      -8.713 -15.817  -3.596  1.00  0.00           H  
ATOM    535  N   GLU A  32     -13.453 -16.074  -5.588  1.00  0.00           N  
ATOM    536  CA  GLU A  32     -14.533 -16.914  -6.088  1.00  0.00           C  
ATOM    537  C   GLU A  32     -14.196 -17.493  -7.456  1.00  0.00           C  
ATOM    538  O   GLU A  32     -14.574 -18.619  -7.776  1.00  0.00           O  
ATOM    539  CB  GLU A  32     -15.836 -16.116  -6.168  1.00  0.00           C  
ATOM    540  CG  GLU A  32     -16.439 -15.755  -4.818  1.00  0.00           C  
ATOM    541  CD  GLU A  32     -16.804 -16.962  -3.998  1.00  0.00           C  
ATOM    542  OE1 GLU A  32     -17.418 -17.853  -4.530  1.00  0.00           O  
ATOM    543  OE2 GLU A  32     -16.467 -16.992  -2.838  1.00  0.00           O  
ATOM    544  H   GLU A  32     -13.612 -15.081  -5.477  1.00  0.00           H  
ATOM    545  HA  GLU A  32     -14.683 -17.737  -5.388  1.00  0.00           H  
ATOM    546 1HB  GLU A  32     -15.664 -15.191  -6.717  1.00  0.00           H  
ATOM    547 2HB  GLU A  32     -16.582 -16.689  -6.722  1.00  0.00           H  
ATOM    548 1HG  GLU A  32     -15.719 -15.155  -4.259  1.00  0.00           H  
ATOM    549 2HG  GLU A  32     -17.329 -15.148  -4.977  1.00  0.00           H  
ATOM    550  N   LYS A  33     -13.478 -16.712  -8.260  1.00  0.00           N  
ATOM    551  CA  LYS A  33     -13.010 -17.179  -9.560  1.00  0.00           C  
ATOM    552  C   LYS A  33     -12.054 -18.355  -9.409  1.00  0.00           C  
ATOM    553  O   LYS A  33     -12.097 -19.307 -10.188  1.00  0.00           O  
ATOM    554  CB  LYS A  33     -12.329 -16.043 -10.325  1.00  0.00           C  
ATOM    555  CG  LYS A  33     -13.284 -14.979 -10.851  1.00  0.00           C  
ATOM    556  CD  LYS A  33     -12.537 -13.895 -11.614  1.00  0.00           C  
ATOM    557  CE  LYS A  33     -13.486 -12.819 -12.120  1.00  0.00           C  
ATOM    558  NZ  LYS A  33     -12.772 -11.766 -12.892  1.00  0.00           N  
ATOM    559  H   LYS A  33     -13.256 -15.775  -7.964  1.00  0.00           H  
ATOM    560  HA  LYS A  33     -13.873 -17.503 -10.144  1.00  0.00           H  
ATOM    561 1HB  LYS A  33     -11.604 -15.551  -9.677  1.00  0.00           H  
ATOM    562 2HB  LYS A  33     -11.783 -16.452 -11.175  1.00  0.00           H  
ATOM    563 1HG  LYS A  33     -14.014 -15.441 -11.516  1.00  0.00           H  
ATOM    564 2HG  LYS A  33     -13.816 -14.523 -10.017  1.00  0.00           H  
ATOM    565 1HD  LYS A  33     -11.794 -13.435 -10.960  1.00  0.00           H  
ATOM    566 2HD  LYS A  33     -12.020 -14.339 -12.465  1.00  0.00           H  
ATOM    567 1HE  LYS A  33     -14.241 -13.272 -12.760  1.00  0.00           H  
ATOM    568 2HE  LYS A  33     -13.991 -12.352 -11.275  1.00  0.00           H  
ATOM    569 1HZ  LYS A  33     -13.435 -11.072 -13.209  1.00  0.00           H  
ATOM    570 2HZ  LYS A  33     -12.081 -11.325 -12.301  1.00  0.00           H  
ATOM    571 3HZ  LYS A  33     -12.315 -12.183 -13.690  1.00  0.00           H  
ATOM    572  N   LEU A  34     -11.188 -18.282  -8.404  1.00  0.00           N  
ATOM    573  CA  LEU A  34     -10.238 -19.356  -8.130  1.00  0.00           C  
ATOM    574  C   LEU A  34     -10.954 -20.632  -7.708  1.00  0.00           C  
ATOM    575  O   LEU A  34     -10.528 -21.734  -8.048  1.00  0.00           O  
ATOM    576  CB  LEU A  34      -9.256 -18.927  -7.033  1.00  0.00           C  
ATOM    577  CG  LEU A  34      -8.282 -17.805  -7.413  1.00  0.00           C  
ATOM    578  CD1 LEU A  34      -7.518 -17.354  -6.175  1.00  0.00           C  
ATOM    579  CD2 LEU A  34      -7.331 -18.301  -8.492  1.00  0.00           C  
ATOM    580  H   LEU A  34     -11.189 -17.465  -7.811  1.00  0.00           H  
ATOM    581  HA  LEU A  34      -9.674 -19.555  -9.043  1.00  0.00           H  
ATOM    582 1HB  LEU A  34      -9.826 -18.593  -6.168  1.00  0.00           H  
ATOM    583 2HB  LEU A  34      -8.664 -19.794  -6.738  1.00  0.00           H  
ATOM    584  HG  LEU A  34      -8.843 -16.948  -7.789  1.00  0.00           H  
ATOM    585 1HD1 LEU A  34      -6.827 -16.556  -6.445  1.00  0.00           H  
ATOM    586 2HD1 LEU A  34      -8.221 -16.986  -5.427  1.00  0.00           H  
ATOM    587 3HD1 LEU A  34      -6.960 -18.195  -5.766  1.00  0.00           H  
ATOM    588 1HD2 LEU A  34      -6.640 -17.502  -8.762  1.00  0.00           H  
ATOM    589 2HD2 LEU A  34      -6.769 -19.156  -8.116  1.00  0.00           H  
ATOM    590 3HD2 LEU A  34      -7.902 -18.599  -9.371  1.00  0.00           H  
ATOM    591  N   LYS A  35     -12.043 -20.474  -6.965  1.00  0.00           N  
ATOM    592  CA  LYS A  35     -12.874 -21.604  -6.572  1.00  0.00           C  
ATOM    593  C   LYS A  35     -13.453 -22.312  -7.793  1.00  0.00           C  
ATOM    594  O   LYS A  35     -13.432 -23.539  -7.877  1.00  0.00           O  
ATOM    595  CB  LYS A  35     -14.003 -21.147  -5.646  1.00  0.00           C  
ATOM    596  CG  LYS A  35     -13.543 -20.715  -4.261  1.00  0.00           C  
ATOM    597  CD  LYS A  35     -14.716 -20.272  -3.402  1.00  0.00           C  
ATOM    598  CE  LYS A  35     -14.247 -19.703  -2.072  1.00  0.00           C  
ATOM    599  NZ  LYS A  35     -15.375 -19.156  -1.270  1.00  0.00           N  
ATOM    600  H   LYS A  35     -12.302 -19.544  -6.660  1.00  0.00           H  
ATOM    601  HA  LYS A  35     -12.256 -22.313  -6.018  1.00  0.00           H  
ATOM    602 1HB  LYS A  35     -14.528 -20.305  -6.100  1.00  0.00           H  
ATOM    603 2HB  LYS A  35     -14.724 -21.955  -5.525  1.00  0.00           H  
ATOM    604 1HG  LYS A  35     -13.039 -21.549  -3.769  1.00  0.00           H  
ATOM    605 2HG  LYS A  35     -12.836 -19.890  -4.352  1.00  0.00           H  
ATOM    606 1HD  LYS A  35     -15.286 -19.507  -3.932  1.00  0.00           H  
ATOM    607 2HD  LYS A  35     -15.371 -21.120  -3.210  1.00  0.00           H  
ATOM    608 1HE  LYS A  35     -13.753 -20.484  -1.496  1.00  0.00           H  
ATOM    609 2HE  LYS A  35     -13.526 -18.904  -2.250  1.00  0.00           H  
ATOM    610 1HZ  LYS A  35     -15.023 -18.790  -0.396  1.00  0.00           H  
ATOM    611 2HZ  LYS A  35     -15.830 -18.417  -1.786  1.00  0.00           H  
ATOM    612 3HZ  LYS A  35     -16.042 -19.892  -1.080  1.00  0.00           H  
ATOM    613  N   LYS A  36     -13.968 -21.529  -8.735  1.00  0.00           N  
ATOM    614  CA  LYS A  36     -14.539 -22.078  -9.959  1.00  0.00           C  
ATOM    615  C   LYS A  36     -13.466 -22.727 -10.823  1.00  0.00           C  
ATOM    616  O   LYS A  36     -13.703 -23.759 -11.450  1.00  0.00           O  
ATOM    617  CB  LYS A  36     -15.262 -20.987 -10.749  1.00  0.00           C  
ATOM    618  CG  LYS A  36     -16.549 -20.490 -10.104  1.00  0.00           C  
ATOM    619  CD  LYS A  36     -17.193 -19.388 -10.932  1.00  0.00           C  
ATOM    620  CE  LYS A  36     -18.466 -18.874 -10.276  1.00  0.00           C  
ATOM    621  NZ  LYS A  36     -19.091 -17.774 -11.059  1.00  0.00           N  
ATOM    622  H   LYS A  36     -13.962 -20.527  -8.599  1.00  0.00           H  
ATOM    623  HA  LYS A  36     -15.274 -22.835  -9.686  1.00  0.00           H  
ATOM    624 1HB  LYS A  36     -14.600 -20.130 -10.877  1.00  0.00           H  
ATOM    625 2HB  LYS A  36     -15.509 -21.360 -11.743  1.00  0.00           H  
ATOM    626 1HG  LYS A  36     -17.252 -21.319 -10.008  1.00  0.00           H  
ATOM    627 2HG  LYS A  36     -16.331 -20.105  -9.108  1.00  0.00           H  
ATOM    628 1HD  LYS A  36     -16.492 -18.560 -11.044  1.00  0.00           H  
ATOM    629 2HD  LYS A  36     -17.436 -19.772 -11.922  1.00  0.00           H  
ATOM    630 1HE  LYS A  36     -19.182 -19.690 -10.183  1.00  0.00           H  
ATOM    631 2HE  LYS A  36     -18.237 -18.506  -9.276  1.00  0.00           H  
ATOM    632 1HZ  LYS A  36     -19.930 -17.462 -10.592  1.00  0.00           H  
ATOM    633 2HZ  LYS A  36     -18.442 -17.004 -11.136  1.00  0.00           H  
ATOM    634 3HZ  LYS A  36     -19.326 -18.109 -11.983  1.00  0.00           H  
ATOM    635  N   LEU A  37     -12.288 -22.114 -10.855  1.00  0.00           N  
ATOM    636  CA  LEU A  37     -11.167 -22.650 -11.619  1.00  0.00           C  
ATOM    637  C   LEU A  37     -10.586 -23.887 -10.949  1.00  0.00           C  
ATOM    638  O   LEU A  37     -10.043 -24.769 -11.616  1.00  0.00           O  
ATOM    639  CB  LEU A  37     -10.075 -21.584 -11.777  1.00  0.00           C  
ATOM    640  CG  LEU A  37     -10.440 -20.381 -12.655  1.00  0.00           C  
ATOM    641  CD1 LEU A  37      -9.410 -19.277 -12.459  1.00  0.00           C  
ATOM    642  CD2 LEU A  37     -10.505 -20.816 -14.111  1.00  0.00           C  
ATOM    643  H   LEU A  37     -12.166 -21.257 -10.339  1.00  0.00           H  
ATOM    644  HA  LEU A  37     -11.524 -22.923 -12.612  1.00  0.00           H  
ATOM    645 1HB  LEU A  37      -9.814 -21.206 -10.789  1.00  0.00           H  
ATOM    646 2HB  LEU A  37      -9.190 -22.053 -12.208  1.00  0.00           H  
ATOM    647  HG  LEU A  37     -11.410 -19.988 -12.350  1.00  0.00           H  
ATOM    648 1HD1 LEU A  37      -9.669 -18.422 -13.082  1.00  0.00           H  
ATOM    649 2HD1 LEU A  37      -9.398 -18.971 -11.412  1.00  0.00           H  
ATOM    650 3HD1 LEU A  37      -8.423 -19.646 -12.740  1.00  0.00           H  
ATOM    651 1HD2 LEU A  37     -10.765 -19.960 -14.735  1.00  0.00           H  
ATOM    652 2HD2 LEU A  37      -9.535 -21.206 -14.417  1.00  0.00           H  
ATOM    653 3HD2 LEU A  37     -11.262 -21.592 -14.225  1.00  0.00           H  
ATOM    654  N   GLY A  38     -10.701 -23.949  -9.626  1.00  0.00           N  
ATOM    655  CA  GLY A  38     -10.081 -25.016  -8.851  1.00  0.00           C  
ATOM    656  C   GLY A  38      -8.598 -24.746  -8.632  1.00  0.00           C  
ATOM    657  O   GLY A  38      -7.787 -25.671  -8.592  1.00  0.00           O  
ATOM    658  H   GLY A  38     -11.233 -23.237  -9.147  1.00  0.00           H  
ATOM    659 1HA  GLY A  38     -10.584 -25.107  -7.890  1.00  0.00           H  
ATOM    660 2HA  GLY A  38     -10.207 -25.965  -9.373  1.00  0.00           H  
ATOM    661  N   ARG A  39      -8.248 -23.471  -8.490  1.00  0.00           N  
ATOM    662  CA  ARG A  39      -6.854 -23.071  -8.346  1.00  0.00           C  
ATOM    663  C   ARG A  39      -6.660 -22.179  -7.128  1.00  0.00           C  
ATOM    664  O   ARG A  39      -5.850 -21.251  -7.148  1.00  0.00           O  
ATOM    665  CB  ARG A  39      -6.378 -22.335  -9.590  1.00  0.00           C  
ATOM    666  CG  ARG A  39      -6.349 -23.175 -10.858  1.00  0.00           C  
ATOM    667  CD  ARG A  39      -5.298 -24.223 -10.798  1.00  0.00           C  
ATOM    668  NE  ARG A  39      -5.235 -24.997 -12.027  1.00  0.00           N  
ATOM    669  CZ  ARG A  39      -5.962 -26.103 -12.274  1.00  0.00           C  
ATOM    670  NH1 ARG A  39      -6.805 -26.551 -11.370  1.00  0.00           N  
ATOM    671  NH2 ARG A  39      -5.831 -26.738 -13.426  1.00  0.00           N  
ATOM    672  H   ARG A  39      -8.967 -22.762  -8.482  1.00  0.00           H  
ATOM    673  HA  ARG A  39      -6.249 -23.967  -8.224  1.00  0.00           H  
ATOM    674 1HB  ARG A  39      -7.025 -21.480  -9.776  1.00  0.00           H  
ATOM    675 2HB  ARG A  39      -5.370 -21.954  -9.425  1.00  0.00           H  
ATOM    676 1HG  ARG A  39      -7.314 -23.662 -10.993  1.00  0.00           H  
ATOM    677 2HG  ARG A  39      -6.144 -22.532 -11.715  1.00  0.00           H  
ATOM    678 1HD  ARG A  39      -4.327 -23.757 -10.637  1.00  0.00           H  
ATOM    679 2HD  ARG A  39      -5.513 -24.906  -9.977  1.00  0.00           H  
ATOM    680  HE  ARG A  39      -4.597 -24.683 -12.747  1.00  0.00           H  
ATOM    681 1HH1 ARG A  39      -6.906 -26.067 -10.490  1.00  0.00           H  
ATOM    682 2HH1 ARG A  39      -7.351 -27.380 -11.555  1.00  0.00           H  
ATOM    683 1HH2 ARG A  39      -5.184 -26.393 -14.121  1.00  0.00           H  
ATOM    684 2HH2 ARG A  39      -6.378 -27.565 -13.612  1.00  0.00           H  
ATOM    685  N   LEU A  40      -7.405 -22.467  -6.065  1.00  0.00           N  
ATOM    686  CA  LEU A  40      -7.317 -21.689  -4.834  1.00  0.00           C  
ATOM    687  C   LEU A  40      -6.375 -22.346  -3.834  1.00  0.00           C  
ATOM    688  O   LEU A  40      -6.733 -23.329  -3.186  1.00  0.00           O  
ATOM    689  CB  LEU A  40      -8.708 -21.530  -4.207  1.00  0.00           C  
ATOM    690  CG  LEU A  40      -8.862 -20.371  -3.215  1.00  0.00           C  
ATOM    691  CD1 LEU A  40     -10.305 -19.886  -3.218  1.00  0.00           C  
ATOM    692  CD2 LEU A  40      -8.443 -20.832  -1.826  1.00  0.00           C  
ATOM    693  H   LEU A  40      -8.048 -23.242  -6.112  1.00  0.00           H  
ATOM    694  HA  LEU A  40      -6.931 -20.698  -5.078  1.00  0.00           H  
ATOM    695 1HB  LEU A  40      -9.434 -21.381  -5.005  1.00  0.00           H  
ATOM    696 2HB  LEU A  40      -8.960 -22.451  -3.682  1.00  0.00           H  
ATOM    697  HG  LEU A  40      -8.230 -19.538  -3.526  1.00  0.00           H  
ATOM    698 1HD1 LEU A  40     -10.414 -19.062  -2.513  1.00  0.00           H  
ATOM    699 2HD1 LEU A  40     -10.572 -19.544  -4.218  1.00  0.00           H  
ATOM    700 3HD1 LEU A  40     -10.963 -20.703  -2.925  1.00  0.00           H  
ATOM    701 1HD2 LEU A  40      -8.551 -20.007  -1.121  1.00  0.00           H  
ATOM    702 2HD2 LEU A  40      -9.075 -21.663  -1.513  1.00  0.00           H  
ATOM    703 3HD2 LEU A  40      -7.402 -21.156  -1.849  1.00  0.00           H  
ATOM    704  N   ASP A  41      -5.171 -21.798  -3.713  1.00  0.00           N  
ATOM    705  CA  ASP A  41      -4.134 -22.398  -2.881  1.00  0.00           C  
ATOM    706  C   ASP A  41      -4.156 -21.822  -1.473  1.00  0.00           C  
ATOM    707  O   ASP A  41      -5.050 -21.052  -1.121  1.00  0.00           O  
ATOM    708  CB  ASP A  41      -2.754 -22.185  -3.505  1.00  0.00           C  
ATOM    709  CG  ASP A  41      -2.356 -20.717  -3.577  1.00  0.00           C  
ATOM    710  OD1 ASP A  41      -3.026 -19.911  -2.975  1.00  0.00           O  
ATOM    711  OD2 ASP A  41      -1.389 -20.416  -4.234  1.00  0.00           O  
ATOM    712  H   ASP A  41      -4.969 -20.942  -4.211  1.00  0.00           H  
ATOM    713  HA  ASP A  41      -4.318 -23.471  -2.822  1.00  0.00           H  
ATOM    714 1HB  ASP A  41      -2.006 -22.721  -2.925  1.00  0.00           H  
ATOM    715 2HB  ASP A  41      -2.743 -22.598  -4.515  1.00  0.00           H  
ATOM    716  N   GLN A  42      -3.168 -22.197  -0.669  1.00  0.00           N  
ATOM    717  CA  GLN A  42      -3.138 -21.820   0.739  1.00  0.00           C  
ATOM    718  C   GLN A  42      -2.948 -20.317   0.903  1.00  0.00           C  
ATOM    719  O   GLN A  42      -3.370 -19.732   1.901  1.00  0.00           O  
ATOM    720  CB  GLN A  42      -2.024 -22.571   1.473  1.00  0.00           C  
ATOM    721  CG  GLN A  42      -2.227 -24.074   1.542  1.00  0.00           C  
ATOM    722  CD  GLN A  42      -1.686 -24.790   0.319  1.00  0.00           C  
ATOM    723  OE1 GLN A  42      -1.513 -24.186  -0.744  1.00  0.00           O  
ATOM    724  NE2 GLN A  42      -1.413 -26.081   0.462  1.00  0.00           N  
ATOM    725  H   GLN A  42      -2.416 -22.758  -1.044  1.00  0.00           H  
ATOM    726  HA  GLN A  42      -4.089 -22.103   1.193  1.00  0.00           H  
ATOM    727 1HB  GLN A  42      -1.071 -22.383   0.977  1.00  0.00           H  
ATOM    728 2HB  GLN A  42      -1.941 -22.195   2.492  1.00  0.00           H  
ATOM    729 1HG  GLN A  42      -1.710 -24.460   2.420  1.00  0.00           H  
ATOM    730 2HG  GLN A  42      -3.294 -24.283   1.616  1.00  0.00           H  
ATOM    731 1HE2 GLN A  42      -1.054 -26.606  -0.311  1.00  0.00           H  
ATOM    732 2HE2 GLN A  42      -1.568 -26.532   1.341  1.00  0.00           H  
ATOM    733  N   ASP A  43      -2.311 -19.696  -0.084  1.00  0.00           N  
ATOM    734  CA  ASP A  43      -2.043 -18.264  -0.039  1.00  0.00           C  
ATOM    735  C   ASP A  43      -3.291 -17.456  -0.365  1.00  0.00           C  
ATOM    736  O   ASP A  43      -3.477 -16.351   0.144  1.00  0.00           O  
ATOM    737  CB  ASP A  43      -0.922 -17.899  -1.015  1.00  0.00           C  
ATOM    738  CG  ASP A  43       0.428 -18.474  -0.609  1.00  0.00           C  
ATOM    739  OD1 ASP A  43       0.658 -18.628   0.567  1.00  0.00           O  
ATOM    740  OD2 ASP A  43       1.217 -18.755  -1.480  1.00  0.00           O  
ATOM    741  H   ASP A  43      -2.005 -20.229  -0.885  1.00  0.00           H  
ATOM    742  HA  ASP A  43      -1.724 -18.004   0.971  1.00  0.00           H  
ATOM    743 1HB  ASP A  43      -1.173 -18.266  -2.011  1.00  0.00           H  
ATOM    744 2HB  ASP A  43      -0.834 -16.814  -1.079  1.00  0.00           H  
ATOM    745  N   ALA A  44      -4.143 -18.017  -1.218  1.00  0.00           N  
ATOM    746  CA  ALA A  44      -5.456 -17.436  -1.482  1.00  0.00           C  
ATOM    747  C   ALA A  44      -6.321 -17.444  -0.228  1.00  0.00           C  
ATOM    748  O   ALA A  44      -7.101 -16.519   0.003  1.00  0.00           O  
ATOM    749  CB  ALA A  44      -6.149 -18.185  -2.608  1.00  0.00           C  
ATOM    750  H   ALA A  44      -3.875 -18.863  -1.697  1.00  0.00           H  
ATOM    751  HA  ALA A  44      -5.318 -16.404  -1.805  1.00  0.00           H  
ATOM    752 1HB  ALA A  44      -7.127 -17.740  -2.795  1.00  0.00           H  
ATOM    753 2HB  ALA A  44      -5.546 -18.122  -3.514  1.00  0.00           H  
ATOM    754 3HB  ALA A  44      -6.274 -19.230  -2.329  1.00  0.00           H  
ATOM    755  N   LYS A  45      -6.180 -18.491   0.577  1.00  0.00           N  
ATOM    756  CA  LYS A  45      -6.878 -18.573   1.854  1.00  0.00           C  
ATOM    757  C   LYS A  45      -6.385 -17.507   2.823  1.00  0.00           C  
ATOM    758  O   LYS A  45      -7.168 -16.930   3.578  1.00  0.00           O  
ATOM    759  CB  LYS A  45      -6.706 -19.963   2.469  1.00  0.00           C  
ATOM    760  CG  LYS A  45      -7.429 -21.076   1.723  1.00  0.00           C  
ATOM    761  CD  LYS A  45      -7.227 -22.421   2.405  1.00  0.00           C  
ATOM    762  CE  LYS A  45      -7.919 -23.540   1.640  1.00  0.00           C  
ATOM    763  NZ  LYS A  45      -7.738 -24.860   2.302  1.00  0.00           N  
ATOM    764  H   LYS A  45      -5.574 -19.246   0.297  1.00  0.00           H  
ATOM    765  HA  LYS A  45      -7.944 -18.420   1.677  1.00  0.00           H  
ATOM    766 1HB  LYS A  45      -5.646 -20.217   2.504  1.00  0.00           H  
ATOM    767 2HB  LYS A  45      -7.074 -19.955   3.496  1.00  0.00           H  
ATOM    768 1HG  LYS A  45      -8.496 -20.854   1.683  1.00  0.00           H  
ATOM    769 2HG  LYS A  45      -7.050 -21.135   0.703  1.00  0.00           H  
ATOM    770 1HD  LYS A  45      -6.161 -22.641   2.469  1.00  0.00           H  
ATOM    771 2HD  LYS A  45      -7.633 -22.380   3.416  1.00  0.00           H  
ATOM    772 1HE  LYS A  45      -8.985 -23.326   1.569  1.00  0.00           H  
ATOM    773 2HE  LYS A  45      -7.514 -23.595   0.630  1.00  0.00           H  
ATOM    774 1HZ  LYS A  45      -8.211 -25.574   1.765  1.00  0.00           H  
ATOM    775 2HZ  LYS A  45      -6.753 -25.078   2.357  1.00  0.00           H  
ATOM    776 3HZ  LYS A  45      -8.128 -24.827   3.233  1.00  0.00           H  
ATOM    777  N   LYS A  46      -5.082 -17.249   2.797  1.00  0.00           N  
ATOM    778  CA  LYS A  46      -4.498 -16.171   3.588  1.00  0.00           C  
ATOM    779  C   LYS A  46      -5.079 -14.819   3.190  1.00  0.00           C  
ATOM    780  O   LYS A  46      -5.329 -13.965   4.041  1.00  0.00           O  
ATOM    781  CB  LYS A  46      -2.977 -16.157   3.431  1.00  0.00           C  
ATOM    782  CG  LYS A  46      -2.265 -17.326   4.098  1.00  0.00           C  
ATOM    783  CD  LYS A  46      -0.767 -17.285   3.833  1.00  0.00           C  
ATOM    784  CE  LYS A  46      -0.079 -18.542   4.344  1.00  0.00           C  
ATOM    785  NZ  LYS A  46       1.352 -18.598   3.938  1.00  0.00           N  
ATOM    786  H   LYS A  46      -4.481 -17.814   2.215  1.00  0.00           H  
ATOM    787  HA  LYS A  46      -4.739 -16.342   4.637  1.00  0.00           H  
ATOM    788 1HB  LYS A  46      -2.720 -16.168   2.372  1.00  0.00           H  
ATOM    789 2HB  LYS A  46      -2.576 -15.235   3.855  1.00  0.00           H  
ATOM    790 1HG  LYS A  46      -2.435 -17.291   5.174  1.00  0.00           H  
ATOM    791 2HG  LYS A  46      -2.667 -18.263   3.715  1.00  0.00           H  
ATOM    792 1HD  LYS A  46      -0.590 -17.194   2.760  1.00  0.00           H  
ATOM    793 2HD  LYS A  46      -0.333 -16.417   4.329  1.00  0.00           H  
ATOM    794 1HE  LYS A  46      -0.136 -18.571   5.431  1.00  0.00           H  
ATOM    795 2HE  LYS A  46      -0.589 -19.421   3.952  1.00  0.00           H  
ATOM    796 1HZ  LYS A  46       1.771 -19.444   4.296  1.00  0.00           H  
ATOM    797 2HZ  LYS A  46       1.417 -18.590   2.930  1.00  0.00           H  
ATOM    798 3HZ  LYS A  46       1.840 -17.797   4.312  1.00  0.00           H  
ATOM    799  N   PHE A  47      -5.293 -14.631   1.892  1.00  0.00           N  
ATOM    800  CA  PHE A  47      -5.902 -13.408   1.388  1.00  0.00           C  
ATOM    801  C   PHE A  47      -7.319 -13.235   1.920  1.00  0.00           C  
ATOM    802  O   PHE A  47      -7.708 -12.143   2.334  1.00  0.00           O  
ATOM    803  CB  PHE A  47      -5.925 -13.414  -0.142  1.00  0.00           C  
ATOM    804  CG  PHE A  47      -4.661 -12.897  -0.769  1.00  0.00           C  
ATOM    805  CD1 PHE A  47      -3.837 -13.740  -1.500  1.00  0.00           C  
ATOM    806  CD2 PHE A  47      -4.294 -11.568  -0.629  1.00  0.00           C  
ATOM    807  CE1 PHE A  47      -2.675 -13.265  -2.077  1.00  0.00           C  
ATOM    808  CE2 PHE A  47      -3.133 -11.090  -1.205  1.00  0.00           C  
ATOM    809  CZ  PHE A  47      -2.323 -11.940  -1.930  1.00  0.00           C  
ATOM    810  H   PHE A  47      -5.026 -15.353   1.238  1.00  0.00           H  
ATOM    811  HA  PHE A  47      -5.305 -12.559   1.724  1.00  0.00           H  
ATOM    812 1HB  PHE A  47      -6.090 -14.430  -0.499  1.00  0.00           H  
ATOM    813 2HB  PHE A  47      -6.755 -12.804  -0.496  1.00  0.00           H  
ATOM    814  HD1 PHE A  47      -4.117 -14.787  -1.617  1.00  0.00           H  
ATOM    815  HD2 PHE A  47      -4.934 -10.896  -0.056  1.00  0.00           H  
ATOM    816  HE1 PHE A  47      -2.036 -13.938  -2.649  1.00  0.00           H  
ATOM    817  HE2 PHE A  47      -2.856 -10.042  -1.088  1.00  0.00           H  
ATOM    818  HZ  PHE A  47      -1.406 -11.566  -2.384  1.00  0.00           H  
ATOM    819  N   GLU A  48      -8.087 -14.318   1.907  1.00  0.00           N  
ATOM    820  CA  GLU A  48      -9.441 -14.307   2.447  1.00  0.00           C  
ATOM    821  C   GLU A  48      -9.453 -13.813   3.888  1.00  0.00           C  
ATOM    822  O   GLU A  48     -10.310 -13.017   4.274  1.00  0.00           O  
ATOM    823  CB  GLU A  48     -10.058 -15.705   2.372  1.00  0.00           C  
ATOM    824  CG  GLU A  48     -11.502 -15.782   2.847  1.00  0.00           C  
ATOM    825  CD  GLU A  48     -12.095 -17.156   2.697  1.00  0.00           C  
ATOM    826  OE1 GLU A  48     -11.478 -17.983   2.071  1.00  0.00           O  
ATOM    827  OE2 GLU A  48     -13.166 -17.377   3.210  1.00  0.00           O  
ATOM    828  H   GLU A  48      -7.723 -15.175   1.512  1.00  0.00           H  
ATOM    829  HA  GLU A  48     -10.048 -13.631   1.840  1.00  0.00           H  
ATOM    830 1HB  GLU A  48     -10.025 -16.063   1.342  1.00  0.00           H  
ATOM    831 2HB  GLU A  48      -9.469 -16.395   2.977  1.00  0.00           H  
ATOM    832 1HG  GLU A  48     -11.544 -15.493   3.897  1.00  0.00           H  
ATOM    833 2HG  GLU A  48     -12.098 -15.070   2.278  1.00  0.00           H  
ATOM    834  N   LYS A  49      -8.501 -14.290   4.680  1.00  0.00           N  
ATOM    835  CA  LYS A  49      -8.358 -13.848   6.063  1.00  0.00           C  
ATOM    836  C   LYS A  49      -8.004 -12.368   6.132  1.00  0.00           C  
ATOM    837  O   LYS A  49      -8.543 -11.629   6.955  1.00  0.00           O  
ATOM    838  CB  LYS A  49      -7.296 -14.679   6.784  1.00  0.00           C  
ATOM    839  CG  LYS A  49      -7.700 -16.123   7.052  1.00  0.00           C  
ATOM    840  CD  LYS A  49      -6.582 -16.891   7.740  1.00  0.00           C  
ATOM    841  CE  LYS A  49      -6.972 -18.343   7.978  1.00  0.00           C  
ATOM    842  NZ  LYS A  49      -5.874 -19.116   8.620  1.00  0.00           N  
ATOM    843  H   LYS A  49      -7.858 -14.979   4.316  1.00  0.00           H  
ATOM    844  HA  LYS A  49      -9.309 -14.004   6.573  1.00  0.00           H  
ATOM    845 1HB  LYS A  49      -6.380 -14.692   6.192  1.00  0.00           H  
ATOM    846 2HB  LYS A  49      -7.060 -14.215   7.742  1.00  0.00           H  
ATOM    847 1HG  LYS A  49      -8.587 -16.141   7.687  1.00  0.00           H  
ATOM    848 2HG  LYS A  49      -7.940 -16.614   6.109  1.00  0.00           H  
ATOM    849 1HD  LYS A  49      -5.685 -16.861   7.121  1.00  0.00           H  
ATOM    850 2HD  LYS A  49      -6.356 -16.424   8.699  1.00  0.00           H  
ATOM    851 1HE  LYS A  49      -7.851 -18.383   8.619  1.00  0.00           H  
ATOM    852 2HE  LYS A  49      -7.222 -18.813   7.027  1.00  0.00           H  
ATOM    853 1HZ  LYS A  49      -6.172 -20.071   8.759  1.00  0.00           H  
ATOM    854 2HZ  LYS A  49      -5.058 -19.101   8.024  1.00  0.00           H  
ATOM    855 3HZ  LYS A  49      -5.647 -18.701   9.512  1.00  0.00           H  
ATOM    856  N   ALA A  50      -7.092 -11.942   5.264  1.00  0.00           N  
ATOM    857  CA  ALA A  50      -6.685 -10.543   5.205  1.00  0.00           C  
ATOM    858  C   ALA A  50      -7.863  -9.643   4.856  1.00  0.00           C  
ATOM    859  O   ALA A  50      -7.995  -8.540   5.392  1.00  0.00           O  
ATOM    860  CB  ALA A  50      -5.562 -10.360   4.198  1.00  0.00           C  
ATOM    861  H   ALA A  50      -6.672 -12.604   4.628  1.00  0.00           H  
ATOM    862  HA  ALA A  50      -6.302 -10.253   6.185  1.00  0.00           H  
ATOM    863 1HB  ALA A  50      -5.270  -9.310   4.165  1.00  0.00           H  
ATOM    864 2HB  ALA A  50      -4.704 -10.965   4.493  1.00  0.00           H  
ATOM    865 3HB  ALA A  50      -5.903 -10.671   3.212  1.00  0.00           H  
ATOM    866  N   ILE A  51      -8.716 -10.113   3.953  1.00  0.00           N  
ATOM    867  CA  ILE A  51      -9.906  -9.370   3.562  1.00  0.00           C  
ATOM    868  C   ILE A  51     -10.860  -9.200   4.740  1.00  0.00           C  
ATOM    869  O   ILE A  51     -11.367  -8.106   4.988  1.00  0.00           O  
ATOM    870  CB  ILE A  51     -10.638 -10.074   2.405  1.00  0.00           C  
ATOM    871  CG1 ILE A  51      -9.814  -9.980   1.117  1.00  0.00           C  
ATOM    872  CG2 ILE A  51     -12.018  -9.469   2.202  1.00  0.00           C  
ATOM    873  CD1 ILE A  51     -10.277 -10.919   0.027  1.00  0.00           C  
ATOM    874  H   ILE A  51      -8.534 -11.011   3.527  1.00  0.00           H  
ATOM    875  HA  ILE A  51      -9.601  -8.380   3.226  1.00  0.00           H  
ATOM    876  HB  ILE A  51     -10.745 -11.134   2.633  1.00  0.00           H  
ATOM    877 1HG1 ILE A  51      -9.856  -8.962   0.732  1.00  0.00           H  
ATOM    878 2HG1 ILE A  51      -8.769 -10.203   1.337  1.00  0.00           H  
ATOM    879 1HG2 ILE A  51     -12.521  -9.978   1.379  1.00  0.00           H  
ATOM    880 2HG2 ILE A  51     -12.604  -9.587   3.113  1.00  0.00           H  
ATOM    881 3HG2 ILE A  51     -11.921  -8.409   1.967  1.00  0.00           H  
ATOM    882 1HD1 ILE A  51      -9.644 -10.794  -0.853  1.00  0.00           H  
ATOM    883 2HD1 ILE A  51     -10.209 -11.948   0.380  1.00  0.00           H  
ATOM    884 3HD1 ILE A  51     -11.309 -10.691  -0.235  1.00  0.00           H  
ATOM    885  N   ARG A  52     -11.101 -10.288   5.463  1.00  0.00           N  
ATOM    886  CA  ARG A  52     -11.961 -10.251   6.640  1.00  0.00           C  
ATOM    887  C   ARG A  52     -11.387  -9.335   7.713  1.00  0.00           C  
ATOM    888  O   ARG A  52     -12.124  -8.619   8.391  1.00  0.00           O  
ATOM    889  CB  ARG A  52     -12.141 -11.646   7.214  1.00  0.00           C  
ATOM    890  CG  ARG A  52     -12.958 -12.596   6.350  1.00  0.00           C  
ATOM    891  CD  ARG A  52     -13.006 -13.963   6.927  1.00  0.00           C  
ATOM    892  NE  ARG A  52     -13.575 -14.924   5.995  1.00  0.00           N  
ATOM    893  CZ  ARG A  52     -14.895 -15.145   5.835  1.00  0.00           C  
ATOM    894  NH1 ARG A  52     -15.765 -14.465   6.547  1.00  0.00           N  
ATOM    895  NH2 ARG A  52     -15.312 -16.041   4.958  1.00  0.00           N  
ATOM    896  H   ARG A  52     -10.676 -11.163   5.190  1.00  0.00           H  
ATOM    897  HA  ARG A  52     -12.938  -9.871   6.343  1.00  0.00           H  
ATOM    898 1HB  ARG A  52     -11.165 -12.106   7.372  1.00  0.00           H  
ATOM    899 2HB  ARG A  52     -12.632 -11.581   8.184  1.00  0.00           H  
ATOM    900 1HG  ARG A  52     -13.981 -12.221   6.268  1.00  0.00           H  
ATOM    901 2HG  ARG A  52     -12.513 -12.656   5.357  1.00  0.00           H  
ATOM    902 1HD  ARG A  52     -11.996 -14.286   7.176  1.00  0.00           H  
ATOM    903 2HD  ARG A  52     -13.618 -13.957   7.827  1.00  0.00           H  
ATOM    904  HE  ARG A  52     -12.934 -15.464   5.428  1.00  0.00           H  
ATOM    905 1HH1 ARG A  52     -15.447 -13.779   7.216  1.00  0.00           H  
ATOM    906 2HH1 ARG A  52     -16.755 -14.633   6.427  1.00  0.00           H  
ATOM    907 1HH2 ARG A  52     -14.641 -16.563   4.410  1.00  0.00           H  
ATOM    908 2HH2 ARG A  52     -16.301 -16.207   4.837  1.00  0.00           H  
ATOM    909  N   GLN A  53     -10.066  -9.360   7.864  1.00  0.00           N  
ATOM    910  CA  GLN A  53      -9.387  -8.498   8.822  1.00  0.00           C  
ATOM    911  C   GLN A  53      -9.690  -7.029   8.551  1.00  0.00           C  
ATOM    912  O   GLN A  53     -10.020  -6.274   9.467  1.00  0.00           O  
ATOM    913  CB  GLN A  53      -7.876  -8.738   8.780  1.00  0.00           C  
ATOM    914  CG  GLN A  53      -7.080  -7.858   9.729  1.00  0.00           C  
ATOM    915  CD  GLN A  53      -5.583  -8.052   9.579  1.00  0.00           C  
ATOM    916  OE1 GLN A  53      -5.123  -8.804   8.715  1.00  0.00           O  
ATOM    917  NE2 GLN A  53      -4.812  -7.372  10.421  1.00  0.00           N  
ATOM    918  H   GLN A  53      -9.519  -9.993   7.298  1.00  0.00           H  
ATOM    919  HA  GLN A  53      -9.751  -8.738   9.821  1.00  0.00           H  
ATOM    920 1HB  GLN A  53      -7.665  -9.778   9.029  1.00  0.00           H  
ATOM    921 2HB  GLN A  53      -7.507  -8.562   7.770  1.00  0.00           H  
ATOM    922 1HG  GLN A  53      -7.312  -6.814   9.522  1.00  0.00           H  
ATOM    923 2HG  GLN A  53      -7.355  -8.106  10.754  1.00  0.00           H  
ATOM    924 1HE2 GLN A  53      -3.816  -7.460  10.369  1.00  0.00           H  
ATOM    925 2HE2 GLN A  53      -5.226  -6.773  11.106  1.00  0.00           H  
ATOM    926  N   VAL A  54      -9.577  -6.629   7.291  1.00  0.00           N  
ATOM    927  CA  VAL A  54      -9.795  -5.239   6.906  1.00  0.00           C  
ATOM    928  C   VAL A  54     -11.267  -4.861   7.011  1.00  0.00           C  
ATOM    929  O   VAL A  54     -11.610  -3.805   7.539  1.00  0.00           O  
ATOM    930  CB  VAL A  54      -9.309  -5.002   5.464  1.00  0.00           C  
ATOM    931  CG1 VAL A  54      -9.625  -3.581   5.022  1.00  0.00           C  
ATOM    932  CG2 VAL A  54      -7.817  -5.278   5.368  1.00  0.00           C  
ATOM    933  H   VAL A  54      -9.334  -7.305   6.580  1.00  0.00           H  
ATOM    934  HA  VAL A  54      -9.220  -4.600   7.577  1.00  0.00           H  
ATOM    935  HB  VAL A  54      -9.847  -5.674   4.794  1.00  0.00           H  
ATOM    936 1HG1 VAL A  54      -9.276  -3.431   4.000  1.00  0.00           H  
ATOM    937 2HG1 VAL A  54     -10.702  -3.418   5.064  1.00  0.00           H  
ATOM    938 3HG1 VAL A  54      -9.124  -2.875   5.683  1.00  0.00           H  
ATOM    939 1HG2 VAL A  54      -7.480  -5.109   4.345  1.00  0.00           H  
ATOM    940 2HG2 VAL A  54      -7.279  -4.610   6.042  1.00  0.00           H  
ATOM    941 3HG2 VAL A  54      -7.619  -6.312   5.649  1.00  0.00           H  
ATOM    942  N   GLU A  55     -12.134  -5.734   6.507  1.00  0.00           N  
ATOM    943  CA  GLU A  55     -13.567  -5.472   6.500  1.00  0.00           C  
ATOM    944  C   GLU A  55     -14.082  -5.181   7.904  1.00  0.00           C  
ATOM    945  O   GLU A  55     -14.873  -4.260   8.107  1.00  0.00           O  
ATOM    946  CB  GLU A  55     -14.322  -6.662   5.905  1.00  0.00           C  
ATOM    947  CG  GLU A  55     -15.830  -6.472   5.822  1.00  0.00           C  
ATOM    948  CD  GLU A  55     -16.527  -7.615   5.138  1.00  0.00           C  
ATOM    949  OE1 GLU A  55     -15.855  -8.508   4.681  1.00  0.00           O  
ATOM    950  OE2 GLU A  55     -17.734  -7.596   5.074  1.00  0.00           O  
ATOM    951  H   GLU A  55     -11.789  -6.601   6.121  1.00  0.00           H  
ATOM    952  HA  GLU A  55     -13.757  -4.601   5.873  1.00  0.00           H  
ATOM    953 1HB  GLU A  55     -13.954  -6.861   4.898  1.00  0.00           H  
ATOM    954 2HB  GLU A  55     -14.130  -7.552   6.505  1.00  0.00           H  
ATOM    955 1HG  GLU A  55     -16.229  -6.369   6.831  1.00  0.00           H  
ATOM    956 2HG  GLU A  55     -16.040  -5.550   5.282  1.00  0.00           H  
ATOM    957  N   LYS A  56     -13.626  -5.971   8.872  1.00  0.00           N  
ATOM    958  CA  LYS A  56     -14.013  -5.779  10.263  1.00  0.00           C  
ATOM    959  C   LYS A  56     -13.569  -4.414  10.777  1.00  0.00           C  
ATOM    960  O   LYS A  56     -14.284  -3.761  11.535  1.00  0.00           O  
ATOM    961  CB  LYS A  56     -13.426  -6.887  11.139  1.00  0.00           C  
ATOM    962  CG  LYS A  56     -14.091  -8.246  10.963  1.00  0.00           C  
ATOM    963  CD  LYS A  56     -13.433  -9.301  11.839  1.00  0.00           C  
ATOM    964  CE  LYS A  56     -14.093 -10.660  11.661  1.00  0.00           C  
ATOM    965  NZ  LYS A  56     -13.454 -11.704  12.507  1.00  0.00           N  
ATOM    966  H   LYS A  56     -12.994  -6.723   8.636  1.00  0.00           H  
ATOM    967  HA  LYS A  56     -15.100  -5.839  10.332  1.00  0.00           H  
ATOM    968 1HB  LYS A  56     -12.365  -7.003  10.917  1.00  0.00           H  
ATOM    969 2HB  LYS A  56     -13.512  -6.606  12.188  1.00  0.00           H  
ATOM    970 1HG  LYS A  56     -15.147  -8.172  11.229  1.00  0.00           H  
ATOM    971 2HG  LYS A  56     -14.019  -8.554   9.921  1.00  0.00           H  
ATOM    972 1HD  LYS A  56     -12.376  -9.382  11.579  1.00  0.00           H  
ATOM    973 2HD  LYS A  56     -13.510  -9.005  12.885  1.00  0.00           H  
ATOM    974 1HE  LYS A  56     -15.147 -10.590  11.926  1.00  0.00           H  
ATOM    975 2HE  LYS A  56     -14.023 -10.964  10.616  1.00  0.00           H  
ATOM    976 1HZ  LYS A  56     -13.919 -12.589  12.360  1.00  0.00           H  
ATOM    977 2HZ  LYS A  56     -12.479 -11.791  12.256  1.00  0.00           H  
ATOM    978 3HZ  LYS A  56     -13.529 -11.443  13.479  1.00  0.00           H  
ATOM    979  N   ARG A  57     -12.382  -3.988  10.358  1.00  0.00           N  
ATOM    980  CA  ARG A  57     -11.845  -2.695  10.762  1.00  0.00           C  
ATOM    981  C   ARG A  57     -12.616  -1.551  10.115  1.00  0.00           C  
ATOM    982  O   ARG A  57     -12.792  -0.491  10.715  1.00  0.00           O  
ATOM    983  CB  ARG A  57     -10.374  -2.587  10.389  1.00  0.00           C  
ATOM    984  CG  ARG A  57      -9.755  -1.217  10.620  1.00  0.00           C  
ATOM    985  CD  ARG A  57      -9.757  -0.849  12.059  1.00  0.00           C  
ATOM    986  NE  ARG A  57      -9.258   0.499  12.274  1.00  0.00           N  
ATOM    987  CZ  ARG A  57     -10.000   1.618  12.153  1.00  0.00           C  
ATOM    988  NH1 ARG A  57     -11.269   1.532  11.818  1.00  0.00           N  
ATOM    989  NH2 ARG A  57      -9.453   2.801  12.371  1.00  0.00           N  
ATOM    990  H   ARG A  57     -11.837  -4.577   9.743  1.00  0.00           H  
ATOM    991  HA  ARG A  57     -11.937  -2.606  11.845  1.00  0.00           H  
ATOM    992 1HB  ARG A  57      -9.798  -3.310  10.965  1.00  0.00           H  
ATOM    993 2HB  ARG A  57     -10.246  -2.833   9.335  1.00  0.00           H  
ATOM    994 1HG  ARG A  57      -8.723  -1.220  10.268  1.00  0.00           H  
ATOM    995 2HG  ARG A  57     -10.323  -0.464  10.072  1.00  0.00           H  
ATOM    996 1HD  ARG A  57     -10.774  -0.903  12.447  1.00  0.00           H  
ATOM    997 2HD  ARG A  57      -9.121  -1.540  12.612  1.00  0.00           H  
ATOM    998  HE  ARG A  57      -8.287   0.606  12.533  1.00  0.00           H  
ATOM    999 1HH1 ARG A  57     -11.687   0.628  11.652  1.00  0.00           H  
ATOM   1000 2HH1 ARG A  57     -11.824   2.370  11.728  1.00  0.00           H  
ATOM   1001 1HH2 ARG A  57      -8.477   2.867  12.628  1.00  0.00           H  
ATOM   1002 2HH2 ARG A  57     -10.008   3.638  12.280  1.00  0.00           H  
ATOM   1003  N   LEU A  58     -13.072  -1.774   8.886  1.00  0.00           N  
ATOM   1004  CA  LEU A  58     -13.836  -0.768   8.160  1.00  0.00           C  
ATOM   1005  C   LEU A  58     -15.243  -0.625   8.728  1.00  0.00           C  
ATOM   1006  O   LEU A  58     -15.799   0.473   8.768  1.00  0.00           O  
ATOM   1007  CB  LEU A  58     -13.913  -1.134   6.672  1.00  0.00           C  
ATOM   1008  CG  LEU A  58     -12.582  -1.102   5.910  1.00  0.00           C  
ATOM   1009  CD1 LEU A  58     -12.788  -1.650   4.504  1.00  0.00           C  
ATOM   1010  CD2 LEU A  58     -12.055   0.325   5.869  1.00  0.00           C  
ATOM   1011  H   LEU A  58     -12.888  -2.665   8.446  1.00  0.00           H  
ATOM   1012  HA  LEU A  58     -13.324   0.192   8.253  1.00  0.00           H  
ATOM   1013 1HB  LEU A  58     -14.321  -2.140   6.583  1.00  0.00           H  
ATOM   1014 2HB  LEU A  58     -14.595  -0.442   6.178  1.00  0.00           H  
ATOM   1015  HG  LEU A  58     -11.858  -1.742   6.414  1.00  0.00           H  
ATOM   1016 1HD1 LEU A  58     -11.843  -1.627   3.962  1.00  0.00           H  
ATOM   1017 2HD1 LEU A  58     -13.147  -2.678   4.563  1.00  0.00           H  
ATOM   1018 3HD1 LEU A  58     -13.522  -1.038   3.979  1.00  0.00           H  
ATOM   1019 1HD2 LEU A  58     -11.109   0.348   5.327  1.00  0.00           H  
ATOM   1020 2HD2 LEU A  58     -12.778   0.965   5.363  1.00  0.00           H  
ATOM   1021 3HD2 LEU A  58     -11.900   0.685   6.886  1.00  0.00           H  
ATOM   1022  N   ARG A  59     -15.814  -1.741   9.167  1.00  0.00           N  
ATOM   1023  CA  ARG A  59     -17.161  -1.744   9.727  1.00  0.00           C  
ATOM   1024  C   ARG A  59     -17.168  -1.208  11.152  1.00  0.00           C  
ATOM   1025  O   ARG A  59     -18.118  -0.551  11.575  1.00  0.00           O  
ATOM   1026  CB  ARG A  59     -17.743  -3.150   9.715  1.00  0.00           C  
ATOM   1027  CG  ARG A  59     -18.127  -3.672   8.340  1.00  0.00           C  
ATOM   1028  CD  ARG A  59     -18.729  -5.028   8.416  1.00  0.00           C  
ATOM   1029  NE  ARG A  59     -19.033  -5.560   7.098  1.00  0.00           N  
ATOM   1030  CZ  ARG A  59     -20.142  -5.267   6.390  1.00  0.00           C  
ATOM   1031  NH1 ARG A  59     -21.041  -4.446   6.889  1.00  0.00           N  
ATOM   1032  NH2 ARG A  59     -20.328  -5.805   5.197  1.00  0.00           N  
ATOM   1033  H   ARG A  59     -15.303  -2.610   9.114  1.00  0.00           H  
ATOM   1034  HA  ARG A  59     -17.793  -1.104   9.110  1.00  0.00           H  
ATOM   1035 1HB  ARG A  59     -17.020  -3.845  10.142  1.00  0.00           H  
ATOM   1036 2HB  ARG A  59     -18.634  -3.181  10.341  1.00  0.00           H  
ATOM   1037 1HG  ARG A  59     -18.853  -2.999   7.885  1.00  0.00           H  
ATOM   1038 2HG  ARG A  59     -17.238  -3.726   7.710  1.00  0.00           H  
ATOM   1039 1HD  ARG A  59     -18.033  -5.708   8.906  1.00  0.00           H  
ATOM   1040 2HD  ARG A  59     -19.656  -4.983   8.987  1.00  0.00           H  
ATOM   1041  HE  ARG A  59     -18.366  -6.196   6.681  1.00  0.00           H  
ATOM   1042 1HH1 ARG A  59     -20.901  -4.035   7.801  1.00  0.00           H  
ATOM   1043 2HH1 ARG A  59     -21.871  -4.226   6.359  1.00  0.00           H  
ATOM   1044 1HH2 ARG A  59     -19.637  -6.435   4.816  1.00  0.00           H  
ATOM   1045 2HH2 ARG A  59     -21.159  -5.584   4.668  1.00  0.00           H  
ATOM   1046  N   SER A  60     -16.100  -1.489  11.890  1.00  0.00           N  
ATOM   1047  CA  SER A  60     -15.997  -1.070  13.282  1.00  0.00           C  
ATOM   1048  C   SER A  60     -15.884   0.445  13.395  1.00  0.00           C  
ATOM   1049  O   SER A  60     -15.350   1.104  12.503  1.00  0.00           O  
ATOM   1050  OXT SER A  60     -16.314   1.009  14.362  1.00  0.00           O  
ATOM   1051  CB  SER A  60     -14.798  -1.726  13.937  1.00  0.00           C  
ATOM   1052  OG  SER A  60     -14.963  -3.117  14.011  1.00  0.00           O  
ATOM   1053  H   SER A  60     -15.339  -2.009  11.478  1.00  0.00           H  
ATOM   1054  HA  SER A  60     -16.897  -1.391  13.808  1.00  0.00           H  
ATOM   1055 1HB  SER A  60     -13.898  -1.494  13.368  1.00  0.00           H  
ATOM   1056 2HB  SER A  60     -14.662  -1.321  14.940  1.00  0.00           H  
ATOM   1057  HG  SER A  60     -14.756  -3.454  13.135  1.00  0.00           H  
TER                                                                             
ATOM   1059  N   VAL B  61       0.163  22.593  -8.788  1.00  0.00           N  
ATOM   1060  CA  VAL B  61       0.209  23.541  -7.674  1.00  0.00           C  
ATOM   1061  C   VAL B  61       0.852  22.874  -6.462  1.00  0.00           C  
ATOM   1062  O   VAL B  61       0.344  21.863  -5.973  1.00  0.00           O  
ATOM   1063  CB  VAL B  61      -1.207  23.893  -7.285  1.00  0.00           C  
ATOM   1064  CG1 VAL B  61      -1.173  24.773  -6.168  1.00  0.00           C  
ATOM   1065  CG2 VAL B  61      -1.931  24.468  -8.453  1.00  0.00           C  
ATOM   1066 1H   VAL B  61      -0.260  23.032  -9.582  1.00  0.00           H  
ATOM   1067 2H   VAL B  61       1.091  22.306  -9.021  1.00  0.00           H  
ATOM   1068 3H   VAL B  61      -0.377  21.794  -8.524  1.00  0.00           H  
ATOM   1069  HA  VAL B  61       0.785  24.409  -7.951  1.00  0.00           H  
ATOM   1070  HB  VAL B  61      -1.721  22.990  -6.968  1.00  0.00           H  
ATOM   1071 1HG1 VAL B  61      -2.191  25.012  -5.861  1.00  0.00           H  
ATOM   1072 2HG1 VAL B  61      -0.644  24.291  -5.339  1.00  0.00           H  
ATOM   1073 3HG1 VAL B  61      -0.652  25.670  -6.464  1.00  0.00           H  
ATOM   1074 1HG2 VAL B  61      -2.941  24.688  -8.144  1.00  0.00           H  
ATOM   1075 2HG2 VAL B  61      -1.434  25.371  -8.771  1.00  0.00           H  
ATOM   1076 3HG2 VAL B  61      -1.944  23.747  -9.267  1.00  0.00           H  
ATOM   1077  N   SER B  62       1.978  23.399  -5.986  1.00  0.00           N  
ATOM   1078  CA  SER B  62       2.687  22.693  -4.914  1.00  0.00           C  
ATOM   1079  C   SER B  62       2.011  22.759  -3.558  1.00  0.00           C  
ATOM   1080  O   SER B  62       1.305  23.729  -3.233  1.00  0.00           O  
ATOM   1081  CB  SER B  62       4.070  23.261  -4.760  1.00  0.00           C  
ATOM   1082  OG  SER B  62       3.956  24.570  -4.332  1.00  0.00           O  
ATOM   1083  H   SER B  62       2.368  24.255  -6.401  1.00  0.00           H  
ATOM   1084  HA  SER B  62       2.775  21.652  -5.193  1.00  0.00           H  
ATOM   1085 1HB  SER B  62       4.648  22.685  -4.055  1.00  0.00           H  
ATOM   1086 2HB  SER B  62       4.583  23.232  -5.723  1.00  0.00           H  
ATOM   1087  HG  SER B  62       4.847  24.889  -4.039  1.00  0.00           H  
ATOM   1088  N   PHE B  63       2.317  21.757  -2.726  1.00  0.00           N  
ATOM   1089  CA  PHE B  63       1.922  21.752  -1.311  1.00  0.00           C  
ATOM   1090  C   PHE B  63       2.779  20.725  -0.538  1.00  0.00           C  
ATOM   1091  O   PHE B  63       3.268  19.777  -1.132  1.00  0.00           O  
ATOM   1092  CB  PHE B  63       0.429  21.518  -1.150  1.00  0.00           C  
ATOM   1093  CG  PHE B  63      -0.028  20.300  -1.650  1.00  0.00           C  
ATOM   1094  CD1 PHE B  63      -0.114  19.238  -0.809  1.00  0.00           C  
ATOM   1095  CD2 PHE B  63      -0.418  20.171  -2.943  1.00  0.00           C  
ATOM   1096  CE1 PHE B  63      -0.600  18.036  -1.243  1.00  0.00           C  
ATOM   1097  CE2 PHE B  63      -0.897  18.969  -3.404  1.00  0.00           C  
ATOM   1098  CZ  PHE B  63      -0.991  17.892  -2.545  1.00  0.00           C  
ATOM   1099  H   PHE B  63       2.891  21.013  -3.102  1.00  0.00           H  
ATOM   1100  HA  PHE B  63       2.122  22.754  -0.943  1.00  0.00           H  
ATOM   1101 1HB  PHE B  63       0.130  21.578  -0.117  1.00  0.00           H  
ATOM   1102 2HB  PHE B  63      -0.118  22.306  -1.668  1.00  0.00           H  
ATOM   1103  HD1 PHE B  63       0.206  19.360   0.231  1.00  0.00           H  
ATOM   1104  HD2 PHE B  63      -0.349  21.032  -3.616  1.00  0.00           H  
ATOM   1105  HE1 PHE B  63      -0.664  17.198  -0.550  1.00  0.00           H  
ATOM   1106  HE2 PHE B  63      -1.200  18.862  -4.439  1.00  0.00           H  
ATOM   1107  HZ  PHE B  63      -1.369  16.926  -2.902  1.00  0.00           H  
ATOM   1108  N   PRO B  64       2.934  20.828   0.793  1.00  0.00           N  
ATOM   1109  CA  PRO B  64       3.739  19.941   1.623  1.00  0.00           C  
ATOM   1110  C   PRO B  64       3.305  18.455   1.651  1.00  0.00           C  
ATOM   1111  O   PRO B  64       2.159  18.053   1.431  1.00  0.00           O  
ATOM   1112  CB  PRO B  64       3.528  20.535   3.044  1.00  0.00           C  
ATOM   1113  CG  PRO B  64       3.246  21.940   2.829  1.00  0.00           C  
ATOM   1114  CD  PRO B  64       2.421  21.982   1.542  1.00  0.00           C  
ATOM   1115  HA  PRO B  64       4.776  20.008   1.328  1.00  0.00           H  
ATOM   1116 1HB  PRO B  64       2.765  20.009   3.558  1.00  0.00           H  
ATOM   1117 2HB  PRO B  64       4.462  20.402   3.634  1.00  0.00           H  
ATOM   1118 1HG  PRO B  64       2.693  22.337   3.706  1.00  0.00           H  
ATOM   1119 2HG  PRO B  64       4.156  22.501   2.761  1.00  0.00           H  
ATOM   1120 1HD  PRO B  64       1.356  21.849   1.757  1.00  0.00           H  
ATOM   1121 2HD  PRO B  64       2.646  22.936   1.074  1.00  0.00           H  
ATOM   1122  N   ALA B  65       4.283  17.630   1.939  1.00  0.00           N  
ATOM   1123  CA  ALA B  65       4.030  16.233   2.106  1.00  0.00           C  
ATOM   1124  C   ALA B  65       3.267  15.926   3.391  1.00  0.00           C  
ATOM   1125  O   ALA B  65       3.411  16.632   4.386  1.00  0.00           O  
ATOM   1126  CB  ALA B  65       5.351  15.466   2.113  1.00  0.00           C  
ATOM   1127  H   ALA B  65       5.221  17.984   2.074  1.00  0.00           H  
ATOM   1128  HA  ALA B  65       3.418  15.908   1.268  1.00  0.00           H  
ATOM   1129 1HB  ALA B  65       5.161  14.392   2.213  1.00  0.00           H  
ATOM   1130 2HB  ALA B  65       5.891  15.655   1.185  1.00  0.00           H  
ATOM   1131 3HB  ALA B  65       5.958  15.798   2.965  1.00  0.00           H  
ATOM   1132  N   SER B  66       2.543  14.812   3.367  1.00  0.00           N  
ATOM   1133  CA  SER B  66       1.918  14.206   4.557  1.00  0.00           C  
ATOM   1134  C   SER B  66       1.952  12.661   4.426  1.00  0.00           C  
ATOM   1135  O   SER B  66       2.002  12.119   3.312  1.00  0.00           O  
ATOM   1136  CB  SER B  66       0.506  14.722   4.711  1.00  0.00           C  
ATOM   1137  OG  SER B  66      -0.317  14.307   3.639  1.00  0.00           O  
ATOM   1138  H   SER B  66       2.448  14.355   2.458  1.00  0.00           H  
ATOM   1139  HA  SER B  66       2.473  14.496   5.448  1.00  0.00           H  
ATOM   1140 1HB  SER B  66       0.095  14.384   5.652  1.00  0.00           H  
ATOM   1141 2HB  SER B  66       0.533  15.796   4.751  1.00  0.00           H  
ATOM   1142  HG  SER B  66      -1.203  14.591   3.867  1.00  0.00           H  
ATOM   1143  N   VAL B  67       1.936  11.946   5.562  1.00  0.00           N  
ATOM   1144  CA  VAL B  67       1.989  10.468   5.511  1.00  0.00           C  
ATOM   1145  C   VAL B  67       1.327   9.723   6.676  1.00  0.00           C  
ATOM   1146  O   VAL B  67       1.375  10.170   7.824  1.00  0.00           O  
ATOM   1147  CB  VAL B  67       3.480  10.022   5.427  1.00  0.00           C  
ATOM   1148  CG1 VAL B  67       4.224  10.465   6.616  1.00  0.00           C  
ATOM   1149  CG2 VAL B  67       3.629   8.556   5.411  1.00  0.00           C  
ATOM   1150  H   VAL B  67       1.891  12.426   6.450  1.00  0.00           H  
ATOM   1151  HA  VAL B  67       1.492  10.157   4.601  1.00  0.00           H  
ATOM   1152  HB  VAL B  67       3.922  10.459   4.533  1.00  0.00           H  
ATOM   1153 1HG1 VAL B  67       5.261  10.143   6.535  1.00  0.00           H  
ATOM   1154 2HG1 VAL B  67       4.172  11.510   6.705  1.00  0.00           H  
ATOM   1155 3HG1 VAL B  67       3.775  10.020   7.488  1.00  0.00           H  
ATOM   1156 1HG2 VAL B  67       4.683   8.344   5.346  1.00  0.00           H  
ATOM   1157 2HG2 VAL B  67       3.249   8.126   6.321  1.00  0.00           H  
ATOM   1158 3HG2 VAL B  67       3.109   8.128   4.576  1.00  0.00           H  
ATOM   1159  N   GLN B  68       0.775   8.545   6.383  1.00  0.00           N  
ATOM   1160  CA  GLN B  68       0.287   7.645   7.432  1.00  0.00           C  
ATOM   1161  C   GLN B  68       0.559   6.164   7.104  1.00  0.00           C  
ATOM   1162  O   GLN B  68       0.657   5.752   5.938  1.00  0.00           O  
ATOM   1163  CB  GLN B  68      -1.212   7.860   7.654  1.00  0.00           C  
ATOM   1164  CG  GLN B  68      -1.560   9.187   8.306  1.00  0.00           C  
ATOM   1165  CD  GLN B  68      -1.202   9.220   9.780  1.00  0.00           C  
ATOM   1166  OE1 GLN B  68      -1.997   8.821  10.636  1.00  0.00           O  
ATOM   1167  NE2 GLN B  68      -0.000   9.696  10.085  1.00  0.00           N  
ATOM   1168  H   GLN B  68       0.713   8.290   5.395  1.00  0.00           H  
ATOM   1169  HA  GLN B  68       0.818   7.873   8.358  1.00  0.00           H  
ATOM   1170 1HB  GLN B  68      -1.733   7.809   6.698  1.00  0.00           H  
ATOM   1171 2HB  GLN B  68      -1.605   7.062   8.284  1.00  0.00           H  
ATOM   1172 1HG  GLN B  68      -1.011   9.983   7.803  1.00  0.00           H  
ATOM   1173 2HG  GLN B  68      -2.633   9.357   8.212  1.00  0.00           H  
ATOM   1174 1HE2 GLN B  68       0.292   9.742  11.042  1.00  0.00           H  
ATOM   1175 2HE2 GLN B  68       0.613  10.009   9.360  1.00  0.00           H  
ATOM   1176  N   LEU B  69       0.668   5.368   8.165  1.00  0.00           N  
ATOM   1177  CA  LEU B  69       0.820   3.920   8.066  1.00  0.00           C  
ATOM   1178  C   LEU B  69      -0.348   3.200   8.687  1.00  0.00           C  
ATOM   1179  O   LEU B  69      -0.937   3.679   9.641  1.00  0.00           O  
ATOM   1180  CB  LEU B  69       2.096   3.458   8.763  1.00  0.00           C  
ATOM   1181  CG  LEU B  69       3.373   4.109   8.243  1.00  0.00           C  
ATOM   1182  CD1 LEU B  69       4.600   3.667   9.116  1.00  0.00           C  
ATOM   1183  CD2 LEU B  69       3.545   3.777   6.780  1.00  0.00           C  
ATOM   1184  H   LEU B  69       0.611   5.781   9.092  1.00  0.00           H  
ATOM   1185  HA  LEU B  69       0.872   3.643   7.017  1.00  0.00           H  
ATOM   1186 1HB  LEU B  69       2.010   3.668   9.821  1.00  0.00           H  
ATOM   1187 2HB  LEU B  69       2.182   2.383   8.636  1.00  0.00           H  
ATOM   1188  HG  LEU B  69       3.282   5.170   8.346  1.00  0.00           H  
ATOM   1189 1HD1 LEU B  69       5.510   4.159   8.760  1.00  0.00           H  
ATOM   1190 2HD1 LEU B  69       4.432   3.936  10.147  1.00  0.00           H  
ATOM   1191 3HD1 LEU B  69       4.730   2.596   9.038  1.00  0.00           H  
ATOM   1192 1HD2 LEU B  69       4.439   4.256   6.392  1.00  0.00           H  
ATOM   1193 2HD2 LEU B  69       3.631   2.702   6.649  1.00  0.00           H  
ATOM   1194 3HD2 LEU B  69       2.685   4.133   6.226  1.00  0.00           H  
ATOM   1195  N   HIS B  70      -0.640   2.022   8.190  1.00  0.00           N  
ATOM   1196  CA  HIS B  70      -1.677   1.157   8.759  1.00  0.00           C  
ATOM   1197  C   HIS B  70      -1.067  -0.103   9.399  1.00  0.00           C  
ATOM   1198  O   HIS B  70       0.041  -0.509   9.042  1.00  0.00           O  
ATOM   1199  CB  HIS B  70      -2.690   0.753   7.682  1.00  0.00           C  
ATOM   1200  CG  HIS B  70      -3.363   1.916   7.023  1.00  0.00           C  
ATOM   1201  ND1 HIS B  70      -4.599   2.382   7.418  1.00  0.00           N  
ATOM   1202  CD2 HIS B  70      -2.974   2.707   5.995  1.00  0.00           C  
ATOM   1203  CE1 HIS B  70      -4.941   3.411   6.662  1.00  0.00           C  
ATOM   1204  NE2 HIS B  70      -3.972   3.627   5.791  1.00  0.00           N  
ATOM   1205  H   HIS B  70      -0.139   1.704   7.351  1.00  0.00           H  
ATOM   1206  HA  HIS B  70      -2.236   1.692   9.529  1.00  0.00           H  
ATOM   1207 1HB  HIS B  70      -2.187   0.167   6.912  1.00  0.00           H  
ATOM   1208 2HB  HIS B  70      -3.458   0.120   8.125  1.00  0.00           H  
ATOM   1209  HD1 HIS B  70      -5.129   2.061   8.204  1.00  0.00           H  
ATOM   1210  HD2 HIS B  70      -2.081   2.722   5.369  1.00  0.00           H  
ATOM   1211  HE1 HIS B  70      -5.890   3.923   6.818  1.00  0.00           H  
ATOM   1212  N   THR B  71      -1.790  -0.718  10.334  1.00  0.00           N  
ATOM   1213  CA  THR B  71      -1.316  -1.920  11.024  1.00  0.00           C  
ATOM   1214  C   THR B  71      -0.894  -2.947  10.020  1.00  0.00           C  
ATOM   1215  O   THR B  71      -1.611  -3.177   9.050  1.00  0.00           O  
ATOM   1216  CB  THR B  71      -2.395  -2.517  11.948  1.00  0.00           C  
ATOM   1217  OG1 THR B  71      -2.799  -1.535  12.911  1.00  0.00           O  
ATOM   1218  CG2 THR B  71      -1.857  -3.742  12.672  1.00  0.00           C  
ATOM   1219  H   THR B  71      -2.692  -0.339  10.581  1.00  0.00           H  
ATOM   1220  HA  THR B  71      -0.450  -1.684  11.635  1.00  0.00           H  
ATOM   1221  HB  THR B  71      -3.263  -2.804  11.356  1.00  0.00           H  
ATOM   1222  HG1 THR B  71      -3.598  -1.832  13.353  1.00  0.00           H  
ATOM   1223 1HG2 THR B  71      -2.633  -4.151  13.319  1.00  0.00           H  
ATOM   1224 2HG2 THR B  71      -1.560  -4.494  11.943  1.00  0.00           H  
ATOM   1225 3HG2 THR B  71      -0.995  -3.460  13.274  1.00  0.00           H  
ATOM   1226  N   ALA B  72       0.280  -3.555  10.248  1.00  0.00           N  
ATOM   1227  CA  ALA B  72       0.831  -4.549   9.327  1.00  0.00           C  
ATOM   1228  C   ALA B  72      -0.172  -5.700   9.101  1.00  0.00           C  
ATOM   1229  O   ALA B  72      -0.791  -6.240  10.024  1.00  0.00           O  
ATOM   1230  CB  ALA B  72       2.161  -5.056   9.839  1.00  0.00           C  
ATOM   1231  H   ALA B  72       0.804  -3.304  11.076  1.00  0.00           H  
ATOM   1232  HA  ALA B  72       1.005  -4.060   8.372  1.00  0.00           H  
ATOM   1233 1HB  ALA B  72       2.571  -5.761   9.118  1.00  0.00           H  
ATOM   1234 2HB  ALA B  72       2.845  -4.217   9.955  1.00  0.00           H  
ATOM   1235 3HB  ALA B  72       2.025  -5.547  10.799  1.00  0.00           H  
ATOM   1236  N   VAL B  73      -0.279  -6.059   7.833  1.00  0.00           N  
ATOM   1237  CA  VAL B  73      -1.203  -6.997   7.239  1.00  0.00           C  
ATOM   1238  C   VAL B  73      -0.509  -8.237   6.733  1.00  0.00           C  
ATOM   1239  O   VAL B  73       0.614  -8.134   6.223  1.00  0.00           O  
ATOM   1240  CB  VAL B  73      -1.956  -6.329   6.073  1.00  0.00           C  
ATOM   1241  CG1 VAL B  73      -2.996  -7.279   5.497  1.00  0.00           C  
ATOM   1242  CG2 VAL B  73      -2.608  -5.040   6.548  1.00  0.00           C  
ATOM   1243  H   VAL B  73       0.330  -5.567   7.179  1.00  0.00           H  
ATOM   1244  HA  VAL B  73      -1.954  -7.278   7.980  1.00  0.00           H  
ATOM   1245  HB  VAL B  73      -1.247  -6.106   5.275  1.00  0.00           H  
ATOM   1246 1HG1 VAL B  73      -3.518  -6.791   4.674  1.00  0.00           H  
ATOM   1247 2HG1 VAL B  73      -2.503  -8.179   5.131  1.00  0.00           H  
ATOM   1248 3HG1 VAL B  73      -3.713  -7.547   6.273  1.00  0.00           H  
ATOM   1249 1HG2 VAL B  73      -3.138  -4.573   5.719  1.00  0.00           H  
ATOM   1250 2HG2 VAL B  73      -3.312  -5.262   7.350  1.00  0.00           H  
ATOM   1251 3HG2 VAL B  73      -1.841  -4.359   6.918  1.00  0.00           H  
ATOM   1252  N   GLU B  74      -1.110  -9.427   6.922  1.00  0.00           N  
ATOM   1253  CA  GLU B  74      -0.470 -10.626   6.362  1.00  0.00           C  
ATOM   1254  C   GLU B  74      -1.274 -11.102   5.127  1.00  0.00           C  
ATOM   1255  O   GLU B  74      -2.408 -11.561   5.257  1.00  0.00           O  
ATOM   1256  CB  GLU B  74      -0.337 -11.731   7.413  1.00  0.00           C  
ATOM   1257  CG  GLU B  74       0.398 -12.977   6.901  1.00  0.00           C  
ATOM   1258  CD  GLU B  74       0.591 -14.092   7.967  1.00  0.00           C  
ATOM   1259  OE1 GLU B  74       0.145 -13.922   9.100  1.00  0.00           O  
ATOM   1260  OE2 GLU B  74       1.200 -15.097   7.635  1.00  0.00           O  
ATOM   1261  H   GLU B  74      -2.029  -9.476   7.347  1.00  0.00           H  
ATOM   1262  HA  GLU B  74       0.539 -10.383   6.024  1.00  0.00           H  
ATOM   1263 1HB  GLU B  74       0.198 -11.355   8.262  1.00  0.00           H  
ATOM   1264 2HB  GLU B  74      -1.331 -12.026   7.759  1.00  0.00           H  
ATOM   1265 1HG  GLU B  74      -0.172 -13.386   6.069  1.00  0.00           H  
ATOM   1266 2HG  GLU B  74       1.367 -12.666   6.519  1.00  0.00           H  
ATOM   1267  N   MET B  75      -0.663 -10.980   3.944  1.00  0.00           N  
ATOM   1268  CA  MET B  75      -1.206 -11.322   2.630  1.00  0.00           C  
ATOM   1269  C   MET B  75      -0.182 -12.268   2.021  1.00  0.00           C  
ATOM   1270  O   MET B  75       0.551 -12.893   2.788  1.00  0.00           O  
ATOM   1271  CB  MET B  75      -1.431 -10.087   1.761  1.00  0.00           C  
ATOM   1272  CG  MET B  75      -2.683  -9.293   2.105  1.00  0.00           C  
ATOM   1273  SD  MET B  75      -2.820  -7.764   1.158  1.00  0.00           S  
ATOM   1274  CE  MET B  75      -1.655  -6.721   2.030  1.00  0.00           C  
ATOM   1275  H   MET B  75       0.280 -10.591   3.918  1.00  0.00           H  
ATOM   1276  HA  MET B  75      -2.143 -11.861   2.757  1.00  0.00           H  
ATOM   1277 1HB  MET B  75      -0.576  -9.418   1.853  1.00  0.00           H  
ATOM   1278 2HB  MET B  75      -1.501 -10.385   0.714  1.00  0.00           H  
ATOM   1279 1HG  MET B  75      -3.565  -9.902   1.906  1.00  0.00           H  
ATOM   1280 2HG  MET B  75      -2.675  -9.042   3.165  1.00  0.00           H  
ATOM   1281 1HE  MET B  75      -1.626  -5.737   1.561  1.00  0.00           H  
ATOM   1282 2HE  MET B  75      -1.965  -6.620   3.071  1.00  0.00           H  
ATOM   1283 3HE  MET B  75      -0.662  -7.171   1.990  1.00  0.00           H  
ATOM   1284  N   HIS B  76      -0.162 -12.498   0.685  1.00  0.00           N  
ATOM   1285  CA  HIS B  76       0.878 -13.414   0.157  1.00  0.00           C  
ATOM   1286  C   HIS B  76       2.231 -13.017   0.770  1.00  0.00           C  
ATOM   1287  O   HIS B  76       3.003 -13.881   1.203  1.00  0.00           O  
ATOM   1288  CB  HIS B  76       0.954 -13.359  -1.373  1.00  0.00           C  
ATOM   1289  CG  HIS B  76       1.902 -14.356  -1.964  1.00  0.00           C  
ATOM   1290  ND1 HIS B  76       3.264 -14.146  -2.015  1.00  0.00           N  
ATOM   1291  CD2 HIS B  76       1.685 -15.567  -2.529  1.00  0.00           C  
ATOM   1292  CE1 HIS B  76       3.845 -15.187  -2.587  1.00  0.00           C  
ATOM   1293  NE2 HIS B  76       2.909 -16.062  -2.907  1.00  0.00           N  
ATOM   1294  H   HIS B  76      -0.774 -12.006   0.036  1.00  0.00           H  
ATOM   1295  HA  HIS B  76       0.679 -14.426   0.469  1.00  0.00           H  
ATOM   1296 1HB  HIS B  76      -0.036 -13.539  -1.793  1.00  0.00           H  
ATOM   1297 2HB  HIS B  76       1.266 -12.364  -1.686  1.00  0.00           H  
ATOM   1298  HD1 HIS B  76       3.760 -13.376  -1.613  1.00  0.00           H  
ATOM   1299  HD2 HIS B  76       0.781 -16.148  -2.711  1.00  0.00           H  
ATOM   1300  HE1 HIS B  76       4.926 -15.215  -2.721  1.00  0.00           H  
ATOM   1301  N   HIS B  77       2.497 -11.709   0.779  1.00  0.00           N  
ATOM   1302  CA  HIS B  77       3.637 -11.122   1.465  1.00  0.00           C  
ATOM   1303  C   HIS B  77       3.110 -10.347   2.668  1.00  0.00           C  
ATOM   1304  O   HIS B  77       1.926  -9.989   2.724  1.00  0.00           O  
ATOM   1305  CB  HIS B  77       4.439 -10.201   0.540  1.00  0.00           C  
ATOM   1306  CG  HIS B  77       4.844 -10.847  -0.748  1.00  0.00           C  
ATOM   1307  ND1 HIS B  77       3.993 -10.949  -1.829  1.00  0.00           N  
ATOM   1308  CD2 HIS B  77       6.007 -11.426  -1.129  1.00  0.00           C  
ATOM   1309  CE1 HIS B  77       4.618 -11.562  -2.820  1.00  0.00           C  
ATOM   1310  NE2 HIS B  77       5.840 -11.862  -2.420  1.00  0.00           N  
ATOM   1311  H   HIS B  77       1.823 -11.093   0.354  1.00  0.00           H  
ATOM   1312  HA  HIS B  77       4.308 -11.902   1.826  1.00  0.00           H  
ATOM   1313 1HB  HIS B  77       3.847  -9.315   0.306  1.00  0.00           H  
ATOM   1314 2HB  HIS B  77       5.341  -9.866   1.052  1.00  0.00           H  
ATOM   1315  HD2 HIS B  77       6.908 -11.527  -0.523  1.00  0.00           H  
ATOM   1316  HE1 HIS B  77       4.195 -11.783  -3.800  1.00  0.00           H  
ATOM   1317  HE2 HIS B  77       6.543 -12.334  -2.971  1.00  0.00           H  
ATOM   1318  N   TRP B  78       3.964 -10.072   3.629  1.00  0.00           N  
ATOM   1319  CA  TRP B  78       3.559  -9.143   4.654  1.00  0.00           C  
ATOM   1320  C   TRP B  78       3.552  -7.765   4.058  1.00  0.00           C  
ATOM   1321  O   TRP B  78       4.344  -7.435   3.147  1.00  0.00           O  
ATOM   1322  CB  TRP B  78       4.397  -9.198   5.916  1.00  0.00           C  
ATOM   1323  CG  TRP B  78       4.082 -10.249   6.903  1.00  0.00           C  
ATOM   1324  CD1 TRP B  78       4.573 -11.470   7.014  1.00  0.00           C  
ATOM   1325  CD2 TRP B  78       3.222 -10.063   8.052  1.00  0.00           C  
ATOM   1326  NE1 TRP B  78       4.073 -12.084   8.150  1.00  0.00           N  
ATOM   1327  CE2 TRP B  78       3.264 -11.235   8.787  1.00  0.00           C  
ATOM   1328  CE3 TRP B  78       2.457  -8.989   8.524  1.00  0.00           C  
ATOM   1329  CZ2 TRP B  78       2.583 -11.384   9.971  1.00  0.00           C  
ATOM   1330  CZ3 TRP B  78       1.764  -9.135   9.711  1.00  0.00           C  
ATOM   1331  CH2 TRP B  78       1.831 -10.308  10.420  1.00  0.00           C  
ATOM   1332  H   TRP B  78       4.933 -10.388   3.585  1.00  0.00           H  
ATOM   1333  HA  TRP B  78       2.538  -9.385   4.956  1.00  0.00           H  
ATOM   1334 1HB  TRP B  78       5.412  -9.373   5.632  1.00  0.00           H  
ATOM   1335 2HB  TRP B  78       4.356  -8.232   6.407  1.00  0.00           H  
ATOM   1336  HD1 TRP B  78       5.266 -11.919   6.329  1.00  0.00           H  
ATOM   1337  HE1 TRP B  78       4.292 -13.025   8.467  1.00  0.00           H  
ATOM   1338  HE3 TRP B  78       2.414  -8.054   7.968  1.00  0.00           H  
ATOM   1339  HZ2 TRP B  78       2.632 -12.312  10.548  1.00  0.00           H  
ATOM   1340  HZ3 TRP B  78       1.169  -8.302  10.073  1.00  0.00           H  
ATOM   1341  HH2 TRP B  78       1.285 -10.402  11.356  1.00  0.00           H  
ATOM   1342  N   CYS B  79       2.638  -6.950   4.549  1.00  0.00           N  
ATOM   1343  CA  CYS B  79       2.471  -5.624   4.035  1.00  0.00           C  
ATOM   1344  C   CYS B  79       2.317  -4.548   5.096  1.00  0.00           C  
ATOM   1345  O   CYS B  79       1.505  -4.704   6.023  1.00  0.00           O  
ATOM   1346  CB  CYS B  79       1.249  -5.589   3.118  1.00  0.00           C  
ATOM   1347  SG  CYS B  79       0.871  -3.951   2.452  1.00  0.00           S  
ATOM   1348  H   CYS B  79       2.003  -7.288   5.275  1.00  0.00           H  
ATOM   1349  HA  CYS B  79       3.358  -5.377   3.441  1.00  0.00           H  
ATOM   1350 1HB  CYS B  79       1.404  -6.267   2.278  1.00  0.00           H  
ATOM   1351 2HB  CYS B  79       0.374  -5.941   3.665  1.00  0.00           H  
ATOM   1352  N   ILE B  80       3.059  -3.457   4.966  1.00  0.00           N  
ATOM   1353  CA  ILE B  80       2.755  -2.292   5.783  1.00  0.00           C  
ATOM   1354  C   ILE B  80       2.120  -1.271   4.822  1.00  0.00           C  
ATOM   1355  O   ILE B  80       2.827  -0.686   4.004  1.00  0.00           O  
ATOM   1356  CB  ILE B  80       3.982  -1.717   6.509  1.00  0.00           C  
ATOM   1357  CG1 ILE B  80       4.598  -2.801   7.414  1.00  0.00           C  
ATOM   1358  CG2 ILE B  80       3.579  -0.483   7.289  1.00  0.00           C  
ATOM   1359  CD1 ILE B  80       5.931  -2.408   8.073  1.00  0.00           C  
ATOM   1360  H   ILE B  80       3.792  -3.433   4.253  1.00  0.00           H  
ATOM   1361  HA  ILE B  80       2.067  -2.565   6.570  1.00  0.00           H  
ATOM   1362  HB  ILE B  80       4.723  -1.426   5.797  1.00  0.00           H  
ATOM   1363 1HG1 ILE B  80       3.879  -3.049   8.182  1.00  0.00           H  
ATOM   1364 2HG1 ILE B  80       4.770  -3.687   6.804  1.00  0.00           H  
ATOM   1365 1HG2 ILE B  80       4.448  -0.067   7.792  1.00  0.00           H  
ATOM   1366 2HG2 ILE B  80       3.165   0.253   6.602  1.00  0.00           H  
ATOM   1367 3HG2 ILE B  80       2.818  -0.751   8.030  1.00  0.00           H  
ATOM   1368 1HD1 ILE B  80       6.298  -3.237   8.687  1.00  0.00           H  
ATOM   1369 2HD1 ILE B  80       6.663  -2.172   7.313  1.00  0.00           H  
ATOM   1370 3HD1 ILE B  80       5.781  -1.533   8.707  1.00  0.00           H  
ATOM   1371  N   PRO B  81       0.782  -1.135   4.773  1.00  0.00           N  
ATOM   1372  CA  PRO B  81       0.124  -0.274   3.841  1.00  0.00           C  
ATOM   1373  C   PRO B  81       0.501   1.107   4.228  1.00  0.00           C  
ATOM   1374  O   PRO B  81       0.634   1.382   5.428  1.00  0.00           O  
ATOM   1375  CB  PRO B  81      -1.368  -0.556   4.045  1.00  0.00           C  
ATOM   1376  CG  PRO B  81      -1.399  -1.861   4.763  1.00  0.00           C  
ATOM   1377  CD  PRO B  81      -0.165  -1.844   5.625  1.00  0.00           C  
ATOM   1378  HA  PRO B  81       0.414  -0.519   2.818  1.00  0.00           H  
ATOM   1379 1HB  PRO B  81      -1.829   0.260   4.621  1.00  0.00           H  
ATOM   1380 2HB  PRO B  81      -1.880  -0.591   3.072  1.00  0.00           H  
ATOM   1381 1HG  PRO B  81      -2.325  -1.950   5.350  1.00  0.00           H  
ATOM   1382 2HG  PRO B  81      -1.399  -2.692   4.042  1.00  0.00           H  
ATOM   1383 1HD  PRO B  81      -0.377  -1.300   6.558  1.00  0.00           H  
ATOM   1384 2HD  PRO B  81       0.148  -2.876   5.841  1.00  0.00           H  
ATOM   1385  N   PHE B  82       0.598   1.974   3.232  1.00  0.00           N  
ATOM   1386  CA  PHE B  82       0.823   3.398   3.472  1.00  0.00           C  
ATOM   1387  C   PHE B  82       0.043   4.320   2.544  1.00  0.00           C  
ATOM   1388  O   PHE B  82      -0.285   3.989   1.395  1.00  0.00           O  
ATOM   1389  CB  PHE B  82       2.272   3.813   3.329  1.00  0.00           C  
ATOM   1390  CG  PHE B  82       2.825   3.663   2.010  1.00  0.00           C  
ATOM   1391  CD1 PHE B  82       2.673   4.628   1.071  1.00  0.00           C  
ATOM   1392  CD2 PHE B  82       3.613   2.627   1.726  1.00  0.00           C  
ATOM   1393  CE1 PHE B  82       3.262   4.555  -0.162  1.00  0.00           C  
ATOM   1394  CE2 PHE B  82       4.243   2.537   0.476  1.00  0.00           C  
ATOM   1395  CZ  PHE B  82       4.054   3.516  -0.468  1.00  0.00           C  
ATOM   1396  H   PHE B  82       0.520   1.626   2.284  1.00  0.00           H  
ATOM   1397  HA  PHE B  82       0.509   3.616   4.491  1.00  0.00           H  
ATOM   1398 1HB  PHE B  82       2.377   4.853   3.633  1.00  0.00           H  
ATOM   1399 2HB  PHE B  82       2.878   3.213   4.000  1.00  0.00           H  
ATOM   1400  HD1 PHE B  82       2.050   5.481   1.304  1.00  0.00           H  
ATOM   1401  HD2 PHE B  82       3.768   1.852   2.488  1.00  0.00           H  
ATOM   1402  HE1 PHE B  82       3.094   5.349  -0.886  1.00  0.00           H  
ATOM   1403  HE2 PHE B  82       4.887   1.679   0.245  1.00  0.00           H  
ATOM   1404  HZ  PHE B  82       4.540   3.445  -1.450  1.00  0.00           H  
ATOM   1405  N   SER B  83      -0.173   5.534   3.030  1.00  0.00           N  
ATOM   1406  CA  SER B  83      -0.780   6.574   2.206  1.00  0.00           C  
ATOM   1407  C   SER B  83       0.072   7.859   2.270  1.00  0.00           C  
ATOM   1408  O   SER B  83       0.443   8.339   3.352  1.00  0.00           O  
ATOM   1409  CB  SER B  83      -2.196   6.853   2.673  1.00  0.00           C  
ATOM   1410  OG  SER B  83      -2.763   7.911   1.951  1.00  0.00           O  
ATOM   1411  H   SER B  83       0.105   5.731   3.998  1.00  0.00           H  
ATOM   1412  HA  SER B  83      -0.815   6.234   1.167  1.00  0.00           H  
ATOM   1413 1HB  SER B  83      -2.803   5.957   2.549  1.00  0.00           H  
ATOM   1414 2HB  SER B  83      -2.187   7.097   3.734  1.00  0.00           H  
ATOM   1415  HG  SER B  83      -3.659   8.007   2.282  1.00  0.00           H  
ATOM   1416  N   VAL B  84       0.438   8.366   1.092  1.00  0.00           N  
ATOM   1417  CA  VAL B  84       1.301   9.510   0.983  1.00  0.00           C  
ATOM   1418  C   VAL B  84       0.804  10.529   0.017  1.00  0.00           C  
ATOM   1419  O   VAL B  84       0.376  10.186  -1.080  1.00  0.00           O  
ATOM   1420  CB  VAL B  84       2.711   9.099   0.588  1.00  0.00           C  
ATOM   1421  CG1 VAL B  84       3.578  10.318   0.376  1.00  0.00           C  
ATOM   1422  CG2 VAL B  84       3.318   8.316   1.695  1.00  0.00           C  
ATOM   1423  H   VAL B  84       0.119   7.911   0.236  1.00  0.00           H  
ATOM   1424  HA  VAL B  84       1.354   9.985   1.966  1.00  0.00           H  
ATOM   1425  HB  VAL B  84       2.673   8.518  -0.337  1.00  0.00           H  
ATOM   1426 1HG1 VAL B  84       4.567   9.996   0.111  1.00  0.00           H  
ATOM   1427 2HG1 VAL B  84       3.184  10.927  -0.428  1.00  0.00           H  
ATOM   1428 3HG1 VAL B  84       3.619  10.913   1.298  1.00  0.00           H  
ATOM   1429 1HG2 VAL B  84       4.327   8.027   1.434  1.00  0.00           H  
ATOM   1430 2HG2 VAL B  84       3.331   8.960   2.559  1.00  0.00           H  
ATOM   1431 3HG2 VAL B  84       2.741   7.424   1.906  1.00  0.00           H  
ATOM   1432  N   ASP B  85       0.911  11.802   0.396  1.00  0.00           N  
ATOM   1433  CA  ASP B  85       0.482  12.842  -0.510  1.00  0.00           C  
ATOM   1434  C   ASP B  85       1.529  13.932  -0.529  1.00  0.00           C  
ATOM   1435  O   ASP B  85       2.496  13.868   0.231  1.00  0.00           O  
ATOM   1436  CB  ASP B  85      -0.880  13.374  -0.039  1.00  0.00           C  
ATOM   1437  CG  ASP B  85      -1.724  14.030  -1.163  1.00  0.00           C  
ATOM   1438  OD1 ASP B  85      -1.178  14.313  -2.239  1.00  0.00           O  
ATOM   1439  OD2 ASP B  85      -2.916  14.207  -0.940  1.00  0.00           O  
ATOM   1440  H   ASP B  85       1.276  12.021   1.331  1.00  0.00           H  
ATOM   1441  HA  ASP B  85       0.394  12.442  -1.525  1.00  0.00           H  
ATOM   1442 1HB  ASP B  85      -1.458  12.568   0.414  1.00  0.00           H  
ATOM   1443 2HB  ASP B  85      -0.711  14.110   0.747  1.00  0.00           H  
ATOM   1444  N   GLY B  86       1.317  14.936  -1.395  1.00  0.00           N  
ATOM   1445  CA  GLY B  86       2.234  16.087  -1.562  1.00  0.00           C  
ATOM   1446  C   GLY B  86       2.464  16.384  -3.038  1.00  0.00           C  
ATOM   1447  O   GLY B  86       2.305  15.511  -3.876  1.00  0.00           O  
ATOM   1448  H   GLY B  86       0.467  14.872  -1.965  1.00  0.00           H  
ATOM   1449 1HA  GLY B  86       1.854  16.957  -1.059  1.00  0.00           H  
ATOM   1450 2HA  GLY B  86       3.183  15.848  -1.100  1.00  0.00           H  
ATOM   1451  N   GLN B  87       2.855  17.628  -3.351  1.00  0.00           N  
ATOM   1452  CA  GLN B  87       3.180  18.058  -4.691  1.00  0.00           C  
ATOM   1453  C   GLN B  87       4.362  19.008  -4.642  1.00  0.00           C  
ATOM   1454  O   GLN B  87       4.273  20.050  -4.004  1.00  0.00           O  
ATOM   1455  CB  GLN B  87       1.973  18.685  -5.392  1.00  0.00           C  
ATOM   1456  CG  GLN B  87       2.214  19.190  -6.812  1.00  0.00           C  
ATOM   1457  CD  GLN B  87       2.551  18.182  -7.765  1.00  0.00           C  
ATOM   1458  OE1 GLN B  87       1.936  17.124  -7.789  1.00  0.00           O  
ATOM   1459  NE2 GLN B  87       3.547  18.491  -8.617  1.00  0.00           N  
ATOM   1460  H   GLN B  87       2.945  18.314  -2.583  1.00  0.00           H  
ATOM   1461  HA  GLN B  87       3.413  17.189  -5.295  1.00  0.00           H  
ATOM   1462 1HB  GLN B  87       1.155  17.969  -5.411  1.00  0.00           H  
ATOM   1463 2HB  GLN B  87       1.650  19.534  -4.803  1.00  0.00           H  
ATOM   1464 1HG  GLN B  87       1.312  19.689  -7.164  1.00  0.00           H  
ATOM   1465 2HG  GLN B  87       3.047  19.884  -6.804  1.00  0.00           H  
ATOM   1466 1HE2 GLN B  87       3.833  17.842  -9.310  1.00  0.00           H  
ATOM   1467 2HE2 GLN B  87       3.976  19.396  -8.561  1.00  0.00           H  
ATOM   1468  N   PRO B  88       5.507  18.674  -5.227  1.00  0.00           N  
ATOM   1469  CA  PRO B  88       5.935  17.492  -5.945  1.00  0.00           C  
ATOM   1470  C   PRO B  88       5.753  16.263  -5.070  1.00  0.00           C  
ATOM   1471  O   PRO B  88       5.880  16.374  -3.822  1.00  0.00           O  
ATOM   1472  CB  PRO B  88       7.426  17.743  -6.201  1.00  0.00           C  
ATOM   1473  CG  PRO B  88       7.531  19.243  -6.177  1.00  0.00           C  
ATOM   1474  CD  PRO B  88       6.546  19.677  -5.102  1.00  0.00           C  
ATOM   1475  HA  PRO B  88       5.366  17.350  -6.882  1.00  0.00           H  
ATOM   1476 1HB  PRO B  88       8.027  17.237  -5.460  1.00  0.00           H  
ATOM   1477 2HB  PRO B  88       7.706  17.322  -7.201  1.00  0.00           H  
ATOM   1478 1HG  PRO B  88       8.578  19.512  -5.895  1.00  0.00           H  
ATOM   1479 2HG  PRO B  88       7.338  19.675  -7.145  1.00  0.00           H  
ATOM   1480 1HD  PRO B  88       6.952  19.650  -4.098  1.00  0.00           H  
ATOM   1481 2HD  PRO B  88       6.137  20.661  -5.355  1.00  0.00           H  
ATOM   1482  N   ALA B  89       5.366  15.165  -5.669  1.00  0.00           N  
ATOM   1483  CA  ALA B  89       5.122  14.024  -4.829  1.00  0.00           C  
ATOM   1484  C   ALA B  89       6.441  13.614  -4.208  1.00  0.00           C  
ATOM   1485  O   ALA B  89       7.445  13.451  -4.910  1.00  0.00           O  
ATOM   1486  CB  ALA B  89       4.460  12.927  -5.630  1.00  0.00           C  
ATOM   1487  H   ALA B  89       5.264  15.113  -6.665  1.00  0.00           H  
ATOM   1488  HA  ALA B  89       4.426  14.310  -4.089  1.00  0.00           H  
ATOM   1489 1HB  ALA B  89       4.241  12.118  -4.993  1.00  0.00           H  
ATOM   1490 2HB  ALA B  89       3.524  13.316  -6.049  1.00  0.00           H  
ATOM   1491 3HB  ALA B  89       5.113  12.606  -6.444  1.00  0.00           H  
ATOM   1492  N   PRO B  90       6.477  13.401  -2.900  1.00  0.00           N  
ATOM   1493  CA  PRO B  90       7.659  13.155  -2.131  1.00  0.00           C  
ATOM   1494  C   PRO B  90       8.400  11.860  -2.399  1.00  0.00           C  
ATOM   1495  O   PRO B  90       7.803  10.845  -2.777  1.00  0.00           O  
ATOM   1496  CB  PRO B  90       7.111  13.175  -0.700  1.00  0.00           C  
ATOM   1497  CG  PRO B  90       5.650  12.966  -0.820  1.00  0.00           C  
ATOM   1498  CD  PRO B  90       5.269  13.625  -2.089  1.00  0.00           C  
ATOM   1499  HA  PRO B  90       8.338  13.998  -2.302  1.00  0.00           H  
ATOM   1500 1HB  PRO B  90       7.565  12.355  -0.152  1.00  0.00           H  
ATOM   1501 2HB  PRO B  90       7.371  14.105  -0.184  1.00  0.00           H  
ATOM   1502 1HG  PRO B  90       5.476  11.910  -0.843  1.00  0.00           H  
ATOM   1503 2HG  PRO B  90       5.104  13.370   0.042  1.00  0.00           H  
ATOM   1504 1HD  PRO B  90       4.394  13.087  -2.493  1.00  0.00           H  
ATOM   1505 2HD  PRO B  90       5.077  14.688  -1.918  1.00  0.00           H  
ATOM   1506  N   SER B  91       9.707  11.903  -2.144  1.00  0.00           N  
ATOM   1507  CA  SER B  91      10.572  10.744  -2.181  1.00  0.00           C  
ATOM   1508  C   SER B  91      10.402  10.012  -0.859  1.00  0.00           C  
ATOM   1509  O   SER B  91      10.243  10.658   0.166  1.00  0.00           O  
ATOM   1510  CB  SER B  91      12.009  11.140  -2.306  1.00  0.00           C  
ATOM   1511  OG  SER B  91      12.411  11.836  -1.164  1.00  0.00           O  
ATOM   1512  H   SER B  91      10.100  12.805  -1.855  1.00  0.00           H  
ATOM   1513  HA  SER B  91      10.282  10.096  -3.006  1.00  0.00           H  
ATOM   1514 1HB  SER B  91      12.622  10.250  -2.424  1.00  0.00           H  
ATOM   1515 2HB  SER B  91      12.143  11.762  -3.182  1.00  0.00           H  
ATOM   1516  HG  SER B  91      12.096  12.741  -1.291  1.00  0.00           H  
ATOM   1517  N   LEU B  92      10.496   8.663  -0.903  1.00  0.00           N  
ATOM   1518  CA  LEU B  92      10.357   7.907   0.338  1.00  0.00           C  
ATOM   1519  C   LEU B  92      11.650   7.249   0.847  1.00  0.00           C  
ATOM   1520  O   LEU B  92      12.515   6.886   0.075  1.00  0.00           O  
ATOM   1521  CB  LEU B  92       9.297   6.857   0.201  1.00  0.00           C  
ATOM   1522  CG  LEU B  92       7.880   7.330  -0.255  1.00  0.00           C  
ATOM   1523  CD1 LEU B  92       6.884   6.105  -0.291  1.00  0.00           C  
ATOM   1524  CD2 LEU B  92       7.375   8.389   0.581  1.00  0.00           C  
ATOM   1525  H   LEU B  92      10.664   8.176  -1.772  1.00  0.00           H  
ATOM   1526  HA  LEU B  92      10.029   8.600   1.099  1.00  0.00           H  
ATOM   1527 1HB  LEU B  92       9.648   6.155  -0.532  1.00  0.00           H  
ATOM   1528 2HB  LEU B  92       9.228   6.349   1.142  1.00  0.00           H  
ATOM   1529  HG  LEU B  92       7.964   7.717  -1.275  1.00  0.00           H  
ATOM   1530 1HD1 LEU B  92       5.907   6.435  -0.635  1.00  0.00           H  
ATOM   1531 2HD1 LEU B  92       7.258   5.331  -0.949  1.00  0.00           H  
ATOM   1532 3HD1 LEU B  92       6.772   5.694   0.711  1.00  0.00           H  
ATOM   1533 1HD2 LEU B  92       6.412   8.698   0.200  1.00  0.00           H  
ATOM   1534 2HD2 LEU B  92       7.258   8.060   1.602  1.00  0.00           H  
ATOM   1535 3HD2 LEU B  92       8.050   9.213   0.547  1.00  0.00           H  
ATOM   1536  N   ARG B  93      11.710   7.099   2.156  1.00  0.00           N  
ATOM   1537  CA  ARG B  93      12.757   6.359   2.853  1.00  0.00           C  
ATOM   1538  C   ARG B  93      12.155   5.567   4.026  1.00  0.00           C  
ATOM   1539  O   ARG B  93      11.221   6.016   4.724  1.00  0.00           O  
ATOM   1540  CB  ARG B  93      13.861   7.283   3.383  1.00  0.00           C  
ATOM   1541  CG  ARG B  93      14.927   6.548   4.246  1.00  0.00           C  
ATOM   1542  CD  ARG B  93      16.100   7.397   4.675  1.00  0.00           C  
ATOM   1543  NE  ARG B  93      17.001   7.761   3.591  1.00  0.00           N  
ATOM   1544  CZ  ARG B  93      18.112   8.529   3.749  1.00  0.00           C  
ATOM   1545  NH1 ARG B  93      18.432   8.992   4.940  1.00  0.00           N  
ATOM   1546  NH2 ARG B  93      18.886   8.808   2.711  1.00  0.00           N  
ATOM   1547  H   ARG B  93      10.988   7.546   2.697  1.00  0.00           H  
ATOM   1548  HA  ARG B  93      13.210   5.673   2.162  1.00  0.00           H  
ATOM   1549 1HB  ARG B  93      14.380   7.739   2.540  1.00  0.00           H  
ATOM   1550 2HB  ARG B  93      13.437   8.078   3.971  1.00  0.00           H  
ATOM   1551 1HG  ARG B  93      14.457   6.217   5.175  1.00  0.00           H  
ATOM   1552 2HG  ARG B  93      15.306   5.678   3.713  1.00  0.00           H  
ATOM   1553 1HD  ARG B  93      15.729   8.310   5.130  1.00  0.00           H  
ATOM   1554 2HD  ARG B  93      16.666   6.843   5.416  1.00  0.00           H  
ATOM   1555  HE  ARG B  93      16.785   7.424   2.661  1.00  0.00           H  
ATOM   1556 1HH1 ARG B  93      17.848   8.784   5.737  1.00  0.00           H  
ATOM   1557 2HH1 ARG B  93      19.260   9.557   5.057  1.00  0.00           H  
ATOM   1558 1HH2 ARG B  93      18.650   8.453   1.795  1.00  0.00           H  
ATOM   1559 2HH2 ARG B  93      19.713   9.371   2.836  1.00  0.00           H  
ATOM   1560  N   TRP B  94      12.675   4.367   4.264  1.00  0.00           N  
ATOM   1561  CA  TRP B  94      12.228   3.621   5.430  1.00  0.00           C  
ATOM   1562  C   TRP B  94      13.313   3.542   6.503  1.00  0.00           C  
ATOM   1563  O   TRP B  94      14.490   3.420   6.173  1.00  0.00           O  
ATOM   1564  CB  TRP B  94      11.772   2.204   5.024  1.00  0.00           C  
ATOM   1565  CG  TRP B  94      10.505   2.217   4.279  1.00  0.00           C  
ATOM   1566  CD1 TRP B  94      10.379   2.388   2.965  1.00  0.00           C  
ATOM   1567  CD2 TRP B  94       9.182   2.052   4.789  1.00  0.00           C  
ATOM   1568  NE1 TRP B  94       9.067   2.367   2.604  1.00  0.00           N  
ATOM   1569  CE2 TRP B  94       8.317   2.179   3.713  1.00  0.00           C  
ATOM   1570  CE3 TRP B  94       8.676   1.824   6.049  1.00  0.00           C  
ATOM   1571  CZ2 TRP B  94       6.968   2.106   3.856  1.00  0.00           C  
ATOM   1572  CZ3 TRP B  94       7.296   1.743   6.214  1.00  0.00           C  
ATOM   1573  CH2 TRP B  94       6.458   1.890   5.147  1.00  0.00           C  
ATOM   1574  H   TRP B  94      13.398   3.981   3.661  1.00  0.00           H  
ATOM   1575  HA  TRP B  94      11.375   4.138   5.826  1.00  0.00           H  
ATOM   1576 1HB  TRP B  94      12.537   1.759   4.390  1.00  0.00           H  
ATOM   1577 2HB  TRP B  94      11.653   1.594   5.919  1.00  0.00           H  
ATOM   1578  HD1 TRP B  94      11.208   2.528   2.272  1.00  0.00           H  
ATOM   1579  HE1 TRP B  94       8.764   2.464   1.624  1.00  0.00           H  
ATOM   1580  HE3 TRP B  94       9.356   1.715   6.900  1.00  0.00           H  
ATOM   1581  HZ2 TRP B  94       6.303   2.202   3.008  1.00  0.00           H  
ATOM   1582  HZ3 TRP B  94       6.899   1.562   7.210  1.00  0.00           H  
ATOM   1583  HH2 TRP B  94       5.380   1.826   5.295  1.00  0.00           H  
ATOM   1584  N   LEU B  95      12.900   3.603   7.759  1.00  0.00           N  
ATOM   1585  CA  LEU B  95      13.866   3.395   8.829  1.00  0.00           C  
ATOM   1586  C   LEU B  95      13.460   2.217   9.656  1.00  0.00           C  
ATOM   1587  O   LEU B  95      12.269   2.032   9.948  1.00  0.00           O  
ATOM   1588  CB  LEU B  95      13.976   4.527   9.839  1.00  0.00           C  
ATOM   1589  CG  LEU B  95      14.226   5.935   9.333  1.00  0.00           C  
ATOM   1590  CD1 LEU B  95      14.175   6.803  10.496  1.00  0.00           C  
ATOM   1591  CD2 LEU B  95      15.566   6.006   8.630  1.00  0.00           C  
ATOM   1592  H   LEU B  95      11.919   3.789   7.942  1.00  0.00           H  
ATOM   1593  HA  LEU B  95      14.839   3.196   8.396  1.00  0.00           H  
ATOM   1594 1HB  LEU B  95      13.164   4.502  10.518  1.00  0.00           H  
ATOM   1595 2HB  LEU B  95      14.862   4.304  10.432  1.00  0.00           H  
ATOM   1596  HG  LEU B  95      13.429   6.236   8.650  1.00  0.00           H  
ATOM   1597 1HD1 LEU B  95      14.339   7.821  10.199  1.00  0.00           H  
ATOM   1598 2HD1 LEU B  95      13.200   6.713  10.976  1.00  0.00           H  
ATOM   1599 3HD1 LEU B  95      14.951   6.498  11.188  1.00  0.00           H  
ATOM   1600 1HD2 LEU B  95      15.750   7.024   8.290  1.00  0.00           H  
ATOM   1601 2HD2 LEU B  95      16.359   5.700   9.321  1.00  0.00           H  
ATOM   1602 3HD2 LEU B  95      15.543   5.334   7.782  1.00  0.00           H  
ATOM   1603  N   PHE B  96      14.459   1.452  10.094  1.00  0.00           N  
ATOM   1604  CA  PHE B  96      14.273   0.311  10.961  1.00  0.00           C  
ATOM   1605  C   PHE B  96      14.917   0.601  12.292  1.00  0.00           C  
ATOM   1606  O   PHE B  96      16.137   0.723  12.416  1.00  0.00           O  
ATOM   1607  CB  PHE B  96      14.833  -0.977  10.315  1.00  0.00           C  
ATOM   1608  CG  PHE B  96      14.505  -2.188  11.140  1.00  0.00           C  
ATOM   1609  CD1 PHE B  96      13.204  -2.508  11.446  1.00  0.00           C  
ATOM   1610  CD2 PHE B  96      15.527  -2.989  11.663  1.00  0.00           C  
ATOM   1611  CE1 PHE B  96      12.916  -3.587  12.255  1.00  0.00           C  
ATOM   1612  CE2 PHE B  96      15.243  -4.061  12.474  1.00  0.00           C  
ATOM   1613  CZ  PHE B  96      13.942  -4.355  12.764  1.00  0.00           C  
ATOM   1614  H   PHE B  96      15.399   1.701   9.812  1.00  0.00           H  
ATOM   1615  HA  PHE B  96      13.206   0.178  11.135  1.00  0.00           H  
ATOM   1616 1HB  PHE B  96      14.407  -1.102   9.324  1.00  0.00           H  
ATOM   1617 2HB  PHE B  96      15.918  -0.905  10.207  1.00  0.00           H  
ATOM   1618  HD1 PHE B  96      12.411  -1.892  11.053  1.00  0.00           H  
ATOM   1619  HD2 PHE B  96      16.569  -2.743  11.427  1.00  0.00           H  
ATOM   1620  HE1 PHE B  96      11.886  -3.831  12.500  1.00  0.00           H  
ATOM   1621  HE2 PHE B  96      16.051  -4.660  12.880  1.00  0.00           H  
ATOM   1622  HZ  PHE B  96      13.727  -5.200  13.391  1.00  0.00           H  
ATOM   1623  N   ASN B  97      14.083   0.798  13.296  1.00  0.00           N  
ATOM   1624  CA  ASN B  97      14.525   1.169  14.644  1.00  0.00           C  
ATOM   1625  C   ASN B  97      15.438   2.405  14.616  1.00  0.00           C  
ATOM   1626  O   ASN B  97      16.375   2.545  15.404  1.00  0.00           O  
ATOM   1627  CB  ASN B  97      15.193  -0.005  15.328  1.00  0.00           C  
ATOM   1628  CG  ASN B  97      14.234  -1.097  15.520  1.00  0.00           C  
ATOM   1629  OD1 ASN B  97      13.059  -0.769  15.738  1.00  0.00           O  
ATOM   1630  ND2 ASN B  97      14.685  -2.342  15.493  1.00  0.00           N  
ATOM   1631  H   ASN B  97      13.077   0.705  13.135  1.00  0.00           H  
ATOM   1632  HA  ASN B  97      13.641   1.450  15.226  1.00  0.00           H  
ATOM   1633 1HB  ASN B  97      16.043  -0.360  14.736  1.00  0.00           H  
ATOM   1634 2HB  ASN B  97      15.576   0.302  16.309  1.00  0.00           H  
ATOM   1635 1HD2 ASN B  97      14.061  -3.122  15.648  1.00  0.00           H  
ATOM   1636 2HD2 ASN B  97      15.662  -2.517  15.335  1.00  0.00           H  
ATOM   1637  N   GLY B  98      15.123   3.320  13.719  1.00  0.00           N  
ATOM   1638  CA  GLY B  98      15.878   4.533  13.554  1.00  0.00           C  
ATOM   1639  C   GLY B  98      17.012   4.447  12.525  1.00  0.00           C  
ATOM   1640  O   GLY B  98      17.548   5.492  12.137  1.00  0.00           O  
ATOM   1641  H   GLY B  98      14.336   3.150  13.110  1.00  0.00           H  
ATOM   1642 1HA  GLY B  98      15.197   5.327  13.257  1.00  0.00           H  
ATOM   1643 2HA  GLY B  98      16.300   4.827  14.519  1.00  0.00           H  
ATOM   1644  N   SER B  99      17.362   3.247  12.058  1.00  0.00           N  
ATOM   1645  CA  SER B  99      18.462   3.145  11.094  1.00  0.00           C  
ATOM   1646  C   SER B  99      17.965   3.036   9.676  1.00  0.00           C  
ATOM   1647  O   SER B  99      16.888   2.522   9.406  1.00  0.00           O  
ATOM   1648  CB  SER B  99      19.374   1.999  11.430  1.00  0.00           C  
ATOM   1649  OG  SER B  99      20.029   2.238  12.658  1.00  0.00           O  
ATOM   1650  H   SER B  99      16.901   2.399  12.377  1.00  0.00           H  
ATOM   1651  HA  SER B  99      19.059   4.054  11.165  1.00  0.00           H  
ATOM   1652 1HB  SER B  99      18.783   1.088  11.495  1.00  0.00           H  
ATOM   1653 2HB  SER B  99      20.107   1.868  10.637  1.00  0.00           H  
ATOM   1654  HG  SER B  99      19.393   2.011  13.346  1.00  0.00           H  
ATOM   1655  N   VAL B 100      18.744   3.505   8.730  1.00  0.00           N  
ATOM   1656  CA  VAL B 100      18.233   3.466   7.377  1.00  0.00           C  
ATOM   1657  C   VAL B 100      18.036   2.037   6.892  1.00  0.00           C  
ATOM   1658  O   VAL B 100      18.930   1.196   7.014  1.00  0.00           O  
ATOM   1659  CB  VAL B 100      19.188   4.219   6.446  1.00  0.00           C  
ATOM   1660  CG1 VAL B 100      18.728   4.066   5.016  1.00  0.00           C  
ATOM   1661  CG2 VAL B 100      19.246   5.629   6.855  1.00  0.00           C  
ATOM   1662  H   VAL B 100      19.646   3.908   8.943  1.00  0.00           H  
ATOM   1663  HA  VAL B 100      17.267   3.959   7.351  1.00  0.00           H  
ATOM   1664  HB  VAL B 100      20.183   3.781   6.521  1.00  0.00           H  
ATOM   1665 1HG1 VAL B 100      19.410   4.592   4.352  1.00  0.00           H  
ATOM   1666 2HG1 VAL B 100      18.706   3.009   4.742  1.00  0.00           H  
ATOM   1667 3HG1 VAL B 100      17.727   4.487   4.918  1.00  0.00           H  
ATOM   1668 1HG2 VAL B 100      19.933   6.166   6.204  1.00  0.00           H  
ATOM   1669 2HG2 VAL B 100      18.257   6.059   6.784  1.00  0.00           H  
ATOM   1670 3HG2 VAL B 100      19.601   5.695   7.891  1.00  0.00           H  
ATOM   1671  N   LEU B 101      16.851   1.766   6.353  1.00  0.00           N  
ATOM   1672  CA  LEU B 101      16.528   0.447   5.829  1.00  0.00           C  
ATOM   1673  C   LEU B 101      16.923   0.361   4.365  1.00  0.00           C  
ATOM   1674  O   LEU B 101      16.415   1.085   3.509  1.00  0.00           O  
ATOM   1675  CB  LEU B 101      15.026   0.147   6.005  1.00  0.00           C  
ATOM   1676  CG  LEU B 101      14.522  -1.185   5.455  1.00  0.00           C  
ATOM   1677  CD1 LEU B 101      15.174  -2.282   6.219  1.00  0.00           C  
ATOM   1678  CD2 LEU B 101      12.999  -1.269   5.625  1.00  0.00           C  
ATOM   1679  H   LEU B 101      16.139   2.494   6.308  1.00  0.00           H  
ATOM   1680  HA  LEU B 101      17.102  -0.295   6.387  1.00  0.00           H  
ATOM   1681 1HB  LEU B 101      14.779   0.176   7.069  1.00  0.00           H  
ATOM   1682 2HB  LEU B 101      14.468   0.930   5.508  1.00  0.00           H  
ATOM   1683  HG  LEU B 101      14.792  -1.282   4.395  1.00  0.00           H  
ATOM   1684 1HD1 LEU B 101      14.823  -3.239   5.839  1.00  0.00           H  
ATOM   1685 2HD1 LEU B 101      16.255  -2.213   6.096  1.00  0.00           H  
ATOM   1686 3HD1 LEU B 101      14.918  -2.184   7.272  1.00  0.00           H  
ATOM   1687 1HD2 LEU B 101      12.638  -2.224   5.256  1.00  0.00           H  
ATOM   1688 2HD2 LEU B 101      12.754  -1.169   6.686  1.00  0.00           H  
ATOM   1689 3HD2 LEU B 101      12.521  -0.477   5.070  1.00  0.00           H  
ATOM   1690  N   ASN B 102      17.859  -0.522   4.095  1.00  0.00           N  
ATOM   1691  CA  ASN B 102      18.393  -0.670   2.763  1.00  0.00           C  
ATOM   1692  C   ASN B 102      17.534  -1.665   2.018  1.00  0.00           C  
ATOM   1693  O   ASN B 102      17.539  -2.853   2.335  1.00  0.00           O  
ATOM   1694  CB  ASN B 102      19.835  -1.114   2.865  1.00  0.00           C  
ATOM   1695  CG  ASN B 102      20.711  -0.019   3.521  1.00  0.00           C  
ATOM   1696  OD1 ASN B 102      20.645   1.161   3.144  1.00  0.00           O  
ATOM   1697  ND2 ASN B 102      21.519  -0.410   4.488  1.00  0.00           N  
ATOM   1698  H   ASN B 102      18.228  -1.092   4.839  1.00  0.00           H  
ATOM   1699  HA  ASN B 102      18.344   0.280   2.240  1.00  0.00           H  
ATOM   1700 1HB  ASN B 102      19.891  -2.027   3.457  1.00  0.00           H  
ATOM   1701 2HB  ASN B 102      20.216  -1.340   1.865  1.00  0.00           H  
ATOM   1702 1HD2 ASN B 102      22.108   0.255   4.954  1.00  0.00           H  
ATOM   1703 2HD2 ASN B 102      21.545  -1.373   4.763  1.00  0.00           H  
ATOM   1704  N   GLU B 103      16.757  -1.169   1.057  1.00  0.00           N  
ATOM   1705  CA  GLU B 103      15.799  -2.038   0.373  1.00  0.00           C  
ATOM   1706  C   GLU B 103      16.477  -3.075  -0.488  1.00  0.00           C  
ATOM   1707  O   GLU B 103      17.561  -2.865  -1.039  1.00  0.00           O  
ATOM   1708  CB  GLU B 103      14.778  -1.254  -0.439  1.00  0.00           C  
ATOM   1709  CG  GLU B 103      13.845  -0.426   0.460  1.00  0.00           C  
ATOM   1710  CD  GLU B 103      12.728   0.222  -0.260  1.00  0.00           C  
ATOM   1711  OE1 GLU B 103      12.509  -0.090  -1.405  1.00  0.00           O  
ATOM   1712  OE2 GLU B 103      12.050   1.007   0.339  1.00  0.00           O  
ATOM   1713  H   GLU B 103      16.802  -0.181   0.834  1.00  0.00           H  
ATOM   1714  HA  GLU B 103      15.237  -2.577   1.136  1.00  0.00           H  
ATOM   1715 1HB  GLU B 103      15.287  -0.591  -1.134  1.00  0.00           H  
ATOM   1716 2HB  GLU B 103      14.170  -1.949  -1.027  1.00  0.00           H  
ATOM   1717 1HG  GLU B 103      13.434  -1.083   1.225  1.00  0.00           H  
ATOM   1718 2HG  GLU B 103      14.438   0.340   0.973  1.00  0.00           H  
ATOM   1719  N   THR B 104      15.818  -4.198  -0.574  1.00  0.00           N  
ATOM   1720  CA  THR B 104      16.292  -5.361  -1.275  1.00  0.00           C  
ATOM   1721  C   THR B 104      15.199  -6.063  -2.085  1.00  0.00           C  
ATOM   1722  O   THR B 104      14.172  -5.482  -2.391  1.00  0.00           O  
ATOM   1723  CB  THR B 104      16.941  -6.266  -0.224  1.00  0.00           C  
ATOM   1724  OG1 THR B 104      17.591  -7.345  -0.891  1.00  0.00           O  
ATOM   1725  CG2 THR B 104      15.918  -6.760   0.804  1.00  0.00           C  
ATOM   1726  H   THR B 104      14.915  -4.255  -0.102  1.00  0.00           H  
ATOM   1727  HA  THR B 104      17.069  -5.043  -1.967  1.00  0.00           H  
ATOM   1728  HB  THR B 104      17.702  -5.682   0.297  1.00  0.00           H  
ATOM   1729  HG1 THR B 104      18.249  -7.742  -0.301  1.00  0.00           H  
ATOM   1730 1HG2 THR B 104      16.412  -7.377   1.552  1.00  0.00           H  
ATOM   1731 2HG2 THR B 104      15.458  -5.898   1.295  1.00  0.00           H  
ATOM   1732 3HG2 THR B 104      15.193  -7.317   0.326  1.00  0.00           H  
ATOM   1733  N   SER B 105      15.465  -7.292  -2.504  1.00  0.00           N  
ATOM   1734  CA  SER B 105      14.513  -8.075  -3.322  1.00  0.00           C  
ATOM   1735  C   SER B 105      13.371  -8.717  -2.497  1.00  0.00           C  
ATOM   1736  O   SER B 105      12.360  -9.162  -3.036  1.00  0.00           O  
ATOM   1737  CB  SER B 105      15.276  -9.141  -4.090  1.00  0.00           C  
ATOM   1738  OG  SER B 105      15.821 -10.114  -3.228  1.00  0.00           O  
ATOM   1739  H   SER B 105      16.351  -7.680  -2.207  1.00  0.00           H  
ATOM   1740  HA  SER B 105      14.057  -7.397  -4.043  1.00  0.00           H  
ATOM   1741 1HB  SER B 105      14.602  -9.615  -4.800  1.00  0.00           H  
ATOM   1742 2HB  SER B 105      16.076  -8.671  -4.664  1.00  0.00           H  
ATOM   1743  HG  SER B 105      15.169 -10.828  -3.183  1.00  0.00           H  
ATOM   1744  N   PHE B 106      13.546  -8.719  -1.184  1.00  0.00           N  
ATOM   1745  CA  PHE B 106      12.602  -9.306  -0.250  1.00  0.00           C  
ATOM   1746  C   PHE B 106      11.861  -8.258   0.566  1.00  0.00           C  
ATOM   1747  O   PHE B 106      10.696  -8.451   0.908  1.00  0.00           O  
ATOM   1748  CB  PHE B 106      13.364 -10.221   0.690  1.00  0.00           C  
ATOM   1749  CG  PHE B 106      14.076 -11.284  -0.059  1.00  0.00           C  
ATOM   1750  CD1 PHE B 106      15.443 -11.221  -0.206  1.00  0.00           C  
ATOM   1751  CD2 PHE B 106      13.381 -12.344  -0.649  1.00  0.00           C  
ATOM   1752  CE1 PHE B 106      16.107 -12.198  -0.914  1.00  0.00           C  
ATOM   1753  CE2 PHE B 106      14.032 -13.321  -1.358  1.00  0.00           C  
ATOM   1754  CZ  PHE B 106      15.402 -13.252  -1.495  1.00  0.00           C  
ATOM   1755  H   PHE B 106      14.404  -8.326  -0.837  1.00  0.00           H  
ATOM   1756  HA  PHE B 106      11.879  -9.880  -0.822  1.00  0.00           H  
ATOM   1757 1HB  PHE B 106      14.092  -9.654   1.260  1.00  0.00           H  
ATOM   1758 2HB  PHE B 106      12.677 -10.689   1.402  1.00  0.00           H  
ATOM   1759  HD1 PHE B 106      15.994 -10.398   0.241  1.00  0.00           H  
ATOM   1760  HD2 PHE B 106      12.311 -12.394  -0.544  1.00  0.00           H  
ATOM   1761  HE1 PHE B 106      17.192 -12.143  -1.025  1.00  0.00           H  
ATOM   1762  HE2 PHE B 106      13.468 -14.139  -1.812  1.00  0.00           H  
ATOM   1763  HZ  PHE B 106      15.934 -14.016  -2.054  1.00  0.00           H  
ATOM   1764  N   ILE B 107      12.538  -7.149   0.903  1.00  0.00           N  
ATOM   1765  CA  ILE B 107      11.924  -6.062   1.671  1.00  0.00           C  
ATOM   1766  C   ILE B 107      11.993  -4.764   0.866  1.00  0.00           C  
ATOM   1767  O   ILE B 107      13.080  -4.293   0.547  1.00  0.00           O  
ATOM   1768  CB  ILE B 107      12.549  -5.889   3.046  1.00  0.00           C  
ATOM   1769  CG1 ILE B 107      12.406  -7.145   3.842  1.00  0.00           C  
ATOM   1770  CG2 ILE B 107      11.824  -4.774   3.743  1.00  0.00           C  
ATOM   1771  CD1 ILE B 107      13.210  -7.161   5.112  1.00  0.00           C  
ATOM   1772  H   ILE B 107      13.486  -7.038   0.597  1.00  0.00           H  
ATOM   1773  HA  ILE B 107      10.888  -6.304   1.835  1.00  0.00           H  
ATOM   1774  HB  ILE B 107      13.607  -5.661   2.954  1.00  0.00           H  
ATOM   1775 1HG1 ILE B 107      11.350  -7.276   4.090  1.00  0.00           H  
ATOM   1776 2HG1 ILE B 107      12.723  -7.986   3.237  1.00  0.00           H  
ATOM   1777 1HG2 ILE B 107      12.236  -4.635   4.735  1.00  0.00           H  
ATOM   1778 2HG2 ILE B 107      11.932  -3.855   3.165  1.00  0.00           H  
ATOM   1779 3HG2 ILE B 107      10.768  -5.028   3.816  1.00  0.00           H  
ATOM   1780 1HD1 ILE B 107      13.055  -8.107   5.637  1.00  0.00           H  
ATOM   1781 2HD1 ILE B 107      14.270  -7.052   4.874  1.00  0.00           H  
ATOM   1782 3HD1 ILE B 107      12.898  -6.339   5.759  1.00  0.00           H  
ATOM   1783  N   PHE B 108      10.832  -4.238   0.466  1.00  0.00           N  
ATOM   1784  CA  PHE B 108      10.854  -3.108  -0.440  1.00  0.00           C  
ATOM   1785  C   PHE B 108       9.569  -2.283  -0.550  1.00  0.00           C  
ATOM   1786  O   PHE B 108       8.478  -2.774  -0.269  1.00  0.00           O  
ATOM   1787  CB  PHE B 108      11.210  -3.624  -1.821  1.00  0.00           C  
ATOM   1788  CG  PHE B 108      10.277  -4.666  -2.301  1.00  0.00           C  
ATOM   1789  CD1 PHE B 108       9.176  -4.334  -3.061  1.00  0.00           C  
ATOM   1790  CD2 PHE B 108      10.471  -5.993  -1.987  1.00  0.00           C  
ATOM   1791  CE1 PHE B 108       8.286  -5.312  -3.499  1.00  0.00           C  
ATOM   1792  CE2 PHE B 108       9.592  -6.961  -2.404  1.00  0.00           C  
ATOM   1793  CZ  PHE B 108       8.491  -6.614  -3.165  1.00  0.00           C  
ATOM   1794  H   PHE B 108       9.962  -4.659   0.798  1.00  0.00           H  
ATOM   1795  HA  PHE B 108      11.651  -2.438  -0.105  1.00  0.00           H  
ATOM   1796 1HB  PHE B 108      11.196  -2.806  -2.533  1.00  0.00           H  
ATOM   1797 2HB  PHE B 108      12.210  -4.039  -1.817  1.00  0.00           H  
ATOM   1798  HD1 PHE B 108       9.012  -3.290  -3.313  1.00  0.00           H  
ATOM   1799  HD2 PHE B 108      11.336  -6.274  -1.401  1.00  0.00           H  
ATOM   1800  HE1 PHE B 108       7.424  -5.048  -4.105  1.00  0.00           H  
ATOM   1801  HE2 PHE B 108       9.772  -8.006  -2.137  1.00  0.00           H  
ATOM   1802  HZ  PHE B 108       7.796  -7.383  -3.513  1.00  0.00           H  
ATOM   1803  N   THR B 109       9.689  -1.051  -1.061  1.00  0.00           N  
ATOM   1804  CA  THR B 109       8.525  -0.213  -1.334  1.00  0.00           C  
ATOM   1805  C   THR B 109       7.859  -0.617  -2.643  1.00  0.00           C  
ATOM   1806  O   THR B 109       8.548  -0.768  -3.650  1.00  0.00           O  
ATOM   1807  CB  THR B 109       8.938   1.298  -1.483  1.00  0.00           C  
ATOM   1808  OG1 THR B 109       9.502   1.815  -0.250  1.00  0.00           O  
ATOM   1809  CG2 THR B 109       7.705   2.201  -1.917  1.00  0.00           C  
ATOM   1810  H   THR B 109      10.629  -0.681  -1.260  1.00  0.00           H  
ATOM   1811  HA  THR B 109       7.803  -0.328  -0.522  1.00  0.00           H  
ATOM   1812  HB  THR B 109       9.703   1.372  -2.259  1.00  0.00           H  
ATOM   1813  HG1 THR B 109      10.392   1.434  -0.113  1.00  0.00           H  
ATOM   1814 1HG2 THR B 109       8.035   3.235  -2.027  1.00  0.00           H  
ATOM   1815 2HG2 THR B 109       7.299   1.855  -2.864  1.00  0.00           H  
ATOM   1816 3HG2 THR B 109       6.930   2.155  -1.157  1.00  0.00           H  
ATOM   1817  N   GLU B 110       6.527  -0.733  -2.645  1.00  0.00           N  
ATOM   1818  CA  GLU B 110       5.777  -0.942  -3.880  1.00  0.00           C  
ATOM   1819  C   GLU B 110       4.537  -0.093  -3.888  1.00  0.00           C  
ATOM   1820  O   GLU B 110       3.783  -0.099  -2.915  1.00  0.00           O  
ATOM   1821  CB  GLU B 110       5.395  -2.414  -4.047  1.00  0.00           C  
ATOM   1822  CG  GLU B 110       4.752  -2.749  -5.385  1.00  0.00           C  
ATOM   1823  CD  GLU B 110       4.514  -4.223  -5.567  1.00  0.00           C  
ATOM   1824  OE1 GLU B 110       3.424  -4.667  -5.299  1.00  0.00           O  
ATOM   1825  OE2 GLU B 110       5.424  -4.905  -5.975  1.00  0.00           O  
ATOM   1826  H   GLU B 110       6.027  -0.682  -1.761  1.00  0.00           H  
ATOM   1827  HA  GLU B 110       6.398  -0.648  -4.727  1.00  0.00           H  
ATOM   1828 1HB  GLU B 110       6.284  -3.035  -3.938  1.00  0.00           H  
ATOM   1829 2HB  GLU B 110       4.697  -2.701  -3.260  1.00  0.00           H  
ATOM   1830 1HG  GLU B 110       3.799  -2.227  -5.460  1.00  0.00           H  
ATOM   1831 2HG  GLU B 110       5.397  -2.389  -6.186  1.00  0.00           H  
ATOM   1832  N   PHE B 111       4.300   0.625  -4.990  1.00  0.00           N  
ATOM   1833  CA  PHE B 111       3.110   1.485  -5.084  1.00  0.00           C  
ATOM   1834  C   PHE B 111       2.046   0.884  -5.959  1.00  0.00           C  
ATOM   1835  O   PHE B 111       2.354   0.279  -6.980  1.00  0.00           O  
ATOM   1836  CB  PHE B 111       3.409   2.871  -5.697  1.00  0.00           C  
ATOM   1837  CG  PHE B 111       4.191   3.915  -4.880  1.00  0.00           C  
ATOM   1838  CD1 PHE B 111       5.577   4.010  -4.905  1.00  0.00           C  
ATOM   1839  CD2 PHE B 111       3.522   4.801  -4.133  1.00  0.00           C  
ATOM   1840  CE1 PHE B 111       6.241   4.970  -4.199  1.00  0.00           C  
ATOM   1841  CE2 PHE B 111       4.191   5.769  -3.423  1.00  0.00           C  
ATOM   1842  CZ  PHE B 111       5.553   5.842  -3.467  1.00  0.00           C  
ATOM   1843  H   PHE B 111       4.956   0.580  -5.758  1.00  0.00           H  
ATOM   1844  HA  PHE B 111       2.692   1.621  -4.097  1.00  0.00           H  
ATOM   1845 1HB  PHE B 111       3.944   2.721  -6.625  1.00  0.00           H  
ATOM   1846 2HB  PHE B 111       2.446   3.325  -5.965  1.00  0.00           H  
ATOM   1847  HD1 PHE B 111       6.142   3.307  -5.512  1.00  0.00           H  
ATOM   1848  HD2 PHE B 111       2.430   4.738  -4.104  1.00  0.00           H  
ATOM   1849  HE1 PHE B 111       7.326   5.030  -4.234  1.00  0.00           H  
ATOM   1850  HE2 PHE B 111       3.629   6.488  -2.816  1.00  0.00           H  
ATOM   1851  HZ  PHE B 111       6.076   6.617  -2.908  1.00  0.00           H  
ATOM   1852  N   LEU B 112       0.800   1.116  -5.599  1.00  0.00           N  
ATOM   1853  CA  LEU B 112      -0.322   0.662  -6.400  1.00  0.00           C  
ATOM   1854  C   LEU B 112      -0.459   1.635  -7.532  1.00  0.00           C  
ATOM   1855  O   LEU B 112      -0.103   2.786  -7.375  1.00  0.00           O  
ATOM   1856  CB  LEU B 112      -1.617   0.600  -5.581  1.00  0.00           C  
ATOM   1857  CG  LEU B 112      -1.557  -0.250  -4.305  1.00  0.00           C  
ATOM   1858  CD1 LEU B 112      -2.892  -0.169  -3.577  1.00  0.00           C  
ATOM   1859  CD2 LEU B 112      -1.219  -1.688  -4.669  1.00  0.00           C  
ATOM   1860  H   LEU B 112       0.627   1.650  -4.756  1.00  0.00           H  
ATOM   1861  HA  LEU B 112      -0.114  -0.325  -6.801  1.00  0.00           H  
ATOM   1862 1HB  LEU B 112      -1.894   1.612  -5.292  1.00  0.00           H  
ATOM   1863 2HB  LEU B 112      -2.409   0.195  -6.212  1.00  0.00           H  
ATOM   1864  HG  LEU B 112      -0.790   0.146  -3.640  1.00  0.00           H  
ATOM   1865 1HD1 LEU B 112      -2.849  -0.773  -2.671  1.00  0.00           H  
ATOM   1866 2HD1 LEU B 112      -3.099   0.868  -3.312  1.00  0.00           H  
ATOM   1867 3HD1 LEU B 112      -3.683  -0.544  -4.225  1.00  0.00           H  
ATOM   1868 1HD2 LEU B 112      -1.176  -2.293  -3.762  1.00  0.00           H  
ATOM   1869 2HD2 LEU B 112      -1.987  -2.086  -5.333  1.00  0.00           H  
ATOM   1870 3HD2 LEU B 112      -0.253  -1.719  -5.172  1.00  0.00           H  
ATOM   1871  N   GLU B 113      -0.953   1.206  -8.674  1.00  0.00           N  
ATOM   1872  CA  GLU B 113      -1.073   2.158  -9.751  1.00  0.00           C  
ATOM   1873  C   GLU B 113      -1.894   3.340  -9.227  1.00  0.00           C  
ATOM   1874  O   GLU B 113      -3.030   3.100  -8.760  1.00  0.00           O  
ATOM   1875  CB  GLU B 113      -1.737   1.526 -10.976  1.00  0.00           C  
ATOM   1876  CG  GLU B 113      -0.963   0.363 -11.580  1.00  0.00           C  
ATOM   1877  CD  GLU B 113      -1.228  -0.942 -10.882  1.00  0.00           C  
ATOM   1878  OE1 GLU B 113      -1.917  -0.934  -9.891  1.00  0.00           O  
ATOM   1879  OE2 GLU B 113      -0.740  -1.948 -11.340  1.00  0.00           O  
ATOM   1880  H   GLU B 113      -1.229   0.242  -8.794  1.00  0.00           H  
ATOM   1881  HA  GLU B 113      -0.081   2.436 -10.070  1.00  0.00           H  
ATOM   1882 1HB  GLU B 113      -2.729   1.164 -10.706  1.00  0.00           H  
ATOM   1883 2HB  GLU B 113      -1.865   2.282 -11.751  1.00  0.00           H  
ATOM   1884 1HG  GLU B 113      -1.240   0.263 -12.630  1.00  0.00           H  
ATOM   1885 2HG  GLU B 113       0.102   0.586 -11.533  1.00  0.00           H  
ATOM   1886  N   PRO B 114      -1.348   4.607  -9.283  1.00  0.00           N  
ATOM   1887  CA  PRO B 114      -1.964   5.847  -8.863  1.00  0.00           C  
ATOM   1888  C   PRO B 114      -3.242   6.078  -9.591  1.00  0.00           C  
ATOM   1889  O   PRO B 114      -3.355   5.774 -10.778  1.00  0.00           O  
ATOM   1890  CB  PRO B 114      -0.934   6.894  -9.211  1.00  0.00           C  
ATOM   1891  CG  PRO B 114       0.370   6.164  -9.221  1.00  0.00           C  
ATOM   1892  CD  PRO B 114       0.046   4.809  -9.761  1.00  0.00           C  
ATOM   1893  HA  PRO B 114      -2.138   5.813  -7.774  1.00  0.00           H  
ATOM   1894 1HB  PRO B 114      -1.183   7.329 -10.193  1.00  0.00           H  
ATOM   1895 2HB  PRO B 114      -0.970   7.713  -8.484  1.00  0.00           H  
ATOM   1896 1HG  PRO B 114       1.110   6.695  -9.831  1.00  0.00           H  
ATOM   1897 2HG  PRO B 114       0.783   6.118  -8.196  1.00  0.00           H  
ATOM   1898 1HD  PRO B 114       0.087   4.791 -10.861  1.00  0.00           H  
ATOM   1899 2HD  PRO B 114       0.766   4.136  -9.288  1.00  0.00           H  
ATOM   1900  N   ALA B 115      -4.206   6.616  -8.890  1.00  0.00           N  
ATOM   1901  CA  ALA B 115      -5.510   6.870  -9.456  1.00  0.00           C  
ATOM   1902  C   ALA B 115      -5.523   8.095 -10.344  1.00  0.00           C  
ATOM   1903  O   ALA B 115      -4.728   9.019 -10.197  1.00  0.00           O  
ATOM   1904  CB  ALA B 115      -6.517   7.015  -8.350  1.00  0.00           C  
ATOM   1905  H   ALA B 115      -4.042   6.864  -7.922  1.00  0.00           H  
ATOM   1906  HA  ALA B 115      -5.783   6.017 -10.079  1.00  0.00           H  
ATOM   1907 1HB  ALA B 115      -7.508   7.194  -8.764  1.00  0.00           H  
ATOM   1908 2HB  ALA B 115      -6.532   6.117  -7.740  1.00  0.00           H  
ATOM   1909 3HB  ALA B 115      -6.233   7.826  -7.751  1.00  0.00           H  
ATOM   1910  N   ALA B 116      -6.450   8.090 -11.276  1.00  0.00           N  
ATOM   1911  CA  ALA B 116      -6.681   9.259 -12.084  1.00  0.00           C  
ATOM   1912  C   ALA B 116      -7.218  10.392 -11.224  1.00  0.00           C  
ATOM   1913  O   ALA B 116      -7.984  10.168 -10.286  1.00  0.00           O  
ATOM   1914  CB  ALA B 116      -7.669   8.953 -13.198  1.00  0.00           C  
ATOM   1915  H   ALA B 116      -7.037   7.282 -11.390  1.00  0.00           H  
ATOM   1916  HA  ALA B 116      -5.730   9.571 -12.514  1.00  0.00           H  
ATOM   1917 1HB  ALA B 116      -7.827   9.844 -13.803  1.00  0.00           H  
ATOM   1918 2HB  ALA B 116      -7.281   8.152 -13.825  1.00  0.00           H  
ATOM   1919 3HB  ALA B 116      -8.622   8.640 -12.765  1.00  0.00           H  
ATOM   1920  N   ASN B 117      -6.857  11.604 -11.587  1.00  0.00           N  
ATOM   1921  CA  ASN B 117      -7.363  12.829 -10.972  1.00  0.00           C  
ATOM   1922  C   ASN B 117      -7.102  12.954  -9.487  1.00  0.00           C  
ATOM   1923  O   ASN B 117      -7.877  13.594  -8.781  1.00  0.00           O  
ATOM   1924  CB  ASN B 117      -8.850  12.968 -11.208  1.00  0.00           C  
ATOM   1925  CG  ASN B 117      -9.208  13.033 -12.675  1.00  0.00           C  
ATOM   1926  OD1 ASN B 117      -9.829  12.083 -13.177  1.00  0.00           O  
ATOM   1927  ND2 ASN B 117      -8.849  14.107 -13.379  1.00  0.00           N  
ATOM   1928  H   ASN B 117      -6.199  11.695 -12.357  1.00  0.00           H  
ATOM   1929  HA  ASN B 117      -6.871  13.670 -11.452  1.00  0.00           H  
ATOM   1930 1HB  ASN B 117      -9.389  12.138 -10.737  1.00  0.00           H  
ATOM   1931 2HB  ASN B 117      -9.197  13.882 -10.736  1.00  0.00           H  
ATOM   1932 1HD2 ASN B 117      -9.080  14.162 -14.351  1.00  0.00           H  
ATOM   1933 2HD2 ASN B 117      -8.335  14.873 -12.950  1.00  0.00           H  
ATOM   1934  N   GLU B 118      -6.006  12.406  -9.009  1.00  0.00           N  
ATOM   1935  CA  GLU B 118      -5.629  12.616  -7.630  1.00  0.00           C  
ATOM   1936  C   GLU B 118      -4.129  12.464  -7.486  1.00  0.00           C  
ATOM   1937  O   GLU B 118      -3.479  11.838  -8.323  1.00  0.00           O  
ATOM   1938  CB  GLU B 118      -6.440  11.746  -6.657  1.00  0.00           C  
ATOM   1939  CG  GLU B 118      -6.228  10.304  -6.744  1.00  0.00           C  
ATOM   1940  CD  GLU B 118      -7.064   9.484  -5.692  1.00  0.00           C  
ATOM   1941  OE1 GLU B 118      -8.115   9.947  -5.290  1.00  0.00           O  
ATOM   1942  OE2 GLU B 118      -6.607   8.416  -5.299  1.00  0.00           O  
ATOM   1943  H   GLU B 118      -5.415  11.850  -9.609  1.00  0.00           H  
ATOM   1944  HA  GLU B 118      -5.871  13.647  -7.371  1.00  0.00           H  
ATOM   1945 1HB  GLU B 118      -6.214  12.043  -5.639  1.00  0.00           H  
ATOM   1946 2HB  GLU B 118      -7.503  11.916  -6.821  1.00  0.00           H  
ATOM   1947 1HG  GLU B 118      -6.530  10.001  -7.745  1.00  0.00           H  
ATOM   1948 2HG  GLU B 118      -5.163  10.085  -6.624  1.00  0.00           H  
ATOM   1949  N   THR B 119      -3.596  13.070  -6.429  1.00  0.00           N  
ATOM   1950  CA  THR B 119      -2.165  13.107  -6.147  1.00  0.00           C  
ATOM   1951  C   THR B 119      -1.718  12.206  -5.032  1.00  0.00           C  
ATOM   1952  O   THR B 119      -0.513  12.000  -4.836  1.00  0.00           O  
ATOM   1953  CB  THR B 119      -1.730  14.552  -5.835  1.00  0.00           C  
ATOM   1954  OG1 THR B 119      -2.453  15.036  -4.671  1.00  0.00           O  
ATOM   1955  CG2 THR B 119      -1.998  15.449  -7.032  1.00  0.00           C  
ATOM   1956  H   THR B 119      -4.213  13.555  -5.791  1.00  0.00           H  
ATOM   1957  HA  THR B 119      -1.644  12.789  -7.032  1.00  0.00           H  
ATOM   1958  HB  THR B 119      -0.657  14.571  -5.612  1.00  0.00           H  
ATOM   1959  HG1 THR B 119      -2.007  14.726  -3.829  1.00  0.00           H  
ATOM   1960 1HG2 THR B 119      -1.679  16.463  -6.799  1.00  0.00           H  
ATOM   1961 2HG2 THR B 119      -1.441  15.085  -7.888  1.00  0.00           H  
ATOM   1962 3HG2 THR B 119      -3.064  15.443  -7.262  1.00  0.00           H  
ATOM   1963  N   VAL B 120      -2.671  11.675  -4.301  1.00  0.00           N  
ATOM   1964  CA  VAL B 120      -2.298  10.788  -3.232  1.00  0.00           C  
ATOM   1965  C   VAL B 120      -1.884   9.475  -3.852  1.00  0.00           C  
ATOM   1966  O   VAL B 120      -2.485   9.018  -4.826  1.00  0.00           O  
ATOM   1967  CB  VAL B 120      -3.452  10.539  -2.309  1.00  0.00           C  
ATOM   1968  CG1 VAL B 120      -4.480   9.782  -3.077  1.00  0.00           C  
ATOM   1969  CG2 VAL B 120      -2.967   9.764  -1.053  1.00  0.00           C  
ATOM   1970  H   VAL B 120      -3.637  11.878  -4.494  1.00  0.00           H  
ATOM   1971  HA  VAL B 120      -1.460  11.210  -2.679  1.00  0.00           H  
ATOM   1972  HB  VAL B 120      -3.887  11.497  -2.003  1.00  0.00           H  
ATOM   1973 1HG1 VAL B 120      -5.349   9.592  -2.458  1.00  0.00           H  
ATOM   1974 2HG1 VAL B 120      -4.779  10.365  -3.951  1.00  0.00           H  
ATOM   1975 3HG1 VAL B 120      -4.059   8.827  -3.411  1.00  0.00           H  
ATOM   1976 1HG2 VAL B 120      -3.807   9.596  -0.388  1.00  0.00           H  
ATOM   1977 2HG2 VAL B 120      -2.540   8.808  -1.327  1.00  0.00           H  
ATOM   1978 3HG2 VAL B 120      -2.212  10.351  -0.535  1.00  0.00           H  
ATOM   1979  N   ARG B 121      -0.883   8.856  -3.284  1.00  0.00           N  
ATOM   1980  CA  ARG B 121      -0.460   7.582  -3.770  1.00  0.00           C  
ATOM   1981  C   ARG B 121      -0.552   6.605  -2.651  1.00  0.00           C  
ATOM   1982  O   ARG B 121      -0.308   6.917  -1.481  1.00  0.00           O  
ATOM   1983  CB  ARG B 121       0.940   7.647  -4.285  1.00  0.00           C  
ATOM   1984  CG  ARG B 121       1.129   8.591  -5.443  1.00  0.00           C  
ATOM   1985  CD  ARG B 121       2.568   8.724  -5.776  1.00  0.00           C  
ATOM   1986  NE  ARG B 121       3.286   9.348  -4.632  1.00  0.00           N  
ATOM   1987  CZ  ARG B 121       4.620   9.484  -4.490  1.00  0.00           C  
ATOM   1988  NH1 ARG B 121       5.450   9.086  -5.448  1.00  0.00           N  
ATOM   1989  NH2 ARG B 121       5.073  10.035  -3.363  1.00  0.00           N  
ATOM   1990  H   ARG B 121      -0.406   9.291  -2.499  1.00  0.00           H  
ATOM   1991  HA  ARG B 121      -1.120   7.258  -4.574  1.00  0.00           H  
ATOM   1992 1HB  ARG B 121       1.613   7.933  -3.474  1.00  0.00           H  
ATOM   1993 2HB  ARG B 121       1.228   6.667  -4.632  1.00  0.00           H  
ATOM   1994 1HG  ARG B 121       0.598   8.202  -6.314  1.00  0.00           H  
ATOM   1995 2HG  ARG B 121       0.734   9.573  -5.189  1.00  0.00           H  
ATOM   1996 1HD  ARG B 121       3.002   7.737  -5.972  1.00  0.00           H  
ATOM   1997 2HD  ARG B 121       2.688   9.362  -6.652  1.00  0.00           H  
ATOM   1998  HE  ARG B 121       2.710   9.681  -3.866  1.00  0.00           H  
ATOM   1999 1HH1 ARG B 121       5.088   8.676  -6.295  1.00  0.00           H  
ATOM   2000 2HH1 ARG B 121       6.450   9.199  -5.333  1.00  0.00           H  
ATOM   2001 1HH2 ARG B 121       4.414  10.322  -2.653  1.00  0.00           H  
ATOM   2002 2HH2 ARG B 121       6.085  10.183  -3.208  1.00  0.00           H  
ATOM   2003  N   HIS B 122      -0.882   5.401  -3.006  1.00  0.00           N  
ATOM   2004  CA  HIS B 122      -0.994   4.408  -1.990  1.00  0.00           C  
ATOM   2005  C   HIS B 122      -0.029   3.303  -2.295  1.00  0.00           C  
ATOM   2006  O   HIS B 122       0.314   3.070  -3.455  1.00  0.00           O  
ATOM   2007  CB  HIS B 122      -2.423   3.862  -1.900  1.00  0.00           C  
ATOM   2008  CG  HIS B 122      -3.470   4.929  -1.819  1.00  0.00           C  
ATOM   2009  ND1 HIS B 122      -4.349   5.188  -2.850  1.00  0.00           N  
ATOM   2010  CD2 HIS B 122      -3.779   5.802  -0.832  1.00  0.00           C  
ATOM   2011  CE1 HIS B 122      -5.154   6.176  -2.499  1.00  0.00           C  
ATOM   2012  NE2 HIS B 122      -4.829   6.565  -1.280  1.00  0.00           N  
ATOM   2013  H   HIS B 122      -1.068   5.177  -3.974  1.00  0.00           H  
ATOM   2014  HA  HIS B 122      -0.746   4.820  -1.004  1.00  0.00           H  
ATOM   2015 1HB  HIS B 122      -2.632   3.244  -2.774  1.00  0.00           H  
ATOM   2016 2HB  HIS B 122      -2.515   3.226  -1.020  1.00  0.00           H  
ATOM   2017  HD2 HIS B 122      -3.286   5.884   0.137  1.00  0.00           H  
ATOM   2018  HE1 HIS B 122      -5.952   6.596  -3.111  1.00  0.00           H  
ATOM   2019  HE2 HIS B 122      -5.277   7.304  -0.756  1.00  0.00           H  
ATOM   2020  N   GLY B 123       0.391   2.624  -1.267  1.00  0.00           N  
ATOM   2021  CA  GLY B 123       1.316   1.575  -1.463  1.00  0.00           C  
ATOM   2022  C   GLY B 123       1.529   0.754  -0.225  1.00  0.00           C  
ATOM   2023  O   GLY B 123       0.702   0.759   0.700  1.00  0.00           O  
ATOM   2024  H   GLY B 123       0.088   2.895  -0.329  1.00  0.00           H  
ATOM   2025 1HA  GLY B 123       0.967   0.936  -2.267  1.00  0.00           H  
ATOM   2026 2HA  GLY B 123       2.260   1.991  -1.787  1.00  0.00           H  
ATOM   2027  N   CYS B 124       2.624   0.013  -0.260  1.00  0.00           N  
ATOM   2028  CA  CYS B 124       2.943  -0.950   0.737  1.00  0.00           C  
ATOM   2029  C   CYS B 124       4.426  -1.161   0.962  1.00  0.00           C  
ATOM   2030  O   CYS B 124       5.212  -1.130   0.005  1.00  0.00           O  
ATOM   2031  CB  CYS B 124       2.304  -2.288   0.364  1.00  0.00           C  
ATOM   2032  SG  CYS B 124       2.639  -3.619   1.542  1.00  0.00           S  
ATOM   2033  H   CYS B 124       3.221   0.088  -1.081  1.00  0.00           H  
ATOM   2034  HA  CYS B 124       2.484  -0.639   1.666  1.00  0.00           H  
ATOM   2035 1HB  CYS B 124       1.223  -2.167   0.290  1.00  0.00           H  
ATOM   2036 2HB  CYS B 124       2.667  -2.604  -0.614  1.00  0.00           H  
ATOM   2037  N   LEU B 125       4.831  -1.395   2.216  1.00  0.00           N  
ATOM   2038  CA  LEU B 125       6.185  -1.919   2.388  1.00  0.00           C  
ATOM   2039  C   LEU B 125       6.001  -3.411   2.310  1.00  0.00           C  
ATOM   2040  O   LEU B 125       5.282  -3.972   3.143  1.00  0.00           O  
ATOM   2041  CB  LEU B 125       6.836  -1.711   3.745  1.00  0.00           C  
ATOM   2042  CG  LEU B 125       8.264  -2.318   3.806  1.00  0.00           C  
ATOM   2043  CD1 LEU B 125       9.143  -1.492   2.929  1.00  0.00           C  
ATOM   2044  CD2 LEU B 125       8.800  -2.392   5.231  1.00  0.00           C  
ATOM   2045  H   LEU B 125       4.182  -1.285   2.988  1.00  0.00           H  
ATOM   2046  HA  LEU B 125       6.843  -1.581   1.587  1.00  0.00           H  
ATOM   2047 1HB  LEU B 125       6.888  -0.685   3.968  1.00  0.00           H  
ATOM   2048 2HB  LEU B 125       6.251  -2.220   4.484  1.00  0.00           H  
ATOM   2049  HG  LEU B 125       8.227  -3.326   3.387  1.00  0.00           H  
ATOM   2050 1HD1 LEU B 125      10.147  -1.915   2.898  1.00  0.00           H  
ATOM   2051 2HD1 LEU B 125       8.729  -1.473   1.952  1.00  0.00           H  
ATOM   2052 3HD1 LEU B 125       9.191  -0.490   3.311  1.00  0.00           H  
ATOM   2053 1HD2 LEU B 125       9.800  -2.830   5.220  1.00  0.00           H  
ATOM   2054 2HD2 LEU B 125       8.847  -1.393   5.647  1.00  0.00           H  
ATOM   2055 3HD2 LEU B 125       8.150  -3.004   5.827  1.00  0.00           H  
ATOM   2056  N   ARG B 126       6.575  -4.060   1.298  1.00  0.00           N  
ATOM   2057  CA  ARG B 126       6.417  -5.495   1.165  1.00  0.00           C  
ATOM   2058  C   ARG B 126       7.504  -6.224   1.901  1.00  0.00           C  
ATOM   2059  O   ARG B 126       8.669  -5.821   1.849  1.00  0.00           O  
ATOM   2060  CB  ARG B 126       6.363  -5.918  -0.288  1.00  0.00           C  
ATOM   2061  CG  ARG B 126       5.136  -5.385  -0.954  1.00  0.00           C  
ATOM   2062  CD  ARG B 126       4.809  -5.905  -2.342  1.00  0.00           C  
ATOM   2063  NE  ARG B 126       4.173  -7.227  -2.336  1.00  0.00           N  
ATOM   2064  CZ  ARG B 126       3.497  -7.773  -3.373  1.00  0.00           C  
ATOM   2065  NH1 ARG B 126       3.286  -7.173  -4.500  1.00  0.00           N  
ATOM   2066  NH2 ARG B 126       3.027  -8.959  -3.242  1.00  0.00           N  
ATOM   2067  H   ARG B 126       7.151  -3.550   0.637  1.00  0.00           H  
ATOM   2068  HA  ARG B 126       5.462  -5.774   1.615  1.00  0.00           H  
ATOM   2069 1HB  ARG B 126       7.229  -5.524  -0.799  1.00  0.00           H  
ATOM   2070 2HB  ARG B 126       6.383  -7.004  -0.374  1.00  0.00           H  
ATOM   2071 1HG  ARG B 126       4.286  -5.615  -0.306  1.00  0.00           H  
ATOM   2072 2HG  ARG B 126       5.239  -4.297  -1.025  1.00  0.00           H  
ATOM   2073 1HD  ARG B 126       4.117  -5.208  -2.811  1.00  0.00           H  
ATOM   2074 2HD  ARG B 126       5.697  -5.953  -2.936  1.00  0.00           H  
ATOM   2075  HE  ARG B 126       4.279  -7.842  -1.523  1.00  0.00           H  
ATOM   2076 1HH1 ARG B 126       3.630  -6.223  -4.681  1.00  0.00           H  
ATOM   2077 2HH1 ARG B 126       2.770  -7.689  -5.219  1.00  0.00           H  
ATOM   2078 1HH2 ARG B 126       3.211  -9.437  -2.380  1.00  0.00           H  
ATOM   2079 2HH2 ARG B 126       2.515  -9.383  -4.023  1.00  0.00           H  
ATOM   2080  N   LEU B 127       7.135  -7.324   2.547  1.00  0.00           N  
ATOM   2081  CA  LEU B 127       8.138  -8.155   3.168  1.00  0.00           C  
ATOM   2082  C   LEU B 127       7.909  -9.622   2.778  1.00  0.00           C  
ATOM   2083  O   LEU B 127       6.913 -10.264   3.170  1.00  0.00           O  
ATOM   2084  CB  LEU B 127       8.107  -8.035   4.684  1.00  0.00           C  
ATOM   2085  CG  LEU B 127       8.387  -6.676   5.243  1.00  0.00           C  
ATOM   2086  CD1 LEU B 127       7.039  -5.992   5.569  1.00  0.00           C  
ATOM   2087  CD2 LEU B 127       9.288  -6.830   6.455  1.00  0.00           C  
ATOM   2088  H   LEU B 127       6.137  -7.552   2.618  1.00  0.00           H  
ATOM   2089  HA  LEU B 127       9.113  -7.859   2.813  1.00  0.00           H  
ATOM   2090 1HB  LEU B 127       7.142  -8.305   5.023  1.00  0.00           H  
ATOM   2091 2HB  LEU B 127       8.838  -8.718   5.099  1.00  0.00           H  
ATOM   2092  HG  LEU B 127       8.888  -6.062   4.509  1.00  0.00           H  
ATOM   2093 1HD1 LEU B 127       7.209  -5.006   5.971  1.00  0.00           H  
ATOM   2094 2HD1 LEU B 127       6.429  -5.910   4.667  1.00  0.00           H  
ATOM   2095 3HD1 LEU B 127       6.503  -6.592   6.302  1.00  0.00           H  
ATOM   2096 1HD2 LEU B 127       9.502  -5.861   6.885  1.00  0.00           H  
ATOM   2097 2HD2 LEU B 127       8.796  -7.456   7.180  1.00  0.00           H  
ATOM   2098 3HD2 LEU B 127      10.215  -7.312   6.155  1.00  0.00           H  
ATOM   2099  N   ASN B 128       8.847 -10.188   2.014  1.00  0.00           N  
ATOM   2100  CA  ASN B 128       8.786 -11.554   1.517  1.00  0.00           C  
ATOM   2101  C   ASN B 128       9.305 -12.573   2.541  1.00  0.00           C  
ATOM   2102  O   ASN B 128      10.510 -12.769   2.720  1.00  0.00           O  
ATOM   2103  CB  ASN B 128       9.516 -11.605   0.196  1.00  0.00           C  
ATOM   2104  CG  ASN B 128       9.459 -12.884  -0.546  1.00  0.00           C  
ATOM   2105  OD1 ASN B 128       9.118 -13.949  -0.022  1.00  0.00           O  
ATOM   2106  ND2 ASN B 128       9.827 -12.809  -1.793  1.00  0.00           N  
ATOM   2107  H   ASN B 128       9.625  -9.606   1.725  1.00  0.00           H  
ATOM   2108  HA  ASN B 128       7.734 -11.795   1.324  1.00  0.00           H  
ATOM   2109 1HB  ASN B 128       9.117 -10.831  -0.455  1.00  0.00           H  
ATOM   2110 2HB  ASN B 128      10.542 -11.365   0.377  1.00  0.00           H  
ATOM   2111 1HD2 ASN B 128       9.832 -13.631  -2.363  1.00  0.00           H  
ATOM   2112 2HD2 ASN B 128      10.113 -11.925  -2.182  1.00  0.00           H  
ATOM   2113  N   GLN B 129       8.369 -13.211   3.227  1.00  0.00           N  
ATOM   2114  CA  GLN B 129       8.687 -14.186   4.256  1.00  0.00           C  
ATOM   2115  C   GLN B 129       9.680 -13.741   5.329  1.00  0.00           C  
ATOM   2116  O   GLN B 129      10.735 -14.357   5.471  1.00  0.00           O  
ATOM   2117  CB  GLN B 129       9.153 -15.476   3.618  1.00  0.00           C  
ATOM   2118  CG  GLN B 129       8.114 -16.095   2.723  1.00  0.00           C  
ATOM   2119  CD  GLN B 129       8.585 -17.351   2.227  1.00  0.00           C  
ATOM   2120  OE1 GLN B 129       9.783 -17.647   2.176  1.00  0.00           O  
ATOM   2121  NE2 GLN B 129       7.627 -18.165   1.873  1.00  0.00           N  
ATOM   2122  H   GLN B 129       7.395 -13.002   3.032  1.00  0.00           H  
ATOM   2123  HA  GLN B 129       7.763 -14.443   4.767  1.00  0.00           H  
ATOM   2124 1HB  GLN B 129      10.043 -15.305   3.036  1.00  0.00           H  
ATOM   2125 2HB  GLN B 129       9.402 -16.207   4.392  1.00  0.00           H  
ATOM   2126 1HG  GLN B 129       7.193 -16.269   3.281  1.00  0.00           H  
ATOM   2127 2HG  GLN B 129       7.927 -15.433   1.872  1.00  0.00           H  
ATOM   2128 1HE2 GLN B 129       7.840 -19.101   1.554  1.00  0.00           H  
ATOM   2129 2HE2 GLN B 129       6.673 -17.881   1.945  1.00  0.00           H  
ATOM   2130  N   PRO B 130       9.382 -12.669   6.077  1.00  0.00           N  
ATOM   2131  CA  PRO B 130      10.172 -12.125   7.154  1.00  0.00           C  
ATOM   2132  C   PRO B 130      10.122 -13.062   8.321  1.00  0.00           C  
ATOM   2133  O   PRO B 130       9.230 -13.912   8.421  1.00  0.00           O  
ATOM   2134  CB  PRO B 130       9.467 -10.822   7.500  1.00  0.00           C  
ATOM   2135  CG  PRO B 130       8.045 -11.059   7.094  1.00  0.00           C  
ATOM   2136  CD  PRO B 130       8.147 -11.912   5.839  1.00  0.00           C  
ATOM   2137  HA  PRO B 130      11.205 -11.964   6.814  1.00  0.00           H  
ATOM   2138 1HB  PRO B 130       9.578 -10.626   8.578  1.00  0.00           H  
ATOM   2139 2HB  PRO B 130       9.942  -9.985   6.974  1.00  0.00           H  
ATOM   2140 1HG  PRO B 130       7.512 -11.577   7.896  1.00  0.00           H  
ATOM   2141 2HG  PRO B 130       7.518 -10.104   6.939  1.00  0.00           H  
ATOM   2142 1HD  PRO B 130       7.282 -12.554   5.761  1.00  0.00           H  
ATOM   2143 2HD  PRO B 130       8.262 -11.253   4.994  1.00  0.00           H  
ATOM   2144  N   THR B 131      11.088 -12.899   9.189  1.00  0.00           N  
ATOM   2145  CA  THR B 131      11.207 -13.688  10.404  1.00  0.00           C  
ATOM   2146  C   THR B 131      11.257 -12.757  11.604  1.00  0.00           C  
ATOM   2147  O   THR B 131      11.246 -11.535  11.452  1.00  0.00           O  
ATOM   2148  CB  THR B 131      12.467 -14.528  10.387  1.00  0.00           C  
ATOM   2149  OG1 THR B 131      13.578 -13.664  10.529  1.00  0.00           O  
ATOM   2150  CG2 THR B 131      12.583 -15.267   9.052  1.00  0.00           C  
ATOM   2151  H   THR B 131      11.775 -12.160   9.009  1.00  0.00           H  
ATOM   2152  HA  THR B 131      10.343 -14.334  10.500  1.00  0.00           H  
ATOM   2153  HB  THR B 131      12.449 -15.241  11.213  1.00  0.00           H  
ATOM   2154  HG1 THR B 131      13.754 -13.234   9.680  1.00  0.00           H  
ATOM   2155 1HG2 THR B 131      13.492 -15.866   9.037  1.00  0.00           H  
ATOM   2156 2HG2 THR B 131      11.722 -15.921   8.921  1.00  0.00           H  
ATOM   2157 3HG2 THR B 131      12.616 -14.552   8.231  1.00  0.00           H  
ATOM   2158  N   HIS B 132      11.372 -13.312  12.798  1.00  0.00           N  
ATOM   2159  CA  HIS B 132      11.450 -12.501  14.019  1.00  0.00           C  
ATOM   2160  C   HIS B 132      12.607 -11.444  14.017  1.00  0.00           C  
ATOM   2161  O   HIS B 132      12.543 -10.457  14.750  1.00  0.00           O  
ATOM   2162  CB  HIS B 132      11.650 -13.412  15.223  1.00  0.00           C  
ATOM   2163  CG  HIS B 132      12.950 -14.036  15.197  1.00  0.00           C  
ATOM   2164  ND1 HIS B 132      13.247 -15.107  14.380  1.00  0.00           N  
ATOM   2165  CD2 HIS B 132      14.070 -13.747  15.870  1.00  0.00           C  
ATOM   2166  CE1 HIS B 132      14.510 -15.438  14.559  1.00  0.00           C  
ATOM   2167  NE2 HIS B 132      15.027 -14.629  15.458  1.00  0.00           N  
ATOM   2168  H   HIS B 132      11.379 -14.318  12.872  1.00  0.00           H  
ATOM   2169  HA  HIS B 132      10.511 -11.973  14.144  1.00  0.00           H  
ATOM   2170 1HB  HIS B 132      11.541 -12.839  16.139  1.00  0.00           H  
ATOM   2171 2HB  HIS B 132      10.884 -14.192  15.226  1.00  0.00           H  
ATOM   2172  HD2 HIS B 132      14.190 -12.953  16.603  1.00  0.00           H  
ATOM   2173  HE1 HIS B 132      15.034 -16.242  14.051  1.00  0.00           H  
ATOM   2174  HE2 HIS B 132      15.981 -14.646  15.793  1.00  0.00           H  
ATOM   2175  N   VAL B 133      13.654 -11.598  13.170  1.00  0.00           N  
ATOM   2176  CA  VAL B 133      14.749 -10.616  13.204  1.00  0.00           C  
ATOM   2177  C   VAL B 133      14.308  -9.328  12.545  1.00  0.00           C  
ATOM   2178  O   VAL B 133      15.039  -8.338  12.536  1.00  0.00           O  
ATOM   2179  CB  VAL B 133      16.031 -11.046  12.459  1.00  0.00           C  
ATOM   2180  CG1 VAL B 133      16.520 -12.298  13.043  1.00  0.00           C  
ATOM   2181  CG2 VAL B 133      15.823 -11.101  10.934  1.00  0.00           C  
ATOM   2182  H   VAL B 133      13.681 -12.380  12.502  1.00  0.00           H  
ATOM   2183  HA  VAL B 133      15.003 -10.413  14.242  1.00  0.00           H  
ATOM   2184  HB  VAL B 133      16.803 -10.303  12.658  1.00  0.00           H  
ATOM   2185 1HG1 VAL B 133      17.457 -12.580  12.563  1.00  0.00           H  
ATOM   2186 2HG1 VAL B 133      16.673 -12.159  14.108  1.00  0.00           H  
ATOM   2187 3HG1 VAL B 133      15.775 -13.084  12.882  1.00  0.00           H  
ATOM   2188 1HG2 VAL B 133      16.761 -11.374  10.451  1.00  0.00           H  
ATOM   2189 2HG2 VAL B 133      15.074 -11.822  10.688  1.00  0.00           H  
ATOM   2190 3HG2 VAL B 133      15.508 -10.127  10.572  1.00  0.00           H  
ATOM   2191  N   ASN B 134      13.140  -9.364  11.932  1.00  0.00           N  
ATOM   2192  CA  ASN B 134      12.597  -8.232  11.247  1.00  0.00           C  
ATOM   2193  C   ASN B 134      11.585  -7.486  12.131  1.00  0.00           C  
ATOM   2194  O   ASN B 134      10.954  -6.535  11.676  1.00  0.00           O  
ATOM   2195  CB  ASN B 134      11.955  -8.727   9.968  1.00  0.00           C  
ATOM   2196  CG  ASN B 134      12.961  -9.303   9.013  1.00  0.00           C  
ATOM   2197  OD1 ASN B 134      12.932 -10.519   8.698  1.00  0.00           O  
ATOM   2198  ND2 ASN B 134      13.861  -8.463   8.540  1.00  0.00           N  
ATOM   2199  H   ASN B 134      12.579 -10.212  11.944  1.00  0.00           H  
ATOM   2200  HA  ASN B 134      13.404  -7.536  11.010  1.00  0.00           H  
ATOM   2201 1HB  ASN B 134      11.220  -9.481  10.200  1.00  0.00           H  
ATOM   2202 2HB  ASN B 134      11.436  -7.904   9.476  1.00  0.00           H  
ATOM   2203 1HD2 ASN B 134      14.558  -8.785   7.903  1.00  0.00           H  
ATOM   2204 2HD2 ASN B 134      13.847  -7.500   8.827  1.00  0.00           H  
ATOM   2205  N   ASN B 135      11.435  -7.885  13.390  1.00  0.00           N  
ATOM   2206  CA  ASN B 135      10.470  -7.212  14.264  1.00  0.00           C  
ATOM   2207  C   ASN B 135      10.960  -5.824  14.714  1.00  0.00           C  
ATOM   2208  O   ASN B 135      12.158  -5.621  14.927  1.00  0.00           O  
ATOM   2209  CB  ASN B 135      10.172  -8.030  15.500  1.00  0.00           C  
ATOM   2210  CG  ASN B 135       9.539  -9.287  15.214  1.00  0.00           C  
ATOM   2211  OD1 ASN B 135       8.971  -9.485  14.126  1.00  0.00           O  
ATOM   2212  ND2 ASN B 135       9.601 -10.164  16.175  1.00  0.00           N  
ATOM   2213  H   ASN B 135      11.976  -8.671  13.763  1.00  0.00           H  
ATOM   2214  HA  ASN B 135       9.546  -7.057  13.702  1.00  0.00           H  
ATOM   2215 1HB  ASN B 135      11.099  -8.219  16.043  1.00  0.00           H  
ATOM   2216 2HB  ASN B 135       9.515  -7.454  16.160  1.00  0.00           H  
ATOM   2217 1HD2 ASN B 135       9.195 -11.095  16.062  1.00  0.00           H  
ATOM   2218 2HD2 ASN B 135      10.074  -9.932  17.029  1.00  0.00           H  
ATOM   2219  N   GLY B 136      10.042  -4.861  14.903  1.00  0.00           N  
ATOM   2220  CA  GLY B 136      10.499  -3.547  15.347  1.00  0.00           C  
ATOM   2221  C   GLY B 136       9.665  -2.339  14.890  1.00  0.00           C  
ATOM   2222  O   GLY B 136       8.502  -2.467  14.499  1.00  0.00           O  
ATOM   2223  H   GLY B 136       9.048  -5.057  14.753  1.00  0.00           H  
ATOM   2224 1HA  GLY B 136      10.548  -3.549  16.435  1.00  0.00           H  
ATOM   2225 2HA  GLY B 136      11.520  -3.403  14.998  1.00  0.00           H  
ATOM   2226  N   ASN B 137      10.283  -1.150  15.035  1.00  0.00           N  
ATOM   2227  CA  ASN B 137       9.712   0.165  14.737  1.00  0.00           C  
ATOM   2228  C   ASN B 137      10.008   0.607  13.312  1.00  0.00           C  
ATOM   2229  O   ASN B 137      11.160   0.881  12.952  1.00  0.00           O  
ATOM   2230  CB  ASN B 137      10.257   1.158  15.764  1.00  0.00           C  
ATOM   2231  CG  ASN B 137       9.684   2.601  15.737  1.00  0.00           C  
ATOM   2232  OD1 ASN B 137       9.106   2.988  14.717  1.00  0.00           O  
ATOM   2233  ND2 ASN B 137       9.853   3.390  16.835  1.00  0.00           N  
ATOM   2234  H   ASN B 137      11.241  -1.158  15.363  1.00  0.00           H  
ATOM   2235  HA  ASN B 137       8.630   0.114  14.815  1.00  0.00           H  
ATOM   2236 1HB  ASN B 137      10.108   0.740  16.757  1.00  0.00           H  
ATOM   2237 2HB  ASN B 137      11.325   1.224  15.620  1.00  0.00           H  
ATOM   2238 1HD2 ASN B 137       9.499   4.331  16.836  1.00  0.00           H  
ATOM   2239 2HD2 ASN B 137      10.328   3.047  17.647  1.00  0.00           H  
ATOM   2240  N   TYR B 138       8.997   0.600  12.461  1.00  0.00           N  
ATOM   2241  CA  TYR B 138       9.208   0.945  11.056  1.00  0.00           C  
ATOM   2242  C   TYR B 138       8.782   2.355  10.787  1.00  0.00           C  
ATOM   2243  O   TYR B 138       7.653   2.744  11.126  1.00  0.00           O  
ATOM   2244  CB  TYR B 138       8.478  -0.024  10.107  1.00  0.00           C  
ATOM   2245  CG  TYR B 138       9.153  -1.409   9.952  1.00  0.00           C  
ATOM   2246  CD1 TYR B 138       8.951  -2.434  10.884  1.00  0.00           C  
ATOM   2247  CD2 TYR B 138       9.974  -1.626   8.875  1.00  0.00           C  
ATOM   2248  CE1 TYR B 138       9.599  -3.625  10.740  1.00  0.00           C  
ATOM   2249  CE2 TYR B 138      10.620  -2.818   8.712  1.00  0.00           C  
ATOM   2250  CZ  TYR B 138      10.457  -3.820   9.636  1.00  0.00           C  
ATOM   2251  OH  TYR B 138      11.160  -5.034   9.480  1.00  0.00           O  
ATOM   2252  H   TYR B 138       8.059   0.371  12.785  1.00  0.00           H  
ATOM   2253  HA  TYR B 138      10.279   0.895  10.848  1.00  0.00           H  
ATOM   2254 1HB  TYR B 138       7.459  -0.175  10.471  1.00  0.00           H  
ATOM   2255 2HB  TYR B 138       8.408   0.429   9.122  1.00  0.00           H  
ATOM   2256  HD1 TYR B 138       8.296  -2.280  11.745  1.00  0.00           H  
ATOM   2257  HD2 TYR B 138      10.118  -0.822   8.153  1.00  0.00           H  
ATOM   2258  HE1 TYR B 138       9.457  -4.408  11.486  1.00  0.00           H  
ATOM   2259  HE2 TYR B 138      11.278  -2.967   7.853  1.00  0.00           H  
ATOM   2260  HH  TYR B 138      11.088  -5.562  10.312  1.00  0.00           H  
ATOM   2261  N   THR B 139       9.652   3.122  10.139  1.00  0.00           N  
ATOM   2262  CA  THR B 139       9.318   4.518   9.856  1.00  0.00           C  
ATOM   2263  C   THR B 139       9.337   4.878   8.398  1.00  0.00           C  
ATOM   2264  O   THR B 139      10.296   4.586   7.682  1.00  0.00           O  
ATOM   2265  CB  THR B 139      10.289   5.480  10.513  1.00  0.00           C  
ATOM   2266  OG1 THR B 139      10.258   5.303  11.910  1.00  0.00           O  
ATOM   2267  CG2 THR B 139       9.953   6.890  10.162  1.00  0.00           C  
ATOM   2268  H   THR B 139      10.567   2.740   9.908  1.00  0.00           H  
ATOM   2269  HA  THR B 139       8.317   4.728  10.222  1.00  0.00           H  
ATOM   2270  HB  THR B 139      11.247   5.284  10.157  1.00  0.00           H  
ATOM   2271  HG1 THR B 139       9.373   5.371  12.208  1.00  0.00           H  
ATOM   2272 1HG2 THR B 139      10.670   7.549  10.656  1.00  0.00           H  
ATOM   2273 2HG2 THR B 139      10.016   7.049   9.107  1.00  0.00           H  
ATOM   2274 3HG2 THR B 139       8.946   7.123  10.512  1.00  0.00           H  
ATOM   2275  N   LEU B 140       8.291   5.570   7.978  1.00  0.00           N  
ATOM   2276  CA  LEU B 140       8.226   6.080   6.638  1.00  0.00           C  
ATOM   2277  C   LEU B 140       8.393   7.592   6.639  1.00  0.00           C  
ATOM   2278  O   LEU B 140       7.669   8.323   7.333  1.00  0.00           O  
ATOM   2279  CB  LEU B 140       6.945   5.663   5.929  1.00  0.00           C  
ATOM   2280  CG  LEU B 140       6.806   6.292   4.531  1.00  0.00           C  
ATOM   2281  CD1 LEU B 140       7.895   5.813   3.648  1.00  0.00           C  
ATOM   2282  CD2 LEU B 140       5.515   5.886   3.920  1.00  0.00           C  
ATOM   2283  H   LEU B 140       7.538   5.774   8.637  1.00  0.00           H  
ATOM   2284  HA  LEU B 140       9.063   5.654   6.067  1.00  0.00           H  
ATOM   2285 1HB  LEU B 140       6.930   4.585   5.822  1.00  0.00           H  
ATOM   2286 2HB  LEU B 140       6.090   5.970   6.527  1.00  0.00           H  
ATOM   2287  HG  LEU B 140       6.870   7.381   4.604  1.00  0.00           H  
ATOM   2288 1HD1 LEU B 140       7.762   6.260   2.709  1.00  0.00           H  
ATOM   2289 2HD1 LEU B 140       8.857   6.075   4.035  1.00  0.00           H  
ATOM   2290 3HD1 LEU B 140       7.845   4.752   3.556  1.00  0.00           H  
ATOM   2291 1HD2 LEU B 140       5.431   6.332   2.929  1.00  0.00           H  
ATOM   2292 2HD2 LEU B 140       5.480   4.800   3.837  1.00  0.00           H  
ATOM   2293 3HD2 LEU B 140       4.698   6.215   4.539  1.00  0.00           H  
ATOM   2294  N   LEU B 141       9.400   8.018   5.883  1.00  0.00           N  
ATOM   2295  CA  LEU B 141       9.772   9.396   5.693  1.00  0.00           C  
ATOM   2296  C   LEU B 141       9.497   9.889   4.285  1.00  0.00           C  
ATOM   2297  O   LEU B 141      10.178   9.500   3.346  1.00  0.00           O  
ATOM   2298  CB  LEU B 141      11.257   9.535   5.941  1.00  0.00           C  
ATOM   2299  CG  LEU B 141      11.677   9.017   7.275  1.00  0.00           C  
ATOM   2300  CD1 LEU B 141      13.148   9.036   7.331  1.00  0.00           C  
ATOM   2301  CD2 LEU B 141      11.037   9.842   8.366  1.00  0.00           C  
ATOM   2302  H   LEU B 141       9.957   7.312   5.402  1.00  0.00           H  
ATOM   2303  HA  LEU B 141       9.213  10.006   6.393  1.00  0.00           H  
ATOM   2304 1HB  LEU B 141      11.772   8.994   5.178  1.00  0.00           H  
ATOM   2305 2HB  LEU B 141      11.535  10.582   5.864  1.00  0.00           H  
ATOM   2306  HG  LEU B 141      11.362   7.978   7.384  1.00  0.00           H  
ATOM   2307 1HD1 LEU B 141      13.470   8.650   8.281  1.00  0.00           H  
ATOM   2308 2HD1 LEU B 141      13.537   8.415   6.535  1.00  0.00           H  
ATOM   2309 3HD1 LEU B 141      13.500  10.059   7.208  1.00  0.00           H  
ATOM   2310 1HD2 LEU B 141      11.345   9.471   9.328  1.00  0.00           H  
ATOM   2311 2HD2 LEU B 141      11.343  10.878   8.272  1.00  0.00           H  
ATOM   2312 3HD2 LEU B 141       9.951   9.781   8.280  1.00  0.00           H  
ATOM   2313  N   ALA B 142       8.487  10.722   4.143  1.00  0.00           N  
ATOM   2314  CA  ALA B 142       8.117  11.255   2.834  1.00  0.00           C  
ATOM   2315  C   ALA B 142       8.696  12.669   2.738  1.00  0.00           C  
ATOM   2316  O   ALA B 142       8.535  13.463   3.672  1.00  0.00           O  
ATOM   2317  CB  ALA B 142       6.597  11.221   2.665  1.00  0.00           C  
ATOM   2318  H   ALA B 142       7.994  11.034   4.981  1.00  0.00           H  
ATOM   2319  HA  ALA B 142       8.588  10.656   2.064  1.00  0.00           H  
ATOM   2320 1HB  ALA B 142       6.322  11.612   1.701  1.00  0.00           H  
ATOM   2321 2HB  ALA B 142       6.247  10.190   2.751  1.00  0.00           H  
ATOM   2322 3HB  ALA B 142       6.130  11.811   3.432  1.00  0.00           H  
ATOM   2323  N   ALA B 143       9.365  13.022   1.637  1.00  0.00           N  
ATOM   2324  CA  ALA B 143       9.945  14.364   1.596  1.00  0.00           C  
ATOM   2325  C   ALA B 143       9.932  15.060   0.235  1.00  0.00           C  
ATOM   2326  O   ALA B 143      10.185  14.468  -0.813  1.00  0.00           O  
ATOM   2327  CB  ALA B 143      11.373  14.273   2.091  1.00  0.00           C  
ATOM   2328  H   ALA B 143       9.525  12.335   0.900  1.00  0.00           H  
ATOM   2329  HA  ALA B 143       9.376  14.990   2.271  1.00  0.00           H  
ATOM   2330 1HB  ALA B 143      11.804  15.273   2.123  1.00  0.00           H  
ATOM   2331 2HB  ALA B 143      11.388  13.835   3.091  1.00  0.00           H  
ATOM   2332 3HB  ALA B 143      11.951  13.650   1.415  1.00  0.00           H  
ATOM   2333  N   ASN B 144       9.684  16.368   0.266  1.00  0.00           N  
ATOM   2334  CA  ASN B 144       9.668  17.175  -0.961  1.00  0.00           C  
ATOM   2335  C   ASN B 144      10.291  18.535  -0.566  1.00  0.00           C  
ATOM   2336  O   ASN B 144      10.783  18.630   0.556  1.00  0.00           O  
ATOM   2337  CB  ASN B 144       8.257  17.272  -1.532  1.00  0.00           C  
ATOM   2338  CG  ASN B 144       7.328  18.052  -0.754  1.00  0.00           C  
ATOM   2339  OD1 ASN B 144       7.677  18.736   0.239  1.00  0.00           O  
ATOM   2340  ND2 ASN B 144       6.101  17.996  -1.248  1.00  0.00           N  
ATOM   2341  H   ASN B 144       9.547  16.802   1.182  1.00  0.00           H  
ATOM   2342  HA  ASN B 144      10.312  16.709  -1.712  1.00  0.00           H  
ATOM   2343 1HB  ASN B 144       8.196  17.499  -2.584  1.00  0.00           H  
ATOM   2344 2HB  ASN B 144       7.863  16.266  -1.483  1.00  0.00           H  
ATOM   2345 1HD2 ASN B 144       5.325  18.498  -0.838  1.00  0.00           H  
ATOM   2346 2HD2 ASN B 144       5.955  17.402  -2.067  1.00  0.00           H  
ATOM   2347  N   PRO B 145      10.270  19.614  -1.400  1.00  0.00           N  
ATOM   2348  CA  PRO B 145      10.896  20.904  -1.132  1.00  0.00           C  
ATOM   2349  C   PRO B 145      10.485  21.615   0.157  1.00  0.00           C  
ATOM   2350  O   PRO B 145      11.245  22.457   0.653  1.00  0.00           O  
ATOM   2351  CB  PRO B 145      10.451  21.764  -2.323  1.00  0.00           C  
ATOM   2352  CG  PRO B 145      10.283  20.816  -3.455  1.00  0.00           C  
ATOM   2353  CD  PRO B 145       9.735  19.562  -2.812  1.00  0.00           C  
ATOM   2354  HA  PRO B 145      11.985  20.770  -1.148  1.00  0.00           H  
ATOM   2355 1HB  PRO B 145       9.511  22.285  -2.072  1.00  0.00           H  
ATOM   2356 2HB  PRO B 145      11.203  22.539  -2.530  1.00  0.00           H  
ATOM   2357 1HG  PRO B 145       9.606  21.243  -4.209  1.00  0.00           H  
ATOM   2358 2HG  PRO B 145      11.253  20.658  -3.957  1.00  0.00           H  
ATOM   2359 1HD  PRO B 145       8.655  19.661  -2.790  1.00  0.00           H  
ATOM   2360 2HD  PRO B 145      10.095  18.692  -3.382  1.00  0.00           H  
ATOM   2361  N   PHE B 146       9.304  21.296   0.712  1.00  0.00           N  
ATOM   2362  CA  PHE B 146       8.826  21.983   1.902  1.00  0.00           C  
ATOM   2363  C   PHE B 146       9.400  21.407   3.189  1.00  0.00           C  
ATOM   2364  O   PHE B 146       9.439  22.046   4.232  1.00  0.00           O  
ATOM   2365  CB  PHE B 146       7.308  21.843   1.997  1.00  0.00           C  
ATOM   2366  CG  PHE B 146       6.486  22.525   0.954  1.00  0.00           C  
ATOM   2367  CD1 PHE B 146       6.207  21.873  -0.212  1.00  0.00           C  
ATOM   2368  CD2 PHE B 146       5.945  23.734   1.131  1.00  0.00           C  
ATOM   2369  CE1 PHE B 146       5.412  22.427  -1.174  1.00  0.00           C  
ATOM   2370  CE2 PHE B 146       5.133  24.289   0.173  1.00  0.00           C  
ATOM   2371  CZ  PHE B 146       4.870  23.624  -0.975  1.00  0.00           C  
ATOM   2372  H   PHE B 146       8.732  20.543   0.326  1.00  0.00           H  
ATOM   2373  HA  PHE B 146       9.102  23.037   1.831  1.00  0.00           H  
ATOM   2374 1HB  PHE B 146       7.049  20.791   1.985  1.00  0.00           H  
ATOM   2375 2HB  PHE B 146       6.983  22.223   2.964  1.00  0.00           H  
ATOM   2376  HD1 PHE B 146       6.622  20.894  -0.368  1.00  0.00           H  
ATOM   2377  HD2 PHE B 146       6.144  24.271   2.039  1.00  0.00           H  
ATOM   2378  HE1 PHE B 146       5.205  21.873  -2.095  1.00  0.00           H  
ATOM   2379  HE2 PHE B 146       4.691  25.265   0.324  1.00  0.00           H  
ATOM   2380  HZ  PHE B 146       4.228  24.069  -1.726  1.00  0.00           H  
ATOM   2381  N   GLY B 147       9.791  20.170   3.165  1.00  0.00           N  
ATOM   2382  CA  GLY B 147      10.095  19.567   4.442  1.00  0.00           C  
ATOM   2383  C   GLY B 147      10.075  18.043   4.404  1.00  0.00           C  
ATOM   2384  O   GLY B 147      10.467  17.445   3.406  1.00  0.00           O  
ATOM   2385  H   GLY B 147       9.876  19.650   2.291  1.00  0.00           H  
ATOM   2386 1HA  GLY B 147      11.066  19.918   4.789  1.00  0.00           H  
ATOM   2387 2HA  GLY B 147       9.354  19.910   5.152  1.00  0.00           H  
ATOM   2388  N   GLN B 148       9.633  17.477   5.534  1.00  0.00           N  
ATOM   2389  CA  GLN B 148       9.562  16.051   5.822  1.00  0.00           C  
ATOM   2390  C   GLN B 148       8.261  15.645   6.524  1.00  0.00           C  
ATOM   2391  O   GLN B 148       7.872  16.214   7.538  1.00  0.00           O  
ATOM   2392  CB  GLN B 148      10.669  15.659   6.821  1.00  0.00           C  
ATOM   2393  CG  GLN B 148      10.769  14.143   7.117  1.00  0.00           C  
ATOM   2394  CD  GLN B 148      11.982  13.784   7.979  1.00  0.00           C  
ATOM   2395  OE1 GLN B 148      11.991  14.142   9.184  1.00  0.00           O  
ATOM   2396  NE2 GLN B 148      12.965  13.085   7.414  1.00  0.00           N  
ATOM   2397  H   GLN B 148       9.333  18.124   6.264  1.00  0.00           H  
ATOM   2398  HA  GLN B 148       9.643  15.494   4.894  1.00  0.00           H  
ATOM   2399 1HB  GLN B 148      11.631  15.991   6.441  1.00  0.00           H  
ATOM   2400 2HB  GLN B 148      10.501  16.178   7.759  1.00  0.00           H  
ATOM   2401 1HG  GLN B 148       9.896  13.823   7.676  1.00  0.00           H  
ATOM   2402 2HG  GLN B 148      10.824  13.586   6.178  1.00  0.00           H  
ATOM   2403 1HE2 GLN B 148      13.776  12.823   7.949  1.00  0.00           H  
ATOM   2404 2HE2 GLN B 148      12.899  12.813   6.453  1.00  0.00           H  
ATOM   2405  N   ALA B 149       7.629  14.596   6.041  1.00  0.00           N  
ATOM   2406  CA  ALA B 149       6.489  14.056   6.762  1.00  0.00           C  
ATOM   2407  C   ALA B 149       6.926  12.714   7.340  1.00  0.00           C  
ATOM   2408  O   ALA B 149       7.743  12.007   6.745  1.00  0.00           O  
ATOM   2409  CB  ALA B 149       5.254  13.953   5.869  1.00  0.00           C  
ATOM   2410  H   ALA B 149       7.952  14.152   5.192  1.00  0.00           H  
ATOM   2411  HA  ALA B 149       6.249  14.715   7.597  1.00  0.00           H  
ATOM   2412 1HB  ALA B 149       4.424  13.582   6.438  1.00  0.00           H  
ATOM   2413 2HB  ALA B 149       5.013  14.934   5.497  1.00  0.00           H  
ATOM   2414 3HB  ALA B 149       5.445  13.293   5.034  1.00  0.00           H  
ATOM   2415  N   SER B 150       6.374  12.340   8.481  1.00  0.00           N  
ATOM   2416  CA  SER B 150       6.757  11.087   9.071  1.00  0.00           C  
ATOM   2417  C   SER B 150       5.657  10.352   9.771  1.00  0.00           C  
ATOM   2418  O   SER B 150       4.889  10.921  10.538  1.00  0.00           O  
ATOM   2419  CB  SER B 150       7.831  11.348  10.084  1.00  0.00           C  
ATOM   2420  OG  SER B 150       8.183  10.188  10.734  1.00  0.00           O  
ATOM   2421  H   SER B 150       5.749  12.964   8.976  1.00  0.00           H  
ATOM   2422  HA  SER B 150       7.148  10.449   8.298  1.00  0.00           H  
ATOM   2423 1HB  SER B 150       8.701  11.748   9.549  1.00  0.00           H  
ATOM   2424 2HB  SER B 150       7.493  12.098  10.777  1.00  0.00           H  
ATOM   2425  HG  SER B 150       9.142  10.159  10.717  1.00  0.00           H  
ATOM   2426  N   ALA B 151       5.657   9.029   9.550  1.00  0.00           N  
ATOM   2427  CA  ALA B 151       4.745   8.119  10.244  1.00  0.00           C  
ATOM   2428  C   ALA B 151       5.525   6.893  10.685  1.00  0.00           C  
ATOM   2429  O   ALA B 151       6.427   6.432   9.961  1.00  0.00           O  
ATOM   2430  CB  ALA B 151       3.569   7.749   9.373  1.00  0.00           C  
ATOM   2431  H   ALA B 151       6.309   8.646   8.857  1.00  0.00           H  
ATOM   2432  HA  ALA B 151       4.371   8.615  11.159  1.00  0.00           H  
ATOM   2433 1HB  ALA B 151       2.904   7.070   9.913  1.00  0.00           H  
ATOM   2434 2HB  ALA B 151       3.020   8.640   9.109  1.00  0.00           H  
ATOM   2435 3HB  ALA B 151       3.935   7.270   8.472  1.00  0.00           H  
ATOM   2436  N   SER B 152       5.189   6.365  11.866  1.00  0.00           N  
ATOM   2437  CA  SER B 152       5.882   5.183  12.381  1.00  0.00           C  
ATOM   2438  C   SER B 152       4.942   4.167  12.950  1.00  0.00           C  
ATOM   2439  O   SER B 152       3.931   4.515  13.520  1.00  0.00           O  
ATOM   2440  CB  SER B 152       6.848   5.524  13.485  1.00  0.00           C  
ATOM   2441  OG  SER B 152       7.843   6.342  13.014  1.00  0.00           O  
ATOM   2442  H   SER B 152       4.447   6.798  12.404  1.00  0.00           H  
ATOM   2443  HA  SER B 152       6.422   4.718  11.569  1.00  0.00           H  
ATOM   2444 1HB  SER B 152       6.313   6.013  14.297  1.00  0.00           H  
ATOM   2445 2HB  SER B 152       7.280   4.609  13.879  1.00  0.00           H  
ATOM   2446  HG  SER B 152       8.623   5.820  13.086  1.00  0.00           H  
ATOM   2447  N   ILE B 153       5.345   2.925  12.836  1.00  0.00           N  
ATOM   2448  CA  ILE B 153       4.493   1.868  13.312  1.00  0.00           C  
ATOM   2449  C   ILE B 153       5.261   0.610  13.800  1.00  0.00           C  
ATOM   2450  O   ILE B 153       6.354   0.297  13.320  1.00  0.00           O  
ATOM   2451  CB  ILE B 153       3.543   1.548  12.188  1.00  0.00           C  
ATOM   2452  CG1 ILE B 153       2.450   0.759  12.627  1.00  0.00           C  
ATOM   2453  CG2 ILE B 153       4.321   0.766  11.132  1.00  0.00           C  
ATOM   2454  CD1 ILE B 153       1.344   0.879  11.650  1.00  0.00           C  
ATOM   2455  H   ILE B 153       6.211   2.706  12.330  1.00  0.00           H  
ATOM   2456  HA  ILE B 153       3.921   2.265  14.162  1.00  0.00           H  
ATOM   2457  HB  ILE B 153       3.150   2.461  11.749  1.00  0.00           H  
ATOM   2458 1HG1 ILE B 153       2.734  -0.286  12.713  1.00  0.00           H  
ATOM   2459 2HG1 ILE B 153       2.110   1.121  13.602  1.00  0.00           H  
ATOM   2460 1HG2 ILE B 153       3.668   0.530  10.303  1.00  0.00           H  
ATOM   2461 2HG2 ILE B 153       5.164   1.364  10.790  1.00  0.00           H  
ATOM   2462 3HG2 ILE B 153       4.698  -0.159  11.578  1.00  0.00           H  
ATOM   2463 1HD1 ILE B 153       0.509   0.291  12.001  1.00  0.00           H  
ATOM   2464 2HD1 ILE B 153       1.033   1.918  11.563  1.00  0.00           H  
ATOM   2465 3HD1 ILE B 153       1.678   0.505  10.689  1.00  0.00           H  
ATOM   2466  N   MET B 154       4.694  -0.075  14.760  1.00  0.00           N  
ATOM   2467  CA  MET B 154       5.331  -1.321  15.153  1.00  0.00           C  
ATOM   2468  C   MET B 154       4.878  -2.441  14.302  1.00  0.00           C  
ATOM   2469  O   MET B 154       3.710  -2.505  13.878  1.00  0.00           O  
ATOM   2470  CB  MET B 154       5.098  -1.666  16.612  1.00  0.00           C  
ATOM   2471  CG  MET B 154       5.486  -0.654  17.484  1.00  0.00           C  
ATOM   2472  SD  MET B 154       7.239  -0.275  17.310  1.00  0.00           S  
ATOM   2473  CE  MET B 154       8.059  -1.613  17.969  1.00  0.00           C  
ATOM   2474  H   MET B 154       3.818   0.210  15.185  1.00  0.00           H  
ATOM   2475  HA  MET B 154       6.392  -1.207  15.016  1.00  0.00           H  
ATOM   2476 1HB  MET B 154       4.054  -1.853  16.795  1.00  0.00           H  
ATOM   2477 2HB  MET B 154       5.669  -2.563  16.877  1.00  0.00           H  
ATOM   2478 1HG  MET B 154       4.907   0.227  17.267  1.00  0.00           H  
ATOM   2479 2HG  MET B 154       5.287  -0.966  18.504  1.00  0.00           H  
ATOM   2480 1HE  MET B 154       9.128  -1.434  17.904  1.00  0.00           H  
ATOM   2481 2HE  MET B 154       7.761  -1.748  19.009  1.00  0.00           H  
ATOM   2482 3HE  MET B 154       7.793  -2.494  17.393  1.00  0.00           H  
ATOM   2483  N   ALA B 155       5.766  -3.399  14.096  1.00  0.00           N  
ATOM   2484  CA  ALA B 155       5.420  -4.608  13.401  1.00  0.00           C  
ATOM   2485  C   ALA B 155       6.078  -5.759  14.105  1.00  0.00           C  
ATOM   2486  O   ALA B 155       7.149  -5.623  14.721  1.00  0.00           O  
ATOM   2487  CB  ALA B 155       5.862  -4.563  11.947  1.00  0.00           C  
ATOM   2488  H   ALA B 155       6.721  -3.235  14.413  1.00  0.00           H  
ATOM   2489  HA  ALA B 155       4.341  -4.749  13.455  1.00  0.00           H  
ATOM   2490 1HB  ALA B 155       5.579  -5.499  11.458  1.00  0.00           H  
ATOM   2491 2HB  ALA B 155       5.375  -3.731  11.437  1.00  0.00           H  
ATOM   2492 3HB  ALA B 155       6.940  -4.441  11.890  1.00  0.00           H  
ATOM   2493  N   ALA B 156       5.445  -6.919  13.974  1.00  0.00           N  
ATOM   2494  CA  ALA B 156       6.017  -8.169  14.418  1.00  0.00           C  
ATOM   2495  C   ALA B 156       5.532  -9.216  13.453  1.00  0.00           C  
ATOM   2496  O   ALA B 156       4.355  -9.235  13.089  1.00  0.00           O  
ATOM   2497  CB  ALA B 156       5.627  -8.523  15.834  1.00  0.00           C  
ATOM   2498  H   ALA B 156       4.556  -6.930  13.504  1.00  0.00           H  
ATOM   2499  HA  ALA B 156       7.089  -8.102  14.341  1.00  0.00           H  
ATOM   2500 1HB  ALA B 156       6.081  -9.478  16.100  1.00  0.00           H  
ATOM   2501 2HB  ALA B 156       5.993  -7.751  16.514  1.00  0.00           H  
ATOM   2502 3HB  ALA B 156       4.548  -8.595  15.911  1.00  0.00           H  
ATOM   2503  N   PHE B 157       6.421 -10.092  13.048  1.00  0.00           N  
ATOM   2504  CA  PHE B 157       6.063 -11.072  12.057  1.00  0.00           C  
ATOM   2505  C   PHE B 157       6.045 -12.481  12.621  1.00  0.00           C  
ATOM   2506  O   PHE B 157       5.279 -13.346  12.183  1.00  0.00           O  
ATOM   2507  CB  PHE B 157       7.088 -10.954  10.934  1.00  0.00           C  
ATOM   2508  CG  PHE B 157       7.157  -9.517  10.390  1.00  0.00           C  
ATOM   2509  CD1 PHE B 157       8.247  -8.688  10.625  1.00  0.00           C  
ATOM   2510  CD2 PHE B 157       6.128  -8.995   9.676  1.00  0.00           C  
ATOM   2511  CE1 PHE B 157       8.263  -7.381  10.116  1.00  0.00           C  
ATOM   2512  CE2 PHE B 157       6.139  -7.706   9.170  1.00  0.00           C  
ATOM   2513  CZ  PHE B 157       7.209  -6.905   9.390  1.00  0.00           C  
ATOM   2514  H   PHE B 157       7.374 -10.028  13.400  1.00  0.00           H  
ATOM   2515  HA  PHE B 157       5.070 -10.840  11.665  1.00  0.00           H  
ATOM   2516 1HB  PHE B 157       8.076 -11.245  11.293  1.00  0.00           H  
ATOM   2517 2HB  PHE B 157       6.818 -11.620  10.123  1.00  0.00           H  
ATOM   2518  HD1 PHE B 157       9.092  -9.066  11.213  1.00  0.00           H  
ATOM   2519  HD2 PHE B 157       5.300  -9.624   9.520  1.00  0.00           H  
ATOM   2520  HE1 PHE B 157       9.118  -6.742  10.301  1.00  0.00           H  
ATOM   2521  HE2 PHE B 157       5.291  -7.335   8.600  1.00  0.00           H  
ATOM   2522  HZ  PHE B 157       7.228  -5.893   8.994  1.00  0.00           H  
ATOM   2523  N   MET B 158       6.904 -12.708  13.595  1.00  0.00           N  
ATOM   2524  CA  MET B 158       7.098 -14.027  14.148  1.00  0.00           C  
ATOM   2525  C   MET B 158       7.691 -13.882  15.534  1.00  0.00           C  
ATOM   2526  O   MET B 158       8.578 -13.055  15.728  1.00  0.00           O  
ATOM   2527  CB  MET B 158       8.018 -14.758  13.199  1.00  0.00           C  
ATOM   2528  CG  MET B 158       8.336 -16.160  13.453  1.00  0.00           C  
ATOM   2529  SD  MET B 158       9.545 -16.706  12.231  1.00  0.00           S  
ATOM   2530  CE  MET B 158       8.449 -16.902  10.810  1.00  0.00           C  
ATOM   2531  H   MET B 158       7.466 -11.946  13.935  1.00  0.00           H  
ATOM   2532  HA  MET B 158       6.136 -14.538  14.231  1.00  0.00           H  
ATOM   2533 1HB  MET B 158       7.591 -14.717  12.202  1.00  0.00           H  
ATOM   2534 2HB  MET B 158       8.948 -14.230  13.157  1.00  0.00           H  
ATOM   2535 1HG  MET B 158       8.759 -16.271  14.452  1.00  0.00           H  
ATOM   2536 2HG  MET B 158       7.440 -16.782  13.370  1.00  0.00           H  
ATOM   2537 1HE  MET B 158       9.009 -17.239   9.943  1.00  0.00           H  
ATOM   2538 2HE  MET B 158       7.684 -17.618  11.052  1.00  0.00           H  
ATOM   2539 3HE  MET B 158       7.979 -15.951  10.570  1.00  0.00           H  
ATOM   2540  N   ASP B 159       7.204 -14.643  16.506  1.00  0.00           N  
ATOM   2541  CA  ASP B 159       7.784 -14.562  17.839  1.00  0.00           C  
ATOM   2542  C   ASP B 159       9.231 -15.034  17.791  1.00  0.00           C  
ATOM   2543  O   ASP B 159       9.564 -15.934  17.021  1.00  0.00           O  
ATOM   2544  CB  ASP B 159       7.001 -15.400  18.829  1.00  0.00           C  
ATOM   2545  CG  ASP B 159       5.684 -14.789  19.130  1.00  0.00           C  
ATOM   2546  OD1 ASP B 159       5.530 -13.630  18.841  1.00  0.00           O  
ATOM   2547  OD2 ASP B 159       4.832 -15.466  19.650  1.00  0.00           O  
ATOM   2548  H   ASP B 159       6.452 -15.290  16.311  1.00  0.00           H  
ATOM   2549  HA  ASP B 159       7.767 -13.529  18.173  1.00  0.00           H  
ATOM   2550 1HB  ASP B 159       6.846 -16.395  18.425  1.00  0.00           H  
ATOM   2551 2HB  ASP B 159       7.572 -15.500  19.753  1.00  0.00           H  
ATOM   2552  N   ASN B 160      10.094 -14.440  18.600  1.00  0.00           N  
ATOM   2553  CA  ASN B 160      11.486 -14.870  18.653  1.00  0.00           C  
ATOM   2554  C   ASN B 160      11.644 -16.240  19.357  1.00  0.00           C  
ATOM   2555  O   ASN B 160      10.851 -16.539  20.246  1.00  0.00           O  
ATOM   2556  CB  ASN B 160      12.345 -13.794  19.293  1.00  0.00           C  
ATOM   2557  CG  ASN B 160      11.889 -13.406  20.708  1.00  0.00           C  
ATOM   2558  OD1 ASN B 160      10.774 -12.878  20.898  1.00  0.00           O  
ATOM   2559  ND2 ASN B 160      12.728 -13.652  21.687  1.00  0.00           N  
ATOM   2560  H   ASN B 160       9.771 -13.689  19.192  1.00  0.00           H  
ATOM   2561  HA  ASN B 160      11.807 -14.965  17.629  1.00  0.00           H  
ATOM   2562 1HB  ASN B 160      13.381 -14.130  19.343  1.00  0.00           H  
ATOM   2563 2HB  ASN B 160      12.324 -12.906  18.663  1.00  0.00           H  
ATOM   2564 1HD2 ASN B 160      12.481 -13.418  22.631  1.00  0.00           H  
ATOM   2565 2HD2 ASN B 160      13.608 -14.085  21.492  1.00  0.00           H  
ATOM   2566  N   PRO B 161      12.634 -17.080  18.940  1.00  0.00           N  
ATOM   2567  CA  PRO B 161      13.065 -18.355  19.545  1.00  0.00           C  
ATOM   2568  C   PRO B 161      13.253 -18.310  21.070  1.00  0.00           C  
ATOM   2569  O   PRO B 161      13.975 -17.437  21.582  1.00  0.00           O  
ATOM   2570  OXT PRO B 161      13.003 -19.342  21.709  1.00  0.00           O  
ATOM   2571  CB  PRO B 161      14.409 -18.595  18.830  1.00  0.00           C  
ATOM   2572  CG  PRO B 161      14.256 -17.926  17.492  1.00  0.00           C  
ATOM   2573  CD  PRO B 161      13.472 -16.670  17.767  1.00  0.00           C  
ATOM   2574  HA  PRO B 161      12.340 -19.137  19.274  1.00  0.00           H  
ATOM   2575 1HB  PRO B 161      15.238 -18.168  19.424  1.00  0.00           H  
ATOM   2576 2HB  PRO B 161      14.615 -19.666  18.743  1.00  0.00           H  
ATOM   2577 1HG  PRO B 161      15.243 -17.731  17.048  1.00  0.00           H  
ATOM   2578 2HG  PRO B 161      13.745 -18.599  16.798  1.00  0.00           H  
ATOM   2579 1HD  PRO B 161      14.145 -15.853  18.024  1.00  0.00           H  
ATOM   2580 2HD  PRO B 161      12.885 -16.473  16.866  1.00  0.00           H  
TER                                                                             
REMARK PDBinfo-LABEL:    9 CATIONPI
                                            
score -495.737
silent_score -495.737
time 0
                                    
