# Supplementary material for: Improving de novo protein binder design with deep learning
Source: Nat Commun. 2023 May 6;14:2625. doi: 10.1038/s41467-023-38328-5 (PMC10163288; doi:10.1038/s41467-023-38328-5)
Supplement: Supplementary file 4 — Source Data File [file 41467_2023_38328_MOESM4_ESM.zip › all_data/experimental_structure_agreement/rosetta_models/IL7_design.pdb]

HEADER                                            13-MAR-23   XXXX              
EXPDTA    THEORETICAL MODEL                                                     
REMARK 220                                                                      
REMARK 220 EXPERIMENTAL DETAILS                                                 
REMARK 220  EXPERIMENT TYPE                : THEORETICAL MODELLING              
REMARK 220  DATE OF DATA COLLECTION        : 13-MAR-23                          
REMARK 220                                                                      
REMARK 220 REMARK: MODEL GENERATED BY ROSETTA                                   
REMARK 220  VERSION 2019.44+release.5aed75f2e79                                 
SSBOND     CYS B   61    CYS B   76                                       2.04  
SSBOND     CYS B   93    CYS B  101                                       2.04  
SSBOND     CYS B  127    CYS B  137                                       2.06  
ATOM      1  N   SER A   1      13.895  14.886  16.064  1.00  0.00           N  
ATOM      2  CA  SER A   1      13.350  13.548  16.254  1.00  0.00           C  
ATOM      3  C   SER A   1      12.474  13.127  15.083  1.00  0.00           C  
ATOM      4  O   SER A   1      11.484  13.789  14.767  1.00  0.00           O  
ATOM      5  CB  SER A   1      12.555  13.483  17.541  1.00  0.00           C  
ATOM      6  OG  SER A   1      11.859  12.268  17.639  1.00  0.00           O  
ATOM      7 1H   SER A   1      14.511  15.112  16.832  1.00  0.00           H  
ATOM      8 2H   SER A   1      14.411  14.923  15.196  1.00  0.00           H  
ATOM      9 3H   SER A   1      13.136  15.553  16.034  1.00  0.00           H  
ATOM     10  HA  SER A   1      14.182  12.845  16.324  1.00  0.00           H  
ATOM     11 1HB  SER A   1      13.232  13.584  18.389  1.00  0.00           H  
ATOM     12 2HB  SER A   1      11.856  14.314  17.583  1.00  0.00           H  
ATOM     13  HG  SER A   1      11.507  12.239  18.537  1.00  0.00           H  
ATOM     14  N   VAL A   2      12.839  12.016  14.446  1.00  0.00           N  
ATOM     15  CA  VAL A   2      12.082  11.500  13.309  1.00  0.00           C  
ATOM     16  C   VAL A   2      10.683  11.057  13.730  1.00  0.00           C  
ATOM     17  O   VAL A   2       9.733  11.160  12.952  1.00  0.00           O  
ATOM     18  CB  VAL A   2      12.849  10.341  12.627  1.00  0.00           C  
ATOM     19  CG1 VAL A   2      12.865   9.097  13.508  1.00  0.00           C  
ATOM     20  CG2 VAL A   2      12.201  10.023  11.281  1.00  0.00           C  
ATOM     21  H   VAL A   2      13.664  11.521  14.755  1.00  0.00           H  
ATOM     22  HA  VAL A   2      11.979  12.303  12.578  1.00  0.00           H  
ATOM     23  HB  VAL A   2      13.884  10.648  12.470  1.00  0.00           H  
ATOM     24 1HG1 VAL A   2      13.422   8.311  13.007  1.00  0.00           H  
ATOM     25 2HG1 VAL A   2      13.340   9.326  14.460  1.00  0.00           H  
ATOM     26 3HG1 VAL A   2      11.856   8.759  13.680  1.00  0.00           H  
ATOM     27 1HG2 VAL A   2      12.757   9.223  10.796  1.00  0.00           H  
ATOM     28 2HG2 VAL A   2      11.169   9.706  11.430  1.00  0.00           H  
ATOM     29 3HG2 VAL A   2      12.218  10.912  10.649  1.00  0.00           H  
ATOM     30  N   ILE A   3      10.554  10.570  14.964  1.00  0.00           N  
ATOM     31  CA  ILE A   3       9.255  10.152  15.469  1.00  0.00           C  
ATOM     32  C   ILE A   3       8.324  11.346  15.619  1.00  0.00           C  
ATOM     33  O   ILE A   3       7.173  11.295  15.191  1.00  0.00           O  
ATOM     34  CB  ILE A   3       9.388   9.424  16.825  1.00  0.00           C  
ATOM     35  CG1 ILE A   3      10.114   8.083  16.623  1.00  0.00           C  
ATOM     36  CG2 ILE A   3       8.001   9.205  17.438  1.00  0.00           C  
ATOM     37  CD1 ILE A   3      10.572   7.415  17.898  1.00  0.00           C  
ATOM     38  H   ILE A   3      11.369  10.486  15.555  1.00  0.00           H  
ATOM     39  HA  ILE A   3       8.812   9.463  14.752  1.00  0.00           H  
ATOM     40  HB  ILE A   3       9.991  10.028  17.502  1.00  0.00           H  
ATOM     41 1HG1 ILE A   3       9.441   7.400  16.108  1.00  0.00           H  
ATOM     42 2HG1 ILE A   3      10.989   8.251  15.998  1.00  0.00           H  
ATOM     43 1HG2 ILE A   3       8.097   8.700  18.395  1.00  0.00           H  
ATOM     44 2HG2 ILE A   3       7.507  10.162  17.591  1.00  0.00           H  
ATOM     45 3HG2 ILE A   3       7.402   8.593  16.764  1.00  0.00           H  
ATOM     46 1HD1 ILE A   3      11.073   6.478  17.654  1.00  0.00           H  
ATOM     47 2HD1 ILE A   3      11.267   8.071  18.423  1.00  0.00           H  
ATOM     48 3HD1 ILE A   3       9.718   7.207  18.537  1.00  0.00           H  
ATOM     49  N   GLU A   4       8.817  12.422  16.229  1.00  0.00           N  
ATOM     50  CA  GLU A   4       7.992  13.611  16.428  1.00  0.00           C  
ATOM     51  C   GLU A   4       7.626  14.262  15.099  1.00  0.00           C  
ATOM     52  O   GLU A   4       6.498  14.724  14.910  1.00  0.00           O  
ATOM     53  CB  GLU A   4       8.717  14.624  17.314  1.00  0.00           C  
ATOM     54  CG  GLU A   4       8.869  14.196  18.766  1.00  0.00           C  
ATOM     55  CD  GLU A   4       9.692  15.159  19.578  1.00  0.00           C  
ATOM     56  OE1 GLU A   4      10.382  15.961  18.993  1.00  0.00           O  
ATOM     57  OE2 GLU A   4       9.633  15.092  20.783  1.00  0.00           O  
ATOM     58  H   GLU A   4       9.772  12.410  16.568  1.00  0.00           H  
ATOM     59  HA  GLU A   4       7.069  13.311  16.925  1.00  0.00           H  
ATOM     60 1HB  GLU A   4       9.710  14.811  16.909  1.00  0.00           H  
ATOM     61 2HB  GLU A   4       8.176  15.570  17.300  1.00  0.00           H  
ATOM     62 1HG  GLU A   4       7.879  14.114  19.214  1.00  0.00           H  
ATOM     63 2HG  GLU A   4       9.333  13.211  18.796  1.00  0.00           H  
ATOM     64  N   LYS A   5       8.583  14.289  14.176  1.00  0.00           N  
ATOM     65  CA  LYS A   5       8.375  14.886  12.865  1.00  0.00           C  
ATOM     66  C   LYS A   5       7.243  14.194  12.120  1.00  0.00           C  
ATOM     67  O   LYS A   5       6.351  14.850  11.574  1.00  0.00           O  
ATOM     68  CB  LYS A   5       9.672  14.809  12.058  1.00  0.00           C  
ATOM     69  CG  LYS A   5       9.610  15.386  10.652  1.00  0.00           C  
ATOM     70  CD  LYS A   5      10.982  15.302   9.992  1.00  0.00           C  
ATOM     71  CE  LYS A   5      10.948  15.741   8.540  1.00  0.00           C  
ATOM     72  NZ  LYS A   5      12.299  15.663   7.918  1.00  0.00           N  
ATOM     73  H   LYS A   5       9.494  13.899  14.395  1.00  0.00           H  
ATOM     74  HA  LYS A   5       8.102  15.932  13.000  1.00  0.00           H  
ATOM     75 1HB  LYS A   5      10.462  15.331  12.598  1.00  0.00           H  
ATOM     76 2HB  LYS A   5       9.978  13.766  11.971  1.00  0.00           H  
ATOM     77 1HG  LYS A   5       8.890  14.826  10.054  1.00  0.00           H  
ATOM     78 2HG  LYS A   5       9.293  16.428  10.696  1.00  0.00           H  
ATOM     79 1HD  LYS A   5      11.685  15.934  10.535  1.00  0.00           H  
ATOM     80 2HD  LYS A   5      11.342  14.272  10.035  1.00  0.00           H  
ATOM     81 1HE  LYS A   5      10.268  15.093   7.987  1.00  0.00           H  
ATOM     82 2HE  LYS A   5      10.587  16.767   8.479  1.00  0.00           H  
ATOM     83 1HZ  LYS A   5      12.248  15.952   6.953  1.00  0.00           H  
ATOM     84 2HZ  LYS A   5      12.938  16.264   8.416  1.00  0.00           H  
ATOM     85 3HZ  LYS A   5      12.639  14.701   7.966  1.00  0.00           H  
ATOM     86  N   LEU A   6       7.275  12.866  12.103  1.00  0.00           N  
ATOM     87  CA  LEU A   6       6.255  12.111  11.401  1.00  0.00           C  
ATOM     88  C   LEU A   6       4.946  12.039  12.176  1.00  0.00           C  
ATOM     89  O   LEU A   6       3.875  12.013  11.575  1.00  0.00           O  
ATOM     90  CB  LEU A   6       6.759  10.710  11.074  1.00  0.00           C  
ATOM     91  CG  LEU A   6       5.777   9.802  10.315  1.00  0.00           C  
ATOM     92  CD1 LEU A   6       5.327  10.447   9.020  1.00  0.00           C  
ATOM     93  CD2 LEU A   6       6.453   8.540  10.011  1.00  0.00           C  
ATOM     94  H   LEU A   6       8.036  12.372  12.560  1.00  0.00           H  
ATOM     95  HA  LEU A   6       6.065  12.623  10.462  1.00  0.00           H  
ATOM     96 1HB  LEU A   6       7.660  10.802  10.471  1.00  0.00           H  
ATOM     97 2HB  LEU A   6       7.028  10.213  12.004  1.00  0.00           H  
ATOM     98  HG  LEU A   6       4.896   9.610  10.931  1.00  0.00           H  
ATOM     99 1HD1 LEU A   6       4.648   9.779   8.499  1.00  0.00           H  
ATOM    100 2HD1 LEU A   6       4.818  11.367   9.227  1.00  0.00           H  
ATOM    101 3HD1 LEU A   6       6.187  10.640   8.394  1.00  0.00           H  
ATOM    102 1HD2 LEU A   6       5.751   7.917   9.479  1.00  0.00           H  
ATOM    103 2HD2 LEU A   6       7.325   8.732   9.386  1.00  0.00           H  
ATOM    104 3HD2 LEU A   6       6.767   8.054  10.934  1.00  0.00           H  
ATOM    105  N   ARG A   7       5.014  11.996  13.502  1.00  0.00           N  
ATOM    106  CA  ARG A   7       3.794  11.930  14.297  1.00  0.00           C  
ATOM    107  C   ARG A   7       2.917  13.152  14.022  1.00  0.00           C  
ATOM    108  O   ARG A   7       1.698  13.030  13.871  1.00  0.00           O  
ATOM    109  CB  ARG A   7       4.129  11.821  15.775  1.00  0.00           C  
ATOM    110  CG  ARG A   7       2.963  11.486  16.684  1.00  0.00           C  
ATOM    111  CD  ARG A   7       3.411  11.321  18.097  1.00  0.00           C  
ATOM    112  NE  ARG A   7       4.346  10.200  18.258  1.00  0.00           N  
ATOM    113  CZ  ARG A   7       3.993   8.901  18.416  1.00  0.00           C  
ATOM    114  NH1 ARG A   7       2.723   8.557  18.434  1.00  0.00           N  
ATOM    115  NH2 ARG A   7       4.933   7.975  18.558  1.00  0.00           N  
ATOM    116  H   ARG A   7       5.914  11.999  13.970  1.00  0.00           H  
ATOM    117  HA  ARG A   7       3.236  11.044  14.010  1.00  0.00           H  
ATOM    118 1HB  ARG A   7       4.876  11.046  15.914  1.00  0.00           H  
ATOM    119 2HB  ARG A   7       4.565  12.760  16.120  1.00  0.00           H  
ATOM    120 1HG  ARG A   7       2.228  12.290  16.647  1.00  0.00           H  
ATOM    121 2HG  ARG A   7       2.502  10.556  16.353  1.00  0.00           H  
ATOM    122 1HD  ARG A   7       3.917  12.232  18.419  1.00  0.00           H  
ATOM    123 2HD  ARG A   7       2.548  11.145  18.737  1.00  0.00           H  
ATOM    124  HE  ARG A   7       5.333  10.417  18.254  1.00  0.00           H  
ATOM    125 1HH1 ARG A   7       2.006   9.259  18.329  1.00  0.00           H  
ATOM    126 2HH1 ARG A   7       2.464   7.589  18.562  1.00  0.00           H  
ATOM    127 1HH2 ARG A   7       5.907   8.242  18.547  1.00  0.00           H  
ATOM    128 2HH2 ARG A   7       4.684   6.995  18.681  1.00  0.00           H  
ATOM    129  N   LYS A   8       3.543  14.324  13.909  1.00  0.00           N  
ATOM    130  CA  LYS A   8       2.812  15.540  13.567  1.00  0.00           C  
ATOM    131  C   LYS A   8       2.254  15.455  12.146  1.00  0.00           C  
ATOM    132  O   LYS A   8       1.131  15.890  11.879  1.00  0.00           O  
ATOM    133  CB  LYS A   8       3.719  16.762  13.712  1.00  0.00           C  
ATOM    134  CG  LYS A   8       4.069  17.114  15.154  1.00  0.00           C  
ATOM    135  CD  LYS A   8       5.014  18.306  15.222  1.00  0.00           C  
ATOM    136  CE  LYS A   8       5.382  18.642  16.661  1.00  0.00           C  
ATOM    137  NZ  LYS A   8       6.335  19.785  16.737  1.00  0.00           N  
ATOM    138  H   LYS A   8       4.544  14.372  14.072  1.00  0.00           H  
ATOM    139  HA  LYS A   8       1.971  15.645  14.252  1.00  0.00           H  
ATOM    140 1HB  LYS A   8       4.654  16.583  13.176  1.00  0.00           H  
ATOM    141 2HB  LYS A   8       3.240  17.628  13.258  1.00  0.00           H  
ATOM    142 1HG  LYS A   8       3.156  17.351  15.701  1.00  0.00           H  
ATOM    143 2HG  LYS A   8       4.544  16.256  15.630  1.00  0.00           H  
ATOM    144 1HD  LYS A   8       5.926  18.076  14.668  1.00  0.00           H  
ATOM    145 2HD  LYS A   8       4.541  19.174  14.764  1.00  0.00           H  
ATOM    146 1HE  LYS A   8       4.478  18.899  17.209  1.00  0.00           H  
ATOM    147 2HE  LYS A   8       5.842  17.769  17.124  1.00  0.00           H  
ATOM    148 1HZ  LYS A   8       6.555  19.978  17.704  1.00  0.00           H  
ATOM    149 2HZ  LYS A   8       7.183  19.551  16.239  1.00  0.00           H  
ATOM    150 3HZ  LYS A   8       5.915  20.604  16.319  1.00  0.00           H  
ATOM    151  N   LEU A   9       3.037  14.876  11.238  1.00  0.00           N  
ATOM    152  CA  LEU A   9       2.619  14.697   9.854  1.00  0.00           C  
ATOM    153  C   LEU A   9       1.449  13.715   9.740  1.00  0.00           C  
ATOM    154  O   LEU A   9       0.549  13.917   8.925  1.00  0.00           O  
ATOM    155  CB  LEU A   9       3.812  14.237   9.011  1.00  0.00           C  
ATOM    156  CG  LEU A   9       3.576  13.994   7.505  1.00  0.00           C  
ATOM    157  CD1 LEU A   9       3.028  15.258   6.835  1.00  0.00           C  
ATOM    158  CD2 LEU A   9       4.911  13.591   6.876  1.00  0.00           C  
ATOM    159  H   LEU A   9       3.965  14.569  11.513  1.00  0.00           H  
ATOM    160  HA  LEU A   9       2.288  15.663   9.478  1.00  0.00           H  
ATOM    161 1HB  LEU A   9       4.601  14.982   9.103  1.00  0.00           H  
ATOM    162 2HB  LEU A   9       4.173  13.322   9.433  1.00  0.00           H  
ATOM    163  HG  LEU A   9       2.848  13.193   7.369  1.00  0.00           H  
ATOM    164 1HD1 LEU A   9       2.874  15.065   5.777  1.00  0.00           H  
ATOM    165 2HD1 LEU A   9       2.079  15.536   7.285  1.00  0.00           H  
ATOM    166 3HD1 LEU A   9       3.739  16.075   6.955  1.00  0.00           H  
ATOM    167 1HD2 LEU A   9       4.776  13.411   5.821  1.00  0.00           H  
ATOM    168 2HD2 LEU A   9       5.635  14.395   7.014  1.00  0.00           H  
ATOM    169 3HD2 LEU A   9       5.284  12.690   7.348  1.00  0.00           H  
ATOM    170  N   GLU A  10       1.448  12.660  10.559  1.00  0.00           N  
ATOM    171  CA  GLU A  10       0.325  11.725  10.551  1.00  0.00           C  
ATOM    172  C   GLU A  10      -0.966  12.466  10.856  1.00  0.00           C  
ATOM    173  O   GLU A  10      -1.983  12.254  10.194  1.00  0.00           O  
ATOM    174  CB  GLU A  10       0.492  10.606  11.582  1.00  0.00           C  
ATOM    175  CG  GLU A  10      -0.684   9.604  11.585  1.00  0.00           C  
ATOM    176  CD  GLU A  10      -0.590   8.558  12.658  1.00  0.00           C  
ATOM    177  OE1 GLU A  10       0.497   8.174  12.996  1.00  0.00           O  
ATOM    178  OE2 GLU A  10      -1.620   8.150  13.152  1.00  0.00           O  
ATOM    179  H   GLU A  10       2.228  12.512  11.186  1.00  0.00           H  
ATOM    180  HA  GLU A  10       0.243  11.283   9.558  1.00  0.00           H  
ATOM    181 1HB  GLU A  10       1.413  10.062  11.395  1.00  0.00           H  
ATOM    182 2HB  GLU A  10       0.566  11.038  12.580  1.00  0.00           H  
ATOM    183 1HG  GLU A  10      -1.614  10.152  11.722  1.00  0.00           H  
ATOM    184 2HG  GLU A  10      -0.730   9.113  10.614  1.00  0.00           H  
ATOM    185  N   LYS A  11      -0.922  13.347  11.855  1.00  0.00           N  
ATOM    186  CA  LYS A  11      -2.098  14.124  12.216  1.00  0.00           C  
ATOM    187  C   LYS A  11      -2.558  14.973  11.036  1.00  0.00           C  
ATOM    188  O   LYS A  11      -3.757  15.078  10.772  1.00  0.00           O  
ATOM    189  CB  LYS A  11      -1.810  15.008  13.430  1.00  0.00           C  
ATOM    190  CG  LYS A  11      -1.644  14.241  14.738  1.00  0.00           C  
ATOM    191  CD  LYS A  11      -1.330  15.181  15.895  1.00  0.00           C  
ATOM    192  CE  LYS A  11      -1.140  14.416  17.197  1.00  0.00           C  
ATOM    193  NZ  LYS A  11      -0.810  15.324  18.330  1.00  0.00           N  
ATOM    194  H   LYS A  11      -0.058  13.458  12.380  1.00  0.00           H  
ATOM    195  HA  LYS A  11      -2.904  13.437  12.469  1.00  0.00           H  
ATOM    196 1HB  LYS A  11      -0.898  15.576  13.259  1.00  0.00           H  
ATOM    197 2HB  LYS A  11      -2.622  15.723  13.559  1.00  0.00           H  
ATOM    198 1HG  LYS A  11      -2.563  13.697  14.958  1.00  0.00           H  
ATOM    199 2HG  LYS A  11      -0.832  13.522  14.634  1.00  0.00           H  
ATOM    200 1HD  LYS A  11      -0.417  15.735  15.673  1.00  0.00           H  
ATOM    201 2HD  LYS A  11      -2.146  15.892  16.018  1.00  0.00           H  
ATOM    202 1HE  LYS A  11      -2.056  13.876  17.431  1.00  0.00           H  
ATOM    203 2HE  LYS A  11      -0.329  13.697  17.073  1.00  0.00           H  
ATOM    204 1HZ  LYS A  11      -0.691  14.782  19.174  1.00  0.00           H  
ATOM    205 2HZ  LYS A  11       0.046  15.821  18.127  1.00  0.00           H  
ATOM    206 3HZ  LYS A  11      -1.561  15.988  18.461  1.00  0.00           H  
ATOM    207  N   GLN A  12      -1.603  15.555  10.311  1.00  0.00           N  
ATOM    208  CA  GLN A  12      -1.932  16.346   9.130  1.00  0.00           C  
ATOM    209  C   GLN A  12      -2.587  15.484   8.055  1.00  0.00           C  
ATOM    210  O   GLN A  12      -3.550  15.910   7.417  1.00  0.00           O  
ATOM    211  CB  GLN A  12      -0.685  17.020   8.560  1.00  0.00           C  
ATOM    212  CG  GLN A  12      -0.960  17.942   7.383  1.00  0.00           C  
ATOM    213  CD  GLN A  12       0.296  18.601   6.871  1.00  0.00           C  
ATOM    214  OE1 GLN A  12       1.382  18.397   7.418  1.00  0.00           O  
ATOM    215  NE2 GLN A  12       0.160  19.401   5.822  1.00  0.00           N  
ATOM    216  H   GLN A  12      -0.634  15.458  10.601  1.00  0.00           H  
ATOM    217  HA  GLN A  12      -2.642  17.119   9.421  1.00  0.00           H  
ATOM    218 1HB  GLN A  12      -0.192  17.598   9.342  1.00  0.00           H  
ATOM    219 2HB  GLN A  12       0.016  16.259   8.227  1.00  0.00           H  
ATOM    220 1HG  GLN A  12      -1.397  17.365   6.571  1.00  0.00           H  
ATOM    221 2HG  GLN A  12      -1.651  18.723   7.700  1.00  0.00           H  
ATOM    222 1HE2 GLN A  12       0.961  19.868   5.441  1.00  0.00           H  
ATOM    223 2HE2 GLN A  12      -0.743  19.545   5.413  1.00  0.00           H  
ATOM    224  N   ALA A  13      -2.066  14.272   7.858  1.00  0.00           N  
ATOM    225  CA  ALA A  13      -2.622  13.345   6.876  1.00  0.00           C  
ATOM    226  C   ALA A  13      -4.060  12.983   7.237  1.00  0.00           C  
ATOM    227  O   ALA A  13      -4.911  12.820   6.356  1.00  0.00           O  
ATOM    228  CB  ALA A  13      -1.760  12.092   6.783  1.00  0.00           C  
ATOM    229  H   ALA A  13      -1.251  13.997   8.398  1.00  0.00           H  
ATOM    230  HA  ALA A  13      -2.636  13.838   5.907  1.00  0.00           H  
ATOM    231 1HB  ALA A  13      -2.173  11.420   6.031  1.00  0.00           H  
ATOM    232 2HB  ALA A  13      -0.744  12.371   6.502  1.00  0.00           H  
ATOM    233 3HB  ALA A  13      -1.742  11.590   7.747  1.00  0.00           H  
ATOM    234  N   ARG A  14      -4.332  12.857   8.537  1.00  0.00           N  
ATOM    235  CA  ARG A  14      -5.674  12.532   9.006  1.00  0.00           C  
ATOM    236  C   ARG A  14      -6.633  13.691   8.772  1.00  0.00           C  
ATOM    237  O   ARG A  14      -7.769  13.485   8.343  1.00  0.00           O  
ATOM    238  CB  ARG A  14      -5.656  12.166  10.482  1.00  0.00           C  
ATOM    239  CG  ARG A  14      -5.040  10.813  10.787  1.00  0.00           C  
ATOM    240  CD  ARG A  14      -5.023  10.519  12.239  1.00  0.00           C  
ATOM    241  NE  ARG A  14      -4.414   9.224  12.518  1.00  0.00           N  
ATOM    242  CZ  ARG A  14      -5.057   8.041  12.484  1.00  0.00           C  
ATOM    243  NH1 ARG A  14      -6.339   7.976  12.186  1.00  0.00           N  
ATOM    244  NH2 ARG A  14      -4.381   6.942  12.754  1.00  0.00           N  
ATOM    245  H   ARG A  14      -3.581  12.976   9.210  1.00  0.00           H  
ATOM    246  HA  ARG A  14      -6.036  11.672   8.446  1.00  0.00           H  
ATOM    247 1HB  ARG A  14      -5.096  12.915  11.035  1.00  0.00           H  
ATOM    248 2HB  ARG A  14      -6.674  12.163  10.869  1.00  0.00           H  
ATOM    249 1HG  ARG A  14      -5.612  10.035  10.285  1.00  0.00           H  
ATOM    250 2HG  ARG A  14      -4.012  10.794  10.428  1.00  0.00           H  
ATOM    251 1HD  ARG A  14      -4.440  11.284  12.752  1.00  0.00           H  
ATOM    252 2HD  ARG A  14      -6.039  10.516  12.629  1.00  0.00           H  
ATOM    253  HE  ARG A  14      -3.423   9.202  12.754  1.00  0.00           H  
ATOM    254 1HH1 ARG A  14      -6.854   8.819  11.980  1.00  0.00           H  
ATOM    255 2HH1 ARG A  14      -6.808   7.082  12.165  1.00  0.00           H  
ATOM    256 1HH2 ARG A  14      -3.391   7.012  12.981  1.00  0.00           H  
ATOM    257 2HH2 ARG A  14      -4.839   6.044  12.736  1.00  0.00           H  
ATOM    258  N   LYS A  15      -6.161  14.912   9.020  1.00  0.00           N  
ATOM    259  CA  LYS A  15      -6.960  16.107   8.773  1.00  0.00           C  
ATOM    260  C   LYS A  15      -7.206  16.284   7.279  1.00  0.00           C  
ATOM    261  O   LYS A  15      -8.292  16.688   6.861  1.00  0.00           O  
ATOM    262  CB  LYS A  15      -6.271  17.345   9.347  1.00  0.00           C  
ATOM    263  CG  LYS A  15      -6.263  17.410  10.869  1.00  0.00           C  
ATOM    264  CD  LYS A  15      -5.524  18.645  11.367  1.00  0.00           C  
ATOM    265  CE  LYS A  15      -5.499  18.702  12.888  1.00  0.00           C  
ATOM    266  NZ  LYS A  15      -4.758  19.894  13.387  1.00  0.00           N  
ATOM    267  H   LYS A  15      -5.226  15.008   9.404  1.00  0.00           H  
ATOM    268  HA  LYS A  15      -7.928  15.986   9.260  1.00  0.00           H  
ATOM    269 1HB  LYS A  15      -5.236  17.373   9.006  1.00  0.00           H  
ATOM    270 2HB  LYS A  15      -6.765  18.242   8.973  1.00  0.00           H  
ATOM    271 1HG  LYS A  15      -7.290  17.438  11.236  1.00  0.00           H  
ATOM    272 2HG  LYS A  15      -5.779  16.520  11.268  1.00  0.00           H  
ATOM    273 1HD  LYS A  15      -4.498  18.627  10.996  1.00  0.00           H  
ATOM    274 2HD  LYS A  15      -6.014  19.541  10.987  1.00  0.00           H  
ATOM    275 1HE  LYS A  15      -6.522  18.741  13.260  1.00  0.00           H  
ATOM    276 2HE  LYS A  15      -5.018  17.801  13.271  1.00  0.00           H  
ATOM    277 1HZ  LYS A  15      -4.763  19.896  14.397  1.00  0.00           H  
ATOM    278 2HZ  LYS A  15      -3.804  19.861  13.055  1.00  0.00           H  
ATOM    279 3HZ  LYS A  15      -5.202  20.735  13.047  1.00  0.00           H  
ATOM    280  N   GLN A  16      -6.190  15.961   6.478  1.00  0.00           N  
ATOM    281  CA  GLN A  16      -6.285  16.027   5.025  1.00  0.00           C  
ATOM    282  C   GLN A  16      -7.268  14.982   4.507  1.00  0.00           C  
ATOM    283  O   GLN A  16      -7.966  15.209   3.518  1.00  0.00           O  
ATOM    284  CB  GLN A  16      -4.909  15.817   4.384  1.00  0.00           C  
ATOM    285  CG  GLN A  16      -4.872  16.030   2.877  1.00  0.00           C  
ATOM    286  CD  GLN A  16      -5.162  17.464   2.483  1.00  0.00           C  
ATOM    287  OE1 GLN A  16      -4.535  18.400   2.990  1.00  0.00           O  
ATOM    288  NE2 GLN A  16      -6.116  17.647   1.578  1.00  0.00           N  
ATOM    289  H   GLN A  16      -5.315  15.665   6.895  1.00  0.00           H  
ATOM    290  HA  GLN A  16      -6.658  17.013   4.746  1.00  0.00           H  
ATOM    291 1HB  GLN A  16      -4.188  16.497   4.839  1.00  0.00           H  
ATOM    292 2HB  GLN A  16      -4.569  14.803   4.585  1.00  0.00           H  
ATOM    293 1HG  GLN A  16      -3.883  15.770   2.510  1.00  0.00           H  
ATOM    294 2HG  GLN A  16      -5.620  15.389   2.410  1.00  0.00           H  
ATOM    295 1HE2 GLN A  16      -6.352  18.573   1.279  1.00  0.00           H  
ATOM    296 2HE2 GLN A  16      -6.602  16.860   1.198  1.00  0.00           H  
ATOM    297  N   GLY A  17      -7.321  13.835   5.185  1.00  0.00           N  
ATOM    298  CA  GLY A  17      -8.224  12.759   4.805  1.00  0.00           C  
ATOM    299  C   GLY A  17      -7.591  11.813   3.794  1.00  0.00           C  
ATOM    300  O   GLY A  17      -8.292  11.182   3.002  1.00  0.00           O  
ATOM    301  H   GLY A  17      -6.706  13.697   5.978  1.00  0.00           H  
ATOM    302 1HA  GLY A  17      -8.510  12.201   5.697  1.00  0.00           H  
ATOM    303 2HA  GLY A  17      -9.137  13.182   4.389  1.00  0.00           H  
ATOM    304  N   ASP A  18      -6.263  11.735   3.802  1.00  0.00           N  
ATOM    305  CA  ASP A  18      -5.550  10.865   2.876  1.00  0.00           C  
ATOM    306  C   ASP A  18      -5.282   9.501   3.510  1.00  0.00           C  
ATOM    307  O   ASP A  18      -4.334   9.334   4.277  1.00  0.00           O  
ATOM    308  CB  ASP A  18      -4.246  11.528   2.427  1.00  0.00           C  
ATOM    309  CG  ASP A  18      -3.496  10.715   1.393  1.00  0.00           C  
ATOM    310  OD1 ASP A  18      -3.564   9.507   1.453  1.00  0.00           O  
ATOM    311  OD2 ASP A  18      -2.868  11.301   0.543  1.00  0.00           O  
ATOM    312  H   ASP A  18      -5.738  12.268   4.488  1.00  0.00           H  
ATOM    313  HA  ASP A  18      -6.174  10.713   1.996  1.00  0.00           H  
ATOM    314 1HB  ASP A  18      -4.466  12.510   2.006  1.00  0.00           H  
ATOM    315 2HB  ASP A  18      -3.600  11.681   3.292  1.00  0.00           H  
ATOM    316  N   GLU A  19      -6.144   8.532   3.206  1.00  0.00           N  
ATOM    317  CA  GLU A  19      -6.107   7.222   3.851  1.00  0.00           C  
ATOM    318  C   GLU A  19      -4.769   6.512   3.689  1.00  0.00           C  
ATOM    319  O   GLU A  19      -4.293   5.852   4.617  1.00  0.00           O  
ATOM    320  CB  GLU A  19      -7.219   6.333   3.292  1.00  0.00           C  
ATOM    321  CG  GLU A  19      -7.336   4.975   3.964  1.00  0.00           C  
ATOM    322  CD  GLU A  19      -8.474   4.158   3.430  1.00  0.00           C  
ATOM    323  OE1 GLU A  19      -8.996   4.499   2.390  1.00  0.00           O  
ATOM    324  OE2 GLU A  19      -8.832   3.191   4.062  1.00  0.00           O  
ATOM    325  H   GLU A  19      -6.875   8.725   2.534  1.00  0.00           H  
ATOM    326  HA  GLU A  19      -6.283   7.366   4.917  1.00  0.00           H  
ATOM    327 1HB  GLU A  19      -8.177   6.842   3.394  1.00  0.00           H  
ATOM    328 2HB  GLU A  19      -7.049   6.165   2.228  1.00  0.00           H  
ATOM    329 1HG  GLU A  19      -6.409   4.422   3.813  1.00  0.00           H  
ATOM    330 2HG  GLU A  19      -7.468   5.122   5.035  1.00  0.00           H  
ATOM    331  N   VAL A  20      -4.176   6.618   2.503  1.00  0.00           N  
ATOM    332  CA  VAL A  20      -2.920   5.934   2.229  1.00  0.00           C  
ATOM    333  C   VAL A  20      -1.785   6.530   3.043  1.00  0.00           C  
ATOM    334  O   VAL A  20      -0.990   5.798   3.635  1.00  0.00           O  
ATOM    335  CB  VAL A  20      -2.575   5.993   0.725  1.00  0.00           C  
ATOM    336  CG1 VAL A  20      -1.161   5.455   0.484  1.00  0.00           C  
ATOM    337  CG2 VAL A  20      -3.590   5.159  -0.055  1.00  0.00           C  
ATOM    338  H   VAL A  20      -4.610   7.183   1.784  1.00  0.00           H  
ATOM    339  HA  VAL A  20      -3.032   4.886   2.510  1.00  0.00           H  
ATOM    340  HB  VAL A  20      -2.607   7.030   0.387  1.00  0.00           H  
ATOM    341 1HG1 VAL A  20      -0.930   5.504  -0.580  1.00  0.00           H  
ATOM    342 2HG1 VAL A  20      -0.441   6.053   1.033  1.00  0.00           H  
ATOM    343 3HG1 VAL A  20      -1.107   4.420   0.821  1.00  0.00           H  
ATOM    344 1HG2 VAL A  20      -3.354   5.201  -1.117  1.00  0.00           H  
ATOM    345 2HG2 VAL A  20      -3.547   4.120   0.285  1.00  0.00           H  
ATOM    346 3HG2 VAL A  20      -4.591   5.552   0.110  1.00  0.00           H  
ATOM    347  N   LEU A  21      -1.710   7.856   3.085  1.00  0.00           N  
ATOM    348  CA  LEU A  21      -0.631   8.499   3.817  1.00  0.00           C  
ATOM    349  C   LEU A  21      -0.803   8.342   5.325  1.00  0.00           C  
ATOM    350  O   LEU A  21       0.185   8.265   6.055  1.00  0.00           O  
ATOM    351  CB  LEU A  21      -0.535   9.977   3.447  1.00  0.00           C  
ATOM    352  CG  LEU A  21      -0.138  10.295   1.969  1.00  0.00           C  
ATOM    353  CD1 LEU A  21      -0.071  11.797   1.807  1.00  0.00           C  
ATOM    354  CD2 LEU A  21       1.197   9.644   1.597  1.00  0.00           C  
ATOM    355  H   LEU A  21      -2.394   8.418   2.579  1.00  0.00           H  
ATOM    356  HA  LEU A  21       0.302   8.013   3.547  1.00  0.00           H  
ATOM    357 1HB  LEU A  21      -1.509  10.430   3.623  1.00  0.00           H  
ATOM    358 2HB  LEU A  21       0.177  10.454   4.104  1.00  0.00           H  
ATOM    359  HG  LEU A  21      -0.907   9.917   1.301  1.00  0.00           H  
ATOM    360 1HD1 LEU A  21       0.178  12.039   0.778  1.00  0.00           H  
ATOM    361 2HD1 LEU A  21      -1.035  12.238   2.057  1.00  0.00           H  
ATOM    362 3HD1 LEU A  21       0.694  12.193   2.469  1.00  0.00           H  
ATOM    363 1HD2 LEU A  21       1.438   9.890   0.565  1.00  0.00           H  
ATOM    364 2HD2 LEU A  21       1.974  10.013   2.242  1.00  0.00           H  
ATOM    365 3HD2 LEU A  21       1.128   8.568   1.695  1.00  0.00           H  
ATOM    366  N   VAL A  22      -2.047   8.258   5.798  1.00  0.00           N  
ATOM    367  CA  VAL A  22      -2.262   8.013   7.221  1.00  0.00           C  
ATOM    368  C   VAL A  22      -1.754   6.626   7.581  1.00  0.00           C  
ATOM    369  O   VAL A  22      -1.040   6.457   8.571  1.00  0.00           O  
ATOM    370  CB  VAL A  22      -3.752   8.130   7.602  1.00  0.00           C  
ATOM    371  CG1 VAL A  22      -3.967   7.645   9.036  1.00  0.00           C  
ATOM    372  CG2 VAL A  22      -4.190   9.569   7.493  1.00  0.00           C  
ATOM    373  H   VAL A  22      -2.838   8.356   5.168  1.00  0.00           H  
ATOM    374  HA  VAL A  22      -1.700   8.752   7.791  1.00  0.00           H  
ATOM    375  HB  VAL A  22      -4.346   7.507   6.932  1.00  0.00           H  
ATOM    376 1HG1 VAL A  22      -5.022   7.731   9.291  1.00  0.00           H  
ATOM    377 2HG1 VAL A  22      -3.661   6.604   9.129  1.00  0.00           H  
ATOM    378 3HG1 VAL A  22      -3.377   8.258   9.720  1.00  0.00           H  
ATOM    379 1HG2 VAL A  22      -5.241   9.646   7.757  1.00  0.00           H  
ATOM    380 2HG2 VAL A  22      -3.596  10.173   8.173  1.00  0.00           H  
ATOM    381 3HG2 VAL A  22      -4.048   9.925   6.483  1.00  0.00           H  
ATOM    382  N   MET A  23      -2.105   5.636   6.762  1.00  0.00           N  
ATOM    383  CA  MET A  23      -1.638   4.275   6.977  1.00  0.00           C  
ATOM    384  C   MET A  23      -0.121   4.221   7.017  1.00  0.00           C  
ATOM    385  O   MET A  23       0.463   3.644   7.934  1.00  0.00           O  
ATOM    386  CB  MET A  23      -2.135   3.360   5.864  1.00  0.00           C  
ATOM    387  CG  MET A  23      -1.599   1.927   5.944  1.00  0.00           C  
ATOM    388  SD  MET A  23      -1.740   1.029   4.387  1.00  0.00           S  
ATOM    389  CE  MET A  23      -0.481   1.857   3.410  1.00  0.00           C  
ATOM    390  H   MET A  23      -2.712   5.832   5.973  1.00  0.00           H  
ATOM    391  HA  MET A  23      -2.015   3.923   7.937  1.00  0.00           H  
ATOM    392 1HB  MET A  23      -3.222   3.310   5.896  1.00  0.00           H  
ATOM    393 2HB  MET A  23      -1.864   3.783   4.904  1.00  0.00           H  
ATOM    394 1HG  MET A  23      -0.553   1.939   6.235  1.00  0.00           H  
ATOM    395 2HG  MET A  23      -2.153   1.379   6.705  1.00  0.00           H  
ATOM    396 1HE  MET A  23      -0.429   1.413   2.431  1.00  0.00           H  
ATOM    397 2HE  MET A  23      -0.727   2.910   3.309  1.00  0.00           H  
ATOM    398 3HE  MET A  23       0.484   1.755   3.898  1.00  0.00           H  
ATOM    399  N   LEU A  24       0.514   4.822   6.014  1.00  0.00           N  
ATOM    400  CA  LEU A  24       1.962   4.783   5.906  1.00  0.00           C  
ATOM    401  C   LEU A  24       2.638   5.498   7.060  1.00  0.00           C  
ATOM    402  O   LEU A  24       3.631   5.007   7.594  1.00  0.00           O  
ATOM    403  CB  LEU A  24       2.392   5.422   4.589  1.00  0.00           C  
ATOM    404  CG  LEU A  24       2.047   4.639   3.327  1.00  0.00           C  
ATOM    405  CD1 LEU A  24       2.197   5.544   2.159  1.00  0.00           C  
ATOM    406  CD2 LEU A  24       2.982   3.435   3.189  1.00  0.00           C  
ATOM    407  H   LEU A  24      -0.025   5.289   5.292  1.00  0.00           H  
ATOM    408  HA  LEU A  24       2.277   3.744   5.921  1.00  0.00           H  
ATOM    409 1HB  LEU A  24       1.922   6.401   4.511  1.00  0.00           H  
ATOM    410 2HB  LEU A  24       3.473   5.563   4.608  1.00  0.00           H  
ATOM    411  HG  LEU A  24       1.020   4.300   3.371  1.00  0.00           H  
ATOM    412 1HD1 LEU A  24       1.954   5.006   1.243  1.00  0.00           H  
ATOM    413 2HD1 LEU A  24       1.528   6.391   2.270  1.00  0.00           H  
ATOM    414 3HD1 LEU A  24       3.217   5.892   2.125  1.00  0.00           H  
ATOM    415 1HD2 LEU A  24       2.736   2.890   2.281  1.00  0.00           H  
ATOM    416 2HD2 LEU A  24       4.015   3.780   3.135  1.00  0.00           H  
ATOM    417 3HD2 LEU A  24       2.868   2.776   4.043  1.00  0.00           H  
ATOM    418  N   ALA A  25       2.103   6.648   7.463  1.00  0.00           N  
ATOM    419  CA  ALA A  25       2.702   7.374   8.570  1.00  0.00           C  
ATOM    420  C   ALA A  25       2.658   6.521   9.827  1.00  0.00           C  
ATOM    421  O   ALA A  25       3.644   6.428  10.562  1.00  0.00           O  
ATOM    422  CB  ALA A  25       1.981   8.694   8.793  1.00  0.00           C  
ATOM    423  H   ALA A  25       1.292   7.032   6.989  1.00  0.00           H  
ATOM    424  HA  ALA A  25       3.745   7.569   8.326  1.00  0.00           H  
ATOM    425 1HB  ALA A  25       2.454   9.227   9.613  1.00  0.00           H  
ATOM    426 2HB  ALA A  25       2.034   9.297   7.888  1.00  0.00           H  
ATOM    427 3HB  ALA A  25       0.938   8.498   9.036  1.00  0.00           H  
ATOM    428  N   ARG A  26       1.530   5.845  10.048  1.00  0.00           N  
ATOM    429  CA  ARG A  26       1.396   4.997  11.221  1.00  0.00           C  
ATOM    430  C   ARG A  26       2.342   3.807  11.151  1.00  0.00           C  
ATOM    431  O   ARG A  26       2.971   3.457  12.149  1.00  0.00           O  
ATOM    432  CB  ARG A  26      -0.033   4.503  11.385  1.00  0.00           C  
ATOM    433  CG  ARG A  26      -0.255   3.559  12.575  1.00  0.00           C  
ATOM    434  CD  ARG A  26      -0.001   4.227  13.889  1.00  0.00           C  
ATOM    435  NE  ARG A  26      -0.105   3.292  15.000  1.00  0.00           N  
ATOM    436  CZ  ARG A  26       0.168   3.591  16.287  1.00  0.00           C  
ATOM    437  NH1 ARG A  26       0.545   4.809  16.615  1.00  0.00           N  
ATOM    438  NH2 ARG A  26       0.062   2.658  17.217  1.00  0.00           N  
ATOM    439  H   ARG A  26       0.742   5.956   9.416  1.00  0.00           H  
ATOM    440  HA  ARG A  26       1.654   5.595  12.094  1.00  0.00           H  
ATOM    441 1HB  ARG A  26      -0.699   5.357  11.508  1.00  0.00           H  
ATOM    442 2HB  ARG A  26      -0.341   3.977  10.481  1.00  0.00           H  
ATOM    443 1HG  ARG A  26      -1.286   3.209  12.569  1.00  0.00           H  
ATOM    444 2HG  ARG A  26       0.414   2.702  12.493  1.00  0.00           H  
ATOM    445 1HD  ARG A  26       1.001   4.645  13.901  1.00  0.00           H  
ATOM    446 2HD  ARG A  26      -0.730   5.023  14.039  1.00  0.00           H  
ATOM    447  HE  ARG A  26      -0.370   2.332  14.786  1.00  0.00           H  
ATOM    448 1HH1 ARG A  26       0.628   5.521  15.903  1.00  0.00           H  
ATOM    449 2HH1 ARG A  26       0.760   5.032  17.577  1.00  0.00           H  
ATOM    450 1HH2 ARG A  26      -0.226   1.721  16.964  1.00  0.00           H  
ATOM    451 2HH2 ARG A  26       0.270   2.878  18.180  1.00  0.00           H  
ATOM    452  N   MET A  27       2.467   3.199   9.970  1.00  0.00           N  
ATOM    453  CA  MET A  27       3.367   2.063   9.806  1.00  0.00           C  
ATOM    454  C   MET A  27       4.777   2.422  10.227  1.00  0.00           C  
ATOM    455  O   MET A  27       5.409   1.695  10.989  1.00  0.00           O  
ATOM    456  CB  MET A  27       3.398   1.599   8.352  1.00  0.00           C  
ATOM    457  CG  MET A  27       2.168   0.867   7.864  1.00  0.00           C  
ATOM    458  SD  MET A  27       2.138   0.728   6.061  1.00  0.00           S  
ATOM    459  CE  MET A  27       3.578  -0.277   5.728  1.00  0.00           C  
ATOM    460  H   MET A  27       1.914   3.520   9.181  1.00  0.00           H  
ATOM    461  HA  MET A  27       3.022   1.247  10.443  1.00  0.00           H  
ATOM    462 1HB  MET A  27       3.546   2.459   7.704  1.00  0.00           H  
ATOM    463 2HB  MET A  27       4.251   0.940   8.214  1.00  0.00           H  
ATOM    464 1HG  MET A  27       2.153  -0.137   8.289  1.00  0.00           H  
ATOM    465 2HG  MET A  27       1.271   1.387   8.190  1.00  0.00           H  
ATOM    466 1HE  MET A  27       3.680  -0.424   4.658  1.00  0.00           H  
ATOM    467 2HE  MET A  27       4.469   0.220   6.102  1.00  0.00           H  
ATOM    468 3HE  MET A  27       3.469  -1.243   6.216  1.00  0.00           H  
ATOM    469  N   VAL A  28       5.265   3.557   9.744  1.00  0.00           N  
ATOM    470  CA  VAL A  28       6.629   3.963  10.040  1.00  0.00           C  
ATOM    471  C   VAL A  28       6.806   4.196  11.531  1.00  0.00           C  
ATOM    472  O   VAL A  28       7.810   3.785  12.112  1.00  0.00           O  
ATOM    473  CB  VAL A  28       6.975   5.258   9.305  1.00  0.00           C  
ATOM    474  CG1 VAL A  28       8.356   5.746   9.729  1.00  0.00           C  
ATOM    475  CG2 VAL A  28       6.917   5.055   7.826  1.00  0.00           C  
ATOM    476  H   VAL A  28       4.689   4.124   9.130  1.00  0.00           H  
ATOM    477  HA  VAL A  28       7.307   3.173   9.718  1.00  0.00           H  
ATOM    478  HB  VAL A  28       6.258   5.992   9.582  1.00  0.00           H  
ATOM    479 1HG1 VAL A  28       8.584   6.680   9.216  1.00  0.00           H  
ATOM    480 2HG1 VAL A  28       8.380   5.913  10.804  1.00  0.00           H  
ATOM    481 3HG1 VAL A  28       9.100   4.996   9.462  1.00  0.00           H  
ATOM    482 1HG2 VAL A  28       7.144   5.993   7.321  1.00  0.00           H  
ATOM    483 2HG2 VAL A  28       7.630   4.319   7.545  1.00  0.00           H  
ATOM    484 3HG2 VAL A  28       5.930   4.722   7.537  1.00  0.00           H  
ATOM    485  N   LEU A  29       5.839   4.870  12.147  1.00  0.00           N  
ATOM    486  CA  LEU A  29       5.915   5.167  13.570  1.00  0.00           C  
ATOM    487  C   LEU A  29       5.902   3.893  14.402  1.00  0.00           C  
ATOM    488  O   LEU A  29       6.673   3.768  15.356  1.00  0.00           O  
ATOM    489  CB  LEU A  29       4.750   6.079  13.962  1.00  0.00           C  
ATOM    490  CG  LEU A  29       4.825   7.509  13.398  1.00  0.00           C  
ATOM    491  CD1 LEU A  29       3.479   8.175  13.533  1.00  0.00           C  
ATOM    492  CD2 LEU A  29       5.886   8.306  14.154  1.00  0.00           C  
ATOM    493  H   LEU A  29       5.040   5.199  11.612  1.00  0.00           H  
ATOM    494  HA  LEU A  29       6.850   5.683  13.763  1.00  0.00           H  
ATOM    495 1HB  LEU A  29       3.823   5.628  13.607  1.00  0.00           H  
ATOM    496 2HB  LEU A  29       4.707   6.146  15.049  1.00  0.00           H  
ATOM    497  HG  LEU A  29       5.077   7.467  12.344  1.00  0.00           H  
ATOM    498 1HD1 LEU A  29       3.533   9.171  13.114  1.00  0.00           H  
ATOM    499 2HD1 LEU A  29       2.741   7.596  12.984  1.00  0.00           H  
ATOM    500 3HD1 LEU A  29       3.194   8.230  14.581  1.00  0.00           H  
ATOM    501 1HD2 LEU A  29       5.933   9.315  13.754  1.00  0.00           H  
ATOM    502 2HD2 LEU A  29       5.621   8.350  15.209  1.00  0.00           H  
ATOM    503 3HD2 LEU A  29       6.857   7.834  14.045  1.00  0.00           H  
ATOM    504  N   GLU A  30       5.068   2.926  14.018  1.00  0.00           N  
ATOM    505  CA  GLU A  30       5.039   1.646  14.715  1.00  0.00           C  
ATOM    506  C   GLU A  30       6.371   0.935  14.544  1.00  0.00           C  
ATOM    507  O   GLU A  30       6.885   0.317  15.480  1.00  0.00           O  
ATOM    508  CB  GLU A  30       3.916   0.749  14.181  1.00  0.00           C  
ATOM    509  CG  GLU A  30       2.503   1.189  14.540  1.00  0.00           C  
ATOM    510  CD  GLU A  30       1.443   0.299  13.926  1.00  0.00           C  
ATOM    511  OE1 GLU A  30       1.804  -0.608  13.216  1.00  0.00           O  
ATOM    512  OE2 GLU A  30       0.277   0.533  14.162  1.00  0.00           O  
ATOM    513  H   GLU A  30       4.437   3.086  13.238  1.00  0.00           H  
ATOM    514  HA  GLU A  30       4.877   1.828  15.778  1.00  0.00           H  
ATOM    515 1HB  GLU A  30       3.979   0.705  13.092  1.00  0.00           H  
ATOM    516 2HB  GLU A  30       4.055  -0.265  14.554  1.00  0.00           H  
ATOM    517 1HG  GLU A  30       2.393   1.174  15.624  1.00  0.00           H  
ATOM    518 2HG  GLU A  30       2.358   2.211  14.204  1.00  0.00           H  
ATOM    519  N   TYR A  31       6.936   1.047  13.344  1.00  0.00           N  
ATOM    520  CA  TYR A  31       8.201   0.411  13.032  1.00  0.00           C  
ATOM    521  C   TYR A  31       9.343   1.073  13.791  1.00  0.00           C  
ATOM    522  O   TYR A  31      10.313   0.413  14.167  1.00  0.00           O  
ATOM    523  CB  TYR A  31       8.490   0.477  11.531  1.00  0.00           C  
ATOM    524  CG  TYR A  31       7.513  -0.244  10.624  1.00  0.00           C  
ATOM    525  CD1 TYR A  31       7.651  -0.082   9.265  1.00  0.00           C  
ATOM    526  CD2 TYR A  31       6.480  -1.041  11.123  1.00  0.00           C  
ATOM    527  CE1 TYR A  31       6.790  -0.708   8.401  1.00  0.00           C  
ATOM    528  CE2 TYR A  31       5.612  -1.668  10.246  1.00  0.00           C  
ATOM    529  CZ  TYR A  31       5.774  -1.501   8.886  1.00  0.00           C  
ATOM    530  OH  TYR A  31       4.932  -2.124   7.999  1.00  0.00           O  
ATOM    531  H   TYR A  31       6.449   1.560  12.616  1.00  0.00           H  
ATOM    532  HA  TYR A  31       8.153  -0.626  13.349  1.00  0.00           H  
ATOM    533 1HB  TYR A  31       8.514   1.520  11.223  1.00  0.00           H  
ATOM    534 2HB  TYR A  31       9.478   0.066  11.344  1.00  0.00           H  
ATOM    535  HD1 TYR A  31       8.453   0.542   8.878  1.00  0.00           H  
ATOM    536  HD2 TYR A  31       6.345  -1.174  12.189  1.00  0.00           H  
ATOM    537  HE1 TYR A  31       6.909  -0.586   7.336  1.00  0.00           H  
ATOM    538  HE2 TYR A  31       4.805  -2.292  10.628  1.00  0.00           H  
ATOM    539  HH  TYR A  31       5.274  -2.008   7.093  1.00  0.00           H  
ATOM    540  N   LEU A  32       9.248   2.381  14.013  1.00  0.00           N  
ATOM    541  CA  LEU A  32      10.282   3.066  14.778  1.00  0.00           C  
ATOM    542  C   LEU A  32      10.245   2.631  16.236  1.00  0.00           C  
ATOM    543  O   LEU A  32      11.281   2.326  16.828  1.00  0.00           O  
ATOM    544  CB  LEU A  32      10.106   4.590  14.677  1.00  0.00           C  
ATOM    545  CG  LEU A  32      10.523   5.238  13.339  1.00  0.00           C  
ATOM    546  CD1 LEU A  32       9.946   6.647  13.255  1.00  0.00           C  
ATOM    547  CD2 LEU A  32      12.062   5.288  13.269  1.00  0.00           C  
ATOM    548  H   LEU A  32       8.454   2.898  13.651  1.00  0.00           H  
ATOM    549  HA  LEU A  32      11.251   2.793  14.367  1.00  0.00           H  
ATOM    550 1HB  LEU A  32       9.057   4.825  14.844  1.00  0.00           H  
ATOM    551 2HB  LEU A  32      10.690   5.058  15.468  1.00  0.00           H  
ATOM    552  HG  LEU A  32      10.133   4.656  12.508  1.00  0.00           H  
ATOM    553 1HD1 LEU A  32      10.236   7.109  12.318  1.00  0.00           H  
ATOM    554 2HD1 LEU A  32       8.863   6.600  13.309  1.00  0.00           H  
ATOM    555 3HD1 LEU A  32      10.321   7.235  14.070  1.00  0.00           H  
ATOM    556 1HD2 LEU A  32      12.373   5.743  12.340  1.00  0.00           H  
ATOM    557 2HD2 LEU A  32      12.444   5.877  14.102  1.00  0.00           H  
ATOM    558 3HD2 LEU A  32      12.471   4.281  13.324  1.00  0.00           H  
ATOM    559  N   GLU A  33       9.044   2.543  16.800  1.00  0.00           N  
ATOM    560  CA  GLU A  33       8.884   2.160  18.199  1.00  0.00           C  
ATOM    561  C   GLU A  33       9.395   0.743  18.462  1.00  0.00           C  
ATOM    562  O   GLU A  33       9.979   0.471  19.511  1.00  0.00           O  
ATOM    563  CB  GLU A  33       7.411   2.268  18.612  1.00  0.00           C  
ATOM    564  CG  GLU A  33       6.871   3.704  18.703  1.00  0.00           C  
ATOM    565  CD  GLU A  33       5.382   3.750  18.973  1.00  0.00           C  
ATOM    566  OE1 GLU A  33       4.797   2.698  19.081  1.00  0.00           O  
ATOM    567  OE2 GLU A  33       4.829   4.830  19.060  1.00  0.00           O  
ATOM    568  H   GLU A  33       8.221   2.791  16.259  1.00  0.00           H  
ATOM    569  HA  GLU A  33       9.466   2.849  18.812  1.00  0.00           H  
ATOM    570 1HB  GLU A  33       6.796   1.726  17.893  1.00  0.00           H  
ATOM    571 2HB  GLU A  33       7.271   1.794  19.584  1.00  0.00           H  
ATOM    572 1HG  GLU A  33       7.390   4.225  19.506  1.00  0.00           H  
ATOM    573 2HG  GLU A  33       7.086   4.224  17.773  1.00  0.00           H  
ATOM    574  N   LYS A  34       9.183  -0.155  17.502  1.00  0.00           N  
ATOM    575  CA  LYS A  34       9.592  -1.550  17.643  1.00  0.00           C  
ATOM    576  C   LYS A  34      10.989  -1.851  17.090  1.00  0.00           C  
ATOM    577  O   LYS A  34      11.431  -3.001  17.122  1.00  0.00           O  
ATOM    578  CB  LYS A  34       8.563  -2.466  16.982  1.00  0.00           C  
ATOM    579  CG  LYS A  34       7.218  -2.496  17.696  1.00  0.00           C  
ATOM    580  CD  LYS A  34       6.258  -3.475  17.042  1.00  0.00           C  
ATOM    581  CE  LYS A  34       5.052  -3.753  17.932  1.00  0.00           C  
ATOM    582  NZ  LYS A  34       4.118  -2.597  17.985  1.00  0.00           N  
ATOM    583  H   LYS A  34       8.684   0.133  16.666  1.00  0.00           H  
ATOM    584  HA  LYS A  34       9.612  -1.784  18.708  1.00  0.00           H  
ATOM    585 1HB  LYS A  34       8.392  -2.136  15.955  1.00  0.00           H  
ATOM    586 2HB  LYS A  34       8.951  -3.484  16.939  1.00  0.00           H  
ATOM    587 1HG  LYS A  34       7.370  -2.784  18.738  1.00  0.00           H  
ATOM    588 2HG  LYS A  34       6.781  -1.498  17.673  1.00  0.00           H  
ATOM    589 1HD  LYS A  34       5.909  -3.051  16.102  1.00  0.00           H  
ATOM    590 2HD  LYS A  34       6.772  -4.413  16.831  1.00  0.00           H  
ATOM    591 1HE  LYS A  34       4.518  -4.623  17.550  1.00  0.00           H  
ATOM    592 2HE  LYS A  34       5.401  -3.968  18.941  1.00  0.00           H  
ATOM    593 1HZ  LYS A  34       3.338  -2.820  18.587  1.00  0.00           H  
ATOM    594 2HZ  LYS A  34       4.603  -1.786  18.346  1.00  0.00           H  
ATOM    595 3HZ  LYS A  34       3.779  -2.400  17.055  1.00  0.00           H  
ATOM    596  N   GLY A  35      11.671  -0.838  16.558  1.00  0.00           N  
ATOM    597  CA  GLY A  35      13.015  -1.019  16.009  1.00  0.00           C  
ATOM    598  C   GLY A  35      13.056  -1.719  14.644  1.00  0.00           C  
ATOM    599  O   GLY A  35      14.076  -2.304  14.278  1.00  0.00           O  
ATOM    600  H   GLY A  35      11.274   0.096  16.576  1.00  0.00           H  
ATOM    601 1HA  GLY A  35      13.490  -0.041  15.922  1.00  0.00           H  
ATOM    602 2HA  GLY A  35      13.612  -1.587  16.720  1.00  0.00           H  
ATOM    603  N   TRP A  36      11.950  -1.683  13.902  1.00  0.00           N  
ATOM    604  CA  TRP A  36      11.881  -2.315  12.585  1.00  0.00           C  
ATOM    605  C   TRP A  36      12.519  -1.466  11.490  1.00  0.00           C  
ATOM    606  O   TRP A  36      13.061  -1.998  10.519  1.00  0.00           O  
ATOM    607  CB  TRP A  36      10.427  -2.608  12.212  1.00  0.00           C  
ATOM    608  CG  TRP A  36       9.952  -4.010  12.503  1.00  0.00           C  
ATOM    609  CD1 TRP A  36      10.664  -5.168  12.372  1.00  0.00           C  
ATOM    610  CD2 TRP A  36       8.636  -4.406  12.955  1.00  0.00           C  
ATOM    611  NE1 TRP A  36       9.880  -6.243  12.704  1.00  0.00           N  
ATOM    612  CE2 TRP A  36       8.642  -5.795  13.065  1.00  0.00           C  
ATOM    613  CE3 TRP A  36       7.472  -3.705  13.262  1.00  0.00           C  
ATOM    614  CZ2 TRP A  36       7.527  -6.501  13.473  1.00  0.00           C  
ATOM    615  CZ3 TRP A  36       6.353  -4.411  13.666  1.00  0.00           C  
ATOM    616  CH2 TRP A  36       6.379  -5.774  13.771  1.00  0.00           C  
ATOM    617  H   TRP A  36      11.144  -1.175  14.238  1.00  0.00           H  
ATOM    618  HA  TRP A  36      12.422  -3.258  12.637  1.00  0.00           H  
ATOM    619 1HB  TRP A  36       9.791  -1.934  12.761  1.00  0.00           H  
ATOM    620 2HB  TRP A  36      10.276  -2.405  11.159  1.00  0.00           H  
ATOM    621  HD1 TRP A  36      11.698  -5.236  12.037  1.00  0.00           H  
ATOM    622  HE1 TRP A  36      10.159  -7.222  12.675  1.00  0.00           H  
ATOM    623  HE3 TRP A  36       7.444  -2.632  13.186  1.00  0.00           H  
ATOM    624  HZ2 TRP A  36       7.530  -7.589  13.559  1.00  0.00           H  
ATOM    625  HZ3 TRP A  36       5.447  -3.851  13.902  1.00  0.00           H  
ATOM    626  HH2 TRP A  36       5.481  -6.300  14.093  1.00  0.00           H  
ATOM    627  N   VAL A  37      12.447  -0.148  11.644  1.00  0.00           N  
ATOM    628  CA  VAL A  37      12.966   0.761  10.624  1.00  0.00           C  
ATOM    629  C   VAL A  37      13.989   1.719  11.220  1.00  0.00           C  
ATOM    630  O   VAL A  37      13.855   2.150  12.365  1.00  0.00           O  
ATOM    631  CB  VAL A  37      11.812   1.567   9.976  1.00  0.00           C  
ATOM    632  CG1 VAL A  37      11.206   2.521  10.984  1.00  0.00           C  
ATOM    633  CG2 VAL A  37      12.316   2.339   8.765  1.00  0.00           C  
ATOM    634  H   VAL A  37      12.000   0.223  12.475  1.00  0.00           H  
ATOM    635  HA  VAL A  37      13.455   0.170   9.848  1.00  0.00           H  
ATOM    636  HB  VAL A  37      11.032   0.873   9.668  1.00  0.00           H  
ATOM    637 1HG1 VAL A  37      10.378   3.063  10.526  1.00  0.00           H  
ATOM    638 2HG1 VAL A  37      10.849   1.968  11.831  1.00  0.00           H  
ATOM    639 3HG1 VAL A  37      11.959   3.231  11.309  1.00  0.00           H  
ATOM    640 1HG2 VAL A  37      11.492   2.885   8.328  1.00  0.00           H  
ATOM    641 2HG2 VAL A  37      13.081   3.041   9.062  1.00  0.00           H  
ATOM    642 3HG2 VAL A  37      12.725   1.644   8.031  1.00  0.00           H  
ATOM    643  N   SER A  38      15.013   2.045  10.439  1.00  0.00           N  
ATOM    644  CA  SER A  38      16.018   3.009  10.862  1.00  0.00           C  
ATOM    645  C   SER A  38      15.467   4.423  10.764  1.00  0.00           C  
ATOM    646  O   SER A  38      14.519   4.680  10.020  1.00  0.00           O  
ATOM    647  CB  SER A  38      17.259   2.885   9.997  1.00  0.00           C  
ATOM    648  OG  SER A  38      16.998   3.299   8.679  1.00  0.00           O  
ATOM    649  H   SER A  38      15.083   1.636   9.518  1.00  0.00           H  
ATOM    650  HA  SER A  38      16.282   2.811  11.903  1.00  0.00           H  
ATOM    651 1HB  SER A  38      18.061   3.490  10.420  1.00  0.00           H  
ATOM    652 2HB  SER A  38      17.595   1.849   9.996  1.00  0.00           H  
ATOM    653  HG  SER A  38      17.796   3.101   8.175  1.00  0.00           H  
ATOM    654  N   GLU A  39      16.093   5.353  11.472  1.00  0.00           N  
ATOM    655  CA  GLU A  39      15.675   6.745  11.423  1.00  0.00           C  
ATOM    656  C   GLU A  39      15.843   7.333  10.028  1.00  0.00           C  
ATOM    657  O   GLU A  39      15.048   8.169   9.600  1.00  0.00           O  
ATOM    658  CB  GLU A  39      16.468   7.568  12.437  1.00  0.00           C  
ATOM    659  CG  GLU A  39      16.212   7.181  13.888  1.00  0.00           C  
ATOM    660  CD  GLU A  39      16.992   5.966  14.318  1.00  0.00           C  
ATOM    661  OE1 GLU A  39      17.725   5.434  13.512  1.00  0.00           O  
ATOM    662  OE2 GLU A  39      16.853   5.566  15.447  1.00  0.00           O  
ATOM    663  H   GLU A  39      16.868   5.089  12.072  1.00  0.00           H  
ATOM    664  HA  GLU A  39      14.619   6.793  11.686  1.00  0.00           H  
ATOM    665 1HB  GLU A  39      17.535   7.460  12.240  1.00  0.00           H  
ATOM    666 2HB  GLU A  39      16.219   8.623  12.323  1.00  0.00           H  
ATOM    667 1HG  GLU A  39      16.481   8.019  14.530  1.00  0.00           H  
ATOM    668 2HG  GLU A  39      15.149   6.985  14.018  1.00  0.00           H  
ATOM    669  N   GLU A  40      16.893   6.913   9.325  1.00  0.00           N  
ATOM    670  CA  GLU A  40      17.171   7.453   8.000  1.00  0.00           C  
ATOM    671  C   GLU A  40      16.096   7.067   6.990  1.00  0.00           C  
ATOM    672  O   GLU A  40      15.637   7.911   6.217  1.00  0.00           O  
ATOM    673  CB  GLU A  40      18.538   6.975   7.509  1.00  0.00           C  
ATOM    674  CG  GLU A  40      19.722   7.570   8.263  1.00  0.00           C  
ATOM    675  CD  GLU A  40      21.046   7.022   7.804  1.00  0.00           C  
ATOM    676  OE1 GLU A  40      21.046   6.095   7.031  1.00  0.00           O  
ATOM    677  OE2 GLU A  40      22.056   7.531   8.227  1.00  0.00           O  
ATOM    678  H   GLU A  40      17.517   6.226   9.724  1.00  0.00           H  
ATOM    679  HA  GLU A  40      17.190   8.541   8.071  1.00  0.00           H  
ATOM    680 1HB  GLU A  40      18.596   5.890   7.596  1.00  0.00           H  
ATOM    681 2HB  GLU A  40      18.653   7.224   6.454  1.00  0.00           H  
ATOM    682 1HG  GLU A  40      19.720   8.651   8.125  1.00  0.00           H  
ATOM    683 2HG  GLU A  40      19.599   7.368   9.327  1.00  0.00           H  
ATOM    684  N   ASP A  41      15.670   5.803   7.011  1.00  0.00           N  
ATOM    685  CA  ASP A  41      14.617   5.365   6.100  1.00  0.00           C  
ATOM    686  C   ASP A  41      13.259   5.893   6.529  1.00  0.00           C  
ATOM    687  O   ASP A  41      12.413   6.207   5.689  1.00  0.00           O  
ATOM    688  CB  ASP A  41      14.577   3.842   5.970  1.00  0.00           C  
ATOM    689  CG  ASP A  41      15.686   3.280   5.040  1.00  0.00           C  
ATOM    690  OD1 ASP A  41      16.340   4.063   4.388  1.00  0.00           O  
ATOM    691  OD2 ASP A  41      15.840   2.076   4.965  1.00  0.00           O  
ATOM    692  H   ASP A  41      16.089   5.139   7.654  1.00  0.00           H  
ATOM    693  HA  ASP A  41      14.834   5.773   5.113  1.00  0.00           H  
ATOM    694 1HB  ASP A  41      14.696   3.396   6.958  1.00  0.00           H  
ATOM    695 2HB  ASP A  41      13.604   3.545   5.600  1.00  0.00           H  
ATOM    696  N   ALA A  42      13.048   6.002   7.835  1.00  0.00           N  
ATOM    697  CA  ALA A  42      11.800   6.537   8.346  1.00  0.00           C  
ATOM    698  C   ALA A  42      11.646   7.994   7.932  1.00  0.00           C  
ATOM    699  O   ALA A  42      10.549   8.439   7.593  1.00  0.00           O  
ATOM    700  CB  ALA A  42      11.757   6.407   9.850  1.00  0.00           C  
ATOM    701  H   ALA A  42      13.765   5.711   8.491  1.00  0.00           H  
ATOM    702  HA  ALA A  42      10.977   5.971   7.910  1.00  0.00           H  
ATOM    703 1HB  ALA A  42      10.818   6.798  10.219  1.00  0.00           H  
ATOM    704 2HB  ALA A  42      11.850   5.357  10.122  1.00  0.00           H  
ATOM    705 3HB  ALA A  42      12.579   6.968  10.284  1.00  0.00           H  
ATOM    706  N   ASP A  43      12.758   8.730   7.923  1.00  0.00           N  
ATOM    707  CA  ASP A  43      12.732  10.125   7.513  1.00  0.00           C  
ATOM    708  C   ASP A  43      12.476  10.242   6.016  1.00  0.00           C  
ATOM    709  O   ASP A  43      11.686  11.082   5.585  1.00  0.00           O  
ATOM    710  CB  ASP A  43      14.040  10.828   7.882  1.00  0.00           C  
ATOM    711  CG  ASP A  43      13.982  12.344   7.669  1.00  0.00           C  
ATOM    712  OD1 ASP A  43      13.170  12.988   8.300  1.00  0.00           O  
ATOM    713  OD2 ASP A  43      14.747  12.843   6.882  1.00  0.00           O  
ATOM    714  H   ASP A  43      13.633   8.321   8.234  1.00  0.00           H  
ATOM    715  HA  ASP A  43      11.918  10.623   8.039  1.00  0.00           H  
ATOM    716 1HB  ASP A  43      14.279  10.627   8.926  1.00  0.00           H  
ATOM    717 2HB  ASP A  43      14.853  10.419   7.279  1.00  0.00           H  
ATOM    718  N   GLU A  44      13.103   9.375   5.218  1.00  0.00           N  
ATOM    719  CA  GLU A  44      12.860   9.400   3.780  1.00  0.00           C  
ATOM    720  C   GLU A  44      11.377   9.189   3.506  1.00  0.00           C  
ATOM    721  O   GLU A  44      10.790   9.868   2.659  1.00  0.00           O  
ATOM    722  CB  GLU A  44      13.688   8.333   3.057  1.00  0.00           C  
ATOM    723  CG  GLU A  44      13.539   8.348   1.529  1.00  0.00           C  
ATOM    724  CD  GLU A  44      14.441   7.355   0.828  1.00  0.00           C  
ATOM    725  OE1 GLU A  44      15.204   6.694   1.494  1.00  0.00           O  
ATOM    726  OE2 GLU A  44      14.364   7.261  -0.373  1.00  0.00           O  
ATOM    727  H   GLU A  44      13.766   8.711   5.607  1.00  0.00           H  
ATOM    728  HA  GLU A  44      13.143  10.379   3.395  1.00  0.00           H  
ATOM    729 1HB  GLU A  44      14.743   8.466   3.297  1.00  0.00           H  
ATOM    730 2HB  GLU A  44      13.396   7.344   3.413  1.00  0.00           H  
ATOM    731 1HG  GLU A  44      12.505   8.120   1.275  1.00  0.00           H  
ATOM    732 2HG  GLU A  44      13.759   9.351   1.165  1.00  0.00           H  
ATOM    733  N   SER A  45      10.765   8.257   4.237  1.00  0.00           N  
ATOM    734  CA  SER A  45       9.340   8.000   4.088  1.00  0.00           C  
ATOM    735  C   SER A  45       8.526   9.218   4.506  1.00  0.00           C  
ATOM    736  O   SER A  45       7.619   9.636   3.787  1.00  0.00           O  
ATOM    737  CB  SER A  45       8.922   6.799   4.911  1.00  0.00           C  
ATOM    738  OG  SER A  45       7.551   6.545   4.758  1.00  0.00           O  
ATOM    739  H   SER A  45      11.305   7.709   4.899  1.00  0.00           H  
ATOM    740  HA  SER A  45       9.132   7.792   3.038  1.00  0.00           H  
ATOM    741 1HB  SER A  45       9.496   5.925   4.604  1.00  0.00           H  
ATOM    742 2HB  SER A  45       9.145   6.984   5.960  1.00  0.00           H  
ATOM    743  HG  SER A  45       7.440   6.219   3.857  1.00  0.00           H  
ATOM    744  N   ALA A  46       8.865   9.808   5.654  1.00  0.00           N  
ATOM    745  CA  ALA A  46       8.152  10.981   6.146  1.00  0.00           C  
ATOM    746  C   ALA A  46       8.239  12.130   5.148  1.00  0.00           C  
ATOM    747  O   ALA A  46       7.267  12.858   4.942  1.00  0.00           O  
ATOM    748  CB  ALA A  46       8.718  11.417   7.489  1.00  0.00           C  
ATOM    749  H   ALA A  46       9.618   9.417   6.211  1.00  0.00           H  
ATOM    750  HA  ALA A  46       7.104  10.716   6.267  1.00  0.00           H  
ATOM    751 1HB  ALA A  46       8.164  12.279   7.858  1.00  0.00           H  
ATOM    752 2HB  ALA A  46       8.635  10.598   8.202  1.00  0.00           H  
ATOM    753 3HB  ALA A  46       9.767  11.685   7.369  1.00  0.00           H  
ATOM    754  N   ASP A  47       9.397  12.273   4.508  1.00  0.00           N  
ATOM    755  CA  ASP A  47       9.604  13.326   3.522  1.00  0.00           C  
ATOM    756  C   ASP A  47       8.722  13.083   2.304  1.00  0.00           C  
ATOM    757  O   ASP A  47       8.050  13.997   1.816  1.00  0.00           O  
ATOM    758  CB  ASP A  47      11.081  13.376   3.111  1.00  0.00           C  
ATOM    759  CG  ASP A  47      11.449  14.586   2.262  1.00  0.00           C  
ATOM    760  OD1 ASP A  47      11.417  15.681   2.771  1.00  0.00           O  
ATOM    761  OD2 ASP A  47      11.770  14.398   1.114  1.00  0.00           O  
ATOM    762  H   ASP A  47      10.165  11.651   4.736  1.00  0.00           H  
ATOM    763  HA  ASP A  47       9.327  14.283   3.965  1.00  0.00           H  
ATOM    764 1HB  ASP A  47      11.703  13.377   4.008  1.00  0.00           H  
ATOM    765 2HB  ASP A  47      11.327  12.473   2.551  1.00  0.00           H  
ATOM    766  N   ARG A  48       8.678  11.833   1.847  1.00  0.00           N  
ATOM    767  CA  ARG A  48       7.816  11.466   0.733  1.00  0.00           C  
ATOM    768  C   ARG A  48       6.350  11.672   1.091  1.00  0.00           C  
ATOM    769  O   ARG A  48       5.569  12.142   0.267  1.00  0.00           O  
ATOM    770  CB  ARG A  48       8.059  10.020   0.323  1.00  0.00           C  
ATOM    771  CG  ARG A  48       9.360   9.783  -0.432  1.00  0.00           C  
ATOM    772  CD  ARG A  48       9.756   8.347  -0.439  1.00  0.00           C  
ATOM    773  NE  ARG A  48       8.781   7.492  -1.113  1.00  0.00           N  
ATOM    774  CZ  ARG A  48       8.821   6.141  -1.098  1.00  0.00           C  
ATOM    775  NH1 ARG A  48       9.794   5.529  -0.452  1.00  0.00           N  
ATOM    776  NH2 ARG A  48       7.893   5.433  -1.725  1.00  0.00           N  
ATOM    777  H   ARG A  48       9.270  11.127   2.272  1.00  0.00           H  
ATOM    778  HA  ARG A  48       8.058  12.107  -0.114  1.00  0.00           H  
ATOM    779 1HB  ARG A  48       8.084   9.396   1.212  1.00  0.00           H  
ATOM    780 2HB  ARG A  48       7.238   9.673  -0.302  1.00  0.00           H  
ATOM    781 1HG  ARG A  48       9.244  10.110  -1.465  1.00  0.00           H  
ATOM    782 2HG  ARG A  48      10.161  10.354   0.041  1.00  0.00           H  
ATOM    783 1HD  ARG A  48      10.713   8.240  -0.949  1.00  0.00           H  
ATOM    784 2HD  ARG A  48       9.856   8.003   0.591  1.00  0.00           H  
ATOM    785  HE  ARG A  48       8.025   7.938  -1.617  1.00  0.00           H  
ATOM    786 1HH1 ARG A  48      10.503   6.067   0.023  1.00  0.00           H  
ATOM    787 2HH1 ARG A  48       9.849   4.512  -0.436  1.00  0.00           H  
ATOM    788 1HH2 ARG A  48       7.137   5.900  -2.226  1.00  0.00           H  
ATOM    789 2HH2 ARG A  48       7.928   4.418  -1.694  1.00  0.00           H  
ATOM    790  N   ILE A  49       5.976  11.355   2.327  1.00  0.00           N  
ATOM    791  CA  ILE A  49       4.594  11.530   2.752  1.00  0.00           C  
ATOM    792  C   ILE A  49       4.182  12.993   2.705  1.00  0.00           C  
ATOM    793  O   ILE A  49       3.105  13.317   2.205  1.00  0.00           O  
ATOM    794  CB  ILE A  49       4.365  10.959   4.171  1.00  0.00           C  
ATOM    795  CG1 ILE A  49       4.458   9.413   4.128  1.00  0.00           C  
ATOM    796  CG2 ILE A  49       3.006  11.424   4.734  1.00  0.00           C  
ATOM    797  CD1 ILE A  49       4.570   8.751   5.488  1.00  0.00           C  
ATOM    798  H   ILE A  49       6.658  10.964   2.968  1.00  0.00           H  
ATOM    799  HA  ILE A  49       3.958  10.981   2.061  1.00  0.00           H  
ATOM    800  HB  ILE A  49       5.159  11.308   4.825  1.00  0.00           H  
ATOM    801 1HG1 ILE A  49       3.571   9.023   3.633  1.00  0.00           H  
ATOM    802 2HG1 ILE A  49       5.324   9.135   3.542  1.00  0.00           H  
ATOM    803 1HG2 ILE A  49       2.865  11.026   5.735  1.00  0.00           H  
ATOM    804 2HG2 ILE A  49       2.968  12.509   4.777  1.00  0.00           H  
ATOM    805 3HG2 ILE A  49       2.216  11.073   4.096  1.00  0.00           H  
ATOM    806 1HD1 ILE A  49       4.633   7.670   5.360  1.00  0.00           H  
ATOM    807 2HD1 ILE A  49       5.467   9.104   5.993  1.00  0.00           H  
ATOM    808 3HD1 ILE A  49       3.699   8.990   6.089  1.00  0.00           H  
ATOM    809  N   GLU A  50       5.024  13.881   3.228  1.00  0.00           N  
ATOM    810  CA  GLU A  50       4.678  15.297   3.247  1.00  0.00           C  
ATOM    811  C   GLU A  50       4.552  15.884   1.845  1.00  0.00           C  
ATOM    812  O   GLU A  50       3.603  16.618   1.563  1.00  0.00           O  
ATOM    813  CB  GLU A  50       5.703  16.099   4.049  1.00  0.00           C  
ATOM    814  CG  GLU A  50       5.327  17.567   4.224  1.00  0.00           C  
ATOM    815  CD  GLU A  50       6.291  18.342   5.079  1.00  0.00           C  
ATOM    816  OE1 GLU A  50       7.292  17.793   5.468  1.00  0.00           O  
ATOM    817  OE2 GLU A  50       6.019  19.488   5.351  1.00  0.00           O  
ATOM    818  H   GLU A  50       5.897  13.567   3.640  1.00  0.00           H  
ATOM    819  HA  GLU A  50       3.710  15.401   3.735  1.00  0.00           H  
ATOM    820 1HB  GLU A  50       5.823  15.660   5.036  1.00  0.00           H  
ATOM    821 2HB  GLU A  50       6.673  16.054   3.550  1.00  0.00           H  
ATOM    822 1HG  GLU A  50       5.287  18.026   3.242  1.00  0.00           H  
ATOM    823 2HG  GLU A  50       4.330  17.625   4.662  1.00  0.00           H  
ATOM    824  N   GLU A  51       5.494  15.565   0.958  1.00  0.00           N  
ATOM    825  CA  GLU A  51       5.451  16.131  -0.388  1.00  0.00           C  
ATOM    826  C   GLU A  51       4.293  15.562  -1.203  1.00  0.00           C  
ATOM    827  O   GLU A  51       3.648  16.283  -1.968  1.00  0.00           O  
ATOM    828  CB  GLU A  51       6.780  15.908  -1.109  1.00  0.00           C  
ATOM    829  CG  GLU A  51       7.933  16.740  -0.549  1.00  0.00           C  
ATOM    830  CD  GLU A  51       7.665  18.228  -0.618  1.00  0.00           C  
ATOM    831  OE1 GLU A  51       7.287  18.696  -1.663  1.00  0.00           O  
ATOM    832  OE2 GLU A  51       7.834  18.895   0.381  1.00  0.00           O  
ATOM    833  H   GLU A  51       6.259  14.952   1.227  1.00  0.00           H  
ATOM    834  HA  GLU A  51       5.295  17.206  -0.298  1.00  0.00           H  
ATOM    835 1HB  GLU A  51       7.060  14.855  -1.037  1.00  0.00           H  
ATOM    836 2HB  GLU A  51       6.669  16.148  -2.166  1.00  0.00           H  
ATOM    837 1HG  GLU A  51       8.098  16.459   0.492  1.00  0.00           H  
ATOM    838 2HG  GLU A  51       8.840  16.510  -1.106  1.00  0.00           H  
ATOM    839  N   VAL A  52       4.004  14.279  -1.013  1.00  0.00           N  
ATOM    840  CA  VAL A  52       2.877  13.651  -1.686  1.00  0.00           C  
ATOM    841  C   VAL A  52       1.567  14.253  -1.187  1.00  0.00           C  
ATOM    842  O   VAL A  52       0.648  14.484  -1.971  1.00  0.00           O  
ATOM    843  CB  VAL A  52       2.913  12.126  -1.487  1.00  0.00           C  
ATOM    844  CG1 VAL A  52       1.637  11.491  -1.979  1.00  0.00           C  
ATOM    845  CG2 VAL A  52       4.085  11.556  -2.269  1.00  0.00           C  
ATOM    846  H   VAL A  52       4.577  13.722  -0.388  1.00  0.00           H  
ATOM    847  HA  VAL A  52       2.962  13.850  -2.754  1.00  0.00           H  
ATOM    848  HB  VAL A  52       3.024  11.904  -0.425  1.00  0.00           H  
ATOM    849 1HG1 VAL A  52       1.689  10.415  -1.829  1.00  0.00           H  
ATOM    850 2HG1 VAL A  52       0.793  11.890  -1.427  1.00  0.00           H  
ATOM    851 3HG1 VAL A  52       1.509  11.702  -3.041  1.00  0.00           H  
ATOM    852 1HG2 VAL A  52       4.126  10.486  -2.126  1.00  0.00           H  
ATOM    853 2HG2 VAL A  52       3.953  11.777  -3.329  1.00  0.00           H  
ATOM    854 3HG2 VAL A  52       5.013  11.999  -1.931  1.00  0.00           H  
ATOM    855  N   LEU A  53       1.489  14.515   0.118  1.00  0.00           N  
ATOM    856  CA  LEU A  53       0.319  15.150   0.714  1.00  0.00           C  
ATOM    857  C   LEU A  53       0.058  16.509   0.066  1.00  0.00           C  
ATOM    858  O   LEU A  53      -1.077  16.824  -0.291  1.00  0.00           O  
ATOM    859  CB  LEU A  53       0.529  15.323   2.232  1.00  0.00           C  
ATOM    860  CG  LEU A  53      -0.696  15.761   3.075  1.00  0.00           C  
ATOM    861  CD1 LEU A  53      -0.549  15.195   4.483  1.00  0.00           C  
ATOM    862  CD2 LEU A  53      -0.783  17.286   3.137  1.00  0.00           C  
ATOM    863  H   LEU A  53       2.266  14.263   0.721  1.00  0.00           H  
ATOM    864  HA  LEU A  53      -0.548  14.514   0.544  1.00  0.00           H  
ATOM    865 1HB  LEU A  53       0.890  14.389   2.639  1.00  0.00           H  
ATOM    866 2HB  LEU A  53       1.305  16.071   2.382  1.00  0.00           H  
ATOM    867  HG  LEU A  53      -1.607  15.359   2.634  1.00  0.00           H  
ATOM    868 1HD1 LEU A  53      -1.408  15.492   5.080  1.00  0.00           H  
ATOM    869 2HD1 LEU A  53      -0.496  14.106   4.437  1.00  0.00           H  
ATOM    870 3HD1 LEU A  53       0.361  15.583   4.940  1.00  0.00           H  
ATOM    871 1HD2 LEU A  53      -1.644  17.572   3.744  1.00  0.00           H  
ATOM    872 2HD2 LEU A  53       0.126  17.681   3.588  1.00  0.00           H  
ATOM    873 3HD2 LEU A  53      -0.899  17.702   2.144  1.00  0.00           H  
ATOM    874  N   LYS A  54       1.115  17.317  -0.078  1.00  0.00           N  
ATOM    875  CA  LYS A  54       0.991  18.649  -0.673  1.00  0.00           C  
ATOM    876  C   LYS A  54       0.415  18.604  -2.085  1.00  0.00           C  
ATOM    877  O   LYS A  54      -0.432  19.427  -2.438  1.00  0.00           O  
ATOM    878  CB  LYS A  54       2.354  19.343  -0.738  1.00  0.00           C  
ATOM    879  CG  LYS A  54       2.929  19.814   0.586  1.00  0.00           C  
ATOM    880  CD  LYS A  54       4.325  20.402   0.368  1.00  0.00           C  
ATOM    881  CE  LYS A  54       4.979  20.829   1.668  1.00  0.00           C  
ATOM    882  NZ  LYS A  54       6.402  21.225   1.459  1.00  0.00           N  
ATOM    883  H   LYS A  54       2.021  17.004   0.256  1.00  0.00           H  
ATOM    884  HA  LYS A  54       0.317  19.241  -0.055  1.00  0.00           H  
ATOM    885 1HB  LYS A  54       3.079  18.663  -1.184  1.00  0.00           H  
ATOM    886 2HB  LYS A  54       2.283  20.211  -1.394  1.00  0.00           H  
ATOM    887 1HG  LYS A  54       2.280  20.575   1.019  1.00  0.00           H  
ATOM    888 2HG  LYS A  54       2.993  18.978   1.279  1.00  0.00           H  
ATOM    889 1HD  LYS A  54       4.960  19.655  -0.112  1.00  0.00           H  
ATOM    890 2HD  LYS A  54       4.254  21.266  -0.290  1.00  0.00           H  
ATOM    891 1HE  LYS A  54       4.433  21.674   2.084  1.00  0.00           H  
ATOM    892 2HE  LYS A  54       4.942  20.006   2.372  1.00  0.00           H  
ATOM    893 1HZ  LYS A  54       6.810  21.498   2.342  1.00  0.00           H  
ATOM    894 2HZ  LYS A  54       6.921  20.430   1.076  1.00  0.00           H  
ATOM    895 3HZ  LYS A  54       6.450  21.997   0.813  1.00  0.00           H  
ATOM    896  N   LYS A  55       0.879  17.639  -2.879  1.00  0.00           N  
ATOM    897  CA  LYS A  55       0.452  17.464  -4.266  1.00  0.00           C  
ATOM    898  C   LYS A  55       0.881  18.643  -5.132  1.00  0.00           C  
ATOM    899  O   LYS A  55       1.853  19.329  -4.816  1.00  0.00           O  
ATOM    900  OXT LYS A  55       0.387  18.769  -6.252  1.00  0.00           O  
ATOM    901  CB  LYS A  55      -1.067  17.272  -4.364  1.00  0.00           C  
ATOM    902  CG  LYS A  55      -1.581  15.984  -3.746  1.00  0.00           C  
ATOM    903  CD  LYS A  55      -3.094  15.882  -3.865  1.00  0.00           C  
ATOM    904  CE  LYS A  55      -3.609  14.581  -3.273  1.00  0.00           C  
ATOM    905  NZ  LYS A  55      -5.095  14.503  -3.307  1.00  0.00           N  
ATOM    906  H   LYS A  55       1.588  17.013  -2.508  1.00  0.00           H  
ATOM    907  HA  LYS A  55       0.935  16.569  -4.661  1.00  0.00           H  
ATOM    908 1HB  LYS A  55      -1.587  18.099  -3.896  1.00  0.00           H  
ATOM    909 2HB  LYS A  55      -1.357  17.265  -5.414  1.00  0.00           H  
ATOM    910 1HG  LYS A  55      -1.120  15.130  -4.242  1.00  0.00           H  
ATOM    911 2HG  LYS A  55      -1.308  15.959  -2.694  1.00  0.00           H  
ATOM    912 1HD  LYS A  55      -3.555  16.719  -3.339  1.00  0.00           H  
ATOM    913 2HD  LYS A  55      -3.380  15.933  -4.915  1.00  0.00           H  
ATOM    914 1HE  LYS A  55      -3.199  13.748  -3.840  1.00  0.00           H  
ATOM    915 2HE  LYS A  55      -3.274  14.503  -2.238  1.00  0.00           H  
ATOM    916 1HZ  LYS A  55      -5.395  13.625  -2.906  1.00  0.00           H  
ATOM    917 2HZ  LYS A  55      -5.486  15.268  -2.773  1.00  0.00           H  
ATOM    918 3HZ  LYS A  55      -5.416  14.563  -4.263  1.00  0.00           H  
TER                                                                             
ATOM    920  N   ASP B  56      28.183 -11.707 -16.125  1.00  0.00           N  
ATOM    921  CA  ASP B  56      27.443 -10.646 -15.446  1.00  0.00           C  
ATOM    922  C   ASP B  56      26.155 -11.152 -14.813  1.00  0.00           C  
ATOM    923  O   ASP B  56      25.435 -11.962 -15.404  1.00  0.00           O  
ATOM    924  CB  ASP B  56      27.097  -9.502 -16.389  1.00  0.00           C  
ATOM    925  CG  ASP B  56      26.524  -8.309 -15.627  1.00  0.00           C  
ATOM    926  OD1 ASP B  56      27.297  -7.493 -15.197  1.00  0.00           O  
ATOM    927  OD2 ASP B  56      25.324  -8.248 -15.423  1.00  0.00           O  
ATOM    928 1H   ASP B  56      29.018 -11.328 -16.523  1.00  0.00           H  
ATOM    929 2H   ASP B  56      28.422 -12.421 -15.468  1.00  0.00           H  
ATOM    930 3H   ASP B  56      27.615 -12.097 -16.851  1.00  0.00           H  
ATOM    931  HA  ASP B  56      28.074 -10.251 -14.650  1.00  0.00           H  
ATOM    932 1HB  ASP B  56      27.991  -9.186 -16.924  1.00  0.00           H  
ATOM    933 2HB  ASP B  56      26.366  -9.837 -17.127  1.00  0.00           H  
ATOM    934  N   TYR B  57      25.883 -10.675 -13.596  1.00  0.00           N  
ATOM    935  CA  TYR B  57      24.712 -11.092 -12.829  1.00  0.00           C  
ATOM    936  C   TYR B  57      23.750  -9.935 -12.475  1.00  0.00           C  
ATOM    937  O   TYR B  57      23.226  -9.878 -11.349  1.00  0.00           O  
ATOM    938  CB  TYR B  57      25.162 -11.870 -11.586  1.00  0.00           C  
ATOM    939  CG  TYR B  57      25.962 -13.111 -11.963  1.00  0.00           C  
ATOM    940  CD1 TYR B  57      27.341 -13.130 -11.745  1.00  0.00           C  
ATOM    941  CD2 TYR B  57      25.338 -14.203 -12.574  1.00  0.00           C  
ATOM    942  CE1 TYR B  57      28.085 -14.234 -12.129  1.00  0.00           C  
ATOM    943  CE2 TYR B  57      26.091 -15.302 -12.957  1.00  0.00           C  
ATOM    944  CZ  TYR B  57      27.449 -15.320 -12.741  1.00  0.00           C  
ATOM    945  OH  TYR B  57      28.185 -16.414 -13.142  1.00  0.00           O  
ATOM    946  H   TYR B  57      26.511  -9.991 -13.195  1.00  0.00           H  
ATOM    947  HA  TYR B  57      24.140 -11.786 -13.444  1.00  0.00           H  
ATOM    948 1HB  TYR B  57      25.777 -11.253 -10.965  1.00  0.00           H  
ATOM    949 2HB  TYR B  57      24.294 -12.177 -10.998  1.00  0.00           H  
ATOM    950  HD1 TYR B  57      27.830 -12.276 -11.277  1.00  0.00           H  
ATOM    951  HD2 TYR B  57      24.263 -14.186 -12.760  1.00  0.00           H  
ATOM    952  HE1 TYR B  57      29.161 -14.251 -11.962  1.00  0.00           H  
ATOM    953  HE2 TYR B  57      25.614 -16.152 -13.443  1.00  0.00           H  
ATOM    954  HH  TYR B  57      29.108 -16.279 -12.918  1.00  0.00           H  
ATOM    955  N   SER B  58      23.593  -8.956 -13.380  1.00  0.00           N  
ATOM    956  CA  SER B  58      22.609  -7.885 -13.181  1.00  0.00           C  
ATOM    957  C   SER B  58      21.170  -8.420 -13.262  1.00  0.00           C  
ATOM    958  O   SER B  58      20.860  -9.298 -14.081  1.00  0.00           O  
ATOM    959  CB  SER B  58      22.781  -6.795 -14.222  1.00  0.00           C  
ATOM    960  OG  SER B  58      24.032  -6.185 -14.110  1.00  0.00           O  
ATOM    961  H   SER B  58      24.138  -8.953 -14.255  1.00  0.00           H  
ATOM    962  HA  SER B  58      22.764  -7.457 -12.191  1.00  0.00           H  
ATOM    963 1HB  SER B  58      22.666  -7.217 -15.222  1.00  0.00           H  
ATOM    964 2HB  SER B  58      21.996  -6.051 -14.093  1.00  0.00           H  
ATOM    965  HG  SER B  58      24.650  -6.795 -14.587  1.00  0.00           H  
ATOM    966  N   PHE B  59      20.283  -7.842 -12.453  1.00  0.00           N  
ATOM    967  CA  PHE B  59      18.874  -8.249 -12.410  1.00  0.00           C  
ATOM    968  C   PHE B  59      17.928  -7.101 -12.074  1.00  0.00           C  
ATOM    969  O   PHE B  59      18.353  -6.045 -11.579  1.00  0.00           O  
ATOM    970  CB  PHE B  59      18.665  -9.345 -11.363  1.00  0.00           C  
ATOM    971  CG  PHE B  59      18.958  -8.886  -9.965  1.00  0.00           C  
ATOM    972  CD1 PHE B  59      17.954  -8.359  -9.170  1.00  0.00           C  
ATOM    973  CD2 PHE B  59      20.232  -8.997  -9.432  1.00  0.00           C  
ATOM    974  CE1 PHE B  59      18.214  -7.946  -7.888  1.00  0.00           C  
ATOM    975  CE2 PHE B  59      20.493  -8.584  -8.137  1.00  0.00           C  
ATOM    976  CZ  PHE B  59      19.484  -8.062  -7.373  1.00  0.00           C  
ATOM    977  H   PHE B  59      20.605  -7.121 -11.827  1.00  0.00           H  
ATOM    978  HA  PHE B  59      18.594  -8.638 -13.387  1.00  0.00           H  
ATOM    979 1HB  PHE B  59      17.636  -9.689 -11.390  1.00  0.00           H  
ATOM    980 2HB  PHE B  59      19.301 -10.195 -11.587  1.00  0.00           H  
ATOM    981  HD1 PHE B  59      16.946  -8.275  -9.581  1.00  0.00           H  
ATOM    982  HD2 PHE B  59      21.038  -9.419 -10.042  1.00  0.00           H  
ATOM    983  HE1 PHE B  59      17.412  -7.533  -7.276  1.00  0.00           H  
ATOM    984  HE2 PHE B  59      21.504  -8.677  -7.724  1.00  0.00           H  
ATOM    985  HZ  PHE B  59      19.689  -7.739  -6.362  1.00  0.00           H  
ATOM    986  N   SER B  60      16.638  -7.346 -12.309  1.00  0.00           N  
ATOM    987  CA  SER B  60      15.593  -6.379 -11.989  1.00  0.00           C  
ATOM    988  C   SER B  60      14.444  -7.074 -11.284  1.00  0.00           C  
ATOM    989  O   SER B  60      14.229  -8.277 -11.470  1.00  0.00           O  
ATOM    990  CB  SER B  60      15.066  -5.733 -13.257  1.00  0.00           C  
ATOM    991  OG  SER B  60      14.403  -6.684 -14.080  1.00  0.00           O  
ATOM    992  H   SER B  60      16.385  -8.243 -12.725  1.00  0.00           H  
ATOM    993  HA  SER B  60      16.001  -5.617 -11.324  1.00  0.00           H  
ATOM    994 1HB  SER B  60      14.376  -4.930 -13.000  1.00  0.00           H  
ATOM    995 2HB  SER B  60      15.897  -5.291 -13.809  1.00  0.00           H  
ATOM    996  HG  SER B  60      15.093  -7.151 -14.566  1.00  0.00           H  
ATOM    997  N   CYS B  61      13.696  -6.311 -10.485  1.00  0.00           N  
ATOM    998  CA  CYS B  61      12.561  -6.876  -9.768  1.00  0.00           C  
ATOM    999  C   CYS B  61      11.331  -5.987  -9.817  1.00  0.00           C  
ATOM   1000  O   CYS B  61      11.445  -4.769  -9.955  1.00  0.00           O  
ATOM   1001  CB  CYS B  61      12.922  -7.100  -8.299  1.00  0.00           C  
ATOM   1002  SG  CYS B  61      14.380  -8.142  -8.026  1.00  0.00           S  
ATOM   1003  H   CYS B  61      13.917  -5.332 -10.369  1.00  0.00           H  
ATOM   1004  HA  CYS B  61      12.310  -7.828 -10.228  1.00  0.00           H  
ATOM   1005 1HB  CYS B  61      13.098  -6.138  -7.816  1.00  0.00           H  
ATOM   1006 2HB  CYS B  61      12.077  -7.566  -7.796  1.00  0.00           H  
ATOM   1007  N   TYR B  62      10.168  -6.595  -9.577  1.00  0.00           N  
ATOM   1008  CA  TYR B  62       8.959  -5.807  -9.340  1.00  0.00           C  
ATOM   1009  C   TYR B  62       8.116  -6.420  -8.237  1.00  0.00           C  
ATOM   1010  O   TYR B  62       8.103  -7.635  -8.023  1.00  0.00           O  
ATOM   1011  CB  TYR B  62       8.121  -5.649 -10.593  1.00  0.00           C  
ATOM   1012  CG  TYR B  62       7.455  -6.883 -11.109  1.00  0.00           C  
ATOM   1013  CD1 TYR B  62       8.084  -7.672 -12.038  1.00  0.00           C  
ATOM   1014  CD2 TYR B  62       6.196  -7.211 -10.677  1.00  0.00           C  
ATOM   1015  CE1 TYR B  62       7.443  -8.796 -12.549  1.00  0.00           C  
ATOM   1016  CE2 TYR B  62       5.550  -8.340 -11.182  1.00  0.00           C  
ATOM   1017  CZ  TYR B  62       6.176  -9.125 -12.117  1.00  0.00           C  
ATOM   1018  OH  TYR B  62       5.553 -10.254 -12.611  1.00  0.00           O  
ATOM   1019  H   TYR B  62      10.154  -7.612  -9.533  1.00  0.00           H  
ATOM   1020  HA  TYR B  62       9.241  -4.814  -9.014  1.00  0.00           H  
ATOM   1021 1HB  TYR B  62       7.343  -4.906 -10.394  1.00  0.00           H  
ATOM   1022 2HB  TYR B  62       8.750  -5.250 -11.386  1.00  0.00           H  
ATOM   1023  HD1 TYR B  62       9.089  -7.413 -12.381  1.00  0.00           H  
ATOM   1024  HD2 TYR B  62       5.700  -6.579  -9.932  1.00  0.00           H  
ATOM   1025  HE1 TYR B  62       7.946  -9.422 -13.288  1.00  0.00           H  
ATOM   1026  HE2 TYR B  62       4.547  -8.598 -10.831  1.00  0.00           H  
ATOM   1027  HH  TYR B  62       4.746 -10.421 -12.114  1.00  0.00           H  
ATOM   1028  N   SER B  63       7.362  -5.579  -7.567  1.00  0.00           N  
ATOM   1029  CA  SER B  63       6.531  -6.052  -6.481  1.00  0.00           C  
ATOM   1030  C   SER B  63       5.084  -5.842  -6.778  1.00  0.00           C  
ATOM   1031  O   SER B  63       4.706  -5.003  -7.592  1.00  0.00           O  
ATOM   1032  CB  SER B  63       6.873  -5.324  -5.194  1.00  0.00           C  
ATOM   1033  OG  SER B  63       6.484  -3.979  -5.273  1.00  0.00           O  
ATOM   1034  H   SER B  63       7.395  -4.589  -7.801  1.00  0.00           H  
ATOM   1035  HA  SER B  63       6.692  -7.114  -6.349  1.00  0.00           H  
ATOM   1036 1HB  SER B  63       6.377  -5.807  -4.353  1.00  0.00           H  
ATOM   1037 2HB  SER B  63       7.943  -5.382  -5.025  1.00  0.00           H  
ATOM   1038  HG  SER B  63       7.044  -3.457  -4.623  1.00  0.00           H  
ATOM   1039  N   GLN B  64       4.251  -6.573  -6.102  1.00  0.00           N  
ATOM   1040  CA  GLN B  64       2.839  -6.315  -6.233  1.00  0.00           C  
ATOM   1041  C   GLN B  64       2.270  -6.329  -4.839  1.00  0.00           C  
ATOM   1042  O   GLN B  64       2.586  -7.220  -4.054  1.00  0.00           O  
ATOM   1043  CB  GLN B  64       2.186  -7.344  -7.128  1.00  0.00           C  
ATOM   1044  CG  GLN B  64       2.736  -7.417  -8.478  1.00  0.00           C  
ATOM   1045  CD  GLN B  64       1.903  -8.289  -9.357  1.00  0.00           C  
ATOM   1046  OE1 GLN B  64       1.854  -9.521  -9.217  1.00  0.00           O  
ATOM   1047  NE2 GLN B  64       1.208  -7.638 -10.266  1.00  0.00           N  
ATOM   1048  H   GLN B  64       4.616  -7.294  -5.481  1.00  0.00           H  
ATOM   1049  HA  GLN B  64       2.677  -5.323  -6.656  1.00  0.00           H  
ATOM   1050 1HB  GLN B  64       2.312  -8.306  -6.705  1.00  0.00           H  
ATOM   1051 2HB  GLN B  64       1.129  -7.126  -7.225  1.00  0.00           H  
ATOM   1052 1HG  GLN B  64       2.811  -6.438  -8.892  1.00  0.00           H  
ATOM   1053 2HG  GLN B  64       3.727  -7.863  -8.418  1.00  0.00           H  
ATOM   1054 1HE2 GLN B  64       0.606  -8.124 -10.898  1.00  0.00           H  
ATOM   1055 2HE2 GLN B  64       1.294  -6.610 -10.297  1.00  0.00           H  
ATOM   1056  N   LEU B  65       1.440  -5.362  -4.503  1.00  0.00           N  
ATOM   1057  CA  LEU B  65       0.979  -5.340  -3.130  1.00  0.00           C  
ATOM   1058  C   LEU B  65      -0.454  -5.810  -3.036  1.00  0.00           C  
ATOM   1059  O   LEU B  65      -1.252  -5.554  -3.936  1.00  0.00           O  
ATOM   1060  CB  LEU B  65       1.195  -3.945  -2.551  1.00  0.00           C  
ATOM   1061  CG  LEU B  65       2.718  -3.467  -2.645  1.00  0.00           C  
ATOM   1062  CD1 LEU B  65       2.878  -2.035  -2.106  1.00  0.00           C  
ATOM   1063  CD2 LEU B  65       3.614  -4.439  -1.890  1.00  0.00           C  
ATOM   1064  H   LEU B  65       1.164  -4.651  -5.166  1.00  0.00           H  
ATOM   1065  HA  LEU B  65       1.588  -6.020  -2.550  1.00  0.00           H  
ATOM   1066 1HB  LEU B  65       0.567  -3.241  -3.083  1.00  0.00           H  
ATOM   1067 2HB  LEU B  65       0.898  -3.951  -1.503  1.00  0.00           H  
ATOM   1068  HG  LEU B  65       3.021  -3.459  -3.692  1.00  0.00           H  
ATOM   1069 1HD1 LEU B  65       3.922  -1.731  -2.199  1.00  0.00           H  
ATOM   1070 2HD1 LEU B  65       2.265  -1.358  -2.666  1.00  0.00           H  
ATOM   1071 3HD1 LEU B  65       2.582  -2.006  -1.062  1.00  0.00           H  
ATOM   1072 1HD2 LEU B  65       4.654  -4.117  -1.982  1.00  0.00           H  
ATOM   1073 2HD2 LEU B  65       3.329  -4.455  -0.839  1.00  0.00           H  
ATOM   1074 3HD2 LEU B  65       3.512  -5.433  -2.300  1.00  0.00           H  
ATOM   1075  N   GLU B  66      -0.757  -6.536  -1.956  1.00  0.00           N  
ATOM   1076  CA  GLU B  66      -2.093  -7.090  -1.728  1.00  0.00           C  
ATOM   1077  C   GLU B  66      -2.553  -7.841  -2.974  1.00  0.00           C  
ATOM   1078  O   GLU B  66      -3.616  -7.568  -3.533  1.00  0.00           O  
ATOM   1079  CB  GLU B  66      -3.077  -6.001  -1.382  1.00  0.00           C  
ATOM   1080  CG  GLU B  66      -2.745  -5.241  -0.161  1.00  0.00           C  
ATOM   1081  CD  GLU B  66      -3.845  -4.260   0.192  1.00  0.00           C  
ATOM   1082  OE1 GLU B  66      -4.867  -4.660   0.695  1.00  0.00           O  
ATOM   1083  OE2 GLU B  66      -3.694  -3.092  -0.120  1.00  0.00           O  
ATOM   1084  H   GLU B  66      -0.027  -6.692  -1.260  1.00  0.00           H  
ATOM   1085  HA  GLU B  66      -2.042  -7.801  -0.899  1.00  0.00           H  
ATOM   1086 1HB  GLU B  66      -3.140  -5.309  -2.192  1.00  0.00           H  
ATOM   1087 2HB  GLU B  66      -4.065  -6.441  -1.245  1.00  0.00           H  
ATOM   1088 1HG  GLU B  66      -2.594  -5.940   0.664  1.00  0.00           H  
ATOM   1089 2HG  GLU B  66      -1.816  -4.711  -0.329  1.00  0.00           H  
ATOM   1090  N   VAL B  67      -1.717  -8.740  -3.437  1.00  0.00           N  
ATOM   1091  CA  VAL B  67      -1.932  -9.487  -4.657  1.00  0.00           C  
ATOM   1092  C   VAL B  67      -3.021 -10.516  -4.494  1.00  0.00           C  
ATOM   1093  O   VAL B  67      -3.860 -10.730  -5.361  1.00  0.00           O  
ATOM   1094  CB  VAL B  67      -0.657 -10.221  -4.974  1.00  0.00           C  
ATOM   1095  CG1 VAL B  67      -0.849 -11.105  -6.165  1.00  0.00           C  
ATOM   1096  CG2 VAL B  67       0.368  -9.240  -5.136  1.00  0.00           C  
ATOM   1097  H   VAL B  67      -0.891  -8.936  -2.880  1.00  0.00           H  
ATOM   1098  HA  VAL B  67      -2.197  -8.792  -5.457  1.00  0.00           H  
ATOM   1099  HB  VAL B  67      -0.392 -10.870  -4.133  1.00  0.00           H  
ATOM   1100 1HG1 VAL B  67       0.079 -11.638  -6.373  1.00  0.00           H  
ATOM   1101 2HG1 VAL B  67      -1.646 -11.819  -5.958  1.00  0.00           H  
ATOM   1102 3HG1 VAL B  67      -1.121 -10.492  -7.027  1.00  0.00           H  
ATOM   1103 1HG2 VAL B  67       1.314  -9.730  -5.338  1.00  0.00           H  
ATOM   1104 2HG2 VAL B  67       0.073  -8.613  -5.950  1.00  0.00           H  
ATOM   1105 3HG2 VAL B  67       0.450  -8.649  -4.227  1.00  0.00           H  
ATOM   1106  N   ASN B  68      -2.945 -11.195  -3.369  1.00  0.00           N  
ATOM   1107  CA  ASN B  68      -3.879 -12.244  -3.002  1.00  0.00           C  
ATOM   1108  C   ASN B  68      -4.326 -11.945  -1.589  1.00  0.00           C  
ATOM   1109  O   ASN B  68      -3.623 -12.216  -0.608  1.00  0.00           O  
ATOM   1110  CB  ASN B  68      -3.252 -13.617  -3.148  1.00  0.00           C  
ATOM   1111  CG  ASN B  68      -4.223 -14.748  -2.858  1.00  0.00           C  
ATOM   1112  OD1 ASN B  68      -5.423 -14.513  -2.663  1.00  0.00           O  
ATOM   1113  ND2 ASN B  68      -3.718 -15.976  -2.814  1.00  0.00           N  
ATOM   1114  H   ASN B  68      -2.213 -10.926  -2.711  1.00  0.00           H  
ATOM   1115  HA  ASN B  68      -4.757 -12.192  -3.646  1.00  0.00           H  
ATOM   1116 1HB  ASN B  68      -2.895 -13.725  -4.172  1.00  0.00           H  
ATOM   1117 2HB  ASN B  68      -2.398 -13.712  -2.512  1.00  0.00           H  
ATOM   1118 1HD2 ASN B  68      -4.312 -16.758  -2.622  1.00  0.00           H  
ATOM   1119 2HD2 ASN B  68      -2.733 -16.119  -2.970  1.00  0.00           H  
ATOM   1120  N   GLY B  69      -5.471 -11.309  -1.479  1.00  0.00           N  
ATOM   1121  CA  GLY B  69      -5.891 -10.835  -0.187  1.00  0.00           C  
ATOM   1122  C   GLY B  69      -4.818  -9.881   0.274  1.00  0.00           C  
ATOM   1123  O   GLY B  69      -4.410  -9.020  -0.494  1.00  0.00           O  
ATOM   1124  H   GLY B  69      -6.030 -11.127  -2.302  1.00  0.00           H  
ATOM   1125 1HA  GLY B  69      -6.849 -10.327  -0.263  1.00  0.00           H  
ATOM   1126 2HA  GLY B  69      -5.991 -11.666   0.510  1.00  0.00           H  
ATOM   1127  N   SER B  70      -4.346 -10.048   1.504  1.00  0.00           N  
ATOM   1128  CA  SER B  70      -3.312  -9.177   2.041  1.00  0.00           C  
ATOM   1129  C   SER B  70      -1.873  -9.562   1.671  1.00  0.00           C  
ATOM   1130  O   SER B  70      -0.948  -8.837   2.028  1.00  0.00           O  
ATOM   1131  CB  SER B  70      -3.450  -9.073   3.549  1.00  0.00           C  
ATOM   1132  OG  SER B  70      -3.201 -10.299   4.182  1.00  0.00           O  
ATOM   1133  H   SER B  70      -4.718 -10.789   2.078  1.00  0.00           H  
ATOM   1134  HA  SER B  70      -3.490  -8.177   1.635  1.00  0.00           H  
ATOM   1135 1HB  SER B  70      -2.760  -8.320   3.930  1.00  0.00           H  
ATOM   1136 2HB  SER B  70      -4.458  -8.738   3.793  1.00  0.00           H  
ATOM   1137  HG  SER B  70      -3.384 -10.155   5.128  1.00  0.00           H  
ATOM   1138  N   GLN B  71      -1.639 -10.711   1.039  1.00  0.00           N  
ATOM   1139  CA  GLN B  71      -0.236 -11.015   0.763  1.00  0.00           C  
ATOM   1140  C   GLN B  71       0.274 -10.252  -0.455  1.00  0.00           C  
ATOM   1141  O   GLN B  71      -0.459  -9.984  -1.421  1.00  0.00           O  
ATOM   1142  CB  GLN B  71       0.056 -12.506   0.616  1.00  0.00           C  
ATOM   1143  CG  GLN B  71      -0.337 -13.108  -0.619  1.00  0.00           C  
ATOM   1144  CD  GLN B  71       0.064 -14.557  -0.635  1.00  0.00           C  
ATOM   1145  OE1 GLN B  71      -0.124 -15.264  -1.643  1.00  0.00           O  
ATOM   1146  NE2 GLN B  71       0.635 -15.021   0.500  1.00  0.00           N  
ATOM   1147  H   GLN B  71      -2.395 -11.317   0.713  1.00  0.00           H  
ATOM   1148  HA  GLN B  71       0.359 -10.669   1.605  1.00  0.00           H  
ATOM   1149 1HB  GLN B  71       1.122 -12.680   0.725  1.00  0.00           H  
ATOM   1150 2HB  GLN B  71      -0.443 -13.047   1.411  1.00  0.00           H  
ATOM   1151 1HG  GLN B  71      -1.392 -13.045  -0.684  1.00  0.00           H  
ATOM   1152 2HG  GLN B  71       0.143 -12.588  -1.453  1.00  0.00           H  
ATOM   1153 1HE2 GLN B  71       0.930 -15.976   0.563  1.00  0.00           H  
ATOM   1154 2HE2 GLN B  71       0.764 -14.406   1.275  1.00  0.00           H  
ATOM   1155  N   HIS B  72       1.562  -9.990  -0.419  1.00  0.00           N  
ATOM   1156  CA  HIS B  72       2.300  -9.280  -1.424  1.00  0.00           C  
ATOM   1157  C   HIS B  72       3.154 -10.245  -2.223  1.00  0.00           C  
ATOM   1158  O   HIS B  72       3.424 -11.360  -1.761  1.00  0.00           O  
ATOM   1159  CB  HIS B  72       3.251  -8.313  -0.746  1.00  0.00           C  
ATOM   1160  CG  HIS B  72       2.596  -7.423   0.257  1.00  0.00           C  
ATOM   1161  ND1 HIS B  72       1.556  -6.584  -0.043  1.00  0.00           N  
ATOM   1162  CD2 HIS B  72       2.878  -7.223   1.566  1.00  0.00           C  
ATOM   1163  CE1 HIS B  72       1.218  -5.907   1.046  1.00  0.00           C  
ATOM   1164  NE2 HIS B  72       2.009  -6.275   2.027  1.00  0.00           N  
ATOM   1165  H   HIS B  72       2.071 -10.303   0.397  1.00  0.00           H  
ATOM   1166  HA  HIS B  72       1.632  -8.750  -2.095  1.00  0.00           H  
ATOM   1167 1HB  HIS B  72       4.018  -8.893  -0.232  1.00  0.00           H  
ATOM   1168 2HB  HIS B  72       3.748  -7.704  -1.498  1.00  0.00           H  
ATOM   1169  HD2 HIS B  72       3.657  -7.721   2.143  1.00  0.00           H  
ATOM   1170  HE1 HIS B  72       0.421  -5.167   1.113  1.00  0.00           H  
ATOM   1171  HE2 HIS B  72       1.980  -5.918   2.969  1.00  0.00           H  
ATOM   1172  N   SER B  73       3.677  -9.789  -3.365  1.00  0.00           N  
ATOM   1173  CA  SER B  73       4.632 -10.621  -4.088  1.00  0.00           C  
ATOM   1174  C   SER B  73       5.821  -9.812  -4.536  1.00  0.00           C  
ATOM   1175  O   SER B  73       5.760  -8.588  -4.680  1.00  0.00           O  
ATOM   1176  CB  SER B  73       4.040 -11.244  -5.325  1.00  0.00           C  
ATOM   1177  OG  SER B  73       3.747 -10.262  -6.299  1.00  0.00           O  
ATOM   1178  H   SER B  73       3.396  -8.875  -3.713  1.00  0.00           H  
ATOM   1179  HA  SER B  73       4.981 -11.404  -3.426  1.00  0.00           H  
ATOM   1180 1HB  SER B  73       4.748 -11.966  -5.728  1.00  0.00           H  
ATOM   1181 2HB  SER B  73       3.133 -11.784  -5.056  1.00  0.00           H  
ATOM   1182  HG  SER B  73       3.282 -10.719  -7.014  1.00  0.00           H  
ATOM   1183  N   LEU B  74       6.897 -10.512  -4.783  1.00  0.00           N  
ATOM   1184  CA  LEU B  74       8.095  -9.913  -5.341  1.00  0.00           C  
ATOM   1185  C   LEU B  74       8.688 -10.834  -6.358  1.00  0.00           C  
ATOM   1186  O   LEU B  74       8.977 -11.984  -6.042  1.00  0.00           O  
ATOM   1187  CB  LEU B  74       9.080  -9.606  -4.237  1.00  0.00           C  
ATOM   1188  CG  LEU B  74      10.437  -9.120  -4.619  1.00  0.00           C  
ATOM   1189  CD1 LEU B  74      10.367  -7.775  -5.298  1.00  0.00           C  
ATOM   1190  CD2 LEU B  74      11.225  -9.042  -3.355  1.00  0.00           C  
ATOM   1191  H   LEU B  74       6.866 -11.509  -4.580  1.00  0.00           H  
ATOM   1192  HA  LEU B  74       7.833  -8.990  -5.843  1.00  0.00           H  
ATOM   1193 1HB  LEU B  74       8.637  -8.837  -3.608  1.00  0.00           H  
ATOM   1194 2HB  LEU B  74       9.211 -10.481  -3.652  1.00  0.00           H  
ATOM   1195  HG  LEU B  74      10.908  -9.818  -5.312  1.00  0.00           H  
ATOM   1196 1HD1 LEU B  74      11.374  -7.439  -5.541  1.00  0.00           H  
ATOM   1197 2HD1 LEU B  74       9.789  -7.862  -6.202  1.00  0.00           H  
ATOM   1198 3HD1 LEU B  74       9.899  -7.058  -4.635  1.00  0.00           H  
ATOM   1199 1HD2 LEU B  74      12.214  -8.706  -3.575  1.00  0.00           H  
ATOM   1200 2HD2 LEU B  74      10.744  -8.355  -2.673  1.00  0.00           H  
ATOM   1201 3HD2 LEU B  74      11.271 -10.027  -2.899  1.00  0.00           H  
ATOM   1202  N   THR B  75       8.835 -10.348  -7.577  1.00  0.00           N  
ATOM   1203  CA  THR B  75       9.331 -11.164  -8.664  1.00  0.00           C  
ATOM   1204  C   THR B  75      10.586 -10.576  -9.285  1.00  0.00           C  
ATOM   1205  O   THR B  75      10.646  -9.382  -9.587  1.00  0.00           O  
ATOM   1206  CB  THR B  75       8.250 -11.316  -9.731  1.00  0.00           C  
ATOM   1207  OG1 THR B  75       7.074 -11.895  -9.146  1.00  0.00           O  
ATOM   1208  CG2 THR B  75       8.743 -12.209 -10.847  1.00  0.00           C  
ATOM   1209  H   THR B  75       8.575  -9.380  -7.759  1.00  0.00           H  
ATOM   1210  HA  THR B  75       9.583 -12.147  -8.279  1.00  0.00           H  
ATOM   1211  HB  THR B  75       8.002 -10.339 -10.121  1.00  0.00           H  
ATOM   1212  HG1 THR B  75       6.360 -11.890  -9.785  1.00  0.00           H  
ATOM   1213 1HG2 THR B  75       7.960 -12.310 -11.598  1.00  0.00           H  
ATOM   1214 2HG2 THR B  75       9.629 -11.776 -11.306  1.00  0.00           H  
ATOM   1215 3HG2 THR B  75       8.990 -13.191 -10.442  1.00  0.00           H  
ATOM   1216  N   CYS B  76      11.600 -11.414  -9.454  1.00  0.00           N  
ATOM   1217  CA  CYS B  76      12.861 -10.984 -10.027  1.00  0.00           C  
ATOM   1218  C   CYS B  76      13.261 -11.800 -11.240  1.00  0.00           C  
ATOM   1219  O   CYS B  76      12.899 -12.974 -11.392  1.00  0.00           O  
ATOM   1220  CB  CYS B  76      13.970 -11.047  -8.991  1.00  0.00           C  
ATOM   1221  SG  CYS B  76      13.683  -9.994  -7.526  1.00  0.00           S  
ATOM   1222  H   CYS B  76      11.475 -12.384  -9.189  1.00  0.00           H  
ATOM   1223  HA  CYS B  76      12.760  -9.958 -10.346  1.00  0.00           H  
ATOM   1224 1HB  CYS B  76      14.096 -12.078  -8.650  1.00  0.00           H  
ATOM   1225 2HB  CYS B  76      14.910 -10.737  -9.453  1.00  0.00           H  
ATOM   1226  N   ALA B  77      14.057 -11.183 -12.096  1.00  0.00           N  
ATOM   1227  CA  ALA B  77      14.594 -11.877 -13.253  1.00  0.00           C  
ATOM   1228  C   ALA B  77      15.922 -11.276 -13.666  1.00  0.00           C  
ATOM   1229  O   ALA B  77      16.208 -10.109 -13.381  1.00  0.00           O  
ATOM   1230  CB  ALA B  77      13.609 -11.821 -14.402  1.00  0.00           C  
ATOM   1231  H   ALA B  77      14.275 -10.198 -11.929  1.00  0.00           H  
ATOM   1232  HA  ALA B  77      14.766 -12.919 -12.981  1.00  0.00           H  
ATOM   1233 1HB  ALA B  77      14.018 -12.365 -15.256  1.00  0.00           H  
ATOM   1234 2HB  ALA B  77      12.672 -12.278 -14.096  1.00  0.00           H  
ATOM   1235 3HB  ALA B  77      13.438 -10.783 -14.680  1.00  0.00           H  
ATOM   1236  N   PHE B  78      16.743 -12.070 -14.347  1.00  0.00           N  
ATOM   1237  CA  PHE B  78      18.022 -11.555 -14.822  1.00  0.00           C  
ATOM   1238  C   PHE B  78      17.792 -10.753 -16.069  1.00  0.00           C  
ATOM   1239  O   PHE B  78      16.941 -11.103 -16.888  1.00  0.00           O  
ATOM   1240  CB  PHE B  78      19.034 -12.669 -15.077  1.00  0.00           C  
ATOM   1241  CG  PHE B  78      19.540 -13.271 -13.806  1.00  0.00           C  
ATOM   1242  CD1 PHE B  78      19.078 -14.499 -13.372  1.00  0.00           C  
ATOM   1243  CD2 PHE B  78      20.455 -12.583 -13.018  1.00  0.00           C  
ATOM   1244  CE1 PHE B  78      19.515 -15.024 -12.182  1.00  0.00           C  
ATOM   1245  CE2 PHE B  78      20.891 -13.100 -11.831  1.00  0.00           C  
ATOM   1246  CZ  PHE B  78      20.410 -14.323 -11.412  1.00  0.00           C  
ATOM   1247  H   PHE B  78      16.478 -13.024 -14.552  1.00  0.00           H  
ATOM   1248  HA  PHE B  78      18.442 -10.894 -14.065  1.00  0.00           H  
ATOM   1249 1HB  PHE B  78      18.582 -13.455 -15.683  1.00  0.00           H  
ATOM   1250 2HB  PHE B  78      19.882 -12.270 -15.633  1.00  0.00           H  
ATOM   1251  HD1 PHE B  78      18.355 -15.045 -13.983  1.00  0.00           H  
ATOM   1252  HD2 PHE B  78      20.821 -11.615 -13.352  1.00  0.00           H  
ATOM   1253  HE1 PHE B  78      19.144 -15.994 -11.842  1.00  0.00           H  
ATOM   1254  HE2 PHE B  78      21.604 -12.541 -11.223  1.00  0.00           H  
ATOM   1255  HZ  PHE B  78      20.730 -14.746 -10.477  1.00  0.00           H  
ATOM   1256  N   GLU B  79      18.549  -9.677 -16.221  1.00  0.00           N  
ATOM   1257  CA  GLU B  79      18.394  -8.844 -17.403  1.00  0.00           C  
ATOM   1258  C   GLU B  79      18.725  -9.599 -18.698  1.00  0.00           C  
ATOM   1259  O   GLU B  79      18.041  -9.429 -19.708  1.00  0.00           O  
ATOM   1260  CB  GLU B  79      19.223  -7.573 -17.239  1.00  0.00           C  
ATOM   1261  CG  GLU B  79      18.655  -6.624 -16.161  1.00  0.00           C  
ATOM   1262  CD  GLU B  79      19.528  -5.426 -15.843  1.00  0.00           C  
ATOM   1263  OE1 GLU B  79      20.656  -5.400 -16.269  1.00  0.00           O  
ATOM   1264  OE2 GLU B  79      19.056  -4.536 -15.166  1.00  0.00           O  
ATOM   1265  H   GLU B  79      19.249  -9.454 -15.506  1.00  0.00           H  
ATOM   1266  HA  GLU B  79      17.346  -8.543 -17.462  1.00  0.00           H  
ATOM   1267 1HB  GLU B  79      20.244  -7.839 -16.951  1.00  0.00           H  
ATOM   1268 2HB  GLU B  79      19.270  -7.038 -18.185  1.00  0.00           H  
ATOM   1269 1HG  GLU B  79      17.679  -6.268 -16.488  1.00  0.00           H  
ATOM   1270 2HG  GLU B  79      18.503  -7.196 -15.252  1.00  0.00           H  
ATOM   1271  N   ASP B  80      19.753 -10.453 -18.656  1.00  0.00           N  
ATOM   1272  CA  ASP B  80      20.130 -11.261 -19.814  1.00  0.00           C  
ATOM   1273  C   ASP B  80      19.485 -12.634 -19.684  1.00  0.00           C  
ATOM   1274  O   ASP B  80      19.799 -13.343 -18.731  1.00  0.00           O  
ATOM   1275  CB  ASP B  80      21.638 -11.476 -19.936  1.00  0.00           C  
ATOM   1276  CG  ASP B  80      22.402 -10.246 -20.349  1.00  0.00           C  
ATOM   1277  OD1 ASP B  80      21.833  -9.376 -20.955  1.00  0.00           O  
ATOM   1278  OD2 ASP B  80      23.591 -10.218 -20.108  1.00  0.00           O  
ATOM   1279  H   ASP B  80      20.269 -10.538 -17.793  1.00  0.00           H  
ATOM   1280  HA  ASP B  80      19.794 -10.741 -20.700  1.00  0.00           H  
ATOM   1281 1HB  ASP B  80      22.031 -11.823 -18.980  1.00  0.00           H  
ATOM   1282 2HB  ASP B  80      21.828 -12.267 -20.668  1.00  0.00           H  
ATOM   1283  N   PRO B  81      18.668 -13.098 -20.638  1.00  0.00           N  
ATOM   1284  CA  PRO B  81      17.946 -14.366 -20.586  1.00  0.00           C  
ATOM   1285  C   PRO B  81      18.859 -15.543 -20.886  1.00  0.00           C  
ATOM   1286  O   PRO B  81      18.683 -16.243 -21.885  1.00  0.00           O  
ATOM   1287  CB  PRO B  81      16.907 -14.180 -21.692  1.00  0.00           C  
ATOM   1288  CG  PRO B  81      17.566 -13.213 -22.651  1.00  0.00           C  
ATOM   1289  CD  PRO B  81      18.324 -12.227 -21.752  1.00  0.00           C  
ATOM   1290  HA  PRO B  81      17.471 -14.476 -19.599  1.00  0.00           H  
ATOM   1291 1HB  PRO B  81      16.675 -15.152 -22.155  1.00  0.00           H  
ATOM   1292 2HB  PRO B  81      15.968 -13.794 -21.267  1.00  0.00           H  
ATOM   1293 1HG  PRO B  81      18.232 -13.761 -23.334  1.00  0.00           H  
ATOM   1294 2HG  PRO B  81      16.803 -12.720 -23.273  1.00  0.00           H  
ATOM   1295 1HD  PRO B  81      19.224 -11.869 -22.275  1.00  0.00           H  
ATOM   1296 2HD  PRO B  81      17.654 -11.405 -21.434  1.00  0.00           H  
ATOM   1297  N   ASP B  82      19.860 -15.710 -20.034  1.00  0.00           N  
ATOM   1298  CA  ASP B  82      20.881 -16.715 -20.223  1.00  0.00           C  
ATOM   1299  C   ASP B  82      21.195 -17.501 -18.930  1.00  0.00           C  
ATOM   1300  O   ASP B  82      20.709 -17.162 -17.853  1.00  0.00           O  
ATOM   1301  CB  ASP B  82      22.101 -16.012 -20.815  1.00  0.00           C  
ATOM   1302  CG  ASP B  82      23.022 -16.932 -21.571  1.00  0.00           C  
ATOM   1303  OD1 ASP B  82      22.834 -18.134 -21.525  1.00  0.00           O  
ATOM   1304  OD2 ASP B  82      23.875 -16.418 -22.252  1.00  0.00           O  
ATOM   1305  H   ASP B  82      19.916 -15.087 -19.236  1.00  0.00           H  
ATOM   1306  HA  ASP B  82      20.520 -17.430 -20.960  1.00  0.00           H  
ATOM   1307 1HB  ASP B  82      21.767 -15.222 -21.489  1.00  0.00           H  
ATOM   1308 2HB  ASP B  82      22.666 -15.534 -20.011  1.00  0.00           H  
ATOM   1309  N   VAL B  83      22.021 -18.541 -19.092  1.00  0.00           N  
ATOM   1310  CA  VAL B  83      22.579 -19.484 -18.093  1.00  0.00           C  
ATOM   1311  C   VAL B  83      21.751 -20.775 -17.986  1.00  0.00           C  
ATOM   1312  O   VAL B  83      20.815 -20.877 -17.188  1.00  0.00           O  
ATOM   1313  CB  VAL B  83      22.736 -18.889 -16.663  1.00  0.00           C  
ATOM   1314  CG1 VAL B  83      23.313 -19.970 -15.772  1.00  0.00           C  
ATOM   1315  CG2 VAL B  83      23.667 -17.646 -16.655  1.00  0.00           C  
ATOM   1316  H   VAL B  83      22.318 -18.676 -20.056  1.00  0.00           H  
ATOM   1317  HA  VAL B  83      23.579 -19.762 -18.429  1.00  0.00           H  
ATOM   1318  HB  VAL B  83      21.759 -18.639 -16.267  1.00  0.00           H  
ATOM   1319 1HG1 VAL B  83      23.405 -19.594 -14.754  1.00  0.00           H  
ATOM   1320 2HG1 VAL B  83      22.669 -20.838 -15.792  1.00  0.00           H  
ATOM   1321 3HG1 VAL B  83      24.295 -20.253 -16.144  1.00  0.00           H  
ATOM   1322 1HG2 VAL B  83      23.760 -17.280 -15.634  1.00  0.00           H  
ATOM   1323 2HG2 VAL B  83      24.649 -17.930 -17.030  1.00  0.00           H  
ATOM   1324 3HG2 VAL B  83      23.261 -16.857 -17.279  1.00  0.00           H  
ATOM   1325  N   ASN B  84      22.112 -21.768 -18.802  1.00  0.00           N  
ATOM   1326  CA  ASN B  84      21.470 -23.089 -18.830  1.00  0.00           C  
ATOM   1327  C   ASN B  84      21.567 -23.810 -17.491  1.00  0.00           C  
ATOM   1328  O   ASN B  84      22.642 -23.858 -16.884  1.00  0.00           O  
ATOM   1329  CB  ASN B  84      22.059 -23.966 -19.927  1.00  0.00           C  
ATOM   1330  CG  ASN B  84      21.302 -25.287 -20.112  1.00  0.00           C  
ATOM   1331  OD1 ASN B  84      20.063 -25.314 -20.107  1.00  0.00           O  
ATOM   1332  ND2 ASN B  84      22.028 -26.370 -20.275  1.00  0.00           N  
ATOM   1333  H   ASN B  84      22.884 -21.597 -19.433  1.00  0.00           H  
ATOM   1334  HA  ASN B  84      20.409 -22.944 -19.039  1.00  0.00           H  
ATOM   1335 1HB  ASN B  84      22.048 -23.423 -20.873  1.00  0.00           H  
ATOM   1336 2HB  ASN B  84      23.098 -24.193 -19.690  1.00  0.00           H  
ATOM   1337 1HD2 ASN B  84      21.583 -27.258 -20.395  1.00  0.00           H  
ATOM   1338 2HD2 ASN B  84      23.025 -26.309 -20.268  1.00  0.00           H  
ATOM   1339  N   THR B  85      20.449 -24.370 -17.024  1.00  0.00           N  
ATOM   1340  CA  THR B  85      20.418 -25.102 -15.751  1.00  0.00           C  
ATOM   1341  C   THR B  85      21.095 -24.344 -14.603  1.00  0.00           C  
ATOM   1342  O   THR B  85      21.865 -24.912 -13.827  1.00  0.00           O  
ATOM   1343  CB  THR B  85      21.068 -26.501 -15.908  1.00  0.00           C  
ATOM   1344  OG1 THR B  85      22.439 -26.365 -16.339  1.00  0.00           O  
ATOM   1345  CG2 THR B  85      20.306 -27.350 -16.920  1.00  0.00           C  
ATOM   1346  H   THR B  85      19.601 -24.293 -17.572  1.00  0.00           H  
ATOM   1347  HA  THR B  85      19.374 -25.248 -15.473  1.00  0.00           H  
ATOM   1348  HB  THR B  85      21.057 -26.998 -14.940  1.00  0.00           H  
ATOM   1349  HG1 THR B  85      22.755 -25.453 -16.155  1.00  0.00           H  
ATOM   1350 1HG2 THR B  85      20.778 -28.327 -17.004  1.00  0.00           H  
ATOM   1351 2HG2 THR B  85      19.275 -27.471 -16.590  1.00  0.00           H  
ATOM   1352 3HG2 THR B  85      20.315 -26.866 -17.883  1.00  0.00           H  
ATOM   1353  N   THR B  86      20.763 -23.068 -14.480  1.00  0.00           N  
ATOM   1354  CA  THR B  86      21.349 -22.215 -13.474  1.00  0.00           C  
ATOM   1355  C   THR B  86      21.149 -22.724 -12.061  1.00  0.00           C  
ATOM   1356  O   THR B  86      20.086 -23.239 -11.721  1.00  0.00           O  
ATOM   1357  CB  THR B  86      20.736 -20.815 -13.535  1.00  0.00           C  
ATOM   1358  OG1 THR B  86      21.377 -19.987 -12.602  1.00  0.00           O  
ATOM   1359  CG2 THR B  86      19.316 -20.865 -13.189  1.00  0.00           C  
ATOM   1360  H   THR B  86      20.120 -22.670 -15.151  1.00  0.00           H  
ATOM   1361  HA  THR B  86      22.419 -22.149 -13.666  1.00  0.00           H  
ATOM   1362  HB  THR B  86      20.832 -20.403 -14.528  1.00  0.00           H  
ATOM   1363  HG1 THR B  86      21.247 -19.074 -12.879  1.00  0.00           H  
ATOM   1364 1HG2 THR B  86      18.899 -19.859 -13.223  1.00  0.00           H  
ATOM   1365 2HG2 THR B  86      18.794 -21.505 -13.896  1.00  0.00           H  
ATOM   1366 3HG2 THR B  86      19.221 -21.267 -12.181  1.00  0.00           H  
ATOM   1367  N   ASN B  87      22.181 -22.532 -11.232  1.00  0.00           N  
ATOM   1368  CA  ASN B  87      22.126 -22.856  -9.813  1.00  0.00           C  
ATOM   1369  C   ASN B  87      22.153 -21.553  -9.021  1.00  0.00           C  
ATOM   1370  O   ASN B  87      22.506 -21.528  -7.837  1.00  0.00           O  
ATOM   1371  CB  ASN B  87      23.283 -23.770  -9.418  1.00  0.00           C  
ATOM   1372  CG  ASN B  87      23.046 -24.565  -8.129  1.00  0.00           C  
ATOM   1373  OD1 ASN B  87      21.937 -25.030  -7.849  1.00  0.00           O  
ATOM   1374  ND2 ASN B  87      24.088 -24.742  -7.353  1.00  0.00           N  
ATOM   1375  H   ASN B  87      23.021 -22.119 -11.607  1.00  0.00           H  
ATOM   1376  HA  ASN B  87      21.183 -23.359  -9.594  1.00  0.00           H  
ATOM   1377 1HB  ASN B  87      23.470 -24.475 -10.229  1.00  0.00           H  
ATOM   1378 2HB  ASN B  87      24.183 -23.169  -9.293  1.00  0.00           H  
ATOM   1379 1HD2 ASN B  87      23.996 -25.262  -6.503  1.00  0.00           H  
ATOM   1380 2HD2 ASN B  87      24.974 -24.362  -7.612  1.00  0.00           H  
ATOM   1381  N   LEU B  88      21.755 -20.467  -9.688  1.00  0.00           N  
ATOM   1382  CA  LEU B  88      21.660 -19.174  -9.037  1.00  0.00           C  
ATOM   1383  C   LEU B  88      20.377 -19.126  -8.237  1.00  0.00           C  
ATOM   1384  O   LEU B  88      19.324 -19.587  -8.697  1.00  0.00           O  
ATOM   1385  CB  LEU B  88      21.660 -18.049 -10.091  1.00  0.00           C  
ATOM   1386  CG  LEU B  88      22.939 -17.940 -10.952  1.00  0.00           C  
ATOM   1387  CD1 LEU B  88      22.737 -16.996 -12.129  1.00  0.00           C  
ATOM   1388  CD2 LEU B  88      24.020 -17.399 -10.106  1.00  0.00           C  
ATOM   1389  H   LEU B  88      21.515 -20.523 -10.675  1.00  0.00           H  
ATOM   1390  HA  LEU B  88      22.500 -19.046  -8.356  1.00  0.00           H  
ATOM   1391 1HB  LEU B  88      20.812 -18.194 -10.758  1.00  0.00           H  
ATOM   1392 2HB  LEU B  88      21.527 -17.101  -9.573  1.00  0.00           H  
ATOM   1393  HG  LEU B  88      23.210 -18.923 -11.321  1.00  0.00           H  
ATOM   1394 1HD1 LEU B  88      23.655 -16.941 -12.706  1.00  0.00           H  
ATOM   1395 2HD1 LEU B  88      21.934 -17.349 -12.768  1.00  0.00           H  
ATOM   1396 3HD1 LEU B  88      22.497 -16.022 -11.757  1.00  0.00           H  
ATOM   1397 1HD2 LEU B  88      24.945 -17.323 -10.681  1.00  0.00           H  
ATOM   1398 2HD2 LEU B  88      23.735 -16.422  -9.753  1.00  0.00           H  
ATOM   1399 3HD2 LEU B  88      24.157 -18.043  -9.280  1.00  0.00           H  
ATOM   1400  N   GLU B  89      20.455 -18.531  -7.069  1.00  0.00           N  
ATOM   1401  CA  GLU B  89      19.308 -18.373  -6.219  1.00  0.00           C  
ATOM   1402  C   GLU B  89      19.225 -16.934  -5.732  1.00  0.00           C  
ATOM   1403  O   GLU B  89      20.235 -16.243  -5.633  1.00  0.00           O  
ATOM   1404  CB  GLU B  89      19.396 -19.357  -5.047  1.00  0.00           C  
ATOM   1405  CG  GLU B  89      19.310 -20.853  -5.466  1.00  0.00           C  
ATOM   1406  CD  GLU B  89      19.262 -21.823  -4.291  1.00  0.00           C  
ATOM   1407  OE1 GLU B  89      19.360 -21.377  -3.176  1.00  0.00           O  
ATOM   1408  OE2 GLU B  89      19.108 -23.004  -4.515  1.00  0.00           O  
ATOM   1409  H   GLU B  89      21.356 -18.214  -6.743  1.00  0.00           H  
ATOM   1410  HA  GLU B  89      18.408 -18.588  -6.789  1.00  0.00           H  
ATOM   1411 1HB  GLU B  89      20.345 -19.211  -4.527  1.00  0.00           H  
ATOM   1412 2HB  GLU B  89      18.594 -19.153  -4.337  1.00  0.00           H  
ATOM   1413 1HG  GLU B  89      18.425 -20.999  -6.086  1.00  0.00           H  
ATOM   1414 2HG  GLU B  89      20.184 -21.094  -6.072  1.00  0.00           H  
ATOM   1415  N   PHE B  90      18.018 -16.481  -5.449  1.00  0.00           N  
ATOM   1416  CA  PHE B  90      17.801 -15.148  -4.909  1.00  0.00           C  
ATOM   1417  C   PHE B  90      17.426 -15.164  -3.435  1.00  0.00           C  
ATOM   1418  O   PHE B  90      16.789 -16.108  -2.946  1.00  0.00           O  
ATOM   1419  CB  PHE B  90      16.747 -14.410  -5.728  1.00  0.00           C  
ATOM   1420  CG  PHE B  90      17.175 -13.848  -7.039  1.00  0.00           C  
ATOM   1421  CD1 PHE B  90      17.398 -14.613  -8.131  1.00  0.00           C  
ATOM   1422  CD2 PHE B  90      17.246 -12.494  -7.176  1.00  0.00           C  
ATOM   1423  CE1 PHE B  90      17.703 -14.041  -9.338  1.00  0.00           C  
ATOM   1424  CE2 PHE B  90      17.544 -11.913  -8.365  1.00  0.00           C  
ATOM   1425  CZ  PHE B  90      17.775 -12.685  -9.462  1.00  0.00           C  
ATOM   1426  H   PHE B  90      17.225 -17.092  -5.580  1.00  0.00           H  
ATOM   1427  HA  PHE B  90      18.728 -14.589  -5.004  1.00  0.00           H  
ATOM   1428 1HB  PHE B  90      15.929 -15.074  -5.930  1.00  0.00           H  
ATOM   1429 2HB  PHE B  90      16.366 -13.586  -5.136  1.00  0.00           H  
ATOM   1430  HD1 PHE B  90      17.339 -15.675  -8.038  1.00  0.00           H  
ATOM   1431  HD2 PHE B  90      17.050 -11.883  -6.312  1.00  0.00           H  
ATOM   1432  HE1 PHE B  90      17.878 -14.666 -10.194  1.00  0.00           H  
ATOM   1433  HE2 PHE B  90      17.590 -10.852  -8.428  1.00  0.00           H  
ATOM   1434  HZ  PHE B  90      18.016 -12.230 -10.421  1.00  0.00           H  
ATOM   1435  N   GLU B  91      17.814 -14.094  -2.746  1.00  0.00           N  
ATOM   1436  CA  GLU B  91      17.535 -13.883  -1.327  1.00  0.00           C  
ATOM   1437  C   GLU B  91      17.226 -12.420  -1.041  1.00  0.00           C  
ATOM   1438  O   GLU B  91      17.852 -11.526  -1.611  1.00  0.00           O  
ATOM   1439  CB  GLU B  91      18.761 -14.283  -0.492  1.00  0.00           C  
ATOM   1440  CG  GLU B  91      18.571 -14.258   1.048  1.00  0.00           C  
ATOM   1441  CD  GLU B  91      19.830 -14.700   1.790  1.00  0.00           C  
ATOM   1442  OE1 GLU B  91      20.824 -14.902   1.129  1.00  0.00           O  
ATOM   1443  OE2 GLU B  91      19.803 -14.854   2.982  1.00  0.00           O  
ATOM   1444  H   GLU B  91      18.389 -13.407  -3.238  1.00  0.00           H  
ATOM   1445  HA  GLU B  91      16.675 -14.486  -1.036  1.00  0.00           H  
ATOM   1446 1HB  GLU B  91      19.066 -15.292  -0.768  1.00  0.00           H  
ATOM   1447 2HB  GLU B  91      19.590 -13.616  -0.733  1.00  0.00           H  
ATOM   1448 1HG  GLU B  91      18.322 -13.248   1.361  1.00  0.00           H  
ATOM   1449 2HG  GLU B  91      17.735 -14.908   1.322  1.00  0.00           H  
ATOM   1450  N   ILE B  92      16.257 -12.165  -0.162  1.00  0.00           N  
ATOM   1451  CA  ILE B  92      15.973 -10.786   0.238  1.00  0.00           C  
ATOM   1452  C   ILE B  92      16.110 -10.621   1.720  1.00  0.00           C  
ATOM   1453  O   ILE B  92      15.588 -11.423   2.497  1.00  0.00           O  
ATOM   1454  CB  ILE B  92      14.569 -10.308  -0.189  1.00  0.00           C  
ATOM   1455  CG1 ILE B  92      14.355  -8.833   0.247  1.00  0.00           C  
ATOM   1456  CG2 ILE B  92      13.504 -11.200   0.371  1.00  0.00           C  
ATOM   1457  CD1 ILE B  92      13.184  -8.179  -0.433  1.00  0.00           C  
ATOM   1458  H   ILE B  92      15.754 -12.943   0.272  1.00  0.00           H  
ATOM   1459  HA  ILE B  92      16.696 -10.149  -0.238  1.00  0.00           H  
ATOM   1460  HB  ILE B  92      14.506 -10.310  -1.263  1.00  0.00           H  
ATOM   1461 1HG1 ILE B  92      14.177  -8.803   1.323  1.00  0.00           H  
ATOM   1462 2HG1 ILE B  92      15.256  -8.250   0.030  1.00  0.00           H  
ATOM   1463 1HG2 ILE B  92      12.534 -10.843   0.047  1.00  0.00           H  
ATOM   1464 2HG2 ILE B  92      13.657 -12.222   0.016  1.00  0.00           H  
ATOM   1465 3HG2 ILE B  92      13.552 -11.181   1.452  1.00  0.00           H  
ATOM   1466 1HD1 ILE B  92      13.076  -7.166  -0.080  1.00  0.00           H  
ATOM   1467 2HD1 ILE B  92      13.357  -8.171  -1.501  1.00  0.00           H  
ATOM   1468 3HD1 ILE B  92      12.275  -8.732  -0.210  1.00  0.00           H  
ATOM   1469  N   CYS B  93      16.797  -9.556   2.117  1.00  0.00           N  
ATOM   1470  CA  CYS B  93      16.988  -9.275   3.533  1.00  0.00           C  
ATOM   1471  C   CYS B  93      16.731  -7.818   3.881  1.00  0.00           C  
ATOM   1472  O   CYS B  93      17.097  -6.909   3.135  1.00  0.00           O  
ATOM   1473  CB  CYS B  93      18.407  -9.628   3.957  1.00  0.00           C  
ATOM   1474  SG  CYS B  93      18.846 -11.360   3.697  1.00  0.00           S  
ATOM   1475  H   CYS B  93      17.212  -8.949   1.417  1.00  0.00           H  
ATOM   1476  HA  CYS B  93      16.290  -9.885   4.096  1.00  0.00           H  
ATOM   1477 1HB  CYS B  93      19.113  -9.014   3.400  1.00  0.00           H  
ATOM   1478 2HB  CYS B  93      18.534  -9.401   5.015  1.00  0.00           H  
ATOM   1479  N   GLY B  94      16.162  -7.576   5.046  1.00  0.00           N  
ATOM   1480  CA  GLY B  94      15.951  -6.198   5.486  1.00  0.00           C  
ATOM   1481  C   GLY B  94      14.574  -5.679   5.103  1.00  0.00           C  
ATOM   1482  O   GLY B  94      13.962  -6.127   4.139  1.00  0.00           O  
ATOM   1483  H   GLY B  94      15.897  -8.373   5.634  1.00  0.00           H  
ATOM   1484 1HA  GLY B  94      16.066  -6.149   6.568  1.00  0.00           H  
ATOM   1485 2HA  GLY B  94      16.716  -5.553   5.057  1.00  0.00           H  
ATOM   1486  N   ALA B  95      14.058  -4.752   5.900  1.00  0.00           N  
ATOM   1487  CA  ALA B  95      12.709  -4.222   5.708  1.00  0.00           C  
ATOM   1488  C   ALA B  95      11.681  -5.356   5.709  1.00  0.00           C  
ATOM   1489  O   ALA B  95      10.625  -5.253   5.080  1.00  0.00           O  
ATOM   1490  CB  ALA B  95      12.608  -3.422   4.418  1.00  0.00           C  
ATOM   1491  H   ALA B  95      14.611  -4.406   6.671  1.00  0.00           H  
ATOM   1492  HA  ALA B  95      12.493  -3.553   6.538  1.00  0.00           H  
ATOM   1493 1HB  ALA B  95      11.602  -3.014   4.323  1.00  0.00           H  
ATOM   1494 2HB  ALA B  95      13.329  -2.603   4.436  1.00  0.00           H  
ATOM   1495 3HB  ALA B  95      12.808  -4.058   3.584  1.00  0.00           H  
ATOM   1496  N   LEU B  96      11.991  -6.420   6.442  1.00  0.00           N  
ATOM   1497  CA  LEU B  96      11.114  -7.561   6.613  1.00  0.00           C  
ATOM   1498  C   LEU B  96      10.673  -7.583   8.067  1.00  0.00           C  
ATOM   1499  O   LEU B  96      11.374  -7.074   8.941  1.00  0.00           O  
ATOM   1500  CB  LEU B  96      11.787  -8.869   6.223  1.00  0.00           C  
ATOM   1501  CG  LEU B  96      12.322  -8.965   4.799  1.00  0.00           C  
ATOM   1502  CD1 LEU B  96      12.957 -10.267   4.638  1.00  0.00           C  
ATOM   1503  CD2 LEU B  96      11.230  -8.779   3.811  1.00  0.00           C  
ATOM   1504  H   LEU B  96      12.894  -6.450   6.886  1.00  0.00           H  
ATOM   1505  HA  LEU B  96      10.243  -7.428   5.984  1.00  0.00           H  
ATOM   1506 1HB  LEU B  96      12.631  -9.020   6.882  1.00  0.00           H  
ATOM   1507 2HB  LEU B  96      11.082  -9.685   6.374  1.00  0.00           H  
ATOM   1508  HG  LEU B  96      13.072  -8.225   4.650  1.00  0.00           H  
ATOM   1509 1HD1 LEU B  96      13.370 -10.363   3.641  1.00  0.00           H  
ATOM   1510 2HD1 LEU B  96      13.737 -10.372   5.356  1.00  0.00           H  
ATOM   1511 3HD1 LEU B  96      12.215 -11.011   4.804  1.00  0.00           H  
ATOM   1512 1HD2 LEU B  96      11.633  -8.857   2.798  1.00  0.00           H  
ATOM   1513 2HD2 LEU B  96      10.472  -9.549   3.965  1.00  0.00           H  
ATOM   1514 3HD2 LEU B  96      10.787  -7.794   3.952  1.00  0.00           H  
ATOM   1515  N   VAL B  97       9.482  -8.169   8.295  1.00  0.00           N  
ATOM   1516  CA  VAL B  97       8.756  -8.133   9.571  1.00  0.00           C  
ATOM   1517  C   VAL B  97       9.144  -9.239  10.557  1.00  0.00           C  
ATOM   1518  O   VAL B  97       9.656  -8.958  11.642  1.00  0.00           O  
ATOM   1519  CB  VAL B  97       7.236  -8.279   9.301  1.00  0.00           C  
ATOM   1520  CG1 VAL B  97       6.454  -8.378  10.605  1.00  0.00           C  
ATOM   1521  CG2 VAL B  97       6.738  -7.105   8.518  1.00  0.00           C  
ATOM   1522  H   VAL B  97       9.023  -8.597   7.500  1.00  0.00           H  
ATOM   1523  HA  VAL B  97       8.947  -7.166  10.040  1.00  0.00           H  
ATOM   1524  HB  VAL B  97       7.070  -9.193   8.738  1.00  0.00           H  
ATOM   1525 1HG1 VAL B  97       5.393  -8.491  10.380  1.00  0.00           H  
ATOM   1526 2HG1 VAL B  97       6.784  -9.233  11.190  1.00  0.00           H  
ATOM   1527 3HG1 VAL B  97       6.605  -7.470  11.176  1.00  0.00           H  
ATOM   1528 1HG2 VAL B  97       5.673  -7.222   8.316  1.00  0.00           H  
ATOM   1529 2HG2 VAL B  97       6.894  -6.228   9.103  1.00  0.00           H  
ATOM   1530 3HG2 VAL B  97       7.272  -7.020   7.582  1.00  0.00           H  
ATOM   1531  N   GLU B  98       8.862 -10.499  10.201  1.00  0.00           N  
ATOM   1532  CA  GLU B  98       9.097 -11.586  11.157  1.00  0.00           C  
ATOM   1533  C   GLU B  98      10.552 -12.007  11.188  1.00  0.00           C  
ATOM   1534  O   GLU B  98      11.093 -12.390  12.223  1.00  0.00           O  
ATOM   1535  CB  GLU B  98       8.255 -12.827  10.852  1.00  0.00           C  
ATOM   1536  CG  GLU B  98       8.458 -13.947  11.910  1.00  0.00           C  
ATOM   1537  CD  GLU B  98       7.558 -15.176  11.767  1.00  0.00           C  
ATOM   1538  OE1 GLU B  98       6.662 -15.156  10.958  1.00  0.00           O  
ATOM   1539  OE2 GLU B  98       7.809 -16.143  12.446  1.00  0.00           O  
ATOM   1540  H   GLU B  98       8.463 -10.670   9.295  1.00  0.00           H  
ATOM   1541  HA  GLU B  98       8.829 -11.230  12.153  1.00  0.00           H  
ATOM   1542 1HB  GLU B  98       7.198 -12.559  10.823  1.00  0.00           H  
ATOM   1543 2HB  GLU B  98       8.526 -13.216   9.880  1.00  0.00           H  
ATOM   1544 1HG  GLU B  98       9.497 -14.276  11.858  1.00  0.00           H  
ATOM   1545 2HG  GLU B  98       8.302 -13.513  12.896  1.00  0.00           H  
ATOM   1546  N   VAL B  99      11.155 -11.990  10.023  1.00  0.00           N  
ATOM   1547  CA  VAL B  99      12.473 -12.527   9.827  1.00  0.00           C  
ATOM   1548  C   VAL B  99      13.392 -11.485   9.290  1.00  0.00           C  
ATOM   1549  O   VAL B  99      12.947 -10.432   8.852  1.00  0.00           O  
ATOM   1550  CB  VAL B  99      12.414 -13.652   8.795  1.00  0.00           C  
ATOM   1551  CG1 VAL B  99      11.512 -14.759   9.263  1.00  0.00           C  
ATOM   1552  CG2 VAL B  99      11.920 -13.075   7.478  1.00  0.00           C  
ATOM   1553  H   VAL B  99      10.658 -11.610   9.234  1.00  0.00           H  
ATOM   1554  HA  VAL B  99      12.856 -12.897  10.779  1.00  0.00           H  
ATOM   1555  HB  VAL B  99      13.412 -14.068   8.659  1.00  0.00           H  
ATOM   1556 1HG1 VAL B  99      11.496 -15.551   8.516  1.00  0.00           H  
ATOM   1557 2HG1 VAL B  99      11.882 -15.157  10.206  1.00  0.00           H  
ATOM   1558 3HG1 VAL B  99      10.510 -14.382   9.402  1.00  0.00           H  
ATOM   1559 1HG2 VAL B  99      11.898 -13.865   6.740  1.00  0.00           H  
ATOM   1560 2HG2 VAL B  99      10.920 -12.662   7.604  1.00  0.00           H  
ATOM   1561 3HG2 VAL B  99      12.596 -12.289   7.143  1.00  0.00           H  
ATOM   1562  N   LYS B 100      14.685 -11.776   9.322  1.00  0.00           N  
ATOM   1563  CA  LYS B 100      15.646 -10.873   8.718  1.00  0.00           C  
ATOM   1564  C   LYS B 100      15.718 -11.125   7.220  1.00  0.00           C  
ATOM   1565  O   LYS B 100      15.862 -10.180   6.440  1.00  0.00           O  
ATOM   1566  CB  LYS B 100      17.034 -11.023   9.346  1.00  0.00           C  
ATOM   1567  CG  LYS B 100      18.078 -10.045   8.779  1.00  0.00           C  
ATOM   1568  CD  LYS B 100      19.433 -10.137   9.512  1.00  0.00           C  
ATOM   1569  CE  LYS B 100      20.456  -9.159   8.913  1.00  0.00           C  
ATOM   1570  NZ  LYS B 100      21.775  -9.228   9.601  1.00  0.00           N  
ATOM   1571  H   LYS B 100      14.994 -12.638   9.744  1.00  0.00           H  
ATOM   1572  HA  LYS B 100      15.308  -9.847   8.868  1.00  0.00           H  
ATOM   1573 1HB  LYS B 100      16.971 -10.872  10.423  1.00  0.00           H  
ATOM   1574 2HB  LYS B 100      17.400 -12.036   9.173  1.00  0.00           H  
ATOM   1575 1HG  LYS B 100      18.235 -10.267   7.723  1.00  0.00           H  
ATOM   1576 2HG  LYS B 100      17.700  -9.027   8.859  1.00  0.00           H  
ATOM   1577 1HD  LYS B 100      19.294  -9.905  10.568  1.00  0.00           H  
ATOM   1578 2HD  LYS B 100      19.821 -11.153   9.428  1.00  0.00           H  
ATOM   1579 1HE  LYS B 100      20.595  -9.394   7.858  1.00  0.00           H  
ATOM   1580 2HE  LYS B 100      20.069  -8.143   9.001  1.00  0.00           H  
ATOM   1581 1HZ  LYS B 100      22.413  -8.569   9.175  1.00  0.00           H  
ATOM   1582 2HZ  LYS B 100      21.658  -8.999  10.578  1.00  0.00           H  
ATOM   1583 3HZ  LYS B 100      22.150 -10.162   9.515  1.00  0.00           H  
ATOM   1584  N   CYS B 101      15.634 -12.414   6.827  1.00  0.00           N  
ATOM   1585  CA  CYS B 101      15.737 -12.817   5.420  1.00  0.00           C  
ATOM   1586  C   CYS B 101      14.703 -13.852   4.965  1.00  0.00           C  
ATOM   1587  O   CYS B 101      14.293 -14.716   5.742  1.00  0.00           O  
ATOM   1588  CB  CYS B 101      17.111 -13.407   5.137  1.00  0.00           C  
ATOM   1589  SG  CYS B 101      18.486 -12.285   5.474  1.00  0.00           S  
ATOM   1590  H   CYS B 101      15.500 -13.127   7.525  1.00  0.00           H  
ATOM   1591  HA  CYS B 101      15.608 -11.933   4.815  1.00  0.00           H  
ATOM   1592 1HB  CYS B 101      17.253 -14.306   5.731  1.00  0.00           H  
ATOM   1593 2HB  CYS B 101      17.167 -13.704   4.081  1.00  0.00           H  
ATOM   1594  N   LEU B 102      14.362 -13.796   3.669  1.00  0.00           N  
ATOM   1595  CA  LEU B 102      13.497 -14.768   2.980  1.00  0.00           C  
ATOM   1596  C   LEU B 102      14.183 -15.298   1.733  1.00  0.00           C  
ATOM   1597  O   LEU B 102      14.912 -14.563   1.058  1.00  0.00           O  
ATOM   1598  CB  LEU B 102      12.162 -14.128   2.548  1.00  0.00           C  
ATOM   1599  CG  LEU B 102      11.255 -13.593   3.650  1.00  0.00           C  
ATOM   1600  CD1 LEU B 102      10.182 -12.705   3.036  1.00  0.00           C  
ATOM   1601  CD2 LEU B 102      10.608 -14.741   4.360  1.00  0.00           C  
ATOM   1602  H   LEU B 102      14.750 -13.020   3.131  1.00  0.00           H  
ATOM   1603  HA  LEU B 102      13.300 -15.604   3.650  1.00  0.00           H  
ATOM   1604 1HB  LEU B 102      12.374 -13.311   1.881  1.00  0.00           H  
ATOM   1605 2HB  LEU B 102      11.594 -14.876   1.988  1.00  0.00           H  
ATOM   1606  HG  LEU B 102      11.831 -13.032   4.347  1.00  0.00           H  
ATOM   1607 1HD1 LEU B 102       9.534 -12.323   3.823  1.00  0.00           H  
ATOM   1608 2HD1 LEU B 102      10.655 -11.867   2.518  1.00  0.00           H  
ATOM   1609 3HD1 LEU B 102       9.591 -13.285   2.328  1.00  0.00           H  
ATOM   1610 1HD2 LEU B 102       9.959 -14.361   5.147  1.00  0.00           H  
ATOM   1611 2HD2 LEU B 102      10.020 -15.320   3.649  1.00  0.00           H  
ATOM   1612 3HD2 LEU B 102      11.381 -15.377   4.798  1.00  0.00           H  
ATOM   1613  N   ASN B 103      13.929 -16.562   1.394  1.00  0.00           N  
ATOM   1614  CA  ASN B 103      14.468 -17.114   0.149  1.00  0.00           C  
ATOM   1615  C   ASN B 103      13.430 -17.093  -0.957  1.00  0.00           C  
ATOM   1616  O   ASN B 103      12.241 -17.274  -0.692  1.00  0.00           O  
ATOM   1617  CB  ASN B 103      14.960 -18.528   0.347  1.00  0.00           C  
ATOM   1618  CG  ASN B 103      16.109 -18.608   1.280  1.00  0.00           C  
ATOM   1619  OD1 ASN B 103      17.017 -17.773   1.260  1.00  0.00           O  
ATOM   1620  ND2 ASN B 103      16.098 -19.618   2.109  1.00  0.00           N  
ATOM   1621  H   ASN B 103      13.346 -17.136   1.987  1.00  0.00           H  
ATOM   1622  HA  ASN B 103      15.304 -16.497  -0.183  1.00  0.00           H  
ATOM   1623 1HB  ASN B 103      14.149 -19.145   0.732  1.00  0.00           H  
ATOM   1624 2HB  ASN B 103      15.255 -18.944  -0.621  1.00  0.00           H  
ATOM   1625 1HD2 ASN B 103      16.846 -19.740   2.765  1.00  0.00           H  
ATOM   1626 2HD2 ASN B 103      15.345 -20.276   2.090  1.00  0.00           H  
ATOM   1627  N   PHE B 104      13.896 -16.933  -2.193  1.00  0.00           N  
ATOM   1628  CA  PHE B 104      13.044 -16.960  -3.374  1.00  0.00           C  
ATOM   1629  C   PHE B 104      12.795 -18.346  -3.914  1.00  0.00           C  
ATOM   1630  O   PHE B 104      13.653 -19.222  -3.842  1.00  0.00           O  
ATOM   1631  CB  PHE B 104      13.660 -16.111  -4.461  1.00  0.00           C  
ATOM   1632  CG  PHE B 104      13.556 -14.604  -4.258  1.00  0.00           C  
ATOM   1633  CD1 PHE B 104      14.229 -13.962  -3.253  1.00  0.00           C  
ATOM   1634  CD2 PHE B 104      12.855 -13.828  -5.146  1.00  0.00           C  
ATOM   1635  CE1 PHE B 104      14.186 -12.594  -3.136  1.00  0.00           C  
ATOM   1636  CE2 PHE B 104      12.797 -12.462  -5.031  1.00  0.00           C  
ATOM   1637  CZ  PHE B 104      13.473 -11.841  -4.017  1.00  0.00           C  
ATOM   1638  H   PHE B 104      14.896 -16.766  -2.333  1.00  0.00           H  
ATOM   1639  HA  PHE B 104      12.086 -16.555  -3.123  1.00  0.00           H  
ATOM   1640 1HB  PHE B 104      14.700 -16.379  -4.553  1.00  0.00           H  
ATOM   1641 2HB  PHE B 104      13.171 -16.360  -5.402  1.00  0.00           H  
ATOM   1642  HD1 PHE B 104      14.802 -14.548  -2.547  1.00  0.00           H  
ATOM   1643  HD2 PHE B 104      12.363 -14.311  -5.942  1.00  0.00           H  
ATOM   1644  HE1 PHE B 104      14.722 -12.122  -2.352  1.00  0.00           H  
ATOM   1645  HE2 PHE B 104      12.226 -11.876  -5.754  1.00  0.00           H  
ATOM   1646  HZ  PHE B 104      13.448 -10.759  -3.919  1.00  0.00           H  
ATOM   1647  N   ARG B 105      11.616 -18.513  -4.488  1.00  0.00           N  
ATOM   1648  CA  ARG B 105      11.192 -19.713  -5.179  1.00  0.00           C  
ATOM   1649  C   ARG B 105      11.621 -19.553  -6.611  1.00  0.00           C  
ATOM   1650  O   ARG B 105      11.809 -18.420  -7.054  1.00  0.00           O  
ATOM   1651  CB  ARG B 105       9.686 -19.843  -5.151  1.00  0.00           C  
ATOM   1652  CG  ARG B 105       9.103 -20.073  -3.809  1.00  0.00           C  
ATOM   1653  CD  ARG B 105       7.626 -20.043  -3.846  1.00  0.00           C  
ATOM   1654  NE  ARG B 105       7.084 -21.107  -4.679  1.00  0.00           N  
ATOM   1655  CZ  ARG B 105       5.788 -21.211  -5.058  1.00  0.00           C  
ATOM   1656  NH1 ARG B 105       4.904 -20.295  -4.687  1.00  0.00           N  
ATOM   1657  NH2 ARG B 105       5.426 -22.250  -5.794  1.00  0.00           N  
ATOM   1658  H   ARG B 105      10.954 -17.741  -4.474  1.00  0.00           H  
ATOM   1659  HA  ARG B 105      11.669 -20.589  -4.736  1.00  0.00           H  
ATOM   1660 1HB  ARG B 105       9.239 -18.929  -5.545  1.00  0.00           H  
ATOM   1661 2HB  ARG B 105       9.379 -20.663  -5.797  1.00  0.00           H  
ATOM   1662 1HG  ARG B 105       9.425 -21.016  -3.452  1.00  0.00           H  
ATOM   1663 2HG  ARG B 105       9.446 -19.289  -3.127  1.00  0.00           H  
ATOM   1664 1HD  ARG B 105       7.234 -20.167  -2.837  1.00  0.00           H  
ATOM   1665 2HD  ARG B 105       7.295 -19.090  -4.245  1.00  0.00           H  
ATOM   1666  HE  ARG B 105       7.718 -21.834  -4.980  1.00  0.00           H  
ATOM   1667 1HH1 ARG B 105       5.191 -19.515  -4.111  1.00  0.00           H  
ATOM   1668 2HH1 ARG B 105       3.931 -20.393  -4.961  1.00  0.00           H  
ATOM   1669 1HH2 ARG B 105       6.111 -22.940  -6.049  1.00  0.00           H  
ATOM   1670 2HH2 ARG B 105       4.446 -22.394  -6.093  1.00  0.00           H  
ATOM   1671  N   LYS B 106      11.745 -20.645  -7.354  1.00  0.00           N  
ATOM   1672  CA  LYS B 106      12.087 -20.504  -8.765  1.00  0.00           C  
ATOM   1673  C   LYS B 106      11.155 -21.290  -9.660  1.00  0.00           C  
ATOM   1674  O   LYS B 106      10.952 -22.488  -9.453  1.00  0.00           O  
ATOM   1675  CB  LYS B 106      13.510 -20.987  -9.010  1.00  0.00           C  
ATOM   1676  CG  LYS B 106      14.014 -20.849 -10.457  1.00  0.00           C  
ATOM   1677  CD  LYS B 106      15.387 -21.489 -10.570  1.00  0.00           C  
ATOM   1678  CE  LYS B 106      16.038 -21.321 -11.921  1.00  0.00           C  
ATOM   1679  NZ  LYS B 106      15.351 -22.064 -13.021  1.00  0.00           N  
ATOM   1680  H   LYS B 106      11.602 -21.561  -6.953  1.00  0.00           H  
ATOM   1681  HA  LYS B 106      12.010 -19.459  -9.050  1.00  0.00           H  
ATOM   1682 1HB  LYS B 106      14.192 -20.430  -8.372  1.00  0.00           H  
ATOM   1683 2HB  LYS B 106      13.587 -22.036  -8.734  1.00  0.00           H  
ATOM   1684 1HG  LYS B 106      13.323 -21.335 -11.151  1.00  0.00           H  
ATOM   1685 2HG  LYS B 106      14.076 -19.789 -10.724  1.00  0.00           H  
ATOM   1686 1HD  LYS B 106      16.049 -21.075  -9.819  1.00  0.00           H  
ATOM   1687 2HD  LYS B 106      15.290 -22.554 -10.378  1.00  0.00           H  
ATOM   1688 1HE  LYS B 106      16.079 -20.267 -12.182  1.00  0.00           H  
ATOM   1689 2HE  LYS B 106      17.036 -21.704 -11.828  1.00  0.00           H  
ATOM   1690 1HZ  LYS B 106      15.865 -21.927 -13.872  1.00  0.00           H  
ATOM   1691 2HZ  LYS B 106      15.321 -23.045 -12.802  1.00  0.00           H  
ATOM   1692 3HZ  LYS B 106      14.392 -21.717 -13.176  1.00  0.00           H  
ATOM   1693  N   LEU B 107      10.577 -20.601 -10.636  1.00  0.00           N  
ATOM   1694  CA  LEU B 107       9.736 -21.240 -11.633  1.00  0.00           C  
ATOM   1695  C   LEU B 107      10.261 -20.872 -12.994  1.00  0.00           C  
ATOM   1696  O   LEU B 107      10.398 -19.692 -13.318  1.00  0.00           O  
ATOM   1697  CB  LEU B 107       8.263 -20.849 -11.523  1.00  0.00           C  
ATOM   1698  CG  LEU B 107       7.533 -21.273 -10.245  1.00  0.00           C  
ATOM   1699  CD1 LEU B 107       6.139 -20.681 -10.270  1.00  0.00           C  
ATOM   1700  CD2 LEU B 107       7.463 -22.768 -10.164  1.00  0.00           C  
ATOM   1701  H   LEU B 107      10.812 -19.612 -10.732  1.00  0.00           H  
ATOM   1702  HA  LEU B 107       9.812 -22.321 -11.520  1.00  0.00           H  
ATOM   1703 1HB  LEU B 107       8.192 -19.765 -11.605  1.00  0.00           H  
ATOM   1704 2HB  LEU B 107       7.730 -21.288 -12.365  1.00  0.00           H  
ATOM   1705  HG  LEU B 107       8.063 -20.907  -9.376  1.00  0.00           H  
ATOM   1706 1HD1 LEU B 107       5.600 -20.973  -9.370  1.00  0.00           H  
ATOM   1707 2HD1 LEU B 107       6.184 -19.602 -10.330  1.00  0.00           H  
ATOM   1708 3HD1 LEU B 107       5.619 -21.054 -11.138  1.00  0.00           H  
ATOM   1709 1HD2 LEU B 107       6.936 -23.057  -9.254  1.00  0.00           H  
ATOM   1710 2HD2 LEU B 107       6.929 -23.159 -11.029  1.00  0.00           H  
ATOM   1711 3HD2 LEU B 107       8.473 -23.180 -10.146  1.00  0.00           H  
ATOM   1712  N   GLN B 108      10.526 -21.868 -13.817  1.00  0.00           N  
ATOM   1713  CA  GLN B 108      11.083 -21.597 -15.122  1.00  0.00           C  
ATOM   1714  C   GLN B 108      12.264 -20.631 -14.992  1.00  0.00           C  
ATOM   1715  O   GLN B 108      13.245 -20.905 -14.285  1.00  0.00           O  
ATOM   1716  CB  GLN B 108      10.022 -21.032 -16.072  1.00  0.00           C  
ATOM   1717  CG  GLN B 108       8.930 -21.993 -16.394  1.00  0.00           C  
ATOM   1718  CD  GLN B 108       7.906 -21.409 -17.356  1.00  0.00           C  
ATOM   1719  OE1 GLN B 108       7.962 -20.226 -17.726  1.00  0.00           O  
ATOM   1720  NE2 GLN B 108       6.955 -22.252 -17.748  1.00  0.00           N  
ATOM   1721  H   GLN B 108      10.369 -22.821 -13.520  1.00  0.00           H  
ATOM   1722  HA  GLN B 108      11.456 -22.529 -15.545  1.00  0.00           H  
ATOM   1723 1HB  GLN B 108       9.568 -20.132 -15.656  1.00  0.00           H  
ATOM   1724 2HB  GLN B 108      10.483 -20.769 -17.025  1.00  0.00           H  
ATOM   1725 1HG  GLN B 108       9.368 -22.875 -16.855  1.00  0.00           H  
ATOM   1726 2HG  GLN B 108       8.417 -22.266 -15.474  1.00  0.00           H  
ATOM   1727 1HE2 GLN B 108       6.195 -21.960 -18.375  1.00  0.00           H  
ATOM   1728 2HE2 GLN B 108       6.953 -23.192 -17.418  1.00  0.00           H  
ATOM   1729  N   GLU B 109      12.159 -19.496 -15.672  1.00  0.00           N  
ATOM   1730  CA  GLU B 109      13.209 -18.504 -15.749  1.00  0.00           C  
ATOM   1731  C   GLU B 109      13.121 -17.365 -14.725  1.00  0.00           C  
ATOM   1732  O   GLU B 109      13.919 -16.428 -14.788  1.00  0.00           O  
ATOM   1733  CB  GLU B 109      13.196 -17.948 -17.172  1.00  0.00           C  
ATOM   1734  CG  GLU B 109      13.552 -19.029 -18.252  1.00  0.00           C  
ATOM   1735  CD  GLU B 109      13.563 -18.525 -19.728  1.00  0.00           C  
ATOM   1736  OE1 GLU B 109      13.261 -17.379 -19.964  1.00  0.00           O  
ATOM   1737  OE2 GLU B 109      13.872 -19.318 -20.600  1.00  0.00           O  
ATOM   1738  H   GLU B 109      11.310 -19.312 -16.183  1.00  0.00           H  
ATOM   1739  HA  GLU B 109      14.159 -19.013 -15.588  1.00  0.00           H  
ATOM   1740 1HB  GLU B 109      12.204 -17.552 -17.394  1.00  0.00           H  
ATOM   1741 2HB  GLU B 109      13.906 -17.126 -17.251  1.00  0.00           H  
ATOM   1742 1HG  GLU B 109      14.536 -19.433 -18.017  1.00  0.00           H  
ATOM   1743 2HG  GLU B 109      12.833 -19.843 -18.166  1.00  0.00           H  
ATOM   1744  N   ILE B 110      12.151 -17.414 -13.807  1.00  0.00           N  
ATOM   1745  CA  ILE B 110      11.984 -16.321 -12.840  1.00  0.00           C  
ATOM   1746  C   ILE B 110      12.053 -16.751 -11.388  1.00  0.00           C  
ATOM   1747  O   ILE B 110      11.818 -17.910 -11.029  1.00  0.00           O  
ATOM   1748  CB  ILE B 110      10.630 -15.608 -13.000  1.00  0.00           C  
ATOM   1749  CG1 ILE B 110       9.496 -16.622 -12.743  1.00  0.00           C  
ATOM   1750  CG2 ILE B 110      10.519 -14.973 -14.358  1.00  0.00           C  
ATOM   1751  CD1 ILE B 110       8.125 -16.000 -12.589  1.00  0.00           C  
ATOM   1752  H   ILE B 110      11.526 -18.220 -13.775  1.00  0.00           H  
ATOM   1753  HA  ILE B 110      12.775 -15.588 -13.002  1.00  0.00           H  
ATOM   1754  HB  ILE B 110      10.548 -14.829 -12.237  1.00  0.00           H  
ATOM   1755 1HG1 ILE B 110       9.463 -17.326 -13.576  1.00  0.00           H  
ATOM   1756 2HG1 ILE B 110       9.728 -17.177 -11.833  1.00  0.00           H  
ATOM   1757 1HG2 ILE B 110       9.562 -14.465 -14.443  1.00  0.00           H  
ATOM   1758 2HG2 ILE B 110      11.328 -14.257 -14.482  1.00  0.00           H  
ATOM   1759 3HG2 ILE B 110      10.591 -15.741 -15.128  1.00  0.00           H  
ATOM   1760 1HD1 ILE B 110       7.390 -16.786 -12.410  1.00  0.00           H  
ATOM   1761 2HD1 ILE B 110       8.136 -15.310 -11.744  1.00  0.00           H  
ATOM   1762 3HD1 ILE B 110       7.868 -15.462 -13.498  1.00  0.00           H  
ATOM   1763  N   TYR B 111      12.299 -15.772 -10.531  1.00  0.00           N  
ATOM   1764  CA  TYR B 111      12.355 -16.024  -9.108  1.00  0.00           C  
ATOM   1765  C   TYR B 111      11.316 -15.202  -8.388  1.00  0.00           C  
ATOM   1766  O   TYR B 111      11.043 -14.071  -8.784  1.00  0.00           O  
ATOM   1767  CB  TYR B 111      13.738 -15.654  -8.611  1.00  0.00           C  
ATOM   1768  CG  TYR B 111      14.794 -16.488  -9.198  1.00  0.00           C  
ATOM   1769  CD1 TYR B 111      15.297 -16.174 -10.451  1.00  0.00           C  
ATOM   1770  CD2 TYR B 111      15.304 -17.547  -8.481  1.00  0.00           C  
ATOM   1771  CE1 TYR B 111      16.303 -16.931 -10.990  1.00  0.00           C  
ATOM   1772  CE2 TYR B 111      16.322 -18.294  -9.019  1.00  0.00           C  
ATOM   1773  CZ  TYR B 111      16.819 -17.989 -10.271  1.00  0.00           C  
ATOM   1774  OH  TYR B 111      17.837 -18.735 -10.808  1.00  0.00           O  
ATOM   1775  H   TYR B 111      12.477 -14.827 -10.875  1.00  0.00           H  
ATOM   1776  HA  TYR B 111      12.154 -17.070  -8.931  1.00  0.00           H  
ATOM   1777 1HB  TYR B 111      13.951 -14.610  -8.854  1.00  0.00           H  
ATOM   1778 2HB  TYR B 111      13.783 -15.755  -7.537  1.00  0.00           H  
ATOM   1779  HD1 TYR B 111      14.892 -15.326 -11.006  1.00  0.00           H  
ATOM   1780  HD2 TYR B 111      14.905 -17.783  -7.492  1.00  0.00           H  
ATOM   1781  HE1 TYR B 111      16.698 -16.689 -11.974  1.00  0.00           H  
ATOM   1782  HE2 TYR B 111      16.737 -19.132  -8.457  1.00  0.00           H  
ATOM   1783  HH  TYR B 111      18.325 -19.192 -10.084  1.00  0.00           H  
ATOM   1784  N   PHE B 112      10.721 -15.740  -7.326  1.00  0.00           N  
ATOM   1785  CA  PHE B 112       9.771 -14.893  -6.599  1.00  0.00           C  
ATOM   1786  C   PHE B 112       9.459 -15.323  -5.184  1.00  0.00           C  
ATOM   1787  O   PHE B 112       9.697 -16.461  -4.779  1.00  0.00           O  
ATOM   1788  CB  PHE B 112       8.462 -14.782  -7.374  1.00  0.00           C  
ATOM   1789  CG  PHE B 112       7.823 -16.010  -7.466  1.00  0.00           C  
ATOM   1790  CD1 PHE B 112       6.852 -16.350  -6.561  1.00  0.00           C  
ATOM   1791  CD2 PHE B 112       8.218 -16.885  -8.414  1.00  0.00           C  
ATOM   1792  CE1 PHE B 112       6.260 -17.567  -6.621  1.00  0.00           C  
ATOM   1793  CE2 PHE B 112       7.663 -18.087  -8.485  1.00  0.00           C  
ATOM   1794  CZ  PHE B 112       6.667 -18.453  -7.588  1.00  0.00           C  
ATOM   1795  H   PHE B 112      10.959 -16.689  -7.040  1.00  0.00           H  
ATOM   1796  HA  PHE B 112      10.207 -13.902  -6.545  1.00  0.00           H  
ATOM   1797 1HB  PHE B 112       7.790 -14.087  -6.871  1.00  0.00           H  
ATOM   1798 2HB  PHE B 112       8.626 -14.408  -8.373  1.00  0.00           H  
ATOM   1799  HD1 PHE B 112       6.558 -15.629  -5.794  1.00  0.00           H  
ATOM   1800  HD2 PHE B 112       9.000 -16.609  -9.119  1.00  0.00           H  
ATOM   1801  HE1 PHE B 112       5.479 -17.836  -5.904  1.00  0.00           H  
ATOM   1802  HE2 PHE B 112       8.005 -18.758  -9.248  1.00  0.00           H  
ATOM   1803  HZ  PHE B 112       6.209 -19.438  -7.646  1.00  0.00           H  
ATOM   1804  N   ILE B 113       8.868 -14.407  -4.435  1.00  0.00           N  
ATOM   1805  CA  ILE B 113       8.320 -14.716  -3.120  1.00  0.00           C  
ATOM   1806  C   ILE B 113       6.892 -14.209  -2.971  1.00  0.00           C  
ATOM   1807  O   ILE B 113       6.488 -13.232  -3.609  1.00  0.00           O  
ATOM   1808  CB  ILE B 113       9.215 -14.176  -1.990  1.00  0.00           C  
ATOM   1809  CG1 ILE B 113       9.406 -12.767  -2.107  1.00  0.00           C  
ATOM   1810  CG2 ILE B 113      10.519 -14.814  -1.967  1.00  0.00           C  
ATOM   1811  CD1 ILE B 113       9.938 -12.183  -0.830  1.00  0.00           C  
ATOM   1812  H   ILE B 113       8.777 -13.471  -4.831  1.00  0.00           H  
ATOM   1813  HA  ILE B 113       8.291 -15.799  -3.012  1.00  0.00           H  
ATOM   1814  HB  ILE B 113       8.715 -14.362  -1.037  1.00  0.00           H  
ATOM   1815 1HG1 ILE B 113      10.127 -12.582  -2.905  1.00  0.00           H  
ATOM   1816 2HG1 ILE B 113       8.462 -12.284  -2.363  1.00  0.00           H  
ATOM   1817 1HG2 ILE B 113      11.116 -14.430  -1.142  1.00  0.00           H  
ATOM   1818 2HG2 ILE B 113      10.368 -15.883  -1.840  1.00  0.00           H  
ATOM   1819 3HG2 ILE B 113      11.020 -14.610  -2.895  1.00  0.00           H  
ATOM   1820 1HD1 ILE B 113      10.102 -11.129  -0.953  1.00  0.00           H  
ATOM   1821 2HD1 ILE B 113       9.221 -12.357  -0.027  1.00  0.00           H  
ATOM   1822 3HD1 ILE B 113      10.885 -12.663  -0.585  1.00  0.00           H  
ATOM   1823  N   GLU B 114       6.132 -14.886  -2.116  1.00  0.00           N  
ATOM   1824  CA  GLU B 114       4.766 -14.498  -1.771  1.00  0.00           C  
ATOM   1825  C   GLU B 114       4.711 -14.413  -0.254  1.00  0.00           C  
ATOM   1826  O   GLU B 114       4.954 -15.400   0.426  1.00  0.00           O  
ATOM   1827  CB  GLU B 114       3.749 -15.514  -2.310  1.00  0.00           C  
ATOM   1828  CG  GLU B 114       3.737 -15.636  -3.836  1.00  0.00           C  
ATOM   1829  CD  GLU B 114       2.767 -16.712  -4.382  1.00  0.00           C  
ATOM   1830  OE1 GLU B 114       3.061 -17.895  -4.245  1.00  0.00           O  
ATOM   1831  OE2 GLU B 114       1.753 -16.344  -4.941  1.00  0.00           O  
ATOM   1832  H   GLU B 114       6.528 -15.693  -1.655  1.00  0.00           H  
ATOM   1833  HA  GLU B 114       4.548 -13.518  -2.185  1.00  0.00           H  
ATOM   1834 1HB  GLU B 114       3.961 -16.496  -1.895  1.00  0.00           H  
ATOM   1835 2HB  GLU B 114       2.747 -15.227  -1.984  1.00  0.00           H  
ATOM   1836 1HG  GLU B 114       3.471 -14.664  -4.257  1.00  0.00           H  
ATOM   1837 2HG  GLU B 114       4.743 -15.869  -4.164  1.00  0.00           H  
ATOM   1838  N   THR B 115       4.487 -13.234   0.281  1.00  0.00           N  
ATOM   1839  CA  THR B 115       4.542 -13.097   1.720  1.00  0.00           C  
ATOM   1840  C   THR B 115       3.696 -11.963   2.267  1.00  0.00           C  
ATOM   1841  O   THR B 115       3.029 -11.251   1.541  1.00  0.00           O  
ATOM   1842  CB  THR B 115       5.991 -12.894   2.186  1.00  0.00           C  
ATOM   1843  OG1 THR B 115       6.040 -13.005   3.606  1.00  0.00           O  
ATOM   1844  CG2 THR B 115       6.498 -11.505   1.777  1.00  0.00           C  
ATOM   1845  H   THR B 115       4.252 -12.449  -0.328  1.00  0.00           H  
ATOM   1846  HA  THR B 115       4.170 -14.022   2.160  1.00  0.00           H  
ATOM   1847  HB  THR B 115       6.632 -13.658   1.743  1.00  0.00           H  
ATOM   1848  HG1 THR B 115       6.028 -13.948   3.835  1.00  0.00           H  
ATOM   1849 1HG2 THR B 115       7.521 -11.379   2.122  1.00  0.00           H  
ATOM   1850 2HG2 THR B 115       6.468 -11.420   0.691  1.00  0.00           H  
ATOM   1851 3HG2 THR B 115       5.883 -10.722   2.209  1.00  0.00           H  
ATOM   1852  N   LYS B 116       3.721 -11.811   3.572  1.00  0.00           N  
ATOM   1853  CA  LYS B 116       3.002 -10.757   4.266  1.00  0.00           C  
ATOM   1854  C   LYS B 116       4.007 -10.001   5.094  1.00  0.00           C  
ATOM   1855  O   LYS B 116       3.695  -8.994   5.743  1.00  0.00           O  
ATOM   1856  CB  LYS B 116       1.900 -11.322   5.154  1.00  0.00           C  
ATOM   1857  CG  LYS B 116       0.788 -12.060   4.437  1.00  0.00           C  
ATOM   1858  CD  LYS B 116      -0.212 -12.612   5.430  1.00  0.00           C  
ATOM   1859  CE  LYS B 116      -1.322 -13.384   4.749  1.00  0.00           C  
ATOM   1860  NZ  LYS B 116      -2.248 -13.965   5.744  1.00  0.00           N  
ATOM   1861  H   LYS B 116       4.333 -12.424   4.089  1.00  0.00           H  
ATOM   1862  HA  LYS B 116       2.565 -10.070   3.538  1.00  0.00           H  
ATOM   1863 1HB  LYS B 116       2.346 -12.014   5.870  1.00  0.00           H  
ATOM   1864 2HB  LYS B 116       1.439 -10.511   5.716  1.00  0.00           H  
ATOM   1865 1HG  LYS B 116       0.262 -11.362   3.791  1.00  0.00           H  
ATOM   1866 2HG  LYS B 116       1.196 -12.868   3.832  1.00  0.00           H  
ATOM   1867 1HD  LYS B 116       0.293 -13.267   6.145  1.00  0.00           H  
ATOM   1868 2HD  LYS B 116      -0.670 -11.788   5.986  1.00  0.00           H  
ATOM   1869 1HE  LYS B 116      -1.872 -12.708   4.103  1.00  0.00           H  
ATOM   1870 2HE  LYS B 116      -0.900 -14.184   4.141  1.00  0.00           H  
ATOM   1871 1HZ  LYS B 116      -2.994 -14.458   5.291  1.00  0.00           H  
ATOM   1872 2HZ  LYS B 116      -1.746 -14.593   6.346  1.00  0.00           H  
ATOM   1873 3HZ  LYS B 116      -2.635 -13.207   6.322  1.00  0.00           H  
ATOM   1874  N   LYS B 117       5.238 -10.501   5.045  1.00  0.00           N  
ATOM   1875  CA  LYS B 117       6.333 -10.043   5.874  1.00  0.00           C  
ATOM   1876  C   LYS B 117       7.076  -8.825   5.361  1.00  0.00           C  
ATOM   1877  O   LYS B 117       8.095  -8.451   5.926  1.00  0.00           O  
ATOM   1878  CB  LYS B 117       7.256 -11.226   6.077  1.00  0.00           C  
ATOM   1879  CG  LYS B 117       6.539 -12.305   6.879  1.00  0.00           C  
ATOM   1880  CD  LYS B 117       7.311 -13.581   7.039  1.00  0.00           C  
ATOM   1881  CE  LYS B 117       6.494 -14.553   7.894  1.00  0.00           C  
ATOM   1882  NZ  LYS B 117       7.156 -15.875   8.056  1.00  0.00           N  
ATOM   1883  H   LYS B 117       5.417 -11.307   4.448  1.00  0.00           H  
ATOM   1884  HA  LYS B 117       5.915  -9.777   6.844  1.00  0.00           H  
ATOM   1885 1HB  LYS B 117       7.560 -11.628   5.114  1.00  0.00           H  
ATOM   1886 2HB  LYS B 117       8.153 -10.917   6.614  1.00  0.00           H  
ATOM   1887 1HG  LYS B 117       6.319 -11.913   7.874  1.00  0.00           H  
ATOM   1888 2HG  LYS B 117       5.593 -12.535   6.391  1.00  0.00           H  
ATOM   1889 1HD  LYS B 117       7.493 -14.027   6.058  1.00  0.00           H  
ATOM   1890 2HD  LYS B 117       8.269 -13.388   7.518  1.00  0.00           H  
ATOM   1891 1HE  LYS B 117       6.354 -14.096   8.864  1.00  0.00           H  
ATOM   1892 2HE  LYS B 117       5.515 -14.702   7.440  1.00  0.00           H  
ATOM   1893 1HZ  LYS B 117       6.583 -16.460   8.652  1.00  0.00           H  
ATOM   1894 2HZ  LYS B 117       7.272 -16.310   7.157  1.00  0.00           H  
ATOM   1895 3HZ  LYS B 117       8.063 -15.750   8.489  1.00  0.00           H  
ATOM   1896  N   PHE B 118       6.601  -8.194   4.297  1.00  0.00           N  
ATOM   1897  CA  PHE B 118       7.278  -6.986   3.850  1.00  0.00           C  
ATOM   1898  C   PHE B 118       6.848  -5.825   4.730  1.00  0.00           C  
ATOM   1899  O   PHE B 118       5.652  -5.563   4.874  1.00  0.00           O  
ATOM   1900  CB  PHE B 118       6.879  -6.606   2.440  1.00  0.00           C  
ATOM   1901  CG  PHE B 118       7.314  -7.520   1.415  1.00  0.00           C  
ATOM   1902  CD1 PHE B 118       8.538  -8.116   1.493  1.00  0.00           C  
ATOM   1903  CD2 PHE B 118       6.512  -7.770   0.332  1.00  0.00           C  
ATOM   1904  CE1 PHE B 118       8.970  -8.968   0.507  1.00  0.00           C  
ATOM   1905  CE2 PHE B 118       6.923  -8.624  -0.667  1.00  0.00           C  
ATOM   1906  CZ  PHE B 118       8.154  -9.224  -0.575  1.00  0.00           C  
ATOM   1907  H   PHE B 118       5.771  -8.530   3.834  1.00  0.00           H  
ATOM   1908  HA  PHE B 118       8.359  -7.112   3.925  1.00  0.00           H  
ATOM   1909 1HB  PHE B 118       5.803  -6.503   2.378  1.00  0.00           H  
ATOM   1910 2HB  PHE B 118       7.305  -5.636   2.223  1.00  0.00           H  
ATOM   1911  HD1 PHE B 118       9.157  -7.902   2.347  1.00  0.00           H  
ATOM   1912  HD2 PHE B 118       5.540  -7.281   0.270  1.00  0.00           H  
ATOM   1913  HE1 PHE B 118       9.950  -9.435   0.588  1.00  0.00           H  
ATOM   1914  HE2 PHE B 118       6.278  -8.825  -1.530  1.00  0.00           H  
ATOM   1915  HZ  PHE B 118       8.470  -9.889  -1.358  1.00  0.00           H  
ATOM   1916  N   LEU B 119       7.809  -5.127   5.342  1.00  0.00           N  
ATOM   1917  CA  LEU B 119       7.483  -3.920   6.107  1.00  0.00           C  
ATOM   1918  C   LEU B 119       7.024  -2.817   5.170  1.00  0.00           C  
ATOM   1919  O   LEU B 119       6.146  -2.022   5.511  1.00  0.00           O  
ATOM   1920  CB  LEU B 119       8.692  -3.444   6.941  1.00  0.00           C  
ATOM   1921  CG  LEU B 119       9.019  -4.276   8.207  1.00  0.00           C  
ATOM   1922  CD1 LEU B 119      10.392  -3.939   8.714  1.00  0.00           C  
ATOM   1923  CD2 LEU B 119       8.031  -3.945   9.297  1.00  0.00           C  
ATOM   1924  H   LEU B 119       8.780  -5.403   5.240  1.00  0.00           H  
ATOM   1925  HA  LEU B 119       6.663  -4.152   6.783  1.00  0.00           H  
ATOM   1926 1HB  LEU B 119       9.571  -3.449   6.308  1.00  0.00           H  
ATOM   1927 2HB  LEU B 119       8.517  -2.424   7.256  1.00  0.00           H  
ATOM   1928  HG  LEU B 119       8.972  -5.332   7.965  1.00  0.00           H  
ATOM   1929 1HD1 LEU B 119      10.602  -4.528   9.604  1.00  0.00           H  
ATOM   1930 2HD1 LEU B 119      11.117  -4.167   7.972  1.00  0.00           H  
ATOM   1931 3HD1 LEU B 119      10.443  -2.880   8.957  1.00  0.00           H  
ATOM   1932 1HD2 LEU B 119       8.261  -4.533  10.181  1.00  0.00           H  
ATOM   1933 2HD2 LEU B 119       8.112  -2.896   9.535  1.00  0.00           H  
ATOM   1934 3HD2 LEU B 119       7.020  -4.162   8.973  1.00  0.00           H  
ATOM   1935  N   LEU B 120       7.634  -2.787   3.985  1.00  0.00           N  
ATOM   1936  CA  LEU B 120       7.346  -1.813   2.937  1.00  0.00           C  
ATOM   1937  C   LEU B 120       7.734  -0.393   3.323  1.00  0.00           C  
ATOM   1938  O   LEU B 120       7.280   0.571   2.712  1.00  0.00           O  
ATOM   1939  CB  LEU B 120       5.862  -1.878   2.550  1.00  0.00           C  
ATOM   1940  CG  LEU B 120       5.367  -3.240   2.020  1.00  0.00           C  
ATOM   1941  CD1 LEU B 120       3.882  -3.175   1.822  1.00  0.00           C  
ATOM   1942  CD2 LEU B 120       6.068  -3.575   0.696  1.00  0.00           C  
ATOM   1943  H   LEU B 120       8.345  -3.482   3.803  1.00  0.00           H  
ATOM   1944  HA  LEU B 120       7.938  -2.078   2.063  1.00  0.00           H  
ATOM   1945 1HB  LEU B 120       5.259  -1.621   3.411  1.00  0.00           H  
ATOM   1946 2HB  LEU B 120       5.672  -1.142   1.783  1.00  0.00           H  
ATOM   1947  HG  LEU B 120       5.577  -4.015   2.751  1.00  0.00           H  
ATOM   1948 1HD1 LEU B 120       3.526  -4.132   1.459  1.00  0.00           H  
ATOM   1949 2HD1 LEU B 120       3.411  -2.952   2.772  1.00  0.00           H  
ATOM   1950 3HD1 LEU B 120       3.641  -2.399   1.099  1.00  0.00           H  
ATOM   1951 1HD2 LEU B 120       5.706  -4.535   0.330  1.00  0.00           H  
ATOM   1952 2HD2 LEU B 120       5.848  -2.800  -0.040  1.00  0.00           H  
ATOM   1953 3HD2 LEU B 120       7.139  -3.635   0.846  1.00  0.00           H  
ATOM   1954  N   ILE B 121       8.612  -0.271   4.306  1.00  0.00           N  
ATOM   1955  CA  ILE B 121       9.215   1.007   4.643  1.00  0.00           C  
ATOM   1956  C   ILE B 121      10.725   0.878   4.635  1.00  0.00           C  
ATOM   1957  O   ILE B 121      11.287   0.031   5.329  1.00  0.00           O  
ATOM   1958  CB  ILE B 121       8.760   1.516   6.017  1.00  0.00           C  
ATOM   1959  CG1 ILE B 121       7.209   1.736   6.040  1.00  0.00           C  
ATOM   1960  CG2 ILE B 121       9.533   2.780   6.388  1.00  0.00           C  
ATOM   1961  CD1 ILE B 121       6.683   2.828   5.109  1.00  0.00           C  
ATOM   1962  H   ILE B 121       8.911  -1.099   4.799  1.00  0.00           H  
ATOM   1963  HA  ILE B 121       8.939   1.738   3.886  1.00  0.00           H  
ATOM   1964  HB  ILE B 121       8.982   0.751   6.754  1.00  0.00           H  
ATOM   1965 1HG1 ILE B 121       6.725   0.807   5.757  1.00  0.00           H  
ATOM   1966 2HG1 ILE B 121       6.911   1.990   7.057  1.00  0.00           H  
ATOM   1967 1HG2 ILE B 121       9.244   3.102   7.378  1.00  0.00           H  
ATOM   1968 2HG2 ILE B 121      10.595   2.566   6.385  1.00  0.00           H  
ATOM   1969 3HG2 ILE B 121       9.328   3.570   5.668  1.00  0.00           H  
ATOM   1970 1HD1 ILE B 121       5.599   2.889   5.208  1.00  0.00           H  
ATOM   1971 2HD1 ILE B 121       7.119   3.787   5.367  1.00  0.00           H  
ATOM   1972 3HD1 ILE B 121       6.931   2.590   4.080  1.00  0.00           H  
ATOM   1973  N   GLY B 122      11.382   1.734   3.872  1.00  0.00           N  
ATOM   1974  CA  GLY B 122      12.830   1.694   3.786  1.00  0.00           C  
ATOM   1975  C   GLY B 122      13.269   0.677   2.754  1.00  0.00           C  
ATOM   1976  O   GLY B 122      12.455   0.176   1.977  1.00  0.00           O  
ATOM   1977  H   GLY B 122      10.868   2.412   3.325  1.00  0.00           H  
ATOM   1978 1HA  GLY B 122      13.209   2.679   3.514  1.00  0.00           H  
ATOM   1979 2HA  GLY B 122      13.250   1.434   4.757  1.00  0.00           H  
ATOM   1980  N   LYS B 123      14.562   0.389   2.732  1.00  0.00           N  
ATOM   1981  CA  LYS B 123      15.109  -0.456   1.682  1.00  0.00           C  
ATOM   1982  C   LYS B 123      15.483  -1.846   2.173  1.00  0.00           C  
ATOM   1983  O   LYS B 123      15.801  -2.048   3.346  1.00  0.00           O  
ATOM   1984  CB  LYS B 123      16.329   0.217   1.042  1.00  0.00           C  
ATOM   1985  CG  LYS B 123      15.979   1.352   0.070  1.00  0.00           C  
ATOM   1986  CD  LYS B 123      15.882   2.714   0.781  1.00  0.00           C  
ATOM   1987  CE  LYS B 123      17.245   3.389   0.912  1.00  0.00           C  
ATOM   1988  NZ  LYS B 123      17.177   4.625   1.751  1.00  0.00           N  
ATOM   1989  H   LYS B 123      15.175   0.803   3.433  1.00  0.00           H  
ATOM   1990  HA  LYS B 123      14.347  -0.578   0.913  1.00  0.00           H  
ATOM   1991 1HB  LYS B 123      16.973   0.618   1.823  1.00  0.00           H  
ATOM   1992 2HB  LYS B 123      16.905  -0.529   0.491  1.00  0.00           H  
ATOM   1993 1HG  LYS B 123      16.739   1.409  -0.710  1.00  0.00           H  
ATOM   1994 2HG  LYS B 123      15.026   1.132  -0.397  1.00  0.00           H  
ATOM   1995 1HD  LYS B 123      15.218   3.370   0.215  1.00  0.00           H  
ATOM   1996 2HD  LYS B 123      15.467   2.591   1.777  1.00  0.00           H  
ATOM   1997 1HE  LYS B 123      17.953   2.696   1.361  1.00  0.00           H  
ATOM   1998 2HE  LYS B 123      17.597   3.660  -0.083  1.00  0.00           H  
ATOM   1999 1HZ  LYS B 123      18.089   5.045   1.809  1.00  0.00           H  
ATOM   2000 2HZ  LYS B 123      16.522   5.300   1.354  1.00  0.00           H  
ATOM   2001 3HZ  LYS B 123      16.863   4.379   2.688  1.00  0.00           H  
ATOM   2002  N   SER B 124      15.449  -2.799   1.248  1.00  0.00           N  
ATOM   2003  CA  SER B 124      15.872  -4.159   1.499  1.00  0.00           C  
ATOM   2004  C   SER B 124      16.950  -4.545   0.489  1.00  0.00           C  
ATOM   2005  O   SER B 124      17.042  -3.960  -0.589  1.00  0.00           O  
ATOM   2006  CB  SER B 124      14.670  -5.067   1.383  1.00  0.00           C  
ATOM   2007  OG  SER B 124      14.143  -5.032   0.098  1.00  0.00           O  
ATOM   2008  H   SER B 124      15.151  -2.539   0.310  1.00  0.00           H  
ATOM   2009  HA  SER B 124      16.288  -4.231   2.506  1.00  0.00           H  
ATOM   2010 1HB  SER B 124      14.951  -6.087   1.647  1.00  0.00           H  
ATOM   2011 2HB  SER B 124      13.933  -4.759   2.059  1.00  0.00           H  
ATOM   2012  HG  SER B 124      13.537  -4.282   0.090  1.00  0.00           H  
ATOM   2013  N   ASN B 125      17.765  -5.526   0.837  1.00  0.00           N  
ATOM   2014  CA  ASN B 125      18.808  -6.040  -0.042  1.00  0.00           C  
ATOM   2015  C   ASN B 125      18.376  -7.268  -0.789  1.00  0.00           C  
ATOM   2016  O   ASN B 125      17.989  -8.254  -0.164  1.00  0.00           O  
ATOM   2017  CB  ASN B 125      20.045  -6.450   0.750  1.00  0.00           C  
ATOM   2018  CG  ASN B 125      20.807  -5.347   1.418  1.00  0.00           C  
ATOM   2019  OD1 ASN B 125      21.577  -4.627   0.777  1.00  0.00           O  
ATOM   2020  ND2 ASN B 125      20.607  -5.192   2.705  1.00  0.00           N  
ATOM   2021  H   ASN B 125      17.630  -5.962   1.741  1.00  0.00           H  
ATOM   2022  HA  ASN B 125      19.065  -5.280  -0.780  1.00  0.00           H  
ATOM   2023 1HB  ASN B 125      19.746  -7.170   1.515  1.00  0.00           H  
ATOM   2024 2HB  ASN B 125      20.726  -6.972   0.073  1.00  0.00           H  
ATOM   2025 1HD2 ASN B 125      21.091  -4.476   3.205  1.00  0.00           H  
ATOM   2026 2HD2 ASN B 125      19.968  -5.794   3.188  1.00  0.00           H  
ATOM   2027  N   ILE B 126      18.473  -7.244  -2.105  1.00  0.00           N  
ATOM   2028  CA  ILE B 126      18.217  -8.459  -2.850  1.00  0.00           C  
ATOM   2029  C   ILE B 126      19.517  -8.940  -3.413  1.00  0.00           C  
ATOM   2030  O   ILE B 126      20.226  -8.197  -4.094  1.00  0.00           O  
ATOM   2031  CB  ILE B 126      17.199  -8.331  -3.982  1.00  0.00           C  
ATOM   2032  CG1 ILE B 126      15.864  -7.962  -3.432  1.00  0.00           C  
ATOM   2033  CG2 ILE B 126      17.115  -9.653  -4.763  1.00  0.00           C  
ATOM   2034  CD1 ILE B 126      14.907  -7.650  -4.497  1.00  0.00           C  
ATOM   2035  H   ILE B 126      18.743  -6.389  -2.591  1.00  0.00           H  
ATOM   2036  HA  ILE B 126      17.845  -9.214  -2.172  1.00  0.00           H  
ATOM   2037  HB  ILE B 126      17.509  -7.531  -4.652  1.00  0.00           H  
ATOM   2038 1HG1 ILE B 126      15.480  -8.781  -2.834  1.00  0.00           H  
ATOM   2039 2HG1 ILE B 126      15.969  -7.082  -2.790  1.00  0.00           H  
ATOM   2040 1HG2 ILE B 126      16.395  -9.556  -5.577  1.00  0.00           H  
ATOM   2041 2HG2 ILE B 126      18.091  -9.899  -5.179  1.00  0.00           H  
ATOM   2042 3HG2 ILE B 126      16.797 -10.454  -4.090  1.00  0.00           H  
ATOM   2043 1HD1 ILE B 126      13.966  -7.387  -4.069  1.00  0.00           H  
ATOM   2044 2HD1 ILE B 126      15.287  -6.823  -5.095  1.00  0.00           H  
ATOM   2045 3HD1 ILE B 126      14.784  -8.525  -5.124  1.00  0.00           H  
ATOM   2046  N   CYS B 127      19.873 -10.162  -3.072  1.00  0.00           N  
ATOM   2047  CA  CYS B 127      21.147 -10.687  -3.513  1.00  0.00           C  
ATOM   2048  C   CYS B 127      21.002 -11.971  -4.302  1.00  0.00           C  
ATOM   2049  O   CYS B 127      20.055 -12.741  -4.116  1.00  0.00           O  
ATOM   2050  CB  CYS B 127      22.055 -10.918  -2.311  1.00  0.00           C  
ATOM   2051  SG  CYS B 127      22.438  -9.389  -1.389  1.00  0.00           S  
ATOM   2052  H   CYS B 127      19.250 -10.728  -2.508  1.00  0.00           H  
ATOM   2053  HA  CYS B 127      21.620  -9.956  -4.157  1.00  0.00           H  
ATOM   2054 1HB  CYS B 127      21.582 -11.621  -1.626  1.00  0.00           H  
ATOM   2055 2HB  CYS B 127      22.995 -11.361  -2.645  1.00  0.00           H  
ATOM   2056  N   VAL B 128      21.976 -12.200  -5.161  1.00  0.00           N  
ATOM   2057  CA  VAL B 128      22.051 -13.419  -5.935  1.00  0.00           C  
ATOM   2058  C   VAL B 128      23.208 -14.254  -5.444  1.00  0.00           C  
ATOM   2059  O   VAL B 128      24.324 -13.743  -5.270  1.00  0.00           O  
ATOM   2060  CB  VAL B 128      22.220 -13.127  -7.420  1.00  0.00           C  
ATOM   2061  CG1 VAL B 128      22.314 -14.434  -8.175  1.00  0.00           C  
ATOM   2062  CG2 VAL B 128      21.053 -12.329  -7.887  1.00  0.00           C  
ATOM   2063  H   VAL B 128      22.690 -11.480  -5.283  1.00  0.00           H  
ATOM   2064  HA  VAL B 128      21.128 -13.979  -5.800  1.00  0.00           H  
ATOM   2065  HB  VAL B 128      23.144 -12.568  -7.582  1.00  0.00           H  
ATOM   2066 1HG1 VAL B 128      22.450 -14.225  -9.224  1.00  0.00           H  
ATOM   2067 2HG1 VAL B 128      23.157 -15.002  -7.812  1.00  0.00           H  
ATOM   2068 3HG1 VAL B 128      21.396 -15.010  -8.019  1.00  0.00           H  
ATOM   2069 1HG2 VAL B 128      21.147 -12.107  -8.941  1.00  0.00           H  
ATOM   2070 2HG2 VAL B 128      20.169 -12.917  -7.709  1.00  0.00           H  
ATOM   2071 3HG2 VAL B 128      20.998 -11.398  -7.328  1.00  0.00           H  
ATOM   2072  N   LYS B 129      22.904 -15.511  -5.160  1.00  0.00           N  
ATOM   2073  CA  LYS B 129      23.849 -16.453  -4.614  1.00  0.00           C  
ATOM   2074  C   LYS B 129      23.867 -17.811  -5.272  1.00  0.00           C  
ATOM   2075  O   LYS B 129      22.909 -18.220  -5.925  1.00  0.00           O  
ATOM   2076  CB  LYS B 129      23.569 -16.676  -3.123  1.00  0.00           C  
ATOM   2077  CG  LYS B 129      23.805 -15.485  -2.240  1.00  0.00           C  
ATOM   2078  CD  LYS B 129      23.566 -15.805  -0.789  1.00  0.00           C  
ATOM   2079  CE  LYS B 129      23.932 -14.614   0.098  1.00  0.00           C  
ATOM   2080  NZ  LYS B 129      23.602 -14.865   1.515  1.00  0.00           N  
ATOM   2081  H   LYS B 129      21.953 -15.820  -5.334  1.00  0.00           H  
ATOM   2082  HA  LYS B 129      24.834 -16.022  -4.737  1.00  0.00           H  
ATOM   2083 1HB  LYS B 129      22.532 -16.988  -2.995  1.00  0.00           H  
ATOM   2084 2HB  LYS B 129      24.202 -17.490  -2.753  1.00  0.00           H  
ATOM   2085 1HG  LYS B 129      24.815 -15.188  -2.347  1.00  0.00           H  
ATOM   2086 2HG  LYS B 129      23.160 -14.659  -2.536  1.00  0.00           H  
ATOM   2087 1HD  LYS B 129      22.510 -16.046  -0.632  1.00  0.00           H  
ATOM   2088 2HD  LYS B 129      24.170 -16.671  -0.502  1.00  0.00           H  
ATOM   2089 1HE  LYS B 129      25.004 -14.437   0.012  1.00  0.00           H  
ATOM   2090 2HE  LYS B 129      23.396 -13.725  -0.240  1.00  0.00           H  
ATOM   2091 1HZ  LYS B 129      23.855 -14.072   2.075  1.00  0.00           H  
ATOM   2092 2HZ  LYS B 129      22.581 -15.007   1.566  1.00  0.00           H  
ATOM   2093 3HZ  LYS B 129      24.084 -15.682   1.849  1.00  0.00           H  
ATOM   2094  N   VAL B 130      24.979 -18.505  -5.084  1.00  0.00           N  
ATOM   2095  CA  VAL B 130      25.046 -19.927  -5.407  1.00  0.00           C  
ATOM   2096  C   VAL B 130      25.424 -20.601  -4.102  1.00  0.00           C  
ATOM   2097  O   VAL B 130      26.518 -20.380  -3.576  1.00  0.00           O  
ATOM   2098  CB  VAL B 130      26.079 -20.252  -6.484  1.00  0.00           C  
ATOM   2099  CG1 VAL B 130      26.080 -21.744  -6.738  1.00  0.00           C  
ATOM   2100  CG2 VAL B 130      25.738 -19.538  -7.712  1.00  0.00           C  
ATOM   2101  H   VAL B 130      25.754 -18.035  -4.609  1.00  0.00           H  
ATOM   2102  HA  VAL B 130      24.065 -20.285  -5.731  1.00  0.00           H  
ATOM   2103  HB  VAL B 130      27.070 -19.958  -6.141  1.00  0.00           H  
ATOM   2104 1HG1 VAL B 130      26.812 -21.986  -7.506  1.00  0.00           H  
ATOM   2105 2HG1 VAL B 130      26.328 -22.275  -5.821  1.00  0.00           H  
ATOM   2106 3HG1 VAL B 130      25.085 -22.038  -7.074  1.00  0.00           H  
ATOM   2107 1HG2 VAL B 130      26.461 -19.767  -8.489  1.00  0.00           H  
ATOM   2108 2HG2 VAL B 130      24.747 -19.870  -8.022  1.00  0.00           H  
ATOM   2109 3HG2 VAL B 130      25.734 -18.468  -7.520  1.00  0.00           H  
ATOM   2110  N   GLY B 131      24.542 -21.408  -3.548  1.00  0.00           N  
ATOM   2111  CA  GLY B 131      24.837 -21.909  -2.217  1.00  0.00           C  
ATOM   2112  C   GLY B 131      24.946 -20.684  -1.308  1.00  0.00           C  
ATOM   2113  O   GLY B 131      24.036 -19.856  -1.278  1.00  0.00           O  
ATOM   2114  H   GLY B 131      23.664 -21.618  -4.009  1.00  0.00           H  
ATOM   2115 1HA  GLY B 131      24.038 -22.567  -1.876  1.00  0.00           H  
ATOM   2116 2HA  GLY B 131      25.769 -22.473  -2.218  1.00  0.00           H  
ATOM   2117  N   GLU B 132      26.049 -20.557  -0.579  1.00  0.00           N  
ATOM   2118  CA  GLU B 132      26.224 -19.412   0.314  1.00  0.00           C  
ATOM   2119  C   GLU B 132      27.121 -18.323  -0.305  1.00  0.00           C  
ATOM   2120  O   GLU B 132      27.467 -17.345   0.364  1.00  0.00           O  
ATOM   2121  CB  GLU B 132      26.788 -19.891   1.657  1.00  0.00           C  
ATOM   2122  CG  GLU B 132      25.821 -20.836   2.411  1.00  0.00           C  
ATOM   2123  CD  GLU B 132      26.334 -21.344   3.765  1.00  0.00           C  
ATOM   2124  OE1 GLU B 132      27.452 -21.042   4.111  1.00  0.00           O  
ATOM   2125  OE2 GLU B 132      25.594 -22.074   4.438  1.00  0.00           O  
ATOM   2126  H   GLU B 132      26.775 -21.255  -0.647  1.00  0.00           H  
ATOM   2127  HA  GLU B 132      25.247 -18.967   0.497  1.00  0.00           H  
ATOM   2128 1HB  GLU B 132      27.728 -20.419   1.494  1.00  0.00           H  
ATOM   2129 2HB  GLU B 132      26.997 -19.032   2.295  1.00  0.00           H  
ATOM   2130 1HG  GLU B 132      24.881 -20.308   2.570  1.00  0.00           H  
ATOM   2131 2HG  GLU B 132      25.614 -21.690   1.770  1.00  0.00           H  
ATOM   2132  N   LYS B 133      27.515 -18.507  -1.575  1.00  0.00           N  
ATOM   2133  CA  LYS B 133      28.420 -17.580  -2.263  1.00  0.00           C  
ATOM   2134  C   LYS B 133      27.719 -16.360  -2.839  1.00  0.00           C  
ATOM   2135  O   LYS B 133      26.841 -16.483  -3.693  1.00  0.00           O  
ATOM   2136  CB  LYS B 133      29.154 -18.295  -3.409  1.00  0.00           C  
ATOM   2137  CG  LYS B 133      30.186 -17.414  -4.162  1.00  0.00           C  
ATOM   2138  CD  LYS B 133      30.929 -18.198  -5.264  1.00  0.00           C  
ATOM   2139  CE  LYS B 133      31.915 -17.296  -6.026  1.00  0.00           C  
ATOM   2140  NZ  LYS B 133      32.648 -18.039  -7.088  1.00  0.00           N  
ATOM   2141  H   LYS B 133      27.172 -19.312  -2.093  1.00  0.00           H  
ATOM   2142  HA  LYS B 133      29.158 -17.229  -1.542  1.00  0.00           H  
ATOM   2143 1HB  LYS B 133      29.675 -19.168  -3.016  1.00  0.00           H  
ATOM   2144 2HB  LYS B 133      28.424 -18.654  -4.136  1.00  0.00           H  
ATOM   2145 1HG  LYS B 133      29.668 -16.566  -4.623  1.00  0.00           H  
ATOM   2146 2HG  LYS B 133      30.915 -17.024  -3.453  1.00  0.00           H  
ATOM   2147 1HD  LYS B 133      31.479 -19.028  -4.815  1.00  0.00           H  
ATOM   2148 2HD  LYS B 133      30.202 -18.609  -5.969  1.00  0.00           H  
ATOM   2149 1HE  LYS B 133      31.363 -16.476  -6.485  1.00  0.00           H  
ATOM   2150 2HE  LYS B 133      32.637 -16.884  -5.322  1.00  0.00           H  
ATOM   2151 1HZ  LYS B 133      33.282 -17.410  -7.561  1.00  0.00           H  
ATOM   2152 2HZ  LYS B 133      33.174 -18.795  -6.671  1.00  0.00           H  
ATOM   2153 3HZ  LYS B 133      31.990 -18.416  -7.754  1.00  0.00           H  
ATOM   2154  N   SER B 134      28.140 -15.178  -2.388  1.00  0.00           N  
ATOM   2155  CA  SER B 134      27.551 -13.897  -2.797  1.00  0.00           C  
ATOM   2156  C   SER B 134      28.139 -13.349  -4.107  1.00  0.00           C  
ATOM   2157  O   SER B 134      29.354 -13.167  -4.211  1.00  0.00           O  
ATOM   2158  CB  SER B 134      27.747 -12.909  -1.652  1.00  0.00           C  
ATOM   2159  OG  SER B 134      27.340 -11.625  -1.994  1.00  0.00           O  
ATOM   2160  H   SER B 134      28.879 -15.169  -1.698  1.00  0.00           H  
ATOM   2161  HA  SER B 134      26.491 -14.037  -2.963  1.00  0.00           H  
ATOM   2162 1HB  SER B 134      27.182 -13.249  -0.786  1.00  0.00           H  
ATOM   2163 2HB  SER B 134      28.797 -12.891  -1.365  1.00  0.00           H  
ATOM   2164  HG  SER B 134      28.096 -11.210  -2.420  1.00  0.00           H  
ATOM   2165  N   LEU B 135      27.272 -13.085  -5.102  1.00  0.00           N  
ATOM   2166  CA  LEU B 135      27.710 -12.548  -6.398  1.00  0.00           C  
ATOM   2167  C   LEU B 135      27.413 -11.045  -6.519  1.00  0.00           C  
ATOM   2168  O   LEU B 135      28.325 -10.220  -6.430  1.00  0.00           O  
ATOM   2169  CB  LEU B 135      26.990 -13.303  -7.525  1.00  0.00           C  
ATOM   2170  CG  LEU B 135      27.274 -14.800  -7.593  1.00  0.00           C  
ATOM   2171  CD1 LEU B 135      26.359 -15.427  -8.601  1.00  0.00           C  
ATOM   2172  CD2 LEU B 135      28.722 -15.016  -7.974  1.00  0.00           C  
ATOM   2173  H   LEU B 135      26.277 -13.282  -4.972  1.00  0.00           H  
ATOM   2174  HA  LEU B 135      28.783 -12.698  -6.491  1.00  0.00           H  
ATOM   2175 1HB  LEU B 135      25.915 -13.191  -7.399  1.00  0.00           H  
ATOM   2176 2HB  LEU B 135      27.274 -12.861  -8.481  1.00  0.00           H  
ATOM   2177  HG  LEU B 135      27.074 -15.258  -6.617  1.00  0.00           H  
ATOM   2178 1HD1 LEU B 135      26.549 -16.495  -8.649  1.00  0.00           H  
ATOM   2179 2HD1 LEU B 135      25.340 -15.254  -8.297  1.00  0.00           H  
ATOM   2180 3HD1 LEU B 135      26.527 -14.987  -9.573  1.00  0.00           H  
ATOM   2181 1HD2 LEU B 135      28.927 -16.084  -8.023  1.00  0.00           H  
ATOM   2182 2HD2 LEU B 135      28.913 -14.561  -8.949  1.00  0.00           H  
ATOM   2183 3HD2 LEU B 135      29.367 -14.555  -7.221  1.00  0.00           H  
ATOM   2184  N   THR B 136      26.130 -10.701  -6.694  1.00  0.00           N  
ATOM   2185  CA  THR B 136      25.704  -9.305  -6.799  1.00  0.00           C  
ATOM   2186  C   THR B 136      24.531  -9.023  -5.862  1.00  0.00           C  
ATOM   2187  O   THR B 136      23.709  -9.909  -5.600  1.00  0.00           O  
ATOM   2188  CB  THR B 136      25.291  -8.954  -8.269  1.00  0.00           C  
ATOM   2189  OG1 THR B 136      24.177  -9.802  -8.687  1.00  0.00           O  
ATOM   2190  CG2 THR B 136      26.462  -9.144  -9.222  1.00  0.00           C  
ATOM   2191  H   THR B 136      25.434 -11.429  -6.751  1.00  0.00           H  
ATOM   2192  HA  THR B 136      26.533  -8.660  -6.504  1.00  0.00           H  
ATOM   2193  HB  THR B 136      24.970  -7.913  -8.308  1.00  0.00           H  
ATOM   2194  HG1 THR B 136      23.884  -9.613  -9.637  1.00  0.00           H  
ATOM   2195 1HG2 THR B 136      26.149  -8.882 -10.235  1.00  0.00           H  
ATOM   2196 2HG2 THR B 136      27.284  -8.498  -8.916  1.00  0.00           H  
ATOM   2197 3HG2 THR B 136      26.791 -10.176  -9.202  1.00  0.00           H  
ATOM   2198  N   CYS B 137      24.442  -7.777  -5.398  1.00  0.00           N  
ATOM   2199  CA  CYS B 137      23.316  -7.323  -4.591  1.00  0.00           C  
ATOM   2200  C   CYS B 137      22.780  -6.002  -5.081  1.00  0.00           C  
ATOM   2201  O   CYS B 137      23.520  -5.198  -5.647  1.00  0.00           O  
ATOM   2202  CB  CYS B 137      23.673  -7.155  -3.111  1.00  0.00           C  
ATOM   2203  SG  CYS B 137      24.167  -8.663  -2.249  1.00  0.00           S  
ATOM   2204  H   CYS B 137      25.170  -7.117  -5.634  1.00  0.00           H  
ATOM   2205  HA  CYS B 137      22.526  -8.051  -4.676  1.00  0.00           H  
ATOM   2206 1HB  CYS B 137      24.478  -6.433  -3.014  1.00  0.00           H  
ATOM   2207 2HB  CYS B 137      22.807  -6.742  -2.588  1.00  0.00           H  
ATOM   2208  N   LYS B 138      21.511  -5.757  -4.803  1.00  0.00           N  
ATOM   2209  CA  LYS B 138      20.880  -4.491  -5.126  1.00  0.00           C  
ATOM   2210  C   LYS B 138      19.941  -4.043  -4.020  1.00  0.00           C  
ATOM   2211  O   LYS B 138      19.110  -4.816  -3.543  1.00  0.00           O  
ATOM   2212  CB  LYS B 138      20.131  -4.629  -6.462  1.00  0.00           C  
ATOM   2213  CG  LYS B 138      19.436  -3.377  -6.977  1.00  0.00           C  
ATOM   2214  CD  LYS B 138      18.786  -3.614  -8.371  1.00  0.00           C  
ATOM   2215  CE  LYS B 138      19.836  -3.467  -9.480  1.00  0.00           C  
ATOM   2216  NZ  LYS B 138      19.248  -3.499 -10.846  1.00  0.00           N  
ATOM   2217  H   LYS B 138      20.966  -6.505  -4.377  1.00  0.00           H  
ATOM   2218  HA  LYS B 138      21.654  -3.732  -5.232  1.00  0.00           H  
ATOM   2219 1HB  LYS B 138      20.815  -4.986  -7.234  1.00  0.00           H  
ATOM   2220 2HB  LYS B 138      19.354  -5.375  -6.348  1.00  0.00           H  
ATOM   2221 1HG  LYS B 138      18.670  -3.068  -6.269  1.00  0.00           H  
ATOM   2222 2HG  LYS B 138      20.163  -2.571  -7.057  1.00  0.00           H  
ATOM   2223 1HD  LYS B 138      18.366  -4.622  -8.419  1.00  0.00           H  
ATOM   2224 2HD  LYS B 138      17.985  -2.894  -8.534  1.00  0.00           H  
ATOM   2225 1HE  LYS B 138      20.342  -2.514  -9.344  1.00  0.00           H  
ATOM   2226 2HE  LYS B 138      20.568  -4.273  -9.396  1.00  0.00           H  
ATOM   2227 1HZ  LYS B 138      19.977  -3.385 -11.531  1.00  0.00           H  
ATOM   2228 2HZ  LYS B 138      18.793  -4.398 -11.023  1.00  0.00           H  
ATOM   2229 3HZ  LYS B 138      18.577  -2.760 -10.953  1.00  0.00           H  
ATOM   2230  N   LYS B 139      20.084  -2.804  -3.572  1.00  0.00           N  
ATOM   2231  CA  LYS B 139      19.150  -2.314  -2.575  1.00  0.00           C  
ATOM   2232  C   LYS B 139      17.960  -1.684  -3.248  1.00  0.00           C  
ATOM   2233  O   LYS B 139      18.106  -0.822  -4.118  1.00  0.00           O  
ATOM   2234  CB  LYS B 139      19.782  -1.345  -1.589  1.00  0.00           C  
ATOM   2235  CG  LYS B 139      20.738  -2.006  -0.671  1.00  0.00           C  
ATOM   2236  CD  LYS B 139      21.404  -1.042   0.300  1.00  0.00           C  
ATOM   2237  CE  LYS B 139      20.437  -0.613   1.407  1.00  0.00           C  
ATOM   2238  NZ  LYS B 139      21.131   0.155   2.500  1.00  0.00           N  
ATOM   2239  H   LYS B 139      20.801  -2.199  -3.949  1.00  0.00           H  
ATOM   2240  HA  LYS B 139      18.791  -3.161  -2.002  1.00  0.00           H  
ATOM   2241 1HB  LYS B 139      20.293  -0.547  -2.121  1.00  0.00           H  
ATOM   2242 2HB  LYS B 139      19.002  -0.897  -0.980  1.00  0.00           H  
ATOM   2243 1HG  LYS B 139      20.164  -2.723  -0.092  1.00  0.00           H  
ATOM   2244 2HG  LYS B 139      21.494  -2.546  -1.236  1.00  0.00           H  
ATOM   2245 1HD  LYS B 139      22.266  -1.533   0.755  1.00  0.00           H  
ATOM   2246 2HD  LYS B 139      21.749  -0.159  -0.236  1.00  0.00           H  
ATOM   2247 1HE  LYS B 139      19.658   0.012   0.974  1.00  0.00           H  
ATOM   2248 2HE  LYS B 139      19.974  -1.504   1.839  1.00  0.00           H  
ATOM   2249 1HZ  LYS B 139      20.461   0.417   3.210  1.00  0.00           H  
ATOM   2250 2HZ  LYS B 139      21.848  -0.427   2.913  1.00  0.00           H  
ATOM   2251 3HZ  LYS B 139      21.555   0.987   2.115  1.00  0.00           H  
ATOM   2252  N   ILE B 140      16.783  -2.128  -2.861  1.00  0.00           N  
ATOM   2253  CA  ILE B 140      15.581  -1.598  -3.450  1.00  0.00           C  
ATOM   2254  C   ILE B 140      14.576  -1.211  -2.401  1.00  0.00           C  
ATOM   2255  O   ILE B 140      14.571  -1.731  -1.287  1.00  0.00           O  
ATOM   2256  CB  ILE B 140      14.859  -2.630  -4.305  1.00  0.00           C  
ATOM   2257  CG1 ILE B 140      14.482  -3.759  -3.417  1.00  0.00           C  
ATOM   2258  CG2 ILE B 140      15.760  -3.150  -5.423  1.00  0.00           C  
ATOM   2259  CD1 ILE B 140      13.514  -4.645  -4.018  1.00  0.00           C  
ATOM   2260  H   ILE B 140      16.743  -2.841  -2.133  1.00  0.00           H  
ATOM   2261  HA  ILE B 140      15.826  -0.719  -4.043  1.00  0.00           H  
ATOM   2262  HB  ILE B 140      13.950  -2.192  -4.725  1.00  0.00           H  
ATOM   2263 1HG1 ILE B 140      15.385  -4.334  -3.181  1.00  0.00           H  
ATOM   2264 2HG1 ILE B 140      14.064  -3.376  -2.489  1.00  0.00           H  
ATOM   2265 1HG2 ILE B 140      15.226  -3.901  -6.006  1.00  0.00           H  
ATOM   2266 2HG2 ILE B 140      16.052  -2.327  -6.072  1.00  0.00           H  
ATOM   2267 3HG2 ILE B 140      16.653  -3.606  -4.987  1.00  0.00           H  
ATOM   2268 1HD1 ILE B 140      13.288  -5.447  -3.324  1.00  0.00           H  
ATOM   2269 2HD1 ILE B 140      12.629  -4.069  -4.213  1.00  0.00           H  
ATOM   2270 3HD1 ILE B 140      13.901  -5.047  -4.943  1.00  0.00           H  
ATOM   2271  N   ASP B 141      13.680  -0.340  -2.778  1.00  0.00           N  
ATOM   2272  CA  ASP B 141      12.538  -0.023  -1.954  1.00  0.00           C  
ATOM   2273  C   ASP B 141      11.337  -0.694  -2.590  1.00  0.00           C  
ATOM   2274  O   ASP B 141      10.957  -0.388  -3.721  1.00  0.00           O  
ATOM   2275  CB  ASP B 141      12.325   1.489  -1.843  1.00  0.00           C  
ATOM   2276  CG  ASP B 141      11.136   1.857  -0.965  1.00  0.00           C  
ATOM   2277  OD1 ASP B 141      10.281   1.025  -0.778  1.00  0.00           O  
ATOM   2278  OD2 ASP B 141      11.096   2.967  -0.490  1.00  0.00           O  
ATOM   2279  H   ASP B 141      13.767   0.091  -3.689  1.00  0.00           H  
ATOM   2280  HA  ASP B 141      12.678  -0.464  -0.966  1.00  0.00           H  
ATOM   2281 1HB  ASP B 141      13.221   1.954  -1.431  1.00  0.00           H  
ATOM   2282 2HB  ASP B 141      12.167   1.908  -2.838  1.00  0.00           H  
ATOM   2283  N   LEU B 142      10.768  -1.654  -1.897  1.00  0.00           N  
ATOM   2284  CA  LEU B 142       9.678  -2.458  -2.416  1.00  0.00           C  
ATOM   2285  C   LEU B 142       8.469  -1.617  -2.835  1.00  0.00           C  
ATOM   2286  O   LEU B 142       7.664  -2.062  -3.663  1.00  0.00           O  
ATOM   2287  CB  LEU B 142       9.276  -3.453  -1.339  1.00  0.00           C  
ATOM   2288  CG  LEU B 142      10.341  -4.481  -1.036  1.00  0.00           C  
ATOM   2289  CD1 LEU B 142      10.036  -5.207   0.280  1.00  0.00           C  
ATOM   2290  CD2 LEU B 142      10.372  -5.454  -2.172  1.00  0.00           C  
ATOM   2291  H   LEU B 142      11.113  -1.834  -0.964  1.00  0.00           H  
ATOM   2292  HA  LEU B 142      10.043  -3.001  -3.284  1.00  0.00           H  
ATOM   2293 1HB  LEU B 142       9.061  -2.903  -0.422  1.00  0.00           H  
ATOM   2294 2HB  LEU B 142       8.370  -3.971  -1.654  1.00  0.00           H  
ATOM   2295  HG  LEU B 142      11.313  -3.984  -0.944  1.00  0.00           H  
ATOM   2296 1HD1 LEU B 142      10.809  -5.952   0.480  1.00  0.00           H  
ATOM   2297 2HD1 LEU B 142      10.005  -4.490   1.104  1.00  0.00           H  
ATOM   2298 3HD1 LEU B 142       9.080  -5.695   0.185  1.00  0.00           H  
ATOM   2299 1HD2 LEU B 142      11.145  -6.192  -1.985  1.00  0.00           H  
ATOM   2300 2HD2 LEU B 142       9.403  -5.950  -2.257  1.00  0.00           H  
ATOM   2301 3HD2 LEU B 142      10.585  -4.925  -3.081  1.00  0.00           H  
ATOM   2302  N   THR B 143       8.343  -0.395  -2.282  1.00  0.00           N  
ATOM   2303  CA  THR B 143       7.208   0.474  -2.573  1.00  0.00           C  
ATOM   2304  C   THR B 143       7.451   1.353  -3.791  1.00  0.00           C  
ATOM   2305  O   THR B 143       6.603   2.185  -4.131  1.00  0.00           O  
ATOM   2306  CB  THR B 143       6.875   1.364  -1.361  1.00  0.00           C  
ATOM   2307  OG1 THR B 143       8.004   2.190  -1.047  1.00  0.00           O  
ATOM   2308  CG2 THR B 143       6.525   0.510  -0.152  1.00  0.00           C  
ATOM   2309  H   THR B 143       9.064  -0.047  -1.634  1.00  0.00           H  
ATOM   2310  HA  THR B 143       6.343  -0.155  -2.786  1.00  0.00           H  
ATOM   2311  HB  THR B 143       6.029   2.006  -1.603  1.00  0.00           H  
ATOM   2312  HG1 THR B 143       8.758   1.634  -0.838  1.00  0.00           H  
ATOM   2313 1HG2 THR B 143       6.292   1.156   0.694  1.00  0.00           H  
ATOM   2314 2HG2 THR B 143       5.660  -0.111  -0.384  1.00  0.00           H  
ATOM   2315 3HG2 THR B 143       7.371  -0.128   0.100  1.00  0.00           H  
ATOM   2316  N   THR B 144       8.615   1.205  -4.416  1.00  0.00           N  
ATOM   2317  CA  THR B 144       8.958   2.016  -5.569  1.00  0.00           C  
ATOM   2318  C   THR B 144       9.095   1.192  -6.842  1.00  0.00           C  
ATOM   2319  O   THR B 144       9.461   1.724  -7.892  1.00  0.00           O  
ATOM   2320  CB  THR B 144      10.257   2.757  -5.331  1.00  0.00           C  
ATOM   2321  OG1 THR B 144      11.323   1.810  -5.151  1.00  0.00           O  
ATOM   2322  CG2 THR B 144      10.083   3.589  -4.055  1.00  0.00           C  
ATOM   2323  H   THR B 144       9.295   0.525  -4.079  1.00  0.00           H  
ATOM   2324  HA  THR B 144       8.168   2.740  -5.722  1.00  0.00           H  
ATOM   2325  HB  THR B 144      10.483   3.404  -6.175  1.00  0.00           H  
ATOM   2326  HG1 THR B 144      11.034   1.109  -4.531  1.00  0.00           H  
ATOM   2327 1HG2 THR B 144      11.000   4.133  -3.843  1.00  0.00           H  
ATOM   2328 2HG2 THR B 144       9.261   4.293  -4.190  1.00  0.00           H  
ATOM   2329 3HG2 THR B 144       9.854   2.930  -3.218  1.00  0.00           H  
ATOM   2330  N   ILE B 145       8.846  -0.111  -6.735  1.00  0.00           N  
ATOM   2331  CA  ILE B 145       8.927  -1.023  -7.870  1.00  0.00           C  
ATOM   2332  C   ILE B 145       7.577  -1.738  -8.066  1.00  0.00           C  
ATOM   2333  O   ILE B 145       7.532  -2.905  -8.456  1.00  0.00           O  
ATOM   2334  CB  ILE B 145      10.038  -2.069  -7.683  1.00  0.00           C  
ATOM   2335  CG1 ILE B 145       9.856  -2.857  -6.406  1.00  0.00           C  
ATOM   2336  CG2 ILE B 145      11.352  -1.360  -7.622  1.00  0.00           C  
ATOM   2337  CD1 ILE B 145      10.729  -4.113  -6.351  1.00  0.00           C  
ATOM   2338  H   ILE B 145       8.570  -0.476  -5.833  1.00  0.00           H  
ATOM   2339  HA  ILE B 145       9.145  -0.452  -8.771  1.00  0.00           H  
ATOM   2340  HB  ILE B 145      10.046  -2.756  -8.505  1.00  0.00           H  
ATOM   2341 1HG1 ILE B 145      10.115  -2.216  -5.566  1.00  0.00           H  
ATOM   2342 2HG1 ILE B 145       8.814  -3.145  -6.310  1.00  0.00           H  
ATOM   2343 1HG2 ILE B 145      12.153  -2.090  -7.503  1.00  0.00           H  
ATOM   2344 2HG2 ILE B 145      11.501  -0.802  -8.546  1.00  0.00           H  
ATOM   2345 3HG2 ILE B 145      11.358  -0.672  -6.773  1.00  0.00           H  
ATOM   2346 1HD1 ILE B 145      10.558  -4.624  -5.416  1.00  0.00           H  
ATOM   2347 2HD1 ILE B 145      10.490  -4.775  -7.155  1.00  0.00           H  
ATOM   2348 3HD1 ILE B 145      11.772  -3.825  -6.430  1.00  0.00           H  
ATOM   2349  N   VAL B 146       6.481  -1.073  -7.720  1.00  0.00           N  
ATOM   2350  CA  VAL B 146       5.180  -1.727  -7.760  1.00  0.00           C  
ATOM   2351  C   VAL B 146       4.565  -1.855  -9.158  1.00  0.00           C  
ATOM   2352  O   VAL B 146       4.506  -0.888  -9.911  1.00  0.00           O  
ATOM   2353  CB  VAL B 146       4.178  -0.955  -6.887  1.00  0.00           C  
ATOM   2354  CG1 VAL B 146       2.799  -1.589  -7.012  1.00  0.00           C  
ATOM   2355  CG2 VAL B 146       4.649  -0.913  -5.474  1.00  0.00           C  
ATOM   2356  H   VAL B 146       6.540  -0.090  -7.447  1.00  0.00           H  
ATOM   2357  HA  VAL B 146       5.306  -2.715  -7.330  1.00  0.00           H  
ATOM   2358  HB  VAL B 146       4.110   0.052  -7.240  1.00  0.00           H  
ATOM   2359 1HG1 VAL B 146       2.109  -1.031  -6.424  1.00  0.00           H  
ATOM   2360 2HG1 VAL B 146       2.473  -1.572  -8.048  1.00  0.00           H  
ATOM   2361 3HG1 VAL B 146       2.840  -2.623  -6.660  1.00  0.00           H  
ATOM   2362 1HG2 VAL B 146       3.942  -0.347  -4.865  1.00  0.00           H  
ATOM   2363 2HG2 VAL B 146       4.731  -1.928  -5.092  1.00  0.00           H  
ATOM   2364 3HG2 VAL B 146       5.627  -0.429  -5.443  1.00  0.00           H  
ATOM   2365  N   LYS B 147       4.111  -3.049  -9.510  1.00  0.00           N  
ATOM   2366  CA  LYS B 147       3.440  -3.286 -10.777  1.00  0.00           C  
ATOM   2367  C   LYS B 147       1.950  -3.612 -10.513  1.00  0.00           C  
ATOM   2368  O   LYS B 147       1.648  -4.723 -10.087  1.00  0.00           O  
ATOM   2369  CB  LYS B 147       4.087  -4.447 -11.505  1.00  0.00           C  
ATOM   2370  CG  LYS B 147       3.511  -4.687 -12.906  1.00  0.00           C  
ATOM   2371  CD  LYS B 147       4.245  -5.787 -13.634  1.00  0.00           C  
ATOM   2372  CE  LYS B 147       3.677  -6.011 -15.032  1.00  0.00           C  
ATOM   2373  NZ  LYS B 147       4.466  -7.053 -15.811  1.00  0.00           N  
ATOM   2374  H   LYS B 147       4.236  -3.812  -8.852  1.00  0.00           H  
ATOM   2375  HA  LYS B 147       3.551  -2.412 -11.410  1.00  0.00           H  
ATOM   2376 1HB  LYS B 147       5.157  -4.270 -11.598  1.00  0.00           H  
ATOM   2377 2HB  LYS B 147       3.945  -5.352 -10.920  1.00  0.00           H  
ATOM   2378 1HG  LYS B 147       2.451  -4.957 -12.823  1.00  0.00           H  
ATOM   2379 2HG  LYS B 147       3.584  -3.767 -13.493  1.00  0.00           H  
ATOM   2380 1HD  LYS B 147       5.307  -5.537 -13.705  1.00  0.00           H  
ATOM   2381 2HD  LYS B 147       4.142  -6.709 -13.074  1.00  0.00           H  
ATOM   2382 1HE  LYS B 147       2.641  -6.334 -14.947  1.00  0.00           H  
ATOM   2383 2HE  LYS B 147       3.705  -5.066 -15.578  1.00  0.00           H  
ATOM   2384 1HZ  LYS B 147       4.058  -7.171 -16.758  1.00  0.00           H  
ATOM   2385 2HZ  LYS B 147       5.424  -6.753 -15.903  1.00  0.00           H  
ATOM   2386 3HZ  LYS B 147       4.431  -7.938 -15.336  1.00  0.00           H  
ATOM   2387  N   PRO B 148       1.001  -2.703 -10.762  1.00  0.00           N  
ATOM   2388  CA  PRO B 148      -0.417  -2.854 -10.489  1.00  0.00           C  
ATOM   2389  C   PRO B 148      -1.037  -4.006 -11.252  1.00  0.00           C  
ATOM   2390  O   PRO B 148      -0.511  -4.450 -12.277  1.00  0.00           O  
ATOM   2391  CB  PRO B 148      -1.019  -1.539 -10.983  1.00  0.00           C  
ATOM   2392  CG  PRO B 148       0.072  -0.569 -10.873  1.00  0.00           C  
ATOM   2393  CD  PRO B 148       1.343  -1.356 -11.205  1.00  0.00           C  
ATOM   2394  HA  PRO B 148      -0.570  -2.984  -9.416  1.00  0.00           H  
ATOM   2395 1HB  PRO B 148      -1.397  -1.662 -12.001  1.00  0.00           H  
ATOM   2396 2HB  PRO B 148      -1.890  -1.278 -10.364  1.00  0.00           H  
ATOM   2397 1HG  PRO B 148      -0.118   0.240 -11.566  1.00  0.00           H  
ATOM   2398 2HG  PRO B 148       0.086  -0.133  -9.872  1.00  0.00           H  
ATOM   2399 1HD  PRO B 148       1.561  -1.338 -12.288  1.00  0.00           H  
ATOM   2400 2HD  PRO B 148       2.141  -0.942 -10.604  1.00  0.00           H  
ATOM   2401  N   GLU B 149      -2.137  -4.506 -10.720  1.00  0.00           N  
ATOM   2402  CA  GLU B 149      -2.883  -5.543 -11.400  1.00  0.00           C  
ATOM   2403  C   GLU B 149      -3.515  -4.899 -12.644  1.00  0.00           C  
ATOM   2404  O   GLU B 149      -3.889  -3.718 -12.629  1.00  0.00           O  
ATOM   2405  CB  GLU B 149      -3.961  -6.125 -10.484  1.00  0.00           C  
ATOM   2406  CG  GLU B 149      -3.428  -6.856  -9.236  1.00  0.00           C  
ATOM   2407  CD  GLU B 149      -4.525  -7.500  -8.411  1.00  0.00           C  
ATOM   2408  OE1 GLU B 149      -5.620  -7.640  -8.911  1.00  0.00           O  
ATOM   2409  OE2 GLU B 149      -4.301  -7.766  -7.245  1.00  0.00           O  
ATOM   2410  H   GLU B 149      -2.499  -4.104  -9.859  1.00  0.00           H  
ATOM   2411  HA  GLU B 149      -2.202  -6.333 -11.713  1.00  0.00           H  
ATOM   2412 1HB  GLU B 149      -4.610  -5.319 -10.142  1.00  0.00           H  
ATOM   2413 2HB  GLU B 149      -4.582  -6.821 -11.050  1.00  0.00           H  
ATOM   2414 1HG  GLU B 149      -2.724  -7.626  -9.546  1.00  0.00           H  
ATOM   2415 2HG  GLU B 149      -2.893  -6.138  -8.612  1.00  0.00           H  
ATOM   2416  N   ALA B 150      -3.629  -5.644 -13.726  1.00  0.00           N  
ATOM   2417  CA  ALA B 150      -4.212  -5.039 -14.911  1.00  0.00           C  
ATOM   2418  C   ALA B 150      -5.681  -4.699 -14.667  1.00  0.00           C  
ATOM   2419  O   ALA B 150      -6.336  -5.366 -13.863  1.00  0.00           O  
ATOM   2420  CB  ALA B 150      -4.105  -5.948 -16.120  1.00  0.00           C  
ATOM   2421  H   ALA B 150      -3.317  -6.604 -13.732  1.00  0.00           H  
ATOM   2422  HA  ALA B 150      -3.638  -4.150 -15.123  1.00  0.00           H  
ATOM   2423 1HB  ALA B 150      -4.521  -5.445 -16.996  1.00  0.00           H  
ATOM   2424 2HB  ALA B 150      -3.058  -6.180 -16.307  1.00  0.00           H  
ATOM   2425 3HB  ALA B 150      -4.657  -6.867 -15.938  1.00  0.00           H  
ATOM   2426  N   PRO B 151      -6.201  -3.645 -15.294  1.00  0.00           N  
ATOM   2427  CA  PRO B 151      -7.600  -3.295 -15.398  1.00  0.00           C  
ATOM   2428  C   PRO B 151      -8.397  -4.390 -16.078  1.00  0.00           C  
ATOM   2429  O   PRO B 151      -7.837  -5.193 -16.836  1.00  0.00           O  
ATOM   2430  CB  PRO B 151      -7.585  -2.051 -16.249  1.00  0.00           C  
ATOM   2431  CG  PRO B 151      -6.170  -1.560 -16.194  1.00  0.00           C  
ATOM   2432  CD  PRO B 151      -5.330  -2.789 -16.114  1.00  0.00           C  
ATOM   2433  HA  PRO B 151      -7.999  -3.089 -14.390  1.00  0.00           H  
ATOM   2434 1HB  PRO B 151      -7.927  -2.344 -17.227  1.00  0.00           H  
ATOM   2435 2HB  PRO B 151      -8.303  -1.331 -15.861  1.00  0.00           H  
ATOM   2436 1HG  PRO B 151      -5.920  -0.922 -17.047  1.00  0.00           H  
ATOM   2437 2HG  PRO B 151      -6.052  -0.930 -15.301  1.00  0.00           H  
ATOM   2438 1HD  PRO B 151      -5.137  -3.212 -17.115  1.00  0.00           H  
ATOM   2439 2HD  PRO B 151      -4.414  -2.471 -15.586  1.00  0.00           H  
ATOM   2440  N   PHE B 152      -9.698  -4.411 -15.818  1.00  0.00           N  
ATOM   2441  CA  PHE B 152     -10.595  -5.413 -16.382  1.00  0.00           C  
ATOM   2442  C   PHE B 152     -12.002  -4.874 -16.645  1.00  0.00           C  
ATOM   2443  O   PHE B 152     -12.321  -3.727 -16.309  1.00  0.00           O  
ATOM   2444  CB  PHE B 152     -10.655  -6.608 -15.454  1.00  0.00           C  
ATOM   2445  CG  PHE B 152     -11.205  -6.284 -14.133  1.00  0.00           C  
ATOM   2446  CD1 PHE B 152     -12.542  -6.459 -13.879  1.00  0.00           C  
ATOM   2447  CD2 PHE B 152     -10.398  -5.796 -13.129  1.00  0.00           C  
ATOM   2448  CE1 PHE B 152     -13.083  -6.158 -12.657  1.00  0.00           C  
ATOM   2449  CE2 PHE B 152     -10.938  -5.497 -11.896  1.00  0.00           C  
ATOM   2450  CZ  PHE B 152     -12.281  -5.675 -11.658  1.00  0.00           C  
ATOM   2451  H   PHE B 152     -10.067  -3.708 -15.175  1.00  0.00           H  
ATOM   2452  HA  PHE B 152     -10.178  -5.745 -17.334  1.00  0.00           H  
ATOM   2453 1HB  PHE B 152     -11.270  -7.387 -15.897  1.00  0.00           H  
ATOM   2454 2HB  PHE B 152      -9.650  -7.010 -15.316  1.00  0.00           H  
ATOM   2455  HD1 PHE B 152     -13.177  -6.846 -14.669  1.00  0.00           H  
ATOM   2456  HD2 PHE B 152      -9.328  -5.650 -13.317  1.00  0.00           H  
ATOM   2457  HE1 PHE B 152     -14.154  -6.306 -12.493  1.00  0.00           H  
ATOM   2458  HE2 PHE B 152     -10.305  -5.123 -11.113  1.00  0.00           H  
ATOM   2459  HZ  PHE B 152     -12.704  -5.432 -10.685  1.00  0.00           H  
ATOM   2460  N   ASP B 153     -12.841  -5.679 -17.309  1.00  0.00           N  
ATOM   2461  CA  ASP B 153     -14.187  -5.234 -17.683  1.00  0.00           C  
ATOM   2462  C   ASP B 153     -14.166  -3.965 -18.495  1.00  0.00           C  
ATOM   2463  O   ASP B 153     -14.963  -3.061 -18.278  1.00  0.00           O  
ATOM   2464  CB  ASP B 153     -15.136  -5.042 -16.500  1.00  0.00           C  
ATOM   2465  CG  ASP B 153     -15.511  -6.340 -15.802  1.00  0.00           C  
ATOM   2466  OD1 ASP B 153     -15.522  -7.366 -16.455  1.00  0.00           O  
ATOM   2467  OD2 ASP B 153     -15.785  -6.302 -14.621  1.00  0.00           O  
ATOM   2468  H   ASP B 153     -12.541  -6.610 -17.562  1.00  0.00           H  
ATOM   2469  HA  ASP B 153     -14.629  -6.008 -18.311  1.00  0.00           H  
ATOM   2470 1HB  ASP B 153     -14.688  -4.369 -15.769  1.00  0.00           H  
ATOM   2471 2HB  ASP B 153     -16.049  -4.567 -16.854  1.00  0.00           H  
ATOM   2472  N   LEU B 154     -13.228  -3.888 -19.421  1.00  0.00           N  
ATOM   2473  CA  LEU B 154     -13.184  -2.762 -20.320  1.00  0.00           C  
ATOM   2474  C   LEU B 154     -14.379  -2.855 -21.231  1.00  0.00           C  
ATOM   2475  O   LEU B 154     -14.643  -3.911 -21.808  1.00  0.00           O  
ATOM   2476  CB  LEU B 154     -11.877  -2.727 -21.112  1.00  0.00           C  
ATOM   2477  CG  LEU B 154     -11.723  -1.570 -22.104  1.00  0.00           C  
ATOM   2478  CD1 LEU B 154     -11.644  -0.265 -21.381  1.00  0.00           C  
ATOM   2479  CD2 LEU B 154     -10.444  -1.777 -22.861  1.00  0.00           C  
ATOM   2480  H   LEU B 154     -12.573  -4.646 -19.527  1.00  0.00           H  
ATOM   2481  HA  LEU B 154     -13.263  -1.849 -19.743  1.00  0.00           H  
ATOM   2482 1HB  LEU B 154     -11.045  -2.674 -20.413  1.00  0.00           H  
ATOM   2483 2HB  LEU B 154     -11.792  -3.655 -21.678  1.00  0.00           H  
ATOM   2484  HG  LEU B 154     -12.574  -1.542 -22.790  1.00  0.00           H  
ATOM   2485 1HD1 LEU B 154     -11.512   0.535 -22.101  1.00  0.00           H  
ATOM   2486 2HD1 LEU B 154     -12.558  -0.107 -20.831  1.00  0.00           H  
ATOM   2487 3HD1 LEU B 154     -10.803  -0.280 -20.696  1.00  0.00           H  
ATOM   2488 1HD2 LEU B 154     -10.300  -0.963 -23.559  1.00  0.00           H  
ATOM   2489 2HD2 LEU B 154      -9.616  -1.796 -22.159  1.00  0.00           H  
ATOM   2490 3HD2 LEU B 154     -10.480  -2.727 -23.405  1.00  0.00           H  
ATOM   2491  N   SER B 155     -15.108  -1.762 -21.347  1.00  0.00           N  
ATOM   2492  CA  SER B 155     -16.293  -1.721 -22.184  1.00  0.00           C  
ATOM   2493  C   SER B 155     -16.512  -0.338 -22.780  1.00  0.00           C  
ATOM   2494  O   SER B 155     -16.316   0.682 -22.111  1.00  0.00           O  
ATOM   2495  CB  SER B 155     -17.493  -2.107 -21.352  1.00  0.00           C  
ATOM   2496  OG  SER B 155     -18.667  -2.043 -22.098  1.00  0.00           O  
ATOM   2497  H   SER B 155     -14.845  -0.953 -20.788  1.00  0.00           H  
ATOM   2498  HA  SER B 155     -16.168  -2.430 -22.996  1.00  0.00           H  
ATOM   2499 1HB  SER B 155     -17.356  -3.114 -20.956  1.00  0.00           H  
ATOM   2500 2HB  SER B 155     -17.565  -1.427 -20.500  1.00  0.00           H  
ATOM   2501  HG  SER B 155     -19.035  -1.167 -21.926  1.00  0.00           H  
ATOM   2502  N   VAL B 156     -16.934  -0.299 -24.045  1.00  0.00           N  
ATOM   2503  CA  VAL B 156     -17.216   0.981 -24.691  1.00  0.00           C  
ATOM   2504  C   VAL B 156     -18.658   1.045 -25.107  1.00  0.00           C  
ATOM   2505  O   VAL B 156     -19.167   0.116 -25.733  1.00  0.00           O  
ATOM   2506  CB  VAL B 156     -16.341   1.224 -25.933  1.00  0.00           C  
ATOM   2507  CG1 VAL B 156     -16.694   2.579 -26.552  1.00  0.00           C  
ATOM   2508  CG2 VAL B 156     -14.891   1.151 -25.544  1.00  0.00           C  
ATOM   2509  H   VAL B 156     -17.066  -1.163 -24.555  1.00  0.00           H  
ATOM   2510  HA  VAL B 156     -17.018   1.775 -23.986  1.00  0.00           H  
ATOM   2511  HB  VAL B 156     -16.551   0.484 -26.684  1.00  0.00           H  
ATOM   2512 1HG1 VAL B 156     -16.079   2.744 -27.435  1.00  0.00           H  
ATOM   2513 2HG1 VAL B 156     -17.739   2.595 -26.840  1.00  0.00           H  
ATOM   2514 3HG1 VAL B 156     -16.509   3.371 -25.822  1.00  0.00           H  
ATOM   2515 1HG2 VAL B 156     -14.284   1.328 -26.423  1.00  0.00           H  
ATOM   2516 2HG2 VAL B 156     -14.686   1.899 -24.800  1.00  0.00           H  
ATOM   2517 3HG2 VAL B 156     -14.662   0.171 -25.136  1.00  0.00           H  
ATOM   2518  N   VAL B 157     -19.320   2.131 -24.743  1.00  0.00           N  
ATOM   2519  CA  VAL B 157     -20.706   2.325 -25.102  1.00  0.00           C  
ATOM   2520  C   VAL B 157     -20.921   3.564 -25.925  1.00  0.00           C  
ATOM   2521  O   VAL B 157     -20.509   4.658 -25.551  1.00  0.00           O  
ATOM   2522  CB  VAL B 157     -21.597   2.384 -23.854  1.00  0.00           C  
ATOM   2523  CG1 VAL B 157     -23.044   2.637 -24.255  1.00  0.00           C  
ATOM   2524  CG2 VAL B 157     -21.495   1.045 -23.113  1.00  0.00           C  
ATOM   2525  H   VAL B 157     -18.832   2.838 -24.198  1.00  0.00           H  
ATOM   2526  HA  VAL B 157     -21.024   1.471 -25.692  1.00  0.00           H  
ATOM   2527  HB  VAL B 157     -21.273   3.202 -23.209  1.00  0.00           H  
ATOM   2528 1HG1 VAL B 157     -23.668   2.673 -23.364  1.00  0.00           H  
ATOM   2529 2HG1 VAL B 157     -23.120   3.588 -24.782  1.00  0.00           H  
ATOM   2530 3HG1 VAL B 157     -23.388   1.836 -24.907  1.00  0.00           H  
ATOM   2531 1HG2 VAL B 157     -22.125   1.070 -22.227  1.00  0.00           H  
ATOM   2532 2HG2 VAL B 157     -21.826   0.241 -23.772  1.00  0.00           H  
ATOM   2533 3HG2 VAL B 157     -20.462   0.864 -22.815  1.00  0.00           H  
ATOM   2534  N   TYR B 158     -21.568   3.389 -27.063  1.00  0.00           N  
ATOM   2535  CA  TYR B 158     -21.877   4.511 -27.922  1.00  0.00           C  
ATOM   2536  C   TYR B 158     -23.208   5.109 -27.518  1.00  0.00           C  
ATOM   2537  O   TYR B 158     -24.195   4.389 -27.342  1.00  0.00           O  
ATOM   2538  CB  TYR B 158     -21.880   4.096 -29.392  1.00  0.00           C  
ATOM   2539  CG  TYR B 158     -22.267   5.221 -30.327  1.00  0.00           C  
ATOM   2540  CD1 TYR B 158     -21.408   6.290 -30.531  1.00  0.00           C  
ATOM   2541  CD2 TYR B 158     -23.479   5.173 -30.995  1.00  0.00           C  
ATOM   2542  CE1 TYR B 158     -21.754   7.314 -31.388  1.00  0.00           C  
ATOM   2543  CE2 TYR B 158     -23.831   6.190 -31.854  1.00  0.00           C  
ATOM   2544  CZ  TYR B 158     -22.979   7.263 -32.052  1.00  0.00           C  
ATOM   2545  OH  TYR B 158     -23.359   8.279 -32.919  1.00  0.00           O  
ATOM   2546  H   TYR B 158     -21.861   2.460 -27.329  1.00  0.00           H  
ATOM   2547  HA  TYR B 158     -21.119   5.280 -27.792  1.00  0.00           H  
ATOM   2548 1HB  TYR B 158     -20.895   3.736 -29.673  1.00  0.00           H  
ATOM   2549 2HB  TYR B 158     -22.582   3.274 -29.535  1.00  0.00           H  
ATOM   2550  HD1 TYR B 158     -20.463   6.327 -30.003  1.00  0.00           H  
ATOM   2551  HD2 TYR B 158     -24.155   4.331 -30.840  1.00  0.00           H  
ATOM   2552  HE1 TYR B 158     -21.075   8.155 -31.534  1.00  0.00           H  
ATOM   2553  HE2 TYR B 158     -24.788   6.150 -32.377  1.00  0.00           H  
ATOM   2554  HH  TYR B 158     -22.645   8.936 -32.996  1.00  0.00           H  
ATOM   2555  N   ARG B 159     -23.236   6.420 -27.340  1.00  0.00           N  
ATOM   2556  CA  ARG B 159     -24.476   7.076 -26.993  1.00  0.00           C  
ATOM   2557  C   ARG B 159     -24.930   7.923 -28.164  1.00  0.00           C  
ATOM   2558  O   ARG B 159     -24.385   9.004 -28.425  1.00  0.00           O  
ATOM   2559  CB  ARG B 159     -24.334   7.934 -25.760  1.00  0.00           C  
ATOM   2560  CG  ARG B 159     -23.896   7.183 -24.515  1.00  0.00           C  
ATOM   2561  CD  ARG B 159     -24.008   8.020 -23.297  1.00  0.00           C  
ATOM   2562  NE  ARG B 159     -23.177   9.220 -23.362  1.00  0.00           N  
ATOM   2563  CZ  ARG B 159     -23.216  10.225 -22.455  1.00  0.00           C  
ATOM   2564  NH1 ARG B 159     -24.023  10.144 -21.395  1.00  0.00           N  
ATOM   2565  NH2 ARG B 159     -22.446  11.285 -22.625  1.00  0.00           N  
ATOM   2566  H   ARG B 159     -22.378   6.960 -27.473  1.00  0.00           H  
ATOM   2567  HA  ARG B 159     -25.236   6.320 -26.795  1.00  0.00           H  
ATOM   2568 1HB  ARG B 159     -23.594   8.699 -25.952  1.00  0.00           H  
ATOM   2569 2HB  ARG B 159     -25.276   8.430 -25.543  1.00  0.00           H  
ATOM   2570 1HG  ARG B 159     -24.513   6.293 -24.390  1.00  0.00           H  
ATOM   2571 2HG  ARG B 159     -22.848   6.883 -24.629  1.00  0.00           H  
ATOM   2572 1HD  ARG B 159     -25.042   8.330 -23.168  1.00  0.00           H  
ATOM   2573 2HD  ARG B 159     -23.693   7.438 -22.431  1.00  0.00           H  
ATOM   2574  HE  ARG B 159     -22.529   9.332 -24.175  1.00  0.00           H  
ATOM   2575 1HH1 ARG B 159     -24.607   9.333 -21.260  1.00  0.00           H  
ATOM   2576 2HH1 ARG B 159     -24.050  10.900 -20.710  1.00  0.00           H  
ATOM   2577 1HH2 ARG B 159     -21.824  11.343 -23.459  1.00  0.00           H  
ATOM   2578 2HH2 ARG B 159     -22.464  12.037 -21.960  1.00  0.00           H  
ATOM   2579  N   GLU B 160     -25.914   7.387 -28.891  1.00  0.00           N  
ATOM   2580  CA  GLU B 160     -26.459   7.976 -30.116  1.00  0.00           C  
ATOM   2581  C   GLU B 160     -27.108   9.338 -29.871  1.00  0.00           C  
ATOM   2582  O   GLU B 160     -27.250  10.159 -30.791  1.00  0.00           O  
ATOM   2583  CB  GLU B 160     -27.422   6.966 -30.752  1.00  0.00           C  
ATOM   2584  CG  GLU B 160     -28.722   6.691 -29.960  1.00  0.00           C  
ATOM   2585  CD  GLU B 160     -29.626   5.617 -30.617  1.00  0.00           C  
ATOM   2586  OE1 GLU B 160     -29.320   5.187 -31.711  1.00  0.00           O  
ATOM   2587  OE2 GLU B 160     -30.608   5.245 -30.015  1.00  0.00           O  
ATOM   2588  H   GLU B 160     -26.287   6.496 -28.587  1.00  0.00           H  
ATOM   2589  HA  GLU B 160     -25.636   8.135 -30.812  1.00  0.00           H  
ATOM   2590 1HB  GLU B 160     -27.669   7.295 -31.754  1.00  0.00           H  
ATOM   2591 2HB  GLU B 160     -26.909   6.009 -30.854  1.00  0.00           H  
ATOM   2592 1HG  GLU B 160     -28.453   6.359 -28.958  1.00  0.00           H  
ATOM   2593 2HG  GLU B 160     -29.283   7.620 -29.862  1.00  0.00           H  
ATOM   2594  N   GLY B 161     -27.524   9.556 -28.620  1.00  0.00           N  
ATOM   2595  CA  GLY B 161     -28.083  10.821 -28.184  1.00  0.00           C  
ATOM   2596  C   GLY B 161     -26.983  11.887 -28.180  1.00  0.00           C  
ATOM   2597  O   GLY B 161     -27.080  12.922 -28.851  1.00  0.00           O  
ATOM   2598  H   GLY B 161     -27.406   8.814 -27.949  1.00  0.00           H  
ATOM   2599 1HA  GLY B 161     -28.900  11.113 -28.839  1.00  0.00           H  
ATOM   2600 2HA  GLY B 161     -28.493  10.711 -27.181  1.00  0.00           H  
ATOM   2601  N   ALA B 162     -25.921  11.582 -27.426  1.00  0.00           N  
ATOM   2602  CA  ALA B 162     -24.766  12.453 -27.202  1.00  0.00           C  
ATOM   2603  C   ALA B 162     -23.700  12.430 -28.307  1.00  0.00           C  
ATOM   2604  O   ALA B 162     -22.803  13.276 -28.313  1.00  0.00           O  
ATOM   2605  CB  ALA B 162     -24.108  12.057 -25.896  1.00  0.00           C  
ATOM   2606  H   ALA B 162     -25.921  10.690 -26.957  1.00  0.00           H  
ATOM   2607  HA  ALA B 162     -25.137  13.475 -27.123  1.00  0.00           H  
ATOM   2608 1HB  ALA B 162     -23.272  12.724 -25.687  1.00  0.00           H  
ATOM   2609 2HB  ALA B 162     -24.829  12.112 -25.085  1.00  0.00           H  
ATOM   2610 3HB  ALA B 162     -23.736  11.039 -25.982  1.00  0.00           H  
ATOM   2611  N   ASN B 163     -23.800  11.499 -29.254  1.00  0.00           N  
ATOM   2612  CA  ASN B 163     -22.781  11.356 -30.296  1.00  0.00           C  
ATOM   2613  C   ASN B 163     -21.374  11.190 -29.737  1.00  0.00           C  
ATOM   2614  O   ASN B 163     -20.412  11.842 -30.185  1.00  0.00           O  
ATOM   2615  CB  ASN B 163     -22.851  12.501 -31.279  1.00  0.00           C  
ATOM   2616  CG  ASN B 163     -24.071  12.398 -32.080  1.00  0.00           C  
ATOM   2617  OD1 ASN B 163     -25.048  13.123 -31.859  1.00  0.00           O  
ATOM   2618  ND2 ASN B 163     -24.036  11.512 -33.053  1.00  0.00           N  
ATOM   2619  H   ASN B 163     -24.542  10.810 -29.201  1.00  0.00           H  
ATOM   2620  HA  ASN B 163     -23.003  10.439 -30.847  1.00  0.00           H  
ATOM   2621 1HB  ASN B 163     -22.832  13.461 -30.772  1.00  0.00           H  
ATOM   2622 2HB  ASN B 163     -21.986  12.458 -31.944  1.00  0.00           H  
ATOM   2623 1HD2 ASN B 163     -24.826  11.390 -33.652  1.00  0.00           H  
ATOM   2624 2HD2 ASN B 163     -23.185  10.963 -33.213  1.00  0.00           H  
ATOM   2625  N   ASP B 164     -21.263  10.295 -28.753  1.00  0.00           N  
ATOM   2626  CA  ASP B 164     -19.957  10.005 -28.173  1.00  0.00           C  
ATOM   2627  C   ASP B 164     -19.778   8.543 -27.768  1.00  0.00           C  
ATOM   2628  O   ASP B 164     -20.719   7.746 -27.822  1.00  0.00           O  
ATOM   2629  CB  ASP B 164     -19.725  10.911 -26.955  1.00  0.00           C  
ATOM   2630  CG  ASP B 164     -20.726  10.710 -25.795  1.00  0.00           C  
ATOM   2631  OD1 ASP B 164     -21.376   9.686 -25.715  1.00  0.00           O  
ATOM   2632  OD2 ASP B 164     -20.825  11.599 -24.973  1.00  0.00           O  
ATOM   2633  H   ASP B 164     -22.113   9.821 -28.445  1.00  0.00           H  
ATOM   2634  HA  ASP B 164     -19.195  10.229 -28.915  1.00  0.00           H  
ATOM   2635 1HB  ASP B 164     -18.728  10.756 -26.575  1.00  0.00           H  
ATOM   2636 2HB  ASP B 164     -19.787  11.953 -27.275  1.00  0.00           H  
ATOM   2637  N   PHE B 165     -18.570   8.222 -27.290  1.00  0.00           N  
ATOM   2638  CA  PHE B 165     -18.205   6.882 -26.852  1.00  0.00           C  
ATOM   2639  C   PHE B 165     -17.710   6.886 -25.429  1.00  0.00           C  
ATOM   2640  O   PHE B 165     -16.693   7.515 -25.108  1.00  0.00           O  
ATOM   2641  CB  PHE B 165     -17.112   6.305 -27.747  1.00  0.00           C  
ATOM   2642  CG  PHE B 165     -17.514   6.117 -29.171  1.00  0.00           C  
ATOM   2643  CD1 PHE B 165     -17.445   7.165 -30.074  1.00  0.00           C  
ATOM   2644  CD2 PHE B 165     -17.968   4.886 -29.616  1.00  0.00           C  
ATOM   2645  CE1 PHE B 165     -17.825   6.971 -31.387  1.00  0.00           C  
ATOM   2646  CE2 PHE B 165     -18.342   4.707 -30.928  1.00  0.00           C  
ATOM   2647  CZ  PHE B 165     -18.267   5.763 -31.800  1.00  0.00           C  
ATOM   2648  H   PHE B 165     -17.854   8.936 -27.266  1.00  0.00           H  
ATOM   2649  HA  PHE B 165     -19.085   6.243 -26.904  1.00  0.00           H  
ATOM   2650 1HB  PHE B 165     -16.258   6.970 -27.729  1.00  0.00           H  
ATOM   2651 2HB  PHE B 165     -16.790   5.352 -27.352  1.00  0.00           H  
ATOM   2652  HD1 PHE B 165     -17.088   8.146 -29.739  1.00  0.00           H  
ATOM   2653  HD2 PHE B 165     -18.028   4.054 -28.914  1.00  0.00           H  
ATOM   2654  HE1 PHE B 165     -17.776   7.772 -32.095  1.00  0.00           H  
ATOM   2655  HE2 PHE B 165     -18.700   3.734 -31.269  1.00  0.00           H  
ATOM   2656  HZ  PHE B 165     -18.557   5.639 -32.817  1.00  0.00           H  
ATOM   2657  N   VAL B 166     -18.411   6.176 -24.571  1.00  0.00           N  
ATOM   2658  CA  VAL B 166     -18.054   6.170 -23.169  1.00  0.00           C  
ATOM   2659  C   VAL B 166     -17.263   4.929 -22.858  1.00  0.00           C  
ATOM   2660  O   VAL B 166     -17.738   3.818 -23.085  1.00  0.00           O  
ATOM   2661  CB  VAL B 166     -19.320   6.231 -22.312  1.00  0.00           C  
ATOM   2662  CG1 VAL B 166     -18.950   6.207 -20.864  1.00  0.00           C  
ATOM   2663  CG2 VAL B 166     -20.092   7.493 -22.663  1.00  0.00           C  
ATOM   2664  H   VAL B 166     -19.224   5.661 -24.886  1.00  0.00           H  
ATOM   2665  HA  VAL B 166     -17.438   7.043 -22.948  1.00  0.00           H  
ATOM   2666  HB  VAL B 166     -19.939   5.355 -22.516  1.00  0.00           H  
ATOM   2667 1HG1 VAL B 166     -19.854   6.239 -20.261  1.00  0.00           H  
ATOM   2668 2HG1 VAL B 166     -18.407   5.303 -20.658  1.00  0.00           H  
ATOM   2669 3HG1 VAL B 166     -18.317   7.071 -20.643  1.00  0.00           H  
ATOM   2670 1HG2 VAL B 166     -20.996   7.543 -22.063  1.00  0.00           H  
ATOM   2671 2HG2 VAL B 166     -19.469   8.366 -22.459  1.00  0.00           H  
ATOM   2672 3HG2 VAL B 166     -20.361   7.482 -23.726  1.00  0.00           H  
ATOM   2673  N   VAL B 167     -16.046   5.129 -22.379  1.00  0.00           N  
ATOM   2674  CA  VAL B 167     -15.115   4.055 -22.121  1.00  0.00           C  
ATOM   2675  C   VAL B 167     -15.004   3.828 -20.626  1.00  0.00           C  
ATOM   2676  O   VAL B 167     -14.582   4.726 -19.885  1.00  0.00           O  
ATOM   2677  CB  VAL B 167     -13.725   4.446 -22.645  1.00  0.00           C  
ATOM   2678  CG1 VAL B 167     -12.747   3.310 -22.391  1.00  0.00           C  
ATOM   2679  CG2 VAL B 167     -13.805   4.865 -24.122  1.00  0.00           C  
ATOM   2680  H   VAL B 167     -15.735   6.076 -22.209  1.00  0.00           H  
ATOM   2681  HA  VAL B 167     -15.464   3.142 -22.605  1.00  0.00           H  
ATOM   2682  HB  VAL B 167     -13.376   5.289 -22.078  1.00  0.00           H  
ATOM   2683 1HG1 VAL B 167     -11.752   3.601 -22.723  1.00  0.00           H  
ATOM   2684 2HG1 VAL B 167     -12.720   3.088 -21.323  1.00  0.00           H  
ATOM   2685 3HG1 VAL B 167     -13.070   2.422 -22.937  1.00  0.00           H  
ATOM   2686 1HG2 VAL B 167     -12.815   5.171 -24.466  1.00  0.00           H  
ATOM   2687 2HG2 VAL B 167     -14.154   4.048 -24.726  1.00  0.00           H  
ATOM   2688 3HG2 VAL B 167     -14.496   5.710 -24.221  1.00  0.00           H  
ATOM   2689  N   THR B 168     -15.385   2.637 -20.173  1.00  0.00           N  
ATOM   2690  CA  THR B 168     -15.346   2.359 -18.748  1.00  0.00           C  
ATOM   2691  C   THR B 168     -14.575   1.100 -18.448  1.00  0.00           C  
ATOM   2692  O   THR B 168     -14.492   0.181 -19.261  1.00  0.00           O  
ATOM   2693  CB  THR B 168     -16.762   2.209 -18.156  1.00  0.00           C  
ATOM   2694  OG1 THR B 168     -17.441   1.118 -18.786  1.00  0.00           O  
ATOM   2695  CG2 THR B 168     -17.542   3.449 -18.369  1.00  0.00           C  
ATOM   2696  H   THR B 168     -15.723   1.931 -20.828  1.00  0.00           H  
ATOM   2697  HA  THR B 168     -14.842   3.182 -18.240  1.00  0.00           H  
ATOM   2698  HB  THR B 168     -16.686   2.013 -17.087  1.00  0.00           H  
ATOM   2699  HG1 THR B 168     -17.518   1.294 -19.735  1.00  0.00           H  
ATOM   2700 1HG2 THR B 168     -18.536   3.331 -17.943  1.00  0.00           H  
ATOM   2701 2HG2 THR B 168     -17.032   4.282 -17.890  1.00  0.00           H  
ATOM   2702 3HG2 THR B 168     -17.622   3.627 -19.432  1.00  0.00           H  
ATOM   2703  N   PHE B 169     -14.036   1.041 -17.252  1.00  0.00           N  
ATOM   2704  CA  PHE B 169     -13.315  -0.142 -16.801  1.00  0.00           C  
ATOM   2705  C   PHE B 169     -13.258  -0.191 -15.286  1.00  0.00           C  
ATOM   2706  O   PHE B 169     -13.724   0.728 -14.613  1.00  0.00           O  
ATOM   2707  CB  PHE B 169     -11.938  -0.183 -17.455  1.00  0.00           C  
ATOM   2708  CG  PHE B 169     -11.075   0.997 -17.181  1.00  0.00           C  
ATOM   2709  CD1 PHE B 169     -10.185   0.992 -16.147  1.00  0.00           C  
ATOM   2710  CD2 PHE B 169     -11.168   2.140 -17.986  1.00  0.00           C  
ATOM   2711  CE1 PHE B 169      -9.384   2.082 -15.914  1.00  0.00           C  
ATOM   2712  CE2 PHE B 169     -10.380   3.229 -17.749  1.00  0.00           C  
ATOM   2713  CZ  PHE B 169      -9.480   3.198 -16.711  1.00  0.00           C  
ATOM   2714  H   PHE B 169     -14.101   1.868 -16.647  1.00  0.00           H  
ATOM   2715  HA  PHE B 169     -13.859  -1.027 -17.140  1.00  0.00           H  
ATOM   2716 1HB  PHE B 169     -11.412  -1.079 -17.121  1.00  0.00           H  
ATOM   2717 2HB  PHE B 169     -12.052  -0.268 -18.511  1.00  0.00           H  
ATOM   2718  HD1 PHE B 169     -10.116   0.111 -15.509  1.00  0.00           H  
ATOM   2719  HD2 PHE B 169     -11.872   2.159 -18.812  1.00  0.00           H  
ATOM   2720  HE1 PHE B 169      -8.678   2.060 -15.091  1.00  0.00           H  
ATOM   2721  HE2 PHE B 169     -10.464   4.111 -18.381  1.00  0.00           H  
ATOM   2722  HZ  PHE B 169      -8.850   4.056 -16.510  1.00  0.00           H  
ATOM   2723  N   ASN B 170     -12.703  -1.260 -14.740  1.00  0.00           N  
ATOM   2724  CA  ASN B 170     -12.572  -1.329 -13.303  1.00  0.00           C  
ATOM   2725  C   ASN B 170     -11.167  -1.806 -12.961  1.00  0.00           C  
ATOM   2726  O   ASN B 170     -10.426  -2.316 -13.807  1.00  0.00           O  
ATOM   2727  CB  ASN B 170     -13.631  -2.291 -12.744  1.00  0.00           C  
ATOM   2728  CG  ASN B 170     -13.917  -2.158 -11.216  1.00  0.00           C  
ATOM   2729  OD1 ASN B 170     -13.192  -1.459 -10.491  1.00  0.00           O  
ATOM   2730  ND2 ASN B 170     -14.954  -2.840 -10.741  1.00  0.00           N  
ATOM   2731  H   ASN B 170     -12.391  -2.037 -15.322  1.00  0.00           H  
ATOM   2732  HA  ASN B 170     -12.701  -0.336 -12.871  1.00  0.00           H  
ATOM   2733 1HB  ASN B 170     -14.567  -2.136 -13.281  1.00  0.00           H  
ATOM   2734 2HB  ASN B 170     -13.316  -3.302 -12.958  1.00  0.00           H  
ATOM   2735 1HD2 ASN B 170     -15.178  -2.797  -9.765  1.00  0.00           H  
ATOM   2736 2HD2 ASN B 170     -15.512  -3.397 -11.358  1.00  0.00           H  
ATOM   2737  N   THR B 171     -10.809  -1.651 -11.702  1.00  0.00           N  
ATOM   2738  CA  THR B 171      -9.525  -2.112 -11.209  1.00  0.00           C  
ATOM   2739  C   THR B 171      -9.670  -2.565  -9.791  1.00  0.00           C  
ATOM   2740  O   THR B 171     -10.353  -1.938  -8.977  1.00  0.00           O  
ATOM   2741  CB  THR B 171      -8.425  -1.031 -11.281  1.00  0.00           C  
ATOM   2742  OG1 THR B 171      -7.207  -1.566 -10.747  1.00  0.00           O  
ATOM   2743  CG2 THR B 171      -8.793   0.122 -10.485  1.00  0.00           C  
ATOM   2744  H   THR B 171     -11.488  -1.246 -11.064  1.00  0.00           H  
ATOM   2745  HA  THR B 171      -9.201  -2.965 -11.804  1.00  0.00           H  
ATOM   2746  HB  THR B 171      -8.272  -0.728 -12.320  1.00  0.00           H  
ATOM   2747  HG1 THR B 171      -6.729  -2.039 -11.448  1.00  0.00           H  
ATOM   2748 1HG2 THR B 171      -8.009   0.867 -10.532  1.00  0.00           H  
ATOM   2749 2HG2 THR B 171      -9.723   0.543 -10.861  1.00  0.00           H  
ATOM   2750 3HG2 THR B 171      -8.919  -0.211  -9.468  1.00  0.00           H  
ATOM   2751  N   SER B 172      -8.927  -3.598  -9.459  1.00  0.00           N  
ATOM   2752  CA  SER B 172      -8.955  -4.131  -8.122  1.00  0.00           C  
ATOM   2753  C   SER B 172      -8.307  -3.189  -7.130  1.00  0.00           C  
ATOM   2754  O   SER B 172      -8.519  -3.303  -5.925  1.00  0.00           O  
ATOM   2755  CB  SER B 172      -8.259  -5.457  -8.110  1.00  0.00           C  
ATOM   2756  OG  SER B 172      -6.917  -5.292  -8.392  1.00  0.00           O  
ATOM   2757  H   SER B 172      -8.355  -4.049 -10.163  1.00  0.00           H  
ATOM   2758  HA  SER B 172      -9.996  -4.273  -7.831  1.00  0.00           H  
ATOM   2759 1HB  SER B 172      -8.375  -5.936  -7.142  1.00  0.00           H  
ATOM   2760 2HB  SER B 172      -8.709  -6.109  -8.858  1.00  0.00           H  
ATOM   2761  HG  SER B 172      -6.567  -6.195  -8.554  1.00  0.00           H  
ATOM   2762  N   HIS B 173      -7.558  -2.214  -7.623  1.00  0.00           N  
ATOM   2763  CA  HIS B 173      -6.875  -1.312  -6.731  1.00  0.00           C  
ATOM   2764  C   HIS B 173      -7.792  -0.392  -5.965  1.00  0.00           C  
ATOM   2765  O   HIS B 173      -7.438   0.096  -4.896  1.00  0.00           O  
ATOM   2766  CB  HIS B 173      -5.836  -0.570  -7.493  1.00  0.00           C  
ATOM   2767  CG  HIS B 173      -4.675  -1.454  -7.761  1.00  0.00           C  
ATOM   2768  ND1 HIS B 173      -3.516  -1.370  -7.034  1.00  0.00           N  
ATOM   2769  CD2 HIS B 173      -4.500  -2.473  -8.645  1.00  0.00           C  
ATOM   2770  CE1 HIS B 173      -2.658  -2.273  -7.457  1.00  0.00           C  
ATOM   2771  NE2 HIS B 173      -3.230  -2.971  -8.446  1.00  0.00           N  
ATOM   2772  H   HIS B 173      -7.434  -2.114  -8.638  1.00  0.00           H  
ATOM   2773  HA  HIS B 173      -6.341  -1.896  -5.998  1.00  0.00           H  
ATOM   2774 1HB  HIS B 173      -6.265  -0.238  -8.431  1.00  0.00           H  
ATOM   2775 2HB  HIS B 173      -5.506   0.309  -6.937  1.00  0.00           H  
ATOM   2776  HD1 HIS B 173      -3.341  -0.660  -6.321  1.00  0.00           H  
ATOM   2777  HD2 HIS B 173      -5.145  -2.913  -9.403  1.00  0.00           H  
ATOM   2778  HE1 HIS B 173      -1.674  -2.356  -6.995  1.00  0.00           H  
ATOM   2779  N   LEU B 174      -9.006  -0.194  -6.441  1.00  0.00           N  
ATOM   2780  CA  LEU B 174      -9.911   0.704  -5.736  1.00  0.00           C  
ATOM   2781  C   LEU B 174     -10.289   0.164  -4.364  1.00  0.00           C  
ATOM   2782  O   LEU B 174     -10.719   0.921  -3.499  1.00  0.00           O  
ATOM   2783  CB  LEU B 174     -11.168   0.932  -6.571  1.00  0.00           C  
ATOM   2784  CG  LEU B 174     -10.932   1.705  -7.870  1.00  0.00           C  
ATOM   2785  CD1 LEU B 174     -12.143   1.588  -8.764  1.00  0.00           C  
ATOM   2786  CD2 LEU B 174     -10.610   3.141  -7.548  1.00  0.00           C  
ATOM   2787  H   LEU B 174      -9.313  -0.666  -7.296  1.00  0.00           H  
ATOM   2788  HA  LEU B 174      -9.402   1.658  -5.600  1.00  0.00           H  
ATOM   2789 1HB  LEU B 174     -11.589  -0.042  -6.835  1.00  0.00           H  
ATOM   2790 2HB  LEU B 174     -11.894   1.475  -5.971  1.00  0.00           H  
ATOM   2791  HG  LEU B 174     -10.114   1.283  -8.377  1.00  0.00           H  
ATOM   2792 1HD1 LEU B 174     -11.958   2.124  -9.693  1.00  0.00           H  
ATOM   2793 2HD1 LEU B 174     -12.327   0.533  -8.985  1.00  0.00           H  
ATOM   2794 3HD1 LEU B 174     -13.009   2.013  -8.263  1.00  0.00           H  
ATOM   2795 1HD2 LEU B 174     -10.423   3.686  -8.475  1.00  0.00           H  
ATOM   2796 2HD2 LEU B 174     -11.449   3.594  -7.022  1.00  0.00           H  
ATOM   2797 3HD2 LEU B 174      -9.719   3.183  -6.916  1.00  0.00           H  
ATOM   2798  N   GLN B 175     -10.195  -1.155  -4.188  1.00  0.00           N  
ATOM   2799  CA  GLN B 175     -10.572  -1.825  -2.950  1.00  0.00           C  
ATOM   2800  C   GLN B 175      -9.370  -2.190  -2.086  1.00  0.00           C  
ATOM   2801  O   GLN B 175      -9.518  -2.914  -1.101  1.00  0.00           O  
ATOM   2802  CB  GLN B 175     -11.383  -3.087  -3.257  1.00  0.00           C  
ATOM   2803  CG  GLN B 175     -12.674  -2.819  -4.020  1.00  0.00           C  
ATOM   2804  CD  GLN B 175     -13.643  -1.895  -3.242  1.00  0.00           C  
ATOM   2805  OE1 GLN B 175     -13.981  -2.156  -2.080  1.00  0.00           O  
ATOM   2806  NE2 GLN B 175     -14.085  -0.813  -3.891  1.00  0.00           N  
ATOM   2807  H   GLN B 175      -9.794  -1.734  -4.927  1.00  0.00           H  
ATOM   2808  HA  GLN B 175     -11.196  -1.144  -2.372  1.00  0.00           H  
ATOM   2809 1HB  GLN B 175     -10.772  -3.768  -3.857  1.00  0.00           H  
ATOM   2810 2HB  GLN B 175     -11.626  -3.599  -2.330  1.00  0.00           H  
ATOM   2811 1HG  GLN B 175     -12.429  -2.343  -4.970  1.00  0.00           H  
ATOM   2812 2HG  GLN B 175     -13.175  -3.772  -4.196  1.00  0.00           H  
ATOM   2813 1HE2 GLN B 175     -14.711  -0.177  -3.437  1.00  0.00           H  
ATOM   2814 2HE2 GLN B 175     -13.790  -0.632  -4.828  1.00  0.00           H  
ATOM   2815  N   LYS B 176      -8.177  -1.743  -2.475  1.00  0.00           N  
ATOM   2816  CA  LYS B 176      -6.957  -2.072  -1.744  1.00  0.00           C  
ATOM   2817  C   LYS B 176      -6.701  -1.058  -0.652  1.00  0.00           C  
ATOM   2818  O   LYS B 176      -7.450  -0.089  -0.524  1.00  0.00           O  
ATOM   2819  CB  LYS B 176      -5.765  -2.227  -2.679  1.00  0.00           C  
ATOM   2820  CG  LYS B 176      -5.872  -3.444  -3.619  1.00  0.00           C  
ATOM   2821  CD  LYS B 176      -4.574  -3.628  -4.405  1.00  0.00           C  
ATOM   2822  CE  LYS B 176      -4.655  -4.673  -5.525  1.00  0.00           C  
ATOM   2823  NZ  LYS B 176      -5.123  -5.989  -5.074  1.00  0.00           N  
ATOM   2824  H   LYS B 176      -8.096  -1.138  -3.294  1.00  0.00           H  
ATOM   2825  HA  LYS B 176      -7.096  -3.036  -1.254  1.00  0.00           H  
ATOM   2826 1HB  LYS B 176      -5.678  -1.330  -3.302  1.00  0.00           H  
ATOM   2827 2HB  LYS B 176      -4.851  -2.314  -2.110  1.00  0.00           H  
ATOM   2828 1HG  LYS B 176      -6.030  -4.339  -3.013  1.00  0.00           H  
ATOM   2829 2HG  LYS B 176      -6.709  -3.336  -4.279  1.00  0.00           H  
ATOM   2830 1HD  LYS B 176      -4.306  -2.678  -4.836  1.00  0.00           H  
ATOM   2831 2HD  LYS B 176      -3.776  -3.913  -3.739  1.00  0.00           H  
ATOM   2832 1HE  LYS B 176      -5.313  -4.318  -6.317  1.00  0.00           H  
ATOM   2833 2HE  LYS B 176      -3.649  -4.798  -5.932  1.00  0.00           H  
ATOM   2834 1HZ  LYS B 176      -5.084  -6.626  -5.890  1.00  0.00           H  
ATOM   2835 2HZ  LYS B 176      -4.528  -6.388  -4.354  1.00  0.00           H  
ATOM   2836 3HZ  LYS B 176      -6.054  -5.926  -4.722  1.00  0.00           H  
ATOM   2837  N   LYS B 177      -5.692  -1.300   0.173  1.00  0.00           N  
ATOM   2838  CA  LYS B 177      -5.400  -0.415   1.292  1.00  0.00           C  
ATOM   2839  C   LYS B 177      -4.126   0.365   1.010  1.00  0.00           C  
ATOM   2840  O   LYS B 177      -3.979   1.513   1.428  1.00  0.00           O  
ATOM   2841  CB  LYS B 177      -5.254  -1.219   2.587  1.00  0.00           C  
ATOM   2842  CG  LYS B 177      -5.110  -0.384   3.857  1.00  0.00           C  
ATOM   2843  CD  LYS B 177      -6.434   0.251   4.269  1.00  0.00           C  
ATOM   2844  CE  LYS B 177      -6.306   0.986   5.599  1.00  0.00           C  
ATOM   2845  NZ  LYS B 177      -7.614   1.541   6.057  1.00  0.00           N  
ATOM   2846  H   LYS B 177      -5.112  -2.117   0.027  1.00  0.00           H  
ATOM   2847  HA  LYS B 177      -6.217   0.295   1.402  1.00  0.00           H  
ATOM   2848 1HB  LYS B 177      -6.122  -1.867   2.709  1.00  0.00           H  
ATOM   2849 2HB  LYS B 177      -4.378  -1.864   2.514  1.00  0.00           H  
ATOM   2850 1HG  LYS B 177      -4.742  -1.012   4.668  1.00  0.00           H  
ATOM   2851 2HG  LYS B 177      -4.392   0.409   3.683  1.00  0.00           H  
ATOM   2852 1HD  LYS B 177      -6.753   0.965   3.509  1.00  0.00           H  
ATOM   2853 2HD  LYS B 177      -7.197  -0.521   4.362  1.00  0.00           H  
ATOM   2854 1HE  LYS B 177      -5.930   0.297   6.353  1.00  0.00           H  
ATOM   2855 2HE  LYS B 177      -5.596   1.807   5.484  1.00  0.00           H  
ATOM   2856 1HZ  LYS B 177      -7.489   2.021   6.935  1.00  0.00           H  
ATOM   2857 2HZ  LYS B 177      -7.973   2.196   5.362  1.00  0.00           H  
ATOM   2858 3HZ  LYS B 177      -8.276   0.790   6.176  1.00  0.00           H  
ATOM   2859  N   TYR B 178      -3.210  -0.279   0.298  1.00  0.00           N  
ATOM   2860  CA  TYR B 178      -1.912   0.294  -0.013  1.00  0.00           C  
ATOM   2861  C   TYR B 178      -1.940   1.078  -1.319  1.00  0.00           C  
ATOM   2862  O   TYR B 178      -2.007   2.308  -1.324  1.00  0.00           O  
ATOM   2863  CB  TYR B 178      -0.861  -0.825  -0.078  1.00  0.00           C  
ATOM   2864  CG  TYR B 178      -0.447  -1.365   1.285  1.00  0.00           C  
ATOM   2865  CD1 TYR B 178      -1.291  -2.204   1.995  1.00  0.00           C  
ATOM   2866  CD2 TYR B 178       0.781  -1.030   1.818  1.00  0.00           C  
ATOM   2867  CE1 TYR B 178      -0.909  -2.689   3.228  1.00  0.00           C  
ATOM   2868  CE2 TYR B 178       1.157  -1.509   3.043  1.00  0.00           C  
ATOM   2869  CZ  TYR B 178       0.324  -2.334   3.751  1.00  0.00           C  
ATOM   2870  OH  TYR B 178       0.715  -2.811   4.980  1.00  0.00           O  
ATOM   2871  H   TYR B 178      -3.415  -1.223  -0.009  1.00  0.00           H  
ATOM   2872  HA  TYR B 178      -1.647   0.990   0.777  1.00  0.00           H  
ATOM   2873 1HB  TYR B 178      -1.254  -1.658  -0.664  1.00  0.00           H  
ATOM   2874 2HB  TYR B 178       0.030  -0.462  -0.587  1.00  0.00           H  
ATOM   2875  HD1 TYR B 178      -2.255  -2.479   1.585  1.00  0.00           H  
ATOM   2876  HD2 TYR B 178       1.452  -0.391   1.273  1.00  0.00           H  
ATOM   2877  HE1 TYR B 178      -1.575  -3.347   3.785  1.00  0.00           H  
ATOM   2878  HE2 TYR B 178       2.121  -1.237   3.452  1.00  0.00           H  
ATOM   2879  HH  TYR B 178       1.559  -2.419   5.221  1.00  0.00           H  
ATOM   2880  N   VAL B 179      -1.878   0.368  -2.435  1.00  0.00           N  
ATOM   2881  CA  VAL B 179      -1.795   1.042  -3.728  1.00  0.00           C  
ATOM   2882  C   VAL B 179      -3.162   1.366  -4.277  1.00  0.00           C  
ATOM   2883  O   VAL B 179      -3.645   0.726  -5.207  1.00  0.00           O  
ATOM   2884  CB  VAL B 179      -1.043   0.163  -4.745  1.00  0.00           C  
ATOM   2885  CG1 VAL B 179      -0.759   0.946  -6.018  1.00  0.00           C  
ATOM   2886  CG2 VAL B 179       0.249  -0.351  -4.128  1.00  0.00           C  
ATOM   2887  H   VAL B 179      -1.879  -0.639  -2.367  1.00  0.00           H  
ATOM   2888  HA  VAL B 179      -1.237   1.971  -3.603  1.00  0.00           H  
ATOM   2889  HB  VAL B 179      -1.676  -0.680  -5.020  1.00  0.00           H  
ATOM   2890 1HG1 VAL B 179      -0.227   0.309  -6.726  1.00  0.00           H  
ATOM   2891 2HG1 VAL B 179      -1.699   1.273  -6.461  1.00  0.00           H  
ATOM   2892 3HG1 VAL B 179      -0.145   1.815  -5.781  1.00  0.00           H  
ATOM   2893 1HG2 VAL B 179       0.776  -0.973  -4.852  1.00  0.00           H  
ATOM   2894 2HG2 VAL B 179       0.880   0.492  -3.847  1.00  0.00           H  
ATOM   2895 3HG2 VAL B 179       0.019  -0.943  -3.242  1.00  0.00           H  
ATOM   2896  N   LYS B 180      -3.780   2.385  -3.691  1.00  0.00           N  
ATOM   2897  CA  LYS B 180      -5.134   2.785  -4.058  1.00  0.00           C  
ATOM   2898  C   LYS B 180      -5.160   3.823  -5.169  1.00  0.00           C  
ATOM   2899  O   LYS B 180      -6.192   4.029  -5.809  1.00  0.00           O  
ATOM   2900  CB  LYS B 180      -5.867   3.343  -2.843  1.00  0.00           C  
ATOM   2901  CG  LYS B 180      -6.083   2.335  -1.750  1.00  0.00           C  
ATOM   2902  CD  LYS B 180      -6.902   2.907  -0.593  1.00  0.00           C  
ATOM   2903  CE  LYS B 180      -8.381   3.014  -0.961  1.00  0.00           C  
ATOM   2904  NZ  LYS B 180      -9.234   3.258   0.234  1.00  0.00           N  
ATOM   2905  H   LYS B 180      -3.297   2.860  -2.935  1.00  0.00           H  
ATOM   2906  HA  LYS B 180      -5.667   1.902  -4.413  1.00  0.00           H  
ATOM   2907 1HB  LYS B 180      -5.302   4.175  -2.428  1.00  0.00           H  
ATOM   2908 2HB  LYS B 180      -6.835   3.726  -3.155  1.00  0.00           H  
ATOM   2909 1HG  LYS B 180      -6.606   1.477  -2.169  1.00  0.00           H  
ATOM   2910 2HG  LYS B 180      -5.120   1.998  -1.369  1.00  0.00           H  
ATOM   2911 1HD  LYS B 180      -6.798   2.267   0.281  1.00  0.00           H  
ATOM   2912 2HD  LYS B 180      -6.529   3.898  -0.338  1.00  0.00           H  
ATOM   2913 1HE  LYS B 180      -8.518   3.836  -1.658  1.00  0.00           H  
ATOM   2914 2HE  LYS B 180      -8.700   2.086  -1.439  1.00  0.00           H  
ATOM   2915 1HZ  LYS B 180     -10.199   3.321  -0.048  1.00  0.00           H  
ATOM   2916 2HZ  LYS B 180      -9.126   2.494   0.885  1.00  0.00           H  
ATOM   2917 3HZ  LYS B 180      -8.962   4.122   0.693  1.00  0.00           H  
ATOM   2918  N   VAL B 181      -4.040   4.500  -5.382  1.00  0.00           N  
ATOM   2919  CA  VAL B 181      -4.000   5.569  -6.365  1.00  0.00           C  
ATOM   2920  C   VAL B 181      -3.189   5.184  -7.591  1.00  0.00           C  
ATOM   2921  O   VAL B 181      -1.975   4.979  -7.511  1.00  0.00           O  
ATOM   2922  CB  VAL B 181      -3.404   6.839  -5.742  1.00  0.00           C  
ATOM   2923  CG1 VAL B 181      -3.342   7.963  -6.784  1.00  0.00           C  
ATOM   2924  CG2 VAL B 181      -4.244   7.263  -4.544  1.00  0.00           C  
ATOM   2925  H   VAL B 181      -3.215   4.283  -4.842  1.00  0.00           H  
ATOM   2926  HA  VAL B 181      -5.021   5.785  -6.681  1.00  0.00           H  
ATOM   2927  HB  VAL B 181      -2.395   6.625  -5.419  1.00  0.00           H  
ATOM   2928 1HG1 VAL B 181      -2.906   8.856  -6.336  1.00  0.00           H  
ATOM   2929 2HG1 VAL B 181      -2.729   7.652  -7.630  1.00  0.00           H  
ATOM   2930 3HG1 VAL B 181      -4.349   8.191  -7.132  1.00  0.00           H  
ATOM   2931 1HG2 VAL B 181      -3.810   8.157  -4.095  1.00  0.00           H  
ATOM   2932 2HG2 VAL B 181      -5.261   7.478  -4.872  1.00  0.00           H  
ATOM   2933 3HG2 VAL B 181      -4.264   6.462  -3.807  1.00  0.00           H  
ATOM   2934  N   LEU B 182      -3.875   5.117  -8.725  1.00  0.00           N  
ATOM   2935  CA  LEU B 182      -3.275   4.762  -9.987  1.00  0.00           C  
ATOM   2936  C   LEU B 182      -3.495   5.824 -11.029  1.00  0.00           C  
ATOM   2937  O   LEU B 182      -4.497   6.540 -11.000  1.00  0.00           O  
ATOM   2938  CB  LEU B 182      -3.895   3.469 -10.527  1.00  0.00           C  
ATOM   2939  CG  LEU B 182      -3.749   2.208  -9.701  1.00  0.00           C  
ATOM   2940  CD1 LEU B 182      -4.582   1.132 -10.312  1.00  0.00           C  
ATOM   2941  CD2 LEU B 182      -2.323   1.792  -9.707  1.00  0.00           C  
ATOM   2942  H   LEU B 182      -4.871   5.293  -8.697  1.00  0.00           H  
ATOM   2943  HA  LEU B 182      -2.203   4.632  -9.844  1.00  0.00           H  
ATOM   2944 1HB  LEU B 182      -4.957   3.642 -10.670  1.00  0.00           H  
ATOM   2945 2HB  LEU B 182      -3.453   3.276 -11.506  1.00  0.00           H  
ATOM   2946  HG  LEU B 182      -4.080   2.376  -8.669  1.00  0.00           H  
ATOM   2947 1HD1 LEU B 182      -4.458   0.241  -9.769  1.00  0.00           H  
ATOM   2948 2HD1 LEU B 182      -5.623   1.431 -10.296  1.00  0.00           H  
ATOM   2949 3HD1 LEU B 182      -4.285   0.950 -11.316  1.00  0.00           H  
ATOM   2950 1HD2 LEU B 182      -2.206   0.879  -9.125  1.00  0.00           H  
ATOM   2951 2HD2 LEU B 182      -1.995   1.622 -10.731  1.00  0.00           H  
ATOM   2952 3HD2 LEU B 182      -1.747   2.578  -9.269  1.00  0.00           H  
ATOM   2953  N   MET B 183      -2.583   5.897 -11.978  1.00  0.00           N  
ATOM   2954  CA  MET B 183      -2.848   6.687 -13.160  1.00  0.00           C  
ATOM   2955  C   MET B 183      -3.148   5.651 -14.239  1.00  0.00           C  
ATOM   2956  O   MET B 183      -2.483   4.611 -14.320  1.00  0.00           O  
ATOM   2957  CB  MET B 183      -1.699   7.613 -13.563  1.00  0.00           C  
ATOM   2958  CG  MET B 183      -2.051   8.469 -14.821  1.00  0.00           C  
ATOM   2959  SD  MET B 183      -0.751   9.519 -15.365  1.00  0.00           S  
ATOM   2960  CE  MET B 183       0.249   8.306 -16.247  1.00  0.00           C  
ATOM   2961  H   MET B 183      -1.740   5.334 -11.900  1.00  0.00           H  
ATOM   2962  HA  MET B 183      -3.746   7.288 -13.016  1.00  0.00           H  
ATOM   2963 1HB  MET B 183      -1.469   8.298 -12.742  1.00  0.00           H  
ATOM   2964 2HB  MET B 183      -0.809   7.036 -13.770  1.00  0.00           H  
ATOM   2965 1HG  MET B 183      -2.323   7.812 -15.652  1.00  0.00           H  
ATOM   2966 2HG  MET B 183      -2.919   9.094 -14.595  1.00  0.00           H  
ATOM   2967 1HE  MET B 183       1.128   8.793 -16.670  1.00  0.00           H  
ATOM   2968 2HE  MET B 183       0.562   7.520 -15.560  1.00  0.00           H  
ATOM   2969 3HE  MET B 183      -0.343   7.866 -17.054  1.00  0.00           H  
ATOM   2970  N   HIS B 184      -4.173   5.889 -15.032  1.00  0.00           N  
ATOM   2971  CA  HIS B 184      -4.535   4.921 -16.047  1.00  0.00           C  
ATOM   2972  C   HIS B 184      -4.180   5.446 -17.439  1.00  0.00           C  
ATOM   2973  O   HIS B 184      -4.257   6.645 -17.700  1.00  0.00           O  
ATOM   2974  CB  HIS B 184      -6.032   4.619 -15.946  1.00  0.00           C  
ATOM   2975  CG  HIS B 184      -6.480   4.098 -14.597  1.00  0.00           C  
ATOM   2976  ND1 HIS B 184      -6.207   2.827 -14.165  1.00  0.00           N  
ATOM   2977  CD2 HIS B 184      -7.181   4.692 -13.600  1.00  0.00           C  
ATOM   2978  CE1 HIS B 184      -6.739   2.648 -12.958  1.00  0.00           C  
ATOM   2979  NE2 HIS B 184      -7.332   3.759 -12.591  1.00  0.00           N  
ATOM   2980  H   HIS B 184      -4.700   6.757 -14.943  1.00  0.00           H  
ATOM   2981  HA  HIS B 184      -3.988   3.994 -15.896  1.00  0.00           H  
ATOM   2982 1HB  HIS B 184      -6.582   5.513 -16.145  1.00  0.00           H  
ATOM   2983 2HB  HIS B 184      -6.303   3.888 -16.706  1.00  0.00           H  
ATOM   2984  HD2 HIS B 184      -7.559   5.710 -13.596  1.00  0.00           H  
ATOM   2985  HE1 HIS B 184      -6.686   1.727 -12.383  1.00  0.00           H  
ATOM   2986  HE2 HIS B 184      -7.817   3.916 -11.720  1.00  0.00           H  
ATOM   2987  N   ASP B 185      -3.828   4.533 -18.335  1.00  0.00           N  
ATOM   2988  CA  ASP B 185      -3.488   4.842 -19.727  1.00  0.00           C  
ATOM   2989  C   ASP B 185      -4.407   4.158 -20.716  1.00  0.00           C  
ATOM   2990  O   ASP B 185      -4.347   2.938 -20.886  1.00  0.00           O  
ATOM   2991  CB  ASP B 185      -2.054   4.420 -20.029  1.00  0.00           C  
ATOM   2992  CG  ASP B 185      -1.637   4.674 -21.466  1.00  0.00           C  
ATOM   2993  OD1 ASP B 185      -2.469   5.114 -22.209  1.00  0.00           O  
ATOM   2994  OD2 ASP B 185      -0.508   4.338 -21.860  1.00  0.00           O  
ATOM   2995  H   ASP B 185      -3.776   3.569 -18.025  1.00  0.00           H  
ATOM   2996  HA  ASP B 185      -3.576   5.920 -19.876  1.00  0.00           H  
ATOM   2997 1HB  ASP B 185      -1.410   5.008 -19.410  1.00  0.00           H  
ATOM   2998 2HB  ASP B 185      -1.915   3.396 -19.777  1.00  0.00           H  
ATOM   2999  N   VAL B 186      -5.302   4.918 -21.322  1.00  0.00           N  
ATOM   3000  CA  VAL B 186      -6.239   4.324 -22.249  1.00  0.00           C  
ATOM   3001  C   VAL B 186      -5.637   4.434 -23.623  1.00  0.00           C  
ATOM   3002  O   VAL B 186      -5.233   5.523 -24.025  1.00  0.00           O  
ATOM   3003  CB  VAL B 186      -7.585   5.061 -22.253  1.00  0.00           C  
ATOM   3004  CG1 VAL B 186      -8.506   4.374 -23.243  1.00  0.00           C  
ATOM   3005  CG2 VAL B 186      -8.185   5.144 -20.826  1.00  0.00           C  
ATOM   3006  H   VAL B 186      -5.301   5.925 -21.164  1.00  0.00           H  
ATOM   3007  HA  VAL B 186      -6.367   3.275 -22.020  1.00  0.00           H  
ATOM   3008  HB  VAL B 186      -7.429   6.063 -22.614  1.00  0.00           H  
ATOM   3009 1HG1 VAL B 186      -9.446   4.895 -23.285  1.00  0.00           H  
ATOM   3010 2HG1 VAL B 186      -8.053   4.374 -24.232  1.00  0.00           H  
ATOM   3011 3HG1 VAL B 186      -8.679   3.345 -22.928  1.00  0.00           H  
ATOM   3012 1HG2 VAL B 186      -9.126   5.690 -20.863  1.00  0.00           H  
ATOM   3013 2HG2 VAL B 186      -8.367   4.176 -20.421  1.00  0.00           H  
ATOM   3014 3HG2 VAL B 186      -7.484   5.676 -20.175  1.00  0.00           H  
ATOM   3015  N   ALA B 187      -5.556   3.338 -24.353  1.00  0.00           N  
ATOM   3016  CA  ALA B 187      -4.936   3.415 -25.651  1.00  0.00           C  
ATOM   3017  C   ALA B 187      -5.789   2.820 -26.735  1.00  0.00           C  
ATOM   3018  O   ALA B 187      -6.423   1.776 -26.562  1.00  0.00           O  
ATOM   3019  CB  ALA B 187      -3.604   2.705 -25.630  1.00  0.00           C  
ATOM   3020  H   ALA B 187      -5.893   2.457 -23.994  1.00  0.00           H  
ATOM   3021  HA  ALA B 187      -4.786   4.452 -25.870  1.00  0.00           H  
ATOM   3022 1HB  ALA B 187      -3.124   2.806 -26.601  1.00  0.00           H  
ATOM   3023 2HB  ALA B 187      -2.979   3.160 -24.862  1.00  0.00           H  
ATOM   3024 3HB  ALA B 187      -3.760   1.650 -25.405  1.00  0.00           H  
ATOM   3025  N   TYR B 188      -5.747   3.444 -27.902  1.00  0.00           N  
ATOM   3026  CA  TYR B 188      -6.511   2.902 -29.009  1.00  0.00           C  
ATOM   3027  C   TYR B 188      -5.937   3.161 -30.375  1.00  0.00           C  
ATOM   3028  O   TYR B 188      -5.168   4.103 -30.598  1.00  0.00           O  
ATOM   3029  CB  TYR B 188      -7.952   3.395 -28.936  1.00  0.00           C  
ATOM   3030  CG  TYR B 188      -8.095   4.889 -28.920  1.00  0.00           C  
ATOM   3031  CD1 TYR B 188      -8.036   5.546 -27.685  1.00  0.00           C  
ATOM   3032  CD2 TYR B 188      -8.289   5.616 -30.089  1.00  0.00           C  
ATOM   3033  CE1 TYR B 188      -8.171   6.920 -27.612  1.00  0.00           C  
ATOM   3034  CE2 TYR B 188      -8.429   7.001 -30.020  1.00  0.00           C  
ATOM   3035  CZ  TYR B 188      -8.370   7.653 -28.776  1.00  0.00           C  
ATOM   3036  OH  TYR B 188      -8.507   9.030 -28.698  1.00  0.00           O  
ATOM   3037  H   TYR B 188      -5.212   4.309 -27.984  1.00  0.00           H  
ATOM   3038  HA  TYR B 188      -6.534   1.834 -28.885  1.00  0.00           H  
ATOM   3039 1HB  TYR B 188      -8.504   3.010 -29.794  1.00  0.00           H  
ATOM   3040 2HB  TYR B 188      -8.420   3.008 -28.067  1.00  0.00           H  
ATOM   3041  HD1 TYR B 188      -7.883   4.969 -26.772  1.00  0.00           H  
ATOM   3042  HD2 TYR B 188      -8.331   5.103 -31.049  1.00  0.00           H  
ATOM   3043  HE1 TYR B 188      -8.126   7.422 -26.646  1.00  0.00           H  
ATOM   3044  HE2 TYR B 188      -8.582   7.578 -30.933  1.00  0.00           H  
ATOM   3045  HH  TYR B 188      -8.753   9.375 -29.560  1.00  0.00           H  
ATOM   3046  N   ARG B 189      -6.329   2.298 -31.300  1.00  0.00           N  
ATOM   3047  CA  ARG B 189      -5.907   2.462 -32.678  1.00  0.00           C  
ATOM   3048  C   ARG B 189      -6.978   2.031 -33.637  1.00  0.00           C  
ATOM   3049  O   ARG B 189      -7.848   1.215 -33.317  1.00  0.00           O  
ATOM   3050  CB  ARG B 189      -4.664   1.644 -33.009  1.00  0.00           C  
ATOM   3051  CG  ARG B 189      -4.840   0.161 -32.989  1.00  0.00           C  
ATOM   3052  CD  ARG B 189      -3.586  -0.533 -33.427  1.00  0.00           C  
ATOM   3053  NE  ARG B 189      -3.701  -2.004 -33.333  1.00  0.00           N  
ATOM   3054  CZ  ARG B 189      -4.170  -2.845 -34.298  1.00  0.00           C  
ATOM   3055  NH1 ARG B 189      -4.536  -2.397 -35.481  1.00  0.00           N  
ATOM   3056  NH2 ARG B 189      -4.249  -4.149 -34.045  1.00  0.00           N  
ATOM   3057  H   ARG B 189      -6.940   1.531 -31.015  1.00  0.00           H  
ATOM   3058  HA  ARG B 189      -5.687   3.514 -32.854  1.00  0.00           H  
ATOM   3059 1HB  ARG B 189      -4.304   1.910 -34.005  1.00  0.00           H  
ATOM   3060 2HB  ARG B 189      -3.869   1.879 -32.305  1.00  0.00           H  
ATOM   3061 1HG  ARG B 189      -5.095  -0.169 -31.990  1.00  0.00           H  
ATOM   3062 2HG  ARG B 189      -5.639  -0.114 -33.677  1.00  0.00           H  
ATOM   3063 1HD  ARG B 189      -3.395  -0.274 -34.451  1.00  0.00           H  
ATOM   3064 2HD  ARG B 189      -2.748  -0.207 -32.829  1.00  0.00           H  
ATOM   3065  HE  ARG B 189      -3.447  -2.426 -32.450  1.00  0.00           H  
ATOM   3066 1HH1 ARG B 189      -4.419  -1.405 -35.724  1.00  0.00           H  
ATOM   3067 2HH1 ARG B 189      -4.872  -3.034 -36.189  1.00  0.00           H  
ATOM   3068 1HH2 ARG B 189      -3.947  -4.512 -33.143  1.00  0.00           H  
ATOM   3069 2HH2 ARG B 189      -4.597  -4.781 -34.752  1.00  0.00           H  
ATOM   3070  N   GLN B 190      -6.904   2.579 -34.838  1.00  0.00           N  
ATOM   3071  CA  GLN B 190      -7.809   2.220 -35.920  1.00  0.00           C  
ATOM   3072  C   GLN B 190      -7.317   0.936 -36.558  1.00  0.00           C  
ATOM   3073  O   GLN B 190      -6.121   0.765 -36.747  1.00  0.00           O  
ATOM   3074  CB  GLN B 190      -7.909   3.335 -36.965  1.00  0.00           C  
ATOM   3075  CG  GLN B 190      -8.998   3.103 -38.011  1.00  0.00           C  
ATOM   3076  CD  GLN B 190      -9.150   4.263 -38.969  1.00  0.00           C  
ATOM   3077  OE1 GLN B 190      -8.506   5.302 -38.817  1.00  0.00           O  
ATOM   3078  NE2 GLN B 190     -10.002   4.091 -39.977  1.00  0.00           N  
ATOM   3079  H   GLN B 190      -6.172   3.256 -35.018  1.00  0.00           H  
ATOM   3080  HA  GLN B 190      -8.805   2.036 -35.512  1.00  0.00           H  
ATOM   3081 1HB  GLN B 190      -8.118   4.280 -36.474  1.00  0.00           H  
ATOM   3082 2HB  GLN B 190      -6.953   3.436 -37.484  1.00  0.00           H  
ATOM   3083 1HG  GLN B 190      -8.775   2.228 -38.590  1.00  0.00           H  
ATOM   3084 2HG  GLN B 190      -9.941   2.963 -37.481  1.00  0.00           H  
ATOM   3085 1HE2 GLN B 190     -10.146   4.827 -40.646  1.00  0.00           H  
ATOM   3086 2HE2 GLN B 190     -10.494   3.224 -40.076  1.00  0.00           H  
ATOM   3087  N   GLU B 191      -8.236   0.072 -36.968  1.00  0.00           N  
ATOM   3088  CA  GLU B 191      -7.921  -1.172 -37.681  1.00  0.00           C  
ATOM   3089  C   GLU B 191      -6.858  -0.974 -38.775  1.00  0.00           C  
ATOM   3090  O   GLU B 191      -5.998  -1.829 -38.984  1.00  0.00           O  
ATOM   3091  CB  GLU B 191      -9.211  -1.665 -38.353  1.00  0.00           C  
ATOM   3092  CG  GLU B 191      -9.143  -2.993 -39.074  1.00  0.00           C  
ATOM   3093  CD  GLU B 191     -10.470  -3.347 -39.759  1.00  0.00           C  
ATOM   3094  OE1 GLU B 191     -11.326  -2.479 -39.874  1.00  0.00           O  
ATOM   3095  OE2 GLU B 191     -10.604  -4.469 -40.183  1.00  0.00           O  
ATOM   3096  H   GLU B 191      -9.213   0.255 -36.742  1.00  0.00           H  
ATOM   3097  HA  GLU B 191      -7.554  -1.904 -36.961  1.00  0.00           H  
ATOM   3098 1HB  GLU B 191      -9.982  -1.761 -37.592  1.00  0.00           H  
ATOM   3099 2HB  GLU B 191      -9.559  -0.915 -39.065  1.00  0.00           H  
ATOM   3100 1HG  GLU B 191      -8.350  -2.958 -39.821  1.00  0.00           H  
ATOM   3101 2HG  GLU B 191      -8.896  -3.770 -38.352  1.00  0.00           H  
ATOM   3102  N   LYS B 192      -6.976   0.145 -39.490  1.00  0.00           N  
ATOM   3103  CA  LYS B 192      -6.119   0.579 -40.592  1.00  0.00           C  
ATOM   3104  C   LYS B 192      -4.614   0.581 -40.270  1.00  0.00           C  
ATOM   3105  O   LYS B 192      -3.793   0.234 -41.127  1.00  0.00           O  
ATOM   3106  CB  LYS B 192      -6.542   2.002 -40.987  1.00  0.00           C  
ATOM   3107  CG  LYS B 192      -5.721   2.664 -42.077  1.00  0.00           C  
ATOM   3108  CD  LYS B 192      -6.301   4.053 -42.451  1.00  0.00           C  
ATOM   3109  CE  LYS B 192      -5.941   5.147 -41.412  1.00  0.00           C  
ATOM   3110  NZ  LYS B 192      -4.479   5.518 -41.427  1.00  0.00           N  
ATOM   3111  H   LYS B 192      -7.726   0.754 -39.218  1.00  0.00           H  
ATOM   3112  HA  LYS B 192      -6.279  -0.094 -41.432  1.00  0.00           H  
ATOM   3113 1HB  LYS B 192      -7.582   2.000 -41.303  1.00  0.00           H  
ATOM   3114 2HB  LYS B 192      -6.470   2.649 -40.109  1.00  0.00           H  
ATOM   3115 1HG  LYS B 192      -4.694   2.793 -41.720  1.00  0.00           H  
ATOM   3116 2HG  LYS B 192      -5.702   2.028 -42.960  1.00  0.00           H  
ATOM   3117 1HD  LYS B 192      -5.917   4.354 -43.424  1.00  0.00           H  
ATOM   3118 2HD  LYS B 192      -7.387   3.983 -42.514  1.00  0.00           H  
ATOM   3119 1HE  LYS B 192      -6.532   6.035 -41.626  1.00  0.00           H  
ATOM   3120 2HE  LYS B 192      -6.193   4.786 -40.413  1.00  0.00           H  
ATOM   3121 1HZ  LYS B 192      -4.311   6.225 -40.727  1.00  0.00           H  
ATOM   3122 2HZ  LYS B 192      -3.895   4.695 -41.188  1.00  0.00           H  
ATOM   3123 3HZ  LYS B 192      -4.212   5.864 -42.326  1.00  0.00           H  
ATOM   3124  N   ASP B 193      -4.267   1.035 -39.063  1.00  0.00           N  
ATOM   3125  CA  ASP B 193      -2.886   1.172 -38.617  1.00  0.00           C  
ATOM   3126  C   ASP B 193      -2.611   0.065 -37.604  1.00  0.00           C  
ATOM   3127  O   ASP B 193      -3.530  -0.320 -36.886  1.00  0.00           O  
ATOM   3128  CB  ASP B 193      -2.707   2.536 -37.946  1.00  0.00           C  
ATOM   3129  CG  ASP B 193      -2.923   3.749 -38.900  1.00  0.00           C  
ATOM   3130  OD1 ASP B 193      -2.802   3.603 -40.101  1.00  0.00           O  
ATOM   3131  OD2 ASP B 193      -3.284   4.797 -38.424  1.00  0.00           O  
ATOM   3132  H   ASP B 193      -5.002   1.228 -38.388  1.00  0.00           H  
ATOM   3133  HA  ASP B 193      -2.213   1.063 -39.466  1.00  0.00           H  
ATOM   3134 1HB  ASP B 193      -3.403   2.619 -37.109  1.00  0.00           H  
ATOM   3135 2HB  ASP B 193      -1.704   2.591 -37.543  1.00  0.00           H  
ATOM   3136  N   GLU B 194      -1.367  -0.420 -37.487  1.00  0.00           N  
ATOM   3137  CA  GLU B 194      -1.122  -1.428 -36.444  1.00  0.00           C  
ATOM   3138  C   GLU B 194      -0.271  -0.964 -35.265  1.00  0.00           C  
ATOM   3139  O   GLU B 194      -0.568  -1.298 -34.119  1.00  0.00           O  
ATOM   3140  CB  GLU B 194      -0.515  -2.701 -37.028  1.00  0.00           C  
ATOM   3141  CG  GLU B 194      -1.430  -3.442 -37.993  1.00  0.00           C  
ATOM   3142  CD  GLU B 194      -0.802  -4.703 -38.548  1.00  0.00           C  
ATOM   3143  OE1 GLU B 194       0.351  -4.945 -38.271  1.00  0.00           O  
ATOM   3144  OE2 GLU B 194      -1.479  -5.424 -39.238  1.00  0.00           O  
ATOM   3145  H   GLU B 194      -0.635  -0.113 -38.109  1.00  0.00           H  
ATOM   3146  HA  GLU B 194      -2.078  -1.717 -36.036  1.00  0.00           H  
ATOM   3147 1HB  GLU B 194       0.407  -2.456 -37.556  1.00  0.00           H  
ATOM   3148 2HB  GLU B 194      -0.255  -3.383 -36.218  1.00  0.00           H  
ATOM   3149 1HG  GLU B 194      -2.351  -3.704 -37.470  1.00  0.00           H  
ATOM   3150 2HG  GLU B 194      -1.691  -2.775 -38.813  1.00  0.00           H  
ATOM   3151  N   ASN B 195       0.774  -0.184 -35.530  1.00  0.00           N  
ATOM   3152  CA  ASN B 195       1.654   0.240 -34.444  1.00  0.00           C  
ATOM   3153  C   ASN B 195       1.377   1.666 -33.996  1.00  0.00           C  
ATOM   3154  O   ASN B 195       2.081   2.200 -33.136  1.00  0.00           O  
ATOM   3155  CB  ASN B 195       3.105   0.120 -34.871  1.00  0.00           C  
ATOM   3156  CG  ASN B 195       3.529  -1.302 -35.073  1.00  0.00           C  
ATOM   3157  OD1 ASN B 195       3.115  -2.201 -34.329  1.00  0.00           O  
ATOM   3158  ND2 ASN B 195       4.350  -1.527 -36.075  1.00  0.00           N  
ATOM   3159  H   ASN B 195       0.982   0.080 -36.479  1.00  0.00           H  
ATOM   3160  HA  ASN B 195       1.486  -0.408 -33.582  1.00  0.00           H  
ATOM   3161 1HB  ASN B 195       3.258   0.671 -35.799  1.00  0.00           H  
ATOM   3162 2HB  ASN B 195       3.742   0.572 -34.112  1.00  0.00           H  
ATOM   3163 1HD2 ASN B 195       4.669  -2.459 -36.262  1.00  0.00           H  
ATOM   3164 2HD2 ASN B 195       4.661  -0.770 -36.650  1.00  0.00           H  
ATOM   3165  N   LYS B 196       0.370   2.296 -34.592  1.00  0.00           N  
ATOM   3166  CA  LYS B 196       0.079   3.679 -34.254  1.00  0.00           C  
ATOM   3167  C   LYS B 196      -1.061   3.754 -33.243  1.00  0.00           C  
ATOM   3168  O   LYS B 196      -2.225   3.519 -33.580  1.00  0.00           O  
ATOM   3169  CB  LYS B 196      -0.236   4.482 -35.517  1.00  0.00           C  
ATOM   3170  CG  LYS B 196      -0.463   5.974 -35.282  1.00  0.00           C  
ATOM   3171  CD  LYS B 196      -0.750   6.707 -36.612  1.00  0.00           C  
ATOM   3172  CE  LYS B 196      -0.998   8.204 -36.390  1.00  0.00           C  
ATOM   3173  NZ  LYS B 196      -1.289   8.903 -37.658  1.00  0.00           N  
ATOM   3174  H   LYS B 196      -0.190   1.808 -35.272  1.00  0.00           H  
ATOM   3175  HA  LYS B 196       0.960   4.119 -33.787  1.00  0.00           H  
ATOM   3176 1HB  LYS B 196       0.568   4.365 -36.242  1.00  0.00           H  
ATOM   3177 2HB  LYS B 196      -1.145   4.097 -35.966  1.00  0.00           H  
ATOM   3178 1HG  LYS B 196      -1.309   6.107 -34.604  1.00  0.00           H  
ATOM   3179 2HG  LYS B 196       0.423   6.407 -34.817  1.00  0.00           H  
ATOM   3180 1HD  LYS B 196       0.102   6.593 -37.285  1.00  0.00           H  
ATOM   3181 2HD  LYS B 196      -1.626   6.263 -37.097  1.00  0.00           H  
ATOM   3182 1HE  LYS B 196      -1.823   8.360 -35.700  1.00  0.00           H  
ATOM   3183 2HE  LYS B 196      -0.100   8.627 -35.960  1.00  0.00           H  
ATOM   3184 1HZ  LYS B 196      -1.388   9.921 -37.501  1.00  0.00           H  
ATOM   3185 2HZ  LYS B 196      -0.530   8.782 -38.335  1.00  0.00           H  
ATOM   3186 3HZ  LYS B 196      -2.125   8.537 -38.061  1.00  0.00           H  
ATOM   3187  N   TRP B 197      -0.717   4.087 -32.008  1.00  0.00           N  
ATOM   3188  CA  TRP B 197      -1.693   4.135 -30.934  1.00  0.00           C  
ATOM   3189  C   TRP B 197      -1.832   5.547 -30.404  1.00  0.00           C  
ATOM   3190  O   TRP B 197      -0.858   6.303 -30.347  1.00  0.00           O  
ATOM   3191  CB  TRP B 197      -1.272   3.229 -29.768  1.00  0.00           C  
ATOM   3192  CG  TRP B 197      -1.270   1.747 -30.050  1.00  0.00           C  
ATOM   3193  CD1 TRP B 197      -0.268   1.011 -30.593  1.00  0.00           C  
ATOM   3194  CD2 TRP B 197      -2.332   0.825 -29.771  1.00  0.00           C  
ATOM   3195  NE1 TRP B 197      -0.652  -0.307 -30.687  1.00  0.00           N  
ATOM   3196  CE2 TRP B 197      -1.910  -0.431 -30.196  1.00  0.00           C  
ATOM   3197  CE3 TRP B 197      -3.575   0.964 -29.214  1.00  0.00           C  
ATOM   3198  CZ2 TRP B 197      -2.714  -1.538 -30.093  1.00  0.00           C  
ATOM   3199  CZ3 TRP B 197      -4.392  -0.138 -29.104  1.00  0.00           C  
ATOM   3200  CH2 TRP B 197      -3.971  -1.358 -29.542  1.00  0.00           C  
ATOM   3201  H   TRP B 197       0.255   4.278 -31.803  1.00  0.00           H  
ATOM   3202  HA  TRP B 197      -2.662   3.813 -31.314  1.00  0.00           H  
ATOM   3203 1HB  TRP B 197      -0.268   3.507 -29.451  1.00  0.00           H  
ATOM   3204 2HB  TRP B 197      -1.938   3.413 -28.921  1.00  0.00           H  
ATOM   3205  HD1 TRP B 197       0.695   1.408 -30.915  1.00  0.00           H  
ATOM   3206  HE1 TRP B 197      -0.086  -1.057 -31.073  1.00  0.00           H  
ATOM   3207  HE3 TRP B 197      -3.886   1.929 -28.881  1.00  0.00           H  
ATOM   3208  HZ2 TRP B 197      -2.396  -2.523 -30.429  1.00  0.00           H  
ATOM   3209  HZ3 TRP B 197      -5.381  -0.024 -28.660  1.00  0.00           H  
ATOM   3210  HH2 TRP B 197      -4.632  -2.201 -29.438  1.00  0.00           H  
ATOM   3211  N   THR B 198      -3.034   5.869 -29.977  1.00  0.00           N  
ATOM   3212  CA  THR B 198      -3.337   7.117 -29.314  1.00  0.00           C  
ATOM   3213  C   THR B 198      -3.478   6.819 -27.841  1.00  0.00           C  
ATOM   3214  O   THR B 198      -4.173   5.870 -27.494  1.00  0.00           O  
ATOM   3215  CB  THR B 198      -4.644   7.701 -29.858  1.00  0.00           C  
ATOM   3216  OG1 THR B 198      -4.491   7.972 -31.246  1.00  0.00           O  
ATOM   3217  CG2 THR B 198      -5.033   8.954 -29.121  1.00  0.00           C  
ATOM   3218  H   THR B 198      -3.791   5.202 -30.118  1.00  0.00           H  
ATOM   3219  HA  THR B 198      -2.519   7.822 -29.462  1.00  0.00           H  
ATOM   3220  HB  THR B 198      -5.434   6.960 -29.738  1.00  0.00           H  
ATOM   3221  HG1 THR B 198      -4.393   7.144 -31.727  1.00  0.00           H  
ATOM   3222 1HG2 THR B 198      -5.962   9.337 -29.528  1.00  0.00           H  
ATOM   3223 2HG2 THR B 198      -5.168   8.730 -28.061  1.00  0.00           H  
ATOM   3224 3HG2 THR B 198      -4.250   9.699 -29.239  1.00  0.00           H  
ATOM   3225  N   HIS B 199      -2.804   7.592 -26.981  1.00  0.00           N  
ATOM   3226  CA  HIS B 199      -2.851   7.350 -25.532  1.00  0.00           C  
ATOM   3227  C   HIS B 199      -3.466   8.519 -24.753  1.00  0.00           C  
ATOM   3228  O   HIS B 199      -3.107   9.677 -24.977  1.00  0.00           O  
ATOM   3229  CB  HIS B 199      -1.439   7.101 -25.000  1.00  0.00           C  
ATOM   3230  CG  HIS B 199      -0.751   5.874 -25.545  1.00  0.00           C  
ATOM   3231  ND1 HIS B 199      -0.567   4.730 -24.799  1.00  0.00           N  
ATOM   3232  CD2 HIS B 199      -0.209   5.615 -26.761  1.00  0.00           C  
ATOM   3233  CE1 HIS B 199       0.067   3.819 -25.536  1.00  0.00           C  
ATOM   3234  NE2 HIS B 199       0.308   4.330 -26.720  1.00  0.00           N  
ATOM   3235  H   HIS B 199      -2.247   8.356 -27.337  1.00  0.00           H  
ATOM   3236  HA  HIS B 199      -3.445   6.466 -25.328  1.00  0.00           H  
ATOM   3237 1HB  HIS B 199      -0.815   7.968 -25.210  1.00  0.00           H  
ATOM   3238 2HB  HIS B 199      -1.490   6.993 -23.911  1.00  0.00           H  
ATOM   3239  HD1 HIS B 199      -0.614   4.664 -23.766  1.00  0.00           H  
ATOM   3240  HD2 HIS B 199      -0.116   6.212 -27.672  1.00  0.00           H  
ATOM   3241  HE1 HIS B 199       0.307   2.843 -25.119  1.00  0.00           H  
ATOM   3242  N   VAL B 200      -4.367   8.198 -23.818  1.00  0.00           N  
ATOM   3243  CA  VAL B 200      -5.043   9.177 -22.960  1.00  0.00           C  
ATOM   3244  C   VAL B 200      -4.861   8.872 -21.472  1.00  0.00           C  
ATOM   3245  O   VAL B 200      -5.198   7.781 -21.009  1.00  0.00           O  
ATOM   3246  CB  VAL B 200      -6.567   9.179 -23.255  1.00  0.00           C  
ATOM   3247  CG1 VAL B 200      -7.271  10.174 -22.361  1.00  0.00           C  
ATOM   3248  CG2 VAL B 200      -6.823   9.498 -24.720  1.00  0.00           C  
ATOM   3249  H   VAL B 200      -4.608   7.213 -23.718  1.00  0.00           H  
ATOM   3250  HA  VAL B 200      -4.633  10.165 -23.170  1.00  0.00           H  
ATOM   3251  HB  VAL B 200      -6.971   8.205 -23.034  1.00  0.00           H  
ATOM   3252 1HG1 VAL B 200      -8.326  10.152 -22.573  1.00  0.00           H  
ATOM   3253 2HG1 VAL B 200      -7.106   9.916 -21.312  1.00  0.00           H  
ATOM   3254 3HG1 VAL B 200      -6.883  11.171 -22.556  1.00  0.00           H  
ATOM   3255 1HG2 VAL B 200      -7.896   9.484 -24.913  1.00  0.00           H  
ATOM   3256 2HG2 VAL B 200      -6.424  10.486 -24.952  1.00  0.00           H  
ATOM   3257 3HG2 VAL B 200      -6.334   8.755 -25.351  1.00  0.00           H  
ATOM   3258  N   ASN B 201      -4.357   9.832 -20.696  1.00  0.00           N  
ATOM   3259  CA  ASN B 201      -4.197   9.561 -19.269  1.00  0.00           C  
ATOM   3260  C   ASN B 201      -5.442   9.927 -18.469  1.00  0.00           C  
ATOM   3261  O   ASN B 201      -6.029  10.992 -18.673  1.00  0.00           O  
ATOM   3262  CB  ASN B 201      -2.989  10.260 -18.699  1.00  0.00           C  
ATOM   3263  CG  ASN B 201      -1.704   9.715 -19.241  1.00  0.00           C  
ATOM   3264  OD1 ASN B 201      -1.524   8.502 -19.351  1.00  0.00           O  
ATOM   3265  ND2 ASN B 201      -0.792  10.588 -19.567  1.00  0.00           N  
ATOM   3266  H   ASN B 201      -4.087  10.723 -21.088  1.00  0.00           H  
ATOM   3267  HA  ASN B 201      -4.038   8.497 -19.147  1.00  0.00           H  
ATOM   3268 1HB  ASN B 201      -3.045  11.323 -18.907  1.00  0.00           H  
ATOM   3269 2HB  ASN B 201      -2.990  10.137 -17.616  1.00  0.00           H  
ATOM   3270 1HD2 ASN B 201       0.090  10.280 -19.927  1.00  0.00           H  
ATOM   3271 2HD2 ASN B 201      -0.970  11.564 -19.454  1.00  0.00           H  
ATOM   3272  N   LEU B 202      -5.836   9.039 -17.561  1.00  0.00           N  
ATOM   3273  CA  LEU B 202      -6.949   9.260 -16.631  1.00  0.00           C  
ATOM   3274  C   LEU B 202      -6.523   9.109 -15.192  1.00  0.00           C  
ATOM   3275  O   LEU B 202      -5.561   8.405 -14.897  1.00  0.00           O  
ATOM   3276  CB  LEU B 202      -8.089   8.274 -16.801  1.00  0.00           C  
ATOM   3277  CG  LEU B 202      -8.676   8.123 -18.092  1.00  0.00           C  
ATOM   3278  CD1 LEU B 202      -9.680   6.987 -17.971  1.00  0.00           C  
ATOM   3279  CD2 LEU B 202      -9.319   9.430 -18.487  1.00  0.00           C  
ATOM   3280  H   LEU B 202      -5.304   8.172 -17.506  1.00  0.00           H  
ATOM   3281  HA  LEU B 202      -7.327  10.270 -16.774  1.00  0.00           H  
ATOM   3282 1HB  LEU B 202      -7.758   7.310 -16.486  1.00  0.00           H  
ATOM   3283 2HB  LEU B 202      -8.900   8.576 -16.139  1.00  0.00           H  
ATOM   3284  HG  LEU B 202      -7.916   7.844 -18.828  1.00  0.00           H  
ATOM   3285 1HD1 LEU B 202     -10.160   6.788 -18.895  1.00  0.00           H  
ATOM   3286 2HD1 LEU B 202      -9.153   6.098 -17.656  1.00  0.00           H  
ATOM   3287 3HD1 LEU B 202     -10.435   7.247 -17.219  1.00  0.00           H  
ATOM   3288 1HD2 LEU B 202      -9.774   9.338 -19.433  1.00  0.00           H  
ATOM   3289 2HD2 LEU B 202     -10.079   9.697 -17.746  1.00  0.00           H  
ATOM   3290 3HD2 LEU B 202      -8.560  10.211 -18.532  1.00  0.00           H  
ATOM   3291  N   SER B 203      -7.296   9.700 -14.292  1.00  0.00           N  
ATOM   3292  CA  SER B 203      -7.114   9.495 -12.856  1.00  0.00           C  
ATOM   3293  C   SER B 203      -8.446   9.017 -12.300  1.00  0.00           C  
ATOM   3294  O   SER B 203      -8.799   9.264 -11.146  1.00  0.00           O  
ATOM   3295  CB  SER B 203      -6.674  10.764 -12.184  1.00  0.00           C  
ATOM   3296  OG  SER B 203      -5.440  11.207 -12.697  1.00  0.00           O  
ATOM   3297  H   SER B 203      -8.051  10.296 -14.604  1.00  0.00           H  
ATOM   3298  HA  SER B 203      -6.367   8.718 -12.683  1.00  0.00           H  
ATOM   3299 1HB  SER B 203      -7.435  11.537 -12.321  1.00  0.00           H  
ATOM   3300 2HB  SER B 203      -6.579  10.575 -11.119  1.00  0.00           H  
ATOM   3301  HG  SER B 203      -4.766  10.652 -12.282  1.00  0.00           H  
ATOM   3302  N   SER B 204      -9.183   8.349 -13.179  1.00  0.00           N  
ATOM   3303  CA  SER B 204     -10.511   7.808 -12.938  1.00  0.00           C  
ATOM   3304  C   SER B 204     -10.659   6.603 -13.815  1.00  0.00           C  
ATOM   3305  O   SER B 204      -9.795   6.314 -14.639  1.00  0.00           O  
ATOM   3306  CB  SER B 204     -11.607   8.737 -13.388  1.00  0.00           C  
ATOM   3307  OG  SER B 204     -11.641   8.772 -14.800  1.00  0.00           O  
ATOM   3308  H   SER B 204      -8.773   8.202 -14.087  1.00  0.00           H  
ATOM   3309  HA  SER B 204     -10.620   7.523 -11.891  1.00  0.00           H  
ATOM   3310 1HB  SER B 204     -12.567   8.396 -13.002  1.00  0.00           H  
ATOM   3311 2HB  SER B 204     -11.426   9.735 -12.999  1.00  0.00           H  
ATOM   3312  HG  SER B 204     -12.306   9.435 -15.039  1.00  0.00           H  
ATOM   3313  N   THR B 205     -11.785   5.942 -13.696  1.00  0.00           N  
ATOM   3314  CA  THR B 205     -12.052   4.767 -14.497  1.00  0.00           C  
ATOM   3315  C   THR B 205     -13.123   5.023 -15.572  1.00  0.00           C  
ATOM   3316  O   THR B 205     -13.866   4.112 -15.979  1.00  0.00           O  
ATOM   3317  CB  THR B 205     -12.395   3.593 -13.586  1.00  0.00           C  
ATOM   3318  OG1 THR B 205     -13.495   3.947 -12.748  1.00  0.00           O  
ATOM   3319  CG2 THR B 205     -11.197   3.204 -12.730  1.00  0.00           C  
ATOM   3320  H   THR B 205     -12.467   6.242 -13.016  1.00  0.00           H  
ATOM   3321  HA  THR B 205     -11.138   4.502 -15.013  1.00  0.00           H  
ATOM   3322  HB  THR B 205     -12.672   2.767 -14.198  1.00  0.00           H  
ATOM   3323  HG1 THR B 205     -13.958   3.145 -12.480  1.00  0.00           H  
ATOM   3324 1HG2 THR B 205     -11.466   2.353 -12.101  1.00  0.00           H  
ATOM   3325 2HG2 THR B 205     -10.365   2.931 -13.371  1.00  0.00           H  
ATOM   3326 3HG2 THR B 205     -10.906   4.043 -12.100  1.00  0.00           H  
ATOM   3327  N   LYS B 206     -13.203   6.294 -16.017  1.00  0.00           N  
ATOM   3328  CA  LYS B 206     -14.134   6.679 -17.077  1.00  0.00           C  
ATOM   3329  C   LYS B 206     -13.582   7.781 -17.994  1.00  0.00           C  
ATOM   3330  O   LYS B 206     -13.115   8.833 -17.546  1.00  0.00           O  
ATOM   3331  CB  LYS B 206     -15.470   7.116 -16.479  1.00  0.00           C  
ATOM   3332  CG  LYS B 206     -16.585   7.465 -17.489  1.00  0.00           C  
ATOM   3333  CD  LYS B 206     -17.898   7.814 -16.736  1.00  0.00           C  
ATOM   3334  CE  LYS B 206     -19.055   8.173 -17.673  1.00  0.00           C  
ATOM   3335  NZ  LYS B 206     -20.273   8.557 -16.908  1.00  0.00           N  
ATOM   3336  H   LYS B 206     -12.582   7.005 -15.624  1.00  0.00           H  
ATOM   3337  HA  LYS B 206     -14.316   5.805 -17.698  1.00  0.00           H  
ATOM   3338 1HB  LYS B 206     -15.850   6.320 -15.840  1.00  0.00           H  
ATOM   3339 2HB  LYS B 206     -15.309   7.992 -15.851  1.00  0.00           H  
ATOM   3340 1HG  LYS B 206     -16.273   8.323 -18.090  1.00  0.00           H  
ATOM   3341 2HG  LYS B 206     -16.749   6.623 -18.162  1.00  0.00           H  
ATOM   3342 1HD  LYS B 206     -18.197   6.956 -16.130  1.00  0.00           H  
ATOM   3343 2HD  LYS B 206     -17.716   8.656 -16.070  1.00  0.00           H  
ATOM   3344 1HE  LYS B 206     -18.758   9.007 -18.308  1.00  0.00           H  
ATOM   3345 2HE  LYS B 206     -19.294   7.327 -18.291  1.00  0.00           H  
ATOM   3346 1HZ  LYS B 206     -21.050   8.812 -17.532  1.00  0.00           H  
ATOM   3347 2HZ  LYS B 206     -20.565   7.792 -16.325  1.00  0.00           H  
ATOM   3348 3HZ  LYS B 206     -20.063   9.355 -16.329  1.00  0.00           H  
ATOM   3349  N   LEU B 207     -13.679   7.518 -19.286  1.00  0.00           N  
ATOM   3350  CA  LEU B 207     -13.247   8.407 -20.356  1.00  0.00           C  
ATOM   3351  C   LEU B 207     -14.273   8.524 -21.431  1.00  0.00           C  
ATOM   3352  O   LEU B 207     -14.828   7.520 -21.855  1.00  0.00           O  
ATOM   3353  CB  LEU B 207     -11.967   7.900 -21.007  1.00  0.00           C  
ATOM   3354  CG  LEU B 207     -11.545   8.568 -22.310  1.00  0.00           C  
ATOM   3355  CD1 LEU B 207     -11.157  10.027 -22.083  1.00  0.00           C  
ATOM   3356  CD2 LEU B 207     -10.390   7.780 -22.865  1.00  0.00           C  
ATOM   3357  H   LEU B 207     -14.066   6.610 -19.551  1.00  0.00           H  
ATOM   3358  HA  LEU B 207     -13.069   9.396 -19.935  1.00  0.00           H  
ATOM   3359 1HB  LEU B 207     -11.190   8.078 -20.345  1.00  0.00           H  
ATOM   3360 2HB  LEU B 207     -12.038   6.836 -21.168  1.00  0.00           H  
ATOM   3361  HG  LEU B 207     -12.372   8.548 -23.020  1.00  0.00           H  
ATOM   3362 1HD1 LEU B 207     -10.864  10.470 -23.035  1.00  0.00           H  
ATOM   3363 2HD1 LEU B 207     -11.996  10.579 -21.681  1.00  0.00           H  
ATOM   3364 3HD1 LEU B 207     -10.336  10.086 -21.396  1.00  0.00           H  
ATOM   3365 1HD2 LEU B 207     -10.061   8.207 -23.798  1.00  0.00           H  
ATOM   3366 2HD2 LEU B 207      -9.566   7.795 -22.154  1.00  0.00           H  
ATOM   3367 3HD2 LEU B 207     -10.719   6.761 -23.027  1.00  0.00           H  
ATOM   3368  N   THR B 208     -14.560   9.735 -21.858  1.00  0.00           N  
ATOM   3369  CA  THR B 208     -15.457   9.849 -22.979  1.00  0.00           C  
ATOM   3370  C   THR B 208     -14.716  10.412 -24.166  1.00  0.00           C  
ATOM   3371  O   THR B 208     -14.017  11.421 -24.056  1.00  0.00           O  
ATOM   3372  CB  THR B 208     -16.668  10.719 -22.651  1.00  0.00           C  
ATOM   3373  OG1 THR B 208     -17.368  10.141 -21.556  1.00  0.00           O  
ATOM   3374  CG2 THR B 208     -17.598  10.788 -23.850  1.00  0.00           C  
ATOM   3375  H   THR B 208     -14.124  10.551 -21.454  1.00  0.00           H  
ATOM   3376  HA  THR B 208     -15.818   8.863 -23.255  1.00  0.00           H  
ATOM   3377  HB  THR B 208     -16.343  11.722 -22.383  1.00  0.00           H  
ATOM   3378  HG1 THR B 208     -17.998  10.780 -21.220  1.00  0.00           H  
ATOM   3379 1HG2 THR B 208     -18.467  11.398 -23.604  1.00  0.00           H  
ATOM   3380 2HG2 THR B 208     -17.080  11.232 -24.697  1.00  0.00           H  
ATOM   3381 3HG2 THR B 208     -17.928   9.783 -24.116  1.00  0.00           H  
ATOM   3382  N   LEU B 209     -14.866   9.734 -25.292  1.00  0.00           N  
ATOM   3383  CA  LEU B 209     -14.303  10.172 -26.547  1.00  0.00           C  
ATOM   3384  C   LEU B 209     -15.447  10.690 -27.386  1.00  0.00           C  
ATOM   3385  O   LEU B 209     -16.517  10.093 -27.415  1.00  0.00           O  
ATOM   3386  CB  LEU B 209     -13.610   9.007 -27.239  1.00  0.00           C  
ATOM   3387  CG  LEU B 209     -12.484   8.379 -26.453  1.00  0.00           C  
ATOM   3388  CD1 LEU B 209     -12.005   7.122 -27.165  1.00  0.00           C  
ATOM   3389  CD2 LEU B 209     -11.349   9.407 -26.325  1.00  0.00           C  
ATOM   3390  H   LEU B 209     -15.441   8.894 -25.274  1.00  0.00           H  
ATOM   3391  HA  LEU B 209     -13.591  10.977 -26.372  1.00  0.00           H  
ATOM   3392 1HB  LEU B 209     -14.347   8.237 -27.424  1.00  0.00           H  
ATOM   3393 2HB  LEU B 209     -13.217   9.348 -28.196  1.00  0.00           H  
ATOM   3394  HG  LEU B 209     -12.839   8.092 -25.461  1.00  0.00           H  
ATOM   3395 1HD1 LEU B 209     -11.195   6.667 -26.596  1.00  0.00           H  
ATOM   3396 2HD1 LEU B 209     -12.832   6.417 -27.245  1.00  0.00           H  
ATOM   3397 3HD1 LEU B 209     -11.647   7.380 -28.162  1.00  0.00           H  
ATOM   3398 1HD2 LEU B 209     -10.524   8.983 -25.773  1.00  0.00           H  
ATOM   3399 2HD2 LEU B 209     -11.002   9.688 -27.319  1.00  0.00           H  
ATOM   3400 3HD2 LEU B 209     -11.718  10.295 -25.803  1.00  0.00           H  
ATOM   3401  N   LEU B 210     -15.256  11.783 -28.094  1.00  0.00           N  
ATOM   3402  CA  LEU B 210     -16.360  12.280 -28.902  1.00  0.00           C  
ATOM   3403  C   LEU B 210     -16.320  11.616 -30.244  1.00  0.00           C  
ATOM   3404  O   LEU B 210     -15.236  11.347 -30.743  1.00  0.00           O  
ATOM   3405  CB  LEU B 210     -16.273  13.778 -29.062  1.00  0.00           C  
ATOM   3406  CG  LEU B 210     -16.221  14.520 -27.786  1.00  0.00           C  
ATOM   3407  CD1 LEU B 210     -16.016  15.972 -28.097  1.00  0.00           C  
ATOM   3408  CD2 LEU B 210     -17.503  14.249 -26.994  1.00  0.00           C  
ATOM   3409  H   LEU B 210     -14.373  12.267 -28.068  1.00  0.00           H  
ATOM   3410  HA  LEU B 210     -17.303  12.033 -28.419  1.00  0.00           H  
ATOM   3411 1HB  LEU B 210     -15.394  14.021 -29.629  1.00  0.00           H  
ATOM   3412 2HB  LEU B 210     -17.149  14.119 -29.609  1.00  0.00           H  
ATOM   3413  HG  LEU B 210     -15.366  14.183 -27.201  1.00  0.00           H  
ATOM   3414 1HD1 LEU B 210     -15.958  16.537 -27.168  1.00  0.00           H  
ATOM   3415 2HD1 LEU B 210     -15.096  16.097 -28.658  1.00  0.00           H  
ATOM   3416 3HD1 LEU B 210     -16.853  16.332 -28.691  1.00  0.00           H  
ATOM   3417 1HD2 LEU B 210     -17.470  14.787 -26.048  1.00  0.00           H  
ATOM   3418 2HD2 LEU B 210     -18.372  14.578 -27.570  1.00  0.00           H  
ATOM   3419 3HD2 LEU B 210     -17.587  13.180 -26.797  1.00  0.00           H  
ATOM   3420  N   GLN B 211     -17.470  11.417 -30.880  1.00  0.00           N  
ATOM   3421  CA  GLN B 211     -17.473  10.800 -32.199  1.00  0.00           C  
ATOM   3422  C   GLN B 211     -16.606  11.560 -33.186  1.00  0.00           C  
ATOM   3423  O   GLN B 211     -15.934  10.970 -34.022  1.00  0.00           O  
ATOM   3424  CB  GLN B 211     -18.900  10.689 -32.700  1.00  0.00           C  
ATOM   3425  CG  GLN B 211     -19.072   9.988 -34.001  1.00  0.00           C  
ATOM   3426  CD  GLN B 211     -20.545   9.877 -34.344  1.00  0.00           C  
ATOM   3427  OE1 GLN B 211     -21.405  10.050 -33.448  1.00  0.00           O  
ATOM   3428  NE2 GLN B 211     -20.845   9.596 -35.612  1.00  0.00           N  
ATOM   3429  H   GLN B 211     -18.369  11.657 -30.454  1.00  0.00           H  
ATOM   3430  HA  GLN B 211     -17.053   9.810 -32.111  1.00  0.00           H  
ATOM   3431 1HB  GLN B 211     -19.492  10.150 -31.961  1.00  0.00           H  
ATOM   3432 2HB  GLN B 211     -19.331  11.687 -32.790  1.00  0.00           H  
ATOM   3433 1HG  GLN B 211     -18.568  10.560 -34.782  1.00  0.00           H  
ATOM   3434 2HG  GLN B 211     -18.654   8.986 -33.936  1.00  0.00           H  
ATOM   3435 1HE2 GLN B 211     -21.800   9.508 -35.903  1.00  0.00           H  
ATOM   3436 2HE2 GLN B 211     -20.112   9.470 -36.285  1.00  0.00           H  
ATOM   3437  N   ARG B 212     -16.578  12.875 -33.066  1.00  0.00           N  
ATOM   3438  CA  ARG B 212     -15.794  13.701 -33.964  1.00  0.00           C  
ATOM   3439  C   ARG B 212     -14.274  13.515 -33.820  1.00  0.00           C  
ATOM   3440  O   ARG B 212     -13.513  13.972 -34.672  1.00  0.00           O  
ATOM   3441  CB  ARG B 212     -16.126  15.167 -33.763  1.00  0.00           C  
ATOM   3442  CG  ARG B 212     -15.673  15.783 -32.431  1.00  0.00           C  
ATOM   3443  CD  ARG B 212     -16.014  17.239 -32.391  1.00  0.00           C  
ATOM   3444  NE  ARG B 212     -15.724  17.867 -31.112  1.00  0.00           N  
ATOM   3445  CZ  ARG B 212     -14.509  18.333 -30.756  1.00  0.00           C  
ATOM   3446  NH1 ARG B 212     -13.490  18.194 -31.579  1.00  0.00           N  
ATOM   3447  NH2 ARG B 212     -14.335  18.937 -29.589  1.00  0.00           N  
ATOM   3448  H   ARG B 212     -17.133  13.310 -32.343  1.00  0.00           H  
ATOM   3449  HA  ARG B 212     -16.068  13.431 -34.984  1.00  0.00           H  
ATOM   3450 1HB  ARG B 212     -15.671  15.749 -34.562  1.00  0.00           H  
ATOM   3451 2HB  ARG B 212     -17.204  15.301 -33.835  1.00  0.00           H  
ATOM   3452 1HG  ARG B 212     -16.180  15.286 -31.614  1.00  0.00           H  
ATOM   3453 2HG  ARG B 212     -14.594  15.672 -32.314  1.00  0.00           H  
ATOM   3454 1HD  ARG B 212     -15.445  17.759 -33.159  1.00  0.00           H  
ATOM   3455 2HD  ARG B 212     -17.080  17.359 -32.590  1.00  0.00           H  
ATOM   3456  HE  ARG B 212     -16.489  17.993 -30.462  1.00  0.00           H  
ATOM   3457 1HH1 ARG B 212     -13.620  17.735 -32.470  1.00  0.00           H  
ATOM   3458 2HH1 ARG B 212     -12.579  18.546 -31.320  1.00  0.00           H  
ATOM   3459 1HH2 ARG B 212     -15.114  19.079 -28.959  1.00  0.00           H  
ATOM   3460 2HH2 ARG B 212     -13.422  19.288 -29.339  1.00  0.00           H  
ATOM   3461  N   LYS B 213     -13.817  12.891 -32.736  1.00  0.00           N  
ATOM   3462  CA  LYS B 213     -12.390  12.712 -32.516  1.00  0.00           C  
ATOM   3463  C   LYS B 213     -11.831  11.440 -33.136  1.00  0.00           C  
ATOM   3464  O   LYS B 213     -10.620  11.212 -33.082  1.00  0.00           O  
ATOM   3465  CB  LYS B 213     -12.059  12.714 -31.024  1.00  0.00           C  
ATOM   3466  CG  LYS B 213     -12.234  14.046 -30.337  1.00  0.00           C  
ATOM   3467  CD  LYS B 213     -11.770  13.972 -28.882  1.00  0.00           C  
ATOM   3468  CE  LYS B 213     -11.842  15.334 -28.206  1.00  0.00           C  
ATOM   3469  NZ  LYS B 213     -11.349  15.287 -26.792  1.00  0.00           N  
ATOM   3470  H   LYS B 213     -14.462  12.487 -32.062  1.00  0.00           H  
ATOM   3471  HA  LYS B 213     -11.870  13.551 -32.976  1.00  0.00           H  
ATOM   3472 1HB  LYS B 213     -12.707  11.993 -30.518  1.00  0.00           H  
ATOM   3473 2HB  LYS B 213     -11.032  12.387 -30.881  1.00  0.00           H  
ATOM   3474 1HG  LYS B 213     -11.645  14.799 -30.861  1.00  0.00           H  
ATOM   3475 2HG  LYS B 213     -13.269  14.341 -30.378  1.00  0.00           H  
ATOM   3476 1HD  LYS B 213     -12.403  13.273 -28.334  1.00  0.00           H  
ATOM   3477 2HD  LYS B 213     -10.744  13.610 -28.844  1.00  0.00           H  
ATOM   3478 1HE  LYS B 213     -11.239  16.043 -28.769  1.00  0.00           H  
ATOM   3479 2HE  LYS B 213     -12.872  15.670 -28.207  1.00  0.00           H  
ATOM   3480 1HZ  LYS B 213     -11.416  16.208 -26.382  1.00  0.00           H  
ATOM   3481 2HZ  LYS B 213     -11.910  14.641 -26.253  1.00  0.00           H  
ATOM   3482 3HZ  LYS B 213     -10.383  14.986 -26.780  1.00  0.00           H  
ATOM   3483  N   LEU B 214     -12.685  10.605 -33.717  1.00  0.00           N  
ATOM   3484  CA  LEU B 214     -12.204   9.341 -34.272  1.00  0.00           C  
ATOM   3485  C   LEU B 214     -12.914   9.041 -35.592  1.00  0.00           C  
ATOM   3486  O   LEU B 214     -13.958   9.609 -35.893  1.00  0.00           O  
ATOM   3487  CB  LEU B 214     -12.288   8.231 -33.185  1.00  0.00           C  
ATOM   3488  CG  LEU B 214     -13.670   7.738 -32.710  1.00  0.00           C  
ATOM   3489  CD1 LEU B 214     -13.539   6.344 -32.074  1.00  0.00           C  
ATOM   3490  CD2 LEU B 214     -14.191   8.686 -31.707  1.00  0.00           C  
ATOM   3491  H   LEU B 214     -13.683  10.831 -33.767  1.00  0.00           H  
ATOM   3492  HA  LEU B 214     -11.147   9.453 -34.509  1.00  0.00           H  
ATOM   3493 1HB  LEU B 214     -11.764   7.379 -33.541  1.00  0.00           H  
ATOM   3494 2HB  LEU B 214     -11.764   8.591 -32.301  1.00  0.00           H  
ATOM   3495  HG  LEU B 214     -14.354   7.677 -33.560  1.00  0.00           H  
ATOM   3496 1HD1 LEU B 214     -14.521   6.011 -31.734  1.00  0.00           H  
ATOM   3497 2HD1 LEU B 214     -13.153   5.641 -32.807  1.00  0.00           H  
ATOM   3498 3HD1 LEU B 214     -12.860   6.394 -31.225  1.00  0.00           H  
ATOM   3499 1HD2 LEU B 214     -15.156   8.357 -31.362  1.00  0.00           H  
ATOM   3500 2HD2 LEU B 214     -13.510   8.748 -30.862  1.00  0.00           H  
ATOM   3501 3HD2 LEU B 214     -14.283   9.663 -32.170  1.00  0.00           H  
ATOM   3502  N   GLN B 215     -12.311   8.211 -36.430  1.00  0.00           N  
ATOM   3503  CA  GLN B 215     -12.857   8.044 -37.778  1.00  0.00           C  
ATOM   3504  C   GLN B 215     -14.248   7.403 -37.813  1.00  0.00           C  
ATOM   3505  O   GLN B 215     -14.545   6.532 -36.990  1.00  0.00           O  
ATOM   3506  CB  GLN B 215     -11.898   7.228 -38.658  1.00  0.00           C  
ATOM   3507  CG  GLN B 215     -10.562   7.917 -38.953  1.00  0.00           C  
ATOM   3508  CD  GLN B 215     -10.698   9.235 -39.700  1.00  0.00           C  
ATOM   3509  OE1 GLN B 215     -11.380   9.324 -40.731  1.00  0.00           O  
ATOM   3510  NE2 GLN B 215     -10.043  10.273 -39.183  1.00  0.00           N  
ATOM   3511  H   GLN B 215     -11.477   7.706 -36.139  1.00  0.00           H  
ATOM   3512  HA  GLN B 215     -12.901   9.043 -38.191  1.00  0.00           H  
ATOM   3513 1HB  GLN B 215     -11.663   6.293 -38.153  1.00  0.00           H  
ATOM   3514 2HB  GLN B 215     -12.384   6.972 -39.602  1.00  0.00           H  
ATOM   3515 1HG  GLN B 215     -10.050   8.105 -38.012  1.00  0.00           H  
ATOM   3516 2HG  GLN B 215      -9.965   7.258 -39.571  1.00  0.00           H  
ATOM   3517 1HE2 GLN B 215     -10.087  11.169 -39.629  1.00  0.00           H  
ATOM   3518 2HE2 GLN B 215      -9.502  10.158 -38.350  1.00  0.00           H  
ATOM   3519  N   PRO B 216     -15.134   7.852 -38.737  1.00  0.00           N  
ATOM   3520  CA  PRO B 216     -16.456   7.316 -39.002  1.00  0.00           C  
ATOM   3521  C   PRO B 216     -16.307   5.999 -39.707  1.00  0.00           C  
ATOM   3522  O   PRO B 216     -15.276   5.754 -40.337  1.00  0.00           O  
ATOM   3523  CB  PRO B 216     -17.091   8.369 -39.889  1.00  0.00           C  
ATOM   3524  CG  PRO B 216     -15.933   8.968 -40.637  1.00  0.00           C  
ATOM   3525  CD  PRO B 216     -14.774   8.962 -39.661  1.00  0.00           C  
ATOM   3526  HA  PRO B 216     -17.008   7.197 -38.057  1.00  0.00           H  
ATOM   3527 1HB  PRO B 216     -17.839   7.895 -40.543  1.00  0.00           H  
ATOM   3528 2HB  PRO B 216     -17.628   9.097 -39.264  1.00  0.00           H  
ATOM   3529 1HG  PRO B 216     -15.724   8.366 -41.533  1.00  0.00           H  
ATOM   3530 2HG  PRO B 216     -16.192   9.978 -40.987  1.00  0.00           H  
ATOM   3531 1HD  PRO B 216     -13.858   8.749 -40.230  1.00  0.00           H  
ATOM   3532 2HD  PRO B 216     -14.731   9.923 -39.115  1.00  0.00           H  
ATOM   3533  N   ALA B 217     -17.322   5.157 -39.597  1.00  0.00           N  
ATOM   3534  CA  ALA B 217     -17.333   3.829 -40.199  1.00  0.00           C  
ATOM   3535  C   ALA B 217     -15.977   3.166 -40.039  1.00  0.00           C  
ATOM   3536  O   ALA B 217     -15.387   2.693 -41.015  1.00  0.00           O  
ATOM   3537  CB  ALA B 217     -17.695   3.922 -41.666  1.00  0.00           C  
ATOM   3538  H   ALA B 217     -18.151   5.449 -39.094  1.00  0.00           H  
ATOM   3539  HA  ALA B 217     -18.070   3.223 -39.668  1.00  0.00           H  
ATOM   3540 1HB  ALA B 217     -17.710   2.931 -42.099  1.00  0.00           H  
ATOM   3541 2HB  ALA B 217     -18.678   4.383 -41.763  1.00  0.00           H  
ATOM   3542 3HB  ALA B 217     -16.952   4.532 -42.181  1.00  0.00           H  
ATOM   3543  N   ALA B 218     -15.505   3.077 -38.801  1.00  0.00           N  
ATOM   3544  CA  ALA B 218     -14.184   2.550 -38.560  1.00  0.00           C  
ATOM   3545  C   ALA B 218     -14.179   1.644 -37.371  1.00  0.00           C  
ATOM   3546  O   ALA B 218     -14.898   1.836 -36.389  1.00  0.00           O  
ATOM   3547  CB  ALA B 218     -13.213   3.685 -38.332  1.00  0.00           C  
ATOM   3548  H   ALA B 218     -16.039   3.471 -38.032  1.00  0.00           H  
ATOM   3549  HA  ALA B 218     -13.875   1.970 -39.429  1.00  0.00           H  
ATOM   3550 1HB  ALA B 218     -12.222   3.287 -38.155  1.00  0.00           H  
ATOM   3551 2HB  ALA B 218     -13.200   4.337 -39.207  1.00  0.00           H  
ATOM   3552 3HB  ALA B 218     -13.538   4.246 -37.469  1.00  0.00           H  
ATOM   3553  N   MET B 219     -13.355   0.628 -37.462  1.00  0.00           N  
ATOM   3554  CA  MET B 219     -13.264  -0.314 -36.387  1.00  0.00           C  
ATOM   3555  C   MET B 219     -12.040   0.009 -35.575  1.00  0.00           C  
ATOM   3556  O   MET B 219     -10.952   0.214 -36.127  1.00  0.00           O  
ATOM   3557  CB  MET B 219     -13.281  -1.709 -36.984  1.00  0.00           C  
ATOM   3558  CG  MET B 219     -13.255  -2.825 -36.032  1.00  0.00           C  
ATOM   3559  SD  MET B 219     -13.391  -4.397 -36.906  1.00  0.00           S  
ATOM   3560  CE  MET B 219     -15.194  -4.456 -37.267  1.00  0.00           C  
ATOM   3561  H   MET B 219     -12.787   0.499 -38.290  1.00  0.00           H  
ATOM   3562  HA  MET B 219     -14.123  -0.210 -35.737  1.00  0.00           H  
ATOM   3563 1HB  MET B 219     -14.175  -1.829 -37.590  1.00  0.00           H  
ATOM   3564 2HB  MET B 219     -12.427  -1.830 -37.650  1.00  0.00           H  
ATOM   3565 1HG  MET B 219     -12.324  -2.813 -35.464  1.00  0.00           H  
ATOM   3566 2HG  MET B 219     -14.081  -2.721 -35.343  1.00  0.00           H  
ATOM   3567 1HE  MET B 219     -15.429  -5.370 -37.814  1.00  0.00           H  
ATOM   3568 2HE  MET B 219     -15.763  -4.430 -36.341  1.00  0.00           H  
ATOM   3569 3HE  MET B 219     -15.463  -3.601 -37.885  1.00  0.00           H  
ATOM   3570  N   TYR B 220     -12.249   0.118 -34.268  1.00  0.00           N  
ATOM   3571  CA  TYR B 220     -11.204   0.443 -33.314  1.00  0.00           C  
ATOM   3572  C   TYR B 220     -10.920  -0.628 -32.298  1.00  0.00           C  
ATOM   3573  O   TYR B 220     -11.814  -1.356 -31.850  1.00  0.00           O  
ATOM   3574  CB  TYR B 220     -11.503   1.749 -32.585  1.00  0.00           C  
ATOM   3575  CG  TYR B 220     -11.250   2.993 -33.387  1.00  0.00           C  
ATOM   3576  CD1 TYR B 220     -12.147   3.508 -34.320  1.00  0.00           C  
ATOM   3577  CD2 TYR B 220     -10.058   3.639 -33.151  1.00  0.00           C  
ATOM   3578  CE1 TYR B 220     -11.810   4.687 -35.013  1.00  0.00           C  
ATOM   3579  CE2 TYR B 220      -9.726   4.783 -33.826  1.00  0.00           C  
ATOM   3580  CZ  TYR B 220     -10.582   5.315 -34.755  1.00  0.00           C  
ATOM   3581  OH  TYR B 220     -10.215   6.483 -35.411  1.00  0.00           O  
ATOM   3582  H   TYR B 220     -13.187  -0.053 -33.913  1.00  0.00           H  
ATOM   3583  HA  TYR B 220     -10.279   0.590 -33.870  1.00  0.00           H  
ATOM   3584 1HB  TYR B 220     -12.553   1.748 -32.283  1.00  0.00           H  
ATOM   3585 2HB  TYR B 220     -10.899   1.801 -31.678  1.00  0.00           H  
ATOM   3586  HD1 TYR B 220     -13.098   3.006 -34.510  1.00  0.00           H  
ATOM   3587  HD2 TYR B 220      -9.370   3.229 -32.414  1.00  0.00           H  
ATOM   3588  HE1 TYR B 220     -12.500   5.110 -35.742  1.00  0.00           H  
ATOM   3589  HE2 TYR B 220      -8.773   5.273 -33.622  1.00  0.00           H  
ATOM   3590  HH  TYR B 220      -9.311   6.715 -35.163  1.00  0.00           H  
ATOM   3591  N   GLU B 221      -9.653  -0.668 -31.912  1.00  0.00           N  
ATOM   3592  CA  GLU B 221      -9.164  -1.512 -30.837  1.00  0.00           C  
ATOM   3593  C   GLU B 221      -8.808  -0.634 -29.662  1.00  0.00           C  
ATOM   3594  O   GLU B 221      -8.059   0.336 -29.829  1.00  0.00           O  
ATOM   3595  CB  GLU B 221      -7.913  -2.273 -31.256  1.00  0.00           C  
ATOM   3596  CG  GLU B 221      -7.397  -3.192 -30.179  1.00  0.00           C  
ATOM   3597  CD  GLU B 221      -6.268  -4.062 -30.593  1.00  0.00           C  
ATOM   3598  OE1 GLU B 221      -5.924  -4.051 -31.749  1.00  0.00           O  
ATOM   3599  OE2 GLU B 221      -5.727  -4.757 -29.739  1.00  0.00           O  
ATOM   3600  H   GLU B 221      -8.994  -0.042 -32.380  1.00  0.00           H  
ATOM   3601  HA  GLU B 221      -9.946  -2.210 -30.531  1.00  0.00           H  
ATOM   3602 1HB  GLU B 221      -8.118  -2.848 -32.148  1.00  0.00           H  
ATOM   3603 2HB  GLU B 221      -7.122  -1.561 -31.497  1.00  0.00           H  
ATOM   3604 1HG  GLU B 221      -7.074  -2.592 -29.329  1.00  0.00           H  
ATOM   3605 2HG  GLU B 221      -8.223  -3.810 -29.854  1.00  0.00           H  
ATOM   3606  N   ILE B 222      -9.306  -0.964 -28.474  1.00  0.00           N  
ATOM   3607  CA  ILE B 222      -8.967  -0.154 -27.313  1.00  0.00           C  
ATOM   3608  C   ILE B 222      -8.571  -1.018 -26.151  1.00  0.00           C  
ATOM   3609  O   ILE B 222      -9.132  -2.097 -25.939  1.00  0.00           O  
ATOM   3610  CB  ILE B 222     -10.132   0.767 -26.937  1.00  0.00           C  
ATOM   3611  CG1 ILE B 222      -9.770   1.684 -25.831  1.00  0.00           C  
ATOM   3612  CG2 ILE B 222     -11.311  -0.060 -26.518  1.00  0.00           C  
ATOM   3613  CD1 ILE B 222     -10.722   2.862 -25.755  1.00  0.00           C  
ATOM   3614  H   ILE B 222      -9.950  -1.750 -28.387  1.00  0.00           H  
ATOM   3615  HA  ILE B 222      -8.119   0.466 -27.563  1.00  0.00           H  
ATOM   3616  HB  ILE B 222     -10.394   1.381 -27.794  1.00  0.00           H  
ATOM   3617 1HG1 ILE B 222      -9.810   1.142 -24.888  1.00  0.00           H  
ATOM   3618 2HG1 ILE B 222      -8.771   2.050 -25.965  1.00  0.00           H  
ATOM   3619 1HG2 ILE B 222     -12.129   0.587 -26.257  1.00  0.00           H  
ATOM   3620 2HG2 ILE B 222     -11.605  -0.698 -27.329  1.00  0.00           H  
ATOM   3621 3HG2 ILE B 222     -11.040  -0.657 -25.666  1.00  0.00           H  
ATOM   3622 1HD1 ILE B 222     -10.450   3.510 -24.946  1.00  0.00           H  
ATOM   3623 2HD1 ILE B 222     -10.673   3.418 -26.691  1.00  0.00           H  
ATOM   3624 3HD1 ILE B 222     -11.737   2.501 -25.598  1.00  0.00           H  
ATOM   3625  N   LYS B 223      -7.582  -0.554 -25.403  1.00  0.00           N  
ATOM   3626  CA  LYS B 223      -7.093  -1.268 -24.227  1.00  0.00           C  
ATOM   3627  C   LYS B 223      -6.604  -0.319 -23.150  1.00  0.00           C  
ATOM   3628  O   LYS B 223      -6.300   0.835 -23.437  1.00  0.00           O  
ATOM   3629  CB  LYS B 223      -6.012  -2.243 -24.660  1.00  0.00           C  
ATOM   3630  CG  LYS B 223      -4.826  -1.617 -25.362  1.00  0.00           C  
ATOM   3631  CD  LYS B 223      -3.847  -2.716 -25.797  1.00  0.00           C  
ATOM   3632  CE  LYS B 223      -2.554  -2.171 -26.378  1.00  0.00           C  
ATOM   3633  NZ  LYS B 223      -1.664  -3.276 -26.891  1.00  0.00           N  
ATOM   3634  H   LYS B 223      -7.151   0.328 -25.675  1.00  0.00           H  
ATOM   3635  HA  LYS B 223      -7.904  -1.853 -23.812  1.00  0.00           H  
ATOM   3636 1HB  LYS B 223      -5.643  -2.782 -23.781  1.00  0.00           H  
ATOM   3637 2HB  LYS B 223      -6.440  -2.983 -25.337  1.00  0.00           H  
ATOM   3638 1HG  LYS B 223      -5.184  -1.092 -26.249  1.00  0.00           H  
ATOM   3639 2HG  LYS B 223      -4.356  -0.899 -24.740  1.00  0.00           H  
ATOM   3640 1HD  LYS B 223      -3.608  -3.342 -24.943  1.00  0.00           H  
ATOM   3641 2HD  LYS B 223      -4.332  -3.344 -26.551  1.00  0.00           H  
ATOM   3642 1HE  LYS B 223      -2.777  -1.503 -27.165  1.00  0.00           H  
ATOM   3643 2HE  LYS B 223      -2.037  -1.625 -25.632  1.00  0.00           H  
ATOM   3644 1HZ  LYS B 223      -0.818  -2.872 -27.270  1.00  0.00           H  
ATOM   3645 2HZ  LYS B 223      -1.426  -3.913 -26.143  1.00  0.00           H  
ATOM   3646 3HZ  LYS B 223      -2.148  -3.792 -27.614  1.00  0.00           H  
ATOM   3647  N   VAL B 224      -6.551  -0.780 -21.900  1.00  0.00           N  
ATOM   3648  CA  VAL B 224      -6.052   0.107 -20.843  1.00  0.00           C  
ATOM   3649  C   VAL B 224      -4.985  -0.546 -19.976  1.00  0.00           C  
ATOM   3650  O   VAL B 224      -4.916  -1.773 -19.849  1.00  0.00           O  
ATOM   3651  CB  VAL B 224      -7.200   0.546 -19.903  1.00  0.00           C  
ATOM   3652  CG1 VAL B 224      -8.260   1.329 -20.606  1.00  0.00           C  
ATOM   3653  CG2 VAL B 224      -7.806  -0.602 -19.379  1.00  0.00           C  
ATOM   3654  H   VAL B 224      -6.844  -1.734 -21.688  1.00  0.00           H  
ATOM   3655  HA  VAL B 224      -5.622   0.986 -21.311  1.00  0.00           H  
ATOM   3656  HB  VAL B 224      -6.778   1.165 -19.103  1.00  0.00           H  
ATOM   3657 1HG1 VAL B 224      -9.034   1.610 -19.900  1.00  0.00           H  
ATOM   3658 2HG1 VAL B 224      -7.830   2.181 -21.019  1.00  0.00           H  
ATOM   3659 3HG1 VAL B 224      -8.696   0.731 -21.401  1.00  0.00           H  
ATOM   3660 1HG2 VAL B 224      -8.598  -0.320 -18.686  1.00  0.00           H  
ATOM   3661 2HG2 VAL B 224      -8.223  -1.198 -20.191  1.00  0.00           H  
ATOM   3662 3HG2 VAL B 224      -7.040  -1.154 -18.886  1.00  0.00           H  
ATOM   3663  N   ARG B 225      -4.186   0.284 -19.320  1.00  0.00           N  
ATOM   3664  CA  ARG B 225      -3.196  -0.203 -18.353  1.00  0.00           C  
ATOM   3665  C   ARG B 225      -2.997   0.792 -17.203  1.00  0.00           C  
ATOM   3666  O   ARG B 225      -3.413   1.948 -17.305  1.00  0.00           O  
ATOM   3667  CB  ARG B 225      -1.882  -0.487 -19.019  1.00  0.00           C  
ATOM   3668  CG  ARG B 225      -1.277   0.678 -19.588  1.00  0.00           C  
ATOM   3669  CD  ARG B 225       0.048   0.390 -20.142  1.00  0.00           C  
ATOM   3670  NE  ARG B 225       0.633   1.571 -20.751  1.00  0.00           N  
ATOM   3671  CZ  ARG B 225       1.863   1.679 -21.226  1.00  0.00           C  
ATOM   3672  NH1 ARG B 225       2.717   0.669 -21.178  1.00  0.00           N  
ATOM   3673  NH2 ARG B 225       2.183   2.846 -21.751  1.00  0.00           N  
ATOM   3674  H   ARG B 225      -4.252   1.278 -19.546  1.00  0.00           H  
ATOM   3675  HA  ARG B 225      -3.558  -1.140 -17.932  1.00  0.00           H  
ATOM   3676 1HB  ARG B 225      -1.183  -0.894 -18.290  1.00  0.00           H  
ATOM   3677 2HB  ARG B 225      -2.002  -1.229 -19.792  1.00  0.00           H  
ATOM   3678 1HG  ARG B 225      -1.915   1.079 -20.357  1.00  0.00           H  
ATOM   3679 2HG  ARG B 225      -1.187   1.402 -18.817  1.00  0.00           H  
ATOM   3680 1HD  ARG B 225       0.685   0.076 -19.345  1.00  0.00           H  
ATOM   3681 2HD  ARG B 225      -0.004  -0.396 -20.862  1.00  0.00           H  
ATOM   3682  HE  ARG B 225       0.049   2.419 -20.871  1.00  0.00           H  
ATOM   3683 1HH1 ARG B 225       2.431  -0.212 -20.769  1.00  0.00           H  
ATOM   3684 2HH1 ARG B 225       3.649   0.778 -21.546  1.00  0.00           H  
ATOM   3685 1HH2 ARG B 225       1.445   3.580 -21.774  1.00  0.00           H  
ATOM   3686 2HH2 ARG B 225       3.101   3.010 -22.131  1.00  0.00           H  
ATOM   3687  N   SER B 226      -2.368   0.354 -16.098  1.00  0.00           N  
ATOM   3688  CA  SER B 226      -2.216   1.252 -14.940  1.00  0.00           C  
ATOM   3689  C   SER B 226      -0.811   1.354 -14.341  1.00  0.00           C  
ATOM   3690  O   SER B 226       0.001   0.439 -14.479  1.00  0.00           O  
ATOM   3691  CB  SER B 226      -3.114   0.769 -13.848  1.00  0.00           C  
ATOM   3692  OG  SER B 226      -4.444   0.694 -14.275  1.00  0.00           O  
ATOM   3693  H   SER B 226      -2.038  -0.601 -16.050  1.00  0.00           H  
ATOM   3694  HA  SER B 226      -2.520   2.253 -15.240  1.00  0.00           H  
ATOM   3695 1HB  SER B 226      -2.780  -0.207 -13.505  1.00  0.00           H  
ATOM   3696 2HB  SER B 226      -3.031   1.457 -13.027  1.00  0.00           H  
ATOM   3697  HG  SER B 226      -4.817   1.588 -14.234  1.00  0.00           H  
ATOM   3698  N   ILE B 227      -0.550   2.459 -13.623  1.00  0.00           N  
ATOM   3699  CA  ILE B 227       0.734   2.654 -12.926  1.00  0.00           C  
ATOM   3700  C   ILE B 227       0.511   3.359 -11.563  1.00  0.00           C  
ATOM   3701  O   ILE B 227      -0.401   4.178 -11.461  1.00  0.00           O  
ATOM   3702  CB  ILE B 227       1.644   3.484 -13.826  1.00  0.00           C  
ATOM   3703  CG1 ILE B 227       3.036   3.540 -13.309  1.00  0.00           C  
ATOM   3704  CG2 ILE B 227       1.061   4.860 -13.935  1.00  0.00           C  
ATOM   3705  CD1 ILE B 227       4.005   3.972 -14.314  1.00  0.00           C  
ATOM   3706  H   ILE B 227      -1.258   3.197 -13.607  1.00  0.00           H  
ATOM   3707  HA  ILE B 227       1.192   1.685 -12.797  1.00  0.00           H  
ATOM   3708  HB  ILE B 227       1.696   3.029 -14.788  1.00  0.00           H  
ATOM   3709 1HG1 ILE B 227       3.081   4.230 -12.463  1.00  0.00           H  
ATOM   3710 2HG1 ILE B 227       3.339   2.556 -12.992  1.00  0.00           H  
ATOM   3711 1HG2 ILE B 227       1.678   5.463 -14.591  1.00  0.00           H  
ATOM   3712 2HG2 ILE B 227       0.057   4.793 -14.342  1.00  0.00           H  
ATOM   3713 3HG2 ILE B 227       1.025   5.315 -12.942  1.00  0.00           H  
ATOM   3714 1HD1 ILE B 227       5.004   3.977 -13.866  1.00  0.00           H  
ATOM   3715 2HD1 ILE B 227       3.984   3.272 -15.152  1.00  0.00           H  
ATOM   3716 3HD1 ILE B 227       3.750   4.969 -14.660  1.00  0.00           H  
ATOM   3717  N   PRO B 228       1.259   3.068 -10.475  1.00  0.00           N  
ATOM   3718  CA  PRO B 228       1.094   3.725  -9.196  1.00  0.00           C  
ATOM   3719  C   PRO B 228       1.339   5.200  -9.360  1.00  0.00           C  
ATOM   3720  O   PRO B 228       2.284   5.579 -10.060  1.00  0.00           O  
ATOM   3721  CB  PRO B 228       2.192   3.094  -8.341  1.00  0.00           C  
ATOM   3722  CG  PRO B 228       2.474   1.783  -8.992  1.00  0.00           C  
ATOM   3723  CD  PRO B 228       2.333   2.065 -10.456  1.00  0.00           C  
ATOM   3724  HA  PRO B 228       0.104   3.540  -8.775  1.00  0.00           H  
ATOM   3725 1HB  PRO B 228       3.061   3.751  -8.324  1.00  0.00           H  
ATOM   3726 2HB  PRO B 228       1.846   2.996  -7.305  1.00  0.00           H  
ATOM   3727 1HG  PRO B 228       3.494   1.476  -8.763  1.00  0.00           H  
ATOM   3728 2HG  PRO B 228       1.808   1.001  -8.616  1.00  0.00           H  
ATOM   3729 1HD  PRO B 228       3.277   2.514 -10.759  1.00  0.00           H  
ATOM   3730 2HD  PRO B 228       2.126   1.181 -10.998  1.00  0.00           H  
ATOM   3731  N   ASP B 229       0.565   6.030  -8.667  1.00  0.00           N  
ATOM   3732  CA  ASP B 229       0.827   7.457  -8.749  1.00  0.00           C  
ATOM   3733  C   ASP B 229       0.557   8.259  -7.476  1.00  0.00           C  
ATOM   3734  O   ASP B 229      -0.174   9.255  -7.521  1.00  0.00           O  
ATOM   3735  CB  ASP B 229      -0.005   8.066  -9.889  1.00  0.00           C  
ATOM   3736  CG  ASP B 229       0.434   9.502 -10.273  1.00  0.00           C  
ATOM   3737  OD1 ASP B 229       1.576   9.852  -9.992  1.00  0.00           O  
ATOM   3738  OD2 ASP B 229      -0.388  10.242 -10.807  1.00  0.00           O  
ATOM   3739  H   ASP B 229      -0.231   5.673  -8.134  1.00  0.00           H  
ATOM   3740  HA  ASP B 229       1.881   7.580  -8.991  1.00  0.00           H  
ATOM   3741 1HB  ASP B 229       0.078   7.429 -10.774  1.00  0.00           H  
ATOM   3742 2HB  ASP B 229      -1.058   8.083  -9.603  1.00  0.00           H  
ATOM   3743  N   HIS B 230       1.169   7.903  -6.354  1.00  0.00           N  
ATOM   3744  CA  HIS B 230       0.980   8.751  -5.174  1.00  0.00           C  
ATOM   3745  C   HIS B 230       2.204   8.696  -4.279  1.00  0.00           C  
ATOM   3746  O   HIS B 230       3.161   9.445  -4.478  1.00  0.00           O  
ATOM   3747  CB  HIS B 230      -0.295   8.322  -4.436  1.00  0.00           C  
ATOM   3748  CG  HIS B 230      -0.809   9.273  -3.397  1.00  0.00           C  
ATOM   3749  ND1 HIS B 230      -1.256  10.538  -3.714  1.00  0.00           N  
ATOM   3750  CD2 HIS B 230      -0.995   9.135  -2.061  1.00  0.00           C  
ATOM   3751  CE1 HIS B 230      -1.682  11.139  -2.618  1.00  0.00           C  
ATOM   3752  NE2 HIS B 230      -1.540  10.311  -1.608  1.00  0.00           N  
ATOM   3753  H   HIS B 230       1.767   7.082  -6.320  1.00  0.00           H  
ATOM   3754  HA  HIS B 230       0.850   9.787  -5.485  1.00  0.00           H  
ATOM   3755 1HB  HIS B 230      -1.071   8.222  -5.168  1.00  0.00           H  
ATOM   3756 2HB  HIS B 230      -0.159   7.345  -3.981  1.00  0.00           H  
ATOM   3757  HD2 HIS B 230      -0.766   8.255  -1.460  1.00  0.00           H  
ATOM   3758  HE1 HIS B 230      -2.089  12.143  -2.556  1.00  0.00           H  
ATOM   3759  HE2 HIS B 230      -1.805  10.523  -0.647  1.00  0.00           H  
ATOM   3760  N   TYR B 231       2.196   7.774  -3.330  1.00  0.00           N  
ATOM   3761  CA  TYR B 231       3.366   7.508  -2.516  1.00  0.00           C  
ATOM   3762  C   TYR B 231       4.136   6.389  -3.171  1.00  0.00           C  
ATOM   3763  O   TYR B 231       5.367   6.403  -3.238  1.00  0.00           O  
ATOM   3764  CB  TYR B 231       2.969   7.105  -1.101  1.00  0.00           C  
ATOM   3765  CG  TYR B 231       4.139   6.707  -0.231  1.00  0.00           C  
ATOM   3766  CD1 TYR B 231       4.830   7.665   0.501  1.00  0.00           C  
ATOM   3767  CD2 TYR B 231       4.523   5.366  -0.164  1.00  0.00           C  
ATOM   3768  CE1 TYR B 231       5.890   7.282   1.304  1.00  0.00           C  
ATOM   3769  CE2 TYR B 231       5.581   4.991   0.636  1.00  0.00           C  
ATOM   3770  CZ  TYR B 231       6.262   5.942   1.370  1.00  0.00           C  
ATOM   3771  OH  TYR B 231       7.316   5.565   2.172  1.00  0.00           O  
ATOM   3772  H   TYR B 231       1.371   7.211  -3.195  1.00  0.00           H  
ATOM   3773  HA  TYR B 231       4.003   8.389  -2.489  1.00  0.00           H  
ATOM   3774 1HB  TYR B 231       2.453   7.934  -0.619  1.00  0.00           H  
ATOM   3775 2HB  TYR B 231       2.274   6.266  -1.142  1.00  0.00           H  
ATOM   3776  HD1 TYR B 231       4.533   8.714   0.450  1.00  0.00           H  
ATOM   3777  HD2 TYR B 231       3.983   4.613  -0.740  1.00  0.00           H  
ATOM   3778  HE1 TYR B 231       6.431   8.028   1.884  1.00  0.00           H  
ATOM   3779  HE2 TYR B 231       5.878   3.942   0.690  1.00  0.00           H  
ATOM   3780  HH  TYR B 231       7.461   4.619   2.076  1.00  0.00           H  
ATOM   3781  N   PHE B 232       3.379   5.413  -3.652  1.00  0.00           N  
ATOM   3782  CA  PHE B 232       3.934   4.241  -4.251  1.00  0.00           C  
ATOM   3783  C   PHE B 232       4.305   4.627  -5.665  1.00  0.00           C  
ATOM   3784  O   PHE B 232       3.598   5.418  -6.312  1.00  0.00           O  
ATOM   3785  CB  PHE B 232       2.941   3.078  -4.238  1.00  0.00           C  
ATOM   3786  CG  PHE B 232       2.550   2.630  -2.858  1.00  0.00           C  
ATOM   3787  CD1 PHE B 232       1.401   3.120  -2.254  1.00  0.00           C  
ATOM   3788  CD2 PHE B 232       3.329   1.720  -2.161  1.00  0.00           C  
ATOM   3789  CE1 PHE B 232       1.040   2.709  -0.985  1.00  0.00           C  
ATOM   3790  CE2 PHE B 232       2.971   1.306  -0.893  1.00  0.00           C  
ATOM   3791  CZ  PHE B 232       1.825   1.802  -0.304  1.00  0.00           C  
ATOM   3792  H   PHE B 232       2.383   5.480  -3.538  1.00  0.00           H  
ATOM   3793  HA  PHE B 232       4.824   3.927  -3.704  1.00  0.00           H  
ATOM   3794 1HB  PHE B 232       2.036   3.366  -4.771  1.00  0.00           H  
ATOM   3795 2HB  PHE B 232       3.371   2.226  -4.762  1.00  0.00           H  
ATOM   3796  HD1 PHE B 232       0.780   3.836  -2.793  1.00  0.00           H  
ATOM   3797  HD2 PHE B 232       4.235   1.328  -2.626  1.00  0.00           H  
ATOM   3798  HE1 PHE B 232       0.135   3.102  -0.522  1.00  0.00           H  
ATOM   3799  HE2 PHE B 232       3.592   0.589  -0.356  1.00  0.00           H  
ATOM   3800  HZ  PHE B 232       1.542   1.478   0.696  1.00  0.00           H  
ATOM   3801  N   LYS B 233       5.437   4.109  -6.112  1.00  0.00           N  
ATOM   3802  CA  LYS B 233       5.954   4.334  -7.451  1.00  0.00           C  
ATOM   3803  C   LYS B 233       6.227   2.995  -8.087  1.00  0.00           C  
ATOM   3804  O   LYS B 233       6.265   1.979  -7.377  1.00  0.00           O  
ATOM   3805  CB  LYS B 233       7.188   5.229  -7.419  1.00  0.00           C  
ATOM   3806  CG  LYS B 233       6.913   6.578  -6.723  1.00  0.00           C  
ATOM   3807  CD  LYS B 233       6.001   7.487  -7.585  1.00  0.00           C  
ATOM   3808  CE  LYS B 233       5.750   8.843  -6.914  1.00  0.00           C  
ATOM   3809  NZ  LYS B 233       4.860   9.712  -7.741  1.00  0.00           N  
ATOM   3810  H   LYS B 233       5.952   3.489  -5.483  1.00  0.00           H  
ATOM   3811  HA  LYS B 233       5.192   4.835  -8.047  1.00  0.00           H  
ATOM   3812 1HB  LYS B 233       7.996   4.730  -6.897  1.00  0.00           H  
ATOM   3813 2HB  LYS B 233       7.525   5.423  -8.432  1.00  0.00           H  
ATOM   3814 1HG  LYS B 233       6.442   6.416  -5.751  1.00  0.00           H  
ATOM   3815 2HG  LYS B 233       7.859   7.090  -6.557  1.00  0.00           H  
ATOM   3816 1HD  LYS B 233       6.468   7.655  -8.555  1.00  0.00           H  
ATOM   3817 2HD  LYS B 233       5.038   7.004  -7.755  1.00  0.00           H  
ATOM   3818 1HE  LYS B 233       5.272   8.671  -5.943  1.00  0.00           H  
ATOM   3819 2HE  LYS B 233       6.700   9.352  -6.756  1.00  0.00           H  
ATOM   3820 1HZ  LYS B 233       4.699  10.588  -7.267  1.00  0.00           H  
ATOM   3821 2HZ  LYS B 233       5.281   9.885  -8.640  1.00  0.00           H  
ATOM   3822 3HZ  LYS B 233       3.981   9.235  -7.875  1.00  0.00           H  
ATOM   3823  N   GLY B 234       6.358   2.955  -9.406  1.00  0.00           N  
ATOM   3824  CA  GLY B 234       6.571   1.656 -10.005  1.00  0.00           C  
ATOM   3825  C   GLY B 234       6.486   1.613 -11.523  1.00  0.00           C  
ATOM   3826  O   GLY B 234       6.947   2.507 -12.232  1.00  0.00           O  
ATOM   3827  H   GLY B 234       6.309   3.789  -9.971  1.00  0.00           H  
ATOM   3828 1HA  GLY B 234       7.548   1.283  -9.701  1.00  0.00           H  
ATOM   3829 2HA  GLY B 234       5.845   0.973  -9.595  1.00  0.00           H  
ATOM   3830  N   PHE B 235       5.933   0.520 -11.996  1.00  0.00           N  
ATOM   3831  CA  PHE B 235       5.889   0.198 -13.393  1.00  0.00           C  
ATOM   3832  C   PHE B 235       4.479   0.080 -13.931  1.00  0.00           C  
ATOM   3833  O   PHE B 235       3.517  -0.001 -13.172  1.00  0.00           O  
ATOM   3834  CB  PHE B 235       6.560  -1.142 -13.608  1.00  0.00           C  
ATOM   3835  CG  PHE B 235       7.896  -1.215 -12.994  1.00  0.00           C  
ATOM   3836  CD1 PHE B 235       8.107  -2.058 -11.915  1.00  0.00           C  
ATOM   3837  CD2 PHE B 235       8.935  -0.432 -13.425  1.00  0.00           C  
ATOM   3838  CE1 PHE B 235       9.334  -2.140 -11.316  1.00  0.00           C  
ATOM   3839  CE2 PHE B 235      10.169  -0.507 -12.809  1.00  0.00           C  
ATOM   3840  CZ  PHE B 235      10.366  -1.367 -11.759  1.00  0.00           C  
ATOM   3841  H   PHE B 235       5.525  -0.127 -11.322  1.00  0.00           H  
ATOM   3842  HA  PHE B 235       6.411   0.978 -13.946  1.00  0.00           H  
ATOM   3843 1HB  PHE B 235       5.937  -1.929 -13.183  1.00  0.00           H  
ATOM   3844 2HB  PHE B 235       6.653  -1.346 -14.673  1.00  0.00           H  
ATOM   3845  HD1 PHE B 235       7.283  -2.677 -11.548  1.00  0.00           H  
ATOM   3846  HD2 PHE B 235       8.778   0.254 -14.258  1.00  0.00           H  
ATOM   3847  HE1 PHE B 235       9.482  -2.820 -10.485  1.00  0.00           H  
ATOM   3848  HE2 PHE B 235      10.991   0.115 -13.156  1.00  0.00           H  
ATOM   3849  HZ  PHE B 235      11.339  -1.432 -11.276  1.00  0.00           H  
ATOM   3850  N   TRP B 236       4.358   0.059 -15.252  1.00  0.00           N  
ATOM   3851  CA  TRP B 236       3.068  -0.160 -15.871  1.00  0.00           C  
ATOM   3852  C   TRP B 236       2.633  -1.602 -15.706  1.00  0.00           C  
ATOM   3853  O   TRP B 236       3.441  -2.532 -15.838  1.00  0.00           O  
ATOM   3854  CB  TRP B 236       3.108   0.127 -17.374  1.00  0.00           C  
ATOM   3855  CG  TRP B 236       3.183   1.546 -17.695  1.00  0.00           C  
ATOM   3856  CD1 TRP B 236       4.262   2.248 -18.132  1.00  0.00           C  
ATOM   3857  CD2 TRP B 236       2.104   2.484 -17.579  1.00  0.00           C  
ATOM   3858  NE1 TRP B 236       3.929   3.565 -18.281  1.00  0.00           N  
ATOM   3859  CE2 TRP B 236       2.600   3.724 -17.931  1.00  0.00           C  
ATOM   3860  CE3 TRP B 236       0.769   2.367 -17.190  1.00  0.00           C  
ATOM   3861  CZ2 TRP B 236       1.812   4.860 -17.897  1.00  0.00           C  
ATOM   3862  CZ3 TRP B 236      -0.034   3.498 -17.162  1.00  0.00           C  
ATOM   3863  CH2 TRP B 236       0.477   4.711 -17.500  1.00  0.00           C  
ATOM   3864  H   TRP B 236       5.177   0.169 -15.832  1.00  0.00           H  
ATOM   3865  HA  TRP B 236       2.336   0.489 -15.395  1.00  0.00           H  
ATOM   3866 1HB  TRP B 236       3.968  -0.371 -17.814  1.00  0.00           H  
ATOM   3867 2HB  TRP B 236       2.230  -0.299 -17.824  1.00  0.00           H  
ATOM   3868  HD1 TRP B 236       5.248   1.826 -18.320  1.00  0.00           H  
ATOM   3869  HE1 TRP B 236       4.554   4.298 -18.583  1.00  0.00           H  
ATOM   3870  HE3 TRP B 236       0.368   1.394 -16.906  1.00  0.00           H  
ATOM   3871  HZ2 TRP B 236       2.199   5.841 -18.164  1.00  0.00           H  
ATOM   3872  HZ3 TRP B 236      -1.078   3.394 -16.852  1.00  0.00           H  
ATOM   3873  HH2 TRP B 236      -0.177   5.582 -17.462  1.00  0.00           H  
ATOM   3874  N   SER B 237       1.341  -1.766 -15.482  1.00  0.00           N  
ATOM   3875  CA  SER B 237       0.687  -3.050 -15.404  1.00  0.00           C  
ATOM   3876  C   SER B 237       0.632  -3.633 -16.791  1.00  0.00           C  
ATOM   3877  O   SER B 237       0.892  -2.934 -17.770  1.00  0.00           O  
ATOM   3878  CB  SER B 237      -0.747  -2.888 -14.988  1.00  0.00           C  
ATOM   3879  OG  SER B 237      -1.479  -2.328 -16.051  1.00  0.00           O  
ATOM   3880  H   SER B 237       0.777  -0.942 -15.322  1.00  0.00           H  
ATOM   3881  HA  SER B 237       1.233  -3.710 -14.731  1.00  0.00           H  
ATOM   3882 1HB  SER B 237      -1.171  -3.849 -14.704  1.00  0.00           H  
ATOM   3883 2HB  SER B 237      -0.795  -2.233 -14.122  1.00  0.00           H  
ATOM   3884  HG  SER B 237      -1.587  -3.062 -16.713  1.00  0.00           H  
ATOM   3885  N   GLU B 238       0.272  -4.894 -16.886  1.00  0.00           N  
ATOM   3886  CA  GLU B 238       0.056  -5.505 -18.176  1.00  0.00           C  
ATOM   3887  C   GLU B 238      -1.197  -4.873 -18.725  1.00  0.00           C  
ATOM   3888  O   GLU B 238      -1.941  -4.217 -17.987  1.00  0.00           O  
ATOM   3889  CB  GLU B 238      -0.124  -7.027 -18.080  1.00  0.00           C  
ATOM   3890  CG  GLU B 238       1.129  -7.819 -17.695  1.00  0.00           C  
ATOM   3891  CD  GLU B 238       2.219  -7.819 -18.752  1.00  0.00           C  
ATOM   3892  OE1 GLU B 238       1.914  -8.062 -19.901  1.00  0.00           O  
ATOM   3893  OE2 GLU B 238       3.368  -7.588 -18.394  1.00  0.00           O  
ATOM   3894  H   GLU B 238       0.107  -5.426 -16.045  1.00  0.00           H  
ATOM   3895  HA  GLU B 238       0.890  -5.273 -18.838  1.00  0.00           H  
ATOM   3896 1HB  GLU B 238      -0.900  -7.253 -17.354  1.00  0.00           H  
ATOM   3897 2HB  GLU B 238      -0.470  -7.409 -19.045  1.00  0.00           H  
ATOM   3898 1HG  GLU B 238       1.529  -7.391 -16.791  1.00  0.00           H  
ATOM   3899 2HG  GLU B 238       0.843  -8.847 -17.483  1.00  0.00           H  
ATOM   3900  N   TRP B 239      -1.400  -5.002 -20.015  1.00  0.00           N  
ATOM   3901  CA  TRP B 239      -2.585  -4.445 -20.622  1.00  0.00           C  
ATOM   3902  C   TRP B 239      -3.807  -5.265 -20.301  1.00  0.00           C  
ATOM   3903  O   TRP B 239      -3.726  -6.483 -20.127  1.00  0.00           O  
ATOM   3904  CB  TRP B 239      -2.460  -4.397 -22.124  1.00  0.00           C  
ATOM   3905  CG  TRP B 239      -1.497  -3.423 -22.645  1.00  0.00           C  
ATOM   3906  CD1 TRP B 239      -0.235  -3.671 -23.092  1.00  0.00           C  
ATOM   3907  CD2 TRP B 239      -1.716  -2.014 -22.811  1.00  0.00           C  
ATOM   3908  NE1 TRP B 239       0.349  -2.503 -23.528  1.00  0.00           N  
ATOM   3909  CE2 TRP B 239      -0.547  -1.475 -23.358  1.00  0.00           C  
ATOM   3910  CE3 TRP B 239      -2.793  -1.180 -22.555  1.00  0.00           C  
ATOM   3911  CZ2 TRP B 239      -0.428  -0.113 -23.648  1.00  0.00           C  
ATOM   3912  CZ3 TRP B 239      -2.694   0.179 -22.847  1.00  0.00           C  
ATOM   3913  CH2 TRP B 239      -1.537   0.698 -23.376  1.00  0.00           C  
ATOM   3914  H   TRP B 239      -0.742  -5.526 -20.576  1.00  0.00           H  
ATOM   3915  HA  TRP B 239      -2.738  -3.437 -20.242  1.00  0.00           H  
ATOM   3916 1HB  TRP B 239      -2.178  -5.382 -22.485  1.00  0.00           H  
ATOM   3917 2HB  TRP B 239      -3.437  -4.168 -22.544  1.00  0.00           H  
ATOM   3918  HD1 TRP B 239       0.240  -4.652 -23.105  1.00  0.00           H  
ATOM   3919  HE1 TRP B 239       1.285  -2.419 -23.907  1.00  0.00           H  
ATOM   3920  HE3 TRP B 239      -3.702  -1.596 -22.142  1.00  0.00           H  
ATOM   3921  HZ2 TRP B 239       0.477   0.319 -24.068  1.00  0.00           H  
ATOM   3922  HZ3 TRP B 239      -3.556   0.826 -22.640  1.00  0.00           H  
ATOM   3923  HH2 TRP B 239      -1.487   1.770 -23.584  1.00  0.00           H  
ATOM   3924  N   SER B 240      -4.939  -4.592 -20.244  1.00  0.00           N  
ATOM   3925  CA  SER B 240      -6.227  -5.248 -20.121  1.00  0.00           C  
ATOM   3926  C   SER B 240      -6.451  -5.965 -21.442  1.00  0.00           C  
ATOM   3927  O   SER B 240      -5.720  -5.694 -22.393  1.00  0.00           O  
ATOM   3928  CB  SER B 240      -7.309  -4.217 -20.034  1.00  0.00           C  
ATOM   3929  OG  SER B 240      -7.457  -3.595 -21.310  1.00  0.00           O  
ATOM   3930  H   SER B 240      -4.919  -3.577 -20.296  1.00  0.00           H  
ATOM   3931  HA  SER B 240      -6.216  -5.921 -19.268  1.00  0.00           H  
ATOM   3932 1HB  SER B 240      -8.246  -4.649 -19.712  1.00  0.00           H  
ATOM   3933 2HB  SER B 240      -7.021  -3.482 -19.293  1.00  0.00           H  
ATOM   3934  HG  SER B 240      -7.983  -4.249 -21.881  1.00  0.00           H  
ATOM   3935  N   PRO B 241      -7.395  -6.895 -21.550  1.00  0.00           N  
ATOM   3936  CA  PRO B 241      -7.808  -7.480 -22.807  1.00  0.00           C  
ATOM   3937  C   PRO B 241      -8.309  -6.341 -23.678  1.00  0.00           C  
ATOM   3938  O   PRO B 241      -8.748  -5.310 -23.153  1.00  0.00           O  
ATOM   3939  CB  PRO B 241      -8.928  -8.428 -22.394  1.00  0.00           C  
ATOM   3940  CG  PRO B 241      -8.702  -8.637 -20.919  1.00  0.00           C  
ATOM   3941  CD  PRO B 241      -8.167  -7.314 -20.401  1.00  0.00           C  
ATOM   3942  HA  PRO B 241      -6.970  -8.010 -23.278  1.00  0.00           H  
ATOM   3943 1HB  PRO B 241      -9.902  -7.980 -22.635  1.00  0.00           H  
ATOM   3944 2HB  PRO B 241      -8.854  -9.363 -22.983  1.00  0.00           H  
ATOM   3945 1HG  PRO B 241      -9.640  -8.944 -20.431  1.00  0.00           H  
ATOM   3946 2HG  PRO B 241      -7.987  -9.460 -20.775  1.00  0.00           H  
ATOM   3947 1HD  PRO B 241      -8.988  -6.627 -20.180  1.00  0.00           H  
ATOM   3948 2HD  PRO B 241      -7.535  -7.518 -19.527  1.00  0.00           H  
ATOM   3949  N   SER B 242      -8.170  -6.471 -24.988  1.00  0.00           N  
ATOM   3950  CA  SER B 242      -8.656  -5.394 -25.823  1.00  0.00           C  
ATOM   3951  C   SER B 242     -10.148  -5.496 -25.988  1.00  0.00           C  
ATOM   3952  O   SER B 242     -10.721  -6.583 -25.914  1.00  0.00           O  
ATOM   3953  CB  SER B 242      -8.001  -5.396 -27.170  1.00  0.00           C  
ATOM   3954  OG  SER B 242      -6.617  -5.155 -27.069  1.00  0.00           O  
ATOM   3955  H   SER B 242      -7.780  -7.313 -25.389  1.00  0.00           H  
ATOM   3956  HA  SER B 242      -8.433  -4.446 -25.337  1.00  0.00           H  
ATOM   3957 1HB  SER B 242      -8.191  -6.322 -27.683  1.00  0.00           H  
ATOM   3958 2HB  SER B 242      -8.457  -4.607 -27.755  1.00  0.00           H  
ATOM   3959  HG  SER B 242      -6.285  -5.077 -28.001  1.00  0.00           H  
ATOM   3960  N   TYR B 243     -10.768  -4.367 -26.246  1.00  0.00           N  
ATOM   3961  CA  TYR B 243     -12.185  -4.298 -26.543  1.00  0.00           C  
ATOM   3962  C   TYR B 243     -12.284  -3.745 -27.950  1.00  0.00           C  
ATOM   3963  O   TYR B 243     -11.522  -2.845 -28.320  1.00  0.00           O  
ATOM   3964  CB  TYR B 243     -12.918  -3.388 -25.560  1.00  0.00           C  
ATOM   3965  CG  TYR B 243     -14.417  -3.328 -25.743  1.00  0.00           C  
ATOM   3966  CD1 TYR B 243     -15.213  -4.263 -25.095  1.00  0.00           C  
ATOM   3967  CD2 TYR B 243     -15.006  -2.363 -26.558  1.00  0.00           C  
ATOM   3968  CE1 TYR B 243     -16.580  -4.221 -25.233  1.00  0.00           C  
ATOM   3969  CE2 TYR B 243     -16.385  -2.335 -26.692  1.00  0.00           C  
ATOM   3970  CZ  TYR B 243     -17.164  -3.247 -26.030  1.00  0.00           C  
ATOM   3971  OH  TYR B 243     -18.535  -3.174 -26.142  1.00  0.00           O  
ATOM   3972  H   TYR B 243     -10.219  -3.512 -26.241  1.00  0.00           H  
ATOM   3973  HA  TYR B 243     -12.622  -5.297 -26.530  1.00  0.00           H  
ATOM   3974 1HB  TYR B 243     -12.719  -3.727 -24.540  1.00  0.00           H  
ATOM   3975 2HB  TYR B 243     -12.534  -2.389 -25.636  1.00  0.00           H  
ATOM   3976  HD1 TYR B 243     -14.754  -5.020 -24.461  1.00  0.00           H  
ATOM   3977  HD2 TYR B 243     -14.389  -1.631 -27.078  1.00  0.00           H  
ATOM   3978  HE1 TYR B 243     -17.201  -4.947 -24.706  1.00  0.00           H  
ATOM   3979  HE2 TYR B 243     -16.866  -1.588 -27.309  1.00  0.00           H  
ATOM   3980  HH  TYR B 243     -18.763  -2.394 -26.667  1.00  0.00           H  
ATOM   3981  N   TYR B 244     -13.156  -4.307 -28.765  1.00  0.00           N  
ATOM   3982  CA  TYR B 244     -13.258  -3.781 -30.118  1.00  0.00           C  
ATOM   3983  C   TYR B 244     -14.648  -3.252 -30.410  1.00  0.00           C  
ATOM   3984  O   TYR B 244     -15.656  -3.890 -30.078  1.00  0.00           O  
ATOM   3985  CB  TYR B 244     -12.914  -4.864 -31.108  1.00  0.00           C  
ATOM   3986  CG  TYR B 244     -11.486  -5.429 -31.047  1.00  0.00           C  
ATOM   3987  CD1 TYR B 244     -11.164  -6.453 -30.172  1.00  0.00           C  
ATOM   3988  CD2 TYR B 244     -10.547  -4.981 -31.925  1.00  0.00           C  
ATOM   3989  CE1 TYR B 244      -9.914  -7.032 -30.197  1.00  0.00           C  
ATOM   3990  CE2 TYR B 244      -9.301  -5.556 -31.955  1.00  0.00           C  
ATOM   3991  CZ  TYR B 244      -8.982  -6.573 -31.115  1.00  0.00           C  
ATOM   3992  OH  TYR B 244      -7.732  -7.148 -31.213  1.00  0.00           O  
ATOM   3993  H   TYR B 244     -13.748  -5.065 -28.452  1.00  0.00           H  
ATOM   3994  HA  TYR B 244     -12.564  -2.955 -30.233  1.00  0.00           H  
ATOM   3995 1HB  TYR B 244     -13.608  -5.695 -30.975  1.00  0.00           H  
ATOM   3996 2HB  TYR B 244     -13.074  -4.475 -32.113  1.00  0.00           H  
ATOM   3997  HD1 TYR B 244     -11.907  -6.814 -29.474  1.00  0.00           H  
ATOM   3998  HD2 TYR B 244     -10.795  -4.179 -32.624  1.00  0.00           H  
ATOM   3999  HE1 TYR B 244      -9.677  -7.852 -29.513  1.00  0.00           H  
ATOM   4000  HE2 TYR B 244      -8.561  -5.208 -32.673  1.00  0.00           H  
ATOM   4001  HH  TYR B 244      -7.154  -6.564 -31.729  1.00  0.00           H  
ATOM   4002  N   PHE B 245     -14.696  -2.122 -31.090  1.00  0.00           N  
ATOM   4003  CA  PHE B 245     -15.974  -1.509 -31.404  1.00  0.00           C  
ATOM   4004  C   PHE B 245     -15.904  -0.807 -32.741  1.00  0.00           C  
ATOM   4005  O   PHE B 245     -14.812  -0.523 -33.233  1.00  0.00           O  
ATOM   4006  CB  PHE B 245     -16.357  -0.540 -30.279  1.00  0.00           C  
ATOM   4007  CG  PHE B 245     -15.476   0.687 -30.122  1.00  0.00           C  
ATOM   4008  CD1 PHE B 245     -15.820   1.888 -30.725  1.00  0.00           C  
ATOM   4009  CD2 PHE B 245     -14.311   0.633 -29.393  1.00  0.00           C  
ATOM   4010  CE1 PHE B 245     -15.030   3.005 -30.589  1.00  0.00           C  
ATOM   4011  CE2 PHE B 245     -13.512   1.750 -29.257  1.00  0.00           C  
ATOM   4012  CZ  PHE B 245     -13.876   2.940 -29.855  1.00  0.00           C  
ATOM   4013  H   PHE B 245     -13.815  -1.680 -31.361  1.00  0.00           H  
ATOM   4014  HA  PHE B 245     -16.736  -2.283 -31.458  1.00  0.00           H  
ATOM   4015 1HB  PHE B 245     -17.382  -0.205 -30.429  1.00  0.00           H  
ATOM   4016 2HB  PHE B 245     -16.337  -1.079 -29.353  1.00  0.00           H  
ATOM   4017  HD1 PHE B 245     -16.739   1.942 -31.311  1.00  0.00           H  
ATOM   4018  HD2 PHE B 245     -14.019  -0.303 -28.919  1.00  0.00           H  
ATOM   4019  HE1 PHE B 245     -15.323   3.939 -31.065  1.00  0.00           H  
ATOM   4020  HE2 PHE B 245     -12.596   1.693 -28.681  1.00  0.00           H  
ATOM   4021  HZ  PHE B 245     -13.246   3.823 -29.747  1.00  0.00           H  
ATOM   4022  N   ARG B 246     -17.059  -0.522 -33.330  1.00  0.00           N  
ATOM   4023  CA  ARG B 246     -17.090   0.125 -34.633  1.00  0.00           C  
ATOM   4024  C   ARG B 246     -17.950   1.362 -34.584  1.00  0.00           C  
ATOM   4025  O   ARG B 246     -19.048   1.337 -34.004  1.00  0.00           O  
ATOM   4026  CB  ARG B 246     -17.592  -0.833 -35.714  1.00  0.00           C  
ATOM   4027  CG  ARG B 246     -17.601  -0.286 -37.079  1.00  0.00           C  
ATOM   4028  CD  ARG B 246     -18.159  -1.239 -38.041  1.00  0.00           C  
ATOM   4029  NE  ARG B 246     -18.083  -0.714 -39.384  1.00  0.00           N  
ATOM   4030  CZ  ARG B 246     -18.974   0.154 -39.905  1.00  0.00           C  
ATOM   4031  NH1 ARG B 246     -19.984   0.587 -39.168  1.00  0.00           N  
ATOM   4032  NH2 ARG B 246     -18.832   0.574 -41.150  1.00  0.00           N  
ATOM   4033  H   ARG B 246     -17.922  -0.774 -32.873  1.00  0.00           H  
ATOM   4034  HA  ARG B 246     -16.090   0.435 -34.890  1.00  0.00           H  
ATOM   4035 1HB  ARG B 246     -16.937  -1.679 -35.775  1.00  0.00           H  
ATOM   4036 2HB  ARG B 246     -18.593  -1.191 -35.481  1.00  0.00           H  
ATOM   4037 1HG  ARG B 246     -18.206   0.614 -37.109  1.00  0.00           H  
ATOM   4038 2HG  ARG B 246     -16.587  -0.047 -37.385  1.00  0.00           H  
ATOM   4039 1HD  ARG B 246     -17.610  -2.176 -38.005  1.00  0.00           H  
ATOM   4040 2HD  ARG B 246     -19.201  -1.415 -37.800  1.00  0.00           H  
ATOM   4041  HE  ARG B 246     -17.322  -1.022 -39.971  1.00  0.00           H  
ATOM   4042 1HH1 ARG B 246     -20.082   0.265 -38.212  1.00  0.00           H  
ATOM   4043 2HH1 ARG B 246     -20.653   1.237 -39.549  1.00  0.00           H  
ATOM   4044 1HH2 ARG B 246     -18.051   0.246 -41.706  1.00  0.00           H  
ATOM   4045 2HH2 ARG B 246     -19.486   1.229 -41.538  1.00  0.00           H  
ATOM   4046  N   THR B 247     -17.423   2.449 -35.142  1.00  0.00           N  
ATOM   4047  CA  THR B 247     -18.111   3.724 -35.117  1.00  0.00           C  
ATOM   4048  C   THR B 247     -19.202   3.754 -36.210  1.00  0.00           C  
ATOM   4049  O   THR B 247     -19.150   2.953 -37.148  1.00  0.00           O  
ATOM   4050  CB  THR B 247     -17.071   4.845 -35.341  1.00  0.00           C  
ATOM   4051  OG1 THR B 247     -16.518   4.739 -36.645  1.00  0.00           O  
ATOM   4052  CG2 THR B 247     -15.926   4.684 -34.353  1.00  0.00           C  
ATOM   4053  H   THR B 247     -16.511   2.370 -35.594  1.00  0.00           H  
ATOM   4054  HA  THR B 247     -18.560   3.832 -34.136  1.00  0.00           H  
ATOM   4055  HB  THR B 247     -17.507   5.816 -35.214  1.00  0.00           H  
ATOM   4056  HG1 THR B 247     -15.900   5.493 -36.792  1.00  0.00           H  
ATOM   4057 1HG2 THR B 247     -15.185   5.465 -34.533  1.00  0.00           H  
ATOM   4058 2HG2 THR B 247     -16.283   4.756 -33.342  1.00  0.00           H  
ATOM   4059 3HG2 THR B 247     -15.465   3.709 -34.499  1.00  0.00           H  
ATOM   4060  N   PRO B 248     -20.187   4.672 -36.155  1.00  0.00           N  
ATOM   4061  CA  PRO B 248     -21.238   4.845 -37.153  1.00  0.00           C  
ATOM   4062  C   PRO B 248     -20.724   4.982 -38.574  1.00  0.00           C  
ATOM   4063  O   PRO B 248     -19.928   5.877 -38.863  1.00  0.00           O  
ATOM   4064  OXT PRO B 248     -21.093   4.216 -39.422  1.00  0.00           O  
ATOM   4065  CB  PRO B 248     -21.906   6.133 -36.674  1.00  0.00           C  
ATOM   4066  CG  PRO B 248     -21.699   6.121 -35.189  1.00  0.00           C  
ATOM   4067  CD  PRO B 248     -20.326   5.577 -34.988  1.00  0.00           C  
ATOM   4068  HA  PRO B 248     -21.935   3.999 -37.084  1.00  0.00           H  
ATOM   4069 1HB  PRO B 248     -21.428   6.998 -37.156  1.00  0.00           H  
ATOM   4070 2HB  PRO B 248     -22.963   6.141 -36.969  1.00  0.00           H  
ATOM   4071 1HG  PRO B 248     -21.814   7.130 -34.789  1.00  0.00           H  
ATOM   4072 2HG  PRO B 248     -22.475   5.506 -34.702  1.00  0.00           H  
ATOM   4073 1HD  PRO B 248     -19.613   6.401 -35.013  1.00  0.00           H  
ATOM   4074 2HD  PRO B 248     -20.332   5.036 -34.036  1.00  0.00           H  
TER                                                                             
score -802.569
silent_score -802.569
time 0
                                    
