# Supplementary material for: Improving de novo protein binder design with deep learning
Source: Nat Commun. 2023 May 6;14:2625. doi: 10.1038/s41467-023-38328-5 (PMC10163288; doi:10.1038/s41467-023-38328-5)
Supplement: Supplementary file 4 — Source Data File [file 41467_2023_38328_MOESM4_ESM.zip › all_data/experimental_structure_agreement/experimentally_determined_structure/TrkA_experimental.pdb]

HEADER                                            13-MAR-23   XXXX              
EXPDTA    THEORETICAL MODEL                                                     
REMARK 220                                                                      
REMARK 220 EXPERIMENTAL DETAILS                                                 
REMARK 220  EXPERIMENT TYPE                : THEORETICAL MODELLING              
REMARK 220  DATE OF DATA COLLECTION        : 13-MAR-23                          
REMARK 220                                                                      
REMARK 220 REMARK: MODEL GENERATED BY ROSETTA                                   
REMARK 220  VERSION 2019.44+release.5aed75f2e79                                 
SSBOND     CYS B   61    CYS B   66                                       2.03  
SSBOND     CYS B   65    CYS B   75                                       2.04  
SSBOND     CYS B  177    CYS B  202                                       2.02  
SSBOND     CYS B  179    CYS B  216                                       2.04  
SSBOND     CYS B  238    CYS B  286                                       2.03  
SSBOND     CYS B  321    CYS B  366                                       2.04  
ATOM      1  N   ARG A   1     -27.141 -17.694  34.944  1.00  0.00           N  
ATOM      2  CA  ARG A   1     -27.725 -16.376  34.712  1.00  0.00           C  
ATOM      3  C   ARG A   1     -26.673 -15.372  34.247  1.00  0.00           C  
ATOM      4  O   ARG A   1     -25.574 -15.296  34.802  1.00  0.00           O  
ATOM      5  CB  ARG A   1     -28.426 -15.865  35.971  1.00  0.00           C  
ATOM      6  CG  ARG A   1     -28.922 -14.437  35.860  1.00  0.00           C  
ATOM      7  CD  ARG A   1     -30.339 -14.308  36.384  1.00  0.00           C  
ATOM      8  NE  ARG A   1     -30.609 -12.966  36.887  1.00  0.00           N  
ATOM      9  CZ  ARG A   1     -30.762 -12.663  38.172  1.00  0.00           C  
ATOM     10  NH1 ARG A   1     -30.680 -13.611  39.097  1.00  0.00           N  
ATOM     11  NH2 ARG A   1     -31.003 -11.410  38.531  1.00  0.00           N  
ATOM     12 1H   ARG A   1     -27.854 -18.326  35.247  1.00  0.00           H  
ATOM     13 2H   ARG A   1     -26.734 -18.033  34.096  1.00  0.00           H  
ATOM     14 3H   ARG A   1     -26.435 -17.627  35.649  1.00  0.00           H  
ATOM     15  HA  ARG A   1     -28.464 -16.460  33.914  1.00  0.00           H  
ATOM     16 1HB  ARG A   1     -29.279 -16.504  36.197  1.00  0.00           H  
ATOM     17 2HB  ARG A   1     -27.741 -15.922  36.817  1.00  0.00           H  
ATOM     18 1HG  ARG A   1     -28.275 -13.781  36.442  1.00  0.00           H  
ATOM     19 2HG  ARG A   1     -28.908 -14.127  34.814  1.00  0.00           H  
ATOM     20 1HD  ARG A   1     -31.044 -14.521  35.581  1.00  0.00           H  
ATOM     21 2HD  ARG A   1     -30.492 -15.016  37.198  1.00  0.00           H  
ATOM     22  HE  ARG A   1     -30.685 -12.217  36.211  1.00  0.00           H  
ATOM     23 1HH1 ARG A   1     -30.501 -14.567  38.826  1.00  0.00           H  
ATOM     24 2HH1 ARG A   1     -30.797 -13.376  40.072  1.00  0.00           H  
ATOM     25 1HH2 ARG A   1     -31.070 -10.687  37.828  1.00  0.00           H  
ATOM     26 2HH2 ARG A   1     -31.119 -11.178  39.506  1.00  0.00           H  
ATOM     27  N   ASP A   2     -27.031 -14.597  33.221  1.00  0.00           N  
ATOM     28  CA  ASP A   2     -26.063 -13.722  32.570  1.00  0.00           C  
ATOM     29  C   ASP A   2     -25.711 -12.521  33.441  1.00  0.00           C  
ATOM     30  O   ASP A   2     -24.554 -12.086  33.462  1.00  0.00           O  
ATOM     31  CB  ASP A   2     -26.613 -13.265  31.220  1.00  0.00           C  
ATOM     32  CG  ASP A   2     -27.012 -14.428  30.333  1.00  0.00           C  
ATOM     33  OD1 ASP A   2     -26.183 -15.344  30.148  1.00  0.00           O  
ATOM     34  OD2 ASP A   2     -28.155 -14.429  29.824  1.00  0.00           O  
ATOM     35  H   ASP A   2     -27.984 -14.612  32.886  1.00  0.00           H  
ATOM     36  HA  ASP A   2     -25.143 -14.284  32.408  1.00  0.00           H  
ATOM     37 1HB  ASP A   2     -27.483 -12.627  31.378  1.00  0.00           H  
ATOM     38 2HB  ASP A   2     -25.860 -12.669  30.703  1.00  0.00           H  
ATOM     39  N   GLU A   3     -26.691 -11.966  34.161  1.00  0.00           N  
ATOM     40  CA  GLU A   3     -26.404 -10.818  35.018  1.00  0.00           C  
ATOM     41  C   GLU A   3     -25.453 -11.200  36.146  1.00  0.00           C  
ATOM     42  O   GLU A   3     -24.580 -10.411  36.526  1.00  0.00           O  
ATOM     43  CB  GLU A   3     -27.699 -10.229  35.579  1.00  0.00           C  
ATOM     44  CG  GLU A   3     -27.480  -8.980  36.423  1.00  0.00           C  
ATOM     45  CD  GLU A   3     -28.764  -8.440  37.022  1.00  0.00           C  
ATOM     46  OE1 GLU A   3     -29.840  -8.646  36.422  1.00  0.00           O  
ATOM     47  OE2 GLU A   3     -28.695  -7.811  38.099  1.00  0.00           O  
ATOM     48  H   GLU A   3     -27.633 -12.328  34.123  1.00  0.00           H  
ATOM     49  HA  GLU A   3     -25.906 -10.055  34.419  1.00  0.00           H  
ATOM     50 1HB  GLU A   3     -28.369  -9.976  34.758  1.00  0.00           H  
ATOM     51 2HB  GLU A   3     -28.202 -10.976  36.194  1.00  0.00           H  
ATOM     52 1HG  GLU A   3     -26.787  -9.217  37.230  1.00  0.00           H  
ATOM     53 2HG  GLU A   3     -27.022  -8.211  35.803  1.00  0.00           H  
ATOM     54  N   ILE A   4     -25.613 -12.406  36.695  1.00  0.00           N  
ATOM     55  CA  ILE A   4     -24.710 -12.881  37.741  1.00  0.00           C  
ATOM     56  C   ILE A   4     -23.295 -13.012  37.194  1.00  0.00           C  
ATOM     57  O   ILE A   4     -22.322 -12.578  37.821  1.00  0.00           O  
ATOM     58  CB  ILE A   4     -25.215 -14.219  38.311  1.00  0.00           C  
ATOM     59  CG1 ILE A   4     -26.588 -14.045  38.960  1.00  0.00           C  
ATOM     60  CG2 ILE A   4     -24.218 -14.792  39.313  1.00  0.00           C  
ATOM     61  CD1 ILE A   4     -26.534 -13.412  40.327  1.00  0.00           C  
ATOM     62  H   ILE A   4     -26.367 -13.003  36.387  1.00  0.00           H  
ATOM     63  HA  ILE A   4     -24.691 -12.143  38.542  1.00  0.00           H  
ATOM     64  HB  ILE A   4     -25.347 -14.934  37.499  1.00  0.00           H  
ATOM     65 1HG1 ILE A   4     -27.217 -13.427  38.320  1.00  0.00           H  
ATOM     66 2HG1 ILE A   4     -27.073 -15.017  39.052  1.00  0.00           H  
ATOM     67 1HG2 ILE A   4     -24.596 -15.737  39.703  1.00  0.00           H  
ATOM     68 2HG2 ILE A   4     -23.262 -14.960  38.819  1.00  0.00           H  
ATOM     69 3HG2 ILE A   4     -24.083 -14.089  40.135  1.00  0.00           H  
ATOM     70 1HD1 ILE A   4     -27.545 -13.321  40.726  1.00  0.00           H  
ATOM     71 2HD1 ILE A   4     -25.936 -14.035  40.993  1.00  0.00           H  
ATOM     72 3HD1 ILE A   4     -26.084 -12.423  40.252  1.00  0.00           H  
ATOM     73  N   LYS A   5     -23.165 -13.609  36.008  1.00  0.00           N  
ATOM     74  CA  LYS A   5     -21.851 -13.786  35.398  1.00  0.00           C  
ATOM     75  C   LYS A   5     -21.144 -12.452  35.190  1.00  0.00           C  
ATOM     76  O   LYS A   5     -19.944 -12.331  35.461  1.00  0.00           O  
ATOM     77  CB  LYS A   5     -21.991 -14.543  34.078  1.00  0.00           C  
ATOM     78  CG  LYS A   5     -22.165 -16.041  34.263  1.00  0.00           C  
ATOM     79  CD  LYS A   5     -22.207 -16.778  32.936  1.00  0.00           C  
ATOM     80  CE  LYS A   5     -22.546 -18.245  33.151  1.00  0.00           C  
ATOM     81  NZ  LYS A   5     -22.591 -19.006  31.873  1.00  0.00           N  
ATOM     82  H   LYS A   5     -23.983 -13.945  35.520  1.00  0.00           H  
ATOM     83  HA  LYS A   5     -21.230 -14.370  36.078  1.00  0.00           H  
ATOM     84 1HB  LYS A   5     -22.851 -14.160  33.528  1.00  0.00           H  
ATOM     85 2HB  LYS A   5     -21.107 -14.371  33.464  1.00  0.00           H  
ATOM     86 1HG  LYS A   5     -21.336 -16.434  34.853  1.00  0.00           H  
ATOM     87 2HG  LYS A   5     -23.093 -16.236  34.799  1.00  0.00           H  
ATOM     88 1HD  LYS A   5     -22.959 -16.323  32.290  1.00  0.00           H  
ATOM     89 2HD  LYS A   5     -21.237 -16.700  32.445  1.00  0.00           H  
ATOM     90 1HE  LYS A   5     -21.799 -18.699  33.801  1.00  0.00           H  
ATOM     91 2HE  LYS A   5     -23.517 -18.326  33.638  1.00  0.00           H  
ATOM     92 1HZ  LYS A   5     -22.819 -19.972  32.063  1.00  0.00           H  
ATOM     93 2HZ  LYS A   5     -23.295 -18.607  31.267  1.00  0.00           H  
ATOM     94 3HZ  LYS A   5     -21.690 -18.957  31.419  1.00  0.00           H  
ATOM     95  N   GLU A   6     -21.864 -11.441  34.697  1.00  0.00           N  
ATOM     96  CA  GLU A   6     -21.248 -10.131  34.501  1.00  0.00           C  
ATOM     97  C   GLU A   6     -20.847  -9.493  35.826  1.00  0.00           C  
ATOM     98  O   GLU A   6     -19.808  -8.827  35.905  1.00  0.00           O  
ATOM     99  CB  GLU A   6     -22.185  -9.216  33.717  1.00  0.00           C  
ATOM    100  CG  GLU A   6     -22.293  -9.596  32.252  1.00  0.00           C  
ATOM    101  CD  GLU A   6     -20.943  -9.622  31.554  1.00  0.00           C  
ATOM    102  OE1 GLU A   6     -20.106  -8.740  31.838  1.00  0.00           O  
ATOM    103  OE2 GLU A   6     -20.714 -10.534  30.731  1.00  0.00           O  
ATOM    104  H   GLU A   6     -22.836 -11.569  34.455  1.00  0.00           H  
ATOM    105  HA  GLU A   6     -20.329 -10.263  33.929  1.00  0.00           H  
ATOM    106 1HB  GLU A   6     -23.181  -9.249  34.160  1.00  0.00           H  
ATOM    107 2HB  GLU A   6     -21.830  -8.187  33.785  1.00  0.00           H  
ATOM    108 1HG  GLU A   6     -22.750 -10.582  32.176  1.00  0.00           H  
ATOM    109 2HG  GLU A   6     -22.946  -8.883  31.750  1.00  0.00           H  
ATOM    110  N   ARG A   7     -21.651  -9.679  36.878  1.00  0.00           N  
ATOM    111  CA  ARG A   7     -21.299  -9.099  38.172  1.00  0.00           C  
ATOM    112  C   ARG A   7     -20.046  -9.749  38.749  1.00  0.00           C  
ATOM    113  O   ARG A   7     -19.205  -9.063  39.342  1.00  0.00           O  
ATOM    114  CB  ARG A   7     -22.469  -9.215  39.148  1.00  0.00           C  
ATOM    115  CG  ARG A   7     -23.635  -8.293  38.822  1.00  0.00           C  
ATOM    116  CD  ARG A   7     -24.798  -8.479  39.785  1.00  0.00           C  
ATOM    117  NE  ARG A   7     -24.415  -8.198  41.168  1.00  0.00           N  
ATOM    118  CZ  ARG A   7     -25.171  -8.477  42.227  1.00  0.00           C  
ATOM    119  NH1 ARG A   7     -26.358  -9.044  42.062  1.00  0.00           N  
ATOM    120  NH2 ARG A   7     -24.743  -8.190  43.449  1.00  0.00           N  
ATOM    121  H   ARG A   7     -22.502 -10.216  36.795  1.00  0.00           H  
ATOM    122  HA  ARG A   7     -21.070  -8.043  38.027  1.00  0.00           H  
ATOM    123 1HB  ARG A   7     -22.838 -10.240  39.154  1.00  0.00           H  
ATOM    124 2HB  ARG A   7     -22.126  -8.985  40.157  1.00  0.00           H  
ATOM    125 1HG  ARG A   7     -23.306  -7.255  38.883  1.00  0.00           H  
ATOM    126 2HG  ARG A   7     -23.993  -8.502  37.813  1.00  0.00           H  
ATOM    127 1HD  ARG A   7     -25.608  -7.803  39.513  1.00  0.00           H  
ATOM    128 2HD  ARG A   7     -25.152  -9.508  39.733  1.00  0.00           H  
ATOM    129  HE  ARG A   7     -23.516  -7.763  41.328  1.00  0.00           H  
ATOM    130 1HH1 ARG A   7     -26.688  -9.264  41.133  1.00  0.00           H  
ATOM    131 2HH1 ARG A   7     -26.932  -9.256  42.865  1.00  0.00           H  
ATOM    132 1HH2 ARG A   7     -23.839  -7.757  43.579  1.00  0.00           H  
ATOM    133 2HH2 ARG A   7     -25.320  -8.404  44.249  1.00  0.00           H  
ATOM    134  N   ILE A   8     -19.903 -11.067  38.594  1.00  0.00           N  
ATOM    135  CA  ILE A   8     -18.671 -11.727  39.018  1.00  0.00           C  
ATOM    136  C   ILE A   8     -17.501 -11.243  38.174  1.00  0.00           C  
ATOM    137  O   ILE A   8     -16.420 -10.943  38.693  1.00  0.00           O  
ATOM    138  CB  ILE A   8     -18.814 -13.257  38.935  1.00  0.00           C  
ATOM    139  CG1 ILE A   8     -20.016 -13.735  39.742  1.00  0.00           C  
ATOM    140  CG2 ILE A   8     -17.550 -13.927  39.448  1.00  0.00           C  
ATOM    141  CD1 ILE A   8     -20.315 -15.203  39.551  1.00  0.00           C  
ATOM    142  H   ILE A   8     -20.642 -11.620  38.184  1.00  0.00           H  
ATOM    143  HA  ILE A   8     -18.472 -11.454  40.054  1.00  0.00           H  
ATOM    144  HB  ILE A   8     -18.980 -13.551  37.899  1.00  0.00           H  
ATOM    145 1HG1 ILE A   8     -19.839 -13.551  40.801  1.00  0.00           H  
ATOM    146 2HG1 ILE A   8     -20.898 -13.162  39.455  1.00  0.00           H  
ATOM    147 1HG2 ILE A   8     -17.661 -15.009  39.386  1.00  0.00           H  
ATOM    148 2HG2 ILE A   8     -16.701 -13.614  38.842  1.00  0.00           H  
ATOM    149 3HG2 ILE A   8     -17.381 -13.639  40.486  1.00  0.00           H  
ATOM    150 1HD1 ILE A   8     -21.182 -15.479  40.152  1.00  0.00           H  
ATOM    151 2HD1 ILE A   8     -20.526 -15.398  38.499  1.00  0.00           H  
ATOM    152 3HD1 ILE A   8     -19.455 -15.793  39.864  1.00  0.00           H  
ATOM    153  N   PHE A   9     -17.700 -11.194  36.854  1.00  0.00           N  
ATOM    154  CA  PHE A   9     -16.682 -10.706  35.928  1.00  0.00           C  
ATOM    155  C   PHE A   9     -16.146  -9.346  36.356  1.00  0.00           C  
ATOM    156  O   PHE A   9     -14.931  -9.147  36.464  1.00  0.00           O  
ATOM    157  CB  PHE A   9     -17.281 -10.632  34.520  1.00  0.00           C  
ATOM    158  CG  PHE A   9     -16.270 -10.438  33.425  1.00  0.00           C  
ATOM    159  CD1 PHE A   9     -15.623 -11.527  32.866  1.00  0.00           C  
ATOM    160  CD2 PHE A   9     -15.993  -9.172  32.929  1.00  0.00           C  
ATOM    161  CE1 PHE A   9     -14.704 -11.358  31.848  1.00  0.00           C  
ATOM    162  CE2 PHE A   9     -15.074  -8.998  31.911  1.00  0.00           C  
ATOM    163  CZ  PHE A   9     -14.429 -10.093  31.370  1.00  0.00           C  
ATOM    164  H   PHE A   9     -18.588 -11.507  36.489  1.00  0.00           H  
ATOM    165  HA  PHE A   9     -15.848 -11.409  35.929  1.00  0.00           H  
ATOM    166 1HB  PHE A   9     -17.830 -11.549  34.310  1.00  0.00           H  
ATOM    167 2HB  PHE A   9     -17.991  -9.807  34.470  1.00  0.00           H  
ATOM    168  HD1 PHE A   9     -15.846 -12.527  33.238  1.00  0.00           H  
ATOM    169  HD2 PHE A   9     -16.502  -8.308  33.357  1.00  0.00           H  
ATOM    170  HE1 PHE A   9     -14.197 -12.224  31.423  1.00  0.00           H  
ATOM    171  HE2 PHE A   9     -14.857  -7.998  31.535  1.00  0.00           H  
ATOM    172  HZ  PHE A   9     -13.704  -9.958  30.569  1.00  0.00           H  
ATOM    173  N   LYS A  10     -17.050  -8.396  36.609  1.00  0.00           N  
ATOM    174  CA  LYS A  10     -16.633  -7.046  36.972  1.00  0.00           C  
ATOM    175  C   LYS A  10     -15.952  -7.020  38.335  1.00  0.00           C  
ATOM    176  O   LYS A  10     -15.027  -6.229  38.556  1.00  0.00           O  
ATOM    177  CB  LYS A  10     -17.837  -6.107  36.937  1.00  0.00           C  
ATOM    178  CG  LYS A  10     -18.480  -6.037  35.566  1.00  0.00           C  
ATOM    179  CD  LYS A  10     -19.473  -4.900  35.433  1.00  0.00           C  
ATOM    180  CE  LYS A  10     -20.511  -5.235  34.375  1.00  0.00           C  
ATOM    181  NZ  LYS A  10     -21.210  -4.030  33.855  1.00  0.00           N  
ATOM    182  H   LYS A  10     -18.036  -8.607  36.550  1.00  0.00           H  
ATOM    183  HA  LYS A  10     -15.895  -6.704  36.245  1.00  0.00           H  
ATOM    184 1HB  LYS A  10     -18.582  -6.443  37.659  1.00  0.00           H  
ATOM    185 2HB  LYS A  10     -17.525  -5.105  37.231  1.00  0.00           H  
ATOM    186 1HG  LYS A  10     -17.707  -5.902  34.808  1.00  0.00           H  
ATOM    187 2HG  LYS A  10     -19.005  -6.970  35.362  1.00  0.00           H  
ATOM    188 1HD  LYS A  10     -19.966  -4.733  36.392  1.00  0.00           H  
ATOM    189 2HD  LYS A  10     -18.946  -3.988  35.152  1.00  0.00           H  
ATOM    190 1HE  LYS A  10     -20.029  -5.740  33.540  1.00  0.00           H  
ATOM    191 2HE  LYS A  10     -21.256  -5.909  34.797  1.00  0.00           H  
ATOM    192 1HZ  LYS A  10     -21.887  -4.307  33.158  1.00  0.00           H  
ATOM    193 2HZ  LYS A  10     -21.683  -3.560  34.615  1.00  0.00           H  
ATOM    194 3HZ  LYS A  10     -20.537  -3.403  33.439  1.00  0.00           H  
ATOM    195  N   ALA A  11     -16.404  -7.864  39.266  1.00  0.00           N  
ATOM    196  CA  ALA A  11     -15.771  -7.913  40.579  1.00  0.00           C  
ATOM    197  C   ALA A  11     -14.336  -8.416  40.482  1.00  0.00           C  
ATOM    198  O   ALA A  11     -13.446  -7.915  41.179  1.00  0.00           O  
ATOM    199  CB  ALA A  11     -16.588  -8.790  41.529  1.00  0.00           C  
ATOM    200  H   ALA A  11     -17.185  -8.475  39.073  1.00  0.00           H  
ATOM    201  HA  ALA A  11     -15.736  -6.898  40.976  1.00  0.00           H  
ATOM    202 1HB  ALA A  11     -16.104  -8.818  42.505  1.00  0.00           H  
ATOM    203 2HB  ALA A  11     -17.591  -8.377  41.633  1.00  0.00           H  
ATOM    204 3HB  ALA A  11     -16.651  -9.800  41.127  1.00  0.00           H  
ATOM    205  N   VAL A  12     -14.091  -9.402  39.618  1.00  0.00           N  
ATOM    206  CA  VAL A  12     -12.741  -9.934  39.465  1.00  0.00           C  
ATOM    207  C   VAL A  12     -11.834  -8.903  38.803  1.00  0.00           C  
ATOM    208  O   VAL A  12     -10.682  -8.715  39.212  1.00  0.00           O  
ATOM    209  CB  VAL A  12     -12.784 -11.256  38.673  1.00  0.00           C  
ATOM    210  CG1 VAL A  12     -11.379 -11.711  38.301  1.00  0.00           C  
ATOM    211  CG2 VAL A  12     -13.506 -12.325  39.476  1.00  0.00           C  
ATOM    212  H   VAL A  12     -14.839  -9.790  39.061  1.00  0.00           H  
ATOM    213  HA  VAL A  12     -12.332 -10.129  40.457  1.00  0.00           H  
ATOM    214  HB  VAL A  12     -13.313 -11.090  37.735  1.00  0.00           H  
ATOM    215 1HG1 VAL A  12     -11.435 -12.646  37.742  1.00  0.00           H  
ATOM    216 2HG1 VAL A  12     -10.901 -10.949  37.685  1.00  0.00           H  
ATOM    217 3HG1 VAL A  12     -10.795 -11.866  39.208  1.00  0.00           H  
ATOM    218 1HG2 VAL A  12     -13.531 -13.253  38.906  1.00  0.00           H  
ATOM    219 2HG2 VAL A  12     -12.981 -12.490  40.417  1.00  0.00           H  
ATOM    220 3HG2 VAL A  12     -14.526 -11.999  39.682  1.00  0.00           H  
ATOM    221  N   VAL A  13     -12.339  -8.218  37.774  1.00  0.00           N  
ATOM    222  CA  VAL A  13     -11.545  -7.196  37.100  1.00  0.00           C  
ATOM    223  C   VAL A  13     -11.220  -6.053  38.055  1.00  0.00           C  
ATOM    224  O   VAL A  13     -10.085  -5.561  38.092  1.00  0.00           O  
ATOM    225  CB  VAL A  13     -12.279  -6.702  35.841  1.00  0.00           C  
ATOM    226  CG1 VAL A  13     -11.496  -5.588  35.163  1.00  0.00           C  
ATOM    227  CG2 VAL A  13     -12.512  -7.862  34.896  1.00  0.00           C  
ATOM    228  H   VAL A  13     -13.279  -8.402  37.453  1.00  0.00           H  
ATOM    229  HA  VAL A  13     -10.593  -7.638  36.802  1.00  0.00           H  
ATOM    230  HB  VAL A  13     -13.237  -6.272  36.135  1.00  0.00           H  
ATOM    231 1HG1 VAL A  13     -12.033  -5.254  34.275  1.00  0.00           H  
ATOM    232 2HG1 VAL A  13     -11.381  -4.752  35.853  1.00  0.00           H  
ATOM    233 3HG1 VAL A  13     -10.513  -5.959  34.873  1.00  0.00           H  
ATOM    234 1HG2 VAL A  13     -13.032  -7.508  34.007  1.00  0.00           H  
ATOM    235 2HG2 VAL A  13     -11.554  -8.295  34.608  1.00  0.00           H  
ATOM    236 3HG2 VAL A  13     -13.118  -8.620  35.393  1.00  0.00           H  
ATOM    237  N   ARG A  14     -12.207  -5.616  38.844  1.00  0.00           N  
ATOM    238  CA  ARG A  14     -11.959  -4.566  39.829  1.00  0.00           C  
ATOM    239  C   ARG A  14     -10.871  -4.976  40.813  1.00  0.00           C  
ATOM    240  O   ARG A  14     -10.009  -4.165  41.167  1.00  0.00           O  
ATOM    241  CB  ARG A  14     -13.251  -4.214  40.569  1.00  0.00           C  
ATOM    242  CG  ARG A  14     -14.006  -3.048  39.950  1.00  0.00           C  
ATOM    243  CD  ARG A  14     -15.135  -2.546  40.840  1.00  0.00           C  
ATOM    244  NE  ARG A  14     -16.446  -3.007  40.392  1.00  0.00           N  
ATOM    245  CZ  ARG A  14     -17.210  -2.351  39.523  1.00  0.00           C  
ATOM    246  NH1 ARG A  14     -16.795  -1.204  39.003  1.00  0.00           N  
ATOM    247  NH2 ARG A  14     -18.392  -2.841  39.173  1.00  0.00           N  
ATOM    248  H   ARG A  14     -13.134  -6.008  38.766  1.00  0.00           H  
ATOM    249  HA  ARG A  14     -11.603  -3.678  39.306  1.00  0.00           H  
ATOM    250 1HB  ARG A  14     -13.910  -5.081  40.582  1.00  0.00           H  
ATOM    251 2HB  ARG A  14     -13.020  -3.962  41.604  1.00  0.00           H  
ATOM    252 1HG  ARG A  14     -13.319  -2.219  39.780  1.00  0.00           H  
ATOM    253 2HG  ARG A  14     -14.441  -3.359  39.000  1.00  0.00           H  
ATOM    254 1HD  ARG A  14     -14.983  -2.905  41.858  1.00  0.00           H  
ATOM    255 2HD  ARG A  14     -15.143  -1.457  40.837  1.00  0.00           H  
ATOM    256  HE  ARG A  14     -16.791  -3.880  40.768  1.00  0.00           H  
ATOM    257 1HH1 ARG A  14     -15.896  -0.826  39.267  1.00  0.00           H  
ATOM    258 2HH1 ARG A  14     -17.377  -0.709  38.344  1.00  0.00           H  
ATOM    259 1HH2 ARG A  14     -18.714  -3.715  39.567  1.00  0.00           H  
ATOM    260 2HH2 ARG A  14     -18.970  -2.342  38.514  1.00  0.00           H  
ATOM    261  N   ALA A  15     -10.903  -6.227  41.276  1.00  0.00           N  
ATOM    262  CA  ALA A  15      -9.877  -6.700  42.199  1.00  0.00           C  
ATOM    263  C   ALA A  15      -8.494  -6.674  41.558  1.00  0.00           C  
ATOM    264  O   ALA A  15      -7.501  -6.350  42.220  1.00  0.00           O  
ATOM    265  CB  ALA A  15     -10.217  -8.110  42.679  1.00  0.00           C  
ATOM    266  H   ALA A  15     -11.638  -6.859  40.992  1.00  0.00           H  
ATOM    267  HA  ALA A  15      -9.856  -6.027  43.056  1.00  0.00           H  
ATOM    268 1HB  ALA A  15      -9.446  -8.456  43.368  1.00  0.00           H  
ATOM    269 2HB  ALA A  15     -11.180  -8.098  43.189  1.00  0.00           H  
ATOM    270 3HB  ALA A  15     -10.268  -8.783  41.824  1.00  0.00           H  
ATOM    271  N   ILE A  16      -8.408  -7.020  40.272  1.00  0.00           N  
ATOM    272  CA  ILE A  16      -7.113  -7.057  39.598  1.00  0.00           C  
ATOM    273  C   ILE A  16      -6.544  -5.651  39.440  1.00  0.00           C  
ATOM    274  O   ILE A  16      -5.406  -5.378  39.839  1.00  0.00           O  
ATOM    275  CB  ILE A  16      -7.233  -7.770  38.240  1.00  0.00           C  
ATOM    276  CG1 ILE A  16      -7.500  -9.262  38.438  1.00  0.00           C  
ATOM    277  CG2 ILE A  16      -5.972  -7.560  37.419  1.00  0.00           C  
ATOM    278  CD1 ILE A  16      -7.897  -9.979  37.170  1.00  0.00           C  
ATOM    279  H   ILE A  16      -9.240  -7.260  39.752  1.00  0.00           H  
ATOM    280  HA  ILE A  16      -6.414  -7.612  40.222  1.00  0.00           H  
ATOM    281  HB  ILE A  16      -8.084  -7.368  37.692  1.00  0.00           H  
ATOM    282 1HG1 ILE A  16      -6.607  -9.741  38.838  1.00  0.00           H  
ATOM    283 2HG1 ILE A  16      -8.297  -9.395  39.170  1.00  0.00           H  
ATOM    284 1HG2 ILE A  16      -6.072  -8.071  36.462  1.00  0.00           H  
ATOM    285 2HG2 ILE A  16      -5.823  -6.495  37.248  1.00  0.00           H  
ATOM    286 3HG2 ILE A  16      -5.115  -7.964  37.958  1.00  0.00           H  
ATOM    287 1HD1 ILE A  16      -8.071 -11.033  37.387  1.00  0.00           H  
ATOM    288 2HD1 ILE A  16      -8.810  -9.535  36.771  1.00  0.00           H  
ATOM    289 3HD1 ILE A  16      -7.098  -9.888  36.435  1.00  0.00           H  
ATOM    290  N   VAL A  17      -7.325  -4.738  38.855  1.00  0.00           N  
ATOM    291  CA  VAL A  17      -6.795  -3.423  38.507  1.00  0.00           C  
ATOM    292  C   VAL A  17      -6.617  -2.532  39.728  1.00  0.00           C  
ATOM    293  O   VAL A  17      -5.836  -1.574  39.679  1.00  0.00           O  
ATOM    294  CB  VAL A  17      -7.696  -2.730  37.466  1.00  0.00           C  
ATOM    295  CG1 VAL A  17      -7.797  -3.575  36.206  1.00  0.00           C  
ATOM    296  CG2 VAL A  17      -9.075  -2.452  38.048  1.00  0.00           C  
ATOM    297  H   VAL A  17      -8.291  -4.950  38.648  1.00  0.00           H  
ATOM    298  HA  VAL A  17      -5.802  -3.553  38.074  1.00  0.00           H  
ATOM    299  HB  VAL A  17      -7.236  -1.787  37.171  1.00  0.00           H  
ATOM    300 1HG1 VAL A  17      -8.437  -3.072  35.480  1.00  0.00           H  
ATOM    301 2HG1 VAL A  17      -6.804  -3.712  35.779  1.00  0.00           H  
ATOM    302 3HG1 VAL A  17      -8.225  -4.547  36.453  1.00  0.00           H  
ATOM    303 1HG2 VAL A  17      -9.695  -1.962  37.297  1.00  0.00           H  
ATOM    304 2HG2 VAL A  17      -9.540  -3.392  38.346  1.00  0.00           H  
ATOM    305 3HG2 VAL A  17      -8.979  -1.803  38.918  1.00  0.00           H  
ATOM    306  N   THR A  18      -7.316  -2.818  40.827  1.00  0.00           N  
ATOM    307  CA  THR A  18      -7.148  -2.050  42.053  1.00  0.00           C  
ATOM    308  C   THR A  18      -6.280  -2.750  43.086  1.00  0.00           C  
ATOM    309  O   THR A  18      -5.798  -2.091  44.013  1.00  0.00           O  
ATOM    310  CB  THR A  18      -8.510  -1.740  42.687  1.00  0.00           C  
ATOM    311  OG1 THR A  18      -9.106  -2.955  43.161  1.00  0.00           O  
ATOM    312  CG2 THR A  18      -9.435  -1.080  41.675  1.00  0.00           C  
ATOM    313  H   THR A  18      -7.976  -3.582  40.812  1.00  0.00           H  
ATOM    314  HA  THR A  18      -6.657  -1.108  41.807  1.00  0.00           H  
ATOM    315  HB  THR A  18      -8.372  -1.069  43.535  1.00  0.00           H  
ATOM    316  HG1 THR A  18      -8.519  -3.692  42.976  1.00  0.00           H  
ATOM    317 1HG2 THR A  18     -10.395  -0.868  42.144  1.00  0.00           H  
ATOM    318 2HG2 THR A  18      -8.988  -0.149  41.326  1.00  0.00           H  
ATOM    319 3HG2 THR A  18      -9.585  -1.749  40.829  1.00  0.00           H  
ATOM    320  N   GLY A  19      -6.069  -4.057  42.953  1.00  0.00           N  
ATOM    321  CA  GLY A  19      -5.315  -4.789  43.949  1.00  0.00           C  
ATOM    322  C   GLY A  19      -6.033  -4.966  45.265  1.00  0.00           C  
ATOM    323  O   GLY A  19      -5.393  -5.265  46.275  1.00  0.00           O  
ATOM    324  H   GLY A  19      -6.435  -4.551  42.152  1.00  0.00           H  
ATOM    325 1HA  GLY A  19      -5.067  -5.778  43.563  1.00  0.00           H  
ATOM    326 2HA  GLY A  19      -4.374  -4.275  44.143  1.00  0.00           H  
ATOM    327  N   ASN A  20      -7.355  -4.792  45.282  1.00  0.00           N  
ATOM    328  CA  ASN A  20      -8.128  -4.864  46.511  1.00  0.00           C  
ATOM    329  C   ASN A  20      -8.869  -6.190  46.574  1.00  0.00           C  
ATOM    330  O   ASN A  20      -9.809  -6.401  45.792  1.00  0.00           O  
ATOM    331  CB  ASN A  20      -9.110  -3.698  46.595  1.00  0.00           C  
ATOM    332  CG  ASN A  20      -9.893  -3.689  47.890  1.00  0.00           C  
ATOM    333  OD1 ASN A  20      -9.562  -4.405  48.835  1.00  0.00           O  
ATOM    334  ND2 ASN A  20     -10.944  -2.881  47.940  1.00  0.00           N  
ATOM    335  H   ASN A  20      -7.831  -4.604  44.411  1.00  0.00           H  
ATOM    336  HA  ASN A  20      -7.441  -4.802  47.356  1.00  0.00           H  
ATOM    337 1HB  ASN A  20      -8.566  -2.757  46.506  1.00  0.00           H  
ATOM    338 2HB  ASN A  20      -9.810  -3.751  45.761  1.00  0.00           H  
ATOM    339 1HD2 ASN A  20     -11.499  -2.833  48.771  1.00  0.00           H  
ATOM    340 2HD2 ASN A  20     -11.181  -2.320  47.148  1.00  0.00           H  
ATOM    341  N   PRO A  21      -8.485  -7.112  47.463  1.00  0.00           N  
ATOM    342  CA  PRO A  21      -9.202  -8.395  47.564  1.00  0.00           C  
ATOM    343  C   PRO A  21     -10.623  -8.287  48.103  1.00  0.00           C  
ATOM    344  O   PRO A  21     -11.347  -9.291  48.066  1.00  0.00           O  
ATOM    345  CB  PRO A  21      -8.312  -9.211  48.510  1.00  0.00           C  
ATOM    346  CG  PRO A  21      -7.624  -8.174  49.337  1.00  0.00           C  
ATOM    347  CD  PRO A  21      -7.338  -7.052  48.383  1.00  0.00           C  
ATOM    348  HA  PRO A  21      -9.252  -8.861  46.569  1.00  0.00           H  
ATOM    349 1HB  PRO A  21      -8.929  -9.898  49.108  1.00  0.00           H  
ATOM    350 2HB  PRO A  21      -7.613  -9.830  47.928  1.00  0.00           H  
ATOM    351 1HG  PRO A  21      -8.271  -7.862  50.171  1.00  0.00           H  
ATOM    352 2HG  PRO A  21      -6.709  -8.590  49.783  1.00  0.00           H  
ATOM    353 1HD  PRO A  21      -7.304  -6.101  48.934  1.00  0.00           H  
ATOM    354 2HD  PRO A  21      -6.382  -7.239  47.872  1.00  0.00           H  
ATOM    355  N   GLU A  22     -11.037  -7.126  48.622  1.00  0.00           N  
ATOM    356  CA  GLU A  22     -12.403  -6.989  49.122  1.00  0.00           C  
ATOM    357  C   GLU A  22     -13.427  -7.303  48.040  1.00  0.00           C  
ATOM    358  O   GLU A  22     -14.490  -7.869  48.325  1.00  0.00           O  
ATOM    359  CB  GLU A  22     -12.622  -5.582  49.679  1.00  0.00           C  
ATOM    360  CG  GLU A  22     -14.049  -5.320  50.147  1.00  0.00           C  
ATOM    361  CD  GLU A  22     -14.525  -6.296  51.210  1.00  0.00           C  
ATOM    362  OE1 GLU A  22     -13.686  -6.820  51.974  1.00  0.00           O  
ATOM    363  OE2 GLU A  22     -15.746  -6.551  51.267  1.00  0.00           O  
ATOM    364  H   GLU A  22     -10.412  -6.334  48.674  1.00  0.00           H  
ATOM    365  HA  GLU A  22     -12.552  -7.712  49.925  1.00  0.00           H  
ATOM    366 1HB  GLU A  22     -11.952  -5.416  50.523  1.00  0.00           H  
ATOM    367 2HB  GLU A  22     -12.374  -4.845  48.915  1.00  0.00           H  
ATOM    368 1HG  GLU A  22     -14.108  -4.310  50.552  1.00  0.00           H  
ATOM    369 2HG  GLU A  22     -14.718  -5.377  49.289  1.00  0.00           H  
ATOM    370  N   GLN A  23     -13.128  -6.945  46.791  1.00  0.00           N  
ATOM    371  CA  GLN A  23     -14.040  -7.257  45.699  1.00  0.00           C  
ATOM    372  C   GLN A  23     -14.224  -8.762  45.532  1.00  0.00           C  
ATOM    373  O   GLN A  23     -15.288  -9.212  45.092  1.00  0.00           O  
ATOM    374  CB  GLN A  23     -13.527  -6.631  44.402  1.00  0.00           C  
ATOM    375  CG  GLN A  23     -14.623  -6.205  43.441  1.00  0.00           C  
ATOM    376  CD  GLN A  23     -15.421  -5.021  43.943  1.00  0.00           C  
ATOM    377  OE1 GLN A  23     -14.956  -3.882  43.900  1.00  0.00           O  
ATOM    378  NE2 GLN A  23     -16.631  -5.284  44.421  1.00  0.00           N  
ATOM    379  H   GLN A  23     -12.268  -6.455  46.589  1.00  0.00           H  
ATOM    380  HA  GLN A  23     -15.017  -6.836  45.934  1.00  0.00           H  
ATOM    381 1HB  GLN A  23     -12.924  -5.753  44.635  1.00  0.00           H  
ATOM    382 2HB  GLN A  23     -12.883  -7.342  43.884  1.00  0.00           H  
ATOM    383 1HG  GLN A  23     -14.170  -5.927  42.489  1.00  0.00           H  
ATOM    384 2HG  GLN A  23     -15.311  -7.039  43.298  1.00  0.00           H  
ATOM    385 1HE2 GLN A  23     -17.205  -4.541  44.767  1.00  0.00           H  
ATOM    386 2HE2 GLN A  23     -16.970  -6.225  44.436  1.00  0.00           H  
ATOM    387  N   LEU A  24     -13.202  -9.552  45.876  1.00  0.00           N  
ATOM    388  CA  LEU A  24     -13.240 -10.993  45.648  1.00  0.00           C  
ATOM    389  C   LEU A  24     -14.206 -11.724  46.574  1.00  0.00           C  
ATOM    390  O   LEU A  24     -14.632 -12.836  46.243  1.00  0.00           O  
ATOM    391  CB  LEU A  24     -11.828 -11.560  45.784  1.00  0.00           C  
ATOM    392  CG  LEU A  24     -10.940 -11.150  44.611  1.00  0.00           C  
ATOM    393  CD1 LEU A  24      -9.509 -11.581  44.832  1.00  0.00           C  
ATOM    394  CD2 LEU A  24     -11.483 -11.735  43.316  1.00  0.00           C  
ATOM    395  H   LEU A  24     -12.384  -9.143  46.304  1.00  0.00           H  
ATOM    396  HA  LEU A  24     -13.604 -11.174  44.637  1.00  0.00           H  
ATOM    397 1HB  LEU A  24     -11.397 -11.199  46.716  1.00  0.00           H  
ATOM    398 2HB  LEU A  24     -11.893 -12.647  45.835  1.00  0.00           H  
ATOM    399  HG  LEU A  24     -10.920 -10.063  44.532  1.00  0.00           H  
ATOM    400 1HD1 LEU A  24      -8.901 -11.275  43.980  1.00  0.00           H  
ATOM    401 2HD1 LEU A  24      -9.124 -11.113  45.738  1.00  0.00           H  
ATOM    402 3HD1 LEU A  24      -9.468 -12.665  44.936  1.00  0.00           H  
ATOM    403 1HD2 LEU A  24     -10.843 -11.436  42.485  1.00  0.00           H  
ATOM    404 2HD2 LEU A  24     -11.501 -12.823  43.387  1.00  0.00           H  
ATOM    405 3HD2 LEU A  24     -12.495 -11.366  43.146  1.00  0.00           H  
ATOM    406  N   LYS A  25     -14.559 -11.141  47.722  1.00  0.00           N  
ATOM    407  CA  LYS A  25     -15.509 -11.808  48.605  1.00  0.00           C  
ATOM    408  C   LYS A  25     -16.922 -11.725  48.050  1.00  0.00           C  
ATOM    409  O   LYS A  25     -17.717 -12.652  48.236  1.00  0.00           O  
ATOM    410  CB  LYS A  25     -15.459 -11.199  50.007  1.00  0.00           C  
ATOM    411  CG  LYS A  25     -14.176 -11.493  50.775  1.00  0.00           C  
ATOM    412  CD  LYS A  25     -14.202 -10.857  52.157  1.00  0.00           C  
ATOM    413  CE  LYS A  25     -12.921 -11.149  52.925  1.00  0.00           C  
ATOM    414  NZ  LYS A  25     -12.916 -10.502  54.265  1.00  0.00           N  
ATOM    415  H   LYS A  25     -14.181 -10.245  47.993  1.00  0.00           H  
ATOM    416  HA  LYS A  25     -15.238 -12.862  48.671  1.00  0.00           H  
ATOM    417 1HB  LYS A  25     -15.567 -10.117  49.938  1.00  0.00           H  
ATOM    418 2HB  LYS A  25     -16.295 -11.575  50.597  1.00  0.00           H  
ATOM    419 1HG  LYS A  25     -14.055 -12.572  50.882  1.00  0.00           H  
ATOM    420 2HG  LYS A  25     -13.323 -11.103  50.220  1.00  0.00           H  
ATOM    421 1HD  LYS A  25     -14.319  -9.777  52.059  1.00  0.00           H  
ATOM    422 2HD  LYS A  25     -15.049 -11.247  52.721  1.00  0.00           H  
ATOM    423 1HE  LYS A  25     -12.811 -12.225  53.054  1.00  0.00           H  
ATOM    424 2HE  LYS A  25     -12.065 -10.785  52.356  1.00  0.00           H  
ATOM    425 1HZ  LYS A  25     -12.051 -10.719  54.741  1.00  0.00           H  
ATOM    426 2HZ  LYS A  25     -12.998  -9.501  54.156  1.00  0.00           H  
ATOM    427 3HZ  LYS A  25     -13.694 -10.847  54.808  1.00  0.00           H  
ATOM    428  N   GLU A  26     -17.243 -10.629  47.361  1.00  0.00           N  
ATOM    429  CA  GLU A  26     -18.521 -10.531  46.667  1.00  0.00           C  
ATOM    430  C   GLU A  26     -18.568 -11.476  45.474  1.00  0.00           C  
ATOM    431  O   GLU A  26     -19.618 -12.056  45.176  1.00  0.00           O  
ATOM    432  CB  GLU A  26     -18.756  -9.084  46.227  1.00  0.00           C  
ATOM    433  CG  GLU A  26     -20.011  -8.858  45.395  1.00  0.00           C  
ATOM    434  CD  GLU A  26     -21.294  -9.005  46.191  1.00  0.00           C  
ATOM    435  OE1 GLU A  26     -22.374  -9.038  45.565  1.00  0.00           O  
ATOM    436  OE2 GLU A  26     -21.227  -9.091  47.437  1.00  0.00           O  
ATOM    437  H   GLU A  26     -16.598  -9.853  47.315  1.00  0.00           H  
ATOM    438  HA  GLU A  26     -19.313 -10.827  47.356  1.00  0.00           H  
ATOM    439 1HB  GLU A  26     -18.826  -8.443  47.106  1.00  0.00           H  
ATOM    440 2HB  GLU A  26     -17.906  -8.740  45.638  1.00  0.00           H  
ATOM    441 1HG  GLU A  26     -19.978  -7.855  44.971  1.00  0.00           H  
ATOM    442 2HG  GLU A  26     -20.021  -9.570  44.571  1.00  0.00           H  
ATOM    443  N   ALA A  27     -17.440 -11.635  44.775  1.00  0.00           N  
ATOM    444  CA  ALA A  27     -17.376 -12.564  43.651  1.00  0.00           C  
ATOM    445  C   ALA A  27     -17.669 -13.994  44.087  1.00  0.00           C  
ATOM    446  O   ALA A  27     -18.379 -14.729  43.390  1.00  0.00           O  
ATOM    447  CB  ALA A  27     -16.006 -12.476  42.979  1.00  0.00           C  
ATOM    448  H   ALA A  27     -16.616 -11.107  45.024  1.00  0.00           H  
ATOM    449  HA  ALA A  27     -18.145 -12.280  42.932  1.00  0.00           H  
ATOM    450 1HB  ALA A  27     -15.966 -13.172  42.141  1.00  0.00           H  
ATOM    451 2HB  ALA A  27     -15.844 -11.461  42.615  1.00  0.00           H  
ATOM    452 3HB  ALA A  27     -15.231 -12.731  43.700  1.00  0.00           H  
ATOM    453  N   LYS A  28     -17.122 -14.415  45.232  1.00  0.00           N  
ATOM    454  CA  LYS A  28     -17.347 -15.780  45.700  1.00  0.00           C  
ATOM    455  C   LYS A  28     -18.812 -16.031  46.031  1.00  0.00           C  
ATOM    456  O   LYS A  28     -19.361 -17.083  45.682  1.00  0.00           O  
ATOM    457  CB  LYS A  28     -16.480 -16.078  46.920  1.00  0.00           C  
ATOM    458  CG  LYS A  28     -15.001 -16.156  46.637  1.00  0.00           C  
ATOM    459  CD  LYS A  28     -14.255 -16.570  47.889  1.00  0.00           C  
ATOM    460  CE  LYS A  28     -12.821 -16.939  47.573  1.00  0.00           C  
ATOM    461  NZ  LYS A  28     -12.096 -17.465  48.764  1.00  0.00           N  
ATOM    462  H   LYS A  28     -16.548 -13.794  45.784  1.00  0.00           H  
ATOM    463  HA  LYS A  28     -17.072 -16.469  44.901  1.00  0.00           H  
ATOM    464 1HB  LYS A  28     -16.634 -15.305  47.673  1.00  0.00           H  
ATOM    465 2HB  LYS A  28     -16.784 -17.028  47.359  1.00  0.00           H  
ATOM    466 1HG  LYS A  28     -14.820 -16.883  45.845  1.00  0.00           H  
ATOM    467 2HG  LYS A  28     -14.643 -15.183  46.302  1.00  0.00           H  
ATOM    468 1HD  LYS A  28     -14.263 -15.748  48.606  1.00  0.00           H  
ATOM    469 2HD  LYS A  28     -14.752 -17.428  48.341  1.00  0.00           H  
ATOM    470 1HE  LYS A  28     -12.805 -17.698  46.793  1.00  0.00           H  
ATOM    471 2HE  LYS A  28     -12.292 -16.060  47.205  1.00  0.00           H  
ATOM    472 1HZ  LYS A  28     -11.147 -17.696  48.506  1.00  0.00           H  
ATOM    473 2HZ  LYS A  28     -12.085 -16.762  49.490  1.00  0.00           H  
ATOM    474 3HZ  LYS A  28     -12.563 -18.293  49.104  1.00  0.00           H  
ATOM    475  N   LYS A  29     -19.459 -15.085  46.714  1.00  0.00           N  
ATOM    476  CA  LYS A  29     -20.863 -15.267  47.066  1.00  0.00           C  
ATOM    477  C   LYS A  29     -21.735 -15.338  45.819  1.00  0.00           C  
ATOM    478  O   LYS A  29     -22.643 -16.173  45.734  1.00  0.00           O  
ATOM    479  CB  LYS A  29     -21.339 -14.135  47.978  1.00  0.00           C  
ATOM    480  CG  LYS A  29     -20.758 -14.174  49.385  1.00  0.00           C  
ATOM    481  CD  LYS A  29     -21.260 -13.007  50.222  1.00  0.00           C  
ATOM    482  CE  LYS A  29     -20.670 -13.038  51.625  1.00  0.00           C  
ATOM    483  NZ  LYS A  29     -21.119 -11.878  52.443  1.00  0.00           N  
ATOM    484  H   LYS A  29     -18.988 -14.237  46.994  1.00  0.00           H  
ATOM    485  HA  LYS A  29     -20.967 -16.215  47.594  1.00  0.00           H  
ATOM    486 1HB  LYS A  29     -21.076 -13.175  47.533  1.00  0.00           H  
ATOM    487 2HB  LYS A  29     -22.425 -14.169  48.063  1.00  0.00           H  
ATOM    488 1HG  LYS A  29     -21.043 -15.108  49.871  1.00  0.00           H  
ATOM    489 2HG  LYS A  29     -19.671 -14.130  49.331  1.00  0.00           H  
ATOM    490 1HD  LYS A  29     -20.983 -12.068  49.741  1.00  0.00           H  
ATOM    491 2HD  LYS A  29     -22.346 -13.052  50.295  1.00  0.00           H  
ATOM    492 1HE  LYS A  29     -20.970 -13.957  52.125  1.00  0.00           H  
ATOM    493 2HE  LYS A  29     -19.582 -13.022  51.563  1.00  0.00           H  
ATOM    494 1HZ  LYS A  29     -20.707 -11.935  53.363  1.00  0.00           H  
ATOM    495 2HZ  LYS A  29     -20.830 -11.019  51.997  1.00  0.00           H  
ATOM    496 3HZ  LYS A  29     -22.126 -11.893  52.524  1.00  0.00           H  
ATOM    497  N   LEU A  30     -21.474 -14.467  44.841  1.00  0.00           N  
ATOM    498  CA  LEU A  30     -22.208 -14.526  43.582  1.00  0.00           C  
ATOM    499  C   LEU A  30     -21.936 -15.823  42.831  1.00  0.00           C  
ATOM    500  O   LEU A  30     -22.824 -16.339  42.143  1.00  0.00           O  
ATOM    501  CB  LEU A  30     -21.848 -13.323  42.711  1.00  0.00           C  
ATOM    502  CG  LEU A  30     -22.315 -11.948  43.189  1.00  0.00           C  
ATOM    503  CD1 LEU A  30     -21.426 -10.859  42.612  1.00  0.00           C  
ATOM    504  CD2 LEU A  30     -23.765 -11.717  42.800  1.00  0.00           C  
ATOM    505  H   LEU A  30     -20.765 -13.758  44.964  1.00  0.00           H  
ATOM    506  HA  LEU A  30     -23.275 -14.496  43.802  1.00  0.00           H  
ATOM    507 1HB  LEU A  30     -20.764 -13.274  42.617  1.00  0.00           H  
ATOM    508 2HB  LEU A  30     -22.271 -13.474  41.718  1.00  0.00           H  
ATOM    509  HG  LEU A  30     -22.225 -11.890  44.274  1.00  0.00           H  
ATOM    510 1HD1 LEU A  30     -21.770  -9.885  42.961  1.00  0.00           H  
ATOM    511 2HD1 LEU A  30     -20.398 -11.018  42.938  1.00  0.00           H  
ATOM    512 3HD1 LEU A  30     -21.471 -10.891  41.524  1.00  0.00           H  
ATOM    513 1HD2 LEU A  30     -24.083 -10.734  43.148  1.00  0.00           H  
ATOM    514 2HD2 LEU A  30     -23.863 -11.767  41.715  1.00  0.00           H  
ATOM    515 3HD2 LEU A  30     -24.391 -12.484  43.257  1.00  0.00           H  
ATOM    516  N   LEU A  31     -20.717 -16.359  42.939  1.00  0.00           N  
ATOM    517  CA  LEU A  31     -20.406 -17.622  42.277  1.00  0.00           C  
ATOM    518  C   LEU A  31     -21.240 -18.761  42.847  1.00  0.00           C  
ATOM    519  O   LEU A  31     -21.691 -19.643  42.106  1.00  0.00           O  
ATOM    520  CB  LEU A  31     -18.916 -17.931  42.409  1.00  0.00           C  
ATOM    521  CG  LEU A  31     -18.434 -19.237  41.771  1.00  0.00           C  
ATOM    522  CD1 LEU A  31     -18.873 -19.338  40.312  1.00  0.00           C  
ATOM    523  CD2 LEU A  31     -16.925 -19.361  41.892  1.00  0.00           C  
ATOM    524  H   LEU A  31     -19.999 -15.897  43.479  1.00  0.00           H  
ATOM    525  HA  LEU A  31     -20.653 -17.528  41.220  1.00  0.00           H  
ATOM    526 1HB  LEU A  31     -18.351 -17.119  41.954  1.00  0.00           H  
ATOM    527 2HB  LEU A  31     -18.662 -17.973  43.468  1.00  0.00           H  
ATOM    528  HG  LEU A  31     -18.901 -20.083  42.276  1.00  0.00           H  
ATOM    529 1HD1 LEU A  31     -18.515 -20.277  39.888  1.00  0.00           H  
ATOM    530 2HD1 LEU A  31     -19.961 -19.308  40.257  1.00  0.00           H  
ATOM    531 3HD1 LEU A  31     -18.457 -18.504  39.748  1.00  0.00           H  
ATOM    532 1HD2 LEU A  31     -16.599 -20.295  41.434  1.00  0.00           H  
ATOM    533 2HD2 LEU A  31     -16.449 -18.522  41.384  1.00  0.00           H  
ATOM    534 3HD2 LEU A  31     -16.643 -19.355  42.945  1.00  0.00           H  
ATOM    535  N   GLU A  32     -21.457 -18.760  44.165  1.00  0.00           N  
ATOM    536  CA  GLU A  32     -22.249 -19.817  44.779  1.00  0.00           C  
ATOM    537  C   GLU A  32     -23.719 -19.703  44.400  1.00  0.00           C  
ATOM    538  O   GLU A  32     -24.423 -20.717  44.342  1.00  0.00           O  
ATOM    539  CB  GLU A  32     -22.083 -19.779  46.297  1.00  0.00           C  
ATOM    540  CG  GLU A  32     -20.648 -19.982  46.754  1.00  0.00           C  
ATOM    541  CD  GLU A  32     -20.021 -21.234  46.172  1.00  0.00           C  
ATOM    542  OE1 GLU A  32     -20.556 -22.338  46.412  1.00  0.00           O  
ATOM    543  OE2 GLU A  32     -18.988 -21.114  45.479  1.00  0.00           O  
ATOM    544  H   GLU A  32     -21.076 -18.029  44.748  1.00  0.00           H  
ATOM    545  HA  GLU A  32     -21.890 -20.778  44.409  1.00  0.00           H  
ATOM    546 1HB  GLU A  32     -22.432 -18.819  46.677  1.00  0.00           H  
ATOM    547 2HB  GLU A  32     -22.701 -20.555  46.750  1.00  0.00           H  
ATOM    548 1HG  GLU A  32     -20.056 -19.118  46.454  1.00  0.00           H  
ATOM    549 2HG  GLU A  32     -20.629 -20.041  47.841  1.00  0.00           H  
ATOM    550  N   LYS A  33     -24.197 -18.487  44.129  1.00  0.00           N  
ATOM    551  CA  LYS A  33     -25.555 -18.333  43.618  1.00  0.00           C  
ATOM    552  C   LYS A  33     -25.647 -18.811  42.178  1.00  0.00           C  
ATOM    553  O   LYS A  33     -26.626 -19.461  41.795  1.00  0.00           O  
ATOM    554  CB  LYS A  33     -26.011 -16.878  43.736  1.00  0.00           C  
ATOM    555  CG  LYS A  33     -27.485 -16.667  43.403  1.00  0.00           C  
ATOM    556  CD  LYS A  33     -28.076 -15.507  44.202  1.00  0.00           C  
ATOM    557  CE  LYS A  33     -27.494 -14.162  43.776  1.00  0.00           C  
ATOM    558  NZ  LYS A  33     -27.548 -13.139  44.866  1.00  0.00           N  
ATOM    559  H   LYS A  33     -23.629 -17.664  44.273  1.00  0.00           H  
ATOM    560  HA  LYS A  33     -26.222 -18.956  44.215  1.00  0.00           H  
ATOM    561 1HB  LYS A  33     -25.837 -16.523  44.752  1.00  0.00           H  
ATOM    562 2HB  LYS A  33     -25.418 -16.255  43.066  1.00  0.00           H  
ATOM    563 1HG  LYS A  33     -27.591 -16.454  42.339  1.00  0.00           H  
ATOM    564 2HG  LYS A  33     -28.043 -17.575  43.631  1.00  0.00           H  
ATOM    565 1HD  LYS A  33     -29.157 -15.480  44.059  1.00  0.00           H  
ATOM    566 2HD  LYS A  33     -27.871 -15.654  45.262  1.00  0.00           H  
ATOM    567 1HE  LYS A  33     -26.455 -14.294  43.478  1.00  0.00           H  
ATOM    568 2HE  LYS A  33     -28.049 -13.781  42.919  1.00  0.00           H  
ATOM    569 1HZ  LYS A  33     -27.153 -12.271  44.534  1.00  0.00           H  
ATOM    570 2HZ  LYS A  33     -28.509 -12.988  45.140  1.00  0.00           H  
ATOM    571 3HZ  LYS A  33     -27.019 -13.466  45.662  1.00  0.00           H  
ATOM    572  N   LEU A  34     -24.636 -18.498  41.367  1.00  0.00           N  
ATOM    573  CA  LEU A  34     -24.625 -18.962  39.984  1.00  0.00           C  
ATOM    574  C   LEU A  34     -24.630 -20.483  39.909  1.00  0.00           C  
ATOM    575  O   LEU A  34     -25.326 -21.068  39.072  1.00  0.00           O  
ATOM    576  CB  LEU A  34     -23.405 -18.397  39.259  1.00  0.00           C  
ATOM    577  CG  LEU A  34     -23.183 -18.857  37.821  1.00  0.00           C  
ATOM    578  CD1 LEU A  34     -24.312 -18.384  36.913  1.00  0.00           C  
ATOM    579  CD2 LEU A  34     -21.833 -18.370  37.316  1.00  0.00           C  
ATOM    580  H   LEU A  34     -23.867 -17.936  41.703  1.00  0.00           H  
ATOM    581  HA  LEU A  34     -25.528 -18.602  39.492  1.00  0.00           H  
ATOM    582 1HB  LEU A  34     -23.485 -17.311  39.239  1.00  0.00           H  
ATOM    583 2HB  LEU A  34     -22.511 -18.664  39.822  1.00  0.00           H  
ATOM    584  HG  LEU A  34     -23.207 -19.946  37.779  1.00  0.00           H  
ATOM    585 1HD1 LEU A  34     -24.128 -18.726  35.895  1.00  0.00           H  
ATOM    586 2HD1 LEU A  34     -25.259 -18.793  37.266  1.00  0.00           H  
ATOM    587 3HD1 LEU A  34     -24.358 -17.296  36.927  1.00  0.00           H  
ATOM    588 1HD2 LEU A  34     -21.686 -18.705  36.289  1.00  0.00           H  
ATOM    589 2HD2 LEU A  34     -21.803 -17.281  37.350  1.00  0.00           H  
ATOM    590 3HD2 LEU A  34     -21.041 -18.774  37.947  1.00  0.00           H  
ATOM    591  N   LYS A  35     -23.852 -21.140  40.774  1.00  0.00           N  
ATOM    592  CA  LYS A  35     -23.770 -22.597  40.744  1.00  0.00           C  
ATOM    593  C   LYS A  35     -25.126 -23.239  41.029  1.00  0.00           C  
ATOM    594  O   LYS A  35     -25.488 -24.242  40.402  1.00  0.00           O  
ATOM    595  CB  LYS A  35     -22.711 -23.084  41.733  1.00  0.00           C  
ATOM    596  CG  LYS A  35     -21.283 -23.044  41.181  1.00  0.00           C  
ATOM    597  CD  LYS A  35     -20.299 -22.678  42.276  1.00  0.00           C  
ATOM    598  CE  LYS A  35     -19.822 -23.905  43.041  1.00  0.00           C  
ATOM    599  NZ  LYS A  35     -18.501 -23.648  43.680  1.00  0.00           N  
ATOM    600  H   LYS A  35     -23.312 -20.631  41.459  1.00  0.00           H  
ATOM    601  HA  LYS A  35     -23.482 -22.907  39.739  1.00  0.00           H  
ATOM    602 1HB  LYS A  35     -22.744 -22.470  42.634  1.00  0.00           H  
ATOM    603 2HB  LYS A  35     -22.933 -24.110  42.028  1.00  0.00           H  
ATOM    604 1HG  LYS A  35     -21.023 -24.021  40.773  1.00  0.00           H  
ATOM    605 2HG  LYS A  35     -21.223 -22.308  40.380  1.00  0.00           H  
ATOM    606 1HD  LYS A  35     -19.434 -22.180  41.836  1.00  0.00           H  
ATOM    607 2HD  LYS A  35     -20.774 -21.992  42.977  1.00  0.00           H  
ATOM    608 1HE  LYS A  35     -20.552 -24.162  43.808  1.00  0.00           H  
ATOM    609 2HE  LYS A  35     -19.735 -24.749  42.357  1.00  0.00           H  
ATOM    610 1HZ  LYS A  35     -18.203 -24.473  44.181  1.00  0.00           H  
ATOM    611 2HZ  LYS A  35     -17.820 -23.422  42.968  1.00  0.00           H  
ATOM    612 3HZ  LYS A  35     -18.583 -22.875  44.324  1.00  0.00           H  
ATOM    613  N   LYS A  36     -25.889 -22.676  41.972  1.00  0.00           N  
ATOM    614  CA  LYS A  36     -27.193 -23.243  42.311  1.00  0.00           C  
ATOM    615  C   LYS A  36     -28.183 -23.139  41.159  1.00  0.00           C  
ATOM    616  O   LYS A  36     -29.025 -24.029  40.989  1.00  0.00           O  
ATOM    617  CB  LYS A  36     -27.756 -22.555  43.557  1.00  0.00           C  
ATOM    618  CG  LYS A  36     -27.184 -23.085  44.867  1.00  0.00           C  
ATOM    619  CD  LYS A  36     -27.011 -21.976  45.897  1.00  0.00           C  
ATOM    620  CE  LYS A  36     -27.468 -22.426  47.279  1.00  0.00           C  
ATOM    621  NZ  LYS A  36     -26.357 -22.456  48.272  1.00  0.00           N  
ATOM    622  H   LYS A  36     -25.569 -21.851  42.460  1.00  0.00           H  
ATOM    623  HA  LYS A  36     -27.064 -24.305  42.523  1.00  0.00           H  
ATOM    624 1HB  LYS A  36     -27.552 -21.485  43.506  1.00  0.00           H  
ATOM    625 2HB  LYS A  36     -28.839 -22.680  43.584  1.00  0.00           H  
ATOM    626 1HG  LYS A  36     -27.853 -23.843  45.276  1.00  0.00           H  
ATOM    627 2HG  LYS A  36     -26.214 -23.545  44.681  1.00  0.00           H  
ATOM    628 1HD  LYS A  36     -25.961 -21.686  45.947  1.00  0.00           H  
ATOM    629 2HD  LYS A  36     -27.596 -21.106  45.597  1.00  0.00           H  
ATOM    630 1HE  LYS A  36     -28.238 -21.749  47.645  1.00  0.00           H  
ATOM    631 2HE  LYS A  36     -27.896 -23.426  47.213  1.00  0.00           H  
ATOM    632 1HZ  LYS A  36     -26.713 -22.760  49.167  1.00  0.00           H  
ATOM    633 2HZ  LYS A  36     -25.642 -23.097  47.959  1.00  0.00           H  
ATOM    634 3HZ  LYS A  36     -25.962 -21.531  48.364  1.00  0.00           H  
ATOM    635  N   LEU A  37     -28.106 -22.069  40.363  1.00  0.00           N  
ATOM    636  CA  LEU A  37     -29.056 -21.891  39.268  1.00  0.00           C  
ATOM    637  C   LEU A  37     -28.827 -22.883  38.132  1.00  0.00           C  
ATOM    638  O   LEU A  37     -29.773 -23.210  37.405  1.00  0.00           O  
ATOM    639  CB  LEU A  37     -28.996 -20.457  38.738  1.00  0.00           C  
ATOM    640  CG  LEU A  37     -29.862 -19.390  39.424  1.00  0.00           C  
ATOM    641  CD1 LEU A  37     -31.338 -19.651  39.154  1.00  0.00           C  
ATOM    642  CD2 LEU A  37     -29.605 -19.283  40.926  1.00  0.00           C  
ATOM    643  H   LEU A  37     -27.390 -21.373  40.511  1.00  0.00           H  
ATOM    644  HA  LEU A  37     -30.060 -22.081  39.647  1.00  0.00           H  
ATOM    645 1HB  LEU A  37     -27.968 -20.105  38.804  1.00  0.00           H  
ATOM    646 2HB  LEU A  37     -29.290 -20.462  37.688  1.00  0.00           H  
ATOM    647  HG  LEU A  37     -29.654 -18.414  38.984  1.00  0.00           H  
ATOM    648 1HD1 LEU A  37     -31.939 -18.886  39.647  1.00  0.00           H  
ATOM    649 2HD1 LEU A  37     -31.522 -19.620  38.080  1.00  0.00           H  
ATOM    650 3HD1 LEU A  37     -31.611 -20.632  39.542  1.00  0.00           H  
ATOM    651 1HD2 LEU A  37     -30.247 -18.511  41.351  1.00  0.00           H  
ATOM    652 2HD2 LEU A  37     -29.823 -20.239  41.402  1.00  0.00           H  
ATOM    653 3HD2 LEU A  37     -28.561 -19.022  41.099  1.00  0.00           H  
ATOM    654  N   GLY A  38     -27.597 -23.360  37.952  1.00  0.00           N  
ATOM    655  CA  GLY A  38     -27.309 -24.300  36.885  1.00  0.00           C  
ATOM    656  C   GLY A  38     -26.031 -25.071  37.131  1.00  0.00           C  
ATOM    657  O   GLY A  38     -24.940 -24.611  36.783  1.00  0.00           O  
ATOM    658  H   GLY A  38     -26.849 -23.067  38.564  1.00  0.00           H  
ATOM    659 1HA  GLY A  38     -28.137 -25.002  36.785  1.00  0.00           H  
ATOM    660 2HA  GLY A  38     -27.227 -23.764  35.940  1.00  0.00           H  
ATOM    661  N   ARG A  39     -26.166 -26.252  37.739  1.00  0.00           N  
ATOM    662  CA  ARG A  39     -25.020 -27.047  38.164  1.00  0.00           C  
ATOM    663  C   ARG A  39     -24.233 -27.626  36.996  1.00  0.00           C  
ATOM    664  O   ARG A  39     -23.103 -28.084  37.196  1.00  0.00           O  
ATOM    665  CB  ARG A  39     -25.493 -28.157  39.104  1.00  0.00           C  
ATOM    666  CG  ARG A  39     -26.198 -27.603  40.334  1.00  0.00           C  
ATOM    667  CD  ARG A  39     -25.675 -28.188  41.642  1.00  0.00           C  
ATOM    668  NE  ARG A  39     -25.951 -27.299  42.772  1.00  0.00           N  
ATOM    669  CZ  ARG A  39     -25.018 -26.751  43.550  1.00  0.00           C  
ATOM    670  NH1 ARG A  39     -25.372 -25.952  44.550  1.00  0.00           N  
ATOM    671  NH2 ARG A  39     -23.734 -27.016  43.347  1.00  0.00           N  
ATOM    672  H   ARG A  39     -27.098 -26.603  37.908  1.00  0.00           H  
ATOM    673  HA  ARG A  39     -24.327 -26.397  38.698  1.00  0.00           H  
ATOM    674 1HB  ARG A  39     -26.174 -28.819  38.571  1.00  0.00           H  
ATOM    675 2HB  ARG A  39     -24.638 -28.754  39.422  1.00  0.00           H  
ATOM    676 1HG  ARG A  39     -26.058 -26.523  40.378  1.00  0.00           H  
ATOM    677 2HG  ARG A  39     -27.263 -27.829  40.276  1.00  0.00           H  
ATOM    678 1HD  ARG A  39     -26.158 -29.147  41.830  1.00  0.00           H  
ATOM    679 2HD  ARG A  39     -24.598 -28.332  41.571  1.00  0.00           H  
ATOM    680  HE  ARG A  39     -26.918 -27.085  42.977  1.00  0.00           H  
ATOM    681 1HH1 ARG A  39     -26.349 -25.759  44.721  1.00  0.00           H  
ATOM    682 2HH1 ARG A  39     -24.665 -25.537  45.139  1.00  0.00           H  
ATOM    683 1HH2 ARG A  39     -23.458 -27.637  42.598  1.00  0.00           H  
ATOM    684 2HH2 ARG A  39     -23.033 -26.598  43.940  1.00  0.00           H  
ATOM    685  N   LEU A  40     -24.798 -27.632  35.796  1.00  0.00           N  
ATOM    686  CA  LEU A  40     -24.104 -28.153  34.627  1.00  0.00           C  
ATOM    687  C   LEU A  40     -23.336 -27.077  33.870  1.00  0.00           C  
ATOM    688  O   LEU A  40     -22.687 -27.388  32.867  1.00  0.00           O  
ATOM    689  CB  LEU A  40     -25.101 -28.847  33.693  1.00  0.00           C  
ATOM    690  CG  LEU A  40     -25.453 -30.300  34.033  1.00  0.00           C  
ATOM    691  CD1 LEU A  40     -26.215 -30.418  35.343  1.00  0.00           C  
ATOM    692  CD2 LEU A  40     -26.259 -30.907  32.905  1.00  0.00           C  
ATOM    693  H   LEU A  40     -25.733 -27.266  35.690  1.00  0.00           H  
ATOM    694  HA  LEU A  40     -23.366 -28.882  34.960  1.00  0.00           H  
ATOM    695 1HB  LEU A  40     -26.030 -28.279  33.693  1.00  0.00           H  
ATOM    696 2HB  LEU A  40     -24.694 -28.839  32.682  1.00  0.00           H  
ATOM    697  HG  LEU A  40     -24.536 -30.874  34.171  1.00  0.00           H  
ATOM    698 1HD1 LEU A  40     -26.441 -31.466  35.539  1.00  0.00           H  
ATOM    699 2HD1 LEU A  40     -25.606 -30.020  36.155  1.00  0.00           H  
ATOM    700 3HD1 LEU A  40     -27.144 -29.854  35.275  1.00  0.00           H  
ATOM    701 1HD2 LEU A  40     -26.507 -31.940  33.150  1.00  0.00           H  
ATOM    702 2HD2 LEU A  40     -27.178 -30.337  32.766  1.00  0.00           H  
ATOM    703 3HD2 LEU A  40     -25.674 -30.882  31.985  1.00  0.00           H  
ATOM    704  N   ASP A  41     -23.396 -25.828  34.329  1.00  0.00           N  
ATOM    705  CA  ASP A  41     -22.728 -24.722  33.651  1.00  0.00           C  
ATOM    706  C   ASP A  41     -21.213 -24.883  33.767  1.00  0.00           C  
ATOM    707  O   ASP A  41     -20.670 -24.939  34.875  1.00  0.00           O  
ATOM    708  CB  ASP A  41     -23.191 -23.397  34.253  1.00  0.00           C  
ATOM    709  CG  ASP A  41     -22.625 -22.192  33.529  1.00  0.00           C  
ATOM    710  OD1 ASP A  41     -21.404 -21.967  33.619  1.00  0.00           O  
ATOM    711  OD2 ASP A  41     -23.403 -21.464  32.877  1.00  0.00           O  
ATOM    712  H   ASP A  41     -23.920 -25.643  35.172  1.00  0.00           H  
ATOM    713  HA  ASP A  41     -23.000 -24.748  32.596  1.00  0.00           H  
ATOM    714 1HB  ASP A  41     -24.279 -23.344  34.222  1.00  0.00           H  
ATOM    715 2HB  ASP A  41     -22.891 -23.348  35.300  1.00  0.00           H  
ATOM    716  N   GLN A  42     -20.532 -24.952  32.622  1.00  0.00           N  
ATOM    717  CA  GLN A  42     -19.088 -25.146  32.601  1.00  0.00           C  
ATOM    718  C   GLN A  42     -18.298 -23.871  32.867  1.00  0.00           C  
ATOM    719  O   GLN A  42     -17.090 -23.955  33.110  1.00  0.00           O  
ATOM    720  CB  GLN A  42     -18.658 -25.757  31.266  1.00  0.00           C  
ATOM    721  CG  GLN A  42     -19.266 -27.126  30.990  1.00  0.00           C  
ATOM    722  CD  GLN A  42     -18.985 -28.124  32.101  1.00  0.00           C  
ATOM    723  OE1 GLN A  42     -19.847 -28.405  32.935  1.00  0.00           O  
ATOM    724  NE2 GLN A  42     -17.770 -28.658  32.121  1.00  0.00           N  
ATOM    725  H   GLN A  42     -21.030 -24.868  31.747  1.00  0.00           H  
ATOM    726  HA  GLN A  42     -18.820 -25.832  33.404  1.00  0.00           H  
ATOM    727 1HB  GLN A  42     -18.941 -25.089  30.452  1.00  0.00           H  
ATOM    728 2HB  GLN A  42     -17.573 -25.857  31.244  1.00  0.00           H  
ATOM    729 1HG  GLN A  42     -20.346 -27.019  30.893  1.00  0.00           H  
ATOM    730 2HG  GLN A  42     -18.845 -27.519  30.065  1.00  0.00           H  
ATOM    731 1HE2 GLN A  42     -17.526 -29.322  32.829  1.00  0.00           H  
ATOM    732 2HE2 GLN A  42     -17.097 -28.397  31.428  1.00  0.00           H  
ATOM    733  N   ASP A  43     -18.934 -22.699  32.825  1.00  0.00           N  
ATOM    734  CA  ASP A  43     -18.212 -21.468  33.127  1.00  0.00           C  
ATOM    735  C   ASP A  43     -17.879 -21.360  34.612  1.00  0.00           C  
ATOM    736  O   ASP A  43     -16.919 -20.675  34.979  1.00  0.00           O  
ATOM    737  CB  ASP A  43     -19.022 -20.252  32.679  1.00  0.00           C  
ATOM    738  CG  ASP A  43     -19.054 -20.093  31.174  1.00  0.00           C  
ATOM    739  OD1 ASP A  43     -18.182 -20.671  30.491  1.00  0.00           O  
ATOM    740  OD2 ASP A  43     -19.961 -19.395  30.672  1.00  0.00           O  
ATOM    741  H   ASP A  43     -19.914 -22.649  32.586  1.00  0.00           H  
ATOM    742  HA  ASP A  43     -17.267 -21.478  32.582  1.00  0.00           H  
ATOM    743 1HB  ASP A  43     -20.045 -20.342  33.044  1.00  0.00           H  
ATOM    744 2HB  ASP A  43     -18.596 -19.349  33.118  1.00  0.00           H  
ATOM    745  N   ALA A  44     -18.676 -21.998  35.476  1.00  0.00           N  
ATOM    746  CA  ALA A  44     -18.473 -21.877  36.918  1.00  0.00           C  
ATOM    747  C   ALA A  44     -17.059 -22.265  37.332  1.00  0.00           C  
ATOM    748  O   ALA A  44     -16.451 -21.603  38.181  1.00  0.00           O  
ATOM    749  CB  ALA A  44     -19.500 -22.729  37.666  1.00  0.00           C  
ATOM    750  H   ALA A  44     -19.431 -22.574  35.132  1.00  0.00           H  
ATOM    751  HA  ALA A  44     -18.611 -20.831  37.193  1.00  0.00           H  
ATOM    752 1HB  ALA A  44     -19.340 -22.632  38.740  1.00  0.00           H  
ATOM    753 2HB  ALA A  44     -20.505 -22.389  37.417  1.00  0.00           H  
ATOM    754 3HB  ALA A  44     -19.387 -23.772  37.376  1.00  0.00           H  
ATOM    755  N   LYS A  45     -16.523 -23.345  36.753  1.00  0.00           N  
ATOM    756  CA  LYS A  45     -15.147 -23.738  37.046  1.00  0.00           C  
ATOM    757  C   LYS A  45     -14.165 -22.642  36.651  1.00  0.00           C  
ATOM    758  O   LYS A  45     -13.143 -22.442  37.318  1.00  0.00           O  
ATOM    759  CB  LYS A  45     -14.796 -25.041  36.326  1.00  0.00           C  
ATOM    760  CG  LYS A  45     -13.410 -25.584  36.647  1.00  0.00           C  
ATOM    761  CD  LYS A  45     -13.170 -26.923  35.967  1.00  0.00           C  
ATOM    762  CE  LYS A  45     -11.776 -27.455  36.267  1.00  0.00           C  
ATOM    763  NZ  LYS A  45     -11.527 -28.766  35.608  1.00  0.00           N  
ATOM    764  H   LYS A  45     -17.066 -23.900  36.107  1.00  0.00           H  
ATOM    765  HA  LYS A  45     -15.052 -23.889  38.122  1.00  0.00           H  
ATOM    766 1HB  LYS A  45     -15.525 -25.809  36.589  1.00  0.00           H  
ATOM    767 2HB  LYS A  45     -14.855 -24.889  35.249  1.00  0.00           H  
ATOM    768 1HG  LYS A  45     -12.654 -24.874  36.309  1.00  0.00           H  
ATOM    769 2HG  LYS A  45     -13.309 -25.709  37.725  1.00  0.00           H  
ATOM    770 1HD  LYS A  45     -13.908 -27.646  36.316  1.00  0.00           H  
ATOM    771 2HD  LYS A  45     -13.280 -26.809  34.889  1.00  0.00           H  
ATOM    772 1HE  LYS A  45     -11.032 -26.740  35.920  1.00  0.00           H  
ATOM    773 2HE  LYS A  45     -11.657 -27.576  37.344  1.00  0.00           H  
ATOM    774 1HZ  LYS A  45     -10.594 -29.084  35.832  1.00  0.00           H  
ATOM    775 2HZ  LYS A  45     -12.201 -29.443  35.938  1.00  0.00           H  
ATOM    776 3HZ  LYS A  45     -11.616 -28.663  34.608  1.00  0.00           H  
ATOM    777  N   LYS A  46     -14.459 -21.923  35.566  1.00  0.00           N  
ATOM    778  CA  LYS A  46     -13.571 -20.855  35.118  1.00  0.00           C  
ATOM    779  C   LYS A  46     -13.555 -19.703  36.116  1.00  0.00           C  
ATOM    780  O   LYS A  46     -12.489 -19.164  36.434  1.00  0.00           O  
ATOM    781  CB  LYS A  46     -14.018 -20.368  33.740  1.00  0.00           C  
ATOM    782  CG  LYS A  46     -14.111 -21.467  32.691  1.00  0.00           C  
ATOM    783  CD  LYS A  46     -14.169 -20.881  31.292  1.00  0.00           C  
ATOM    784  CE  LYS A  46     -14.684 -21.908  30.300  1.00  0.00           C  
ATOM    785  NZ  LYS A  46     -15.217 -21.279  29.059  1.00  0.00           N  
ATOM    786  H   LYS A  46     -15.302 -22.113  35.044  1.00  0.00           H  
ATOM    787  HA  LYS A  46     -12.559 -21.254  35.046  1.00  0.00           H  
ATOM    788 1HB  LYS A  46     -14.997 -19.896  33.821  1.00  0.00           H  
ATOM    789 2HB  LYS A  46     -13.320 -19.614  33.377  1.00  0.00           H  
ATOM    790 1HG  LYS A  46     -13.241 -22.120  32.769  1.00  0.00           H  
ATOM    791 2HG  LYS A  46     -15.006 -22.062  32.866  1.00  0.00           H  
ATOM    792 1HD  LYS A  46     -14.829 -20.013  31.288  1.00  0.00           H  
ATOM    793 2HD  LYS A  46     -13.172 -20.559  30.991  1.00  0.00           H  
ATOM    794 1HE  LYS A  46     -13.877 -22.586  30.027  1.00  0.00           H  
ATOM    795 2HE  LYS A  46     -15.480 -22.493  30.762  1.00  0.00           H  
ATOM    796 1HZ  LYS A  46     -15.547 -21.998  28.431  1.00  0.00           H  
ATOM    797 2HZ  LYS A  46     -15.981 -20.662  29.295  1.00  0.00           H  
ATOM    798 3HZ  LYS A  46     -14.485 -20.750  28.608  1.00  0.00           H  
ATOM    799  N   PHE A  47     -14.731 -19.315  36.620  1.00  0.00           N  
ATOM    800  CA  PHE A  47     -14.808 -18.277  37.645  1.00  0.00           C  
ATOM    801  C   PHE A  47     -14.088 -18.702  38.915  1.00  0.00           C  
ATOM    802  O   PHE A  47     -13.391 -17.896  39.544  1.00  0.00           O  
ATOM    803  CB  PHE A  47     -16.269 -17.952  37.954  1.00  0.00           C  
ATOM    804  CG  PHE A  47     -16.939 -17.108  36.910  1.00  0.00           C  
ATOM    805  CD1 PHE A  47     -16.564 -15.790  36.720  1.00  0.00           C  
ATOM    806  CD2 PHE A  47     -17.951 -17.632  36.122  1.00  0.00           C  
ATOM    807  CE1 PHE A  47     -17.182 -15.008  35.762  1.00  0.00           C  
ATOM    808  CE2 PHE A  47     -18.570 -16.857  35.164  1.00  0.00           C  
ATOM    809  CZ  PHE A  47     -18.185 -15.543  34.984  1.00  0.00           C  
ATOM    810  H   PHE A  47     -15.583 -19.744  36.289  1.00  0.00           H  
ATOM    811  HA  PHE A  47     -14.320 -17.378  37.265  1.00  0.00           H  
ATOM    812 1HB  PHE A  47     -16.834 -18.878  38.055  1.00  0.00           H  
ATOM    813 2HB  PHE A  47     -16.331 -17.426  38.906  1.00  0.00           H  
ATOM    814  HD1 PHE A  47     -15.770 -15.368  37.336  1.00  0.00           H  
ATOM    815  HD2 PHE A  47     -18.256 -18.669  36.264  1.00  0.00           H  
ATOM    816  HE1 PHE A  47     -16.875 -13.972  35.624  1.00  0.00           H  
ATOM    817  HE2 PHE A  47     -19.364 -17.281  34.549  1.00  0.00           H  
ATOM    818  HZ  PHE A  47     -18.675 -14.931  34.229  1.00  0.00           H  
ATOM    819  N   GLU A  48     -14.255 -19.966  39.312  1.00  0.00           N  
ATOM    820  CA  GLU A  48     -13.611 -20.459  40.523  1.00  0.00           C  
ATOM    821  C   GLU A  48     -12.096 -20.370  40.409  1.00  0.00           C  
ATOM    822  O   GLU A  48     -11.421 -19.874  41.319  1.00  0.00           O  
ATOM    823  CB  GLU A  48     -14.049 -21.900  40.780  1.00  0.00           C  
ATOM    824  CG  GLU A  48     -13.596 -22.490  42.102  1.00  0.00           C  
ATOM    825  CD  GLU A  48     -14.099 -23.908  42.289  1.00  0.00           C  
ATOM    826  OE1 GLU A  48     -13.366 -24.733  42.877  1.00  0.00           O  
ATOM    827  OE2 GLU A  48     -15.223 -24.203  41.831  1.00  0.00           O  
ATOM    828  H   GLU A  48     -14.833 -20.594  38.772  1.00  0.00           H  
ATOM    829  HA  GLU A  48     -13.925 -19.835  41.360  1.00  0.00           H  
ATOM    830 1HB  GLU A  48     -15.137 -21.960  40.753  1.00  0.00           H  
ATOM    831 2HB  GLU A  48     -13.666 -22.544  39.988  1.00  0.00           H  
ATOM    832 1HG  GLU A  48     -12.507 -22.485  42.136  1.00  0.00           H  
ATOM    833 2HG  GLU A  48     -13.960 -21.860  42.913  1.00  0.00           H  
ATOM    834  N   LYS A  49     -11.544 -20.836  39.284  1.00  0.00           N  
ATOM    835  CA  LYS A  49     -10.102 -20.754  39.080  1.00  0.00           C  
ATOM    836  C   LYS A  49      -9.635 -19.307  38.972  1.00  0.00           C  
ATOM    837  O   LYS A  49      -8.588 -18.947  39.522  1.00  0.00           O  
ATOM    838  CB  LYS A  49      -9.703 -21.539  37.835  1.00  0.00           C  
ATOM    839  CG  LYS A  49      -8.207 -21.576  37.573  1.00  0.00           C  
ATOM    840  CD  LYS A  49      -7.894 -22.414  36.348  1.00  0.00           C  
ATOM    841  CE  LYS A  49      -6.439 -22.845  36.331  1.00  0.00           C  
ATOM    842  NZ  LYS A  49      -6.028 -23.320  34.983  1.00  0.00           N  
ATOM    843  H   LYS A  49     -12.120 -21.249  38.565  1.00  0.00           H  
ATOM    844  HA  LYS A  49      -9.605 -21.192  39.946  1.00  0.00           H  
ATOM    845 1HB  LYS A  49     -10.054 -22.567  37.925  1.00  0.00           H  
ATOM    846 2HB  LYS A  49     -10.186 -21.104  36.960  1.00  0.00           H  
ATOM    847 1HG  LYS A  49      -7.839 -20.561  37.417  1.00  0.00           H  
ATOM    848 2HG  LYS A  49      -7.697 -21.999  38.438  1.00  0.00           H  
ATOM    849 1HD  LYS A  49      -8.528 -23.302  36.342  1.00  0.00           H  
ATOM    850 2HD  LYS A  49      -8.102 -21.835  35.448  1.00  0.00           H  
ATOM    851 1HE  LYS A  49      -5.808 -22.006  36.620  1.00  0.00           H  
ATOM    852 2HE  LYS A  49      -6.289 -23.649  37.052  1.00  0.00           H  
ATOM    853 1HZ  LYS A  49      -5.057 -23.599  35.005  1.00  0.00           H  
ATOM    854 2HZ  LYS A  49      -6.599 -24.109  34.715  1.00  0.00           H  
ATOM    855 3HZ  LYS A  49      -6.148 -22.575  34.312  1.00  0.00           H  
ATOM    856  N   ALA A  50     -10.399 -18.466  38.268  1.00  0.00           N  
ATOM    857  CA  ALA A  50     -10.026 -17.062  38.123  1.00  0.00           C  
ATOM    858  C   ALA A  50      -9.934 -16.371  39.473  1.00  0.00           C  
ATOM    859  O   ALA A  50      -9.001 -15.599  39.722  1.00  0.00           O  
ATOM    860  CB  ALA A  50     -11.033 -16.336  37.232  1.00  0.00           C  
ATOM    861  H   ALA A  50     -11.245 -18.798  37.828  1.00  0.00           H  
ATOM    862  HA  ALA A  50      -9.043 -17.019  37.654  1.00  0.00           H  
ATOM    863 1HB  ALA A  50     -10.743 -15.290  37.132  1.00  0.00           H  
ATOM    864 2HB  ALA A  50     -11.051 -16.803  36.247  1.00  0.00           H  
ATOM    865 3HB  ALA A  50     -12.024 -16.396  37.679  1.00  0.00           H  
ATOM    866  N   ILE A  51     -10.896 -16.628  40.357  1.00  0.00           N  
ATOM    867  CA  ILE A  51     -10.905 -15.963  41.656  1.00  0.00           C  
ATOM    868  C   ILE A  51      -9.679 -16.351  42.475  1.00  0.00           C  
ATOM    869  O   ILE A  51      -8.958 -15.484  42.983  1.00  0.00           O  
ATOM    870  CB  ILE A  51     -12.212 -16.273  42.405  1.00  0.00           C  
ATOM    871  CG1 ILE A  51     -13.372 -15.510  41.764  1.00  0.00           C  
ATOM    872  CG2 ILE A  51     -12.077 -15.930  43.872  1.00  0.00           C  
ATOM    873  CD1 ILE A  51     -14.727 -15.932  42.263  1.00  0.00           C  
ATOM    874  H   ILE A  51     -11.629 -17.286  40.136  1.00  0.00           H  
ATOM    875  HA  ILE A  51     -10.841 -14.888  41.494  1.00  0.00           H  
ATOM    876  HB  ILE A  51     -12.443 -17.334  42.310  1.00  0.00           H  
ATOM    877 1HG1 ILE A  51     -13.255 -14.444  41.954  1.00  0.00           H  
ATOM    878 2HG1 ILE A  51     -13.348 -15.653  40.683  1.00  0.00           H  
ATOM    879 1HG2 ILE A  51     -13.011 -16.155  44.386  1.00  0.00           H  
ATOM    880 2HG2 ILE A  51     -11.271 -16.518  44.310  1.00  0.00           H  
ATOM    881 3HG2 ILE A  51     -11.851 -14.869  43.978  1.00  0.00           H  
ATOM    882 1HD1 ILE A  51     -15.498 -15.346  41.762  1.00  0.00           H  
ATOM    883 2HD1 ILE A  51     -14.880 -16.991  42.050  1.00  0.00           H  
ATOM    884 3HD1 ILE A  51     -14.787 -15.765  43.338  1.00  0.00           H  
ATOM    885  N   ARG A  52      -9.424 -17.656  42.622  1.00  0.00           N  
ATOM    886  CA  ARG A  52      -8.259 -18.081  43.396  1.00  0.00           C  
ATOM    887  C   ARG A  52      -6.958 -17.686  42.705  1.00  0.00           C  
ATOM    888  O   ARG A  52      -5.967 -17.371  43.374  1.00  0.00           O  
ATOM    889  CB  ARG A  52      -8.309 -19.582  43.695  1.00  0.00           C  
ATOM    890  CG  ARG A  52      -8.626 -20.524  42.551  1.00  0.00           C  
ATOM    891  CD  ARG A  52      -8.705 -21.949  43.101  1.00  0.00           C  
ATOM    892  NE  ARG A  52      -9.195 -22.924  42.131  1.00  0.00           N  
ATOM    893  CZ  ARG A  52      -8.416 -23.599  41.293  1.00  0.00           C  
ATOM    894  NH1 ARG A  52      -7.104 -23.403  41.302  1.00  0.00           N  
ATOM    895  NH2 ARG A  52      -8.946 -24.472  40.447  1.00  0.00           N  
ATOM    896  H   ARG A  52     -10.022 -18.357  42.208  1.00  0.00           H  
ATOM    897  HA  ARG A  52      -8.259 -17.543  44.345  1.00  0.00           H  
ATOM    898 1HB  ARG A  52      -7.348 -19.906  44.092  1.00  0.00           H  
ATOM    899 2HB  ARG A  52      -9.061 -19.776  44.460  1.00  0.00           H  
ATOM    900 1HG  ARG A  52      -9.580 -20.245  42.104  1.00  0.00           H  
ATOM    901 2HG  ARG A  52      -7.840 -20.460  41.798  1.00  0.00           H  
ATOM    902 1HD  ARG A  52      -7.713 -22.273  43.415  1.00  0.00           H  
ATOM    903 2HD  ARG A  52      -9.381 -21.972  43.955  1.00  0.00           H  
ATOM    904  HE  ARG A  52     -10.191 -23.094  42.098  1.00  0.00           H  
ATOM    905 1HH1 ARG A  52      -6.697 -22.740  41.946  1.00  0.00           H  
ATOM    906 2HH1 ARG A  52      -6.512 -23.916  40.665  1.00  0.00           H  
ATOM    907 1HH2 ARG A  52      -9.945 -24.625  40.439  1.00  0.00           H  
ATOM    908 2HH2 ARG A  52      -8.352 -24.983  39.812  1.00  0.00           H  
ATOM    909  N   GLN A  53      -6.933 -17.713  41.370  1.00  0.00           N  
ATOM    910  CA  GLN A  53      -5.747 -17.257  40.652  1.00  0.00           C  
ATOM    911  C   GLN A  53      -5.472 -15.784  40.934  1.00  0.00           C  
ATOM    912  O   GLN A  53      -4.310 -15.367  41.029  1.00  0.00           O  
ATOM    913  CB  GLN A  53      -5.924 -17.498  39.152  1.00  0.00           C  
ATOM    914  CG  GLN A  53      -4.986 -16.710  38.253  1.00  0.00           C  
ATOM    915  CD  GLN A  53      -5.392 -16.784  36.793  1.00  0.00           C  
ATOM    916  OE1 GLN A  53      -6.157 -17.663  36.393  1.00  0.00           O  
ATOM    917  NE2 GLN A  53      -4.886 -15.853  35.990  1.00  0.00           N  
ATOM    918  H   GLN A  53      -7.728 -18.047  40.844  1.00  0.00           H  
ATOM    919  HA  GLN A  53      -4.889 -17.829  41.004  1.00  0.00           H  
ATOM    920 1HB  GLN A  53      -5.774 -18.555  38.933  1.00  0.00           H  
ATOM    921 2HB  GLN A  53      -6.943 -17.245  38.861  1.00  0.00           H  
ATOM    922 1HG  GLN A  53      -4.998 -15.664  38.560  1.00  0.00           H  
ATOM    923 2HG  GLN A  53      -3.979 -17.116  38.351  1.00  0.00           H  
ATOM    924 1HE2 GLN A  53      -5.118 -15.851  35.016  1.00  0.00           H  
ATOM    925 2HE2 GLN A  53      -4.273 -15.154  36.358  1.00  0.00           H  
ATOM    926  N   VAL A  54      -6.529 -14.984  41.090  1.00  0.00           N  
ATOM    927  CA  VAL A  54      -6.349 -13.579  41.443  1.00  0.00           C  
ATOM    928  C   VAL A  54      -5.917 -13.445  42.899  1.00  0.00           C  
ATOM    929  O   VAL A  54      -5.059 -12.618  43.232  1.00  0.00           O  
ATOM    930  CB  VAL A  54      -7.634 -12.780  41.148  1.00  0.00           C  
ATOM    931  CG1 VAL A  54      -7.537 -11.386  41.738  1.00  0.00           C  
ATOM    932  CG2 VAL A  54      -7.870 -12.695  39.650  1.00  0.00           C  
ATOM    933  H   VAL A  54      -7.464 -15.344  40.965  1.00  0.00           H  
ATOM    934  HA  VAL A  54      -5.538 -13.171  40.838  1.00  0.00           H  
ATOM    935  HB  VAL A  54      -8.479 -13.283  41.618  1.00  0.00           H  
ATOM    936 1HG1 VAL A  54      -8.452 -10.835  41.521  1.00  0.00           H  
ATOM    937 2HG1 VAL A  54      -7.403 -11.456  42.817  1.00  0.00           H  
ATOM    938 3HG1 VAL A  54      -6.687 -10.864  41.299  1.00  0.00           H  
ATOM    939 1HG2 VAL A  54      -8.781 -12.129  39.457  1.00  0.00           H  
ATOM    940 2HG2 VAL A  54      -7.025 -12.196  39.176  1.00  0.00           H  
ATOM    941 3HG2 VAL A  54      -7.974 -13.700  39.240  1.00  0.00           H  
ATOM    942  N   GLU A  55      -6.509 -14.248  43.791  1.00  0.00           N  
ATOM    943  CA  GLU A  55      -6.138 -14.195  45.205  1.00  0.00           C  
ATOM    944  C   GLU A  55      -4.676 -14.562  45.416  1.00  0.00           C  
ATOM    945  O   GLU A  55      -3.999 -13.976  46.269  1.00  0.00           O  
ATOM    946  CB  GLU A  55      -7.030 -15.130  46.017  1.00  0.00           C  
ATOM    947  CG  GLU A  55      -8.407 -14.585  46.264  1.00  0.00           C  
ATOM    948  CD  GLU A  55      -9.299 -15.541  47.017  1.00  0.00           C  
ATOM    949  OE1 GLU A  55      -8.912 -16.714  47.204  1.00  0.00           O  
ATOM    950  OE2 GLU A  55     -10.380 -15.098  47.453  1.00  0.00           O  
ATOM    951  H   GLU A  55      -7.220 -14.900  43.493  1.00  0.00           H  
ATOM    952  HA  GLU A  55      -6.281 -13.175  45.562  1.00  0.00           H  
ATOM    953 1HB  GLU A  55      -7.128 -16.083  45.496  1.00  0.00           H  
ATOM    954 2HB  GLU A  55      -6.564 -15.331  46.982  1.00  0.00           H  
ATOM    955 1HG  GLU A  55      -8.324 -13.661  46.836  1.00  0.00           H  
ATOM    956 2HG  GLU A  55      -8.869 -14.346  45.307  1.00  0.00           H  
ATOM    957  N   LYS A  56      -4.180 -15.546  44.665  1.00  0.00           N  
ATOM    958  CA  LYS A  56      -2.765 -15.893  44.725  1.00  0.00           C  
ATOM    959  C   LYS A  56      -1.903 -14.688  44.367  1.00  0.00           C  
ATOM    960  O   LYS A  56      -0.966 -14.339  45.096  1.00  0.00           O  
ATOM    961  CB  LYS A  56      -2.456 -17.063  43.790  1.00  0.00           C  
ATOM    962  CG  LYS A  56      -1.001 -17.513  43.805  1.00  0.00           C  
ATOM    963  CD  LYS A  56      -0.781 -18.703  42.882  1.00  0.00           C  
ATOM    964  CE  LYS A  56       0.681 -19.125  42.862  1.00  0.00           C  
ATOM    965  NZ  LYS A  56       0.912 -20.288  41.963  1.00  0.00           N  
ATOM    966  H   LYS A  56      -4.787 -16.062  44.044  1.00  0.00           H  
ATOM    967  HA  LYS A  56      -2.520 -16.173  45.750  1.00  0.00           H  
ATOM    968 1HB  LYS A  56      -3.074 -17.919  44.061  1.00  0.00           H  
ATOM    969 2HB  LYS A  56      -2.710 -16.787  42.766  1.00  0.00           H  
ATOM    970 1HG  LYS A  56      -0.362 -16.691  43.483  1.00  0.00           H  
ATOM    971 2HG  LYS A  56      -0.718 -17.794  44.819  1.00  0.00           H  
ATOM    972 1HD  LYS A  56      -1.389 -19.543  43.220  1.00  0.00           H  
ATOM    973 2HD  LYS A  56      -1.087 -18.439  41.870  1.00  0.00           H  
ATOM    974 1HE  LYS A  56       1.295 -18.292  42.523  1.00  0.00           H  
ATOM    975 2HE  LYS A  56       0.996 -19.394  43.870  1.00  0.00           H  
ATOM    976 1HZ  LYS A  56       1.891 -20.537  41.978  1.00  0.00           H  
ATOM    977 2HZ  LYS A  56       0.360 -21.074  42.279  1.00  0.00           H  
ATOM    978 3HZ  LYS A  56       0.641 -20.045  41.021  1.00  0.00           H  
ATOM    979  N   ARG A  57      -2.194 -14.055  43.226  1.00  0.00           N  
ATOM    980  CA  ARG A  57      -1.500 -12.832  42.829  1.00  0.00           C  
ATOM    981  C   ARG A  57      -1.511 -11.799  43.951  1.00  0.00           C  
ATOM    982  O   ARG A  57      -0.497 -11.145  44.218  1.00  0.00           O  
ATOM    983  CB  ARG A  57      -2.149 -12.273  41.561  1.00  0.00           C  
ATOM    984  CG  ARG A  57      -1.690 -10.892  41.133  1.00  0.00           C  
ATOM    985  CD  ARG A  57      -2.632 -10.340  40.071  1.00  0.00           C  
ATOM    986  NE  ARG A  57      -3.310  -9.131  40.528  1.00  0.00           N  
ATOM    987  CZ  ARG A  57      -2.990  -7.902  40.137  1.00  0.00           C  
ATOM    988  NH1 ARG A  57      -2.009  -7.716  39.264  1.00  0.00           N  
ATOM    989  NH2 ARG A  57      -3.656  -6.858  40.612  1.00  0.00           N  
ATOM    990  H   ARG A  57      -2.912 -14.431  42.623  1.00  0.00           H  
ATOM    991  HA  ARG A  57      -0.458 -13.077  42.621  1.00  0.00           H  
ATOM    992 1HB  ARG A  57      -1.956 -12.946  40.727  1.00  0.00           H  
ATOM    993 2HB  ARG A  57      -3.229 -12.222  41.697  1.00  0.00           H  
ATOM    994 1HG  ARG A  57      -1.690 -10.225  41.995  1.00  0.00           H  
ATOM    995 2HG  ARG A  57      -0.682 -10.955  40.722  1.00  0.00           H  
ATOM    996 1HD  ARG A  57      -2.065 -10.097  39.173  1.00  0.00           H  
ATOM    997 2HD  ARG A  57      -3.388 -11.087  39.831  1.00  0.00           H  
ATOM    998  HE  ARG A  57      -4.072  -9.239  41.184  1.00  0.00           H  
ATOM    999 1HH1 ARG A  57      -1.504  -8.509  38.895  1.00  0.00           H  
ATOM   1000 2HH1 ARG A  57      -1.767  -6.781  38.968  1.00  0.00           H  
ATOM   1001 1HH2 ARG A  57      -4.409  -6.997  41.273  1.00  0.00           H  
ATOM   1002 2HH2 ARG A  57      -3.412  -5.925  40.314  1.00  0.00           H  
ATOM   1003  N   LEU A  58      -2.651 -11.642  44.622  1.00  0.00           N  
ATOM   1004  CA  LEU A  58      -2.802 -10.641  45.673  1.00  0.00           C  
ATOM   1005  C   LEU A  58      -2.134 -11.060  46.978  1.00  0.00           C  
ATOM   1006  O   LEU A  58      -1.844 -10.197  47.814  1.00  0.00           O  
ATOM   1007  CB  LEU A  58      -4.288 -10.334  45.904  1.00  0.00           C  
ATOM   1008  CG  LEU A  58      -4.869  -9.174  45.085  1.00  0.00           C  
ATOM   1009  CD1 LEU A  58      -4.394  -9.201  43.640  1.00  0.00           C  
ATOM   1010  CD2 LEU A  58      -6.387  -9.197  45.137  1.00  0.00           C  
ATOM   1011  H   LEU A  58      -3.434 -12.237  44.393  1.00  0.00           H  
ATOM   1012  HA  LEU A  58      -2.301  -9.728  45.355  1.00  0.00           H  
ATOM   1013 1HB  LEU A  58      -4.867 -11.225  45.669  1.00  0.00           H  
ATOM   1014 2HB  LEU A  58      -4.435 -10.098  46.958  1.00  0.00           H  
ATOM   1015  HG  LEU A  58      -4.514  -8.227  45.493  1.00  0.00           H  
ATOM   1016 1HD1 LEU A  58      -4.830  -8.362  43.098  1.00  0.00           H  
ATOM   1017 2HD1 LEU A  58      -3.307  -9.124  43.613  1.00  0.00           H  
ATOM   1018 3HD1 LEU A  58      -4.704 -10.135  43.173  1.00  0.00           H  
ATOM   1019 1HD2 LEU A  58      -6.784  -8.367  44.552  1.00  0.00           H  
ATOM   1020 2HD2 LEU A  58      -6.751 -10.138  44.725  1.00  0.00           H  
ATOM   1021 3HD2 LEU A  58      -6.717  -9.102  46.172  1.00  0.00           H  
ATOM   1022  N   ARG A  59      -1.906 -12.355  47.179  1.00  0.00           N  
ATOM   1023  CA  ARG A  59      -1.300 -12.859  48.409  1.00  0.00           C  
ATOM   1024  C   ARG A  59       0.226 -12.756  48.374  1.00  0.00           C  
ATOM   1025  O   ARG A  59       0.845 -12.919  47.323  1.00  0.00           O  
ATOM   1026  OXT ARG A  59       0.834 -12.514  49.380  1.00  0.00           O  
ATOM   1027  CB  ARG A  59      -1.700 -14.309  48.641  1.00  0.00           C  
ATOM   1028  CG  ARG A  59      -1.166 -14.921  49.926  1.00  0.00           C  
ATOM   1029  CD  ARG A  59      -1.660 -16.308  50.120  1.00  0.00           C  
ATOM   1030  NE  ARG A  59      -1.141 -16.903  51.341  1.00  0.00           N  
ATOM   1031  CZ  ARG A  59      -1.394 -18.164  51.746  1.00  0.00           C  
ATOM   1032  NH1 ARG A  59      -2.158 -18.947  51.017  1.00  0.00           N  
ATOM   1033  NH2 ARG A  59      -0.873 -18.612  52.874  1.00  0.00           N  
ATOM   1034  H   ARG A  59      -2.162 -13.009  46.453  1.00  0.00           H  
ATOM   1035  HA  ARG A  59      -1.659 -12.256  49.244  1.00  0.00           H  
ATOM   1036 1HB  ARG A  59      -2.786 -14.387  48.665  1.00  0.00           H  
ATOM   1037 2HB  ARG A  59      -1.346 -14.921  47.812  1.00  0.00           H  
ATOM   1038 1HG  ARG A  59      -0.077 -14.947  49.892  1.00  0.00           H  
ATOM   1039 2HG  ARG A  59      -1.488 -14.320  50.778  1.00  0.00           H  
ATOM   1040 1HD  ARG A  59      -2.748 -16.302  50.180  1.00  0.00           H  
ATOM   1041 2HD  ARG A  59      -1.347 -16.927  49.280  1.00  0.00           H  
ATOM   1042  HE  ARG A  59      -0.549 -16.331  51.928  1.00  0.00           H  
ATOM   1043 1HH1 ARG A  59      -2.556 -18.604  50.154  1.00  0.00           H  
ATOM   1044 2HH1 ARG A  59      -2.347 -19.891  51.320  1.00  0.00           H  
ATOM   1045 1HH2 ARG A  59      -0.285 -18.010  53.435  1.00  0.00           H  
ATOM   1046 2HH2 ARG A  59      -1.062 -19.556  53.177  1.00  0.00           H  
TER                                                                             
ATOM   1048  N   SER B  60     -37.428   0.142  85.259  1.00  0.00           N  
ATOM   1049  CA  SER B  60     -37.358   0.760  86.578  1.00  0.00           C  
ATOM   1050  C   SER B  60     -36.086   0.353  87.320  1.00  0.00           C  
ATOM   1051  O   SER B  60     -35.713  -0.823  87.332  1.00  0.00           O  
ATOM   1052  CB  SER B  60     -38.595   0.388  87.400  1.00  0.00           C  
ATOM   1053  OG  SER B  60     -38.381  -0.803  88.134  1.00  0.00           O  
ATOM   1054 1H   SER B  60     -38.270   0.428  84.801  1.00  0.00           H  
ATOM   1055 2H   SER B  60     -36.639   0.427  84.714  1.00  0.00           H  
ATOM   1056 3H   SER B  60     -37.423  -0.853  85.356  1.00  0.00           H  
ATOM   1057  HA  SER B  60     -37.332   1.843  86.452  1.00  0.00           H  
ATOM   1058 1HB  SER B  60     -38.835   1.201  88.085  1.00  0.00           H  
ATOM   1059 2HB  SER B  60     -39.448   0.259  86.735  1.00  0.00           H  
ATOM   1060  HG  SER B  60     -37.487  -1.086  87.925  1.00  0.00           H  
ATOM   1061  N   CYS B  61     -35.423   1.326  87.940  1.00  0.00           N  
ATOM   1062  CA  CYS B  61     -34.144   1.090  88.594  1.00  0.00           C  
ATOM   1063  C   CYS B  61     -33.900   2.216  89.593  1.00  0.00           C  
ATOM   1064  O   CYS B  61     -34.511   3.287  89.485  1.00  0.00           O  
ATOM   1065  CB  CYS B  61     -33.005   1.015  87.563  1.00  0.00           C  
ATOM   1066  SG  CYS B  61     -32.476   2.612  86.921  1.00  0.00           S  
ATOM   1067  H   CYS B  61     -35.820   2.255  87.956  1.00  0.00           H  
ATOM   1068  HA  CYS B  61     -34.195   0.137  89.120  1.00  0.00           H  
ATOM   1069 1HB  CYS B  61     -32.138   0.532  88.013  1.00  0.00           H  
ATOM   1070 2HB  CYS B  61     -33.319   0.402  86.718  1.00  0.00           H  
ATOM   1071  N   PRO B  62     -33.010   2.006  90.583  1.00  0.00           N  
ATOM   1072  CA  PRO B  62     -32.814   3.030  91.622  1.00  0.00           C  
ATOM   1073  C   PRO B  62     -31.918   4.180  91.188  1.00  0.00           C  
ATOM   1074  O   PRO B  62     -31.373   4.897  92.032  1.00  0.00           O  
ATOM   1075  CB  PRO B  62     -32.186   2.240  92.775  1.00  0.00           C  
ATOM   1076  CG  PRO B  62     -31.460   1.128  92.108  1.00  0.00           C  
ATOM   1077  CD  PRO B  62     -32.260   0.771  90.881  1.00  0.00           C  
ATOM   1078  HA  PRO B  62     -33.792   3.441  91.914  1.00  0.00           H  
ATOM   1079 1HB  PRO B  62     -31.521   2.892  93.359  1.00  0.00           H  
ATOM   1080 2HB  PRO B  62     -32.971   1.885  93.459  1.00  0.00           H  
ATOM   1081 1HG  PRO B  62     -30.439   1.443  91.848  1.00  0.00           H  
ATOM   1082 2HG  PRO B  62     -31.364   0.272  92.792  1.00  0.00           H  
ATOM   1083 1HD  PRO B  62     -31.576   0.508  90.060  1.00  0.00           H  
ATOM   1084 2HD  PRO B  62     -32.931  -0.070  91.112  1.00  0.00           H  
ATOM   1085  N   ASP B  63     -31.758   4.373  89.883  1.00  0.00           N  
ATOM   1086  CA  ASP B  63     -30.959   5.463  89.345  1.00  0.00           C  
ATOM   1087  C   ASP B  63     -31.863   6.405  88.560  1.00  0.00           C  
ATOM   1088  O   ASP B  63     -32.961   6.034  88.135  1.00  0.00           O  
ATOM   1089  CB  ASP B  63     -29.828   4.941  88.448  1.00  0.00           C  
ATOM   1090  CG  ASP B  63     -28.759   5.988  88.186  1.00  0.00           C  
ATOM   1091  OD1 ASP B  63     -29.099   7.181  88.092  1.00  0.00           O  
ATOM   1092  OD2 ASP B  63     -27.573   5.615  88.071  1.00  0.00           O  
ATOM   1093  H   ASP B  63     -32.212   3.734  89.245  1.00  0.00           H  
ATOM   1094  HA  ASP B  63     -30.510   6.006  90.177  1.00  0.00           H  
ATOM   1095 1HB  ASP B  63     -29.363   4.074  88.917  1.00  0.00           H  
ATOM   1096 2HB  ASP B  63     -30.242   4.615  87.493  1.00  0.00           H  
ATOM   1097  N   ALA B  64     -31.406   7.650  88.404  1.00  0.00           N  
ATOM   1098  CA  ALA B  64     -32.100   8.584  87.523  1.00  0.00           C  
ATOM   1099  C   ALA B  64     -32.288   7.992  86.129  1.00  0.00           C  
ATOM   1100  O   ALA B  64     -33.340   8.170  85.506  1.00  0.00           O  
ATOM   1101  CB  ALA B  64     -31.340   9.908  87.454  1.00  0.00           C  
ATOM   1102  H   ALA B  64     -30.577   7.958  88.893  1.00  0.00           H  
ATOM   1103  HA  ALA B  64     -33.092   8.766  87.936  1.00  0.00           H  
ATOM   1104 1HB  ALA B  64     -31.868  10.596  86.794  1.00  0.00           H  
ATOM   1105 2HB  ALA B  64     -31.273  10.342  88.452  1.00  0.00           H  
ATOM   1106 3HB  ALA B  64     -30.337   9.732  87.068  1.00  0.00           H  
ATOM   1107  N   CYS B  65     -31.297   7.247  85.643  1.00  0.00           N  
ATOM   1108  CA  CYS B  65     -31.315   6.653  84.312  1.00  0.00           C  
ATOM   1109  C   CYS B  65     -31.415   5.139  84.429  1.00  0.00           C  
ATOM   1110  O   CYS B  65     -30.684   4.526  85.213  1.00  0.00           O  
ATOM   1111  CB  CYS B  65     -30.055   7.020  83.526  1.00  0.00           C  
ATOM   1112  SG  CYS B  65     -29.878   8.764  83.130  1.00  0.00           S  
ATOM   1113  H   CYS B  65     -30.496   7.094  86.239  1.00  0.00           H  
ATOM   1114  HA  CYS B  65     -32.180   7.039  83.772  1.00  0.00           H  
ATOM   1115 1HB  CYS B  65     -29.173   6.723  84.094  1.00  0.00           H  
ATOM   1116 2HB  CYS B  65     -30.040   6.469  82.586  1.00  0.00           H  
ATOM   1117  N   CYS B  66     -32.310   4.537  83.644  1.00  0.00           N  
ATOM   1118  CA  CYS B  66     -32.473   3.091  83.627  1.00  0.00           C  
ATOM   1119  C   CYS B  66     -32.346   2.583  82.196  1.00  0.00           C  
ATOM   1120  O   CYS B  66     -32.985   3.138  81.283  1.00  0.00           O  
ATOM   1121  CB  CYS B  66     -33.827   2.681  84.217  1.00  0.00           C  
ATOM   1122  SG  CYS B  66     -34.084   3.300  85.883  1.00  0.00           S  
ATOM   1123  H   CYS B  66     -32.891   5.105  83.044  1.00  0.00           H  
ATOM   1124  HA  CYS B  66     -31.685   2.647  84.235  1.00  0.00           H  
ATOM   1125 1HB  CYS B  66     -34.629   3.054  83.580  1.00  0.00           H  
ATOM   1126 2HB  CYS B  66     -33.902   1.594  84.235  1.00  0.00           H  
ATOM   1127  N   PRO B  67     -31.528   1.561  81.953  1.00  0.00           N  
ATOM   1128  CA  PRO B  67     -31.419   1.012  80.596  1.00  0.00           C  
ATOM   1129  C   PRO B  67     -32.740   0.418  80.130  1.00  0.00           C  
ATOM   1130  O   PRO B  67     -33.466  -0.218  80.897  1.00  0.00           O  
ATOM   1131  CB  PRO B  67     -30.332  -0.059  80.733  1.00  0.00           C  
ATOM   1132  CG  PRO B  67     -30.304  -0.392  82.196  1.00  0.00           C  
ATOM   1133  CD  PRO B  67     -30.626   0.885  82.902  1.00  0.00           C  
ATOM   1134  HA  PRO B  67     -31.098   1.808  79.908  1.00  0.00           H  
ATOM   1135 1HB  PRO B  67     -30.580  -0.929  80.107  1.00  0.00           H  
ATOM   1136 2HB  PRO B  67     -29.370   0.333  80.371  1.00  0.00           H  
ATOM   1137 1HG  PRO B  67     -31.034  -1.184  82.419  1.00  0.00           H  
ATOM   1138 2HG  PRO B  67     -29.315  -0.783  82.478  1.00  0.00           H  
ATOM   1139 1HD  PRO B  67     -31.127   0.661  83.855  1.00  0.00           H  
ATOM   1140 2HD  PRO B  67     -29.700   1.453  83.074  1.00  0.00           H  
ATOM   1141  N   HIS B  68     -33.051   0.642  78.856  1.00  0.00           N  
ATOM   1142  CA  HIS B  68     -34.296   0.177  78.259  1.00  0.00           C  
ATOM   1143  C   HIS B  68     -33.955  -0.518  76.950  1.00  0.00           C  
ATOM   1144  O   HIS B  68     -33.400   0.106  76.040  1.00  0.00           O  
ATOM   1145  CB  HIS B  68     -35.265   1.339  78.025  1.00  0.00           C  
ATOM   1146  CG  HIS B  68     -36.431   0.986  77.157  1.00  0.00           C  
ATOM   1147  ND1 HIS B  68     -36.596   1.489  75.885  1.00  0.00           N  
ATOM   1148  CD2 HIS B  68     -37.492   0.177  77.383  1.00  0.00           C  
ATOM   1149  CE1 HIS B  68     -37.707   1.001  75.362  1.00  0.00           C  
ATOM   1150  NE2 HIS B  68     -38.270   0.202  76.251  1.00  0.00           N  
ATOM   1151  H   HIS B  68     -32.394   1.155  78.286  1.00  0.00           H  
ATOM   1152  HA  HIS B  68     -34.780  -0.530  78.932  1.00  0.00           H  
ATOM   1153 1HB  HIS B  68     -35.648   1.692  78.983  1.00  0.00           H  
ATOM   1154 2HB  HIS B  68     -34.733   2.168  77.560  1.00  0.00           H  
ATOM   1155  HD2 HIS B  68     -37.691  -0.390  78.293  1.00  0.00           H  
ATOM   1156  HE1 HIS B  68     -38.093   1.220  74.367  1.00  0.00           H  
ATOM   1157  HE2 HIS B  68     -39.132  -0.309  76.124  1.00  0.00           H  
ATOM   1158  N   GLY B  69     -34.278  -1.805  76.856  1.00  0.00           N  
ATOM   1159  CA  GLY B  69     -33.941  -2.560  75.665  1.00  0.00           C  
ATOM   1160  C   GLY B  69     -32.463  -2.913  75.618  1.00  0.00           C  
ATOM   1161  O   GLY B  69     -31.768  -2.950  76.637  1.00  0.00           O  
ATOM   1162  H   GLY B  69     -34.761  -2.269  77.612  1.00  0.00           H  
ATOM   1163 1HA  GLY B  69     -34.532  -3.475  75.635  1.00  0.00           H  
ATOM   1164 2HA  GLY B  69     -34.202  -1.980  74.781  1.00  0.00           H  
ATOM   1165  N   SER B  70     -31.978  -3.176  74.402  1.00  0.00           N  
ATOM   1166  CA  SER B  70     -30.592  -3.601  74.233  1.00  0.00           C  
ATOM   1167  C   SER B  70     -29.610  -2.436  74.254  1.00  0.00           C  
ATOM   1168  O   SER B  70     -28.488  -2.593  74.748  1.00  0.00           O  
ATOM   1169  CB  SER B  70     -30.432  -4.382  72.928  1.00  0.00           C  
ATOM   1170  OG  SER B  70     -30.805  -3.592  71.813  1.00  0.00           O  
ATOM   1171  H   SER B  70     -32.567  -3.083  73.587  1.00  0.00           H  
ATOM   1172  HA  SER B  70     -30.326  -4.253  75.066  1.00  0.00           H  
ATOM   1173 1HB  SER B  70     -29.396  -4.701  72.820  1.00  0.00           H  
ATOM   1174 2HB  SER B  70     -31.049  -5.279  72.963  1.00  0.00           H  
ATOM   1175  HG  SER B  70     -31.072  -2.741  72.169  1.00  0.00           H  
ATOM   1176  N   SER B  71     -29.993  -1.274  73.727  1.00  0.00           N  
ATOM   1177  CA  SER B  71     -29.061  -0.155  73.600  1.00  0.00           C  
ATOM   1178  C   SER B  71     -29.765   1.173  73.841  1.00  0.00           C  
ATOM   1179  O   SER B  71     -29.470   2.179  73.186  1.00  0.00           O  
ATOM   1180  CB  SER B  71     -28.387  -0.151  72.230  1.00  0.00           C  
ATOM   1181  OG  SER B  71     -29.349  -0.130  71.188  1.00  0.00           O  
ATOM   1182  H   SER B  71     -30.945  -1.160  73.408  1.00  0.00           H  
ATOM   1183  HA  SER B  71     -28.288  -0.261  74.362  1.00  0.00           H  
ATOM   1184 1HB  SER B  71     -27.738   0.721  72.146  1.00  0.00           H  
ATOM   1185 2HB  SER B  71     -27.760  -1.036  72.131  1.00  0.00           H  
ATOM   1186  HG  SER B  71     -30.207  -0.123  71.620  1.00  0.00           H  
ATOM   1187  N   GLY B  72     -30.691   1.204  74.795  1.00  0.00           N  
ATOM   1188  CA  GLY B  72     -31.409   2.428  75.090  1.00  0.00           C  
ATOM   1189  C   GLY B  72     -31.303   2.826  76.548  1.00  0.00           C  
ATOM   1190  O   GLY B  72     -31.036   1.984  77.412  1.00  0.00           O  
ATOM   1191  H   GLY B  72     -30.902   0.370  75.324  1.00  0.00           H  
ATOM   1192 1HA  GLY B  72     -31.019   3.237  74.472  1.00  0.00           H  
ATOM   1193 2HA  GLY B  72     -32.460   2.304  74.831  1.00  0.00           H  
ATOM   1194  N   LEU B  73     -31.518   4.108  76.835  1.00  0.00           N  
ATOM   1195  CA  LEU B  73     -31.444   4.616  78.196  1.00  0.00           C  
ATOM   1196  C   LEU B  73     -32.581   5.601  78.396  1.00  0.00           C  
ATOM   1197  O   LEU B  73     -32.777   6.502  77.576  1.00  0.00           O  
ATOM   1198  CB  LEU B  73     -30.098   5.294  78.467  1.00  0.00           C  
ATOM   1199  CG  LEU B  73     -29.799   5.625  79.926  1.00  0.00           C  
ATOM   1200  CD1 LEU B  73     -29.633   4.349  80.735  1.00  0.00           C  
ATOM   1201  CD2 LEU B  73     -28.560   6.488  80.018  1.00  0.00           C  
ATOM   1202  H   LEU B  73     -31.739   4.745  76.083  1.00  0.00           H  
ATOM   1203  HA  LEU B  73     -31.547   3.778  78.884  1.00  0.00           H  
ATOM   1204 1HB  LEU B  73     -29.303   4.643  78.108  1.00  0.00           H  
ATOM   1205 2HB  LEU B  73     -30.059   6.226  77.903  1.00  0.00           H  
ATOM   1206  HG  LEU B  73     -30.643   6.163  80.357  1.00  0.00           H  
ATOM   1207 1HD1 LEU B  73     -29.420   4.602  81.774  1.00  0.00           H  
ATOM   1208 2HD1 LEU B  73     -30.552   3.765  80.685  1.00  0.00           H  
ATOM   1209 3HD1 LEU B  73     -28.808   3.765  80.328  1.00  0.00           H  
ATOM   1210 1HD2 LEU B  73     -28.355   6.720  81.064  1.00  0.00           H  
ATOM   1211 2HD2 LEU B  73     -27.711   5.953  79.592  1.00  0.00           H  
ATOM   1212 3HD2 LEU B  73     -28.720   7.414  79.465  1.00  0.00           H  
ATOM   1213  N   ARG B  74     -33.327   5.429  79.481  1.00  0.00           N  
ATOM   1214  CA  ARG B  74     -34.465   6.282  79.792  1.00  0.00           C  
ATOM   1215  C   ARG B  74     -34.254   6.899  81.167  1.00  0.00           C  
ATOM   1216  O   ARG B  74     -34.173   6.179  82.168  1.00  0.00           O  
ATOM   1217  CB  ARG B  74     -35.770   5.483  79.735  1.00  0.00           C  
ATOM   1218  CG  ARG B  74     -37.012   6.265  80.125  1.00  0.00           C  
ATOM   1219  CD  ARG B  74     -38.275   5.434  79.924  1.00  0.00           C  
ATOM   1220  NE  ARG B  74     -39.458   6.103  80.459  1.00  0.00           N  
ATOM   1221  CZ  ARG B  74     -40.240   6.919  79.759  1.00  0.00           C  
ATOM   1222  NH1 ARG B  74     -39.971   7.170  78.485  1.00  0.00           N  
ATOM   1223  NH2 ARG B  74     -41.292   7.486  80.335  1.00  0.00           N  
ATOM   1224  H   ARG B  74     -33.090   4.676  80.111  1.00  0.00           H  
ATOM   1225  HA  ARG B  74     -34.513   7.079  79.049  1.00  0.00           H  
ATOM   1226 1HB  ARG B  74     -35.921   5.105  78.725  1.00  0.00           H  
ATOM   1227 2HB  ARG B  74     -35.699   4.622  80.400  1.00  0.00           H  
ATOM   1228 1HG  ARG B  74     -36.948   6.550  81.175  1.00  0.00           H  
ATOM   1229 2HG  ARG B  74     -37.086   7.162  79.509  1.00  0.00           H  
ATOM   1230 1HD  ARG B  74     -38.432   5.263  78.859  1.00  0.00           H  
ATOM   1231 2HD  ARG B  74     -38.165   4.477  80.433  1.00  0.00           H  
ATOM   1232  HE  ARG B  74     -39.697   5.933  81.427  1.00  0.00           H  
ATOM   1233 1HH1 ARG B  74     -39.170   6.741  78.044  1.00  0.00           H  
ATOM   1234 2HH1 ARG B  74     -40.567   7.790  77.956  1.00  0.00           H  
ATOM   1235 1HH2 ARG B  74     -41.499   7.298  81.306  1.00  0.00           H  
ATOM   1236 2HH2 ARG B  74     -41.886   8.105  79.803  1.00  0.00           H  
ATOM   1237  N   CYS B  75     -34.154   8.227  81.222  1.00  0.00           N  
ATOM   1238  CA  CYS B  75     -33.958   8.955  82.472  1.00  0.00           C  
ATOM   1239  C   CYS B  75     -35.195   9.806  82.750  1.00  0.00           C  
ATOM   1240  O   CYS B  75     -35.617  10.586  81.890  1.00  0.00           O  
ATOM   1241  CB  CYS B  75     -32.694   9.831  82.407  1.00  0.00           C  
ATOM   1242  SG  CYS B  75     -31.228   9.060  81.627  1.00  0.00           S  
ATOM   1243  H   CYS B  75     -34.218   8.744  80.357  1.00  0.00           H  
ATOM   1244  HA  CYS B  75     -33.834   8.231  83.278  1.00  0.00           H  
ATOM   1245 1HB  CYS B  75     -32.911  10.743  81.850  1.00  0.00           H  
ATOM   1246 2HB  CYS B  75     -32.403  10.125  83.415  1.00  0.00           H  
ATOM   1247  N   THR B  76     -35.780   9.657  83.949  1.00  0.00           N  
ATOM   1248  CA  THR B  76     -37.020  10.327  84.309  1.00  0.00           C  
ATOM   1249  C   THR B  76     -36.919  11.258  85.511  1.00  0.00           C  
ATOM   1250  O   THR B  76     -37.931  11.861  85.883  1.00  0.00           O  
ATOM   1251  CB  THR B  76     -38.119   9.290  84.573  1.00  0.00           C  
ATOM   1252  OG1 THR B  76     -37.650   8.324  85.522  1.00  0.00           O  
ATOM   1253  CG2 THR B  76     -38.505   8.585  83.279  1.00  0.00           C  
ATOM   1254  H   THR B  76     -35.334   9.052  84.624  1.00  0.00           H  
ATOM   1255  HA  THR B  76     -37.326  10.960  83.476  1.00  0.00           H  
ATOM   1256  HB  THR B  76     -38.996   9.787  84.987  1.00  0.00           H  
ATOM   1257  HG1 THR B  76     -36.751   8.541  85.781  1.00  0.00           H  
ATOM   1258 1HG2 THR B  76     -39.286   7.853  83.483  1.00  0.00           H  
ATOM   1259 2HG2 THR B  76     -38.873   9.318  82.561  1.00  0.00           H  
ATOM   1260 3HG2 THR B  76     -37.633   8.079  82.866  1.00  0.00           H  
ATOM   1261  N   ARG B  77     -35.751  11.399  86.132  1.00  0.00           N  
ATOM   1262  CA  ARG B  77     -35.580  12.350  87.223  1.00  0.00           C  
ATOM   1263  C   ARG B  77     -34.224  13.031  87.077  1.00  0.00           C  
ATOM   1264  O   ARG B  77     -33.382  12.622  86.273  1.00  0.00           O  
ATOM   1265  CB  ARG B  77     -35.744  11.684  88.598  1.00  0.00           C  
ATOM   1266  CG  ARG B  77     -34.550  10.905  89.108  1.00  0.00           C  
ATOM   1267  CD  ARG B  77     -34.792  10.484  90.549  1.00  0.00           C  
ATOM   1268  NE  ARG B  77     -33.670   9.746  91.117  1.00  0.00           N  
ATOM   1269  CZ  ARG B  77     -33.577   8.422  91.124  1.00  0.00           C  
ATOM   1270  NH1 ARG B  77     -34.544   7.685  90.593  1.00  0.00           N  
ATOM   1271  NH2 ARG B  77     -32.520   7.833  91.666  1.00  0.00           N  
ATOM   1272  H   ARG B  77     -34.964  10.836  85.843  1.00  0.00           H  
ATOM   1273  HA  ARG B  77     -36.344  13.123  87.131  1.00  0.00           H  
ATOM   1274 1HB  ARG B  77     -35.970  12.443  89.345  1.00  0.00           H  
ATOM   1275 2HB  ARG B  77     -36.586  10.992  88.569  1.00  0.00           H  
ATOM   1276 1HG  ARG B  77     -34.404  10.018  88.492  1.00  0.00           H  
ATOM   1277 2HG  ARG B  77     -33.659  11.531  89.059  1.00  0.00           H  
ATOM   1278 1HD  ARG B  77     -34.954  11.369  91.164  1.00  0.00           H  
ATOM   1279 2HD  ARG B  77     -35.671   9.842  90.598  1.00  0.00           H  
ATOM   1280  HE  ARG B  77     -32.917  10.280  91.531  1.00  0.00           H  
ATOM   1281 1HH1 ARG B  77     -35.352   8.131  90.183  1.00  0.00           H  
ATOM   1282 2HH1 ARG B  77     -34.472   6.678  90.599  1.00  0.00           H  
ATOM   1283 1HH2 ARG B  77     -31.784   8.392  92.075  1.00  0.00           H  
ATOM   1284 2HH2 ARG B  77     -32.451   6.826  91.671  1.00  0.00           H  
ATOM   1285  N   ASP B  78     -34.023  14.089  87.863  1.00  0.00           N  
ATOM   1286  CA  ASP B  78     -32.823  14.913  87.747  1.00  0.00           C  
ATOM   1287  C   ASP B  78     -31.552  14.096  87.960  1.00  0.00           C  
ATOM   1288  O   ASP B  78     -31.541  13.086  88.669  1.00  0.00           O  
ATOM   1289  CB  ASP B  78     -32.874  16.063  88.752  1.00  0.00           C  
ATOM   1290  CG  ASP B  78     -31.954  17.208  88.376  1.00  0.00           C  
ATOM   1291  OD1 ASP B  78     -31.904  17.557  87.180  1.00  0.00           O  
ATOM   1292  OD2 ASP B  78     -31.275  17.752  89.274  1.00  0.00           O  
ATOM   1293  H   ASP B  78     -34.718  14.327  88.556  1.00  0.00           H  
ATOM   1294  HA  ASP B  78     -32.785  15.328  86.740  1.00  0.00           H  
ATOM   1295 1HB  ASP B  78     -33.894  16.441  88.821  1.00  0.00           H  
ATOM   1296 2HB  ASP B  78     -32.593  15.696  89.740  1.00  0.00           H  
ATOM   1297  N   GLY B  79     -30.468  14.558  87.343  1.00  0.00           N  
ATOM   1298  CA  GLY B  79     -29.204  13.854  87.370  1.00  0.00           C  
ATOM   1299  C   GLY B  79     -28.910  13.018  86.144  1.00  0.00           C  
ATOM   1300  O   GLY B  79     -28.037  12.143  86.212  1.00  0.00           O  
ATOM   1301  H   GLY B  79     -30.534  15.431  86.839  1.00  0.00           H  
ATOM   1302 1HA  GLY B  79     -28.391  14.571  87.485  1.00  0.00           H  
ATOM   1303 2HA  GLY B  79     -29.174  13.193  88.236  1.00  0.00           H  
ATOM   1304  N   ALA B  80     -29.609  13.262  85.031  1.00  0.00           N  
ATOM   1305  CA  ALA B  80     -29.481  12.418  83.846  1.00  0.00           C  
ATOM   1306  C   ALA B  80     -28.063  12.420  83.298  1.00  0.00           C  
ATOM   1307  O   ALA B  80     -27.484  11.358  83.040  1.00  0.00           O  
ATOM   1308  CB  ALA B  80     -30.452  12.897  82.766  1.00  0.00           C  
ATOM   1309  H   ALA B  80     -30.241  14.049  85.008  1.00  0.00           H  
ATOM   1310  HA  ALA B  80     -29.734  11.396  84.129  1.00  0.00           H  
ATOM   1311 1HB  ALA B  80     -30.354  12.265  81.883  1.00  0.00           H  
ATOM   1312 2HB  ALA B  80     -31.473  12.838  83.143  1.00  0.00           H  
ATOM   1313 3HB  ALA B  80     -30.222  13.928  82.502  1.00  0.00           H  
ATOM   1314  N   LEU B  81     -27.482  13.608  83.122  1.00  0.00           N  
ATOM   1315  CA  LEU B  81     -26.169  13.699  82.495  1.00  0.00           C  
ATOM   1316  C   LEU B  81     -25.105  13.026  83.351  1.00  0.00           C  
ATOM   1317  O   LEU B  81     -24.218  12.339  82.829  1.00  0.00           O  
ATOM   1318  CB  LEU B  81     -25.817  15.164  82.244  1.00  0.00           C  
ATOM   1319  CG  LEU B  81     -26.579  15.891  81.136  1.00  0.00           C  
ATOM   1320  CD1 LEU B  81     -26.035  17.298  81.007  1.00  0.00           C  
ATOM   1321  CD2 LEU B  81     -26.482  15.151  79.812  1.00  0.00           C  
ATOM   1322  H   LEU B  81     -27.944  14.455  83.420  1.00  0.00           H  
ATOM   1323  HA  LEU B  81     -26.205  13.174  81.541  1.00  0.00           H  
ATOM   1324 1HB  LEU B  81     -25.987  15.724  83.162  1.00  0.00           H  
ATOM   1325 2HB  LEU B  81     -24.758  15.229  81.993  1.00  0.00           H  
ATOM   1326  HG  LEU B  81     -27.632  15.970  81.409  1.00  0.00           H  
ATOM   1327 1HD1 LEU B  81     -26.573  17.825  80.219  1.00  0.00           H  
ATOM   1328 2HD1 LEU B  81     -26.167  17.827  81.951  1.00  0.00           H  
ATOM   1329 3HD1 LEU B  81     -24.975  17.257  80.758  1.00  0.00           H  
ATOM   1330 1HD2 LEU B  81     -27.037  15.697  79.048  1.00  0.00           H  
ATOM   1331 2HD2 LEU B  81     -25.436  15.073  79.515  1.00  0.00           H  
ATOM   1332 3HD2 LEU B  81     -26.904  14.152  79.922  1.00  0.00           H  
ATOM   1333  N   ASP B  82     -25.186  13.204  84.670  1.00  0.00           N  
ATOM   1334  CA  ASP B  82     -24.225  12.574  85.569  1.00  0.00           C  
ATOM   1335  C   ASP B  82     -24.376  11.056  85.562  1.00  0.00           C  
ATOM   1336  O   ASP B  82     -23.381  10.325  85.487  1.00  0.00           O  
ATOM   1337  CB  ASP B  82     -24.401  13.132  86.980  1.00  0.00           C  
ATOM   1338  CG  ASP B  82     -23.940  14.571  87.094  1.00  0.00           C  
ATOM   1339  OD1 ASP B  82     -23.137  15.011  86.243  1.00  0.00           O  
ATOM   1340  OD2 ASP B  82     -24.391  15.270  88.025  1.00  0.00           O  
ATOM   1341  H   ASP B  82     -25.919  13.780  85.059  1.00  0.00           H  
ATOM   1342  HA  ASP B  82     -23.219  12.805  85.217  1.00  0.00           H  
ATOM   1343 1HB  ASP B  82     -25.452  13.074  87.266  1.00  0.00           H  
ATOM   1344 2HB  ASP B  82     -23.835  12.523  87.685  1.00  0.00           H  
ATOM   1345  N   SER B  83     -25.617  10.567  85.644  1.00  0.00           N  
ATOM   1346  CA  SER B  83     -25.867   9.128  85.580  1.00  0.00           C  
ATOM   1347  C   SER B  83     -25.367   8.543  84.265  1.00  0.00           C  
ATOM   1348  O   SER B  83     -24.749   7.473  84.243  1.00  0.00           O  
ATOM   1349  CB  SER B  83     -27.360   8.849  85.764  1.00  0.00           C  
ATOM   1350  OG  SER B  83     -27.630   7.458  85.756  1.00  0.00           O  
ATOM   1351  H   SER B  83     -26.398  11.198  85.752  1.00  0.00           H  
ATOM   1352  HA  SER B  83     -25.315   8.645  86.387  1.00  0.00           H  
ATOM   1353 1HB  SER B  83     -27.697   9.279  86.707  1.00  0.00           H  
ATOM   1354 2HB  SER B  83     -27.921   9.332  84.965  1.00  0.00           H  
ATOM   1355  HG  SER B  83     -26.782   7.025  85.633  1.00  0.00           H  
ATOM   1356  N   LEU B  84     -25.654   9.225  83.154  1.00  0.00           N  
ATOM   1357  CA  LEU B  84     -25.225   8.759  81.839  1.00  0.00           C  
ATOM   1358  C   LEU B  84     -23.720   8.525  81.785  1.00  0.00           C  
ATOM   1359  O   LEU B  84     -23.258   7.502  81.266  1.00  0.00           O  
ATOM   1360  CB  LEU B  84     -25.646   9.772  80.774  1.00  0.00           C  
ATOM   1361  CG  LEU B  84     -25.162   9.574  79.337  1.00  0.00           C  
ATOM   1362  CD1 LEU B  84     -25.646   8.255  78.762  1.00  0.00           C  
ATOM   1363  CD2 LEU B  84     -25.631  10.738  78.482  1.00  0.00           C  
ATOM   1364  H   LEU B  84     -26.181  10.084  83.224  1.00  0.00           H  
ATOM   1365  HA  LEU B  84     -25.710   7.805  81.635  1.00  0.00           H  
ATOM   1366 1HB  LEU B  84     -26.734   9.793  80.725  1.00  0.00           H  
ATOM   1367 2HB  LEU B  84     -25.297  10.759  81.076  1.00  0.00           H  
ATOM   1368  HG  LEU B  84     -24.073   9.528  79.323  1.00  0.00           H  
ATOM   1369 1HD1 LEU B  84     -25.283   8.149  77.740  1.00  0.00           H  
ATOM   1370 2HD1 LEU B  84     -25.267   7.433  79.368  1.00  0.00           H  
ATOM   1371 3HD1 LEU B  84     -26.735   8.235  78.763  1.00  0.00           H  
ATOM   1372 1HD2 LEU B  84     -25.286  10.599  77.457  1.00  0.00           H  
ATOM   1373 2HD2 LEU B  84     -26.720  10.784  78.495  1.00  0.00           H  
ATOM   1374 3HD2 LEU B  84     -25.224  11.668  78.879  1.00  0.00           H  
ATOM   1375  N   HIS B  85     -22.940   9.461  82.319  1.00  0.00           N  
ATOM   1376  CA  HIS B  85     -21.489   9.388  82.217  1.00  0.00           C  
ATOM   1377  C   HIS B  85     -20.854   8.467  83.252  1.00  0.00           C  
ATOM   1378  O   HIS B  85     -19.638   8.253  83.198  1.00  0.00           O  
ATOM   1379  CB  HIS B  85     -20.905  10.794  82.322  1.00  0.00           C  
ATOM   1380  CG  HIS B  85     -21.330  11.699  81.209  1.00  0.00           C  
ATOM   1381  ND1 HIS B  85     -21.986  12.891  81.428  1.00  0.00           N  
ATOM   1382  CD2 HIS B  85     -21.212  11.575  79.866  1.00  0.00           C  
ATOM   1383  CE1 HIS B  85     -22.244  13.467  80.267  1.00  0.00           C  
ATOM   1384  NE2 HIS B  85     -21.784  12.689  79.304  1.00  0.00           N  
ATOM   1385  H   HIS B  85     -23.360  10.240  82.806  1.00  0.00           H  
ATOM   1386  HA  HIS B  85     -21.213   8.966  81.251  1.00  0.00           H  
ATOM   1387 1HB  HIS B  85     -21.209  11.245  83.267  1.00  0.00           H  
ATOM   1388 2HB  HIS B  85     -19.817  10.737  82.322  1.00  0.00           H  
ATOM   1389  HD2 HIS B  85     -20.745  10.748  79.331  1.00  0.00           H  
ATOM   1390  HE1 HIS B  85     -22.750  14.422  80.128  1.00  0.00           H  
ATOM   1391  HE2 HIS B  85     -21.841  12.878  78.313  1.00  0.00           H  
ATOM   1392  N   HIS B  86     -21.633   7.932  84.189  1.00  0.00           N  
ATOM   1393  CA  HIS B  86     -21.174   6.879  85.083  1.00  0.00           C  
ATOM   1394  C   HIS B  86     -21.632   5.498  84.635  1.00  0.00           C  
ATOM   1395  O   HIS B  86     -21.463   4.527  85.379  1.00  0.00           O  
ATOM   1396  CB  HIS B  86     -21.658   7.140  86.509  1.00  0.00           C  
ATOM   1397  CG  HIS B  86     -20.957   8.271  87.194  1.00  0.00           C  
ATOM   1398  ND1 HIS B  86     -21.630   9.248  87.897  1.00  0.00           N  
ATOM   1399  CD2 HIS B  86     -19.642   8.578  87.290  1.00  0.00           C  
ATOM   1400  CE1 HIS B  86     -20.760  10.107  88.395  1.00  0.00           C  
ATOM   1401  NE2 HIS B  86     -19.546   9.725  88.041  1.00  0.00           N  
ATOM   1402  H   HIS B  86     -22.579   8.275  84.278  1.00  0.00           H  
ATOM   1403  HA  HIS B  86     -20.085   6.859  85.093  1.00  0.00           H  
ATOM   1404 1HB  HIS B  86     -22.726   7.362  86.496  1.00  0.00           H  
ATOM   1405 2HB  HIS B  86     -21.518   6.242  87.111  1.00  0.00           H  
ATOM   1406  HD2 HIS B  86     -18.814   8.021  86.851  1.00  0.00           H  
ATOM   1407  HE1 HIS B  86     -21.002  10.983  88.997  1.00  0.00           H  
ATOM   1408  HE2 HIS B  86     -18.685  10.196  88.281  1.00  0.00           H  
ATOM   1409  N   LEU B  87     -22.201   5.388  83.435  1.00  0.00           N  
ATOM   1410  CA  LEU B  87     -22.762   4.132  82.964  1.00  0.00           C  
ATOM   1411  C   LEU B  87     -21.752   3.429  82.076  1.00  0.00           C  
ATOM   1412  O   LEU B  87     -21.424   3.948  80.998  1.00  0.00           O  
ATOM   1413  CB  LEU B  87     -24.061   4.372  82.199  1.00  0.00           C  
ATOM   1414  CG  LEU B  87     -24.620   3.154  81.462  1.00  0.00           C  
ATOM   1415  CD1 LEU B  87     -25.205   2.158  82.447  1.00  0.00           C  
ATOM   1416  CD2 LEU B  87     -25.657   3.575  80.438  1.00  0.00           C  
ATOM   1417  H   LEU B  87     -22.243   6.201  82.837  1.00  0.00           H  
ATOM   1418  HA  LEU B  87     -22.980   3.505  83.828  1.00  0.00           H  
ATOM   1419 1HB  LEU B  87     -24.819   4.716  82.901  1.00  0.00           H  
ATOM   1420 2HB  LEU B  87     -23.892   5.160  81.465  1.00  0.00           H  
ATOM   1421  HG  LEU B  87     -23.810   2.635  80.949  1.00  0.00           H  
ATOM   1422 1HD1 LEU B  87     -25.598   1.298  81.905  1.00  0.00           H  
ATOM   1423 2HD1 LEU B  87     -24.427   1.827  83.135  1.00  0.00           H  
ATOM   1424 3HD1 LEU B  87     -26.010   2.631  83.008  1.00  0.00           H  
ATOM   1425 1HD2 LEU B  87     -26.041   2.693  79.925  1.00  0.00           H  
ATOM   1426 2HD2 LEU B  87     -26.477   4.088  80.940  1.00  0.00           H  
ATOM   1427 3HD2 LEU B  87     -25.199   4.247  79.712  1.00  0.00           H  
ATOM   1428  N   PRO B  88     -21.215   2.280  82.485  1.00  0.00           N  
ATOM   1429  CA  PRO B  88     -20.306   1.533  81.607  1.00  0.00           C  
ATOM   1430  C   PRO B  88     -20.975   1.183  80.286  1.00  0.00           C  
ATOM   1431  O   PRO B  88     -22.063   0.601  80.254  1.00  0.00           O  
ATOM   1432  CB  PRO B  88     -19.979   0.279  82.426  1.00  0.00           C  
ATOM   1433  CG  PRO B  88     -20.180   0.703  83.845  1.00  0.00           C  
ATOM   1434  CD  PRO B  88     -21.361   1.632  83.799  1.00  0.00           C  
ATOM   1435  HA  PRO B  88     -19.401   2.132  81.429  1.00  0.00           H  
ATOM   1436 1HB  PRO B  88     -20.642  -0.547  82.130  1.00  0.00           H  
ATOM   1437 2HB  PRO B  88     -18.949  -0.047  82.220  1.00  0.00           H  
ATOM   1438 1HG  PRO B  88     -20.359  -0.176  84.482  1.00  0.00           H  
ATOM   1439 2HG  PRO B  88     -19.272   1.193  84.227  1.00  0.00           H  
ATOM   1440 1HD  PRO B  88     -22.291   1.048  83.866  1.00  0.00           H  
ATOM   1441 2HD  PRO B  88     -21.295   2.352  84.628  1.00  0.00           H  
ATOM   1442  N   GLY B  89     -20.309   1.539  79.189  1.00  0.00           N  
ATOM   1443  CA  GLY B  89     -20.829   1.259  77.867  1.00  0.00           C  
ATOM   1444  C   GLY B  89     -21.834   2.251  77.335  1.00  0.00           C  
ATOM   1445  O   GLY B  89     -22.538   1.939  76.372  1.00  0.00           O  
ATOM   1446  H   GLY B  89     -19.422   2.014  79.278  1.00  0.00           H  
ATOM   1447 1HA  GLY B  89     -20.006   1.217  77.153  1.00  0.00           H  
ATOM   1448 2HA  GLY B  89     -21.307   0.280  77.864  1.00  0.00           H  
ATOM   1449  N   ALA B  90     -21.896   3.458  77.902  1.00  0.00           N  
ATOM   1450  CA  ALA B  90     -22.791   4.483  77.370  1.00  0.00           C  
ATOM   1451  C   ALA B  90     -22.473   4.807  75.918  1.00  0.00           C  
ATOM   1452  O   ALA B  90     -23.364   5.216  75.164  1.00  0.00           O  
ATOM   1453  CB  ALA B  90     -22.705   5.749  78.222  1.00  0.00           C  
ATOM   1454  H   ALA B  90     -21.323   3.674  78.706  1.00  0.00           H  
ATOM   1455  HA  ALA B  90     -23.810   4.097  77.409  1.00  0.00           H  
ATOM   1456 1HB  ALA B  90     -23.376   6.507  77.817  1.00  0.00           H  
ATOM   1457 2HB  ALA B  90     -22.995   5.518  79.247  1.00  0.00           H  
ATOM   1458 3HB  ALA B  90     -21.684   6.126  78.211  1.00  0.00           H  
ATOM   1459  N   GLU B  91     -21.211   4.638  75.515  1.00  0.00           N  
ATOM   1460  CA  GLU B  91     -20.806   4.883  74.133  1.00  0.00           C  
ATOM   1461  C   GLU B  91     -21.579   4.035  73.129  1.00  0.00           C  
ATOM   1462  O   GLU B  91     -21.619   4.384  71.944  1.00  0.00           O  
ATOM   1463  CB  GLU B  91     -19.307   4.619  73.974  1.00  0.00           C  
ATOM   1464  CG  GLU B  91     -18.413   5.627  74.682  1.00  0.00           C  
ATOM   1465  CD  GLU B  91     -16.949   5.319  74.529  1.00  0.00           C  
ATOM   1466  OE1 GLU B  91     -16.632   4.304  73.957  1.00  0.00           O  
ATOM   1467  OE2 GLU B  91     -16.147   6.100  74.984  1.00  0.00           O  
ATOM   1468  H   GLU B  91     -20.519   4.333  76.184  1.00  0.00           H  
ATOM   1469  HA  GLU B  91     -21.020   5.924  73.889  1.00  0.00           H  
ATOM   1470 1HB  GLU B  91     -19.069   3.629  74.363  1.00  0.00           H  
ATOM   1471 2HB  GLU B  91     -19.047   4.626  72.915  1.00  0.00           H  
ATOM   1472 1HG  GLU B  91     -18.608   6.619  74.276  1.00  0.00           H  
ATOM   1473 2HG  GLU B  91     -18.667   5.641  75.741  1.00  0.00           H  
ATOM   1474  N   ASN B  92     -22.189   2.935  73.566  1.00  0.00           N  
ATOM   1475  CA  ASN B  92     -22.923   2.050  72.671  1.00  0.00           C  
ATOM   1476  C   ASN B  92     -24.411   2.368  72.603  1.00  0.00           C  
ATOM   1477  O   ASN B  92     -25.133   1.720  71.838  1.00  0.00           O  
ATOM   1478  CB  ASN B  92     -22.723   0.590  73.094  1.00  0.00           C  
ATOM   1479  CG  ASN B  92     -21.264   0.189  73.108  1.00  0.00           C  
ATOM   1480  OD1 ASN B  92     -20.623   0.158  74.159  1.00  0.00           O  
ATOM   1481  ND2 ASN B  92     -20.725  -0.109  71.934  1.00  0.00           N  
ATOM   1482  H   ASN B  92     -22.140   2.710  74.549  1.00  0.00           H  
ATOM   1483  HA  ASN B  92     -22.534   2.180  71.660  1.00  0.00           H  
ATOM   1484 1HB  ASN B  92     -23.141   0.439  74.090  1.00  0.00           H  
ATOM   1485 2HB  ASN B  92     -23.263  -0.064  72.410  1.00  0.00           H  
ATOM   1486 1HD2 ASN B  92     -19.764  -0.381  71.879  1.00  0.00           H  
ATOM   1487 2HD2 ASN B  92     -21.279  -0.062  71.103  1.00  0.00           H  
ATOM   1488  N   LEU B  93     -24.887   3.341  73.380  1.00  0.00           N  
ATOM   1489  CA  LEU B  93     -26.306   3.670  73.377  1.00  0.00           C  
ATOM   1490  C   LEU B  93     -26.733   4.194  72.011  1.00  0.00           C  
ATOM   1491  O   LEU B  93     -26.017   4.970  71.373  1.00  0.00           O  
ATOM   1492  CB  LEU B  93     -26.611   4.713  74.453  1.00  0.00           C  
ATOM   1493  CG  LEU B  93     -26.594   4.262  75.914  1.00  0.00           C  
ATOM   1494  CD1 LEU B  93     -26.833   5.448  76.826  1.00  0.00           C  
ATOM   1495  CD2 LEU B  93     -27.631   3.180  76.171  1.00  0.00           C  
ATOM   1496  H   LEU B  93     -24.263   3.861  73.980  1.00  0.00           H  
ATOM   1497  HA  LEU B  93     -26.871   2.765  73.597  1.00  0.00           H  
ATOM   1498 1HB  LEU B  93     -25.885   5.520  74.370  1.00  0.00           H  
ATOM   1499 2HB  LEU B  93     -27.603   5.124  74.267  1.00  0.00           H  
ATOM   1500  HG  LEU B  93     -25.610   3.864  76.160  1.00  0.00           H  
ATOM   1501 1HD1 LEU B  93     -26.819   5.117  77.865  1.00  0.00           H  
ATOM   1502 2HD1 LEU B  93     -26.049   6.189  76.672  1.00  0.00           H  
ATOM   1503 3HD1 LEU B  93     -27.802   5.891  76.600  1.00  0.00           H  
ATOM   1504 1HD2 LEU B  93     -27.593   2.881  77.219  1.00  0.00           H  
ATOM   1505 2HD2 LEU B  93     -28.624   3.566  75.940  1.00  0.00           H  
ATOM   1506 3HD2 LEU B  93     -27.421   2.317  75.539  1.00  0.00           H  
ATOM   1507  N   THR B  94     -27.911   3.760  71.560  1.00  0.00           N  
ATOM   1508  CA  THR B  94     -28.479   4.249  70.312  1.00  0.00           C  
ATOM   1509  C   THR B  94     -29.720   5.106  70.506  1.00  0.00           C  
ATOM   1510  O   THR B  94     -30.061   5.879  69.606  1.00  0.00           O  
ATOM   1511  CB  THR B  94     -28.830   3.081  69.378  1.00  0.00           C  
ATOM   1512  OG1 THR B  94     -29.806   2.240  70.005  1.00  0.00           O  
ATOM   1513  CG2 THR B  94     -27.588   2.266  69.056  1.00  0.00           C  
ATOM   1514  H   THR B  94     -28.422   3.075  72.098  1.00  0.00           H  
ATOM   1515  HA  THR B  94     -27.738   4.877  69.817  1.00  0.00           H  
ATOM   1516  HB  THR B  94     -29.253   3.470  68.452  1.00  0.00           H  
ATOM   1517  HG1 THR B  94     -30.024   2.594  70.871  1.00  0.00           H  
ATOM   1518 1HG2 THR B  94     -27.855   1.443  68.393  1.00  0.00           H  
ATOM   1519 2HG2 THR B  94     -26.852   2.903  68.566  1.00  0.00           H  
ATOM   1520 3HG2 THR B  94     -27.166   1.867  69.977  1.00  0.00           H  
ATOM   1521  N   GLU B  95     -30.389   4.998  71.650  1.00  0.00           N  
ATOM   1522  CA  GLU B  95     -31.524   5.844  71.982  1.00  0.00           C  
ATOM   1523  C   GLU B  95     -31.354   6.385  73.393  1.00  0.00           C  
ATOM   1524  O   GLU B  95     -30.932   5.661  74.300  1.00  0.00           O  
ATOM   1525  CB  GLU B  95     -32.846   5.077  71.870  1.00  0.00           C  
ATOM   1526  CG  GLU B  95     -33.139   4.571  70.471  1.00  0.00           C  
ATOM   1527  CD  GLU B  95     -34.551   4.047  70.320  1.00  0.00           C  
ATOM   1528  OE1 GLU B  95     -34.730   2.811  70.300  1.00  0.00           O  
ATOM   1529  OE2 GLU B  95     -35.485   4.873  70.243  1.00  0.00           O  
ATOM   1530  H   GLU B  95     -30.089   4.296  72.311  1.00  0.00           H  
ATOM   1531  HA  GLU B  95     -31.553   6.676  71.278  1.00  0.00           H  
ATOM   1532 1HB  GLU B  95     -32.829   4.222  72.546  1.00  0.00           H  
ATOM   1533 2HB  GLU B  95     -33.668   5.722  72.179  1.00  0.00           H  
ATOM   1534 1HG  GLU B  95     -32.987   5.385  69.762  1.00  0.00           H  
ATOM   1535 2HG  GLU B  95     -32.433   3.778  70.228  1.00  0.00           H  
ATOM   1536  N   LEU B  96     -31.695   7.659  73.574  1.00  0.00           N  
ATOM   1537  CA  LEU B  96     -31.582   8.317  74.870  1.00  0.00           C  
ATOM   1538  C   LEU B  96     -32.814   9.181  75.085  1.00  0.00           C  
ATOM   1539  O   LEU B  96     -33.082  10.089  74.293  1.00  0.00           O  
ATOM   1540  CB  LEU B  96     -30.307   9.163  74.946  1.00  0.00           C  
ATOM   1541  CG  LEU B  96     -30.102  10.023  76.194  1.00  0.00           C  
ATOM   1542  CD1 LEU B  96     -30.197   9.183  77.458  1.00  0.00           C  
ATOM   1543  CD2 LEU B  96     -28.767  10.748  76.127  1.00  0.00           C  
ATOM   1544  H   LEU B  96     -32.043   8.184  72.784  1.00  0.00           H  
ATOM   1545  HA  LEU B  96     -31.533   7.551  75.643  1.00  0.00           H  
ATOM   1546 1HB  LEU B  96     -29.446   8.500  74.877  1.00  0.00           H  
ATOM   1547 2HB  LEU B  96     -30.288   9.840  74.092  1.00  0.00           H  
ATOM   1548  HG  LEU B  96     -30.902  10.760  76.263  1.00  0.00           H  
ATOM   1549 1HD1 LEU B  96     -30.048   9.820  78.330  1.00  0.00           H  
ATOM   1550 2HD1 LEU B  96     -31.182   8.719  77.513  1.00  0.00           H  
ATOM   1551 3HD1 LEU B  96     -29.431   8.409  77.439  1.00  0.00           H  
ATOM   1552 1HD2 LEU B  96     -28.638  11.356  77.023  1.00  0.00           H  
ATOM   1553 2HD2 LEU B  96     -27.959  10.018  76.064  1.00  0.00           H  
ATOM   1554 3HD2 LEU B  96     -28.745  11.390  75.246  1.00  0.00           H  
ATOM   1555  N   TYR B  97     -33.557   8.896  76.149  1.00  0.00           N  
ATOM   1556  CA  TYR B  97     -34.725   9.676  76.535  1.00  0.00           C  
ATOM   1557  C   TYR B  97     -34.442  10.345  77.871  1.00  0.00           C  
ATOM   1558  O   TYR B  97     -34.005   9.684  78.819  1.00  0.00           O  
ATOM   1559  CB  TYR B  97     -35.970   8.787  76.627  1.00  0.00           C  
ATOM   1560  CG  TYR B  97     -37.230   9.489  77.101  1.00  0.00           C  
ATOM   1561  CD1 TYR B  97     -37.461   9.726  78.453  1.00  0.00           C  
ATOM   1562  CD2 TYR B  97     -38.195   9.905  76.192  1.00  0.00           C  
ATOM   1563  CE1 TYR B  97     -38.609  10.364  78.882  1.00  0.00           C  
ATOM   1564  CE2 TYR B  97     -39.347  10.542  76.614  1.00  0.00           C  
ATOM   1565  CZ  TYR B  97     -39.548  10.769  77.959  1.00  0.00           C  
ATOM   1566  OH  TYR B  97     -40.693  11.404  78.381  1.00  0.00           O  
ATOM   1567  H   TYR B  97     -33.291   8.099  76.709  1.00  0.00           H  
ATOM   1568  HA  TYR B  97     -34.900  10.437  75.774  1.00  0.00           H  
ATOM   1569 1HB  TYR B  97     -36.184   8.357  75.647  1.00  0.00           H  
ATOM   1570 2HB  TYR B  97     -35.778   7.962  77.312  1.00  0.00           H  
ATOM   1571  HD1 TYR B  97     -36.729   9.406  79.195  1.00  0.00           H  
ATOM   1572  HD2 TYR B  97     -38.051   9.730  75.126  1.00  0.00           H  
ATOM   1573  HE1 TYR B  97     -38.770  10.539  79.945  1.00  0.00           H  
ATOM   1574  HE2 TYR B  97     -40.092  10.861  75.885  1.00  0.00           H  
ATOM   1575  HH  TYR B  97     -41.238  11.619  77.620  1.00  0.00           H  
ATOM   1576  N   ILE B  98     -34.692  11.650  77.944  1.00  0.00           N  
ATOM   1577  CA  ILE B  98     -34.422  12.436  79.143  1.00  0.00           C  
ATOM   1578  C   ILE B  98     -35.612  13.346  79.413  1.00  0.00           C  
ATOM   1579  O   ILE B  98     -36.107  14.014  78.498  1.00  0.00           O  
ATOM   1580  CB  ILE B  98     -33.130  13.263  78.996  1.00  0.00           C  
ATOM   1581  CG1 ILE B  98     -31.907  12.348  78.977  1.00  0.00           C  
ATOM   1582  CG2 ILE B  98     -33.003  14.269  80.116  1.00  0.00           C  
ATOM   1583  CD1 ILE B  98     -30.620  13.089  78.713  1.00  0.00           C  
ATOM   1584  H   ILE B  98     -35.084  12.108  77.134  1.00  0.00           H  
ATOM   1585  HA  ILE B  98     -34.295  11.753  79.982  1.00  0.00           H  
ATOM   1586  HB  ILE B  98     -33.146  13.797  78.046  1.00  0.00           H  
ATOM   1587 1HG1 ILE B  98     -31.823  11.833  79.933  1.00  0.00           H  
ATOM   1588 2HG1 ILE B  98     -32.034  11.587  78.207  1.00  0.00           H  
ATOM   1589 1HG2 ILE B  98     -32.083  14.839  79.990  1.00  0.00           H  
ATOM   1590 2HG2 ILE B  98     -33.856  14.946  80.095  1.00  0.00           H  
ATOM   1591 3HG2 ILE B  98     -32.978  13.747  81.073  1.00  0.00           H  
ATOM   1592 1HD1 ILE B  98     -29.788  12.384  78.711  1.00  0.00           H  
ATOM   1593 2HD1 ILE B  98     -30.678  13.585  77.743  1.00  0.00           H  
ATOM   1594 3HD1 ILE B  98     -30.463  13.833  79.492  1.00  0.00           H  
ATOM   1595  N   GLU B  99     -36.077  13.368  80.663  1.00  0.00           N  
ATOM   1596  CA  GLU B  99     -37.168  14.252  81.048  1.00  0.00           C  
ATOM   1597  C   GLU B  99     -36.997  14.695  82.495  1.00  0.00           C  
ATOM   1598  O   GLU B  99     -36.254  14.087  83.271  1.00  0.00           O  
ATOM   1599  CB  GLU B  99     -38.534  13.576  80.861  1.00  0.00           C  
ATOM   1600  CG  GLU B  99     -38.818  12.456  81.856  1.00  0.00           C  
ATOM   1601  CD  GLU B  99     -40.221  11.887  81.724  1.00  0.00           C  
ATOM   1602  OE1 GLU B  99     -40.902  12.195  80.722  1.00  0.00           O  
ATOM   1603  OE2 GLU B  99     -40.644  11.133  82.626  1.00  0.00           O  
ATOM   1604  H   GLU B  99     -35.667  12.761  81.358  1.00  0.00           H  
ATOM   1605  HA  GLU B  99     -37.137  15.137  80.411  1.00  0.00           H  
ATOM   1606 1HB  GLU B  99     -39.325  14.320  80.957  1.00  0.00           H  
ATOM   1607 2HB  GLU B  99     -38.599  13.158  79.856  1.00  0.00           H  
ATOM   1608 1HG  GLU B  99     -38.098  11.654  81.699  1.00  0.00           H  
ATOM   1609 2HG  GLU B  99     -38.680  12.838  82.866  1.00  0.00           H  
ATOM   1610  N   ASN B 100     -37.701  15.779  82.840  1.00  0.00           N  
ATOM   1611  CA  ASN B 100     -37.863  16.236  84.224  1.00  0.00           C  
ATOM   1612  C   ASN B 100     -36.537  16.632  84.872  1.00  0.00           C  
ATOM   1613  O   ASN B 100     -36.314  16.394  86.062  1.00  0.00           O  
ATOM   1614  CB  ASN B 100     -38.577  15.175  85.066  1.00  0.00           C  
ATOM   1615  CG  ASN B 100     -39.966  14.860  84.549  1.00  0.00           C  
ATOM   1616  OD1 ASN B 100     -40.681  15.747  84.080  1.00  0.00           O  
ATOM   1617  ND2 ASN B 100     -40.354  13.593  84.626  1.00  0.00           N  
ATOM   1618  H   ASN B 100     -38.139  16.301  82.095  1.00  0.00           H  
ATOM   1619  HA  ASN B 100     -38.471  17.142  84.220  1.00  0.00           H  
ATOM   1620 1HB  ASN B 100     -37.987  14.257  85.072  1.00  0.00           H  
ATOM   1621 2HB  ASN B 100     -38.655  15.521  86.097  1.00  0.00           H  
ATOM   1622 1HD2 ASN B 100     -41.262  13.327  84.299  1.00  0.00           H  
ATOM   1623 2HD2 ASN B 100     -39.740  12.905  85.010  1.00  0.00           H  
ATOM   1624  N   GLN B 101     -35.646  17.236  84.090  1.00  0.00           N  
ATOM   1625  CA  GLN B 101     -34.393  17.745  84.634  1.00  0.00           C  
ATOM   1626  C   GLN B 101     -34.579  19.133  85.243  1.00  0.00           C  
ATOM   1627  O   GLN B 101     -35.381  19.942  84.769  1.00  0.00           O  
ATOM   1628  CB  GLN B 101     -33.314  17.794  83.555  1.00  0.00           C  
ATOM   1629  CG  GLN B 101     -33.088  16.471  82.853  1.00  0.00           C  
ATOM   1630  CD  GLN B 101     -32.732  15.353  83.814  1.00  0.00           C  
ATOM   1631  OE1 GLN B 101     -31.686  15.383  84.462  1.00  0.00           O  
ATOM   1632  NE2 GLN B 101     -33.613  14.365  83.918  1.00  0.00           N  
ATOM   1633  H   GLN B 101     -35.835  17.346  83.104  1.00  0.00           H  
ATOM   1634  HA  GLN B 101     -34.061  17.073  85.425  1.00  0.00           H  
ATOM   1635 1HB  GLN B 101     -33.585  18.535  82.803  1.00  0.00           H  
ATOM   1636 2HB  GLN B 101     -32.370  18.108  83.999  1.00  0.00           H  
ATOM   1637 1HG  GLN B 101     -34.001  16.190  82.328  1.00  0.00           H  
ATOM   1638 2HG  GLN B 101     -32.268  16.583  82.144  1.00  0.00           H  
ATOM   1639 1HE2 GLN B 101     -33.435  13.598  84.536  1.00  0.00           H  
ATOM   1640 2HE2 GLN B 101     -34.455  14.386  83.379  1.00  0.00           H  
ATOM   1641  N   GLN B 102     -33.817  19.400  86.308  1.00  0.00           N  
ATOM   1642  CA  GLN B 102     -33.868  20.670  87.021  1.00  0.00           C  
ATOM   1643  C   GLN B 102     -32.609  21.513  86.876  1.00  0.00           C  
ATOM   1644  O   GLN B 102     -32.635  22.694  87.240  1.00  0.00           O  
ATOM   1645  CB  GLN B 102     -34.149  20.443  88.516  1.00  0.00           C  
ATOM   1646  CG  GLN B 102     -35.618  20.539  88.909  1.00  0.00           C  
ATOM   1647  CD  GLN B 102     -36.012  21.960  89.297  1.00  0.00           C  
ATOM   1648  OE1 GLN B 102     -35.160  22.776  89.653  1.00  0.00           O  
ATOM   1649  NE2 GLN B 102     -37.305  22.262  89.227  1.00  0.00           N  
ATOM   1650  H   GLN B 102     -33.180  18.683  86.625  1.00  0.00           H  
ATOM   1651  HA  GLN B 102     -34.677  21.269  86.603  1.00  0.00           H  
ATOM   1652 1HB  GLN B 102     -33.792  19.455  88.808  1.00  0.00           H  
ATOM   1653 2HB  GLN B 102     -33.599  21.177  89.105  1.00  0.00           H  
ATOM   1654 1HG  GLN B 102     -36.231  20.228  88.063  1.00  0.00           H  
ATOM   1655 2HG  GLN B 102     -35.799  19.884  89.761  1.00  0.00           H  
ATOM   1656 1HE2 GLN B 102     -37.619  23.181  89.470  1.00  0.00           H  
ATOM   1657 2HE2 GLN B 102     -37.965  21.571  88.931  1.00  0.00           H  
ATOM   1658  N   HIS B 103     -31.514  20.954  86.357  1.00  0.00           N  
ATOM   1659  CA  HIS B 103     -30.285  21.715  86.177  1.00  0.00           C  
ATOM   1660  C   HIS B 103     -29.760  21.578  84.753  1.00  0.00           C  
ATOM   1661  O   HIS B 103     -28.548  21.562  84.525  1.00  0.00           O  
ATOM   1662  CB  HIS B 103     -29.231  21.282  87.194  1.00  0.00           C  
ATOM   1663  CG  HIS B 103     -29.672  21.439  88.618  1.00  0.00           C  
ATOM   1664  ND1 HIS B 103     -30.235  20.406  89.337  1.00  0.00           N  
ATOM   1665  CD2 HIS B 103     -29.662  22.511  89.444  1.00  0.00           C  
ATOM   1666  CE1 HIS B 103     -30.540  20.832  90.549  1.00  0.00           C  
ATOM   1667  NE2 HIS B 103     -30.203  22.106  90.640  1.00  0.00           N  
ATOM   1668  H   HIS B 103     -31.536  19.982  86.082  1.00  0.00           H  
ATOM   1669  HA  HIS B 103     -30.488  22.775  86.330  1.00  0.00           H  
ATOM   1670 1HB  HIS B 103     -28.974  20.235  87.028  1.00  0.00           H  
ATOM   1671 2HB  HIS B 103     -28.324  21.868  87.050  1.00  0.00           H  
ATOM   1672  HD2 HIS B 103     -29.290  23.508  89.207  1.00  0.00           H  
ATOM   1673  HE1 HIS B 103     -30.993  20.234  91.340  1.00  0.00           H  
ATOM   1674  HE2 HIS B 103     -30.322  22.692  91.454  1.00  0.00           H  
ATOM   1675  N   LEU B 104     -30.670  21.474  83.787  1.00  0.00           N  
ATOM   1676  CA  LEU B 104     -30.318  21.369  82.375  1.00  0.00           C  
ATOM   1677  C   LEU B 104     -30.751  22.629  81.634  1.00  0.00           C  
ATOM   1678  O   LEU B 104     -31.506  22.550  80.659  1.00  0.00           O  
ATOM   1679  CB  LEU B 104     -30.957  20.123  81.752  1.00  0.00           C  
ATOM   1680  CG  LEU B 104     -30.367  19.646  80.421  1.00  0.00           C  
ATOM   1681  CD1 LEU B 104     -28.860  19.496  80.524  1.00  0.00           C  
ATOM   1682  CD2 LEU B 104     -31.012  18.342  79.967  1.00  0.00           C  
ATOM   1683  H   LEU B 104     -31.644  21.468  84.053  1.00  0.00           H  
ATOM   1684  HA  LEU B 104     -29.235  21.281  82.294  1.00  0.00           H  
ATOM   1685 1HB  LEU B 104     -30.871  19.299  82.458  1.00  0.00           H  
ATOM   1686 2HB  LEU B 104     -32.016  20.322  81.585  1.00  0.00           H  
ATOM   1687  HG  LEU B 104     -30.538  20.403  79.655  1.00  0.00           H  
ATOM   1688 1HD1 LEU B 104     -28.462  19.157  79.568  1.00  0.00           H  
ATOM   1689 2HD1 LEU B 104     -28.415  20.458  80.780  1.00  0.00           H  
ATOM   1690 3HD1 LEU B 104     -28.619  18.766  81.296  1.00  0.00           H  
ATOM   1691 1HD2 LEU B 104     -30.573  18.029  79.019  1.00  0.00           H  
ATOM   1692 2HD2 LEU B 104     -30.841  17.571  80.718  1.00  0.00           H  
ATOM   1693 3HD2 LEU B 104     -32.084  18.492  79.838  1.00  0.00           H  
ATOM   1694  N   GLN B 105     -30.301  23.799  82.097  1.00  0.00           N  
ATOM   1695  CA  GLN B 105     -30.683  25.038  81.426  1.00  0.00           C  
ATOM   1696  C   GLN B 105     -30.072  25.140  80.031  1.00  0.00           C  
ATOM   1697  O   GLN B 105     -30.737  25.595  79.092  1.00  0.00           O  
ATOM   1698  CB  GLN B 105     -30.283  26.246  82.278  1.00  0.00           C  
ATOM   1699  CG  GLN B 105     -30.866  26.260  83.693  1.00  0.00           C  
ATOM   1700  CD  GLN B 105     -30.021  25.490  84.695  1.00  0.00           C  
ATOM   1701  OE1 GLN B 105     -29.072  24.797  84.325  1.00  0.00           O  
ATOM   1702  NE2 GLN B 105     -30.362  25.611  85.974  1.00  0.00           N  
ATOM   1703  H   GLN B 105     -29.699  23.843  82.906  1.00  0.00           H  
ATOM   1704  HA  GLN B 105     -31.765  25.042  81.298  1.00  0.00           H  
ATOM   1705 1HB  GLN B 105     -29.198  26.284  82.369  1.00  0.00           H  
ATOM   1706 2HB  GLN B 105     -30.602  27.163  81.782  1.00  0.00           H  
ATOM   1707 1HG  GLN B 105     -30.936  27.292  84.036  1.00  0.00           H  
ATOM   1708 2HG  GLN B 105     -31.857  25.806  83.671  1.00  0.00           H  
ATOM   1709 1HE2 GLN B 105     -29.842  25.127  86.679  1.00  0.00           H  
ATOM   1710 2HE2 GLN B 105     -31.139  26.186  86.233  1.00  0.00           H  
ATOM   1711  N   HIS B 106     -28.816  24.724  79.867  1.00  0.00           N  
ATOM   1712  CA  HIS B 106     -28.157  24.754  78.568  1.00  0.00           C  
ATOM   1713  C   HIS B 106     -27.483  23.417  78.285  1.00  0.00           C  
ATOM   1714  O   HIS B 106     -26.986  22.747  79.195  1.00  0.00           O  
ATOM   1715  CB  HIS B 106     -27.146  25.908  78.455  1.00  0.00           C  
ATOM   1716  CG  HIS B 106     -26.046  25.861  79.466  1.00  0.00           C  
ATOM   1717  ND1 HIS B 106     -24.715  25.861  79.110  1.00  0.00           N  
ATOM   1718  CD2 HIS B 106     -26.073  25.842  80.820  1.00  0.00           C  
ATOM   1719  CE1 HIS B 106     -23.969  25.827  80.201  1.00  0.00           C  
ATOM   1720  NE2 HIS B 106     -24.769  25.816  81.252  1.00  0.00           N  
ATOM   1721  H   HIS B 106     -28.308  24.378  80.669  1.00  0.00           H  
ATOM   1722  HA  HIS B 106     -28.902  24.899  77.786  1.00  0.00           H  
ATOM   1723 1HB  HIS B 106     -26.692  25.898  77.463  1.00  0.00           H  
ATOM   1724 2HB  HIS B 106     -27.666  26.859  78.568  1.00  0.00           H  
ATOM   1725  HD2 HIS B 106     -26.963  25.840  81.449  1.00  0.00           H  
ATOM   1726  HE1 HIS B 106     -22.880  25.811  80.228  1.00  0.00           H  
ATOM   1727  HE2 HIS B 106     -24.475  25.793  82.218  1.00  0.00           H  
ATOM   1728  N   LEU B 107     -27.471  23.040  77.006  1.00  0.00           N  
ATOM   1729  CA  LEU B 107     -26.823  21.824  76.522  1.00  0.00           C  
ATOM   1730  C   LEU B 107     -25.562  22.192  75.749  1.00  0.00           C  
ATOM   1731  O   LEU B 107     -25.640  22.856  74.710  1.00  0.00           O  
ATOM   1732  CB  LEU B 107     -27.781  21.030  75.631  1.00  0.00           C  
ATOM   1733  CG  LEU B 107     -27.344  19.632  75.187  1.00  0.00           C  
ATOM   1734  CD1 LEU B 107     -27.218  18.706  76.386  1.00  0.00           C  
ATOM   1735  CD2 LEU B 107     -28.304  19.061  74.152  1.00  0.00           C  
ATOM   1736  H   LEU B 107     -27.943  23.642  76.346  1.00  0.00           H  
ATOM   1737  HA  LEU B 107     -26.555  21.210  77.381  1.00  0.00           H  
ATOM   1738 1HB  LEU B 107     -28.726  20.909  76.158  1.00  0.00           H  
ATOM   1739 2HB  LEU B 107     -27.966  21.603  74.723  1.00  0.00           H  
ATOM   1740  HG  LEU B 107     -26.348  19.685  74.747  1.00  0.00           H  
ATOM   1741 1HD1 LEU B 107     -26.906  17.717  76.051  1.00  0.00           H  
ATOM   1742 2HD1 LEU B 107     -26.475  19.105  77.077  1.00  0.00           H  
ATOM   1743 3HD1 LEU B 107     -28.181  18.631  76.890  1.00  0.00           H  
ATOM   1744 1HD2 LEU B 107     -27.969  18.067  73.854  1.00  0.00           H  
ATOM   1745 2HD2 LEU B 107     -29.304  18.993  74.581  1.00  0.00           H  
ATOM   1746 3HD2 LEU B 107     -28.328  19.713  73.279  1.00  0.00           H  
ATOM   1747  N   GLU B 108     -24.407  21.769  76.258  1.00  0.00           N  
ATOM   1748  CA  GLU B 108     -23.111  22.121  75.695  1.00  0.00           C  
ATOM   1749  C   GLU B 108     -22.470  20.935  74.981  1.00  0.00           C  
ATOM   1750  O   GLU B 108     -22.946  19.797  75.043  1.00  0.00           O  
ATOM   1751  CB  GLU B 108     -22.181  22.671  76.781  1.00  0.00           C  
ATOM   1752  CG  GLU B 108     -22.769  23.875  77.494  1.00  0.00           C  
ATOM   1753  CD  GLU B 108     -22.972  25.066  76.567  1.00  0.00           C  
ATOM   1754  OE1 GLU B 108     -22.272  25.155  75.534  1.00  0.00           O  
ATOM   1755  OE2 GLU B 108     -23.850  25.907  76.867  1.00  0.00           O  
ATOM   1756  H   GLU B 108     -24.444  21.176  77.074  1.00  0.00           H  
ATOM   1757  HA  GLU B 108     -23.260  22.895  74.941  1.00  0.00           H  
ATOM   1758 1HB  GLU B 108     -21.978  21.891  77.515  1.00  0.00           H  
ATOM   1759 2HB  GLU B 108     -21.229  22.956  76.334  1.00  0.00           H  
ATOM   1760 1HG  GLU B 108     -23.730  23.595  77.926  1.00  0.00           H  
ATOM   1761 2HG  GLU B 108     -22.105  24.161  78.309  1.00  0.00           H  
ATOM   1762  N   LEU B 109     -21.375  21.241  74.277  1.00  0.00           N  
ATOM   1763  CA  LEU B 109     -20.621  20.236  73.529  1.00  0.00           C  
ATOM   1764  C   LEU B 109     -20.295  19.007  74.372  1.00  0.00           C  
ATOM   1765  O   LEU B 109     -20.480  17.868  73.926  1.00  0.00           O  
ATOM   1766  CB  LEU B 109     -19.337  20.863  72.982  1.00  0.00           C  
ATOM   1767  CG  LEU B 109     -18.245  19.922  72.476  1.00  0.00           C  
ATOM   1768  CD1 LEU B 109     -18.631  19.316  71.139  1.00  0.00           C  
ATOM   1769  CD2 LEU B 109     -16.924  20.663  72.368  1.00  0.00           C  
ATOM   1770  H   LEU B 109     -21.062  22.201  74.265  1.00  0.00           H  
ATOM   1771  HA  LEU B 109     -21.234  19.893  72.696  1.00  0.00           H  
ATOM   1772 1HB  LEU B 109     -19.596  21.515  72.149  1.00  0.00           H  
ATOM   1773 2HB  LEU B 109     -18.886  21.471  73.766  1.00  0.00           H  
ATOM   1774  HG  LEU B 109     -18.131  19.089  73.171  1.00  0.00           H  
ATOM   1775 1HD1 LEU B 109     -17.838  18.650  70.799  1.00  0.00           H  
ATOM   1776 2HD1 LEU B 109     -19.557  18.751  71.249  1.00  0.00           H  
ATOM   1777 3HD1 LEU B 109     -18.775  20.110  70.408  1.00  0.00           H  
ATOM   1778 1HD2 LEU B 109     -16.153  19.982  72.007  1.00  0.00           H  
ATOM   1779 2HD2 LEU B 109     -17.029  21.494  71.671  1.00  0.00           H  
ATOM   1780 3HD2 LEU B 109     -16.640  21.046  73.348  1.00  0.00           H  
ATOM   1781  N   ARG B 110     -19.798  19.220  75.593  1.00  0.00           N  
ATOM   1782  CA  ARG B 110     -19.319  18.114  76.420  1.00  0.00           C  
ATOM   1783  C   ARG B 110     -20.434  17.197  76.917  1.00  0.00           C  
ATOM   1784  O   ARG B 110     -20.148  16.056  77.299  1.00  0.00           O  
ATOM   1785  CB  ARG B 110     -18.559  18.656  77.622  1.00  0.00           C  
ATOM   1786  CG  ARG B 110     -17.229  19.315  77.293  1.00  0.00           C  
ATOM   1787  CD  ARG B 110     -16.563  19.845  78.510  1.00  0.00           C  
ATOM   1788  NE  ARG B 110     -15.290  20.477  78.200  1.00  0.00           N  
ATOM   1789  CZ  ARG B 110     -14.531  21.145  79.091  1.00  0.00           C  
ATOM   1790  NH1 ARG B 110     -14.929  21.260  80.339  1.00  0.00           N  
ATOM   1791  NH2 ARG B 110     -13.387  21.686  78.710  1.00  0.00           N  
ATOM   1792  H   ARG B 110     -19.751  20.162  75.955  1.00  0.00           H  
ATOM   1793  HA  ARG B 110     -18.658  17.492  75.816  1.00  0.00           H  
ATOM   1794 1HB  ARG B 110     -19.173  19.392  78.138  1.00  0.00           H  
ATOM   1795 2HB  ARG B 110     -18.361  17.845  78.322  1.00  0.00           H  
ATOM   1796 1HG  ARG B 110     -16.565  18.585  76.829  1.00  0.00           H  
ATOM   1797 2HG  ARG B 110     -17.394  20.144  76.604  1.00  0.00           H  
ATOM   1798 1HD  ARG B 110     -17.206  20.587  78.982  1.00  0.00           H  
ATOM   1799 2HD  ARG B 110     -16.378  19.029  79.208  1.00  0.00           H  
ATOM   1800  HE  ARG B 110     -14.951  20.410  77.250  1.00  0.00           H  
ATOM   1801 1HH1 ARG B 110     -15.804  20.847  80.630  1.00  0.00           H  
ATOM   1802 2HH1 ARG B 110     -14.360  21.760  81.006  1.00  0.00           H  
ATOM   1803 1HH2 ARG B 110     -13.081  21.597  77.750  1.00  0.00           H  
ATOM   1804 2HH2 ARG B 110     -12.819  22.186  79.376  1.00  0.00           H  
ATOM   1805  N   ASP B 111     -21.686  17.664  76.925  1.00  0.00           N  
ATOM   1806  CA  ASP B 111     -22.746  16.926  77.608  1.00  0.00           C  
ATOM   1807  C   ASP B 111     -23.039  15.579  76.953  1.00  0.00           C  
ATOM   1808  O   ASP B 111     -23.378  14.618  77.650  1.00  0.00           O  
ATOM   1809  CB  ASP B 111     -24.016  17.771  77.673  1.00  0.00           C  
ATOM   1810  CG  ASP B 111     -23.884  18.951  78.618  1.00  0.00           C  
ATOM   1811  OD1 ASP B 111     -23.031  18.888  79.528  1.00  0.00           O  
ATOM   1812  OD2 ASP B 111     -24.634  19.938  78.458  1.00  0.00           O  
ATOM   1813  H   ASP B 111     -21.912  18.531  76.459  1.00  0.00           H  
ATOM   1814  HA  ASP B 111     -22.416  16.708  78.624  1.00  0.00           H  
ATOM   1815 1HB  ASP B 111     -24.257  18.143  76.677  1.00  0.00           H  
ATOM   1816 2HB  ASP B 111     -24.850  17.150  78.001  1.00  0.00           H  
ATOM   1817  N   LEU B 112     -22.916  15.484  75.630  1.00  0.00           N  
ATOM   1818  CA  LEU B 112     -23.161  14.236  74.916  1.00  0.00           C  
ATOM   1819  C   LEU B 112     -21.876  13.586  74.420  1.00  0.00           C  
ATOM   1820  O   LEU B 112     -21.909  12.814  73.456  1.00  0.00           O  
ATOM   1821  CB  LEU B 112     -24.125  14.464  73.754  1.00  0.00           C  
ATOM   1822  CG  LEU B 112     -25.535  14.899  74.155  1.00  0.00           C  
ATOM   1823  CD1 LEU B 112     -26.417  14.996  72.926  1.00  0.00           C  
ATOM   1824  CD2 LEU B 112     -26.129  13.930  75.170  1.00  0.00           C  
ATOM   1825  H   LEU B 112     -22.644  16.305  75.108  1.00  0.00           H  
ATOM   1826  HA  LEU B 112     -23.612  13.525  75.607  1.00  0.00           H  
ATOM   1827 1HB  LEU B 112     -23.709  15.231  73.103  1.00  0.00           H  
ATOM   1828 2HB  LEU B 112     -24.208  13.539  73.184  1.00  0.00           H  
ATOM   1829  HG  LEU B 112     -25.497  15.894  74.599  1.00  0.00           H  
ATOM   1830 1HD1 LEU B 112     -27.419  15.307  73.221  1.00  0.00           H  
ATOM   1831 2HD1 LEU B 112     -26.000  15.729  72.235  1.00  0.00           H  
ATOM   1832 3HD1 LEU B 112     -26.468  14.024  72.437  1.00  0.00           H  
ATOM   1833 1HD2 LEU B 112     -27.133  14.258  75.443  1.00  0.00           H  
ATOM   1834 2HD2 LEU B 112     -26.180  12.932  74.734  1.00  0.00           H  
ATOM   1835 3HD2 LEU B 112     -25.501  13.905  76.060  1.00  0.00           H  
ATOM   1836  N   ARG B 113     -20.745  13.894  75.052  1.00  0.00           N  
ATOM   1837  CA  ARG B 113     -19.461  13.354  74.622  1.00  0.00           C  
ATOM   1838  C   ARG B 113     -19.486  11.831  74.601  1.00  0.00           C  
ATOM   1839  O   ARG B 113     -19.981  11.191  75.534  1.00  0.00           O  
ATOM   1840  CB  ARG B 113     -18.345  13.828  75.541  1.00  0.00           C  
ATOM   1841  CG  ARG B 113     -16.947  13.403  75.122  1.00  0.00           C  
ATOM   1842  CD  ARG B 113     -15.907  13.983  76.010  1.00  0.00           C  
ATOM   1843  NE  ARG B 113     -14.569  13.569  75.620  1.00  0.00           N  
ATOM   1844  CZ  ARG B 113     -13.435  13.986  76.217  1.00  0.00           C  
ATOM   1845  NH1 ARG B 113     -13.494  14.825  77.228  1.00  0.00           N  
ATOM   1846  NH2 ARG B 113     -12.264  13.551  75.787  1.00  0.00           N  
ATOM   1847  H   ARG B 113     -20.776  14.516  75.847  1.00  0.00           H  
ATOM   1848  HA  ARG B 113     -19.261  13.703  73.609  1.00  0.00           H  
ATOM   1849 1HB  ARG B 113     -18.357  14.916  75.596  1.00  0.00           H  
ATOM   1850 2HB  ARG B 113     -18.518  13.448  76.549  1.00  0.00           H  
ATOM   1851 1HG  ARG B 113     -16.868  12.316  75.166  1.00  0.00           H  
ATOM   1852 2HG  ARG B 113     -16.754  13.740  74.103  1.00  0.00           H  
ATOM   1853 1HD  ARG B 113     -15.955  15.070  75.965  1.00  0.00           H  
ATOM   1854 2HD  ARG B 113     -16.080  13.655  77.035  1.00  0.00           H  
ATOM   1855  HE  ARG B 113     -14.483  12.924  74.846  1.00  0.00           H  
ATOM   1856 1HH1 ARG B 113     -14.390  15.157  77.557  1.00  0.00           H  
ATOM   1857 2HH1 ARG B 113     -12.644  15.137  77.675  1.00  0.00           H  
ATOM   1858 1HH2 ARG B 113     -12.218  12.906  75.010  1.00  0.00           H  
ATOM   1859 2HH2 ARG B 113     -11.414  13.862  76.235  1.00  0.00           H  
ATOM   1860  N   GLY B 114     -18.946  11.253  73.527  1.00  0.00           N  
ATOM   1861  CA  GLY B 114     -18.798   9.819  73.415  1.00  0.00           C  
ATOM   1862  C   GLY B 114     -20.008   9.066  72.911  1.00  0.00           C  
ATOM   1863  O   GLY B 114     -19.894   7.863  72.638  1.00  0.00           O  
ATOM   1864  H   GLY B 114     -18.631  11.841  72.768  1.00  0.00           H  
ATOM   1865 1HA  GLY B 114     -17.972   9.590  72.741  1.00  0.00           H  
ATOM   1866 2HA  GLY B 114     -18.543   9.403  74.389  1.00  0.00           H  
ATOM   1867  N   LEU B 115     -21.161   9.720  72.769  1.00  0.00           N  
ATOM   1868  CA  LEU B 115     -22.384   9.052  72.317  1.00  0.00           C  
ATOM   1869  C   LEU B 115     -22.424   8.976  70.788  1.00  0.00           C  
ATOM   1870  O   LEU B 115     -23.316   9.505  70.125  1.00  0.00           O  
ATOM   1871  CB  LEU B 115     -23.607   9.767  72.875  1.00  0.00           C  
ATOM   1872  CG  LEU B 115     -23.693   9.785  74.402  1.00  0.00           C  
ATOM   1873  CD1 LEU B 115     -25.018  10.360  74.864  1.00  0.00           C  
ATOM   1874  CD2 LEU B 115     -23.500   8.385  74.946  1.00  0.00           C  
ATOM   1875  H   LEU B 115     -21.189  10.707  72.980  1.00  0.00           H  
ATOM   1876  HA  LEU B 115     -22.376   8.028  72.688  1.00  0.00           H  
ATOM   1877 1HB  LEU B 115     -23.599  10.797  72.521  1.00  0.00           H  
ATOM   1878 2HB  LEU B 115     -24.502   9.279  72.488  1.00  0.00           H  
ATOM   1879  HG  LEU B 115     -22.916  10.436  74.803  1.00  0.00           H  
ATOM   1880 1HD1 LEU B 115     -25.054  10.362  75.953  1.00  0.00           H  
ATOM   1881 2HD1 LEU B 115     -25.119  11.381  74.497  1.00  0.00           H  
ATOM   1882 3HD1 LEU B 115     -25.834   9.751  74.476  1.00  0.00           H  
ATOM   1883 1HD2 LEU B 115     -23.562   8.406  76.034  1.00  0.00           H  
ATOM   1884 2HD2 LEU B 115     -24.277   7.731  74.551  1.00  0.00           H  
ATOM   1885 3HD2 LEU B 115     -22.522   8.009  74.645  1.00  0.00           H  
ATOM   1886  N   GLY B 116     -21.420   8.289  70.236  1.00  0.00           N  
ATOM   1887  CA  GLY B 116     -21.283   8.209  68.791  1.00  0.00           C  
ATOM   1888  C   GLY B 116     -22.393   7.443  68.100  1.00  0.00           C  
ATOM   1889  O   GLY B 116     -22.728   7.738  66.949  1.00  0.00           O  
ATOM   1890  H   GLY B 116     -20.745   7.818  70.821  1.00  0.00           H  
ATOM   1891 1HA  GLY B 116     -21.255   9.215  68.372  1.00  0.00           H  
ATOM   1892 2HA  GLY B 116     -20.337   7.731  68.541  1.00  0.00           H  
ATOM   1893  N   GLU B 117     -22.968   6.448  68.772  1.00  0.00           N  
ATOM   1894  CA  GLU B 117     -23.985   5.604  68.154  1.00  0.00           C  
ATOM   1895  C   GLU B 117     -25.403   6.113  68.373  1.00  0.00           C  
ATOM   1896  O   GLU B 117     -26.356   5.428  67.987  1.00  0.00           O  
ATOM   1897  CB  GLU B 117     -23.873   4.165  68.660  1.00  0.00           C  
ATOM   1898  CG  GLU B 117     -22.569   3.492  68.283  1.00  0.00           C  
ATOM   1899  CD  GLU B 117     -22.310   3.517  66.787  1.00  0.00           C  
ATOM   1900  OE1 GLU B 117     -23.265   3.330  66.000  1.00  0.00           O  
ATOM   1901  OE2 GLU B 117     -21.146   3.739  66.397  1.00  0.00           O  
ATOM   1902  H   GLU B 117     -22.697   6.271  69.729  1.00  0.00           H  
ATOM   1903  HA  GLU B 117     -23.827   5.606  67.075  1.00  0.00           H  
ATOM   1904 1HB  GLU B 117     -23.964   4.153  69.746  1.00  0.00           H  
ATOM   1905 2HB  GLU B 117     -24.694   3.572  68.256  1.00  0.00           H  
ATOM   1906 1HG  GLU B 117     -21.750   3.999  68.793  1.00  0.00           H  
ATOM   1907 2HG  GLU B 117     -22.592   2.459  68.628  1.00  0.00           H  
ATOM   1908  N   LEU B 118     -25.566   7.282  68.985  1.00  0.00           N  
ATOM   1909  CA  LEU B 118     -26.894   7.793  69.298  1.00  0.00           C  
ATOM   1910  C   LEU B 118     -27.666   8.083  68.016  1.00  0.00           C  
ATOM   1911  O   LEU B 118     -27.208   8.850  67.164  1.00  0.00           O  
ATOM   1912  CB  LEU B 118     -26.773   9.056  70.149  1.00  0.00           C  
ATOM   1913  CG  LEU B 118     -27.951   9.399  71.058  1.00  0.00           C  
ATOM   1914  CD1 LEU B 118     -28.243   8.252  72.010  1.00  0.00           C  
ATOM   1915  CD2 LEU B 118     -27.682  10.689  71.823  1.00  0.00           C  
ATOM   1916  H   LEU B 118     -24.756   7.829  69.239  1.00  0.00           H  
ATOM   1917  HA  LEU B 118     -27.432   7.034  69.864  1.00  0.00           H  
ATOM   1918 1HB  LEU B 118     -25.896   8.962  70.788  1.00  0.00           H  
ATOM   1919 2HB  LEU B 118     -26.624   9.909  69.487  1.00  0.00           H  
ATOM   1920  HG  LEU B 118     -28.850   9.528  70.455  1.00  0.00           H  
ATOM   1921 1HD1 LEU B 118     -29.086   8.515  72.649  1.00  0.00           H  
ATOM   1922 2HD1 LEU B 118     -28.489   7.357  71.437  1.00  0.00           H  
ATOM   1923 3HD1 LEU B 118     -27.366   8.059  72.627  1.00  0.00           H  
ATOM   1924 1HD2 LEU B 118     -28.534  10.916  72.464  1.00  0.00           H  
ATOM   1925 2HD2 LEU B 118     -26.788  10.569  72.436  1.00  0.00           H  
ATOM   1926 3HD2 LEU B 118     -27.531  11.506  71.117  1.00  0.00           H  
ATOM   1927  N   ARG B 119     -28.840   7.471  67.884  1.00  0.00           N  
ATOM   1928  CA  ARG B 119     -29.739   7.710  66.759  1.00  0.00           C  
ATOM   1929  C   ARG B 119     -30.953   8.542  67.135  1.00  0.00           C  
ATOM   1930  O   ARG B 119     -31.323   9.458  66.396  1.00  0.00           O  
ATOM   1931  CB  ARG B 119     -30.236   6.381  66.172  1.00  0.00           C  
ATOM   1932  CG  ARG B 119     -29.176   5.370  65.757  1.00  0.00           C  
ATOM   1933  CD  ARG B 119     -28.402   5.828  64.532  1.00  0.00           C  
ATOM   1934  NE  ARG B 119     -27.937   4.694  63.734  1.00  0.00           N  
ATOM   1935  CZ  ARG B 119     -26.855   3.968  64.003  1.00  0.00           C  
ATOM   1936  NH1 ARG B 119     -26.108   4.248  65.061  1.00  0.00           N  
ATOM   1937  NH2 ARG B 119     -26.522   2.957  63.210  1.00  0.00           N  
ATOM   1938  H   ARG B 119     -29.112   6.813  68.600  1.00  0.00           H  
ATOM   1939  HA  ARG B 119     -29.190   8.248  65.985  1.00  0.00           H  
ATOM   1940 1HB  ARG B 119     -30.874   5.879  66.898  1.00  0.00           H  
ATOM   1941 2HB  ARG B 119     -30.840   6.578  65.286  1.00  0.00           H  
ATOM   1942 1HG  ARG B 119     -28.468   5.229  66.574  1.00  0.00           H  
ATOM   1943 2HG  ARG B 119     -29.653   4.418  65.522  1.00  0.00           H  
ATOM   1944 1HD  ARG B 119     -29.044   6.448  63.907  1.00  0.00           H  
ATOM   1945 2HD  ARG B 119     -27.534   6.406  64.846  1.00  0.00           H  
ATOM   1946  HE  ARG B 119     -28.477   4.442  62.917  1.00  0.00           H  
ATOM   1947 1HH1 ARG B 119     -26.359   5.016  65.668  1.00  0.00           H  
ATOM   1948 2HH1 ARG B 119     -25.288   3.694  65.261  1.00  0.00           H  
ATOM   1949 1HH2 ARG B 119     -27.090   2.739  62.403  1.00  0.00           H  
ATOM   1950 2HH2 ARG B 119     -25.702   2.406  63.413  1.00  0.00           H  
ATOM   1951  N   ASN B 120     -31.578   8.239  68.269  1.00  0.00           N  
ATOM   1952  CA  ASN B 120     -32.752   8.948  68.753  1.00  0.00           C  
ATOM   1953  C   ASN B 120     -32.421   9.633  70.066  1.00  0.00           C  
ATOM   1954  O   ASN B 120     -31.962   8.983  71.012  1.00  0.00           O  
ATOM   1955  CB  ASN B 120     -33.931   8.003  68.959  1.00  0.00           C  
ATOM   1956  CG  ASN B 120     -34.428   7.405  67.671  1.00  0.00           C  
ATOM   1957  OD1 ASN B 120     -34.061   7.843  66.580  1.00  0.00           O  
ATOM   1958  ND2 ASN B 120     -35.284   6.396  67.792  1.00  0.00           N  
ATOM   1959  H   ASN B 120     -31.207   7.473  68.813  1.00  0.00           H  
ATOM   1960  HA  ASN B 120     -33.039   9.692  68.008  1.00  0.00           H  
ATOM   1961 1HB  ASN B 120     -33.637   7.195  69.630  1.00  0.00           H  
ATOM   1962 2HB  ASN B 120     -34.751   8.542  69.434  1.00  0.00           H  
ATOM   1963 1HD2 ASN B 120     -35.654   5.953  66.975  1.00  0.00           H  
ATOM   1964 2HD2 ASN B 120     -35.559   6.080  68.699  1.00  0.00           H  
ATOM   1965  N   LEU B 121     -32.661  10.938  70.126  1.00  0.00           N  
ATOM   1966  CA  LEU B 121     -32.422  11.714  71.332  1.00  0.00           C  
ATOM   1967  C   LEU B 121     -33.674  12.508  71.655  1.00  0.00           C  
ATOM   1968  O   LEU B 121     -34.168  13.263  70.812  1.00  0.00           O  
ATOM   1969  CB  LEU B 121     -31.227  12.656  71.173  1.00  0.00           C  
ATOM   1970  CG  LEU B 121     -30.978  13.603  72.352  1.00  0.00           C  
ATOM   1971  CD1 LEU B 121     -30.631  12.825  73.616  1.00  0.00           C  
ATOM   1972  CD2 LEU B 121     -29.887  14.603  72.023  1.00  0.00           C  
ATOM   1973  H   LEU B 121     -33.021  11.403  69.305  1.00  0.00           H  
ATOM   1974  HA  LEU B 121     -32.203  11.026  72.148  1.00  0.00           H  
ATOM   1975 1HB  LEU B 121     -30.329  12.057  71.029  1.00  0.00           H  
ATOM   1976 2HB  LEU B 121     -31.380  13.264  70.281  1.00  0.00           H  
ATOM   1977  HG  LEU B 121     -31.894  14.148  72.581  1.00  0.00           H  
ATOM   1978 1HD1 LEU B 121     -30.460  13.522  74.437  1.00  0.00           H  
ATOM   1979 2HD1 LEU B 121     -31.456  12.160  73.872  1.00  0.00           H  
ATOM   1980 3HD1 LEU B 121     -29.730  12.237  73.445  1.00  0.00           H  
ATOM   1981 1HD2 LEU B 121     -29.730  15.264  72.876  1.00  0.00           H  
ATOM   1982 2HD2 LEU B 121     -28.961  14.072  71.800  1.00  0.00           H  
ATOM   1983 3HD2 LEU B 121     -30.184  15.193  71.156  1.00  0.00           H  
ATOM   1984  N   THR B 122     -34.179  12.339  72.873  1.00  0.00           N  
ATOM   1985  CA  THR B 122     -35.342  13.075  73.348  1.00  0.00           C  
ATOM   1986  C   THR B 122     -34.993  13.744  74.667  1.00  0.00           C  
ATOM   1987  O   THR B 122     -34.571  13.071  75.614  1.00  0.00           O  
ATOM   1988  CB  THR B 122     -36.548  12.146  73.518  1.00  0.00           C  
ATOM   1989  OG1 THR B 122     -36.863  11.541  72.257  1.00  0.00           O  
ATOM   1990  CG2 THR B 122     -37.749  12.926  74.012  1.00  0.00           C  
ATOM   1991  H   THR B 122     -33.734  11.673  73.488  1.00  0.00           H  
ATOM   1992  HA  THR B 122     -35.595  13.836  72.609  1.00  0.00           H  
ATOM   1993  HB  THR B 122     -36.307  11.364  74.238  1.00  0.00           H  
ATOM   1994  HG1 THR B 122     -36.247  11.854  71.590  1.00  0.00           H  
ATOM   1995 1HG2 THR B 122     -38.598  12.252  74.128  1.00  0.00           H  
ATOM   1996 2HG2 THR B 122     -37.515  13.384  74.973  1.00  0.00           H  
ATOM   1997 3HG2 THR B 122     -38.000  13.703  73.291  1.00  0.00           H  
ATOM   1998  N   ILE B 123     -35.168  15.064  74.725  1.00  0.00           N  
ATOM   1999  CA  ILE B 123     -34.972  15.853  75.940  1.00  0.00           C  
ATOM   2000  C   ILE B 123     -36.194  16.753  76.063  1.00  0.00           C  
ATOM   2001  O   ILE B 123     -36.286  17.781  75.383  1.00  0.00           O  
ATOM   2002  CB  ILE B 123     -33.681  16.679  75.914  1.00  0.00           C  
ATOM   2003  CG1 ILE B 123     -32.466  15.775  75.697  1.00  0.00           C  
ATOM   2004  CG2 ILE B 123     -33.527  17.477  77.204  1.00  0.00           C  
ATOM   2005  CD1 ILE B 123     -31.162  16.528  75.630  1.00  0.00           C  
ATOM   2006  H   ILE B 123     -35.452  15.531  73.875  1.00  0.00           H  
ATOM   2007  HA  ILE B 123     -34.907  15.172  76.788  1.00  0.00           H  
ATOM   2008  HB  ILE B 123     -33.709  17.371  75.073  1.00  0.00           H  
ATOM   2009 1HG1 ILE B 123     -32.404  15.049  76.507  1.00  0.00           H  
ATOM   2010 2HG1 ILE B 123     -32.589  15.217  74.768  1.00  0.00           H  
ATOM   2011 1HG2 ILE B 123     -32.605  18.056  77.166  1.00  0.00           H  
ATOM   2012 2HG2 ILE B 123     -34.374  18.152  77.317  1.00  0.00           H  
ATOM   2013 3HG2 ILE B 123     -33.492  16.794  78.053  1.00  0.00           H  
ATOM   2014 1HD1 ILE B 123     -30.343  15.825  75.474  1.00  0.00           H  
ATOM   2015 2HD1 ILE B 123     -31.194  17.237  74.802  1.00  0.00           H  
ATOM   2016 3HD1 ILE B 123     -31.005  17.066  76.564  1.00  0.00           H  
ATOM   2017  N   VAL B 124     -37.135  16.370  76.925  1.00  0.00           N  
ATOM   2018  CA  VAL B 124     -38.407  17.064  77.061  1.00  0.00           C  
ATOM   2019  C   VAL B 124     -38.615  17.408  78.529  1.00  0.00           C  
ATOM   2020  O   VAL B 124     -38.021  16.800  79.421  1.00  0.00           O  
ATOM   2021  CB  VAL B 124     -39.589  16.217  76.541  1.00  0.00           C  
ATOM   2022  CG1 VAL B 124     -39.461  15.990  75.044  1.00  0.00           C  
ATOM   2023  CG2 VAL B 124     -39.646  14.888  77.281  1.00  0.00           C  
ATOM   2024  H   VAL B 124     -36.950  15.564  77.504  1.00  0.00           H  
ATOM   2025  HA  VAL B 124     -38.366  17.980  76.470  1.00  0.00           H  
ATOM   2026  HB  VAL B 124     -40.517  16.764  76.707  1.00  0.00           H  
ATOM   2027 1HG1 VAL B 124     -40.302  15.391  74.693  1.00  0.00           H  
ATOM   2028 2HG1 VAL B 124     -39.460  16.951  74.529  1.00  0.00           H  
ATOM   2029 3HG1 VAL B 124     -38.530  15.464  74.834  1.00  0.00           H  
ATOM   2030 1HG2 VAL B 124     -40.483  14.299  76.907  1.00  0.00           H  
ATOM   2031 2HG2 VAL B 124     -38.717  14.341  77.120  1.00  0.00           H  
ATOM   2032 3HG2 VAL B 124     -39.779  15.071  78.347  1.00  0.00           H  
ATOM   2033  N   LYS B 125     -39.483  18.395  78.766  1.00  0.00           N  
ATOM   2034  CA  LYS B 125     -39.928  18.753  80.115  1.00  0.00           C  
ATOM   2035  C   LYS B 125     -38.749  18.980  81.060  1.00  0.00           C  
ATOM   2036  O   LYS B 125     -38.763  18.564  82.219  1.00  0.00           O  
ATOM   2037  CB  LYS B 125     -40.857  17.664  80.652  1.00  0.00           C  
ATOM   2038  CG  LYS B 125     -42.062  17.379  79.749  1.00  0.00           C  
ATOM   2039  CD  LYS B 125     -42.691  16.036  80.098  1.00  0.00           C  
ATOM   2040  CE  LYS B 125     -43.196  15.972  81.526  1.00  0.00           C  
ATOM   2041  NZ  LYS B 125     -43.429  14.557  81.933  1.00  0.00           N  
ATOM   2042  H   LYS B 125     -39.843  18.911  77.976  1.00  0.00           H  
ATOM   2043  HA  LYS B 125     -40.476  19.694  80.060  1.00  0.00           H  
ATOM   2044 1HB  LYS B 125     -40.297  16.736  80.776  1.00  0.00           H  
ATOM   2045 2HB  LYS B 125     -41.229  17.955  81.634  1.00  0.00           H  
ATOM   2046 1HG  LYS B 125     -42.805  18.168  79.873  1.00  0.00           H  
ATOM   2047 2HG  LYS B 125     -41.742  17.367  78.708  1.00  0.00           H  
ATOM   2048 1HD  LYS B 125     -43.532  15.844  79.431  1.00  0.00           H  
ATOM   2049 2HD  LYS B 125     -41.955  15.243  79.964  1.00  0.00           H  
ATOM   2050 1HE  LYS B 125     -42.464  16.427  82.191  1.00  0.00           H  
ATOM   2051 2HE  LYS B 125     -44.127  16.533  81.608  1.00  0.00           H  
ATOM   2052 1HZ  LYS B 125     -43.765  14.531  82.885  1.00  0.00           H  
ATOM   2053 2HZ  LYS B 125     -44.117  14.139  81.322  1.00  0.00           H  
ATOM   2054 3HZ  LYS B 125     -42.564  14.041  81.868  1.00  0.00           H  
ATOM   2055  N   SER B 126     -37.714  19.668  80.572  1.00  0.00           N  
ATOM   2056  CA  SER B 126     -36.490  19.810  81.353  1.00  0.00           C  
ATOM   2057  C   SER B 126     -36.010  21.253  81.439  1.00  0.00           C  
ATOM   2058  O   SER B 126     -34.866  21.491  81.837  1.00  0.00           O  
ATOM   2059  CB  SER B 126     -35.384  18.921  80.777  1.00  0.00           C  
ATOM   2060  OG  SER B 126     -35.803  17.567  80.729  1.00  0.00           O  
ATOM   2061  H   SER B 126     -37.768  20.096  79.659  1.00  0.00           H  
ATOM   2062  HA  SER B 126     -36.694  19.495  82.377  1.00  0.00           H  
ATOM   2063 1HB  SER B 126     -35.127  19.264  79.775  1.00  0.00           H  
ATOM   2064 2HB  SER B 126     -34.490  19.009  81.392  1.00  0.00           H  
ATOM   2065  HG  SER B 126     -36.697  17.554  81.079  1.00  0.00           H  
ATOM   2066  N   GLY B 127     -36.859  22.218  81.096  1.00  0.00           N  
ATOM   2067  CA  GLY B 127     -36.468  23.614  81.196  1.00  0.00           C  
ATOM   2068  C   GLY B 127     -35.235  23.970  80.396  1.00  0.00           C  
ATOM   2069  O   GLY B 127     -34.509  24.901  80.763  1.00  0.00           O  
ATOM   2070  H   GLY B 127     -37.785  21.989  80.762  1.00  0.00           H  
ATOM   2071 1HA  GLY B 127     -37.288  24.247  80.856  1.00  0.00           H  
ATOM   2072 2HA  GLY B 127     -36.280  23.865  82.239  1.00  0.00           H  
ATOM   2073  N   LEU B 128     -34.972  23.243  79.314  1.00  0.00           N  
ATOM   2074  CA  LEU B 128     -33.827  23.538  78.462  1.00  0.00           C  
ATOM   2075  C   LEU B 128     -34.010  24.900  77.806  1.00  0.00           C  
ATOM   2076  O   LEU B 128     -35.016  25.142  77.133  1.00  0.00           O  
ATOM   2077  CB  LEU B 128     -33.675  22.449  77.399  1.00  0.00           C  
ATOM   2078  CG  LEU B 128     -32.502  22.503  76.417  1.00  0.00           C  
ATOM   2079  CD1 LEU B 128     -31.181  22.523  77.164  1.00  0.00           C  
ATOM   2080  CD2 LEU B 128     -32.564  21.319  75.461  1.00  0.00           C  
ATOM   2081  H   LEU B 128     -35.577  22.470  79.075  1.00  0.00           H  
ATOM   2082  HA  LEU B 128     -32.931  23.555  79.081  1.00  0.00           H  
ATOM   2083 1HB  LEU B 128     -33.593  21.485  77.899  1.00  0.00           H  
ATOM   2084 2HB  LEU B 128     -34.573  22.439  76.781  1.00  0.00           H  
ATOM   2085  HG  LEU B 128     -32.550  23.429  75.843  1.00  0.00           H  
ATOM   2086 1HD1 LEU B 128     -30.359  22.562  76.449  1.00  0.00           H  
ATOM   2087 2HD1 LEU B 128     -31.141  23.401  77.809  1.00  0.00           H  
ATOM   2088 3HD1 LEU B 128     -31.092  21.622  77.770  1.00  0.00           H  
ATOM   2089 1HD2 LEU B 128     -31.725  21.368  74.766  1.00  0.00           H  
ATOM   2090 2HD2 LEU B 128     -32.511  20.390  76.029  1.00  0.00           H  
ATOM   2091 3HD2 LEU B 128     -33.500  21.351  74.903  1.00  0.00           H  
ATOM   2092  N   ARG B 129     -33.026  25.783  77.981  1.00  0.00           N  
ATOM   2093  CA  ARG B 129     -33.113  27.139  77.452  1.00  0.00           C  
ATOM   2094  C   ARG B 129     -32.207  27.386  76.258  1.00  0.00           C  
ATOM   2095  O   ARG B 129     -32.579  28.149  75.365  1.00  0.00           O  
ATOM   2096  CB  ARG B 129     -32.756  28.180  78.528  1.00  0.00           C  
ATOM   2097  CG  ARG B 129     -33.669  28.242  79.746  1.00  0.00           C  
ATOM   2098  CD  ARG B 129     -33.544  29.607  80.443  1.00  0.00           C  
ATOM   2099  NE  ARG B 129     -32.238  29.864  81.050  1.00  0.00           N  
ATOM   2100  CZ  ARG B 129     -31.956  29.678  82.337  1.00  0.00           C  
ATOM   2101  NH1 ARG B 129     -32.890  29.236  83.168  1.00  0.00           N  
ATOM   2102  NH2 ARG B 129     -30.740  29.945  82.796  1.00  0.00           N  
ATOM   2103  H   ARG B 129     -32.200  25.506  78.492  1.00  0.00           H  
ATOM   2104  HA  ARG B 129     -34.139  27.319  77.128  1.00  0.00           H  
ATOM   2105 1HB  ARG B 129     -31.751  27.988  78.900  1.00  0.00           H  
ATOM   2106 2HB  ARG B 129     -32.757  29.176  78.085  1.00  0.00           H  
ATOM   2107 1HG  ARG B 129     -34.703  28.098  79.433  1.00  0.00           H  
ATOM   2108 2HG  ARG B 129     -33.390  27.458  80.451  1.00  0.00           H  
ATOM   2109 1HD  ARG B 129     -33.717  30.402  79.719  1.00  0.00           H  
ATOM   2110 2HD  ARG B 129     -34.282  29.677  81.241  1.00  0.00           H  
ATOM   2111  HE  ARG B 129     -31.500  30.206  80.450  1.00  0.00           H  
ATOM   2112 1HH1 ARG B 129     -33.820  29.039  82.825  1.00  0.00           H  
ATOM   2113 2HH1 ARG B 129     -32.672  29.096  84.144  1.00  0.00           H  
ATOM   2114 1HH2 ARG B 129     -30.027  30.290  82.168  1.00  0.00           H  
ATOM   2115 2HH2 ARG B 129     -30.527  29.804  83.772  1.00  0.00           H  
ATOM   2116  N   PHE B 130     -31.032  26.763  76.215  1.00  0.00           N  
ATOM   2117  CA  PHE B 130     -30.048  27.051  75.180  1.00  0.00           C  
ATOM   2118  C   PHE B 130     -29.382  25.763  74.718  1.00  0.00           C  
ATOM   2119  O   PHE B 130     -28.845  25.013  75.537  1.00  0.00           O  
ATOM   2120  CB  PHE B 130     -28.998  28.044  75.689  1.00  0.00           C  
ATOM   2121  CG  PHE B 130     -27.939  28.369  74.682  1.00  0.00           C  
ATOM   2122  CD1 PHE B 130     -28.185  29.277  73.667  1.00  0.00           C  
ATOM   2123  CD2 PHE B 130     -26.697  27.760  74.748  1.00  0.00           C  
ATOM   2124  CE1 PHE B 130     -27.209  29.575  72.735  1.00  0.00           C  
ATOM   2125  CE2 PHE B 130     -25.718  28.054  73.821  1.00  0.00           C  
ATOM   2126  CZ  PHE B 130     -25.973  28.962  72.812  1.00  0.00           C  
ATOM   2127  H   PHE B 130     -30.817  26.072  76.919  1.00  0.00           H  
ATOM   2128  HA  PHE B 130     -30.563  27.498  74.328  1.00  0.00           H  
ATOM   2129 1HB  PHE B 130     -29.487  28.972  75.981  1.00  0.00           H  
ATOM   2130 2HB  PHE B 130     -28.513  27.637  76.575  1.00  0.00           H  
ATOM   2131  HD1 PHE B 130     -29.161  29.759  73.609  1.00  0.00           H  
ATOM   2132  HD2 PHE B 130     -26.496  27.043  75.544  1.00  0.00           H  
ATOM   2133  HE1 PHE B 130     -27.415  30.293  71.941  1.00  0.00           H  
ATOM   2134  HE2 PHE B 130     -24.744  27.570  73.884  1.00  0.00           H  
ATOM   2135  HZ  PHE B 130     -25.202  29.193  72.078  1.00  0.00           H  
ATOM   2136  N   VAL B 131     -29.436  25.495  73.416  1.00  0.00           N  
ATOM   2137  CA  VAL B 131     -28.698  24.390  72.813  1.00  0.00           C  
ATOM   2138  C   VAL B 131     -27.493  24.986  72.098  1.00  0.00           C  
ATOM   2139  O   VAL B 131     -27.647  25.770  71.153  1.00  0.00           O  
ATOM   2140  CB  VAL B 131     -29.571  23.578  71.844  1.00  0.00           C  
ATOM   2141  CG1 VAL B 131     -28.769  22.422  71.245  1.00  0.00           C  
ATOM   2142  CG2 VAL B 131     -30.807  23.057  72.552  1.00  0.00           C  
ATOM   2143  H   VAL B 131     -30.011  26.082  72.828  1.00  0.00           H  
ATOM   2144  HA  VAL B 131     -28.367  23.721  73.608  1.00  0.00           H  
ATOM   2145  HB  VAL B 131     -29.875  24.221  71.018  1.00  0.00           H  
ATOM   2146 1HG1 VAL B 131     -29.402  21.856  70.560  1.00  0.00           H  
ATOM   2147 2HG1 VAL B 131     -27.911  22.817  70.702  1.00  0.00           H  
ATOM   2148 3HG1 VAL B 131     -28.424  21.766  72.044  1.00  0.00           H  
ATOM   2149 1HG2 VAL B 131     -31.414  22.485  71.851  1.00  0.00           H  
ATOM   2150 2HG2 VAL B 131     -30.508  22.415  73.381  1.00  0.00           H  
ATOM   2151 3HG2 VAL B 131     -31.389  23.896  72.934  1.00  0.00           H  
ATOM   2152  N   ALA B 132     -26.300  24.625  72.557  1.00  0.00           N  
ATOM   2153  CA  ALA B 132     -25.083  25.150  71.958  1.00  0.00           C  
ATOM   2154  C   ALA B 132     -24.997  24.735  70.491  1.00  0.00           C  
ATOM   2155  O   ALA B 132     -25.420  23.629  70.134  1.00  0.00           O  
ATOM   2156  CB  ALA B 132     -23.853  24.655  72.717  1.00  0.00           C  
ATOM   2157  H   ALA B 132     -26.229  23.979  73.330  1.00  0.00           H  
ATOM   2158  HA  ALA B 132     -25.118  26.238  72.018  1.00  0.00           H  
ATOM   2159 1HB  ALA B 132     -22.953  25.059  72.254  1.00  0.00           H  
ATOM   2160 2HB  ALA B 132     -23.907  24.987  73.754  1.00  0.00           H  
ATOM   2161 3HB  ALA B 132     -23.820  23.567  72.686  1.00  0.00           H  
ATOM   2162  N   PRO B 133     -24.477  25.598  69.615  1.00  0.00           N  
ATOM   2163  CA  PRO B 133     -24.407  25.238  68.188  1.00  0.00           C  
ATOM   2164  C   PRO B 133     -23.640  23.954  67.919  1.00  0.00           C  
ATOM   2165  O   PRO B 133     -23.926  23.272  66.927  1.00  0.00           O  
ATOM   2166  CB  PRO B 133     -23.718  26.454  67.548  1.00  0.00           C  
ATOM   2167  CG  PRO B 133     -23.160  27.255  68.680  1.00  0.00           C  
ATOM   2168  CD  PRO B 133     -24.006  26.967  69.872  1.00  0.00           C  
ATOM   2169  HA  PRO B 133     -25.427  25.115  67.795  1.00  0.00           H  
ATOM   2170 1HB  PRO B 133     -22.932  26.119  66.855  1.00  0.00           H  
ATOM   2171 2HB  PRO B 133     -24.445  27.030  66.956  1.00  0.00           H  
ATOM   2172 1HG  PRO B 133     -22.110  26.981  68.858  1.00  0.00           H  
ATOM   2173 2HG  PRO B 133     -23.171  28.326  68.429  1.00  0.00           H  
ATOM   2174 1HD  PRO B 133     -23.390  27.023  70.782  1.00  0.00           H  
ATOM   2175 2HD  PRO B 133     -24.834  27.690  69.918  1.00  0.00           H  
ATOM   2176  N   ASP B 134     -22.674  23.599  68.766  1.00  0.00           N  
ATOM   2177  CA  ASP B 134     -21.936  22.351  68.624  1.00  0.00           C  
ATOM   2178  C   ASP B 134     -22.369  21.300  69.645  1.00  0.00           C  
ATOM   2179  O   ASP B 134     -21.582  20.409  69.983  1.00  0.00           O  
ATOM   2180  CB  ASP B 134     -20.432  22.606  68.729  1.00  0.00           C  
ATOM   2181  CG  ASP B 134     -20.047  23.301  70.018  1.00  0.00           C  
ATOM   2182  OD1 ASP B 134     -20.959  23.738  70.749  1.00  0.00           O  
ATOM   2183  OD2 ASP B 134     -18.835  23.403  70.305  1.00  0.00           O  
ATOM   2184  H   ASP B 134     -22.449  24.219  69.531  1.00  0.00           H  
ATOM   2185  HA  ASP B 134     -22.151  21.932  67.641  1.00  0.00           H  
ATOM   2186 1HB  ASP B 134     -19.897  21.658  68.668  1.00  0.00           H  
ATOM   2187 2HB  ASP B 134     -20.107  23.220  67.888  1.00  0.00           H  
ATOM   2188  N   ALA B 135     -23.607  21.389  70.146  1.00  0.00           N  
ATOM   2189  CA  ALA B 135     -24.068  20.459  71.173  1.00  0.00           C  
ATOM   2190  C   ALA B 135     -24.169  19.023  70.671  1.00  0.00           C  
ATOM   2191  O   ALA B 135     -24.131  18.093  71.485  1.00  0.00           O  
ATOM   2192  CB  ALA B 135     -25.424  20.898  71.720  1.00  0.00           C  
ATOM   2193  H   ALA B 135     -24.236  22.106  69.814  1.00  0.00           H  
ATOM   2194  HA  ALA B 135     -23.342  20.465  71.986  1.00  0.00           H  
ATOM   2195 1HB  ALA B 135     -25.753  20.194  72.484  1.00  0.00           H  
ATOM   2196 2HB  ALA B 135     -25.336  21.893  72.157  1.00  0.00           H  
ATOM   2197 3HB  ALA B 135     -26.152  20.921  70.911  1.00  0.00           H  
ATOM   2198  N   PHE B 136     -24.307  18.818  69.360  1.00  0.00           N  
ATOM   2199  CA  PHE B 136     -24.434  17.485  68.786  1.00  0.00           C  
ATOM   2200  C   PHE B 136     -23.222  17.099  67.946  1.00  0.00           C  
ATOM   2201  O   PHE B 136     -23.331  16.241  67.064  1.00  0.00           O  
ATOM   2202  CB  PHE B 136     -25.716  17.392  67.958  1.00  0.00           C  
ATOM   2203  CG  PHE B 136     -26.946  17.807  68.712  1.00  0.00           C  
ATOM   2204  CD1 PHE B 136     -27.395  17.063  69.790  1.00  0.00           C  
ATOM   2205  CD2 PHE B 136     -27.656  18.938  68.342  1.00  0.00           C  
ATOM   2206  CE1 PHE B 136     -28.522  17.444  70.491  1.00  0.00           C  
ATOM   2207  CE2 PHE B 136     -28.787  19.322  69.038  1.00  0.00           C  
ATOM   2208  CZ  PHE B 136     -29.220  18.573  70.113  1.00  0.00           C  
ATOM   2209  H   PHE B 136     -24.323  19.621  68.748  1.00  0.00           H  
ATOM   2210  HA  PHE B 136     -24.487  16.761  69.600  1.00  0.00           H  
ATOM   2211 1HB  PHE B 136     -25.625  18.024  67.075  1.00  0.00           H  
ATOM   2212 2HB  PHE B 136     -25.854  16.368  67.614  1.00  0.00           H  
ATOM   2213  HD1 PHE B 136     -26.847  16.167  70.084  1.00  0.00           H  
ATOM   2214  HD2 PHE B 136     -27.313  19.529  67.492  1.00  0.00           H  
ATOM   2215  HE1 PHE B 136     -28.859  16.853  71.342  1.00  0.00           H  
ATOM   2216  HE2 PHE B 136     -29.337  20.214  68.739  1.00  0.00           H  
ATOM   2217  HZ  PHE B 136     -30.112  18.872  70.661  1.00  0.00           H  
ATOM   2218  N   HIS B 137     -22.071  17.727  68.196  1.00  0.00           N  
ATOM   2219  CA  HIS B 137     -20.849  17.359  67.487  1.00  0.00           C  
ATOM   2220  C   HIS B 137     -20.493  15.895  67.724  1.00  0.00           C  
ATOM   2221  O   HIS B 137     -20.095  15.187  66.792  1.00  0.00           O  
ATOM   2222  CB  HIS B 137     -19.704  18.281  67.907  1.00  0.00           C  
ATOM   2223  CG  HIS B 137     -18.369  17.886  67.354  1.00  0.00           C  
ATOM   2224  ND1 HIS B 137     -17.387  17.302  68.124  1.00  0.00           N  
ATOM   2225  CD2 HIS B 137     -17.852  18.000  66.108  1.00  0.00           C  
ATOM   2226  CE1 HIS B 137     -16.324  17.068  67.376  1.00  0.00           C  
ATOM   2227  NE2 HIS B 137     -16.580  17.482  66.148  1.00  0.00           N  
ATOM   2228  H   HIS B 137     -22.038  18.467  68.883  1.00  0.00           H  
ATOM   2229  HA  HIS B 137     -21.004  17.470  66.414  1.00  0.00           H  
ATOM   2230 1HB  HIS B 137     -19.918  19.299  67.580  1.00  0.00           H  
ATOM   2231 2HB  HIS B 137     -19.629  18.296  68.994  1.00  0.00           H  
ATOM   2232  HD2 HIS B 137     -18.352  18.422  65.235  1.00  0.00           H  
ATOM   2233  HE1 HIS B 137     -15.395  16.611  67.714  1.00  0.00           H  
ATOM   2234  HE2 HIS B 137     -15.947  17.429  65.362  1.00  0.00           H  
ATOM   2235  N   PHE B 138     -20.627  15.424  68.965  1.00  0.00           N  
ATOM   2236  CA  PHE B 138     -20.285  14.050  69.306  1.00  0.00           C  
ATOM   2237  C   PHE B 138     -21.393  13.055  68.988  1.00  0.00           C  
ATOM   2238  O   PHE B 138     -21.217  11.860  69.244  1.00  0.00           O  
ATOM   2239  CB  PHE B 138     -19.928  13.940  70.791  1.00  0.00           C  
ATOM   2240  CG  PHE B 138     -18.617  14.576  71.153  1.00  0.00           C  
ATOM   2241  CD1 PHE B 138     -17.434  14.118  70.599  1.00  0.00           C  
ATOM   2242  CD2 PHE B 138     -18.565  15.622  72.057  1.00  0.00           C  
ATOM   2243  CE1 PHE B 138     -16.226  14.697  70.934  1.00  0.00           C  
ATOM   2244  CE2 PHE B 138     -17.360  16.204  72.396  1.00  0.00           C  
ATOM   2245  CZ  PHE B 138     -16.189  15.742  71.833  1.00  0.00           C  
ATOM   2246  H   PHE B 138     -20.975  16.038  69.687  1.00  0.00           H  
ATOM   2247  HA  PHE B 138     -19.417  13.753  68.716  1.00  0.00           H  
ATOM   2248 1HB  PHE B 138     -20.708  14.410  71.388  1.00  0.00           H  
ATOM   2249 2HB  PHE B 138     -19.885  12.890  71.078  1.00  0.00           H  
ATOM   2250  HD1 PHE B 138     -17.464  13.290  69.890  1.00  0.00           H  
ATOM   2251  HD2 PHE B 138     -19.491  15.987  72.503  1.00  0.00           H  
ATOM   2252  HE1 PHE B 138     -15.303  14.328  70.487  1.00  0.00           H  
ATOM   2253  HE2 PHE B 138     -17.333  17.028  73.109  1.00  0.00           H  
ATOM   2254  HZ  PHE B 138     -15.237  16.200  72.099  1.00  0.00           H  
ATOM   2255  N   THR B 139     -22.519  13.503  68.436  1.00  0.00           N  
ATOM   2256  CA  THR B 139     -23.634  12.626  68.077  1.00  0.00           C  
ATOM   2257  C   THR B 139     -23.950  12.751  66.588  1.00  0.00           C  
ATOM   2258  O   THR B 139     -25.055  13.156  66.210  1.00  0.00           O  
ATOM   2259  CB  THR B 139     -24.870  12.942  68.916  1.00  0.00           C  
ATOM   2260  OG1 THR B 139     -25.297  14.284  68.655  1.00  0.00           O  
ATOM   2261  CG2 THR B 139     -24.560  12.797  70.401  1.00  0.00           C  
ATOM   2262  H   THR B 139     -22.597  14.495  68.261  1.00  0.00           H  
ATOM   2263  HA  THR B 139     -23.340  11.595  68.273  1.00  0.00           H  
ATOM   2264  HB  THR B 139     -25.675  12.257  68.650  1.00  0.00           H  
ATOM   2265  HG1 THR B 139     -24.710  14.686  68.010  1.00  0.00           H  
ATOM   2266 1HG2 THR B 139     -25.453  13.026  70.983  1.00  0.00           H  
ATOM   2267 2HG2 THR B 139     -24.243  11.775  70.608  1.00  0.00           H  
ATOM   2268 3HG2 THR B 139     -23.762  13.486  70.675  1.00  0.00           H  
ATOM   2269  N   PRO B 140     -22.998  12.410  65.711  1.00  0.00           N  
ATOM   2270  CA  PRO B 140     -23.187  12.685  64.278  1.00  0.00           C  
ATOM   2271  C   PRO B 140     -24.203  11.774  63.605  1.00  0.00           C  
ATOM   2272  O   PRO B 140     -24.649  12.091  62.495  1.00  0.00           O  
ATOM   2273  CB  PRO B 140     -21.785  12.474  63.698  1.00  0.00           C  
ATOM   2274  CG  PRO B 140     -21.182  11.445  64.588  1.00  0.00           C  
ATOM   2275  CD  PRO B 140     -21.746  11.674  65.967  1.00  0.00           C  
ATOM   2276  HA  PRO B 140     -23.513  13.728  64.150  1.00  0.00           H  
ATOM   2277 1HB  PRO B 140     -21.857  12.147  62.650  1.00  0.00           H  
ATOM   2278 2HB  PRO B 140     -21.230  13.424  63.701  1.00  0.00           H  
ATOM   2279 1HG  PRO B 140     -21.421  10.437  64.219  1.00  0.00           H  
ATOM   2280 2HG  PRO B 140     -20.086  11.534  64.583  1.00  0.00           H  
ATOM   2281 1HD  PRO B 140     -21.940  10.705  66.450  1.00  0.00           H  
ATOM   2282 2HD  PRO B 140     -21.035  12.268  66.560  1.00  0.00           H  
ATOM   2283  N   ARG B 141     -24.582  10.667  64.237  1.00  0.00           N  
ATOM   2284  CA  ARG B 141     -25.572   9.744  63.701  1.00  0.00           C  
ATOM   2285  C   ARG B 141     -26.990  10.065  64.154  1.00  0.00           C  
ATOM   2286  O   ARG B 141     -27.909   9.287  63.873  1.00  0.00           O  
ATOM   2287  CB  ARG B 141     -25.212   8.309  64.090  1.00  0.00           C  
ATOM   2288  CG  ARG B 141     -23.899   7.827  63.511  1.00  0.00           C  
ATOM   2289  CD  ARG B 141     -23.679   6.367  63.837  1.00  0.00           C  
ATOM   2290  NE  ARG B 141     -22.970   5.687  62.761  1.00  0.00           N  
ATOM   2291  CZ  ARG B 141     -23.586   5.138  61.718  1.00  0.00           C  
ATOM   2292  NH1 ARG B 141     -24.909   5.193  61.631  1.00  0.00           N  
ATOM   2293  NH2 ARG B 141     -22.889   4.535  60.767  1.00  0.00           N  
ATOM   2294  H   ARG B 141     -24.156  10.467  65.131  1.00  0.00           H  
ATOM   2295  HA  ARG B 141     -25.569   9.827  62.614  1.00  0.00           H  
ATOM   2296 1HB  ARG B 141     -25.153   8.230  65.175  1.00  0.00           H  
ATOM   2297 2HB  ARG B 141     -25.999   7.633  63.755  1.00  0.00           H  
ATOM   2298 1HG  ARG B 141     -23.912   7.949  62.428  1.00  0.00           H  
ATOM   2299 2HG  ARG B 141     -23.080   8.411  63.932  1.00  0.00           H  
ATOM   2300 1HD  ARG B 141     -23.089   6.283  64.749  1.00  0.00           H  
ATOM   2301 2HD  ARG B 141     -24.642   5.878  63.982  1.00  0.00           H  
ATOM   2302  HE  ARG B 141     -21.962   5.636  62.821  1.00  0.00           H  
ATOM   2303 1HH1 ARG B 141     -25.444   5.651  62.355  1.00  0.00           H  
ATOM   2304 2HH1 ARG B 141     -25.381   4.778  60.841  1.00  0.00           H  
ATOM   2305 1HH2 ARG B 141     -21.881   4.490  60.831  1.00  0.00           H  
ATOM   2306 2HH2 ARG B 141     -23.364   4.121  59.979  1.00  0.00           H  
ATOM   2307  N   LEU B 142     -27.183  11.184  64.845  1.00  0.00           N  
ATOM   2308  CA  LEU B 142     -28.512  11.590  65.278  1.00  0.00           C  
ATOM   2309  C   LEU B 142     -29.435  11.763  64.077  1.00  0.00           C  
ATOM   2310  O   LEU B 142     -29.099  12.459  63.115  1.00  0.00           O  
ATOM   2311  CB  LEU B 142     -28.420  12.891  66.073  1.00  0.00           C  
ATOM   2312  CG  LEU B 142     -29.435  13.101  67.191  1.00  0.00           C  
ATOM   2313  CD1 LEU B 142     -29.443  11.904  68.120  1.00  0.00           C  
ATOM   2314  CD2 LEU B 142     -29.098  14.365  67.958  1.00  0.00           C  
ATOM   2315  H   LEU B 142     -26.391  11.767  65.076  1.00  0.00           H  
ATOM   2316  HA  LEU B 142     -28.920  10.810  65.920  1.00  0.00           H  
ATOM   2317 1HB  LEU B 142     -27.433  12.951  66.528  1.00  0.00           H  
ATOM   2318 2HB  LEU B 142     -28.531  13.728  65.384  1.00  0.00           H  
ATOM   2319  HG  LEU B 142     -30.434  13.194  66.763  1.00  0.00           H  
ATOM   2320 1HD1 LEU B 142     -30.172  12.065  68.915  1.00  0.00           H  
ATOM   2321 2HD1 LEU B 142     -29.712  11.009  67.558  1.00  0.00           H  
ATOM   2322 3HD1 LEU B 142     -28.453  11.776  68.556  1.00  0.00           H  
ATOM   2323 1HD2 LEU B 142     -29.827  14.512  68.756  1.00  0.00           H  
ATOM   2324 2HD2 LEU B 142     -28.101  14.274  68.389  1.00  0.00           H  
ATOM   2325 3HD2 LEU B 142     -29.124  15.219  67.281  1.00  0.00           H  
ATOM   2326  N   SER B 143     -30.603  11.127  64.137  1.00  0.00           N  
ATOM   2327  CA  SER B 143     -31.594  11.233  63.073  1.00  0.00           C  
ATOM   2328  C   SER B 143     -32.994  11.583  63.553  1.00  0.00           C  
ATOM   2329  O   SER B 143     -33.816  11.993  62.725  1.00  0.00           O  
ATOM   2330  CB  SER B 143     -31.664   9.925  62.269  1.00  0.00           C  
ATOM   2331  OG  SER B 143     -32.163   8.865  63.065  1.00  0.00           O  
ATOM   2332  H   SER B 143     -30.807  10.555  64.944  1.00  0.00           H  
ATOM   2333  HA  SER B 143     -31.296  12.039  62.401  1.00  0.00           H  
ATOM   2334 1HB  SER B 143     -32.308  10.066  61.401  1.00  0.00           H  
ATOM   2335 2HB  SER B 143     -30.671   9.670  61.902  1.00  0.00           H  
ATOM   2336  HG  SER B 143     -32.336   9.243  63.930  1.00  0.00           H  
ATOM   2337  N   ARG B 144     -33.299  11.440  64.842  1.00  0.00           N  
ATOM   2338  CA  ARG B 144     -34.556  11.914  65.411  1.00  0.00           C  
ATOM   2339  C   ARG B 144     -34.240  12.692  66.680  1.00  0.00           C  
ATOM   2340  O   ARG B 144     -33.670  12.138  67.627  1.00  0.00           O  
ATOM   2341  CB  ARG B 144     -35.517  10.756  65.707  1.00  0.00           C  
ATOM   2342  CG  ARG B 144     -35.975   9.973  64.479  1.00  0.00           C  
ATOM   2343  CD  ARG B 144     -37.063   8.969  64.846  1.00  0.00           C  
ATOM   2344  NE  ARG B 144     -37.157   7.878  63.880  1.00  0.00           N  
ATOM   2345  CZ  ARG B 144     -37.917   7.897  62.790  1.00  0.00           C  
ATOM   2346  NH1 ARG B 144     -38.657   8.961  62.511  1.00  0.00           N  
ATOM   2347  NH2 ARG B 144     -37.932   6.850  61.974  1.00  0.00           N  
ATOM   2348  H   ARG B 144     -32.628  10.984  65.443  1.00  0.00           H  
ATOM   2349  HA  ARG B 144     -35.036  12.575  64.688  1.00  0.00           H  
ATOM   2350 1HB  ARG B 144     -35.040  10.053  66.388  1.00  0.00           H  
ATOM   2351 2HB  ARG B 144     -36.408  11.140  66.205  1.00  0.00           H  
ATOM   2352 1HG  ARG B 144     -36.373  10.663  63.735  1.00  0.00           H  
ATOM   2353 2HG  ARG B 144     -35.128   9.432  64.056  1.00  0.00           H  
ATOM   2354 1HD  ARG B 144     -36.845   8.538  65.822  1.00  0.00           H  
ATOM   2355 2HD  ARG B 144     -38.028   9.474  64.880  1.00  0.00           H  
ATOM   2356  HE  ARG B 144     -36.605   7.049  64.052  1.00  0.00           H  
ATOM   2357 1HH1 ARG B 144     -38.644   9.761  63.128  1.00  0.00           H  
ATOM   2358 2HH1 ARG B 144     -39.233   8.972  61.682  1.00  0.00           H  
ATOM   2359 1HH2 ARG B 144     -37.366   6.039  62.182  1.00  0.00           H  
ATOM   2360 2HH2 ARG B 144     -38.509   6.864  61.146  1.00  0.00           H  
ATOM   2361  N   LEU B 145     -34.613  13.971  66.701  1.00  0.00           N  
ATOM   2362  CA  LEU B 145     -34.295  14.868  67.807  1.00  0.00           C  
ATOM   2363  C   LEU B 145     -35.585  15.507  68.301  1.00  0.00           C  
ATOM   2364  O   LEU B 145     -36.239  16.245  67.558  1.00  0.00           O  
ATOM   2365  CB  LEU B 145     -33.287  15.936  67.366  1.00  0.00           C  
ATOM   2366  CG  LEU B 145     -32.892  17.050  68.339  1.00  0.00           C  
ATOM   2367  CD1 LEU B 145     -32.352  16.469  69.635  1.00  0.00           C  
ATOM   2368  CD2 LEU B 145     -31.866  17.974  67.699  1.00  0.00           C  
ATOM   2369  H   LEU B 145     -35.138  14.326  65.914  1.00  0.00           H  
ATOM   2370  HA  LEU B 145     -33.850  14.282  68.610  1.00  0.00           H  
ATOM   2371 1HB  LEU B 145     -32.356  15.443  67.091  1.00  0.00           H  
ATOM   2372 2HB  LEU B 145     -33.680  16.442  66.484  1.00  0.00           H  
ATOM   2373  HG  LEU B 145     -33.776  17.631  68.605  1.00  0.00           H  
ATOM   2374 1HD1 LEU B 145     -32.078  17.279  70.311  1.00  0.00           H  
ATOM   2375 2HD1 LEU B 145     -33.118  15.850  70.103  1.00  0.00           H  
ATOM   2376 3HD1 LEU B 145     -31.473  15.861  69.423  1.00  0.00           H  
ATOM   2377 1HD2 LEU B 145     -31.596  18.761  68.403  1.00  0.00           H  
ATOM   2378 2HD2 LEU B 145     -30.976  17.402  67.435  1.00  0.00           H  
ATOM   2379 3HD2 LEU B 145     -32.290  18.421  66.800  1.00  0.00           H  
ATOM   2380  N   ASN B 146     -35.943  15.231  69.552  1.00  0.00           N  
ATOM   2381  CA  ASN B 146     -37.183  15.713  70.153  1.00  0.00           C  
ATOM   2382  C   ASN B 146     -36.815  16.574  71.356  1.00  0.00           C  
ATOM   2383  O   ASN B 146     -36.420  16.055  72.406  1.00  0.00           O  
ATOM   2384  CB  ASN B 146     -38.077  14.535  70.552  1.00  0.00           C  
ATOM   2385  CG  ASN B 146     -39.460  14.964  71.034  1.00  0.00           C  
ATOM   2386  OD1 ASN B 146     -39.687  16.118  71.397  1.00  0.00           O  
ATOM   2387  ND2 ASN B 146     -40.396  14.016  71.031  1.00  0.00           N  
ATOM   2388  H   ASN B 146     -35.319  14.659  70.103  1.00  0.00           H  
ATOM   2389  HA  ASN B 146     -37.712  16.319  69.416  1.00  0.00           H  
ATOM   2390 1HB  ASN B 146     -38.201  13.866  69.699  1.00  0.00           H  
ATOM   2391 2HB  ASN B 146     -37.596  13.966  71.347  1.00  0.00           H  
ATOM   2392 1HD2 ASN B 146     -41.325  14.229  71.335  1.00  0.00           H  
ATOM   2393 2HD2 ASN B 146     -40.170  13.092  70.725  1.00  0.00           H  
ATOM   2394  N   LEU B 147     -36.946  17.890  71.201  1.00  0.00           N  
ATOM   2395  CA  LEU B 147     -36.649  18.849  72.257  1.00  0.00           C  
ATOM   2396  C   LEU B 147     -37.909  19.583  72.700  1.00  0.00           C  
ATOM   2397  O   LEU B 147     -37.857  20.756  73.073  1.00  0.00           O  
ATOM   2398  CB  LEU B 147     -35.586  19.847  71.800  1.00  0.00           C  
ATOM   2399  CG  LEU B 147     -34.225  19.268  71.422  1.00  0.00           C  
ATOM   2400  CD1 LEU B 147     -33.332  20.352  70.846  1.00  0.00           C  
ATOM   2401  CD2 LEU B 147     -33.574  18.625  72.631  1.00  0.00           C  
ATOM   2402  H   LEU B 147     -37.267  18.228  70.305  1.00  0.00           H  
ATOM   2403  HA  LEU B 147     -36.265  18.305  73.119  1.00  0.00           H  
ATOM   2404 1HB  LEU B 147     -35.963  20.382  70.930  1.00  0.00           H  
ATOM   2405 2HB  LEU B 147     -35.420  20.568  72.600  1.00  0.00           H  
ATOM   2406  HG  LEU B 147     -34.353  18.515  70.644  1.00  0.00           H  
ATOM   2407 1HD1 LEU B 147     -32.365  19.924  70.581  1.00  0.00           H  
ATOM   2408 2HD1 LEU B 147     -33.799  20.772  69.955  1.00  0.00           H  
ATOM   2409 3HD1 LEU B 147     -33.190  21.138  71.587  1.00  0.00           H  
ATOM   2410 1HD2 LEU B 147     -32.604  18.215  72.347  1.00  0.00           H  
ATOM   2411 2HD2 LEU B 147     -33.437  19.373  73.412  1.00  0.00           H  
ATOM   2412 3HD2 LEU B 147     -34.212  17.823  73.004  1.00  0.00           H  
ATOM   2413  N   SER B 148     -39.051  18.906  72.647  1.00  0.00           N  
ATOM   2414  CA  SER B 148     -40.319  19.568  72.904  1.00  0.00           C  
ATOM   2415  C   SER B 148     -40.510  19.867  74.391  1.00  0.00           C  
ATOM   2416  O   SER B 148     -39.896  19.250  75.266  1.00  0.00           O  
ATOM   2417  CB  SER B 148     -41.475  18.710  72.394  1.00  0.00           C  
ATOM   2418  OG  SER B 148     -41.541  17.487  73.103  1.00  0.00           O  
ATOM   2419  H   SER B 148     -39.047  17.920  72.426  1.00  0.00           H  
ATOM   2420  HA  SER B 148     -40.327  20.520  72.371  1.00  0.00           H  
ATOM   2421 1HB  SER B 148     -42.411  19.255  72.510  1.00  0.00           H  
ATOM   2422 2HB  SER B 148     -41.341  18.514  71.331  1.00  0.00           H  
ATOM   2423  HG  SER B 148     -40.823  17.511  73.740  1.00  0.00           H  
ATOM   2424  N   PHE B 149     -41.388  20.840  74.660  1.00  0.00           N  
ATOM   2425  CA  PHE B 149     -41.837  21.181  76.012  1.00  0.00           C  
ATOM   2426  C   PHE B 149     -40.675  21.535  76.938  1.00  0.00           C  
ATOM   2427  O   PHE B 149     -40.600  21.087  78.083  1.00  0.00           O  
ATOM   2428  CB  PHE B 149     -42.688  20.055  76.599  1.00  0.00           C  
ATOM   2429  CG  PHE B 149     -43.898  19.734  75.781  1.00  0.00           C  
ATOM   2430  CD1 PHE B 149     -45.009  20.560  75.814  1.00  0.00           C  
ATOM   2431  CD2 PHE B 149     -43.920  18.620  74.963  1.00  0.00           C  
ATOM   2432  CE1 PHE B 149     -46.125  20.271  75.056  1.00  0.00           C  
ATOM   2433  CE2 PHE B 149     -45.029  18.326  74.203  1.00  0.00           C  
ATOM   2434  CZ  PHE B 149     -46.134  19.151  74.249  1.00  0.00           C  
ATOM   2435  H   PHE B 149     -41.753  21.360  73.875  1.00  0.00           H  
ATOM   2436  HA  PHE B 149     -42.447  22.084  75.957  1.00  0.00           H  
ATOM   2437 1HB  PHE B 149     -42.085  19.152  76.688  1.00  0.00           H  
ATOM   2438 2HB  PHE B 149     -43.015  20.330  77.601  1.00  0.00           H  
ATOM   2439  HD1 PHE B 149     -44.994  21.447  76.448  1.00  0.00           H  
ATOM   2440  HD2 PHE B 149     -43.047  17.968  74.927  1.00  0.00           H  
ATOM   2441  HE1 PHE B 149     -46.995  20.926  75.096  1.00  0.00           H  
ATOM   2442  HE2 PHE B 149     -45.036  17.442  73.566  1.00  0.00           H  
ATOM   2443  HZ  PHE B 149     -47.013  18.917  73.650  1.00  0.00           H  
ATOM   2444  N   ASN B 150     -39.765  22.361  76.428  1.00  0.00           N  
ATOM   2445  CA  ASN B 150     -38.690  22.929  77.230  1.00  0.00           C  
ATOM   2446  C   ASN B 150     -38.874  24.439  77.304  1.00  0.00           C  
ATOM   2447  O   ASN B 150     -40.001  24.933  77.194  1.00  0.00           O  
ATOM   2448  CB  ASN B 150     -37.327  22.569  76.640  1.00  0.00           C  
ATOM   2449  CG  ASN B 150     -36.952  21.124  76.886  1.00  0.00           C  
ATOM   2450  OD1 ASN B 150     -36.775  20.708  78.031  1.00  0.00           O  
ATOM   2451  ND2 ASN B 150     -36.824  20.351  75.814  1.00  0.00           N  
ATOM   2452  H   ASN B 150     -39.827  22.599  75.448  1.00  0.00           H  
ATOM   2453  HA  ASN B 150     -38.753  22.513  78.237  1.00  0.00           H  
ATOM   2454 1HB  ASN B 150     -37.336  22.753  75.565  1.00  0.00           H  
ATOM   2455 2HB  ASN B 150     -36.561  23.211  77.076  1.00  0.00           H  
ATOM   2456 1HD2 ASN B 150     -36.578  19.387  75.919  1.00  0.00           H  
ATOM   2457 2HD2 ASN B 150     -36.974  20.732  74.902  1.00  0.00           H  
ATOM   2458  N   ALA B 151     -37.785  25.183  77.484  1.00  0.00           N  
ATOM   2459  CA  ALA B 151     -37.854  26.637  77.550  1.00  0.00           C  
ATOM   2460  C   ALA B 151     -37.037  27.282  76.436  1.00  0.00           C  
ATOM   2461  O   ALA B 151     -36.454  28.349  76.622  1.00  0.00           O  
ATOM   2462  CB  ALA B 151     -37.393  27.140  78.916  1.00  0.00           C  
ATOM   2463  H   ALA B 151     -36.888  24.728  77.577  1.00  0.00           H  
ATOM   2464  HA  ALA B 151     -38.892  26.934  77.400  1.00  0.00           H  
ATOM   2465 1HB  ALA B 151     -37.453  28.228  78.942  1.00  0.00           H  
ATOM   2466 2HB  ALA B 151     -38.034  26.722  79.693  1.00  0.00           H  
ATOM   2467 3HB  ALA B 151     -36.364  26.829  79.089  1.00  0.00           H  
ATOM   2468  N   LEU B 152     -36.991  26.639  75.271  1.00  0.00           N  
ATOM   2469  CA  LEU B 152     -36.219  27.159  74.149  1.00  0.00           C  
ATOM   2470  C   LEU B 152     -36.948  28.333  73.512  1.00  0.00           C  
ATOM   2471  O   LEU B 152     -38.083  28.189  73.047  1.00  0.00           O  
ATOM   2472  CB  LEU B 152     -35.976  26.064  73.114  1.00  0.00           C  
ATOM   2473  CG  LEU B 152     -35.081  24.891  73.508  1.00  0.00           C  
ATOM   2474  CD1 LEU B 152     -35.212  23.766  72.492  1.00  0.00           C  
ATOM   2475  CD2 LEU B 152     -33.634  25.341  73.630  1.00  0.00           C  
ATOM   2476  H   LEU B 152     -37.500  25.774  75.159  1.00  0.00           H  
ATOM   2477  HA  LEU B 152     -35.256  27.505  74.523  1.00  0.00           H  
ATOM   2478 1HB  LEU B 152     -36.936  25.638  72.828  1.00  0.00           H  
ATOM   2479 2HB  LEU B 152     -35.524  26.515  72.231  1.00  0.00           H  
ATOM   2480  HG  LEU B 152     -35.408  24.490  74.467  1.00  0.00           H  
ATOM   2481 1HD1 LEU B 152     -34.569  22.935  72.784  1.00  0.00           H  
ATOM   2482 2HD1 LEU B 152     -36.248  23.427  72.456  1.00  0.00           H  
ATOM   2483 3HD1 LEU B 152     -34.913  24.127  71.509  1.00  0.00           H  
ATOM   2484 1HD2 LEU B 152     -33.011  24.492  73.912  1.00  0.00           H  
ATOM   2485 2HD2 LEU B 152     -33.295  25.738  72.673  1.00  0.00           H  
ATOM   2486 3HD2 LEU B 152     -33.557  26.116  74.392  1.00  0.00           H  
ATOM   2487  N   GLU B 153     -36.300  29.496  73.491  1.00  0.00           N  
ATOM   2488  CA  GLU B 153     -36.823  30.632  72.747  1.00  0.00           C  
ATOM   2489  C   GLU B 153     -36.214  30.748  71.358  1.00  0.00           C  
ATOM   2490  O   GLU B 153     -36.785  31.431  70.501  1.00  0.00           O  
ATOM   2491  CB  GLU B 153     -36.594  31.930  73.530  1.00  0.00           C  
ATOM   2492  CG  GLU B 153     -37.378  31.976  74.836  1.00  0.00           C  
ATOM   2493  CD  GLU B 153     -37.188  33.270  75.596  1.00  0.00           C  
ATOM   2494  OE1 GLU B 153     -36.410  34.128  75.127  1.00  0.00           O  
ATOM   2495  OE2 GLU B 153     -37.817  33.425  76.664  1.00  0.00           O  
ATOM   2496  H   GLU B 153     -35.432  29.597  73.997  1.00  0.00           H  
ATOM   2497  HA  GLU B 153     -37.896  30.491  72.608  1.00  0.00           H  
ATOM   2498 1HB  GLU B 153     -35.533  32.037  73.755  1.00  0.00           H  
ATOM   2499 2HB  GLU B 153     -36.886  32.782  72.916  1.00  0.00           H  
ATOM   2500 1HG  GLU B 153     -38.438  31.851  74.616  1.00  0.00           H  
ATOM   2501 2HG  GLU B 153     -37.066  31.143  75.465  1.00  0.00           H  
ATOM   2502  N   SER B 154     -35.073  30.103  71.123  1.00  0.00           N  
ATOM   2503  CA  SER B 154     -34.453  30.077  69.809  1.00  0.00           C  
ATOM   2504  C   SER B 154     -33.658  28.787  69.666  1.00  0.00           C  
ATOM   2505  O   SER B 154     -33.430  28.057  70.636  1.00  0.00           O  
ATOM   2506  CB  SER B 154     -33.557  31.296  69.580  1.00  0.00           C  
ATOM   2507  OG  SER B 154     -33.073  31.314  68.244  1.00  0.00           O  
ATOM   2508  H   SER B 154     -34.627  29.616  71.887  1.00  0.00           H  
ATOM   2509  HA  SER B 154     -35.241  30.091  69.054  1.00  0.00           H  
ATOM   2510 1HB  SER B 154     -34.122  32.206  69.782  1.00  0.00           H  
ATOM   2511 2HB  SER B 154     -32.721  31.269  70.277  1.00  0.00           H  
ATOM   2512  HG  SER B 154     -33.442  30.537  67.818  1.00  0.00           H  
ATOM   2513  N   LEU B 155     -33.231  28.518  68.435  1.00  0.00           N  
ATOM   2514  CA  LEU B 155     -32.409  27.351  68.130  1.00  0.00           C  
ATOM   2515  C   LEU B 155     -31.581  27.687  66.905  1.00  0.00           C  
ATOM   2516  O   LEU B 155     -32.135  27.935  65.831  1.00  0.00           O  
ATOM   2517  CB  LEU B 155     -33.257  26.103  67.879  1.00  0.00           C  
ATOM   2518  CG  LEU B 155     -32.488  24.786  67.745  1.00  0.00           C  
ATOM   2519  CD1 LEU B 155     -31.786  24.424  69.043  1.00  0.00           C  
ATOM   2520  CD2 LEU B 155     -33.419  23.668  67.311  1.00  0.00           C  
ATOM   2521  H   LEU B 155     -33.488  29.148  67.688  1.00  0.00           H  
ATOM   2522  HA  LEU B 155     -31.763  27.151  68.984  1.00  0.00           H  
ATOM   2523 1HB  LEU B 155     -33.961  25.990  68.702  1.00  0.00           H  
ATOM   2524 2HB  LEU B 155     -33.825  26.247  66.960  1.00  0.00           H  
ATOM   2525  HG  LEU B 155     -31.700  24.899  67.000  1.00  0.00           H  
ATOM   2526 1HD1 LEU B 155     -31.249  23.484  68.916  1.00  0.00           H  
ATOM   2527 2HD1 LEU B 155     -31.080  25.212  69.307  1.00  0.00           H  
ATOM   2528 3HD1 LEU B 155     -32.524  24.315  69.837  1.00  0.00           H  
ATOM   2529 1HD2 LEU B 155     -32.855  22.739  67.220  1.00  0.00           H  
ATOM   2530 2HD2 LEU B 155     -34.208  23.542  68.053  1.00  0.00           H  
ATOM   2531 3HD2 LEU B 155     -33.864  23.918  66.348  1.00  0.00           H  
ATOM   2532  N   SER B 156     -30.263  27.704  67.068  1.00  0.00           N  
ATOM   2533  CA  SER B 156     -29.392  28.102  65.974  1.00  0.00           C  
ATOM   2534  C   SER B 156     -29.394  27.045  64.878  1.00  0.00           C  
ATOM   2535  O   SER B 156     -29.465  25.844  65.150  1.00  0.00           O  
ATOM   2536  CB  SER B 156     -27.970  28.325  66.480  1.00  0.00           C  
ATOM   2537  OG  SER B 156     -27.064  28.315  65.394  1.00  0.00           O  
ATOM   2538  H   SER B 156     -29.853  27.441  67.953  1.00  0.00           H  
ATOM   2539  HA  SER B 156     -29.766  29.039  65.557  1.00  0.00           H  
ATOM   2540 1HB  SER B 156     -27.916  29.278  67.006  1.00  0.00           H  
ATOM   2541 2HB  SER B 156     -27.711  27.543  67.193  1.00  0.00           H  
ATOM   2542  HG  SER B 156     -27.595  28.167  64.608  1.00  0.00           H  
ATOM   2543  N   TRP B 157     -29.318  27.502  63.625  1.00  0.00           N  
ATOM   2544  CA  TRP B 157     -29.198  26.575  62.504  1.00  0.00           C  
ATOM   2545  C   TRP B 157     -27.944  25.715  62.591  1.00  0.00           C  
ATOM   2546  O   TRP B 157     -27.914  24.629  62.002  1.00  0.00           O  
ATOM   2547  CB  TRP B 157     -29.232  27.340  61.182  1.00  0.00           C  
ATOM   2548  CG  TRP B 157     -28.118  28.312  61.016  1.00  0.00           C  
ATOM   2549  CD1 TRP B 157     -28.155  29.644  61.294  1.00  0.00           C  
ATOM   2550  CD2 TRP B 157     -26.802  28.041  60.517  1.00  0.00           C  
ATOM   2551  NE1 TRP B 157     -26.942  30.221  61.010  1.00  0.00           N  
ATOM   2552  CE2 TRP B 157     -26.094  29.259  60.531  1.00  0.00           C  
ATOM   2553  CE3 TRP B 157     -26.152  26.889  60.064  1.00  0.00           C  
ATOM   2554  CZ2 TRP B 157     -24.770  29.358  60.109  1.00  0.00           C  
ATOM   2555  CZ3 TRP B 157     -24.835  26.989  59.645  1.00  0.00           C  
ATOM   2556  CH2 TRP B 157     -24.159  28.215  59.672  1.00  0.00           C  
ATOM   2557  H   TRP B 157     -29.343  28.495  63.442  1.00  0.00           H  
ATOM   2558  HA  TRP B 157     -30.042  25.886  62.533  1.00  0.00           H  
ATOM   2559 1HB  TRP B 157     -29.192  26.634  60.352  1.00  0.00           H  
ATOM   2560 2HB  TRP B 157     -30.172  27.886  61.102  1.00  0.00           H  
ATOM   2561  HD1 TRP B 157     -29.021  30.175  61.685  1.00  0.00           H  
ATOM   2562  HE1 TRP B 157     -26.711  31.196  61.133  1.00  0.00           H  
ATOM   2563  HE3 TRP B 157     -26.671  25.931  60.044  1.00  0.00           H  
ATOM   2564  HZ2 TRP B 157     -24.227  30.303  60.122  1.00  0.00           H  
ATOM   2565  HZ3 TRP B 157     -24.337  26.086  59.292  1.00  0.00           H  
ATOM   2566  HH2 TRP B 157     -23.123  28.257  59.336  1.00  0.00           H  
ATOM   2567  N   LYS B 158     -26.906  26.179  63.292  1.00  0.00           N  
ATOM   2568  CA  LYS B 158     -25.679  25.399  63.416  1.00  0.00           C  
ATOM   2569  C   LYS B 158     -25.913  24.096  64.172  1.00  0.00           C  
ATOM   2570  O   LYS B 158     -25.178  23.123  63.966  1.00  0.00           O  
ATOM   2571  CB  LYS B 158     -24.602  26.212  64.136  1.00  0.00           C  
ATOM   2572  CG  LYS B 158     -24.292  27.582  63.557  1.00  0.00           C  
ATOM   2573  CD  LYS B 158     -23.212  28.263  64.399  1.00  0.00           C  
ATOM   2574  CE  LYS B 158     -22.791  29.606  63.825  1.00  0.00           C  
ATOM   2575  NZ  LYS B 158     -22.477  29.512  62.377  1.00  0.00           N  
ATOM   2576  H   LYS B 158     -26.964  27.080  63.745  1.00  0.00           H  
ATOM   2577  HA  LYS B 158     -25.322  25.154  62.415  1.00  0.00           H  
ATOM   2578 1HB  LYS B 158     -24.897  26.367  65.174  1.00  0.00           H  
ATOM   2579 2HB  LYS B 158     -23.666  25.652  64.141  1.00  0.00           H  
ATOM   2580 1HG  LYS B 158     -23.946  27.473  62.529  1.00  0.00           H  
ATOM   2581 2HG  LYS B 158     -25.197  28.189  63.554  1.00  0.00           H  
ATOM   2582 1HD  LYS B 158     -23.586  28.422  65.411  1.00  0.00           H  
ATOM   2583 2HD  LYS B 158     -22.333  27.621  64.452  1.00  0.00           H  
ATOM   2584 1HE  LYS B 158     -23.593  30.329  63.966  1.00  0.00           H  
ATOM   2585 2HE  LYS B 158     -21.909  29.967  64.354  1.00  0.00           H  
ATOM   2586 1HZ  LYS B 158     -22.202  30.421  62.032  1.00  0.00           H  
ATOM   2587 2HZ  LYS B 158     -21.721  28.856  62.238  1.00  0.00           H  
ATOM   2588 3HZ  LYS B 158     -23.294  29.195  61.875  1.00  0.00           H  
ATOM   2589  N   THR B 159     -26.910  24.067  65.065  1.00  0.00           N  
ATOM   2590  CA  THR B 159     -27.119  22.900  65.919  1.00  0.00           C  
ATOM   2591  C   THR B 159     -27.369  21.639  65.101  1.00  0.00           C  
ATOM   2592  O   THR B 159     -26.848  20.566  65.429  1.00  0.00           O  
ATOM   2593  CB  THR B 159     -28.288  23.145  66.875  1.00  0.00           C  
ATOM   2594  OG1 THR B 159     -29.500  23.307  66.125  1.00  0.00           O  
ATOM   2595  CG2 THR B 159     -28.043  24.391  67.713  1.00  0.00           C  
ATOM   2596  H   THR B 159     -27.530  24.859  65.155  1.00  0.00           H  
ATOM   2597  HA  THR B 159     -26.215  22.735  66.506  1.00  0.00           H  
ATOM   2598  HB  THR B 159     -28.403  22.287  67.537  1.00  0.00           H  
ATOM   2599  HG1 THR B 159     -29.309  23.226  65.187  1.00  0.00           H  
ATOM   2600 1HG2 THR B 159     -28.885  24.548  68.387  1.00  0.00           H  
ATOM   2601 2HG2 THR B 159     -27.131  24.264  68.296  1.00  0.00           H  
ATOM   2602 3HG2 THR B 159     -27.937  25.255  67.058  1.00  0.00           H  
ATOM   2603  N   VAL B 160     -28.155  21.744  64.031  1.00  0.00           N  
ATOM   2604  CA  VAL B 160     -28.536  20.586  63.233  1.00  0.00           C  
ATOM   2605  C   VAL B 160     -27.823  20.540  61.895  1.00  0.00           C  
ATOM   2606  O   VAL B 160     -28.051  19.600  61.117  1.00  0.00           O  
ATOM   2607  CB  VAL B 160     -30.062  20.528  63.032  1.00  0.00           C  
ATOM   2608  CG1 VAL B 160     -30.763  20.530  64.379  1.00  0.00           C  
ATOM   2609  CG2 VAL B 160     -30.530  21.695  62.178  1.00  0.00           C  
ATOM   2610  H   VAL B 160     -28.496  22.657  63.767  1.00  0.00           H  
ATOM   2611  HA  VAL B 160     -28.225  19.684  63.762  1.00  0.00           H  
ATOM   2612  HB  VAL B 160     -30.318  19.593  62.534  1.00  0.00           H  
ATOM   2613 1HG1 VAL B 160     -31.842  20.488  64.228  1.00  0.00           H  
ATOM   2614 2HG1 VAL B 160     -30.445  19.662  64.956  1.00  0.00           H  
ATOM   2615 3HG1 VAL B 160     -30.508  21.441  64.920  1.00  0.00           H  
ATOM   2616 1HG2 VAL B 160     -31.610  21.638  62.045  1.00  0.00           H  
ATOM   2617 2HG2 VAL B 160     -30.273  22.633  62.671  1.00  0.00           H  
ATOM   2618 3HG2 VAL B 160     -30.042  21.652  61.204  1.00  0.00           H  
ATOM   2619  N   GLN B 161     -26.984  21.530  61.589  1.00  0.00           N  
ATOM   2620  CA  GLN B 161     -26.206  21.498  60.358  1.00  0.00           C  
ATOM   2621  C   GLN B 161     -25.334  20.249  60.334  1.00  0.00           C  
ATOM   2622  O   GLN B 161     -24.603  19.967  61.288  1.00  0.00           O  
ATOM   2623  CB  GLN B 161     -25.347  22.756  60.242  1.00  0.00           C  
ATOM   2624  CG  GLN B 161     -24.603  22.882  58.923  1.00  0.00           C  
ATOM   2625  CD  GLN B 161     -25.516  23.320  57.789  1.00  0.00           C  
ATOM   2626  OE1 GLN B 161     -25.510  22.734  56.708  1.00  0.00           O  
ATOM   2627  NE2 GLN B 161     -26.304  24.362  58.034  1.00  0.00           N  
ATOM   2628  H   GLN B 161     -26.882  22.316  62.215  1.00  0.00           H  
ATOM   2629  HA  GLN B 161     -26.895  21.465  59.514  1.00  0.00           H  
ATOM   2630 1HB  GLN B 161     -25.976  23.638  60.359  1.00  0.00           H  
ATOM   2631 2HB  GLN B 161     -24.611  22.770  61.046  1.00  0.00           H  
ATOM   2632 1HG  GLN B 161     -23.812  23.623  59.034  1.00  0.00           H  
ATOM   2633 2HG  GLN B 161     -24.175  21.913  58.665  1.00  0.00           H  
ATOM   2634 1HE2 GLN B 161     -26.927  24.696  57.325  1.00  0.00           H  
ATOM   2635 2HE2 GLN B 161     -26.275  24.813  58.926  1.00  0.00           H  
ATOM   2636  N   GLY B 162     -25.415  19.497  59.241  1.00  0.00           N  
ATOM   2637  CA  GLY B 162     -24.685  18.257  59.112  1.00  0.00           C  
ATOM   2638  C   GLY B 162     -25.394  17.043  59.673  1.00  0.00           C  
ATOM   2639  O   GLY B 162     -24.975  15.915  59.384  1.00  0.00           O  
ATOM   2640  H   GLY B 162     -26.004  19.803  58.480  1.00  0.00           H  
ATOM   2641 1HA  GLY B 162     -24.477  18.065  58.059  1.00  0.00           H  
ATOM   2642 2HA  GLY B 162     -23.725  18.346  59.618  1.00  0.00           H  
ATOM   2643  N   LEU B 163     -26.452  17.232  60.457  1.00  0.00           N  
ATOM   2644  CA  LEU B 163     -27.267  16.109  60.893  1.00  0.00           C  
ATOM   2645  C   LEU B 163     -28.291  15.776  59.819  1.00  0.00           C  
ATOM   2646  O   LEU B 163     -28.878  16.669  59.202  1.00  0.00           O  
ATOM   2647  CB  LEU B 163     -27.982  16.427  62.207  1.00  0.00           C  
ATOM   2648  CG  LEU B 163     -27.165  16.603  63.486  1.00  0.00           C  
ATOM   2649  CD1 LEU B 163     -28.092  16.889  64.656  1.00  0.00           C  
ATOM   2650  CD2 LEU B 163     -26.325  15.367  63.766  1.00  0.00           C  
ATOM   2651  H   LEU B 163     -26.698  18.164  60.757  1.00  0.00           H  
ATOM   2652  HA  LEU B 163     -26.615  15.251  61.056  1.00  0.00           H  
ATOM   2653 1HB  LEU B 163     -28.539  17.355  62.084  1.00  0.00           H  
ATOM   2654 2HB  LEU B 163     -28.692  15.627  62.419  1.00  0.00           H  
ATOM   2655  HG  LEU B 163     -26.501  17.461  63.379  1.00  0.00           H  
ATOM   2656 1HD1 LEU B 163     -27.503  17.014  65.565  1.00  0.00           H  
ATOM   2657 2HD1 LEU B 163     -28.654  17.803  64.460  1.00  0.00           H  
ATOM   2658 3HD1 LEU B 163     -28.784  16.057  64.784  1.00  0.00           H  
ATOM   2659 1HD2 LEU B 163     -25.752  15.516  64.681  1.00  0.00           H  
ATOM   2660 2HD2 LEU B 163     -26.978  14.502  63.884  1.00  0.00           H  
ATOM   2661 3HD2 LEU B 163     -25.642  15.195  62.934  1.00  0.00           H  
ATOM   2662  N   SER B 164     -28.514  14.482  59.601  1.00  0.00           N  
ATOM   2663  CA  SER B 164     -29.559  14.025  58.690  1.00  0.00           C  
ATOM   2664  C   SER B 164     -30.792  13.717  59.532  1.00  0.00           C  
ATOM   2665  O   SER B 164     -31.107  12.566  59.838  1.00  0.00           O  
ATOM   2666  CB  SER B 164     -29.093  12.816  57.883  1.00  0.00           C  
ATOM   2667  OG  SER B 164     -27.873  13.087  57.216  1.00  0.00           O  
ATOM   2668  H   SER B 164     -27.945  13.798  60.079  1.00  0.00           H  
ATOM   2669  HA  SER B 164     -29.790  14.834  57.995  1.00  0.00           H  
ATOM   2670 1HB  SER B 164     -28.964  11.963  58.548  1.00  0.00           H  
ATOM   2671 2HB  SER B 164     -29.857  12.550  57.153  1.00  0.00           H  
ATOM   2672  HG  SER B 164     -27.640  13.990  57.447  1.00  0.00           H  
ATOM   2673  N   LEU B 165     -31.502  14.778  59.906  1.00  0.00           N  
ATOM   2674  CA  LEU B 165     -32.622  14.644  60.825  1.00  0.00           C  
ATOM   2675  C   LEU B 165     -33.875  14.257  60.057  1.00  0.00           C  
ATOM   2676  O   LEU B 165     -34.345  15.008  59.195  1.00  0.00           O  
ATOM   2677  CB  LEU B 165     -32.851  15.943  61.592  1.00  0.00           C  
ATOM   2678  CG  LEU B 165     -31.887  16.281  62.724  1.00  0.00           C  
ATOM   2679  CD1 LEU B 165     -32.434  17.426  63.564  1.00  0.00           C  
ATOM   2680  CD2 LEU B 165     -31.619  15.059  63.588  1.00  0.00           C  
ATOM   2681  H   LEU B 165     -31.265  15.693  59.550  1.00  0.00           H  
ATOM   2682  HA  LEU B 165     -32.390  13.856  61.541  1.00  0.00           H  
ATOM   2683 1HB  LEU B 165     -32.808  16.773  60.889  1.00  0.00           H  
ATOM   2684 2HB  LEU B 165     -33.849  15.917  62.031  1.00  0.00           H  
ATOM   2685  HG  LEU B 165     -30.942  16.629  62.306  1.00  0.00           H  
ATOM   2686 1HD1 LEU B 165     -31.734  17.655  64.367  1.00  0.00           H  
ATOM   2687 2HD1 LEU B 165     -32.565  18.307  62.936  1.00  0.00           H  
ATOM   2688 3HD1 LEU B 165     -33.394  17.138  63.991  1.00  0.00           H  
ATOM   2689 1HD2 LEU B 165     -30.928  15.324  64.389  1.00  0.00           H  
ATOM   2690 2HD2 LEU B 165     -32.556  14.706  64.019  1.00  0.00           H  
ATOM   2691 3HD2 LEU B 165     -31.181  14.270  62.977  1.00  0.00           H  
ATOM   2692  N   GLN B 166     -34.419  13.086  60.378  1.00  0.00           N  
ATOM   2693  CA  GLN B 166     -35.741  12.721  59.901  1.00  0.00           C  
ATOM   2694  C   GLN B 166     -36.831  13.367  60.733  1.00  0.00           C  
ATOM   2695  O   GLN B 166     -37.971  13.469  60.270  1.00  0.00           O  
ATOM   2696  CB  GLN B 166     -35.917  11.202  59.937  1.00  0.00           C  
ATOM   2697  CG  GLN B 166     -35.291  10.469  58.771  1.00  0.00           C  
ATOM   2698  CD  GLN B 166     -35.689   9.004  58.730  1.00  0.00           C  
ATOM   2699  OE1 GLN B 166     -36.249   8.471  59.690  1.00  0.00           O  
ATOM   2700  NE2 GLN B 166     -35.387   8.342  57.620  1.00  0.00           N  
ATOM   2701  H   GLN B 166     -33.910  12.437  60.961  1.00  0.00           H  
ATOM   2702  HA  GLN B 166     -35.843  13.061  58.871  1.00  0.00           H  
ATOM   2703 1HB  GLN B 166     -35.479  10.807  60.853  1.00  0.00           H  
ATOM   2704 2HB  GLN B 166     -36.979  10.959  59.951  1.00  0.00           H  
ATOM   2705 1HG  GLN B 166     -35.616  10.939  57.843  1.00  0.00           H  
ATOM   2706 2HG  GLN B 166     -34.206  10.527  58.859  1.00  0.00           H  
ATOM   2707 1HE2 GLN B 166     -35.624   7.373  57.534  1.00  0.00           H  
ATOM   2708 2HE2 GLN B 166     -34.922   8.810  56.869  1.00  0.00           H  
ATOM   2709  N   GLU B 167     -36.506  13.810  61.945  1.00  0.00           N  
ATOM   2710  CA  GLU B 167     -37.521  14.354  62.830  1.00  0.00           C  
ATOM   2711  C   GLU B 167     -36.876  15.402  63.727  1.00  0.00           C  
ATOM   2712  O   GLU B 167     -35.873  15.119  64.391  1.00  0.00           O  
ATOM   2713  CB  GLU B 167     -38.149  13.234  63.655  1.00  0.00           C  
ATOM   2714  CG  GLU B 167     -39.523  13.546  64.154  1.00  0.00           C  
ATOM   2715  CD  GLU B 167     -40.227  12.297  64.622  1.00  0.00           C  
ATOM   2716  OE1 GLU B 167     -39.528  11.394  65.135  1.00  0.00           O  
ATOM   2717  OE2 GLU B 167     -41.454  12.187  64.414  1.00  0.00           O  
ATOM   2718  H   GLU B 167     -35.547  13.771  62.261  1.00  0.00           H  
ATOM   2719  HA  GLU B 167     -38.296  14.821  62.222  1.00  0.00           H  
ATOM   2720 1HB  GLU B 167     -38.205  12.326  63.054  1.00  0.00           H  
ATOM   2721 2HB  GLU B 167     -37.517  13.018  64.516  1.00  0.00           H  
ATOM   2722 1HG  GLU B 167     -39.447  14.256  64.977  1.00  0.00           H  
ATOM   2723 2HG  GLU B 167     -40.090  14.019  63.353  1.00  0.00           H  
ATOM   2724  N   LEU B 168     -37.442  16.607  63.732  1.00  0.00           N  
ATOM   2725  CA  LEU B 168     -37.045  17.658  64.664  1.00  0.00           C  
ATOM   2726  C   LEU B 168     -38.308  18.188  65.327  1.00  0.00           C  
ATOM   2727  O   LEU B 168     -39.120  18.855  64.678  1.00  0.00           O  
ATOM   2728  CB  LEU B 168     -36.283  18.778  63.953  1.00  0.00           C  
ATOM   2729  CG  LEU B 168     -35.897  19.989  64.813  1.00  0.00           C  
ATOM   2730  CD1 LEU B 168     -34.899  19.593  65.891  1.00  0.00           C  
ATOM   2731  CD2 LEU B 168     -35.350  21.123  63.959  1.00  0.00           C  
ATOM   2732  H   LEU B 168     -38.174  16.794  63.062  1.00  0.00           H  
ATOM   2733  HA  LEU B 168     -36.387  17.223  65.415  1.00  0.00           H  
ATOM   2734 1HB  LEU B 168     -35.364  18.365  63.541  1.00  0.00           H  
ATOM   2735 2HB  LEU B 168     -36.894  19.145  63.128  1.00  0.00           H  
ATOM   2736  HG  LEU B 168     -36.776  20.351  65.347  1.00  0.00           H  
ATOM   2737 1HD1 LEU B 168     -34.641  20.468  66.487  1.00  0.00           H  
ATOM   2738 2HD1 LEU B 168     -35.342  18.834  66.536  1.00  0.00           H  
ATOM   2739 3HD1 LEU B 168     -33.999  19.194  65.425  1.00  0.00           H  
ATOM   2740 1HD2 LEU B 168     -35.087  21.966  64.599  1.00  0.00           H  
ATOM   2741 2HD2 LEU B 168     -34.463  20.781  63.425  1.00  0.00           H  
ATOM   2742 3HD2 LEU B 168     -36.108  21.436  63.240  1.00  0.00           H  
ATOM   2743  N   VAL B 169     -38.471  17.898  66.616  1.00  0.00           N  
ATOM   2744  CA  VAL B 169     -39.682  18.231  67.361  1.00  0.00           C  
ATOM   2745  C   VAL B 169     -39.373  19.396  68.291  1.00  0.00           C  
ATOM   2746  O   VAL B 169     -38.509  19.287  69.170  1.00  0.00           O  
ATOM   2747  CB  VAL B 169     -40.213  17.026  68.152  1.00  0.00           C  
ATOM   2748  CG1 VAL B 169     -41.596  17.326  68.704  1.00  0.00           C  
ATOM   2749  CG2 VAL B 169     -40.235  15.778  67.280  1.00  0.00           C  
ATOM   2750  H   VAL B 169     -37.715  17.425  67.091  1.00  0.00           H  
ATOM   2751  HA  VAL B 169     -40.452  18.535  66.651  1.00  0.00           H  
ATOM   2752  HB  VAL B 169     -39.563  16.851  69.010  1.00  0.00           H  
ATOM   2753 1HG1 VAL B 169     -41.960  16.463  69.263  1.00  0.00           H  
ATOM   2754 2HG1 VAL B 169     -41.544  18.190  69.366  1.00  0.00           H  
ATOM   2755 3HG1 VAL B 169     -42.278  17.538  67.881  1.00  0.00           H  
ATOM   2756 1HG2 VAL B 169     -40.614  14.936  67.859  1.00  0.00           H  
ATOM   2757 2HG2 VAL B 169     -40.882  15.947  66.419  1.00  0.00           H  
ATOM   2758 3HG2 VAL B 169     -39.225  15.556  66.936  1.00  0.00           H  
ATOM   2759  N   LEU B 170     -40.079  20.514  68.094  1.00  0.00           N  
ATOM   2760  CA  LEU B 170     -39.910  21.706  68.918  1.00  0.00           C  
ATOM   2761  C   LEU B 170     -41.235  22.181  69.503  1.00  0.00           C  
ATOM   2762  O   LEU B 170     -41.335  23.331  69.944  1.00  0.00           O  
ATOM   2763  CB  LEU B 170     -39.244  22.830  68.118  1.00  0.00           C  
ATOM   2764  CG  LEU B 170     -37.764  22.589  67.807  1.00  0.00           C  
ATOM   2765  CD1 LEU B 170     -37.210  23.630  66.845  1.00  0.00           C  
ATOM   2766  CD2 LEU B 170     -36.946  22.560  69.090  1.00  0.00           C  
ATOM   2767  H   LEU B 170     -40.754  20.527  67.343  1.00  0.00           H  
ATOM   2768  HA  LEU B 170     -39.268  21.455  69.762  1.00  0.00           H  
ATOM   2769 1HB  LEU B 170     -39.779  22.951  67.177  1.00  0.00           H  
ATOM   2770 2HB  LEU B 170     -39.331  23.758  68.683  1.00  0.00           H  
ATOM   2771  HG  LEU B 170     -37.651  21.633  67.294  1.00  0.00           H  
ATOM   2772 1HD1 LEU B 170     -36.158  23.422  66.651  1.00  0.00           H  
ATOM   2773 2HD1 LEU B 170     -37.766  23.592  65.908  1.00  0.00           H  
ATOM   2774 3HD1 LEU B 170     -37.309  24.621  67.286  1.00  0.00           H  
ATOM   2775 1HD2 LEU B 170     -35.897  22.387  68.849  1.00  0.00           H  
ATOM   2776 2HD2 LEU B 170     -37.047  23.514  69.607  1.00  0.00           H  
ATOM   2777 3HD2 LEU B 170     -37.308  21.758  69.734  1.00  0.00           H  
ATOM   2778  N   SER B 171     -42.258  21.329  69.491  1.00  0.00           N  
ATOM   2779  CA  SER B 171     -43.549  21.682  70.063  1.00  0.00           C  
ATOM   2780  C   SER B 171     -43.392  22.128  71.511  1.00  0.00           C  
ATOM   2781  O   SER B 171     -42.485  21.692  72.223  1.00  0.00           O  
ATOM   2782  CB  SER B 171     -44.502  20.490  69.979  1.00  0.00           C  
ATOM   2783  OG  SER B 171     -44.717  20.116  68.630  1.00  0.00           O  
ATOM   2784  H   SER B 171     -42.137  20.416  69.076  1.00  0.00           H  
ATOM   2785  HA  SER B 171     -43.968  22.509  69.488  1.00  0.00           H  
ATOM   2786 1HB  SER B 171     -44.084  19.650  70.533  1.00  0.00           H  
ATOM   2787 2HB  SER B 171     -45.451  20.750  70.446  1.00  0.00           H  
ATOM   2788  HG  SER B 171     -44.195  20.723  68.101  1.00  0.00           H  
ATOM   2789  N   GLY B 172     -44.276  23.020  71.944  1.00  0.00           N  
ATOM   2790  CA  GLY B 172     -44.306  23.413  73.338  1.00  0.00           C  
ATOM   2791  C   GLY B 172     -43.136  24.251  73.796  1.00  0.00           C  
ATOM   2792  O   GLY B 172     -42.842  24.283  74.994  1.00  0.00           O  
ATOM   2793  H   GLY B 172     -44.937  23.433  71.302  1.00  0.00           H  
ATOM   2794 1HA  GLY B 172     -45.215  23.981  73.537  1.00  0.00           H  
ATOM   2795 2HA  GLY B 172     -44.339  22.523  73.966  1.00  0.00           H  
ATOM   2796  N   ASN B 173     -42.447  24.928  72.874  1.00  0.00           N  
ATOM   2797  CA  ASN B 173     -41.383  25.837  73.260  1.00  0.00           C  
ATOM   2798  C   ASN B 173     -41.773  27.274  72.941  1.00  0.00           C  
ATOM   2799  O   ASN B 173     -42.390  27.533  71.901  1.00  0.00           O  
ATOM   2800  CB  ASN B 173     -40.066  25.500  72.550  1.00  0.00           C  
ATOM   2801  CG  ASN B 173     -39.395  24.266  73.120  1.00  0.00           C  
ATOM   2802  OD1 ASN B 173     -38.827  24.308  74.211  1.00  0.00           O  
ATOM   2803  ND2 ASN B 173     -39.447  23.165  72.380  1.00  0.00           N  
ATOM   2804  H   ASN B 173     -42.663  24.811  71.894  1.00  0.00           H  
ATOM   2805  HA  ASN B 173     -41.222  25.744  74.335  1.00  0.00           H  
ATOM   2806 1HB  ASN B 173     -40.256  25.338  71.488  1.00  0.00           H  
ATOM   2807 2HB  ASN B 173     -39.381  26.343  72.635  1.00  0.00           H  
ATOM   2808 1HD2 ASN B 173     -39.021  22.321  72.708  1.00  0.00           H  
ATOM   2809 2HD2 ASN B 173     -39.912  23.179  71.495  1.00  0.00           H  
ATOM   2810  N   PRO B 174     -41.427  28.223  73.807  1.00  0.00           N  
ATOM   2811  CA  PRO B 174     -41.752  29.642  73.550  1.00  0.00           C  
ATOM   2812  C   PRO B 174     -40.817  30.264  72.520  1.00  0.00           C  
ATOM   2813  O   PRO B 174     -39.999  31.143  72.811  1.00  0.00           O  
ATOM   2814  CB  PRO B 174     -41.604  30.266  74.942  1.00  0.00           C  
ATOM   2815  CG  PRO B 174     -40.545  29.443  75.593  1.00  0.00           C  
ATOM   2816  CD  PRO B 174     -40.749  28.033  75.101  1.00  0.00           C  
ATOM   2817  HA  PRO B 174     -42.788  29.716  73.187  1.00  0.00           H  
ATOM   2818 1HB  PRO B 174     -41.328  31.327  74.851  1.00  0.00           H  
ATOM   2819 2HB  PRO B 174     -42.565  30.228  75.475  1.00  0.00           H  
ATOM   2820 1HG  PRO B 174     -39.549  29.828  75.329  1.00  0.00           H  
ATOM   2821 2HG  PRO B 174     -40.631  29.510  76.688  1.00  0.00           H  
ATOM   2822 1HD  PRO B 174     -39.772  27.542  74.979  1.00  0.00           H  
ATOM   2823 2HD  PRO B 174     -41.374  27.481  75.818  1.00  0.00           H  
ATOM   2824  N   LEU B 175     -40.928  29.796  71.277  1.00  0.00           N  
ATOM   2825  CA  LEU B 175     -40.038  30.263  70.222  1.00  0.00           C  
ATOM   2826  C   LEU B 175     -40.256  31.746  69.954  1.00  0.00           C  
ATOM   2827  O   LEU B 175     -41.378  32.181  69.674  1.00  0.00           O  
ATOM   2828  CB  LEU B 175     -40.267  29.451  68.948  1.00  0.00           C  
ATOM   2829  CG  LEU B 175     -40.033  27.941  69.038  1.00  0.00           C  
ATOM   2830  CD1 LEU B 175     -40.306  27.272  67.700  1.00  0.00           C  
ATOM   2831  CD2 LEU B 175     -38.619  27.646  69.505  1.00  0.00           C  
ATOM   2832  H   LEU B 175     -41.635  29.109  71.056  1.00  0.00           H  
ATOM   2833  HA  LEU B 175     -39.009  30.121  70.550  1.00  0.00           H  
ATOM   2834 1HB  LEU B 175     -41.296  29.596  68.624  1.00  0.00           H  
ATOM   2835 2HB  LEU B 175     -39.606  29.831  68.170  1.00  0.00           H  
ATOM   2836  HG  LEU B 175     -40.737  27.505  69.747  1.00  0.00           H  
ATOM   2837 1HD1 LEU B 175     -40.134  26.199  67.788  1.00  0.00           H  
ATOM   2838 2HD1 LEU B 175     -41.342  27.449  67.409  1.00  0.00           H  
ATOM   2839 3HD1 LEU B 175     -39.640  27.686  66.944  1.00  0.00           H  
ATOM   2840 1HD2 LEU B 175     -38.473  26.567  69.563  1.00  0.00           H  
ATOM   2841 2HD2 LEU B 175     -37.906  28.071  68.798  1.00  0.00           H  
ATOM   2842 3HD2 LEU B 175     -38.461  28.087  70.489  1.00  0.00           H  
ATOM   2843  N   HIS B 176     -39.177  32.521  70.041  1.00  0.00           N  
ATOM   2844  CA  HIS B 176     -39.190  33.939  69.701  1.00  0.00           C  
ATOM   2845  C   HIS B 176     -38.614  34.070  68.297  1.00  0.00           C  
ATOM   2846  O   HIS B 176     -37.434  33.779  68.071  1.00  0.00           O  
ATOM   2847  CB  HIS B 176     -38.394  34.760  70.713  1.00  0.00           C  
ATOM   2848  CG  HIS B 176     -39.130  35.024  71.989  1.00  0.00           C  
ATOM   2849  ND1 HIS B 176     -39.628  34.014  72.782  1.00  0.00           N  
ATOM   2850  CD2 HIS B 176     -39.457  36.184  72.606  1.00  0.00           C  
ATOM   2851  CE1 HIS B 176     -40.229  34.539  73.835  1.00  0.00           C  
ATOM   2852  NE2 HIS B 176     -40.139  35.855  73.752  1.00  0.00           N  
ATOM   2853  H   HIS B 176     -38.316  32.099  70.358  1.00  0.00           H  
ATOM   2854  HA  HIS B 176     -40.216  34.306  69.710  1.00  0.00           H  
ATOM   2855 1HB  HIS B 176     -37.467  34.239  70.956  1.00  0.00           H  
ATOM   2856 2HB  HIS B 176     -38.124  35.719  70.272  1.00  0.00           H  
ATOM   2857  HD2 HIS B 176     -39.223  37.191  72.259  1.00  0.00           H  
ATOM   2858  HE1 HIS B 176     -40.715  33.981  74.635  1.00  0.00           H  
ATOM   2859  HE2 HIS B 176     -40.510  36.516  74.420  1.00  0.00           H  
ATOM   2860  N   CYS B 177     -39.446  34.502  67.358  1.00  0.00           N  
ATOM   2861  CA  CYS B 177     -39.063  34.518  65.956  1.00  0.00           C  
ATOM   2862  C   CYS B 177     -38.214  35.730  65.596  1.00  0.00           C  
ATOM   2863  O   CYS B 177     -38.364  36.824  66.151  1.00  0.00           O  
ATOM   2864  CB  CYS B 177     -40.301  34.462  65.067  1.00  0.00           C  
ATOM   2865  SG  CYS B 177     -41.003  32.802  64.933  1.00  0.00           S  
ATOM   2866  H   CYS B 177     -40.366  34.827  67.621  1.00  0.00           H  
ATOM   2867  HA  CYS B 177     -38.449  33.640  65.755  1.00  0.00           H  
ATOM   2868 1HB  CYS B 177     -41.065  35.131  65.464  1.00  0.00           H  
ATOM   2869 2HB  CYS B 177     -40.047  34.813  64.067  1.00  0.00           H  
ATOM   2870  N   SER B 178     -37.312  35.506  64.649  1.00  0.00           N  
ATOM   2871  CA  SER B 178     -36.369  36.479  64.110  1.00  0.00           C  
ATOM   2872  C   SER B 178     -35.703  35.793  62.924  1.00  0.00           C  
ATOM   2873  O   SER B 178     -36.023  34.645  62.598  1.00  0.00           O  
ATOM   2874  CB  SER B 178     -35.352  36.934  65.158  1.00  0.00           C  
ATOM   2875  OG  SER B 178     -34.307  35.987  65.287  1.00  0.00           O  
ATOM   2876  H   SER B 178     -37.305  34.562  64.289  1.00  0.00           H  
ATOM   2877  HA  SER B 178     -36.927  37.357  63.782  1.00  0.00           H  
ATOM   2878 1HB  SER B 178     -34.940  37.901  64.870  1.00  0.00           H  
ATOM   2879 2HB  SER B 178     -35.852  37.064  66.117  1.00  0.00           H  
ATOM   2880  HG  SER B 178     -34.510  35.283  64.667  1.00  0.00           H  
ATOM   2881  N   CYS B 179     -34.778  36.497  62.266  1.00  0.00           N  
ATOM   2882  CA  CYS B 179     -34.086  35.872  61.143  1.00  0.00           C  
ATOM   2883  C   CYS B 179     -33.276  34.655  61.575  1.00  0.00           C  
ATOM   2884  O   CYS B 179     -32.919  33.829  60.727  1.00  0.00           O  
ATOM   2885  CB  CYS B 179     -33.175  36.871  60.431  1.00  0.00           C  
ATOM   2886  SG  CYS B 179     -34.023  38.068  59.360  1.00  0.00           S  
ATOM   2887  H   CYS B 179     -34.544  37.446  62.522  1.00  0.00           H  
ATOM   2888  HA  CYS B 179     -34.832  35.520  60.430  1.00  0.00           H  
ATOM   2889 1HB  CYS B 179     -32.610  37.439  61.170  1.00  0.00           H  
ATOM   2890 2HB  CYS B 179     -32.457  36.332  59.813  1.00  0.00           H  
ATOM   2891  N   ALA B 180     -32.995  34.514  62.873  1.00  0.00           N  
ATOM   2892  CA  ALA B 180     -32.288  33.342  63.376  1.00  0.00           C  
ATOM   2893  C   ALA B 180     -33.158  32.096  63.389  1.00  0.00           C  
ATOM   2894  O   ALA B 180     -32.648  31.008  63.682  1.00  0.00           O  
ATOM   2895  CB  ALA B 180     -31.759  33.612  64.785  1.00  0.00           C  
ATOM   2896  H   ALA B 180     -33.278  35.234  63.522  1.00  0.00           H  
ATOM   2897  HA  ALA B 180     -31.446  33.144  62.712  1.00  0.00           H  
ATOM   2898 1HB  ALA B 180     -31.233  32.730  65.151  1.00  0.00           H  
ATOM   2899 2HB  ALA B 180     -31.074  34.459  64.760  1.00  0.00           H  
ATOM   2900 3HB  ALA B 180     -32.592  33.839  65.449  1.00  0.00           H  
ATOM   2901  N   LEU B 181     -34.449  32.227  63.085  1.00  0.00           N  
ATOM   2902  CA  LEU B 181     -35.359  31.094  62.984  1.00  0.00           C  
ATOM   2903  C   LEU B 181     -35.847  30.890  61.553  1.00  0.00           C  
ATOM   2904  O   LEU B 181     -36.720  30.050  61.311  1.00  0.00           O  
ATOM   2905  CB  LEU B 181     -36.532  31.281  63.949  1.00  0.00           C  
ATOM   2906  CG  LEU B 181     -36.901  30.070  64.801  1.00  0.00           C  
ATOM   2907  CD1 LEU B 181     -35.644  29.443  65.382  1.00  0.00           C  
ATOM   2908  CD2 LEU B 181     -37.847  30.478  65.920  1.00  0.00           C  
ATOM   2909  H   LEU B 181     -34.803  33.158  62.919  1.00  0.00           H  
ATOM   2910  HA  LEU B 181     -34.817  30.190  63.258  1.00  0.00           H  
ATOM   2911 1HB  LEU B 181     -36.296  32.099  64.628  1.00  0.00           H  
ATOM   2912 2HB  LEU B 181     -37.415  31.557  63.373  1.00  0.00           H  
ATOM   2913  HG  LEU B 181     -37.391  29.322  64.177  1.00  0.00           H  
ATOM   2914 1HD1 LEU B 181     -35.916  28.579  65.989  1.00  0.00           H  
ATOM   2915 2HD1 LEU B 181     -34.988  29.124  64.572  1.00  0.00           H  
ATOM   2916 3HD1 LEU B 181     -35.127  30.174  66.003  1.00  0.00           H  
ATOM   2917 1HD2 LEU B 181     -38.102  29.603  66.519  1.00  0.00           H  
ATOM   2918 2HD2 LEU B 181     -37.363  31.222  66.553  1.00  0.00           H  
ATOM   2919 3HD2 LEU B 181     -38.756  30.902  65.492  1.00  0.00           H  
ATOM   2920  N   ARG B 182     -35.301  31.659  60.605  1.00  0.00           N  
ATOM   2921  CA  ARG B 182     -35.652  31.515  59.195  1.00  0.00           C  
ATOM   2922  C   ARG B 182     -35.375  30.104  58.690  1.00  0.00           C  
ATOM   2923  O   ARG B 182     -36.118  29.579  57.852  1.00  0.00           O  
ATOM   2924  CB  ARG B 182     -34.880  32.552  58.380  1.00  0.00           C  
ATOM   2925  CG  ARG B 182     -34.852  32.342  56.871  1.00  0.00           C  
ATOM   2926  CD  ARG B 182     -36.224  32.376  56.225  1.00  0.00           C  
ATOM   2927  NE  ARG B 182     -36.158  31.906  54.844  1.00  0.00           N  
ATOM   2928  CZ  ARG B 182     -37.158  31.312  54.200  1.00  0.00           C  
ATOM   2929  NH1 ARG B 182     -38.317  31.111  54.809  1.00  0.00           N  
ATOM   2930  NH2 ARG B 182     -36.998  30.921  52.942  1.00  0.00           N  
ATOM   2931  H   ARG B 182     -34.626  32.360  60.875  1.00  0.00           H  
ATOM   2932  HA  ARG B 182     -36.722  31.693  59.085  1.00  0.00           H  
ATOM   2933 1HB  ARG B 182     -35.305  33.540  58.553  1.00  0.00           H  
ATOM   2934 2HB  ARG B 182     -33.843  32.579  58.714  1.00  0.00           H  
ATOM   2935 1HG  ARG B 182     -34.255  33.126  56.405  1.00  0.00           H  
ATOM   2936 2HG  ARG B 182     -34.412  31.370  56.647  1.00  0.00           H  
ATOM   2937 1HD  ARG B 182     -36.905  31.733  56.783  1.00  0.00           H  
ATOM   2938 2HD  ARG B 182     -36.604  33.397  56.231  1.00  0.00           H  
ATOM   2939  HE  ARG B 182     -35.291  32.042  54.342  1.00  0.00           H  
ATOM   2940 1HH1 ARG B 182     -38.443  31.409  55.766  1.00  0.00           H  
ATOM   2941 2HH1 ARG B 182     -39.074  30.660  54.317  1.00  0.00           H  
ATOM   2942 1HH2 ARG B 182     -36.116  31.075  52.473  1.00  0.00           H  
ATOM   2943 2HH2 ARG B 182     -37.757  30.470  52.453  1.00  0.00           H  
ATOM   2944  N   TRP B 183     -34.297  29.481  59.174  1.00  0.00           N  
ATOM   2945  CA  TRP B 183     -33.996  28.113  58.768  1.00  0.00           C  
ATOM   2946  C   TRP B 183     -35.121  27.165  59.160  1.00  0.00           C  
ATOM   2947  O   TRP B 183     -35.429  26.218  58.429  1.00  0.00           O  
ATOM   2948  CB  TRP B 183     -32.678  27.655  59.389  1.00  0.00           C  
ATOM   2949  CG  TRP B 183     -32.760  27.432  60.872  1.00  0.00           C  
ATOM   2950  CD1 TRP B 183     -32.610  28.368  61.854  1.00  0.00           C  
ATOM   2951  CD2 TRP B 183     -33.038  26.194  61.538  1.00  0.00           C  
ATOM   2952  NE1 TRP B 183     -32.764  27.786  63.090  1.00  0.00           N  
ATOM   2953  CE2 TRP B 183     -33.029  26.452  62.923  1.00  0.00           C  
ATOM   2954  CE3 TRP B 183     -33.288  24.891  61.096  1.00  0.00           C  
ATOM   2955  CZ2 TRP B 183     -33.260  25.457  63.869  1.00  0.00           C  
ATOM   2956  CZ3 TRP B 183     -33.517  23.903  62.037  1.00  0.00           C  
ATOM   2957  CH2 TRP B 183     -33.500  24.192  63.408  1.00  0.00           C  
ATOM   2958  H   TRP B 183     -33.681  29.948  59.824  1.00  0.00           H  
ATOM   2959  HA  TRP B 183     -33.900  28.088  57.683  1.00  0.00           H  
ATOM   2960 1HB  TRP B 183     -32.359  26.725  58.919  1.00  0.00           H  
ATOM   2961 2HB  TRP B 183     -31.907  28.400  59.197  1.00  0.00           H  
ATOM   2962  HD1 TRP B 183     -32.399  29.422  61.683  1.00  0.00           H  
ATOM   2963  HE1 TRP B 183     -32.693  28.262  63.978  1.00  0.00           H  
ATOM   2964  HE3 TRP B 183     -33.304  24.660  60.031  1.00  0.00           H  
ATOM   2965  HZ2 TRP B 183     -33.255  25.663  64.940  1.00  0.00           H  
ATOM   2966  HZ3 TRP B 183     -33.711  22.890  61.684  1.00  0.00           H  
ATOM   2967  HH2 TRP B 183     -33.682  23.388  64.121  1.00  0.00           H  
ATOM   2968  N   LEU B 184     -35.753  27.411  60.307  1.00  0.00           N  
ATOM   2969  CA  LEU B 184     -36.858  26.562  60.735  1.00  0.00           C  
ATOM   2970  C   LEU B 184     -38.093  26.798  59.874  1.00  0.00           C  
ATOM   2971  O   LEU B 184     -38.825  25.853  59.554  1.00  0.00           O  
ATOM   2972  CB  LEU B 184     -37.163  26.813  62.209  1.00  0.00           C  
ATOM   2973  CG  LEU B 184     -38.075  25.796  62.898  1.00  0.00           C  
ATOM   2974  CD1 LEU B 184     -37.536  24.376  62.750  1.00  0.00           C  
ATOM   2975  CD2 LEU B 184     -38.241  26.166  64.358  1.00  0.00           C  
ATOM   2976  H   LEU B 184     -35.474  28.187  60.891  1.00  0.00           H  
ATOM   2977  HA  LEU B 184     -36.564  25.521  60.607  1.00  0.00           H  
ATOM   2978 1HB  LEU B 184     -36.224  26.832  62.760  1.00  0.00           H  
ATOM   2979 2HB  LEU B 184     -37.636  27.790  62.305  1.00  0.00           H  
ATOM   2980  HG  LEU B 184     -39.051  25.795  62.412  1.00  0.00           H  
ATOM   2981 1HD1 LEU B 184     -38.207  23.678  63.250  1.00  0.00           H  
ATOM   2982 2HD1 LEU B 184     -37.471  24.120  61.692  1.00  0.00           H  
ATOM   2983 3HD1 LEU B 184     -36.547  24.314  63.201  1.00  0.00           H  
ATOM   2984 1HD2 LEU B 184     -38.892  25.440  64.846  1.00  0.00           H  
ATOM   2985 2HD2 LEU B 184     -37.267  26.165  64.847  1.00  0.00           H  
ATOM   2986 3HD2 LEU B 184     -38.684  27.159  64.434  1.00  0.00           H  
ATOM   2987  N   GLN B 185     -38.335  28.053  59.486  1.00  0.00           N  
ATOM   2988  CA  GLN B 185     -39.391  28.344  58.521  1.00  0.00           C  
ATOM   2989  C   GLN B 185     -39.123  27.642  57.196  1.00  0.00           C  
ATOM   2990  O   GLN B 185     -40.054  27.171  56.532  1.00  0.00           O  
ATOM   2991  CB  GLN B 185     -39.508  29.857  58.323  1.00  0.00           C  
ATOM   2992  CG  GLN B 185     -40.671  30.307  57.450  1.00  0.00           C  
ATOM   2993  CD  GLN B 185     -40.670  31.811  57.235  1.00  0.00           C  
ATOM   2994  OE1 GLN B 185     -39.667  32.388  56.812  1.00  0.00           O  
ATOM   2995  NE2 GLN B 185     -41.787  32.456  57.547  1.00  0.00           N  
ATOM   2996  H   GLN B 185     -37.786  28.814  59.859  1.00  0.00           H  
ATOM   2997  HA  GLN B 185     -40.334  27.964  58.915  1.00  0.00           H  
ATOM   2998 1HB  GLN B 185     -39.619  30.343  59.292  1.00  0.00           H  
ATOM   2999 2HB  GLN B 185     -38.593  30.236  57.870  1.00  0.00           H  
ATOM   3000 1HG  GLN B 185     -40.594  29.818  56.479  1.00  0.00           H  
ATOM   3001 2HG  GLN B 185     -41.606  30.027  57.935  1.00  0.00           H  
ATOM   3002 1HE2 GLN B 185     -41.843  33.448  57.426  1.00  0.00           H  
ATOM   3003 2HE2 GLN B 185     -42.574  31.951  57.904  1.00  0.00           H  
ATOM   3004  N   ARG B 186     -37.851  27.578  56.791  1.00  0.00           N  
ATOM   3005  CA  ARG B 186     -37.476  26.858  55.577  1.00  0.00           C  
ATOM   3006  C   ARG B 186     -37.812  25.374  55.685  1.00  0.00           C  
ATOM   3007  O   ARG B 186     -38.344  24.778  54.739  1.00  0.00           O  
ATOM   3008  CB  ARG B 186     -35.986  27.045  55.308  1.00  0.00           C  
ATOM   3009  CG  ARG B 186     -35.590  27.070  53.848  1.00  0.00           C  
ATOM   3010  CD  ARG B 186     -34.079  27.195  53.729  1.00  0.00           C  
ATOM   3011  NE  ARG B 186     -33.396  26.409  54.759  1.00  0.00           N  
ATOM   3012  CZ  ARG B 186     -33.210  25.091  54.710  1.00  0.00           C  
ATOM   3013  NH1 ARG B 186     -33.645  24.387  53.673  1.00  0.00           N  
ATOM   3014  NH2 ARG B 186     -32.577  24.474  55.699  1.00  0.00           N  
ATOM   3015  H   ARG B 186     -37.133  28.036  57.333  1.00  0.00           H  
ATOM   3016  HA  ARG B 186     -38.043  27.270  54.741  1.00  0.00           H  
ATOM   3017 1HB  ARG B 186     -35.651  27.981  55.752  1.00  0.00           H  
ATOM   3018 2HB  ARG B 186     -35.427  26.239  55.783  1.00  0.00           H  
ATOM   3019 1HG  ARG B 186     -35.915  26.147  53.367  1.00  0.00           H  
ATOM   3020 2HG  ARG B 186     -36.063  27.921  53.357  1.00  0.00           H  
ATOM   3021 1HD  ARG B 186     -33.760  26.835  52.751  1.00  0.00           H  
ATOM   3022 2HD  ARG B 186     -33.791  28.239  53.843  1.00  0.00           H  
ATOM   3023  HE  ARG B 186     -33.039  26.902  55.567  1.00  0.00           H  
ATOM   3024 1HH1 ARG B 186     -34.122  24.850  52.912  1.00  0.00           H  
ATOM   3025 2HH1 ARG B 186     -33.500  23.388  53.644  1.00  0.00           H  
ATOM   3026 1HH2 ARG B 186     -32.236  25.004  56.489  1.00  0.00           H  
ATOM   3027 2HH2 ARG B 186     -32.436  23.475  55.662  1.00  0.00           H  
ATOM   3028  N   TRP B 187     -37.483  24.753  56.826  1.00  0.00           N  
ATOM   3029  CA  TRP B 187     -37.847  23.354  57.039  1.00  0.00           C  
ATOM   3030  C   TRP B 187     -39.350  23.152  56.896  1.00  0.00           C  
ATOM   3031  O   TRP B 187     -39.801  22.155  56.320  1.00  0.00           O  
ATOM   3032  CB  TRP B 187     -37.375  22.881  58.415  1.00  0.00           C  
ATOM   3033  CG  TRP B 187     -35.903  22.580  58.500  1.00  0.00           C  
ATOM   3034  CD1 TRP B 187     -34.885  23.288  57.929  1.00  0.00           C  
ATOM   3035  CD2 TRP B 187     -35.287  21.491  59.199  1.00  0.00           C  
ATOM   3036  NE1 TRP B 187     -33.675  22.710  58.229  1.00  0.00           N  
ATOM   3037  CE2 TRP B 187     -33.895  21.605  59.008  1.00  0.00           C  
ATOM   3038  CE3 TRP B 187     -35.777  20.430  59.968  1.00  0.00           C  
ATOM   3039  CZ2 TRP B 187     -32.988  20.698  59.557  1.00  0.00           C  
ATOM   3040  CZ3 TRP B 187     -34.875  19.532  60.512  1.00  0.00           C  
ATOM   3041  CH2 TRP B 187     -33.498  19.671  60.304  1.00  0.00           C  
ATOM   3042  H   TRP B 187     -36.980  25.246  57.550  1.00  0.00           H  
ATOM   3043  HA  TRP B 187     -37.357  22.749  56.276  1.00  0.00           H  
ATOM   3044 1HB  TRP B 187     -37.603  23.644  59.160  1.00  0.00           H  
ATOM   3045 2HB  TRP B 187     -37.917  21.978  58.695  1.00  0.00           H  
ATOM   3046  HD1 TRP B 187     -35.013  24.183  57.322  1.00  0.00           H  
ATOM   3047  HE1 TRP B 187     -32.772  23.044  57.925  1.00  0.00           H  
ATOM   3048  HE3 TRP B 187     -36.847  20.315  60.137  1.00  0.00           H  
ATOM   3049  HZ2 TRP B 187     -31.912  20.792  59.407  1.00  0.00           H  
ATOM   3050  HZ3 TRP B 187     -35.268  18.709  61.109  1.00  0.00           H  
ATOM   3051  HH2 TRP B 187     -32.819  18.943  60.748  1.00  0.00           H  
ATOM   3052  N   GLU B 188     -40.140  24.084  57.430  1.00  0.00           N  
ATOM   3053  CA  GLU B 188     -41.586  24.002  57.274  1.00  0.00           C  
ATOM   3054  C   GLU B 188     -41.989  24.170  55.814  1.00  0.00           C  
ATOM   3055  O   GLU B 188     -42.852  23.437  55.316  1.00  0.00           O  
ATOM   3056  CB  GLU B 188     -42.260  25.053  58.149  1.00  0.00           C  
ATOM   3057  CG  GLU B 188     -43.766  24.919  58.245  1.00  0.00           C  
ATOM   3058  CD  GLU B 188     -44.379  26.066  59.010  1.00  0.00           C  
ATOM   3059  OE1 GLU B 188     -43.976  27.218  58.749  1.00  0.00           O  
ATOM   3060  OE2 GLU B 188     -45.256  25.824  59.866  1.00  0.00           O  
ATOM   3061  H   GLU B 188     -39.744  24.856  57.948  1.00  0.00           H  
ATOM   3062  HA  GLU B 188     -41.913  23.012  57.594  1.00  0.00           H  
ATOM   3063 1HB  GLU B 188     -41.855  24.999  59.160  1.00  0.00           H  
ATOM   3064 2HB  GLU B 188     -42.038  26.047  57.760  1.00  0.00           H  
ATOM   3065 1HG  GLU B 188     -44.183  24.890  57.239  1.00  0.00           H  
ATOM   3066 2HG  GLU B 188     -44.006  23.977  58.735  1.00  0.00           H  
ATOM   3067  N   GLU B 189     -41.384  25.137  55.117  1.00  0.00           N  
ATOM   3068  CA  GLU B 189     -41.681  25.326  53.699  1.00  0.00           C  
ATOM   3069  C   GLU B 189     -41.407  24.058  52.899  1.00  0.00           C  
ATOM   3070  O   GLU B 189     -42.210  23.669  52.042  1.00  0.00           O  
ATOM   3071  CB  GLU B 189     -40.870  26.495  53.136  1.00  0.00           C  
ATOM   3072  CG  GLU B 189     -41.294  27.864  53.644  1.00  0.00           C  
ATOM   3073  CD  GLU B 189     -40.368  28.965  53.171  1.00  0.00           C  
ATOM   3074  OE1 GLU B 189     -39.361  28.643  52.508  1.00  0.00           O  
ATOM   3075  OE2 GLU B 189     -40.652  30.149  53.448  1.00  0.00           O  
ATOM   3076  H   GLU B 189     -40.715  25.747  55.565  1.00  0.00           H  
ATOM   3077  HA  GLU B 189     -42.742  25.555  53.595  1.00  0.00           H  
ATOM   3078 1HB  GLU B 189     -39.817  26.360  53.384  1.00  0.00           H  
ATOM   3079 2HB  GLU B 189     -40.952  26.504  52.049  1.00  0.00           H  
ATOM   3080 1HG  GLU B 189     -42.305  28.073  53.295  1.00  0.00           H  
ATOM   3081 2HG  GLU B 189     -41.312  27.846  54.733  1.00  0.00           H  
ATOM   3082  N   GLU B 190     -40.284  23.398  53.166  1.00  0.00           N  
ATOM   3083  CA  GLU B 190     -39.855  22.240  52.395  1.00  0.00           C  
ATOM   3084  C   GLU B 190     -40.344  20.918  52.980  1.00  0.00           C  
ATOM   3085  O   GLU B 190     -39.995  19.857  52.453  1.00  0.00           O  
ATOM   3086  CB  GLU B 190     -38.325  22.237  52.281  1.00  0.00           C  
ATOM   3087  CG  GLU B 190     -37.751  23.516  51.666  1.00  0.00           C  
ATOM   3088  CD  GLU B 190     -36.233  23.556  51.697  1.00  0.00           C  
ATOM   3089  OE1 GLU B 190     -35.621  22.519  52.022  1.00  0.00           O  
ATOM   3090  OE2 GLU B 190     -35.654  24.622  51.392  1.00  0.00           O  
ATOM   3091  H   GLU B 190     -39.711  23.717  53.934  1.00  0.00           H  
ATOM   3092  HA  GLU B 190     -40.287  22.310  51.396  1.00  0.00           H  
ATOM   3093 1HB  GLU B 190     -37.887  22.108  53.271  1.00  0.00           H  
ATOM   3094 2HB  GLU B 190     -38.007  21.392  51.670  1.00  0.00           H  
ATOM   3095 1HG  GLU B 190     -38.084  23.590  50.631  1.00  0.00           H  
ATOM   3096 2HG  GLU B 190     -38.144  24.375  52.208  1.00  0.00           H  
ATOM   3097  N   GLY B 191     -41.136  20.953  54.048  1.00  0.00           N  
ATOM   3098  CA  GLY B 191     -41.692  19.734  54.611  1.00  0.00           C  
ATOM   3099  C   GLY B 191     -40.666  18.816  55.238  1.00  0.00           C  
ATOM   3100  O   GLY B 191     -40.734  17.595  55.046  1.00  0.00           O  
ATOM   3101  H   GLY B 191     -41.358  21.839  54.478  1.00  0.00           H  
ATOM   3102 1HA  GLY B 191     -42.430  19.988  55.372  1.00  0.00           H  
ATOM   3103 2HA  GLY B 191     -42.213  19.178  53.832  1.00  0.00           H  
ATOM   3104  N   LEU B 192     -39.711  19.371  55.976  1.00  0.00           N  
ATOM   3105  CA  LEU B 192     -38.603  18.604  56.522  1.00  0.00           C  
ATOM   3106  C   LEU B 192     -38.822  18.304  57.999  1.00  0.00           C  
ATOM   3107  O   LEU B 192     -39.508  19.045  58.709  1.00  0.00           O  
ATOM   3108  CB  LEU B 192     -37.291  19.365  56.339  1.00  0.00           C  
ATOM   3109  CG  LEU B 192     -36.978  19.804  54.908  1.00  0.00           C  
ATOM   3110  CD1 LEU B 192     -35.650  20.538  54.861  1.00  0.00           C  
ATOM   3111  CD2 LEU B 192     -36.971  18.609  53.970  1.00  0.00           C  
ATOM   3112  H   LEU B 192     -39.762  20.363  56.161  1.00  0.00           H  
ATOM   3113  HA  LEU B 192     -38.538  17.659  55.983  1.00  0.00           H  
ATOM   3114 1HB  LEU B 192     -37.317  20.257  56.963  1.00  0.00           H  
ATOM   3115 2HB  LEU B 192     -36.472  18.732  56.680  1.00  0.00           H  
ATOM   3116  HG  LEU B 192     -37.735  20.512  54.571  1.00  0.00           H  
ATOM   3117 1HD1 LEU B 192     -35.440  20.845  53.836  1.00  0.00           H  
ATOM   3118 2HD1 LEU B 192     -35.699  21.420  55.500  1.00  0.00           H  
ATOM   3119 3HD1 LEU B 192     -34.857  19.878  55.212  1.00  0.00           H  
ATOM   3120 1HD2 LEU B 192     -36.747  18.943  52.956  1.00  0.00           H  
ATOM   3121 2HD2 LEU B 192     -36.212  17.897  54.293  1.00  0.00           H  
ATOM   3122 3HD2 LEU B 192     -37.949  18.128  53.986  1.00  0.00           H  
ATOM   3123  N   GLY B 193     -38.225  17.203  58.453  1.00  0.00           N  
ATOM   3124  CA  GLY B 193     -38.157  16.884  59.867  1.00  0.00           C  
ATOM   3125  C   GLY B 193     -39.483  16.798  60.585  1.00  0.00           C  
ATOM   3126  O   GLY B 193     -39.513  16.892  61.814  1.00  0.00           O  
ATOM   3127  H   GLY B 193     -37.807  16.571  57.785  1.00  0.00           H  
ATOM   3128 1HA  GLY B 193     -37.654  15.926  60.000  1.00  0.00           H  
ATOM   3129 2HA  GLY B 193     -37.559  17.635  60.381  1.00  0.00           H  
ATOM   3130  N   GLY B 194     -40.585  16.612  59.860  1.00  0.00           N  
ATOM   3131  CA  GLY B 194     -41.888  16.609  60.497  1.00  0.00           C  
ATOM   3132  C   GLY B 194     -42.294  17.931  61.100  1.00  0.00           C  
ATOM   3133  O   GLY B 194     -43.156  17.963  61.981  1.00  0.00           O  
ATOM   3134  H   GLY B 194     -40.525  16.471  58.862  1.00  0.00           H  
ATOM   3135 1HA  GLY B 194     -42.648  16.324  59.769  1.00  0.00           H  
ATOM   3136 2HA  GLY B 194     -41.904  15.860  61.288  1.00  0.00           H  
ATOM   3137  N   VAL B 195     -41.690  19.025  60.654  1.00  0.00           N  
ATOM   3138  CA  VAL B 195     -41.950  20.357  61.195  1.00  0.00           C  
ATOM   3139  C   VAL B 195     -43.337  20.876  60.817  1.00  0.00           C  
ATOM   3140  O   VAL B 195     -44.011  21.455  61.682  1.00  0.00           O  
ATOM   3141  CB  VAL B 195     -40.855  21.342  60.754  1.00  0.00           C  
ATOM   3142  CG1 VAL B 195     -41.266  22.780  61.038  1.00  0.00           C  
ATOM   3143  CG2 VAL B 195     -39.547  21.013  61.451  1.00  0.00           C  
ATOM   3144  H   VAL B 195     -41.021  18.920  59.905  1.00  0.00           H  
ATOM   3145  HA  VAL B 195     -41.945  20.295  62.284  1.00  0.00           H  
ATOM   3146  HB  VAL B 195     -40.721  21.263  59.675  1.00  0.00           H  
ATOM   3147 1HG1 VAL B 195     -40.473  23.456  60.716  1.00  0.00           H  
ATOM   3148 2HG1 VAL B 195     -42.182  23.011  60.494  1.00  0.00           H  
ATOM   3149 3HG1 VAL B 195     -41.436  22.905  62.107  1.00  0.00           H  
ATOM   3150 1HG2 VAL B 195     -38.778  21.716  61.132  1.00  0.00           H  
ATOM   3151 2HG2 VAL B 195     -39.681  21.087  62.530  1.00  0.00           H  
ATOM   3152 3HG2 VAL B 195     -39.242  19.999  61.192  1.00  0.00           H  
ATOM   3153  N   PRO B 196     -43.817  20.708  59.569  1.00  0.00           N  
ATOM   3154  CA  PRO B 196     -45.150  21.251  59.236  1.00  0.00           C  
ATOM   3155  C   PRO B 196     -46.270  20.809  60.166  1.00  0.00           C  
ATOM   3156  O   PRO B 196     -47.105  21.640  60.544  1.00  0.00           O  
ATOM   3157  CB  PRO B 196     -45.392  20.755  57.804  1.00  0.00           C  
ATOM   3158  CG  PRO B 196     -44.075  20.433  57.254  1.00  0.00           C  
ATOM   3159  CD  PRO B 196     -43.091  20.262  58.363  1.00  0.00           C  
ATOM   3160  HA  PRO B 196     -45.111  22.350  59.266  1.00  0.00           H  
ATOM   3161 1HB  PRO B 196     -46.055  19.878  57.817  1.00  0.00           H  
ATOM   3162 2HB  PRO B 196     -45.901  21.534  57.217  1.00  0.00           H  
ATOM   3163 1HG  PRO B 196     -44.128  19.512  56.656  1.00  0.00           H  
ATOM   3164 2HG  PRO B 196     -43.740  21.233  56.577  1.00  0.00           H  
ATOM   3165 1HD  PRO B 196     -42.807  19.202  58.441  1.00  0.00           H  
ATOM   3166 2HD  PRO B 196     -42.207  20.888  58.170  1.00  0.00           H  
ATOM   3167  N   GLU B 197     -46.316  19.531  60.551  1.00  0.00           N  
ATOM   3168  CA  GLU B 197     -47.424  19.050  61.368  1.00  0.00           C  
ATOM   3169  C   GLU B 197     -47.436  19.681  62.750  1.00  0.00           C  
ATOM   3170  O   GLU B 197     -48.488  19.718  63.398  1.00  0.00           O  
ATOM   3171  CB  GLU B 197     -47.359  17.531  61.524  1.00  0.00           C  
ATOM   3172  CG  GLU B 197     -47.162  16.779  60.230  1.00  0.00           C  
ATOM   3173  CD  GLU B 197     -45.692  16.613  59.895  1.00  0.00           C  
ATOM   3174  OE1 GLU B 197     -45.022  15.804  60.571  1.00  0.00           O  
ATOM   3175  OE2 GLU B 197     -45.198  17.303  58.977  1.00  0.00           O  
ATOM   3176  H   GLU B 197     -45.587  18.886  60.282  1.00  0.00           H  
ATOM   3177  HA  GLU B 197     -48.359  19.308  60.870  1.00  0.00           H  
ATOM   3178 1HB  GLU B 197     -46.538  17.269  62.192  1.00  0.00           H  
ATOM   3179 2HB  GLU B 197     -48.281  17.172  61.982  1.00  0.00           H  
ATOM   3180 1HG  GLU B 197     -47.627  15.797  60.318  1.00  0.00           H  
ATOM   3181 2HG  GLU B 197     -47.665  17.318  59.429  1.00  0.00           H  
ATOM   3182  N   GLN B 198     -46.290  20.180  63.211  1.00  0.00           N  
ATOM   3183  CA  GLN B 198     -46.210  20.786  64.531  1.00  0.00           C  
ATOM   3184  C   GLN B 198     -46.880  22.151  64.575  1.00  0.00           C  
ATOM   3185  O   GLN B 198     -47.306  22.582  65.653  1.00  0.00           O  
ATOM   3186  CB  GLN B 198     -44.743  20.895  64.949  1.00  0.00           C  
ATOM   3187  CG  GLN B 198     -43.979  19.583  64.833  1.00  0.00           C  
ATOM   3188  CD  GLN B 198     -42.518  19.721  65.216  1.00  0.00           C  
ATOM   3189  OE1 GLN B 198     -42.184  20.364  66.209  1.00  0.00           O  
ATOM   3190  NE2 GLN B 198     -41.638  19.111  64.429  1.00  0.00           N  
ATOM   3191  H   GLN B 198     -45.460  20.139  62.637  1.00  0.00           H  
ATOM   3192  HA  GLN B 198     -46.738  20.146  65.238  1.00  0.00           H  
ATOM   3193 1HB  GLN B 198     -44.243  21.639  64.329  1.00  0.00           H  
ATOM   3194 2HB  GLN B 198     -44.684  21.236  65.982  1.00  0.00           H  
ATOM   3195 1HG  GLN B 198     -44.436  18.848  65.496  1.00  0.00           H  
ATOM   3196 2HG  GLN B 198     -44.028  19.236  63.801  1.00  0.00           H  
ATOM   3197 1HE2 GLN B 198     -40.660  19.168  64.633  1.00  0.00           H  
ATOM   3198 2HE2 GLN B 198     -41.953  18.595  63.632  1.00  0.00           H  
ATOM   3199  N   LYS B 199     -46.997  22.821  63.429  1.00  0.00           N  
ATOM   3200  CA  LYS B 199     -47.592  24.152  63.323  1.00  0.00           C  
ATOM   3201  C   LYS B 199     -47.014  25.095  64.378  1.00  0.00           C  
ATOM   3202  O   LYS B 199     -47.721  25.657  65.217  1.00  0.00           O  
ATOM   3203  CB  LYS B 199     -49.120  24.081  63.404  1.00  0.00           C  
ATOM   3204  CG  LYS B 199     -49.736  23.162  62.357  1.00  0.00           C  
ATOM   3205  CD  LYS B 199     -51.256  23.221  62.370  1.00  0.00           C  
ATOM   3206  CE  LYS B 199     -51.850  22.305  61.309  1.00  0.00           C  
ATOM   3207  NZ  LYS B 199     -53.239  22.700  60.939  1.00  0.00           N  
ATOM   3208  H   LYS B 199     -46.650  22.369  62.595  1.00  0.00           H  
ATOM   3209  HA  LYS B 199     -47.319  24.577  62.357  1.00  0.00           H  
ATOM   3210 1HB  LYS B 199     -49.416  23.727  64.392  1.00  0.00           H  
ATOM   3211 2HB  LYS B 199     -49.538  25.080  63.276  1.00  0.00           H  
ATOM   3212 1HG  LYS B 199     -49.385  23.452  61.366  1.00  0.00           H  
ATOM   3213 2HG  LYS B 199     -49.426  22.135  62.547  1.00  0.00           H  
ATOM   3214 1HD  LYS B 199     -51.624  22.917  63.351  1.00  0.00           H  
ATOM   3215 2HD  LYS B 199     -51.582  24.244  62.180  1.00  0.00           H  
ATOM   3216 1HE  LYS B 199     -51.229  22.334  60.415  1.00  0.00           H  
ATOM   3217 2HE  LYS B 199     -51.866  21.280  61.681  1.00  0.00           H  
ATOM   3218 1HZ  LYS B 199     -53.593  22.068  60.235  1.00  0.00           H  
ATOM   3219 2HZ  LYS B 199     -53.831  22.659  61.757  1.00  0.00           H  
ATOM   3220 3HZ  LYS B 199     -53.236  23.642  60.574  1.00  0.00           H  
ATOM   3221  N   LEU B 200     -45.692  25.244  64.322  1.00  0.00           N  
ATOM   3222  CA  LEU B 200     -44.977  26.031  65.316  1.00  0.00           C  
ATOM   3223  C   LEU B 200     -45.394  27.497  65.243  1.00  0.00           C  
ATOM   3224  O   LEU B 200     -45.794  28.003  64.191  1.00  0.00           O  
ATOM   3225  CB  LEU B 200     -43.470  25.892  65.104  1.00  0.00           C  
ATOM   3226  CG  LEU B 200     -42.921  24.464  65.214  1.00  0.00           C  
ATOM   3227  CD1 LEU B 200     -41.442  24.429  64.877  1.00  0.00           C  
ATOM   3228  CD2 LEU B 200     -43.170  23.894  66.601  1.00  0.00           C  
ATOM   3229  H   LEU B 200     -45.172  24.804  63.576  1.00  0.00           H  
ATOM   3230  HA  LEU B 200     -45.231  25.652  66.305  1.00  0.00           H  
ATOM   3231 1HB  LEU B 200     -43.222  26.270  64.114  1.00  0.00           H  
ATOM   3232 2HB  LEU B 200     -42.957  26.506  65.844  1.00  0.00           H  
ATOM   3233  HG  LEU B 200     -43.414  23.827  64.479  1.00  0.00           H  
ATOM   3234 1HD1 LEU B 200     -41.074  23.406  64.961  1.00  0.00           H  
ATOM   3235 2HD1 LEU B 200     -41.293  24.785  63.857  1.00  0.00           H  
ATOM   3236 3HD1 LEU B 200     -40.896  25.069  65.569  1.00  0.00           H  
ATOM   3237 1HD2 LEU B 200     -42.773  22.880  66.655  1.00  0.00           H  
ATOM   3238 2HD2 LEU B 200     -42.675  24.518  67.345  1.00  0.00           H  
ATOM   3239 3HD2 LEU B 200     -44.242  23.875  66.799  1.00  0.00           H  
ATOM   3240  N   GLN B 201     -45.296  28.183  66.381  1.00  0.00           N  
ATOM   3241  CA  GLN B 201     -45.776  29.549  66.505  1.00  0.00           C  
ATOM   3242  C   GLN B 201     -44.661  30.473  66.976  1.00  0.00           C  
ATOM   3243  O   GLN B 201     -43.776  30.072  67.736  1.00  0.00           O  
ATOM   3244  CB  GLN B 201     -46.960  29.630  67.480  1.00  0.00           C  
ATOM   3245  CG  GLN B 201     -48.095  28.669  67.166  1.00  0.00           C  
ATOM   3246  CD  GLN B 201     -48.947  29.147  66.011  1.00  0.00           C  
ATOM   3247  OE1 GLN B 201     -49.281  30.328  65.919  1.00  0.00           O  
ATOM   3248  NE2 GLN B 201     -49.300  28.230  65.116  1.00  0.00           N  
ATOM   3249  H   GLN B 201     -44.874  27.735  67.182  1.00  0.00           H  
ATOM   3250  HA  GLN B 201     -46.114  29.887  65.525  1.00  0.00           H  
ATOM   3251 1HB  GLN B 201     -46.613  29.420  68.492  1.00  0.00           H  
ATOM   3252 2HB  GLN B 201     -47.366  30.641  67.476  1.00  0.00           H  
ATOM   3253 1HG  GLN B 201     -47.674  27.699  66.904  1.00  0.00           H  
ATOM   3254 2HG  GLN B 201     -48.731  28.574  68.046  1.00  0.00           H  
ATOM   3255 1HE2 GLN B 201     -49.864  28.488  64.330  1.00  0.00           H  
ATOM   3256 2HE2 GLN B 201     -49.003  27.282  65.227  1.00  0.00           H  
ATOM   3257  N   CYS B 202     -44.709  31.713  66.494  1.00  0.00           N  
ATOM   3258  CA  CYS B 202     -43.864  32.795  66.985  1.00  0.00           C  
ATOM   3259  C   CYS B 202     -44.513  33.473  68.185  1.00  0.00           C  
ATOM   3260  O   CYS B 202     -45.666  33.909  68.102  1.00  0.00           O  
ATOM   3261  CB  CYS B 202     -43.612  33.823  65.885  1.00  0.00           C  
ATOM   3262  SG  CYS B 202     -42.916  33.157  64.375  1.00  0.00           S  
ATOM   3263  H   CYS B 202     -45.368  31.901  65.752  1.00  0.00           H  
ATOM   3264  HA  CYS B 202     -42.907  32.374  67.292  1.00  0.00           H  
ATOM   3265 1HB  CYS B 202     -44.549  34.316  65.626  1.00  0.00           H  
ATOM   3266 2HB  CYS B 202     -42.930  34.589  66.252  1.00  0.00           H  
ATOM   3267  N   HIS B 203     -43.784  33.541  69.299  1.00  0.00           N  
ATOM   3268  CA  HIS B 203     -44.330  34.097  70.534  1.00  0.00           C  
ATOM   3269  C   HIS B 203     -44.815  35.524  70.309  1.00  0.00           C  
ATOM   3270  O   HIS B 203     -44.020  36.416  69.996  1.00  0.00           O  
ATOM   3271  CB  HIS B 203     -43.271  34.076  71.638  1.00  0.00           C  
ATOM   3272  CG  HIS B 203     -43.772  34.555  72.966  1.00  0.00           C  
ATOM   3273  ND1 HIS B 203     -43.381  35.757  73.518  1.00  0.00           N  
ATOM   3274  CD2 HIS B 203     -44.624  33.993  73.855  1.00  0.00           C  
ATOM   3275  CE1 HIS B 203     -43.976  35.916  74.686  1.00  0.00           C  
ATOM   3276  NE2 HIS B 203     -44.735  34.859  74.915  1.00  0.00           N  
ATOM   3277  H   HIS B 203     -42.833  33.201  69.291  1.00  0.00           H  
ATOM   3278  HA  HIS B 203     -45.176  33.494  70.862  1.00  0.00           H  
ATOM   3279 1HB  HIS B 203     -42.895  33.060  71.763  1.00  0.00           H  
ATOM   3280 2HB  HIS B 203     -42.429  34.703  71.346  1.00  0.00           H  
ATOM   3281  HD2 HIS B 203     -45.129  33.032  73.749  1.00  0.00           H  
ATOM   3282  HE1 HIS B 203     -43.861  36.774  75.349  1.00  0.00           H  
ATOM   3283  HE2 HIS B 203     -45.306  34.708  75.735  1.00  0.00           H  
ATOM   3284  N   GLY B 204     -46.119  35.740  70.465  1.00  0.00           N  
ATOM   3285  CA  GLY B 204     -46.677  37.069  70.335  1.00  0.00           C  
ATOM   3286  C   GLY B 204     -46.842  37.588  68.923  1.00  0.00           C  
ATOM   3287  O   GLY B 204     -47.254  38.743  68.756  1.00  0.00           O  
ATOM   3288  H   GLY B 204     -46.734  34.967  70.678  1.00  0.00           H  
ATOM   3289 1HA  GLY B 204     -47.661  37.098  70.804  1.00  0.00           H  
ATOM   3290 2HA  GLY B 204     -46.047  37.781  70.866  1.00  0.00           H  
ATOM   3291  N   GLN B 205     -46.540  36.789  67.900  1.00  0.00           N  
ATOM   3292  CA  GLN B 205     -46.589  37.270  66.522  1.00  0.00           C  
ATOM   3293  C   GLN B 205     -47.430  36.424  65.580  1.00  0.00           C  
ATOM   3294  O   GLN B 205     -47.895  36.957  64.565  1.00  0.00           O  
ATOM   3295  CB  GLN B 205     -45.171  37.376  65.937  1.00  0.00           C  
ATOM   3296  CG  GLN B 205     -44.184  38.129  66.817  1.00  0.00           C  
ATOM   3297  CD  GLN B 205     -44.539  39.596  66.986  1.00  0.00           C  
ATOM   3298  OE1 GLN B 205     -45.403  40.132  66.286  1.00  0.00           O  
ATOM   3299  NE2 GLN B 205     -43.879  40.251  67.930  1.00  0.00           N  
ATOM   3300  H   GLN B 205     -46.272  35.832  68.078  1.00  0.00           H  
ATOM   3301  HA  GLN B 205     -47.042  38.261  66.518  1.00  0.00           H  
ATOM   3302 1HB  GLN B 205     -44.772  36.376  65.766  1.00  0.00           H  
ATOM   3303 2HB  GLN B 205     -45.212  37.881  64.972  1.00  0.00           H  
ATOM   3304 1HG  GLN B 205     -44.171  37.670  67.806  1.00  0.00           H  
ATOM   3305 2HG  GLN B 205     -43.194  38.072  66.365  1.00  0.00           H  
ATOM   3306 1HE2 GLN B 205     -44.067  41.221  68.091  1.00  0.00           H  
ATOM   3307 2HE2 GLN B 205     -43.193  39.777  68.482  1.00  0.00           H  
ATOM   3308  N   GLY B 206     -47.641  35.143  65.865  1.00  0.00           N  
ATOM   3309  CA  GLY B 206     -48.420  34.287  65.004  1.00  0.00           C  
ATOM   3310  C   GLY B 206     -47.654  33.050  64.585  1.00  0.00           C  
ATOM   3311  O   GLY B 206     -46.600  32.728  65.142  1.00  0.00           O  
ATOM   3312  H   GLY B 206     -47.243  34.759  66.710  1.00  0.00           H  
ATOM   3313 1HA  GLY B 206     -49.333  33.987  65.519  1.00  0.00           H  
ATOM   3314 2HA  GLY B 206     -48.720  34.841  64.115  1.00  0.00           H  
ATOM   3315  N   PRO B 207     -48.163  32.336  63.583  1.00  0.00           N  
ATOM   3316  CA  PRO B 207     -47.509  31.091  63.168  1.00  0.00           C  
ATOM   3317  C   PRO B 207     -46.191  31.342  62.456  1.00  0.00           C  
ATOM   3318  O   PRO B 207     -45.988  32.370  61.805  1.00  0.00           O  
ATOM   3319  CB  PRO B 207     -48.530  30.451  62.221  1.00  0.00           C  
ATOM   3320  CG  PRO B 207     -49.345  31.589  61.718  1.00  0.00           C  
ATOM   3321  CD  PRO B 207     -49.412  32.582  62.843  1.00  0.00           C  
ATOM   3322  HA  PRO B 207     -47.345  30.457  64.052  1.00  0.00           H  
ATOM   3323 1HB  PRO B 207     -48.010  29.915  61.414  1.00  0.00           H  
ATOM   3324 2HB  PRO B 207     -49.133  29.708  62.764  1.00  0.00           H  
ATOM   3325 1HG  PRO B 207     -48.881  32.021  60.819  1.00  0.00           H  
ATOM   3326 2HG  PRO B 207     -50.345  31.239  61.422  1.00  0.00           H  
ATOM   3327 1HD  PRO B 207     -49.446  33.601  62.431  1.00  0.00           H  
ATOM   3328 2HD  PRO B 207     -50.303  32.382  63.457  1.00  0.00           H  
ATOM   3329  N   LEU B 208     -45.289  30.368  62.593  1.00  0.00           N  
ATOM   3330  CA  LEU B 208     -44.008  30.413  61.896  1.00  0.00           C  
ATOM   3331  C   LEU B 208     -44.194  30.561  60.388  1.00  0.00           C  
ATOM   3332  O   LEU B 208     -43.426  31.267  59.724  1.00  0.00           O  
ATOM   3333  CB  LEU B 208     -43.205  29.154  62.226  1.00  0.00           C  
ATOM   3334  CG  LEU B 208     -41.828  28.977  61.586  1.00  0.00           C  
ATOM   3335  CD1 LEU B 208     -40.874  30.098  61.995  1.00  0.00           C  
ATOM   3336  CD2 LEU B 208     -41.252  27.612  61.942  1.00  0.00           C  
ATOM   3337  H   LEU B 208     -45.496  29.581  63.192  1.00  0.00           H  
ATOM   3338  HA  LEU B 208     -43.458  31.288  62.240  1.00  0.00           H  
ATOM   3339 1HB  LEU B 208     -43.047  29.115  63.303  1.00  0.00           H  
ATOM   3340 2HB  LEU B 208     -43.790  28.282  61.934  1.00  0.00           H  
ATOM   3341  HG  LEU B 208     -41.918  29.054  60.502  1.00  0.00           H  
ATOM   3342 1HD1 LEU B 208     -39.905  29.941  61.522  1.00  0.00           H  
ATOM   3343 2HD1 LEU B 208     -41.282  31.057  61.676  1.00  0.00           H  
ATOM   3344 3HD1 LEU B 208     -40.754  30.096  63.078  1.00  0.00           H  
ATOM   3345 1HD2 LEU B 208     -40.271  27.499  61.479  1.00  0.00           H  
ATOM   3346 2HD2 LEU B 208     -41.154  27.530  63.025  1.00  0.00           H  
ATOM   3347 3HD2 LEU B 208     -41.918  26.830  61.577  1.00  0.00           H  
ATOM   3348  N   ALA B 209     -45.213  29.895  59.832  1.00  0.00           N  
ATOM   3349  CA  ALA B 209     -45.463  29.933  58.394  1.00  0.00           C  
ATOM   3350  C   ALA B 209     -45.726  31.341  57.870  1.00  0.00           C  
ATOM   3351  O   ALA B 209     -45.644  31.561  56.657  1.00  0.00           O  
ATOM   3352  CB  ALA B 209     -46.642  29.021  58.048  1.00  0.00           C  
ATOM   3353  H   ALA B 209     -45.825  29.352  60.424  1.00  0.00           H  
ATOM   3354  HA  ALA B 209     -44.570  29.571  57.885  1.00  0.00           H  
ATOM   3355 1HB  ALA B 209     -46.824  29.053  56.974  1.00  0.00           H  
ATOM   3356 2HB  ALA B 209     -46.411  27.998  58.346  1.00  0.00           H  
ATOM   3357 3HB  ALA B 209     -47.531  29.360  58.577  1.00  0.00           H  
ATOM   3358  N   HIS B 210     -46.039  32.296  58.748  1.00  0.00           N  
ATOM   3359  CA  HIS B 210     -46.293  33.673  58.336  1.00  0.00           C  
ATOM   3360  C   HIS B 210     -45.303  34.668  58.930  1.00  0.00           C  
ATOM   3361  O   HIS B 210     -45.562  35.878  58.898  1.00  0.00           O  
ATOM   3362  CB  HIS B 210     -47.734  34.071  58.661  1.00  0.00           C  
ATOM   3363  CG  HIS B 210     -48.747  33.337  57.841  1.00  0.00           C  
ATOM   3364  ND1 HIS B 210     -49.035  33.683  56.538  1.00  0.00           N  
ATOM   3365  CD2 HIS B 210     -49.519  32.262  58.125  1.00  0.00           C  
ATOM   3366  CE1 HIS B 210     -49.950  32.860  56.059  1.00  0.00           C  
ATOM   3367  NE2 HIS B 210     -50.261  31.988  57.001  1.00  0.00           N  
ATOM   3368  H   HIS B 210     -46.102  32.056  59.727  1.00  0.00           H  
ATOM   3369  HA  HIS B 210     -46.151  33.763  57.260  1.00  0.00           H  
ATOM   3370 1HB  HIS B 210     -47.936  33.878  59.715  1.00  0.00           H  
ATOM   3371 2HB  HIS B 210     -47.863  35.140  58.494  1.00  0.00           H  
ATOM   3372  HD2 HIS B 210     -49.551  31.719  59.070  1.00  0.00           H  
ATOM   3373  HE1 HIS B 210     -50.376  32.894  55.057  1.00  0.00           H  
ATOM   3374  HE2 HIS B 210     -50.934  31.240  56.915  1.00  0.00           H  
ATOM   3375  N   MET B 211     -44.188  34.195  59.477  1.00  0.00           N  
ATOM   3376  CA  MET B 211     -43.139  35.082  59.960  1.00  0.00           C  
ATOM   3377  C   MET B 211     -42.607  35.923  58.806  1.00  0.00           C  
ATOM   3378  O   MET B 211     -42.152  35.357  57.800  1.00  0.00           O  
ATOM   3379  CB  MET B 211     -41.997  34.286  60.582  1.00  0.00           C  
ATOM   3380  CG  MET B 211     -40.907  35.157  61.188  1.00  0.00           C  
ATOM   3381  SD  MET B 211     -39.406  34.236  61.597  1.00  0.00           S  
ATOM   3382  CE  MET B 211     -38.671  34.007  59.975  1.00  0.00           C  
ATOM   3383  H   MET B 211     -44.065  33.196  59.560  1.00  0.00           H  
ATOM   3384  HA  MET B 211     -43.562  35.733  60.725  1.00  0.00           H  
ATOM   3385 1HB  MET B 211     -42.390  33.637  61.363  1.00  0.00           H  
ATOM   3386 2HB  MET B 211     -41.543  33.647  59.823  1.00  0.00           H  
ATOM   3387 1HG  MET B 211     -40.641  35.947  60.487  1.00  0.00           H  
ATOM   3388 2HG  MET B 211     -41.279  35.623  62.100  1.00  0.00           H  
ATOM   3389 1HE  MET B 211     -37.737  33.453  60.074  1.00  0.00           H  
ATOM   3390 2HE  MET B 211     -39.360  33.449  59.339  1.00  0.00           H  
ATOM   3391 3HE  MET B 211     -38.470  34.980  59.526  1.00  0.00           H  
ATOM   3392  N   PRO B 212     -42.674  37.252  58.885  1.00  0.00           N  
ATOM   3393  CA  PRO B 212     -42.058  38.081  57.841  1.00  0.00           C  
ATOM   3394  C   PRO B 212     -40.569  37.793  57.739  1.00  0.00           C  
ATOM   3395  O   PRO B 212     -39.882  37.608  58.746  1.00  0.00           O  
ATOM   3396  CB  PRO B 212     -42.333  39.515  58.310  1.00  0.00           C  
ATOM   3397  CG  PRO B 212     -42.684  39.397  59.759  1.00  0.00           C  
ATOM   3398  CD  PRO B 212     -43.324  38.058  59.929  1.00  0.00           C  
ATOM   3399  HA  PRO B 212     -42.557  37.883  56.881  1.00  0.00           H  
ATOM   3400 1HB  PRO B 212     -41.444  40.141  58.146  1.00  0.00           H  
ATOM   3401 2HB  PRO B 212     -43.149  39.954  57.718  1.00  0.00           H  
ATOM   3402 1HG  PRO B 212     -41.780  39.497  60.378  1.00  0.00           H  
ATOM   3403 2HG  PRO B 212     -43.362  40.212  60.053  1.00  0.00           H  
ATOM   3404 1HD  PRO B 212     -43.108  37.673  60.937  1.00  0.00           H  
ATOM   3405 2HD  PRO B 212     -44.409  38.147  59.772  1.00  0.00           H  
ATOM   3406  N   ASN B 213     -40.071  37.740  56.505  1.00  0.00           N  
ATOM   3407  CA  ASN B 213     -38.693  37.304  56.323  1.00  0.00           C  
ATOM   3408  C   ASN B 213     -37.962  38.080  55.231  1.00  0.00           C  
ATOM   3409  O   ASN B 213     -36.989  37.565  54.669  1.00  0.00           O  
ATOM   3410  CB  ASN B 213     -38.666  35.806  56.014  1.00  0.00           C  
ATOM   3411  CG  ASN B 213     -39.358  35.453  54.704  1.00  0.00           C  
ATOM   3412  OD1 ASN B 213     -39.539  36.300  53.825  1.00  0.00           O  
ATOM   3413  ND2 ASN B 213     -39.746  34.187  54.569  1.00  0.00           N  
ATOM   3414  H   ASN B 213     -40.619  37.992  55.695  1.00  0.00           H  
ATOM   3415  HA  ASN B 213     -38.147  37.487  57.250  1.00  0.00           H  
ATOM   3416 1HB  ASN B 213     -37.632  35.463  55.963  1.00  0.00           H  
ATOM   3417 2HB  ASN B 213     -39.153  35.259  56.822  1.00  0.00           H  
ATOM   3418 1HD2 ASN B 213     -40.207  33.892  53.731  1.00  0.00           H  
ATOM   3419 2HD2 ASN B 213     -39.578  33.531  55.304  1.00  0.00           H  
ATOM   3420  N   ALA B 214     -38.418  39.290  54.903  1.00  0.00           N  
ATOM   3421  CA  ALA B 214     -37.856  40.019  53.771  1.00  0.00           C  
ATOM   3422  C   ALA B 214     -36.366  40.278  53.953  1.00  0.00           C  
ATOM   3423  O   ALA B 214     -35.604  40.272  52.980  1.00  0.00           O  
ATOM   3424  CB  ALA B 214     -38.612  41.331  53.567  1.00  0.00           C  
ATOM   3425  H   ALA B 214     -39.161  39.713  55.440  1.00  0.00           H  
ATOM   3426  HA  ALA B 214     -37.969  39.401  52.880  1.00  0.00           H  
ATOM   3427 1HB  ALA B 214     -38.186  41.869  52.720  1.00  0.00           H  
ATOM   3428 2HB  ALA B 214     -39.663  41.119  53.370  1.00  0.00           H  
ATOM   3429 3HB  ALA B 214     -38.528  41.942  54.464  1.00  0.00           H  
ATOM   3430  N   SER B 215     -35.930  40.513  55.186  1.00  0.00           N  
ATOM   3431  CA  SER B 215     -34.534  40.818  55.465  1.00  0.00           C  
ATOM   3432  C   SER B 215     -33.695  39.588  55.787  1.00  0.00           C  
ATOM   3433  O   SER B 215     -32.506  39.734  56.089  1.00  0.00           O  
ATOM   3434  CB  SER B 215     -34.440  41.808  56.627  1.00  0.00           C  
ATOM   3435  OG  SER B 215     -35.011  41.265  57.806  1.00  0.00           O  
ATOM   3436  H   SER B 215     -36.589  40.478  55.951  1.00  0.00           H  
ATOM   3437  HA  SER B 215     -34.095  41.273  54.576  1.00  0.00           H  
ATOM   3438 1HB  SER B 215     -33.395  42.058  56.808  1.00  0.00           H  
ATOM   3439 2HB  SER B 215     -34.956  42.730  56.362  1.00  0.00           H  
ATOM   3440  HG  SER B 215     -35.322  40.388  57.570  1.00  0.00           H  
ATOM   3441  N   CYS B 216     -34.271  38.388  55.733  1.00  0.00           N  
ATOM   3442  CA  CYS B 216     -33.570  37.165  56.109  1.00  0.00           C  
ATOM   3443  C   CYS B 216     -33.067  36.456  54.855  1.00  0.00           C  
ATOM   3444  O   CYS B 216     -33.867  36.044  54.005  1.00  0.00           O  
ATOM   3445  CB  CYS B 216     -34.481  36.235  56.912  1.00  0.00           C  
ATOM   3446  SG  CYS B 216     -35.392  36.990  58.290  1.00  0.00           S  
ATOM   3447  H   CYS B 216     -35.229  38.329  55.419  1.00  0.00           H  
ATOM   3448  HA  CYS B 216     -32.717  37.433  56.733  1.00  0.00           H  
ATOM   3449 1HB  CYS B 216     -35.224  35.791  56.249  1.00  0.00           H  
ATOM   3450 2HB  CYS B 216     -33.891  35.421  57.333  1.00  0.00           H  
ATOM   3451  N   GLY B 217     -31.748  36.335  54.735  1.00  0.00           N  
ATOM   3452  CA  GLY B 217     -31.142  35.601  53.641  1.00  0.00           C  
ATOM   3453  C   GLY B 217     -29.782  35.035  53.997  1.00  0.00           C  
ATOM   3454  O   GLY B 217     -29.000  35.693  54.690  1.00  0.00           O  
ATOM   3455  H   GLY B 217     -31.153  36.767  55.427  1.00  0.00           H  
ATOM   3456 1HA  GLY B 217     -31.798  34.783  53.344  1.00  0.00           H  
ATOM   3457 2HA  GLY B 217     -31.036  36.257  52.778  1.00  0.00           H  
ATOM   3458  N   VAL B 218     -29.480  33.828  53.533  1.00  0.00           N  
ATOM   3459  CA  VAL B 218     -28.133  33.289  53.690  1.00  0.00           C  
ATOM   3460  C   VAL B 218     -27.228  34.081  52.753  1.00  0.00           C  
ATOM   3461  O   VAL B 218     -27.725  34.702  51.803  1.00  0.00           O  
ATOM   3462  CB  VAL B 218     -28.093  31.780  53.397  1.00  0.00           C  
ATOM   3463  CG1 VAL B 218     -29.088  31.054  54.283  1.00  0.00           C  
ATOM   3464  CG2 VAL B 218     -28.368  31.514  51.928  1.00  0.00           C  
ATOM   3465  H   VAL B 218     -30.182  33.271  53.066  1.00  0.00           H  
ATOM   3466  HA  VAL B 218     -27.817  33.443  54.722  1.00  0.00           H  
ATOM   3467  HB  VAL B 218     -27.105  31.396  53.652  1.00  0.00           H  
ATOM   3468 1HG1 VAL B 218     -29.053  29.985  54.070  1.00  0.00           H  
ATOM   3469 2HG1 VAL B 218     -28.834  31.223  55.329  1.00  0.00           H  
ATOM   3470 3HG1 VAL B 218     -30.092  31.430  54.087  1.00  0.00           H  
ATOM   3471 1HG2 VAL B 218     -28.335  30.441  51.740  1.00  0.00           H  
ATOM   3472 2HG2 VAL B 218     -29.354  31.898  51.667  1.00  0.00           H  
ATOM   3473 3HG2 VAL B 218     -27.612  32.012  51.320  1.00  0.00           H  
ATOM   3474  N   PRO B 219     -25.915  34.112  52.980  1.00  0.00           N  
ATOM   3475  CA  PRO B 219     -25.034  34.871  52.083  1.00  0.00           C  
ATOM   3476  C   PRO B 219     -25.061  34.331  50.661  1.00  0.00           C  
ATOM   3477  O   PRO B 219     -25.442  33.188  50.404  1.00  0.00           O  
ATOM   3478  CB  PRO B 219     -23.644  34.709  52.710  1.00  0.00           C  
ATOM   3479  CG  PRO B 219     -23.872  34.246  54.098  1.00  0.00           C  
ATOM   3480  CD  PRO B 219     -25.209  33.589  54.163  1.00  0.00           C  
ATOM   3481  HA  PRO B 219     -25.339  35.928  52.086  1.00  0.00           H  
ATOM   3482 1HB  PRO B 219     -23.051  33.988  52.129  1.00  0.00           H  
ATOM   3483 2HB  PRO B 219     -23.104  35.667  52.680  1.00  0.00           H  
ATOM   3484 1HG  PRO B 219     -23.081  33.544  54.399  1.00  0.00           H  
ATOM   3485 2HG  PRO B 219     -23.824  35.096  54.795  1.00  0.00           H  
ATOM   3486 1HD  PRO B 219     -25.085  32.498  54.106  1.00  0.00           H  
ATOM   3487 2HD  PRO B 219     -25.713  33.874  55.098  1.00  0.00           H  
ATOM   3488  N   THR B 220     -24.673  35.194  49.724  1.00  0.00           N  
ATOM   3489  CA  THR B 220     -24.503  34.834  48.321  1.00  0.00           C  
ATOM   3490  C   THR B 220     -23.026  34.915  47.953  1.00  0.00           C  
ATOM   3491  O   THR B 220     -22.304  35.789  48.445  1.00  0.00           O  
ATOM   3492  CB  THR B 220     -25.333  35.745  47.412  1.00  0.00           C  
ATOM   3493  OG1 THR B 220     -25.081  37.116  47.741  1.00  0.00           O  
ATOM   3494  CG2 THR B 220     -26.816  35.451  47.580  1.00  0.00           C  
ATOM   3495  H   THR B 220     -24.490  36.144  50.014  1.00  0.00           H  
ATOM   3496  HA  THR B 220     -24.846  33.808  48.183  1.00  0.00           H  
ATOM   3497  HB  THR B 220     -25.049  35.579  46.373  1.00  0.00           H  
ATOM   3498  HG1 THR B 220     -24.446  37.160  48.460  1.00  0.00           H  
ATOM   3499 1HG2 THR B 220     -27.393  36.106  46.927  1.00  0.00           H  
ATOM   3500 2HG2 THR B 220     -27.013  34.412  47.318  1.00  0.00           H  
ATOM   3501 3HG2 THR B 220     -27.106  35.625  48.616  1.00  0.00           H  
ATOM   3502  N   LEU B 221     -22.582  34.004  47.085  1.00  0.00           N  
ATOM   3503  CA  LEU B 221     -21.166  33.828  46.783  1.00  0.00           C  
ATOM   3504  C   LEU B 221     -20.900  33.895  45.283  1.00  0.00           C  
ATOM   3505  O   LEU B 221     -21.726  33.474  44.468  1.00  0.00           O  
ATOM   3506  CB  LEU B 221     -20.648  32.487  47.326  1.00  0.00           C  
ATOM   3507  CG  LEU B 221     -20.799  32.254  48.829  1.00  0.00           C  
ATOM   3508  CD1 LEU B 221     -20.431  30.829  49.195  1.00  0.00           C  
ATOM   3509  CD2 LEU B 221     -19.949  33.240  49.595  1.00  0.00           C  
ATOM   3510  H   LEU B 221     -23.261  33.416  46.622  1.00  0.00           H  
ATOM   3511  HA  LEU B 221     -20.608  34.631  47.263  1.00  0.00           H  
ATOM   3512 1HB  LEU B 221     -21.176  31.680  46.820  1.00  0.00           H  
ATOM   3513 2HB  LEU B 221     -19.587  32.403  47.091  1.00  0.00           H  
ATOM   3514  HG  LEU B 221     -21.843  32.385  49.114  1.00  0.00           H  
ATOM   3515 1HD1 LEU B 221     -20.547  30.688  50.270  1.00  0.00           H  
ATOM   3516 2HD1 LEU B 221     -21.087  30.137  48.666  1.00  0.00           H  
ATOM   3517 3HD1 LEU B 221     -19.396  30.637  48.914  1.00  0.00           H  
ATOM   3518 1HD2 LEU B 221     -20.065  33.066  50.665  1.00  0.00           H  
ATOM   3519 2HD2 LEU B 221     -18.903  33.111  49.317  1.00  0.00           H  
ATOM   3520 3HD2 LEU B 221     -20.266  34.256  49.356  1.00  0.00           H  
ATOM   3521  N   LYS B 222     -19.729  34.431  44.931  1.00  0.00           N  
ATOM   3522  CA  LYS B 222     -19.206  34.405  43.567  1.00  0.00           C  
ATOM   3523  C   LYS B 222     -17.759  33.931  43.606  1.00  0.00           C  
ATOM   3524  O   LYS B 222     -16.920  34.557  44.263  1.00  0.00           O  
ATOM   3525  CB  LYS B 222     -19.288  35.786  42.909  1.00  0.00           C  
ATOM   3526  CG  LYS B 222     -20.691  36.316  42.687  1.00  0.00           C  
ATOM   3527  CD  LYS B 222     -20.624  37.755  42.195  1.00  0.00           C  
ATOM   3528  CE  LYS B 222     -21.988  38.287  41.793  1.00  0.00           C  
ATOM   3529  NZ  LYS B 222     -21.897  39.669  41.240  1.00  0.00           N  
ATOM   3530  H   LYS B 222     -19.186  34.875  45.658  1.00  0.00           H  
ATOM   3531  HA  LYS B 222     -19.808  33.712  42.979  1.00  0.00           H  
ATOM   3532 1HB  LYS B 222     -18.758  36.514  43.524  1.00  0.00           H  
ATOM   3533 2HB  LYS B 222     -18.794  35.756  41.938  1.00  0.00           H  
ATOM   3534 1HG  LYS B 222     -21.202  35.696  41.949  1.00  0.00           H  
ATOM   3535 2HG  LYS B 222     -21.249  36.271  43.622  1.00  0.00           H  
ATOM   3536 1HD  LYS B 222     -20.221  38.391  42.984  1.00  0.00           H  
ATOM   3537 2HD  LYS B 222     -19.962  37.814  41.332  1.00  0.00           H  
ATOM   3538 1HE  LYS B 222     -22.427  37.632  41.041  1.00  0.00           H  
ATOM   3539 2HE  LYS B 222     -22.646  38.296  42.662  1.00  0.00           H  
ATOM   3540 1HZ  LYS B 222     -22.820  39.991  40.984  1.00  0.00           H  
ATOM   3541 2HZ  LYS B 222     -21.507  40.287  41.938  1.00  0.00           H  
ATOM   3542 3HZ  LYS B 222     -21.303  39.667  40.423  1.00  0.00           H  
ATOM   3543  N   VAL B 223     -17.467  32.831  42.913  1.00  0.00           N  
ATOM   3544  CA  VAL B 223     -16.125  32.260  42.853  1.00  0.00           C  
ATOM   3545  C   VAL B 223     -15.543  32.446  41.454  1.00  0.00           C  
ATOM   3546  O   VAL B 223     -16.159  32.045  40.459  1.00  0.00           O  
ATOM   3547  CB  VAL B 223     -16.135  30.772  43.242  1.00  0.00           C  
ATOM   3548  CG1 VAL B 223     -14.760  30.169  43.038  1.00  0.00           C  
ATOM   3549  CG2 VAL B 223     -16.584  30.609  44.685  1.00  0.00           C  
ATOM   3550  H   VAL B 223     -18.217  32.379  42.409  1.00  0.00           H  
ATOM   3551  HA  VAL B 223     -15.490  32.794  43.560  1.00  0.00           H  
ATOM   3552  HB  VAL B 223     -16.825  30.239  42.587  1.00  0.00           H  
ATOM   3553 1HG1 VAL B 223     -14.780  29.115  43.317  1.00  0.00           H  
ATOM   3554 2HG1 VAL B 223     -14.474  30.262  41.990  1.00  0.00           H  
ATOM   3555 3HG1 VAL B 223     -14.036  30.694  43.661  1.00  0.00           H  
ATOM   3556 1HG2 VAL B 223     -16.588  29.552  44.948  1.00  0.00           H  
ATOM   3557 2HG2 VAL B 223     -15.899  31.144  45.342  1.00  0.00           H  
ATOM   3558 3HG2 VAL B 223     -17.589  31.015  44.801  1.00  0.00           H  
ATOM   3559  N   GLN B 224     -14.356  33.052  41.383  1.00  0.00           N  
ATOM   3560  CA  GLN B 224     -13.608  33.214  40.137  1.00  0.00           C  
ATOM   3561  C   GLN B 224     -12.496  32.172  40.047  1.00  0.00           C  
ATOM   3562  O   GLN B 224     -11.632  32.101  40.927  1.00  0.00           O  
ATOM   3563  CB  GLN B 224     -13.039  34.625  39.991  1.00  0.00           C  
ATOM   3564  CG  GLN B 224     -14.091  35.720  39.875  1.00  0.00           C  
ATOM   3565  CD  GLN B 224     -14.493  36.320  41.202  1.00  0.00           C  
ATOM   3566  OE1 GLN B 224     -13.695  36.389  42.135  1.00  0.00           O  
ATOM   3567  NE2 GLN B 224     -15.738  36.775  41.290  1.00  0.00           N  
ATOM   3568  H   GLN B 224     -13.966  33.413  42.242  1.00  0.00           H  
ATOM   3569  HA  GLN B 224     -14.286  33.038  39.302  1.00  0.00           H  
ATOM   3570 1HB  GLN B 224     -12.411  34.855  40.852  1.00  0.00           H  
ATOM   3571 2HB  GLN B 224     -12.408  34.673  39.104  1.00  0.00           H  
ATOM   3572 1HG  GLN B 224     -13.696  36.525  39.255  1.00  0.00           H  
ATOM   3573 2HG  GLN B 224     -14.987  35.302  39.417  1.00  0.00           H  
ATOM   3574 1HE2 GLN B 224     -16.063  37.184  42.144  1.00  0.00           H  
ATOM   3575 2HE2 GLN B 224     -16.352  36.710  40.503  1.00  0.00           H  
ATOM   3576  N   VAL B 225     -12.526  31.373  38.982  1.00  0.00           N  
ATOM   3577  CA  VAL B 225     -11.579  30.285  38.733  1.00  0.00           C  
ATOM   3578  C   VAL B 225     -10.892  30.546  37.394  1.00  0.00           C  
ATOM   3579  O   VAL B 225     -11.359  31.403  36.630  1.00  0.00           O  
ATOM   3580  CB  VAL B 225     -12.293  28.923  38.747  1.00  0.00           C  
ATOM   3581  CG1 VAL B 225     -13.069  28.741  40.041  1.00  0.00           C  
ATOM   3582  CG2 VAL B 225     -13.209  28.797  37.544  1.00  0.00           C  
ATOM   3583  H   VAL B 225     -13.262  31.548  38.312  1.00  0.00           H  
ATOM   3584  HA  VAL B 225     -10.830  30.290  39.526  1.00  0.00           H  
ATOM   3585  HB  VAL B 225     -11.545  28.131  38.715  1.00  0.00           H  
ATOM   3586 1HG1 VAL B 225     -13.568  27.771  40.033  1.00  0.00           H  
ATOM   3587 2HG1 VAL B 225     -12.383  28.789  40.886  1.00  0.00           H  
ATOM   3588 3HG1 VAL B 225     -13.815  29.531  40.132  1.00  0.00           H  
ATOM   3589 1HG2 VAL B 225     -13.707  27.828  37.566  1.00  0.00           H  
ATOM   3590 2HG2 VAL B 225     -13.956  29.591  37.571  1.00  0.00           H  
ATOM   3591 3HG2 VAL B 225     -12.622  28.882  36.629  1.00  0.00           H  
ATOM   3592  N   PRO B 226      -9.769  29.869  37.068  1.00  0.00           N  
ATOM   3593  CA  PRO B 226      -9.173  30.061  35.737  1.00  0.00           C  
ATOM   3594  C   PRO B 226     -10.116  29.713  34.586  1.00  0.00           C  
ATOM   3595  O   PRO B 226     -10.788  28.685  34.648  1.00  0.00           O  
ATOM   3596  CB  PRO B 226      -7.973  29.103  35.741  1.00  0.00           C  
ATOM   3597  CG  PRO B 226      -8.257  28.122  36.827  1.00  0.00           C  
ATOM   3598  CD  PRO B 226      -9.003  28.897  37.869  1.00  0.00           C  
ATOM   3599  HA  PRO B 226      -8.839  31.104  35.637  1.00  0.00           H  
ATOM   3600 1HB  PRO B 226      -7.874  28.620  34.758  1.00  0.00           H  
ATOM   3601 2HB  PRO B 226      -7.044  29.665  35.918  1.00  0.00           H  
ATOM   3602 1HG  PRO B 226      -8.845  27.280  36.434  1.00  0.00           H  
ATOM   3603 2HG  PRO B 226      -7.317  27.701  37.214  1.00  0.00           H  
ATOM   3604 1HD  PRO B 226      -9.663  28.218  38.429  1.00  0.00           H  
ATOM   3605 2HD  PRO B 226      -8.287  29.387  38.545  1.00  0.00           H  
ATOM   3606  N   SER B 227      -7.724  24.985  31.516  1.00  0.00           N  
ATOM   3607  CA  SER B 227      -6.986  23.983  32.277  1.00  0.00           C  
ATOM   3608  C   SER B 227      -5.576  24.473  32.591  1.00  0.00           C  
ATOM   3609  O   SER B 227      -5.070  25.390  31.945  1.00  0.00           O  
ATOM   3610  CB  SER B 227      -6.925  22.660  31.511  1.00  0.00           C  
ATOM   3611  OG  SER B 227      -8.222  22.199  31.175  1.00  0.00           O  
ATOM   3612  H   SER B 227      -7.819  24.873  30.517  1.00  0.00           H  
ATOM   3613  HA  SER B 227      -7.506  23.814  33.221  1.00  0.00           H  
ATOM   3614 1HB  SER B 227      -6.340  22.793  30.602  1.00  0.00           H  
ATOM   3615 2HB  SER B 227      -6.420  21.911  32.119  1.00  0.00           H  
ATOM   3616  HG  SER B 227      -8.834  22.853  31.523  1.00  0.00           H  
ATOM   3617  N   VAL B 228      -4.944  23.852  33.586  1.00  0.00           N  
ATOM   3618  CA  VAL B 228      -3.587  24.190  33.989  1.00  0.00           C  
ATOM   3619  C   VAL B 228      -2.708  22.948  33.861  1.00  0.00           C  
ATOM   3620  O   VAL B 228      -3.191  21.824  33.722  1.00  0.00           O  
ATOM   3621  CB  VAL B 228      -3.529  24.753  35.422  1.00  0.00           C  
ATOM   3622  CG1 VAL B 228      -4.474  25.936  35.568  1.00  0.00           C  
ATOM   3623  CG2 VAL B 228      -3.878  23.666  36.423  1.00  0.00           C  
ATOM   3624  H   VAL B 228      -5.434  23.117  34.076  1.00  0.00           H  
ATOM   3625  HA  VAL B 228      -3.206  24.957  33.313  1.00  0.00           H  
ATOM   3626  HB  VAL B 228      -2.521  25.117  35.619  1.00  0.00           H  
ATOM   3627 1HG1 VAL B 228      -4.420  26.322  36.587  1.00  0.00           H  
ATOM   3628 2HG1 VAL B 228      -4.186  26.720  34.868  1.00  0.00           H  
ATOM   3629 3HG1 VAL B 228      -5.494  25.615  35.356  1.00  0.00           H  
ATOM   3630 1HG2 VAL B 228      -3.834  24.073  37.433  1.00  0.00           H  
ATOM   3631 2HG2 VAL B 228      -4.885  23.298  36.224  1.00  0.00           H  
ATOM   3632 3HG2 VAL B 228      -3.167  22.845  36.332  1.00  0.00           H  
ATOM   3633  N   ASP B 229      -1.398  23.172  33.908  1.00  0.00           N  
ATOM   3634  CA  ASP B 229      -0.405  22.110  33.843  1.00  0.00           C  
ATOM   3635  C   ASP B 229       0.122  21.767  35.230  1.00  0.00           C  
ATOM   3636  O   ASP B 229      -0.007  22.540  36.183  1.00  0.00           O  
ATOM   3637  CB  ASP B 229       0.760  22.508  32.936  1.00  0.00           C  
ATOM   3638  CG  ASP B 229       0.431  22.358  31.470  1.00  0.00           C  
ATOM   3639  OD1 ASP B 229       0.273  21.207  31.007  1.00  0.00           O  
ATOM   3640  OD2 ASP B 229       0.327  23.395  30.781  1.00  0.00           O  
ATOM   3641  H   ASP B 229      -1.089  24.130  33.993  1.00  0.00           H  
ATOM   3642  HA  ASP B 229      -0.878  21.220  33.427  1.00  0.00           H  
ATOM   3643 1HB  ASP B 229       1.035  23.545  33.131  1.00  0.00           H  
ATOM   3644 2HB  ASP B 229       1.628  21.890  33.167  1.00  0.00           H  
ATOM   3645  N   VAL B 230       0.715  20.575  35.331  1.00  0.00           N  
ATOM   3646  CA  VAL B 230       1.375  20.172  36.565  1.00  0.00           C  
ATOM   3647  C   VAL B 230       2.474  21.168  36.905  1.00  0.00           C  
ATOM   3648  O   VAL B 230       3.286  21.545  36.048  1.00  0.00           O  
ATOM   3649  CB  VAL B 230       1.921  18.743  36.429  1.00  0.00           C  
ATOM   3650  CG1 VAL B 230       2.816  18.400  37.612  1.00  0.00           C  
ATOM   3651  CG2 VAL B 230       0.779  17.752  36.311  1.00  0.00           C  
ATOM   3652  H   VAL B 230       0.710  19.940  34.546  1.00  0.00           H  
ATOM   3653  HA  VAL B 230       0.642  20.194  37.372  1.00  0.00           H  
ATOM   3654  HB  VAL B 230       2.542  18.685  35.535  1.00  0.00           H  
ATOM   3655 1HG1 VAL B 230       3.195  17.384  37.499  1.00  0.00           H  
ATOM   3656 2HG1 VAL B 230       3.653  19.097  37.649  1.00  0.00           H  
ATOM   3657 3HG1 VAL B 230       2.242  18.472  38.535  1.00  0.00           H  
ATOM   3658 1HG2 VAL B 230       1.181  16.744  36.215  1.00  0.00           H  
ATOM   3659 2HG2 VAL B 230       0.153  17.810  37.202  1.00  0.00           H  
ATOM   3660 3HG2 VAL B 230       0.180  17.990  35.431  1.00  0.00           H  
ATOM   3661  N   GLY B 231       2.503  21.602  38.166  1.00  0.00           N  
ATOM   3662  CA  GLY B 231       3.459  22.574  38.640  1.00  0.00           C  
ATOM   3663  C   GLY B 231       2.966  24.007  38.647  1.00  0.00           C  
ATOM   3664  O   GLY B 231       3.593  24.857  39.290  1.00  0.00           O  
ATOM   3665  H   GLY B 231       1.821  21.228  38.810  1.00  0.00           H  
ATOM   3666 1HA  GLY B 231       3.760  22.322  39.657  1.00  0.00           H  
ATOM   3667 2HA  GLY B 231       4.354  22.535  38.021  1.00  0.00           H  
ATOM   3668  N   ASP B 232       1.875  24.298  37.944  1.00  0.00           N  
ATOM   3669  CA  ASP B 232       1.334  25.649  37.909  1.00  0.00           C  
ATOM   3670  C   ASP B 232       0.778  26.062  39.271  1.00  0.00           C  
ATOM   3671  O   ASP B 232       0.547  25.238  40.161  1.00  0.00           O  
ATOM   3672  CB  ASP B 232       0.235  25.763  36.853  1.00  0.00           C  
ATOM   3673  CG  ASP B 232       0.783  25.806  35.444  1.00  0.00           C  
ATOM   3674  OD1 ASP B 232       2.022  25.855  35.290  1.00  0.00           O  
ATOM   3675  OD2 ASP B 232      -0.025  25.791  34.492  1.00  0.00           O  
ATOM   3676  H   ASP B 232       1.410  23.568  37.423  1.00  0.00           H  
ATOM   3677  HA  ASP B 232       2.138  26.337  37.648  1.00  0.00           H  
ATOM   3678 1HB  ASP B 232      -0.443  24.914  36.940  1.00  0.00           H  
ATOM   3679 2HB  ASP B 232      -0.348  26.667  37.031  1.00  0.00           H  
ATOM   3680  N   ASP B 233       0.572  27.369  39.422  1.00  0.00           N  
ATOM   3681  CA  ASP B 233      -0.154  27.940  40.549  1.00  0.00           C  
ATOM   3682  C   ASP B 233      -1.549  28.339  40.091  1.00  0.00           C  
ATOM   3683  O   ASP B 233      -1.701  28.990  39.053  1.00  0.00           O  
ATOM   3684  CB  ASP B 233       0.572  29.160  41.118  1.00  0.00           C  
ATOM   3685  CG  ASP B 233       1.940  28.823  41.663  1.00  0.00           C  
ATOM   3686  OD1 ASP B 233       2.205  27.630  41.908  1.00  0.00           O  
ATOM   3687  OD2 ASP B 233       2.748  29.756  41.859  1.00  0.00           O  
ATOM   3688  H   ASP B 233       0.943  27.985  38.713  1.00  0.00           H  
ATOM   3689  HA  ASP B 233      -0.222  27.187  41.334  1.00  0.00           H  
ATOM   3690 1HB  ASP B 233       0.681  29.915  40.339  1.00  0.00           H  
ATOM   3691 2HB  ASP B 233      -0.026  29.599  41.917  1.00  0.00           H  
ATOM   3692  N   VAL B 234      -2.562  27.950  40.861  1.00  0.00           N  
ATOM   3693  CA  VAL B 234      -3.957  28.233  40.539  1.00  0.00           C  
ATOM   3694  C   VAL B 234      -4.483  29.249  41.544  1.00  0.00           C  
ATOM   3695  O   VAL B 234      -4.350  29.056  42.759  1.00  0.00           O  
ATOM   3696  CB  VAL B 234      -4.811  26.953  40.549  1.00  0.00           C  
ATOM   3697  CG1 VAL B 234      -6.260  27.281  40.234  1.00  0.00           C  
ATOM   3698  CG2 VAL B 234      -4.262  25.941  39.557  1.00  0.00           C  
ATOM   3699  H   VAL B 234      -2.346  27.437  41.704  1.00  0.00           H  
ATOM   3700  HA  VAL B 234      -4.001  28.662  39.537  1.00  0.00           H  
ATOM   3701  HB  VAL B 234      -4.792  26.522  41.550  1.00  0.00           H  
ATOM   3702 1HG1 VAL B 234      -6.851  26.365  40.245  1.00  0.00           H  
ATOM   3703 2HG1 VAL B 234      -6.648  27.972  40.983  1.00  0.00           H  
ATOM   3704 3HG1 VAL B 234      -6.323  27.740  39.248  1.00  0.00           H  
ATOM   3705 1HG2 VAL B 234      -4.877  25.042  39.577  1.00  0.00           H  
ATOM   3706 2HG2 VAL B 234      -4.277  26.369  38.554  1.00  0.00           H  
ATOM   3707 3HG2 VAL B 234      -3.237  25.686  39.827  1.00  0.00           H  
ATOM   3708  N   LEU B 235      -5.079  30.326  41.040  1.00  0.00           N  
ATOM   3709  CA  LEU B 235      -5.623  31.395  41.869  1.00  0.00           C  
ATOM   3710  C   LEU B 235      -7.143  31.324  41.877  1.00  0.00           C  
ATOM   3711  O   LEU B 235      -7.771  31.232  40.816  1.00  0.00           O  
ATOM   3712  CB  LEU B 235      -5.169  32.767  41.365  1.00  0.00           C  
ATOM   3713  CG  LEU B 235      -3.669  32.964  41.150  1.00  0.00           C  
ATOM   3714  CD1 LEU B 235      -3.354  34.422  40.855  1.00  0.00           C  
ATOM   3715  CD2 LEU B 235      -2.883  32.478  42.354  1.00  0.00           C  
ATOM   3716  H   LEU B 235      -5.153  30.397  40.035  1.00  0.00           H  
ATOM   3717  HA  LEU B 235      -5.256  31.264  42.886  1.00  0.00           H  
ATOM   3718 1HB  LEU B 235      -5.657  32.966  40.412  1.00  0.00           H  
ATOM   3719 2HB  LEU B 235      -5.492  33.524  42.080  1.00  0.00           H  
ATOM   3720  HG  LEU B 235      -3.350  32.401  40.272  1.00  0.00           H  
ATOM   3721 1HD1 LEU B 235      -2.281  34.539  40.705  1.00  0.00           H  
ATOM   3722 2HD1 LEU B 235      -3.882  34.733  39.953  1.00  0.00           H  
ATOM   3723 3HD1 LEU B 235      -3.673  35.040  41.694  1.00  0.00           H  
ATOM   3724 1HD2 LEU B 235      -1.818  32.628  42.178  1.00  0.00           H  
ATOM   3725 2HD2 LEU B 235      -3.187  33.040  43.238  1.00  0.00           H  
ATOM   3726 3HD2 LEU B 235      -3.079  31.418  42.513  1.00  0.00           H  
ATOM   3727  N   LEU B 236      -7.729  31.362  43.074  1.00  0.00           N  
ATOM   3728  CA  LEU B 236      -9.172  31.450  43.242  1.00  0.00           C  
ATOM   3729  C   LEU B 236      -9.516  32.652  44.112  1.00  0.00           C  
ATOM   3730  O   LEU B 236      -8.743  33.047  44.990  1.00  0.00           O  
ATOM   3731  CB  LEU B 236      -9.758  30.168  43.870  1.00  0.00           C  
ATOM   3732  CG  LEU B 236      -9.666  28.852  43.087  1.00  0.00           C  
ATOM   3733  CD1 LEU B 236      -8.281  28.217  43.184  1.00  0.00           C  
ATOM   3734  CD2 LEU B 236     -10.739  27.871  43.546  1.00  0.00           C  
ATOM   3735  H   LEU B 236      -7.140  31.328  43.893  1.00  0.00           H  
ATOM   3736  HA  LEU B 236      -9.627  31.581  42.261  1.00  0.00           H  
ATOM   3737 1HB  LEU B 236      -9.259  29.988  44.821  1.00  0.00           H  
ATOM   3738 2HB  LEU B 236     -10.818  30.329  44.064  1.00  0.00           H  
ATOM   3739  HG  LEU B 236      -9.804  29.051  42.024  1.00  0.00           H  
ATOM   3740 1HD1 LEU B 236      -8.266  27.288  42.614  1.00  0.00           H  
ATOM   3741 2HD1 LEU B 236      -7.537  28.903  42.779  1.00  0.00           H  
ATOM   3742 3HD1 LEU B 236      -8.050  28.005  44.227  1.00  0.00           H  
ATOM   3743 1HD2 LEU B 236     -10.654  26.946  42.976  1.00  0.00           H  
ATOM   3744 2HD2 LEU B 236     -10.607  27.657  44.607  1.00  0.00           H  
ATOM   3745 3HD2 LEU B 236     -11.725  28.308  43.384  1.00  0.00           H  
ATOM   3746  N   ARG B 237     -10.689  33.229  43.858  1.00  0.00           N  
ATOM   3747  CA  ARG B 237     -11.197  34.360  44.620  1.00  0.00           C  
ATOM   3748  C   ARG B 237     -12.669  34.123  44.919  1.00  0.00           C  
ATOM   3749  O   ARG B 237     -13.392  33.559  44.092  1.00  0.00           O  
ATOM   3750  CB  ARG B 237     -11.022  35.682  43.857  1.00  0.00           C  
ATOM   3751  CG  ARG B 237      -9.585  35.987  43.460  1.00  0.00           C  
ATOM   3752  CD  ARG B 237      -8.969  37.058  44.344  1.00  0.00           C  
ATOM   3753  NE  ARG B 237      -9.046  38.380  43.729  1.00  0.00           N  
ATOM   3754  CZ  ARG B 237      -8.157  38.846  42.856  1.00  0.00           C  
ATOM   3755  NH1 ARG B 237      -7.128  38.094  42.491  1.00  0.00           N  
ATOM   3756  NH2 ARG B 237      -8.299  40.061  42.345  1.00  0.00           N  
ATOM   3757  H   ARG B 237     -11.244  32.858  43.100  1.00  0.00           H  
ATOM   3758  HA  ARG B 237     -10.635  34.430  45.552  1.00  0.00           H  
ATOM   3759 1HB  ARG B 237     -11.624  35.661  42.950  1.00  0.00           H  
ATOM   3760 2HB  ARG B 237     -11.384  36.507  44.471  1.00  0.00           H  
ATOM   3761 1HG  ARG B 237      -8.983  35.083  43.550  1.00  0.00           H  
ATOM   3762 2HG  ARG B 237      -9.560  36.340  42.428  1.00  0.00           H  
ATOM   3763 1HD  ARG B 237      -9.498  37.093  45.296  1.00  0.00           H  
ATOM   3764 2HD  ARG B 237      -7.920  36.824  44.521  1.00  0.00           H  
ATOM   3765  HE  ARG B 237      -9.824  38.973  43.986  1.00  0.00           H  
ATOM   3766 1HH1 ARG B 237      -7.019  37.166  42.876  1.00  0.00           H  
ATOM   3767 2HH1 ARG B 237      -6.454  38.448  41.828  1.00  0.00           H  
ATOM   3768 1HH2 ARG B 237      -9.085  40.636  42.619  1.00  0.00           H  
ATOM   3769 2HH2 ARG B 237      -7.623  40.412  41.683  1.00  0.00           H  
ATOM   3770  N   CYS B 238     -13.110  34.548  46.102  1.00  0.00           N  
ATOM   3771  CA  CYS B 238     -14.498  34.369  46.512  1.00  0.00           C  
ATOM   3772  C   CYS B 238     -15.014  35.649  47.153  1.00  0.00           C  
ATOM   3773  O   CYS B 238     -14.419  36.143  48.115  1.00  0.00           O  
ATOM   3774  CB  CYS B 238     -14.623  33.191  47.482  1.00  0.00           C  
ATOM   3775  SG  CYS B 238     -16.312  32.810  47.975  1.00  0.00           S  
ATOM   3776  H   CYS B 238     -12.466  35.006  46.731  1.00  0.00           H  
ATOM   3777  HA  CYS B 238     -15.096  34.155  45.626  1.00  0.00           H  
ATOM   3778 1HB  CYS B 238     -14.198  32.297  47.025  1.00  0.00           H  
ATOM   3779 2HB  CYS B 238     -14.050  33.401  48.385  1.00  0.00           H  
ATOM   3780  N   GLN B 239     -16.109  36.186  46.617  1.00  0.00           N  
ATOM   3781  CA  GLN B 239     -16.755  37.381  47.145  1.00  0.00           C  
ATOM   3782  C   GLN B 239     -18.074  37.006  47.809  1.00  0.00           C  
ATOM   3783  O   GLN B 239     -18.827  36.178  47.287  1.00  0.00           O  
ATOM   3784  CB  GLN B 239     -17.001  38.424  46.052  1.00  0.00           C  
ATOM   3785  CG  GLN B 239     -15.743  39.106  45.538  1.00  0.00           C  
ATOM   3786  CD  GLN B 239     -15.109  38.354  44.390  1.00  0.00           C  
ATOM   3787  OE1 GLN B 239     -15.801  37.887  43.485  1.00  0.00           O  
ATOM   3788  NE2 GLN B 239     -13.787  38.226  44.420  1.00  0.00           N  
ATOM   3789  H   GLN B 239     -16.502  35.733  45.804  1.00  0.00           H  
ATOM   3790  HA  GLN B 239     -16.100  37.826  47.894  1.00  0.00           H  
ATOM   3791 1HB  GLN B 239     -17.496  37.952  45.203  1.00  0.00           H  
ATOM   3792 2HB  GLN B 239     -17.669  39.197  46.431  1.00  0.00           H  
ATOM   3793 1HG  GLN B 239     -16.001  40.107  45.191  1.00  0.00           H  
ATOM   3794 2HG  GLN B 239     -15.018  39.167  46.349  1.00  0.00           H  
ATOM   3795 1HE2 GLN B 239     -13.315  37.737  43.685  1.00  0.00           H  
ATOM   3796 2HE2 GLN B 239     -13.263  38.618  45.177  1.00  0.00           H  
ATOM   3797  N   VAL B 240     -18.347  37.615  48.960  1.00  0.00           N  
ATOM   3798  CA  VAL B 240     -19.516  37.300  49.772  1.00  0.00           C  
ATOM   3799  C   VAL B 240     -20.373  38.550  49.901  1.00  0.00           C  
ATOM   3800  O   VAL B 240     -19.855  39.647  50.133  1.00  0.00           O  
ATOM   3801  CB  VAL B 240     -19.124  36.782  51.172  1.00  0.00           C  
ATOM   3802  CG1 VAL B 240     -20.345  36.223  51.890  1.00  0.00           C  
ATOM   3803  CG2 VAL B 240     -18.002  35.756  51.085  1.00  0.00           C  
ATOM   3804  H   VAL B 240     -17.706  38.329  49.276  1.00  0.00           H  
ATOM   3805  HA  VAL B 240     -20.084  36.515  49.271  1.00  0.00           H  
ATOM   3806  HB  VAL B 240     -18.787  37.622  51.779  1.00  0.00           H  
ATOM   3807 1HG1 VAL B 240     -20.054  35.862  52.877  1.00  0.00           H  
ATOM   3808 2HG1 VAL B 240     -21.094  37.007  51.998  1.00  0.00           H  
ATOM   3809 3HG1 VAL B 240     -20.762  35.399  51.311  1.00  0.00           H  
ATOM   3810 1HG2 VAL B 240     -17.747  35.410  52.086  1.00  0.00           H  
ATOM   3811 2HG2 VAL B 240     -18.329  34.910  50.480  1.00  0.00           H  
ATOM   3812 3HG2 VAL B 240     -17.126  36.213  50.625  1.00  0.00           H  
ATOM   3813  N   GLU B 241     -21.686  38.382  49.755  1.00  0.00           N  
ATOM   3814  CA  GLU B 241     -22.640  39.457  49.983  1.00  0.00           C  
ATOM   3815  C   GLU B 241     -23.731  38.966  50.923  1.00  0.00           C  
ATOM   3816  O   GLU B 241     -23.991  37.763  51.032  1.00  0.00           O  
ATOM   3817  CB  GLU B 241     -23.262  39.956  48.673  1.00  0.00           C  
ATOM   3818  CG  GLU B 241     -22.265  40.571  47.712  1.00  0.00           C  
ATOM   3819  CD  GLU B 241     -22.917  41.068  46.438  1.00  0.00           C  
ATOM   3820  OE1 GLU B 241     -24.101  40.742  46.205  1.00  0.00           O  
ATOM   3821  OE2 GLU B 241     -22.246  41.787  45.668  1.00  0.00           O  
ATOM   3822  H   GLU B 241     -22.027  37.473  49.476  1.00  0.00           H  
ATOM   3823  HA  GLU B 241     -22.115  40.293  50.446  1.00  0.00           H  
ATOM   3824 1HB  GLU B 241     -23.754  39.127  48.165  1.00  0.00           H  
ATOM   3825 2HB  GLU B 241     -24.024  40.703  48.894  1.00  0.00           H  
ATOM   3826 1HG  GLU B 241     -21.768  41.406  48.206  1.00  0.00           H  
ATOM   3827 2HG  GLU B 241     -21.508  39.828  47.465  1.00  0.00           H  
ATOM   3828  N   GLY B 242     -24.370  39.908  51.597  1.00  0.00           N  
ATOM   3829  CA  GLY B 242     -25.446  39.600  52.521  1.00  0.00           C  
ATOM   3830  C   GLY B 242     -25.342  40.438  53.778  1.00  0.00           C  
ATOM   3831  O   GLY B 242     -24.315  41.050  54.071  1.00  0.00           O  
ATOM   3832  H   GLY B 242     -24.098  40.871  51.462  1.00  0.00           H  
ATOM   3833 1HA  GLY B 242     -26.406  39.781  52.036  1.00  0.00           H  
ATOM   3834 2HA  GLY B 242     -25.412  38.542  52.780  1.00  0.00           H  
ATOM   3835  N   ARG B 243     -26.437  40.469  54.536  1.00  0.00           N  
ATOM   3836  CA  ARG B 243     -26.472  41.211  55.787  1.00  0.00           C  
ATOM   3837  C   ARG B 243     -25.803  40.411  56.896  1.00  0.00           C  
ATOM   3838  O   ARG B 243     -25.969  39.191  56.991  1.00  0.00           O  
ATOM   3839  CB  ARG B 243     -27.913  41.521  56.193  1.00  0.00           C  
ATOM   3840  CG  ARG B 243     -28.720  42.349  55.205  1.00  0.00           C  
ATOM   3841  CD  ARG B 243     -30.158  42.479  55.698  1.00  0.00           C  
ATOM   3842  NE  ARG B 243     -31.030  43.141  54.734  1.00  0.00           N  
ATOM   3843  CZ  ARG B 243     -31.280  44.447  54.722  1.00  0.00           C  
ATOM   3844  NH1 ARG B 243     -30.718  45.241  55.624  1.00  0.00           N  
ATOM   3845  NH2 ARG B 243     -32.091  44.960  53.807  1.00  0.00           N  
ATOM   3846  H   ARG B 243     -27.262  39.968  54.238  1.00  0.00           H  
ATOM   3847  HA  ARG B 243     -25.942  42.153  55.645  1.00  0.00           H  
ATOM   3848 1HB  ARG B 243     -28.456  40.589  56.347  1.00  0.00           H  
ATOM   3849 2HB  ARG B 243     -27.916  42.061  57.140  1.00  0.00           H  
ATOM   3850 1HG  ARG B 243     -28.278  43.341  55.115  1.00  0.00           H  
ATOM   3851 2HG  ARG B 243     -28.715  41.860  54.230  1.00  0.00           H  
ATOM   3852 1HD  ARG B 243     -30.568  41.488  55.890  1.00  0.00           H  
ATOM   3853 2HD  ARG B 243     -30.176  43.063  56.617  1.00  0.00           H  
ATOM   3854  HE  ARG B 243     -31.473  42.567  54.029  1.00  0.00           H  
ATOM   3855 1HH1 ARG B 243     -30.099  44.854  56.322  1.00  0.00           H  
ATOM   3856 2HH1 ARG B 243     -30.909  46.232  55.613  1.00  0.00           H  
ATOM   3857 1HH2 ARG B 243     -32.520  44.358  53.117  1.00  0.00           H  
ATOM   3858 2HH2 ARG B 243     -32.280  45.951  53.799  1.00  0.00           H  
ATOM   3859  N   GLY B 244     -25.046  41.110  57.736  1.00  0.00           N  
ATOM   3860  CA  GLY B 244     -24.524  40.520  58.962  1.00  0.00           C  
ATOM   3861  C   GLY B 244     -23.604  39.334  58.764  1.00  0.00           C  
ATOM   3862  O   GLY B 244     -23.712  38.341  59.494  1.00  0.00           O  
ATOM   3863  H   GLY B 244     -24.827  42.072  57.521  1.00  0.00           H  
ATOM   3864 1HA  GLY B 244     -23.973  41.275  59.523  1.00  0.00           H  
ATOM   3865 2HA  GLY B 244     -25.352  40.194  59.590  1.00  0.00           H  
ATOM   3866  N   LEU B 245     -22.699  39.413  57.788  1.00  0.00           N  
ATOM   3867  CA  LEU B 245     -21.743  38.337  57.557  1.00  0.00           C  
ATOM   3868  C   LEU B 245     -20.833  38.180  58.769  1.00  0.00           C  
ATOM   3869  O   LEU B 245     -20.240  39.154  59.240  1.00  0.00           O  
ATOM   3870  CB  LEU B 245     -20.910  38.647  56.313  1.00  0.00           C  
ATOM   3871  CG  LEU B 245     -21.680  39.063  55.059  1.00  0.00           C  
ATOM   3872  CD1 LEU B 245     -20.725  39.539  53.974  1.00  0.00           C  
ATOM   3873  CD2 LEU B 245     -22.543  37.921  54.555  1.00  0.00           C  
ATOM   3874  H   LEU B 245     -22.672  40.231  57.196  1.00  0.00           H  
ATOM   3875  HA  LEU B 245     -22.296  37.413  57.393  1.00  0.00           H  
ATOM   3876 1HB  LEU B 245     -20.220  39.455  56.550  1.00  0.00           H  
ATOM   3877 2HB  LEU B 245     -20.328  37.763  56.055  1.00  0.00           H  
ATOM   3878  HG  LEU B 245     -22.322  39.913  55.291  1.00  0.00           H  
ATOM   3879 1HD1 LEU B 245     -21.294  39.830  53.091  1.00  0.00           H  
ATOM   3880 2HD1 LEU B 245     -20.158  40.396  54.338  1.00  0.00           H  
ATOM   3881 3HD1 LEU B 245     -20.039  38.733  53.714  1.00  0.00           H  
ATOM   3882 1HD2 LEU B 245     -23.083  38.239  53.663  1.00  0.00           H  
ATOM   3883 2HD2 LEU B 245     -21.911  37.067  54.312  1.00  0.00           H  
ATOM   3884 3HD2 LEU B 245     -23.257  37.635  55.328  1.00  0.00           H  
ATOM   3885  N   GLU B 246     -20.724  36.954  59.282  1.00  0.00           N  
ATOM   3886  CA  GLU B 246     -19.879  36.701  60.441  1.00  0.00           C  
ATOM   3887  C   GLU B 246     -18.669  35.812  60.182  1.00  0.00           C  
ATOM   3888  O   GLU B 246     -17.666  35.962  60.884  1.00  0.00           O  
ATOM   3889  CB  GLU B 246     -20.705  36.119  61.598  1.00  0.00           C  
ATOM   3890  CG  GLU B 246     -21.579  34.922  61.280  1.00  0.00           C  
ATOM   3891  CD  GLU B 246     -22.635  34.700  62.352  1.00  0.00           C  
ATOM   3892  OE1 GLU B 246     -22.941  35.662  63.090  1.00  0.00           O  
ATOM   3893  OE2 GLU B 246     -23.145  33.566  62.473  1.00  0.00           O  
ATOM   3894  H   GLU B 246     -21.232  36.186  58.866  1.00  0.00           H  
ATOM   3895  HA  GLU B 246     -19.445  37.647  60.766  1.00  0.00           H  
ATOM   3896 1HB  GLU B 246     -20.038  35.811  62.403  1.00  0.00           H  
ATOM   3897 2HB  GLU B 246     -21.366  36.889  61.997  1.00  0.00           H  
ATOM   3898 1HG  GLU B 246     -22.065  35.085  60.319  1.00  0.00           H  
ATOM   3899 2HG  GLU B 246     -20.949  34.038  61.192  1.00  0.00           H  
ATOM   3900  N   GLN B 247     -18.709  34.914  59.195  1.00  0.00           N  
ATOM   3901  CA  GLN B 247     -17.573  34.033  58.943  1.00  0.00           C  
ATOM   3902  C   GLN B 247     -17.569  33.567  57.493  1.00  0.00           C  
ATOM   3903  O   GLN B 247     -18.618  33.476  56.849  1.00  0.00           O  
ATOM   3904  CB  GLN B 247     -17.593  32.803  59.863  1.00  0.00           C  
ATOM   3905  CG  GLN B 247     -16.912  32.991  61.213  1.00  0.00           C  
ATOM   3906  CD  GLN B 247     -15.411  33.167  61.089  1.00  0.00           C  
ATOM   3907  OE1 GLN B 247     -14.909  34.289  61.002  1.00  0.00           O  
ATOM   3908  NE2 GLN B 247     -14.685  32.055  61.084  1.00  0.00           N  
ATOM   3909  H   GLN B 247     -19.530  34.837  58.612  1.00  0.00           H  
ATOM   3910  HA  GLN B 247     -16.656  34.587  59.140  1.00  0.00           H  
ATOM   3911 1HB  GLN B 247     -18.625  32.510  60.056  1.00  0.00           H  
ATOM   3912 2HB  GLN B 247     -17.103  31.967  59.364  1.00  0.00           H  
ATOM   3913 1HG  GLN B 247     -17.321  33.880  61.694  1.00  0.00           H  
ATOM   3914 2HG  GLN B 247     -17.102  32.112  61.830  1.00  0.00           H  
ATOM   3915 1HE2 GLN B 247     -13.689  32.108  61.005  1.00  0.00           H  
ATOM   3916 2HE2 GLN B 247     -15.133  31.164  61.160  1.00  0.00           H  
ATOM   3917  N   ALA B 248     -16.370  33.260  56.996  1.00  0.00           N  
ATOM   3918  CA  ALA B 248     -16.183  32.713  55.658  1.00  0.00           C  
ATOM   3919  C   ALA B 248     -14.859  31.963  55.612  1.00  0.00           C  
ATOM   3920  O   ALA B 248     -13.980  32.171  56.452  1.00  0.00           O  
ATOM   3921  CB  ALA B 248     -16.221  33.814  54.591  1.00  0.00           C  
ATOM   3922  H   ALA B 248     -15.562  33.417  57.581  1.00  0.00           H  
ATOM   3923  HA  ALA B 248     -16.997  32.015  55.461  1.00  0.00           H  
ATOM   3924 1HB  ALA B 248     -16.079  33.371  53.605  1.00  0.00           H  
ATOM   3925 2HB  ALA B 248     -17.186  34.320  54.625  1.00  0.00           H  
ATOM   3926 3HB  ALA B 248     -15.427  34.534  54.783  1.00  0.00           H  
ATOM   3927  N   GLY B 249     -14.722  31.092  54.620  1.00  0.00           N  
ATOM   3928  CA  GLY B 249     -13.482  30.355  54.462  1.00  0.00           C  
ATOM   3929  C   GLY B 249     -13.540  29.395  53.293  1.00  0.00           C  
ATOM   3930  O   GLY B 249     -14.424  29.487  52.437  1.00  0.00           O  
ATOM   3931  H   GLY B 249     -15.476  30.933  53.967  1.00  0.00           H  
ATOM   3932 1HA  GLY B 249     -12.659  31.055  54.314  1.00  0.00           H  
ATOM   3933 2HA  GLY B 249     -13.271  29.799  55.375  1.00  0.00           H  
ATOM   3934  N   TRP B 250     -12.582  28.468  53.262  1.00  0.00           N  
ATOM   3935  CA  TRP B 250     -12.475  27.472  52.204  1.00  0.00           C  
ATOM   3936  C   TRP B 250     -12.527  26.068  52.793  1.00  0.00           C  
ATOM   3937  O   TRP B 250     -11.945  25.805  53.852  1.00  0.00           O  
ATOM   3938  CB  TRP B 250     -11.176  27.635  51.401  1.00  0.00           C  
ATOM   3939  CG  TRP B 250     -10.983  28.988  50.782  1.00  0.00           C  
ATOM   3940  CD1 TRP B 250     -10.363  30.063  51.346  1.00  0.00           C  
ATOM   3941  CD2 TRP B 250     -11.398  29.406  49.473  1.00  0.00           C  
ATOM   3942  NE1 TRP B 250     -10.369  31.125  50.474  1.00  0.00           N  
ATOM   3943  CE2 TRP B 250     -11.000  30.748  49.318  1.00  0.00           C  
ATOM   3944  CE3 TRP B 250     -12.072  28.776  48.421  1.00  0.00           C  
ATOM   3945  CZ2 TRP B 250     -11.251  31.472  48.155  1.00  0.00           C  
ATOM   3946  CZ3 TRP B 250     -12.320  29.498  47.265  1.00  0.00           C  
ATOM   3947  CH2 TRP B 250     -11.910  30.832  47.143  1.00  0.00           C  
ATOM   3948  H   TRP B 250     -11.905  28.465  54.011  1.00  0.00           H  
ATOM   3949  HA  TRP B 250     -13.314  27.602  51.520  1.00  0.00           H  
ATOM   3950 1HB  TRP B 250     -10.321  27.444  52.050  1.00  0.00           H  
ATOM   3951 2HB  TRP B 250     -11.150  26.898  50.599  1.00  0.00           H  
ATOM   3952  HD1 TRP B 250      -9.927  30.078  52.343  1.00  0.00           H  
ATOM   3953  HE1 TRP B 250      -9.974  32.037  50.654  1.00  0.00           H  
ATOM   3954  HE3 TRP B 250     -12.393  27.739  48.508  1.00  0.00           H  
ATOM   3955  HZ2 TRP B 250     -10.939  32.510  48.040  1.00  0.00           H  
ATOM   3956  HZ3 TRP B 250     -12.845  29.000  46.450  1.00  0.00           H  
ATOM   3957  HH2 TRP B 250     -12.124  31.370  46.219  1.00  0.00           H  
ATOM   3958  N   ILE B 251     -13.230  25.171  52.104  1.00  0.00           N  
ATOM   3959  CA  ILE B 251     -13.211  23.742  52.401  1.00  0.00           C  
ATOM   3960  C   ILE B 251     -12.504  23.031  51.259  1.00  0.00           C  
ATOM   3961  O   ILE B 251     -12.966  23.074  50.111  1.00  0.00           O  
ATOM   3962  CB  ILE B 251     -14.622  23.170  52.585  1.00  0.00           C  
ATOM   3963  CG1 ILE B 251     -15.317  23.804  53.781  1.00  0.00           C  
ATOM   3964  CG2 ILE B 251     -14.555  21.658  52.757  1.00  0.00           C  
ATOM   3965  CD1 ILE B 251     -16.682  23.228  54.023  1.00  0.00           C  
ATOM   3966  H   ILE B 251     -13.800  25.507  51.341  1.00  0.00           H  
ATOM   3967  HA  ILE B 251     -12.666  23.590  53.332  1.00  0.00           H  
ATOM   3968  HB  ILE B 251     -15.226  23.404  51.709  1.00  0.00           H  
ATOM   3969 1HG1 ILE B 251     -14.709  23.661  54.673  1.00  0.00           H  
ATOM   3970 2HG1 ILE B 251     -15.411  24.878  53.620  1.00  0.00           H  
ATOM   3971 1HG2 ILE B 251     -15.562  21.262  52.888  1.00  0.00           H  
ATOM   3972 2HG2 ILE B 251     -14.101  21.211  51.873  1.00  0.00           H  
ATOM   3973 3HG2 ILE B 251     -13.954  21.418  53.634  1.00  0.00           H  
ATOM   3974 1HD1 ILE B 251     -17.135  23.715  54.887  1.00  0.00           H  
ATOM   3975 2HD1 ILE B 251     -17.308  23.392  53.145  1.00  0.00           H  
ATOM   3976 3HD1 ILE B 251     -16.597  22.159  54.213  1.00  0.00           H  
ATOM   3977  N   LEU B 252     -11.393  22.373  51.569  1.00  0.00           N  
ATOM   3978  CA  LEU B 252     -10.663  21.623  50.560  1.00  0.00           C  
ATOM   3979  C   LEU B 252     -10.638  20.125  50.853  1.00  0.00           C  
ATOM   3980  O   LEU B 252      -9.927  19.665  51.748  1.00  0.00           O  
ATOM   3981  CB  LEU B 252      -9.244  22.167  50.436  1.00  0.00           C  
ATOM   3982  CG  LEU B 252      -9.207  23.681  50.239  1.00  0.00           C  
ATOM   3983  CD1 LEU B 252      -7.776  24.174  50.204  1.00  0.00           C  
ATOM   3984  CD2 LEU B 252      -9.960  24.078  48.977  1.00  0.00           C  
ATOM   3985  H   LEU B 252     -11.045  22.390  52.517  1.00  0.00           H  
ATOM   3986  HA  LEU B 252     -11.173  21.743  49.604  1.00  0.00           H  
ATOM   3987 1HB  LEU B 252      -8.693  21.909  51.339  1.00  0.00           H  
ATOM   3988 2HB  LEU B 252      -8.759  21.683  49.589  1.00  0.00           H  
ATOM   3989  HG  LEU B 252      -9.672  24.171  51.095  1.00  0.00           H  
ATOM   3990 1HD1 LEU B 252      -7.767  25.255  50.063  1.00  0.00           H  
ATOM   3991 2HD1 LEU B 252      -7.283  23.927  51.144  1.00  0.00           H  
ATOM   3992 3HD1 LEU B 252      -7.247  23.697  49.380  1.00  0.00           H  
ATOM   3993 1HD2 LEU B 252      -9.922  25.161  48.856  1.00  0.00           H  
ATOM   3994 2HD2 LEU B 252      -9.499  23.600  48.113  1.00  0.00           H  
ATOM   3995 3HD2 LEU B 252     -10.999  23.758  49.057  1.00  0.00           H  
ATOM   3996  N   LEU B 253      -6.842  16.951  50.244  1.00  0.00           N  
ATOM   3997  CA  LEU B 253      -5.978  17.182  49.092  1.00  0.00           C  
ATOM   3998  C   LEU B 253      -4.886  16.133  48.972  1.00  0.00           C  
ATOM   3999  O   LEU B 253      -4.520  15.743  47.861  1.00  0.00           O  
ATOM   4000  CB  LEU B 253      -5.327  18.565  49.159  1.00  0.00           C  
ATOM   4001  CG  LEU B 253      -6.157  19.768  48.705  1.00  0.00           C  
ATOM   4002  CD1 LEU B 253      -5.259  20.948  48.328  1.00  0.00           C  
ATOM   4003  CD2 LEU B 253      -7.084  19.393  47.554  1.00  0.00           C  
ATOM   4004  H   LEU B 253      -6.644  16.176  50.860  1.00  0.00           H  
ATOM   4005  HA  LEU B 253      -6.586  17.133  48.189  1.00  0.00           H  
ATOM   4006 1HB  LEU B 253      -5.033  18.761  50.189  1.00  0.00           H  
ATOM   4007 2HB  LEU B 253      -4.429  18.557  48.542  1.00  0.00           H  
ATOM   4008  HG  LEU B 253      -6.763  20.127  49.537  1.00  0.00           H  
ATOM   4009 1HD1 LEU B 253      -5.877  21.788  48.010  1.00  0.00           H  
ATOM   4010 2HD1 LEU B 253      -4.664  21.243  49.192  1.00  0.00           H  
ATOM   4011 3HD1 LEU B 253      -4.597  20.656  47.514  1.00  0.00           H  
ATOM   4012 1HD2 LEU B 253      -7.662  20.267  47.253  1.00  0.00           H  
ATOM   4013 2HD2 LEU B 253      -6.492  19.041  46.709  1.00  0.00           H  
ATOM   4014 3HD2 LEU B 253      -7.762  18.603  47.876  1.00  0.00           H  
ATOM   4015  N   GLU B 254      -4.364  15.685  50.115  1.00  0.00           N  
ATOM   4016  CA  GLU B 254      -3.250  14.737  50.141  1.00  0.00           C  
ATOM   4017  C   GLU B 254      -2.041  15.296  49.390  1.00  0.00           C  
ATOM   4018  O   GLU B 254      -1.365  14.585  48.642  1.00  0.00           O  
ATOM   4019  CB  GLU B 254      -3.671  13.399  49.530  1.00  0.00           C  
ATOM   4020  CG  GLU B 254      -4.806  12.701  50.265  1.00  0.00           C  
ATOM   4021  CD  GLU B 254      -5.138  11.354  49.686  1.00  0.00           C  
ATOM   4022  OE1 GLU B 254      -4.562  11.000  48.685  1.00  0.00           O  
ATOM   4023  OE2 GLU B 254      -5.968  10.677  50.246  1.00  0.00           O  
ATOM   4024  H   GLU B 254      -4.752  16.012  50.988  1.00  0.00           H  
ATOM   4025  HA  GLU B 254      -2.938  14.599  51.177  1.00  0.00           H  
ATOM   4026 1HB  GLU B 254      -3.987  13.554  48.498  1.00  0.00           H  
ATOM   4027 2HB  GLU B 254      -2.817  12.722  49.513  1.00  0.00           H  
ATOM   4028 1HG  GLU B 254      -4.525  12.575  51.310  1.00  0.00           H  
ATOM   4029 2HG  GLU B 254      -5.692  13.334  50.230  1.00  0.00           H  
ATOM   4030  N   GLN B 255      -1.779  16.591  49.592  1.00  0.00           N  
ATOM   4031  CA  GLN B 255      -0.638  17.285  48.991  1.00  0.00           C  
ATOM   4032  C   GLN B 255      -0.727  17.312  47.466  1.00  0.00           C  
ATOM   4033  O   GLN B 255       0.228  16.988  46.758  1.00  0.00           O  
ATOM   4034  CB  GLN B 255       0.680  16.657  49.453  1.00  0.00           C  
ATOM   4035  CG  GLN B 255       0.944  16.814  50.942  1.00  0.00           C  
ATOM   4036  CD  GLN B 255       2.177  16.061  51.388  1.00  0.00           C  
ATOM   4037  OE1 GLN B 255       2.595  15.097  50.742  1.00  0.00           O  
ATOM   4038  NE2 GLN B 255       2.764  16.486  52.502  1.00  0.00           N  
ATOM   4039  H   GLN B 255      -2.408  17.106  50.192  1.00  0.00           H  
ATOM   4040  HA  GLN B 255      -0.658  18.326  49.313  1.00  0.00           H  
ATOM   4041 1HB  GLN B 255       0.678  15.593  49.218  1.00  0.00           H  
ATOM   4042 2HB  GLN B 255       1.509  17.111  48.910  1.00  0.00           H  
ATOM   4043 1HG  GLN B 255       1.088  17.871  51.166  1.00  0.00           H  
ATOM   4044 2HG  GLN B 255       0.087  16.429  51.495  1.00  0.00           H  
ATOM   4045 1HE2 GLN B 255       3.584  16.025  52.844  1.00  0.00           H  
ATOM   4046 2HE2 GLN B 255       2.387  17.267  53.000  1.00  0.00           H  
ATOM   4047  N   SER B 256      -1.892  17.710  46.956  1.00  0.00           N  
ATOM   4048  CA  SER B 256      -2.032  17.972  45.528  1.00  0.00           C  
ATOM   4049  C   SER B 256      -1.698  19.412  45.170  1.00  0.00           C  
ATOM   4050  O   SER B 256      -1.622  19.739  43.982  1.00  0.00           O  
ATOM   4051  CB  SER B 256      -3.461  17.657  45.063  1.00  0.00           C  
ATOM   4052  OG  SER B 256      -4.208  17.012  46.077  1.00  0.00           O  
ATOM   4053  H   SER B 256      -2.692  17.834  47.560  1.00  0.00           H  
ATOM   4054  HA  SER B 256      -1.339  17.326  44.988  1.00  0.00           H  
ATOM   4055 1HB  SER B 256      -3.963  18.581  44.778  1.00  0.00           H  
ATOM   4056 2HB  SER B 256      -3.424  17.019  44.181  1.00  0.00           H  
ATOM   4057  HG  SER B 256      -3.617  16.929  46.829  1.00  0.00           H  
ATOM   4058  N   ALA B 257      -1.509  20.269  46.171  1.00  0.00           N  
ATOM   4059  CA  ALA B 257      -1.097  21.656  46.026  1.00  0.00           C  
ATOM   4060  C   ALA B 257      -0.761  22.180  47.412  1.00  0.00           C  
ATOM   4061  O   ALA B 257      -1.271  21.671  48.413  1.00  0.00           O  
ATOM   4062  CB  ALA B 257      -2.190  22.514  45.373  1.00  0.00           C  
ATOM   4063  H   ALA B 257      -1.673  19.899  47.096  1.00  0.00           H  
ATOM   4064  HA  ALA B 257      -0.216  21.682  45.384  1.00  0.00           H  
ATOM   4065 1HB  ALA B 257      -1.841  23.543  45.284  1.00  0.00           H  
ATOM   4066 2HB  ALA B 257      -2.418  22.121  44.382  1.00  0.00           H  
ATOM   4067 3HB  ALA B 257      -3.088  22.489  45.988  1.00  0.00           H  
ATOM   4068  N   THR B 258       0.097  23.193  47.469  1.00  0.00           N  
ATOM   4069  CA  THR B 258       0.361  23.880  48.726  1.00  0.00           C  
ATOM   4070  C   THR B 258      -0.644  25.015  48.868  1.00  0.00           C  
ATOM   4071  O   THR B 258      -0.739  25.883  47.996  1.00  0.00           O  
ATOM   4072  CB  THR B 258       1.795  24.408  48.796  1.00  0.00           C  
ATOM   4073  OG1 THR B 258       1.781  25.829  48.990  1.00  0.00           O  
ATOM   4074  CG2 THR B 258       2.561  24.072  47.530  1.00  0.00           C  
ATOM   4075  H   THR B 258       0.576  23.496  46.633  1.00  0.00           H  
ATOM   4076  HA  THR B 258       0.223  23.172  49.543  1.00  0.00           H  
ATOM   4077  HB  THR B 258       2.306  23.960  49.648  1.00  0.00           H  
ATOM   4078  HG1 THR B 258       0.872  26.137  49.033  1.00  0.00           H  
ATOM   4079 1HG2 THR B 258       3.577  24.458  47.606  1.00  0.00           H  
ATOM   4080 2HG2 THR B 258       2.592  22.990  47.400  1.00  0.00           H  
ATOM   4081 3HG2 THR B 258       2.064  24.526  46.673  1.00  0.00           H  
ATOM   4082  N   VAL B 259      -1.385  25.006  49.972  1.00  0.00           N  
ATOM   4083  CA  VAL B 259      -2.570  25.845  50.134  1.00  0.00           C  
ATOM   4084  C   VAL B 259      -2.184  27.146  50.825  1.00  0.00           C  
ATOM   4085  O   VAL B 259      -1.678  27.137  51.953  1.00  0.00           O  
ATOM   4086  CB  VAL B 259      -3.664  25.113  50.922  1.00  0.00           C  
ATOM   4087  CG1 VAL B 259      -4.824  26.046  51.206  1.00  0.00           C  
ATOM   4088  CG2 VAL B 259      -4.129  23.893  50.150  1.00  0.00           C  
ATOM   4089  H   VAL B 259      -1.111  24.391  50.725  1.00  0.00           H  
ATOM   4090  HA  VAL B 259      -2.962  26.085  49.145  1.00  0.00           H  
ATOM   4091  HB  VAL B 259      -3.259  24.802  51.885  1.00  0.00           H  
ATOM   4092 1HG1 VAL B 259      -5.592  25.512  51.766  1.00  0.00           H  
ATOM   4093 2HG1 VAL B 259      -4.473  26.895  51.792  1.00  0.00           H  
ATOM   4094 3HG1 VAL B 259      -5.244  26.402  50.265  1.00  0.00           H  
ATOM   4095 1HG2 VAL B 259      -4.905  23.378  50.716  1.00  0.00           H  
ATOM   4096 2HG2 VAL B 259      -4.529  24.204  49.185  1.00  0.00           H  
ATOM   4097 3HG2 VAL B 259      -3.287  23.219  49.993  1.00  0.00           H  
ATOM   4098  N   MET B 260      -2.428  28.266  50.148  1.00  0.00           N  
ATOM   4099  CA  MET B 260      -2.064  29.590  50.643  1.00  0.00           C  
ATOM   4100  C   MET B 260      -3.292  30.490  50.596  1.00  0.00           C  
ATOM   4101  O   MET B 260      -3.788  30.813  49.511  1.00  0.00           O  
ATOM   4102  CB  MET B 260      -0.924  30.157  49.800  1.00  0.00           C  
ATOM   4103  CG  MET B 260       0.363  29.353  49.902  1.00  0.00           C  
ATOM   4104  SD  MET B 260       1.271  29.384  48.351  1.00  0.00           S  
ATOM   4105  CE  MET B 260       2.227  30.863  48.533  1.00  0.00           C  
ATOM   4106  H   MET B 260      -2.887  28.185  49.252  1.00  0.00           H  
ATOM   4107  HA  MET B 260      -1.729  29.493  51.676  1.00  0.00           H  
ATOM   4108 1HB  MET B 260      -1.226  30.189  48.754  1.00  0.00           H  
ATOM   4109 2HB  MET B 260      -0.715  31.181  50.112  1.00  0.00           H  
ATOM   4110 1HG  MET B 260       0.988  29.766  50.693  1.00  0.00           H  
ATOM   4111 2HG  MET B 260       0.127  28.321  50.159  1.00  0.00           H  
ATOM   4112 1HE  MET B 260       2.841  31.011  47.644  1.00  0.00           H  
ATOM   4113 2HE  MET B 260       1.558  31.716  48.660  1.00  0.00           H  
ATOM   4114 3HE  MET B 260       2.871  30.775  49.408  1.00  0.00           H  
ATOM   4115  N   LYS B 261      -3.783  30.887  51.768  1.00  0.00           N  
ATOM   4116  CA  LYS B 261      -4.957  31.741  51.884  1.00  0.00           C  
ATOM   4117  C   LYS B 261      -4.553  33.202  52.052  1.00  0.00           C  
ATOM   4118  O   LYS B 261      -3.496  33.513  52.606  1.00  0.00           O  
ATOM   4119  CB  LYS B 261      -5.835  31.312  53.062  1.00  0.00           C  
ATOM   4120  CG  LYS B 261      -6.694  30.093  52.774  1.00  0.00           C  
ATOM   4121  CD  LYS B 261      -6.809  29.202  53.993  1.00  0.00           C  
ATOM   4122  CE  LYS B 261      -7.490  27.892  53.645  1.00  0.00           C  
ATOM   4123  NZ  LYS B 261      -7.910  27.143  54.858  1.00  0.00           N  
ATOM   4124  H   LYS B 261      -3.315  30.578  52.608  1.00  0.00           H  
ATOM   4125  HA  LYS B 261      -5.543  31.651  50.968  1.00  0.00           H  
ATOM   4126 1HB  LYS B 261      -5.205  31.089  53.923  1.00  0.00           H  
ATOM   4127 2HB  LYS B 261      -6.494  32.134  53.343  1.00  0.00           H  
ATOM   4128 1HG  LYS B 261      -7.692  30.414  52.473  1.00  0.00           H  
ATOM   4129 2HG  LYS B 261      -6.254  29.522  51.957  1.00  0.00           H  
ATOM   4130 1HD  LYS B 261      -5.814  28.995  54.388  1.00  0.00           H  
ATOM   4131 2HD  LYS B 261      -7.388  29.712  54.763  1.00  0.00           H  
ATOM   4132 1HE  LYS B 261      -8.369  28.091  53.034  1.00  0.00           H  
ATOM   4133 2HE  LYS B 261      -6.807  27.269  53.068  1.00  0.00           H  
ATOM   4134 1HZ  LYS B 261      -8.357  26.280  54.583  1.00  0.00           H  
ATOM   4135 2HZ  LYS B 261      -7.099  26.936  55.424  1.00  0.00           H  
ATOM   4136 3HZ  LYS B 261      -8.559  27.703  55.392  1.00  0.00           H  
ATOM   4137  N   SER B 262      -5.415  34.095  51.565  1.00  0.00           N  
ATOM   4138  CA  SER B 262      -5.189  35.530  51.652  1.00  0.00           C  
ATOM   4139  C   SER B 262      -6.534  36.233  51.781  1.00  0.00           C  
ATOM   4140  O   SER B 262      -7.594  35.645  51.552  1.00  0.00           O  
ATOM   4141  CB  SER B 262      -4.405  36.056  50.440  1.00  0.00           C  
ATOM   4142  OG  SER B 262      -5.264  36.306  49.339  1.00  0.00           O  
ATOM   4143  H   SER B 262      -6.256  33.756  51.120  1.00  0.00           H  
ATOM   4144  HA  SER B 262      -4.602  35.734  52.549  1.00  0.00           H  
ATOM   4145 1HB  SER B 262      -3.887  36.975  50.713  1.00  0.00           H  
ATOM   4146 2HB  SER B 262      -3.649  35.327  50.152  1.00  0.00           H  
ATOM   4147  HG  SER B 262      -6.148  36.077  49.636  1.00  0.00           H  
ATOM   4148  N   GLY B 263      -6.476  37.513  52.143  1.00  0.00           N  
ATOM   4149  CA  GLY B 263      -7.658  38.329  52.306  1.00  0.00           C  
ATOM   4150  C   GLY B 263      -8.542  37.834  53.436  1.00  0.00           C  
ATOM   4151  O   GLY B 263      -8.093  37.201  54.397  1.00  0.00           O  
ATOM   4152  H   GLY B 263      -5.568  37.924  52.309  1.00  0.00           H  
ATOM   4153 1HA  GLY B 263      -7.364  39.360  52.505  1.00  0.00           H  
ATOM   4154 2HA  GLY B 263      -8.229  38.331  51.378  1.00  0.00           H  
ATOM   4155  N   GLY B 264      -9.831  38.116  53.298  1.00  0.00           N  
ATOM   4156  CA  GLY B 264     -10.812  37.789  54.311  1.00  0.00           C  
ATOM   4157  C   GLY B 264     -12.153  38.353  53.890  1.00  0.00           C  
ATOM   4158  O   GLY B 264     -12.341  38.735  52.733  1.00  0.00           O  
ATOM   4159  H   GLY B 264     -10.133  38.577  52.451  1.00  0.00           H  
ATOM   4160 1HA  GLY B 264     -10.865  36.707  54.431  1.00  0.00           H  
ATOM   4161 2HA  GLY B 264     -10.498  38.203  55.268  1.00  0.00           H  
ATOM   4162  N   LEU B 265     -13.089  38.374  54.832  1.00  0.00           N  
ATOM   4163  CA  LEU B 265     -14.402  38.919  54.514  1.00  0.00           C  
ATOM   4164  C   LEU B 265     -14.238  40.366  54.059  1.00  0.00           C  
ATOM   4165  O   LEU B 265     -13.496  41.128  54.695  1.00  0.00           O  
ATOM   4166  CB  LEU B 265     -15.341  38.858  55.717  1.00  0.00           C  
ATOM   4167  CG  LEU B 265     -16.210  37.615  55.930  1.00  0.00           C  
ATOM   4168  CD1 LEU B 265     -16.956  37.693  57.265  1.00  0.00           C  
ATOM   4169  CD2 LEU B 265     -17.186  37.417  54.768  1.00  0.00           C  
ATOM   4170  H   LEU B 265     -12.915  38.022  55.763  1.00  0.00           H  
ATOM   4171  HA  LEU B 265     -14.839  38.324  53.713  1.00  0.00           H  
ATOM   4172 1HB  LEU B 265     -14.750  38.964  56.625  1.00  0.00           H  
ATOM   4173 2HB  LEU B 265     -16.034  39.697  55.660  1.00  0.00           H  
ATOM   4174  HG  LEU B 265     -15.573  36.733  56.003  1.00  0.00           H  
ATOM   4175 1HD1 LEU B 265     -17.566  36.799  57.394  1.00  0.00           H  
ATOM   4176 2HD1 LEU B 265     -16.236  37.760  58.081  1.00  0.00           H  
ATOM   4177 3HD1 LEU B 265     -17.597  38.574  57.272  1.00  0.00           H  
ATOM   4178 1HD2 LEU B 265     -17.789  36.526  54.947  1.00  0.00           H  
ATOM   4179 2HD2 LEU B 265     -17.838  38.287  54.688  1.00  0.00           H  
ATOM   4180 3HD2 LEU B 265     -16.627  37.296  53.840  1.00  0.00           H  
ATOM   4181  N   PRO B 266     -14.894  40.784  52.969  1.00  0.00           N  
ATOM   4182  CA  PRO B 266     -15.779  39.955  52.149  1.00  0.00           C  
ATOM   4183  C   PRO B 266     -15.136  39.392  50.871  1.00  0.00           C  
ATOM   4184  O   PRO B 266     -15.875  38.880  50.033  1.00  0.00           O  
ATOM   4185  CB  PRO B 266     -16.898  40.930  51.798  1.00  0.00           C  
ATOM   4186  CG  PRO B 266     -16.161  42.220  51.602  1.00  0.00           C  
ATOM   4187  CD  PRO B 266     -15.023  42.210  52.616  1.00  0.00           C  
ATOM   4188  HA  PRO B 266     -16.154  39.117  52.755  1.00  0.00           H  
ATOM   4189 1HB  PRO B 266     -17.429  40.586  50.898  1.00  0.00           H  
ATOM   4190 2HB  PRO B 266     -17.636  40.965  52.613  1.00  0.00           H  
ATOM   4191 1HG  PRO B 266     -15.789  42.292  50.569  1.00  0.00           H  
ATOM   4192 2HG  PRO B 266     -16.840  43.072  51.756  1.00  0.00           H  
ATOM   4193 1HD  PRO B 266     -14.107  42.594  52.144  1.00  0.00           H  
ATOM   4194 2HD  PRO B 266     -15.300  42.826  53.484  1.00  0.00           H  
ATOM   4195  N   SER B 267     -13.810  39.483  50.715  1.00  0.00           N  
ATOM   4196  CA  SER B 267     -13.119  39.017  49.507  1.00  0.00           C  
ATOM   4197  C   SER B 267     -11.997  38.048  49.883  1.00  0.00           C  
ATOM   4198  O   SER B 267     -10.926  38.470  50.331  1.00  0.00           O  
ATOM   4199  CB  SER B 267     -12.576  40.201  48.711  1.00  0.00           C  
ATOM   4200  OG  SER B 267     -12.037  39.787  47.465  1.00  0.00           O  
ATOM   4201  H   SER B 267     -13.270  39.891  51.465  1.00  0.00           H  
ATOM   4202  HA  SER B 267     -13.835  38.478  48.885  1.00  0.00           H  
ATOM   4203 1HB  SER B 267     -13.376  40.921  48.538  1.00  0.00           H  
ATOM   4204 2HB  SER B 267     -11.803  40.705  49.290  1.00  0.00           H  
ATOM   4205  HG  SER B 267     -12.151  38.834  47.431  1.00  0.00           H  
ATOM   4206  N   LEU B 268     -12.248  36.754  49.693  1.00  0.00           N  
ATOM   4207  CA  LEU B 268     -11.302  35.700  50.039  1.00  0.00           C  
ATOM   4208  C   LEU B 268     -10.373  35.366  48.877  1.00  0.00           C  
ATOM   4209  O   LEU B 268     -10.795  35.328  47.717  1.00  0.00           O  
ATOM   4210  CB  LEU B 268     -12.046  34.434  50.473  1.00  0.00           C  
ATOM   4211  CG  LEU B 268     -12.649  34.323  51.879  1.00  0.00           C  
ATOM   4212  CD1 LEU B 268     -13.528  35.510  52.256  1.00  0.00           C  
ATOM   4213  CD2 LEU B 268     -13.425  33.020  52.007  1.00  0.00           C  
ATOM   4214  H   LEU B 268     -13.139  36.502  49.289  1.00  0.00           H  
ATOM   4215  HA  LEU B 268     -10.688  36.046  50.870  1.00  0.00           H  
ATOM   4216 1HB  LEU B 268     -12.882  34.272  49.794  1.00  0.00           H  
ATOM   4217 2HB  LEU B 268     -11.367  33.586  50.389  1.00  0.00           H  
ATOM   4218  HG  LEU B 268     -11.850  34.340  52.620  1.00  0.00           H  
ATOM   4219 1HD1 LEU B 268     -13.922  35.366  53.262  1.00  0.00           H  
ATOM   4220 2HD1 LEU B 268     -12.936  36.425  52.226  1.00  0.00           H  
ATOM   4221 3HD1 LEU B 268     -14.355  35.589  51.551  1.00  0.00           H  
ATOM   4222 1HD2 LEU B 268     -13.851  32.947  53.008  1.00  0.00           H  
ATOM   4223 2HD2 LEU B 268     -14.228  33.001  51.269  1.00  0.00           H  
ATOM   4224 3HD2 LEU B 268     -12.754  32.178  51.835  1.00  0.00           H  
ATOM   4225  N   GLY B 269      -9.106  35.135  49.196  1.00  0.00           N  
ATOM   4226  CA  GLY B 269      -8.109  34.745  48.208  1.00  0.00           C  
ATOM   4227  C   GLY B 269      -7.584  33.354  48.508  1.00  0.00           C  
ATOM   4228  O   GLY B 269      -7.308  33.027  49.662  1.00  0.00           O  
ATOM   4229  H   GLY B 269      -8.829  35.235  50.162  1.00  0.00           H  
ATOM   4230 1HA  GLY B 269      -8.553  34.772  47.213  1.00  0.00           H  
ATOM   4231 2HA  GLY B 269      -7.291  35.464  48.214  1.00  0.00           H  
ATOM   4232  N   LEU B 270      -7.450  32.539  47.463  1.00  0.00           N  
ATOM   4233  CA  LEU B 270      -6.904  31.192  47.601  1.00  0.00           C  
ATOM   4234  C   LEU B 270      -5.928  30.915  46.468  1.00  0.00           C  
ATOM   4235  O   LEU B 270      -6.295  31.018  45.293  1.00  0.00           O  
ATOM   4236  CB  LEU B 270      -8.014  30.137  47.612  1.00  0.00           C  
ATOM   4237  CG  LEU B 270      -7.520  28.686  47.628  1.00  0.00           C  
ATOM   4238  CD1 LEU B 270      -6.772  28.374  48.918  1.00  0.00           C  
ATOM   4239  CD2 LEU B 270      -8.664  27.703  47.419  1.00  0.00           C  
ATOM   4240  H   LEU B 270      -7.735  32.863  46.550  1.00  0.00           H  
ATOM   4241  HA  LEU B 270      -6.368  31.132  48.548  1.00  0.00           H  
ATOM   4242 1HB  LEU B 270      -8.635  30.295  48.493  1.00  0.00           H  
ATOM   4243 2HB  LEU B 270      -8.634  30.276  46.727  1.00  0.00           H  
ATOM   4244  HG  LEU B 270      -6.791  28.541  46.830  1.00  0.00           H  
ATOM   4245 1HD1 LEU B 270      -6.434  27.338  48.901  1.00  0.00           H  
ATOM   4246 2HD1 LEU B 270      -5.910  29.035  49.008  1.00  0.00           H  
ATOM   4247 3HD1 LEU B 270      -7.436  28.524  49.769  1.00  0.00           H  
ATOM   4248 1HD2 LEU B 270      -8.276  26.684  47.436  1.00  0.00           H  
ATOM   4249 2HD2 LEU B 270      -9.399  27.825  48.216  1.00  0.00           H  
ATOM   4250 3HD2 LEU B 270      -9.138  27.895  46.456  1.00  0.00           H  
ATOM   4251  N   THR B 271      -4.693  30.566  46.816  1.00  0.00           N  
ATOM   4252  CA  THR B 271      -3.708  30.081  45.857  1.00  0.00           C  
ATOM   4253  C   THR B 271      -3.432  28.605  46.114  1.00  0.00           C  
ATOM   4254  O   THR B 271      -3.068  28.224  47.232  1.00  0.00           O  
ATOM   4255  CB  THR B 271      -2.409  30.884  45.942  1.00  0.00           C  
ATOM   4256  OG1 THR B 271      -2.670  32.258  45.632  1.00  0.00           O  
ATOM   4257  CG2 THR B 271      -1.376  30.329  44.967  1.00  0.00           C  
ATOM   4258  H   THR B 271      -4.435  30.644  47.789  1.00  0.00           H  
ATOM   4259  HA  THR B 271      -4.117  30.197  44.853  1.00  0.00           H  
ATOM   4260  HB  THR B 271      -2.012  30.828  46.956  1.00  0.00           H  
ATOM   4261  HG1 THR B 271      -3.604  32.370  45.439  1.00  0.00           H  
ATOM   4262 1HG2 THR B 271      -0.458  30.911  45.040  1.00  0.00           H  
ATOM   4263 2HG2 THR B 271      -1.167  29.288  45.212  1.00  0.00           H  
ATOM   4264 3HG2 THR B 271      -1.765  30.391  43.951  1.00  0.00           H  
ATOM   4265  N   LEU B 272      -3.611  27.782  45.085  1.00  0.00           N  
ATOM   4266  CA  LEU B 272      -3.169  26.392  45.106  1.00  0.00           C  
ATOM   4267  C   LEU B 272      -1.886  26.321  44.286  1.00  0.00           C  
ATOM   4268  O   LEU B 272      -1.927  26.370  43.052  1.00  0.00           O  
ATOM   4269  CB  LEU B 272      -4.251  25.466  44.555  1.00  0.00           C  
ATOM   4270  CG  LEU B 272      -5.609  25.599  45.251  1.00  0.00           C  
ATOM   4271  CD1 LEU B 272      -6.669  24.773  44.540  1.00  0.00           C  
ATOM   4272  CD2 LEU B 272      -5.494  25.193  46.712  1.00  0.00           C  
ATOM   4273  H   LEU B 272      -4.072  28.140  44.260  1.00  0.00           H  
ATOM   4274  HA  LEU B 272      -2.967  26.109  46.138  1.00  0.00           H  
ATOM   4275 1HB  LEU B 272      -4.385  25.680  43.496  1.00  0.00           H  
ATOM   4276 2HB  LEU B 272      -3.911  24.435  44.656  1.00  0.00           H  
ATOM   4277  HG  LEU B 272      -5.947  26.634  45.195  1.00  0.00           H  
ATOM   4278 1HD1 LEU B 272      -7.624  24.885  45.054  1.00  0.00           H  
ATOM   4279 2HD1 LEU B 272      -6.770  25.118  43.511  1.00  0.00           H  
ATOM   4280 3HD1 LEU B 272      -6.376  23.724  44.545  1.00  0.00           H  
ATOM   4281 1HD2 LEU B 272      -6.467  25.293  47.195  1.00  0.00           H  
ATOM   4282 2HD2 LEU B 272      -5.162  24.157  46.777  1.00  0.00           H  
ATOM   4283 3HD2 LEU B 272      -4.772  25.838  47.213  1.00  0.00           H  
ATOM   4284  N   ALA B 273      -0.752  26.212  44.971  1.00  0.00           N  
ATOM   4285  CA  ALA B 273       0.552  26.353  44.341  1.00  0.00           C  
ATOM   4286  C   ALA B 273       1.180  25.000  44.029  1.00  0.00           C  
ATOM   4287  O   ALA B 273       0.993  24.022  44.759  1.00  0.00           O  
ATOM   4288  CB  ALA B 273       1.495  27.164  45.233  1.00  0.00           C  
ATOM   4289  H   ALA B 273      -0.802  26.025  45.962  1.00  0.00           H  
ATOM   4290  HA  ALA B 273       0.417  26.884  43.398  1.00  0.00           H  
ATOM   4291 1HB  ALA B 273       2.465  27.259  44.745  1.00  0.00           H  
ATOM   4292 2HB  ALA B 273       1.074  28.156  45.400  1.00  0.00           H  
ATOM   4293 3HB  ALA B 273       1.618  26.657  46.188  1.00  0.00           H  
ATOM   4294  N   ASN B 274       1.937  24.965  42.930  1.00  0.00           N  
ATOM   4295  CA  ASN B 274       2.698  23.791  42.504  1.00  0.00           C  
ATOM   4296  C   ASN B 274       1.798  22.558  42.434  1.00  0.00           C  
ATOM   4297  O   ASN B 274       2.044  21.530  43.068  1.00  0.00           O  
ATOM   4298  CB  ASN B 274       3.896  23.555  43.428  1.00  0.00           C  
ATOM   4299  CG  ASN B 274       4.931  22.631  42.815  1.00  0.00           C  
ATOM   4300  OD1 ASN B 274       4.947  22.419  41.603  1.00  0.00           O  
ATOM   4301  ND2 ASN B 274       5.806  22.079  43.651  1.00  0.00           N  
ATOM   4302  H   ASN B 274       1.976  25.806  42.372  1.00  0.00           H  
ATOM   4303  HA  ASN B 274       3.070  23.968  41.493  1.00  0.00           H  
ATOM   4304 1HB  ASN B 274       4.370  24.510  43.661  1.00  0.00           H  
ATOM   4305 2HB  ASN B 274       3.551  23.123  44.368  1.00  0.00           H  
ATOM   4306 1HD2 ASN B 274       6.511  21.461  43.301  1.00  0.00           H  
ATOM   4307 2HD2 ASN B 274       5.759  22.282  44.629  1.00  0.00           H  
ATOM   4308  N   VAL B 275       0.732  22.685  41.642  1.00  0.00           N  
ATOM   4309  CA  VAL B 275      -0.306  21.664  41.619  1.00  0.00           C  
ATOM   4310  C   VAL B 275       0.225  20.381  40.988  1.00  0.00           C  
ATOM   4311  O   VAL B 275       1.115  20.397  40.128  1.00  0.00           O  
ATOM   4312  CB  VAL B 275      -1.551  22.177  40.870  1.00  0.00           C  
ATOM   4313  CG1 VAL B 275      -1.974  23.533  41.413  1.00  0.00           C  
ATOM   4314  CG2 VAL B 275      -1.290  22.251  39.371  1.00  0.00           C  
ATOM   4315  H   VAL B 275       0.637  23.497  41.048  1.00  0.00           H  
ATOM   4316  HA  VAL B 275      -0.588  21.434  42.647  1.00  0.00           H  
ATOM   4317  HB  VAL B 275      -2.381  21.494  41.053  1.00  0.00           H  
ATOM   4318 1HG1 VAL B 275      -2.855  23.882  40.874  1.00  0.00           H  
ATOM   4319 2HG1 VAL B 275      -2.210  23.443  42.473  1.00  0.00           H  
ATOM   4320 3HG1 VAL B 275      -1.162  24.248  41.280  1.00  0.00           H  
ATOM   4321 1HG2 VAL B 275      -2.183  22.615  38.864  1.00  0.00           H  
ATOM   4322 2HG2 VAL B 275      -0.461  22.932  39.179  1.00  0.00           H  
ATOM   4323 3HG2 VAL B 275      -1.039  21.259  38.996  1.00  0.00           H  
ATOM   4324  N   THR B 276      -0.317  19.256  41.440  1.00  0.00           N  
ATOM   4325  CA  THR B 276      -0.063  17.950  40.856  1.00  0.00           C  
ATOM   4326  C   THR B 276      -1.327  17.456  40.163  1.00  0.00           C  
ATOM   4327  O   THR B 276      -2.408  18.034  40.306  1.00  0.00           O  
ATOM   4328  CB  THR B 276       0.401  16.949  41.923  1.00  0.00           C  
ATOM   4329  OG1 THR B 276      -0.714  16.537  42.723  1.00  0.00           O  
ATOM   4330  CG2 THR B 276       1.456  17.583  42.818  1.00  0.00           C  
ATOM   4331  H   THR B 276      -0.938  19.328  42.234  1.00  0.00           H  
ATOM   4332  HA  THR B 276       0.728  18.051  40.113  1.00  0.00           H  
ATOM   4333  HB  THR B 276       0.822  16.069  41.437  1.00  0.00           H  
ATOM   4334  HG1 THR B 276      -1.509  16.979  42.415  1.00  0.00           H  
ATOM   4335 1HG2 THR B 276       1.776  16.862  43.570  1.00  0.00           H  
ATOM   4336 2HG2 THR B 276       2.312  17.883  42.214  1.00  0.00           H  
ATOM   4337 3HG2 THR B 276       1.036  18.458  43.311  1.00  0.00           H  
ATOM   4338  N   SER B 277      -1.174  16.380  39.386  1.00  0.00           N  
ATOM   4339  CA  SER B 277      -2.315  15.831  38.658  1.00  0.00           C  
ATOM   4340  C   SER B 277      -3.435  15.398  39.595  1.00  0.00           C  
ATOM   4341  O   SER B 277      -4.602  15.363  39.189  1.00  0.00           O  
ATOM   4342  CB  SER B 277      -1.868  14.658  37.787  1.00  0.00           C  
ATOM   4343  OG  SER B 277      -1.319  13.622  38.576  1.00  0.00           O  
ATOM   4344  H   SER B 277      -0.272  15.936  39.294  1.00  0.00           H  
ATOM   4345  HA  SER B 277      -2.723  16.612  38.014  1.00  0.00           H  
ATOM   4346 1HB  SER B 277      -2.720  14.278  37.224  1.00  0.00           H  
ATOM   4347 2HB  SER B 277      -1.127  15.002  37.067  1.00  0.00           H  
ATOM   4348  HG  SER B 277      -1.368  13.927  39.485  1.00  0.00           H  
ATOM   4349  N   ASP B 278      -3.105  15.073  40.849  1.00  0.00           N  
ATOM   4350  CA  ASP B 278      -4.104  14.623  41.814  1.00  0.00           C  
ATOM   4351  C   ASP B 278      -5.043  15.732  42.268  1.00  0.00           C  
ATOM   4352  O   ASP B 278      -5.977  15.448  43.026  1.00  0.00           O  
ATOM   4353  CB  ASP B 278      -3.417  13.999  43.027  1.00  0.00           C  
ATOM   4354  CG  ASP B 278      -2.759  12.676  42.701  1.00  0.00           C  
ATOM   4355  OD1 ASP B 278      -3.253  11.980  41.792  1.00  0.00           O  
ATOM   4356  OD2 ASP B 278      -1.749  12.333  43.351  1.00  0.00           O  
ATOM   4357  H   ASP B 278      -2.139  15.141  41.136  1.00  0.00           H  
ATOM   4358  HA  ASP B 278      -4.731  13.869  41.337  1.00  0.00           H  
ATOM   4359 1HB  ASP B 278      -2.661  14.685  43.410  1.00  0.00           H  
ATOM   4360 2HB  ASP B 278      -4.149  13.844  43.820  1.00  0.00           H  
ATOM   4361  N   LEU B 279      -4.828  16.975  41.832  1.00  0.00           N  
ATOM   4362  CA  LEU B 279      -5.783  18.034  42.132  1.00  0.00           C  
ATOM   4363  C   LEU B 279      -7.069  17.871  41.332  1.00  0.00           C  
ATOM   4364  O   LEU B 279      -8.082  18.491  41.673  1.00  0.00           O  
ATOM   4365  CB  LEU B 279      -5.140  19.402  41.876  1.00  0.00           C  
ATOM   4366  CG  LEU B 279      -5.921  20.654  42.276  1.00  0.00           C  
ATOM   4367  CD1 LEU B 279      -6.239  20.621  43.756  1.00  0.00           C  
ATOM   4368  CD2 LEU B 279      -5.118  21.898  41.951  1.00  0.00           C  
ATOM   4369  H   LEU B 279      -4.004  17.195  41.291  1.00  0.00           H  
ATOM   4370  HA  LEU B 279      -6.058  17.964  43.184  1.00  0.00           H  
ATOM   4371 1HB  LEU B 279      -4.193  19.447  42.412  1.00  0.00           H  
ATOM   4372 2HB  LEU B 279      -4.935  19.496  40.810  1.00  0.00           H  
ATOM   4373  HG  LEU B 279      -6.864  20.685  41.729  1.00  0.00           H  
ATOM   4374 1HD1 LEU B 279      -6.796  21.518  44.029  1.00  0.00           H  
ATOM   4375 2HD1 LEU B 279      -6.841  19.740  43.979  1.00  0.00           H  
ATOM   4376 3HD1 LEU B 279      -5.312  20.582  44.326  1.00  0.00           H  
ATOM   4377 1HD2 LEU B 279      -5.686  22.783  42.240  1.00  0.00           H  
ATOM   4378 2HD2 LEU B 279      -4.176  21.876  42.499  1.00  0.00           H  
ATOM   4379 3HD2 LEU B 279      -4.915  21.931  40.880  1.00  0.00           H  
ATOM   4380  N   ASN B 280      -7.046  17.053  40.280  1.00  0.00           N  
ATOM   4381  CA  ASN B 280      -8.257  16.751  39.529  1.00  0.00           C  
ATOM   4382  C   ASN B 280      -9.299  16.110  40.440  1.00  0.00           C  
ATOM   4383  O   ASN B 280      -8.970  15.366  41.370  1.00  0.00           O  
ATOM   4384  CB  ASN B 280      -7.941  15.810  38.361  1.00  0.00           C  
ATOM   4385  CG  ASN B 280      -7.260  16.516  37.201  1.00  0.00           C  
ATOM   4386  OD1 ASN B 280      -7.789  17.478  36.644  1.00  0.00           O  
ATOM   4387  ND2 ASN B 280      -6.081  16.031  36.826  1.00  0.00           N  
ATOM   4388  H   ASN B 280      -6.173  16.633  39.995  1.00  0.00           H  
ATOM   4389  HA  ASN B 280      -8.657  17.684  39.128  1.00  0.00           H  
ATOM   4390 1HB  ASN B 280      -7.293  15.004  38.708  1.00  0.00           H  
ATOM   4391 2HB  ASN B 280      -8.864  15.356  38.000  1.00  0.00           H  
ATOM   4392 1HD2 ASN B 280      -5.584  16.454  36.068  1.00  0.00           H  
ATOM   4393 2HD2 ASN B 280      -5.691  15.244  37.302  1.00  0.00           H  
ATOM   4394  N   ARG B 281     -10.567  16.416  40.171  1.00  0.00           N  
ATOM   4395  CA  ARG B 281     -11.723  15.864  40.874  1.00  0.00           C  
ATOM   4396  C   ARG B 281     -11.779  16.256  42.348  1.00  0.00           C  
ATOM   4397  O   ARG B 281     -12.594  15.703  43.097  1.00  0.00           O  
ATOM   4398  CB  ARG B 281     -11.778  14.335  40.744  1.00  0.00           C  
ATOM   4399  CG  ARG B 281     -11.536  13.829  39.336  1.00  0.00           C  
ATOM   4400  CD  ARG B 281     -12.571  14.384  38.377  1.00  0.00           C  
ATOM   4401  NE  ARG B 281     -12.422  13.822  37.040  1.00  0.00           N  
ATOM   4402  CZ  ARG B 281     -12.874  12.626  36.675  1.00  0.00           C  
ATOM   4403  NH1 ARG B 281     -13.509  11.856  37.548  1.00  0.00           N  
ATOM   4404  NH2 ARG B 281     -12.689  12.199  35.434  1.00  0.00           N  
ATOM   4405  H   ARG B 281     -10.716  17.079  39.424  1.00  0.00           H  
ATOM   4406  HA  ARG B 281     -12.629  16.277  40.428  1.00  0.00           H  
ATOM   4407 1HB  ARG B 281     -11.031  13.888  41.398  1.00  0.00           H  
ATOM   4408 2HB  ARG B 281     -12.755  13.977  41.070  1.00  0.00           H  
ATOM   4409 1HG  ARG B 281     -10.546  14.141  39.002  1.00  0.00           H  
ATOM   4410 2HG  ARG B 281     -11.596  12.740  39.325  1.00  0.00           H  
ATOM   4411 1HD  ARG B 281     -13.570  14.144  38.741  1.00  0.00           H  
ATOM   4412 2HD  ARG B 281     -12.461  15.466  38.309  1.00  0.00           H  
ATOM   4413  HE  ARG B 281     -11.943  14.380  36.346  1.00  0.00           H  
ATOM   4414 1HH1 ARG B 281     -13.651  12.177  38.495  1.00  0.00           H  
ATOM   4415 2HH1 ARG B 281     -13.851  10.949  37.266  1.00  0.00           H  
ATOM   4416 1HH2 ARG B 281     -12.205  12.783  34.766  1.00  0.00           H  
ATOM   4417 2HH2 ARG B 281     -13.032  11.292  35.156  1.00  0.00           H  
ATOM   4418  N   LYS B 282     -10.941  17.191  42.789  1.00  0.00           N  
ATOM   4419  CA  LYS B 282     -10.991  17.688  44.158  1.00  0.00           C  
ATOM   4420  C   LYS B 282     -11.970  18.853  44.235  1.00  0.00           C  
ATOM   4421  O   LYS B 282     -11.893  19.789  43.431  1.00  0.00           O  
ATOM   4422  CB  LYS B 282      -9.604  18.126  44.634  1.00  0.00           C  
ATOM   4423  CG  LYS B 282      -8.563  17.020  44.654  1.00  0.00           C  
ATOM   4424  CD  LYS B 282      -8.817  16.059  45.803  1.00  0.00           C  
ATOM   4425  CE  LYS B 282      -7.676  15.072  45.959  1.00  0.00           C  
ATOM   4426  NZ  LYS B 282      -7.649  14.094  44.842  1.00  0.00           N  
ATOM   4427  H   LYS B 282     -10.251  17.566  42.154  1.00  0.00           H  
ATOM   4428  HA  LYS B 282     -11.339  16.883  44.806  1.00  0.00           H  
ATOM   4429 1HB  LYS B 282      -9.232  18.921  43.988  1.00  0.00           H  
ATOM   4430 2HB  LYS B 282      -9.677  18.532  45.643  1.00  0.00           H  
ATOM   4431 1HG  LYS B 282      -8.597  16.471  43.712  1.00  0.00           H  
ATOM   4432 2HG  LYS B 282      -7.571  17.457  44.764  1.00  0.00           H  
ATOM   4433 1HD  LYS B 282      -8.930  16.622  46.731  1.00  0.00           H  
ATOM   4434 2HD  LYS B 282      -9.739  15.508  45.619  1.00  0.00           H  
ATOM   4435 1HE  LYS B 282      -6.730  15.611  45.984  1.00  0.00           H  
ATOM   4436 2HE  LYS B 282      -7.787  14.534  46.900  1.00  0.00           H  
ATOM   4437 1HZ  LYS B 282      -6.881  13.452  44.974  1.00  0.00           H  
ATOM   4438 2HZ  LYS B 282      -8.518  13.579  44.823  1.00  0.00           H  
ATOM   4439 3HZ  LYS B 282      -7.530  14.585  43.967  1.00  0.00           H  
ATOM   4440  N   ASN B 283     -12.892  18.793  45.196  1.00  0.00           N  
ATOM   4441  CA  ASN B 283     -13.875  19.856  45.369  1.00  0.00           C  
ATOM   4442  C   ASN B 283     -13.237  21.011  46.135  1.00  0.00           C  
ATOM   4443  O   ASN B 283     -12.722  20.824  47.242  1.00  0.00           O  
ATOM   4444  CB  ASN B 283     -15.121  19.335  46.089  1.00  0.00           C  
ATOM   4445  CG  ASN B 283     -16.197  18.833  45.124  1.00  0.00           C  
ATOM   4446  OD1 ASN B 283     -16.150  19.106  43.923  1.00  0.00           O  
ATOM   4447  ND2 ASN B 283     -17.178  18.106  45.654  1.00  0.00           N  
ATOM   4448  H   ASN B 283     -12.913  17.998  45.818  1.00  0.00           H  
ATOM   4449  HA  ASN B 283     -14.172  20.217  44.383  1.00  0.00           H  
ATOM   4450 1HB  ASN B 283     -14.841  18.519  46.756  1.00  0.00           H  
ATOM   4451 2HB  ASN B 283     -15.545  20.129  46.703  1.00  0.00           H  
ATOM   4452 1HD2 ASN B 283     -17.909  17.751  45.070  1.00  0.00           H  
ATOM   4453 2HD2 ASN B 283     -17.184  17.915  46.635  1.00  0.00           H  
ATOM   4454  N   LEU B 284     -13.268  22.201  45.541  1.00  0.00           N  
ATOM   4455  CA  LEU B 284     -12.730  23.417  46.142  1.00  0.00           C  
ATOM   4456  C   LEU B 284     -13.916  24.308  46.486  1.00  0.00           C  
ATOM   4457  O   LEU B 284     -14.545  24.887  45.593  1.00  0.00           O  
ATOM   4458  CB  LEU B 284     -11.766  24.115  45.185  1.00  0.00           C  
ATOM   4459  CG  LEU B 284     -10.807  23.188  44.433  1.00  0.00           C  
ATOM   4460  CD1 LEU B 284     -10.059  23.949  43.349  1.00  0.00           C  
ATOM   4461  CD2 LEU B 284      -9.834  22.506  45.383  1.00  0.00           C  
ATOM   4462  H   LEU B 284     -13.690  22.250  44.625  1.00  0.00           H  
ATOM   4463  HA  LEU B 284     -12.184  23.144  47.044  1.00  0.00           H  
ATOM   4464 1HB  LEU B 284     -12.347  24.666  44.447  1.00  0.00           H  
ATOM   4465 2HB  LEU B 284     -11.168  24.828  45.753  1.00  0.00           H  
ATOM   4466  HG  LEU B 284     -11.378  22.419  43.912  1.00  0.00           H  
ATOM   4467 1HD1 LEU B 284      -9.384  23.270  42.828  1.00  0.00           H  
ATOM   4468 2HD1 LEU B 284     -10.773  24.366  42.638  1.00  0.00           H  
ATOM   4469 3HD1 LEU B 284      -9.484  24.756  43.802  1.00  0.00           H  
ATOM   4470 1HD2 LEU B 284      -9.168  21.855  44.816  1.00  0.00           H  
ATOM   4471 2HD2 LEU B 284      -9.246  23.261  45.905  1.00  0.00           H  
ATOM   4472 3HD2 LEU B 284     -10.390  21.913  46.109  1.00  0.00           H  
ATOM   4473  N   THR B 285     -14.221  24.414  47.774  1.00  0.00           N  
ATOM   4474  CA  THR B 285     -15.451  25.035  48.241  1.00  0.00           C  
ATOM   4475  C   THR B 285     -15.153  26.334  48.974  1.00  0.00           C  
ATOM   4476  O   THR B 285     -14.295  26.371  49.860  1.00  0.00           O  
ATOM   4477  CB  THR B 285     -16.219  24.087  49.164  1.00  0.00           C  
ATOM   4478  OG1 THR B 285     -16.388  22.819  48.518  1.00  0.00           O  
ATOM   4479  CG2 THR B 285     -17.577  24.665  49.507  1.00  0.00           C  
ATOM   4480  H   THR B 285     -13.568  24.046  48.451  1.00  0.00           H  
ATOM   4481  HA  THR B 285     -16.076  25.258  47.376  1.00  0.00           H  
ATOM   4482  HB  THR B 285     -15.652  23.935  50.082  1.00  0.00           H  
ATOM   4483  HG1 THR B 285     -15.981  22.847  47.649  1.00  0.00           H  
ATOM   4484 1HG2 THR B 285     -18.109  23.978  50.164  1.00  0.00           H  
ATOM   4485 2HG2 THR B 285     -17.448  25.623  50.011  1.00  0.00           H  
ATOM   4486 3HG2 THR B 285     -18.152  24.810  48.593  1.00  0.00           H  
ATOM   4487  N   CYS B 286     -15.865  27.391  48.600  1.00  0.00           N  
ATOM   4488  CA  CYS B 286     -15.928  28.615  49.382  1.00  0.00           C  
ATOM   4489  C   CYS B 286     -17.232  28.607  50.164  1.00  0.00           C  
ATOM   4490  O   CYS B 286     -18.287  28.291  49.608  1.00  0.00           O  
ATOM   4491  CB  CYS B 286     -15.864  29.852  48.488  1.00  0.00           C  
ATOM   4492  SG  CYS B 286     -16.084  31.389  49.405  1.00  0.00           S  
ATOM   4493  H   CYS B 286     -16.382  27.333  47.734  1.00  0.00           H  
ATOM   4494  HA  CYS B 286     -15.073  28.639  50.057  1.00  0.00           H  
ATOM   4495 1HB  CYS B 286     -14.901  29.884  47.979  1.00  0.00           H  
ATOM   4496 2HB  CYS B 286     -16.637  29.788  47.722  1.00  0.00           H  
ATOM   4497  N   TRP B 287     -17.161  28.960  51.445  1.00  0.00           N  
ATOM   4498  CA  TRP B 287     -18.332  28.962  52.308  1.00  0.00           C  
ATOM   4499  C   TRP B 287     -18.406  30.278  53.064  1.00  0.00           C  
ATOM   4500  O   TRP B 287     -17.388  30.924  53.321  1.00  0.00           O  
ATOM   4501  CB  TRP B 287     -18.314  27.800  53.313  1.00  0.00           C  
ATOM   4502  CG  TRP B 287     -17.204  27.888  54.320  1.00  0.00           C  
ATOM   4503  CD1 TRP B 287     -15.959  27.337  54.221  1.00  0.00           C  
ATOM   4504  CD2 TRP B 287     -17.239  28.580  55.577  1.00  0.00           C  
ATOM   4505  NE1 TRP B 287     -15.220  27.637  55.341  1.00  0.00           N  
ATOM   4506  CE2 TRP B 287     -15.982  28.401  56.187  1.00  0.00           C  
ATOM   4507  CE3 TRP B 287     -18.212  29.332  56.244  1.00  0.00           C  
ATOM   4508  CZ2 TRP B 287     -15.672  28.947  57.434  1.00  0.00           C  
ATOM   4509  CZ3 TRP B 287     -17.902  29.874  57.480  1.00  0.00           C  
ATOM   4510  CH2 TRP B 287     -16.642  29.678  58.062  1.00  0.00           C  
ATOM   4511  H   TRP B 287     -16.268  29.234  51.828  1.00  0.00           H  
ATOM   4512  HA  TRP B 287     -19.220  28.851  51.686  1.00  0.00           H  
ATOM   4513 1HB  TRP B 287     -19.261  27.770  53.852  1.00  0.00           H  
ATOM   4514 2HB  TRP B 287     -18.213  26.857  52.777  1.00  0.00           H  
ATOM   4515  HD1 TRP B 287     -15.605  26.747  53.378  1.00  0.00           H  
ATOM   4516  HE1 TRP B 287     -14.270  27.343  55.515  1.00  0.00           H  
ATOM   4517  HE3 TRP B 287     -19.194  29.490  55.798  1.00  0.00           H  
ATOM   4518  HZ2 TRP B 287     -14.698  28.806  57.902  1.00  0.00           H  
ATOM   4519  HZ3 TRP B 287     -18.667  30.459  57.991  1.00  0.00           H  
ATOM   4520  HH2 TRP B 287     -16.433  30.118  59.037  1.00  0.00           H  
ATOM   4521  N   ALA B 288     -19.628  30.671  53.411  1.00  0.00           N  
ATOM   4522  CA  ALA B 288     -19.850  31.841  54.244  1.00  0.00           C  
ATOM   4523  C   ALA B 288     -21.136  31.651  55.031  1.00  0.00           C  
ATOM   4524  O   ALA B 288     -22.058  30.962  54.585  1.00  0.00           O  
ATOM   4525  CB  ALA B 288     -19.923  33.118  53.405  1.00  0.00           C  
ATOM   4526  H   ALA B 288     -20.424  30.141  53.086  1.00  0.00           H  
ATOM   4527  HA  ALA B 288     -19.011  31.930  54.934  1.00  0.00           H  
ATOM   4528 1HB  ALA B 288     -20.090  33.974  54.059  1.00  0.00           H  
ATOM   4529 2HB  ALA B 288     -18.986  33.252  52.864  1.00  0.00           H  
ATOM   4530 3HB  ALA B 288     -20.744  33.040  52.694  1.00  0.00           H  
ATOM   4531  N   GLU B 289     -21.198  32.273  56.204  1.00  0.00           N  
ATOM   4532  CA  GLU B 289     -22.378  32.155  57.044  1.00  0.00           C  
ATOM   4533  C   GLU B 289     -22.668  33.484  57.724  1.00  0.00           C  
ATOM   4534  O   GLU B 289     -21.763  34.276  58.001  1.00  0.00           O  
ATOM   4535  CB  GLU B 289     -22.238  31.028  58.080  1.00  0.00           C  
ATOM   4536  CG  GLU B 289     -20.934  31.018  58.846  1.00  0.00           C  
ATOM   4537  CD  GLU B 289     -20.741  29.735  59.638  1.00  0.00           C  
ATOM   4538  OE1 GLU B 289     -20.910  28.639  59.059  1.00  0.00           O  
ATOM   4539  OE2 GLU B 289     -20.429  29.822  60.843  1.00  0.00           O  
ATOM   4540  H   GLU B 289     -20.422  32.835  56.522  1.00  0.00           H  
ATOM   4541  HA  GLU B 289     -23.233  31.922  56.409  1.00  0.00           H  
ATOM   4542 1HB  GLU B 289     -23.045  31.101  58.809  1.00  0.00           H  
ATOM   4543 2HB  GLU B 289     -22.333  30.063  57.583  1.00  0.00           H  
ATOM   4544 1HG  GLU B 289     -20.110  31.131  58.142  1.00  0.00           H  
ATOM   4545 2HG  GLU B 289     -20.916  31.871  59.523  1.00  0.00           H  
ATOM   4546  N   ASN B 290     -23.950  33.715  57.977  1.00  0.00           N  
ATOM   4547  CA  ASN B 290     -24.406  34.838  58.783  1.00  0.00           C  
ATOM   4548  C   ASN B 290     -25.387  34.259  59.799  1.00  0.00           C  
ATOM   4549  O   ASN B 290     -25.421  33.047  60.049  1.00  0.00           O  
ATOM   4550  CB  ASN B 290     -25.004  35.943  57.899  1.00  0.00           C  
ATOM   4551  CG  ASN B 290     -26.173  35.459  57.060  1.00  0.00           C  
ATOM   4552  OD1 ASN B 290     -26.612  34.316  57.178  1.00  0.00           O  
ATOM   4553  ND2 ASN B 290     -26.682  36.335  56.200  1.00  0.00           N  
ATOM   4554  H   ASN B 290     -24.632  33.079  57.589  1.00  0.00           H  
ATOM   4555  HA  ASN B 290     -23.549  35.251  59.318  1.00  0.00           H  
ATOM   4556 1HB  ASN B 290     -25.343  36.768  58.527  1.00  0.00           H  
ATOM   4557 2HB  ASN B 290     -24.234  36.333  57.233  1.00  0.00           H  
ATOM   4558 1HD2 ASN B 290     -27.454  36.075  55.619  1.00  0.00           H  
ATOM   4559 2HD2 ASN B 290     -26.294  37.254  56.134  1.00  0.00           H  
ATOM   4560  N   ASP B 291     -26.196  35.127  60.410  1.00  0.00           N  
ATOM   4561  CA  ASP B 291     -27.155  34.657  61.403  1.00  0.00           C  
ATOM   4562  C   ASP B 291     -28.261  33.802  60.794  1.00  0.00           C  
ATOM   4563  O   ASP B 291     -28.905  33.039  61.522  1.00  0.00           O  
ATOM   4564  CB  ASP B 291     -27.764  35.844  62.153  1.00  0.00           C  
ATOM   4565  CG  ASP B 291     -28.369  36.878  61.223  1.00  0.00           C  
ATOM   4566  OD1 ASP B 291     -27.687  37.293  60.263  1.00  0.00           O  
ATOM   4567  OD2 ASP B 291     -29.532  37.273  61.452  1.00  0.00           O  
ATOM   4568  H   ASP B 291     -26.155  36.113  60.194  1.00  0.00           H  
ATOM   4569  HA  ASP B 291     -26.630  34.022  62.118  1.00  0.00           H  
ATOM   4570 1HB  ASP B 291     -28.539  35.487  62.831  1.00  0.00           H  
ATOM   4571 2HB  ASP B 291     -26.996  36.325  62.759  1.00  0.00           H  
ATOM   4572  N   VAL B 292     -28.489  33.898  59.486  1.00  0.00           N  
ATOM   4573  CA  VAL B 292     -29.602  33.189  58.859  1.00  0.00           C  
ATOM   4574  C   VAL B 292     -29.207  31.776  58.446  1.00  0.00           C  
ATOM   4575  O   VAL B 292     -29.989  30.837  58.612  1.00  0.00           O  
ATOM   4576  CB  VAL B 292     -30.132  33.997  57.656  1.00  0.00           C  
ATOM   4577  CG1 VAL B 292     -31.272  33.255  56.974  1.00  0.00           C  
ATOM   4578  CG2 VAL B 292     -30.594  35.379  58.103  1.00  0.00           C  
ATOM   4579  H   VAL B 292     -27.885  34.470  58.913  1.00  0.00           H  
ATOM   4580  HA  VAL B 292     -30.402  33.083  59.593  1.00  0.00           H  
ATOM   4581  HB  VAL B 292     -29.333  34.106  56.923  1.00  0.00           H  
ATOM   4582 1HG1 VAL B 292     -31.633  33.840  56.128  1.00  0.00           H  
ATOM   4583 2HG1 VAL B 292     -30.916  32.288  56.620  1.00  0.00           H  
ATOM   4584 3HG1 VAL B 292     -32.086  33.106  57.684  1.00  0.00           H  
ATOM   4585 1HG2 VAL B 292     -30.964  35.935  57.242  1.00  0.00           H  
ATOM   4586 2HG2 VAL B 292     -31.392  35.276  58.839  1.00  0.00           H  
ATOM   4587 3HG2 VAL B 292     -29.757  35.916  58.549  1.00  0.00           H  
ATOM   4588  N   GLY B 293     -27.998  31.587  57.933  1.00  0.00           N  
ATOM   4589  CA  GLY B 293     -27.590  30.268  57.496  1.00  0.00           C  
ATOM   4590  C   GLY B 293     -26.225  30.298  56.838  1.00  0.00           C  
ATOM   4591  O   GLY B 293     -25.477  31.273  56.945  1.00  0.00           O  
ATOM   4592  H   GLY B 293     -27.351  32.357  57.842  1.00  0.00           H  
ATOM   4593 1HA  GLY B 293     -27.568  29.592  58.351  1.00  0.00           H  
ATOM   4594 2HA  GLY B 293     -28.324  29.874  56.794  1.00  0.00           H  
ATOM   4595  N   ARG B 294     -25.924  29.197  56.153  1.00  0.00           N  
ATOM   4596  CA  ARG B 294     -24.633  28.967  55.525  1.00  0.00           C  
ATOM   4597  C   ARG B 294     -24.815  28.763  54.029  1.00  0.00           C  
ATOM   4598  O   ARG B 294     -25.764  28.103  53.593  1.00  0.00           O  
ATOM   4599  CB  ARG B 294     -23.962  27.738  56.143  1.00  0.00           C  
ATOM   4600  CG  ARG B 294     -22.649  27.322  55.523  1.00  0.00           C  
ATOM   4601  CD  ARG B 294     -22.229  25.989  56.110  1.00  0.00           C  
ATOM   4602  NE  ARG B 294     -21.020  25.468  55.490  1.00  0.00           N  
ATOM   4603  CZ  ARG B 294     -19.796  25.698  55.951  1.00  0.00           C  
ATOM   4604  NH1 ARG B 294     -19.620  26.440  57.036  1.00  0.00           N  
ATOM   4605  NH2 ARG B 294     -18.748  25.187  55.327  1.00  0.00           N  
ATOM   4606  H   ARG B 294     -26.642  28.491  56.074  1.00  0.00           H  
ATOM   4607  HA  ARG B 294     -24.003  29.839  55.701  1.00  0.00           H  
ATOM   4608 1HB  ARG B 294     -23.773  27.920  57.200  1.00  0.00           H  
ATOM   4609 2HB  ARG B 294     -24.634  26.883  56.073  1.00  0.00           H  
ATOM   4610 1HG  ARG B 294     -22.770  27.227  54.444  1.00  0.00           H  
ATOM   4611 2HG  ARG B 294     -21.890  28.075  55.738  1.00  0.00           H  
ATOM   4612 1HD  ARG B 294     -22.038  26.105  57.176  1.00  0.00           H  
ATOM   4613 2HD  ARG B 294     -23.025  25.260  55.962  1.00  0.00           H  
ATOM   4614  HE  ARG B 294     -21.125  24.899  54.661  1.00  0.00           H  
ATOM   4615 1HH1 ARG B 294     -20.419  26.832  57.515  1.00  0.00           H  
ATOM   4616 2HH1 ARG B 294     -18.688  26.613  57.384  1.00  0.00           H  
ATOM   4617 1HH2 ARG B 294     -18.879  24.622  54.499  1.00  0.00           H  
ATOM   4618 2HH2 ARG B 294     -17.818  25.362  55.677  1.00  0.00           H  
ATOM   4619  N   ALA B 295     -23.910  29.338  53.245  1.00  0.00           N  
ATOM   4620  CA  ALA B 295     -23.889  29.145  51.805  1.00  0.00           C  
ATOM   4621  C   ALA B 295     -22.512  28.660  51.380  1.00  0.00           C  
ATOM   4622  O   ALA B 295     -21.498  29.037  51.972  1.00  0.00           O  
ATOM   4623  CB  ALA B 295     -24.238  30.435  51.064  1.00  0.00           C  
ATOM   4624  H   ALA B 295     -23.213  29.931  53.672  1.00  0.00           H  
ATOM   4625  HA  ALA B 295     -24.635  28.391  51.553  1.00  0.00           H  
ATOM   4626 1HB  ALA B 295     -24.213  30.255  49.989  1.00  0.00           H  
ATOM   4627 2HB  ALA B 295     -25.237  30.763  51.354  1.00  0.00           H  
ATOM   4628 3HB  ALA B 295     -23.515  31.208  51.319  1.00  0.00           H  
ATOM   4629  N   GLU B 296     -22.475  27.811  50.358  1.00  0.00           N  
ATOM   4630  CA  GLU B 296     -21.201  27.397  49.793  1.00  0.00           C  
ATOM   4631  C   GLU B 296     -21.312  27.274  48.280  1.00  0.00           C  
ATOM   4632  O   GLU B 296     -22.396  27.081  47.723  1.00  0.00           O  
ATOM   4633  CB  GLU B 296     -20.680  26.095  50.420  1.00  0.00           C  
ATOM   4634  CG  GLU B 296     -21.711  25.025  50.695  1.00  0.00           C  
ATOM   4635  CD  GLU B 296     -21.101  23.830  51.409  1.00  0.00           C  
ATOM   4636  OE1 GLU B 296     -20.785  23.948  52.613  1.00  0.00           O  
ATOM   4637  OE2 GLU B 296     -20.915  22.781  50.759  1.00  0.00           O  
ATOM   4638  H   GLU B 296     -23.330  27.445  49.964  1.00  0.00           H  
ATOM   4639  HA  GLU B 296     -20.466  28.178  49.989  1.00  0.00           H  
ATOM   4640 1HB  GLU B 296     -19.930  25.651  49.765  1.00  0.00           H  
ATOM   4641 2HB  GLU B 296     -20.195  26.318  51.370  1.00  0.00           H  
ATOM   4642 1HG  GLU B 296     -22.505  25.449  51.309  1.00  0.00           H  
ATOM   4643 2HG  GLU B 296     -22.151  24.708  49.750  1.00  0.00           H  
ATOM   4644  N   VAL B 297     -20.161  27.410  47.623  1.00  0.00           N  
ATOM   4645  CA  VAL B 297     -20.021  27.231  46.183  1.00  0.00           C  
ATOM   4646  C   VAL B 297     -18.778  26.385  45.955  1.00  0.00           C  
ATOM   4647  O   VAL B 297     -17.684  26.756  46.395  1.00  0.00           O  
ATOM   4648  CB  VAL B 297     -19.894  28.571  45.434  1.00  0.00           C  
ATOM   4649  CG1 VAL B 297     -19.463  28.337  43.995  1.00  0.00           C  
ATOM   4650  CG2 VAL B 297     -21.200  29.341  45.487  1.00  0.00           C  
ATOM   4651  H   VAL B 297     -19.347  27.652  48.170  1.00  0.00           H  
ATOM   4652  HA  VAL B 297     -20.912  26.725  45.809  1.00  0.00           H  
ATOM   4653  HB  VAL B 297     -19.110  29.166  45.903  1.00  0.00           H  
ATOM   4654 1HG1 VAL B 297     -19.378  29.294  43.480  1.00  0.00           H  
ATOM   4655 2HG1 VAL B 297     -18.498  27.832  43.982  1.00  0.00           H  
ATOM   4656 3HG1 VAL B 297     -20.205  27.719  43.489  1.00  0.00           H  
ATOM   4657 1HG2 VAL B 297     -21.088  30.284  44.953  1.00  0.00           H  
ATOM   4658 2HG2 VAL B 297     -21.990  28.751  45.021  1.00  0.00           H  
ATOM   4659 3HG2 VAL B 297     -21.462  29.542  46.526  1.00  0.00           H  
ATOM   4660  N   SER B 298     -18.941  25.255  45.274  1.00  0.00           N  
ATOM   4661  CA  SER B 298     -17.849  24.330  45.011  1.00  0.00           C  
ATOM   4662  C   SER B 298     -17.470  24.357  43.538  1.00  0.00           C  
ATOM   4663  O   SER B 298     -18.340  24.368  42.663  1.00  0.00           O  
ATOM   4664  CB  SER B 298     -18.233  22.906  45.421  1.00  0.00           C  
ATOM   4665  OG  SER B 298     -18.450  22.818  46.819  1.00  0.00           O  
ATOM   4666  H   SER B 298     -19.865  25.037  44.928  1.00  0.00           H  
ATOM   4667  HA  SER B 298     -16.985  24.639  45.600  1.00  0.00           H  
ATOM   4668 1HB  SER B 298     -19.137  22.606  44.891  1.00  0.00           H  
ATOM   4669 2HB  SER B 298     -17.441  22.218  45.130  1.00  0.00           H  
ATOM   4670  HG  SER B 298     -18.297  23.700  47.167  1.00  0.00           H  
ATOM   4671  N   VAL B 299     -16.164  24.369  43.271  1.00  0.00           N  
ATOM   4672  CA  VAL B 299     -15.626  24.347  41.919  1.00  0.00           C  
ATOM   4673  C   VAL B 299     -14.515  23.305  41.854  1.00  0.00           C  
ATOM   4674  O   VAL B 299     -14.025  22.817  42.871  1.00  0.00           O  
ATOM   4675  CB  VAL B 299     -15.095  25.726  41.474  1.00  0.00           C  
ATOM   4676  CG1 VAL B 299     -16.211  26.761  41.483  1.00  0.00           C  
ATOM   4677  CG2 VAL B 299     -13.960  26.159  42.381  1.00  0.00           C  
ATOM   4678  H   VAL B 299     -15.527  24.395  44.054  1.00  0.00           H  
ATOM   4679  HA  VAL B 299     -16.425  24.062  41.233  1.00  0.00           H  
ATOM   4680  HB  VAL B 299     -14.734  25.652  40.448  1.00  0.00           H  
ATOM   4681 1HG1 VAL B 299     -15.815  27.726  41.166  1.00  0.00           H  
ATOM   4682 2HG1 VAL B 299     -17.001  26.451  40.799  1.00  0.00           H  
ATOM   4683 3HG1 VAL B 299     -16.617  26.850  42.491  1.00  0.00           H  
ATOM   4684 1HG2 VAL B 299     -13.590  27.132  42.061  1.00  0.00           H  
ATOM   4685 2HG2 VAL B 299     -14.320  26.227  43.408  1.00  0.00           H  
ATOM   4686 3HG2 VAL B 299     -13.153  25.429  42.328  1.00  0.00           H  
ATOM   4687  N   GLN B 300     -14.122  22.971  40.629  1.00  0.00           N  
ATOM   4688  CA  GLN B 300     -13.021  22.056  40.371  1.00  0.00           C  
ATOM   4689  C   GLN B 300     -12.120  22.651  39.299  1.00  0.00           C  
ATOM   4690  O   GLN B 300     -12.579  23.376  38.413  1.00  0.00           O  
ATOM   4691  CB  GLN B 300     -13.522  20.675  39.919  1.00  0.00           C  
ATOM   4692  CG  GLN B 300     -14.332  19.915  40.961  1.00  0.00           C  
ATOM   4693  CD  GLN B 300     -14.444  18.439  40.632  1.00  0.00           C  
ATOM   4694  OE1 GLN B 300     -14.168  18.022  39.507  1.00  0.00           O  
ATOM   4695  NE2 GLN B 300     -14.858  17.640  41.610  1.00  0.00           N  
ATOM   4696  H   GLN B 300     -14.618  23.377  39.848  1.00  0.00           H  
ATOM   4697  HA  GLN B 300     -12.457  21.925  41.294  1.00  0.00           H  
ATOM   4698 1HB  GLN B 300     -14.147  20.787  39.033  1.00  0.00           H  
ATOM   4699 2HB  GLN B 300     -12.672  20.052  39.643  1.00  0.00           H  
ATOM   4700 1HG  GLN B 300     -13.844  20.016  41.930  1.00  0.00           H  
ATOM   4701 2HG  GLN B 300     -15.337  20.336  41.003  1.00  0.00           H  
ATOM   4702 1HE2 GLN B 300     -14.950  16.657  41.448  1.00  0.00           H  
ATOM   4703 2HE2 GLN B 300     -15.078  18.021  42.508  1.00  0.00           H  
ATOM   4704  N   VAL B 301     -10.832  22.342  39.386  1.00  0.00           N  
ATOM   4705  CA  VAL B 301      -9.850  22.736  38.383  1.00  0.00           C  
ATOM   4706  C   VAL B 301      -9.381  21.491  37.641  1.00  0.00           C  
ATOM   4707  O   VAL B 301      -9.264  20.408  38.228  1.00  0.00           O  
ATOM   4708  CB  VAL B 301      -8.661  23.495  39.009  1.00  0.00           C  
ATOM   4709  CG1 VAL B 301      -9.140  24.790  39.653  1.00  0.00           C  
ATOM   4710  CG2 VAL B 301      -7.955  22.632  40.020  1.00  0.00           C  
ATOM   4711  H   VAL B 301     -10.529  21.809  40.188  1.00  0.00           H  
ATOM   4712  HA  VAL B 301     -10.334  23.401  37.667  1.00  0.00           H  
ATOM   4713  HB  VAL B 301      -7.960  23.768  38.220  1.00  0.00           H  
ATOM   4714 1HG1 VAL B 301      -8.290  25.315  40.090  1.00  0.00           H  
ATOM   4715 2HG1 VAL B 301      -9.606  25.422  38.897  1.00  0.00           H  
ATOM   4716 3HG1 VAL B 301      -9.865  24.562  40.434  1.00  0.00           H  
ATOM   4717 1HG2 VAL B 301      -7.120  23.184  40.450  1.00  0.00           H  
ATOM   4718 2HG2 VAL B 301      -8.652  22.354  40.811  1.00  0.00           H  
ATOM   4719 3HG2 VAL B 301      -7.582  21.731  39.532  1.00  0.00           H  
ATOM   4720  N   ASN B 302      -9.143  21.638  36.342  1.00  0.00           N  
ATOM   4721  CA  ASN B 302      -8.621  20.561  35.509  1.00  0.00           C  
ATOM   4722  C   ASN B 302      -7.110  20.723  35.401  1.00  0.00           C  
ATOM   4723  O   ASN B 302      -6.624  21.780  34.982  1.00  0.00           O  
ATOM   4724  CB  ASN B 302      -9.257  20.572  34.117  1.00  0.00           C  
ATOM   4725  CG  ASN B 302     -10.653  19.971  34.102  1.00  0.00           C  
ATOM   4726  OD1 ASN B 302     -11.066  19.307  35.054  1.00  0.00           O  
ATOM   4727  ND2 ASN B 302     -11.384  20.198  33.016  1.00  0.00           N  
ATOM   4728  H   ASN B 302      -9.334  22.536  35.922  1.00  0.00           H  
ATOM   4729  HA  ASN B 302      -8.860  19.609  35.985  1.00  0.00           H  
ATOM   4730 1HB  ASN B 302      -9.314  21.598  33.751  1.00  0.00           H  
ATOM   4731 2HB  ASN B 302      -8.628  20.012  33.425  1.00  0.00           H  
ATOM   4732 1HD2 ASN B 302     -12.311  19.827  32.950  1.00  0.00           H  
ATOM   4733 2HD2 ASN B 302     -11.008  20.740  32.265  1.00  0.00           H  
ATOM   4734  N   VAL B 303      -6.374  19.689  35.797  1.00  0.00           N  
ATOM   4735  CA  VAL B 303      -4.922  19.658  35.679  1.00  0.00           C  
ATOM   4736  C   VAL B 303      -4.584  18.648  34.594  1.00  0.00           C  
ATOM   4737  O   VAL B 303      -4.786  17.439  34.769  1.00  0.00           O  
ATOM   4738  CB  VAL B 303      -4.242  19.297  37.007  1.00  0.00           C  
ATOM   4739  CG1 VAL B 303      -2.725  19.300  36.847  1.00  0.00           C  
ATOM   4740  CG2 VAL B 303      -4.669  20.259  38.102  1.00  0.00           C  
ATOM   4741  H   VAL B 303      -6.852  18.894  36.196  1.00  0.00           H  
ATOM   4742  HA  VAL B 303      -4.578  20.650  35.386  1.00  0.00           H  
ATOM   4743  HB  VAL B 303      -4.529  18.284  37.288  1.00  0.00           H  
ATOM   4744 1HG1 VAL B 303      -2.258  19.042  37.798  1.00  0.00           H  
ATOM   4745 2HG1 VAL B 303      -2.438  18.569  36.092  1.00  0.00           H  
ATOM   4746 3HG1 VAL B 303      -2.394  20.291  36.539  1.00  0.00           H  
ATOM   4747 1HG2 VAL B 303      -4.178  19.988  39.036  1.00  0.00           H  
ATOM   4748 2HG2 VAL B 303      -4.387  21.275  37.825  1.00  0.00           H  
ATOM   4749 3HG2 VAL B 303      -5.750  20.206  38.232  1.00  0.00           H  
ATOM   4750  N   SER B 304      -4.076  19.142  33.471  1.00  0.00           N  
ATOM   4751  CA  SER B 304      -3.693  18.263  32.378  1.00  0.00           C  
ATOM   4752  C   SER B 304      -2.401  17.529  32.712  1.00  0.00           C  
ATOM   4753  O   SER B 304      -1.497  18.086  33.342  1.00  0.00           O  
ATOM   4754  CB  SER B 304      -3.528  19.069  31.091  1.00  0.00           C  
ATOM   4755  OG  SER B 304      -4.740  19.705  30.734  1.00  0.00           O  
ATOM   4756  H   SER B 304      -3.951  20.139  33.367  1.00  0.00           H  
ATOM   4757  HA  SER B 304      -4.484  17.526  32.233  1.00  0.00           H  
ATOM   4758 1HB  SER B 304      -2.748  19.817  31.228  1.00  0.00           H  
ATOM   4759 2HB  SER B 304      -3.210  18.408  30.286  1.00  0.00           H  
ATOM   4760  HG  SER B 304      -5.376  19.461  31.411  1.00  0.00           H  
ATOM   4761  N   PHE B 305      -2.314  16.273  32.284  1.00  0.00           N  
ATOM   4762  CA  PHE B 305      -1.113  15.478  32.494  1.00  0.00           C  
ATOM   4763  C   PHE B 305      -1.088  14.353  31.467  1.00  0.00           C  
ATOM   4764  O   PHE B 305      -2.138  13.967  30.938  1.00  0.00           O  
ATOM   4765  CB  PHE B 305      -1.040  14.934  33.935  1.00  0.00           C  
ATOM   4766  CG  PHE B 305      -2.171  14.023  34.321  1.00  0.00           C  
ATOM   4767  CD1 PHE B 305      -3.418  14.534  34.645  1.00  0.00           C  
ATOM   4768  CD2 PHE B 305      -1.973  12.654  34.400  1.00  0.00           C  
ATOM   4769  CE1 PHE B 305      -4.451  13.693  35.020  1.00  0.00           C  
ATOM   4770  CE2 PHE B 305      -3.002  11.813  34.774  1.00  0.00           C  
ATOM   4771  CZ  PHE B 305      -4.243  12.332  35.080  1.00  0.00           C  
ATOM   4772  H   PHE B 305      -3.099  15.860  31.802  1.00  0.00           H  
ATOM   4773  HA  PHE B 305      -0.243  16.115  32.327  1.00  0.00           H  
ATOM   4774 1HB  PHE B 305      -0.110  14.383  34.069  1.00  0.00           H  
ATOM   4775 2HB  PHE B 305      -1.031  15.766  34.638  1.00  0.00           H  
ATOM   4776  HD1 PHE B 305      -3.580  15.611  34.601  1.00  0.00           H  
ATOM   4777  HD2 PHE B 305      -0.993  12.242  34.159  1.00  0.00           H  
ATOM   4778  HE1 PHE B 305      -5.428  14.108  35.267  1.00  0.00           H  
ATOM   4779  HE2 PHE B 305      -2.833  10.738  34.828  1.00  0.00           H  
ATOM   4780  HZ  PHE B 305      -5.056  11.668  35.370  1.00  0.00           H  
ATOM   4781  N   PRO B 306       0.094  13.820  31.157  1.00  0.00           N  
ATOM   4782  CA  PRO B 306       0.222  12.882  30.034  1.00  0.00           C  
ATOM   4783  C   PRO B 306      -0.472  11.551  30.280  1.00  0.00           C  
ATOM   4784  O   PRO B 306      -0.847  11.196  31.400  1.00  0.00           O  
ATOM   4785  CB  PRO B 306       1.737  12.684  29.895  1.00  0.00           C  
ATOM   4786  CG  PRO B 306       2.335  13.214  31.141  1.00  0.00           C  
ATOM   4787  CD  PRO B 306       1.403  14.231  31.691  1.00  0.00           C  
ATOM   4788  HA  PRO B 306      -0.193  13.345  29.127  1.00  0.00           H  
ATOM   4789 1HB  PRO B 306       1.965  11.618  29.751  1.00  0.00           H  
ATOM   4790 2HB  PRO B 306       2.105  13.215  29.005  1.00  0.00           H  
ATOM   4791 1HG  PRO B 306       2.498  12.399  31.861  1.00  0.00           H  
ATOM   4792 2HG  PRO B 306       3.321  13.655  30.932  1.00  0.00           H  
ATOM   4793 1HD  PRO B 306       1.421  14.190  32.790  1.00  0.00           H  
ATOM   4794 2HD  PRO B 306       1.697  15.229  31.335  1.00  0.00           H  
ATOM   4795  N   ALA B 307      -0.646  10.815  29.186  1.00  0.00           N  
ATOM   4796  CA  ALA B 307      -1.263   9.500  29.238  1.00  0.00           C  
ATOM   4797  C   ALA B 307      -0.338   8.477  29.894  1.00  0.00           C  
ATOM   4798  O   ALA B 307       0.889   8.602  29.873  1.00  0.00           O  
ATOM   4799  CB  ALA B 307      -1.646   9.038  27.832  1.00  0.00           C  
ATOM   4800  H   ALA B 307      -0.341  11.181  28.295  1.00  0.00           H  
ATOM   4801  HA  ALA B 307      -2.166   9.573  29.844  1.00  0.00           H  
ATOM   4802 1HB  ALA B 307      -2.107   8.052  27.886  1.00  0.00           H  
ATOM   4803 2HB  ALA B 307      -2.352   9.745  27.396  1.00  0.00           H  
ATOM   4804 3HB  ALA B 307      -0.754   8.987  27.210  1.00  0.00           H  
ATOM   4805  N   SER B 308      -0.952   7.457  30.488  1.00  0.00           N  
ATOM   4806  CA  SER B 308      -0.236   6.309  31.020  1.00  0.00           C  
ATOM   4807  C   SER B 308      -1.132   5.086  30.892  1.00  0.00           C  
ATOM   4808  O   SER B 308      -2.360   5.197  30.908  1.00  0.00           O  
ATOM   4809  CB  SER B 308       0.182   6.530  32.477  1.00  0.00           C  
ATOM   4810  OG  SER B 308      -0.953   6.640  33.317  1.00  0.00           O  
ATOM   4811  H   SER B 308      -1.958   7.490  30.568  1.00  0.00           H  
ATOM   4812  HA  SER B 308       0.667   6.160  30.427  1.00  0.00           H  
ATOM   4813 1HB  SER B 308       0.804   5.699  32.807  1.00  0.00           H  
ATOM   4814 2HB  SER B 308       0.782   7.436  32.550  1.00  0.00           H  
ATOM   4815  HG  SER B 308      -1.717   6.546  32.743  1.00  0.00           H  
ATOM   4816  N   VAL B 309      -0.508   3.918  30.749  1.00  0.00           N  
ATOM   4817  CA  VAL B 309      -1.247   2.679  30.544  1.00  0.00           C  
ATOM   4818  C   VAL B 309      -0.466   1.525  31.158  1.00  0.00           C  
ATOM   4819  O   VAL B 309       0.768   1.517  31.155  1.00  0.00           O  
ATOM   4820  CB  VAL B 309      -1.513   2.441  29.039  1.00  0.00           C  
ATOM   4821  CG1 VAL B 309      -0.207   2.457  28.281  1.00  0.00           C  
ATOM   4822  CG2 VAL B 309      -2.251   1.135  28.820  1.00  0.00           C  
ATOM   4823  H   VAL B 309       0.501   3.889  30.783  1.00  0.00           H  
ATOM   4824  HA  VAL B 309      -2.207   2.760  31.056  1.00  0.00           H  
ATOM   4825  HB  VAL B 309      -2.119   3.261  28.652  1.00  0.00           H  
ATOM   4826 1HG1 VAL B 309      -0.399   2.289  27.221  1.00  0.00           H  
ATOM   4827 2HG1 VAL B 309       0.278   3.424  28.412  1.00  0.00           H  
ATOM   4828 3HG1 VAL B 309       0.443   1.669  28.660  1.00  0.00           H  
ATOM   4829 1HG2 VAL B 309      -2.427   0.991  27.754  1.00  0.00           H  
ATOM   4830 2HG2 VAL B 309      -1.652   0.310  29.204  1.00  0.00           H  
ATOM   4831 3HG2 VAL B 309      -3.206   1.165  29.344  1.00  0.00           H  
ATOM   4832  N   GLN B 310      -1.199   0.554  31.703  1.00  0.00           N  
ATOM   4833  CA  GLN B 310      -0.602  -0.667  32.225  1.00  0.00           C  
ATOM   4834  C   GLN B 310      -1.562  -1.828  31.990  1.00  0.00           C  
ATOM   4835  O   GLN B 310      -2.785  -1.667  32.059  1.00  0.00           O  
ATOM   4836  CB  GLN B 310      -0.240  -0.541  33.711  1.00  0.00           C  
ATOM   4837  CG  GLN B 310      -1.406  -0.587  34.687  1.00  0.00           C  
ATOM   4838  CD  GLN B 310      -0.935  -0.720  36.126  1.00  0.00           C  
ATOM   4839  OE1 GLN B 310      -0.552  -1.805  36.567  1.00  0.00           O  
ATOM   4840  NE2 GLN B 310      -0.949   0.387  36.859  1.00  0.00           N  
ATOM   4841  H   GLN B 310      -2.201   0.673  31.754  1.00  0.00           H  
ATOM   4842  HA  GLN B 310       0.316  -0.867  31.672  1.00  0.00           H  
ATOM   4843 1HB  GLN B 310       0.441  -1.345  33.989  1.00  0.00           H  
ATOM   4844 2HB  GLN B 310       0.281   0.402  33.880  1.00  0.00           H  
ATOM   4845 1HG  GLN B 310      -1.981   0.334  34.594  1.00  0.00           H  
ATOM   4846 2HG  GLN B 310      -2.034  -1.445  34.447  1.00  0.00           H  
ATOM   4847 1HE2 GLN B 310      -0.650   0.359  37.814  1.00  0.00           H  
ATOM   4848 2HE2 GLN B 310      -1.259   1.249  36.458  1.00  0.00           H  
ATOM   4849  N   LEU B 311      -0.993  -2.997  31.711  1.00  0.00           N  
ATOM   4850  CA  LEU B 311      -1.749  -4.207  31.430  1.00  0.00           C  
ATOM   4851  C   LEU B 311      -1.515  -5.249  32.516  1.00  0.00           C  
ATOM   4852  O   LEU B 311      -0.509  -5.223  33.228  1.00  0.00           O  
ATOM   4853  CB  LEU B 311      -1.359  -4.782  30.063  1.00  0.00           C  
ATOM   4854  CG  LEU B 311      -1.675  -3.896  28.856  1.00  0.00           C  
ATOM   4855  CD1 LEU B 311      -1.175  -4.544  27.580  1.00  0.00           C  
ATOM   4856  CD2 LEU B 311      -3.167  -3.631  28.767  1.00  0.00           C  
ATOM   4857  H   LEU B 311       0.016  -3.033  31.697  1.00  0.00           H  
ATOM   4858  HA  LEU B 311      -2.809  -3.956  31.411  1.00  0.00           H  
ATOM   4859 1HB  LEU B 311      -0.288  -4.975  30.060  1.00  0.00           H  
ATOM   4860 2HB  LEU B 311      -1.879  -5.730  29.923  1.00  0.00           H  
ATOM   4861  HG  LEU B 311      -1.152  -2.944  28.956  1.00  0.00           H  
ATOM   4862 1HD1 LEU B 311      -1.407  -3.901  26.730  1.00  0.00           H  
ATOM   4863 2HD1 LEU B 311      -0.096  -4.686  27.642  1.00  0.00           H  
ATOM   4864 3HD1 LEU B 311      -1.662  -5.510  27.448  1.00  0.00           H  
ATOM   4865 1HD2 LEU B 311      -3.374  -2.998  27.903  1.00  0.00           H  
ATOM   4866 2HD2 LEU B 311      -3.699  -4.577  28.660  1.00  0.00           H  
ATOM   4867 3HD2 LEU B 311      -3.502  -3.127  29.674  1.00  0.00           H  
ATOM   4868  N   HIS B 312      -2.467  -6.172  32.637  1.00  0.00           N  
ATOM   4869  CA  HIS B 312      -2.370  -7.285  33.569  1.00  0.00           C  
ATOM   4870  C   HIS B 312      -2.498  -8.607  32.823  1.00  0.00           C  
ATOM   4871  O   HIS B 312      -3.000  -8.665  31.697  1.00  0.00           O  
ATOM   4872  CB  HIS B 312      -3.446  -7.200  34.660  1.00  0.00           C  
ATOM   4873  CG  HIS B 312      -3.356  -5.967  35.503  1.00  0.00           C  
ATOM   4874  ND1 HIS B 312      -2.762  -5.959  36.747  1.00  0.00           N  
ATOM   4875  CD2 HIS B 312      -3.785  -4.702  35.282  1.00  0.00           C  
ATOM   4876  CE1 HIS B 312      -2.830  -4.742  37.256  1.00  0.00           C  
ATOM   4877  NE2 HIS B 312      -3.446  -3.961  36.387  1.00  0.00           N  
ATOM   4878  H   HIS B 312      -3.288  -6.089  32.054  1.00  0.00           H  
ATOM   4879  HA  HIS B 312      -1.398  -7.263  34.061  1.00  0.00           H  
ATOM   4880 1HB  HIS B 312      -4.434  -7.226  34.199  1.00  0.00           H  
ATOM   4881 2HB  HIS B 312      -3.368  -8.066  35.316  1.00  0.00           H  
ATOM   4882  HD2 HIS B 312      -4.304  -4.339  34.394  1.00  0.00           H  
ATOM   4883  HE1 HIS B 312      -2.443  -4.435  38.227  1.00  0.00           H  
ATOM   4884  HE2 HIS B 312      -3.639  -2.977  36.510  1.00  0.00           H  
ATOM   4885  N   THR B 313      -2.024  -9.672  33.466  1.00  0.00           N  
ATOM   4886  CA  THR B 313      -2.077 -10.999  32.868  1.00  0.00           C  
ATOM   4887  C   THR B 313      -3.511 -11.375  32.510  1.00  0.00           C  
ATOM   4888  O   THR B 313      -4.447 -11.108  33.269  1.00  0.00           O  
ATOM   4889  CB  THR B 313      -1.482 -12.027  33.830  1.00  0.00           C  
ATOM   4890  OG1 THR B 313      -0.136 -11.653  34.149  1.00  0.00           O  
ATOM   4891  CG2 THR B 313      -1.477 -13.407  33.204  1.00  0.00           C  
ATOM   4892  H   THR B 313      -1.620  -9.562  34.385  1.00  0.00           H  
ATOM   4893  HA  THR B 313      -1.487 -10.989  31.951  1.00  0.00           H  
ATOM   4894  HB  THR B 313      -2.073 -12.053  34.745  1.00  0.00           H  
ATOM   4895  HG1 THR B 313       0.088 -10.842  33.687  1.00  0.00           H  
ATOM   4896 1HG2 THR B 313      -1.050 -14.123  33.906  1.00  0.00           H  
ATOM   4897 2HG2 THR B 313      -2.498 -13.700  32.962  1.00  0.00           H  
ATOM   4898 3HG2 THR B 313      -0.879 -13.391  32.294  1.00  0.00           H  
ATOM   4899  N   ALA B 314      -3.679 -11.992  31.341  1.00  0.00           N  
ATOM   4900  CA  ALA B 314      -5.006 -12.404  30.904  1.00  0.00           C  
ATOM   4901  C   ALA B 314      -5.588 -13.439  31.856  1.00  0.00           C  
ATOM   4902  O   ALA B 314      -4.884 -14.326  32.346  1.00  0.00           O  
ATOM   4903  CB  ALA B 314      -4.949 -12.974  29.487  1.00  0.00           C  
ATOM   4904  H   ALA B 314      -2.885 -12.180  30.746  1.00  0.00           H  
ATOM   4905  HA  ALA B 314      -5.651 -11.525  30.904  1.00  0.00           H  
ATOM   4906 1HB  ALA B 314      -5.949 -13.277  29.176  1.00  0.00           H  
ATOM   4907 2HB  ALA B 314      -4.572 -12.213  28.804  1.00  0.00           H  
ATOM   4908 3HB  ALA B 314      -4.287 -13.838  29.469  1.00  0.00           H  
ATOM   4909  N   VAL B 315      -6.886 -13.326  32.112  1.00  0.00           N  
ATOM   4910  CA  VAL B 315      -7.593 -14.224  33.013  1.00  0.00           C  
ATOM   4911  C   VAL B 315      -8.843 -14.726  32.303  1.00  0.00           C  
ATOM   4912  O   VAL B 315      -9.513 -13.968  31.592  1.00  0.00           O  
ATOM   4913  CB  VAL B 315      -7.940 -13.527  34.348  1.00  0.00           C  
ATOM   4914  CG1 VAL B 315      -8.835 -12.313  34.124  1.00  0.00           C  
ATOM   4915  CG2 VAL B 315      -8.580 -14.510  35.314  1.00  0.00           C  
ATOM   4916  H   VAL B 315      -7.397 -12.582  31.658  1.00  0.00           H  
ATOM   4917  HA  VAL B 315      -6.947 -15.075  33.231  1.00  0.00           H  
ATOM   4918  HB  VAL B 315      -7.025 -13.134  34.791  1.00  0.00           H  
ATOM   4919 1HG1 VAL B 315      -9.060 -11.845  35.083  1.00  0.00           H  
ATOM   4920 2HG1 VAL B 315      -8.322 -11.596  33.483  1.00  0.00           H  
ATOM   4921 3HG1 VAL B 315      -9.763 -12.628  33.648  1.00  0.00           H  
ATOM   4922 1HG2 VAL B 315      -8.816 -14.001  36.248  1.00  0.00           H  
ATOM   4923 2HG2 VAL B 315      -9.495 -14.907  34.875  1.00  0.00           H
[truncated: 107,893 more chars]
