# Supplementary material for: Improving de novo protein binder design with deep learning
Source: Nat Commun. 2023 May 6;14:2625. doi: 10.1038/s41467-023-38328-5 (PMC10163288; doi:10.1038/s41467-023-38328-5)
Supplement: Supplementary file 4 — Source Data File [file 41467_2023_38328_MOESM4_ESM.zip › all_data/experimental_structure_agreement/experimentally_determined_structure/FGFR2_experimental.pdb]

HEADER                                            13-MAR-23   XXXX              
EXPDTA    THEORETICAL MODEL                                                     
REMARK 220                                                                      
REMARK 220 EXPERIMENTAL DETAILS                                                 
REMARK 220  EXPERIMENT TYPE                : THEORETICAL MODELLING              
REMARK 220  DATE OF DATA COLLECTION        : 13-MAR-23                          
REMARK 220                                                                      
REMARK 220 REMARK: MODEL GENERATED BY ROSETTA                                   
REMARK 220  VERSION 2019.44+release.5aed75f2e79                                 
SSBOND     CYS B   89    CYS B  147                                       2.03  
ATOM      1  N   GLY A   1      25.119 -48.966 -19.375  1.00  0.00           N  
ATOM      2  CA  GLY A   1      26.210 -48.326 -18.665  1.00  0.00           C  
ATOM      3  C   GLY A   1      26.545 -46.947 -19.200  1.00  0.00           C  
ATOM      4  O   GLY A   1      25.823 -46.402 -20.034  1.00  0.00           O  
ATOM      5 1H   GLY A   1      24.946 -49.867 -18.978  1.00  0.00           H  
ATOM      6 2H   GLY A   1      24.295 -48.404 -19.297  1.00  0.00           H  
ATOM      7 3H   GLY A   1      25.363 -49.068 -20.339  1.00  0.00           H  
ATOM      8 1HA  GLY A   1      25.955 -48.237 -17.609  1.00  0.00           H  
ATOM      9 2HA  GLY A   1      27.101 -48.950 -18.729  1.00  0.00           H  
ATOM     10  N   GLY A   2      27.651 -46.381 -18.715  1.00  0.00           N  
ATOM     11  CA  GLY A   2      28.048 -45.058 -19.167  1.00  0.00           C  
ATOM     12  C   GLY A   2      28.602 -45.061 -20.579  1.00  0.00           C  
ATOM     13  O   GLY A   2      28.303 -44.165 -21.374  1.00  0.00           O  
ATOM     14  H   GLY A   2      28.222 -46.860 -18.033  1.00  0.00           H  
ATOM     15 1HA  GLY A   2      27.190 -44.387 -19.126  1.00  0.00           H  
ATOM     16 2HA  GLY A   2      28.803 -44.655 -18.493  1.00  0.00           H  
ATOM     17  N   GLY A   3      29.414 -46.066 -20.913  1.00  0.00           N  
ATOM     18  CA  GLY A   3      29.990 -46.132 -22.244  1.00  0.00           C  
ATOM     19  C   GLY A   3      28.969 -46.411 -23.328  1.00  0.00           C  
ATOM     20  O   GLY A   3      29.163 -46.020 -24.483  1.00  0.00           O  
ATOM     21  H   GLY A   3      29.636 -46.790 -20.244  1.00  0.00           H  
ATOM     22 1HA  GLY A   3      30.489 -45.190 -22.472  1.00  0.00           H  
ATOM     23 2HA  GLY A   3      30.749 -46.913 -22.273  1.00  0.00           H  
ATOM     24  N   ASP A   4      27.871 -47.087 -22.979  1.00  0.00           N  
ATOM     25  CA  ASP A   4      26.834 -47.369 -23.965  1.00  0.00           C  
ATOM     26  C   ASP A   4      26.053 -46.114 -24.332  1.00  0.00           C  
ATOM     27  O   ASP A   4      25.559 -46.000 -25.460  1.00  0.00           O  
ATOM     28  CB  ASP A   4      25.890 -48.449 -23.439  1.00  0.00           C  
ATOM     29  CG  ASP A   4      26.623 -49.712 -23.029  1.00  0.00           C  
ATOM     30  OD1 ASP A   4      26.974 -49.834 -21.837  1.00  0.00           O  
ATOM     31  OD2 ASP A   4      26.851 -50.580 -23.899  1.00  0.00           O  
ATOM     32  H   ASP A   4      27.748 -47.409 -22.030  1.00  0.00           H  
ATOM     33  HA  ASP A   4      27.312 -47.732 -24.875  1.00  0.00           H  
ATOM     34 1HB  ASP A   4      25.341 -48.065 -22.579  1.00  0.00           H  
ATOM     35 2HB  ASP A   4      25.159 -48.700 -24.208  1.00  0.00           H  
ATOM     36  N   ARG A   5      25.927 -45.169 -23.397  1.00  0.00           N  
ATOM     37  CA  ARG A   5      25.279 -43.900 -23.716  1.00  0.00           C  
ATOM     38  C   ARG A   5      26.093 -43.105 -24.729  1.00  0.00           C  
ATOM     39  O   ARG A   5      25.523 -42.460 -25.618  1.00  0.00           O  
ATOM     40  CB  ARG A   5      25.059 -43.080 -22.447  1.00  0.00           C  
ATOM     41  CG  ARG A   5      23.900 -43.553 -21.597  1.00  0.00           C  
ATOM     42  CD  ARG A   5      23.670 -42.606 -20.439  1.00  0.00           C  
ATOM     43  NE  ARG A   5      24.896 -42.368 -19.689  1.00  0.00           N  
ATOM     44  CZ  ARG A   5      25.127 -42.833 -18.470  1.00  0.00           C  
ATOM     45  NH1 ARG A   5      24.240 -43.585 -17.838  1.00  0.00           N  
ATOM     46  NH2 ARG A   5      26.276 -42.537 -17.869  1.00  0.00           N  
ATOM     47  H   ARG A   5      26.277 -45.321 -22.462  1.00  0.00           H  
ATOM     48  HA  ARG A   5      24.309 -44.111 -24.168  1.00  0.00           H  
ATOM     49 1HB  ARG A   5      25.959 -43.109 -21.835  1.00  0.00           H  
ATOM     50 2HB  ARG A   5      24.878 -42.039 -22.713  1.00  0.00           H  
ATOM     51 1HG  ARG A   5      22.996 -43.594 -22.205  1.00  0.00           H  
ATOM     52 2HG  ARG A   5      24.119 -44.546 -21.204  1.00  0.00           H  
ATOM     53 1HD  ARG A   5      23.308 -41.650 -20.817  1.00  0.00           H  
ATOM     54 2HD  ARG A   5      22.931 -43.032 -19.762  1.00  0.00           H  
ATOM     55  HE  ARG A   5      25.616 -41.811 -20.130  1.00  0.00           H  
ATOM     56 1HH1 ARG A   5      23.364 -43.816 -18.285  1.00  0.00           H  
ATOM     57 2HH1 ARG A   5      24.439 -43.928 -16.909  1.00  0.00           H  
ATOM     58 1HH2 ARG A   5      26.961 -41.963 -18.342  1.00  0.00           H  
ATOM     59 2HH2 ARG A   5      26.464 -42.885 -16.941  1.00  0.00           H  
ATOM     60  N   ARG A   6      27.425 -43.128 -24.605  1.00  0.00           N  
ATOM     61  CA  ARG A   6      28.274 -42.531 -25.631  1.00  0.00           C  
ATOM     62  C   ARG A   6      28.010 -43.158 -26.992  1.00  0.00           C  
ATOM     63  O   ARG A   6      27.728 -42.447 -27.967  1.00  0.00           O  
ATOM     64  CB  ARG A   6      29.744 -42.698 -25.276  1.00  0.00           C  
ATOM     65  CG  ARG A   6      30.221 -41.848 -24.108  1.00  0.00           C  
ATOM     66  CD  ARG A   6      31.645 -42.114 -23.781  1.00  0.00           C  
ATOM     67  NE  ARG A   6      32.105 -41.303 -22.665  1.00  0.00           N  
ATOM     68  CZ  ARG A   6      33.301 -41.443 -22.060  1.00  0.00           C  
ATOM     69  NH1 ARG A   6      34.144 -42.363 -22.474  1.00  0.00           N  
ATOM     70  NH2 ARG A   6      33.627 -40.655 -21.050  1.00  0.00           N  
ATOM     71  H   ARG A   6      27.856 -43.559 -23.800  1.00  0.00           H  
ATOM     72  HA  ARG A   6      28.039 -41.469 -25.700  1.00  0.00           H  
ATOM     73 1HB  ARG A   6      29.942 -43.739 -25.028  1.00  0.00           H  
ATOM     74 2HB  ARG A   6      30.358 -42.444 -26.140  1.00  0.00           H  
ATOM     75 1HG  ARG A   6      30.117 -40.793 -24.360  1.00  0.00           H  
ATOM     76 2HG  ARG A   6      29.619 -42.072 -23.226  1.00  0.00           H  
ATOM     77 1HD  ARG A   6      31.768 -43.163 -23.514  1.00  0.00           H  
ATOM     78 2HD  ARG A   6      32.266 -41.885 -24.647  1.00  0.00           H  
ATOM     79  HE  ARG A   6      31.484 -40.585 -22.318  1.00  0.00           H  
ATOM     80 1HH1 ARG A   6      33.895 -42.965 -23.246  1.00  0.00           H  
ATOM     81 2HH1 ARG A   6      35.040 -42.467 -22.021  1.00  0.00           H  
ATOM     82 1HH2 ARG A   6      32.979 -39.947 -20.732  1.00  0.00           H  
ATOM     83 2HH2 ARG A   6      34.522 -40.759 -20.597  1.00  0.00           H  
ATOM     84  N   LYS A   7      28.080 -44.493 -27.064  1.00  0.00           N  
ATOM     85  CA  LYS A   7      27.838 -45.192 -28.320  1.00  0.00           C  
ATOM     86  C   LYS A   7      26.488 -44.824 -28.925  1.00  0.00           C  
ATOM     87  O   LYS A   7      26.349 -44.793 -30.154  1.00  0.00           O  
ATOM     88  CB  LYS A   7      27.921 -46.705 -28.109  1.00  0.00           C  
ATOM     89  CG  LYS A   7      29.326 -47.226 -27.840  1.00  0.00           C  
ATOM     90  CD  LYS A   7      29.324 -48.733 -27.625  1.00  0.00           C  
ATOM     91  CE  LYS A   7      30.727 -49.255 -27.348  1.00  0.00           C  
ATOM     92  NZ  LYS A   7      30.735 -50.722 -27.100  1.00  0.00           N  
ATOM     93  H   LYS A   7      28.304 -45.029 -26.238  1.00  0.00           H  
ATOM     94  HA  LYS A   7      28.605 -44.894 -29.035  1.00  0.00           H  
ATOM     95 1HB  LYS A   7      27.291 -46.989 -27.266  1.00  0.00           H  
ATOM     96 2HB  LYS A   7      27.537 -47.217 -28.992  1.00  0.00           H  
ATOM     97 1HG  LYS A   7      29.971 -46.989 -28.687  1.00  0.00           H  
ATOM     98 2HG  LYS A   7      29.730 -46.742 -26.952  1.00  0.00           H  
ATOM     99 1HD  LYS A   7      28.680 -48.979 -26.780  1.00  0.00           H  
ATOM    100 2HD  LYS A   7      28.932 -49.226 -28.514  1.00  0.00           H  
ATOM    101 1HE  LYS A   7      31.369 -49.039 -28.201  1.00  0.00           H  
ATOM    102 2HE  LYS A   7      31.137 -48.749 -26.475  1.00  0.00           H  
ATOM    103 1HZ  LYS A   7      31.681 -51.028 -26.920  1.00  0.00           H  
ATOM    104 2HZ  LYS A   7      30.156 -50.931 -26.298  1.00  0.00           H  
ATOM    105 3HZ  LYS A   7      30.374 -51.203 -27.911  1.00  0.00           H  
ATOM    106  N   GLU A   8      25.488 -44.539 -28.090  1.00  0.00           N  
ATOM    107  CA  GLU A   8      24.198 -44.108 -28.616  1.00  0.00           C  
ATOM    108  C   GLU A   8      24.273 -42.688 -29.165  1.00  0.00           C  
ATOM    109  O   GLU A   8      23.669 -42.385 -30.201  1.00  0.00           O  
ATOM    110  CB  GLU A   8      23.125 -44.189 -27.528  1.00  0.00           C  
ATOM    111  CG  GLU A   8      21.723 -43.829 -28.000  1.00  0.00           C  
ATOM    112  CD  GLU A   8      21.195 -44.776 -29.040  1.00  0.00           C  
ATOM    113  OE1 GLU A   8      21.715 -45.860 -29.148  1.00  0.00           O  
ATOM    114  OE2 GLU A   8      20.269 -44.415 -29.728  1.00  0.00           O  
ATOM    115  H   GLU A   8      25.610 -44.617 -27.090  1.00  0.00           H  
ATOM    116  HA  GLU A   8      23.926 -44.763 -29.444  1.00  0.00           H  
ATOM    117 1HB  GLU A   8      23.092 -45.201 -27.124  1.00  0.00           H  
ATOM    118 2HB  GLU A   8      23.385 -43.518 -26.710  1.00  0.00           H  
ATOM    119 1HG  GLU A   8      21.050 -43.836 -27.143  1.00  0.00           H  
ATOM    120 2HG  GLU A   8      21.737 -42.819 -28.408  1.00  0.00           H  
ATOM    121  N   MET A   9      25.019 -41.808 -28.492  1.00  0.00           N  
ATOM    122  CA  MET A   9      25.133 -40.423 -28.942  1.00  0.00           C  
ATOM    123  C   MET A   9      25.849 -40.335 -30.283  1.00  0.00           C  
ATOM    124  O   MET A   9      25.399 -39.631 -31.195  1.00  0.00           O  
ATOM    125  CB  MET A   9      25.868 -39.590 -27.894  1.00  0.00           C  
ATOM    126  CG  MET A   9      25.098 -39.384 -26.615  1.00  0.00           C  
ATOM    127  SD  MET A   9      26.011 -38.355 -25.459  1.00  0.00           S  
ATOM    128  CE  MET A   9      24.855 -38.328 -24.103  1.00  0.00           C  
ATOM    129  H   MET A   9      25.514 -42.097 -27.660  1.00  0.00           H  
ATOM    130  HA  MET A   9      24.130 -40.018 -29.073  1.00  0.00           H  
ATOM    131 1HB  MET A   9      26.812 -40.072 -27.643  1.00  0.00           H  
ATOM    132 2HB  MET A   9      26.101 -38.608 -28.308  1.00  0.00           H  
ATOM    133 1HG  MET A   9      24.143 -38.909 -26.838  1.00  0.00           H  
ATOM    134 2HG  MET A   9      24.898 -40.350 -26.151  1.00  0.00           H  
ATOM    135 1HE  MET A   9      25.263 -37.728 -23.289  1.00  0.00           H  
ATOM    136 2HE  MET A   9      23.912 -37.894 -24.437  1.00  0.00           H  
ATOM    137 3HE  MET A   9      24.682 -39.346 -23.752  1.00  0.00           H  
ATOM    138  N   ASP A  10      26.982 -41.032 -30.416  1.00  0.00           N  
ATOM    139  CA  ASP A  10      27.683 -41.049 -31.697  1.00  0.00           C  
ATOM    140  C   ASP A  10      26.802 -41.575 -32.823  1.00  0.00           C  
ATOM    141  O   ASP A  10      26.980 -41.180 -33.980  1.00  0.00           O  
ATOM    142  CB  ASP A  10      28.975 -41.866 -31.597  1.00  0.00           C  
ATOM    143  CG  ASP A  10      30.019 -41.201 -30.713  1.00  0.00           C  
ATOM    144  OD1 ASP A  10      30.992 -40.642 -31.272  1.00  0.00           O  
ATOM    145  OD2 ASP A  10      29.875 -41.218 -29.470  1.00  0.00           O  
ATOM    146  H   ASP A  10      27.365 -41.551 -29.639  1.00  0.00           H  
ATOM    147  HA  ASP A  10      27.941 -40.024 -31.964  1.00  0.00           H  
ATOM    148 1HB  ASP A  10      28.751 -42.854 -31.194  1.00  0.00           H  
ATOM    149 2HB  ASP A  10      29.395 -42.006 -32.593  1.00  0.00           H  
ATOM    150  N   LYS A  11      25.859 -42.467 -32.515  1.00  0.00           N  
ATOM    151  CA  LYS A  11      24.917 -42.910 -33.538  1.00  0.00           C  
ATOM    152  C   LYS A  11      23.971 -41.783 -33.937  1.00  0.00           C  
ATOM    153  O   LYS A  11      23.658 -41.619 -35.122  1.00  0.00           O  
ATOM    154  CB  LYS A  11      24.119 -44.118 -33.045  1.00  0.00           C  
ATOM    155  CG  LYS A  11      24.932 -45.400 -32.918  1.00  0.00           C  
ATOM    156  CD  LYS A  11      24.075 -46.549 -32.407  1.00  0.00           C  
ATOM    157  CE  LYS A  11      24.888 -47.828 -32.271  1.00  0.00           C  
ATOM    158  NZ  LYS A  11      24.073 -48.950 -31.732  1.00  0.00           N  
ATOM    159  H   LYS A  11      25.784 -42.844 -31.581  1.00  0.00           H  
ATOM    160  HA  LYS A  11      25.481 -43.195 -34.427  1.00  0.00           H  
ATOM    161 1HB  LYS A  11      23.689 -43.896 -32.068  1.00  0.00           H  
ATOM    162 2HB  LYS A  11      23.293 -44.312 -33.730  1.00  0.00           H  
ATOM    163 1HG  LYS A  11      25.342 -45.669 -33.892  1.00  0.00           H  
ATOM    164 2HG  LYS A  11      25.759 -45.239 -32.227  1.00  0.00           H  
ATOM    165 1HD  LYS A  11      23.659 -46.287 -31.433  1.00  0.00           H  
ATOM    166 2HD  LYS A  11      23.252 -46.725 -33.099  1.00  0.00           H  
ATOM    167 1HE  LYS A  11      25.280 -48.114 -33.245  1.00  0.00           H  
ATOM    168 2HE  LYS A  11      25.730 -47.654 -31.601  1.00  0.00           H  
ATOM    169 1HZ  LYS A  11      24.647 -49.778 -31.657  1.00  0.00           H  
ATOM    170 2HZ  LYS A  11      23.719 -48.702 -30.819  1.00  0.00           H  
ATOM    171 3HZ  LYS A  11      23.299 -49.134 -32.355  1.00  0.00           H  
ATOM    172  N   VAL A  12      23.501 -41.000 -32.962  1.00  0.00           N  
ATOM    173  CA  VAL A  12      22.651 -39.856 -33.276  1.00  0.00           C  
ATOM    174  C   VAL A  12      23.438 -38.799 -34.042  1.00  0.00           C  
ATOM    175  O   VAL A  12      22.923 -38.184 -34.984  1.00  0.00           O  
ATOM    176  CB  VAL A  12      22.031 -39.279 -31.990  1.00  0.00           C  
ATOM    177  CG1 VAL A  12      21.003 -38.213 -32.327  1.00  0.00           C  
ATOM    178  CG2 VAL A  12      21.390 -40.385 -31.171  1.00  0.00           C  
ATOM    179  H   VAL A  12      23.730 -41.193 -31.997  1.00  0.00           H  
ATOM    180  HA  VAL A  12      21.847 -40.192 -33.931  1.00  0.00           H  
ATOM    181  HB  VAL A  12      22.815 -38.803 -31.401  1.00  0.00           H  
ATOM    182 1HG1 VAL A  12      20.575 -37.816 -31.406  1.00  0.00           H  
ATOM    183 2HG1 VAL A  12      21.483 -37.406 -32.881  1.00  0.00           H  
ATOM    184 3HG1 VAL A  12      20.211 -38.650 -32.935  1.00  0.00           H  
ATOM    185 1HG2 VAL A  12      20.957 -39.962 -30.265  1.00  0.00           H  
ATOM    186 2HG2 VAL A  12      20.607 -40.865 -31.758  1.00  0.00           H  
ATOM    187 3HG2 VAL A  12      22.146 -41.123 -30.901  1.00  0.00           H  
ATOM    188  N   TYR A  13      24.694 -38.572 -33.654  1.00  0.00           N  
ATOM    189  CA  TYR A  13      25.523 -37.596 -34.354  1.00  0.00           C  
ATOM    190  C   TYR A  13      25.804 -38.041 -35.784  1.00  0.00           C  
ATOM    191  O   TYR A  13      25.693 -37.245 -36.725  1.00  0.00           O  
ATOM    192  CB  TYR A  13      26.830 -37.373 -33.591  1.00  0.00           C  
ATOM    193  CG  TYR A  13      27.847 -36.535 -34.337  1.00  0.00           C  
ATOM    194  CD1 TYR A  13      27.802 -35.148 -34.290  1.00  0.00           C  
ATOM    195  CD2 TYR A  13      28.857 -37.132 -35.082  1.00  0.00           C  
ATOM    196  CE1 TYR A  13      28.730 -34.379 -34.968  1.00  0.00           C  
ATOM    197  CE2 TYR A  13      29.788 -36.372 -35.764  1.00  0.00           C  
ATOM    198  CZ  TYR A  13      29.720 -34.997 -35.703  1.00  0.00           C  
ATOM    199  OH  TYR A  13      30.646 -34.237 -36.380  1.00  0.00           O  
ATOM    200  H   TYR A  13      25.083 -39.076 -32.870  1.00  0.00           H  
ATOM    201  HA  TYR A  13      24.979 -36.652 -34.404  1.00  0.00           H  
ATOM    202 1HB  TYR A  13      26.618 -36.880 -32.641  1.00  0.00           H  
ATOM    203 2HB  TYR A  13      27.288 -38.335 -33.364  1.00  0.00           H  
ATOM    204  HD1 TYR A  13      27.026 -34.647 -33.711  1.00  0.00           H  
ATOM    205  HD2 TYR A  13      28.924 -38.219 -35.137  1.00  0.00           H  
ATOM    206  HE1 TYR A  13      28.677 -33.292 -34.918  1.00  0.00           H  
ATOM    207  HE2 TYR A  13      30.570 -36.861 -36.346  1.00  0.00           H  
ATOM    208  HH  TYR A  13      31.260 -34.816 -36.838  1.00  0.00           H  
ATOM    209  N   ARG A  14      26.174 -39.311 -35.966  1.00  0.00           N  
ATOM    210  CA  ARG A  14      26.484 -39.807 -37.303  1.00  0.00           C  
ATOM    211  C   ARG A  14      25.248 -39.813 -38.193  1.00  0.00           C  
ATOM    212  O   ARG A  14      25.338 -39.520 -39.391  1.00  0.00           O  
ATOM    213  CB  ARG A  14      27.059 -41.214 -37.231  1.00  0.00           C  
ATOM    214  CG  ARG A  14      28.457 -41.305 -36.641  1.00  0.00           C  
ATOM    215  CD  ARG A  14      28.927 -42.711 -36.555  1.00  0.00           C  
ATOM    216  NE  ARG A  14      30.264 -42.803 -35.991  1.00  0.00           N  
ATOM    217  CZ  ARG A  14      30.885 -43.957 -35.679  1.00  0.00           C  
ATOM    218  NH1 ARG A  14      30.278 -45.106 -35.881  1.00  0.00           N  
ATOM    219  NH2 ARG A  14      32.104 -43.934 -35.169  1.00  0.00           N  
ATOM    220  H   ARG A  14      26.243 -39.941 -35.179  1.00  0.00           H  
ATOM    221  HA  ARG A  14      27.211 -39.136 -37.761  1.00  0.00           H  
ATOM    222 1HB  ARG A  14      26.405 -41.843 -36.629  1.00  0.00           H  
ATOM    223 2HB  ARG A  14      27.095 -41.644 -38.233  1.00  0.00           H  
ATOM    224 1HG  ARG A  14      29.154 -40.748 -37.268  1.00  0.00           H  
ATOM    225 2HG  ARG A  14      28.456 -40.881 -35.636  1.00  0.00           H  
ATOM    226 1HD  ARG A  14      28.249 -43.283 -35.921  1.00  0.00           H  
ATOM    227 2HD  ARG A  14      28.947 -43.149 -37.552  1.00  0.00           H  
ATOM    228  HE  ARG A  14      30.762 -41.940 -35.821  1.00  0.00           H  
ATOM    229 1HH1 ARG A  14      29.346 -45.123 -36.271  1.00  0.00           H  
ATOM    230 2HH1 ARG A  14      30.744 -45.970 -35.647  1.00  0.00           H  
ATOM    231 1HH2 ARG A  14      32.570 -43.051 -35.013  1.00  0.00           H  
ATOM    232 2HH2 ARG A  14      32.569 -44.799 -34.935  1.00  0.00           H  
ATOM    233  N   THR A  15      24.084 -40.142 -37.628  1.00  0.00           N  
ATOM    234  CA  THR A  15      22.856 -40.124 -38.416  1.00  0.00           C  
ATOM    235  C   THR A  15      22.448 -38.699 -38.764  1.00  0.00           C  
ATOM    236  O   THR A  15      22.031 -38.427 -39.896  1.00  0.00           O  
ATOM    237  CB  THR A  15      21.729 -40.831 -37.663  1.00  0.00           C  
ATOM    238  OG1 THR A  15      22.267 -41.925 -36.910  1.00  0.00           O  
ATOM    239  CG2 THR A  15      20.687 -41.355 -38.639  1.00  0.00           C  
ATOM    240  H   THR A  15      24.040 -40.406 -36.654  1.00  0.00           H  
ATOM    241  HA  THR A  15      23.037 -40.654 -39.351  1.00  0.00           H  
ATOM    242  HB  THR A  15      21.256 -40.131 -36.975  1.00  0.00           H  
ATOM    243  HG1 THR A  15      23.217 -41.970 -37.046  1.00  0.00           H  
ATOM    244 1HG2 THR A  15      19.891 -41.855 -38.088  1.00  0.00           H  
ATOM    245 2HG2 THR A  15      20.269 -40.523 -39.206  1.00  0.00           H  
ATOM    246 3HG2 THR A  15      21.153 -42.062 -39.324  1.00  0.00           H  
ATOM    247  N   ALA A  16      22.558 -37.777 -37.804  1.00  0.00           N  
ATOM    248  CA  ALA A  16      22.232 -36.382 -38.082  1.00  0.00           C  
ATOM    249  C   ALA A  16      23.174 -35.795 -39.124  1.00  0.00           C  
ATOM    250  O   ALA A  16      22.736 -35.085 -40.036  1.00  0.00           O  
ATOM    251  CB  ALA A  16      22.279 -35.563 -36.793  1.00  0.00           C  
ATOM    252  H   ALA A  16      22.867 -38.035 -36.878  1.00  0.00           H  
ATOM    253  HA  ALA A  16      21.222 -36.345 -38.489  1.00  0.00           H  
ATOM    254 1HB  ALA A  16      22.034 -34.524 -37.013  1.00  0.00           H  
ATOM    255 2HB  ALA A  16      21.557 -35.963 -36.081  1.00  0.00           H  
ATOM    256 3HB  ALA A  16      23.279 -35.617 -36.364  1.00  0.00           H  
ATOM    257  N   PHE A  17      24.472 -36.091 -39.010  1.00  0.00           N  
ATOM    258  CA  PHE A  17      25.444 -35.582 -39.973  1.00  0.00           C  
ATOM    259  C   PHE A  17      25.095 -36.009 -41.394  1.00  0.00           C  
ATOM    260  O   PHE A  17      25.184 -35.206 -42.331  1.00  0.00           O  
ATOM    261  CB  PHE A  17      26.848 -36.062 -39.599  1.00  0.00           C  
ATOM    262  CG  PHE A  17      27.955 -35.245 -40.207  1.00  0.00           C  
ATOM    263  CD1 PHE A  17      28.335 -35.438 -41.526  1.00  0.00           C  
ATOM    264  CD2 PHE A  17      28.621 -34.291 -39.456  1.00  0.00           C  
ATOM    265  CE1 PHE A  17      29.354 -34.691 -42.086  1.00  0.00           C  
ATOM    266  CE2 PHE A  17      29.641 -33.540 -40.010  1.00  0.00           C  
ATOM    267  CZ  PHE A  17      30.008 -33.740 -41.327  1.00  0.00           C  
ATOM    268  H   PHE A  17      24.792 -36.674 -38.250  1.00  0.00           H  
ATOM    269  HA  PHE A  17      25.423 -34.492 -39.943  1.00  0.00           H  
ATOM    270 1HB  PHE A  17      26.964 -36.037 -38.516  1.00  0.00           H  
ATOM    271 2HB  PHE A  17      26.976 -37.096 -39.918  1.00  0.00           H  
ATOM    272  HD1 PHE A  17      27.819 -36.190 -42.124  1.00  0.00           H  
ATOM    273  HD2 PHE A  17      28.331 -34.134 -38.416  1.00  0.00           H  
ATOM    274  HE1 PHE A  17      29.640 -34.853 -43.125  1.00  0.00           H  
ATOM    275  HE2 PHE A  17      30.157 -32.791 -39.409  1.00  0.00           H  
ATOM    276  HZ  PHE A  17      30.812 -33.150 -41.765  1.00  0.00           H  
ATOM    277  N   LYS A  18      24.691 -37.269 -41.573  1.00  0.00           N  
ATOM    278  CA  LYS A  18      24.354 -37.752 -42.907  1.00  0.00           C  
ATOM    279  C   LYS A  18      23.096 -37.088 -43.449  1.00  0.00           C  
ATOM    280  O   LYS A  18      22.977 -36.890 -44.664  1.00  0.00           O  
ATOM    281  CB  LYS A  18      24.177 -39.271 -42.893  1.00  0.00           C  
ATOM    282  CG  LYS A  18      25.468 -40.053 -42.687  1.00  0.00           C  
ATOM    283  CD  LYS A  18      25.210 -41.552 -42.679  1.00  0.00           C  
ATOM    284  CE  LYS A  18      26.498 -42.335 -42.471  1.00  0.00           C  
ATOM    285  NZ  LYS A  18      26.257 -43.803 -42.425  1.00  0.00           N  
ATOM    286  H   LYS A  18      24.615 -37.899 -40.788  1.00  0.00           H  
ATOM    287  HA  LYS A  18      25.170 -37.497 -43.584  1.00  0.00           H  
ATOM    288 1HB  LYS A  18      23.486 -39.550 -42.097  1.00  0.00           H  
ATOM    289 2HB  LYS A  18      23.737 -39.595 -43.837  1.00  0.00           H  
ATOM    290 1HG  LYS A  18      26.168 -39.817 -43.488  1.00  0.00           H  
ATOM    291 2HG  LYS A  18      25.919 -39.766 -41.737  1.00  0.00           H  
ATOM    292 1HD  LYS A  18      24.512 -41.798 -41.878  1.00  0.00           H  
ATOM    293 2HD  LYS A  18      24.765 -41.850 -43.629  1.00  0.00           H  
ATOM    294 1HE  LYS A  18      27.191 -42.118 -43.283  1.00  0.00           H  
ATOM    295 2HE  LYS A  18      26.964 -42.027 -41.535  1.00  0.00           H  
ATOM    296 1HZ  LYS A  18      27.133 -44.285 -42.285  1.00  0.00           H  
ATOM    297 2HZ  LYS A  18      25.630 -44.018 -41.662  1.00  0.00           H  
ATOM    298 3HZ  LYS A  18      25.843 -44.104 -43.296  1.00  0.00           H  
ATOM    299  N   ARG A  19      22.151 -36.733 -42.574  1.00  0.00           N  
ATOM    300  CA  ARG A  19      20.913 -36.116 -43.039  1.00  0.00           C  
ATOM    301  C   ARG A  19      21.126 -34.657 -43.424  1.00  0.00           C  
ATOM    302  O   ARG A  19      20.599 -34.197 -44.443  1.00  0.00           O  
ATOM    303  CB  ARG A  19      19.828 -36.236 -41.968  1.00  0.00           C  
ATOM    304  CG  ARG A  19      19.404 -37.664 -41.663  1.00  0.00           C  
ATOM    305  CD  ARG A  19      17.889 -37.782 -41.580  1.00  0.00           C  
ATOM    306  NE  ARG A  19      17.461 -38.524 -40.400  1.00  0.00           N  
ATOM    307  CZ  ARG A  19      17.305 -39.840 -40.356  1.00  0.00           C  
ATOM    308  NH1 ARG A  19      17.534 -40.598 -41.416  1.00  0.00           N  
ATOM    309  NH2 ARG A  19      16.909 -40.409 -39.221  1.00  0.00           N  
ATOM    310  H   ARG A  19      22.283 -36.887 -41.585  1.00  0.00           H  
ATOM    311  HA  ARG A  19      20.581 -36.640 -43.935  1.00  0.00           H  
ATOM    312 1HB  ARG A  19      20.181 -35.786 -41.041  1.00  0.00           H  
ATOM    313 2HB  ARG A  19      18.943 -35.684 -42.283  1.00  0.00           H  
ATOM    314 1HG  ARG A  19      19.762 -38.326 -42.452  1.00  0.00           H  
ATOM    315 2HG  ARG A  19      19.830 -37.974 -40.708  1.00  0.00           H  
ATOM    316 1HD  ARG A  19      17.449 -36.786 -41.533  1.00  0.00           H  
ATOM    317 2HD  ARG A  19      17.516 -38.302 -42.461  1.00  0.00           H  
ATOM    318  HE  ARG A  19      17.270 -37.998 -39.558  1.00  0.00           H  
ATOM    319 1HH1 ARG A  19      17.835 -40.176 -42.283  1.00  0.00           H  
ATOM    320 2HH1 ARG A  19      17.408 -41.598 -41.358  1.00  0.00           H  
ATOM    321 1HH2 ARG A  19      16.731 -39.839 -38.405  1.00  0.00           H  
ATOM    322 2HH2 ARG A  19      16.787 -41.410 -39.174  1.00  0.00           H  
ATOM    323  N   ILE A  20      21.893 -33.912 -42.622  1.00  0.00           N  
ATOM    324  CA  ILE A  20      22.141 -32.503 -42.924  1.00  0.00           C  
ATOM    325  C   ILE A  20      22.871 -32.360 -44.254  1.00  0.00           C  
ATOM    326  O   ILE A  20      22.557 -31.473 -45.058  1.00  0.00           O  
ATOM    327  CB  ILE A  20      22.922 -31.835 -41.777  1.00  0.00           C  
ATOM    328  CG1 ILE A  20      22.225 -32.083 -40.436  1.00  0.00           C  
ATOM    329  CG2 ILE A  20      23.092 -30.344 -42.045  1.00  0.00           C  
ATOM    330  CD1 ILE A  20      22.517 -31.040 -39.376  1.00  0.00           C  
ATOM    331  H   ILE A  20      22.309 -34.319 -41.797  1.00  0.00           H  
ATOM    332  HA  ILE A  20      21.182 -31.999 -43.032  1.00  0.00           H  
ATOM    333  HB  ILE A  20      23.907 -32.294 -41.692  1.00  0.00           H  
ATOM    334 1HG1 ILE A  20      21.147 -32.115 -40.587  1.00  0.00           H  
ATOM    335 2HG1 ILE A  20      22.528 -33.054 -40.042  1.00  0.00           H  
ATOM    336 1HG2 ILE A  20      23.645 -29.888 -41.224  1.00  0.00           H  
ATOM    337 2HG2 ILE A  20      23.640 -30.202 -42.975  1.00  0.00           H  
ATOM    338 3HG2 ILE A  20      22.111 -29.875 -42.126  1.00  0.00           H  
ATOM    339 1HD1 ILE A  20      21.984 -31.294 -38.459  1.00  0.00           H  
ATOM    340 2HD1 ILE A  20      23.589 -31.013 -39.177  1.00  0.00           H  
ATOM    341 3HD1 ILE A  20      22.189 -30.063 -39.727  1.00  0.00           H  
ATOM    342  N   THR A  21      23.850 -33.229 -44.510  1.00  0.00           N  
ATOM    343  CA  THR A  21      24.599 -33.155 -45.759  1.00  0.00           C  
ATOM    344  C   THR A  21      23.804 -33.679 -46.948  1.00  0.00           C  
ATOM    345  O   THR A  21      24.097 -33.300 -48.087  1.00  0.00           O  
ATOM    346  CB  THR A  21      25.911 -33.931 -45.638  1.00  0.00           C  
ATOM    347  OG1 THR A  21      25.654 -35.225 -45.080  1.00  0.00           O  
ATOM    348  CG2 THR A  21      26.891 -33.185 -44.745  1.00  0.00           C  
ATOM    349  H   THR A  21      24.082 -33.948 -43.839  1.00  0.00           H  
ATOM    350  HA  THR A  21      24.829 -32.109 -45.963  1.00  0.00           H  
ATOM    351  HB  THR A  21      26.352 -34.057 -46.627  1.00  0.00           H  
ATOM    352  HG1 THR A  21      24.714 -35.317 -44.906  1.00  0.00           H  
ATOM    353 1HG2 THR A  21      27.819 -33.751 -44.671  1.00  0.00           H  
ATOM    354 2HG2 THR A  21      27.098 -32.204 -45.172  1.00  0.00           H  
ATOM    355 3HG2 THR A  21      26.459 -33.065 -43.752  1.00  0.00           H  
ATOM    356  N   SER A  22      22.808 -34.535 -46.714  1.00  0.00           N  
ATOM    357  CA  SER A  22      22.034 -35.095 -47.817  1.00  0.00           C  
ATOM    358  C   SER A  22      21.005 -34.099 -48.340  1.00  0.00           C  
ATOM    359  O   SER A  22      20.892 -33.892 -49.553  1.00  0.00           O  
ATOM    360  CB  SER A  22      21.350 -36.390 -47.376  1.00  0.00           C  
ATOM    361  OG  SER A  22      20.139 -36.121 -46.689  1.00  0.00           O  
ATOM    362  H   SER A  22      22.581 -34.804 -45.767  1.00  0.00           H  
ATOM    363  HA  SER A  22      22.715 -35.319 -48.639  1.00  0.00           H  
ATOM    364 1HB  SER A  22      21.145 -37.008 -48.249  1.00  0.00           H  
ATOM    365 2HB  SER A  22      22.020 -36.952 -46.727  1.00  0.00           H  
ATOM    366  HG  SER A  22      20.051 -35.165 -46.673  1.00  0.00           H  
ATOM    367  N   THR A  23      20.249 -33.477 -47.444  1.00  0.00           N  
ATOM    368  CA  THR A  23      19.210 -32.545 -47.869  1.00  0.00           C  
ATOM    369  C   THR A  23      19.813 -31.172 -48.138  1.00  0.00           C  
ATOM    370  O   THR A  23      20.526 -30.634 -47.287  1.00  0.00           O  
ATOM    371  CB  THR A  23      18.115 -32.425 -46.810  1.00  0.00           C  
ATOM    372  OG1 THR A  23      18.470 -31.407 -45.865  1.00  0.00           O  
ATOM    373  CG2 THR A  23      17.916 -33.747 -46.085  1.00  0.00           C  
ATOM    374  H   THR A  23      20.387 -33.644 -46.457  1.00  0.00           H  
ATOM    375  HA  THR A  23      18.760 -32.923 -48.787  1.00  0.00           H  
ATOM    376  HB  THR A  23      17.178 -32.137 -47.286  1.00  0.00           H  
ATOM    377  HG1 THR A  23      19.318 -31.027 -46.108  1.00  0.00           H  
ATOM    378 1HG2 THR A  23      17.132 -33.637 -45.336  1.00  0.00           H  
ATOM    379 2HG2 THR A  23      17.628 -34.516 -46.802  1.00  0.00           H  
ATOM    380 3HG2 THR A  23      18.845 -34.037 -45.596  1.00  0.00           H  
ATOM    381  N   PRO A  24      19.555 -30.578 -49.309  1.00  0.00           N  
ATOM    382  CA  PRO A  24      19.946 -29.183 -49.538  1.00  0.00           C  
ATOM    383  C   PRO A  24      18.980 -28.173 -48.941  1.00  0.00           C  
ATOM    384  O   PRO A  24      19.249 -26.969 -49.009  1.00  0.00           O  
ATOM    385  CB  PRO A  24      19.968 -29.087 -51.069  1.00  0.00           C  
ATOM    386  CG  PRO A  24      18.941 -30.076 -51.515  1.00  0.00           C  
ATOM    387  CD  PRO A  24      18.911 -31.183 -50.488  1.00  0.00           C  
ATOM    388  HA  PRO A  24      20.948 -29.014 -49.116  1.00  0.00           H  
ATOM    389 1HB  PRO A  24      19.735 -28.059 -51.385  1.00  0.00           H  
ATOM    390 2HB  PRO A  24      20.975 -29.319 -51.446  1.00  0.00           H  
ATOM    391 1HG  PRO A  24      17.959 -29.589 -51.605  1.00  0.00           H  
ATOM    392 2HG  PRO A  24      19.196 -30.464 -52.512  1.00  0.00           H  
ATOM    393 1HD  PRO A  24      17.868 -31.461 -50.278  1.00  0.00           H  
ATOM    394 2HD  PRO A  24      19.475 -32.049 -50.865  1.00  0.00           H  
ATOM    395  N   ASP A  25      17.874 -28.633 -48.360  1.00  0.00           N  
ATOM    396  CA  ASP A  25      16.879 -27.754 -47.756  1.00  0.00           C  
ATOM    397  C   ASP A  25      17.365 -27.317 -46.379  1.00  0.00           C  
ATOM    398  O   ASP A  25      17.546 -28.152 -45.488  1.00  0.00           O  
ATOM    399  CB  ASP A  25      15.537 -28.479 -47.654  1.00  0.00           C  
ATOM    400  CG  ASP A  25      14.434 -27.621 -47.043  1.00  0.00           C  
ATOM    401  OD1 ASP A  25      14.701 -26.484 -46.599  1.00  0.00           O  
ATOM    402  OD2 ASP A  25      13.283 -28.102 -46.989  1.00  0.00           O  
ATOM    403  H   ASP A  25      17.725 -29.632 -48.340  1.00  0.00           H  
ATOM    404  HA  ASP A  25      16.760 -26.877 -48.393  1.00  0.00           H  
ATOM    405 1HB  ASP A  25      15.218 -28.796 -48.647  1.00  0.00           H  
ATOM    406 2HB  ASP A  25      15.654 -29.376 -47.046  1.00  0.00           H  
ATOM    407  N   LYS A  26      17.558 -26.007 -46.202  1.00  0.00           N  
ATOM    408  CA  LYS A  26      18.001 -25.492 -44.910  1.00  0.00           C  
ATOM    409  C   LYS A  26      16.951 -25.722 -43.830  1.00  0.00           C  
ATOM    410  O   LYS A  26      17.293 -25.996 -42.673  1.00  0.00           O  
ATOM    411  CB  LYS A  26      18.330 -24.002 -45.013  1.00  0.00           C  
ATOM    412  CG  LYS A  26      19.584 -23.688 -45.818  1.00  0.00           C  
ATOM    413  CD  LYS A  26      19.835 -22.189 -45.887  1.00  0.00           C  
ATOM    414  CE  LYS A  26      21.085 -21.874 -46.697  1.00  0.00           C  
ATOM    415  NZ  LYS A  26      21.322 -20.409 -46.806  1.00  0.00           N  
ATOM    416  H   LYS A  26      17.399 -25.360 -46.961  1.00  0.00           H  
ATOM    417  HA  LYS A  26      18.899 -26.034 -44.611  1.00  0.00           H  
ATOM    418 1HB  LYS A  26      17.494 -23.476 -45.476  1.00  0.00           H  
ATOM    419 2HB  LYS A  26      18.462 -23.589 -44.012  1.00  0.00           H  
ATOM    420 1HG  LYS A  26      20.445 -24.171 -45.354  1.00  0.00           H  
ATOM    421 2HG  LYS A  26      19.473 -24.077 -46.830  1.00  0.00           H  
ATOM    422 1HD  LYS A  26      18.979 -21.697 -46.350  1.00  0.00           H  
ATOM    423 2HD  LYS A  26      19.958 -21.794 -44.879  1.00  0.00           H  
ATOM    424 1HE  LYS A  26      21.950 -22.335 -46.224  1.00  0.00           H  
ATOM    425 2HE  LYS A  26      20.982 -22.288 -47.700  1.00  0.00           H  
ATOM    426 1HZ  LYS A  26      22.157 -20.242 -47.349  1.00  0.00           H  
ATOM    427 2HZ  LYS A  26      20.532 -19.972 -47.260  1.00  0.00           H  
ATOM    428 3HZ  LYS A  26      21.437 -20.016 -45.883  1.00  0.00           H  
ATOM    429  N   GLU A  27      15.668 -25.614 -44.185  1.00  0.00           N  
ATOM    430  CA  GLU A  27      14.612 -25.872 -43.212  1.00  0.00           C  
ATOM    431  C   GLU A  27      14.597 -27.336 -42.794  1.00  0.00           C  
ATOM    432  O   GLU A  27      14.330 -27.653 -41.628  1.00  0.00           O  
ATOM    433  CB  GLU A  27      13.256 -25.459 -43.784  1.00  0.00           C  
ATOM    434  CG  GLU A  27      13.231 -24.057 -44.371  1.00  0.00           C  
ATOM    435  CD  GLU A  27      13.751 -23.010 -43.404  1.00  0.00           C  
ATOM    436  OE1 GLU A  27      14.692 -22.275 -43.771  1.00  0.00           O  
ATOM    437  OE2 GLU A  27      13.219 -22.923 -42.278  1.00  0.00           O  
ATOM    438  H   GLU A  27      15.416 -25.353 -45.128  1.00  0.00           H  
ATOM    439  HA  GLU A  27      14.812 -25.279 -42.319  1.00  0.00           H  
ATOM    440 1HB  GLU A  27      12.963 -26.158 -44.568  1.00  0.00           H  
ATOM    441 2HB  GLU A  27      12.500 -25.510 -43.001  1.00  0.00           H  
ATOM    442 1HG  GLU A  27      13.842 -24.041 -45.273  1.00  0.00           H  
ATOM    443 2HG  GLU A  27      12.208 -23.811 -44.654  1.00  0.00           H  
ATOM    444  N   LYS A  28      14.883 -28.244 -43.730  1.00  0.00           N  
ATOM    445  CA  LYS A  28      14.984 -29.655 -43.379  1.00  0.00           C  
ATOM    446  C   LYS A  28      16.200 -29.924 -42.502  1.00  0.00           C  
ATOM    447  O   LYS A  28      16.158 -30.814 -41.644  1.00  0.00           O  
ATOM    448  CB  LYS A  28      15.047 -30.516 -44.641  1.00  0.00           C  
ATOM    449  CG  LYS A  28      15.064 -32.016 -44.379  1.00  0.00           C  
ATOM    450  CD  LYS A  28      13.752 -32.486 -43.770  1.00  0.00           C  
ATOM    451  CE  LYS A  28      13.728 -33.999 -43.604  1.00  0.00           C  
ATOM    452  NZ  LYS A  28      12.464 -34.470 -42.976  1.00  0.00           N  
ATOM    453  H   LYS A  28      15.032 -27.964 -44.689  1.00  0.00           H  
ATOM    454  HA  LYS A  28      14.099 -29.933 -42.805  1.00  0.00           H  
ATOM    455 1HB  LYS A  28      14.186 -30.297 -45.274  1.00  0.00           H  
ATOM    456 2HB  LYS A  28      15.943 -30.265 -45.209  1.00  0.00           H  
ATOM    457 1HG  LYS A  28      15.231 -32.548 -45.317  1.00  0.00           H  
ATOM    458 2HG  LYS A  28      15.879 -32.257 -43.696  1.00  0.00           H  
ATOM    459 1HD  LYS A  28      13.615 -32.019 -42.794  1.00  0.00           H  
ATOM    460 2HD  LYS A  28      12.925 -32.189 -44.415  1.00  0.00           H  
ATOM    461 1HE  LYS A  28      13.835 -34.474 -44.578  1.00  0.00           H  
ATOM    462 2HE  LYS A  28      14.566 -34.309 -42.979  1.00  0.00           H  
ATOM    463 1HZ  LYS A  28      12.488 -35.475 -42.882  1.00  0.00           H  
ATOM    464 2HZ  LYS A  28      12.364 -34.049 -42.062  1.00  0.00           H  
ATOM    465 3HZ  LYS A  28      11.681 -34.205 -43.555  1.00  0.00           H  
ATOM    466  N   ARG A  29      17.285 -29.171 -42.697  1.00  0.00           N  
ATOM    467  CA  ARG A  29      18.446 -29.314 -41.824  1.00  0.00           C  
ATOM    468  C   ARG A  29      18.122 -28.877 -40.402  1.00  0.00           C  
ATOM    469  O   ARG A  29      18.565 -29.510 -39.437  1.00  0.00           O  
ATOM    470  CB  ARG A  29      19.627 -28.511 -42.371  1.00  0.00           C  
ATOM    471  CG  ARG A  29      20.014 -28.853 -43.798  1.00  0.00           C  
ATOM    472  CD  ARG A  29      21.128 -27.950 -44.303  1.00  0.00           C  
ATOM    473  NE  ARG A  29      21.754 -28.473 -45.511  1.00  0.00           N  
ATOM    474  CZ  ARG A  29      22.861 -27.983 -46.053  1.00  0.00           C  
ATOM    475  NH1 ARG A  29      23.497 -26.955 -45.516  1.00  0.00           N  
ATOM    476  NH2 ARG A  29      23.336 -28.532 -47.167  1.00  0.00           N  
ATOM    477  H   ARG A  29      17.314 -28.496 -43.448  1.00  0.00           H  
ATOM    478  HA  ARG A  29      18.726 -30.367 -41.790  1.00  0.00           H  
ATOM    479 1HB  ARG A  29      19.392 -27.448 -42.335  1.00  0.00           H  
ATOM    480 2HB  ARG A  29      20.501 -28.674 -41.740  1.00  0.00           H  
ATOM    481 1HG  ARG A  29      20.359 -29.886 -43.844  1.00  0.00           H  
ATOM    482 2HG  ARG A  29      19.148 -28.731 -44.449  1.00  0.00           H  
ATOM    483 1HD  ARG A  29      20.722 -26.965 -44.531  1.00  0.00           H  
ATOM    484 2HD  ARG A  29      21.897 -27.857 -43.536  1.00  0.00           H  
ATOM    485  HE  ARG A  29      21.314 -29.262 -45.965  1.00  0.00           H  
ATOM    486 1HH1 ARG A  29      23.141 -26.525 -44.674  1.00  0.00           H  
ATOM    487 2HH1 ARG A  29      24.338 -26.600 -45.948  1.00  0.00           H  
ATOM    488 1HH2 ARG A  29      22.854 -29.313 -47.591  1.00  0.00           H  
ATOM    489 2HH2 ARG A  29      24.177 -28.169 -47.590  1.00  0.00           H  
ATOM    490  N   LYS A  30      17.353 -27.795 -40.254  1.00  0.00           N  
ATOM    491  CA  LYS A  30      16.992 -27.324 -38.921  1.00  0.00           C  
ATOM    492  C   LYS A  30      16.142 -28.346 -38.178  1.00  0.00           C  
ATOM    493  O   LYS A  30      16.256 -28.474 -36.954  1.00  0.00           O  
ATOM    494  CB  LYS A  30      16.249 -25.990 -39.009  1.00  0.00           C  
ATOM    495  CG  LYS A  30      17.115 -24.814 -39.440  1.00  0.00           C  
ATOM    496  CD  LYS A  30      16.370 -23.496 -39.293  1.00  0.00           C  
ATOM    497  CE  LYS A  30      15.281 -23.355 -40.346  1.00  0.00           C  
ATOM    498  NZ  LYS A  30      14.613 -22.027 -40.281  1.00  0.00           N  
ATOM    499  H   LYS A  30      17.014 -27.292 -41.062  1.00  0.00           H  
ATOM    500  HA  LYS A  30      17.907 -27.182 -38.345  1.00  0.00           H  
ATOM    501 1HB  LYS A  30      15.427 -26.078 -39.720  1.00  0.00           H  
ATOM    502 2HB  LYS A  30      15.816 -25.749 -38.038  1.00  0.00           H  
ATOM    503 1HG  LYS A  30      18.017 -24.783 -38.827  1.00  0.00           H  
ATOM    504 2HG  LYS A  30      17.410 -24.941 -40.481  1.00  0.00           H  
ATOM    505 1HD  LYS A  30      15.916 -23.443 -38.303  1.00  0.00           H  
ATOM    506 2HD  LYS A  30      17.072 -22.668 -39.397  1.00  0.00           H  
ATOM    507 1HE  LYS A  30      15.714 -23.481 -41.337  1.00  0.00           H  
ATOM    508 2HE  LYS A  30      14.531 -24.132 -40.200  1.00  0.00           H  
ATOM    509 1HZ  LYS A  30      13.898 -21.973 -40.993  1.00  0.00           H  
ATOM    510 2HZ  LYS A  30      14.190 -21.906 -39.371  1.00  0.00           H  
ATOM    511 3HZ  LYS A  30      15.295 -21.298 -40.434  1.00  0.00           H  
ATOM    512  N   GLU A  31      15.291 -29.083 -38.896  1.00  0.00           N  
ATOM    513  CA  GLU A  31      14.487 -30.117 -38.254  1.00  0.00           C  
ATOM    514  C   GLU A  31      15.347 -31.283 -37.785  1.00  0.00           C  
ATOM    515  O   GLU A  31      15.054 -31.889 -36.748  1.00  0.00           O  
ATOM    516  CB  GLU A  31      13.408 -30.623 -39.214  1.00  0.00           C  
ATOM    517  CG  GLU A  31      12.323 -29.605 -39.534  1.00  0.00           C  
ATOM    518  CD  GLU A  31      11.298 -30.127 -40.502  1.00  0.00           C  
ATOM    519  OE1 GLU A  31      11.469 -31.219 -40.987  1.00  0.00           O  
ATOM    520  OE2 GLU A  31      10.343 -29.432 -40.757  1.00  0.00           O  
ATOM    521  H   GLU A  31      15.196 -28.932 -39.890  1.00  0.00           H  
ATOM    522  HA  GLU A  31      14.012 -29.688 -37.371  1.00  0.00           H  
ATOM    523 1HB  GLU A  31      13.870 -30.927 -40.153  1.00  0.00           H  
ATOM    524 2HB  GLU A  31      12.925 -31.503 -38.787  1.00  0.00           H  
ATOM    525 1HG  GLU A  31      11.821 -29.321 -38.609  1.00  0.00           H  
ATOM    526 2HG  GLU A  31      12.789 -28.713 -39.951  1.00  0.00           H  
ATOM    527  N   VAL A  32      16.403 -31.614 -38.531  1.00  0.00           N  
ATOM    528  CA  VAL A  32      17.317 -32.665 -38.097  1.00  0.00           C  
ATOM    529  C   VAL A  32      18.056 -32.235 -36.836  1.00  0.00           C  
ATOM    530  O   VAL A  32      18.277 -33.039 -35.922  1.00  0.00           O  
ATOM    531  CB  VAL A  32      18.290 -33.027 -39.235  1.00  0.00           C  
ATOM    532  CG1 VAL A  32      19.490 -33.794 -38.697  1.00  0.00           C  
ATOM    533  CG2 VAL A  32      17.572 -33.828 -40.310  1.00  0.00           C  
ATOM    534  H   VAL A  32      16.579 -31.139 -39.405  1.00  0.00           H  
ATOM    535  HA  VAL A  32      16.732 -33.549 -37.841  1.00  0.00           H  
ATOM    536  HB  VAL A  32      18.682 -32.108 -39.672  1.00  0.00           H  
ATOM    537 1HG1 VAL A  32      20.164 -34.039 -39.519  1.00  0.00           H  
ATOM    538 2HG1 VAL A  32      20.017 -33.180 -37.967  1.00  0.00           H  
ATOM    539 3HG1 VAL A  32      19.150 -34.714 -38.221  1.00  0.00           H  
ATOM    540 1HG2 VAL A  32      18.272 -34.076 -41.107  1.00  0.00           H  
ATOM    541 2HG2 VAL A  32      17.176 -34.746 -39.876  1.00  0.00           H  
ATOM    542 3HG2 VAL A  32      16.752 -33.236 -40.718  1.00  0.00           H  
ATOM    543  N   VAL A  33      18.438 -30.958 -36.761  1.00  0.00           N  
ATOM    544  CA  VAL A  33      19.085 -30.444 -35.557  1.00  0.00           C  
ATOM    545  C   VAL A  33      18.128 -30.503 -34.374  1.00  0.00           C  
ATOM    546  O   VAL A  33      18.523 -30.842 -33.252  1.00  0.00           O  
ATOM    547  CB  VAL A  33      19.604 -29.014 -35.799  1.00  0.00           C  
ATOM    548  CG1 VAL A  33      20.161 -28.421 -34.514  1.00  0.00           C  
ATOM    549  CG2 VAL A  33      20.659 -29.009 -36.894  1.00  0.00           C  
ATOM    550  H   VAL A  33      18.282 -30.334 -37.540  1.00  0.00           H  
ATOM    551  HA  VAL A  33      19.932 -31.088 -35.317  1.00  0.00           H  
ATOM    552  HB  VAL A  33      18.770 -28.381 -36.101  1.00  0.00           H  
ATOM    553 1HG1 VAL A  33      20.522 -27.410 -34.706  1.00  0.00           H  
ATOM    554 2HG1 VAL A  33      19.376 -28.388 -33.759  1.00  0.00           H  
ATOM    555 3HG1 VAL A  33      20.985 -29.038 -34.156  1.00  0.00           H  
ATOM    556 1HG2 VAL A  33      21.014 -27.991 -37.052  1.00  0.00           H  
ATOM    557 2HG2 VAL A  33      21.495 -29.643 -36.597  1.00  0.00           H  
ATOM    558 3HG2 VAL A  33      20.225 -29.390 -37.819  1.00  0.00           H  
ATOM    559  N   LYS A  34      16.851 -30.189 -34.608  1.00  0.00           N  
ATOM    560  CA  LYS A  34      15.873 -30.214 -33.525  1.00  0.00           C  
ATOM    561  C   LYS A  34      15.634 -31.634 -33.025  1.00  0.00           C  
ATOM    562  O   LYS A  34      15.511 -31.858 -31.815  1.00  0.00           O  
ATOM    563  CB  LYS A  34      14.554 -29.590 -33.982  1.00  0.00           C  
ATOM    564  CG  LYS A  34      14.612 -28.083 -34.196  1.00  0.00           C  
ATOM    565  CD  LYS A  34      13.271 -27.539 -34.666  1.00  0.00           C  
ATOM    566  CE  LYS A  34      13.329 -26.035 -34.889  1.00  0.00           C  
ATOM    567  NZ  LYS A  34      12.036 -25.496 -35.389  1.00  0.00           N  
ATOM    568  H   LYS A  34      16.550 -29.931 -35.537  1.00  0.00           H  
ATOM    569  HA  LYS A  34      16.268 -29.635 -32.689  1.00  0.00           H  
ATOM    570 1HB  LYS A  34      14.239 -30.049 -34.919  1.00  0.00           H  
ATOM    571 2HB  LYS A  34      13.779 -29.793 -33.242  1.00  0.00           H  
ATOM    572 1HG  LYS A  34      14.885 -27.593 -33.260  1.00  0.00           H  
ATOM    573 2HG  LYS A  34      15.370 -27.850 -34.942  1.00  0.00           H  
ATOM    574 1HD  LYS A  34      12.988 -28.026 -35.601  1.00  0.00           H  
ATOM    575 2HD  LYS A  34      12.508 -27.757 -33.919  1.00  0.00           H  
ATOM    576 1HE  LYS A  34      13.579 -25.539 -33.953  1.00  0.00           H  
ATOM    577 2HE  LYS A  34      14.109 -25.805 -35.615  1.00  0.00           H  
ATOM    578 1HZ  LYS A  34      12.116 -24.498 -35.524  1.00  0.00           H  
ATOM    579 2HZ  LYS A  34      11.804 -25.937 -36.268  1.00  0.00           H  
ATOM    580 3HZ  LYS A  34      11.308 -25.686 -34.715  1.00  0.00           H  
ATOM    581  N   GLU A  35      15.565 -32.604 -33.939  1.00  0.00           N  
ATOM    582  CA  GLU A  35      15.366 -33.990 -33.527  1.00  0.00           C  
ATOM    583  C   GLU A  35      16.574 -34.518 -32.764  1.00  0.00           C  
ATOM    584  O   GLU A  35      16.421 -35.174 -31.727  1.00  0.00           O  
ATOM    585  CB  GLU A  35      15.095 -34.875 -34.745  1.00  0.00           C  
ATOM    586  CG  GLU A  35      13.751 -34.627 -35.416  1.00  0.00           C  
ATOM    587  CD  GLU A  35      13.553 -35.457 -36.654  1.00  0.00           C  
ATOM    588  OE1 GLU A  35      14.469 -36.142 -37.040  1.00  0.00           O  
ATOM    589  OE2 GLU A  35      12.483 -35.406 -37.214  1.00  0.00           O  
ATOM    590  H   GLU A  35      15.650 -32.390 -34.923  1.00  0.00           H  
ATOM    591  HA  GLU A  35      14.510 -34.031 -32.853  1.00  0.00           H  
ATOM    592 1HB  GLU A  35      15.875 -34.718 -35.490  1.00  0.00           H  
ATOM    593 2HB  GLU A  35      15.131 -35.924 -34.449  1.00  0.00           H  
ATOM    594 1HG  GLU A  35      12.955 -34.855 -34.708  1.00  0.00           H  
ATOM    595 2HG  GLU A  35      13.677 -33.572 -35.677  1.00  0.00           H  
ATOM    596  N   ALA A  36      17.782 -34.241 -33.259  1.00  0.00           N  
ATOM    597  CA  ALA A  36      18.983 -34.678 -32.557  1.00  0.00           C  
ATOM    598  C   ALA A  36      19.145 -33.962 -31.223  1.00  0.00           C  
ATOM    599  O   ALA A  36      19.666 -34.549 -30.268  1.00  0.00           O  
ATOM    600  CB  ALA A  36      20.217 -34.459 -33.432  1.00  0.00           C  
ATOM    601  H   ALA A  36      17.877 -33.727 -34.123  1.00  0.00           H  
ATOM    602  HA  ALA A  36      18.883 -35.743 -32.346  1.00  0.00           H  
ATOM    603 1HB  ALA A  36      21.107 -34.789 -32.896  1.00  0.00           H  
ATOM    604 2HB  ALA A  36      20.116 -35.031 -34.354  1.00  0.00           H  
ATOM    605 3HB  ALA A  36      20.310 -33.401 -33.671  1.00  0.00           H  
ATOM    606  N   THR A  37      18.704 -32.705 -31.135  1.00  0.00           N  
ATOM    607  CA  THR A  37      18.803 -31.969 -29.878  1.00  0.00           C  
ATOM    608  C   THR A  37      17.999 -32.653 -28.780  1.00  0.00           C  
ATOM    609  O   THR A  37      18.508 -32.893 -27.679  1.00  0.00           O  
ATOM    610  CB  THR A  37      18.330 -30.527 -30.069  1.00  0.00           C  
ATOM    611  OG1 THR A  37      19.189 -29.858 -30.999  1.00  0.00           O  
ATOM    612  CG2 THR A  37      18.347 -29.781 -28.743  1.00  0.00           C  
ATOM    613  H   THR A  37      18.297 -32.251 -31.940  1.00  0.00           H  
ATOM    614  HA  THR A  37      19.848 -31.956 -29.566  1.00  0.00           H  
ATOM    615  HB  THR A  37      17.316 -30.527 -30.467  1.00  0.00           H  
ATOM    616  HG1 THR A  37      19.872 -30.464 -31.296  1.00  0.00           H  
ATOM    617 1HG2 THR A  37      18.007 -28.757 -28.897  1.00  0.00           H  
ATOM    618 2HG2 THR A  37      17.685 -30.281 -28.036  1.00  0.00           H  
ATOM    619 3HG2 THR A  37      19.361 -29.770 -28.345  1.00  0.00           H  
ATOM    620  N   GLU A  38      16.738 -32.984 -29.066  1.00  0.00           N  
ATOM    621  CA  GLU A  38      15.914 -33.673 -28.079  1.00  0.00           C  
ATOM    622  C   GLU A  38      16.444 -35.071 -27.786  1.00  0.00           C  
ATOM    623  O   GLU A  38      16.230 -35.599 -26.689  1.00  0.00           O  
ATOM    624  CB  GLU A  38      14.465 -33.760 -28.564  1.00  0.00           C  
ATOM    625  CG  GLU A  38      13.491 -34.320 -27.538  1.00  0.00           C  
ATOM    626  CD  GLU A  38      12.062 -34.274 -28.002  1.00  0.00           C  
ATOM    627  OE1 GLU A  38      11.825 -33.806 -29.089  1.00  0.00           O  
ATOM    628  OE2 GLU A  38      11.206 -34.708 -27.267  1.00  0.00           O  
ATOM    629  H   GLU A  38      16.342 -32.761 -29.968  1.00  0.00           H  
ATOM    630  HA  GLU A  38      15.948 -33.110 -27.146  1.00  0.00           H  
ATOM    631 1HB  GLU A  38      14.117 -32.767 -28.849  1.00  0.00           H  
ATOM    632 2HB  GLU A  38      14.416 -34.391 -29.451  1.00  0.00           H  
ATOM    633 1HG  GLU A  38      13.759 -35.355 -27.325  1.00  0.00           H  
ATOM    634 2HG  GLU A  38      13.587 -33.752 -26.613  1.00  0.00           H  
ATOM    635  N   GLN A  39      17.139 -35.682 -28.748  1.00  0.00           N  
ATOM    636  CA  GLN A  39      17.693 -37.013 -28.530  1.00  0.00           C  
ATOM    637  C   GLN A  39      18.924 -36.957 -27.633  1.00  0.00           C  
ATOM    638  O   GLN A  39      19.040 -37.727 -26.673  1.00  0.00           O  
ATOM    639  CB  GLN A  39      18.036 -37.666 -29.871  1.00  0.00           C  
ATOM    640  CG  GLN A  39      16.852 -38.286 -30.595  1.00  0.00           C  
ATOM    641  CD  GLN A  39      17.266 -39.029 -31.852  1.00  0.00           C  
ATOM    642  OE1 GLN A  39      17.515 -38.421 -32.893  1.00  0.00           O  
ATOM    643  NE2 GLN A  39      17.343 -40.352 -31.759  1.00  0.00           N  
ATOM    644  H   GLN A  39      17.288 -35.227 -29.637  1.00  0.00           H  
ATOM    645  HA  GLN A  39      16.943 -37.621 -28.024  1.00  0.00           H  
ATOM    646 1HB  GLN A  39      18.479 -36.923 -30.534  1.00  0.00           H  
ATOM    647 2HB  GLN A  39      18.777 -38.450 -29.715  1.00  0.00           H  
ATOM    648 1HG  GLN A  39      16.360 -38.993 -29.927  1.00  0.00           H  
ATOM    649 2HG  GLN A  39      16.158 -37.495 -30.879  1.00  0.00           H  
ATOM    650 1HE2 GLN A  39      17.611 -40.895 -32.556  1.00  0.00           H  
ATOM    651 2HE2 GLN A  39      17.133 -40.806 -30.893  1.00  0.00           H  
ATOM    652  N   LEU A  40      19.853 -36.043 -27.927  1.00  0.00           N  
ATOM    653  CA  LEU A  40      21.120 -36.015 -27.201  1.00  0.00           C  
ATOM    654  C   LEU A  40      20.935 -35.570 -25.755  1.00  0.00           C  
ATOM    655  O   LEU A  40      21.599 -36.093 -24.852  1.00  0.00           O  
ATOM    656  CB  LEU A  40      22.118 -35.106 -27.920  1.00  0.00           C  
ATOM    657  CG  LEU A  40      22.521 -35.527 -29.336  1.00  0.00           C  
ATOM    658  CD1 LEU A  40      23.475 -34.516 -29.953  1.00  0.00           C  
ATOM    659  CD2 LEU A  40      23.140 -36.916 -29.323  1.00  0.00           C  
ATOM    660  H   LEU A  40      19.688 -35.362 -28.655  1.00  0.00           H  
ATOM    661  HA  LEU A  40      21.524 -37.026 -27.171  1.00  0.00           H  
ATOM    662 1HB  LEU A  40      21.692 -34.106 -27.987  1.00  0.00           H  
ATOM    663 2HB  LEU A  40      23.029 -35.051 -27.325  1.00  0.00           H  
ATOM    664  HG  LEU A  40      21.639 -35.539 -29.977  1.00  0.00           H  
ATOM    665 1HD1 LEU A  40      23.746 -34.838 -30.959  1.00  0.00           H  
ATOM    666 2HD1 LEU A  40      22.990 -33.541 -30.004  1.00  0.00           H  
ATOM    667 3HD1 LEU A  40      24.374 -34.443 -29.341  1.00  0.00           H  
ATOM    668 1HD2 LEU A  40      23.420 -37.199 -30.338  1.00  0.00           H  
ATOM    669 2HD2 LEU A  40      24.027 -36.913 -28.689  1.00  0.00           H  
ATOM    670 3HD2 LEU A  40      22.418 -37.633 -28.932  1.00  0.00           H  
ATOM    671  N   ARG A  41      20.042 -34.606 -25.511  1.00  0.00           N  
ATOM    672  CA  ARG A  41      19.869 -34.104 -24.151  1.00  0.00           C  
ATOM    673  C   ARG A  41      19.207 -35.135 -23.247  1.00  0.00           C  
ATOM    674  O   ARG A  41      19.460 -35.148 -22.037  1.00  0.00           O  
ATOM    675  CB  ARG A  41      19.058 -32.806 -24.160  1.00  0.00           C  
ATOM    676  CG  ARG A  41      17.637 -32.952 -24.679  1.00  0.00           C  
ATOM    677  CD  ARG A  41      16.873 -31.641 -24.585  1.00  0.00           C  
ATOM    678  NE  ARG A  41      16.289 -31.446 -23.264  1.00  0.00           N  
ATOM    679  CZ  ARG A  41      14.991 -31.310 -23.031  1.00  0.00           C  
ATOM    680  NH1 ARG A  41      14.105 -31.340 -24.014  1.00  0.00           N  
ATOM    681  NH2 ARG A  41      14.570 -31.144 -21.780  1.00  0.00           N  
ATOM    682  H   ARG A  41      19.481 -34.216 -26.255  1.00  0.00           H  
ATOM    683  HA  ARG A  41      20.854 -33.897 -23.731  1.00  0.00           H  
ATOM    684 1HB  ARG A  41      19.003 -32.405 -23.149  1.00  0.00           H  
ATOM    685 2HB  ARG A  41      19.564 -32.065 -24.779  1.00  0.00           H  
ATOM    686 1HG  ARG A  41      17.661 -33.263 -25.724  1.00  0.00           H  
ATOM    687 2HG  ARG A  41      17.109 -33.702 -24.089  1.00  0.00           H  
ATOM    688 1HD  ARG A  41      17.550 -30.811 -24.785  1.00  0.00           H  
ATOM    689 2HD  ARG A  41      16.067 -31.636 -25.318  1.00  0.00           H  
ATOM    690  HE  ARG A  41      16.918 -31.412 -22.472  1.00  0.00           H  
ATOM    691 1HH1 ARG A  41      14.413 -31.469 -24.968  1.00  0.00           H  
ATOM    692 2HH1 ARG A  41      13.122 -31.234 -23.811  1.00  0.00           H  
ATOM    693 1HH2 ARG A  41      15.237 -31.123 -21.021  1.00  0.00           H  
ATOM    694 2HH2 ARG A  41      13.585 -31.039 -21.589  1.00  0.00           H  
ATOM    695  N   ARG A  42      18.363 -36.004 -23.808  1.00  0.00           N  
ATOM    696  CA  ARG A  42      17.728 -37.038 -22.999  1.00  0.00           C  
ATOM    697  C   ARG A  42      18.705 -38.152 -22.649  1.00  0.00           C  
ATOM    698  O   ARG A  42      18.558 -38.800 -21.606  1.00  0.00           O  
ATOM    699  CB  ARG A  42      16.533 -37.630 -23.732  1.00  0.00           C  
ATOM    700  CG  ARG A  42      15.347 -36.692 -23.884  1.00  0.00           C  
ATOM    701  CD  ARG A  42      14.209 -37.353 -24.572  1.00  0.00           C  
ATOM    702  NE  ARG A  42      13.103 -36.435 -24.797  1.00  0.00           N  
ATOM    703  CZ  ARG A  42      12.155 -36.143 -23.886  1.00  0.00           C  
ATOM    704  NH1 ARG A  42      12.190 -36.703 -22.697  1.00  0.00           N  
ATOM    705  NH2 ARG A  42      11.188 -35.293 -24.187  1.00  0.00           N  
ATOM    706  H   ARG A  42      18.156 -35.955 -24.795  1.00  0.00           H  
ATOM    707  HA  ARG A  42      17.396 -36.589 -22.062  1.00  0.00           H  
ATOM    708 1HB  ARG A  42      16.837 -37.942 -24.730  1.00  0.00           H  
ATOM    709 2HB  ARG A  42      16.186 -38.518 -23.204  1.00  0.00           H  
ATOM    710 1HG  ARG A  42      15.011 -36.368 -22.899  1.00  0.00           H  
ATOM    711 2HG  ARG A  42      15.644 -35.822 -24.471  1.00  0.00           H  
ATOM    712 1HD  ARG A  42      14.538 -37.732 -25.539  1.00  0.00           H  
ATOM    713 2HD  ARG A  42      13.846 -38.180 -23.963  1.00  0.00           H  
ATOM    714  HE  ARG A  42      13.043 -35.984 -25.700  1.00  0.00           H  
ATOM    715 1HH1 ARG A  42      12.928 -37.353 -22.467  1.00  0.00           H  
ATOM    716 2HH1 ARG A  42      11.478 -36.484 -22.015  1.00  0.00           H  
ATOM    717 1HH2 ARG A  42      11.161 -34.862 -25.101  1.00  0.00           H  
ATOM    718 2HH2 ARG A  42      10.478 -35.074 -23.505  1.00  0.00           H  
ATOM    719  N   ILE A  43      19.705 -38.388 -23.500  1.00  0.00           N  
ATOM    720  CA  ILE A  43      20.691 -39.424 -23.214  1.00  0.00           C  
ATOM    721  C   ILE A  43      21.725 -38.928 -22.208  1.00  0.00           C  
ATOM    722  O   ILE A  43      22.229 -39.712 -21.394  1.00  0.00           O  
ATOM    723  CB  ILE A  43      21.354 -39.900 -24.520  1.00  0.00           C  
ATOM    724  CG1 ILE A  43      20.301 -40.421 -25.499  1.00  0.00           C  
ATOM    725  CG2 ILE A  43      22.368 -40.998 -24.244  1.00  0.00           C  
ATOM    726  CD1 ILE A  43      20.776 -40.466 -26.938  1.00  0.00           C  
ATOM    727  H   ILE A  43      19.789 -37.851 -24.351  1.00  0.00           H  
ATOM    728  HA  ILE A  43      20.181 -40.268 -22.751  1.00  0.00           H  
ATOM    729  HB  ILE A  43      21.865 -39.063 -24.995  1.00  0.00           H  
ATOM    730 1HG1 ILE A  43      19.998 -41.426 -25.207  1.00  0.00           H  
ATOM    731 2HG1 ILE A  43      19.415 -39.787 -25.452  1.00  0.00           H  
ATOM    732 1HG2 ILE A  43      22.822 -41.318 -25.182  1.00  0.00           H  
ATOM    733 2HG2 ILE A  43      23.142 -40.619 -23.577  1.00  0.00           H  
ATOM    734 3HG2 ILE A  43      21.868 -41.846 -23.775  1.00  0.00           H  
ATOM    735 1HD1 ILE A  43      19.976 -40.845 -27.574  1.00  0.00           H  
ATOM    736 2HD1 ILE A  43      21.052 -39.462 -27.262  1.00  0.00           H  
ATOM    737 3HD1 ILE A  43      21.641 -41.123 -27.015  1.00  0.00           H  
ATOM    738  N   ALA A  44      22.043 -37.635 -22.226  1.00  0.00           N  
ATOM    739  CA  ALA A  44      23.072 -37.097 -21.345  1.00  0.00           C  
ATOM    740  C   ALA A  44      22.617 -37.133 -19.892  1.00  0.00           C  
ATOM    741  O   ALA A  44      21.499 -36.722 -19.567  1.00  0.00           O  
ATOM    742  CB  ALA A  44      23.425 -35.669 -21.756  1.00  0.00           C  
ATOM    743  H   ALA A  44      21.564 -37.012 -22.861  1.00  0.00           H  
ATOM    744  HA  ALA A  44      23.960 -37.723 -21.439  1.00  0.00           H  
ATOM    745 1HB  ALA A  44      24.195 -35.278 -21.090  1.00  0.00           H  
ATOM    746 2HB  ALA A  44      23.797 -35.667 -22.781  1.00  0.00           H  
ATOM    747 3HB  ALA A  44      22.537 -35.042 -21.691  1.00  0.00           H  
ATOM    748  N   LYS A  45      23.495 -37.623 -19.016  1.00  0.00           N  
ATOM    749  CA  LYS A  45      23.203 -37.745 -17.595  1.00  0.00           C  
ATOM    750  C   LYS A  45      24.193 -37.020 -16.695  1.00  0.00           C  
ATOM    751  O   LYS A  45      23.776 -36.461 -15.678  1.00  0.00           O  
ATOM    752  CB  LYS A  45      23.150 -39.223 -17.205  1.00  0.00           C  
ATOM    753  CG  LYS A  45      22.081 -40.028 -17.934  1.00  0.00           C  
ATOM    754  CD  LYS A  45      20.685 -39.532 -17.588  1.00  0.00           C  
ATOM    755  CE  LYS A  45      19.614 -40.391 -18.244  1.00  0.00           C  
ATOM    756  NZ  LYS A  45      18.243 -39.893 -17.948  1.00  0.00           N  
ATOM    757  H   LYS A  45      24.397 -37.919 -19.360  1.00  0.00           H  
ATOM    758  HA  LYS A  45      22.227 -37.299 -17.403  1.00  0.00           H  
ATOM    759 1HB  LYS A  45      24.115 -39.688 -17.408  1.00  0.00           H  
ATOM    760 2HB  LYS A  45      22.963 -39.311 -16.135  1.00  0.00           H  
ATOM    761 1HG  LYS A  45      22.232 -39.942 -19.010  1.00  0.00           H  
ATOM    762 2HG  LYS A  45      22.164 -41.078 -17.655  1.00  0.00           H  
ATOM    763 1HD  LYS A  45      20.547 -39.557 -16.507  1.00  0.00           H  
ATOM    764 2HD  LYS A  45      20.570 -38.503 -17.928  1.00  0.00           H  
ATOM    765 1HE  LYS A  45      19.761 -40.394 -19.323  1.00  0.00           H  
ATOM    766 2HE  LYS A  45      19.700 -41.416 -17.886  1.00  0.00           H  
ATOM    767 1HZ  LYS A  45      17.563 -40.489 -18.400  1.00  0.00           H  
ATOM    768 2HZ  LYS A  45      18.089 -39.904 -16.950  1.00  0.00           H  
ATOM    769 3HZ  LYS A  45      18.145 -38.949 -18.294  1.00  0.00           H  
ATOM    770  N   ASP A  46      25.480 -37.012 -17.028  1.00  0.00           N  
ATOM    771  CA  ASP A  46      26.480 -36.314 -16.230  1.00  0.00           C  
ATOM    772  C   ASP A  46      27.070 -35.161 -17.045  1.00  0.00           C  
ATOM    773  O   ASP A  46      26.606 -34.846 -18.144  1.00  0.00           O  
ATOM    774  CB  ASP A  46      27.555 -37.287 -15.736  1.00  0.00           C  
ATOM    775  CG  ASP A  46      28.402 -37.844 -16.858  1.00  0.00           C  
ATOM    776  OD1 ASP A  46      27.935 -37.851 -18.012  1.00  0.00           O  
ATOM    777  OD2 ASP A  46      29.538 -38.287 -16.583  1.00  0.00           O  
ATOM    778  H   ASP A  46      25.771 -37.505 -17.860  1.00  0.00           H  
ATOM    779  HA  ASP A  46      25.986 -35.875 -15.363  1.00  0.00           H  
ATOM    780 1HB  ASP A  46      28.207 -36.779 -15.025  1.00  0.00           H  
ATOM    781 2HB  ASP A  46      27.081 -38.117 -15.211  1.00  0.00           H  
ATOM    782  N   GLU A  47      28.113 -34.536 -16.494  1.00  0.00           N  
ATOM    783  CA  GLU A  47      28.601 -33.274 -17.041  1.00  0.00           C  
ATOM    784  C   GLU A  47      29.269 -33.460 -18.400  1.00  0.00           C  
ATOM    785  O   GLU A  47      29.077 -32.641 -19.307  1.00  0.00           O  
ATOM    786  CB  GLU A  47      29.567 -32.618 -16.053  1.00  0.00           C  
ATOM    787  CG  GLU A  47      30.508 -31.600 -16.675  1.00  0.00           C  
ATOM    788  CD  GLU A  47      31.110 -30.661 -15.649  1.00  0.00           C  
ATOM    789  OE1 GLU A  47      30.339 -30.003 -14.919  1.00  0.00           O  
ATOM    790  OE2 GLU A  47      32.354 -30.580 -15.570  1.00  0.00           O  
ATOM    791  H   GLU A  47      28.575 -34.935 -15.689  1.00  0.00           H  
ATOM    792  HA  GLU A  47      27.749 -32.611 -17.196  1.00  0.00           H  
ATOM    793 1HB  GLU A  47      29.000 -32.114 -15.270  1.00  0.00           H  
ATOM    794 2HB  GLU A  47      30.175 -33.386 -15.574  1.00  0.00           H  
ATOM    795 1HG  GLU A  47      31.312 -32.129 -17.187  1.00  0.00           H  
ATOM    796 2HG  GLU A  47      29.961 -31.021 -17.418  1.00  0.00           H  
ATOM    797  N   GLU A  48      30.051 -34.530 -18.567  1.00  0.00           N  
ATOM    798  CA  GLU A  48      30.864 -34.658 -19.773  1.00  0.00           C  
ATOM    799  C   GLU A  48      30.016 -34.981 -20.998  1.00  0.00           C  
ATOM    800  O   GLU A  48      30.303 -34.493 -22.097  1.00  0.00           O  
ATOM    801  CB  GLU A  48      31.951 -35.712 -19.567  1.00  0.00           C  
ATOM    802  CG  GLU A  48      33.055 -35.275 -18.611  1.00  0.00           C  
ATOM    803  CD  GLU A  48      33.712 -33.968 -19.026  1.00  0.00           C  
ATOM    804  OE1 GLU A  48      34.090 -33.181 -18.131  1.00  0.00           O  
ATOM    805  OE2 GLU A  48      33.859 -33.730 -20.244  1.00  0.00           O  
ATOM    806  H   GLU A  48      30.090 -35.258 -17.868  1.00  0.00           H  
ATOM    807  HA  GLU A  48      31.340 -33.697 -19.973  1.00  0.00           H  
ATOM    808 1HB  GLU A  48      31.503 -36.625 -19.176  1.00  0.00           H  
ATOM    809 2HB  GLU A  48      32.407 -35.956 -20.526  1.00  0.00           H  
ATOM    810 1HG  GLU A  48      32.632 -35.156 -17.614  1.00  0.00           H  
ATOM    811 2HG  GLU A  48      33.811 -36.058 -18.563  1.00  0.00           H  
ATOM    812  N   GLU A  49      28.974 -35.803 -20.843  1.00  0.00           N  
ATOM    813  CA  GLU A  49      28.084 -36.035 -21.976  1.00  0.00           C  
ATOM    814  C   GLU A  49      27.270 -34.787 -22.295  1.00  0.00           C  
ATOM    815  O   GLU A  49      27.019 -34.488 -23.469  1.00  0.00           O  
ATOM    816  CB  GLU A  49      27.154 -37.220 -21.717  1.00  0.00           C  
ATOM    817  CG  GLU A  49      27.777 -38.416 -21.027  1.00  0.00           C  
ATOM    818  CD  GLU A  49      26.742 -39.273 -20.319  1.00  0.00           C  
ATOM    819  OE1 GLU A  49      25.809 -38.707 -19.710  1.00  0.00           O  
ATOM    820  OE2 GLU A  49      26.858 -40.515 -20.373  1.00  0.00           O  
ATOM    821  H   GLU A  49      28.785 -36.267 -19.966  1.00  0.00           H  
ATOM    822  HA  GLU A  49      28.692 -36.263 -22.852  1.00  0.00           H  
ATOM    823 1HB  GLU A  49      26.316 -36.897 -21.099  1.00  0.00           H  
ATOM    824 2HB  GLU A  49      26.745 -37.575 -22.663  1.00  0.00           H  
ATOM    825 1HG  GLU A  49      28.296 -39.021 -21.770  1.00  0.00           H  
ATOM    826 2HG  GLU A  49      28.514 -38.063 -20.307  1.00  0.00           H  
ATOM    827  N   LYS A  50      26.845 -34.051 -21.265  1.00  0.00           N  
ATOM    828  CA  LYS A  50      26.153 -32.787 -21.499  1.00  0.00           C  
ATOM    829  C   LYS A  50      27.048 -31.809 -22.248  1.00  0.00           C  
ATOM    830  O   LYS A  50      26.590 -31.103 -23.155  1.00  0.00           O  
ATOM    831  CB  LYS A  50      25.692 -32.184 -20.173  1.00  0.00           C  
ATOM    832  CG  LYS A  50      24.447 -32.828 -19.591  1.00  0.00           C  
ATOM    833  CD  LYS A  50      24.006 -32.113 -18.324  1.00  0.00           C  
ATOM    834  CE  LYS A  50      23.298 -33.060 -17.371  1.00  0.00           C  
ATOM    835  NZ  LYS A  50      22.881 -32.374 -16.117  1.00  0.00           N  
ATOM    836  H   LYS A  50      26.997 -34.360 -20.316  1.00  0.00           H  
ATOM    837  HA  LYS A  50      25.277 -32.981 -22.119  1.00  0.00           H  
ATOM    838 1HB  LYS A  50      26.491 -32.272 -19.436  1.00  0.00           H  
ATOM    839 2HB  LYS A  50      25.487 -31.122 -20.308  1.00  0.00           H  
ATOM    840 1HG  LYS A  50      23.640 -32.788 -20.324  1.00  0.00           H  
ATOM    841 2HG  LYS A  50      24.652 -33.873 -19.359  1.00  0.00           H  
ATOM    842 1HD  LYS A  50      24.878 -31.690 -17.822  1.00  0.00           H  
ATOM    843 2HD  LYS A  50      23.328 -31.300 -18.582  1.00  0.00           H  
ATOM    844 1HE  LYS A  50      22.415 -33.472 -17.857  1.00  0.00           H  
ATOM    845 2HE  LYS A  50      23.964 -33.884 -17.116  1.00  0.00           H  
ATOM    846 1HZ  LYS A  50      22.416 -33.034 -15.510  1.00  0.00           H  
ATOM    847 2HZ  LYS A  50      23.696 -32.003 -15.648  1.00  0.00           H  
ATOM    848 3HZ  LYS A  50      22.249 -31.619 -16.340  1.00  0.00           H  
ATOM    849  N   LYS A  51      28.330 -31.753 -21.879  1.00  0.00           N  
ATOM    850  CA  LYS A  51      29.286 -30.958 -22.640  1.00  0.00           C  
ATOM    851  C   LYS A  51      29.416 -31.480 -24.064  1.00  0.00           C  
ATOM    852  O   LYS A  51      29.465 -30.696 -25.019  1.00  0.00           O  
ATOM    853  CB  LYS A  51      30.646 -30.963 -21.941  1.00  0.00           C  
ATOM    854  CG  LYS A  51      31.701 -30.115 -22.630  1.00  0.00           C  
ATOM    855  CD  LYS A  51      33.087 -30.401 -22.074  1.00  0.00           C  
ATOM    856  CE  LYS A  51      33.169 -30.075 -20.592  1.00  0.00           C  
ATOM    857  NZ  LYS A  51      34.158 -28.996 -20.316  1.00  0.00           N  
ATOM    858  H   LYS A  51      28.649 -32.262 -21.067  1.00  0.00           H  
ATOM    859  HA  LYS A  51      28.920 -29.932 -22.691  1.00  0.00           H  
ATOM    860 1HB  LYS A  51      30.532 -30.596 -20.921  1.00  0.00           H  
ATOM    861 2HB  LYS A  51      31.021 -31.985 -21.882  1.00  0.00           H  
ATOM    862 1HG  LYS A  51      31.697 -30.327 -23.700  1.00  0.00           H  
ATOM    863 2HG  LYS A  51      31.471 -29.060 -22.486  1.00  0.00           H  
ATOM    864 1HD  LYS A  51      33.327 -31.455 -22.219  1.00  0.00           H  
ATOM    865 2HD  LYS A  51      33.824 -29.802 -22.608  1.00  0.00           H  
ATOM    866 1HE  LYS A  51      32.191 -29.756 -20.235  1.00  0.00           H  
ATOM    867 2HE  LYS A  51      33.459 -30.968 -20.039  1.00  0.00           H  
ATOM    868 1HZ  LYS A  51      34.184 -28.808 -19.324  1.00  0.00           H  
ATOM    869 2HZ  LYS A  51      35.074 -29.290 -20.627  1.00  0.00           H  
ATOM    870 3HZ  LYS A  51      33.888 -28.157 -20.810  1.00  0.00           H  
ATOM    871  N   LYS A  52      29.472 -32.804 -24.225  1.00  0.00           N  
ATOM    872  CA  LYS A  52      29.535 -33.387 -25.561  1.00  0.00           C  
ATOM    873  C   LYS A  52      28.271 -33.075 -26.351  1.00  0.00           C  
ATOM    874  O   LYS A  52      28.341 -32.629 -27.502  1.00  0.00           O  
ATOM    875  CB  LYS A  52      29.752 -34.897 -25.467  1.00  0.00           C  
ATOM    876  CG  LYS A  52      30.104 -35.555 -26.793  1.00  0.00           C  
ATOM    877  CD  LYS A  52      30.377 -37.040 -26.620  1.00  0.00           C  
ATOM    878  CE  LYS A  52      31.247 -37.578 -27.745  1.00  0.00           C  
ATOM    879  NZ  LYS A  52      30.905 -36.964 -29.058  1.00  0.00           N  
ATOM    880  H   LYS A  52      29.471 -33.415 -23.421  1.00  0.00           H  
ATOM    881  HA  LYS A  52      30.377 -32.943 -26.093  1.00  0.00           H  
ATOM    882 1HB  LYS A  52      30.557 -35.106 -24.761  1.00  0.00           H  
ATOM    883 2HB  LYS A  52      28.849 -35.371 -25.083  1.00  0.00           H  
ATOM    884 1HG  LYS A  52      29.278 -35.426 -27.494  1.00  0.00           H  
ATOM    885 2HG  LYS A  52      30.990 -35.079 -27.211  1.00  0.00           H  
ATOM    886 1HD  LYS A  52      30.883 -37.209 -25.668  1.00  0.00           H  
ATOM    887 2HD  LYS A  52      29.433 -37.585 -26.612  1.00  0.00           H  
ATOM    888 1HE  LYS A  52      32.294 -37.374 -27.525  1.00  0.00           H  
ATOM    889 2HE  LYS A  52      31.119 -38.658 -27.820  1.00  0.00           H  
ATOM    890 1HZ  LYS A  52      31.504 -37.348 -29.776  1.00  0.00           H  
ATOM    891 2HZ  LYS A  52      29.940 -37.163 -29.282  1.00  0.00           H  
ATOM    892 3HZ  LYS A  52      31.039 -35.964 -29.008  1.00  0.00           H  
ATOM    893  N   ALA A  53      27.103 -33.294 -25.740  1.00  0.00           N  
ATOM    894  CA  ALA A  53      25.840 -33.053 -26.432  1.00  0.00           C  
ATOM    895  C   ALA A  53      25.738 -31.613 -26.919  1.00  0.00           C  
ATOM    896  O   ALA A  53      25.227 -31.357 -28.015  1.00  0.00           O  
ATOM    897  CB  ALA A  53      24.666 -33.394 -25.515  1.00  0.00           C  
ATOM    898  H   ALA A  53      27.086 -33.630 -24.788  1.00  0.00           H  
ATOM    899  HA  ALA A  53      25.806 -33.699 -27.309  1.00  0.00           H  
ATOM    900 1HB  ALA A  53      23.729 -33.211 -26.040  1.00  0.00           H  
ATOM    901 2HB  ALA A  53      24.722 -34.444 -25.228  1.00  0.00           H  
ATOM    902 3HB  ALA A  53      24.709 -32.771 -24.623  1.00  0.00           H  
ATOM    903  N   ALA A  54      26.223 -30.659 -26.122  1.00  0.00           N  
ATOM    904  CA  ALA A  54      26.205 -29.266 -26.554  1.00  0.00           C  
ATOM    905  C   ALA A  54      27.149 -29.041 -27.728  1.00  0.00           C  
ATOM    906  O   ALA A  54      26.820 -28.302 -28.663  1.00  0.00           O  
ATOM    907  CB  ALA A  54      26.567 -28.348 -25.387  1.00  0.00           C  
ATOM    908  H   ALA A  54      26.606 -30.888 -25.216  1.00  0.00           H  
ATOM    909  HA  ALA A  54      25.196 -29.029 -26.892  1.00  0.00           H  
ATOM    910 1HB  ALA A  54      26.550 -27.311 -25.721  1.00  0.00           H  
ATOM    911 2HB  ALA A  54      25.845 -28.481 -24.582  1.00  0.00           H  
ATOM    912 3HB  ALA A  54      27.564 -28.596 -25.025  1.00  0.00           H  
ATOM    913  N   TYR A  55      28.323 -29.678 -27.703  1.00  0.00           N  
ATOM    914  CA  TYR A  55      29.294 -29.487 -28.776  1.00  0.00           C  
ATOM    915  C   TYR A  55      28.787 -30.056 -30.097  1.00  0.00           C  
ATOM    916  O   TYR A  55      29.031 -29.477 -31.162  1.00  0.00           O  
ATOM    917  CB  TYR A  55      30.630 -30.127 -28.397  1.00  0.00           C  
ATOM    918  CG  TYR A  55      31.395 -29.391 -27.316  1.00  0.00           C  
ATOM    919  CD1 TYR A  55      30.981 -28.144 -26.864  1.00  0.00           C  
ATOM    920  CD2 TYR A  55      32.536 -29.946 -26.750  1.00  0.00           C  
ATOM    921  CE1 TYR A  55      31.681 -27.472 -25.878  1.00  0.00           C  
ATOM    922  CE2 TYR A  55      33.242 -29.282 -25.764  1.00  0.00           C  
ATOM    923  CZ  TYR A  55      32.810 -28.046 -25.332  1.00  0.00           C  
ATOM    924  OH  TYR A  55      33.512 -27.384 -24.351  1.00  0.00           O  
ATOM    925  H   TYR A  55      28.550 -30.299 -26.939  1.00  0.00           H  
ATOM    926  HA  TYR A  55      29.445 -28.417 -28.919  1.00  0.00           H  
ATOM    927 1HB  TYR A  55      30.460 -31.147 -28.050  1.00  0.00           H  
ATOM    928 2HB  TYR A  55      31.269 -30.184 -29.278  1.00  0.00           H  
ATOM    929  HD1 TYR A  55      30.091 -27.679 -27.287  1.00  0.00           H  
ATOM    930  HD2 TYR A  55      32.890 -30.922 -27.083  1.00  0.00           H  
ATOM    931  HE1 TYR A  55      31.340 -26.495 -25.537  1.00  0.00           H  
ATOM    932  HE2 TYR A  55      34.135 -29.736 -25.333  1.00  0.00           H  
ATOM    933  HH  TYR A  55      34.264 -27.917 -24.083  1.00  0.00           H  
ATOM    934  N   MET A  56      28.082 -31.189 -30.049  1.00  0.00           N  
ATOM    935  CA  MET A  56      27.552 -31.786 -31.272  1.00  0.00           C  
ATOM    936  C   MET A  56      26.494 -30.894 -31.909  1.00  0.00           C  
ATOM    937  O   MET A  56      26.505 -30.676 -33.126  1.00  0.00           O  
ATOM    938  CB  MET A  56      26.981 -33.174 -30.977  1.00  0.00           C  
ATOM    939  CG  MET A  56      27.908 -34.065 -30.173  1.00  0.00           C  
ATOM    940  SD  MET A  56      27.587 -35.823 -30.395  1.00  0.00           S  
ATOM    941  CE  MET A  56      26.986 -36.249 -28.763  1.00  0.00           C  
ATOM    942  H   MET A  56      27.909 -31.644 -29.164  1.00  0.00           H  
ATOM    943  HA  MET A  56      28.367 -31.887 -31.989  1.00  0.00           H  
ATOM    944 1HB  MET A  56      26.047 -33.073 -30.426  1.00  0.00           H  
ATOM    945 2HB  MET A  56      26.754 -33.681 -31.916  1.00  0.00           H  
ATOM    946 1HG  MET A  56      28.940 -33.872 -30.463  1.00  0.00           H  
ATOM    947 2HG  MET A  56      27.804 -33.836 -29.113  1.00  0.00           H  
ATOM    948 1HE  MET A  56      26.741 -37.311 -28.731  1.00  0.00           H  
ATOM    949 2HE  MET A  56      27.757 -36.032 -28.023  1.00  0.00           H  
ATOM    950 3HE  MET A  56      26.094 -35.664 -28.539  1.00  0.00           H  
ATOM    951  N   ILE A  57      25.569 -30.369 -31.100  1.00  0.00           N  
ATOM    952  CA  ILE A  57      24.531 -29.488 -31.628  1.00  0.00           C  
ATOM    953  C   ILE A  57      25.155 -28.255 -32.269  1.00  0.00           C  
ATOM    954  O   ILE A  57      24.725 -27.807 -33.339  1.00  0.00           O  
ATOM    955  CB  ILE A  57      23.535 -29.108 -30.517  1.00  0.00           C  
ATOM    956  CG1 ILE A  57      22.894 -30.364 -29.924  1.00  0.00           C  
ATOM    957  CG2 ILE A  57      22.466 -28.164 -31.051  1.00  0.00           C  
ATOM    958  CD1 ILE A  57      22.141 -30.118 -28.635  1.00  0.00           C  
ATOM    959  H   ILE A  57      25.581 -30.579 -30.112  1.00  0.00           H  
ATOM    960  HA  ILE A  57      23.993 -30.019 -32.413  1.00  0.00           H  
ATOM    961  HB  ILE A  57      24.067 -28.613 -29.705  1.00  0.00           H  
ATOM    962 1HG1 ILE A  57      22.201 -30.794 -30.646  1.00  0.00           H  
ATOM    963 2HG1 ILE A  57      23.666 -31.109 -29.729  1.00  0.00           H  
ATOM    964 1HG2 ILE A  57      21.773 -27.909 -30.250  1.00  0.00           H  
ATOM    965 2HG2 ILE A  57      22.937 -27.256 -31.426  1.00  0.00           H  
ATOM    966 3HG2 ILE A  57      21.922 -28.651 -31.860  1.00  0.00           H  
ATOM    967 1HD1 ILE A  57      21.716 -31.056 -28.277  1.00  0.00           H  
ATOM    968 2HD1 ILE A  57      22.825 -29.720 -27.884  1.00  0.00           H  
ATOM    969 3HD1 ILE A  57      21.340 -29.402 -28.813  1.00  0.00           H  
ATOM    970  N   LEU A  58      26.186 -27.695 -31.632  1.00  0.00           N  
ATOM    971  CA  LEU A  58      26.852 -26.524 -32.193  1.00  0.00           C  
ATOM    972  C   LEU A  58      27.543 -26.855 -33.508  1.00  0.00           C  
ATOM    973  O   LEU A  58      27.471 -26.076 -34.465  1.00  0.00           O  
ATOM    974  CB  LEU A  58      27.859 -25.964 -31.192  1.00  0.00           C  
ATOM    975  CG  LEU A  58      27.277 -25.304 -29.946  1.00  0.00           C  
ATOM    976  CD1 LEU A  58      28.260 -25.434 -28.804  1.00  0.00           C  
ATOM    977  CD2 LEU A  58      26.946 -23.844 -30.211  1.00  0.00           C  
ATOM    978  H   LEU A  58      26.515 -28.076 -30.756  1.00  0.00           H  
ATOM    979  HA  LEU A  58      26.100 -25.763 -32.398  1.00  0.00           H  
ATOM    980 1HB  LEU A  58      28.506 -26.774 -30.859  1.00  0.00           H  
ATOM    981 2HB  LEU A  58      28.475 -25.220 -31.697  1.00  0.00           H  
ATOM    982  HG  LEU A  58      26.364 -25.823 -29.652  1.00  0.00           H  
ATOM    983 1HD1 LEU A  58      27.846 -24.963 -27.912  1.00  0.00           H  
ATOM    984 2HD1 LEU A  58      28.447 -26.489 -28.603  1.00  0.00           H  
ATOM    985 3HD1 LEU A  58      29.195 -24.944 -29.072  1.00  0.00           H  
ATOM    986 1HD2 LEU A  58      26.532 -23.395 -29.308  1.00  0.00           H  
ATOM    987 2HD2 LEU A  58      27.853 -23.311 -30.498  1.00  0.00           H  
ATOM    988 3HD2 LEU A  58      26.216 -23.777 -31.017  1.00  0.00           H  
ATOM    989  N   PHE A  59      28.217 -28.005 -33.576  1.00  0.00           N  
ATOM    990  CA  PHE A  59      28.932 -28.370 -34.795  1.00  0.00           C  
ATOM    991  C   PHE A  59      27.968 -28.681 -35.933  1.00  0.00           C  
ATOM    992  O   PHE A  59      28.195 -28.263 -37.074  1.00  0.00           O  
ATOM    993  CB  PHE A  59      29.851 -29.561 -34.530  1.00  0.00           C  
ATOM    994  CG  PHE A  59      30.725 -29.919 -35.697  1.00  0.00           C  
ATOM    995  CD1 PHE A  59      31.913 -29.244 -35.921  1.00  0.00           C  
ATOM    996  CD2 PHE A  59      30.358 -30.929 -36.571  1.00  0.00           C  
ATOM    997  CE1 PHE A  59      32.718 -29.569 -36.994  1.00  0.00           C  
ATOM    998  CE2 PHE A  59      31.160 -31.259 -37.647  1.00  0.00           C  
ATOM    999  CZ  PHE A  59      32.341 -30.578 -37.858  1.00  0.00           C  
ATOM   1000  H   PHE A  59      28.239 -28.634 -32.786  1.00  0.00           H  
ATOM   1001  HA  PHE A  59      29.540 -27.520 -35.108  1.00  0.00           H  
ATOM   1002 1HB  PHE A  59      30.493 -29.342 -33.677  1.00  0.00           H  
ATOM   1003 2HB  PHE A  59      29.251 -30.433 -34.273  1.00  0.00           H  
ATOM   1004  HD1 PHE A  59      32.210 -28.448 -35.238  1.00  0.00           H  
ATOM   1005  HD2 PHE A  59      29.424 -31.466 -36.403  1.00  0.00           H  
ATOM   1006  HE1 PHE A  59      33.650 -29.029 -37.158  1.00  0.00           H  
ATOM   1007  HE2 PHE A  59      30.861 -32.055 -38.329  1.00  0.00           H  
ATOM   1008  HZ  PHE A  59      32.974 -30.835 -38.706  1.00  0.00           H  
ATOM   1009  N   LEU A  60      26.888 -29.412 -35.645  1.00  0.00           N  
ATOM   1010  CA  LEU A  60      25.912 -29.730 -36.681  1.00  0.00           C  
ATOM   1011  C   LEU A  60      25.197 -28.490 -37.200  1.00  0.00           C  
ATOM   1012  O   LEU A  60      24.588 -28.542 -38.274  1.00  0.00           O  
ATOM   1013  CB  LEU A  60      24.894 -30.741 -36.153  1.00  0.00           C  
ATOM   1014  CG  LEU A  60      25.453 -32.105 -35.743  1.00  0.00           C  
ATOM   1015  CD1 LEU A  60      24.362 -32.977 -35.144  1.00  0.00           C  
ATOM   1016  CD2 LEU A  60      26.101 -32.795 -36.931  1.00  0.00           C  
ATOM   1017  H   LEU A  60      26.737 -29.752 -34.706  1.00  0.00           H  
ATOM   1018  HA  LEU A  60      26.438 -30.170 -37.528  1.00  0.00           H  
ATOM   1019 1HB  LEU A  60      24.400 -30.314 -35.282  1.00  0.00           H  
ATOM   1020 2HB  LEU A  60      24.143 -30.912 -36.924  1.00  0.00           H  
ATOM   1021  HG  LEU A  60      26.201 -31.972 -34.961  1.00  0.00           H  
ATOM   1022 1HD1 LEU A  60      24.782 -33.942 -34.860  1.00  0.00           H  
ATOM   1023 2HD1 LEU A  60      23.949 -32.488 -34.262  1.00  0.00           H  
ATOM   1024 3HD1 LEU A  60      23.573 -33.128 -35.879  1.00  0.00           H  
ATOM   1025 1HD2 LEU A  60      26.494 -33.764 -36.620  1.00  0.00           H  
ATOM   1026 2HD2 LEU A  60      25.359 -32.940 -37.717  1.00  0.00           H  
ATOM   1027 3HD2 LEU A  60      26.916 -32.178 -37.310  1.00  0.00           H  
ATOM   1028  N   LYS A  61      25.257 -27.377 -36.465  1.00  0.00           N  
ATOM   1029  CA  LYS A  61      24.671 -26.133 -36.948  1.00  0.00           C  
ATOM   1030  C   LYS A  61      25.578 -25.424 -37.946  1.00  0.00           C  
ATOM   1031  O   LYS A  61      25.088 -24.670 -38.795  1.00  0.00           O  
ATOM   1032  CB  LYS A  61      24.358 -25.208 -35.772  1.00  0.00           C  
ATOM   1033  CG  LYS A  61      22.995 -25.447 -35.143  1.00  0.00           C  
ATOM   1034  CD  LYS A  61      22.923 -24.874 -33.737  1.00  0.00           C  
ATOM   1035  CE  LYS A  61      21.657 -24.057 -33.539  1.00  0.00           C  
ATOM   1036  NZ  LYS A  61      21.919 -22.592 -33.611  1.00  0.00           N  
ATOM   1037  H   LYS A  61      25.712 -27.389 -35.563  1.00  0.00           H  
ATOM   1038  HA  LYS A  61      23.742 -26.367 -37.468  1.00  0.00           H  
ATOM   1039 1HB  LYS A  61      25.115 -25.335 -34.998  1.00  0.00           H  
ATOM   1040 2HB  LYS A  61      24.400 -24.170 -36.104  1.00  0.00           H  
ATOM   1041 1HG  LYS A  61      22.224 -24.978 -35.756  1.00  0.00           H  
ATOM   1042 2HG  LYS A  61      22.798 -26.518 -35.099  1.00  0.00           H  
ATOM   1043 1HD  LYS A  61      22.939 -25.688 -33.011  1.00  0.00           H  
ATOM   1044 2HD  LYS A  61      23.788 -24.235 -33.560  1.00  0.00           H  
ATOM   1045 1HE  LYS A  61      20.931 -24.321 -34.306  1.00  0.00           H  
ATOM   1046 2HE  LYS A  61      21.224 -24.287 -32.566  1.00  0.00           H  
ATOM   1047 1HZ  LYS A  61      21.054 -22.088 -33.474  1.00  0.00           H  
ATOM   1048 2HZ  LYS A  61      22.578 -22.331 -32.891  1.00  0.00           H  
ATOM   1049 3HZ  LYS A  61      22.303 -22.362 -34.517  1.00  0.00           H  
ATOM   1050  N   THR A  62      26.893 -25.649 -37.865  1.00  0.00           N  
ATOM   1051  CA  THR A  62      27.814 -25.015 -38.802  1.00  0.00           C  
ATOM   1052  C   THR A  62      27.788 -25.668 -40.178  1.00  0.00           C  
ATOM   1053  O   THR A  62      28.282 -25.071 -41.140  1.00  0.00           O  
ATOM   1054  CB  THR A  62      29.243 -25.038 -38.252  1.00  0.00           C  
ATOM   1055  OG1 THR A  62      29.863 -26.288 -38.580  1.00  0.00           O  
ATOM   1056  CG2 THR A  62      29.245 -24.851 -36.746  1.00  0.00           C  
ATOM   1057  H   THR A  62      27.261 -26.262 -37.152  1.00  0.00           H  
ATOM   1058  HA  THR A  62      27.510 -23.977 -38.937  1.00  0.00           H  
ATOM   1059  HB  THR A  62      29.822 -24.236 -38.710  1.00  0.00           H  
ATOM   1060  HG1 THR A  62      29.244 -26.832 -39.072  1.00  0.00           H  
ATOM   1061 1HG2 THR A  62      30.271 -24.870 -36.378  1.00  0.00           H  
ATOM   1062 2HG2 THR A  62      28.788 -23.893 -36.498  1.00  0.00           H  
ATOM   1063 3HG2 THR A  62      28.678 -25.655 -36.279  1.00  0.00           H  
ATOM   1064  N   LEU A  63      27.229 -26.869 -40.294  1.00  0.00           N  
ATOM   1065  CA  LEU A  63      27.181 -27.574 -41.570  1.00  0.00           C  
ATOM   1066  C   LEU A  63      26.300 -26.843 -42.578  1.00  0.00           C  
ATOM   1067  O   LEU A  63      26.582 -26.843 -43.776  1.00  0.00           O  
ATOM   1068  OXT LEU A  63      25.320 -26.259 -42.206  1.00  0.00           O  
ATOM   1069  CB  LEU A  63      26.672 -29.003 -41.372  1.00  0.00           C  
ATOM   1070  CG  LEU A  63      27.452 -29.882 -40.393  1.00  0.00           C  
ATOM   1071  CD1 LEU A  63      26.835 -31.269 -40.315  1.00  0.00           C  
ATOM   1072  CD2 LEU A  63      28.917 -29.964 -40.792  1.00  0.00           C  
ATOM   1073  H   LEU A  63      26.827 -27.304 -39.476  1.00  0.00           H  
ATOM   1074  HA  LEU A  63      28.190 -27.617 -41.979  1.00  0.00           H  
ATOM   1075 1HB  LEU A  63      25.644 -28.959 -41.016  1.00  0.00           H  
ATOM   1076 2HB  LEU A  63      26.679 -29.511 -42.336  1.00  0.00           H  
ATOM   1077  HG  LEU A  63      27.384 -29.459 -39.390  1.00  0.00           H  
ATOM   1078 1HD1 LEU A  63      27.403 -31.881 -39.614  1.00  0.00           H  
ATOM   1079 2HD1 LEU A  63      25.803 -31.189 -39.973  1.00  0.00           H  
ATOM   1080 3HD1 LEU A  63      26.857 -31.733 -41.301  1.00  0.00           H  
ATOM   1081 1HD2 LEU A  63      29.453 -30.594 -40.081  1.00  0.00           H  
ATOM   1082 2HD2 LEU A  63      28.999 -30.393 -41.791  1.00  0.00           H  
ATOM   1083 3HD2 LEU A  63      29.351 -28.964 -40.790  1.00  0.00           H  
TER                                                                             
ATOM   1085  N   PRO B  64      38.937 -42.770 -42.462  1.00  0.00           N  
ATOM   1086  CA  PRO B  64      37.702 -43.369 -41.947  1.00  0.00           C  
ATOM   1087  C   PRO B  64      37.641 -43.363 -40.422  1.00  0.00           C  
ATOM   1088  O   PRO B  64      37.064 -44.271 -39.822  1.00  0.00           O  
ATOM   1089  CB  PRO B  64      37.761 -44.799 -42.484  1.00  0.00           C  
ATOM   1090  CG  PRO B  64      39.215 -45.093 -42.598  1.00  0.00           C  
ATOM   1091  CD  PRO B  64      39.908 -43.789 -42.902  1.00  0.00           C  
ATOM   1092  HA  PRO B  64      36.838 -42.829 -42.361  1.00  0.00           H  
ATOM   1093 1HB  PRO B  64      37.243 -45.481 -41.795  1.00  0.00           H  
ATOM   1094 2HB  PRO B  64      37.238 -44.860 -43.450  1.00  0.00           H  
ATOM   1095 1HG  PRO B  64      39.588 -45.535 -41.662  1.00  0.00           H  
ATOM   1096 2HG  PRO B  64      39.392 -45.834 -43.392  1.00  0.00           H  
ATOM   1097 1HD  PRO B  64      40.844 -43.728 -42.327  1.00  0.00           H  
ATOM   1098 2HD  PRO B  64      40.110 -43.724 -43.981  1.00  0.00           H  
ATOM   1099 1H   PRO B  64      39.318 -42.232 -41.723  1.00  0.00           H  
ATOM   1100 2H   PRO B  64      38.676 -42.195 -43.224  1.00  0.00           H  
ATOM   1101  N   HIS B  65      38.233 -42.343 -39.806  1.00  0.00           N  
ATOM   1102  CA  HIS B  65      38.257 -42.213 -38.358  1.00  0.00           C  
ATOM   1103  C   HIS B  65      37.822 -40.810 -37.964  1.00  0.00           C  
ATOM   1104  O   HIS B  65      37.770 -39.896 -38.790  1.00  0.00           O  
ATOM   1105  CB  HIS B  65      39.653 -42.508 -37.801  1.00  0.00           C  
ATOM   1106  CG  HIS B  65      40.116 -43.910 -38.048  1.00  0.00           C  
ATOM   1107  ND1 HIS B  65      39.616 -44.992 -37.354  1.00  0.00           N  
ATOM   1108  CD2 HIS B  65      41.033 -44.407 -38.912  1.00  0.00           C  
ATOM   1109  CE1 HIS B  65      40.206 -46.095 -37.782  1.00  0.00           C  
ATOM   1110  NE2 HIS B  65      41.069 -45.767 -38.726  1.00  0.00           N  
ATOM   1111  H   HIS B  65      38.681 -41.636 -40.371  1.00  0.00           H  
ATOM   1112  HA  HIS B  65      37.564 -42.929 -37.917  1.00  0.00           H  
ATOM   1113 1HB  HIS B  65      40.376 -41.825 -38.249  1.00  0.00           H  
ATOM   1114 2HB  HIS B  65      39.660 -42.331 -36.725  1.00  0.00           H  
ATOM   1115  HD1 HIS B  65      38.867 -44.974 -36.692  1.00  0.00           H  
ATOM   1116  HD2 HIS B  65      41.680 -43.940 -39.655  1.00  0.00           H  
ATOM   1117  HE1 HIS B  65      39.946 -47.064 -37.356  1.00  0.00           H  
ATOM   1118  N   ARG B  66      37.500 -40.653 -36.679  1.00  0.00           N  
ATOM   1119  CA  ARG B  66      37.205 -39.339 -36.142  1.00  0.00           C  
ATOM   1120  C   ARG B  66      38.460 -38.469 -36.207  1.00  0.00           C  
ATOM   1121  O   ARG B  66      39.580 -38.982 -36.226  1.00  0.00           O  
ATOM   1122  CB  ARG B  66      36.700 -39.453 -34.704  1.00  0.00           C  
ATOM   1123  CG  ARG B  66      37.715 -40.018 -33.727  1.00  0.00           C  
ATOM   1124  CD  ARG B  66      37.056 -40.393 -32.409  1.00  0.00           C  
ATOM   1125  NE  ARG B  66      37.206 -39.345 -31.407  1.00  0.00           N  
ATOM   1126  CZ  ARG B  66      37.837 -39.499 -30.251  1.00  0.00           C  
ATOM   1127  NH1 ARG B  66      38.395 -40.651 -29.915  1.00  0.00           N  
ATOM   1128  NH2 ARG B  66      37.911 -38.470 -29.410  1.00  0.00           N  
ATOM   1129  H   ARG B  66      37.459 -41.455 -36.067  1.00  0.00           H  
ATOM   1130  HA  ARG B  66      36.424 -38.883 -36.752  1.00  0.00           H  
ATOM   1131 1HB  ARG B  66      36.401 -38.469 -34.345  1.00  0.00           H  
ATOM   1132 2HB  ARG B  66      35.818 -40.093 -34.678  1.00  0.00           H  
ATOM   1133 1HG  ARG B  66      38.173 -40.910 -34.154  1.00  0.00           H  
ATOM   1134 2HG  ARG B  66      38.486 -39.272 -33.531  1.00  0.00           H  
ATOM   1135 1HD  ARG B  66      35.991 -40.561 -32.569  1.00  0.00           H  
ATOM   1136 2HD  ARG B  66      37.512 -41.303 -32.020  1.00  0.00           H  
ATOM   1137  HE  ARG B  66      36.801 -38.440 -31.609  1.00  0.00           H  
ATOM   1138 1HH1 ARG B  66      38.346 -41.439 -30.545  1.00  0.00           H  
ATOM   1139 2HH1 ARG B  66      38.870 -40.742 -29.029  1.00  0.00           H  
ATOM   1140 1HH2 ARG B  66      37.489 -37.585 -29.656  1.00  0.00           H  
ATOM   1141 2HH2 ARG B  66      38.388 -38.573 -28.527  1.00  0.00           H  
ATOM   1142  N   PRO B  67      38.290 -37.146 -36.261  1.00  0.00           N  
ATOM   1143  CA  PRO B  67      39.462 -36.264 -36.366  1.00  0.00           C  
ATOM   1144  C   PRO B  67      40.401 -36.440 -35.185  1.00  0.00           C  
ATOM   1145  O   PRO B  67      39.988 -36.394 -34.024  1.00  0.00           O  
ATOM   1146  CB  PRO B  67      38.842 -34.860 -36.396  1.00  0.00           C  
ATOM   1147  CG  PRO B  67      37.452 -35.076 -36.882  1.00  0.00           C  
ATOM   1148  CD  PRO B  67      37.030 -36.390 -36.302  1.00  0.00           C  
ATOM   1149  HA  PRO B  67      39.993 -36.478 -37.305  1.00  0.00           H  
ATOM   1150 1HB  PRO B  67      38.875 -34.412 -35.392  1.00  0.00           H  
ATOM   1151 2HB  PRO B  67      39.426 -34.205 -37.059  1.00  0.00           H  
ATOM   1152 1HG  PRO B  67      36.803 -34.250 -36.556  1.00  0.00           H  
ATOM   1153 2HG  PRO B  67      37.431 -35.081 -37.982  1.00  0.00           H  
ATOM   1154 1HD  PRO B  67      36.615 -36.231 -35.296  1.00  0.00           H  
ATOM   1155 2HD  PRO B  67      36.284 -36.859 -36.960  1.00  0.00           H  
ATOM   1156  N   ILE B  68      41.677 -36.654 -35.491  1.00  0.00           N  
ATOM   1157  CA  ILE B  68      42.710 -36.850 -34.483  1.00  0.00           C  
ATOM   1158  C   ILE B  68      43.404 -35.517 -34.248  1.00  0.00           C  
ATOM   1159  O   ILE B  68      43.934 -34.908 -35.185  1.00  0.00           O  
ATOM   1160  CB  ILE B  68      43.716 -37.928 -34.911  1.00  0.00           C  
ATOM   1161  CG1 ILE B  68      43.003 -39.259 -35.154  1.00  0.00           C  
ATOM   1162  CG2 ILE B  68      44.789 -38.087 -33.856  1.00  0.00           C  
ATOM   1163  CD1 ILE B  68      43.375 -39.918 -36.464  1.00  0.00           C  
ATOM   1164  H   ILE B  68      41.932 -36.680 -36.468  1.00  0.00           H  
ATOM   1165  HA  ILE B  68      42.234 -37.177 -33.559  1.00  0.00           H  
ATOM   1166  HB  ILE B  68      44.181 -37.638 -35.853  1.00  0.00           H  
ATOM   1167 1HG1 ILE B  68      43.237 -39.950 -34.345  1.00  0.00           H  
ATOM   1168 2HG1 ILE B  68      41.924 -39.101 -35.146  1.00  0.00           H  
ATOM   1169 1HG2 ILE B  68      45.497 -38.854 -34.170  1.00  0.00           H  
ATOM   1170 2HG2 ILE B  68      45.314 -37.141 -33.726  1.00  0.00           H  
ATOM   1171 3HG2 ILE B  68      44.330 -38.381 -32.912  1.00  0.00           H  
ATOM   1172 1HD1 ILE B  68      42.830 -40.857 -36.567  1.00  0.00           H  
ATOM   1173 2HD1 ILE B  68      43.117 -39.256 -37.291  1.00  0.00           H  
ATOM   1174 3HD1 ILE B  68      44.446 -40.118 -36.479  1.00  0.00           H  
ATOM   1175  N   LEU B  69      43.402 -35.062 -32.999  1.00  0.00           N  
ATOM   1176  CA  LEU B  69      44.016 -33.799 -32.615  1.00  0.00           C  
ATOM   1177  C   LEU B  69      45.305 -34.078 -31.854  1.00  0.00           C  
ATOM   1178  O   LEU B  69      45.328 -34.924 -30.954  1.00  0.00           O  
ATOM   1179  CB  LEU B  69      43.065 -32.959 -31.756  1.00  0.00           C  
ATOM   1180  CG  LEU B  69      41.948 -32.126 -32.404  1.00  0.00           C  
ATOM   1181  CD1 LEU B  69      41.148 -32.889 -33.459  1.00  0.00           C  
ATOM   1182  CD2 LEU B  69      41.023 -31.571 -31.327  1.00  0.00           C  
ATOM   1183  H   LEU B  69      42.952 -35.625 -32.292  1.00  0.00           H  
ATOM   1184  HA  LEU B  69      44.246 -33.237 -33.520  1.00  0.00           H  
ATOM   1185 1HB  LEU B  69      42.554 -33.619 -31.057  1.00  0.00           H  
ATOM   1186 2HB  LEU B  69      43.654 -32.243 -31.184  1.00  0.00           H  
ATOM   1187  HG  LEU B  69      42.388 -31.298 -32.961  1.00  0.00           H  
ATOM   1188 1HD1 LEU B  69      40.378 -32.238 -33.873  1.00  0.00           H  
ATOM   1189 2HD1 LEU B  69      41.815 -33.213 -34.258  1.00  0.00           H  
ATOM   1190 3HD1 LEU B  69      40.679 -33.759 -33.001  1.00  0.00           H  
ATOM   1191 1HD2 LEU B  69      40.234 -30.981 -31.794  1.00  0.00           H  
ATOM   1192 2HD2 LEU B  69      40.578 -32.395 -30.769  1.00  0.00           H  
ATOM   1193 3HD2 LEU B  69      41.594 -30.939 -30.647  1.00  0.00           H  
ATOM   1194  N   GLN B  70      46.372 -33.371 -32.223  1.00  0.00           N  
ATOM   1195  CA  GLN B  70      47.648 -33.534 -31.542  1.00  0.00           C  
ATOM   1196  C   GLN B  70      47.532 -33.091 -30.089  1.00  0.00           C  
ATOM   1197  O   GLN B  70      47.089 -31.975 -29.800  1.00  0.00           O  
ATOM   1198  CB  GLN B  70      48.736 -32.732 -32.256  1.00  0.00           C  
ATOM   1199  CG  GLN B  70      50.101 -33.403 -32.253  1.00  0.00           C  
ATOM   1200  CD  GLN B  70      51.133 -32.635 -33.055  1.00  0.00           C  
ATOM   1201  OE1 GLN B  70      51.085 -32.607 -34.284  1.00  0.00           O  
ATOM   1202  NE2 GLN B  70      52.073 -32.005 -32.360  1.00  0.00           N  
ATOM   1203  H   GLN B  70      46.302 -32.711 -32.985  1.00  0.00           H  
ATOM   1204  HA  GLN B  70      47.919 -34.589 -31.564  1.00  0.00           H  
ATOM   1205 1HB  GLN B  70      48.443 -32.564 -33.293  1.00  0.00           H  
ATOM   1206 2HB  GLN B  70      48.838 -31.755 -31.783  1.00  0.00           H  
ATOM   1207 1HG  GLN B  70      50.456 -33.476 -31.225  1.00  0.00           H  
ATOM   1208 2HG  GLN B  70      50.006 -34.398 -32.687  1.00  0.00           H  
ATOM   1209 1HE2 GLN B  70      52.781 -31.482 -32.836  1.00  0.00           H  
ATOM   1210 2HE2 GLN B  70      52.074 -32.053 -31.361  1.00  0.00           H  
ATOM   1211  N   ALA B  71      47.925 -33.976 -29.176  1.00  0.00           N  
ATOM   1212  CA  ALA B  71      47.857 -33.663 -27.756  1.00  0.00           C  
ATOM   1213  C   ALA B  71      48.779 -32.498 -27.424  1.00  0.00           C  
ATOM   1214  O   ALA B  71      49.899 -32.403 -27.933  1.00  0.00           O  
ATOM   1215  CB  ALA B  71      48.231 -34.890 -26.924  1.00  0.00           C  
ATOM   1216  H   ALA B  71      48.276 -34.878 -29.465  1.00  0.00           H  
ATOM   1217  HA  ALA B  71      46.832 -33.376 -27.521  1.00  0.00           H  
ATOM   1218 1HB  ALA B  71      48.176 -34.641 -25.864  1.00  0.00           H  
ATOM   1219 2HB  ALA B  71      47.538 -35.703 -27.143  1.00  0.00           H  
ATOM   1220 3HB  ALA B  71      49.245 -35.201 -27.171  1.00  0.00           H  
ATOM   1221  N   GLY B  72      48.296 -31.601 -26.567  1.00  0.00           N  
ATOM   1222  CA  GLY B  72      49.039 -30.423 -26.179  1.00  0.00           C  
ATOM   1223  C   GLY B  72      48.688 -29.169 -26.950  1.00  0.00           C  
ATOM   1224  O   GLY B  72      49.092 -28.077 -26.535  1.00  0.00           O  
ATOM   1225  H   GLY B  72      47.377 -31.754 -26.177  1.00  0.00           H  
ATOM   1226 1HA  GLY B  72      48.874 -30.221 -25.121  1.00  0.00           H  
ATOM   1227 2HA  GLY B  72      50.105 -30.606 -26.308  1.00  0.00           H  
ATOM   1228  N   LEU B  73      47.957 -29.291 -28.055  1.00  0.00           N  
ATOM   1229  CA  LEU B  73      47.517 -28.147 -28.843  1.00  0.00           C  
ATOM   1230  C   LEU B  73      45.995 -28.116 -28.854  1.00  0.00           C  
ATOM   1231  O   LEU B  73      45.369 -29.070 -29.348  1.00  0.00           O  
ATOM   1232  CB  LEU B  73      48.066 -28.219 -30.269  1.00  0.00           C  
ATOM   1233  CG  LEU B  73      49.587 -28.105 -30.406  1.00  0.00           C  
ATOM   1234  CD1 LEU B  73      49.994 -27.994 -31.867  1.00  0.00           C  
ATOM   1235  CD2 LEU B  73      50.113 -26.920 -29.607  1.00  0.00           C  
ATOM   1236  H   LEU B  73      47.701 -30.221 -28.353  1.00  0.00           H  
ATOM   1237  HA  LEU B  73      47.895 -27.239 -28.375  1.00  0.00           H  
ATOM   1238 1HB  LEU B  73      47.766 -29.169 -30.709  1.00  0.00           H  
ATOM   1239 2HB  LEU B  73      47.621 -27.414 -30.854  1.00  0.00           H  
ATOM   1240  HG  LEU B  73      50.055 -29.016 -30.033  1.00  0.00           H  
ATOM   1241 1HD1 LEU B  73      51.079 -27.914 -31.938  1.00  0.00           H  
ATOM   1242 2HD1 LEU B  73      49.660 -28.881 -32.406  1.00  0.00           H  
ATOM   1243 3HD1 LEU B  73      49.536 -27.108 -32.306  1.00  0.00           H  
ATOM   1244 1HD2 LEU B  73      51.196 -26.858 -29.718  1.00  0.00           H  
ATOM   1245 2HD2 LEU B  73      49.657 -26.001 -29.976  1.00  0.00           H  
ATOM   1246 3HD2 LEU B  73      49.863 -27.051 -28.554  1.00  0.00           H  
ATOM   1247  N   PRO B  74      45.345 -27.058 -28.342  1.00  0.00           N  
ATOM   1248  CA  PRO B  74      45.940 -25.824 -27.810  1.00  0.00           C  
ATOM   1249  C   PRO B  74      46.673 -26.010 -26.483  1.00  0.00           C  
ATOM   1250  O   PRO B  74      46.311 -26.878 -25.689  1.00  0.00           O  
ATOM   1251  CB  PRO B  74      44.728 -24.897 -27.623  1.00  0.00           C  
ATOM   1252  CG  PRO B  74      43.586 -25.567 -28.333  1.00  0.00           C  
ATOM   1253  CD  PRO B  74      43.876 -27.023 -28.271  1.00  0.00           C  
ATOM   1254  HA  PRO B  74      46.638 -25.410 -28.552  1.00  0.00           H  
ATOM   1255 1HB  PRO B  74      44.523 -24.758 -26.551  1.00  0.00           H  
ATOM   1256 2HB  PRO B  74      44.947 -23.903 -28.040  1.00  0.00           H  
ATOM   1257 1HG  PRO B  74      42.634 -25.314 -27.844  1.00  0.00           H  
ATOM   1258 2HG  PRO B  74      43.517 -25.203 -29.369  1.00  0.00           H  
ATOM   1259 1HD  PRO B  74      43.500 -27.432 -27.322  1.00  0.00           H  
ATOM   1260 2HD  PRO B  74      43.403 -27.528 -29.126  1.00  0.00           H  
ATOM   1261  N   ALA B  75      47.698 -25.194 -26.259  1.00  0.00           N  
ATOM   1262  CA  ALA B  75      48.500 -25.252 -25.048  1.00  0.00           C  
ATOM   1263  C   ALA B  75      48.131 -24.111 -24.109  1.00  0.00           C  
ATOM   1264  O   ALA B  75      47.748 -23.022 -24.544  1.00  0.00           O  
ATOM   1265  CB  ALA B  75      49.993 -25.190 -25.377  1.00  0.00           C  
ATOM   1266  H   ALA B  75      47.922 -24.508 -26.965  1.00  0.00           H  
ATOM   1267  HA  ALA B  75      48.293 -26.199 -24.549  1.00  0.00           H  
ATOM   1268 1HB  ALA B  75      50.571 -25.235 -24.454  1.00  0.00           H  
ATOM   1269 2HB  ALA B  75      50.261 -26.033 -26.014  1.00  0.00           H  
ATOM   1270 3HB  ALA B  75      50.212 -24.259 -25.897  1.00  0.00           H  
ATOM   1271  N   ASN B  76      48.249 -24.376 -22.810  1.00  0.00           N  
ATOM   1272  CA  ASN B  76      47.986 -23.354 -21.806  1.00  0.00           C  
ATOM   1273  C   ASN B  76      49.017 -22.239 -21.918  1.00  0.00           C  
ATOM   1274  O   ASN B  76      50.224 -22.488 -21.846  1.00  0.00           O  
ATOM   1275  CB  ASN B  76      48.010 -23.975 -20.410  1.00  0.00           C  
ATOM   1276  CG  ASN B  76      46.869 -24.950 -20.185  1.00  0.00           C  
ATOM   1277  OD1 ASN B  76      46.234 -25.411 -21.134  1.00  0.00           O  
ATOM   1278  ND2 ASN B  76      46.607 -25.273 -18.924  1.00  0.00           N  
ATOM   1279  H   ASN B  76      48.525 -25.300 -22.511  1.00  0.00           H  
ATOM   1280  HA  ASN B  76      46.995 -22.935 -21.989  1.00  0.00           H  
ATOM   1281 1HB  ASN B  76      48.955 -24.499 -20.261  1.00  0.00           H  
ATOM   1282 2HB  ASN B  76      47.951 -23.186 -19.660  1.00  0.00           H  
ATOM   1283 1HD2 ASN B  76      45.866 -25.912 -18.715  1.00  0.00           H  
ATOM   1284 2HD2 ASN B  76      47.150 -24.878 -18.184  1.00  0.00           H  
ATOM   1285  N   THR B  77      48.540 -21.009 -22.095  1.00  0.00           N  
ATOM   1286  CA  THR B  77      49.405 -19.869 -22.356  1.00  0.00           C  
ATOM   1287  C   THR B  77      49.141 -18.765 -21.343  1.00  0.00           C  
ATOM   1288  O   THR B  77      47.990 -18.498 -20.985  1.00  0.00           O  
ATOM   1289  CB  THR B  77      49.194 -19.328 -23.779  1.00  0.00           C  
ATOM   1290  OG1 THR B  77      49.178 -20.419 -24.709  1.00  0.00           O  
ATOM   1291  CG2 THR B  77      50.309 -18.366 -24.158  1.00  0.00           C  
ATOM   1292  H   THR B  77      47.541 -20.867 -22.045  1.00  0.00           H  
ATOM   1293  HA  THR B  77      50.442 -20.193 -22.263  1.00  0.00           H  
ATOM   1294  HB  THR B  77      48.239 -18.805 -23.832  1.00  0.00           H  
ATOM   1295  HG1 THR B  77      49.303 -21.245 -24.235  1.00  0.00           H  
ATOM   1296 1HG2 THR B  77      50.141 -17.994 -25.169  1.00  0.00           H  
ATOM   1297 2HG2 THR B  77      50.320 -17.529 -23.460  1.00  0.00           H  
ATOM   1298 3HG2 THR B  77      51.266 -18.885 -24.117  1.00  0.00           H  
ATOM   1299  N   THR B  78      50.216 -18.131 -20.885  1.00  0.00           N  
ATOM   1300  CA  THR B  78      50.150 -16.971 -20.008  1.00  0.00           C  
ATOM   1301  C   THR B  78      50.642 -15.746 -20.767  1.00  0.00           C  
ATOM   1302  O   THR B  78      51.618 -15.825 -21.521  1.00  0.00           O  
ATOM   1303  CB  THR B  78      50.994 -17.181 -18.747  1.00  0.00           C  
ATOM   1304  OG1 THR B  78      50.776 -18.503 -18.238  1.00  0.00           O  
ATOM   1305  CG2 THR B  78      50.619 -16.167 -17.678  1.00  0.00           C  
ATOM   1306  H   THR B  78      51.119 -18.483 -21.168  1.00  0.00           H  
ATOM   1307  HA  THR B  78      49.113 -16.825 -19.705  1.00  0.00           H  
ATOM   1308  HB  THR B  78      52.050 -17.067 -18.993  1.00  0.00           H  
ATOM   1309  HG1 THR B  78      50.149 -18.963 -18.801  1.00  0.00           H  
ATOM   1310 1HG2 THR B  78      51.229 -16.332 -16.790  1.00  0.00           H  
ATOM   1311 2HG2 THR B  78      50.792 -15.159 -18.056  1.00  0.00           H  
ATOM   1312 3HG2 THR B  78      49.567 -16.282 -17.421  1.00  0.00           H  
ATOM   1313  N   ALA B  79      49.968 -14.615 -20.571  1.00  0.00           N  
ATOM   1314  CA  ALA B  79      50.290 -13.409 -21.318  1.00  0.00           C  
ATOM   1315  C   ALA B  79      50.074 -12.185 -20.439  1.00  0.00           C  
ATOM   1316  O   ALA B  79      49.558 -12.274 -19.322  1.00  0.00           O  
ATOM   1317  CB  ALA B  79      49.453 -13.305 -22.596  1.00  0.00           C  
ATOM   1318  H   ALA B  79      49.220 -14.589 -19.893  1.00  0.00           H  
ATOM   1319  HA  ALA B  79      51.342 -13.455 -21.598  1.00  0.00           H  
ATOM   1320 1HB  ALA B  79      49.718 -12.393 -23.131  1.00  0.00           H  
ATOM   1321 2HB  ALA B  79      49.650 -14.169 -23.231  1.00  0.00           H  
ATOM   1322 3HB  ALA B  79      48.396 -13.279 -22.337  1.00  0.00           H  
ATOM   1323  N   VAL B  80      50.482 -11.034 -20.965  1.00  0.00           N  
ATOM   1324  CA  VAL B  80      50.280  -9.752 -20.308  1.00  0.00           C  
ATOM   1325  C   VAL B  80      49.231  -8.969 -21.086  1.00  0.00           C  
ATOM   1326  O   VAL B  80      48.949  -9.244 -22.257  1.00  0.00           O  
ATOM   1327  CB  VAL B  80      51.592  -8.947 -20.186  1.00  0.00           C  
ATOM   1328  CG1 VAL B  80      52.729  -9.850 -19.732  1.00  0.00           C  
ATOM   1329  CG2 VAL B  80      51.933  -8.278 -21.510  1.00  0.00           C  
ATOM   1330  H   VAL B  80      50.951 -11.060 -21.859  1.00  0.00           H  
ATOM   1331  HA  VAL B  80      49.906  -9.935 -19.300  1.00  0.00           H  
ATOM   1332  HB  VAL B  80      51.468  -8.182 -19.419  1.00  0.00           H  
ATOM   1333 1HG1 VAL B  80      53.647  -9.267 -19.651  1.00  0.00           H  
ATOM   1334 2HG1 VAL B  80      52.486 -10.280 -18.761  1.00  0.00           H  
ATOM   1335 3HG1 VAL B  80      52.871 -10.649 -20.459  1.00  0.00           H  
ATOM   1336 1HG2 VAL B  80      52.860  -7.715 -21.405  1.00  0.00           H  
ATOM   1337 2HG2 VAL B  80      52.056  -9.039 -22.281  1.00  0.00           H  
ATOM   1338 3HG2 VAL B  80      51.127  -7.601 -21.794  1.00  0.00           H  
ATOM   1339  N   VAL B  81      48.643  -7.977 -20.417  1.00  0.00           N  
ATOM   1340  CA  VAL B  81      47.602  -7.169 -21.039  1.00  0.00           C  
ATOM   1341  C   VAL B  81      48.203  -6.349 -22.171  1.00  0.00           C  
ATOM   1342  O   VAL B  81      49.229  -5.678 -21.999  1.00  0.00           O  
ATOM   1343  CB  VAL B  81      46.924  -6.266 -19.998  1.00  0.00           C  
ATOM   1344  CG1 VAL B  81      45.541  -5.849 -20.478  1.00  0.00           C  
ATOM   1345  CG2 VAL B  81      46.836  -6.976 -18.656  1.00  0.00           C  
ATOM   1346  H   VAL B  81      48.918  -7.778 -19.466  1.00  0.00           H  
ATOM   1347  HA  VAL B  81      46.851  -7.838 -21.461  1.00  0.00           H  
ATOM   1348  HB  VAL B  81      47.511  -5.354 -19.884  1.00  0.00           H  
ATOM   1349 1HG1 VAL B  81      45.074  -5.209 -19.729  1.00  0.00           H  
ATOM   1350 2HG1 VAL B  81      45.631  -5.302 -21.417  1.00  0.00           H  
ATOM   1351 3HG1 VAL B  81      44.926  -6.736 -20.631  1.00  0.00           H  
ATOM   1352 1HG2 VAL B  81      46.354  -6.322 -17.930  1.00  0.00           H  
ATOM   1353 2HG2 VAL B  81      46.252  -7.890 -18.766  1.00  0.00           H  
ATOM   1354 3HG2 VAL B  81      47.839  -7.225 -18.310  1.00  0.00           H  
ATOM   1355  N   GLY B  82      47.567  -6.403 -23.340  1.00  0.00           N  
ATOM   1356  CA  GLY B  82      48.013  -5.670 -24.504  1.00  0.00           C  
ATOM   1357  C   GLY B  82      48.830  -6.474 -25.493  1.00  0.00           C  
ATOM   1358  O   GLY B  82      49.079  -5.988 -26.603  1.00  0.00           O  
ATOM   1359  H   GLY B  82      46.741  -6.981 -23.409  1.00  0.00           H  
ATOM   1360 1HA  GLY B  82      47.149  -5.270 -25.036  1.00  0.00           H  
ATOM   1361 2HA  GLY B  82      48.617  -4.820 -24.189  1.00  0.00           H  
ATOM   1362  N   SER B  83      49.252  -7.682 -25.129  1.00  0.00           N  
ATOM   1363  CA  SER B  83      50.046  -8.508 -26.022  1.00  0.00           C  
ATOM   1364  C   SER B  83      49.146  -9.243 -27.014  1.00  0.00           C  
ATOM   1365  O   SER B  83      47.916  -9.212 -26.927  1.00  0.00           O  
ATOM   1366  CB  SER B  83      50.886  -9.505 -25.225  1.00  0.00           C  
ATOM   1367  OG  SER B  83      50.129 -10.089 -24.179  1.00  0.00           O  
ATOM   1368  H   SER B  83      49.016  -8.034 -24.212  1.00  0.00           H  
ATOM   1369  HA  SER B  83      50.718  -7.860 -26.587  1.00  0.00           H  
ATOM   1370 1HB  SER B  83      51.252 -10.286 -25.891  1.00  0.00           H  
ATOM   1371 2HB  SER B  83      51.754  -8.997 -24.808  1.00  0.00           H  
ATOM   1372  HG  SER B  83      49.253  -9.699 -24.237  1.00  0.00           H  
ATOM   1373  N   ASP B  84      49.781  -9.913 -27.971  1.00  0.00           N  
ATOM   1374  CA  ASP B  84      49.088 -10.708 -28.976  1.00  0.00           C  
ATOM   1375  C   ASP B  84      49.315 -12.185 -28.689  1.00  0.00           C  
ATOM   1376  O   ASP B  84      50.459 -12.622 -28.525  1.00  0.00           O  
ATOM   1377  CB  ASP B  84      49.570 -10.356 -30.386  1.00  0.00           C  
ATOM   1378  CG  ASP B  84      49.169  -8.955 -30.806  1.00  0.00           C  
ATOM   1379  OD1 ASP B  84      48.820  -8.144 -29.922  1.00  0.00           O  
ATOM   1380  OD2 ASP B  84      49.201  -8.665 -32.020  1.00  0.00           O  
ATOM   1381  H   ASP B  84      50.789  -9.862 -27.994  1.00  0.00           H  
ATOM   1382  HA  ASP B  84      48.021 -10.491 -28.914  1.00  0.00           H  
ATOM   1383 1HB  ASP B  84      50.656 -10.439 -30.431  1.00  0.00           H  
ATOM   1384 2HB  ASP B  84      49.157 -11.069 -31.100  1.00  0.00           H  
ATOM   1385  N   VAL B  85      48.226 -12.949 -28.630  1.00  0.00           N  
ATOM   1386  CA  VAL B  85      48.265 -14.364 -28.285  1.00  0.00           C  
ATOM   1387  C   VAL B  85      47.789 -15.174 -29.482  1.00  0.00           C  
ATOM   1388  O   VAL B  85      46.806 -14.810 -30.138  1.00  0.00           O  
ATOM   1389  CB  VAL B  85      47.403 -14.663 -27.040  1.00  0.00           C  
ATOM   1390  CG1 VAL B  85      47.280 -16.164 -26.812  1.00  0.00           C  
ATOM   1391  CG2 VAL B  85      47.987 -13.981 -25.818  1.00  0.00           C  
ATOM   1392  H   VAL B  85      47.337 -12.517 -28.836  1.00  0.00           H  
ATOM   1393  HA  VAL B  85      49.297 -14.637 -28.059  1.00  0.00           H  
ATOM   1394  HB  VAL B  85      46.393 -14.291 -27.211  1.00  0.00           H  
ATOM   1395 1HG1 VAL B  85      46.668 -16.349 -25.929  1.00  0.00           H  
ATOM   1396 2HG1 VAL B  85      46.812 -16.627 -27.681  1.00  0.00           H  
ATOM   1397 3HG1 VAL B  85      48.271 -16.591 -26.661  1.00  0.00           H  
ATOM   1398 1HG2 VAL B  85      47.368 -14.200 -24.949  1.00  0.00           H  
ATOM   1399 2HG2 VAL B  85      48.999 -14.348 -25.646  1.00  0.00           H  
ATOM   1400 3HG2 VAL B  85      48.014 -12.903 -25.981  1.00  0.00           H  
ATOM   1401  N   GLU B  86      48.490 -16.270 -29.767  1.00  0.00           N  
ATOM   1402  CA  GLU B  86      48.148 -17.171 -30.859  1.00  0.00           C  
ATOM   1403  C   GLU B  86      47.992 -18.579 -30.304  1.00  0.00           C  
ATOM   1404  O   GLU B  86      48.948 -19.145 -29.764  1.00  0.00           O  
ATOM   1405  CB  GLU B  86      49.217 -17.140 -31.953  1.00  0.00           C  
ATOM   1406  CG  GLU B  86      49.396 -15.780 -32.609  1.00  0.00           C  
ATOM   1407  CD  GLU B  86      50.791 -15.218 -32.417  1.00  0.00           C  
ATOM   1408  OE1 GLU B  86      51.268 -14.488 -33.312  1.00  0.00           O  
ATOM   1409  OE2 GLU B  86      51.411 -15.507 -31.372  1.00  0.00           O  
ATOM   1410  H   GLU B  86      49.295 -16.476 -29.193  1.00  0.00           H  
ATOM   1411  HA  GLU B  86      47.202 -16.845 -31.293  1.00  0.00           H  
ATOM   1412 1HB  GLU B  86      50.177 -17.440 -31.532  1.00  0.00           H  
ATOM   1413 2HB  GLU B  86      48.962 -17.859 -32.732  1.00  0.00           H  
ATOM   1414 1HG  GLU B  86      49.196 -15.874 -33.676  1.00  0.00           H  
ATOM   1415 2HG  GLU B  86      48.667 -15.088 -32.190  1.00  0.00           H  
ATOM   1416  N   LEU B  87      46.791 -19.136 -30.432  1.00  0.00           N  
ATOM   1417  CA  LEU B  87      46.511 -20.501 -30.011  1.00  0.00           C  
ATOM   1418  C   LEU B  87      46.474 -21.416 -31.227  1.00  0.00           C  
ATOM   1419  O   LEU B  87      45.961 -21.040 -32.285  1.00  0.00           O  
ATOM   1420  CB  LEU B  87      45.189 -20.583 -29.246  1.00  0.00           C  
ATOM   1421  CG  LEU B  87      45.157 -19.861 -27.897  1.00  0.00           C  
ATOM   1422  CD1 LEU B  87      43.967 -20.324 -27.072  1.00  0.00           C  
ATOM   1423  CD2 LEU B  87      46.458 -20.075 -27.135  1.00  0.00           C  
ATOM   1424  H   LEU B  87      46.049 -18.584 -30.838  1.00  0.00           H  
ATOM   1425  HA  LEU B  87      47.311 -20.829 -29.348  1.00  0.00           H  
ATOM   1426 1HB  LEU B  87      44.402 -20.159 -29.867  1.00  0.00           H  
ATOM   1427 2HB  LEU B  87      44.956 -21.632 -29.066  1.00  0.00           H  
ATOM   1428  HG  LEU B  87      45.018 -18.792 -28.060  1.00  0.00           H  
ATOM   1429 1HD1 LEU B  87      43.961 -19.800 -26.116  1.00  0.00           H  
ATOM   1430 2HD1 LEU B  87      43.044 -20.107 -27.610  1.00  0.00           H  
ATOM   1431 3HD1 LEU B  87      44.041 -21.397 -26.897  1.00  0.00           H  
ATOM   1432 1HD2 LEU B  87      46.411 -19.551 -26.180  1.00  0.00           H  
ATOM   1433 2HD2 LEU B  87      46.605 -21.141 -26.958  1.00  0.00           H  
ATOM   1434 3HD2 LEU B  87      47.291 -19.687 -27.721  1.00  0.00           H  
ATOM   1435  N   LEU B  88      47.014 -22.620 -31.067  1.00  0.00           N  
ATOM   1436  CA  LEU B  88      47.239 -23.530 -32.177  1.00  0.00           C  
ATOM   1437  C   LEU B  88      46.402 -24.791 -32.013  1.00  0.00           C  
ATOM   1438  O   LEU B  88      46.048 -25.181 -30.897  1.00  0.00           O  
ATOM   1439  CB  LEU B  88      48.722 -23.897 -32.278  1.00  0.00           C  
ATOM   1440  CG  LEU B  88      49.469 -23.270 -33.453  1.00  0.00           C  
ATOM   1441  CD1 LEU B  88      49.447 -21.761 -33.327  1.00  0.00           C  
ATOM   1442  CD2 LEU B  88      50.893 -23.786 -33.519  1.00  0.00           C  
ATOM   1443  H   LEU B  88      47.276 -22.907 -30.135  1.00  0.00           H  
ATOM   1444  HA  LEU B  88      46.940 -23.032 -33.099  1.00  0.00           H  
ATOM   1445 1HB  LEU B  88      49.220 -23.587 -31.360  1.00  0.00           H  
ATOM   1446 2HB  LEU B  88      48.807 -24.980 -32.365  1.00  0.00           H  
ATOM   1447  HG  LEU B  88      48.960 -23.521 -34.384  1.00  0.00           H  
ATOM   1448 1HD1 LEU B  88      49.981 -21.318 -34.168  1.00  0.00           H  
ATOM   1449 2HD1 LEU B  88      48.415 -21.411 -33.329  1.00  0.00           H  
ATOM   1450 3HD1 LEU B  88      49.929 -21.467 -32.396  1.00  0.00           H  
ATOM   1451 1HD2 LEU B  88      51.408 -23.327 -34.364  1.00  0.00           H  
ATOM   1452 2HD2 LEU B  88      51.415 -23.533 -32.596  1.00  0.00           H  
ATOM   1453 3HD2 LEU B  88      50.882 -24.869 -33.645  1.00  0.00           H  
ATOM   1454  N   CYS B  89      46.088 -25.427 -33.140  1.00  0.00           N  
ATOM   1455  CA  CYS B  89      45.325 -26.671 -33.138  1.00  0.00           C  
ATOM   1456  C   CYS B  89      45.694 -27.471 -34.376  1.00  0.00           C  
ATOM   1457  O   CYS B  89      45.495 -27.001 -35.500  1.00  0.00           O  
ATOM   1458  CB  CYS B  89      43.819 -26.402 -33.101  1.00  0.00           C  
ATOM   1459  SG  CYS B  89      42.826 -27.827 -32.597  1.00  0.00           S  
ATOM   1460  H   CYS B  89      46.388 -25.035 -34.021  1.00  0.00           H  
ATOM   1461  HA  CYS B  89      45.591 -27.239 -32.246  1.00  0.00           H  
ATOM   1462 1HB  CYS B  89      43.612 -25.585 -32.409  1.00  0.00           H  
ATOM   1463 2HB  CYS B  89      43.481 -26.088 -34.088  1.00  0.00           H  
ATOM   1464  N   LYS B  90      46.227 -28.671 -34.169  1.00  0.00           N  
ATOM   1465  CA  LYS B  90      46.622 -29.563 -35.251  1.00  0.00           C  
ATOM   1466  C   LYS B  90      45.602 -30.688 -35.354  1.00  0.00           C  
ATOM   1467  O   LYS B  90      45.350 -31.392 -34.371  1.00  0.00           O  
ATOM   1468  CB  LYS B  90      48.024 -30.125 -35.011  1.00  0.00           C  
ATOM   1469  CG  LYS B  90      48.981 -29.927 -36.173  1.00  0.00           C  
ATOM   1470  CD  LYS B  90      48.641 -30.847 -37.334  1.00  0.00           C  
ATOM   1471  CE  LYS B  90      49.613 -30.661 -38.487  1.00  0.00           C  
ATOM   1472  NZ  LYS B  90      49.021 -31.082 -39.786  1.00  0.00           N  
ATOM   1473  H   LYS B  90      46.360 -28.968 -33.213  1.00  0.00           H  
ATOM   1474  HA  LYS B  90      46.633 -28.994 -36.182  1.00  0.00           H  
ATOM   1475 1HB  LYS B  90      48.460 -29.651 -34.131  1.00  0.00           H  
ATOM   1476 2HB  LYS B  90      47.958 -31.194 -34.808  1.00  0.00           H  
ATOM   1477 1HG  LYS B  90      48.930 -28.892 -36.514  1.00  0.00           H  
ATOM   1478 2HG  LYS B  90      49.999 -30.133 -35.845  1.00  0.00           H  
ATOM   1479 1HD  LYS B  90      48.679 -31.885 -37.000  1.00  0.00           H  
ATOM   1480 2HD  LYS B  90      47.631 -30.633 -37.684  1.00  0.00           H  
ATOM   1481 1HE  LYS B  90      49.900 -29.613 -38.555  1.00  0.00           H  
ATOM   1482 2HE  LYS B  90      50.512 -31.250 -38.304  1.00  0.00           H  
ATOM   1483 1HZ  LYS B  90      49.696 -30.944 -40.525  1.00  0.00           H  
ATOM   1484 2HZ  LYS B  90      48.768 -32.059 -39.740  1.00  0.00           H  
ATOM   1485 3HZ  LYS B  90      48.197 -30.530 -39.976  1.00  0.00           H  
ATOM   1486  N   VAL B  91      45.019 -30.854 -36.539  1.00  0.00           N  
ATOM   1487  CA  VAL B  91      44.015 -31.880 -36.794  1.00  0.00           C  
ATOM   1488  C   VAL B  91      44.483 -32.734 -37.964  1.00  0.00           C  
ATOM   1489  O   VAL B  91      44.919 -32.204 -38.994  1.00  0.00           O  
ATOM   1490  CB  VAL B  91      42.630 -31.263 -37.073  1.00  0.00           C  
ATOM   1491  CG1 VAL B  91      42.725 -30.167 -38.125  1.00  0.00           C  
ATOM   1492  CG2 VAL B  91      41.643 -32.339 -37.503  1.00  0.00           C  
ATOM   1493  H   VAL B  91      45.292 -30.235 -37.289  1.00  0.00           H  
ATOM   1494  HA  VAL B  91      43.932 -32.511 -35.908  1.00  0.00           H  
ATOM   1495  HB  VAL B  91      42.266 -30.785 -36.164  1.00  0.00           H  
ATOM   1496 1HG1 VAL B  91      41.735 -29.747 -38.304  1.00  0.00           H  
ATOM   1497 2HG1 VAL B  91      43.393 -29.381 -37.773  1.00  0.00           H  
ATOM   1498 3HG1 VAL B  91      43.113 -30.586 -39.053  1.00  0.00           H  
ATOM   1499 1HG2 VAL B  91      40.671 -31.885 -37.695  1.00  0.00           H  
ATOM   1500 2HG2 VAL B  91      42.004 -32.822 -38.411  1.00  0.00           H  
ATOM   1501 3HG2 VAL B  91      41.546 -33.082 -36.711  1.00  0.00           H  
ATOM   1502  N   TYR B  92      44.409 -34.052 -37.799  1.00  0.00           N  
ATOM   1503  CA  TYR B  92      44.756 -35.006 -38.844  1.00  0.00           C  
ATOM   1504  C   TYR B  92      43.484 -35.698 -39.315  1.00  0.00           C  
ATOM   1505  O   TYR B  92      42.776 -36.315 -38.511  1.00  0.00           O  
ATOM   1506  CB  TYR B  92      45.770 -36.034 -38.341  1.00  0.00           C  
ATOM   1507  CG  TYR B  92      47.044 -35.437 -37.787  1.00  0.00           C  
ATOM   1508  CD1 TYR B  92      48.073 -35.037 -38.631  1.00  0.00           C  
ATOM   1509  CD2 TYR B  92      47.224 -35.283 -36.419  1.00  0.00           C  
ATOM   1510  CE1 TYR B  92      49.242 -34.495 -38.128  1.00  0.00           C  
ATOM   1511  CE2 TYR B  92      48.389 -34.743 -35.907  1.00  0.00           C  
ATOM   1512  CZ  TYR B  92      49.394 -34.352 -36.765  1.00  0.00           C  
ATOM   1513  OH  TYR B  92      50.555 -33.813 -36.259  1.00  0.00           O  
ATOM   1514  H   TYR B  92      44.096 -34.396 -36.903  1.00  0.00           H  
ATOM   1515  HA  TYR B  92      45.205 -34.461 -39.675  1.00  0.00           H  
ATOM   1516 1HB  TYR B  92      45.316 -36.640 -37.556  1.00  0.00           H  
ATOM   1517 2HB  TYR B  92      46.042 -36.705 -39.155  1.00  0.00           H  
ATOM   1518  HD1 TYR B  92      47.967 -35.148 -39.710  1.00  0.00           H  
ATOM   1519  HD2 TYR B  92      46.439 -35.591 -35.728  1.00  0.00           H  
ATOM   1520  HE1 TYR B  92      50.037 -34.188 -38.807  1.00  0.00           H  
ATOM   1521  HE2 TYR B  92      48.509 -34.629 -34.829  1.00  0.00           H  
ATOM   1522  HH  TYR B  92      50.501 -33.781 -35.301  1.00  0.00           H  
ATOM   1523  N   SER B  93      43.198 -35.595 -40.611  1.00  0.00           N  
ATOM   1524  CA  SER B  93      42.011 -36.212 -41.184  1.00  0.00           C  
ATOM   1525  C   SER B  93      42.255 -36.478 -42.661  1.00  0.00           C  
ATOM   1526  O   SER B  93      43.079 -35.815 -43.298  1.00  0.00           O  
ATOM   1527  CB  SER B  93      40.771 -35.330 -40.997  1.00  0.00           C  
ATOM   1528  OG  SER B  93      39.610 -35.969 -41.499  1.00  0.00           O  
ATOM   1529  H   SER B  93      43.821 -35.075 -41.212  1.00  0.00           H  
ATOM   1530  HA  SER B  93      41.833 -37.160 -40.674  1.00  0.00           H  
ATOM   1531 1HB  SER B  93      40.638 -35.109 -39.938  1.00  0.00           H  
ATOM   1532 2HB  SER B  93      40.918 -34.382 -41.513  1.00  0.00           H  
ATOM   1533  HG  SER B  93      39.902 -36.818 -41.840  1.00  0.00           H  
ATOM   1534  N   ASP B  94      41.526 -37.459 -43.200  1.00  0.00           N  
ATOM   1535  CA  ASP B  94      41.693 -37.818 -44.604  1.00  0.00           C  
ATOM   1536  C   ASP B  94      41.242 -36.696 -45.532  1.00  0.00           C  
ATOM   1537  O   ASP B  94      41.804 -36.531 -46.621  1.00  0.00           O  
ATOM   1538  CB  ASP B  94      40.910 -39.094 -44.924  1.00  0.00           C  
ATOM   1539  CG  ASP B  94      41.533 -40.341 -44.311  1.00  0.00           C  
ATOM   1540  OD1 ASP B  94      42.663 -40.270 -43.889  1.00  0.00           O  
ATOM   1541  OD2 ASP B  94      40.873 -41.351 -44.270  1.00  0.00           O  
ATOM   1542  H   ASP B  94      40.852 -37.962 -42.640  1.00  0.00           H  
ATOM   1543  HA  ASP B  94      42.753 -37.989 -44.794  1.00  0.00           H  
ATOM   1544 1HB  ASP B  94      39.889 -38.996 -44.555  1.00  0.00           H  
ATOM   1545 2HB  ASP B  94      40.856 -39.226 -46.005  1.00  0.00           H  
ATOM   1546  N   ALA B  95      40.241 -35.923 -45.125  1.00  0.00           N  
ATOM   1547  CA  ALA B  95      39.727 -34.814 -45.914  1.00  0.00           C  
ATOM   1548  C   ALA B  95      39.781 -33.529 -45.097  1.00  0.00           C  
ATOM   1549  O   ALA B  95      40.097 -33.533 -43.905  1.00  0.00           O  
ATOM   1550  CB  ALA B  95      38.293 -35.089 -46.384  1.00  0.00           C  
ATOM   1551  H   ALA B  95      39.825 -36.122 -44.227  1.00  0.00           H  
ATOM   1552  HA  ALA B  95      40.364 -34.699 -46.791  1.00  0.00           H  
ATOM   1553 1HB  ALA B  95      37.934 -34.244 -46.971  1.00  0.00           H  
ATOM   1554 2HB  ALA B  95      38.278 -35.990 -46.998  1.00  0.00           H  
ATOM   1555 3HB  ALA B  95      37.647 -35.229 -45.519  1.00  0.00           H  
ATOM   1556  N   GLN B  96      39.467 -32.420 -45.758  1.00  0.00           N  
ATOM   1557  CA  GLN B  96      39.455 -31.119 -45.097  1.00  0.00           C  
ATOM   1558  C   GLN B  96      38.350 -31.087 -44.043  1.00  0.00           C  
ATOM   1559  O   GLN B  96      37.176 -31.239 -44.392  1.00  0.00           O  
ATOM   1560  CB  GLN B  96      39.254 -29.992 -46.114  1.00  0.00           C  
ATOM   1561  CG  GLN B  96      39.228 -28.601 -45.504  1.00  0.00           C  
ATOM   1562  CD  GLN B  96      40.574 -28.192 -44.936  1.00  0.00           C  
ATOM   1563  OE1 GLN B  96      41.624 -28.635 -45.410  1.00  0.00           O  
ATOM   1564  NE2 GLN B  96      40.551 -27.343 -43.915  1.00  0.00           N  
ATOM   1565  H   GLN B  96      39.231 -32.476 -46.739  1.00  0.00           H  
ATOM   1566  HA  GLN B  96      40.419 -30.969 -44.611  1.00  0.00           H  
ATOM   1567 1HB  GLN B  96      40.056 -30.021 -46.852  1.00  0.00           H  
ATOM   1568 2HB  GLN B  96      38.315 -30.145 -46.645  1.00  0.00           H  
ATOM   1569 1HG  GLN B  96      38.950 -27.883 -46.276  1.00  0.00           H  
ATOM   1570 2HG  GLN B  96      38.496 -28.583 -44.696  1.00  0.00           H  
ATOM   1571 1HE2 GLN B  96      41.408 -27.037 -43.499  1.00  0.00           H  
ATOM   1572 2HE2 GLN B  96      39.677 -27.008 -43.562  1.00  0.00           H  
ATOM   1573  N   PRO B  97      38.680 -30.898 -42.765  1.00  0.00           N  
ATOM   1574  CA  PRO B  97      37.637 -30.955 -41.730  1.00  0.00           C  
ATOM   1575  C   PRO B  97      37.020 -29.597 -41.439  1.00  0.00           C  
ATOM   1576  O   PRO B  97      37.436 -28.580 -42.003  1.00  0.00           O  
ATOM   1577  CB  PRO B  97      38.394 -31.502 -40.513  1.00  0.00           C  
ATOM   1578  CG  PRO B  97      39.864 -31.173 -40.770  1.00  0.00           C  
ATOM   1579  CD  PRO B  97      40.012 -30.667 -42.188  1.00  0.00           C  
ATOM   1580  HA  PRO B  97      36.848 -31.651 -42.050  1.00  0.00           H  
ATOM   1581 1HB  PRO B  97      38.016 -31.032 -39.593  1.00  0.00           H  
ATOM   1582 2HB  PRO B  97      38.220 -32.584 -40.417  1.00  0.00           H  
ATOM   1583 1HG  PRO B  97      40.214 -30.415 -40.054  1.00  0.00           H  
ATOM   1584 2HG  PRO B  97      40.486 -32.067 -40.616  1.00  0.00           H  
ATOM   1585 1HD  PRO B  97      40.268 -29.597 -42.171  1.00  0.00           H  
ATOM   1586 2HD  PRO B  97      40.793 -31.245 -42.704  1.00  0.00           H  
ATOM   1587  N   HIS B  98      36.018 -29.572 -40.565  1.00  0.00           N  
ATOM   1588  CA  HIS B  98      35.399 -28.338 -40.099  1.00  0.00           C  
ATOM   1589  C   HIS B  98      35.876 -28.085 -38.676  1.00  0.00           C  
ATOM   1590  O   HIS B  98      35.680 -28.929 -37.795  1.00  0.00           O  
ATOM   1591  CB  HIS B  98      33.872 -28.417 -40.156  1.00  0.00           C  
ATOM   1592  CG  HIS B  98      33.335 -28.990 -41.433  1.00  0.00           C  
ATOM   1593  ND1 HIS B  98      33.612 -30.273 -41.854  1.00  0.00           N  
ATOM   1594  CD2 HIS B  98      32.531 -28.451 -42.381  1.00  0.00           C  
ATOM   1595  CE1 HIS B  98      33.004 -30.500 -43.004  1.00  0.00           C  
ATOM   1596  NE2 HIS B  98      32.341 -29.410 -43.347  1.00  0.00           N  
ATOM   1597  H   HIS B  98      35.678 -30.456 -40.214  1.00  0.00           H  
ATOM   1598  HA  HIS B  98      35.710 -27.512 -40.738  1.00  0.00           H  
ATOM   1599 1HB  HIS B  98      33.508 -29.031 -39.332  1.00  0.00           H  
ATOM   1600 2HB  HIS B  98      33.451 -27.420 -40.031  1.00  0.00           H  
ATOM   1601  HD2 HIS B  98      32.114 -27.444 -42.378  1.00  0.00           H  
ATOM   1602  HE1 HIS B  98      33.042 -31.429 -43.573  1.00  0.00           H  
ATOM   1603  HE2 HIS B  98      31.784 -29.295 -44.182  1.00  0.00           H  
ATOM   1604  N   ILE B  99      36.510 -26.935 -38.458  1.00  0.00           N  
ATOM   1605  CA  ILE B  99      37.112 -26.596 -37.175  1.00  0.00           C  
ATOM   1606  C   ILE B  99      36.404 -25.370 -36.617  1.00  0.00           C  
ATOM   1607  O   ILE B  99      36.081 -24.437 -37.360  1.00  0.00           O  
ATOM   1608  CB  ILE B  99      38.636 -26.343 -37.275  1.00  0.00           C  
ATOM   1609  CG1 ILE B  99      39.368 -27.475 -38.017  1.00  0.00           C  
ATOM   1610  CG2 ILE B  99      39.238 -26.152 -35.892  1.00  0.00           C  
ATOM   1611  CD1 ILE B  99      39.300 -27.429 -39.542  1.00  0.00           C  
ATOM   1612  H   ILE B  99      36.572 -26.275 -39.220  1.00  0.00           H  
ATOM   1613  HA  ILE B  99      36.963 -27.431 -36.492  1.00  0.00           H  
ATOM   1614  HB  ILE B  99      38.818 -25.446 -37.866  1.00  0.00           H  
ATOM   1615 1HG1 ILE B  99      40.422 -27.467 -37.743  1.00  0.00           H  
ATOM   1616 2HG1 ILE B  99      38.958 -28.437 -37.708  1.00  0.00           H  
ATOM   1617 1HG2 ILE B  99      40.310 -25.976 -35.983  1.00  0.00           H  
ATOM   1618 2HG2 ILE B  99      38.770 -25.297 -35.407  1.00  0.00           H  
ATOM   1619 3HG2 ILE B  99      39.067 -27.047 -35.294  1.00  0.00           H  
ATOM   1620 1HD1 ILE B  99      39.850 -28.274 -39.957  1.00  0.00           H  
ATOM   1621 2HD1 ILE B  99      38.259 -27.481 -39.862  1.00  0.00           H  
ATOM   1622 3HD1 ILE B  99      39.743 -26.500 -39.898  1.00  0.00           H  
ATOM   1623  N   GLN B 100      36.167 -25.374 -35.305  1.00  0.00           N  
ATOM   1624  CA  GLN B 100      35.469 -24.283 -34.638  1.00  0.00           C  
ATOM   1625  C   GLN B 100      36.156 -23.969 -33.318  1.00  0.00           C  
ATOM   1626  O   GLN B 100      36.381 -24.868 -32.503  1.00  0.00           O  
ATOM   1627  CB  GLN B 100      33.998 -24.637 -34.402  1.00  0.00           C  
ATOM   1628  CG  GLN B 100      33.182 -23.520 -33.775  1.00  0.00           C  
ATOM   1629  CD  GLN B 100      31.719 -23.889 -33.618  1.00  0.00           C  
ATOM   1630  OE1 GLN B 100      31.362 -24.720 -32.778  1.00  0.00           O  
ATOM   1631  NE2 GLN B 100      30.864 -23.274 -34.426  1.00  0.00           N  
ATOM   1632  H   GLN B 100      36.484 -26.162 -34.759  1.00  0.00           H  
ATOM   1633  HA  GLN B 100      35.510 -23.403 -35.280  1.00  0.00           H  
ATOM   1634 1HB  GLN B 100      33.531 -24.904 -35.350  1.00  0.00           H  
ATOM   1635 2HB  GLN B 100      33.934 -25.507 -33.749  1.00  0.00           H  
ATOM   1636 1HG  GLN B 100      33.587 -23.298 -32.787  1.00  0.00           H  
ATOM   1637 2HG  GLN B 100      33.245 -22.637 -34.411  1.00  0.00           H  
ATOM   1638 1HE2 GLN B 100      29.886 -23.478 -34.369  1.00  0.00           H  
ATOM   1639 2HE2 GLN B 100      31.197 -22.607 -35.093  1.00  0.00           H  
ATOM   1640  N   TRP B 101      36.481 -22.695 -33.112  1.00  0.00           N  
ATOM   1641  CA  TRP B 101      37.087 -22.237 -31.869  1.00  0.00           C  
ATOM   1642  C   TRP B 101      36.000 -21.725 -30.933  1.00  0.00           C  
ATOM   1643  O   TRP B 101      35.140 -20.938 -31.341  1.00  0.00           O  
ATOM   1644  CB  TRP B 101      38.114 -21.136 -32.140  1.00  0.00           C  
ATOM   1645  CG  TRP B 101      39.414 -21.641 -32.686  1.00  0.00           C  
ATOM   1646  CD1 TRP B 101      39.802 -21.659 -33.993  1.00  0.00           C  
ATOM   1647  CD2 TRP B 101      40.501 -22.195 -31.936  1.00  0.00           C  
ATOM   1648  NE1 TRP B 101      41.063 -22.194 -34.105  1.00  0.00           N  
ATOM   1649  CE2 TRP B 101      41.514 -22.530 -32.856  1.00  0.00           C  
ATOM   1650  CE3 TRP B 101      40.715 -22.441 -30.577  1.00  0.00           C  
ATOM   1651  CZ2 TRP B 101      42.723 -23.099 -32.460  1.00  0.00           C  
ATOM   1652  CZ3 TRP B 101      41.915 -23.006 -30.186  1.00  0.00           C  
ATOM   1653  CH2 TRP B 101      42.903 -23.328 -31.124  1.00  0.00           C  
ATOM   1654  H   TRP B 101      36.299 -22.026 -33.846  1.00  0.00           H  
ATOM   1655  HA  TRP B 101      37.598 -23.079 -31.402  1.00  0.00           H  
ATOM   1656 1HB  TRP B 101      37.702 -20.421 -32.852  1.00  0.00           H  
ATOM   1657 2HB  TRP B 101      38.321 -20.596 -31.216  1.00  0.00           H  
ATOM   1658  HD1 TRP B 101      39.200 -21.302 -34.826  1.00  0.00           H  
ATOM   1659  HE1 TRP B 101      41.574 -22.320 -34.967  1.00  0.00           H  
ATOM   1660  HE3 TRP B 101      39.952 -22.190 -29.841  1.00  0.00           H  
ATOM   1661  HZ2 TRP B 101      43.505 -23.355 -33.176  1.00  0.00           H  
ATOM   1662  HZ3 TRP B 101      42.072 -23.196 -29.124  1.00  0.00           H  
ATOM   1663  HH2 TRP B 101      43.837 -23.772 -30.778  1.00  0.00           H  
ATOM   1664  N   LEU B 102      36.041 -22.172 -29.680  1.00  0.00           N  
ATOM   1665  CA  LEU B 102      35.039 -21.814 -28.689  1.00  0.00           C  
ATOM   1666  C   LEU B 102      35.695 -21.130 -27.498  1.00  0.00           C  
ATOM   1667  O   LEU B 102      36.835 -21.432 -27.134  1.00  0.00           O  
ATOM   1668  CB  LEU B 102      34.263 -23.046 -28.207  1.00  0.00           C  
ATOM   1669  CG  LEU B 102      33.664 -23.952 -29.282  1.00  0.00           C  
ATOM   1670  CD1 LEU B 102      33.006 -25.167 -28.648  1.00  0.00           C  
ATOM   1671  CD2 LEU B 102      32.669 -23.182 -30.133  1.00  0.00           C  
ATOM   1672  H   LEU B 102      36.800 -22.783 -29.414  1.00  0.00           H  
ATOM   1673  HA  LEU B 102      34.331 -21.124 -29.147  1.00  0.00           H  
ATOM   1674 1HB  LEU B 102      34.929 -23.662 -27.605  1.00  0.00           H  
ATOM   1675 2HB  LEU B 102      33.440 -22.713 -27.575  1.00  0.00           H  
ATOM   1676  HG  LEU B 102      34.460 -24.331 -29.924  1.00  0.00           H  
ATOM   1677 1HD1 LEU B 102      32.585 -25.801 -29.428  1.00  0.00           H  
ATOM   1678 2HD1 LEU B 102      33.750 -25.731 -28.085  1.00  0.00           H  
ATOM   1679 3HD1 LEU B 102      32.212 -24.842 -27.977  1.00  0.00           H  
ATOM   1680 1HD2 LEU B 102      32.253 -23.843 -30.894  1.00  0.00           H  
ATOM   1681 2HD2 LEU B 102      31.865 -22.805 -29.501  1.00  0.00           H  
ATOM   1682 3HD2 LEU B 102      33.174 -22.345 -30.616  1.00  0.00           H  
ATOM   1683  N   LYS B 103      34.957 -20.202 -26.894  1.00  0.00           N  
ATOM   1684  CA  LYS B 103      35.372 -19.520 -25.677  1.00  0.00           C  
ATOM   1685  C   LYS B 103      34.338 -19.785 -24.593  1.00  0.00           C  
ATOM   1686  O   LYS B 103      33.140 -19.579 -24.811  1.00  0.00           O  
ATOM   1687  CB  LYS B 103      35.530 -18.015 -25.907  1.00  0.00           C  
ATOM   1688  CG  LYS B 103      35.662 -17.205 -24.627  1.00  0.00           C  
ATOM   1689  CD  LYS B 103      37.027 -17.398 -23.987  1.00  0.00           C  
ATOM   1690  CE  LYS B 103      37.225 -16.455 -22.811  1.00  0.00           C  
ATOM   1691  NZ  LYS B 103      36.741 -15.079 -23.112  1.00  0.00           N  
ATOM   1692  H   LYS B 103      34.067 -19.968 -27.310  1.00  0.00           H  
ATOM   1693  HA  LYS B 103      36.338 -19.921 -25.368  1.00  0.00           H  
ATOM   1694 1HB  LYS B 103      36.415 -17.831 -26.517  1.00  0.00           H  
ATOM   1695 2HB  LYS B 103      34.668 -17.639 -26.459  1.00  0.00           H  
ATOM   1696 1HG  LYS B 103      35.522 -16.147 -24.850  1.00  0.00           H  
ATOM   1697 2HG  LYS B 103      34.893 -17.514 -23.920  1.00  0.00           H  
ATOM   1698 1HD  LYS B 103      37.123 -18.427 -23.638  1.00  0.00           H  
ATOM   1699 2HD  LYS B 103      37.805 -17.210 -24.726  1.00  0.00           H  
ATOM   1700 1HE  LYS B 103      36.685 -16.835 -21.945  1.00  0.00           H  
ATOM   1701 2HE  LYS B 103      38.284 -16.406 -22.558  1.00  0.00           H  
ATOM   1702 1HZ  LYS B 103      36.891 -14.486 -22.308  1.00  0.00           H  
ATOM   1703 2HZ  LYS B 103      37.249 -14.708 -23.903  1.00  0.00           H  
ATOM   1704 3HZ  LYS B 103      35.755 -15.108 -23.329  1.00  0.00           H  
ATOM   1705  N   HIS B 104      34.801 -20.243 -23.433  1.00  0.00           N  
ATOM   1706  CA  HIS B 104      33.906 -20.569 -22.331  1.00  0.00           C  
ATOM   1707  C   HIS B 104      33.542 -19.299 -21.572  1.00  0.00           C  
ATOM   1708  O   HIS B 104      34.418 -18.627 -21.015  1.00  0.00           O  
ATOM   1709  CB  HIS B 104      34.557 -21.590 -21.402  1.00  0.00           C  
ATOM   1710  CG  HIS B 104      34.590 -22.977 -21.961  1.00  0.00           C  
ATOM   1711  ND1 HIS B 104      33.793 -23.994 -21.479  1.00  0.00           N  
ATOM   1712  CD2 HIS B 104      35.319 -23.517 -22.966  1.00  0.00           C  
ATOM   1713  CE1 HIS B 104      34.032 -25.099 -22.161  1.00  0.00           C  
ATOM   1714  NE2 HIS B 104      34.954 -24.837 -23.070  1.00  0.00           N  
ATOM   1715  H   HIS B 104      35.796 -20.368 -23.312  1.00  0.00           H  
ATOM   1716  HA  HIS B 104      32.988 -21.004 -22.725  1.00  0.00           H  
ATOM   1717 1HB  HIS B 104      35.582 -21.285 -21.186  1.00  0.00           H  
ATOM   1718 2HB  HIS B 104      34.017 -21.617 -20.456  1.00  0.00           H  
ATOM   1719  HD2 HIS B 104      36.059 -23.000 -23.578  1.00  0.00           H  
ATOM   1720  HE1 HIS B 104      33.550 -26.063 -22.001  1.00  0.00           H  
ATOM   1721  HE2 HIS B 104      35.332 -25.496 -23.735  1.00  0.00           H  
ATOM   1722  N   ILE B 105      32.256 -18.972 -21.551  1.00  0.00           N  
ATOM   1723  CA  ILE B 105      31.754 -17.789 -20.863  1.00  0.00           C  
ATOM   1724  C   ILE B 105      31.395 -18.166 -19.434  1.00  0.00           C  
ATOM   1725  O   ILE B 105      30.918 -19.275 -19.168  1.00  0.00           O  
ATOM   1726  CB  ILE B 105      30.544 -17.196 -21.610  1.00  0.00           C  
ATOM   1727  CG1 ILE B 105      30.843 -17.098 -23.107  1.00  0.00           C  
ATOM   1728  CG2 ILE B 105      30.181 -15.829 -21.051  1.00  0.00           C  
ATOM   1729  CD1 ILE B 105      31.900 -16.071 -23.453  1.00  0.00           C  
ATOM   1730  H   ILE B 105      31.604 -19.573 -22.035  1.00  0.00           H  
ATOM   1731  HA  ILE B 105      32.546 -17.041 -20.838  1.00  0.00           H  
ATOM   1732  HB  ILE B 105      29.687 -17.859 -21.499  1.00  0.00           H  
ATOM   1733 1HG1 ILE B 105      31.175 -18.068 -23.476  1.00  0.00           H  
ATOM   1734 2HG1 ILE B 105      29.930 -16.841 -23.644  1.00  0.00           H  
ATOM   1735 1HG2 ILE B 105      29.325 -15.430 -21.594  1.00  0.00           H  
ATOM   1736 2HG2 ILE B 105      29.929 -15.923 -19.996  1.00  0.00           H  
ATOM   1737 3HG2 ILE B 105      31.029 -15.153 -21.163  1.00  0.00           H  
ATOM   1738 1HD1 ILE B 105      32.057 -16.059 -24.532  1.00  0.00           H  
ATOM   1739 2HD1 ILE B 105      31.571 -15.085 -23.124  1.00  0.00           H  
ATOM   1740 3HD1 ILE B 105      32.833 -16.328 -22.954  1.00  0.00           H  
ATOM   1741  N   VAL B 106      31.630 -17.242 -18.506  1.00  0.00           N  
ATOM   1742  CA  VAL B 106      31.367 -17.452 -17.087  1.00  0.00           C  
ATOM   1743  C   VAL B 106      30.275 -16.482 -16.660  1.00  0.00           C  
ATOM   1744  O   VAL B 106      30.446 -15.261 -16.765  1.00  0.00           O  
ATOM   1745  CB  VAL B 106      32.632 -17.260 -16.238  1.00  0.00           C  
ATOM   1746  CG1 VAL B 106      32.357 -17.620 -14.788  1.00  0.00           C  
ATOM   1747  CG2 VAL B 106      33.775 -18.097 -16.792  1.00  0.00           C  
ATOM   1748  H   VAL B 106      32.009 -16.357 -18.810  1.00  0.00           H  
ATOM   1749  HA  VAL B 106      31.020 -18.476 -16.947  1.00  0.00           H  
ATOM   1750  HB  VAL B 106      32.915 -16.207 -16.257  1.00  0.00           H  
ATOM   1751 1HG1 VAL B 106      33.264 -17.478 -14.199  1.00  0.00           H  
ATOM   1752 2HG1 VAL B 106      31.568 -16.978 -14.397  1.00  0.00           H  
ATOM   1753 3HG1 VAL B 106      32.044 -18.662 -14.725  1.00  0.00           H  
ATOM   1754 1HG2 VAL B 106      34.664 -17.949 -16.180  1.00  0.00           H  
ATOM   1755 2HG2 VAL B 106      33.495 -19.150 -16.777  1.00  0.00           H  
ATOM   1756 3HG2 VAL B 106      33.986 -17.792 -17.817  1.00  0.00           H  
ATOM   1757  N   ILE B 107      29.154 -17.023 -16.188  1.00  0.00           N  
ATOM   1758  CA  ILE B 107      28.041 -16.229 -15.677  1.00  0.00           C  
ATOM   1759  C   ILE B 107      27.784 -16.656 -14.238  1.00  0.00           C  
ATOM   1760  O   ILE B 107      27.563 -17.843 -13.969  1.00  0.00           O  
ATOM   1761  CB  ILE B 107      26.774 -16.387 -16.535  1.00  0.00           C  
ATOM   1762  CG1 ILE B 107      27.137 -16.537 -18.015  1.00  0.00           C  
ATOM   1763  CG2 ILE B 107      25.840 -15.207 -16.331  1.00  0.00           C  
ATOM   1764  CD1 ILE B 107      25.993 -17.021 -18.878  1.00  0.00           C  
ATOM   1765  H   ILE B 107      29.081 -18.030 -16.188  1.00  0.00           H  
ATOM   1766  HA  ILE B 107      28.328 -15.178 -15.697  1.00  0.00           H  
ATOM   1767  HB  ILE B 107      26.254 -17.301 -16.251  1.00  0.00           H  
ATOM   1768 1HG1 ILE B 107      27.477 -15.578 -18.405  1.00  0.00           H  
ATOM   1769 2HG1 ILE B 107      27.962 -17.242 -18.118  1.00  0.00           H  
ATOM   1770 1HG2 ILE B 107      24.950 -15.337 -16.947  1.00  0.00           H  
ATOM   1771 2HG2 ILE B 107      25.551 -15.149 -15.283  1.00  0.00           H  
ATOM   1772 3HG2 ILE B 107      26.349 -14.286 -16.618  1.00  0.00           H  
ATOM   1773 1HD1 ILE B 107      26.327 -17.103 -19.913  1.00  0.00           H  
ATOM   1774 2HD1 ILE B 107      25.659 -17.998 -18.526  1.00  0.00           H  
ATOM   1775 3HD1 ILE B 107      25.168 -16.312 -18.819  1.00  0.00           H  
ATOM   1776  N   ASN B 108      27.815 -15.686 -13.320  1.00  0.00           N  
ATOM   1777  CA  ASN B 108      27.637 -15.936 -11.888  1.00  0.00           C  
ATOM   1778  C   ASN B 108      28.674 -16.927 -11.365  1.00  0.00           C  
ATOM   1779  O   ASN B 108      28.371 -17.801 -10.551  1.00  0.00           O  
ATOM   1780  CB  ASN B 108      26.217 -16.417 -11.578  1.00  0.00           C  
ATOM   1781  CG  ASN B 108      25.195 -15.299 -11.642  1.00  0.00           C  
ATOM   1782  OD1 ASN B 108      24.126 -15.454 -12.232  1.00  0.00           O  
ATOM   1783  ND2 ASN B 108      25.518 -14.165 -11.031  1.00  0.00           N  
ATOM   1784  H   ASN B 108      27.969 -14.740 -13.639  1.00  0.00           H  
ATOM   1785  HA  ASN B 108      27.806 -15.002 -11.350  1.00  0.00           H  
ATOM   1786 1HB  ASN B 108      25.933 -17.194 -12.289  1.00  0.00           H  
ATOM   1787 2HB  ASN B 108      26.192 -16.859 -10.582  1.00  0.00           H  
ATOM   1788 1HD2 ASN B 108      24.882 -13.393 -11.041  1.00  0.00           H  
ATOM   1789 2HD2 ASN B 108      26.397 -14.083 -10.562  1.00  0.00           H  
ATOM   1790  N   GLY B 109      29.912 -16.789 -11.837  1.00  0.00           N  
ATOM   1791  CA  GLY B 109      30.985 -17.658 -11.399  1.00  0.00           C  
ATOM   1792  C   GLY B 109      30.916 -19.080 -11.905  1.00  0.00           C  
ATOM   1793  O   GLY B 109      31.656 -19.933 -11.407  1.00  0.00           O  
ATOM   1794  H   GLY B 109      30.110 -16.066 -12.513  1.00  0.00           H  
ATOM   1795 1HA  GLY B 109      31.942 -17.244 -11.717  1.00  0.00           H  
ATOM   1796 2HA  GLY B 109      30.999 -17.699 -10.311  1.00  0.00           H  
ATOM   1797  N   SER B 110      30.056 -19.364 -12.880  1.00  0.00           N  
ATOM   1798  CA  SER B 110      29.887 -20.709 -13.409  1.00  0.00           C  
ATOM   1799  C   SER B 110      29.954 -20.682 -14.928  1.00  0.00           C  
ATOM   1800  O   SER B 110      29.356 -19.813 -15.570  1.00  0.00           O  
ATOM   1801  CB  SER B 110      28.553 -21.320 -12.961  1.00  0.00           C  
ATOM   1802  OG  SER B 110      28.395 -22.633 -13.472  1.00  0.00           O  
ATOM   1803  H   SER B 110      29.502 -18.611 -13.263  1.00  0.00           H  
ATOM   1804  HA  SER B 110      30.695 -21.335 -13.028  1.00  0.00           H  
ATOM   1805 1HB  SER B 110      28.511 -21.344 -11.872  1.00  0.00           H  
ATOM   1806 2HB  SER B 110      27.732 -20.693 -13.306  1.00  0.00           H  
ATOM   1807  HG  SER B 110      29.186 -22.814 -13.985  1.00  0.00           H  
ATOM   1808  N   SER B 111      30.688 -21.636 -15.495  1.00  0.00           N  
ATOM   1809  CA  SER B 111      30.722 -21.842 -16.936  1.00  0.00           C  
ATOM   1810  C   SER B 111      29.631 -22.791 -17.413  1.00  0.00           C  
ATOM   1811  O   SER B 111      29.540 -23.055 -18.616  1.00  0.00           O  
ATOM   1812  CB  SER B 111      32.094 -22.376 -17.364  1.00  0.00           C  
ATOM   1813  OG  SER B 111      32.908 -22.657 -16.239  1.00  0.00           O  
ATOM   1814  H   SER B 111      31.240 -22.236 -14.899  1.00  0.00           H  
ATOM   1815  HA  SER B 111      30.550 -20.883 -17.427  1.00  0.00           H  
ATOM   1816 1HB  SER B 111      31.963 -23.282 -17.955  1.00  0.00           H  
ATOM   1817 2HB  SER B 111      32.589 -21.641 -17.997  1.00  0.00           H  
ATOM   1818  HG  SER B 111      32.380 -22.436 -15.468  1.00  0.00           H  
ATOM   1819  N   PHE B 112      28.811 -23.306 -16.502  1.00  0.00           N  
ATOM   1820  CA  PHE B 112      27.732 -24.223 -16.829  1.00  0.00           C  
ATOM   1821  C   PHE B 112      26.399 -23.616 -16.414  1.00  0.00           C  
ATOM   1822  O   PHE B 112      26.314 -22.873 -15.431  1.00  0.00           O  
ATOM   1823  CB  PHE B 112      27.929 -25.579 -16.136  1.00  0.00           C  
ATOM   1824  CG  PHE B 112      29.191 -26.286 -16.538  1.00  0.00           C  
ATOM   1825  CD1 PHE B 112      29.327 -26.818 -17.809  1.00  0.00           C  
ATOM   1826  CD2 PHE B 112      30.246 -26.410 -15.649  1.00  0.00           C  
ATOM   1827  CE1 PHE B 112      30.489 -27.467 -18.185  1.00  0.00           C  
ATOM   1828  CE2 PHE B 112      31.410 -27.057 -16.019  1.00  0.00           C  
ATOM   1829  CZ  PHE B 112      31.531 -27.586 -17.289  1.00  0.00           C  
ATOM   1830  H   PHE B 112      28.955 -23.039 -15.539  1.00  0.00           H  
ATOM   1831  HA  PHE B 112      27.731 -24.386 -17.908  1.00  0.00           H  
ATOM   1832 1HB  PHE B 112      27.948 -25.436 -15.056  1.00  0.00           H  
ATOM   1833 2HB  PHE B 112      27.086 -26.230 -16.365  1.00  0.00           H  
ATOM   1834  HD1 PHE B 112      28.504 -26.720 -18.518  1.00  0.00           H  
ATOM   1835  HD2 PHE B 112      30.150 -25.992 -14.646  1.00  0.00           H  
ATOM   1836  HE1 PHE B 112      30.580 -27.883 -19.188  1.00  0.00           H  
ATOM   1837  HE2 PHE B 112      32.232 -27.151 -15.310  1.00  0.00           H  
ATOM   1838  HZ  PHE B 112      32.447 -28.097 -17.582  1.00  0.00           H  
ATOM   1839  N   GLY B 113      25.356 -23.941 -17.175  1.00  0.00           N  
ATOM   1840  CA  GLY B 113      24.030 -23.434 -16.900  1.00  0.00           C  
ATOM   1841  C   GLY B 113      23.360 -24.145 -15.742  1.00  0.00           C  
ATOM   1842  O   GLY B 113      23.903 -25.061 -15.124  1.00  0.00           O  
ATOM   1843  H   GLY B 113      25.494 -24.557 -17.964  1.00  0.00           H  
ATOM   1844 1HA  GLY B 113      24.087 -22.369 -16.675  1.00  0.00           H  
ATOM   1845 2HA  GLY B 113      23.408 -23.542 -17.788  1.00  0.00           H  
ATOM   1846  N   ALA B 114      22.138 -23.697 -15.444  1.00  0.00           N  
ATOM   1847  CA  ALA B 114      21.365 -24.316 -14.372  1.00  0.00           C  
ATOM   1848  C   ALA B 114      21.018 -25.760 -14.710  1.00  0.00           C  
ATOM   1849  O   ALA B 114      21.057 -26.636 -13.839  1.00  0.00           O  
ATOM   1850  CB  ALA B 114      20.097 -23.506 -14.104  1.00  0.00           C  
ATOM   1851  H   ALA B 114      21.737 -22.925 -15.958  1.00  0.00           H  
ATOM   1852  HA  ALA B 114      21.980 -24.323 -13.472  1.00  0.00           H  
ATOM   1853 1HB  ALA B 114      19.527 -23.976 -13.302  1.00  0.00           H  
ATOM   1854 2HB  ALA B 114      20.368 -22.492 -13.810  1.00  0.00           H  
ATOM   1855 3HB  ALA B 114      19.490 -23.471 -15.007  1.00  0.00           H  
ATOM   1856  N   ASP B 115      20.678 -26.027 -15.973  1.00  0.00           N  
ATOM   1857  CA  ASP B 115      20.391 -27.395 -16.388  1.00  0.00           C  
ATOM   1858  C   ASP B 115      21.654 -28.245 -16.434  1.00  0.00           C  
ATOM   1859  O   ASP B 115      21.579 -29.469 -16.281  1.00  0.00           O  
ATOM   1860  CB  ASP B 115      19.715 -27.405 -17.761  1.00  0.00           C  
ATOM   1861  CG  ASP B 115      18.289 -26.872 -17.724  1.00  0.00           C  
ATOM   1862  OD1 ASP B 115      17.744 -26.765 -16.651  1.00  0.00           O  
ATOM   1863  OD2 ASP B 115      17.759 -26.578 -18.768  1.00  0.00           O  
ATOM   1864  H   ASP B 115      20.616 -25.283 -16.654  1.00  0.00           H  
ATOM   1865  HA  ASP B 115      19.724 -27.847 -15.653  1.00  0.00           H  
ATOM   1866 1HB  ASP B 115      20.296 -26.799 -18.457  1.00  0.00           H  
ATOM   1867 2HB  ASP B 115      19.697 -28.423 -18.151  1.00  0.00           H  
ATOM   1868  N   GLY B 116      22.812 -27.624 -16.644  1.00  0.00           N  
ATOM   1869  CA  GLY B 116      24.068 -28.346 -16.624  1.00  0.00           C  
ATOM   1870  C   GLY B 116      24.840 -28.292 -17.926  1.00  0.00           C  
ATOM   1871  O   GLY B 116      25.842 -28.995 -18.089  1.00  0.00           O  
ATOM   1872  H   GLY B 116      22.819 -26.630 -16.821  1.00  0.00           H  
ATOM   1873 1HA  GLY B 116      24.706 -27.945 -15.836  1.00  0.00           H  
ATOM   1874 2HA  GLY B 116      23.882 -29.392 -16.385  1.00  0.00           H  
ATOM   1875  N   PHE B 117      24.388 -27.457 -18.865  1.00  0.00           N  
ATOM   1876  CA  PHE B 117      25.067 -27.380 -20.148  1.00  0.00           C  
ATOM   1877  C   PHE B 117      25.980 -26.158 -20.201  1.00  0.00           C  
ATOM   1878  O   PHE B 117      25.659 -25.108 -19.638  1.00  0.00           O  
ATOM   1879  CB  PHE B 117      24.050 -27.325 -21.292  1.00  0.00           C  
ATOM   1880  CG  PHE B 117      23.201 -28.562 -21.400  1.00  0.00           C  
ATOM   1881  CD1 PHE B 117      22.033 -28.684 -20.665  1.00  0.00           C  
ATOM   1882  CD2 PHE B 117      23.580 -29.609 -22.223  1.00  0.00           C  
ATOM   1883  CE1 PHE B 117      21.254 -29.824 -20.758  1.00  0.00           C  
ATOM   1884  CE2 PHE B 117      22.806 -30.751 -22.320  1.00  0.00           C  
ATOM   1885  CZ  PHE B 117      21.642 -30.858 -21.586  1.00  0.00           C  
ATOM   1886  H   PHE B 117      23.579 -26.875 -18.701  1.00  0.00           H  
ATOM   1887  HA  PHE B 117      25.680 -28.274 -20.270  1.00  0.00           H  
ATOM   1888 1HB  PHE B 117      23.392 -26.469 -21.152  1.00  0.00           H  
ATOM   1889 2HB  PHE B 117      24.573 -27.185 -22.237  1.00  0.00           H  
ATOM   1890  HD1 PHE B 117      21.730 -27.868 -20.008  1.00  0.00           H  
ATOM   1891  HD2 PHE B 117      24.500 -29.524 -22.802  1.00  0.00           H  
ATOM   1892  HE1 PHE B 117      20.335 -29.904 -20.178  1.00  0.00           H  
ATOM   1893  HE2 PHE B 117      23.114 -31.567 -22.974  1.00  0.00           H  
ATOM   1894  HZ  PHE B 117      21.032 -31.757 -21.659  1.00  0.00           H  
ATOM   1895  N   PRO B 118      27.125 -26.268 -20.872  1.00  0.00           N  
ATOM   1896  CA  PRO B 118      28.150 -25.226 -20.763  1.00  0.00           C  
ATOM   1897  C   PRO B 118      27.852 -23.995 -21.605  1.00  0.00           C  
ATOM   1898  O   PRO B 118      27.267 -24.070 -22.688  1.00  0.00           O  
ATOM   1899  CB  PRO B 118      29.414 -25.933 -21.268  1.00  0.00           C  
ATOM   1900  CG  PRO B 118      28.902 -26.935 -22.243  1.00  0.00           C  
ATOM   1901  CD  PRO B 118      27.564 -27.393 -21.718  1.00  0.00           C  
ATOM   1902  HA  PRO B 118      28.257 -24.933 -19.708  1.00  0.00           H  
ATOM   1903 1HB  PRO B 118      30.097 -25.202 -21.724  1.00  0.00           H  
ATOM   1904 2HB  PRO B 118      29.951 -26.392 -20.425  1.00  0.00           H  
ATOM   1905 1HG  PRO B 118      28.813 -26.482 -23.242  1.00  0.00           H  
ATOM   1906 2HG  PRO B 118      29.610 -27.772 -22.335  1.00  0.00           H  
ATOM   1907 1HD  PRO B 118      26.876 -27.557 -22.560  1.00  0.00           H  
ATOM   1908 2HD  PRO B 118      27.695 -28.318 -21.137  1.00  0.00           H  
ATOM   1909  N   TYR B 119      28.276 -22.845 -21.080  1.00  0.00           N  
ATOM   1910  CA  TYR B 119      28.250 -21.595 -21.830  1.00  0.00           C  
ATOM   1911  C   TYR B 119      29.455 -21.549 -22.762  1.00  0.00           C  
ATOM   1912  O   TYR B 119      30.598 -21.675 -22.310  1.00  0.00           O  
ATOM   1913  CB  TYR B 119      28.277 -20.393 -20.888  1.00  0.00           C  
ATOM   1914  CG  TYR B 119      27.204 -20.371 -19.824  1.00  0.00           C  
ATOM   1915  CD1 TYR B 119      25.859 -20.448 -20.158  1.00  0.00           C  
ATOM   1916  CD2 TYR B 119      27.540 -20.255 -18.481  1.00  0.00           C  
ATOM   1917  CE1 TYR B 119      24.878 -20.418 -19.182  1.00  0.00           C  
ATOM   1918  CE2 TYR B 119      26.569 -20.227 -17.500  1.00  0.00           C  
ATOM   1919  CZ  TYR B 119      25.241 -20.307 -17.855  1.00  0.00           C  
ATOM   1920  OH  TYR B 119      24.273 -20.277 -16.878  1.00  0.00           O  
ATOM   1921  H   TYR B 119      28.626 -22.843 -20.132  1.00  0.00           H  
ATOM   1922  HA  TYR B 119      27.327 -21.558 -22.409  1.00  0.00           H  
ATOM   1923 1HB  TYR B 119      29.240 -20.353 -20.376  1.00  0.00           H  
ATOM   1924 2HB  TYR B 119      28.176 -19.475 -21.466  1.00  0.00           H  
ATOM   1925  HD1 TYR B 119      25.561 -20.534 -21.203  1.00  0.00           H  
ATOM   1926  HD2 TYR B 119      28.587 -20.183 -18.185  1.00  0.00           H  
ATOM   1927  HE1 TYR B 119      23.827 -20.480 -19.464  1.00  0.00           H  
ATOM   1928  HE2 TYR B 119      26.856 -20.141 -16.452  1.00  0.00           H  
ATOM   1929  HH  TYR B 119      24.691 -20.198 -16.017  1.00  0.00           H  
ATOM   1930  N   VAL B 120      29.207 -21.364 -24.055  1.00  0.00           N  
ATOM   1931  CA  VAL B 120      30.269 -21.295 -25.053  1.00  0.00           C  
ATOM   1932  C   VAL B 120      29.948 -20.187 -26.046  1.00  0.00           C  
ATOM   1933  O   VAL B 120      28.783 -19.964 -26.392  1.00  0.00           O  
ATOM   1934  CB  VAL B 120      30.458 -22.642 -25.782  1.00  0.00           C  
ATOM   1935  CG1 VAL B 120      31.058 -23.679 -24.847  1.00  0.00           C  
ATOM   1936  CG2 VAL B 120      29.130 -23.131 -26.315  1.00  0.00           C  
ATOM   1937  H   VAL B 120      28.246 -21.268 -24.352  1.00  0.00           H  
ATOM   1938  HA  VAL B 120      31.204 -21.051 -24.547  1.00  0.00           H  
ATOM   1939  HB  VAL B 120      31.153 -22.502 -26.610  1.00  0.00           H  
ATOM   1940 1HG1 VAL B 120      31.183 -24.621 -25.381  1.00  0.00           H  
ATOM   1941 2HG1 VAL B 120      32.028 -23.331 -24.493  1.00  0.00           H  
ATOM   1942 3HG1 VAL B 120      30.393 -23.830 -23.997  1.00  0.00           H  
ATOM   1943 1HG2 VAL B 120      29.272 -24.081 -26.829  1.00  0.00           H  
ATOM   1944 2HG2 VAL B 120      28.433 -23.266 -25.488  1.00  0.00           H  
ATOM   1945 3HG2 VAL B 120      28.726 -22.398 -27.014  1.00  0.00           H  
ATOM   1946  N   GLN B 121      30.989 -19.492 -26.500  1.00  0.00           N  
ATOM   1947  CA  GLN B 121      30.873 -18.454 -27.517  1.00  0.00           C  
ATOM   1948  C   GLN B 121      31.725 -18.857 -28.710  1.00  0.00           C  
ATOM   1949  O   GLN B 121      32.929 -19.096 -28.565  1.00  0.00           O  
ATOM   1950  CB  GLN B 121      31.312 -17.092 -26.973  1.00  0.00           C  
ATOM   1951  CG  GLN B 121      31.038 -15.931 -27.920  1.00  0.00           C  
ATOM   1952  CD  GLN B 121      31.973 -14.757 -27.698  1.00  0.00           C  
ATOM   1953  OE1 GLN B 121      32.351 -14.452 -26.567  1.00  0.00           O  
ATOM   1954  NE2 GLN B 121      32.350 -14.089 -28.782  1.00  0.00           N  
ATOM   1955  H   GLN B 121      31.898 -19.703 -26.114  1.00  0.00           H  
ATOM   1956  HA  GLN B 121      29.828 -18.381 -27.819  1.00  0.00           H  
ATOM   1957 1HB  GLN B 121      30.797 -16.892 -26.034  1.00  0.00           H  
ATOM   1958 2HB  GLN B 121      32.381 -17.112 -26.762  1.00  0.00           H  
ATOM   1959 1HG  GLN B 121      31.165 -16.275 -28.946  1.00  0.00           H  
ATOM   1960 2HG  GLN B 121      30.016 -15.584 -27.766  1.00  0.00           H  
ATOM   1961 1HE2 GLN B 121      32.966 -13.305 -28.698  1.00  0.00           H  
ATOM   1962 2HE2 GLN B 121      32.018 -14.369 -29.683  1.00  0.00           H  
ATOM   1963  N   VAL B 122      31.103 -18.937 -29.882  1.00  0.00           N  
ATOM   1964  CA  VAL B 122      31.807 -19.332 -31.097  1.00  0.00           C  
ATOM   1965  C   VAL B 122      32.599 -18.138 -31.614  1.00  0.00           C  
ATOM   1966  O   VAL B 122      32.022 -17.110 -31.984  1.00  0.00           O  
ATOM   1967  CB  VAL B 122      30.829 -19.849 -32.161  1.00  0.00           C  
ATOM   1968  CG1 VAL B 122      31.571 -20.172 -33.450  1.00  0.00           C  
ATOM   1969  CG2 VAL B 122      30.079 -21.069 -31.646  1.00  0.00           C  
ATOM   1970  H   VAL B 122      30.118 -18.719 -29.933  1.00  0.00           H  
ATOM   1971  HA  VAL B 122      32.500 -20.137 -30.849  1.00  0.00           H  
ATOM   1972  HB  VAL B 122      30.114 -19.061 -32.397  1.00  0.00           H  
ATOM   1973 1HG1 VAL B 122      30.864 -20.537 -34.195  1.00  0.00           H  
ATOM   1974 2HG1 VAL B 122      32.059 -19.272 -33.824  1.00  0.00           H  
ATOM   1975 3HG1 VAL B 122      32.321 -20.939 -33.256  1.00  0.00           H  
ATOM   1976 1HG2 VAL B 122      29.390 -21.422 -32.412  1.00  0.00           H  
ATOM   1977 2HG2 VAL B 122      30.791 -21.859 -31.406  1.00  0.00           H  
ATOM   1978 3HG2 VAL B 122      29.519 -20.800 -30.750  1.00  0.00           H  
ATOM   1979  N   LEU B 123      33.925 -18.272 -31.641  1.00  0.00           N  
ATOM   1980  CA  LEU B 123      34.798 -17.196 -32.095  1.00  0.00           C  
ATOM   1981  C   LEU B 123      35.079 -17.280 -33.592  1.00  0.00           C  
ATOM   1982  O   LEU B 123      34.876 -16.303 -34.320  1.00  0.00           O  
ATOM   1983  CB  LEU B 123      36.114 -17.221 -31.310  1.00  0.00           C  
ATOM   1984  CG  LEU B 123      36.006 -17.267 -29.785  1.00  0.00           C  
ATOM   1985  CD1 LEU B 123      37.338 -17.662 -29.169  1.00  0.00           C  
ATOM   1986  CD2 LEU B 123      35.537 -15.928 -29.240  1.00  0.00           C  
ATOM   1987  H   LEU B 123      34.335 -19.144 -31.338  1.00  0.00           H  
ATOM   1988  HA  LEU B 123      34.298 -16.245 -31.914  1.00  0.00           H  
ATOM   1989 1HB  LEU B 123      36.685 -18.095 -31.618  1.00  0.00           H  
ATOM   1990 2HB  LEU B 123      36.688 -16.330 -31.565  1.00  0.00           H  
ATOM   1991  HG  LEU B 123      35.290 -18.036 -29.494  1.00  0.00           H  
ATOM   1992 1HD1 LEU B 123      37.243 -17.690 -28.083  1.00  0.00           H  
ATOM   1993 2HD1 LEU B 123      37.629 -18.648 -29.532  1.00  0.00           H  
ATOM   1994 3HD1 LEU B 123      38.098 -16.933 -29.448  1.00  0.00           H  
ATOM   1995 1HD2 LEU B 123      35.466 -15.982 -28.153  1.00  0.00           H  
ATOM   1996 2HD2 LEU B 123      36.250 -15.152 -29.519  1.00  0.00           H  
ATOM   1997 3HD2 LEU B 123      34.558 -15.688 -29.656  1.00  0.00           H  
ATOM   1998  N   LYS B 124      35.546 -18.434 -34.064  1.00  0.00           N  
ATOM   1999  CA  LYS B 124      35.874 -18.621 -35.468  1.00  0.00           C  
ATOM   2000  C   LYS B 124      35.480 -20.026 -35.898  1.00  0.00           C  
ATOM   2001  O   LYS B 124      35.517 -20.969 -35.104  1.00  0.00           O  
ATOM   2002  CB  LYS B 124      37.363 -18.380 -35.719  1.00  0.00           C  
ATOM   2003  CG  LYS B 124      37.822 -16.952 -35.456  1.00  0.00           C  
ATOM   2004  CD  LYS B 124      39.299 -16.778 -35.778  1.00  0.00           C  
ATOM   2005  CE  LYS B 124      39.776 -15.370 -35.451  1.00  0.00           C  
ATOM   2006  NZ  LYS B 124      39.108 -14.345 -36.300  1.00  0.00           N  
ATOM   2007  H   LYS B 124      35.675 -19.203 -33.422  1.00  0.00           H  
ATOM   2008  HA  LYS B 124      35.308 -17.897 -36.055  1.00  0.00           H  
ATOM   2009 1HB  LYS B 124      37.952 -19.042 -35.083  1.00  0.00           H  
ATOM   2010 2HB  LYS B 124      37.602 -18.623 -36.755  1.00  0.00           H  
ATOM   2011 1HG  LYS B 124      37.241 -16.263 -36.071  1.00  0.00           H  
ATOM   2012 2HG  LYS B 124      37.656 -16.703 -34.408  1.00  0.00           H  
ATOM   2013 1HD  LYS B 124      39.885 -17.494 -35.201  1.00  0.00           H  
ATOM   2014 2HD  LYS B 124      39.465 -16.970 -36.838  1.00  0.00           H  
ATOM   2015 1HE  LYS B 124      39.567 -15.150 -34.405  1.00  0.00           H  
ATOM   2016 2HE  LYS B 124      40.853 -15.306 -35.606  1.00  0.00           H  
ATOM   2017 1HZ  LYS B 124      39.451 -13.428 -36.053  1.00  0.00           H  
ATOM   2018 2HZ  LYS B 124      39.310 -14.529 -37.272  1.00  0.00           H  
ATOM   2019 3HZ  LYS B 124      38.110 -14.382 -36.151  1.00  0.00           H  
ATOM   2020  N   THR B 125      35.101 -20.153 -37.169  1.00  0.00           N  
ATOM   2021  CA  THR B 125      34.719 -21.431 -37.757  1.00  0.00           C  
ATOM   2022  C   THR B 125      35.443 -21.585 -39.085  1.00  0.00           C  
ATOM   2023  O   THR B 125      35.308 -20.733 -39.969  1.00  0.00           O  
ATOM   2024  CB  THR B 125      33.202 -21.523 -37.954  1.00  0.00           C  
ATOM   2025  OG1 THR B 125      32.570 -21.806 -36.699  1.00  0.00           O  
ATOM   2026  CG2 THR B 125      32.856 -22.625 -38.947  1.00  0.00           C  
ATOM   2027  H   THR B 125      35.081 -19.322 -37.743  1.00  0.00           H  
ATOM   2028  HA  THR B 125      35.024 -22.229 -37.079  1.00  0.00           H  
ATOM   2029  HB  THR B 125      32.826 -20.572 -38.331  1.00  0.00           H  
ATOM   2030  HG1 THR B 125      33.239 -21.875 -36.013  1.00  0.00           H  
ATOM   2031 1HG2 THR B 125      31.775 -22.674 -39.074  1.00  0.00           H  
ATOM   2032 2HG2 THR B 125      33.325 -22.410 -39.907  1.00  0.00           H  
ATOM   2033 3HG2 THR B 125      33.221 -23.580 -38.572  1.00  0.00           H  
ATOM   2034  N   ALA B 126      36.212 -22.661 -39.221  1.00  0.00           N  
ATOM   2035  CA  ALA B 126      36.966 -22.913 -40.443  1.00  0.00           C  
ATOM   2036  C   ALA B 126      36.509 -24.206 -41.110  1.00  0.00           C  
ATOM   2037  O   ALA B 126      36.255 -25.205 -40.438  1.00  0.00           O  
ATOM   2038  CB  ALA B 126      38.456 -22.966 -40.145  1.00  0.00           C  
ATOM   2039  H   ALA B 126      36.276 -23.321 -38.459  1.00  0.00           H  
ATOM   2040  HA  ALA B 126      36.774 -22.093 -41.135  1.00  0.00           H  
ATOM   2041 1HB  ALA B 126      39.005 -23.155 -41.068  1.00  0.00           H  
ATOM   2042 2HB  ALA B 126      38.776 -22.014 -39.720  1.00  0.00           H  
ATOM   2043 3HB  ALA B 126      38.656 -23.766 -39.434  1.00  0.00           H  
ATOM   2044  N   SER B 127      48.551 -23.987 -44.996  1.00  0.00           N  
ATOM   2045  CA  SER B 127      48.050 -23.852 -43.633  1.00  0.00           C  
ATOM   2046  C   SER B 127      47.883 -25.220 -42.982  1.00  0.00           C  
ATOM   2047  O   SER B 127      46.780 -25.764 -42.932  1.00  0.00           O  
ATOM   2048  CB  SER B 127      46.726 -23.113 -43.631  1.00  0.00           C  
ATOM   2049  OG  SER B 127      46.881 -21.805 -44.111  1.00  0.00           O  
ATOM   2050  H   SER B 127      49.547 -23.950 -45.160  1.00  0.00           H  
ATOM   2051  HA  SER B 127      48.779 -23.287 -43.051  1.00  0.00           H  
ATOM   2052 1HB  SER B 127      46.009 -23.649 -44.252  1.00  0.00           H  
ATOM   2053 2HB  SER B 127      46.326 -23.086 -42.618  1.00  0.00           H  
ATOM   2054  HG  SER B 127      46.917 -21.241 -43.335  1.00  0.00           H  
ATOM   2055  N   GLU B 128      48.990 -25.771 -42.481  1.00  0.00           N  
ATOM   2056  CA  GLU B 128      48.942 -27.097 -41.875  1.00  0.00           C  
ATOM   2057  C   GLU B 128      48.251 -27.080 -40.518  1.00  0.00           C  
ATOM   2058  O   GLU B 128      47.710 -28.106 -40.089  1.00  0.00           O  
ATOM   2059  CB  GLU B 128      50.357 -27.660 -41.724  1.00  0.00           C  
ATOM   2060  CG  GLU B 128      51.054 -27.970 -43.042  1.00  0.00           C  
ATOM   2061  CD  GLU B 128      52.442 -28.516 -42.855  1.00  0.00           C  
ATOM   2062  OE1 GLU B 128      52.890 -28.579 -41.735  1.00  0.00           O  
ATOM   2063  OE2 GLU B 128      53.056 -28.870 -43.834  1.00  0.00           O  
ATOM   2064  H   GLU B 128      49.871 -25.278 -42.516  1.00  0.00           H  
ATOM   2065  HA  GLU B 128      48.361 -27.753 -42.524  1.00  0.00           H  
ATOM   2066 1HB  GLU B 128      50.976 -26.948 -41.178  1.00  0.00           H  
ATOM   2067 2HB  GLU B 128      50.322 -28.580 -41.140  1.00  0.00           H  
ATOM   2068 1HG  GLU B 128      50.460 -28.699 -43.593  1.00  0.00           H  
ATOM   2069 2HG  GLU B 128      51.104 -27.059 -43.637  1.00  0.00           H  
ATOM   2070  N   VAL B 129      48.247 -25.938 -39.834  1.00  0.00           N  
ATOM   2071  CA  VAL B 129      47.770 -25.840 -38.462  1.00  0.00           C  
ATOM   2072  C   VAL B 129      46.721 -24.740 -38.379  1.00  0.00           C  
ATOM   2073  O   VAL B 129      46.840 -23.703 -39.042  1.00  0.00           O  
ATOM   2074  CB  VAL B 129      48.934 -25.563 -37.486  1.00  0.00           C  
ATOM   2075  CG1 VAL B 129      49.790 -24.402 -37.991  1.00  0.00           C  
ATOM   2076  CG2 VAL B 129      48.427 -25.329 -36.070  1.00  0.00           C  
ATOM   2077  H   VAL B 129      48.592 -25.108 -40.295  1.00  0.00           H  
ATOM   2078  HA  VAL B 129      47.310 -26.790 -38.187  1.00  0.00           H  
ATOM   2079  HB  VAL B 129      49.604 -26.423 -37.481  1.00  0.00           H  
ATOM   2080 1HG1 VAL B 129      50.606 -24.220 -37.291  1.00  0.00           H  
ATOM   2081 2HG1 VAL B 129      50.200 -24.651 -38.969  1.00  0.00           H  
ATOM   2082 3HG1 VAL B 129      49.176 -23.505 -38.072  1.00  0.00           H  
ATOM   2083 1HG2 VAL B 129      49.271 -25.138 -35.408  1.00  0.00           H  
ATOM   2084 2HG2 VAL B 129      47.756 -24.470 -36.061  1.00  0.00           H  
ATOM   2085 3HG2 VAL B 129      47.889 -26.212 -35.725  1.00  0.00           H  
ATOM   2086  N   GLU B 130      45.690 -24.970 -37.571  1.00  0.00           N  
ATOM   2087  CA  GLU B 130      44.656 -23.978 -37.312  1.00  0.00           C  
ATOM   2088  C   GLU B 130      45.127 -23.025 -36.219  1.00  0.00           C  
ATOM   2089  O   GLU B 130      45.529 -23.464 -35.137  1.00  0.00           O  
ATOM   2090  CB  GLU B 130      43.351 -24.659 -36.900  1.00  0.00           C  
ATOM   2091  CG  GLU B 130      42.236 -24.536 -37.924  1.00  0.00           C  
ATOM   2092  CD  GLU B 130      41.869 -23.096 -38.221  1.00  0.00           C  
ATOM   2093  OE1 GLU B 130      41.581 -22.342 -37.267  1.00  0.00           O  
ATOM   2094  OE2 GLU B 130      41.869 -22.717 -39.410  1.00  0.00           O  
ATOM   2095  H   GLU B 130      45.629 -25.873 -37.122  1.00  0.00           H  
ATOM   2096  HA  GLU B 130      44.480 -23.414 -38.229  1.00  0.00           H  
ATOM   2097 1HB  GLU B 130      43.533 -25.720 -36.726  1.00  0.00           H  
ATOM   2098 2HB  GLU B 130      42.997 -24.230 -35.963  1.00  0.00           H  
ATOM   2099 1HG  GLU B 130      42.552 -25.018 -38.849  1.00  0.00           H  
ATOM   2100 2HG  GLU B 130      41.357 -25.062 -37.554  1.00  0.00           H  
ATOM   2101  N   VAL B 131      45.073 -21.724 -36.503  1.00  0.00           N  
ATOM   2102  CA  VAL B 131      45.551 -20.695 -35.588  1.00  0.00           C  
ATOM   2103  C   VAL B 131      44.388 -19.804 -35.179  1.00  0.00           C  
ATOM   2104  O   VAL B 131      43.573 -19.403 -36.017  1.00  0.00           O  
ATOM   2105  CB  VAL B 131      46.678 -19.848 -36.216  1.00  0.00           C  
ATOM   2106  CG1 VAL B 131      47.489 -19.160 -35.129  1.00  0.00           C  
ATOM   2107  CG2 VAL B 131      47.574 -20.711 -37.089  1.00  0.00           C  
ATOM   2108  H   VAL B 131      44.683 -21.448 -37.393  1.00  0.00           H  
ATOM   2109  HA  VAL B 131      45.951 -21.182 -34.698  1.00  0.00           H  
ATOM   2110  HB  VAL B 131      46.232 -19.063 -36.827  1.00  0.00           H  
ATOM   2111 1HG1 VAL B 131      48.280 -18.566 -35.587  1.00  0.00           H  
ATOM   2112 2HG1 VAL B 131      46.838 -18.509 -34.546  1.00  0.00           H  
ATOM   2113 3HG1 VAL B 131      47.932 -19.911 -34.475  1.00  0.00           H  
ATOM   2114 1HG2 VAL B 131      48.361 -20.095 -37.523  1.00  0.00           H  
ATOM   2115 2HG2 VAL B 131      48.021 -21.500 -36.484  1.00  0.00           H  
ATOM   2116 3HG2 VAL B 131      46.982 -21.158 -37.888  1.00  0.00           H  
ATOM   2117  N   LEU B 132      44.323 -19.487 -33.887  1.00  0.00           N  
ATOM   2118  CA  LEU B 132      43.383 -18.508 -33.350  1.00  0.00           C  
ATOM   2119  C   LEU B 132      44.186 -17.295 -32.898  1.00  0.00           C  
ATOM   2120  O   LEU B 132      44.950 -17.374 -31.930  1.00  0.00           O  
ATOM   2121  CB  LEU B 132      42.572 -19.091 -32.195  1.00  0.00           C  
ATOM   2122  CG  LEU B 132      41.764 -18.070 -31.390  1.00  0.00           C  
ATOM   2123  CD1 LEU B 132      40.588 -17.550 -32.205  1.00  0.00           C  
ATOM   2124  CD2 LEU B 132      41.289 -18.667 -30.075  1.00  0.00           C  
ATOM   2125  H   LEU B 132      44.961 -19.954 -33.258  1.00  0.00           H  
ATOM   2126  HA  LEU B 132      42.691 -18.222 -34.142  1.00  0.00           H  
ATOM   2127 1HB  LEU B 132      41.879 -19.829 -32.595  1.00  0.00           H  
ATOM   2128 2HB  LEU B 132      43.254 -19.596 -31.511  1.00  0.00           H  
ATOM   2129  HG  LEU B 132      42.387 -17.201 -31.175  1.00  0.00           H  
ATOM   2130 1HD1 LEU B 132      40.028 -16.826 -31.614  1.00  0.00           H  
ATOM   2131 2HD1 LEU B 132      40.957 -17.069 -33.111  1.00  0.00           H  
ATOM   2132 3HD1 LEU B 132      39.936 -18.380 -32.474  1.00  0.00           H  
ATOM   2133 1HD2 LEU B 132      40.718 -17.921 -29.522  1.00  0.00           H  
ATOM   2134 2HD2 LEU B 132      40.657 -19.532 -30.275  1.00  0.00           H  
ATOM   2135 3HD2 LEU B 132      42.151 -18.976 -29.484  1.00  0.00           H  
ATOM   2136  N   TYR B 133      44.016 -16.177 -33.599  1.00  0.00           N  
ATOM   2137  CA  TYR B 133      44.770 -14.962 -33.319  1.00  0.00           C  
ATOM   2138  C   TYR B 133      44.001 -14.103 -32.323  1.00  0.00           C  
ATOM   2139  O   TYR B 133      42.851 -13.726 -32.576  1.00  0.00           O  
ATOM   2140  CB  TYR B 133      45.047 -14.182 -34.606  1.00  0.00           C  
ATOM   2141  CG  TYR B 133      46.013 -14.873 -35.543  1.00  0.00           C  
ATOM   2142  CD1 TYR B 133      45.536 -15.747 -36.510  1.00  0.00           C  
ATOM   2143  CD2 TYR B 133      47.374 -14.634 -35.436  1.00  0.00           C  
ATOM   2144  CE1 TYR B 133      46.417 -16.378 -37.365  1.00  0.00           C  
ATOM   2145  CE2 TYR B 133      48.256 -15.265 -36.292  1.00  0.00           C  
ATOM   2146  CZ  TYR B 133      47.781 -16.134 -37.253  1.00  0.00           C  
ATOM   2147  OH  TYR B 133      48.660 -16.763 -38.106  1.00  0.00           O  
ATOM   2148  H   TYR B 133      43.340 -16.175 -34.350  1.00  0.00           H  
ATOM   2149  HA  TYR B 133      45.727 -15.243 -32.878  1.00  0.00           H  
ATOM   2150 1HB  TYR B 133      44.111 -14.018 -35.142  1.00  0.00           H  
ATOM   2151 2HB  TYR B 133      45.457 -13.203 -34.357  1.00  0.00           H  
ATOM   2152  HD1 TYR B 133      44.465 -15.935 -36.594  1.00  0.00           H  
ATOM   2153  HD2 TYR B 133      47.749 -13.948 -34.676  1.00  0.00           H  
ATOM   2154  HE1 TYR B 133      46.043 -17.064 -38.124  1.00  0.00           H  
ATOM   2155  HE2 TYR B 133      49.327 -15.078 -36.207  1.00  0.00           H  
ATOM   2156  HH  TYR B 133      48.170 -17.329 -38.708  1.00  0.00           H  
ATOM   2157  N   LEU B 134      44.636 -13.797 -31.193  1.00  0.00           N  
ATOM   2158  CA  LEU B 134      44.071 -12.921 -30.170  1.00  0.00           C  
ATOM   2159  C   LEU B 134      44.991 -11.717 -30.023  1.00  0.00           C  
ATOM   2160  O   LEU B 134      46.137 -11.856 -29.583  1.00  0.00           O  
ATOM   2161  CB  LEU B 134      43.914 -13.657 -28.840  1.00  0.00           C  
ATOM   2162  CG  LEU B 134      42.909 -14.812 -28.802  1.00  0.00           C  
ATOM   2163  CD1 LEU B 134      43.139 -15.680 -27.575  1.00  0.00           C  
ATOM   2164  CD2 LEU B 134      41.484 -14.284 -28.830  1.00  0.00           C  
ATOM   2165  H   LEU B 134      45.552 -14.196 -31.048  1.00  0.00           H  
ATOM   2166  HA  LEU B 134      43.085 -12.595 -30.500  1.00  0.00           H  
ATOM   2167 1HB  LEU B 134      44.882 -14.065 -28.553  1.00  0.00           H  
ATOM   2168 2HB  LEU B 134      43.606 -12.939 -28.080  1.00  0.00           H  
ATOM   2169  HG  LEU B 134      43.063 -15.457 -29.668  1.00  0.00           H  
ATOM   2170 1HD1 LEU B 134      42.416 -16.495 -27.565  1.00  0.00           H  
ATOM   2171 2HD1 LEU B 134      44.148 -16.092 -27.604  1.00  0.00           H  
ATOM   2172 3HD1 LEU B 134      43.018 -15.077 -26.676  1.00  0.00           H  
ATOM   2173 1HD2 LEU B 134      40.785 -15.121 -28.803  1.00  0.00           H  
ATOM   2174 2HD2 LEU B 134      41.316 -13.643 -27.964  1.00  0.00           H  
ATOM   2175 3HD2 LEU B 134      41.327 -13.709 -29.743  1.00  0.00           H  
ATOM   2176  N   ARG B 135      44.493 -10.541 -30.393  1.00  0.00           N  
ATOM   2177  CA  ARG B 135      45.262  -9.307 -30.339  1.00  0.00           C  
ATOM   2178  C   ARG B 135      44.700  -8.387 -29.264  1.00  0.00           C  
ATOM   2179  O   ARG B 135      43.483  -8.331 -29.057  1.00  0.00           O  
ATOM   2180  CB  ARG B 135      45.241  -8.596 -31.684  1.00  0.00           C  
ATOM   2181  CG  ARG B 135      45.937  -9.340 -32.812  1.00  0.00           C  
ATOM   2182  CD  ARG B 135      45.886  -8.578 -34.086  1.00  0.00           C  
ATOM   2183  NE  ARG B 135      46.674  -9.214 -35.130  1.00  0.00           N  
ATOM   2184  CZ  ARG B 135      46.222 -10.191 -35.941  1.00  0.00           C  
ATOM   2185  NH1 ARG B 135      44.990 -10.632 -35.816  1.00  0.00           N  
ATOM   2186  NH2 ARG B 135      47.019 -10.706 -36.862  1.00  0.00           N  
ATOM   2187  H   ARG B 135      43.539 -10.512 -30.724  1.00  0.00           H  
ATOM   2188  HA  ARG B 135      46.294  -9.553 -30.088  1.00  0.00           H  
ATOM   2189 1HB  ARG B 135      44.209  -8.425 -31.989  1.00  0.00           H  
ATOM   2190 2HB  ARG B 135      45.719  -7.621 -31.587  1.00  0.00           H  
ATOM   2191 1HG  ARG B 135      46.984  -9.500 -32.551  1.00  0.00           H  
ATOM   2192 2HG  ARG B 135      45.450 -10.303 -32.968  1.00  0.00           H  
ATOM   2193 1HD  ARG B 135      44.854  -8.513 -34.430  1.00  0.00           H  
ATOM   2194 2HD  ARG B 135      46.279  -7.575 -33.926  1.00  0.00           H  
ATOM   2195  HE  ARG B 135      47.627  -8.901 -35.257  1.00  0.00           H  
ATOM   2196 1HH1 ARG B 135      44.382 -10.239 -35.112  1.00  0.00           H  
ATOM   2197 2HH1 ARG B 135      44.652 -11.364 -36.424  1.00  0.00           H  
ATOM   2198 1HH2 ARG B 135      47.966 -10.366 -36.958  1.00  0.00           H  
ATOM   2199 2HH2 ARG B 135      46.681 -11.437 -37.469  1.00  0.00           H  
ATOM   2200  N   ASN B 136      45.595  -7.667 -28.589  1.00  0.00           N  
ATOM   2201  CA  ASN B 136      45.237  -6.731 -27.524  1.00  0.00           C  
ATOM   2202  C   ASN B 136      44.398  -7.422 -26.449  1.00  0.00           C  
ATOM   2203  O   ASN B 136      43.257  -7.051 -26.169  1.00  0.00           O  
ATOM   2204  CB  ASN B 136      44.509  -5.510 -28.093  1.00  0.00           C  
ATOM   2205  CG  ASN B 136      44.875  -4.226 -27.374  1.00  0.00           C  
ATOM   2206  OD1 ASN B 136      46.042  -3.982 -27.071  1.00  0.00           O  
ATOM   2207  ND2 ASN B 136      43.875  -3.397 -27.098  1.00  0.00           N  
ATOM   2208  H   ASN B 136      46.568  -7.783 -28.836  1.00  0.00           H  
ATOM   2209  HA  ASN B 136      46.154  -6.392 -27.039  1.00  0.00           H  
ATOM   2210 1HB  ASN B 136      44.751  -5.402 -29.151  1.00  0.00           H  
ATOM   2211 2HB  ASN B 136      43.432  -5.661 -28.017  1.00  0.00           H  
ATOM   2212 1HD2 ASN B 136      44.056  -2.534 -26.625  1.00  0.00           H  
ATOM   2213 2HD2 ASN B 136      42.941  -3.635 -27.363  1.00  0.00           H  
ATOM   2214  N   VAL B 137      44.994  -8.452 -25.844  1.00  0.00           N  
ATOM   2215  CA  VAL B 137      44.272  -9.238 -24.852  1.00  0.00           C  
ATOM   2216  C   VAL B 137      44.002  -8.398 -23.606  1.00  0.00           C  
ATOM   2217  O   VAL B 137      44.693  -7.414 -23.310  1.00  0.00           O  
ATOM   2218  CB  VAL B 137      45.035 -10.527 -24.500  1.00  0.00           C  
ATOM   2219  CG1 VAL B 137      45.582 -11.179 -25.760  1.00  0.00           C  
ATOM   2220  CG2 VAL B 137      46.156 -10.237 -23.517  1.00  0.00           C  
ATOM   2221  H   VAL B 137      45.948  -8.697 -26.066  1.00  0.00           H  
ATOM   2222  HA  VAL B 137      43.304  -9.517 -25.269  1.00  0.00           H  
ATOM   2223  HB  VAL B 137      44.341 -11.238 -24.050  1.00  0.00           H  
ATOM   2224 1HG1 VAL B 137      46.119 -12.090 -25.495  1.00  0.00           H  
ATOM   2225 2HG1 VAL B 137      44.758 -11.426 -26.429  1.00  0.00           H  
ATOM   2226 3HG1 VAL B 137      46.263 -10.490 -26.260  1.00  0.00           H  
ATOM   2227 1HG2 VAL B 137      46.682 -11.162 -23.282  1.00  0.00           H  
ATOM   2228 2HG2 VAL B 137      46.853  -9.526 -23.960  1.00  0.00           H  
ATOM   2229 3HG2 VAL B 137      45.738  -9.814 -22.603  1.00  0.00           H  
ATOM   2230  N   SER B 138      42.966  -8.796 -22.872  1.00  0.00           N  
ATOM   2231  CA  SER B 138      42.565  -8.124 -21.646  1.00  0.00           C  
ATOM   2232  C   SER B 138      42.191  -9.183 -20.618  1.00  0.00           C  
ATOM   2233  O   SER B 138      42.325 -10.386 -20.858  1.00  0.00           O  
ATOM   2234  CB  SER B 138      41.401  -7.157 -21.899  1.00  0.00           C  
ATOM   2235  OG  SER B 138      40.327  -7.814 -22.551  1.00  0.00           O  
ATOM   2236  H   SER B 138      42.441  -9.600 -23.187  1.00  0.00           H  
ATOM   2237  HA  SER B 138      43.414  -7.549 -21.273  1.00  0.00           H  
ATOM   2238 1HB  SER B 138      41.057  -6.746 -20.950  1.00  0.00           H  
ATOM   2239 2HB  SER B 138      41.746  -6.324 -22.511  1.00  0.00           H  
ATOM   2240  HG  SER B 138      40.608  -8.724 -22.673  1.00  0.00           H  
ATOM   2241  N   ALA B 139      41.716  -8.725 -19.457  1.00  0.00           N  
ATOM   2242  CA  ALA B 139      41.266  -9.659 -18.431  1.00  0.00           C  
ATOM   2243  C   ALA B 139      40.052 -10.451 -18.893  1.00  0.00           C  
ATOM   2244  O   ALA B 139      39.866 -11.601 -18.479  1.00  0.00           O  
ATOM   2245  CB  ALA B 139      40.951  -8.908 -17.137  1.00  0.00           C  
ATOM   2246  H   ALA B 139      41.663  -7.733 -19.276  1.00  0.00           H  
ATOM   2247  HA  ALA B 139      42.072 -10.369 -18.242  1.00  0.00           H  
ATOM   2248 1HB  ALA B 139      40.616  -9.615 -16.378  1.00  0.00           H  
ATOM   2249 2HB  ALA B 139      41.847  -8.396 -16.786  1.00  0.00           H  
ATOM   2250 3HB  ALA B 139      40.166  -8.177 -17.323  1.00  0.00           H  
ATOM   2251  N   GLU B 140      39.218  -9.859 -19.753  1.00  0.00           N  
ATOM   2252  CA  GLU B 140      38.052 -10.572 -20.262  1.00  0.00           C  
ATOM   2253  C   GLU B 140      38.439 -11.611 -21.307  1.00  0.00           C  
ATOM   2254  O   GLU B 140      37.724 -12.604 -21.484  1.00  0.00           O  
ATOM   2255  CB  GLU B 140      37.048  -9.585 -20.862  1.00  0.00           C  
ATOM   2256  CG  GLU B 140      36.399  -8.654 -19.848  1.00  0.00           C  
ATOM   2257  CD  GLU B 140      35.425  -7.695 -20.473  1.00  0.00           C  
ATOM   2258  OE1 GLU B 140      35.313  -7.692 -21.676  1.00  0.00           O  
ATOM   2259  OE2 GLU B 140      34.792  -6.965 -19.748  1.00  0.00           O  
ATOM   2260  H   GLU B 140      39.387  -8.911 -20.059  1.00  0.00           H  
ATOM   2261  HA  GLU B 140      37.583 -11.104 -19.434  1.00  0.00           H  
ATOM   2262 1HB  GLU B 140      37.546  -8.969 -21.611  1.00  0.00           H  
ATOM   2263 2HB  GLU B 140      36.254 -10.136 -21.366  1.00  0.00           H  
ATOM   2264 1HG  GLU B 140      35.874  -9.253 -19.104  1.00  0.00           H  
ATOM   2265 2HG  GLU B 140      37.179  -8.091 -19.337  1.00  0.00           H  
ATOM   2266  N   ASP B 141      39.558 -11.404 -22.005  1.00  0.00           N  
ATOM   2267  CA  ASP B 141      39.996 -12.363 -23.012  1.00  0.00           C  
ATOM   2268  C   ASP B 141      40.525 -13.650 -22.393  1.00  0.00           C  
ATOM   2269  O   ASP B 141      40.627 -14.664 -23.093  1.00  0.00           O  
ATOM   2270  CB  ASP B 141      41.066 -11.736 -23.906  1.00  0.00           C  
ATOM   2271  CG  ASP B 141      40.474 -10.941 -25.053  1.00  0.00           C  
ATOM   2272  OD1 ASP B 141      41.250 -10.362 -25.842  1.00  0.00           O  
ATOM   2273  OD2 ASP B 141      39.231 -10.895 -25.167  1.00  0.00           O  
ATOM   2274  H   ASP B 141      40.113 -10.576 -21.840  1.00  0.00           H  
ATOM   2275  HA  ASP B 141      39.138 -12.634 -23.628  1.00  0.00           H  
ATOM   2276 1HB  ASP B 141      41.698 -11.077 -23.310  1.00  0.00           H  
ATOM   2277 2HB  ASP B 141      41.705 -12.520 -24.314  1.00  0.00           H  
ATOM   2278  N   ALA B 142      40.862 -13.634 -21.107  1.00  0.00           N  
ATOM   2279  CA  ALA B 142      41.345 -14.833 -20.440  1.00  0.00           C  
ATOM   2280  C   ALA B 142      40.199 -15.806 -20.185  1.00  0.00           C  
ATOM   2281  O   ALA B 142      39.035 -15.415 -20.064  1.00  0.00           O  
ATOM   2282  CB  ALA B 142      42.028 -14.472 -19.122  1.00  0.00           C  
ATOM   2283  H   ALA B 142      40.783 -12.776 -20.580  1.00  0.00           H  
ATOM   2284  HA  ALA B 142      42.073 -15.314 -21.094  1.00  0.00           H  
ATOM   2285 1HB  ALA B 142      42.384 -15.380 -18.636  1.00  0.00           H  
ATOM   2286 2HB  ALA B 142      42.873 -13.811 -19.319  1.00  0.00           H  
ATOM   2287 3HB  ALA B 142      41.317 -13.967 -18.471  1.00  0.00           H  
ATOM   2288  N   GLY B 143      40.540 -17.084 -20.103  1.00  0.00           N  
ATOM   2289  CA  GLY B 143      39.577 -18.129 -19.849  1.00  0.00           C  
ATOM   2290  C   GLY B 143      39.901 -19.360 -20.664  1.00  0.00           C  
ATOM   2291  O   GLY B 143      40.967 -19.472 -21.266  1.00  0.00           O  
ATOM   2292  H   GLY B 143      41.512 -17.330 -20.224  1.00  0.00           H  
ATOM   2293 1HA  GLY B 143      39.577 -18.374 -18.787  1.00  0.00           H  
ATOM   2294 2HA  GLY B 143      38.578 -17.771 -20.096  1.00  0.00           H  
ATOM   2295  N   GLU B 144      38.956 -20.297 -20.681  1.00  0.00           N  
ATOM   2296  CA  GLU B 144      39.145 -21.554 -21.391  1.00  0.00           C  
ATOM   2297  C   GLU B 144      38.842 -21.388 -22.874  1.00  0.00           C  
ATOM   2298  O   GLU B 144      37.879 -20.718 -23.257  1.00  0.00           O  
ATOM   2299  CB  GLU B 144      38.252 -22.642 -20.794  1.00  0.00           C  
ATOM   2300  CG  GLU B 144      38.563 -24.045 -21.293  1.00  0.00           C  
ATOM   2301  CD  GLU B 144      37.820 -25.116 -20.520  1.00  0.00           C  
ATOM   2302  OE1 GLU B 144      36.990 -24.761 -19.656  1.00  0.00           O  
ATOM   2303  OE2 GLU B 144      38.064 -26.314 -20.775  1.00  0.00           O  
ATOM   2304  H   GLU B 144      38.088 -20.134 -20.191  1.00  0.00           H  
ATOM   2305  HA  GLU B 144      40.187 -21.859 -21.284  1.00  0.00           H  
ATOM   2306 1HB  GLU B 144      38.353 -22.640 -19.709  1.00  0.00           H  
ATOM   2307 2HB  GLU B 144      37.209 -22.425 -21.026  1.00  0.00           H  
ATOM   2308 1HG  GLU B 144      38.290 -24.114 -22.346  1.00  0.00           H  
ATOM   2309 2HG  GLU B 144      39.635 -24.219 -21.212  1.00  0.00           H  
ATOM   2310  N   TYR B 145      39.676 -22.005 -23.709  1.00  0.00           N  
ATOM   2311  CA  TYR B 145      39.497 -22.009 -25.154  1.00  0.00           C  
ATOM   2312  C   TYR B 145      39.491 -23.450 -25.637  1.00  0.00           C  
ATOM   2313  O   TYR B 145      40.402 -24.218 -25.313  1.00  0.00           O  
ATOM   2314  CB  TYR B 145      40.605 -21.217 -25.857  1.00  0.00           C  
ATOM   2315  CG  TYR B 145      40.493 -19.718 -25.695  1.00  0.00           C  
ATOM   2316  CD1 TYR B 145      40.964 -19.088 -24.551  1.00  0.00           C  
ATOM   2317  CD2 TYR B 145      39.922 -18.933 -26.688  1.00  0.00           C  
ATOM   2318  CE1 TYR B 145      40.865 -17.718 -24.398  1.00  0.00           C  
ATOM   2319  CE2 TYR B 145      39.820 -17.563 -26.545  1.00  0.00           C  
ATOM   2320  CZ  TYR B 145      40.293 -16.961 -25.398  1.00  0.00           C  
ATOM   2321  OH  TYR B 145      40.194 -15.597 -25.250  1.00  0.00           O  
ATOM   2322  H   TYR B 145      40.467 -22.490 -23.310  1.00  0.00           H  
ATOM   2323  HA  TYR B 145      38.542 -21.537 -25.386  1.00  0.00           H  
ATOM   2324 1HB  TYR B 145      41.576 -21.526 -25.468  1.00  0.00           H  
ATOM   2325 2HB  TYR B 145      40.593 -21.442 -26.923  1.00  0.00           H  
ATOM   2326  HD1 TYR B 145      41.421 -19.675 -23.754  1.00  0.00           H  
ATOM   2327  HD2 TYR B 145      39.544 -19.397 -27.599  1.00  0.00           H  
ATOM   2328  HE1 TYR B 145      41.241 -17.242 -23.493  1.00  0.00           H  
ATOM   2329  HE2 TYR B 145      39.367 -16.965 -27.336  1.00  0.00           H  
ATOM   2330  HH  TYR B 145      39.776 -15.221 -26.028  1.00  0.00           H  
ATOM   2331  N   THR B 146      38.471 -23.813 -26.411  1.00  0.00           N  
ATOM   2332  CA  THR B 146      38.279 -25.182 -26.870  1.00  0.00           C  
ATOM   2333  C   THR B 146      38.365 -25.231 -28.389  1.00  0.00           C  
ATOM   2334  O   THR B 146      37.744 -24.414 -29.077  1.00  0.00           O  
ATOM   2335  CB  THR B 146      36.931 -25.736 -26.396  1.00  0.00           C  
ATOM   2336  OG1 THR B 146      36.956 -25.905 -24.973  1.00  0.00           O  
ATOM   2337  CG2 THR B 146      36.636 -27.078 -27.052  1.00  0.00           C  
ATOM   2338  H   THR B 146      37.807 -23.104 -26.687  1.00  0.00           H  
ATOM   2339  HA  THR B 146      39.072 -25.802 -26.451  1.00  0.00           H  
ATOM   2340  HB  THR B 146      36.138 -25.034 -26.653  1.00  0.00           H  
ATOM   2341  HG1 THR B 146      37.812 -25.633 -24.634  1.00  0.00           H  
ATOM   2342 1HG2 THR B 146      35.674 -27.451 -26.701  1.00  0.00           H  
ATOM   2343 2HG2 THR B 146      36.604 -26.955 -28.134  1.00  0.00           H  
ATOM   2344 3HG2 THR B 146      37.418 -27.790 -26.791  1.00  0.00           H  
ATOM   2345  N   CYS B 147      39.137 -26.184 -28.905  1.00  0.00           N  
ATOM   2346  CA  CYS B 147      39.247 -26.426 -30.338  1.00  0.00           C  
ATOM   2347  C   CYS B 147      38.310 -27.567 -30.717  1.00  0.00           C  
ATOM   2348  O   CYS B 147      38.490 -28.700 -30.260  1.00  0.00           O  
ATOM   2349  CB  CYS B 147      40.688 -26.757 -30.726  1.00  0.00           C  
ATOM   2350  SG  CYS B 147      40.929 -27.109 -32.484  1.00  0.00           S  
ATOM   2351  H   CYS B 147      39.667 -26.760 -28.267  1.00  0.00           H  
ATOM   2352  HA  CYS B 147      38.947 -25.521 -30.866  1.00  0.00           H  
ATOM   2353 1HB  CYS B 147      41.337 -25.922 -30.461  1.00  0.00           H  
ATOM   2354 2HB  CYS B 147      41.026 -27.626 -30.162  1.00  0.00           H  
ATOM   2355  N   LEU B 148      37.315 -27.265 -31.546  1.00  0.00           N  
ATOM   2356  CA  LEU B 148      36.321 -28.236 -31.986  1.00  0.00           C  
ATOM   2357  C   LEU B 148      36.614 -28.644 -33.423  1.00  0.00           C  
ATOM   2358  O   LEU B 148      36.891 -27.789 -34.270  1.00  0.00           O  
ATOM   2359  CB  LEU B 148      34.906 -27.656 -31.884  1.00  0.00           C  
ATOM   2360  CG  LEU B 148      33.803 -28.546 -31.305  1.00  0.00           C  
ATOM   2361  CD1 LEU B 148      34.167 -29.013 -29.911  1.00  0.00           C  
ATOM   2362  CD2 LEU B 148      32.467 -27.815 -31.293  1.00  0.00           C  
ATOM   2363  H   LEU B 148      37.255 -26.314 -31.880  1.00  0.00           H  
ATOM   2364  HA  LEU B 148      36.382 -29.110 -31.339  1.00  0.00           H  
ATOM   2365 1HB  LEU B 148      34.941 -26.763 -31.262  1.00  0.00           H  
ATOM   2366 2HB  LEU B 148      34.577 -27.366 -32.882  1.00  0.00           H  
ATOM   2367  HG  LEU B 148      33.705 -29.446 -31.913  1.00  0.00           H  
ATOM   2368 1HD1 LEU B 148      33.369 -29.644 -29.519  1.00  0.00           H  
ATOM   2369 2HD1 LEU B 148      35.095 -29.584 -29.949  1.00  0.00           H  
ATOM   2370 3HD1 LEU B 148      34.298 -28.149 -29.261  1.00  0.00           H  
ATOM   2371 1HD2 LEU B 148      31.699 -28.468 -30.878  1.00  0.00           H  
ATOM   2372 2HD2 LEU B 148      32.549 -26.917 -30.681  1.00  0.00           H  
ATOM   2373 3HD2 LEU B 148      32.195 -27.537 -32.311  1.00  0.00           H  
ATOM   2374  N   ALA B 149      36.549 -29.946 -33.695  1.00  0.00           N  
ATOM   2375  CA  ALA B 149      36.762 -30.465 -35.040  1.00  0.00           C  
ATOM   2376  C   ALA B 149      36.030 -31.791 -35.175  1.00  0.00           C  
ATOM   2377  O   ALA B 149      36.151 -32.657 -34.305  1.00  0.00           O  
ATOM   2378  CB  ALA B 149      38.254 -30.648 -35.337  1.00  0.00           C  
ATOM   2379  H   ALA B 149      36.346 -30.591 -32.945  1.00  0.00           H  
ATOM   2380  HA  ALA B 149      36.355 -29.744 -35.749  1.00  0.00           H  
ATOM   2381 1HB  ALA B 149      38.379 -31.036 -36.348  1.00  0.00           H  
ATOM   2382 2HB  ALA B 149      38.762 -29.687 -35.252  1.00  0.00           H  
ATOM   2383 3HB  ALA B 149      38.683 -31.350 -34.624  1.00  0.00           H  
ATOM   2384  N   GLY B 150      35.277 -31.946 -36.265  1.00  0.00           N  
ATOM   2385  CA  GLY B 150      34.506 -33.153 -36.476  1.00  0.00           C  
ATOM   2386  C   GLY B 150      34.353 -33.477 -37.946  1.00  0.00           C  
ATOM   2387  O   GLY B 150      34.631 -32.656 -38.824  1.00  0.00           O  
ATOM   2388  H   GLY B 150      35.241 -31.212 -36.958  1.00  0.00           H  
ATOM   2389 1HA  GLY B 150      34.992 -33.988 -35.972  1.00  0.00           H  
ATOM   2390 2HA  GLY B 150      33.520 -33.037 -36.028  1.00  0.00           H  
ATOM   2391  N   ASN B 151      33.901 -34.700 -38.200  1.00  0.00           N  
ATOM   2392  CA  ASN B 151      33.651 -35.179 -39.555  1.00  0.00           C  
ATOM   2393  C   ASN B 151      32.385 -36.031 -39.527  1.00  0.00           C  
ATOM   2394  O   ASN B 151      31.558 -35.926 -38.615  1.00  0.00           O  
ATOM   2395  CB  ASN B 151      34.886 -35.917 -40.101  1.00  0.00           C  
ATOM   2396  CG  ASN B 151      35.272 -37.133 -39.266  1.00  0.00           C  
ATOM   2397  OD1 ASN B 151      34.453 -37.705 -38.546  1.00  0.00           O  
ATOM   2398  ND2 ASN B 151      36.535 -37.535 -39.368  1.00  0.00           N  
ATOM   2399  H   ASN B 151      33.726 -35.317 -37.420  1.00  0.00           H  
ATOM   2400  HA  ASN B 151      33.448 -34.319 -40.194  1.00  0.00           H  
ATOM   2401 1HB  ASN B 151      34.692 -36.245 -41.123  1.00  0.00           H  
ATOM   2402 2HB  ASN B 151      35.734 -35.233 -40.132  1.00  0.00           H  
ATOM   2403 1HD2 ASN B 151      36.852 -38.327 -38.846  1.00  0.00           H  
ATOM   2404 2HD2 ASN B 151      37.168 -37.046 -39.967  1.00  0.00           H  
ATOM   2405  N   SER B 152      32.228 -36.889 -40.538  1.00  0.00           N  
ATOM   2406  CA  SER B 152      31.067 -37.769 -40.597  1.00  0.00           C  
ATOM   2407  C   SER B 152      31.098 -38.843 -39.519  1.00  0.00           C  
ATOM   2408  O   SER B 152      30.042 -39.381 -39.168  1.00  0.00           O  
ATOM   2409  CB  SER B 152      30.976 -38.429 -41.974  1.00  0.00           C  
ATOM   2410  OG  SER B 152      32.032 -37.997 -42.818  1.00  0.00           O  
ATOM   2411  H   SER B 152      32.918 -36.935 -41.274  1.00  0.00           H  
ATOM   2412  HA  SER B 152      30.170 -37.170 -40.434  1.00  0.00           H  
ATOM   2413 1HB  SER B 152      31.017 -39.512 -41.862  1.00  0.00           H  
ATOM   2414 2HB  SER B 152      30.019 -38.184 -42.432  1.00  0.00           H  
ATOM   2415  HG  SER B 152      32.553 -37.381 -42.297  1.00  0.00           H  
ATOM   2416  N   ILE B 153      32.274 -39.158 -38.983  1.00  0.00           N  
ATOM   2417  CA  ILE B 153      32.415 -40.267 -38.042  1.00  0.00           C  
ATOM   2418  C   ILE B 153      32.255 -39.803 -36.600  1.00  0.00           C  
ATOM   2419  O   ILE B 153      31.533 -40.426 -35.815  1.00  0.00           O  
ATOM   2420  CB  ILE B 153      33.768 -40.984 -38.254  1.00  0.00           C  
ATOM   2421  CG1 ILE B 153      33.766 -41.805 -39.552  1.00  0.00           C  
ATOM   2422  CG2 ILE B 153      34.094 -41.873 -37.066  1.00  0.00           C  
ATOM   2423  CD1 ILE B 153      33.979 -41.004 -40.827  1.00  0.00           C  
ATOM   2424  H   ILE B 153      33.090 -38.618 -39.232  1.00  0.00           H  
ATOM   2425  HA  ILE B 153      31.611 -40.979 -38.223  1.00  0.00           H  
ATOM   2426  HB  ILE B 153      34.559 -40.243 -38.367  1.00  0.00           H  
ATOM   2427 1HG1 ILE B 153      34.549 -42.561 -39.505  1.00  0.00           H  
ATOM   2428 2HG1 ILE B 153      32.814 -42.328 -39.651  1.00  0.00           H  
ATOM   2429 1HG2 ILE B 153      35.049 -42.369 -37.234  1.00  0.00           H  
ATOM   2430 2HG2 ILE B 153      34.155 -41.266 -36.164  1.00  0.00           H  
ATOM   2431 3HG2 ILE B 153      33.312 -42.623 -36.947  1.00  0.00           H  
ATOM   2432 1HD1 ILE B 153      33.960 -41.675 -41.686  1.00  0.00           H  
ATOM   2433 2HD1 ILE B 153      33.185 -40.263 -40.928  1.00  0.00           H  
ATOM   2434 3HD1 ILE B 153      34.943 -40.500 -40.783  1.00  0.00           H  
ATOM   2435  N   GLY B 154      32.913 -38.714 -36.221  1.00  0.00           N  
ATOM   2436  CA  GLY B 154      32.863 -38.291 -34.841  1.00  0.00           C  
ATOM   2437  C   GLY B 154      33.209 -36.828 -34.661  1.00  0.00           C  
ATOM   2438  O   GLY B 154      33.294 -36.062 -35.622  1.00  0.00           O  
ATOM   2439  H   GLY B 154      33.451 -38.172 -36.882  1.00  0.00           H  
ATOM   2440 1HA  GLY B 154      31.864 -38.468 -34.442  1.00  0.00           H  
ATOM   2441 2HA  GLY B 154      33.555 -38.891 -34.251  1.00  0.00           H  
ATOM   2442  N   LEU B 155      33.407 -36.458 -33.397  1.00  0.00           N  
ATOM   2443  CA  LEU B 155      33.667 -35.082 -32.987  1.00  0.00           C  
ATOM   2444  C   LEU B 155      34.693 -35.116 -31.865  1.00  0.00           C  
ATOM   2445  O   LEU B 155      34.477 -35.783 -30.848  1.00  0.00           O  
ATOM   2446  CB  LEU B 155      32.372 -34.399 -32.523  1.00  0.00           C  
ATOM   2447  CG  LEU B 155      32.272 -32.878 -32.345  1.00  0.00           C  
ATOM   2448  CD1 LEU B 155      32.703 -32.459 -30.943  1.00  0.00           C  
ATOM   2449  CD2 LEU B 155      33.064 -32.128 -33.399  1.00  0.00           C  
ATOM   2450  H   LEU B 155      33.372 -37.182 -32.694  1.00  0.00           H  
ATOM   2451  HA  LEU B 155      34.059 -34.534 -33.843  1.00  0.00           H  
ATOM   2452 1HB  LEU B 155      31.580 -34.639 -33.230  1.00  0.00           H  
ATOM   2453 2HB  LEU B 155      32.096 -34.803 -31.549  1.00  0.00           H  
ATOM   2454  HG  LEU B 155      31.229 -32.570 -32.421  1.00  0.00           H  
ATOM   2455 1HD1 LEU B 155      32.622 -31.376 -30.846  1.00  0.00           H  
ATOM   2456 2HD1 LEU B 155      32.059 -32.938 -30.206  1.00  0.00           H  
ATOM   2457 3HD1 LEU B 155      33.736 -32.762 -30.774  1.00  0.00           H  
ATOM   2458 1HD2 LEU B 155      32.964 -31.055 -33.234  1.00  0.00           H  
ATOM   2459 2HD2 LEU B 155      34.115 -32.409 -33.332  1.00  0.00           H  
ATOM   2460 3HD2 LEU B 155      32.683 -32.380 -34.389  1.00  0.00           H  
ATOM   2461  N   SER B 156      35.807 -34.409 -32.047  1.00  0.00           N  
ATOM   2462  CA  SER B 156      36.883 -34.376 -31.067  1.00  0.00           C  
ATOM   2463  C   SER B 156      37.113 -32.948 -30.593  1.00  0.00           C  
ATOM   2464  O   SER B 156      36.918 -31.989 -31.346  1.00  0.00           O  
ATOM   2465  CB  SER B 156      38.184 -34.947 -31.648  1.00  0.00           C  
ATOM   2466  OG  SER B 156      38.018 -36.299 -32.037  1.00  0.00           O  
ATOM   2467  H   SER B 156      35.902 -33.877 -32.900  1.00  0.00           H  
ATOM   2468  HA  SER B 156      36.592 -34.989 -30.213  1.00  0.00           H  
ATOM   2469 1HB  SER B 156      38.489 -34.353 -32.509  1.00  0.00           H  
ATOM   2470 2HB  SER B 156      38.977 -34.875 -30.904  1.00  0.00           H  
ATOM   2471  HG  SER B 156      37.107 -36.523 -31.833  1.00  0.00           H  
ATOM   2472  N   TYR B 157      37.533 -32.809 -29.336  1.00  0.00           N  
ATOM   2473  CA  TYR B 157      37.756 -31.488 -28.767  1.00  0.00           C  
ATOM   2474  C   TYR B 157      38.885 -31.527 -27.748  1.00  0.00           C  
ATOM   2475  O   TYR B 157      38.987 -32.463 -26.951  1.00  0.00           O  
ATOM   2476  CB  TYR B 157      36.487 -30.927 -28.109  1.00  0.00           C  
ATOM   2477  CG  TYR B 157      35.695 -31.905 -27.265  1.00  0.00           C  
ATOM   2478  CD1 TYR B 157      34.804 -32.800 -27.848  1.00  0.00           C  
ATOM   2479  CD2 TYR B 157      35.824 -31.919 -25.882  1.00  0.00           C  
ATOM   2480  CE1 TYR B 157      34.073 -33.688 -27.078  1.00  0.00           C  
ATOM   2481  CE2 TYR B 157      35.098 -32.803 -25.104  1.00  0.00           C  
ATOM   2482  CZ  TYR B 157      34.225 -33.684 -25.707  1.00  0.00           C  
ATOM   2483  OH  TYR B 157      33.501 -34.565 -24.935  1.00  0.00           O  
ATOM   2484  H   TYR B 157      37.701 -33.625 -28.765  1.00  0.00           H  
ATOM   2485  HA  TYR B 157      38.046 -30.810 -29.570  1.00  0.00           H  
ATOM   2486 1HB  TYR B 157      36.752 -30.087 -27.465  1.00  0.00           H  
ATOM   2487 2HB  TYR B 157      35.815 -30.549 -28.879  1.00  0.00           H  
ATOM   2488  HD1 TYR B 157      34.672 -32.810 -28.930  1.00  0.00           H  
ATOM   2489  HD2 TYR B 157      36.506 -31.225 -25.391  1.00  0.00           H  
ATOM   2490  HE1 TYR B 157      33.380 -34.381 -27.555  1.00  0.00           H  
ATOM   2491  HE2 TYR B 157      35.217 -32.800 -24.020  1.00  0.00           H  
ATOM   2492  HH  TYR B 157      33.722 -34.434 -24.010  1.00  0.00           H  
ATOM   2493  N   GLN B 158      39.728 -30.496 -27.789  1.00  0.00           N  
ATOM   2494  CA  GLN B 158      40.771 -30.265 -26.801  1.00  0.00           C  
ATOM   2495  C   GLN B 158      40.701 -28.812 -26.354  1.00  0.00           C  
ATOM   2496  O   GLN B 158      40.346 -27.925 -27.135  1.00  0.00           O  
ATOM   2497  CB  GLN B 158      42.165 -30.582 -27.361  1.00  0.00           C  
ATOM   2498  CG  GLN B 158      42.626 -32.009 -27.109  1.00  0.00           C  
ATOM   2499  CD  GLN B 158      43.881 -32.361 -27.885  1.00  0.00           C  
ATOM   2500  OE1 GLN B 158      44.327 -31.602 -28.744  1.00  0.00           O  
ATOM   2501  NE2 GLN B 158      44.455 -33.521 -27.586  1.00  0.00           N  
ATOM   2502  H   GLN B 158      39.624 -29.847 -28.556  1.00  0.00           H  
ATOM   2503  HA  GLN B 158      40.592 -30.921 -25.950  1.00  0.00           H  
ATOM   2504 1HB  GLN B 158      42.172 -30.410 -28.437  1.00  0.00           H  
ATOM   2505 2HB  GLN B 158      42.897 -29.908 -26.917  1.00  0.00           H  
ATOM   2506 1HG  GLN B 158      42.838 -32.129 -26.047  1.00  0.00           H  
ATOM   2507 2HG  GLN B 158      41.835 -32.694 -27.412  1.00  0.00           H  
ATOM   2508 1HE2 GLN B 158      45.286 -33.807 -28.065  1.00  0.00           H  
ATOM   2509 2HE2 GLN B 158      44.057 -34.109 -26.882  1.00  0.00           H  
ATOM   2510  N   SER B 159      41.039 -28.571 -25.089  1.00  0.00           N  
ATOM   2511  CA  SER B 159      40.878 -27.254 -24.491  1.00  0.00           C  
ATOM   2512  C   SER B 159      42.184 -26.784 -23.865  1.00  0.00           C  
ATOM   2513  O   SER B 159      43.111 -27.566 -23.637  1.00  0.00           O  
ATOM   2514  CB  SER B 159      39.762 -27.253 -23.436  1.00  0.00           C  
ATOM   2515  OG  SER B 159      40.287 -27.457 -22.136  1.00  0.00           O  
ATOM   2516  H   SER B 159      41.417 -29.322 -24.530  1.00  0.00           H  
ATOM   2517  HA  SER B 159      40.606 -26.548 -25.277  1.00  0.00           H  
ATOM   2518 1HB  SER B 159      39.230 -26.302 -23.470  1.00  0.00           H  
ATOM   2519 2HB  SER B 159      39.043 -28.038 -23.666  1.00  0.00           H  
ATOM   2520  HG  SER B 159      41.237 -27.547 -22.245  1.00  0.00           H  
ATOM   2521  N   ALA B 160      42.240 -25.482 -23.592  1.00  0.00           N  
ATOM   2522  CA  ALA B 160      43.394 -24.860 -22.957  1.00  0.00           C  
ATOM   2523  C   ALA B 160      42.935 -23.584 -22.267  1.00  0.00           C  
ATOM   2524  O   ALA B 160      41.862 -23.050 -22.561  1.00  0.00           O  
ATOM   2525  CB  ALA B 160      44.506 -24.562 -23.968  1.00  0.00           C  
ATOM   2526  H   ALA B 160      41.446 -24.909 -23.838  1.00  0.00           H  
ATOM   2527  HA  ALA B 160      43.786 -25.554 -22.213  1.00  0.00           H  
ATOM   2528 1HB  ALA B 160      45.349 -24.099 -23.456  1.00  0.00           H  
ATOM   2529 2HB  ALA B 160      44.832 -25.491 -24.435  1.00  0.00           H  
ATOM   2530 3HB  ALA B 160      44.130 -23.884 -24.733  1.00  0.00           H  
ATOM   2531  N   TRP B 161      43.765 -23.098 -21.348  1.00  0.00           N  
ATOM   2532  CA  TRP B 161      43.440 -21.940 -20.525  1.00  0.00           C  
ATOM   2533  C   TRP B 161      44.420 -20.810 -20.808  1.00  0.00           C  
ATOM   2534  O   TRP B 161      45.638 -21.023 -20.808  1.00  0.00           O  
ATOM   2535  CB  TRP B 161      43.471 -22.299 -19.037  1.00  0.00           C  
ATOM   2536  CG  TRP B 161      42.120 -22.315 -18.391  1.00  0.00           C  
ATOM   2537  CD1 TRP B 161      41.233 -23.352 -18.374  1.00  0.00           C  
ATOM   2538  CD2 TRP B 161      41.501 -21.246 -17.664  1.00  0.00           C  
ATOM   2539  NE1 TRP B 161      40.100 -22.995 -17.683  1.00  0.00           N  
ATOM   2540  CE2 TRP B 161      40.240 -21.707 -17.237  1.00  0.00           C  
ATOM   2541  CE3 TRP B 161      41.892 -19.945 -17.333  1.00  0.00           C  
ATOM   2542  CZ2 TRP B 161      39.366 -20.912 -16.496  1.00  0.00           C  
ATOM   2543  CZ3 TRP B 161      41.022 -19.157 -16.598  1.00  0.00           C  
ATOM   2544  CH2 TRP B 161      39.775 -19.644 -16.188  1.00  0.00           C  
ATOM   2545  H   TRP B 161      44.656 -23.557 -21.222  1.00  0.00           H  
ATOM   2546  HA  TRP B 161      42.433 -21.608 -20.778  1.00  0.00           H  
ATOM   2547 1HB  TRP B 161      43.921 -23.284 -18.910  1.00  0.00           H  
ATOM   2548 2HB  TRP B 161      44.095 -21.583 -18.503  1.00  0.00           H  
ATOM   2549  HD1 TRP B 161      41.399 -24.321 -18.841  1.00  0.00           H  
ATOM   2550  HE1 TRP B 161      39.295 -23.584 -17.529  1.00  0.00           H  
ATOM   2551  HE3 TRP B 161      42.862 -19.560 -17.645  1.00  0.00           H  
ATOM   2552  HZ2 TRP B 161      38.392 -21.274 -16.166  1.00  0.00           H  
ATOM   2553  HZ3 TRP B 161      41.334 -18.143 -16.346  1.00  0.00           H  
ATOM   2554  HH2 TRP B 161      39.117 -18.995 -15.611  1.00  0.00           H  
ATOM   2555  N   LEU B 162      43.886 -19.615 -21.042  1.00  0.00           N  
ATOM   2556  CA  LEU B 162      44.687 -18.412 -21.222  1.00  0.00           C  
ATOM   2557  C   LEU B 162      44.688 -17.611 -19.927  1.00  0.00           C  
ATOM   2558  O   LEU B 162      43.623 -17.288 -19.391  1.00  0.00           O  
ATOM   2559  CB  LEU B 162      44.149 -17.557 -22.371  1.00  0.00           C  
ATOM   2560  CG  LEU B 162      44.761 -16.160 -22.513  1.00  0.00           C  
ATOM   2561  CD1 LEU B 162      46.265 -16.242 -22.734  1.00  0.00           C  
ATOM   2562  CD2 LEU B 162      44.091 -15.385 -23.637  1.00  0.00           C  
ATOM   2563  H   LEU B 162      42.880 -19.549 -21.096  1.00  0.00           H  
ATOM   2564  HA  LEU B 162      45.707 -18.709 -21.465  1.00  0.00           H  
ATOM   2565 1HB  LEU B 162      44.319 -18.086 -23.307  1.00  0.00           H  
ATOM   2566 2HB  LEU B 162      43.074 -17.433 -22.238  1.00  0.00           H  
ATOM   2567  HG  LEU B 162      44.630 -15.609 -21.581  1.00  0.00           H  
ATOM   2568 1HD1 LEU B 162      46.674 -15.236 -22.831  1.00  0.00           H  
ATOM   2569 2HD1 LEU B 162      46.731 -16.741 -21.885  1.00  0.00           H  
ATOM   2570 3HD1 LEU B 162      46.469 -16.806 -23.644  1.00  0.00           H  
ATOM   2571 1HD2 LEU B 162      44.543 -14.396 -23.717  1.00  0.00           H  
ATOM   2572 2HD2 LEU B 162      44.222 -15.921 -24.577  1.00  0.00           H  
ATOM   2573 3HD2 LEU B 162      43.027 -15.282 -23.424  1.00  0.00           H  
ATOM   2574  N   THR B 163      45.880 -17.296 -19.429  1.00  0.00           N  
ATOM   2575  CA  THR B 163      46.049 -16.523 -18.206  1.00  0.00           C  
ATOM   2576  C   THR B 163      46.613 -15.156 -18.566  1.00  0.00           C  
ATOM   2577  O   THR B 163      47.685 -15.063 -19.172  1.00  0.00           O  
ATOM   2578  CB  THR B 163      46.971 -17.240 -17.220  1.00  0.00           C  
ATOM   2579  OG1 THR B 163      46.694 -18.646 -17.239  1.00  0.00           O  
ATOM   2580  CG2 THR B 163      46.763 -16.704 -15.811  1.00  0.00           C  
ATOM   2581  H   THR B 163      46.699 -17.612 -19.929  1.00  0.00           H  
ATOM   2582  HA  THR B 163      45.073 -16.402 -17.735  1.00  0.00           H  
ATOM   2583  HB  THR B 163      48.009 -17.084 -17.513  1.00  0.00           H  
ATOM   2584  HG1 THR B 163      45.990 -18.824 -17.868  1.00  0.00           H  
ATOM   2585 1HG2 THR B 163      47.427 -17.225 -15.122  1.00  0.00           H  
ATOM   2586 2HG2 THR B 163      46.984 -15.637 -15.791  1.00  0.00           H  
ATOM   2587 3HG2 THR B 163      45.729 -16.866 -15.509  1.00  0.00           H  
ATOM   2588  N   VAL B 164      45.893 -14.103 -18.197  1.00  0.00           N  
ATOM   2589  CA  VAL B 164      46.309 -12.732 -18.465  1.00  0.00           C  
ATOM   2590  C   VAL B 164      46.814 -12.140 -17.156  1.00  0.00           C  
ATOM   2591  O   VAL B 164      46.048 -11.964 -16.202  1.00  0.00           O  
ATOM   2592  CB  VAL B 164      45.167 -11.900 -19.061  1.00  0.00           C  
ATOM   2593  CG1 VAL B 164      45.544 -10.429 -19.088  1.00  0.00           C  
ATOM   2594  CG2 VAL B 164      44.842 -12.390 -20.463  1.00  0.00           C  
ATOM   2595  H   VAL B 164      45.023 -14.267 -17.711  1.00  0.00           H  
ATOM   2596  HA  VAL B 164      47.125 -12.753 -19.188  1.00  0.00           H  
ATOM   2597  HB  VAL B 164      44.286 -12.003 -18.427  1.00  0.00           H  
ATOM   2598 1HG1 VAL B 164      44.723  -9.851 -19.513  1.00  0.00           H  
ATOM   2599 2HG1 VAL B 164      45.741 -10.085 -18.073  1.00  0.00           H  
ATOM   2600 3HG1 VAL B 164      46.437 -10.293 -19.698  1.00  0.00           H  
ATOM   2601 1HG2 VAL B 164      44.030 -11.794 -20.878  1.00  0.00           H  
ATOM   2602 2HG2 VAL B 164      45.724 -12.292 -21.096  1.00  0.00           H  
ATOM   2603 3HG2 VAL B 164      44.539 -13.436 -20.422  1.00  0.00           H  
ATOM   2604  N   LEU B 165      48.108 -11.845 -17.106  1.00  0.00           N  
ATOM   2605  CA  LEU B 165      48.720 -11.290 -15.907  1.00  0.00           C  
ATOM   2606  C   LEU B 165      48.612  -9.767 -15.922  1.00  0.00           C  
ATOM   2607  O   LEU B 165      48.693  -9.151 -16.990  1.00  0.00           O  
ATOM   2608  CB  LEU B 165      50.186 -11.706 -15.813  1.00  0.00           C  
ATOM   2609  CG  LEU B 165      50.507 -13.182 -15.555  1.00  0.00           C  
ATOM   2610  CD1 LEU B 165      51.777 -13.315 -14.729  1.00  0.00           C  
ATOM   2611  CD2 LEU B 165      49.349 -13.899 -14.867  1.00  0.00           C  
ATOM   2612  H   LEU B 165      48.682 -12.010 -17.920  1.00  0.00           H  
ATOM   2613  HA  LEU B 165      48.191 -11.679 -15.037  1.00  0.00           H  
ATOM   2614 1HB  LEU B 165      50.682 -11.443 -16.746  1.00  0.00           H  
ATOM   2615 2HB  LEU B 165      50.656 -11.145 -15.005  1.00  0.00           H  
ATOM   2616  HG  LEU B 165      50.706 -13.682 -16.503  1.00  0.00           H  
ATOM   2617 1HD1 LEU B 165      51.990 -14.370 -14.556  1.00  0.00           H  
ATOM   2618 2HD1 LEU B 165      52.610 -12.861 -15.267  1.00  0.00           H  
ATOM   2619 3HD1 LEU B 165      51.643 -12.810 -13.773  1.00  0.00           H  
ATOM   2620 1HD2 LEU B 165      49.614 -14.944 -14.702  1.00  0.00           H  
ATOM   2621 2HD2 LEU B 165      49.143 -13.421 -13.909  1.00  0.00           H  
ATOM   2622 3HD2 LEU B 165      48.462 -13.846 -15.498  1.00  0.00           H  
ATOM   2623  N   PRO B 166      48.410  -9.139 -14.750  1.00  0.00           N  
ATOM   2624  CA  PRO B 166      48.233  -7.690 -14.595  1.00  0.00           C  
ATOM   2625  C   PRO B 166      49.282  -6.861 -15.334  1.00  0.00           C  
ATOM   2626  O   PRO B 166      48.949  -5.790 -15.844  1.00  0.00           O  
ATOM   2627  OXT PRO B 166      50.413  -7.255 -15.412  1.00  0.00           O  
ATOM   2628  CB  PRO B 166      48.365  -7.491 -13.086  1.00  0.00           C  
ATOM   2629  CG  PRO B 166      47.841  -8.755 -12.511  1.00  0.00           C  
ATOM   2630  CD  PRO B 166      48.285  -9.841 -13.460  1.00  0.00           C  
ATOM   2631  HA  PRO B 166      47.229  -7.409 -14.944  1.00  0.00           H  
ATOM   2632 1HB  PRO B 166      49.416  -7.303 -12.822  1.00  0.00           H  
ATOM   2633 2HB  PRO B 166      47.792  -6.607 -12.772  1.00  0.00           H  
ATOM   2634 1HG  PRO B 166      48.238  -8.904 -11.496  1.00  0.00           H  
ATOM   2635 2HG  PRO B 166      46.746  -8.706 -12.420  1.00  0.00           H  
ATOM   2636 1HD  PRO B 166      49.251 -10.248 -13.127  1.00  0.00           H  
ATOM   2637 2HD  PRO B 166      47.522 -10.633 -13.495  1.00  0.00           H  
TER                                                                             
score 138.101
silent_score 138.101
time 1
                                      
